# Supplementary material for: Design of Heme Enzymes with a Tunable Substrate Binding Pocket Adjacent to an Open Metal Coordination Site
Source: J Am Chem Soc. 2023 Jun 21;145(26):14307–15. doi: 10.1021/jacs.3c02742 (PMC10326885; doi:10.1021/jacs.3c02742)
Supplement: Supplementary file 3 — ja3c02742_si_003.zip [file ja3c02742_si_003.zip › carbene_transferase_design_models/dnHEM1-33_SS.pdb]

HEADER                                            12-JAN-23   XXXX              
EXPDTA    THEORETICAL MODEL                                                     
REMARK 220                                                                      
REMARK 220 EXPERIMENTAL DETAILS                                                 
REMARK 220  EXPERIMENT TYPE                : THEORETICAL MODELLING              
REMARK 220  DATE OF DATA COLLECTION        : 12-JAN-23                          
REMARK 220                                                                      
REMARK 220 REMARK: MODEL GENERATED BY ROSETTA                                   
REMARK 220  VERSION 2020.50+release.1295438                                     
HETNAM     HSS B 211  HSS                                                       
LINK         NE2 HIS A 148                FE1  HSS B 211                  2.44  
ATOM      1  N   VAL A   1      -9.093   0.888 -15.652  1.00  0.00           N  
ATOM      2  CA  VAL A   1      -8.042   0.658 -14.667  1.00  0.00           C  
ATOM      3  C   VAL A   1      -7.315   1.968 -14.371  1.00  0.00           C  
ATOM      4  O   VAL A   1      -6.900   2.675 -15.291  1.00  0.00           O  
ATOM      5  CB  VAL A   1      -7.037  -0.391 -15.180  1.00  0.00           C  
ATOM      6  CG1 VAL A   1      -5.889  -0.553 -14.195  1.00  0.00           C  
ATOM      7  CG2 VAL A   1      -7.744  -1.718 -15.408  1.00  0.00           C  
ATOM      8 1H   VAL A   1      -9.566   0.028 -15.843  1.00  0.00           H  
ATOM      9 2H   VAL A   1      -9.746   1.555 -15.294  1.00  0.00           H  
ATOM     10 3H   VAL A   1      -8.688   1.239 -16.496  1.00  0.00           H  
ATOM     11  HA  VAL A   1      -8.503   0.300 -13.746  1.00  0.00           H  
ATOM     12  HB  VAL A   1      -6.608  -0.040 -16.118  1.00  0.00           H  
ATOM     13 1HG1 VAL A   1      -5.188  -1.298 -14.574  1.00  0.00           H  
ATOM     14 2HG1 VAL A   1      -5.374   0.400 -14.075  1.00  0.00           H  
ATOM     15 3HG1 VAL A   1      -6.280  -0.881 -13.232  1.00  0.00           H  
ATOM     16 1HG2 VAL A   1      -7.028  -2.454 -15.772  1.00  0.00           H  
ATOM     17 2HG2 VAL A   1      -8.179  -2.065 -14.471  1.00  0.00           H  
ATOM     18 3HG2 VAL A   1      -8.535  -1.586 -16.147  1.00  0.00           H  
ATOM     19  N   SER A   2      -7.271   2.330 -13.100  1.00  0.00           N  
ATOM     20  CA  SER A   2      -6.624   3.568 -12.673  1.00  0.00           C  
ATOM     21  C   SER A   2      -5.112   3.395 -12.573  1.00  0.00           C  
ATOM     22  O   SER A   2      -4.604   2.274 -12.645  1.00  0.00           O  
ATOM     23  CB  SER A   2      -7.181   4.014 -11.335  1.00  0.00           C  
ATOM     24  OG  SER A   2      -6.808   3.128 -10.316  1.00  0.00           O  
ATOM     25  H   SER A   2      -7.698   1.734 -12.405  1.00  0.00           H  
ATOM     26  HA  SER A   2      -6.827   4.339 -13.418  1.00  0.00           H  
ATOM     27 1HB  SER A   2      -6.813   5.014 -11.103  1.00  0.00           H  
ATOM     28 2HB  SER A   2      -8.266   4.070 -11.393  1.00  0.00           H  
ATOM     29  HG  SER A   2      -7.279   3.414  -9.530  1.00  0.00           H  
ATOM     30  N   LEU A   3      -4.343   4.527 -12.477  1.00  0.00           N  
ATOM     31  CA  LEU A   3      -2.891   4.485 -12.333  1.00  0.00           C  
ATOM     32  C   LEU A   3      -2.496   3.825 -11.017  1.00  0.00           C  
ATOM     33  O   LEU A   3      -1.527   3.064 -10.964  1.00  0.00           O  
ATOM     34  CB  LEU A   3      -2.309   5.903 -12.399  1.00  0.00           C  
ATOM     35  CG  LEU A   3      -0.779   5.996 -12.354  1.00  0.00           C  
ATOM     36  CD1 LEU A   3      -0.189   5.268 -13.554  1.00  0.00           C  
ATOM     37  CD2 LEU A   3      -0.359   7.459 -12.342  1.00  0.00           C  
ATOM     38  H   LEU A   3      -4.808   5.422 -12.511  1.00  0.00           H  
ATOM     39  HA  LEU A   3      -2.479   3.895 -13.150  1.00  0.00           H  
ATOM     40 1HB  LEU A   3      -2.642   6.372 -13.323  1.00  0.00           H  
ATOM     41 2HB  LEU A   3      -2.701   6.479 -11.561  1.00  0.00           H  
ATOM     42  HG  LEU A   3      -0.410   5.506 -11.453  1.00  0.00           H  
ATOM     43 1HD1 LEU A   3       0.898   5.334 -13.522  1.00  0.00           H  
ATOM     44 2HD1 LEU A   3      -0.489   4.220 -13.527  1.00  0.00           H  
ATOM     45 3HD1 LEU A   3      -0.553   5.726 -14.473  1.00  0.00           H  
ATOM     46 1HD2 LEU A   3       0.729   7.525 -12.309  1.00  0.00           H  
ATOM     47 2HD2 LEU A   3      -0.725   7.950 -13.244  1.00  0.00           H  
ATOM     48 3HD2 LEU A   3      -0.779   7.951 -11.465  1.00  0.00           H  
ATOM     49  N   ASP A   4      -3.254   4.042  -9.924  1.00  0.00           N  
ATOM     50  CA  ASP A   4      -2.949   3.463  -8.620  1.00  0.00           C  
ATOM     51  C   ASP A   4      -2.892   1.940  -8.694  1.00  0.00           C  
ATOM     52  O   ASP A   4      -2.012   1.316  -8.096  1.00  0.00           O  
ATOM     53  CB  ASP A   4      -3.993   3.893  -7.586  1.00  0.00           C  
ATOM     54  CG  ASP A   4      -3.969   5.390  -7.307  1.00  0.00           C  
ATOM     55  OD1 ASP A   4      -3.035   6.037  -7.718  1.00  0.00           O  
ATOM     56  OD2 ASP A   4      -4.885   5.873  -6.685  1.00  0.00           O  
ATOM     57  H   ASP A   4      -4.068   4.633 -10.023  1.00  0.00           H  
ATOM     58  HA  ASP A   4      -1.969   3.821  -8.304  1.00  0.00           H  
ATOM     59 1HB  ASP A   4      -4.988   3.620  -7.938  1.00  0.00           H  
ATOM     60 2HB  ASP A   4      -3.819   3.361  -6.651  1.00  0.00           H  
ATOM     61  N   ILE A   5      -3.821   1.385  -9.531  1.00  0.00           N  
ATOM     62  CA  ILE A   5      -3.859  -0.064  -9.690  1.00  0.00           C  
ATOM     63  C   ILE A   5      -2.616  -0.569 -10.419  1.00  0.00           C  
ATOM     64  O   ILE A   5      -1.968  -1.516  -9.969  1.00  0.00           O  
ATOM     65  CB  ILE A   5      -5.120  -0.500 -10.458  1.00  0.00           C  
ATOM     66  CG1 ILE A   5      -6.372  -0.255  -9.611  1.00  0.00           C  
ATOM     67  CG2 ILE A   5      -5.021  -1.964 -10.856  1.00  0.00           C  
ATOM     68  CD1 ILE A   5      -7.665  -0.369 -10.385  1.00  0.00           C  
ATOM     69  H   ILE A   5      -4.481   1.954 -10.041  1.00  0.00           H  
ATOM     70  HA  ILE A   5      -3.877  -0.520  -8.700  1.00  0.00           H  
ATOM     71  HB  ILE A   5      -5.225   0.106 -11.358  1.00  0.00           H  
ATOM     72 1HG1 ILE A   5      -6.401  -0.971  -8.790  1.00  0.00           H  
ATOM     73 2HG1 ILE A   5      -6.325   0.742  -9.172  1.00  0.00           H  
ATOM     74 1HG2 ILE A   5      -5.921  -2.256 -11.397  1.00  0.00           H  
ATOM     75 2HG2 ILE A   5      -4.151  -2.109 -11.495  1.00  0.00           H  
ATOM     76 3HG2 ILE A   5      -4.921  -2.579  -9.962  1.00  0.00           H  
ATOM     77 1HD1 ILE A   5      -8.507  -0.183  -9.718  1.00  0.00           H  
ATOM     78 2HD1 ILE A   5      -7.672   0.364 -11.192  1.00  0.00           H  
ATOM     79 3HD1 ILE A   5      -7.750  -1.371 -10.804  1.00  0.00           H  
ATOM     80  N   ALA A   6      -2.298   0.151 -11.485  1.00  0.00           N  
ATOM     81  CA  ALA A   6      -1.104  -0.222 -12.238  1.00  0.00           C  
ATOM     82  C   ALA A   6       0.133  -0.217 -11.345  1.00  0.00           C  
ATOM     83  O   ALA A   6       0.985  -1.102 -11.446  1.00  0.00           O  
ATOM     84  CB  ALA A   6      -0.905   0.719 -13.423  1.00  0.00           C  
ATOM     85  H   ALA A   6      -2.846   0.942 -11.792  1.00  0.00           H  
ATOM     86  HA  ALA A   6      -1.244  -1.237 -12.615  1.00  0.00           H  
ATOM     87 1HB  ALA A   6      -0.011   0.427 -13.974  1.00  0.00           H  
ATOM     88 2HB  ALA A   6      -1.771   0.663 -14.082  1.00  0.00           H  
ATOM     89 3HB  ALA A   6      -0.790   1.739 -13.061  1.00  0.00           H  
ATOM     90  N   ILE A   7       0.236   0.770 -10.452  1.00  0.00           N  
ATOM     91  CA  ILE A   7       1.373   0.876  -9.544  1.00  0.00           C  
ATOM     92  C   ILE A   7       1.382  -0.315  -8.588  1.00  0.00           C  
ATOM     93  O   ILE A   7       2.410  -0.972  -8.413  1.00  0.00           O  
ATOM     94  CB  ILE A   7       1.330   2.191  -8.745  1.00  0.00           C  
ATOM     95  CG1 ILE A   7       1.557   3.387  -9.673  1.00  0.00           C  
ATOM     96  CG2 ILE A   7       2.367   2.171  -7.632  1.00  0.00           C  
ATOM     97  CD1 ILE A   7       1.224   4.720  -9.043  1.00  0.00           C  
ATOM     98  H   ILE A   7      -0.495   1.464 -10.407  1.00  0.00           H  
ATOM     99  HA  ILE A   7       2.289   0.853 -10.133  1.00  0.00           H  
ATOM    100  HB  ILE A   7       0.341   2.316  -8.305  1.00  0.00           H  
ATOM    101 1HG1 ILE A   7       2.599   3.410  -9.989  1.00  0.00           H  
ATOM    102 2HG1 ILE A   7       0.947   3.273 -10.569  1.00  0.00           H  
ATOM    103 1HG2 ILE A   7       2.322   3.109  -7.078  1.00  0.00           H  
ATOM    104 2HG2 ILE A   7       2.161   1.341  -6.958  1.00  0.00           H  
ATOM    105 3HG2 ILE A   7       3.361   2.051  -8.063  1.00  0.00           H  
ATOM    106 1HD1 ILE A   7       1.410   5.519  -9.761  1.00  0.00           H  
ATOM    107 2HD1 ILE A   7       0.173   4.733  -8.750  1.00  0.00           H  
ATOM    108 3HD1 ILE A   7       1.848   4.872  -8.163  1.00  0.00           H  
ATOM    109  N   ILE A   8       0.238  -0.601  -8.051  1.00  0.00           N  
ATOM    110  CA  ILE A   8       0.142  -1.710  -7.108  1.00  0.00           C  
ATOM    111  C   ILE A   8       0.516  -3.028  -7.780  1.00  0.00           C  
ATOM    112  O   ILE A   8       1.240  -3.841  -7.201  1.00  0.00           O  
ATOM    113  CB  ILE A   8      -1.277  -1.813  -6.522  1.00  0.00           C  
ATOM    114  CG1 ILE A   8      -1.566  -0.619  -5.608  1.00  0.00           C  
ATOM    115  CG2 ILE A   8      -1.445  -3.120  -5.762  1.00  0.00           C  
ATOM    116  CD1 ILE A   8      -3.026  -0.465  -5.247  1.00  0.00           C  
ATOM    117  H   ILE A   8      -0.591  -0.070  -8.271  1.00  0.00           H  
ATOM    118  HA  ILE A   8       0.841  -1.531  -6.292  1.00  0.00           H  
ATOM    119  HB  ILE A   8      -2.008  -1.776  -7.329  1.00  0.00           H  
ATOM    120 1HG1 ILE A   8      -0.995  -0.719  -4.686  1.00  0.00           H  
ATOM    121 2HG1 ILE A   8      -1.238   0.300  -6.096  1.00  0.00           H  
ATOM    122 1HG2 ILE A   8      -2.454  -3.177  -5.354  1.00  0.00           H  
ATOM    123 2HG2 ILE A   8      -1.281  -3.958  -6.439  1.00  0.00           H  
ATOM    124 3HG2 ILE A   8      -0.721  -3.164  -4.949  1.00  0.00           H  
ATOM    125 1HD1 ILE A   8      -3.151   0.402  -4.599  1.00  0.00           H  
ATOM    126 2HD1 ILE A   8      -3.613  -0.327  -6.155  1.00  0.00           H  
ATOM    127 3HD1 ILE A   8      -3.367  -1.359  -4.726  1.00  0.00           H  
ATOM    128  N   ILE A   9       0.094  -3.240  -8.977  1.00  0.00           N  
ATOM    129  CA  ILE A   9       0.369  -4.478  -9.697  1.00  0.00           C  
ATOM    130  C   ILE A   9       1.876  -4.644  -9.879  1.00  0.00           C  
ATOM    131  O   ILE A   9       2.418  -5.730  -9.657  1.00  0.00           O  
ATOM    132  CB  ILE A   9      -0.330  -4.495 -11.068  1.00  0.00           C  
ATOM    133  CG1 ILE A   9      -1.849  -4.574 -10.892  1.00  0.00           C  
ATOM    134  CG2 ILE A   9       0.173  -5.659 -11.908  1.00  0.00           C  
ATOM    135  CD1 ILE A   9      -2.627  -4.251 -12.148  1.00  0.00           C  
ATOM    136  H   ILE A   9      -0.447  -2.517  -9.431  1.00  0.00           H  
ATOM    137  HA  ILE A   9      -0.004  -5.313  -9.104  1.00  0.00           H  
ATOM    138  HB  ILE A   9      -0.122  -3.564 -11.594  1.00  0.00           H  
ATOM    139 1HG1 ILE A   9      -2.126  -5.576 -10.568  1.00  0.00           H  
ATOM    140 2HG1 ILE A   9      -2.161  -3.880 -10.111  1.00  0.00           H  
ATOM    141 1HG2 ILE A   9      -0.332  -5.657 -12.873  1.00  0.00           H  
ATOM    142 2HG2 ILE A   9       1.247  -5.560 -12.060  1.00  0.00           H  
ATOM    143 3HG2 ILE A   9      -0.036  -6.597 -11.392  1.00  0.00           H  
ATOM    144 1HD1 ILE A   9      -3.695  -4.328 -11.944  1.00  0.00           H  
ATOM    145 2HD1 ILE A   9      -2.391  -3.236 -12.471  1.00  0.00           H  
ATOM    146 3HD1 ILE A   9      -2.357  -4.954 -12.934  1.00  0.00           H  
ATOM    147  N   LEU A  10       2.498  -3.614 -10.265  1.00  0.00           N  
ATOM    148  CA  LEU A  10       3.939  -3.678 -10.480  1.00  0.00           C  
ATOM    149  C   LEU A  10       4.672  -3.972  -9.176  1.00  0.00           C  
ATOM    150  O   LEU A  10       5.615  -4.766  -9.155  1.00  0.00           O  
ATOM    151  CB  LEU A  10       4.448  -2.365 -11.079  1.00  0.00           C  
ATOM    152  CG  LEU A  10       4.000  -2.051 -12.507  1.00  0.00           C  
ATOM    153  CD1 LEU A  10       4.326  -0.602 -12.859  1.00  0.00           C  
ATOM    154  CD2 LEU A  10       4.654  -3.007 -13.497  1.00  0.00           C  
ATOM    155  H   LEU A  10       2.013  -2.743 -10.428  1.00  0.00           H  
ATOM    156  HA  LEU A  10       4.148  -4.485 -11.181  1.00  0.00           H  
ATOM    157 1HB  LEU A  10       4.118  -1.542 -10.446  1.00  0.00           H  
ATOM    158 2HB  LEU A  10       5.538  -2.382 -11.077  1.00  0.00           H  
ATOM    159  HG  LEU A  10       2.916  -2.154 -12.578  1.00  0.00           H  
ATOM    160 1HD1 LEU A  10       3.999  -0.393 -13.878  1.00  0.00           H  
ATOM    161 2HD1 LEU A  10       3.808   0.066 -12.169  1.00  0.00           H  
ATOM    162 3HD1 LEU A  10       5.400  -0.442 -12.782  1.00  0.00           H  
ATOM    163 1HD2 LEU A  10       4.322  -2.768 -14.508  1.00  0.00           H  
ATOM    164 2HD2 LEU A  10       5.738  -2.906 -13.439  1.00  0.00           H  
ATOM    165 3HD2 LEU A  10       4.371  -4.032 -13.255  1.00  0.00           H  
ATOM    166  N   VAL A  11       4.188  -3.355  -8.180  1.00  0.00           N  
ATOM    167  CA  VAL A  11       4.766  -3.626  -6.868  1.00  0.00           C  
ATOM    168  C   VAL A  11       4.468  -5.066  -6.461  1.00  0.00           C  
ATOM    169  O   VAL A  11       5.351  -5.777  -5.976  1.00  0.00           O  
ATOM    170  CB  VAL A  11       4.196  -2.659  -5.813  1.00  0.00           C  
ATOM    171  CG1 VAL A  11       4.608  -3.094  -4.414  1.00  0.00           C  
ATOM    172  CG2 VAL A  11       4.671  -1.242  -6.099  1.00  0.00           C  
ATOM    173  H   VAL A  11       3.429  -2.692  -8.256  1.00  0.00           H  
ATOM    174  HA  VAL A  11       5.847  -3.500  -6.934  1.00  0.00           H  
ATOM    175  HB  VAL A  11       3.107  -2.692  -5.853  1.00  0.00           H  
ATOM    176 1HG1 VAL A  11       4.197  -2.399  -3.681  1.00  0.00           H  
ATOM    177 2HG1 VAL A  11       4.227  -4.096  -4.218  1.00  0.00           H  
ATOM    178 3HG1 VAL A  11       5.695  -3.097  -4.340  1.00  0.00           H  
ATOM    179 1HG2 VAL A  11       4.264  -0.564  -5.349  1.00  0.00           H  
ATOM    180 2HG2 VAL A  11       5.760  -1.210  -6.065  1.00  0.00           H  
ATOM    181 3HG2 VAL A  11       4.330  -0.937  -7.088  1.00  0.00           H  
ATOM    182  N   ALA A  12       3.338  -5.497  -6.656  1.00  0.00           N  
ATOM    183  CA  ALA A  12       2.913  -6.843  -6.287  1.00  0.00           C  
ATOM    184  C   ALA A  12       3.822  -7.872  -6.953  1.00  0.00           C  
ATOM    185  O   ALA A  12       4.270  -8.824  -6.310  1.00  0.00           O  
ATOM    186  CB  ALA A  12       1.461  -7.076  -6.677  1.00  0.00           C  
ATOM    187  H   ALA A  12       2.675  -4.876  -7.099  1.00  0.00           H  
ATOM    188  HA  ALA A  12       3.002  -6.949  -5.205  1.00  0.00           H  
ATOM    189 1HB  ALA A  12       1.169  -8.090  -6.402  1.00  0.00           H  
ATOM    190 2HB  ALA A  12       0.825  -6.361  -6.154  1.00  0.00           H  
ATOM    191 3HB  ALA A  12       1.347  -6.944  -7.751  1.00  0.00           H  
ATOM    192  N   ALA A  13       4.096  -7.661  -8.191  1.00  0.00           N  
ATOM    193  CA  ALA A  13       5.013  -8.550  -8.901  1.00  0.00           C  
ATOM    194  C   ALA A  13       6.394  -8.543  -8.251  1.00  0.00           C  
ATOM    195  O   ALA A  13       7.038  -9.591  -8.138  1.00  0.00           O  
ATOM    196  CB  ALA A  13       5.118  -8.144 -10.369  1.00  0.00           C  
ATOM    197  H   ALA A  13       3.683  -6.883  -8.686  1.00  0.00           H  
ATOM    198  HA  ALA A  13       4.616  -9.563  -8.842  1.00  0.00           H  
ATOM    199 1HB  ALA A  13       5.804  -8.817 -10.884  1.00  0.00           H  
ATOM    200 2HB  ALA A  13       4.133  -8.205 -10.834  1.00  0.00           H  
ATOM    201 3HB  ALA A  13       5.488  -7.123 -10.439  1.00  0.00           H  
ATOM    202  N   ALA A  14       6.814  -7.422  -7.864  1.00  0.00           N  
ATOM    203  CA  ALA A  14       8.117  -7.286  -7.218  1.00  0.00           C  
ATOM    204  C   ALA A  14       8.130  -7.980  -5.860  1.00  0.00           C  
ATOM    205  O   ALA A  14       9.123  -8.610  -5.487  1.00  0.00           O  
ATOM    206  CB  ALA A  14       8.481  -5.812  -7.063  1.00  0.00           C  
ATOM    207  H   ALA A  14       6.243  -6.601  -8.001  1.00  0.00           H  
ATOM    208  HA  ALA A  14       8.861  -7.769  -7.851  1.00  0.00           H  
ATOM    209 1HB  ALA A  14       9.454  -5.726  -6.580  1.00  0.00           H  
ATOM    210 2HB  ALA A  14       8.520  -5.342  -8.046  1.00  0.00           H  
ATOM    211 3HB  ALA A  14       7.728  -5.314  -6.454  1.00  0.00           H  
ATOM    212  N   LYS A  15       7.034  -7.943  -5.143  1.00  0.00           N  
ATOM    213  CA  LYS A  15       6.931  -8.546  -3.816  1.00  0.00           C  
ATOM    214  C   LYS A  15       6.675 -10.047  -3.914  1.00  0.00           C  
ATOM    215  O   LYS A  15       7.143 -10.818  -3.073  1.00  0.00           O  
ATOM    216  CB  LYS A  15       5.821  -7.875  -3.006  1.00  0.00           C  
ATOM    217  CG  LYS A  15       6.136  -6.451  -2.567  1.00  0.00           C  
ATOM    218  CD  LYS A  15       7.113  -6.435  -1.401  1.00  0.00           C  
ATOM    219  CE  LYS A  15       7.350  -5.020  -0.895  1.00  0.00           C  
ATOM    220  NZ  LYS A  15       6.243  -4.549  -0.020  1.00  0.00           N  
ATOM    221  H   LYS A  15       6.229  -7.473  -5.533  1.00  0.00           H  
ATOM    222  HA  LYS A  15       7.877  -8.399  -3.295  1.00  0.00           H  
ATOM    223 1HB  LYS A  15       4.905  -7.848  -3.596  1.00  0.00           H  
ATOM    224 2HB  LYS A  15       5.617  -8.463  -2.111  1.00  0.00           H  
ATOM    225 1HG  LYS A  15       6.572  -5.901  -3.402  1.00  0.00           H  
ATOM    226 2HG  LYS A  15       5.216  -5.951  -2.266  1.00  0.00           H  
ATOM    227 1HD  LYS A  15       6.716  -7.042  -0.586  1.00  0.00           H  
ATOM    228 2HD  LYS A  15       8.065  -6.861  -1.718  1.00  0.00           H  
ATOM    229 1HE  LYS A  15       8.281  -4.986  -0.332  1.00  0.00           H  
ATOM    230 2HE  LYS A  15       7.439  -4.341  -1.743  1.00  0.00           H  
ATOM    231 1HZ  LYS A  15       6.437  -3.608   0.294  1.00  0.00           H  
ATOM    232 2HZ  LYS A  15       5.375  -4.558  -0.538  1.00  0.00           H  
ATOM    233 3HZ  LYS A  15       6.162  -5.160   0.780  1.00  0.00           H  
ATOM    234  N   LEU A  16       6.008 -10.437  -4.914  1.00  0.00           N  
ATOM    235  CA  LEU A  16       5.747 -11.855  -5.143  1.00  0.00           C  
ATOM    236  C   LEU A  16       6.995 -12.557  -5.668  1.00  0.00           C  
ATOM    237  O   LEU A  16       7.238 -13.722  -5.345  1.00  0.00           O  
ATOM    238  CB  LEU A  16       4.594 -12.030  -6.139  1.00  0.00           C  
ATOM    239  CG  LEU A  16       3.211 -11.596  -5.638  1.00  0.00           C  
ATOM    240  CD1 LEU A  16       2.254 -11.488  -6.818  1.00  0.00           C  
ATOM    241  CD2 LEU A  16       2.704 -12.601  -4.614  1.00  0.00           C  
ATOM    242  H   LEU A  16       5.646  -9.758  -5.567  1.00  0.00           H  
ATOM    243  HA  LEU A  16       5.468 -12.313  -4.194  1.00  0.00           H  
ATOM    244 1HB  LEU A  16       4.818 -11.453  -7.035  1.00  0.00           H  
ATOM    245 2HB  LEU A  16       4.531 -13.083  -6.417  1.00  0.00           H  
ATOM    246  HG  LEU A  16       3.283 -10.611  -5.176  1.00  0.00           H  
ATOM    247 1HD1 LEU A  16       1.271 -11.180  -6.461  1.00  0.00           H  
ATOM    248 2HD1 LEU A  16       2.630 -10.750  -7.525  1.00  0.00           H  
ATOM    249 3HD1 LEU A  16       2.174 -12.456  -7.311  1.00  0.00           H  
ATOM    250 1HD2 LEU A  16       1.721 -12.293  -4.256  1.00  0.00           H  
ATOM    251 2HD2 LEU A  16       2.630 -13.586  -5.075  1.00  0.00           H  
ATOM    252 3HD2 LEU A  16       3.397 -12.644  -3.774  1.00  0.00           H  
ATOM    253  N   GLY A  17       7.841 -11.766  -6.420  1.00  0.00           N  
ATOM    254  CA  GLY A  17       8.938 -12.407  -7.127  1.00  0.00           C  
ATOM    255  C   GLY A  17       8.519 -13.017  -8.452  1.00  0.00           C  
ATOM    256  O   GLY A  17       9.023 -14.072  -8.842  1.00  0.00           O  
ATOM    257  H   GLY A  17       7.725 -10.766  -6.494  1.00  0.00           H  
ATOM    258 1HA  GLY A  17       9.727 -11.678  -7.314  1.00  0.00           H  
ATOM    259 2HA  GLY A  17       9.366 -13.190  -6.502  1.00  0.00           H  
ATOM    260  N   THR A  18       7.505 -12.455  -9.104  1.00  0.00           N  
ATOM    261  CA  THR A  18       6.927 -12.992 -10.330  1.00  0.00           C  
ATOM    262  C   THR A  18       6.909 -11.935 -11.428  1.00  0.00           C  
ATOM    263  O   THR A  18       7.383 -10.814 -11.227  1.00  0.00           O  
ATOM    264  CB  THR A  18       5.500 -13.518 -10.090  1.00  0.00           C  
ATOM    265  OG1 THR A  18       4.626 -12.418  -9.800  1.00  0.00           O  
ATOM    266  CG2 THR A  18       5.480 -14.496  -8.925  1.00  0.00           C  
ATOM    267  H   THR A  18       7.125 -11.606  -8.713  1.00  0.00           H  
ATOM    268  HA  THR A  18       7.544 -13.826 -10.666  1.00  0.00           H  
ATOM    269  HB  THR A  18       5.141 -14.022 -10.987  1.00  0.00           H  
ATOM    270  HG1 THR A  18       4.437 -11.939 -10.610  1.00  0.00           H  
ATOM    271 1HG2 THR A  18       4.464 -14.857  -8.769  1.00  0.00           H  
ATOM    272 2HG2 THR A  18       6.136 -15.338  -9.147  1.00  0.00           H  
ATOM    273 3HG2 THR A  18       5.829 -13.995  -8.023  1.00  0.00           H  
ATOM    274  N   THR A  19       6.398 -12.318 -12.605  1.00  0.00           N  
ATOM    275  CA  THR A  19       6.212 -11.346 -13.675  1.00  0.00           C  
ATOM    276  C   THR A  19       4.989 -10.471 -13.405  1.00  0.00           C  
ATOM    277  O   THR A  19       4.202 -10.760 -12.501  1.00  0.00           O  
ATOM    278  CB  THR A  19       6.065 -12.043 -15.040  1.00  0.00           C  
ATOM    279  OG1 THR A  19       4.861 -12.821 -15.055  1.00  0.00           O  
ATOM    280  CG2 THR A  19       7.254 -12.951 -15.307  1.00  0.00           C  
ATOM    281  H   THR A  19       6.137 -13.280 -12.764  1.00  0.00           H  
ATOM    282  HA  THR A  19       7.092 -10.704 -13.716  1.00  0.00           H  
ATOM    283  HB  THR A  19       6.004 -11.292 -15.827  1.00  0.00           H  
ATOM    284  HG1 THR A  19       4.672 -13.102 -15.954  1.00  0.00           H  
ATOM    285 1HG2 THR A  19       7.134 -13.436 -16.276  1.00  0.00           H  
ATOM    286 2HG2 THR A  19       8.170 -12.361 -15.308  1.00  0.00           H  
ATOM    287 3HG2 THR A  19       7.314 -13.711 -14.528  1.00  0.00           H  
ATOM    288  N   VAL A  20       4.825  -9.359 -14.177  1.00  0.00           N  
ATOM    289  CA  VAL A  20       3.702  -8.436 -14.050  1.00  0.00           C  
ATOM    290  C   VAL A  20       2.409  -9.134 -14.471  1.00  0.00           C  
ATOM    291  O   VAL A  20       1.391  -9.031 -13.785  1.00  0.00           O  
ATOM    292  CB  VAL A  20       3.926  -7.186 -14.921  1.00  0.00           C  
ATOM    293  CG1 VAL A  20       2.695  -6.293 -14.898  1.00  0.00           C  
ATOM    294  CG2 VAL A  20       5.151  -6.428 -14.434  1.00  0.00           C  
ATOM    295  H   VAL A  20       5.534  -9.178 -14.873  1.00  0.00           H  
ATOM    296  HA  VAL A  20       3.614  -8.139 -13.004  1.00  0.00           H  
ATOM    297  HB  VAL A  20       4.077  -7.497 -15.955  1.00  0.00           H  
ATOM    298 1HG1 VAL A  20       2.870  -5.414 -15.518  1.00  0.00           H  
ATOM    299 2HG1 VAL A  20       1.838  -6.844 -15.284  1.00  0.00           H  
ATOM    300 3HG1 VAL A  20       2.493  -5.978 -13.874  1.00  0.00           H  
ATOM    301 1HG2 VAL A  20       5.304  -5.545 -15.055  1.00  0.00           H  
ATOM    302 2HG2 VAL A  20       5.002  -6.122 -13.398  1.00  0.00           H  
ATOM    303 3HG2 VAL A  20       6.028  -7.073 -14.499  1.00  0.00           H  
ATOM    304  N   GLU A  21       2.485  -9.921 -15.523  1.00  0.00           N  
ATOM    305  CA  GLU A  21       1.313 -10.615 -16.045  1.00  0.00           C  
ATOM    306  C   GLU A  21       0.775 -11.625 -15.036  1.00  0.00           C  
ATOM    307  O   GLU A  21      -0.441 -11.753 -14.865  1.00  0.00           O  
ATOM    308  CB  GLU A  21       1.654 -11.323 -17.358  1.00  0.00           C  
ATOM    309  CG  GLU A  21       1.977 -10.384 -18.512  1.00  0.00           C  
ATOM    310  CD  GLU A  21       3.389  -9.869 -18.469  1.00  0.00           C  
ATOM    311  OE1 GLU A  21       4.107 -10.232 -17.569  1.00  0.00           O  
ATOM    312  OE2 GLU A  21       3.750  -9.110 -19.338  1.00  0.00           O  
ATOM    313  H   GLU A  21       3.376 -10.048 -15.980  1.00  0.00           H  
ATOM    314  HA  GLU A  21       0.528  -9.880 -16.230  1.00  0.00           H  
ATOM    315 1HB  GLU A  21       2.513 -11.976 -17.207  1.00  0.00           H  
ATOM    316 2HB  GLU A  21       0.816 -11.950 -17.662  1.00  0.00           H  
ATOM    317 1HG  GLU A  21       1.825 -10.915 -19.452  1.00  0.00           H  
ATOM    318 2HG  GLU A  21       1.287  -9.543 -18.487  1.00  0.00           H  
ATOM    319  N   GLU A  22       1.730 -12.265 -14.409  1.00  0.00           N  
ATOM    320  CA  GLU A  22       1.329 -13.259 -13.417  1.00  0.00           C  
ATOM    321  C   GLU A  22       0.612 -12.604 -12.239  1.00  0.00           C  
ATOM    322  O   GLU A  22      -0.408 -13.111 -11.766  1.00  0.00           O  
ATOM    323  CB  GLU A  22       2.549 -14.036 -12.917  1.00  0.00           C  
ATOM    324  CG  GLU A  22       2.228 -15.130 -11.909  1.00  0.00           C  
ATOM    325  CD  GLU A  22       1.391 -16.235 -12.491  1.00  0.00           C  
ATOM    326  OE1 GLU A  22       1.351 -16.354 -13.693  1.00  0.00           O  
ATOM    327  OE2 GLU A  22       0.792 -16.961 -11.734  1.00  0.00           O  
ATOM    328  H   GLU A  22       2.713 -12.106 -14.576  1.00  0.00           H  
ATOM    329  HA  GLU A  22       0.629 -13.952 -13.885  1.00  0.00           H  
ATOM    330 1HB  GLU A  22       3.057 -14.499 -13.763  1.00  0.00           H  
ATOM    331 2HB  GLU A  22       3.253 -13.346 -12.450  1.00  0.00           H  
ATOM    332 1HG  GLU A  22       3.161 -15.553 -11.538  1.00  0.00           H  
ATOM    333 2HG  GLU A  22       1.701 -14.688 -11.064  1.00  0.00           H  
ATOM    334  N   ALA A  23       1.169 -11.439 -11.787  1.00  0.00           N  
ATOM    335  CA  ALA A  23       0.535 -10.711 -10.690  1.00  0.00           C  
ATOM    336  C   ALA A  23      -0.898 -10.326 -11.042  1.00  0.00           C  
ATOM    337  O   ALA A  23      -1.789 -10.381 -10.194  1.00  0.00           O  
ATOM    338  CB  ALA A  23       1.348  -9.468 -10.339  1.00  0.00           C  
ATOM    339  H   ALA A  23       2.013 -11.069 -12.201  1.00  0.00           H  
ATOM    340  HA  ALA A  23       0.504 -11.370  -9.822  1.00  0.00           H  
ATOM    341 1HB  ALA A  23       0.863  -8.937  -9.519  1.00  0.00           H  
ATOM    342 2HB  ALA A  23       2.353  -9.763 -10.035  1.00  0.00           H  
ATOM    343 3HB  ALA A  23       1.408  -8.815 -11.207  1.00  0.00           H  
ATOM    344  N   VAL A  24      -1.213  -9.965 -12.313  1.00  0.00           N  
ATOM    345  CA  VAL A  24      -2.543  -9.584 -12.776  1.00  0.00           C  
ATOM    346  C   VAL A  24      -3.467 -10.800 -12.751  1.00  0.00           C  
ATOM    347  O   VAL A  24      -4.585 -10.727 -12.236  1.00  0.00           O  
ATOM    348  CB  VAL A  24      -2.477  -9.009 -14.204  1.00  0.00           C  
ATOM    349  CG1 VAL A  24      -3.877  -8.786 -14.754  1.00  0.00           C  
ATOM    350  CG2 VAL A  24      -1.683  -7.711 -14.203  1.00  0.00           C  
ATOM    351  H   VAL A  24      -0.446  -9.970 -12.970  1.00  0.00           H  
ATOM    352  HA  VAL A  24      -2.942  -8.828 -12.099  1.00  0.00           H  
ATOM    353  HB  VAL A  24      -1.988  -9.735 -14.855  1.00  0.00           H  
ATOM    354 1HG1 VAL A  24      -3.812  -8.381 -15.764  1.00  0.00           H  
ATOM    355 2HG1 VAL A  24      -4.414  -9.735 -14.779  1.00  0.00           H  
ATOM    356 3HG1 VAL A  24      -4.411  -8.083 -14.115  1.00  0.00           H  
ATOM    357 1HG2 VAL A  24      -1.640  -7.311 -15.216  1.00  0.00           H  
ATOM    358 2HG2 VAL A  24      -2.170  -6.988 -13.548  1.00  0.00           H  
ATOM    359 3HG2 VAL A  24      -0.672  -7.903 -13.846  1.00  0.00           H  
ATOM    360  N   GLN A  25      -2.950 -11.918 -13.291  1.00  0.00           N  
ATOM    361  CA  GLN A  25      -3.775 -13.115 -13.415  1.00  0.00           C  
ATOM    362  C   GLN A  25      -4.154 -13.666 -12.043  1.00  0.00           C  
ATOM    363  O   GLN A  25      -5.291 -14.095 -11.834  1.00  0.00           O  
ATOM    364  CB  GLN A  25      -3.045 -14.188 -14.227  1.00  0.00           C  
ATOM    365  CG  GLN A  25      -2.903 -13.862 -15.704  1.00  0.00           C  
ATOM    366  CD  GLN A  25      -4.245 -13.746 -16.403  1.00  0.00           C  
ATOM    367  OE1 GLN A  25      -5.078 -14.653 -16.331  1.00  0.00           O  
ATOM    368  NE2 GLN A  25      -4.461 -12.626 -17.083  1.00  0.00           N  
ATOM    369  H   GLN A  25      -1.994 -11.945 -13.614  1.00  0.00           H  
ATOM    370  HA  GLN A  25      -4.695 -12.849 -13.935  1.00  0.00           H  
ATOM    371 1HB  GLN A  25      -2.046 -14.337 -13.818  1.00  0.00           H  
ATOM    372 2HB  GLN A  25      -3.578 -15.135 -14.142  1.00  0.00           H  
ATOM    373 1HG  GLN A  25      -2.381 -12.911 -15.807  1.00  0.00           H  
ATOM    374 2HG  GLN A  25      -2.333 -14.656 -16.188  1.00  0.00           H  
ATOM    375 1HE2 GLN A  25      -5.328 -12.493 -17.565  1.00  0.00           H  
ATOM    376 2HE2 GLN A  25      -3.758 -11.916 -17.115  1.00  0.00           H  
ATOM    377  N   GLN A  26      -3.170 -13.553 -11.177  1.00  0.00           N  
ATOM    378  CA  GLN A  26      -3.443 -14.017  -9.821  1.00  0.00           C  
ATOM    379  C   GLN A  26      -4.493 -13.143  -9.145  1.00  0.00           C  
ATOM    380  O   GLN A  26      -5.383 -13.644  -8.459  1.00  0.00           O  
ATOM    381  CB  GLN A  26      -2.158 -14.030  -8.989  1.00  0.00           C  
ATOM    382  CG  GLN A  26      -1.184 -15.133  -9.366  1.00  0.00           C  
ATOM    383  CD  GLN A  26       0.052 -15.140  -8.485  1.00  0.00           C  
ATOM    384  OE1 GLN A  26       0.190 -14.313  -7.579  1.00  0.00           O  
ATOM    385  NE2 GLN A  26       0.958 -16.074  -8.747  1.00  0.00           N  
ATOM    386  H   GLN A  26      -2.260 -13.173 -11.393  1.00  0.00           H  
ATOM    387  HA  GLN A  26      -3.833 -15.033  -9.875  1.00  0.00           H  
ATOM    388 1HB  GLN A  26      -1.644 -13.075  -9.098  1.00  0.00           H  
ATOM    389 2HB  GLN A  26      -2.408 -14.148  -7.935  1.00  0.00           H  
ATOM    390 1HG  GLN A  26      -1.683 -16.096  -9.261  1.00  0.00           H  
ATOM    391 2HG  GLN A  26      -0.867 -14.987 -10.398  1.00  0.00           H  
ATOM    392 1HE2 GLN A  26       1.795 -16.128  -8.199  1.00  0.00           H  
ATOM    393 2HE2 GLN A  26       0.806 -16.725  -9.491  1.00  0.00           H  
ATOM    394  N   ALA A  27      -4.379 -11.816  -9.348  1.00  0.00           N  
ATOM    395  CA  ALA A  27      -5.360 -10.896  -8.776  1.00  0.00           C  
ATOM    396  C   ALA A  27      -6.750 -11.153  -9.347  1.00  0.00           C  
ATOM    397  O   ALA A  27      -7.746 -11.107  -8.620  1.00  0.00           O  
ATOM    398  CB  ALA A  27      -4.941  -9.450  -9.028  1.00  0.00           C  
ATOM    399  H   ALA A  27      -3.617 -11.443  -9.896  1.00  0.00           H  
ATOM    400  HA  ALA A  27      -5.399 -11.070  -7.700  1.00  0.00           H  
ATOM    401 1HB  ALA A  27      -5.681  -8.775  -8.596  1.00  0.00           H  
ATOM    402 2HB  ALA A  27      -3.971  -9.266  -8.567  1.00  0.00           H  
ATOM    403 3HB  ALA A  27      -4.873  -9.272 -10.100  1.00  0.00           H  
ATOM    404  N   LEU A  28      -6.843 -11.465 -10.614  1.00  0.00           N  
ATOM    405  CA  LEU A  28      -8.133 -11.715 -11.249  1.00  0.00           C  
ATOM    406  C   LEU A  28      -8.782 -12.974 -10.686  1.00  0.00           C  
ATOM    407  O   LEU A  28     -10.006 -13.040 -10.553  1.00  0.00           O  
ATOM    408  CB  LEU A  28      -7.960 -11.852 -12.767  1.00  0.00           C  
ATOM    409  CG  LEU A  28      -7.573 -10.568 -13.512  1.00  0.00           C  
ATOM    410  CD1 LEU A  28      -7.182 -10.908 -14.943  1.00  0.00           C  
ATOM    411  CD2 LEU A  28      -8.740  -9.592 -13.481  1.00  0.00           C  
ATOM    412  H   LEU A  28      -6.001 -11.535 -11.167  1.00  0.00           H  
ATOM    413  HA  LEU A  28      -8.789 -10.869 -11.042  1.00  0.00           H  
ATOM    414 1HB  LEU A  28      -7.188 -12.594 -12.963  1.00  0.00           H  
ATOM    415 2HB  LEU A  28      -8.897 -12.212 -13.192  1.00  0.00           H  
ATOM    416  HG  LEU A  28      -6.707 -10.114 -13.029  1.00  0.00           H  
ATOM    417 1HD1 LEU A  28      -6.906  -9.996 -15.472  1.00  0.00           H  
ATOM    418 2HD1 LEU A  28      -6.334 -11.593 -14.936  1.00  0.00           H  
ATOM    419 3HD1 LEU A  28      -8.025 -11.381 -15.448  1.00  0.00           H  
ATOM    420 1HD2 LEU A  28      -8.464  -8.678 -14.009  1.00  0.00           H  
ATOM    421 2HD2 LEU A  28      -9.606 -10.044 -13.965  1.00  0.00           H  
ATOM    422 3HD2 LEU A  28      -8.986  -9.352 -12.447  1.00  0.00           H  
ATOM    423  N   TRP A  29      -7.909 -13.956 -10.452  1.00  0.00           N  
ATOM    424  CA  TRP A  29      -8.428 -15.182  -9.856  1.00  0.00           C  
ATOM    425  C   TRP A  29      -9.056 -14.903  -8.495  1.00  0.00           C  
ATOM    426  O   TRP A  29     -10.183 -15.326  -8.226  1.00  0.00           O  
ATOM    427  CB  TRP A  29      -7.313 -16.218  -9.707  1.00  0.00           C  
ATOM    428  CG  TRP A  29      -7.793 -17.544  -9.198  1.00  0.00           C  
ATOM    429  CD1 TRP A  29      -8.291 -18.571  -9.941  1.00  0.00           C  
ATOM    430  CD2 TRP A  29      -7.820 -17.996  -7.822  1.00  0.00           C  
ATOM    431  NE1 TRP A  29      -8.627 -19.625  -9.128  1.00  0.00           N  
ATOM    432  CE2 TRP A  29      -8.344 -19.291  -7.828  1.00  0.00           C  
ATOM    433  CE3 TRP A  29      -7.447 -17.412  -6.604  1.00  0.00           C  
ATOM    434  CZ2 TRP A  29      -8.510 -20.021  -6.662  1.00  0.00           C  
ATOM    435  CZ3 TRP A  29      -7.612 -18.146  -5.435  1.00  0.00           C  
ATOM    436  CH2 TRP A  29      -8.129 -19.416  -5.464  1.00  0.00           C  
ATOM    437  H   TRP A  29      -6.923 -13.891 -10.663  1.00  0.00           H  
ATOM    438  HA  TRP A  29      -9.200 -15.584 -10.511  1.00  0.00           H  
ATOM    439 1HB  TRP A  29      -6.831 -16.376 -10.672  1.00  0.00           H  
ATOM    440 2HB  TRP A  29      -6.556 -15.841  -9.019  1.00  0.00           H  
ATOM    441  HD1 TRP A  29      -8.406 -18.557 -11.024  1.00  0.00           H  
ATOM    442  HE1 TRP A  29      -9.019 -20.504  -9.436  1.00  0.00           H  
ATOM    443  HE3 TRP A  29      -7.033 -16.405  -6.576  1.00  0.00           H  
ATOM    444  HZ2 TRP A  29      -8.919 -21.031  -6.664  1.00  0.00           H  
ATOM    445  HZ3 TRP A  29      -7.320 -17.684  -4.491  1.00  0.00           H  
ATOM    446  HH2 TRP A  29      -8.245 -19.963  -4.527  1.00  0.00           H  
ATOM    447  N   LEU A  30      -8.389 -14.169  -7.646  1.00  0.00           N  
ATOM    448  CA  LEU A  30      -8.908 -13.775  -6.340  1.00  0.00           C  
ATOM    449  C   LEU A  30     -10.148 -12.899  -6.492  1.00  0.00           C  
ATOM    450  O   LEU A  30     -11.105 -13.032  -5.723  1.00  0.00           O  
ATOM    451  CB  LEU A  30      -7.834 -13.023  -5.546  1.00  0.00           C  
ATOM    452  CG  LEU A  30      -6.654 -13.872  -5.054  1.00  0.00           C  
ATOM    453  CD1 LEU A  30      -5.524 -12.957  -4.602  1.00  0.00           C  
ATOM    454  CD2 LEU A  30      -7.116 -14.774  -3.919  1.00  0.00           C  
ATOM    455  H   LEU A  30      -7.466 -13.865  -7.921  1.00  0.00           H  
ATOM    456  HA  LEU A  30      -9.188 -14.674  -5.794  1.00  0.00           H  
ATOM    457 1HB  LEU A  30      -7.431 -12.227  -6.172  1.00  0.00           H  
ATOM    458 2HB  LEU A  30      -8.302 -12.568  -4.673  1.00  0.00           H  
ATOM    459  HG  LEU A  30      -6.280 -14.484  -5.875  1.00  0.00           H  
ATOM    460 1HD1 LEU A  30      -4.686 -13.559  -4.253  1.00  0.00           H  
ATOM    461 2HD1 LEU A  30      -5.201 -12.336  -5.437  1.00  0.00           H  
ATOM    462 3HD1 LEU A  30      -5.875 -12.319  -3.790  1.00  0.00           H  
ATOM    463 1HD2 LEU A  30      -6.277 -15.377  -3.570  1.00  0.00           H  
ATOM    464 2HD2 LEU A  30      -7.489 -14.162  -3.097  1.00  0.00           H  
ATOM    465 3HD2 LEU A  30      -7.911 -15.429  -4.276  1.00  0.00           H  
ATOM    466  N   LYS A  31     -10.035 -12.025  -7.456  1.00  0.00           N  
ATOM    467  CA  LYS A  31     -11.147 -11.105  -7.679  1.00  0.00           C  
ATOM    468  C   LYS A  31     -12.462 -11.860  -7.850  1.00  0.00           C  
ATOM    469  O   LYS A  31     -13.433 -11.598  -7.137  1.00  0.00           O  
ATOM    470  CB  LYS A  31     -10.880 -10.229  -8.904  1.00  0.00           C  
ATOM    471  CG  LYS A  31     -11.971  -9.207  -9.196  1.00  0.00           C  
ATOM    472  CD  LYS A  31     -11.676  -8.434 -10.473  1.00  0.00           C  
ATOM    473  CE  LYS A  31     -12.789  -7.447 -10.793  1.00  0.00           C  
ATOM    474  NZ  LYS A  31     -12.673  -6.906 -12.175  1.00  0.00           N  
ATOM    475  H   LYS A  31      -9.219 -11.963  -8.047  1.00  0.00           H  
ATOM    476  HA  LYS A  31     -11.242 -10.459  -6.805  1.00  0.00           H  
ATOM    477 1HB  LYS A  31      -9.943  -9.689  -8.768  1.00  0.00           H  
ATOM    478 2HB  LYS A  31     -10.769 -10.861  -9.786  1.00  0.00           H  
ATOM    479 1HG  LYS A  31     -12.929  -9.717  -9.304  1.00  0.00           H  
ATOM    480 2HG  LYS A  31     -12.044  -8.506  -8.366  1.00  0.00           H  
ATOM    481 1HD  LYS A  31     -10.738  -7.888 -10.360  1.00  0.00           H  
ATOM    482 2HD  LYS A  31     -11.572  -9.131 -11.305  1.00  0.00           H  
ATOM    483 1HE  LYS A  31     -13.754  -7.941 -10.689  1.00  0.00           H  
ATOM    484 2HE  LYS A  31     -12.752  -6.617 -10.088  1.00  0.00           H  
ATOM    485 1HZ  LYS A  31     -13.427  -6.257 -12.347  1.00  0.00           H  
ATOM    486 2HZ  LYS A  31     -11.788  -6.429 -12.277  1.00  0.00           H  
ATOM    487 3HZ  LYS A  31     -12.725  -7.665 -12.839  1.00  0.00           H  
ATOM    488  N   THR A  32     -12.493 -12.866  -8.748  1.00  0.00           N  
ATOM    489  CA  THR A  32     -13.677 -13.669  -9.026  1.00  0.00           C  
ATOM    490  C   THR A  32     -13.997 -14.586  -7.849  1.00  0.00           C  
ATOM    491  O   THR A  32     -15.153 -14.691  -7.431  1.00  0.00           O  
ATOM    492  CB  THR A  32     -13.493 -14.507 -10.305  1.00  0.00           C  
ATOM    493  OG1 THR A  32     -13.272 -13.636 -11.422  1.00  0.00           O  
ATOM    494  CG2 THR A  32     -14.726 -15.358 -10.566  1.00  0.00           C  
ATOM    495  H   THR A  32     -11.638 -13.061  -9.250  1.00  0.00           H  
ATOM    496  HA  THR A  32     -14.523 -12.997  -9.177  1.00  0.00           H  
ATOM    497  HB  THR A  32     -12.626 -15.158 -10.192  1.00  0.00           H  
ATOM    498  HG1 THR A  32     -12.483 -13.112 -11.267  1.00  0.00           H  
ATOM    499 1HG2 THR A  32     -14.578 -15.944 -11.474  1.00  0.00           H  
ATOM    500 2HG2 THR A  32     -14.890 -16.030  -9.724  1.00  0.00           H  
ATOM    501 3HG2 THR A  32     -15.595 -14.713 -10.690  1.00  0.00           H  
ATOM    502  N   LYS A  33     -12.918 -15.200  -7.342  1.00  0.00           N  
ATOM    503  CA  LYS A  33     -13.097 -16.287  -6.383  1.00  0.00           C  
ATOM    504  C   LYS A  33     -13.703 -15.774  -5.079  1.00  0.00           C  
ATOM    505  O   LYS A  33     -14.624 -16.386  -4.534  1.00  0.00           O  
ATOM    506  CB  LYS A  33     -11.763 -16.982  -6.105  1.00  0.00           C  
ATOM    507  CG  LYS A  33     -11.847 -18.130  -5.108  1.00  0.00           C  
ATOM    508  CD  LYS A  33     -12.630 -19.303  -5.680  1.00  0.00           C  
ATOM    509  CE  LYS A  33     -12.564 -20.514  -4.761  1.00  0.00           C  
ATOM    510  NZ  LYS A  33     -13.381 -21.647  -5.274  1.00  0.00           N  
ATOM    511  H   LYS A  33     -11.983 -14.929  -7.608  1.00  0.00           H  
ATOM    512  HA  LYS A  33     -13.786 -17.015  -6.810  1.00  0.00           H  
ATOM    513 1HB  LYS A  33     -11.358 -17.377  -7.037  1.00  0.00           H  
ATOM    514 2HB  LYS A  33     -11.047 -16.255  -5.720  1.00  0.00           H  
ATOM    515 1HG  LYS A  33     -10.841 -18.465  -4.853  1.00  0.00           H  
ATOM    516 2HG  LYS A  33     -12.337 -17.786  -4.198  1.00  0.00           H  
ATOM    517 1HD  LYS A  33     -13.673 -19.014  -5.812  1.00  0.00           H  
ATOM    518 2HD  LYS A  33     -12.220 -19.574  -6.653  1.00  0.00           H  
ATOM    519 1HE  LYS A  33     -11.530 -20.842  -4.666  1.00  0.00           H  
ATOM    520 2HE  LYS A  33     -12.927 -20.239  -3.771  1.00  0.00           H  
ATOM    521 1HZ  LYS A  33     -13.312 -22.428  -4.638  1.00  0.00           H  
ATOM    522 2HZ  LYS A  33     -14.346 -21.359  -5.349  1.00  0.00           H  
ATOM    523 3HZ  LYS A  33     -13.040 -21.923  -6.185  1.00  0.00           H  
ATOM    524  N   LEU A  34     -13.202 -14.652  -4.611  1.00  0.00           N  
ATOM    525  CA  LEU A  34     -13.582 -14.178  -3.285  1.00  0.00           C  
ATOM    526  C   LEU A  34     -14.712 -13.156  -3.375  1.00  0.00           C  
ATOM    527  O   LEU A  34     -15.303 -12.786  -2.358  1.00  0.00           O  
ATOM    528  CB  LEU A  34     -12.373 -13.552  -2.576  1.00  0.00           C  
ATOM    529  CG  LEU A  34     -11.168 -14.480  -2.375  1.00  0.00           C  
ATOM    530  CD1 LEU A  34     -10.025 -13.698  -1.742  1.00  0.00           C  
ATOM    531  CD2 LEU A  34     -11.574 -15.659  -1.505  1.00  0.00           C  
ATOM    532  H   LEU A  34     -12.552 -14.108  -5.161  1.00  0.00           H  
ATOM    533  HA  LEU A  34     -13.934 -15.026  -2.701  1.00  0.00           H  
ATOM    534 1HB  LEU A  34     -12.038 -12.694  -3.155  1.00  0.00           H  
ATOM    535 2HB  LEU A  34     -12.689 -13.202  -1.594  1.00  0.00           H  
ATOM    536  HG  LEU A  34     -10.825 -14.845  -3.344  1.00  0.00           H  
ATOM    537 1HD1 LEU A  34      -9.168 -14.357  -1.599  1.00  0.00           H  
ATOM    538 2HD1 LEU A  34      -9.743 -12.874  -2.395  1.00  0.00           H  
ATOM    539 3HD1 LEU A  34     -10.345 -13.306  -0.777  1.00  0.00           H  
ATOM    540 1HD2 LEU A  34     -10.717 -16.319  -1.362  1.00  0.00           H  
ATOM    541 2HD2 LEU A  34     -11.916 -15.295  -0.535  1.00  0.00           H  
ATOM    542 3HD2 LEU A  34     -12.380 -16.210  -1.989  1.00  0.00           H  
ATOM    543  N   GLY A  35     -15.092 -12.809  -4.559  1.00  0.00           N  
ATOM    544  CA  GLY A  35     -16.110 -11.783  -4.736  1.00  0.00           C  
ATOM    545  C   GLY A  35     -15.637 -10.400  -4.330  1.00  0.00           C  
ATOM    546  O   GLY A  35     -16.322  -9.701  -3.579  1.00  0.00           O  
ATOM    547  H   GLY A  35     -14.688 -13.247  -5.374  1.00  0.00           H  
ATOM    548 1HA  GLY A  35     -16.418 -11.754  -5.781  1.00  0.00           H  
ATOM    549 2HA  GLY A  35     -16.990 -12.038  -4.149  1.00  0.00           H  
ATOM    550  N   VAL A  36     -14.346 -10.000  -4.684  1.00  0.00           N  
ATOM    551  CA  VAL A  36     -13.743  -8.752  -4.222  1.00  0.00           C  
ATOM    552  C   VAL A  36     -13.321  -7.906  -5.421  1.00  0.00           C  
ATOM    553  O   VAL A  36     -13.375  -8.368  -6.563  1.00  0.00           O  
ATOM    554  CB  VAL A  36     -12.530  -9.016  -3.302  1.00  0.00           C  
ATOM    555  CG1 VAL A  36     -12.949  -9.819  -2.071  1.00  0.00           C  
ATOM    556  CG2 VAL A  36     -11.428  -9.745  -4.069  1.00  0.00           C  
ATOM    557  H   VAL A  36     -13.813 -10.609  -5.288  1.00  0.00           H  
ATOM    558  HA  VAL A  36     -14.489  -8.199  -3.651  1.00  0.00           H  
ATOM    559  HB  VAL A  36     -12.145  -8.063  -2.941  1.00  0.00           H  
ATOM    560 1HG1 VAL A  36     -12.080  -9.993  -1.437  1.00  0.00           H  
ATOM    561 2HG1 VAL A  36     -13.699  -9.261  -1.512  1.00  0.00           H  
ATOM    562 3HG1 VAL A  36     -13.365 -10.775  -2.385  1.00  0.00           H  
ATOM    563 1HG2 VAL A  36     -10.581  -9.923  -3.408  1.00  0.00           H  
ATOM    564 2HG2 VAL A  36     -11.810 -10.698  -4.435  1.00  0.00           H  
ATOM    565 3HG2 VAL A  36     -11.107  -9.134  -4.913  1.00  0.00           H  
ATOM    566  N   SER A  37     -12.920  -6.667  -5.095  1.00  0.00           N  
ATOM    567  CA  SER A  37     -12.429  -5.787  -6.149  1.00  0.00           C  
ATOM    568  C   SER A  37     -11.026  -6.189  -6.599  1.00  0.00           C  
ATOM    569  O   SER A  37     -10.360  -6.982  -5.930  1.00  0.00           O  
ATOM    570  CB  SER A  37     -12.423  -4.350  -5.666  1.00  0.00           C  
ATOM    571  OG  SER A  37     -11.424  -4.147  -4.705  1.00  0.00           O  
ATOM    572  H   SER A  37     -12.948  -6.328  -4.144  1.00  0.00           H  
ATOM    573  HA  SER A  37     -13.097  -5.869  -7.008  1.00  0.00           H  
ATOM    574 1HB  SER A  37     -12.259  -3.682  -6.512  1.00  0.00           H  
ATOM    575 2HB  SER A  37     -13.395  -4.105  -5.240  1.00  0.00           H  
ATOM    576  HG  SER A  37     -11.550  -3.254  -4.376  1.00  0.00           H  
ATOM    577  N   LEU A  38     -10.584  -5.659  -7.810  1.00  0.00           N  
ATOM    578  CA  LEU A  38      -9.245  -5.940  -8.316  1.00  0.00           C  
ATOM    579  C   LEU A  38      -8.180  -5.463  -7.335  1.00  0.00           C  
ATOM    580  O   LEU A  38      -7.195  -6.162  -7.091  1.00  0.00           O  
ATOM    581  CB  LEU A  38      -9.037  -5.273  -9.678  1.00  0.00           C  
ATOM    582  CG  LEU A  38      -7.671  -5.483 -10.334  1.00  0.00           C  
ATOM    583  CD1 LEU A  38      -7.413  -6.968 -10.558  1.00  0.00           C  
ATOM    584  CD2 LEU A  38      -7.586  -4.716 -11.650  1.00  0.00           C  
ATOM    585  H   LEU A  38     -11.200  -5.069  -8.351  1.00  0.00           H  
ATOM    586  HA  LEU A  38      -9.140  -7.018  -8.435  1.00  0.00           H  
ATOM    587 1HB  LEU A  38      -9.790  -5.651 -10.368  1.00  0.00           H  
ATOM    588 2HB  LEU A  38      -9.183  -4.199  -9.565  1.00  0.00           H  
ATOM    589  HG  LEU A  38      -6.887  -5.124  -9.666  1.00  0.00           H  
ATOM    590 1HD1 LEU A  38      -6.437  -7.102 -11.025  1.00  0.00           H  
ATOM    591 2HD1 LEU A  38      -7.430  -7.489  -9.601  1.00  0.00           H  
ATOM    592 3HD1 LEU A  38      -8.185  -7.377 -11.208  1.00  0.00           H  
ATOM    593 1HD2 LEU A  38      -6.607  -4.876 -12.102  1.00  0.00           H  
ATOM    594 2HD2 LEU A  38      -8.362  -5.072 -12.328  1.00  0.00           H  
ATOM    595 3HD2 LEU A  38      -7.729  -3.652 -11.461  1.00  0.00           H  
ATOM    596  N   ILE A  39      -8.390  -4.332  -6.676  1.00  0.00           N  
ATOM    597  CA  ILE A  39      -7.448  -3.791  -5.702  1.00  0.00           C  
ATOM    598  C   ILE A  39      -7.312  -4.716  -4.495  1.00  0.00           C  
ATOM    599  O   ILE A  39      -6.200  -5.069  -4.098  1.00  0.00           O  
ATOM    600  CB  ILE A  39      -7.886  -2.392  -5.233  1.00  0.00           C  
ATOM    601  CG1 ILE A  39      -7.775  -1.384  -6.380  1.00  0.00           C  
ATOM    602  CG2 ILE A  39      -7.050  -1.943  -4.043  1.00  0.00           C  
ATOM    603  CD1 ILE A  39      -8.481  -0.074  -6.113  1.00  0.00           C  
ATOM    604  H   ILE A  39      -9.245  -3.829  -6.864  1.00  0.00           H  
ATOM    605  HA  ILE A  39      -6.468  -3.713  -6.175  1.00  0.00           H  
ATOM    606  HB  ILE A  39      -8.935  -2.419  -4.938  1.00  0.00           H  
ATOM    607 1HG1 ILE A  39      -6.724  -1.172  -6.577  1.00  0.00           H  
ATOM    608 2HG1 ILE A  39      -8.195  -1.818  -7.287  1.00  0.00           H  
ATOM    609 1HG2 ILE A  39      -7.373  -0.953  -3.725  1.00  0.00           H  
ATOM    610 2HG2 ILE A  39      -7.179  -2.648  -3.223  1.00  0.00           H  
ATOM    611 3HG2 ILE A  39      -5.999  -1.908  -4.330  1.00  0.00           H  
ATOM    612 1HD1 ILE A  39      -8.357   0.587  -6.971  1.00  0.00           H  
ATOM    613 2HD1 ILE A  39      -9.542  -0.260  -5.948  1.00  0.00           H  
ATOM    614 3HD1 ILE A  39      -8.052   0.396  -5.229  1.00  0.00           H  
ATOM    615  N   GLN A  40      -8.468  -5.129  -3.983  1.00  0.00           N  
ATOM    616  CA  GLN A  40      -8.463  -6.003  -2.814  1.00  0.00           C  
ATOM    617  C   GLN A  40      -7.708  -7.298  -3.101  1.00  0.00           C  
ATOM    618  O   GLN A  40      -6.956  -7.786  -2.253  1.00  0.00           O  
ATOM    619  CB  GLN A  40      -9.895  -6.318  -2.373  1.00  0.00           C  
ATOM    620  CG  GLN A  40     -10.613  -5.153  -1.714  1.00  0.00           C  
ATOM    621  CD  GLN A  40     -12.069  -5.463  -1.419  1.00  0.00           C  
ATOM    622  OE1 GLN A  40     -12.836  -5.819  -2.318  1.00  0.00           O  
ATOM    623  NE2 GLN A  40     -12.457  -5.330  -0.156  1.00  0.00           N  
ATOM    624  H   GLN A  40      -9.351  -4.850  -4.385  1.00  0.00           H  
ATOM    625  HA  GLN A  40      -7.951  -5.490  -2.000  1.00  0.00           H  
ATOM    626 1HB  GLN A  40     -10.481  -6.629  -3.238  1.00  0.00           H  
ATOM    627 2HB  GLN A  40      -9.884  -7.149  -1.668  1.00  0.00           H  
ATOM    628 1HG  GLN A  40     -10.116  -4.919  -0.773  1.00  0.00           H  
ATOM    629 2HG  GLN A  40     -10.575  -4.292  -2.381  1.00  0.00           H  
ATOM    630 1HE2 GLN A  40     -13.406  -5.520   0.099  1.00  0.00           H  
ATOM    631 2HE2 GLN A  40     -11.802  -5.039   0.541  1.00  0.00           H  
ATOM    632  N   ALA A  41      -7.906  -7.756  -4.326  1.00  0.00           N  
ATOM    633  CA  ALA A  41      -7.171  -8.948  -4.743  1.00  0.00           C  
ATOM    634  C   ALA A  41      -5.665  -8.707  -4.703  1.00  0.00           C  
ATOM    635  O   ALA A  41      -4.901  -9.584  -4.291  1.00  0.00           O  
ATOM    636  CB  ALA A  41      -7.602  -9.372  -6.145  1.00  0.00           C  
ATOM    637  H   ALA A  41      -8.540  -7.316  -4.976  1.00  0.00           H  
ATOM    638  HA  ALA A  41      -7.404  -9.751  -4.044  1.00  0.00           H  
ATOM    639 1HB  ALA A  41      -7.046 -10.261  -6.443  1.00  0.00           H  
ATOM    640 2HB  ALA A  41      -8.669  -9.594  -6.148  1.00  0.00           H  
ATOM    641 3HB  ALA A  41      -7.398  -8.566  -6.848  1.00  0.00           H  
ATOM    642  N   LEU A  42      -5.247  -7.532  -5.078  1.00  0.00           N  
ATOM    643  CA  LEU A  42      -3.825  -7.212  -5.127  1.00  0.00           C  
ATOM    644  C   LEU A  42      -3.253  -7.061  -3.721  1.00  0.00           C  
ATOM    645  O   LEU A  42      -2.092  -7.399  -3.478  1.00  0.00           O  
ATOM    646  CB  LEU A  42      -3.591  -5.926  -5.925  1.00  0.00           C  
ATOM    647  CG  LEU A  42      -3.843  -6.008  -7.432  1.00  0.00           C  
ATOM    648  CD1 LEU A  42      -3.946  -4.609  -8.029  1.00  0.00           C  
ATOM    649  CD2 LEU A  42      -2.743  -6.809  -8.117  1.00  0.00           C  
ATOM    650  H   LEU A  42      -5.920  -6.827  -5.342  1.00  0.00           H  
ATOM    651  HA  LEU A  42      -3.303  -8.029  -5.623  1.00  0.00           H  
ATOM    652 1HB  LEU A  42      -4.241  -5.147  -5.529  1.00  0.00           H  
ATOM    653 2HB  LEU A  42      -2.556  -5.613  -5.785  1.00  0.00           H  
ATOM    654  HG  LEU A  42      -4.801  -6.497  -7.614  1.00  0.00           H  
ATOM    655 1HD1 LEU A  42      -4.125  -4.683  -9.101  1.00  0.00           H  
ATOM    656 2HD1 LEU A  42      -4.770  -4.072  -7.559  1.00  0.00           H  
ATOM    657 3HD1 LEU A  42      -3.015  -4.071  -7.854  1.00  0.00           H  
ATOM    658 1HD2 LEU A  42      -2.940  -6.859  -9.188  1.00  0.00           H  
ATOM    659 2HD2 LEU A  42      -1.780  -6.325  -7.947  1.00  0.00           H  
ATOM    660 3HD2 LEU A  42      -2.718  -7.819  -7.706  1.00  0.00           H  
ATOM    661  N   ILE A  43      -4.070  -6.609  -2.845  1.00  0.00           N  
ATOM    662  CA  ILE A  43      -3.618  -6.484  -1.463  1.00  0.00           C  
ATOM    663  C   ILE A  43      -3.342  -7.854  -0.852  1.00  0.00           C  
ATOM    664  O   ILE A  43      -2.370  -8.025  -0.114  1.00  0.00           O  
ATOM    665  CB  ILE A  43      -4.659  -5.739  -0.608  1.00  0.00           C  
ATOM    666  CG1 ILE A  43      -4.968  -4.369  -1.217  1.00  0.00           C  
ATOM    667  CG2 ILE A  43      -4.164  -5.590   0.822  1.00  0.00           C  
ATOM    668  CD1 ILE A  43      -3.744  -3.512  -1.444  1.00  0.00           C  
ATOM    669  H   ILE A  43      -5.014  -6.338  -3.080  1.00  0.00           H  
ATOM    670  HA  ILE A  43      -2.687  -5.916  -1.454  1.00  0.00           H  
ATOM    671  HB  ILE A  43      -5.593  -6.299  -0.603  1.00  0.00           H  
ATOM    672 1HG1 ILE A  43      -5.473  -4.502  -2.173  1.00  0.00           H  
ATOM    673 2HG1 ILE A  43      -5.648  -3.824  -0.562  1.00  0.00           H  
ATOM    674 1HG2 ILE A  43      -4.912  -5.061   1.412  1.00  0.00           H  
ATOM    675 2HG2 ILE A  43      -3.994  -6.576   1.252  1.00  0.00           H  
ATOM    676 3HG2 ILE A  43      -3.232  -5.026   0.828  1.00  0.00           H  
ATOM    677 1HD1 ILE A  43      -4.043  -2.557  -1.877  1.00  0.00           H  
ATOM    678 2HD1 ILE A  43      -3.241  -3.336  -0.492  1.00  0.00           H  
ATOM    679 3HD1 ILE A  43      -3.064  -4.021  -2.126  1.00  0.00           H  
ATOM    680  N   ILE A  44      -4.140  -8.797  -1.192  1.00  0.00           N  
ATOM    681  CA  ILE A  44      -3.931 -10.155  -0.704  1.00  0.00           C  
ATOM    682  C   ILE A  44      -2.573 -10.669  -1.175  1.00  0.00           C  
ATOM    683  O   ILE A  44      -1.839 -11.295  -0.405  1.00  0.00           O  
ATOM    684  CB  ILE A  44      -5.046 -11.099  -1.188  1.00  0.00           C  
ATOM    685  CG1 ILE A  44      -6.378 -10.739  -0.523  1.00  0.00           C  
ATOM    686  CG2 ILE A  44      -4.679 -12.547  -0.901  1.00  0.00           C  
ATOM    687  CD1 ILE A  44      -7.580 -11.384  -1.174  1.00  0.00           C  
ATOM    688  H   ILE A  44      -4.923  -8.608  -1.801  1.00  0.00           H  
ATOM    689  HA  ILE A  44      -3.938 -10.136   0.386  1.00  0.00           H  
ATOM    690  HB  ILE A  44      -5.187 -10.976  -2.261  1.00  0.00           H  
ATOM    691 1HG1 ILE A  44      -6.354 -11.039   0.524  1.00  0.00           H  
ATOM    692 2HG1 ILE A  44      -6.517  -9.658  -0.550  1.00  0.00           H  
ATOM    693 1HG2 ILE A  44      -5.478 -13.201  -1.249  1.00  0.00           H  
ATOM    694 2HG2 ILE A  44      -3.754 -12.797  -1.419  1.00  0.00           H  
ATOM    695 3HG2 ILE A  44      -4.542 -12.682   0.172  1.00  0.00           H  
ATOM    696 1HD1 ILE A  44      -8.485 -11.081  -0.648  1.00  0.00           H  
ATOM    697 2HD1 ILE A  44      -7.643 -11.069  -2.216  1.00  0.00           H  
ATOM    698 3HD1 ILE A  44      -7.480 -12.468  -1.128  1.00  0.00           H  
ATOM    699  N   LEU A  45      -2.308 -10.375  -2.413  1.00  0.00           N  
ATOM    700  CA  LEU A  45      -1.039 -10.845  -2.959  1.00  0.00           C  
ATOM    701  C   LEU A  45       0.137 -10.205  -2.228  1.00  0.00           C  
ATOM    702  O   LEU A  45       1.129 -10.876  -1.934  1.00  0.00           O  
ATOM    703  CB  LEU A  45      -0.953 -10.540  -4.456  1.00  0.00           C  
ATOM    704  CG  LEU A  45      -1.959 -11.262  -5.354  1.00  0.00           C  
ATOM    705  CD1 LEU A  45      -1.842 -10.763  -6.792  1.00  0.00           C  
ATOM    706  CD2 LEU A  45      -1.744 -12.772  -5.290  1.00  0.00           C  
ATOM    707  H   LEU A  45      -2.931  -9.843  -3.004  1.00  0.00           H  
ATOM    708  HA  LEU A  45      -0.983 -11.924  -2.820  1.00  0.00           H  
ATOM    709 1HB  LEU A  45      -1.097  -9.470  -4.601  1.00  0.00           H  
ATOM    710 2HB  LEU A  45       0.045 -10.801  -4.808  1.00  0.00           H  
ATOM    711  HG  LEU A  45      -2.972 -11.035  -5.024  1.00  0.00           H  
ATOM    712 1HD1 LEU A  45      -2.564 -11.287  -7.418  1.00  0.00           H  
ATOM    713 2HD1 LEU A  45      -2.045  -9.693  -6.822  1.00  0.00           H  
ATOM    714 3HD1 LEU A  45      -0.835 -10.953  -7.162  1.00  0.00           H  
ATOM    715 1HD2 LEU A  45      -2.469 -13.270  -5.934  1.00  0.00           H  
ATOM    716 2HD2 LEU A  45      -0.736 -13.011  -5.626  1.00  0.00           H  
ATOM    717 3HD2 LEU A  45      -1.876 -13.115  -4.264  1.00  0.00           H  
ATOM    718  N   LEU A  46      -0.045  -9.004  -1.983  1.00  0.00           N  
ATOM    719  CA  LEU A  46       0.982  -8.304  -1.219  1.00  0.00           C  
ATOM    720  C   LEU A  46       1.094  -8.861   0.197  1.00  0.00           C  
ATOM    721  O   LEU A  46       2.199  -9.057   0.706  1.00  0.00           O  
ATOM    722  CB  LEU A  46       0.667  -6.803  -1.162  1.00  0.00           C  
ATOM    723  CG  LEU A  46       0.859  -6.033  -2.474  1.00  0.00           C  
ATOM    724  CD1 LEU A  46       0.231  -4.652  -2.349  1.00  0.00           C  
ATOM    725  CD2 LEU A  46       2.344  -5.932  -2.792  1.00  0.00           C  
ATOM    726  H   LEU A  46      -0.865  -8.497  -2.285  1.00  0.00           H  
ATOM    727  HA  LEU A  46       1.942  -8.449  -1.716  1.00  0.00           H  
ATOM    728 1HB  LEU A  46      -0.369  -6.677  -0.852  1.00  0.00           H  
ATOM    729 2HB  LEU A  46       1.308  -6.342  -0.410  1.00  0.00           H  
ATOM    730  HG  LEU A  46       0.350  -6.559  -3.283  1.00  0.00           H  
ATOM    731 1HD1 LEU A  46       0.367  -4.104  -3.282  1.00  0.00           H  
ATOM    732 2HD1 LEU A  46      -0.834  -4.754  -2.142  1.00  0.00           H  
ATOM    733 3HD1 LEU A  46       0.710  -4.107  -1.536  1.00  0.00           H  
ATOM    734 1HD2 LEU A  46       2.480  -5.385  -3.726  1.00  0.00           H  
ATOM    735 2HD2 LEU A  46       2.853  -5.405  -1.985  1.00  0.00           H  
ATOM    736 3HD2 LEU A  46       2.763  -6.933  -2.894  1.00  0.00           H  
ATOM    737  N   ALA A  47       0.046  -9.133   0.818  1.00  0.00           N  
ATOM    738  CA  ALA A  47       0.046  -9.698   2.164  1.00  0.00           C  
ATOM    739  C   ALA A  47       0.749 -11.054   2.191  1.00  0.00           C  
ATOM    740  O   ALA A  47       1.528 -11.340   3.103  1.00  0.00           O  
ATOM    741  CB  ALA A  47      -1.382  -9.833   2.687  1.00  0.00           C  
ATOM    742  H   ALA A  47      -0.835  -8.952   0.361  1.00  0.00           H  
ATOM    743  HA  ALA A  47       0.597  -9.020   2.816  1.00  0.00           H  
ATOM    744 1HB  ALA A  47      -1.363 -10.256   3.691  1.00  0.00           H  
ATOM    745 2HB  ALA A  47      -1.853  -8.850   2.715  1.00  0.00           H  
ATOM    746 3HB  ALA A  47      -1.950 -10.488   2.028  1.00  0.00           H  
ATOM    747  N   ALA A  48       0.515 -11.832   1.181  1.00  0.00           N  
ATOM    748  CA  ALA A  48       1.182 -13.126   1.079  1.00  0.00           C  
ATOM    749  C   ALA A  48       2.698 -12.962   1.059  1.00  0.00           C  
ATOM    750  O   ALA A  48       3.416 -13.687   1.753  1.00  0.00           O  
ATOM    751  CB  ALA A  48       0.715 -13.867  -0.172  1.00  0.00           C  
ATOM    752  H   ALA A  48      -0.131 -11.551   0.457  1.00  0.00           H  
ATOM    753  HA  ALA A  48       0.916 -13.715   1.957  1.00  0.00           H  
ATOM    754 1HB  ALA A  48       1.220 -14.831  -0.235  1.00  0.00           H  
ATOM    755 2HB  ALA A  48      -0.363 -14.025  -0.121  1.00  0.00           H  
ATOM    756 3HB  ALA A  48       0.952 -13.275  -1.055  1.00  0.00           H  
ATOM    757  N   ALA A  49       3.135 -12.010   0.316  1.00  0.00           N  
ATOM    758  CA  ALA A  49       4.560 -11.694   0.283  1.00  0.00           C  
ATOM    759  C   ALA A  49       5.035 -11.161   1.633  1.00  0.00           C  
ATOM    760  O   ALA A  49       6.077 -11.578   2.141  1.00  0.00           O  
ATOM    761  CB  ALA A  49       4.855 -10.682  -0.819  1.00  0.00           C  
ATOM    762  H   ALA A  49       2.498 -11.471  -0.253  1.00  0.00           H  
ATOM    763  HA  ALA A  49       5.106 -12.614   0.074  1.00  0.00           H  
ATOM    764 1HB  ALA A  49       5.922 -10.456  -0.831  1.00  0.00           H  
ATOM    765 2HB  ALA A  49       4.563 -11.099  -1.783  1.00  0.00           H  
ATOM    766 3HB  ALA A  49       4.294  -9.768  -0.634  1.00  0.00           H  
ATOM    767  N   ASN A  50       4.267 -10.345   2.257  1.00  0.00           N  
ATOM    768  CA  ASN A  50       4.687  -9.673   3.483  1.00  0.00           C  
ATOM    769  C   ASN A  50       4.820 -10.656   4.643  1.00  0.00           C  
ATOM    770  O   ASN A  50       5.686 -10.493   5.502  1.00  0.00           O  
ATOM    771  CB  ASN A  50       3.718  -8.559   3.837  1.00  0.00           C  
ATOM    772  CG  ASN A  50       3.786  -7.406   2.874  1.00  0.00           C  
ATOM    773  OD1 ASN A  50       4.811  -7.189   2.219  1.00  0.00           O  
ATOM    774  ND2 ASN A  50       2.713  -6.663   2.777  1.00  0.00           N  
ATOM    775  H   ASN A  50       3.344 -10.163   1.887  1.00  0.00           H  
ATOM    776  HA  ASN A  50       5.672  -9.234   3.318  1.00  0.00           H  
ATOM    777 1HB  ASN A  50       2.700  -8.951   3.845  1.00  0.00           H  
ATOM    778 2HB  ASN A  50       3.936  -8.193   4.840  1.00  0.00           H  
ATOM    779 1HD2 ASN A  50       2.701  -5.882   2.152  1.00  0.00           H  
ATOM    780 2HD2 ASN A  50       1.906  -6.876   3.327  1.00  0.00           H  
ATOM    781  N   THR A  51       4.044 -11.668   4.642  1.00  0.00           N  
ATOM    782  CA  THR A  51       4.028 -12.603   5.761  1.00  0.00           C  
ATOM    783  C   THR A  51       4.894 -13.823   5.459  1.00  0.00           C  
ATOM    784  O   THR A  51       5.037 -14.712   6.300  1.00  0.00           O  
ATOM    785  CB  THR A  51       2.592 -13.052   6.091  1.00  0.00           C  
ATOM    786  OG1 THR A  51       2.026 -13.721   4.957  1.00  0.00           O  
ATOM    787  CG2 THR A  51       1.728 -11.853   6.451  1.00  0.00           C  
ATOM    788  H   THR A  51       3.429 -11.829   3.856  1.00  0.00           H  
ATOM    789  HA  THR A  51       4.436 -12.100   6.638  1.00  0.00           H  
ATOM    790  HB  THR A  51       2.612 -13.745   6.932  1.00  0.00           H  
ATOM    791  HG1 THR A  51       2.079 -14.671   5.087  1.00  0.00           H  
ATOM    792 1HG2 THR A  51       0.717 -12.189   6.682  1.00  0.00           H  
ATOM    793 2HG2 THR A  51       2.150 -11.349   7.320  1.00  0.00           H  
ATOM    794 3HG2 THR A  51       1.697 -11.161   5.610  1.00  0.00           H  
ATOM    795  N   GLY A  52       5.523 -13.861   4.228  1.00  0.00           N  
ATOM    796  CA  GLY A  52       6.321 -15.001   3.805  1.00  0.00           C  
ATOM    797  C   GLY A  52       5.490 -16.235   3.510  1.00  0.00           C  
ATOM    798  O   GLY A  52       5.887 -17.352   3.848  1.00  0.00           O  
ATOM    799  H   GLY A  52       5.424 -13.073   3.606  1.00  0.00           H  
ATOM    800 1HA  GLY A  52       6.885 -14.737   2.910  1.00  0.00           H  
ATOM    801 2HA  GLY A  52       7.047 -15.246   4.581  1.00  0.00           H  
ATOM    802  N   THR A  53       4.245 -16.107   3.022  1.00  0.00           N  
ATOM    803  CA  THR A  53       3.324 -17.209   2.767  1.00  0.00           C  
ATOM    804  C   THR A  53       2.893 -17.227   1.303  1.00  0.00           C  
ATOM    805  O   THR A  53       3.360 -16.412   0.505  1.00  0.00           O  
ATOM    806  CB  THR A  53       2.083 -17.118   3.674  1.00  0.00           C  
ATOM    807  OG1 THR A  53       1.315 -15.960   3.323  1.00  0.00           O  
ATOM    808  CG2 THR A  53       2.496 -17.025   5.135  1.00  0.00           C  
ATOM    809  H   THR A  53       3.947 -15.161   2.826  1.00  0.00           H  
ATOM    810  HA  THR A  53       3.838 -18.146   2.985  1.00  0.00           H  
ATOM    811  HB  THR A  53       1.464 -18.004   3.533  1.00  0.00           H  
ATOM    812  HG1 THR A  53       0.784 -16.152   2.546  1.00  0.00           H  
ATOM    813 1HG2 THR A  53       1.606 -16.962   5.761  1.00  0.00           H  
ATOM    814 2HG2 THR A  53       3.070 -17.910   5.408  1.00  0.00           H  
ATOM    815 3HG2 THR A  53       3.107 -16.136   5.284  1.00  0.00           H  
ATOM    816  N   THR A  54       2.088 -18.172   0.981  1.00  0.00           N  
ATOM    817  CA  THR A  54       1.504 -18.218  -0.356  1.00  0.00           C  
ATOM    818  C   THR A  54       0.148 -17.518  -0.377  1.00  0.00           C  
ATOM    819  O   THR A  54      -0.299 -16.989   0.643  1.00  0.00           O  
ATOM    820  CB  THR A  54       1.346 -19.670  -0.846  1.00  0.00           C  
ATOM    821  OG1 THR A  54       1.013 -19.672  -2.240  1.00  0.00           O  
ATOM    822  CG2 THR A  54       0.251 -20.381  -0.066  1.00  0.00           C  
ATOM    823  H   THR A  54       1.850 -18.894   1.647  1.00  0.00           H  
ATOM    824  HA  THR A  54       2.171 -17.698  -1.043  1.00  0.00           H  
ATOM    825  HB  THR A  54       2.287 -20.203  -0.709  1.00  0.00           H  
ATOM    826  HG1 THR A  54       1.276 -20.510  -2.629  1.00  0.00           H  
ATOM    827 1HG2 THR A  54       0.155 -21.405  -0.425  1.00  0.00           H  
ATOM    828 2HG2 THR A  54       0.507 -20.390   0.995  1.00  0.00           H  
ATOM    829 3HG2 THR A  54      -0.693 -19.857  -0.205  1.00  0.00           H  
ATOM    830  N   VAL A  55      -0.541 -17.485  -1.546  1.00  0.00           N  
ATOM    831  CA  VAL A  55      -1.763 -16.720  -1.776  1.00  0.00           C  
ATOM    832  C   VAL A  55      -2.913 -17.331  -0.977  1.00  0.00           C  
ATOM    833  O   VAL A  55      -3.615 -16.623  -0.252  1.00  0.00           O  
ATOM    834  CB  VAL A  55      -2.120 -16.706  -3.275  1.00  0.00           C  
ATOM    835  CG1 VAL A  55      -3.462 -16.023  -3.497  1.00  0.00           C  
ATOM    836  CG2 VAL A  55      -1.023 -16.006  -4.062  1.00  0.00           C  
ATOM    837  H   VAL A  55      -0.160 -18.041  -2.298  1.00  0.00           H  
ATOM    838  HA  VAL A  55      -1.602 -15.698  -1.432  1.00  0.00           H  
ATOM    839  HB  VAL A  55      -2.221 -17.733  -3.625  1.00  0.00           H  
ATOM    840 1HG1 VAL A  55      -3.698 -16.022  -4.561  1.00  0.00           H  
ATOM    841 2HG1 VAL A  55      -4.238 -16.562  -2.952  1.00  0.00           H  
ATOM    842 3HG1 VAL A  55      -3.411 -14.996  -3.135  1.00  0.00           H  
ATOM    843 1HG2 VAL A  55      -1.281 -16.000  -5.121  1.00  0.00           H  
ATOM    844 2HG2 VAL A  55      -0.918 -14.980  -3.708  1.00  0.00           H  
ATOM    845 3HG2 VAL A  55      -0.080 -16.536  -3.922  1.00  0.00           H  
ATOM    846  N   GLU A  56      -3.021 -18.619  -1.012  1.00  0.00           N  
ATOM    847  CA  GLU A  56      -4.119 -19.320  -0.347  1.00  0.00           C  
ATOM    848  C   GLU A  56      -4.068 -19.117   1.163  1.00  0.00           C  
ATOM    849  O   GLU A  56      -5.099 -18.889   1.798  1.00  0.00           O  
ATOM    850  CB  GLU A  56      -4.073 -20.814  -0.673  1.00  0.00           C  
ATOM    851  CG  GLU A  56      -5.158 -21.639   0.004  1.00  0.00           C  
ATOM    852  CD  GLU A  56      -6.540 -21.296  -0.478  1.00  0.00           C  
ATOM    853  OE1 GLU A  56      -6.658 -20.765  -1.556  1.00  0.00           O  
ATOM    854  OE2 GLU A  56      -7.479 -21.565   0.233  1.00  0.00           O  
ATOM    855  H   GLU A  56      -2.326 -19.156  -1.511  1.00  0.00           H  
ATOM    856  HA  GLU A  56      -5.062 -18.906  -0.708  1.00  0.00           H  
ATOM    857 1HB  GLU A  56      -4.168 -20.955  -1.750  1.00  0.00           H  
ATOM    858 2HB  GLU A  56      -3.108 -21.222  -0.375  1.00  0.00           H  
ATOM    859 1HG  GLU A  56      -4.971 -22.695  -0.188  1.00  0.00           H  
ATOM    860 2HG  GLU A  56      -5.104 -21.478   1.080  1.00  0.00           H  
ATOM    861  N   GLU A  57      -2.812 -19.171   1.630  1.00  0.00           N  
ATOM    862  CA  GLU A  57      -2.648 -19.028   3.074  1.00  0.00           C  
ATOM    863  C   GLU A  57      -3.025 -17.620   3.534  1.00  0.00           C  
ATOM    864  O   GLU A  57      -3.687 -17.456   4.560  1.00  0.00           O  
ATOM    865  CB  GLU A  57      -1.206 -19.339   3.481  1.00  0.00           C  
ATOM    866  CG  GLU A  57      -0.838 -20.815   3.414  1.00  0.00           C  
ATOM    867  CD  GLU A  57       0.632 -21.061   3.604  1.00  0.00           C  
ATOM    868  OE1 GLU A  57       1.412 -20.238   3.186  1.00  0.00           O  
ATOM    869  OE2 GLU A  57       0.976 -22.073   4.168  1.00  0.00           O  
ATOM    870  H   GLU A  57      -1.993 -19.300   1.053  1.00  0.00           H  
ATOM    871  HA  GLU A  57      -3.317 -19.733   3.569  1.00  0.00           H  
ATOM    872 1HB  GLU A  57      -0.519 -18.794   2.832  1.00  0.00           H  
ATOM    873 2HB  GLU A  57      -1.033 -18.997   4.501  1.00  0.00           H  
ATOM    874 1HG  GLU A  57      -1.389 -21.351   4.187  1.00  0.00           H  
ATOM    875 2HG  GLU A  57      -1.147 -21.211   2.446  1.00  0.00           H  
ATOM    876  N   ALA A  58      -2.618 -16.674   2.721  1.00  0.00           N  
ATOM    877  CA  ALA A  58      -2.959 -15.293   3.050  1.00  0.00           C  
ATOM    878  C   ALA A  58      -4.470 -15.090   3.071  1.00  0.00           C  
ATOM    879  O   ALA A  58      -4.997 -14.389   3.938  1.00  0.00           O  
ATOM    880  CB  ALA A  58      -2.311 -14.333   2.054  1.00  0.00           C  
ATOM    881  H   ALA A  58      -2.084 -16.863   1.885  1.00  0.00           H  
ATOM    882  HA  ALA A  58      -2.576 -15.078   4.047  1.00  0.00           H  
ATOM    883 1HB  ALA A  58      -2.574 -13.307   2.313  1.00  0.00           H  
ATOM    884 2HB  ALA A  58      -1.227 -14.449   2.089  1.00  0.00           H  
ATOM    885 3HB  ALA A  58      -2.667 -14.557   1.050  1.00  0.00           H  
ATOM    886  N   VAL A  59      -5.223 -15.720   2.184  1.00  0.00           N  
ATOM    887  CA  VAL A  59      -6.675 -15.599   2.096  1.00  0.00           C  
ATOM    888  C   VAL A  59      -7.322 -16.197   3.343  1.00  0.00           C  
ATOM    889  O   VAL A  59      -8.180 -15.569   3.966  1.00  0.00           O  
ATOM    890  CB  VAL A  59      -7.205 -16.317   0.841  1.00  0.00           C  
ATOM    891  CG1 VAL A  59      -8.724 -16.399   0.875  1.00  0.00           C  
ATOM    892  CG2 VAL A  59      -6.731 -15.592  -0.410  1.00  0.00           C  
ATOM    893  H   VAL A  59      -4.739 -16.322   1.533  1.00  0.00           H  
ATOM    894  HA  VAL A  59      -6.931 -14.541   2.044  1.00  0.00           H  
ATOM    895  HB  VAL A  59      -6.828 -17.340   0.833  1.00  0.00           H  
ATOM    896 1HG1 VAL A  59      -9.081 -16.910  -0.020  1.00  0.00           H  
ATOM    897 2HG1 VAL A  59      -9.038 -16.953   1.759  1.00  0.00           H  
ATOM    898 3HG1 VAL A  59      -9.141 -15.393   0.908  1.00  0.00           H  
ATOM    899 1HG2 VAL A  59      -7.109 -16.105  -1.293  1.00  0.00           H  
ATOM    900 2HG2 VAL A  59      -7.103 -14.567  -0.398  1.00  0.00           H  
ATOM    901 3HG2 VAL A  59      -5.641 -15.582  -0.434  1.00  0.00           H  
ATOM    902  N   GLN A  60      -6.862 -17.371   3.683  1.00  0.00           N  
ATOM    903  CA  GLN A  60      -7.468 -18.086   4.802  1.00  0.00           C  
ATOM    904  C   GLN A  60      -7.293 -17.313   6.106  1.00  0.00           C  
ATOM    905  O   GLN A  60      -8.248 -17.150   6.870  1.00  0.00           O  
ATOM    906  CB  GLN A  60      -6.861 -19.485   4.935  1.00  0.00           C  
ATOM    907  CG  GLN A  60      -7.268 -20.449   3.833  1.00  0.00           C  
ATOM    908  CD  GLN A  60      -6.601 -21.803   3.973  1.00  0.00           C  
ATOM    909  OE1 GLN A  60      -6.012 -22.117   5.011  1.00  0.00           O  
ATOM    910  NE2 GLN A  60      -6.689 -22.616   2.926  1.00  0.00           N  
ATOM    911  H   GLN A  60      -6.093 -17.798   3.186  1.00  0.00           H  
ATOM    912  HA  GLN A  60      -8.536 -18.184   4.611  1.00  0.00           H  
ATOM    913 1HB  GLN A  60      -5.774 -19.412   4.933  1.00  0.00           H  
ATOM    914 2HB  GLN A  60      -7.158 -19.921   5.890  1.00  0.00           H  
ATOM    915 1HG  GLN A  60      -8.348 -20.593   3.871  1.00  0.00           H  
ATOM    916 2HG  GLN A  60      -6.981 -20.024   2.871  1.00  0.00           H  
ATOM    917 1HE2 GLN A  60      -6.268 -23.524   2.961  1.00  0.00           H  
ATOM    918 2HE2 GLN A  60      -7.176 -22.322   2.104  1.00  0.00           H  
ATOM    919  N   GLU A  61      -6.087 -16.848   6.254  1.00  0.00           N  
ATOM    920  CA  GLU A  61      -5.808 -16.114   7.485  1.00  0.00           C  
ATOM    921  C   GLU A  61      -6.541 -14.776   7.506  1.00  0.00           C  
ATOM    922  O   GLU A  61      -7.044 -14.354   8.550  1.00  0.00           O  
ATOM    923  CB  GLU A  61      -4.304 -15.886   7.642  1.00  0.00           C  
ATOM    924  CG  GLU A  61      -3.509 -17.139   7.982  1.00  0.00           C  
ATOM    925  CD  GLU A  61      -2.051 -16.862   8.219  1.00  0.00           C  
ATOM    926  OE1 GLU A  61      -1.594 -15.815   7.826  1.00  0.00           O  
ATOM    927  OE2 GLU A  61      -1.394 -17.697   8.793  1.00  0.00           O  
ATOM    928  H   GLU A  61      -5.349 -16.966   5.575  1.00  0.00           H  
ATOM    929  HA  GLU A  61      -6.169 -16.704   8.329  1.00  0.00           H  
ATOM    930 1HB  GLU A  61      -3.900 -15.476   6.716  1.00  0.00           H  
ATOM    931 2HB  GLU A  61      -4.127 -15.153   8.429  1.00  0.00           H  
ATOM    932 1HG  GLU A  61      -3.932 -17.591   8.880  1.00  0.00           H  
ATOM    933 2HG  GLU A  61      -3.611 -17.854   7.167  1.00  0.00           H  
ATOM    934  N   ALA A  62      -6.604 -14.130   6.339  1.00  0.00           N  
ATOM    935  CA  ALA A  62      -7.256 -12.826   6.257  1.00  0.00           C  
ATOM    936  C   ALA A  62      -8.743 -12.935   6.580  1.00  0.00           C  
ATOM    937  O   ALA A  62      -9.292 -12.091   7.291  1.00  0.00           O  
ATOM    938  CB  ALA A  62      -7.060 -12.220   4.869  1.00  0.00           C  
ATOM    939  H   ALA A  62      -6.203 -14.532   5.503  1.00  0.00           H  
ATOM    940  HA  ALA A  62      -6.797 -12.171   6.997  1.00  0.00           H  
ATOM    941 1HB  ALA A  62      -7.552 -11.247   4.824  1.00  0.00           H  
ATOM    942 2HB  ALA A  62      -5.994 -12.096   4.674  1.00  0.00           H  
ATOM    943 3HB  ALA A  62      -7.492 -12.879   4.118  1.00  0.00           H  
ATOM    944  N   LEU A  63      -9.411 -13.982   6.087  1.00  0.00           N  
ATOM    945  CA  LEU A  63     -10.851 -14.129   6.270  1.00  0.00           C  
ATOM    946  C   LEU A  63     -11.179 -14.555   7.696  1.00  0.00           C  
ATOM    947  O   LEU A  63     -12.205 -14.151   8.250  1.00  0.00           O  
ATOM    948  CB  LEU A  63     -11.409 -15.159   5.279  1.00  0.00           C  
ATOM    949  CG  LEU A  63     -11.318 -14.773   3.797  1.00  0.00           C  
ATOM    950  CD1 LEU A  63     -11.712 -15.967   2.936  1.00  0.00           C  
ATOM    951  CD2 LEU A  63     -12.223 -13.581   3.526  1.00  0.00           C  
ATOM    952  H   LEU A  63      -8.904 -14.690   5.575  1.00  0.00           H  
ATOM    953  HA  LEU A  63     -11.324 -13.166   6.084  1.00  0.00           H  
ATOM    954 1HB  LEU A  63     -10.871 -16.096   5.412  1.00  0.00           H  
ATOM    955 2HB  LEU A  63     -12.460 -15.332   5.513  1.00  0.00           H  
ATOM    956  HG  LEU A  63     -10.289 -14.512   3.552  1.00  0.00           H  
ATOM    957 1HD1 LEU A  63     -11.647 -15.694   1.884  1.00  0.00           H  
ATOM    958 2HD1 LEU A  63     -11.037 -16.799   3.137  1.00  0.00           H  
ATOM    959 3HD1 LEU A  63     -12.734 -16.263   3.172  1.00  0.00           H  
ATOM    960 1HD2 LEU A  63     -12.156 -13.307   2.472  1.00  0.00           H  
ATOM    961 2HD2 LEU A  63     -13.252 -13.843   3.769  1.00  0.00           H  
ATOM    962 3HD2 LEU A  63     -11.907 -12.738   4.140  1.00  0.00           H  
ATOM    963  N   GLN A  64     -10.310 -15.347   8.255  1.00  0.00           N  
ATOM    964  CA  GLN A  64     -10.507 -15.767   9.637  1.00  0.00           C  
ATOM    965  C   GLN A  64     -10.307 -14.601  10.600  1.00  0.00           C  
ATOM    966  O   GLN A  64     -11.089 -14.418  11.535  1.00  0.00           O  
ATOM    967  CB  GLN A  64      -9.551 -16.908   9.991  1.00  0.00           C  
ATOM    968  CG  GLN A  64      -9.881 -18.229   9.316  1.00  0.00           C  
ATOM    969  CD  GLN A  64      -8.824 -19.288   9.569  1.00  0.00           C  
ATOM    970  OE1 GLN A  64      -7.918 -19.097  10.384  1.00  0.00           O  
ATOM    971  NE2 GLN A  64      -8.935 -20.411   8.870  1.00  0.00           N  
ATOM    972  H   GLN A  64      -9.500 -15.678   7.751  1.00  0.00           H  
ATOM    973  HA  GLN A  64     -11.532 -16.120   9.748  1.00  0.00           H  
ATOM    974 1HB  GLN A  64      -8.534 -16.632   9.711  1.00  0.00           H  
ATOM    975 2HB  GLN A  64      -9.561 -17.070  11.070  1.00  0.00           H  
ATOM    976 1HG  GLN A  64     -10.832 -18.595   9.704  1.00  0.00           H  
ATOM    977 2HG  GLN A  64      -9.953 -18.067   8.241  1.00  0.00           H  
ATOM    978 1HE2 GLN A  64      -8.266 -21.146   8.993  1.00  0.00           H  
ATOM    979 2HE2 GLN A  64      -9.686 -20.523   8.219  1.00  0.00           H  
ATOM    980  N   LEU A  65      -9.263 -13.845  10.303  1.00  0.00           N  
ATOM    981  CA  LEU A  65      -8.969 -12.687  11.140  1.00  0.00           C  
ATOM    982  C   LEU A  65     -10.036 -11.608  10.971  1.00  0.00           C  
ATOM    983  O   LEU A  65     -10.469 -11.000  11.951  1.00  0.00           O  
ATOM    984  CB  LEU A  65      -7.590 -12.114  10.790  1.00  0.00           C  
ATOM    985  CG  LEU A  65      -7.109 -10.953  11.670  1.00  0.00           C  
ATOM    986  CD1 LEU A  65      -6.964 -11.432  13.107  1.00  0.00           C  
ATOM    987  CD2 LEU A  65      -5.787 -10.423  11.134  1.00  0.00           C  
ATOM    988  H   LEU A  65      -8.665 -14.047   9.515  1.00  0.00           H  
ATOM    989  HA  LEU A  65      -8.966 -13.005  12.181  1.00  0.00           H  
ATOM    990 1HB  LEU A  65      -6.854 -12.913  10.863  1.00  0.00           H  
ATOM    991 2HB  LEU A  65      -7.612 -11.761   9.759  1.00  0.00           H  
ATOM    992  HG  LEU A  65      -7.852 -10.155  11.658  1.00  0.00           H  
ATOM    993 1HD1 LEU A  65      -6.621 -10.608  13.733  1.00  0.00           H  
ATOM    994 2HD1 LEU A  65      -7.927 -11.788  13.473  1.00  0.00           H  
ATOM    995 3HD1 LEU A  65      -6.237 -12.244  13.149  1.00  0.00           H  
ATOM    996 1HD2 LEU A  65      -5.446  -9.597  11.758  1.00  0.00           H  
ATOM    997 2HD2 LEU A  65      -5.043 -11.220  11.146  1.00  0.00           H  
ATOM    998 3HD2 LEU A  65      -5.925 -10.071  10.110  1.00  0.00           H  
ATOM    999  N   LYS A  66     -10.419 -11.448   9.692  1.00  0.00           N  
ATOM   1000  CA  LYS A  66     -11.467 -10.480   9.378  1.00  0.00           C  
ATOM   1001  C   LYS A  66     -12.718 -10.735  10.215  1.00  0.00           C  
ATOM   1002  O   LYS A  66     -13.226  -9.826  10.875  1.00  0.00           O  
ATOM   1003  CB  LYS A  66     -11.812 -10.526   7.889  1.00  0.00           C  
ATOM   1004  CG  LYS A  66     -12.870  -9.519   7.457  1.00  0.00           C  
ATOM   1005  CD  LYS A  66     -13.286  -9.742   6.010  1.00  0.00           C  
ATOM   1006  CE  LYS A  66     -14.353  -8.745   5.581  1.00  0.00           C  
ATOM   1007  NZ  LYS A  66     -15.683  -9.068   6.165  1.00  0.00           N  
ATOM   1008  H   LYS A  66     -10.001 -11.981   8.941  1.00  0.00           H  
ATOM   1009  HA  LYS A  66     -11.100  -9.482   9.620  1.00  0.00           H  
ATOM   1010 1HB  LYS A  66     -10.912 -10.338   7.301  1.00  0.00           H  
ATOM   1011 2HB  LYS A  66     -12.171 -11.521   7.628  1.00  0.00           H  
ATOM   1012 1HG  LYS A  66     -13.749  -9.617   8.097  1.00  0.00           H  
ATOM   1013 2HG  LYS A  66     -12.477  -8.509   7.562  1.00  0.00           H  
ATOM   1014 1HD  LYS A  66     -12.416  -9.632   5.360  1.00  0.00           H  
ATOM   1015 2HD  LYS A  66     -13.679 -10.752   5.895  1.00  0.00           H  
ATOM   1016 1HE  LYS A  66     -14.064  -7.744   5.898  1.00  0.00           H  
ATOM   1017 2HE  LYS A  66     -14.437  -8.747   4.494  1.00  0.00           H  
ATOM   1018 1HZ  LYS A  66     -16.361  -8.385   5.856  1.00  0.00           H  
ATOM   1019 2HZ  LYS A  66     -15.970  -9.988   5.861  1.00  0.00           H  
ATOM   1020 3HZ  LYS A  66     -15.622  -9.049   7.173  1.00  0.00           H  
ATOM   1021  N   THR A  67     -13.193 -11.974  10.257  1.00  0.00           N  
ATOM   1022  CA  THR A  67     -14.414 -12.358  10.956  1.00  0.00           C  
ATOM   1023  C   THR A  67     -14.259 -12.165  12.462  1.00  0.00           C  
ATOM   1024  O   THR A  67     -15.124 -11.571  13.109  1.00  0.00           O  
ATOM   1025  CB  THR A  67     -14.792 -13.820  10.654  1.00  0.00           C  
ATOM   1026  OG1 THR A  67     -15.033 -13.974   9.250  1.00  0.00           O  
ATOM   1027  CG2 THR A  67     -16.040 -14.219  11.426  1.00  0.00           C  
ATOM   1028  H   THR A  67     -12.662 -12.682   9.770  1.00  0.00           H  
ATOM   1029  HA  THR A  67     -15.227 -11.719  10.610  1.00  0.00           H  
ATOM   1030  HB  THR A  67     -13.969 -14.475  10.942  1.00  0.00           H  
ATOM   1031  HG1 THR A  67     -14.239 -13.742   8.762  1.00  0.00           H  
ATOM   1032 1HG2 THR A  67     -16.292 -15.255  11.201  1.00  0.00           H  
ATOM   1033 2HG2 THR A  67     -15.856 -14.114  12.495  1.00  0.00           H  
ATOM   1034 3HG2 THR A  67     -16.868 -13.573  11.136  1.00  0.00           H  
ATOM   1035  N   LYS A  68     -13.180 -12.624  12.940  1.00  0.00           N  
ATOM   1036  CA  LYS A  68     -12.958 -12.628  14.383  1.00  0.00           C  
ATOM   1037  C   LYS A  68     -12.925 -11.205  14.938  1.00  0.00           C  
ATOM   1038  O   LYS A  68     -13.483 -10.937  16.004  1.00  0.00           O  
ATOM   1039  CB  LYS A  68     -11.658 -13.358  14.724  1.00  0.00           C  
ATOM   1040  CG  LYS A  68     -11.730 -14.872  14.578  1.00  0.00           C  
ATOM   1041  CD  LYS A  68     -10.377 -15.517  14.843  1.00  0.00           C  
ATOM   1042  CE  LYS A  68     -10.444 -17.029  14.683  1.00  0.00           C  
ATOM   1043  NZ  LYS A  68      -9.118 -17.670  14.900  1.00  0.00           N  
ATOM   1044  H   LYS A  68     -12.463 -12.992  12.332  1.00  0.00           H  
ATOM   1045  HA  LYS A  68     -13.785 -13.156  14.859  1.00  0.00           H  
ATOM   1046 1HB  LYS A  68     -10.858 -12.997  14.077  1.00  0.00           H  
ATOM   1047 2HB  LYS A  68     -11.373 -13.134  15.752  1.00  0.00           H  
ATOM   1048 1HG  LYS A  68     -12.457 -15.272  15.285  1.00  0.00           H  
ATOM   1049 2HG  LYS A  68     -12.053 -15.126  13.569  1.00  0.00           H  
ATOM   1050 1HD  LYS A  68      -9.641 -15.118  14.144  1.00  0.00           H  
ATOM   1051 2HD  LYS A  68     -10.055 -15.282  15.857  1.00  0.00           H  
ATOM   1052 1HE  LYS A  68     -11.153 -17.439  15.399  1.00  0.00           H  
ATOM   1053 2HE  LYS A  68     -10.792 -17.274  13.679  1.00  0.00           H  
ATOM   1054 1HZ  LYS A  68      -9.205 -18.670  14.785  1.00  0.00           H  
ATOM   1055 2HZ  LYS A  68      -8.456 -17.310  14.228  1.00  0.00           H  
ATOM   1056 3HZ  LYS A  68      -8.794 -17.466  15.834  1.00  0.00           H  
ATOM   1057  N   LEU A  69     -12.332 -10.298  14.181  1.00  0.00           N  
ATOM   1058  CA  LEU A  69     -12.192  -8.928  14.662  1.00  0.00           C  
ATOM   1059  C   LEU A  69     -13.439  -8.109  14.342  1.00  0.00           C  
ATOM   1060  O   LEU A  69     -13.820  -7.226  15.112  1.00  0.00           O  
ATOM   1061  CB  LEU A  69     -10.958  -8.266  14.040  1.00  0.00           C  
ATOM   1062  CG  LEU A  69      -9.610  -8.917  14.354  1.00  0.00           C  
ATOM   1063  CD1 LEU A  69      -8.489  -8.193  13.615  1.00  0.00           C  
ATOM   1064  CD2 LEU A  69      -9.352  -8.917  15.856  1.00  0.00           C  
ATOM   1065  H   LEU A  69     -11.970 -10.538  13.269  1.00  0.00           H  
ATOM   1066  HA  LEU A  69     -12.067  -8.952  15.744  1.00  0.00           H  
ATOM   1067 1HB  LEU A  69     -11.075  -8.262  12.958  1.00  0.00           H  
ATOM   1068 2HB  LEU A  69     -10.909  -7.232  14.383  1.00  0.00           H  
ATOM   1069  HG  LEU A  69      -9.610  -9.945  13.995  1.00  0.00           H  
ATOM   1070 1HD1 LEU A  69      -7.535  -8.666  13.847  1.00  0.00           H  
ATOM   1071 2HD1 LEU A  69      -8.668  -8.247  12.540  1.00  0.00           H  
ATOM   1072 3HD1 LEU A  69      -8.462  -7.150  13.927  1.00  0.00           H  
ATOM   1073 1HD2 LEU A  69      -8.388  -9.385  16.060  1.00  0.00           H  
ATOM   1074 2HD2 LEU A  69      -9.343  -7.891  16.225  1.00  0.00           H  
ATOM   1075 3HD2 LEU A  69     -10.141  -9.477  16.360  1.00  0.00           H  
ATOM   1076  N   GLY A  70     -14.142  -8.499  13.311  1.00  0.00           N  
ATOM   1077  CA  GLY A  70     -15.226  -7.664  12.822  1.00  0.00           C  
ATOM   1078  C   GLY A  70     -14.744  -6.485  11.997  1.00  0.00           C  
ATOM   1079  O   GLY A  70     -15.208  -5.357  12.183  1.00  0.00           O  
ATOM   1080  H   GLY A  70     -13.946  -9.374  12.846  1.00  0.00           H  
ATOM   1081 1HA  GLY A  70     -15.901  -8.264  12.212  1.00  0.00           H  
ATOM   1082 2HA  GLY A  70     -15.804  -7.287  13.665  1.00  0.00           H  
ATOM   1083  N   VAL A  71     -13.674  -6.700  11.147  1.00  0.00           N  
ATOM   1084  CA  VAL A  71     -13.059  -5.599  10.413  1.00  0.00           C  
ATOM   1085  C   VAL A  71     -13.183  -5.846   8.911  1.00  0.00           C  
ATOM   1086  O   VAL A  71     -13.698  -6.883   8.486  1.00  0.00           O  
ATOM   1087  CB  VAL A  71     -11.574  -5.453  10.796  1.00  0.00           C  
ATOM   1088  CG1 VAL A  71     -11.435  -5.145  12.280  1.00  0.00           C  
ATOM   1089  CG2 VAL A  71     -10.819  -6.723  10.435  1.00  0.00           C  
ATOM   1090  H   VAL A  71     -13.307  -7.634  11.030  1.00  0.00           H  
ATOM   1091  HA  VAL A  71     -13.592  -4.680  10.659  1.00  0.00           H  
ATOM   1092  HB  VAL A  71     -11.150  -4.609  10.252  1.00  0.00           H  
ATOM   1093 1HG1 VAL A  71     -10.379  -5.045  12.533  1.00  0.00           H  
ATOM   1094 2HG1 VAL A  71     -11.953  -4.214  12.509  1.00  0.00           H  
ATOM   1095 3HG1 VAL A  71     -11.871  -5.957  12.862  1.00  0.00           H  
ATOM   1096 1HG2 VAL A  71      -9.770  -6.612  10.708  1.00  0.00           H  
ATOM   1097 2HG2 VAL A  71     -11.248  -7.567  10.975  1.00  0.00           H  
ATOM   1098 3HG2 VAL A  71     -10.898  -6.900   9.362  1.00  0.00           H  
ATOM   1099  N   SER A  72     -12.627  -4.841   8.207  1.00  0.00           N  
ATOM   1100  CA  SER A  72     -12.620  -4.988   6.755  1.00  0.00           C  
ATOM   1101  C   SER A  72     -11.530  -5.952   6.302  1.00  0.00           C  
ATOM   1102  O   SER A  72     -10.665  -6.334   7.092  1.00  0.00           O  
ATOM   1103  CB  SER A  72     -12.421  -3.638   6.095  1.00  0.00           C  
ATOM   1104  OG  SER A  72     -11.107  -3.183   6.270  1.00  0.00           O  
ATOM   1105  H   SER A  72     -12.224  -4.011   8.619  1.00  0.00           H  
ATOM   1106  HA  SER A  72     -13.584  -5.396   6.444  1.00  0.00           H  
ATOM   1107 1HB  SER A  72     -12.642  -3.718   5.030  1.00  0.00           H  
ATOM   1108 2HB  SER A  72     -13.118  -2.919   6.521  1.00  0.00           H  
ATOM   1109  HG  SER A  72     -11.124  -2.244   6.072  1.00  0.00           H  
ATOM   1110  N   LEU A  73     -11.608  -6.422   5.034  1.00  0.00           N  
ATOM   1111  CA  LEU A  73     -10.617  -7.336   4.473  1.00  0.00           C  
ATOM   1112  C   LEU A  73      -9.239  -6.684   4.425  1.00  0.00           C  
ATOM   1113  O   LEU A  73      -8.246  -7.294   4.825  1.00  0.00           O  
ATOM   1114  CB  LEU A  73     -11.035  -7.771   3.062  1.00  0.00           C  
ATOM   1115  CG  LEU A  73     -10.074  -8.732   2.351  1.00  0.00           C  
ATOM   1116  CD1 LEU A  73      -9.939 -10.011   3.165  1.00  0.00           C  
ATOM   1117  CD2 LEU A  73     -10.593  -9.027   0.952  1.00  0.00           C  
ATOM   1118  H   LEU A  73     -12.382  -6.123   4.459  1.00  0.00           H  
ATOM   1119  HA  LEU A  73     -10.559  -8.217   5.112  1.00  0.00           H  
ATOM   1120 1HB  LEU A  73     -12.006  -8.259   3.122  1.00  0.00           H  
ATOM   1121 2HB  LEU A  73     -11.136  -6.882   2.440  1.00  0.00           H  
ATOM   1122  HG  LEU A  73      -9.086  -8.275   2.282  1.00  0.00           H  
ATOM   1123 1HD1 LEU A  73      -9.256 -10.694   2.660  1.00  0.00           H  
ATOM   1124 2HD1 LEU A  73      -9.547  -9.774   4.154  1.00  0.00           H  
ATOM   1125 3HD1 LEU A  73     -10.916 -10.484   3.265  1.00  0.00           H  
ATOM   1126 1HD2 LEU A  73      -9.910  -9.709   0.446  1.00  0.00           H  
ATOM   1127 2HD2 LEU A  73     -11.580  -9.485   1.019  1.00  0.00           H  
ATOM   1128 3HD2 LEU A  73     -10.663  -8.097   0.386  1.00  0.00           H  
ATOM   1129  N   PHE A  74      -9.226  -5.372   4.078  1.00  0.00           N  
ATOM   1130  CA  PHE A  74      -7.962  -4.642   3.991  1.00  0.00           C  
ATOM   1131  C   PHE A  74      -7.283  -4.553   5.354  1.00  0.00           C  
ATOM   1132  O   PHE A  74      -6.090  -4.838   5.478  1.00  0.00           O  
ATOM   1133  CB  PHE A  74      -8.194  -3.235   3.438  1.00  0.00           C  
ATOM   1134  CG  PHE A  74      -6.928  -2.460   3.205  1.00  0.00           C  
ATOM   1135  CD1 PHE A  74      -6.136  -2.716   2.095  1.00  0.00           C  
ATOM   1136  CD2 PHE A  74      -6.527  -1.474   4.093  1.00  0.00           C  
ATOM   1137  CE1 PHE A  74      -4.971  -2.004   1.879  1.00  0.00           C  
ATOM   1138  CE2 PHE A  74      -5.365  -0.759   3.879  1.00  0.00           C  
ATOM   1139  CZ  PHE A  74      -4.586  -1.025   2.771  1.00  0.00           C  
ATOM   1140  H   PHE A  74     -10.088  -4.887   3.875  1.00  0.00           H  
ATOM   1141  HA  PHE A  74      -7.295  -5.185   3.320  1.00  0.00           H  
ATOM   1142 1HB  PHE A  74      -8.732  -3.299   2.494  1.00  0.00           H  
ATOM   1143 2HB  PHE A  74      -8.816  -2.670   4.131  1.00  0.00           H  
ATOM   1144  HD1 PHE A  74      -6.442  -3.489   1.390  1.00  0.00           H  
ATOM   1145  HD2 PHE A  74      -7.142  -1.264   4.969  1.00  0.00           H  
ATOM   1146  HE1 PHE A  74      -4.358  -2.216   1.004  1.00  0.00           H  
ATOM   1147  HE2 PHE A  74      -5.061   0.013   4.585  1.00  0.00           H  
ATOM   1148  HZ  PHE A  74      -3.668  -0.464   2.602  1.00  0.00           H  
ATOM   1149  N   GLU A  75      -8.125  -4.221   6.315  1.00  0.00           N  
ATOM   1150  CA  GLU A  75      -7.571  -4.043   7.655  1.00  0.00           C  
ATOM   1151  C   GLU A  75      -6.975  -5.346   8.180  1.00  0.00           C  
ATOM   1152  O   GLU A  75      -5.873  -5.353   8.734  1.00  0.00           O  
ATOM   1153  CB  GLU A  75      -8.650  -3.539   8.617  1.00  0.00           C  
ATOM   1154  CG  GLU A  75      -9.044  -2.083   8.413  1.00  0.00           C  
ATOM   1155  CD  GLU A  75     -10.302  -1.710   9.147  1.00  0.00           C  
ATOM   1156  OE1 GLU A  75     -11.111  -2.575   9.379  1.00  0.00           O  
ATOM   1157  OE2 GLU A  75     -10.453  -0.557   9.476  1.00  0.00           O  
ATOM   1158  H   GLU A  75      -9.115  -4.087   6.170  1.00  0.00           H  
ATOM   1159  HA  GLU A  75      -6.771  -3.305   7.596  1.00  0.00           H  
ATOM   1160 1HB  GLU A  75      -9.548  -4.148   8.507  1.00  0.00           H  
ATOM   1161 2HB  GLU A  75      -8.302  -3.651   9.644  1.00  0.00           H  
ATOM   1162 1HG  GLU A  75      -8.232  -1.445   8.759  1.00  0.00           H  
ATOM   1163 2HG  GLU A  75      -9.183  -1.902   7.348  1.00  0.00           H  
ATOM   1164  N   ALA A  76      -7.685  -6.420   7.934  1.00  0.00           N  
ATOM   1165  CA  ALA A  76      -7.207  -7.736   8.352  1.00  0.00           C  
ATOM   1166  C   ALA A  76      -5.889  -8.084   7.666  1.00  0.00           C  
ATOM   1167  O   ALA A  76      -4.955  -8.569   8.309  1.00  0.00           O  
ATOM   1168  CB  ALA A  76      -8.257  -8.804   8.052  1.00  0.00           C  
ATOM   1169  H   ALA A  76      -8.571  -6.348   7.452  1.00  0.00           H  
ATOM   1170  HA  ALA A  76      -7.032  -7.706   9.427  1.00  0.00           H  
ATOM   1171 1HB  ALA A  76      -7.886  -9.779   8.369  1.00  0.00           H  
ATOM   1172 2HB  ALA A  76      -9.176  -8.572   8.590  1.00  0.00           H  
ATOM   1173 3HB  ALA A  76      -8.459  -8.824   6.982  1.00  0.00           H  
ATOM   1174  N   LEU A  77      -5.792  -7.789   6.402  1.00  0.00           N  
ATOM   1175  CA  LEU A  77      -4.574  -8.075   5.653  1.00  0.00           C  
ATOM   1176  C   LEU A  77      -3.424  -7.195   6.133  1.00  0.00           C  
ATOM   1177  O   LEU A  77      -2.285  -7.657   6.237  1.00  0.00           O  
ATOM   1178  CB  LEU A  77      -4.804  -7.863   4.155  1.00  0.00           C  
ATOM   1179  CG  LEU A  77      -5.697  -8.889   3.455  1.00  0.00           C  
ATOM   1180  CD1 LEU A  77      -6.224  -8.322   2.139  1.00  0.00           C  
ATOM   1181  CD2 LEU A  77      -4.937 -10.187   3.216  1.00  0.00           C  
ATOM   1182  H   LEU A  77      -6.572  -7.357   5.927  1.00  0.00           H  
ATOM   1183  HA  LEU A  77      -4.302  -9.116   5.820  1.00  0.00           H  
ATOM   1184 1HB  LEU A  77      -5.256  -6.883   4.008  1.00  0.00           H  
ATOM   1185 2HB  LEU A  77      -3.838  -7.874   3.650  1.00  0.00           H  
ATOM   1186  HG  LEU A  77      -6.567  -9.097   4.077  1.00  0.00           H  
ATOM   1187 1HD1 LEU A  77      -6.859  -9.062   1.653  1.00  0.00           H  
ATOM   1188 2HD1 LEU A  77      -6.806  -7.421   2.339  1.00  0.00           H  
ATOM   1189 3HD1 LEU A  77      -5.387  -8.076   1.487  1.00  0.00           H  
ATOM   1190 1HD2 LEU A  77      -5.590 -10.905   2.717  1.00  0.00           H  
ATOM   1191 2HD2 LEU A  77      -4.068  -9.990   2.588  1.00  0.00           H  
ATOM   1192 3HD2 LEU A  77      -4.609 -10.598   4.171  1.00  0.00           H  
ATOM   1193  N   ALA A  78      -3.719  -5.999   6.401  1.00  0.00           N  
ATOM   1194  CA  ALA A  78      -2.696  -5.083   6.900  1.00  0.00           C  
ATOM   1195  C   ALA A  78      -2.166  -5.538   8.257  1.00  0.00           C  
ATOM   1196  O   ALA A  78      -0.970  -5.428   8.532  1.00  0.00           O  
ATOM   1197  CB  ALA A  78      -3.250  -3.669   6.994  1.00  0.00           C  
ATOM   1198  H   ALA A  78      -4.662  -5.661   6.275  1.00  0.00           H  
ATOM   1199  HA  ALA A  78      -1.865  -5.087   6.196  1.00  0.00           H  
ATOM   1200 1HB  ALA A  78      -2.476  -2.999   7.368  1.00  0.00           H  
ATOM   1201 2HB  ALA A  78      -3.572  -3.337   6.007  1.00  0.00           H  
ATOM   1202 3HB  ALA A  78      -4.100  -3.657   7.675  1.00  0.00           H  
ATOM   1203  N   ILE A  79      -2.996  -6.074   9.105  1.00  0.00           N  
ATOM   1204  CA  ILE A  79      -2.608  -6.561  10.425  1.00  0.00           C  
ATOM   1205  C   ILE A  79      -1.686  -7.770  10.280  1.00  0.00           C  
ATOM   1206  O   ILE A  79      -0.650  -7.852  10.943  1.00  0.00           O  
ATOM   1207  CB  ILE A  79      -3.842  -6.941  11.265  1.00  0.00           C  
ATOM   1208  CG1 ILE A  79      -4.638  -5.689  11.640  1.00  0.00           C  
ATOM   1209  CG2 ILE A  79      -3.422  -7.704  12.512  1.00  0.00           C  
ATOM   1210  CD1 ILE A  79      -6.028  -5.982  12.158  1.00  0.00           C  
ATOM   1211  H   ILE A  79      -3.960  -6.149   8.817  1.00  0.00           H  
ATOM   1212  HA  ILE A  79      -2.063  -5.770  10.940  1.00  0.00           H  
ATOM   1213  HB  ILE A  79      -4.505  -7.571  10.672  1.00  0.00           H  
ATOM   1214 1HG1 ILE A  79      -4.099  -5.131  12.405  1.00  0.00           H  
ATOM   1215 2HG1 ILE A  79      -4.731  -5.041  10.768  1.00  0.00           H  
ATOM   1216 1HG2 ILE A  79      -4.306  -7.964  13.094  1.00  0.00           H  
ATOM   1217 2HG2 ILE A  79      -2.897  -8.613  12.223  1.00  0.00           H  
ATOM   1218 3HG2 ILE A  79      -2.762  -7.080  13.115  1.00  0.00           H  
ATOM   1219 1HD1 ILE A  79      -6.530  -5.046  12.403  1.00  0.00           H  
ATOM   1220 2HD1 ILE A  79      -6.598  -6.511  11.393  1.00  0.00           H  
ATOM   1221 3HD1 ILE A  79      -5.960  -6.601  13.052  1.00  0.00           H  
ATOM   1222  N   LEU A  80      -2.069  -8.658   9.373  1.00  0.00           N  
ATOM   1223  CA  LEU A  80      -1.233  -9.837   9.163  1.00  0.00           C  
ATOM   1224  C   LEU A  80       0.157  -9.435   8.680  1.00  0.00           C  
ATOM   1225  O   LEU A  80       1.163  -9.955   9.170  1.00  0.00           O  
ATOM   1226  CB  LEU A  80      -1.885 -10.777   8.143  1.00  0.00           C  
ATOM   1227  CG  LEU A  80      -3.177 -11.465   8.603  1.00  0.00           C  
ATOM   1228  CD1 LEU A  80      -3.849 -12.135   7.412  1.00  0.00           C  
ATOM   1229  CD2 LEU A  80      -2.854 -12.479   9.690  1.00  0.00           C  
ATOM   1230  H   LEU A  80      -2.912  -8.550   8.828  1.00  0.00           H  
ATOM   1231  HA  LEU A  80      -1.128 -10.360  10.112  1.00  0.00           H  
ATOM   1232 1HB  LEU A  80      -2.115 -10.209   7.243  1.00  0.00           H  
ATOM   1233 2HB  LEU A  80      -1.170 -11.558   7.882  1.00  0.00           H  
ATOM   1234  HG  LEU A  80      -3.866 -10.717   8.997  1.00  0.00           H  
ATOM   1235 1HD1 LEU A  80      -4.767 -12.623   7.739  1.00  0.00           H  
ATOM   1236 2HD1 LEU A  80      -4.087 -11.384   6.659  1.00  0.00           H  
ATOM   1237 3HD1 LEU A  80      -3.176 -12.878   6.986  1.00  0.00           H  
ATOM   1238 1HD2 LEU A  80      -3.772 -12.966  10.018  1.00  0.00           H  
ATOM   1239 2HD2 LEU A  80      -2.166 -13.227   9.297  1.00  0.00           H  
ATOM   1240 3HD2 LEU A  80      -2.391 -11.970  10.536  1.00  0.00           H  
ATOM   1241  N   SER A  81       0.134  -8.502   7.842  1.00  0.00           N  
ATOM   1242  CA  SER A  81       1.409  -8.009   7.333  1.00  0.00           C  
ATOM   1243  C   SER A  81       2.202  -7.298   8.424  1.00  0.00           C  
ATOM   1244  O   SER A  81       3.406  -7.521   8.570  1.00  0.00           O  
ATOM   1245  CB  SER A  81       1.177  -7.066   6.169  1.00  0.00           C  
ATOM   1246  OG  SER A  81       0.620  -7.744   5.077  1.00  0.00           O  
ATOM   1247  H   SER A  81      -0.723  -8.083   7.510  1.00  0.00           H  
ATOM   1248  HA  SER A  81       1.996  -8.862   6.988  1.00  0.00           H  
ATOM   1249 1HB  SER A  81       0.511  -6.262   6.479  1.00  0.00           H  
ATOM   1250 2HB  SER A  81       2.123  -6.613   5.874  1.00  0.00           H  
ATOM   1251  HG  SER A  81      -0.332  -7.714   5.204  1.00  0.00           H  
ATOM   1252  N   ALA A  82       1.537  -6.553   9.165  1.00  0.00           N  
ATOM   1253  CA  ALA A  82       2.191  -5.818  10.246  1.00  0.00           C  
ATOM   1254  C   ALA A  82       2.830  -6.774  11.248  1.00  0.00           C  
ATOM   1255  O   ALA A  82       3.942  -6.530  11.725  1.00  0.00           O  
ATOM   1256  CB  ALA A  82       1.192  -4.903  10.948  1.00  0.00           C  
ATOM   1257  H   ALA A  82       0.543  -6.445   9.028  1.00  0.00           H  
ATOM   1258  HA  ALA A  82       2.982  -5.208   9.810  1.00  0.00           H  
ATOM   1259 1HB  ALA A  82       1.694  -4.364  11.751  1.00  0.00           H  
ATOM   1260 2HB  ALA A  82       0.784  -4.190  10.231  1.00  0.00           H  
ATOM   1261 3HB  ALA A  82       0.383  -5.501  11.365  1.00  0.00           H  
ATOM   1262  N   ALA A  83       2.125  -7.839  11.534  1.00  0.00           N  
ATOM   1263  CA  ALA A  83       2.635  -8.820  12.488  1.00  0.00           C  
ATOM   1264  C   ALA A  83       3.968  -9.398  12.021  1.00  0.00           C  
ATOM   1265  O   ALA A  83       4.941  -9.424  12.778  1.00  0.00           O  
ATOM   1266  CB  ALA A  83       1.617  -9.940  12.696  1.00  0.00           C  
ATOM   1267  H   ALA A  83       1.226  -7.995  11.101  1.00  0.00           H  
ATOM   1268  HA  ALA A  83       2.801  -8.313  13.439  1.00  0.00           H  
ATOM   1269 1HB  ALA A  83       2.012 -10.662  13.410  1.00  0.00           H  
ATOM   1270 2HB  ALA A  83       0.687  -9.519  13.081  1.00  0.00           H  
ATOM   1271 3HB  ALA A  83       1.425 -10.436  11.747  1.00  0.00           H  
ATOM   1272  N   ALA A  84       4.039  -9.839  10.827  1.00  0.00           N  
ATOM   1273  CA  ALA A  84       5.243 -10.458  10.276  1.00  0.00           C  
ATOM   1274  C   ALA A  84       6.384  -9.448  10.180  1.00  0.00           C  
ATOM   1275  O   ALA A  84       7.491  -9.705  10.659  1.00  0.00           O  
ATOM   1276  CB  ALA A  84       4.952 -11.060   8.903  1.00  0.00           C  
ATOM   1277  H   ALA A  84       3.220  -9.751  10.242  1.00  0.00           H  
ATOM   1278  HA  ALA A  84       5.554 -11.254  10.953  1.00  0.00           H  
ATOM   1279 1HB  ALA A  84       5.858 -11.517   8.507  1.00  0.00           H  
ATOM   1280 2HB  ALA A  84       4.173 -11.817   8.996  1.00  0.00           H  
ATOM   1281 3HB  ALA A  84       4.615 -10.276   8.227  1.00  0.00           H  
ATOM   1282  N   GLN A  85       6.133  -8.315   9.723  1.00  0.00           N  
ATOM   1283  CA  GLN A  85       7.183  -7.334   9.471  1.00  0.00           C  
ATOM   1284  C   GLN A  85       7.699  -6.733  10.776  1.00  0.00           C  
ATOM   1285  O   GLN A  85       8.882  -6.407  10.890  1.00  0.00           O  
ATOM   1286  CB  GLN A  85       6.669  -6.224   8.550  1.00  0.00           C  
ATOM   1287  CG  GLN A  85       6.380  -6.677   7.130  1.00  0.00           C  
ATOM   1288  CD  GLN A  85       7.643  -7.028   6.366  1.00  0.00           C  
ATOM   1289  OE1 GLN A  85       8.592  -6.242   6.314  1.00  0.00           O  
ATOM   1290  NE2 GLN A  85       7.661  -8.214   5.767  1.00  0.00           N  
ATOM   1291  H   GLN A  85       5.173  -8.072   9.521  1.00  0.00           H  
ATOM   1292  HA  GLN A  85       8.017  -7.838   8.982  1.00  0.00           H  
ATOM   1293 1HB  GLN A  85       5.751  -5.805   8.962  1.00  0.00           H  
ATOM   1294 2HB  GLN A  85       7.403  -5.420   8.504  1.00  0.00           H  
ATOM   1295 1HG  GLN A  85       5.744  -7.563   7.163  1.00  0.00           H  
ATOM   1296 2HG  GLN A  85       5.871  -5.873   6.598  1.00  0.00           H  
ATOM   1297 1HE2 GLN A  85       8.468  -8.500   5.248  1.00  0.00           H  
ATOM   1298 2HE2 GLN A  85       6.870  -8.820   5.834  1.00  0.00           H  
ATOM   1299  N   LEU A  86       6.831  -6.610  11.718  1.00  0.00           N  
ATOM   1300  CA  LEU A  86       7.197  -5.986  12.986  1.00  0.00           C  
ATOM   1301  C   LEU A  86       7.937  -6.973  13.883  1.00  0.00           C  
ATOM   1302  O   LEU A  86       8.563  -6.576  14.867  1.00  0.00           O  
ATOM   1303  CB  LEU A  86       5.947  -5.467  13.706  1.00  0.00           C  
ATOM   1304  CG  LEU A  86       6.204  -4.543  14.903  1.00  0.00           C  
ATOM   1305  CD1 LEU A  86       6.893  -3.272  14.425  1.00  0.00           C  
ATOM   1306  CD2 LEU A  86       4.886  -4.225  15.591  1.00  0.00           C  
ATOM   1307  H   LEU A  86       5.886  -6.944  11.589  1.00  0.00           H  
ATOM   1308  HA  LEU A  86       7.862  -5.148  12.779  1.00  0.00           H  
ATOM   1309 1HB  LEU A  86       5.336  -4.919  12.990  1.00  0.00           H  
ATOM   1310 2HB  LEU A  86       5.372  -6.321  14.064  1.00  0.00           H  
ATOM   1311  HG  LEU A  86       6.872  -5.038  15.608  1.00  0.00           H  
ATOM   1312 1HD1 LEU A  86       7.075  -2.615  15.276  1.00  0.00           H  
ATOM   1313 2HD1 LEU A  86       7.842  -3.527  13.955  1.00  0.00           H  
ATOM   1314 3HD1 LEU A  86       6.254  -2.762  13.705  1.00  0.00           H  
ATOM   1315 1HD2 LEU A  86       5.068  -3.569  16.443  1.00  0.00           H  
ATOM   1316 2HD2 LEU A  86       4.218  -3.728  14.887  1.00  0.00           H  
ATOM   1317 3HD2 LEU A  86       4.424  -5.150  15.938  1.00  0.00           H  
ATOM   1318  N   GLY A  87       7.915  -8.287  13.431  1.00  0.00           N  
ATOM   1319  CA  GLY A  87       8.534  -9.309  14.260  1.00  0.00           C  
ATOM   1320  C   GLY A  87       7.687  -9.697  15.459  1.00  0.00           C  
ATOM   1321  O   GLY A  87       8.212  -9.909  16.554  1.00  0.00           O  
ATOM   1322  H   GLY A  87       7.490  -8.555  12.555  1.00  0.00           H  
ATOM   1323 1HA  GLY A  87       8.721 -10.200  13.661  1.00  0.00           H  
ATOM   1324 2HA  GLY A  87       9.500  -8.952  14.616  1.00  0.00           H  
ATOM   1325  N   THR A  88       6.328  -9.617  15.320  1.00  0.00           N  
ATOM   1326  CA  THR A  88       5.396  -9.921  16.399  1.00  0.00           C  
ATOM   1327  C   THR A  88       4.369 -10.954  15.950  1.00  0.00           C  
ATOM   1328  O   THR A  88       4.396 -11.410  14.805  1.00  0.00           O  
ATOM   1329  CB  THR A  88       4.677  -8.650  16.889  1.00  0.00           C  
ATOM   1330  OG1 THR A  88       3.769  -8.193  15.878  1.00  0.00           O  
ATOM   1331  CG2 THR A  88       5.683  -7.552  17.195  1.00  0.00           C  
ATOM   1332  H   THR A  88       5.964  -9.332  14.421  1.00  0.00           H  
ATOM   1333  HA  THR A  88       5.959 -10.338  17.235  1.00  0.00           H  
ATOM   1334  HB  THR A  88       4.110  -8.878  17.791  1.00  0.00           H  
ATOM   1335  HG1 THR A  88       2.962  -8.713  15.914  1.00  0.00           H  
ATOM   1336 1HG2 THR A  88       5.157  -6.662  17.540  1.00  0.00           H  
ATOM   1337 2HG2 THR A  88       6.368  -7.893  17.971  1.00  0.00           H  
ATOM   1338 3HG2 THR A  88       6.247  -7.313  16.294  1.00  0.00           H  
ATOM   1339  N   THR A  89       3.504 -11.371  16.862  1.00  0.00           N  
ATOM   1340  CA  THR A  89       2.412 -12.270  16.507  1.00  0.00           C  
ATOM   1341  C   THR A  89       1.230 -11.489  15.944  1.00  0.00           C  
ATOM   1342  O   THR A  89       1.223 -10.257  15.969  1.00  0.00           O  
ATOM   1343  CB  THR A  89       1.957 -13.100  17.722  1.00  0.00           C  
ATOM   1344  OG1 THR A  89       1.325 -12.242  18.681  1.00  0.00           O  
ATOM   1345  CG2 THR A  89       3.145 -13.792  18.372  1.00  0.00           C  
ATOM   1346  H   THR A  89       3.597 -11.065  17.821  1.00  0.00           H  
ATOM   1347  HA  THR A  89       2.767 -12.959  15.740  1.00  0.00           H  
ATOM   1348  HB  THR A  89       1.237 -13.853  17.399  1.00  0.00           H  
ATOM   1349  HG1 THR A  89       0.870 -12.775  19.337  1.00  0.00           H  
ATOM   1350 1HG2 THR A  89       2.805 -14.373  19.228  1.00  0.00           H  
ATOM   1351 2HG2 THR A  89       3.621 -14.454  17.649  1.00  0.00           H  
ATOM   1352 3HG2 THR A  89       3.864 -13.043  18.705  1.00  0.00           H  
ATOM   1353  N   VAL A  90       0.215 -12.191  15.372  1.00  0.00           N  
ATOM   1354  CA  VAL A  90      -0.997 -11.588  14.826  1.00  0.00           C  
ATOM   1355  C   VAL A  90      -1.801 -10.934  15.948  1.00  0.00           C  
ATOM   1356  O   VAL A  90      -2.247  -9.792  15.815  1.00  0.00           O  
ATOM   1357  CB  VAL A  90      -1.860 -12.649  14.117  1.00  0.00           C  
ATOM   1358  CG1 VAL A  90      -3.196 -12.055  13.698  1.00  0.00           C  
ATOM   1359  CG2 VAL A  90      -1.114 -13.203  12.914  1.00  0.00           C  
ATOM   1360  H   VAL A  90       0.326 -13.195  15.332  1.00  0.00           H  
ATOM   1361  HA  VAL A  90      -0.707 -10.817  14.111  1.00  0.00           H  
ATOM   1362  HB  VAL A  90      -2.073 -13.457  14.818  1.00  0.00           H  
ATOM   1363 1HG1 VAL A  90      -3.793 -12.818  13.200  1.00  0.00           H  
ATOM   1364 2HG1 VAL A  90      -3.728 -11.698  14.579  1.00  0.00           H  
ATOM   1365 3HG1 VAL A  90      -3.026 -11.224  13.013  1.00  0.00           H  
ATOM   1366 1HG2 VAL A  90      -1.730 -13.954  12.418  1.00  0.00           H  
ATOM   1367 2HG2 VAL A  90      -0.895 -12.394  12.216  1.00  0.00           H  
ATOM   1368 3HG2 VAL A  90      -0.180 -13.661  13.242  1.00  0.00           H  
ATOM   1369  N   GLU A  91      -1.875 -11.598  17.045  1.00  0.00           N  
ATOM   1370  CA  GLU A  91      -2.620 -11.086  18.191  1.00  0.00           C  
ATOM   1371  C   GLU A  91      -1.993  -9.803  18.729  1.00  0.00           C  
ATOM   1372  O   GLU A  91      -2.704  -8.859  19.079  1.00  0.00           O  
ATOM   1373  CB  GLU A  91      -2.681 -12.138  19.300  1.00  0.00           C  
ATOM   1374  CG  GLU A  91      -3.446 -13.402  18.927  1.00  0.00           C  
ATOM   1375  CD  GLU A  91      -2.643 -14.339  18.069  1.00  0.00           C  
ATOM   1376  OE1 GLU A  91      -1.484 -14.076  17.857  1.00  0.00           O  
ATOM   1377  OE2 GLU A  91      -3.191 -15.319  17.623  1.00  0.00           O  
ATOM   1378  H   GLU A  91      -1.411 -12.492  17.119  1.00  0.00           H  
ATOM   1379  HA  GLU A  91      -3.634 -10.851  17.867  1.00  0.00           H  
ATOM   1380 1HB  GLU A  91      -1.669 -12.431  19.581  1.00  0.00           H  
ATOM   1381 2HB  GLU A  91      -3.155 -11.710  20.183  1.00  0.00           H  
ATOM   1382 1HG  GLU A  91      -3.736 -13.921  19.840  1.00  0.00           H  
ATOM   1383 2HG  GLU A  91      -4.356 -13.119  18.398  1.00  0.00           H  
ATOM   1384  N   GLU A  92      -0.671  -9.805  18.753  1.00  0.00           N  
ATOM   1385  CA  GLU A  92       0.030  -8.602  19.192  1.00  0.00           C  
ATOM   1386  C   GLU A  92      -0.186  -7.452  18.213  1.00  0.00           C  
ATOM   1387  O   GLU A  92      -0.373  -6.305  18.624  1.00  0.00           O  
ATOM   1388  CB  GLU A  92       1.527  -8.882  19.344  1.00  0.00           C  
ATOM   1389  CG  GLU A  92       2.334  -7.709  19.883  1.00  0.00           C  
ATOM   1390  CD  GLU A  92       3.778  -8.053  20.122  1.00  0.00           C  
ATOM   1391  OE1 GLU A  92       4.058  -9.194  20.403  1.00  0.00           O  
ATOM   1392  OE2 GLU A  92       4.602  -7.175  20.022  1.00  0.00           O  
ATOM   1393  H   GLU A  92      -0.134 -10.615  18.479  1.00  0.00           H  
ATOM   1394  HA  GLU A  92      -0.374  -8.298  20.158  1.00  0.00           H  
ATOM   1395 1HB  GLU A  92       1.673  -9.726  20.018  1.00  0.00           H  
ATOM   1396 2HB  GLU A  92       1.945  -9.159  18.377  1.00  0.00           H  
ATOM   1397 1HG  GLU A  92       2.282  -6.887  19.169  1.00  0.00           H  
ATOM   1398 2HG  GLU A  92       1.886  -7.372  20.817  1.00  0.00           H  
ATOM   1399  N   ALA A  93      -0.172  -7.754  16.957  1.00  0.00           N  
ATOM   1400  CA  ALA A  93      -0.422  -6.735  15.941  1.00  0.00           C  
ATOM   1401  C   ALA A  93      -1.825  -6.151  16.087  1.00  0.00           C  
ATOM   1402  O   ALA A  93      -2.025  -4.950  15.891  1.00  0.00           O  
ATOM   1403  CB  ALA A  93      -0.234  -7.320  14.543  1.00  0.00           C  
ATOM   1404  H   ALA A  93       0.012  -8.704  16.667  1.00  0.00           H  
ATOM   1405  HA  ALA A  93       0.298  -5.929  16.086  1.00  0.00           H  
ATOM   1406 1HB  ALA A  93      -0.423  -6.548  13.797  1.00  0.00           H  
ATOM   1407 2HB  ALA A  93       0.787  -7.685  14.436  1.00  0.00           H  
ATOM   1408 3HB  ALA A  93      -0.931  -8.144  14.398  1.00  0.00           H  
ATOM   1409  N   VAL A  94      -2.802  -6.959  16.446  1.00  0.00           N  
ATOM   1410  CA  VAL A  94      -4.174  -6.510  16.666  1.00  0.00           C  
ATOM   1411  C   VAL A  94      -4.220  -5.564  17.866  1.00  0.00           C  
ATOM   1412  O   VAL A  94      -4.789  -4.474  17.783  1.00  0.00           O  
ATOM   1413  CB  VAL A  94      -5.105  -7.711  16.913  1.00  0.00           C  
ATOM   1414  CG1 VAL A  94      -6.469  -7.237  17.396  1.00  0.00           C  
ATOM   1415  CG2 VAL A  94      -5.240  -8.532  15.641  1.00  0.00           C  
ATOM   1416  H   VAL A  94      -2.579  -7.936  16.571  1.00  0.00           H  
ATOM   1417  HA  VAL A  94      -4.507  -5.968  15.780  1.00  0.00           H  
ATOM   1418  HB  VAL A  94      -4.682  -8.331  17.704  1.00  0.00           H  
ATOM   1419 1HG1 VAL A  94      -7.114  -8.098  17.565  1.00  0.00           H  
ATOM   1420 2HG1 VAL A  94      -6.352  -6.682  18.327  1.00  0.00           H  
ATOM   1421 3HG1 VAL A  94      -6.917  -6.591  16.641  1.00  0.00           H  
ATOM   1422 1HG2 VAL A  94      -5.900  -9.380  15.823  1.00  0.00           H  
ATOM   1423 2HG2 VAL A  94      -5.657  -7.910  14.848  1.00  0.00           H  
ATOM   1424 3HG2 VAL A  94      -4.258  -8.896  15.336  1.00  0.00           H  
ATOM   1425  N   ASN A  95      -3.595  -6.005  18.925  1.00  0.00           N  
ATOM   1426  CA  ASN A  95      -3.609  -5.194  20.138  1.00  0.00           C  
ATOM   1427  C   ASN A  95      -2.887  -3.865  19.932  1.00  0.00           C  
ATOM   1428  O   ASN A  95      -3.387  -2.813  20.332  1.00  0.00           O  
ATOM   1429  CB  ASN A  95      -2.995  -5.960  21.296  1.00  0.00           C  
ATOM   1430  CG  ASN A  95      -3.885  -7.065  21.793  1.00  0.00           C  
ATOM   1431  OD1 ASN A  95      -5.098  -7.055  21.558  1.00  0.00           O  
ATOM   1432  ND2 ASN A  95      -3.304  -8.018  22.475  1.00  0.00           N  
ATOM   1433  H   ASN A  95      -3.102  -6.887  18.928  1.00  0.00           H  
ATOM   1434  HA  ASN A  95      -4.645  -4.964  20.388  1.00  0.00           H  
ATOM   1435 1HB  ASN A  95      -2.042  -6.388  20.985  1.00  0.00           H  
ATOM   1436 2HB  ASN A  95      -2.793  -5.274  22.119  1.00  0.00           H  
ATOM   1437 1HD2 ASN A  95      -3.846  -8.780  22.832  1.00  0.00           H  
ATOM   1438 2HD2 ASN A  95      -2.320  -7.986  22.642  1.00  0.00           H  
ATOM   1439  N   ARG A  96      -1.816  -3.971  19.254  1.00  0.00           N  
ATOM   1440  CA  ARG A  96      -1.063  -2.749  18.992  1.00  0.00           C  
ATOM   1441  C   ARG A  96      -1.840  -1.811  18.076  1.00  0.00           C  
ATOM   1442  O   ARG A  96      -1.886  -0.601  18.310  1.00  0.00           O  
ATOM   1443  CB  ARG A  96       0.282  -3.073  18.358  1.00  0.00           C  
ATOM   1444  CG  ARG A  96       1.313  -3.658  19.311  1.00  0.00           C  
ATOM   1445  CD  ARG A  96       2.640  -3.805  18.660  1.00  0.00           C  
ATOM   1446  NE  ARG A  96       3.609  -4.436  19.542  1.00  0.00           N  
ATOM   1447  CZ  ARG A  96       4.336  -3.784  20.471  1.00  0.00           C  
ATOM   1448  NH1 ARG A  96       4.192  -2.487  20.627  1.00  0.00           N  
ATOM   1449  NH2 ARG A  96       5.193  -4.449  21.225  1.00  0.00           N  
ATOM   1450  H   ARG A  96      -1.470  -4.849  18.892  1.00  0.00           H  
ATOM   1451  HA  ARG A  96      -0.897  -2.236  19.940  1.00  0.00           H  
ATOM   1452 1HB  ARG A  96       0.139  -3.787  17.548  1.00  0.00           H  
ATOM   1453 2HB  ARG A  96       0.708  -2.168  17.926  1.00  0.00           H  
ATOM   1454 1HG  ARG A  96       1.425  -3.001  20.174  1.00  0.00           H  
ATOM   1455 2HG  ARG A  96       0.983  -4.643  19.644  1.00  0.00           H  
ATOM   1456 1HD  ARG A  96       2.541  -4.421  17.767  1.00  0.00           H  
ATOM   1457 2HD  ARG A  96       3.020  -2.823  18.383  1.00  0.00           H  
ATOM   1458  HE  ARG A  96       3.748  -5.433  19.451  1.00  0.00           H  
ATOM   1459 1HH1 ARG A  96       3.536  -1.978  20.050  1.00  0.00           H  
ATOM   1460 2HH1 ARG A  96       4.736  -1.998  21.323  1.00  0.00           H  
ATOM   1461 1HH2 ARG A  96       5.304  -5.447  21.105  1.00  0.00           H  
ATOM   1462 2HH2 ARG A  96       5.738  -3.961  21.921  1.00  0.00           H  
ATOM   1463  N   ALA A  97      -2.451  -2.391  17.036  1.00  0.00           N  
ATOM   1464  CA  ALA A  97      -3.207  -1.576  16.088  1.00  0.00           C  
ATOM   1465  C   ALA A  97      -4.401  -0.911  16.768  1.00  0.00           C  
ATOM   1466  O   ALA A  97      -4.715   0.249  16.492  1.00  0.00           O  
ATOM   1467  CB  ALA A  97      -3.676  -2.426  14.911  1.00  0.00           C  
ATOM   1468  H   ALA A  97      -2.398  -3.390  16.892  1.00  0.00           H  
ATOM   1469  HA  ALA A  97      -2.550  -0.790  15.717  1.00  0.00           H  
ATOM   1470 1HB  ALA A  97      -4.238  -1.804  14.214  1.00  0.00           H  
ATOM   1471 2HB  ALA A  97      -2.809  -2.850  14.402  1.00  0.00           H  
ATOM   1472 3HB  ALA A  97      -4.312  -3.231  15.274  1.00  0.00           H  
ATOM   1473  N   LEU A  98      -5.055  -1.599  17.670  1.00  0.00           N  
ATOM   1474  CA  LEU A  98      -6.204  -1.052  18.381  1.00  0.00           C  
ATOM   1475  C   LEU A  98      -5.781   0.089  19.303  1.00  0.00           C  
ATOM   1476  O   LEU A  98      -6.498   1.082  19.437  1.00  0.00           O  
ATOM   1477  CB  LEU A  98      -6.898  -2.150  19.196  1.00  0.00           C  
ATOM   1478  CG  LEU A  98      -7.637  -3.217  18.379  1.00  0.00           C  
ATOM   1479  CD1 LEU A  98      -8.002  -4.386  19.285  1.00  0.00           C  
ATOM   1480  CD2 LEU A  98      -8.879  -2.605  17.750  1.00  0.00           C  
ATOM   1481  H   LEU A  98      -4.750  -2.540  17.879  1.00  0.00           H  
ATOM   1482  HA  LEU A  98      -6.907  -0.657  17.649  1.00  0.00           H  
ATOM   1483 1HB  LEU A  98      -6.149  -2.657  19.803  1.00  0.00           H  
ATOM   1484 2HB  LEU A  98      -7.622  -1.683  19.864  1.00  0.00           H  
ATOM   1485  HG  LEU A  98      -6.981  -3.595  17.595  1.00  0.00           H  
ATOM   1486 1HD1 LEU A  98      -8.528  -5.145  18.704  1.00  0.00           H  
ATOM   1487 2HD1 LEU A  98      -7.095  -4.818  19.706  1.00  0.00           H  
ATOM   1488 3HD1 LEU A  98      -8.646  -4.036  20.090  1.00  0.00           H  
ATOM   1489 1HD2 LEU A  98      -9.405  -3.363  17.169  1.00  0.00           H  
ATOM   1490 2HD2 LEU A  98      -9.537  -2.227  18.533  1.00  0.00           H  
ATOM   1491 3HD2 LEU A  98      -8.587  -1.783  17.095  1.00  0.00           H  
ATOM   1492  N   ASN A  99      -4.636  -0.147  19.884  1.00  0.00           N  
ATOM   1493  CA  ASN A  99      -4.149   0.893  20.785  1.00  0.00           C  
ATOM   1494  C   ASN A  99      -3.823   2.180  20.030  1.00  0.00           C  
ATOM   1495  O   ASN A  99      -4.138   3.275  20.496  1.00  0.00           O  
ATOM   1496  CB  ASN A  99      -2.935   0.404  21.554  1.00  0.00           C  
ATOM   1497  CG  ASN A  99      -3.290  -0.600  22.615  1.00  0.00           C  
ATOM   1498  OD1 ASN A  99      -4.441  -0.672  23.059  1.00  0.00           O  
ATOM   1499  ND2 ASN A  99      -2.322  -1.378  23.030  1.00  0.00           N  
ATOM   1500  H   ASN A  99      -4.082  -0.981  19.752  1.00  0.00           H  
ATOM   1501  HA  ASN A  99      -4.940   1.129  21.499  1.00  0.00           H  
ATOM   1502 1HB  ASN A  99      -2.225  -0.051  20.862  1.00  0.00           H  
ATOM   1503 2HB  ASN A  99      -2.437   1.251  22.024  1.00  0.00           H  
ATOM   1504 1HD2 ASN A  99      -2.500  -2.065  23.735  1.00  0.00           H  
ATOM   1505 2HD2 ASN A  99      -1.405  -1.285  22.642  1.00  0.00           H  
ATOM   1506  N   LEU A 100      -3.233   1.972  18.930  1.00  0.00           N  
ATOM   1507  CA  LEU A 100      -2.939   3.121  18.081  1.00  0.00           C  
ATOM   1508  C   LEU A 100      -4.223   3.738  17.538  1.00  0.00           C  
ATOM   1509  O   LEU A 100      -4.334   4.962  17.437  1.00  0.00           O  
ATOM   1510  CB  LEU A 100      -2.031   2.705  16.917  1.00  0.00           C  
ATOM   1511  CG  LEU A 100      -0.589   2.344  17.296  1.00  0.00           C  
ATOM   1512  CD1 LEU A 100       0.090   1.658  16.118  1.00  0.00           C  
ATOM   1513  CD2 LEU A 100       0.162   3.604  17.701  1.00  0.00           C  
ATOM   1514  H   LEU A 100      -2.962   1.049  18.621  1.00  0.00           H  
ATOM   1515  HA  LEU A 100      -2.426   3.872  18.680  1.00  0.00           H  
ATOM   1516 1HB  LEU A 100      -2.470   1.838  16.426  1.00  0.00           H  
ATOM   1517 2HB  LEU A 100      -1.990   3.523  16.198  1.00  0.00           H  
ATOM   1518  HG  LEU A 100      -0.597   1.641  18.130  1.00  0.00           H  
ATOM   1519 1HD1 LEU A 100       1.115   1.401  16.387  1.00  0.00           H  
ATOM   1520 2HD1 LEU A 100      -0.456   0.749  15.862  1.00  0.00           H  
ATOM   1521 3HD1 LEU A 100       0.098   2.331  15.261  1.00  0.00           H  
ATOM   1522 1HD2 LEU A 100       1.186   3.347  17.971  1.00  0.00           H  
ATOM   1523 2HD2 LEU A 100       0.171   4.306  16.867  1.00  0.00           H  
ATOM   1524 3HD2 LEU A 100      -0.335   4.063  18.556  1.00  0.00           H  
ATOM   1525  N   LYS A 101      -5.161   2.876  17.143  1.00  0.00           N  
ATOM   1526  CA  LYS A 101      -6.428   3.346  16.587  1.00  0.00           C  
ATOM   1527  C   LYS A 101      -7.065   4.403  17.484  1.00  0.00           C  
ATOM   1528  O   LYS A 101      -7.388   5.501  17.026  1.00  0.00           O  
ATOM   1529  CB  LYS A 101      -7.394   2.177  16.384  1.00  0.00           C  
ATOM   1530  CG  LYS A 101      -8.728   2.563  15.762  1.00  0.00           C  
ATOM   1531  CD  LYS A 101      -9.689   1.383  15.736  1.00  0.00           C  
ATOM   1532  CE  LYS A 101     -11.060   1.796  15.225  1.00  0.00           C  
ATOM   1533  NZ  LYS A 101     -12.047   0.685  15.317  1.00  0.00           N  
ATOM   1534  H   LYS A 101      -5.001   1.882  17.229  1.00  0.00           H  
ATOM   1535  HA  LYS A 101      -6.231   3.805  15.616  1.00  0.00           H  
ATOM   1536 1HB  LYS A 101      -6.929   1.428  15.742  1.00  0.00           H  
ATOM   1537 2HB  LYS A 101      -7.597   1.703  17.346  1.00  0.00           H  
ATOM   1538 1HG  LYS A 101      -9.177   3.374  16.337  1.00  0.00           H  
ATOM   1539 2HG  LYS A 101      -8.567   2.911  14.742  1.00  0.00           H  
ATOM   1540 1HD  LYS A 101      -9.288   0.602  15.090  1.00  0.00           H  
ATOM   1541 2HD  LYS A 101      -9.794   0.978  16.744  1.00  0.00           H  
ATOM   1542 1HE  LYS A 101     -11.428   2.640  15.807  1.00  0.00           H  
ATOM   1543 2HE  LYS A 101     -10.982   2.108  14.184  1.00  0.00           H  
ATOM   1544 1HZ  LYS A 101     -12.941   0.998  14.968  1.00  0.00           H  
ATOM   1545 2HZ  LYS A 101     -11.726  -0.099  14.765  1.00  0.00           H  
ATOM   1546 3HZ  LYS A 101     -12.143   0.399  16.281  1.00  0.00           H  
ATOM   1547  N   THR A 102      -7.181   4.096  18.781  1.00  0.00           N  
ATOM   1548  CA  THR A 102      -7.798   4.992  19.752  1.00  0.00           C  
ATOM   1549  C   THR A 102      -6.929   6.227  19.975  1.00  0.00           C  
ATOM   1550  O   THR A 102      -7.401   7.358  19.842  1.00  0.00           O  
ATOM   1551  CB  THR A 102      -8.042   4.276  21.094  1.00  0.00           C  
ATOM   1552  OG1 THR A 102      -8.934   3.172  20.894  1.00  0.00           O  
ATOM   1553  CG2 THR A 102      -8.647   5.235  22.107  1.00  0.00           C  
ATOM   1554  H   THR A 102      -6.825   3.203  19.091  1.00  0.00           H  
ATOM   1555  HA  THR A 102      -8.762   5.317  19.360  1.00  0.00           H  
ATOM   1556  HB  THR A 102      -7.096   3.897  21.480  1.00  0.00           H  
ATOM   1557  HG1 THR A 102      -8.544   2.556  20.269  1.00  0.00           H  
ATOM   1558 1HG2 THR A 102      -8.812   4.713  23.049  1.00  0.00           H  
ATOM   1559 2HG2 THR A 102      -7.965   6.071  22.270  1.00  0.00           H  
ATOM   1560 3HG2 THR A 102      -9.597   5.611  21.730  1.00  0.00           H  
ATOM   1561  N   LYS A 103      -5.700   6.063  20.227  1.00  0.00           N  
ATOM   1562  CA  LYS A 103      -4.822   7.139  20.676  1.00  0.00           C  
ATOM   1563  C   LYS A 103      -4.666   8.207  19.598  1.00  0.00           C  
ATOM   1564  O   LYS A 103      -4.658   9.403  19.897  1.00  0.00           O  
ATOM   1565  CB  LYS A 103      -3.451   6.584  21.069  1.00  0.00           C  
ATOM   1566  CG  LYS A 103      -3.442   5.791  22.369  1.00  0.00           C  
ATOM   1567  CD  LYS A 103      -2.052   5.262  22.685  1.00  0.00           C  
ATOM   1568  CE  LYS A 103      -2.040   4.476  23.987  1.00  0.00           C  
ATOM   1569  NZ  LYS A 103      -0.678   3.978  24.325  1.00  0.00           N  
ATOM   1570  H   LYS A 103      -5.320   5.135  20.107  1.00  0.00           H  
ATOM   1571  HA  LYS A 103      -5.269   7.608  21.553  1.00  0.00           H  
ATOM   1572 1HB  LYS A 103      -3.082   5.933  20.277  1.00  0.00           H  
ATOM   1573 2HB  LYS A 103      -2.742   7.406  21.174  1.00  0.00           H  
ATOM   1574 1HG  LYS A 103      -3.773   6.430  23.188  1.00  0.00           H  
ATOM   1575 2HG  LYS A 103      -4.132   4.951  22.287  1.00  0.00           H  
ATOM   1576 1HD  LYS A 103      -1.717   4.612  21.875  1.00  0.00           H  
ATOM   1577 2HD  LYS A 103      -1.355   6.096  22.768  1.00  0.00           H  
ATOM   1578 1HE  LYS A 103      -2.393   5.111  24.798  1.00  0.00           H  
ATOM   1579 2HE  LYS A 103      -2.713   3.623  23.904  1.00  0.00           H  
ATOM   1580 1HZ  LYS A 103      -0.713   3.464  25.193  1.00  0.00           H  
ATOM   1581 2HZ  LYS A 103      -0.348   3.372  23.587  1.00  0.00           H  
ATOM   1582 3HZ  LYS A 103      -0.049   4.762  24.423  1.00  0.00           H  
ATOM   1583  N   LEU A 104      -4.619   7.680  18.356  1.00  0.00           N  
ATOM   1584  CA  LEU A 104      -4.293   8.627  17.297  1.00  0.00           C  
ATOM   1585  C   LEU A 104      -5.560   9.234  16.701  1.00  0.00           C  
ATOM   1586  O   LEU A 104      -5.488  10.168  15.901  1.00  0.00           O  
ATOM   1587  CB  LEU A 104      -3.480   7.934  16.196  1.00  0.00           C  
ATOM   1588  CG  LEU A 104      -2.117   7.377  16.626  1.00  0.00           C  
ATOM   1589  CD1 LEU A 104      -1.479   6.637  15.459  1.00  0.00           C  
ATOM   1590  CD2 LEU A 104      -1.230   8.518  17.102  1.00  0.00           C  
ATOM   1591  H   LEU A 104      -4.788   6.713  18.116  1.00  0.00           H  
ATOM   1592  HA  LEU A 104      -3.695   9.431  17.726  1.00  0.00           H  
ATOM   1593 1HB  LEU A 104      -4.066   7.105  15.801  1.00  0.00           H  
ATOM   1594 2HB  LEU A 104      -3.308   8.647  15.390  1.00  0.00           H  
ATOM   1595  HG  LEU A 104      -2.255   6.663  17.438  1.00  0.00           H  
ATOM   1596 1HD1 LEU A 104      -0.510   6.242  15.764  1.00  0.00           H  
ATOM   1597 2HD1 LEU A 104      -2.125   5.815  15.152  1.00  0.00           H  
ATOM   1598 3HD1 LEU A 104      -1.343   7.324  14.624  1.00  0.00           H  
ATOM   1599 1HD2 LEU A 104      -0.261   8.122  17.408  1.00  0.00           H  
ATOM   1600 2HD2 LEU A 104      -1.090   9.233  16.290  1.00  0.00           H  
ATOM   1601 3HD2 LEU A 104      -1.702   9.018  17.948  1.00  0.00           H  
ATOM   1602  N   GLY A 105      -6.734   8.768  17.153  1.00  0.00           N  
ATOM   1603  CA  GLY A 105      -8.002   9.188  16.577  1.00  0.00           C  
ATOM   1604  C   GLY A 105      -8.178   8.746  15.137  1.00  0.00           C  
ATOM   1605  O   GLY A 105      -8.574   9.543  14.283  1.00  0.00           O  
ATOM   1606  H   GLY A 105      -6.734   8.105  17.914  1.00  0.00           H  
ATOM   1607 1HA  GLY A 105      -8.822   8.783  17.170  1.00  0.00           H  
ATOM   1608 2HA  GLY A 105      -8.079  10.273  16.622  1.00  0.00           H  
ATOM   1609  N   VAL A 106      -7.722   7.520  14.776  1.00  0.00           N  
ATOM   1610  CA  VAL A 106      -7.713   7.102  13.379  1.00  0.00           C  
ATOM   1611  C   VAL A 106      -8.402   5.748  13.239  1.00  0.00           C  
ATOM   1612  O   VAL A 106      -8.837   5.160  14.233  1.00  0.00           O  
ATOM   1613  CB  VAL A 106      -6.269   7.008  12.849  1.00  0.00           C  
ATOM   1614  CG1 VAL A 106      -5.592   8.369  12.906  1.00  0.00           C  
ATOM   1615  CG2 VAL A 106      -5.488   5.982  13.655  1.00  0.00           C  
ATOM   1616  H   VAL A 106      -7.383   6.883  15.483  1.00  0.00           H  
ATOM   1617  HA  VAL A 106      -8.269   7.836  12.795  1.00  0.00           H  
ATOM   1618  HB  VAL A 106      -6.295   6.706  11.802  1.00  0.00           H  
ATOM   1619 1HG1 VAL A 106      -4.573   8.284  12.528  1.00  0.00           H  
ATOM   1620 2HG1 VAL A 106      -6.148   9.078  12.293  1.00  0.00           H  
ATOM   1621 3HG1 VAL A 106      -5.567   8.720  13.937  1.00  0.00           H  
ATOM   1622 1HG2 VAL A 106      -4.469   5.921  13.275  1.00  0.00           H  
ATOM   1623 2HG2 VAL A 106      -5.467   6.282  14.703  1.00  0.00           H  
ATOM   1624 3HG2 VAL A 106      -5.968   5.007  13.567  1.00  0.00           H  
ATOM   1625  N   ASP A 107      -8.503   5.308  11.940  1.00  0.00           N  
ATOM   1626  CA  ASP A 107      -9.047   3.969  11.740  1.00  0.00           C  
ATOM   1627  C   ASP A 107      -7.969   2.905  11.930  1.00  0.00           C  
ATOM   1628  O   ASP A 107      -6.832   3.220  12.290  1.00  0.00           O  
ATOM   1629  CB  ASP A 107      -9.660   3.841  10.344  1.00  0.00           C  
ATOM   1630  CG  ASP A 107      -8.628   3.962   9.230  1.00  0.00           C  
ATOM   1631  OD1 ASP A 107      -7.459   3.849   9.516  1.00  0.00           O  
ATOM   1632  OD2 ASP A 107      -9.019   4.165   8.106  1.00  0.00           O  
ATOM   1633  H   ASP A 107      -8.225   5.851  11.135  1.00  0.00           H  
ATOM   1634  HA  ASP A 107      -9.825   3.797  12.486  1.00  0.00           H  
ATOM   1635 1HB  ASP A 107     -10.161   2.877  10.253  1.00  0.00           H  
ATOM   1636 2HB  ASP A 107     -10.415   4.615  10.205  1.00  0.00           H  
ATOM   1637  N   LEU A 108      -8.306   1.656  11.751  1.00  0.00           N  
ATOM   1638  CA  LEU A 108      -7.449   0.522  12.078  1.00  0.00           C  
ATOM   1639  C   LEU A 108      -6.426   0.278  10.973  1.00  0.00           C  
ATOM   1640  O   LEU A 108      -5.343  -0.254  11.231  1.00  0.00           O  
ATOM   1641  CB  LEU A 108      -8.295  -0.739  12.291  1.00  0.00           C  
ATOM   1642  CG  LEU A 108      -7.570  -1.925  12.942  1.00  0.00           C  
ATOM   1643  CD1 LEU A 108      -7.094  -1.528  14.333  1.00  0.00           C  
ATOM   1644  CD2 LEU A 108      -8.508  -3.121  13.005  1.00  0.00           C  
ATOM   1645  H   LEU A 108      -9.222   1.485  11.360  1.00  0.00           H  
ATOM   1646  HA  LEU A 108      -6.913   0.748  12.999  1.00  0.00           H  
ATOM   1647 1HB  LEU A 108      -9.145  -0.485  12.922  1.00  0.00           H  
ATOM   1648 2HB  LEU A 108      -8.673  -1.072  11.325  1.00  0.00           H  
ATOM   1649  HG  LEU A 108      -6.692  -2.183  12.350  1.00  0.00           H  
ATOM   1650 1HD1 LEU A 108      -6.579  -2.370  14.795  1.00  0.00           H  
ATOM   1651 2HD1 LEU A 108      -6.410  -0.683  14.256  1.00  0.00           H  
ATOM   1652 3HD1 LEU A 108      -7.951  -1.248  14.944  1.00  0.00           H  
ATOM   1653 1HD2 LEU A 108      -7.992  -3.964  13.466  1.00  0.00           H  
ATOM   1654 2HD2 LEU A 108      -9.386  -2.864  13.598  1.00  0.00           H  
ATOM   1655 3HD2 LEU A 108      -8.818  -3.394  11.996  1.00  0.00           H  
ATOM   1656  N   ALA A 109      -6.809   0.684   9.754  1.00  0.00           N  
ATOM   1657  CA  ALA A 109      -5.845   0.567   8.664  1.00  0.00           C  
ATOM   1658  C   ALA A 109      -4.665   1.514   8.866  1.00  0.00           C  
ATOM   1659  O   ALA A 109      -3.521   1.158   8.578  1.00  0.00           O  
ATOM   1660  CB  ALA A 109      -6.521   0.842   7.328  1.00  0.00           C  
ATOM   1661  H   ALA A 109      -7.726   1.061   9.562  1.00  0.00           H  
ATOM   1662  HA  ALA A 109      -5.456  -0.451   8.652  1.00  0.00           H  
ATOM   1663 1HB  ALA A 109      -5.789   0.752   6.525  1.00  0.00           H  
ATOM   1664 2HB  ALA A 109      -7.323   0.122   7.171  1.00  0.00           H  
ATOM   1665 3HB  ALA A 109      -6.933   1.850   7.330  1.00  0.00           H  
ATOM   1666  N   THR A 110      -4.994   2.704   9.388  1.00  0.00           N  
ATOM   1667  CA  THR A 110      -3.947   3.671   9.696  1.00  0.00           C  
ATOM   1668  C   THR A 110      -3.038   3.150  10.804  1.00  0.00           C  
ATOM   1669  O   THR A 110      -1.812   3.249  10.710  1.00  0.00           O  
ATOM   1670  CB  THR A 110      -4.547   5.027  10.111  1.00  0.00           C  
ATOM   1671  OG1 THR A 110      -5.406   5.510   9.069  1.00  0.00           O  
ATOM   1672  CG2 THR A 110      -3.444   6.043  10.365  1.00  0.00           C  
ATOM   1673  H   THR A 110      -5.957   2.946   9.572  1.00  0.00           H  
ATOM   1674  HA  THR A 110      -3.344   3.824   8.801  1.00  0.00           H  
ATOM   1675  HB  THR A 110      -5.136   4.903  11.020  1.00  0.00           H  
ATOM   1676  HG1 THR A 110      -6.186   4.953   9.015  1.00  0.00           H  
ATOM   1677 1HG2 THR A 110      -3.887   6.995  10.657  1.00  0.00           H  
ATOM   1678 2HG2 THR A 110      -2.796   5.683  11.165  1.00  0.00           H  
ATOM   1679 3HG2 THR A 110      -2.858   6.178   9.458  1.00  0.00           H  
ATOM   1680  N   ALA A 111      -3.641   2.549  11.783  1.00  0.00           N  
ATOM   1681  CA  ALA A 111      -2.876   1.964  12.881  1.00  0.00           C  
ATOM   1682  C   ALA A 111      -1.923   0.887  12.371  1.00  0.00           C  
ATOM   1683  O   ALA A 111      -0.750   0.855  12.752  1.00  0.00           O  
ATOM   1684  CB  ALA A 111      -3.816   1.380  13.935  1.00  0.00           C  
ATOM   1685  H   ALA A 111      -4.649   2.482  11.795  1.00  0.00           H  
ATOM   1686  HA  ALA A 111      -2.281   2.754  13.339  1.00  0.00           H  
ATOM   1687 1HB  ALA A 111      -3.229   0.948  14.745  1.00  0.00           H  
ATOM   1688 2HB  ALA A 111      -4.454   2.171  14.330  1.00  0.00           H  
ATOM   1689 3HB  ALA A 111      -4.434   0.608  13.482  1.00  0.00           H  
ATOM   1690  N   ALA A 112      -2.408   0.025  11.510  1.00  0.00           N  
ATOM   1691  CA  ALA A 112      -1.578  -1.020  10.921  1.00  0.00           C  
ATOM   1692  C   ALA A 112      -0.451  -0.420  10.087  1.00  0.00           C  
ATOM   1693  O   ALA A 112       0.661  -0.953  10.058  1.00  0.00           O  
ATOM   1694  CB  ALA A 112      -2.428  -1.957  10.067  1.00  0.00           C  
ATOM   1695  H   ALA A 112      -3.382   0.086  11.247  1.00  0.00           H  
ATOM   1696  HA  ALA A 112      -1.128  -1.593  11.732  1.00  0.00           H  
ATOM   1697 1HB  ALA A 112      -1.794  -2.732   9.634  1.00  0.00           H  
ATOM   1698 2HB  ALA A 112      -3.195  -2.421  10.687  1.00  0.00           H  
ATOM   1699 3HB  ALA A 112      -2.903  -1.390   9.268  1.00  0.00           H  
ATOM   1700  N   LEU A 113      -0.781   0.687   9.442  1.00  0.00           N  
ATOM   1701  CA  LEU A 113       0.227   1.365   8.635  1.00  0.00           C  
ATOM   1702  C   LEU A 113       1.394   1.827   9.498  1.00  0.00           C  
ATOM   1703  O   LEU A 113       2.554   1.706   9.100  1.00  0.00           O  
ATOM   1704  CB  LEU A 113      -0.392   2.568   7.911  1.00  0.00           C  
ATOM   1705  CG  LEU A 113       0.548   3.336   6.973  1.00  0.00           C  
ATOM   1706  CD1 LEU A 113       1.107   2.385   5.923  1.00  0.00           C  
ATOM   1707  CD2 LEU A 113      -0.209   4.484   6.323  1.00  0.00           C  
ATOM   1708  H   LEU A 113      -1.713   1.076   9.493  1.00  0.00           H  
ATOM   1709  HA  LEU A 113       0.606   0.662   7.894  1.00  0.00           H  
ATOM   1710 1HB  LEU A 113      -1.238   2.220   7.320  1.00  0.00           H  
ATOM   1711 2HB  LEU A 113      -0.761   3.271   8.658  1.00  0.00           H  
ATOM   1712  HG  LEU A 113       1.388   3.733   7.544  1.00  0.00           H  
ATOM   1713 1HD1 LEU A 113       1.775   2.931   5.257  1.00  0.00           H  
ATOM   1714 2HD1 LEU A 113       1.660   1.585   6.415  1.00  0.00           H  
ATOM   1715 3HD1 LEU A 113       0.288   1.959   5.346  1.00  0.00           H  
ATOM   1716 1HD2 LEU A 113       0.460   5.031   5.657  1.00  0.00           H  
ATOM   1717 2HD2 LEU A 113      -1.048   4.089   5.751  1.00  0.00           H  
ATOM   1718 3HD2 LEU A 113      -0.582   5.158   7.095  1.00  0.00           H  
ATOM   1719  N   ALA A 114       1.079   2.300  10.608  1.00  0.00           N  
ATOM   1720  CA  ALA A 114       2.126   2.787  11.503  1.00  0.00           C  
ATOM   1721  C   ALA A 114       3.048   1.651  11.938  1.00  0.00           C  
ATOM   1722  O   ALA A 114       4.260   1.840  12.060  1.00  0.00           O  
ATOM   1723  CB  ALA A 114       1.508   3.463  12.725  1.00  0.00           C  
ATOM   1724  H   ALA A 114       0.114   2.355  10.904  1.00  0.00           H  
ATOM   1725  HA  ALA A 114       2.724   3.518  10.959  1.00  0.00           H  
ATOM   1726 1HB  ALA A 114       2.301   3.821  13.383  1.00  0.00           H  
ATOM   1727 2HB  ALA A 114       0.895   4.306  12.404  1.00  0.00           H  
ATOM   1728 3HB  ALA A 114       0.887   2.748  13.262  1.00  0.00           H  
ATOM   1729  N   LEU A 115       2.451   0.505  12.141  1.00  0.00           N  
ATOM   1730  CA  LEU A 115       3.246  -0.628  12.601  1.00  0.00           C  
ATOM   1731  C   LEU A 115       4.222  -1.081  11.519  1.00  0.00           C  
ATOM   1732  O   LEU A 115       5.393  -1.340  11.803  1.00  0.00           O  
ATOM   1733  CB  LEU A 115       2.339  -1.792  13.005  1.00  0.00           C  
ATOM   1734  CG  LEU A 115       1.401  -1.541  14.188  1.00  0.00           C  
ATOM   1735  CD1 LEU A 115       0.474  -2.734  14.392  1.00  0.00           C  
ATOM   1736  CD2 LEU A 115       2.202  -1.258  15.455  1.00  0.00           C  
ATOM   1737  H   LEU A 115       1.460   0.382  11.990  1.00  0.00           H  
ATOM   1738  HA  LEU A 115       3.821  -0.315  13.472  1.00  0.00           H  
ATOM   1739 1HB  LEU A 115       1.720  -2.063  12.151  1.00  0.00           H  
ATOM   1740 2HB  LEU A 115       2.964  -2.647  13.261  1.00  0.00           H  
ATOM   1741  HG  LEU A 115       0.765  -0.682  13.973  1.00  0.00           H  
ATOM   1742 1HD1 LEU A 115      -0.188  -2.541  15.237  1.00  0.00           H  
ATOM   1743 2HD1 LEU A 115      -0.124  -2.888  13.493  1.00  0.00           H  
ATOM   1744 3HD1 LEU A 115       1.065  -3.626  14.592  1.00  0.00           H  
ATOM   1745 1HD2 LEU A 115       1.518  -1.081  16.285  1.00  0.00           H  
ATOM   1746 2HD2 LEU A 115       2.837  -2.113  15.683  1.00  0.00           H  
ATOM   1747 3HD2 LEU A 115       2.823  -0.375  15.302  1.00  0.00           H  
ATOM   1748  N   LEU A 116       3.662  -1.091  10.359  1.00  0.00           N  
ATOM   1749  CA  LEU A 116       4.501  -1.471   9.226  1.00  0.00           C  
ATOM   1750  C   LEU A 116       5.580  -0.424   8.973  1.00  0.00           C  
ATOM   1751  O   LEU A 116       6.711  -0.765   8.622  1.00  0.00           O  
ATOM   1752  CB  LEU A 116       3.644  -1.650   7.967  1.00  0.00           C  
ATOM   1753  CG  LEU A 116       2.819  -2.943   7.901  1.00  0.00           C  
ATOM   1754  CD1 LEU A 116       1.701  -2.780   6.882  1.00  0.00           C  
ATOM   1755  CD2 LEU A 116       3.727  -4.107   7.536  1.00  0.00           C  
ATOM   1756  H   LEU A 116       2.694  -0.854  10.197  1.00  0.00           H  
ATOM   1757  HA  LEU A 116       4.989  -2.417   9.460  1.00  0.00           H  
ATOM   1758 1HB  LEU A 116       2.953  -0.812   7.895  1.00  0.00           H  
ATOM   1759 2HB  LEU A 116       4.299  -1.631   7.095  1.00  0.00           H  
ATOM   1760  HG  LEU A 116       2.361  -3.131   8.873  1.00  0.00           H  
ATOM   1761 1HD1 LEU A 116       1.115  -3.698   6.835  1.00  0.00           H  
ATOM   1762 2HD1 LEU A 116       1.056  -1.953   7.178  1.00  0.00           H  
ATOM   1763 3HD1 LEU A 116       2.129  -2.573   5.901  1.00  0.00           H  
ATOM   1764 1HD2 LEU A 116       3.141  -5.025   7.490  1.00  0.00           H  
ATOM   1765 2HD2 LEU A 116       4.186  -3.920   6.564  1.00  0.00           H  
ATOM   1766 3HD2 LEU A 116       4.507  -4.211   8.290  1.00  0.00           H  
ATOM   1767  N   THR A 117       5.231   0.767   9.154  1.00  0.00           N  
ATOM   1768  CA  THR A 117       6.174   1.866   8.971  1.00  0.00           C  
ATOM   1769  C   THR A 117       7.353   1.731   9.930  1.00  0.00           C  
ATOM   1770  O   THR A 117       8.510   1.830   9.516  1.00  0.00           O  
ATOM   1771  CB  THR A 117       5.489   3.229   9.176  1.00  0.00           C  
ATOM   1772  OG1 THR A 117       4.421   3.378   8.232  1.00  0.00           O  
ATOM   1773  CG2 THR A 117       6.487   4.361   8.990  1.00  0.00           C  
ATOM   1774  H   THR A 117       4.283   0.975   9.432  1.00  0.00           H  
ATOM   1775  HA  THR A 117       6.555   1.828   7.950  1.00  0.00           H  
ATOM   1776  HB  THR A 117       5.075   3.280  10.184  1.00  0.00           H  
ATOM   1777  HG1 THR A 117       3.734   2.735   8.423  1.00  0.00           H  
ATOM   1778 1HG2 THR A 117       5.986   5.317   9.139  1.00  0.00           H  
ATOM   1779 2HG2 THR A 117       7.295   4.258   9.715  1.00  0.00           H  
ATOM   1780 3HG2 THR A 117       6.898   4.322   7.982  1.00  0.00           H  
ATOM   1781  N   ALA A 118       7.056   1.465  11.151  1.00  0.00           N  
ATOM   1782  CA  ALA A 118       8.095   1.272  12.160  1.00  0.00           C  
ATOM   1783  C   ALA A 118       9.007   0.105  11.791  1.00  0.00           C  
ATOM   1784  O   ALA A 118      10.226   0.184  11.959  1.00  0.00           O  
ATOM   1785  CB  ALA A 118       7.468   1.038  13.531  1.00  0.00           C  
ATOM   1786  H   ALA A 118       6.086   1.387  11.422  1.00  0.00           H  
ATOM   1787  HA  ALA A 118       8.702   2.177  12.199  1.00  0.00           H  
ATOM   1788 1HB  ALA A 118       8.255   0.897  14.272  1.00  0.00           H  
ATOM   1789 2HB  ALA A 118       6.863   1.903  13.806  1.00  0.00           H  
ATOM   1790 3HB  ALA A 118       6.838   0.151  13.496  1.00  0.00           H  
ATOM   1791  N   ALA A 119       8.464  -0.922  11.313  1.00  0.00           N  
ATOM   1792  CA  ALA A 119       9.225  -2.121  10.973  1.00  0.00           C  
ATOM   1793  C   ALA A 119      10.278  -1.820   9.911  1.00  0.00           C  
ATOM   1794  O   ALA A 119      11.450  -2.169  10.072  1.00  0.00           O  
ATOM   1795  CB  ALA A 119       8.290  -3.227  10.492  1.00  0.00           C  
ATOM   1796  H   ALA A 119       7.465  -0.912  11.161  1.00  0.00           H  
ATOM   1797  HA  ALA A 119       9.741  -2.461  11.871  1.00  0.00           H  
ATOM   1798 1HB  ALA A 119       8.873  -4.113  10.242  1.00  0.00           H  
ATOM   1799 2HB  ALA A 119       7.578  -3.471  11.281  1.00  0.00           H  
ATOM   1800 3HB  ALA A 119       7.749  -2.889   9.609  1.00  0.00           H  
ATOM   1801  N   LYS A 120       9.929  -1.107   8.908  1.00  0.00           N  
ATOM   1802  CA  LYS A 120      10.780  -0.939   7.734  1.00  0.00           C  
ATOM   1803  C   LYS A 120      11.752   0.221   7.921  1.00  0.00           C  
ATOM   1804  O   LYS A 120      12.784   0.289   7.250  1.00  0.00           O  
ATOM   1805  CB  LYS A 120       9.928  -0.715   6.483  1.00  0.00           C  
ATOM   1806  CG  LYS A 120       9.082  -1.914   6.076  1.00  0.00           C  
ATOM   1807  CD  LYS A 120       8.279  -1.622   4.817  1.00  0.00           C  
ATOM   1808  CE  LYS A 120       7.334  -2.768   4.484  1.00  0.00           C  
ATOM   1809  NZ  LYS A 120       6.471  -2.454   3.313  1.00  0.00           N  
ATOM   1810  H   LYS A 120       9.031  -0.647   8.935  1.00  0.00           H  
ATOM   1811  HA  LYS A 120      11.364  -1.850   7.596  1.00  0.00           H  
ATOM   1812 1HB  LYS A 120       9.256   0.128   6.646  1.00  0.00           H  
ATOM   1813 2HB  LYS A 120      10.574  -0.461   5.643  1.00  0.00           H  
ATOM   1814 1HG  LYS A 120       9.729  -2.772   5.893  1.00  0.00           H  
ATOM   1815 2HG  LYS A 120       8.395  -2.167   6.883  1.00  0.00           H  
ATOM   1816 1HD  LYS A 120       7.696  -0.712   4.960  1.00  0.00           H  
ATOM   1817 2HD  LYS A 120       8.960  -1.470   3.978  1.00  0.00           H  
ATOM   1818 1HE  LYS A 120       7.912  -3.664   4.264  1.00  0.00           H  
ATOM   1819 2HE  LYS A 120       6.696  -2.975   5.343  1.00  0.00           H  
ATOM   1820 1HZ  LYS A 120       5.861  -3.237   3.125  1.00  0.00           H  
ATOM   1821 2HZ  LYS A 120       5.916  -1.634   3.512  1.00  0.00           H  
ATOM   1822 3HZ  LYS A 120       7.051  -2.280   2.504  1.00  0.00           H  
ATOM   1823  N   LEU A 121      11.483   1.053   8.850  1.00  0.00           N  
ATOM   1824  CA  LEU A 121      12.422   2.109   9.210  1.00  0.00           C  
ATOM   1825  C   LEU A 121      13.511   1.575  10.133  1.00  0.00           C  
ATOM   1826  O   LEU A 121      14.584   2.173  10.246  1.00  0.00           O  
ATOM   1827  CB  LEU A 121      11.684   3.268   9.892  1.00  0.00           C  
ATOM   1828  CG  LEU A 121      10.740   4.077   8.992  1.00  0.00           C  
ATOM   1829  CD1 LEU A 121       9.905   5.019   9.849  1.00  0.00           C  
ATOM   1830  CD2 LEU A 121      11.555   4.849   7.965  1.00  0.00           C  
ATOM   1831  H   LEU A 121      10.606   0.984   9.346  1.00  0.00           H  
ATOM   1832  HA  LEU A 121      12.895   2.477   8.299  1.00  0.00           H  
ATOM   1833 1HB  LEU A 121      11.094   2.868  10.715  1.00  0.00           H  
ATOM   1834 2HB  LEU A 121      12.422   3.957  10.302  1.00  0.00           H  
ATOM   1835  HG  LEU A 121      10.057   3.400   8.479  1.00  0.00           H  
ATOM   1836 1HD1 LEU A 121       9.235   5.594   9.210  1.00  0.00           H  
ATOM   1837 2HD1 LEU A 121       9.318   4.440  10.561  1.00  0.00           H  
ATOM   1838 3HD1 LEU A 121      10.563   5.699  10.388  1.00  0.00           H  
ATOM   1839 1HD2 LEU A 121      10.885   5.423   7.325  1.00  0.00           H  
ATOM   1840 2HD2 LEU A 121      12.238   5.527   8.477  1.00  0.00           H  
ATOM   1841 3HD2 LEU A 121      12.128   4.150   7.356  1.00  0.00           H  
ATOM   1842  N   GLY A 122      13.246   0.372  10.687  1.00  0.00           N  
ATOM   1843  CA  GLY A 122      14.149  -0.134  11.707  1.00  0.00           C  
ATOM   1844  C   GLY A 122      14.041   0.609  13.022  1.00  0.00           C  
ATOM   1845  O   GLY A 122      15.053   0.893  13.668  1.00  0.00           O  
ATOM   1846  H   GLY A 122      12.446  -0.183  10.419  1.00  0.00           H  
ATOM   1847 1HA  GLY A 122      13.942  -1.190  11.884  1.00  0.00           H  
ATOM   1848 2HA  GLY A 122      15.176  -0.065  11.349  1.00  0.00           H  
ATOM   1849  N   THR A 123      12.806   1.118  13.367  1.00  0.00           N  
ATOM   1850  CA  THR A 123      12.552   1.919  14.560  1.00  0.00           C  
ATOM   1851  C   THR A 123      11.443   1.296  15.402  1.00  0.00           C  
ATOM   1852  O   THR A 123      10.934   0.223  15.073  1.00  0.00           O  
ATOM   1853  CB  THR A 123      12.176   3.365  14.189  1.00  0.00           C  
ATOM   1854  OG1 THR A 123      10.884   3.380  13.570  1.00  0.00           O  
ATOM   1855  CG2 THR A 123      13.201   3.955  13.232  1.00  0.00           C  
ATOM   1856  H   THR A 123      12.042   0.911  12.741  1.00  0.00           H  
ATOM   1857  HA  THR A 123      13.463   1.947  15.159  1.00  0.00           H  
ATOM   1858  HB  THR A 123      12.138   3.974  15.093  1.00  0.00           H  
ATOM   1859  HG1 THR A 123      10.206   3.266  14.240  1.00  0.00           H  
ATOM   1860 1HG2 THR A 123      12.918   4.977  12.982  1.00  0.00           H  
ATOM   1861 2HG2 THR A 123      14.183   3.955  13.706  1.00  0.00           H  
ATOM   1862 3HG2 THR A 123      13.236   3.356  12.324  1.00  0.00           H  
ATOM   1863  N   THR A 124      11.147   1.938  16.538  1.00  0.00           N  
ATOM   1864  CA  THR A 124      10.028   1.466  17.346  1.00  0.00           C  
ATOM   1865  C   THR A 124       8.705   2.007  16.810  1.00  0.00           C  
ATOM   1866  O   THR A 124       8.693   2.859  15.921  1.00  0.00           O  
ATOM   1867  CB  THR A 124      10.198   1.872  18.822  1.00  0.00           C  
ATOM   1868  OG1 THR A 124      10.063   3.294  18.947  1.00  0.00           O  
ATOM   1869  CG2 THR A 124      11.564   1.448  19.339  1.00  0.00           C  
ATOM   1870  H   THR A 124      11.674   2.740  16.850  1.00  0.00           H  
ATOM   1871  HA  THR A 124      10.000   0.377  17.295  1.00  0.00           H  
ATOM   1872  HB  THR A 124       9.424   1.394  19.422  1.00  0.00           H  
ATOM   1873  HG1 THR A 124       9.965   3.525  19.874  1.00  0.00           H  
ATOM   1874 1HG2 THR A 124      11.665   1.743  20.383  1.00  0.00           H  
ATOM   1875 2HG2 THR A 124      11.665   0.366  19.256  1.00  0.00           H  
ATOM   1876 3HG2 THR A 124      12.341   1.932  18.748  1.00  0.00           H  
ATOM   1877  N   VAL A 125       7.535   1.508  17.290  1.00  0.00           N  
ATOM   1878  CA  VAL A 125       6.203   1.949  16.893  1.00  0.00           C  
ATOM   1879  C   VAL A 125       5.997   3.408  17.298  1.00  0.00           C  
ATOM   1880  O   VAL A 125       5.536   4.222  16.497  1.00  0.00           O  
ATOM   1881  CB  VAL A 125       5.122   1.070  17.549  1.00  0.00           C  
ATOM   1882  CG1 VAL A 125       3.737   1.645  17.287  1.00  0.00           C  
ATOM   1883  CG2 VAL A 125       5.223  -0.354  17.023  1.00  0.00           C  
ATOM   1884  H   VAL A 125       7.625   0.772  17.976  1.00  0.00           H  
ATOM   1885  HA  VAL A 125       6.124   1.877  15.807  1.00  0.00           H  
ATOM   1886  HB  VAL A 125       5.272   1.071  18.629  1.00  0.00           H  
ATOM   1887 1HG1 VAL A 125       2.986   1.011  17.758  1.00  0.00           H  
ATOM   1888 2HG1 VAL A 125       3.676   2.650  17.703  1.00  0.00           H  
ATOM   1889 3HG1 VAL A 125       3.556   1.684  16.213  1.00  0.00           H  
ATOM   1890 1HG2 VAL A 125       4.456  -0.969  17.491  1.00  0.00           H  
ATOM   1891 2HG2 VAL A 125       5.079  -0.354  15.942  1.00  0.00           H  
ATOM   1892 3HG2 VAL A 125       6.207  -0.759  17.257  1.00  0.00           H  
ATOM   1893  N   GLU A 126       6.428   3.796  18.490  1.00  0.00           N  
ATOM   1894  CA  GLU A 126       6.250   5.148  19.007  1.00  0.00           C  
ATOM   1895  C   GLU A 126       7.023   6.165  18.174  1.00  0.00           C  
ATOM   1896  O   GLU A 126       6.509   7.241  17.864  1.00  0.00           O  
ATOM   1897  CB  GLU A 126       6.702   5.222  20.468  1.00  0.00           C  
ATOM   1898  CG  GLU A 126       5.877   4.374  21.425  1.00  0.00           C  
ATOM   1899  CD  GLU A 126       6.240   2.915  21.377  1.00  0.00           C  
ATOM   1900  OE1 GLU A 126       7.178   2.580  20.693  1.00  0.00           O  
ATOM   1901  OE2 GLU A 126       5.581   2.137  22.024  1.00  0.00           O  
ATOM   1902  H   GLU A 126       6.902   3.109  19.059  1.00  0.00           H  
ATOM   1903  HA  GLU A 126       5.192   5.405  18.948  1.00  0.00           H  
ATOM   1904 1HB  GLU A 126       7.740   4.899  20.545  1.00  0.00           H  
ATOM   1905 2HB  GLU A 126       6.654   6.256  20.811  1.00  0.00           H  
ATOM   1906 1HG  GLU A 126       6.026   4.740  22.440  1.00  0.00           H  
ATOM   1907 2HG  GLU A 126       4.821   4.488  21.178  1.00  0.00           H  
ATOM   1908  N   GLU A 127       8.251   5.688  17.807  1.00  0.00           N  
ATOM   1909  CA  GLU A 127       9.092   6.593  17.030  1.00  0.00           C  
ATOM   1910  C   GLU A 127       8.492   6.864  15.655  1.00  0.00           C  
ATOM   1911  O   GLU A 127       8.470   8.008  15.196  1.00  0.00           O  
ATOM   1912  CB  GLU A 127      10.500   6.013  16.877  1.00  0.00           C  
ATOM   1913  CG  GLU A 127      11.343   6.069  18.144  1.00  0.00           C  
ATOM   1914  CD  GLU A 127      12.657   5.351  18.003  1.00  0.00           C  
ATOM   1915  OE1 GLU A 127      12.673   4.290  17.426  1.00  0.00           O  
ATOM   1916  OE2 GLU A 127      13.644   5.864  18.474  1.00  0.00           O  
ATOM   1917  H   GLU A 127       8.599   4.768  18.036  1.00  0.00           H  
ATOM   1918  HA  GLU A 127       9.155   7.545  17.559  1.00  0.00           H  
ATOM   1919 1HB  GLU A 127      10.432   4.970  16.568  1.00  0.00           H  
ATOM   1920 2HB  GLU A 127      11.033   6.553  16.095  1.00  0.00           H  
ATOM   1921 1HG  GLU A 127      11.538   7.112  18.392  1.00  0.00           H  
ATOM   1922 2HG  GLU A 127      10.779   5.628  18.964  1.00  0.00           H  
ATOM   1923  N   ALA A 128       8.012   5.796  15.047  1.00  0.00           N  
ATOM   1924  CA  ALA A 128       7.440   5.952  13.712  1.00  0.00           C  
ATOM   1925  C   ALA A 128       6.211   6.856  13.744  1.00  0.00           C  
ATOM   1926  O   ALA A 128       6.011   7.676  12.845  1.00  0.00           O  
ATOM   1927  CB  ALA A 128       7.079   4.588  13.126  1.00  0.00           C  
ATOM   1928  H   ALA A 128       8.029   4.880  15.472  1.00  0.00           H  
ATOM   1929  HA  ALA A 128       8.188   6.422  13.075  1.00  0.00           H  
ATOM   1930 1HB  ALA A 128       6.653   4.721  12.131  1.00  0.00           H  
ATOM   1931 2HB  ALA A 128       7.976   3.972  13.058  1.00  0.00           H  
ATOM   1932 3HB  ALA A 128       6.351   4.097  13.769  1.00  0.00           H  
ATOM   1933  N   VAL A 129       5.371   6.786  14.765  1.00  0.00           N  
ATOM   1934  CA  VAL A 129       4.168   7.599  14.901  1.00  0.00           C  
ATOM   1935  C   VAL A 129       4.552   9.065  15.097  1.00  0.00           C  
ATOM   1936  O   VAL A 129       3.975   9.954  14.469  1.00  0.00           O  
ATOM   1937  CB  VAL A 129       3.321   7.120  16.095  1.00  0.00           C  
ATOM   1938  CG1 VAL A 129       2.201   8.107  16.385  1.00  0.00           C  
ATOM   1939  CG2 VAL A 129       2.759   5.735  15.807  1.00  0.00           C  
ATOM   1940  H   VAL A 129       5.596   6.118  15.486  1.00  0.00           H  
ATOM   1941  HA  VAL A 129       3.585   7.513  13.983  1.00  0.00           H  
ATOM   1942  HB  VAL A 129       3.953   7.079  16.983  1.00  0.00           H  
ATOM   1943 1HG1 VAL A 129       1.613   7.752  17.231  1.00  0.00           H  
ATOM   1944 2HG1 VAL A 129       2.629   9.082  16.623  1.00  0.00           H  
ATOM   1945 3HG1 VAL A 129       1.559   8.197  15.510  1.00  0.00           H  
ATOM   1946 1HG2 VAL A 129       2.163   5.402  16.655  1.00  0.00           H  
ATOM   1947 2HG2 VAL A 129       2.133   5.775  14.915  1.00  0.00           H  
ATOM   1948 3HG2 VAL A 129       3.579   5.036  15.644  1.00  0.00           H  
ATOM   1949  N   GLN A 130       5.515   9.318  15.988  1.00  0.00           N  
ATOM   1950  CA  GLN A 130       5.919  10.688  16.280  1.00  0.00           C  
ATOM   1951  C   GLN A 130       6.539  11.353  15.054  1.00  0.00           C  
ATOM   1952  O   GLN A 130       6.298  12.533  14.793  1.00  0.00           O  
ATOM   1953  CB  GLN A 130       6.909  10.717  17.448  1.00  0.00           C  
ATOM   1954  CG  GLN A 130       6.290  10.397  18.798  1.00  0.00           C  
ATOM   1955  CD  GLN A 130       5.249  11.418  19.215  1.00  0.00           C  
ATOM   1956  OE1 GLN A 130       5.518  12.623  19.241  1.00  0.00           O  
ATOM   1957  NE2 GLN A 130       4.054  10.944  19.545  1.00  0.00           N  
ATOM   1958  H   GLN A 130       5.974   8.557  16.467  1.00  0.00           H  
ATOM   1959  HA  GLN A 130       5.033  11.258  16.558  1.00  0.00           H  
ATOM   1960 1HB  GLN A 130       7.709  10.000  17.265  1.00  0.00           H  
ATOM   1961 2HB  GLN A 130       7.365  11.706  17.514  1.00  0.00           H  
ATOM   1962 1HG  GLN A 130       5.807   9.421  18.741  1.00  0.00           H  
ATOM   1963 2HG  GLN A 130       7.077  10.381  19.552  1.00  0.00           H  
ATOM   1964 1HE2 GLN A 130       3.328  11.571  19.829  1.00  0.00           H  
ATOM   1965 2HE2 GLN A 130       3.879   9.959  19.510  1.00  0.00           H  
ATOM   1966  N   GLU A 131       7.308  10.538  14.396  1.00  0.00           N  
ATOM   1967  CA  GLU A 131       7.930  11.076  13.190  1.00  0.00           C  
ATOM   1968  C   GLU A 131       6.886  11.373  12.117  1.00  0.00           C  
ATOM   1969  O   GLU A 131       6.952  12.407  11.448  1.00  0.00           O  
ATOM   1970  CB  GLU A 131       8.972  10.097  12.645  1.00  0.00           C  
ATOM   1971  CG  GLU A 131       9.739  10.605  11.432  1.00  0.00           C  
ATOM   1972  CD  GLU A 131      10.907   9.730  11.070  1.00  0.00           C  
ATOM   1973  OE1 GLU A 131      10.793   8.535  11.202  1.00  0.00           O  
ATOM   1974  OE2 GLU A 131      11.914  10.258  10.661  1.00  0.00           O  
ATOM   1975  H   GLU A 131       7.497   9.581  14.662  1.00  0.00           H  
ATOM   1976  HA  GLU A 131       8.422  12.015  13.445  1.00  0.00           H  
ATOM   1977 1HB  GLU A 131       9.697   9.865  13.426  1.00  0.00           H  
ATOM   1978 2HB  GLU A 131       8.483   9.164  12.365  1.00  0.00           H  
ATOM   1979 1HG  GLU A 131       9.060  10.655  10.581  1.00  0.00           H  
ATOM   1980 2HG  GLU A 131      10.096  11.613  11.638  1.00  0.00           H  
ATOM   1981  N   ALA A 132       5.899  10.496  11.948  1.00  0.00           N  
ATOM   1982  CA  ALA A 132       4.809  10.716  11.002  1.00  0.00           C  
ATOM   1983  C   ALA A 132       3.978  11.933  11.397  1.00  0.00           C  
ATOM   1984  O   ALA A 132       3.521  12.686  10.533  1.00  0.00           O  
ATOM   1985  CB  ALA A 132       3.922   9.476  10.914  1.00  0.00           C  
ATOM   1986  H   ALA A 132       5.910   9.648  12.497  1.00  0.00           H  
ATOM   1987  HA  ALA A 132       5.245  10.908  10.021  1.00  0.00           H  
ATOM   1988 1HB  ALA A 132       3.114   9.656  10.204  1.00  0.00           H  
ATOM   1989 2HB  ALA A 132       4.517   8.626  10.579  1.00  0.00           H  
ATOM   1990 3HB  ALA A 132       3.502   9.260  11.895  1.00  0.00           H  
ATOM   1991  N   LEU A 133       3.781  12.142  12.701  1.00  0.00           N  
ATOM   1992  CA  LEU A 133       3.011  13.283  13.182  1.00  0.00           C  
ATOM   1993  C   LEU A 133       3.742  14.592  12.896  1.00  0.00           C  
ATOM   1994  O   LEU A 133       3.115  15.593  12.544  1.00  0.00           O  
ATOM   1995  CB  LEU A 133       2.748  13.153  14.686  1.00  0.00           C  
ATOM   1996  CG  LEU A 133       1.729  12.080  15.093  1.00  0.00           C  
ATOM   1997  CD1 LEU A 133       1.793  11.863  16.599  1.00  0.00           C  
ATOM   1998  CD2 LEU A 133       0.337  12.514  14.662  1.00  0.00           C  
ATOM   1999  H   LEU A 133       4.175  11.496  13.371  1.00  0.00           H  
ATOM   2000  HA  LEU A 133       2.057  13.303  12.657  1.00  0.00           H  
ATOM   2001 1HB  LEU A 133       3.689  12.922  15.184  1.00  0.00           H  
ATOM   2002 2HB  LEU A 133       2.388  14.111  15.062  1.00  0.00           H  
ATOM   2003  HG  LEU A 133       1.982  11.137  14.610  1.00  0.00           H  
ATOM   2004 1HD1 LEU A 133       1.069  11.101  16.888  1.00  0.00           H  
ATOM   2005 2HD1 LEU A 133       2.795  11.536  16.877  1.00  0.00           H  
ATOM   2006 3HD1 LEU A 133       1.561  12.796  17.111  1.00  0.00           H  
ATOM   2007 1HD2 LEU A 133      -0.388  11.751  14.950  1.00  0.00           H  
ATOM   2008 2HD2 LEU A 133       0.082  13.457  15.146  1.00  0.00           H  
ATOM   2009 3HD2 LEU A 133       0.314  12.644  13.580  1.00  0.00           H  
ATOM   2010  N   GLN A 134       5.052  14.574  13.031  1.00  0.00           N  
ATOM   2011  CA  GLN A 134       5.851  15.757  12.730  1.00  0.00           C  
ATOM   2012  C   GLN A 134       5.751  16.126  11.253  1.00  0.00           C  
ATOM   2013  O   GLN A 134       5.587  17.299  10.909  1.00  0.00           O  
ATOM   2014  CB  GLN A 134       7.315  15.528  13.113  1.00  0.00           C  
ATOM   2015  CG  GLN A 134       7.569  15.502  14.611  1.00  0.00           C  
ATOM   2016  CD  GLN A 134       8.992  15.100  14.949  1.00  0.00           C  
ATOM   2017  OE1 GLN A 134       9.815  14.867  14.060  1.00  0.00           O  
ATOM   2018  NE2 GLN A 134       9.290  15.015  16.241  1.00  0.00           N  
ATOM   2019  H   GLN A 134       5.516  13.735  13.347  1.00  0.00           H  
ATOM   2020  HA  GLN A 134       5.463  16.594  13.311  1.00  0.00           H  
ATOM   2021 1HB  GLN A 134       7.655  14.579  12.698  1.00  0.00           H  
ATOM   2022 2HB  GLN A 134       7.932  16.315  12.681  1.00  0.00           H  
ATOM   2023 1HG  GLN A 134       7.389  16.498  15.017  1.00  0.00           H  
ATOM   2024 2HG  GLN A 134       6.891  14.783  15.072  1.00  0.00           H  
ATOM   2025 1HE2 GLN A 134      10.213  14.754  16.526  1.00  0.00           H  
ATOM   2026 2HE2 GLN A 134       8.592  15.211  16.930  1.00  0.00           H  
ATOM   2027  N   LEU A 135       5.840  15.104  10.465  1.00  0.00           N  
ATOM   2028  CA  LEU A 135       5.711  15.314   9.027  1.00  0.00           C  
ATOM   2029  C   LEU A 135       4.290  15.733   8.665  1.00  0.00           C  
ATOM   2030  O   LEU A 135       4.094  16.608   7.819  1.00  0.00           O  
ATOM   2031  CB  LEU A 135       6.086  14.036   8.265  1.00  0.00           C  
ATOM   2032  CG  LEU A 135       6.017  14.128   6.735  1.00  0.00           C  
ATOM   2033  CD1 LEU A 135       6.941  15.238   6.251  1.00  0.00           C  
ATOM   2034  CD2 LEU A 135       6.404  12.789   6.128  1.00  0.00           C  
ATOM   2035  H   LEU A 135       5.998  14.168  10.813  1.00  0.00           H  
ATOM   2036  HA  LEU A 135       6.390  16.114   8.731  1.00  0.00           H  
ATOM   2037 1HB  LEU A 135       7.103  13.757   8.534  1.00  0.00           H  
ATOM   2038 2HB  LEU A 135       5.416  13.235   8.579  1.00  0.00           H  
ATOM   2039  HG  LEU A 135       5.002  14.385   6.431  1.00  0.00           H  
ATOM   2040 1HD1 LEU A 135       6.893  15.303   5.164  1.00  0.00           H  
ATOM   2041 2HD1 LEU A 135       6.630  16.187   6.686  1.00  0.00           H  
ATOM   2042 3HD1 LEU A 135       7.964  15.017   6.555  1.00  0.00           H  
ATOM   2043 1HD2 LEU A 135       6.354  12.855   5.040  1.00  0.00           H  
ATOM   2044 2HD2 LEU A 135       7.420  12.532   6.430  1.00  0.00           H  
ATOM   2045 3HD2 LEU A 135       5.716  12.018   6.476  1.00  0.00           H  
ATOM   2046  N   LYS A 136       3.315  15.067   9.369  1.00  0.00           N  
ATOM   2047  CA  LYS A 136       1.907  15.397   9.168  1.00  0.00           C  
ATOM   2048  C   LYS A 136       1.668  16.898   9.314  1.00  0.00           C  
ATOM   2049  O   LYS A 136       1.057  17.521   8.444  1.00  0.00           O  
ATOM   2050  CB  LYS A 136       1.028  14.624  10.152  1.00  0.00           C  
ATOM   2051  CG  LYS A 136      -0.466  14.869   9.988  1.00  0.00           C  
ATOM   2052  CD  LYS A 136      -1.261  14.195  11.095  1.00  0.00           C  
ATOM   2053  CE  LYS A 136      -2.752  14.464  10.951  1.00  0.00           C  
ATOM   2054  NZ  LYS A 136      -3.112  15.846  11.367  1.00  0.00           N  
ATOM   2055  H   LYS A 136       3.560  14.345  10.032  1.00  0.00           H  
ATOM   2056  HA  LYS A 136       1.627  15.108   8.153  1.00  0.00           H  
ATOM   2057 1HB  LYS A 136       1.206  13.555  10.036  1.00  0.00           H  
ATOM   2058 2HB  LYS A 136       1.301  14.893  11.172  1.00  0.00           H  
ATOM   2059 1HG  LYS A 136      -0.663  15.942  10.012  1.00  0.00           H  
ATOM   2060 2HG  LYS A 136      -0.796  14.478   9.026  1.00  0.00           H  
ATOM   2061 1HD  LYS A 136      -1.090  13.118  11.063  1.00  0.00           H  
ATOM   2062 2HD  LYS A 136      -0.928  14.569  12.063  1.00  0.00           H  
ATOM   2063 1HE  LYS A 136      -3.048  14.321   9.912  1.00  0.00           H  
ATOM   2064 2HE  LYS A 136      -3.310  13.756  11.564  1.00  0.00           H  
ATOM   2065 1HZ  LYS A 136      -4.106  15.983  11.255  1.00  0.00           H  
ATOM   2066 2HZ  LYS A 136      -2.859  15.983  12.336  1.00  0.00           H  
ATOM   2067 3HZ  LYS A 136      -2.615  16.511  10.793  1.00  0.00           H  
ATOM   2068  N   THR A 137       2.164  17.533  10.362  1.00  0.00           N  
ATOM   2069  CA  THR A 137       2.010  18.957  10.642  1.00  0.00           C  
ATOM   2070  C   THR A 137       2.731  19.796   9.591  1.00  0.00           C  
ATOM   2071  O   THR A 137       2.143  20.709   9.008  1.00  0.00           O  
ATOM   2072  CB  THR A 137       2.541  19.310  12.044  1.00  0.00           C  
ATOM   2073  OG1 THR A 137       1.792  18.595  13.035  1.00  0.00           O  
ATOM   2074  CG2 THR A 137       2.418  20.804  12.300  1.00  0.00           C  
ATOM   2075  H   THR A 137       2.689  16.959  11.005  1.00  0.00           H  
ATOM   2076  HA  THR A 137       0.948  19.203  10.612  1.00  0.00           H  
ATOM   2077  HB  THR A 137       3.589  19.019  12.120  1.00  0.00           H  
ATOM   2078  HG1 THR A 137       1.885  17.651  12.887  1.00  0.00           H  
ATOM   2079 1HG2 THR A 137       2.799  21.035  13.295  1.00  0.00           H  
ATOM   2080 2HG2 THR A 137       2.996  21.350  11.555  1.00  0.00           H  
ATOM   2081 3HG2 THR A 137       1.372  21.099  12.235  1.00  0.00           H  
ATOM   2082  N   LYS A 138       3.971  19.433   9.350  1.00  0.00           N  
ATOM   2083  CA  LYS A 138       4.844  20.265   8.530  1.00  0.00           C  
ATOM   2084  C   LYS A 138       4.251  20.482   7.141  1.00  0.00           C  
ATOM   2085  O   LYS A 138       4.254  21.604   6.626  1.00  0.00           O  
ATOM   2086  CB  LYS A 138       6.233  19.635   8.416  1.00  0.00           C  
ATOM   2087  CG  LYS A 138       7.089  19.766   9.669  1.00  0.00           C  
ATOM   2088  CD  LYS A 138       8.401  19.011   9.524  1.00  0.00           C  
ATOM   2089  CE  LYS A 138       9.255  19.139  10.776  1.00  0.00           C  
ATOM   2090  NZ  LYS A 138      10.512  18.348  10.676  1.00  0.00           N  
ATOM   2091  H   LYS A 138       4.330  18.570   9.734  1.00  0.00           H  
ATOM   2092  HA  LYS A 138       4.944  21.239   9.009  1.00  0.00           H  
ATOM   2093 1HB  LYS A 138       6.134  18.573   8.188  1.00  0.00           H  
ATOM   2094 2HB  LYS A 138       6.776  20.097   7.591  1.00  0.00           H  
ATOM   2095 1HG  LYS A 138       7.302  20.819   9.855  1.00  0.00           H  
ATOM   2096 2HG  LYS A 138       6.544  19.368  10.524  1.00  0.00           H  
ATOM   2097 1HD  LYS A 138       8.197  17.957   9.339  1.00  0.00           H  
ATOM   2098 2HD  LYS A 138       8.958  19.410   8.675  1.00  0.00           H  
ATOM   2099 1HE  LYS A 138       9.512  20.185  10.937  1.00  0.00           H  
ATOM   2100 2HE  LYS A 138       8.689  18.789  11.640  1.00  0.00           H  
ATOM   2101 1HZ  LYS A 138      11.049  18.458  11.525  1.00  0.00           H  
ATOM   2102 2HZ  LYS A 138      10.286  17.372  10.546  1.00  0.00           H  
ATOM   2103 3HZ  LYS A 138      11.055  18.676   9.891  1.00  0.00           H  
ATOM   2104  N   LEU A 139       3.693  19.417   6.557  1.00  0.00           N  
ATOM   2105  CA  LEU A 139       3.172  19.501   5.197  1.00  0.00           C  
ATOM   2106  C   LEU A 139       1.694  19.879   5.206  1.00  0.00           C  
ATOM   2107  O   LEU A 139       1.119  20.174   4.155  1.00  0.00           O  
ATOM   2108  CB  LEU A 139       3.368  18.172   4.465  1.00  0.00           C  
ATOM   2109  CG  LEU A 139       4.813  17.723   4.250  1.00  0.00           C  
ATOM   2110  CD1 LEU A 139       4.849  16.360   3.567  1.00  0.00           C  
ATOM   2111  CD2 LEU A 139       5.577  18.757   3.428  1.00  0.00           C  
ATOM   2112  H   LEU A 139       3.628  18.541   7.056  1.00  0.00           H  
ATOM   2113  HA  LEU A 139       3.722  20.276   4.664  1.00  0.00           H  
ATOM   2114 1HB  LEU A 139       2.864  17.387   5.028  1.00  0.00           H  
ATOM   2115 2HB  LEU A 139       2.900  18.244   3.483  1.00  0.00           H  
ATOM   2116  HG  LEU A 139       5.305  17.605   5.215  1.00  0.00           H  
ATOM   2117 1HD1 LEU A 139       5.885  16.053   3.420  1.00  0.00           H  
ATOM   2118 2HD1 LEU A 139       4.340  15.626   4.191  1.00  0.00           H  
ATOM   2119 3HD1 LEU A 139       4.349  16.424   2.600  1.00  0.00           H  
ATOM   2120 1HD2 LEU A 139       6.605  18.421   3.286  1.00  0.00           H  
ATOM   2121 2HD2 LEU A 139       5.096  18.878   2.458  1.00  0.00           H  
ATOM   2122 3HD2 LEU A 139       5.577  19.712   3.955  1.00  0.00           H  
ATOM   2123  N   GLY A 140       1.098  19.968   6.353  1.00  0.00           N  
ATOM   2124  CA  GLY A 140      -0.337  20.190   6.436  1.00  0.00           C  
ATOM   2125  C   GLY A 140      -1.150  19.070   5.815  1.00  0.00           C  
ATOM   2126  O   GLY A 140      -2.034  19.322   4.991  1.00  0.00           O  
ATOM   2127  H   GLY A 140       1.633  19.883   7.206  1.00  0.00           H  
ATOM   2128 1HA  GLY A 140      -0.629  20.295   7.481  1.00  0.00           H  
ATOM   2129 2HA  GLY A 140      -0.590  21.124   5.936  1.00  0.00           H  
ATOM   2130  N   VAL A 141      -0.792  17.766   6.075  1.00  0.00           N  
ATOM   2131  CA  VAL A 141      -1.373  16.611   5.396  1.00  0.00           C  
ATOM   2132  C   VAL A 141      -1.965  15.651   6.427  1.00  0.00           C  
ATOM   2133  O   VAL A 141      -1.845  15.874   7.634  1.00  0.00           O  
ATOM   2134  CB  VAL A 141      -0.308  15.881   4.557  1.00  0.00           C  
ATOM   2135  CG1 VAL A 141       0.246  16.802   3.480  1.00  0.00           C  
ATOM   2136  CG2 VAL A 141       0.806  15.375   5.459  1.00  0.00           C  
ATOM   2137  H   VAL A 141      -0.084  17.618   6.779  1.00  0.00           H  
ATOM   2138  HA  VAL A 141      -2.174  16.960   4.743  1.00  0.00           H  
ATOM   2139  HB  VAL A 141      -0.776  15.037   4.047  1.00  0.00           H  
ATOM   2140 1HG1 VAL A 141       0.996  16.270   2.896  1.00  0.00           H  
ATOM   2141 2HG1 VAL A 141      -0.564  17.123   2.824  1.00  0.00           H  
ATOM   2142 3HG1 VAL A 141       0.702  17.675   3.948  1.00  0.00           H  
ATOM   2143 1HG2 VAL A 141       1.555  14.859   4.859  1.00  0.00           H  
ATOM   2144 2HG2 VAL A 141       1.269  16.218   5.972  1.00  0.00           H  
ATOM   2145 3HG2 VAL A 141       0.393  14.685   6.195  1.00  0.00           H  
ATOM   2146  N   SER A 142      -2.598  14.570   5.863  1.00  0.00           N  
ATOM   2147  CA  SER A 142      -3.110  13.531   6.750  1.00  0.00           C  
ATOM   2148  C   SER A 142      -1.988  12.619   7.237  1.00  0.00           C  
ATOM   2149  O   SER A 142      -0.862  12.691   6.742  1.00  0.00           O  
ATOM   2150  CB  SER A 142      -4.167  12.712   6.036  1.00  0.00           C  
ATOM   2151  OG  SER A 142      -3.602  11.958   4.999  1.00  0.00           O  
ATOM   2152  H   SER A 142      -2.720  14.469   4.866  1.00  0.00           H  
ATOM   2153  HA  SER A 142      -3.559  14.010   7.621  1.00  0.00           H  
ATOM   2154 1HB  SER A 142      -4.654  12.047   6.749  1.00  0.00           H  
ATOM   2155 2HB  SER A 142      -4.930  13.375   5.633  1.00  0.00           H  
ATOM   2156  HG  SER A 142      -3.434  12.576   4.283  1.00  0.00           H  
ATOM   2157  N   LEU A 143      -2.268  11.794   8.281  1.00  0.00           N  
ATOM   2158  CA  LEU A 143      -1.303  10.836   8.809  1.00  0.00           C  
ATOM   2159  C   LEU A 143      -1.014   9.738   7.790  1.00  0.00           C  
ATOM   2160  O   LEU A 143       0.113   9.244   7.707  1.00  0.00           O  
ATOM   2161  CB  LEU A 143      -1.828  10.214  10.109  1.00  0.00           C  
ATOM   2162  CG  LEU A 143      -0.823   9.356  10.889  1.00  0.00           C  
ATOM   2163  CD1 LEU A 143       0.376  10.209  11.281  1.00  0.00           C  
ATOM   2164  CD2 LEU A 143      -1.502   8.770  12.118  1.00  0.00           C  
ATOM   2165  H   LEU A 143      -3.184  11.853   8.702  1.00  0.00           H  
ATOM   2166  HA  LEU A 143      -0.373  11.363   9.020  1.00  0.00           H  
ATOM   2167 1HB  LEU A 143      -2.161  11.014  10.767  1.00  0.00           H  
ATOM   2168 2HB  LEU A 143      -2.686   9.585   9.872  1.00  0.00           H  
ATOM   2169  HG  LEU A 143      -0.463   8.548  10.252  1.00  0.00           H  
ATOM   2170 1HD1 LEU A 143       1.090   9.600  11.836  1.00  0.00           H  
ATOM   2171 2HD1 LEU A 143       0.854  10.600  10.383  1.00  0.00           H  
ATOM   2172 3HD1 LEU A 143       0.044  11.037  11.906  1.00  0.00           H  
ATOM   2173 1HD2 LEU A 143      -0.788   8.159  12.672  1.00  0.00           H  
ATOM   2174 2HD2 LEU A 143      -1.861   9.577  12.756  1.00  0.00           H  
ATOM   2175 3HD2 LEU A 143      -2.344   8.151  11.807  1.00  0.00           H  
ATOM   2176  N   ILE A 144      -1.963   9.364   6.991  1.00  0.00           N  
ATOM   2177  CA  ILE A 144      -1.760   8.382   5.931  1.00  0.00           C  
ATOM   2178  C   ILE A 144      -0.730   8.904   4.932  1.00  0.00           C  
ATOM   2179  O   ILE A 144       0.146   8.159   4.488  1.00  0.00           O  
ATOM   2180  CB  ILE A 144      -3.080   8.063   5.204  1.00  0.00           C  
ATOM   2181  CG1 ILE A 144      -4.032   7.305   6.134  1.00  0.00           C  
ATOM   2182  CG2 ILE A 144      -2.811   7.258   3.942  1.00  0.00           C  
ATOM   2183  CD1 ILE A 144      -3.584   5.897   6.449  1.00  0.00           C  
ATOM   2184  H   ILE A 144      -2.878   9.774   7.113  1.00  0.00           H  
ATOM   2185  HA  ILE A 144      -1.376   7.465   6.378  1.00  0.00           H  
ATOM   2186  HB  ILE A 144      -3.579   8.993   4.932  1.00  0.00           H  
ATOM   2187 1HG1 ILE A 144      -4.133   7.850   7.073  1.00  0.00           H  
ATOM   2188 2HG1 ILE A 144      -5.021   7.255   5.679  1.00  0.00           H  
ATOM   2189 1HG2 ILE A 144      -3.754   7.041   3.441  1.00  0.00           H  
ATOM   2190 2HG2 ILE A 144      -2.169   7.832   3.275  1.00  0.00           H  
ATOM   2191 3HG2 ILE A 144      -2.317   6.323   4.205  1.00  0.00           H  
ATOM   2192 1HD1 ILE A 144      -4.310   5.424   7.113  1.00  0.00           H  
ATOM   2193 2HD1 ILE A 144      -3.511   5.322   5.525  1.00  0.00           H  
ATOM   2194 3HD1 ILE A 144      -2.612   5.924   6.938  1.00  0.00           H  
ATOM   2195  N   GLU A 145      -0.882  10.203   4.565  1.00  0.00           N  
ATOM   2196  CA  GLU A 145       0.081  10.784   3.636  1.00  0.00           C  
ATOM   2197  C   GLU A 145       1.490  10.780   4.224  1.00  0.00           C  
ATOM   2198  O   GLU A 145       2.455  10.441   3.537  1.00  0.00           O  
ATOM   2199  CB  GLU A 145      -0.326  12.214   3.272  1.00  0.00           C  
ATOM   2200  CG  GLU A 145      -1.462  12.307   2.265  1.00  0.00           C  
ATOM   2201  CD  GLU A 145      -2.134  13.652   2.263  1.00  0.00           C  
ATOM   2202  OE1 GLU A 145      -2.821  13.953   3.209  1.00  0.00           O  
ATOM   2203  OE2 GLU A 145      -1.959  14.379   1.313  1.00  0.00           O  
ATOM   2204  H   GLU A 145      -1.636  10.775   4.915  1.00  0.00           H  
ATOM   2205  HA  GLU A 145       0.098  10.177   2.730  1.00  0.00           H  
ATOM   2206 1HB  GLU A 145      -0.632  12.745   4.173  1.00  0.00           H  
ATOM   2207 2HB  GLU A 145       0.533  12.743   2.857  1.00  0.00           H  
ATOM   2208 1HG  GLU A 145      -1.068  12.109   1.267  1.00  0.00           H  
ATOM   2209 2HG  GLU A 145      -2.200  11.538   2.492  1.00  0.00           H  
ATOM   2210  N   ALA A 146       1.570  11.138   5.470  1.00  0.00           N  
ATOM   2211  CA  ALA A 146       2.865  11.190   6.145  1.00  0.00           C  
ATOM   2212  C   ALA A 146       3.498   9.804   6.225  1.00  0.00           C  
ATOM   2213  O   ALA A 146       4.688   9.641   5.940  1.00  0.00           O  
ATOM   2214  CB  ALA A 146       2.713  11.784   7.543  1.00  0.00           C  
ATOM   2215  H   ALA A 146       0.737  11.385   5.985  1.00  0.00           H  
ATOM   2216  HA  ALA A 146       3.525  11.829   5.559  1.00  0.00           H  
ATOM   2217 1HB  ALA A 146       3.687  11.815   8.032  1.00  0.00           H  
ATOM   2218 2HB  ALA A 146       2.312  12.795   7.468  1.00  0.00           H  
ATOM   2219 3HB  ALA A 146       2.033  11.167   8.128  1.00  0.00           H  
ATOM   2220  N   LEU A 147       2.715   8.814   6.599  1.00  0.00           N  
ATOM   2221  CA  LEU A 147       3.257   7.479   6.834  1.00  0.00           C  
ATOM   2222  C   LEU A 147       3.734   6.850   5.530  1.00  0.00           C  
ATOM   2223  O   LEU A 147       4.753   6.155   5.509  1.00  0.00           O  
ATOM   2224  CB  LEU A 147       2.198   6.582   7.487  1.00  0.00           C  
ATOM   2225  CG  LEU A 147       1.922   6.851   8.972  1.00  0.00           C  
ATOM   2226  CD1 LEU A 147       0.617   6.179   9.376  1.00  0.00           C  
ATOM   2227  CD2 LEU A 147       3.085   6.334   9.806  1.00  0.00           C  
ATOM   2228  H   LEU A 147       1.726   8.973   6.726  1.00  0.00           H  
ATOM   2229  HA  LEU A 147       4.110   7.567   7.506  1.00  0.00           H  
ATOM   2230 1HB  LEU A 147       1.260   6.704   6.948  1.00  0.00           H  
ATOM   2231 2HB  LEU A 147       2.515   5.544   7.391  1.00  0.00           H  
ATOM   2232  HG  LEU A 147       1.809   7.924   9.133  1.00  0.00           H  
ATOM   2233 1HD1 LEU A 147       0.421   6.371  10.431  1.00  0.00           H  
ATOM   2234 2HD1 LEU A 147      -0.200   6.582   8.777  1.00  0.00           H  
ATOM   2235 3HD1 LEU A 147       0.694   5.105   9.211  1.00  0.00           H  
ATOM   2236 1HD2 LEU A 147       2.889   6.526  10.861  1.00  0.00           H  
ATOM   2237 2HD2 LEU A 147       3.198   5.261   9.647  1.00  0.00           H  
ATOM   2238 3HD2 LEU A 147       4.001   6.844   9.508  1.00  0.00           H  
ATOM   2239  N   HIS A 148       3.048   7.133   4.467  1.00  0.00           N  
ATOM   2240  CA  HIS A 148       3.464   6.613   3.168  1.00  0.00           C  
ATOM   2241  C   HIS A 148       4.802   7.209   2.740  1.00  0.00           C  
ATOM   2242  O   HIS A 148       5.610   6.533   2.100  1.00  0.00           O  
ATOM   2243  CB  HIS A 148       2.403   6.905   2.103  1.00  0.00           C  
ATOM   2244  CG  HIS A 148       1.317   5.876   2.037  1.00  0.00           C  
ATOM   2245  ND1 HIS A 148       0.324   5.781   2.989  1.00  0.00           N  
ATOM   2246  CD2 HIS A 148       1.069   4.898   1.134  1.00  0.00           C  
ATOM   2247  CE1 HIS A 148      -0.489   4.788   2.674  1.00  0.00           C  
ATOM   2248  NE2 HIS A 148      -0.059   4.237   1.554  1.00  0.00           N  
ATOM   2249  H   HIS A 148       2.223   7.712   4.523  1.00  0.00           H  
ATOM   2250  HA  HIS A 148       3.592   5.533   3.234  1.00  0.00           H  
ATOM   2251 1HB  HIS A 148       1.943   7.874   2.303  1.00  0.00           H  
ATOM   2252 2HB  HIS A 148       2.877   6.964   1.124  1.00  0.00           H  
ATOM   2253  HD1 HIS A 148       0.177   6.407   3.755  1.00  0.00           H  
ATOM   2254  HD2 HIS A 148       1.575   4.588   0.220  1.00  0.00           H  
ATOM   2255  HE1 HIS A 148      -1.345   4.549   3.306  1.00  0.00           H  
ATOM   2256  N   ILE A 149       5.065   8.407   3.095  1.00  0.00           N  
ATOM   2257  CA  ILE A 149       6.352   9.020   2.787  1.00  0.00           C  
ATOM   2258  C   ILE A 149       7.449   8.367   3.626  1.00  0.00           C  
ATOM   2259  O   ILE A 149       8.549   8.114   3.132  1.00  0.00           O  
ATOM   2260  CB  ILE A 149       6.324  10.537   3.050  1.00  0.00           C  
ATOM   2261  CG1 ILE A 149       5.418  11.238   2.034  1.00  0.00           C  
ATOM   2262  CG2 ILE A 149       7.731  11.112   2.998  1.00  0.00           C  
ATOM   2263  CD1 ILE A 149       5.113  12.678   2.380  1.00  0.00           C  
ATOM   2264  H   ILE A 149       4.372   8.944   3.598  1.00  0.00           H  
ATOM   2265  HA  ILE A 149       6.573   8.849   1.734  1.00  0.00           H  
ATOM   2266  HB  ILE A 149       5.900  10.728   4.035  1.00  0.00           H  
ATOM   2267 1HG1 ILE A 149       5.888  11.215   1.051  1.00  0.00           H  
ATOM   2268 2HG1 ILE A 149       4.473  10.699   1.956  1.00  0.00           H  
ATOM   2269 1HG2 ILE A 149       7.693  12.185   3.185  1.00  0.00           H  
ATOM   2270 2HG2 ILE A 149       8.347  10.633   3.758  1.00  0.00           H  
ATOM   2271 3HG2 ILE A 149       8.163  10.930   2.014  1.00  0.00           H  
ATOM   2272 1HD1 ILE A 149       4.466  13.106   1.614  1.00  0.00           H  
ATOM   2273 2HD1 ILE A 149       4.609  12.721   3.346  1.00  0.00           H  
ATOM   2274 3HD1 ILE A 149       6.041  13.245   2.428  1.00  0.00           H  
ATOM   2275  N   LEU A 150       7.140   8.147   4.863  1.00  0.00           N  
ATOM   2276  CA  LEU A 150       8.112   7.467   5.712  1.00  0.00           C  
ATOM   2277  C   LEU A 150       8.499   6.116   5.120  1.00  0.00           C  
ATOM   2278  O   LEU A 150       9.668   5.726   5.164  1.00  0.00           O  
ATOM   2279  CB  LEU A 150       7.543   7.273   7.123  1.00  0.00           C  
ATOM   2280  CG  LEU A 150       7.915   8.355   8.145  1.00  0.00           C  
ATOM   2281  CD1 LEU A 150       7.394   9.704   7.670  1.00  0.00           C  
ATOM   2282  CD2 LEU A 150       7.334   7.992   9.503  1.00  0.00           C  
ATOM   2283  H   LEU A 150       6.254   8.427   5.258  1.00  0.00           H  
ATOM   2284  HA  LEU A 150       9.008   8.085   5.774  1.00  0.00           H  
ATOM   2285 1HB  LEU A 150       6.457   7.240   7.057  1.00  0.00           H  
ATOM   2286 2HB  LEU A 150       7.893   6.316   7.510  1.00  0.00           H  
ATOM   2287  HG  LEU A 150       9.001   8.425   8.221  1.00  0.00           H  
ATOM   2288 1HD1 LEU A 150       7.659  10.473   8.396  1.00  0.00           H  
ATOM   2289 2HD1 LEU A 150       7.840   9.948   6.706  1.00  0.00           H  
ATOM   2290 3HD1 LEU A 150       6.310   9.660   7.568  1.00  0.00           H  
ATOM   2291 1HD2 LEU A 150       7.600   8.760  10.230  1.00  0.00           H  
ATOM   2292 2HD2 LEU A 150       6.249   7.923   9.428  1.00  0.00           H  
ATOM   2293 3HD2 LEU A 150       7.738   7.032   9.827  1.00  0.00           H  
ATOM   2294  N   LEU A 151       7.521   5.495   4.675  1.00  0.00           N  
ATOM   2295  CA  LEU A 151       7.790   4.231   3.998  1.00  0.00           C  
ATOM   2296  C   LEU A 151       8.634   4.452   2.749  1.00  0.00           C  
ATOM   2297  O   LEU A 151       9.571   3.693   2.484  1.00  0.00           O  
ATOM   2298  CB  LEU A 151       6.475   3.538   3.620  1.00  0.00           C  
ATOM   2299  CG  LEU A 151       5.693   2.913   4.782  1.00  0.00           C  
ATOM   2300  CD1 LEU A 151       4.276   2.591   4.327  1.00  0.00           C  
ATOM   2301  CD2 LEU A 151       6.412   1.661   5.262  1.00  0.00           C  
ATOM   2302  H   LEU A 151       6.568   5.816   4.756  1.00  0.00           H  
ATOM   2303  HA  LEU A 151       8.345   3.585   4.677  1.00  0.00           H  
ATOM   2304 1HB  LEU A 151       5.825   4.267   3.138  1.00  0.00           H  
ATOM   2305 2HB  LEU A 151       6.692   2.747   2.903  1.00  0.00           H  
ATOM   2306  HG  LEU A 151       5.626   3.629   5.602  1.00  0.00           H  
ATOM   2307 1HD1 LEU A 151       3.721   2.147   5.154  1.00  0.00           H  
ATOM   2308 2HD1 LEU A 151       3.779   3.507   4.008  1.00  0.00           H  
ATOM   2309 3HD1 LEU A 151       4.312   1.888   3.496  1.00  0.00           H  
ATOM   2310 1HD2 LEU A 151       5.857   1.217   6.089  1.00  0.00           H  
ATOM   2311 2HD2 LEU A 151       6.479   0.944   4.443  1.00  0.00           H  
ATOM   2312 3HD2 LEU A 151       7.415   1.923   5.598  1.00  0.00           H  
ATOM   2313  N   THR A 152       8.292   5.455   2.005  1.00  0.00           N  
ATOM   2314  CA  THR A 152       9.013   5.781   0.779  1.00  0.00           C  
ATOM   2315  C   THR A 152      10.508   5.923   1.054  1.00  0.00           C  
ATOM   2316  O   THR A 152      11.335   5.406   0.300  1.00  0.00           O  
ATOM   2317  CB  THR A 152       8.475   7.076   0.143  1.00  0.00           C  
ATOM   2318  OG1 THR A 152       7.078   6.926  -0.144  1.00  0.00           O  
ATOM   2319  CG2 THR A 152       9.222   7.389  -1.144  1.00  0.00           C  
ATOM   2320  H   THR A 152       7.505   6.026   2.280  1.00  0.00           H  
ATOM   2321  HA  THR A 152       8.870   4.969   0.067  1.00  0.00           H  
ATOM   2322  HB  THR A 152       8.602   7.904   0.840  1.00  0.00           H  
ATOM   2323  HG1 THR A 152       6.593   6.822   0.678  1.00  0.00           H  
ATOM   2324 1HG2 THR A 152       8.828   8.307  -1.580  1.00  0.00           H  
ATOM   2325 2HG2 THR A 152      10.282   7.515  -0.928  1.00  0.00           H  
ATOM   2326 3HG2 THR A 152       9.091   6.569  -1.849  1.00  0.00           H  
ATOM   2327  N   ALA A 153      10.848   6.578   2.110  1.00  0.00           N  
ATOM   2328  CA  ALA A 153      12.242   6.695   2.525  1.00  0.00           C  
ATOM   2329  C   ALA A 153      12.849   5.322   2.806  1.00  0.00           C  
ATOM   2330  O   ALA A 153      13.987   5.050   2.420  1.00  0.00           O  
ATOM   2331  CB  ALA A 153      12.359   7.588   3.758  1.00  0.00           C  
ATOM   2332  H   ALA A 153      10.130   7.021   2.666  1.00  0.00           H  
ATOM   2333  HA  ALA A 153      12.803   7.149   1.708  1.00  0.00           H  
ATOM   2334 1HB  ALA A 153      13.405   7.666   4.054  1.00  0.00           H  
ATOM   2335 2HB  ALA A 153      11.973   8.581   3.526  1.00  0.00           H  
ATOM   2336 3HB  ALA A 153      11.782   7.157   4.574  1.00  0.00           H  
ATOM   2337  N   ALA A 154      12.135   4.524   3.399  1.00  0.00           N  
ATOM   2338  CA  ALA A 154      12.619   3.214   3.828  1.00  0.00           C  
ATOM   2339  C   ALA A 154      12.990   2.347   2.626  1.00  0.00           C  
ATOM   2340  O   ALA A 154      14.026   1.683   2.630  1.00  0.00           O  
ATOM   2341  CB  ALA A 154      11.569   2.511   4.683  1.00  0.00           C  
ATOM   2342  H   ALA A 154      11.180   4.784   3.597  1.00  0.00           H  
ATOM   2343  HA  ALA A 154      13.518   3.364   4.426  1.00  0.00           H  
ATOM   2344 1HB  ALA A 154      11.946   1.537   4.993  1.00  0.00           H  
ATOM   2345 2HB  ALA A 154      11.354   3.115   5.565  1.00  0.00           H  
ATOM   2346 3HB  ALA A 154      10.657   2.379   4.103  1.00  0.00           H  
ATOM   2347  N   VAL A 155      12.201   2.359   1.605  1.00  0.00           N  
ATOM   2348  CA  VAL A 155      12.396   1.513   0.431  1.00  0.00           C  
ATOM   2349  C   VAL A 155      13.426   2.150  -0.499  1.00  0.00           C  
ATOM   2350  O   VAL A 155      14.190   1.446  -1.163  1.00  0.00           O  
ATOM   2351  CB  VAL A 155      11.067   1.315  -0.322  1.00  0.00           C  
ATOM   2352  CG1 VAL A 155      10.043   0.634   0.575  1.00  0.00           C  
ATOM   2353  CG2 VAL A 155      10.545   2.656  -0.815  1.00  0.00           C  
ATOM   2354  H   VAL A 155      11.413   2.990   1.631  1.00  0.00           H  
ATOM   2355  HA  VAL A 155      12.776   0.546   0.761  1.00  0.00           H  
ATOM   2356  HB  VAL A 155      11.237   0.655  -1.173  1.00  0.00           H  
ATOM   2357 1HG1 VAL A 155       9.110   0.501   0.027  1.00  0.00           H  
ATOM   2358 2HG1 VAL A 155      10.422  -0.339   0.887  1.00  0.00           H  
ATOM   2359 3HG1 VAL A 155       9.862   1.253   1.454  1.00  0.00           H  
ATOM   2360 1HG2 VAL A 155       9.606   2.507  -1.347  1.00  0.00           H  
ATOM   2361 2HG2 VAL A 155      10.381   3.317   0.036  1.00  0.00           H  
ATOM   2362 3HG2 VAL A 155      11.276   3.105  -1.487  1.00  0.00           H  
ATOM   2363  N   LEU A 156      13.542   3.410  -0.471  1.00  0.00           N  
ATOM   2364  CA  LEU A 156      14.598   4.106  -1.200  1.00  0.00           C  
ATOM   2365  C   LEU A 156      15.939   3.952  -0.494  1.00  0.00           C  
ATOM   2366  O   LEU A 156      16.989   3.934  -1.141  1.00  0.00           O  
ATOM   2367  CB  LEU A 156      14.254   5.593  -1.344  1.00  0.00           C  
ATOM   2368  CG  LEU A 156      13.065   5.916  -2.259  1.00  0.00           C  
ATOM   2369  CD1 LEU A 156      12.715   7.393  -2.135  1.00  0.00           C  
ATOM   2370  CD2 LEU A 156      13.417   5.556  -3.694  1.00  0.00           C  
ATOM   2371  H   LEU A 156      12.884   3.949   0.073  1.00  0.00           H  
ATOM   2372  HA  LEU A 156      14.681   3.664  -2.193  1.00  0.00           H  
ATOM   2373 1HB  LEU A 156      14.031   5.996  -0.357  1.00  0.00           H  
ATOM   2374 2HB  LEU A 156      15.126   6.115  -1.738  1.00  0.00           H  
ATOM   2375  HG  LEU A 156      12.196   5.340  -1.942  1.00  0.00           H  
ATOM   2376 1HD1 LEU A 156      11.870   7.622  -2.784  1.00  0.00           H  
ATOM   2377 2HD1 LEU A 156      12.449   7.618  -1.102  1.00  0.00           H  
ATOM   2378 3HD1 LEU A 156      13.573   7.996  -2.429  1.00  0.00           H  
ATOM   2379 1HD2 LEU A 156      12.571   5.785  -4.344  1.00  0.00           H  
ATOM   2380 2HD2 LEU A 156      14.285   6.133  -4.012  1.00  0.00           H  
ATOM   2381 3HD2 LEU A 156      13.645   4.492  -3.757  1.00  0.00           H  
ATOM   2382  N   GLY A 157      15.904   3.753   0.853  1.00  0.00           N  
ATOM   2383  CA  GLY A 157      17.148   3.650   1.598  1.00  0.00           C  
ATOM   2384  C   GLY A 157      17.748   4.997   1.948  1.00  0.00           C  
ATOM   2385  O   GLY A 157      18.970   5.164   1.922  1.00  0.00           O  
ATOM   2386  H   GLY A 157      15.026   3.675   1.348  1.00  0.00           H  
ATOM   2387 1HA  GLY A 157      16.975   3.095   2.521  1.00  0.00           H  
ATOM   2388 2HA  GLY A 157      17.875   3.085   1.016  1.00  0.00           H  
ATOM   2389  N   THR A 158      16.850   6.027   2.120  1.00  0.00           N  
ATOM   2390  CA  THR A 158      17.282   7.393   2.396  1.00  0.00           C  
ATOM   2391  C   THR A 158      16.502   7.982   3.567  1.00  0.00           C  
ATOM   2392  O   THR A 158      15.855   7.251   4.318  1.00  0.00           O  
ATOM   2393  CB  THR A 158      17.118   8.290   1.155  1.00  0.00           C  
ATOM   2394  OG1 THR A 158      17.725   9.566   1.401  1.00  0.00           O  
ATOM   2395  CG2 THR A 158      15.645   8.489   0.832  1.00  0.00           C  
ATOM   2396  H   THR A 158      15.862   5.830   2.053  1.00  0.00           H  
ATOM   2397  HA  THR A 158      18.339   7.373   2.664  1.00  0.00           H  
ATOM   2398  HB  THR A 158      17.611   7.826   0.302  1.00  0.00           H  
ATOM   2399  HG1 THR A 158      17.860  10.021   0.567  1.00  0.00           H  
ATOM   2400 1HG2 THR A 158      15.547   9.125  -0.047  1.00  0.00           H  
ATOM   2401 2HG2 THR A 158      15.182   7.522   0.634  1.00  0.00           H  
ATOM   2402 3HG2 THR A 158      15.148   8.962   1.679  1.00  0.00           H  
ATOM   2403  N   THR A 159      16.621   9.307   3.783  1.00  0.00           N  
ATOM   2404  CA  THR A 159      15.943   9.946   4.907  1.00  0.00           C  
ATOM   2405  C   THR A 159      14.506  10.305   4.538  1.00  0.00           C  
ATOM   2406  O   THR A 159      14.127  10.251   3.367  1.00  0.00           O  
ATOM   2407  CB  THR A 159      16.696  11.209   5.365  1.00  0.00           C  
ATOM   2408  OG1 THR A 159      16.657  12.195   4.324  1.00  0.00           O  
ATOM   2409  CG2 THR A 159      18.145  10.879   5.691  1.00  0.00           C  
ATOM   2410  H   THR A 159      17.184   9.870   3.163  1.00  0.00           H  
ATOM   2411  HA  THR A 159      15.920   9.244   5.741  1.00  0.00           H  
ATOM   2412  HB  THR A 159      16.213  11.619   6.252  1.00  0.00           H  
ATOM   2413  HG1 THR A 159      16.982  13.032   4.664  1.00  0.00           H  
ATOM   2414 1HG2 THR A 159      18.660  11.783   6.013  1.00  0.00           H  
ATOM   2415 2HG2 THR A 159      18.177  10.138   6.489  1.00  0.00           H  
ATOM   2416 3HG2 THR A 159      18.635  10.478   4.804  1.00  0.00           H  
ATOM   2417  N   VAL A 160      13.669  10.660   5.563  1.00  0.00           N  
ATOM   2418  CA  VAL A 160      12.289  11.087   5.348  1.00  0.00           C  
ATOM   2419  C   VAL A 160      12.272  12.399   4.567  1.00  0.00           C  
ATOM   2420  O   VAL A 160      11.525  12.539   3.595  1.00  0.00           O  
ATOM   2421  CB  VAL A 160      11.532  11.251   6.684  1.00  0.00           C  
ATOM   2422  CG1 VAL A 160      10.167  11.897   6.455  1.00  0.00           C  
ATOM   2423  CG2 VAL A 160      11.378   9.899   7.380  1.00  0.00           C  
ATOM   2424  H   VAL A 160      14.031  10.622   6.505  1.00  0.00           H  
ATOM   2425  HA  VAL A 160      11.779  10.323   4.760  1.00  0.00           H  
ATOM   2426  HB  VAL A 160      12.095  11.925   7.330  1.00  0.00           H  
ATOM   2427 1HG1 VAL A 160       9.650  12.004   7.409  1.00  0.00           H  
ATOM   2428 2HG1 VAL A 160      10.301  12.880   6.004  1.00  0.00           H  
ATOM   2429 3HG1 VAL A 160       9.574  11.269   5.790  1.00  0.00           H  
ATOM   2430 1HG2 VAL A 160      10.843  10.032   8.320  1.00  0.00           H  
ATOM   2431 2HG2 VAL A 160      10.818   9.221   6.736  1.00  0.00           H  
ATOM   2432 3HG2 VAL A 160      12.363   9.479   7.580  1.00  0.00           H  
ATOM   2433  N   GLU A 161      13.179  13.314   4.928  1.00  0.00           N  
ATOM   2434  CA  GLU A 161      13.223  14.627   4.292  1.00  0.00           C  
ATOM   2435  C   GLU A 161      13.454  14.507   2.789  1.00  0.00           C  
ATOM   2436  O   GLU A 161      12.844  15.232   2.000  1.00  0.00           O  
ATOM   2437  CB  GLU A 161      14.323  15.486   4.919  1.00  0.00           C  
ATOM   2438  CG  GLU A 161      14.064  15.880   6.367  1.00  0.00           C  
ATOM   2439  CD  GLU A 161      14.425  14.795   7.342  1.00  0.00           C  
ATOM   2440  OE1 GLU A 161      14.855  13.752   6.910  1.00  0.00           O  
ATOM   2441  OE2 GLU A 161      14.270  15.008   8.522  1.00  0.00           O  
ATOM   2442  H   GLU A 161      13.848  13.095   5.652  1.00  0.00           H  
ATOM   2443  HA  GLU A 161      12.260  15.117   4.441  1.00  0.00           H  
ATOM   2444 1HB  GLU A 161      15.270  14.948   4.884  1.00  0.00           H  
ATOM   2445 2HB  GLU A 161      14.445  16.401   4.340  1.00  0.00           H  
ATOM   2446 1HG  GLU A 161      14.648  16.771   6.600  1.00  0.00           H  
ATOM   2447 2HG  GLU A 161      13.010  16.130   6.481  1.00  0.00           H  
ATOM   2448  N   GLU A 162      14.329  13.572   2.471  1.00  0.00           N  
ATOM   2449  CA  GLU A 162      14.598  13.343   1.054  1.00  0.00           C  
ATOM   2450  C   GLU A 162      13.377  12.769   0.344  1.00  0.00           C  
ATOM   2451  O   GLU A 162      13.039  13.193  -0.762  1.00  0.00           O  
ATOM   2452  CB  GLU A 162      15.797  12.405   0.881  1.00  0.00           C  
ATOM   2453  CG  GLU A 162      16.174  12.153  -0.570  1.00  0.00           C  
ATOM   2454  CD  GLU A 162      16.676  13.397  -1.286  1.00  0.00           C  
ATOM   2455  OE1 GLU A 162      16.613  13.445  -2.536  1.00  0.00           O  
ATOM   2456  OE2 GLU A 162      17.137  14.330  -0.592  1.00  0.00           O  
ATOM   2457  H   GLU A 162      14.813  13.014   3.160  1.00  0.00           H  
ATOM   2458  HA  GLU A 162      14.834  14.300   0.588  1.00  0.00           H  
ATOM   2459 1HB  GLU A 162      16.665  12.826   1.390  1.00  0.00           H  
ATOM   2460 2HB  GLU A 162      15.578  11.445   1.348  1.00  0.00           H  
ATOM   2461 1HG  GLU A 162      16.954  11.393  -0.605  1.00  0.00           H  
ATOM   2462 2HG  GLU A 162      15.304  11.766  -1.099  1.00  0.00           H  
ATOM   2463  N   ALA A 163      12.678  11.830   0.983  1.00  0.00           N  
ATOM   2464  CA  ALA A 163      11.445  11.290   0.415  1.00  0.00           C  
ATOM   2465  C   ALA A 163      10.389  12.380   0.259  1.00  0.00           C  
ATOM   2466  O   ALA A 163       9.615  12.370  -0.702  1.00  0.00           O  
ATOM   2467  CB  ALA A 163      10.911  10.157   1.287  1.00  0.00           C  
ATOM   2468  H   ALA A 163      13.002  11.485   1.875  1.00  0.00           H  
ATOM   2469  HA  ALA A 163      11.673  10.896  -0.576  1.00  0.00           H  
ATOM   2470 1HB  ALA A 163       9.992   9.763   0.850  1.00  0.00           H  
ATOM   2471 2HB  ALA A 163      11.654   9.361   1.345  1.00  0.00           H  
ATOM   2472 3HB  ALA A 163      10.704  10.534   2.287  1.00  0.00           H  
ATOM   2473  N   VAL A 164      10.345  13.359   1.189  1.00  0.00           N  
ATOM   2474  CA  VAL A 164       9.395  14.465   1.128  1.00  0.00           C  
ATOM   2475  C   VAL A 164       9.662  15.310  -0.114  1.00  0.00           C  
ATOM   2476  O   VAL A 164       8.746  15.595  -0.888  1.00  0.00           O  
ATOM   2477  CB  VAL A 164       9.501  15.345   2.388  1.00  0.00           C  
ATOM   2478  CG1 VAL A 164       8.714  16.634   2.205  1.00  0.00           C  
ATOM   2479  CG2 VAL A 164       9.001  14.575   3.601  1.00  0.00           C  
ATOM   2480  H   VAL A 164      11.002  13.318   1.955  1.00  0.00           H  
ATOM   2481  HA  VAL A 164       8.387  14.051   1.058  1.00  0.00           H  
ATOM   2482  HB  VAL A 164      10.544  15.624   2.538  1.00  0.00           H  
ATOM   2483 1HG1 VAL A 164       8.801  17.244   3.105  1.00  0.00           H  
ATOM   2484 2HG1 VAL A 164       9.111  17.186   1.354  1.00  0.00           H  
ATOM   2485 3HG1 VAL A 164       7.665  16.397   2.028  1.00  0.00           H  
ATOM   2486 1HG2 VAL A 164       9.081  15.202   4.487  1.00  0.00           H  
ATOM   2487 2HG2 VAL A 164       7.960  14.291   3.449  1.00  0.00           H  
ATOM   2488 3HG2 VAL A 164       9.606  13.678   3.737  1.00  0.00           H  
ATOM   2489  N   TYR A 165      10.957  15.653  -0.224  1.00  0.00           N  
ATOM   2490  CA  TYR A 165      11.349  16.516  -1.332  1.00  0.00           C  
ATOM   2491  C   TYR A 165      11.055  15.854  -2.673  1.00  0.00           C  
ATOM   2492  O   TYR A 165      10.486  16.479  -3.570  1.00  0.00           O  
ATOM   2493  CB  TYR A 165      12.832  16.879  -1.232  1.00  0.00           C  
ATOM   2494  CG  TYR A 165      13.147  17.864  -0.128  1.00  0.00           C  
ATOM   2495  CD1 TYR A 165      14.107  17.557   0.824  1.00  0.00           C  
ATOM   2496  CD2 TYR A 165      12.475  19.076  -0.069  1.00  0.00           C  
ATOM   2497  CE1 TYR A 165      14.394  18.457   1.832  1.00  0.00           C  
ATOM   2498  CE2 TYR A 165      12.761  19.977   0.939  1.00  0.00           C  
ATOM   2499  CZ  TYR A 165      13.717  19.670   1.886  1.00  0.00           C  
ATOM   2500  OH  TYR A 165      14.003  20.567   2.891  1.00  0.00           O  
ATOM   2501  H   TYR A 165      11.662  15.338   0.426  1.00  0.00           H  
ATOM   2502  HA  TYR A 165      10.769  17.439  -1.275  1.00  0.00           H  
ATOM   2503 1HB  TYR A 165      13.417  15.974  -1.058  1.00  0.00           H  
ATOM   2504 2HB  TYR A 165      13.167  17.308  -2.176  1.00  0.00           H  
ATOM   2505  HD1 TYR A 165      14.635  16.604   0.778  1.00  0.00           H  
ATOM   2506  HD2 TYR A 165      11.720  19.318  -0.817  1.00  0.00           H  
ATOM   2507  HE1 TYR A 165      15.148  18.214   2.581  1.00  0.00           H  
ATOM   2508  HE2 TYR A 165      12.232  20.928   0.986  1.00  0.00           H  
ATOM   2509  HH  TYR A 165      13.454  21.348   2.786  1.00  0.00           H  
ATOM   2510  N   ARG A 166      11.313  14.602  -2.792  1.00  0.00           N  
ATOM   2511  CA  ARG A 166      11.051  13.862  -4.021  1.00  0.00           C  
ATOM   2512  C   ARG A 166       9.553  13.742  -4.281  1.00  0.00           C  
ATOM   2513  O   ARG A 166       9.095  13.934  -5.409  1.00  0.00           O  
ATOM   2514  CB  ARG A 166      11.686  12.472  -3.957  1.00  0.00           C  
ATOM   2515  CG  ARG A 166      13.206  12.483  -4.015  1.00  0.00           C  
ATOM   2516  CD  ARG A 166      13.784  11.076  -3.970  1.00  0.00           C  
ATOM   2517  NE  ARG A 166      15.241  11.094  -3.915  1.00  0.00           N  
ATOM   2518  CZ  ARG A 166      16.022  10.049  -4.176  1.00  0.00           C  
ATOM   2519  NH1 ARG A 166      15.498   8.877  -4.514  1.00  0.00           N  
ATOM   2520  NH2 ARG A 166      17.340  10.177  -4.096  1.00  0.00           N  
ATOM   2521  H   ARG A 166      11.712  14.118  -2.001  1.00  0.00           H  
ATOM   2522  HA  ARG A 166      11.494  14.408  -4.855  1.00  0.00           H  
ATOM   2523 1HB  ARG A 166      11.386  11.977  -3.035  1.00  0.00           H  
ATOM   2524 2HB  ARG A 166      11.321  11.866  -4.787  1.00  0.00           H  
ATOM   2525 1HG  ARG A 166      13.531  12.956  -4.942  1.00  0.00           H  
ATOM   2526 2HG  ARG A 166      13.598  13.042  -3.165  1.00  0.00           H  
ATOM   2527 1HD  ARG A 166      13.413  10.560  -3.085  1.00  0.00           H  
ATOM   2528 2HD  ARG A 166      13.481  10.530  -4.862  1.00  0.00           H  
ATOM   2529  HE  ARG A 166      15.692  11.963  -3.661  1.00  0.00           H  
ATOM   2530 1HH1 ARG A 166      14.495   8.772  -4.576  1.00  0.00           H  
ATOM   2531 2HH1 ARG A 166      16.101   8.092  -4.709  1.00  0.00           H  
ATOM   2532 1HH2 ARG A 166      17.745  11.066  -3.839  1.00  0.00           H  
ATOM   2533 2HH2 ARG A 166      17.936   9.387  -4.293  1.00  0.00           H  
ATOM   2534  N   ALA A 167       8.776  13.456  -3.217  1.00  0.00           N  
ATOM   2535  CA  ALA A 167       7.334  13.294  -3.384  1.00  0.00           C  
ATOM   2536  C   ALA A 167       6.682  14.603  -3.814  1.00  0.00           C  
ATOM   2537  O   ALA A 167       5.803  14.610  -4.681  1.00  0.00           O  
ATOM   2538  CB  ALA A 167       6.703  12.790  -2.086  1.00  0.00           C  
ATOM   2539  H   ALA A 167       9.180  13.352  -2.298  1.00  0.00           H  
ATOM   2540  HA  ALA A 167       7.165  12.556  -4.168  1.00  0.00           H  
ATOM   2541 1HB  ALA A 167       5.628  12.673  -2.225  1.00  0.00           H  
ATOM   2542 2HB  ALA A 167       7.141  11.828  -1.819  1.00  0.00           H  
ATOM   2543 3HB  ALA A 167       6.890  13.508  -1.288  1.00  0.00           H  
ATOM   2544  N   LEU A 168       7.149  15.741  -3.273  1.00  0.00           N  
ATOM   2545  CA  LEU A 168       6.547  17.033  -3.585  1.00  0.00           C  
ATOM   2546  C   LEU A 168       6.872  17.451  -5.014  1.00  0.00           C  
ATOM   2547  O   LEU A 168       6.033  18.043  -5.698  1.00  0.00           O  
ATOM   2548  CB  LEU A 168       7.043  18.101  -2.603  1.00  0.00           C  
ATOM   2549  CG  LEU A 168       6.577  17.940  -1.151  1.00  0.00           C  
ATOM   2550  CD1 LEU A 168       7.358  18.894  -0.257  1.00  0.00           C  
ATOM   2551  CD2 LEU A 168       5.082  18.210  -1.065  1.00  0.00           C  
ATOM   2552  H   LEU A 168       7.933  15.703  -2.638  1.00  0.00           H  
ATOM   2553  HA  LEU A 168       5.465  16.941  -3.491  1.00  0.00           H  
ATOM   2554 1HB  LEU A 168       8.132  18.094  -2.603  1.00  0.00           H  
ATOM   2555 2HB  LEU A 168       6.707  19.078  -2.953  1.00  0.00           H  
ATOM   2556  HG  LEU A 168       6.782  16.924  -0.814  1.00  0.00           H  
ATOM   2557 1HD1 LEU A 168       7.026  18.779   0.775  1.00  0.00           H  
ATOM   2558 2HD1 LEU A 168       8.421  18.665  -0.323  1.00  0.00           H  
ATOM   2559 3HD1 LEU A 168       7.185  19.920  -0.581  1.00  0.00           H  
ATOM   2560 1HD2 LEU A 168       4.750  18.095  -0.033  1.00  0.00           H  
ATOM   2561 2HD2 LEU A 168       4.876  19.227  -1.400  1.00  0.00           H  
ATOM   2562 3HD2 LEU A 168       4.547  17.503  -1.700  1.00  0.00           H  
ATOM   2563  N   LYS A 169       8.132  17.171  -5.354  1.00  0.00           N  
ATOM   2564  CA  LYS A 169       8.542  17.541  -6.705  1.00  0.00           C  
ATOM   2565  C   LYS A 169       7.836  16.679  -7.749  1.00  0.00           C  
ATOM   2566  O   LYS A 169       7.398  17.183  -8.785  1.00  0.00           O  
ATOM   2567  CB  LYS A 169      10.059  17.418  -6.859  1.00  0.00           C  
ATOM   2568  CG  LYS A 169      10.855  18.484  -6.117  1.00  0.00           C  
ATOM   2569  CD  LYS A 169      12.352  18.268  -6.280  1.00  0.00           C  
ATOM   2570  CE  LYS A 169      13.149  19.325  -5.530  1.00  0.00           C  
ATOM   2571  NZ  LYS A 169      14.616  19.122  -5.675  1.00  0.00           N  
ATOM   2572  H   LYS A 169       8.801  16.727  -4.741  1.00  0.00           H  
ATOM   2573  HA  LYS A 169       8.260  18.580  -6.881  1.00  0.00           H  
ATOM   2574 1HB  LYS A 169      10.384  16.443  -6.494  1.00  0.00           H  
ATOM   2575 2HB  LYS A 169      10.324  17.476  -7.914  1.00  0.00           H  
ATOM   2576 1HG  LYS A 169      10.595  19.469  -6.505  1.00  0.00           H  
ATOM   2577 2HG  LYS A 169      10.605  18.452  -5.057  1.00  0.00           H  
ATOM   2578 1HD  LYS A 169      12.623  17.282  -5.897  1.00  0.00           H  
ATOM   2579 2HD  LYS A 169      12.614  18.312  -7.337  1.00  0.00           H  
ATOM   2580 1HE  LYS A 169      12.893  20.312  -5.912  1.00  0.00           H  
ATOM   2581 2HE  LYS A 169      12.893  19.292  -4.472  1.00  0.00           H  
ATOM   2582 1HZ  LYS A 169      15.108  19.843  -5.164  1.00  0.00           H  
ATOM   2583 2HZ  LYS A 169      14.870  18.216  -5.306  1.00  0.00           H  
ATOM   2584 3HZ  LYS A 169      14.870  19.171  -6.651  1.00  0.00           H  
ATOM   2585  N   LEU A 170       7.718  15.422  -7.493  1.00  0.00           N  
ATOM   2586  CA  LEU A 170       7.031  14.496  -8.387  1.00  0.00           C  
ATOM   2587  C   LEU A 170       5.530  14.761  -8.394  1.00  0.00           C  
ATOM   2588  O   LEU A 170       4.888  14.689  -9.443  1.00  0.00           O  
ATOM   2589  CB  LEU A 170       7.303  13.047  -7.963  1.00  0.00           C  
ATOM   2590  CG  LEU A 170       6.752  11.965  -8.901  1.00  0.00           C  
ATOM   2591  CD1 LEU A 170       7.403  12.103 -10.271  1.00  0.00           C  
ATOM   2592  CD2 LEU A 170       7.019  10.592  -8.303  1.00  0.00           C  
ATOM   2593  H   LEU A 170       8.121  15.071  -6.637  1.00  0.00           H  
ATOM   2594  HA  LEU A 170       7.410  14.647  -9.397  1.00  0.00           H  
ATOM   2595 1HB  LEU A 170       8.378  12.904  -7.886  1.00  0.00           H  
ATOM   2596 2HB  LEU A 170       6.864  12.886  -6.977  1.00  0.00           H  
ATOM   2597  HG  LEU A 170       5.678  12.104  -9.027  1.00  0.00           H  
ATOM   2598 1HD1 LEU A 170       7.012  11.334 -10.938  1.00  0.00           H  
ATOM   2599 2HD1 LEU A 170       7.179  13.087 -10.682  1.00  0.00           H  
ATOM   2600 3HD1 LEU A 170       8.481  11.985 -10.175  1.00  0.00           H  
ATOM   2601 1HD2 LEU A 170       6.627   9.823  -8.970  1.00  0.00           H  
ATOM   2602 2HD2 LEU A 170       8.093  10.452  -8.179  1.00  0.00           H  
ATOM   2603 3HD2 LEU A 170       6.528  10.516  -7.333  1.00  0.00           H  
ATOM   2604  N   LYS A 171       4.956  15.083  -7.198  1.00  0.00           N  
ATOM   2605  CA  LYS A 171       3.543  15.428  -7.083  1.00  0.00           C  
ATOM   2606  C   LYS A 171       3.157  16.512  -8.086  1.00  0.00           C  
ATOM   2607  O   LYS A 171       2.199  16.349  -8.845  1.00  0.00           O  
ATOM   2608  CB  LYS A 171       3.218  15.888  -5.661  1.00  0.00           C  
ATOM   2609  CG  LYS A 171       1.758  16.257  -5.437  1.00  0.00           C  
ATOM   2610  CD  LYS A 171       1.547  16.866  -4.059  1.00  0.00           C  
ATOM   2611  CE  LYS A 171       0.088  17.236  -3.834  1.00  0.00           C  
ATOM   2612  NZ  LYS A 171      -0.300  18.457  -4.591  1.00  0.00           N  
ATOM   2613  H   LYS A 171       5.532  15.082  -6.369  1.00  0.00           H  
ATOM   2614  HA  LYS A 171       2.950  14.539  -7.303  1.00  0.00           H  
ATOM   2615 1HB  LYS A 171       3.476  15.098  -4.955  1.00  0.00           H  
ATOM   2616 2HB  LYS A 171       3.825  16.759  -5.412  1.00  0.00           H  
ATOM   2617 1HG  LYS A 171       1.443  16.975  -6.195  1.00  0.00           H  
ATOM   2618 2HG  LYS A 171       1.139  15.365  -5.529  1.00  0.00           H  
ATOM   2619 1HD  LYS A 171       1.854  16.152  -3.294  1.00  0.00           H  
ATOM   2620 2HD  LYS A 171       2.158  17.763  -3.960  1.00  0.00           H  
ATOM   2621 1HE  LYS A 171      -0.549  16.410  -4.149  1.00  0.00           H  
ATOM   2622 2HE  LYS A 171      -0.083  17.413  -2.772  1.00  0.00           H  
ATOM   2623 1HZ  LYS A 171      -1.272  18.668  -4.415  1.00  0.00           H  
ATOM   2624 2HZ  LYS A 171       0.272  19.234  -4.293  1.00  0.00           H  
ATOM   2625 3HZ  LYS A 171      -0.164  18.298  -5.579  1.00  0.00           H  
ATOM   2626  N   THR A 172       3.939  17.594  -8.119  1.00  0.00           N  
ATOM   2627  CA  THR A 172       3.705  18.701  -9.039  1.00  0.00           C  
ATOM   2628  C   THR A 172       3.885  18.253 -10.486  1.00  0.00           C  
ATOM   2629  O   THR A 172       3.017  18.492 -11.328  1.00  0.00           O  
ATOM   2630  CB  THR A 172       4.647  19.882  -8.739  1.00  0.00           C  
ATOM   2631  OG1 THR A 172       4.400  20.369  -7.414  1.00  0.00           O  
ATOM   2632  CG2 THR A 172       4.426  21.007  -9.738  1.00  0.00           C  
ATOM   2633  H   THR A 172       4.721  17.640  -7.481  1.00  0.00           H  
ATOM   2634  HA  THR A 172       2.678  19.045  -8.912  1.00  0.00           H  
ATOM   2635  HB  THR A 172       5.682  19.546  -8.801  1.00  0.00           H  
ATOM   2636  HG1 THR A 172       4.559  19.665  -6.780  1.00  0.00           H  
ATOM   2637 1HG2 THR A 172       5.101  21.833  -9.511  1.00  0.00           H  
ATOM   2638 2HG2 THR A 172       4.624  20.643 -10.746  1.00  0.00           H  
ATOM   2639 3HG2 THR A 172       3.396  21.353  -9.674  1.00  0.00           H  
ATOM   2640  N   LYS A 173       4.964  17.592 -10.714  1.00  0.00           N  
ATOM   2641  CA  LYS A 173       5.331  17.236 -12.080  1.00  0.00           C  
ATOM   2642  C   LYS A 173       4.194  16.497 -12.781  1.00  0.00           C  
ATOM   2643  O   LYS A 173       3.803  16.858 -13.892  1.00  0.00           O  
ATOM   2644  CB  LYS A 173       6.600  16.382 -12.089  1.00  0.00           C  
ATOM   2645  CG  LYS A 173       7.051  15.938 -13.475  1.00  0.00           C  
ATOM   2646  CD  LYS A 173       8.267  15.027 -13.395  1.00  0.00           C  
ATOM   2647  CE  LYS A 173       8.661  14.506 -14.769  1.00  0.00           C  
ATOM   2648  NZ  LYS A 173       9.791  13.542 -14.696  1.00  0.00           N  
ATOM   2649  H   LYS A 173       5.567  17.313  -9.954  1.00  0.00           H  
ATOM   2650  HA  LYS A 173       5.530  18.153 -12.636  1.00  0.00           H  
ATOM   2651 1HB  LYS A 173       7.418  16.940 -11.632  1.00  0.00           H  
ATOM   2652 2HB  LYS A 173       6.440  15.486 -11.488  1.00  0.00           H  
ATOM   2653 1HG  LYS A 173       6.239  15.405 -13.969  1.00  0.00           H  
ATOM   2654 2HG  LYS A 173       7.304  16.814 -14.071  1.00  0.00           H  
ATOM   2655 1HD  LYS A 173       9.108  15.577 -12.968  1.00  0.00           H  
ATOM   2656 2HD  LYS A 173       8.044  14.180 -12.746  1.00  0.00           H  
ATOM   2657 1HE  LYS A 173       7.806  14.011 -15.228  1.00  0.00           H  
ATOM   2658 2HE  LYS A 173       8.954  15.342 -15.404  1.00  0.00           H  
ATOM   2659 1HZ  LYS A 173      10.022  13.221 -15.625  1.00  0.00           H  
ATOM   2660 2HZ  LYS A 173      10.597  13.996 -14.287  1.00  0.00           H  
ATOM   2661 3HZ  LYS A 173       9.526  12.752 -14.125  1.00  0.00           H  
ATOM   2662  N   LEU A 174       3.612  15.520 -12.131  1.00  0.00           N  
ATOM   2663  CA  LEU A 174       2.669  14.632 -12.800  1.00  0.00           C  
ATOM   2664  C   LEU A 174       1.238  15.139 -12.645  1.00  0.00           C  
ATOM   2665  O   LEU A 174       0.322  14.633 -13.295  1.00  0.00           O  
ATOM   2666  CB  LEU A 174       2.783  13.212 -12.232  1.00  0.00           C  
ATOM   2667  CG  LEU A 174       4.168  12.562 -12.341  1.00  0.00           C  
ATOM   2668  CD1 LEU A 174       4.148  11.206 -11.647  1.00  0.00           C  
ATOM   2669  CD2 LEU A 174       4.550  12.420 -13.806  1.00  0.00           C  
ATOM   2670  H   LEU A 174       3.815  15.375 -11.152  1.00  0.00           H  
ATOM   2671  HA  LEU A 174       2.910  14.611 -13.863  1.00  0.00           H  
ATOM   2672 1HB  LEU A 174       2.510  13.237 -11.178  1.00  0.00           H  
ATOM   2673 2HB  LEU A 174       2.073  12.571 -12.755  1.00  0.00           H  
ATOM   2674  HG  LEU A 174       4.904  13.185 -11.833  1.00  0.00           H  
ATOM   2675 1HD1 LEU A 174       5.132  10.744 -11.724  1.00  0.00           H  
ATOM   2676 2HD1 LEU A 174       3.891  11.338 -10.596  1.00  0.00           H  
ATOM   2677 3HD1 LEU A 174       3.408  10.564 -12.124  1.00  0.00           H  
ATOM   2678 1HD2 LEU A 174       5.534  11.958 -13.884  1.00  0.00           H  
ATOM   2679 2HD2 LEU A 174       3.814  11.796 -14.315  1.00  0.00           H  
ATOM   2680 3HD2 LEU A 174       4.573  13.406 -14.273  1.00  0.00           H  
ATOM   2681  N   GLY A 175       1.050  16.156 -11.867  1.00  0.00           N  
ATOM   2682  CA  GLY A 175      -0.289  16.603 -11.514  1.00  0.00           C  
ATOM   2683  C   GLY A 175      -1.051  15.596 -10.675  1.00  0.00           C  
ATOM   2684  O   GLY A 175      -2.190  15.247 -10.997  1.00  0.00           O  
ATOM   2685  H   GLY A 175       1.847  16.650 -11.494  1.00  0.00           H  
ATOM   2686 1HA  GLY A 175      -0.227  17.542 -10.964  1.00  0.00           H  
ATOM   2687 2HA  GLY A 175      -0.857  16.801 -12.424  1.00  0.00           H  
ATOM   2688  N   VAL A 176      -0.405  14.928  -9.675  1.00  0.00           N  
ATOM   2689  CA  VAL A 176      -0.999  13.839  -8.907  1.00  0.00           C  
ATOM   2690  C   VAL A 176      -1.042  14.216  -7.427  1.00  0.00           C  
ATOM   2691  O   VAL A 176      -0.522  15.260  -7.030  1.00  0.00           O  
ATOM   2692  CB  VAL A 176      -0.190  12.541  -9.091  1.00  0.00           C  
ATOM   2693  CG1 VAL A 176      -0.191  12.115 -10.551  1.00  0.00           C  
ATOM   2694  CG2 VAL A 176       1.231  12.741  -8.588  1.00  0.00           C  
ATOM   2695  H   VAL A 176       0.540  15.218  -9.468  1.00  0.00           H  
ATOM   2696  HA  VAL A 176      -2.020  13.685  -9.258  1.00  0.00           H  
ATOM   2697  HB  VAL A 176      -0.669  11.743  -8.523  1.00  0.00           H  
ATOM   2698 1HG1 VAL A 176       0.384  11.196 -10.663  1.00  0.00           H  
ATOM   2699 2HG1 VAL A 176      -1.216  11.943 -10.879  1.00  0.00           H  
ATOM   2700 3HG1 VAL A 176       0.258  12.900 -11.159  1.00  0.00           H  
ATOM   2701 1HG2 VAL A 176       1.797  11.819  -8.720  1.00  0.00           H  
ATOM   2702 2HG2 VAL A 176       1.707  13.543  -9.152  1.00  0.00           H  
ATOM   2703 3HG2 VAL A 176       1.210  13.005  -7.530  1.00  0.00           H  
ATOM   2704  N   SER A 177      -1.688  13.277  -6.681  1.00  0.00           N  
ATOM   2705  CA  SER A 177      -1.740  13.514  -5.242  1.00  0.00           C  
ATOM   2706  C   SER A 177      -0.415  13.162  -4.576  1.00  0.00           C  
ATOM   2707  O   SER A 177       0.473  12.590  -5.210  1.00  0.00           O  
ATOM   2708  CB  SER A 177      -2.859  12.703  -4.619  1.00  0.00           C  
ATOM   2709  OG  SER A 177      -2.521  11.345  -4.559  1.00  0.00           O  
ATOM   2710  H   SER A 177      -2.124  12.447  -7.059  1.00  0.00           H  
ATOM   2711  HA  SER A 177      -1.933  14.575  -5.073  1.00  0.00           H  
ATOM   2712 1HB  SER A 177      -3.063  13.075  -3.615  1.00  0.00           H  
ATOM   2713 2HB  SER A 177      -3.769  12.828  -5.205  1.00  0.00           H  
ATOM   2714  HG  SER A 177      -3.320  10.885  -4.289  1.00  0.00           H  
ATOM   2715  N   LEU A 178      -0.204  13.530  -3.305  1.00  0.00           N  
ATOM   2716  CA  LEU A 178       1.037  13.293  -2.576  1.00  0.00           C  
ATOM   2717  C   LEU A 178       1.260  11.801  -2.354  1.00  0.00           C  
ATOM   2718  O   LEU A 178       2.391  11.317  -2.443  1.00  0.00           O  
ATOM   2719  CB  LEU A 178       1.009  14.022  -1.227  1.00  0.00           C  
ATOM   2720  CG  LEU A 178       2.298  13.938  -0.399  1.00  0.00           C  
ATOM   2721  CD1 LEU A 178       3.458  14.504  -1.206  1.00  0.00           C  
ATOM   2722  CD2 LEU A 178       2.115  14.702   0.904  1.00  0.00           C  
ATOM   2723  H   LEU A 178      -0.967  14.001  -2.839  1.00  0.00           H  
ATOM   2724  HA  LEU A 178       1.865  13.679  -3.169  1.00  0.00           H  
ATOM   2725 1HB  LEU A 178       0.798  15.075  -1.405  1.00  0.00           H  
ATOM   2726 2HB  LEU A 178       0.201  13.608  -0.625  1.00  0.00           H  
ATOM   2727  HG  LEU A 178       2.522  12.894  -0.179  1.00  0.00           H  
ATOM   2728 1HD1 LEU A 178       4.374  14.445  -0.618  1.00  0.00           H  
ATOM   2729 2HD1 LEU A 178       3.579  13.927  -2.123  1.00  0.00           H  
ATOM   2730 3HD1 LEU A 178       3.255  15.545  -1.456  1.00  0.00           H  
ATOM   2731 1HD2 LEU A 178       3.031  14.642   1.493  1.00  0.00           H  
ATOM   2732 2HD2 LEU A 178       1.892  15.746   0.686  1.00  0.00           H  
ATOM   2733 3HD2 LEU A 178       1.291  14.265   1.469  1.00  0.00           H  
ATOM   2734  N   LEU A 179       0.151  11.108  -2.096  1.00  0.00           N  
ATOM   2735  CA  LEU A 179       0.245   9.664  -1.920  1.00  0.00           C  
ATOM   2736  C   LEU A 179       0.675   8.984  -3.215  1.00  0.00           C  
ATOM   2737  O   LEU A 179       1.496   8.064  -3.194  1.00  0.00           O  
ATOM   2738  CB  LEU A 179      -1.103   9.096  -1.458  1.00  0.00           C  
ATOM   2739  CG  LEU A 179      -1.424   9.274   0.032  1.00  0.00           C  
ATOM   2740  CD1 LEU A 179      -2.899   8.984   0.272  1.00  0.00           C  
ATOM   2741  CD2 LEU A 179      -0.543   8.346   0.855  1.00  0.00           C  
ATOM   2742  H   LEU A 179      -0.752  11.556  -2.021  1.00  0.00           H  
ATOM   2743  HA  LEU A 179       0.997   9.458  -1.158  1.00  0.00           H  
ATOM   2744 1HB  LEU A 179      -1.896   9.578  -2.027  1.00  0.00           H  
ATOM   2745 2HB  LEU A 179      -1.124   8.029  -1.676  1.00  0.00           H  
ATOM   2746  HG  LEU A 179      -1.235  10.307   0.324  1.00  0.00           H  
ATOM   2747 1HD1 LEU A 179      -3.127   9.110   1.330  1.00  0.00           H  
ATOM   2748 2HD1 LEU A 179      -3.506   9.674  -0.314  1.00  0.00           H  
ATOM   2749 3HD1 LEU A 179      -3.122   7.960  -0.027  1.00  0.00           H  
ATOM   2750 1HD2 LEU A 179      -0.771   8.473   1.914  1.00  0.00           H  
ATOM   2751 2HD2 LEU A 179      -0.732   7.312   0.565  1.00  0.00           H  
ATOM   2752 3HD2 LEU A 179       0.505   8.587   0.678  1.00  0.00           H  
ATOM   2753  N   GLN A 180       0.133   9.498  -4.311  1.00  0.00           N  
ATOM   2754  CA  GLN A 180       0.461   8.916  -5.607  1.00  0.00           C  
ATOM   2755  C   GLN A 180       1.927   9.145  -5.957  1.00  0.00           C  
ATOM   2756  O   GLN A 180       2.593   8.251  -6.486  1.00  0.00           O  
ATOM   2757  CB  GLN A 180      -0.437   9.502  -6.701  1.00  0.00           C  
ATOM   2758  CG  GLN A 180      -1.881   9.035  -6.636  1.00  0.00           C  
ATOM   2759  CD  GLN A 180      -2.745   9.679  -7.704  1.00  0.00           C  
ATOM   2760  OE1 GLN A 180      -2.777  10.906  -7.840  1.00  0.00           O  
ATOM   2761  NE2 GLN A 180      -3.452   8.855  -8.468  1.00  0.00           N  
ATOM   2762  H   GLN A 180      -0.500  10.283  -4.270  1.00  0.00           H  
ATOM   2763  HA  GLN A 180       0.293   7.840  -5.555  1.00  0.00           H  
ATOM   2764 1HB  GLN A 180      -0.431  10.590  -6.631  1.00  0.00           H  
ATOM   2765 2HB  GLN A 180      -0.040   9.234  -7.679  1.00  0.00           H  
ATOM   2766 1HG  GLN A 180      -1.909   7.955  -6.778  1.00  0.00           H  
ATOM   2767 2HG  GLN A 180      -2.292   9.294  -5.660  1.00  0.00           H  
ATOM   2768 1HE2 GLN A 180      -4.041   9.223  -9.189  1.00  0.00           H  
ATOM   2769 2HE2 GLN A 180      -3.397   7.867  -8.324  1.00  0.00           H  
ATOM   2770  N   ALA A 181       2.355  10.318  -5.627  1.00  0.00           N  
ATOM   2771  CA  ALA A 181       3.770  10.621  -5.828  1.00  0.00           C  
ATOM   2772  C   ALA A 181       4.652   9.705  -4.984  1.00  0.00           C  
ATOM   2773  O   ALA A 181       5.669   9.197  -5.466  1.00  0.00           O  
ATOM   2774  CB  ALA A 181       4.053  12.083  -5.493  1.00  0.00           C  
ATOM   2775  H   ALA A 181       1.750  11.028  -5.239  1.00  0.00           H  
ATOM   2776  HA  ALA A 181       4.008  10.446  -6.877  1.00  0.00           H  
ATOM   2777 1HB  ALA A 181       5.112  12.293  -5.647  1.00  0.00           H  
ATOM   2778 2HB  ALA A 181       3.458  12.727  -6.140  1.00  0.00           H  
ATOM   2779 3HB  ALA A 181       3.795  12.274  -4.453  1.00  0.00           H  
ATOM   2780  N   ALA A 182       4.304   9.511  -3.745  1.00  0.00           N  
ATOM   2781  CA  ALA A 182       5.043   8.606  -2.868  1.00  0.00           C  
ATOM   2782  C   ALA A 182       4.982   7.171  -3.385  1.00  0.00           C  
ATOM   2783  O   ALA A 182       5.981   6.453  -3.358  1.00  0.00           O  
ATOM   2784  CB  ALA A 182       4.496   8.680  -1.445  1.00  0.00           C  
ATOM   2785  H   ALA A 182       3.499  10.002  -3.380  1.00  0.00           H  
ATOM   2786  HA  ALA A 182       6.087   8.918  -2.862  1.00  0.00           H  
ATOM   2787 1HB  ALA A 182       5.057   8.000  -0.803  1.00  0.00           H  
ATOM   2788 2HB  ALA A 182       4.596   9.699  -1.069  1.00  0.00           H  
ATOM   2789 3HB  ALA A 182       3.445   8.395  -1.444  1.00  0.00           H  
ATOM   2790  N   ALA A 183       3.854   6.771  -3.871  1.00  0.00           N  
ATOM   2791  CA  ALA A 183       3.665   5.418  -4.387  1.00  0.00           C  
ATOM   2792  C   ALA A 183       4.576   5.155  -5.584  1.00  0.00           C  
ATOM   2793  O   ALA A 183       5.104   4.050  -5.741  1.00  0.00           O  
ATOM   2794  CB  ALA A 183       2.206   5.192  -4.774  1.00  0.00           C  
ATOM   2795  H   ALA A 183       3.079   7.418  -3.894  1.00  0.00           H  
ATOM   2796  HA  ALA A 183       3.933   4.715  -3.599  1.00  0.00           H  
ATOM   2797 1HB  ALA A 183       2.083   4.178  -5.156  1.00  0.00           H  
ATOM   2798 2HB  ALA A 183       1.572   5.328  -3.898  1.00  0.00           H  
ATOM   2799 3HB  ALA A 183       1.919   5.906  -5.543  1.00  0.00           H  
ATOM   2800  N   ILE A 184       4.769   6.107  -6.402  1.00  0.00           N  
ATOM   2801  CA  ILE A 184       5.638   5.987  -7.568  1.00  0.00           C  
ATOM   2802  C   ILE A 184       7.095   5.892  -7.119  1.00  0.00           C  
ATOM   2803  O   ILE A 184       7.866   5.095  -7.659  1.00  0.00           O  
ATOM   2804  CB  ILE A 184       5.462   7.183  -8.521  1.00  0.00           C  
ATOM   2805  CG1 ILE A 184       4.071   7.156  -9.161  1.00  0.00           C  
ATOM   2806  CG2 ILE A 184       6.543   7.175  -9.591  1.00  0.00           C  
ATOM   2807  CD1 ILE A 184       3.678   8.457  -9.823  1.00  0.00           C  
ATOM   2808  H   ILE A 184       4.294   6.982  -6.231  1.00  0.00           H  
ATOM   2809  HA  ILE A 184       5.379   5.074  -8.100  1.00  0.00           H  
ATOM   2810  HB  ILE A 184       5.530   8.112  -7.956  1.00  0.00           H  
ATOM   2811 1HG1 ILE A 184       4.031   6.366  -9.910  1.00  0.00           H  
ATOM   2812 2HG1 ILE A 184       3.326   6.922  -8.401  1.00  0.00           H  
ATOM   2813 1HG2 ILE A 184       6.403   8.027 -10.256  1.00  0.00           H  
ATOM   2814 2HG2 ILE A 184       7.522   7.242  -9.118  1.00  0.00           H  
ATOM   2815 3HG2 ILE A 184       6.480   6.251 -10.166  1.00  0.00           H  
ATOM   2816 1HD1 ILE A 184       2.680   8.359 -10.252  1.00  0.00           H  
ATOM   2817 2HD1 ILE A 184       3.677   9.257  -9.082  1.00  0.00           H  
ATOM   2818 3HD1 ILE A 184       4.390   8.693 -10.612  1.00  0.00           H  
ATOM   2819  N   LEU A 185       7.420   6.665  -6.158  1.00  0.00           N  
ATOM   2820  CA  LEU A 185       8.770   6.566  -5.616  1.00  0.00           C  
ATOM   2821  C   LEU A 185       9.019   5.185  -5.020  1.00  0.00           C  
ATOM   2822  O   LEU A 185      10.109   4.628  -5.165  1.00  0.00           O  
ATOM   2823  CB  LEU A 185       9.000   7.643  -4.551  1.00  0.00           C  
ATOM   2824  CG  LEU A 185       9.002   9.093  -5.041  1.00  0.00           C  
ATOM   2825  CD1 LEU A 185       9.028  10.052  -3.857  1.00  0.00           C  
ATOM   2826  CD2 LEU A 185      10.187   9.344  -5.967  1.00  0.00           C  
ATOM   2827  H   LEU A 185       6.779   7.338  -5.764  1.00  0.00           H  
ATOM   2828  HA  LEU A 185       9.481   6.721  -6.427  1.00  0.00           H  
ATOM   2829 1HB  LEU A 185       8.222   7.557  -3.795  1.00  0.00           H  
ATOM   2830 2HB  LEU A 185       9.964   7.460  -4.075  1.00  0.00           H  
ATOM   2831  HG  LEU A 185       8.079   9.293  -5.587  1.00  0.00           H  
ATOM   2832 1HD1 LEU A 185       9.028  11.080  -4.221  1.00  0.00           H  
ATOM   2833 2HD1 LEU A 185       8.146   9.889  -3.236  1.00  0.00           H  
ATOM   2834 3HD1 LEU A 185       9.927   9.877  -3.266  1.00  0.00           H  
ATOM   2835 1HD2 LEU A 185      10.171  10.380  -6.305  1.00  0.00           H  
ATOM   2836 2HD2 LEU A 185      11.116   9.153  -5.428  1.00  0.00           H  
ATOM   2837 3HD2 LEU A 185      10.123   8.680  -6.828  1.00  0.00           H  
ATOM   2838  N   ILE A 186       8.003   4.714  -4.356  1.00  0.00           N  
ATOM   2839  CA  ILE A 186       8.104   3.354  -3.840  1.00  0.00           C  
ATOM   2840  C   ILE A 186       8.217   2.368  -5.001  1.00  0.00           C  
ATOM   2841  O   ILE A 186       9.047   1.456  -4.971  1.00  0.00           O  
ATOM   2842  CB  ILE A 186       6.889   2.996  -2.965  1.00  0.00           C  
ATOM   2843  CG1 ILE A 186       6.901   3.815  -1.672  1.00  0.00           C  
ATOM   2844  CG2 ILE A 186       6.876   1.507  -2.656  1.00  0.00           C  
ATOM   2845  CD1 ILE A 186       5.590   3.791  -0.921  1.00  0.00           C  
ATOM   2846  H   ILE A 186       7.160   5.244  -4.184  1.00  0.00           H  
ATOM   2847  HA  ILE A 186       9.007   3.280  -3.234  1.00  0.00           H  
ATOM   2848  HB  ILE A 186       5.972   3.255  -3.493  1.00  0.00           H  
ATOM   2849 1HG1 ILE A 186       7.681   3.438  -1.011  1.00  0.00           H  
ATOM   2850 2HG1 ILE A 186       7.143   4.853  -1.901  1.00  0.00           H  
ATOM   2851 1HG2 ILE A 186       6.011   1.271  -2.037  1.00  0.00           H  
ATOM   2852 2HG2 ILE A 186       6.820   0.943  -3.586  1.00  0.00           H  
ATOM   2853 3HG2 ILE A 186       7.788   1.238  -2.122  1.00  0.00           H  
ATOM   2854 1HD1 ILE A 186       5.677   4.394  -0.017  1.00  0.00           H  
ATOM   2855 2HD1 ILE A 186       4.800   4.198  -1.553  1.00  0.00           H  
ATOM   2856 3HD1 ILE A 186       5.346   2.765  -0.649  1.00  0.00           H  
ATOM   2857  N   LEU A 187       7.421   2.554  -6.009  1.00  0.00           N  
ATOM   2858  CA  LEU A 187       7.457   1.697  -7.190  1.00  0.00           C  
ATOM   2859  C   LEU A 187       8.865   1.625  -7.769  1.00  0.00           C  
ATOM   2860  O   LEU A 187       9.362   0.538  -8.069  1.00  0.00           O  
ATOM   2861  CB  LEU A 187       6.483   2.218  -8.255  1.00  0.00           C  
ATOM   2862  CG  LEU A 187       6.515   1.483  -9.601  1.00  0.00           C  
ATOM   2863  CD1 LEU A 187       6.154   0.019  -9.390  1.00  0.00           C  
ATOM   2864  CD2 LEU A 187       5.546   2.151 -10.566  1.00  0.00           C  
ATOM   2865  H   LEU A 187       6.759   3.316  -5.974  1.00  0.00           H  
ATOM   2866  HA  LEU A 187       7.156   0.692  -6.896  1.00  0.00           H  
ATOM   2867 1HB  LEU A 187       5.470   2.148  -7.863  1.00  0.00           H  
ATOM   2868 2HB  LEU A 187       6.705   3.268  -8.445  1.00  0.00           H  
ATOM   2869  HG  LEU A 187       7.523   1.522 -10.013  1.00  0.00           H  
ATOM   2870 1HD1 LEU A 187       6.177  -0.503 -10.346  1.00  0.00           H  
ATOM   2871 2HD1 LEU A 187       6.874  -0.438  -8.711  1.00  0.00           H  
ATOM   2872 3HD1 LEU A 187       5.155  -0.051  -8.962  1.00  0.00           H  
ATOM   2873 1HD2 LEU A 187       5.569   1.629 -11.524  1.00  0.00           H  
ATOM   2874 2HD2 LEU A 187       4.537   2.111 -10.155  1.00  0.00           H  
ATOM   2875 3HD2 LEU A 187       5.838   3.191 -10.713  1.00  0.00           H  
ATOM   2876  N   ALA A 188       9.484   2.753  -7.921  1.00  0.00           N  
ATOM   2877  CA  ALA A 188      10.847   2.809  -8.444  1.00  0.00           C  
ATOM   2878  C   ALA A 188      11.793   1.962  -7.599  1.00  0.00           C  
ATOM   2879  O   ALA A 188      12.683   1.295  -8.134  1.00  0.00           O  
ATOM   2880  CB  ALA A 188      11.335   4.254  -8.501  1.00  0.00           C  
ATOM   2881  H   ALA A 188       9.016   3.613  -7.673  1.00  0.00           H  
ATOM   2882  HA  ALA A 188      10.839   2.399  -9.454  1.00  0.00           H  
ATOM   2883 1HB  ALA A 188      12.352   4.280  -8.892  1.00  0.00           H  
ATOM   2884 2HB  ALA A 188      10.681   4.835  -9.151  1.00  0.00           H  
ATOM   2885 3HB  ALA A 188      11.321   4.682  -7.499  1.00  0.00           H  
ATOM   2886  N   ALA A 189      11.668   1.994  -6.353  1.00  0.00           N  
ATOM   2887  CA  ALA A 189      12.490   1.198  -5.447  1.00  0.00           C  
ATOM   2888  C   ALA A 189      12.255  -0.295  -5.659  1.00  0.00           C  
ATOM   2889  O   ALA A 189      13.205  -1.080  -5.696  1.00  0.00           O  
ATOM   2890  CB  ALA A 189      12.202   1.576  -3.995  1.00  0.00           C  
ATOM   2891  H   ALA A 189      10.961   2.603  -5.969  1.00  0.00           H  
ATOM   2892  HA  ALA A 189      13.538   1.409  -5.665  1.00  0.00           H  
ATOM   2893 1HB  ALA A 189      12.822   0.974  -3.332  1.00  0.00           H  
ATOM   2894 2HB  ALA A 189      12.426   2.632  -3.844  1.00  0.00           H  
ATOM   2895 3HB  ALA A 189      11.152   1.393  -3.775  1.00  0.00           H  
ATOM   2896  N   ARG A 190      11.072  -0.638  -5.901  1.00  0.00           N  
ATOM   2897  CA  ARG A 190      10.725  -2.047  -6.058  1.00  0.00           C  
ATOM   2898  C   ARG A 190      11.149  -2.566  -7.428  1.00  0.00           C  
ATOM   2899  O   ARG A 190      11.531  -3.729  -7.565  1.00  0.00           O  
ATOM   2900  CB  ARG A 190       9.228  -2.254  -5.880  1.00  0.00           C  
ATOM   2901  CG  ARG A 190       8.702  -1.953  -4.485  1.00  0.00           C  
ATOM   2902  CD  ARG A 190       9.430  -2.725  -3.446  1.00  0.00           C  
ATOM   2903  NE  ARG A 190       9.462  -4.147  -3.748  1.00  0.00           N  
ATOM   2904  CZ  ARG A 190      10.295  -5.033  -3.168  1.00  0.00           C  
ATOM   2905  NH1 ARG A 190      11.155  -4.630  -2.260  1.00  0.00           N  
ATOM   2906  NH2 ARG A 190      10.247  -6.308  -3.514  1.00  0.00           N  
ATOM   2907  H   ARG A 190      10.346   0.060  -5.990  1.00  0.00           H  
ATOM   2908  HA  ARG A 190      11.258  -2.620  -5.299  1.00  0.00           H  
ATOM   2909 1HB  ARG A 190       8.687  -1.620  -6.580  1.00  0.00           H  
ATOM   2910 2HB  ARG A 190       8.974  -3.289  -6.111  1.00  0.00           H  
ATOM   2911 1HG  ARG A 190       8.823  -0.891  -4.272  1.00  0.00           H  
ATOM   2912 2HG  ARG A 190       7.645  -2.216  -4.431  1.00  0.00           H  
ATOM   2913 1HD  ARG A 190      10.456  -2.367  -3.378  1.00  0.00           H  
ATOM   2914 2HD  ARG A 190       8.936  -2.593  -2.482  1.00  0.00           H  
ATOM   2915  HE  ARG A 190       8.814  -4.495  -4.442  1.00  0.00           H  
ATOM   2916 1HH1 ARG A 190      11.192  -3.656  -1.996  1.00  0.00           H  
ATOM   2917 2HH1 ARG A 190      11.779  -5.295  -1.826  1.00  0.00           H  
ATOM   2918 1HH2 ARG A 190       9.585  -6.618  -4.212  1.00  0.00           H  
ATOM   2919 2HH2 ARG A 190      10.870  -6.972  -3.080  1.00  0.00           H  
ATOM   2920  N   LEU A 191      11.070  -1.747  -8.385  1.00  0.00           N  
ATOM   2921  CA  LEU A 191      11.466  -2.130  -9.736  1.00  0.00           C  
ATOM   2922  C   LEU A 191      12.985  -2.143  -9.876  1.00  0.00           C  
ATOM   2923  O   LEU A 191      13.536  -2.949 -10.628  1.00  0.00           O  
ATOM   2924  CB  LEU A 191      10.857  -1.166 -10.762  1.00  0.00           C  
ATOM   2925  CG  LEU A 191       9.327  -1.187 -10.869  1.00  0.00           C  
ATOM   2926  CD1 LEU A 191       8.869  -0.084 -11.814  1.00  0.00           C  
ATOM   2927  CD2 LEU A 191       8.871  -2.552 -11.360  1.00  0.00           C  
ATOM   2928  H   LEU A 191      10.730  -0.811  -8.219  1.00  0.00           H  
ATOM   2929  HA  LEU A 191      11.096  -3.135  -9.933  1.00  0.00           H  
ATOM   2930 1HB  LEU A 191      11.158  -0.151 -10.505  1.00  0.00           H  
ATOM   2931 2HB  LEU A 191      11.262  -1.404 -11.746  1.00  0.00           H  
ATOM   2932  HG  LEU A 191       8.891  -0.989  -9.890  1.00  0.00           H  
ATOM   2933 1HD1 LEU A 191       7.782  -0.099 -11.890  1.00  0.00           H  
ATOM   2934 2HD1 LEU A 191       9.192   0.883 -11.429  1.00  0.00           H  
ATOM   2935 3HD1 LEU A 191       9.303  -0.246 -12.800  1.00  0.00           H  
ATOM   2936 1HD2 LEU A 191       7.784  -2.568 -11.436  1.00  0.00           H  
ATOM   2937 2HD2 LEU A 191       9.306  -2.751 -12.340  1.00  0.00           H  
ATOM   2938 3HD2 LEU A 191       9.197  -3.319 -10.657  1.00  0.00           H  
ATOM   2939  N   GLY A 192      13.640  -1.287  -9.040  1.00  0.00           N  
ATOM   2940  CA  GLY A 192      15.073  -1.117  -9.222  1.00  0.00           C  
ATOM   2941  C   GLY A 192      15.423  -0.177 -10.359  1.00  0.00           C  
ATOM   2942  O   GLY A 192      16.380  -0.419 -11.099  1.00  0.00           O  
ATOM   2943  H   GLY A 192      13.172  -0.772  -8.307  1.00  0.00           H  
ATOM   2944 1HA  GLY A 192      15.513  -0.729  -8.302  1.00  0.00           H  
ATOM   2945 2HA  GLY A 192      15.534  -2.085  -9.415  1.00  0.00           H  
ATOM   2946  N   THR A 193      14.500   0.833 -10.601  1.00  0.00           N  
ATOM   2947  CA  THR A 193      14.639   1.748 -11.731  1.00  0.00           C  
ATOM   2948  C   THR A 193      14.603   3.197 -11.257  1.00  0.00           C  
ATOM   2949  O   THR A 193      14.532   3.464 -10.056  1.00  0.00           O  
ATOM   2950  CB  THR A 193      13.534   1.513 -12.777  1.00  0.00           C  
ATOM   2951  OG1 THR A 193      12.265   1.892 -12.229  1.00  0.00           O  
ATOM   2952  CG2 THR A 193      13.488   0.049 -13.187  1.00  0.00           C  
ATOM   2953  H   THR A 193      13.712   0.936  -9.979  1.00  0.00           H  
ATOM   2954  HA  THR A 193      15.602   1.565 -12.207  1.00  0.00           H  
ATOM   2955  HB  THR A 193      13.731   2.125 -13.657  1.00  0.00           H  
ATOM   2956  HG1 THR A 193      12.210   2.850 -12.183  1.00  0.00           H  
ATOM   2957 1HG2 THR A 193      12.702  -0.097 -13.927  1.00  0.00           H  
ATOM   2958 2HG2 THR A 193      14.448  -0.238 -13.615  1.00  0.00           H  
ATOM   2959 3HG2 THR A 193      13.282  -0.566 -12.312  1.00  0.00           H  
ATOM   2960  N   THR A 194      14.725   4.110 -12.200  1.00  0.00           N  
ATOM   2961  CA  THR A 194      14.595   5.524 -11.865  1.00  0.00           C  
ATOM   2962  C   THR A 194      13.129   5.899 -11.664  1.00  0.00           C  
ATOM   2963  O   THR A 194      12.235   5.093 -11.925  1.00  0.00           O  
ATOM   2964  CB  THR A 194      15.215   6.415 -12.959  1.00  0.00           C  
ATOM   2965  OG1 THR A 194      14.431   6.321 -14.156  1.00  0.00           O  
ATOM   2966  CG2 THR A 194      16.642   5.981 -13.255  1.00  0.00           C  
ATOM   2967  H   THR A 194      14.910   3.845 -13.158  1.00  0.00           H  
ATOM   2968  HA  THR A 194      15.131   5.710 -10.935  1.00  0.00           H  
ATOM   2969  HB  THR A 194      15.218   7.452 -12.624  1.00  0.00           H  
ATOM   2970  HG1 THR A 194      14.815   6.884 -14.833  1.00  0.00           H  
ATOM   2971 1HG2 THR A 194      17.063   6.622 -14.029  1.00  0.00           H  
ATOM   2972 2HG2 THR A 194      17.242   6.062 -12.349  1.00  0.00           H  
ATOM   2973 3HG2 THR A 194      16.643   4.947 -13.600  1.00  0.00           H  
ATOM   2974  N   VAL A 195      12.875   7.133 -11.124  1.00  0.00           N  
ATOM   2975  CA  VAL A 195      11.526   7.623 -10.863  1.00  0.00           C  
ATOM   2976  C   VAL A 195      10.769   7.785 -12.180  1.00  0.00           C  
ATOM   2977  O   VAL A 195       9.613   7.369 -12.295  1.00  0.00           O  
ATOM   2978  CB  VAL A 195      11.571   8.971 -10.120  1.00  0.00           C  
ATOM   2979  CG1 VAL A 195      10.169   9.540  -9.962  1.00  0.00           C  
ATOM   2980  CG2 VAL A 195      12.237   8.793  -8.765  1.00  0.00           C  
ATOM   2981  H   VAL A 195      13.664   7.722 -10.901  1.00  0.00           H  
ATOM   2982  HA  VAL A 195      11.004   6.888 -10.250  1.00  0.00           H  
ATOM   2983  HB  VAL A 195      12.142   9.684 -10.716  1.00  0.00           H  
ATOM   2984 1HG1 VAL A 195      10.221  10.494  -9.435  1.00  0.00           H  
ATOM   2985 2HG1 VAL A 195       9.725   9.693 -10.945  1.00  0.00           H  
ATOM   2986 3HG1 VAL A 195       9.556   8.843  -9.391  1.00  0.00           H  
ATOM   2987 1HG2 VAL A 195      12.268   9.751  -8.246  1.00  0.00           H  
ATOM   2988 2HG2 VAL A 195      11.669   8.076  -8.171  1.00  0.00           H  
ATOM   2989 3HG2 VAL A 195      13.254   8.424  -8.904  1.00  0.00           H  
ATOM   2990  N   GLU A 196      11.454   8.275 -13.195  1.00  0.00           N  
ATOM   2991  CA  GLU A 196      10.844   8.494 -14.503  1.00  0.00           C  
ATOM   2992  C   GLU A 196      10.419   7.174 -15.140  1.00  0.00           C  
ATOM   2993  O   GLU A 196       9.337   7.082 -15.724  1.00  0.00           O  
ATOM   2994  CB  GLU A 196      11.814   9.231 -15.428  1.00  0.00           C  
ATOM   2995  CG  GLU A 196      11.281   9.475 -16.832  1.00  0.00           C  
ATOM   2996  CD  GLU A 196      10.117  10.426 -16.860  1.00  0.00           C  
ATOM   2997  OE1 GLU A 196      10.039  11.265 -15.995  1.00  0.00           O  
ATOM   2998  OE2 GLU A 196       9.305  10.312 -17.747  1.00  0.00           O  
ATOM   2999  H   GLU A 196      12.428   8.505 -13.062  1.00  0.00           H  
ATOM   3000  HA  GLU A 196       9.948   9.103 -14.369  1.00  0.00           H  
ATOM   3001 1HB  GLU A 196      12.067  10.199 -14.994  1.00  0.00           H  
ATOM   3002 2HB  GLU A 196      12.738   8.660 -15.515  1.00  0.00           H  
ATOM   3003 1HG  GLU A 196      12.083   9.883 -17.448  1.00  0.00           H  
ATOM   3004 2HG  GLU A 196      10.978   8.523 -17.265  1.00  0.00           H  
ATOM   3005  N   GLU A 197      11.318   6.204 -14.974  1.00  0.00           N  
ATOM   3006  CA  GLU A 197      11.004   4.884 -15.517  1.00  0.00           C  
ATOM   3007  C   GLU A 197       9.803   4.268 -14.806  1.00  0.00           C  
ATOM   3008  O   GLU A 197       8.945   3.656 -15.446  1.00  0.00           O  
ATOM   3009  CB  GLU A 197      12.215   3.956 -15.393  1.00  0.00           C  
ATOM   3010  CG  GLU A 197      13.344   4.262 -16.367  1.00  0.00           C  
ATOM   3011  CD  GLU A 197      14.552   3.394 -16.153  1.00  0.00           C  
ATOM   3012  OE1 GLU A 197      15.077   3.396 -15.065  1.00  0.00           O  
ATOM   3013  OE2 GLU A 197      14.951   2.727 -17.079  1.00  0.00           O  
ATOM   3014  H   GLU A 197      12.195   6.343 -14.494  1.00  0.00           H  
ATOM   3015  HA  GLU A 197      10.748   4.996 -16.571  1.00  0.00           H  
ATOM   3016 1HB  GLU A 197      12.619   4.017 -14.383  1.00  0.00           H  
ATOM   3017 2HB  GLU A 197      11.900   2.926 -15.559  1.00  0.00           H  
ATOM   3018 1HG  GLU A 197      12.981   4.116 -17.385  1.00  0.00           H  
ATOM   3019 2HG  GLU A 197      13.629   5.308 -16.259  1.00  0.00           H  
ATOM   3020  N   ALA A 198       9.740   4.469 -13.518  1.00  0.00           N  
ATOM   3021  CA  ALA A 198       8.612   3.950 -12.749  1.00  0.00           C  
ATOM   3022  C   ALA A 198       7.298   4.569 -13.218  1.00  0.00           C  
ATOM   3023  O   ALA A 198       6.267   3.895 -13.257  1.00  0.00           O  
ATOM   3024  CB  ALA A 198       8.817   4.211 -11.258  1.00  0.00           C  
ATOM   3025  H   ALA A 198      10.467   4.983 -13.039  1.00  0.00           H  
ATOM   3026  HA  ALA A 198       8.556   2.875 -12.914  1.00  0.00           H  
ATOM   3027 1HB  ALA A 198       7.968   3.819 -10.700  1.00  0.00           H  
ATOM   3028 2HB  ALA A 198       9.730   3.718 -10.926  1.00  0.00           H  
ATOM   3029 3HB  ALA A 198       8.901   5.283 -11.085  1.00  0.00           H  
ATOM   3030  N   VAL A 199       7.278   5.851 -13.577  1.00  0.00           N  
ATOM   3031  CA  VAL A 199       6.088   6.548 -14.057  1.00  0.00           C  
ATOM   3032  C   VAL A 199       5.633   5.942 -15.382  1.00  0.00           C  
ATOM   3033  O   VAL A 199       4.453   5.630 -15.557  1.00  0.00           O  
ATOM   3034  CB  VAL A 199       6.376   8.049 -14.242  1.00  0.00           C  
ATOM   3035  CG1 VAL A 199       5.213   8.731 -14.947  1.00  0.00           C  
ATOM   3036  CG2 VAL A 199       6.644   8.696 -12.892  1.00  0.00           C  
ATOM   3037  H   VAL A 199       8.149   6.358 -13.506  1.00  0.00           H  
ATOM   3038  HA  VAL A 199       5.292   6.417 -13.323  1.00  0.00           H  
ATOM   3039  HB  VAL A 199       7.252   8.166 -14.881  1.00  0.00           H  
ATOM   3040 1HG1 VAL A 199       5.434   9.792 -15.070  1.00  0.00           H  
ATOM   3041 2HG1 VAL A 199       5.063   8.276 -15.926  1.00  0.00           H  
ATOM   3042 3HG1 VAL A 199       4.308   8.617 -14.350  1.00  0.00           H  
ATOM   3043 1HG2 VAL A 199       6.846   9.758 -13.031  1.00  0.00           H  
ATOM   3044 2HG2 VAL A 199       5.770   8.575 -12.251  1.00  0.00           H  
ATOM   3045 3HG2 VAL A 199       7.505   8.220 -12.424  1.00  0.00           H  
ATOM   3046  N   GLN A 200       6.599   5.779 -16.288  1.00  0.00           N  
ATOM   3047  CA  GLN A 200       6.286   5.279 -17.624  1.00  0.00           C  
ATOM   3048  C   GLN A 200       5.771   3.844 -17.566  1.00  0.00           C  
ATOM   3049  O   GLN A 200       4.849   3.478 -18.300  1.00  0.00           O  
ATOM   3050  CB  GLN A 200       7.519   5.358 -18.529  1.00  0.00           C  
ATOM   3051  CG  GLN A 200       7.936   6.772 -18.890  1.00  0.00           C  
ATOM   3052  CD  GLN A 200       9.199   6.807 -19.730  1.00  0.00           C  
ATOM   3053  OE1 GLN A 200       9.548   5.825 -20.391  1.00  0.00           O  
ATOM   3054  NE2 GLN A 200       9.892   7.939 -19.709  1.00  0.00           N  
ATOM   3055  H   GLN A 200       7.557   6.001 -16.059  1.00  0.00           H  
ATOM   3056  HA  GLN A 200       5.497   5.900 -18.049  1.00  0.00           H  
ATOM   3057 1HB  GLN A 200       8.362   4.873 -18.037  1.00  0.00           H  
ATOM   3058 2HB  GLN A 200       7.325   4.818 -19.455  1.00  0.00           H  
ATOM   3059 1HG  GLN A 200       7.134   7.243 -19.460  1.00  0.00           H  
ATOM   3060 2HG  GLN A 200       8.120   7.332 -17.973  1.00  0.00           H  
ATOM   3061 1HE2 GLN A 200      10.735   8.021 -20.243  1.00  0.00           H  
ATOM   3062 2HE2 GLN A 200       9.573   8.712 -19.159  1.00  0.00           H  
ATOM   3063  N   GLU A 201       6.397   3.155 -16.704  1.00  0.00           N  
ATOM   3064  CA  GLU A 201       6.016   1.749 -16.602  1.00  0.00           C  
ATOM   3065  C   GLU A 201       4.585   1.601 -16.091  1.00  0.00           C  
ATOM   3066  O   GLU A 201       3.818   0.786 -16.605  1.00  0.00           O  
ATOM   3067  CB  GLU A 201       6.978   1.001 -15.676  1.00  0.00           C  
ATOM   3068  CG  GLU A 201       6.748  -0.502 -15.612  1.00  0.00           C  
ATOM   3069  CD  GLU A 201       7.093  -1.201 -16.897  1.00  0.00           C  
ATOM   3070  OE1 GLU A 201       7.781  -0.621 -17.702  1.00  0.00           O  
ATOM   3071  OE2 GLU A 201       6.668  -2.319 -17.074  1.00  0.00           O  
ATOM   3072  H   GLU A 201       7.125   3.512 -16.102  1.00  0.00           H  
ATOM   3073  HA  GLU A 201       6.064   1.304 -17.596  1.00  0.00           H  
ATOM   3074 1HB  GLU A 201       8.004   1.170 -16.005  1.00  0.00           H  
ATOM   3075 2HB  GLU A 201       6.891   1.396 -14.664  1.00  0.00           H  
ATOM   3076 1HG  GLU A 201       7.358  -0.918 -14.810  1.00  0.00           H  
ATOM   3077 2HG  GLU A 201       5.703  -0.689 -15.371  1.00  0.00           H  
ATOM   3078  N   ALA A 202       4.199   2.399 -15.033  1.00  0.00           N  
ATOM   3079  CA  ALA A 202       2.840   2.361 -14.499  1.00  0.00           C  
ATOM   3080  C   ALA A 202       1.830   2.839 -15.538  1.00  0.00           C  
ATOM   3081  O   ALA A 202       0.752   2.255 -15.677  1.00  0.00           O  
ATOM   3082  CB  ALA A 202       2.743   3.211 -13.234  1.00  0.00           C  
ATOM   3083  H   ALA A 202       4.874   3.025 -14.615  1.00  0.00           H  
ATOM   3084  HA  ALA A 202       2.603   1.327 -14.250  1.00  0.00           H  
ATOM   3085 1HB  ALA A 202       1.723   3.173 -12.848  1.00  0.00           H  
ATOM   3086 2HB  ALA A 202       3.430   2.825 -12.483  1.00  0.00           H  
ATOM   3087 3HB  ALA A 202       3.003   4.241 -13.468  1.00  0.00           H  
ATOM   3088  N   LEU A 203       2.183   3.829 -16.331  1.00  0.00           N  
ATOM   3089  CA  LEU A 203       1.289   4.364 -17.351  1.00  0.00           C  
ATOM   3090  C   LEU A 203       1.034   3.333 -18.445  1.00  0.00           C  
ATOM   3091  O   LEU A 203      -0.090   3.208 -18.937  1.00  0.00           O  
ATOM   3092  CB  LEU A 203       1.883   5.637 -17.965  1.00  0.00           C  
ATOM   3093  CG  LEU A 203       1.900   6.871 -17.054  1.00  0.00           C  
ATOM   3094  CD1 LEU A 203       2.800   7.940 -17.660  1.00  0.00           C  
ATOM   3095  CD2 LEU A 203       0.480   7.388 -16.874  1.00  0.00           C  
ATOM   3096  H   LEU A 203       3.105   4.229 -16.226  1.00  0.00           H  
ATOM   3097  HA  LEU A 203       0.335   4.607 -16.882  1.00  0.00           H  
ATOM   3098 1HB  LEU A 203       2.910   5.432 -18.264  1.00  0.00           H  
ATOM   3099 2HB  LEU A 203       1.312   5.892 -18.857  1.00  0.00           H  
ATOM   3100  HG  LEU A 203       2.313   6.599 -16.082  1.00  0.00           H  
ATOM   3101 1HD1 LEU A 203       2.811   8.816 -17.012  1.00  0.00           H  
ATOM   3102 2HD1 LEU A 203       3.812   7.549 -17.759  1.00  0.00           H  
ATOM   3103 3HD1 LEU A 203       2.420   8.220 -18.642  1.00  0.00           H  
ATOM   3104 1HD2 LEU A 203       0.493   8.265 -16.225  1.00  0.00           H  
ATOM   3105 2HD2 LEU A 203       0.067   7.661 -17.845  1.00  0.00           H  
ATOM   3106 3HD2 LEU A 203      -0.136   6.611 -16.422  1.00  0.00           H  
ATOM   3107  N   GLN A 204       2.110   2.622 -18.816  1.00  0.00           N  
ATOM   3108  CA  GLN A 204       1.984   1.613 -19.862  1.00  0.00           C  
ATOM   3109  C   GLN A 204       1.086   0.465 -19.412  1.00  0.00           C  
ATOM   3110  O   GLN A 204       0.267  -0.033 -20.190  1.00  0.00           O  
ATOM   3111  CB  GLN A 204       3.362   1.077 -20.259  1.00  0.00           C  
ATOM   3112  CG  GLN A 204       4.208   2.058 -21.052  1.00  0.00           C  
ATOM   3113  CD  GLN A 204       5.621   1.556 -21.276  1.00  0.00           C  
ATOM   3114  OE1 GLN A 204       5.972   0.444 -20.868  1.00  0.00           O  
ATOM   3115  NE2 GLN A 204       6.442   2.372 -21.925  1.00  0.00           N  
ATOM   3116  H   GLN A 204       3.010   2.772 -18.384  1.00  0.00           H  
ATOM   3117  HA  GLN A 204       1.524   2.076 -20.735  1.00  0.00           H  
ATOM   3118 1HB  GLN A 204       3.918   0.802 -19.362  1.00  0.00           H  
ATOM   3119 2HB  GLN A 204       3.242   0.174 -20.858  1.00  0.00           H  
ATOM   3120 1HG  GLN A 204       3.743   2.217 -22.025  1.00  0.00           H  
ATOM   3121 2HG  GLN A 204       4.262   3.000 -20.505  1.00  0.00           H  
ATOM   3122 1HE2 GLN A 204       7.388   2.095 -22.102  1.00  0.00           H  
ATOM   3123 2HE2 GLN A 204       6.118   3.264 -22.238  1.00  0.00           H  
ATOM   3124  N   LEU A 205       1.301   0.096 -18.223  1.00  0.00           N  
ATOM   3125  CA  LEU A 205       0.488  -0.989 -17.689  1.00  0.00           C  
ATOM   3126  C   LEU A 205      -0.966  -0.556 -17.532  1.00  0.00           C  
ATOM   3127  O   LEU A 205      -1.883  -1.335 -17.796  1.00  0.00           O  
ATOM   3128  CB  LEU A 205       1.041  -1.450 -16.334  1.00  0.00           C  
ATOM   3129  CG  LEU A 205       0.298  -2.619 -15.675  1.00  0.00           C  
ATOM   3130  CD1 LEU A 205       0.340  -3.832 -16.594  1.00  0.00           C  
ATOM   3131  CD2 LEU A 205       0.934  -2.930 -14.329  1.00  0.00           C  
ATOM   3132  H   LEU A 205       2.005   0.519 -17.635  1.00  0.00           H  
ATOM   3133  HA  LEU A 205       0.522  -1.823 -18.388  1.00  0.00           H  
ATOM   3134 1HB  LEU A 205       2.079  -1.752 -16.468  1.00  0.00           H  
ATOM   3135 2HB  LEU A 205       1.014  -0.608 -15.642  1.00  0.00           H  
ATOM   3136  HG  LEU A 205      -0.748  -2.349 -15.529  1.00  0.00           H  
ATOM   3137 1HD1 LEU A 205      -0.188  -4.662 -16.125  1.00  0.00           H  
ATOM   3138 2HD1 LEU A 205      -0.138  -3.588 -17.542  1.00  0.00           H  
ATOM   3139 3HD1 LEU A 205       1.376  -4.116 -16.772  1.00  0.00           H  
ATOM   3140 1HD2 LEU A 205       0.404  -3.760 -13.859  1.00  0.00           H  
ATOM   3141 2HD2 LEU A 205       1.979  -3.203 -14.474  1.00  0.00           H  
ATOM   3142 3HD2 LEU A 205       0.873  -2.052 -13.685  1.00  0.00           H  
ATOM   3143  N   LYS A 206      -1.169   0.671 -17.072  1.00  0.00           N  
ATOM   3144  CA  LYS A 206      -2.518   1.226 -16.979  1.00  0.00           C  
ATOM   3145  C   LYS A 206      -3.250   1.114 -18.315  1.00  0.00           C  
ATOM   3146  O   LYS A 206      -4.392   0.649 -18.365  1.00  0.00           O  
ATOM   3147  CB  LYS A 206      -2.467   2.686 -16.527  1.00  0.00           C  
ATOM   3148  CG  LYS A 206      -3.828   3.365 -16.441  1.00  0.00           C  
ATOM   3149  CD  LYS A 206      -3.687   4.847 -16.124  1.00  0.00           C  
ATOM   3150  CE  LYS A 206      -5.046   5.514 -15.974  1.00  0.00           C  
ATOM   3151  NZ  LYS A 206      -5.766   5.610 -17.274  1.00  0.00           N  
ATOM   3152  H   LYS A 206      -0.384   1.236 -16.780  1.00  0.00           H  
ATOM   3153  HA  LYS A 206      -3.078   0.652 -16.239  1.00  0.00           H  
ATOM   3154 1HB  LYS A 206      -2.002   2.745 -15.543  1.00  0.00           H  
ATOM   3155 2HB  LYS A 206      -1.850   3.260 -17.217  1.00  0.00           H  
ATOM   3156 1HG  LYS A 206      -4.351   3.254 -17.392  1.00  0.00           H  
ATOM   3157 2HG  LYS A 206      -4.424   2.891 -15.662  1.00  0.00           H  
ATOM   3158 1HD  LYS A 206      -3.128   4.969 -15.195  1.00  0.00           H  
ATOM   3159 2HD  LYS A 206      -3.137   5.340 -16.925  1.00  0.00           H  
ATOM   3160 1HE  LYS A 206      -5.657   4.942 -15.276  1.00  0.00           H  
ATOM   3161 2HE  LYS A 206      -4.916   6.517 -15.570  1.00  0.00           H  
ATOM   3162 1HZ  LYS A 206      -6.660   6.057 -17.131  1.00  0.00           H  
ATOM   3163 2HZ  LYS A 206      -5.216   6.155 -17.923  1.00  0.00           H  
ATOM   3164 3HZ  LYS A 206      -5.908   4.683 -17.649  1.00  0.00           H  
ATOM   3165  N   THR A 207      -2.547   1.519 -19.460  1.00  0.00           N  
ATOM   3166  CA  THR A 207      -3.120   1.476 -20.800  1.00  0.00           C  
ATOM   3167  C   THR A 207      -3.418   0.038 -21.215  1.00  0.00           C  
ATOM   3168  O   THR A 207      -4.465  -0.239 -21.803  1.00  0.00           O  
ATOM   3169  CB  THR A 207      -2.180   2.131 -21.829  1.00  0.00           C  
ATOM   3170  OG1 THR A 207      -1.980   3.509 -21.488  1.00  0.00           O  
ATOM   3171  CG2 THR A 207      -2.772   2.040 -23.227  1.00  0.00           C  
ATOM   3172  H   THR A 207      -1.603   1.854 -19.339  1.00  0.00           H  
ATOM   3173  HA  THR A 207      -4.056   2.034 -20.795  1.00  0.00           H  
ATOM   3174  HB  THR A 207      -1.215   1.624 -21.815  1.00  0.00           H  
ATOM   3175  HG1 THR A 207      -1.587   3.568 -20.613  1.00  0.00           H  
ATOM   3176 1HG2 THR A 207      -2.093   2.507 -23.940  1.00  0.00           H  
ATOM   3177 2HG2 THR A 207      -2.914   0.992 -23.494  1.00  0.00           H  
ATOM   3178 3HG2 THR A 207      -3.732   2.553 -23.249  1.00  0.00           H  
ATOM   3179  N   LYS A 208      -2.491  -0.852 -20.931  1.00  0.00           N  
ATOM   3180  CA  LYS A 208      -2.626  -2.250 -21.332  1.00  0.00           C  
ATOM   3181  C   LYS A 208      -3.825  -2.903 -20.652  1.00  0.00           C  
ATOM   3182  O   LYS A 208      -4.554  -3.678 -21.276  1.00  0.00           O  
ATOM   3183  CB  LYS A 208      -1.349  -3.027 -21.007  1.00  0.00           C  
ATOM   3184  CG  LYS A 208      -0.169  -2.707 -21.916  1.00  0.00           C  
ATOM   3185  CD  LYS A 208       1.094  -3.416 -21.452  1.00  0.00           C  
ATOM   3186  CE  LYS A 208       2.271  -3.104 -22.366  1.00  0.00           C  
ATOM   3187  NZ  LYS A 208       3.536  -3.710 -21.868  1.00  0.00           N  
ATOM   3188  H   LYS A 208      -1.666  -0.564 -20.423  1.00  0.00           H  
ATOM   3189  HA  LYS A 208      -2.789  -2.287 -22.410  1.00  0.00           H  
ATOM   3190 1HB  LYS A 208      -1.046  -2.817 -19.981  1.00  0.00           H  
ATOM   3191 2HB  LYS A 208      -1.546  -4.097 -21.078  1.00  0.00           H  
ATOM   3192 1HG  LYS A 208      -0.400  -3.022 -22.935  1.00  0.00           H  
ATOM   3193 2HG  LYS A 208       0.007  -1.632 -21.919  1.00  0.00           H  
ATOM   3194 1HD  LYS A 208       1.339  -3.098 -20.438  1.00  0.00           H  
ATOM   3195 2HD  LYS A 208       0.926  -4.493 -21.447  1.00  0.00           H  
ATOM   3196 1HE  LYS A 208       2.067  -3.488 -23.364  1.00  0.00           H  
ATOM   3197 2HE  LYS A 208       2.403  -2.025 -22.434  1.00  0.00           H  
ATOM   3198 1HZ  LYS A 208       4.291  -3.481 -22.499  1.00  0.00           H  
ATOM   3199 2HZ  LYS A 208       3.745  -3.348 -20.948  1.00  0.00           H  
ATOM   3200 3HZ  LYS A 208       3.433  -4.714 -21.818  1.00  0.00           H  
ATOM   3201  N   LEU A 209      -4.009  -2.554 -19.434  1.00  0.00           N  
ATOM   3202  CA  LEU A 209      -5.081  -3.183 -18.671  1.00  0.00           C  
ATOM   3203  C   LEU A 209      -6.386  -2.413 -18.830  1.00  0.00           C  
ATOM   3204  O   LEU A 209      -7.469  -2.998 -18.763  1.00  0.00           O  
ATOM   3205  CB  LEU A 209      -4.702  -3.263 -17.186  1.00  0.00           C  
ATOM   3206  CG  LEU A 209      -3.435  -4.067 -16.865  1.00  0.00           C  
ATOM   3207  CD1 LEU A 209      -3.113  -3.936 -15.383  1.00  0.00           C  
ATOM   3208  CD2 LEU A 209      -3.647  -5.524 -17.251  1.00  0.00           C  
ATOM   3209  H   LEU A 209      -3.433  -1.855 -18.987  1.00  0.00           H  
ATOM   3210  HA  LEU A 209      -5.229  -4.194 -19.051  1.00  0.00           H  
ATOM   3211 1HB  LEU A 209      -4.557  -2.251 -16.811  1.00  0.00           H  
ATOM   3212 2HB  LEU A 209      -5.530  -3.715 -16.639  1.00  0.00           H  
ATOM   3213  HG  LEU A 209      -2.594  -3.660 -17.427  1.00  0.00           H  
ATOM   3214 1HD1 LEU A 209      -2.213  -4.508 -15.154  1.00  0.00           H  
ATOM   3215 2HD1 LEU A 209      -2.947  -2.887 -15.137  1.00  0.00           H  
ATOM   3216 3HD1 LEU A 209      -3.945  -4.320 -14.794  1.00  0.00           H  
ATOM   3217 1HD2 LEU A 209      -2.746  -6.094 -17.024  1.00  0.00           H  
ATOM   3218 2HD2 LEU A 209      -4.487  -5.930 -16.689  1.00  0.00           H  
ATOM   3219 3HD2 LEU A 209      -3.859  -5.589 -18.320  1.00  0.00           H  
ATOM   3220  N   GLY A 210      -6.358  -1.150 -19.064  1.00  0.00           N  
ATOM   3221  CA  GLY A 210      -7.531  -0.302 -19.202  1.00  0.00           C  
ATOM   3222  C   GLY A 210      -8.429  -0.706 -20.354  1.00  0.00           C  
ATOM   3223  O   GLY A 210      -9.639  -0.475 -20.316  1.00  0.00           O  
ATOM   3224  OXT GLY A 210      -7.963  -1.254 -21.314  1.00  0.00           O  
ATOM   3225  H   GLY A 210      -5.440  -0.740 -19.157  1.00  0.00           H  
ATOM   3226 1HA  GLY A 210      -8.113  -0.333 -18.280  1.00  0.00           H  
ATOM   3227 2HA  GLY A 210      -7.218   0.731 -19.348  1.00  0.00           H  
TER                                                                             
HETATM 3229 FE1  HSS B 211      -1.601   2.675   0.492  1.00  0.00          FE  
HETATM 3230  N2  HSS B 211       0.050   2.038  -0.489  1.00  0.00           N  
HETATM 3231  C1  HSS B 211       1.003   1.173  -0.018  1.00  0.00           C  
HETATM 3232  C2  HSS B 211       2.018   0.922  -1.039  1.00  0.00           C  
HETATM 3233  C3  HSS B 211       3.260   0.105  -0.857  1.00  0.00           C  
HETATM 3234  C4  HSS B 211       3.006  -1.400  -1.057  1.00  0.00           C  
HETATM 3235  C5  HSS B 211       4.277  -2.294  -0.992  1.00  0.00           C  
HETATM 3236  O1  HSS B 211       4.140  -3.463  -0.541  1.00  0.00           O  
HETATM 3237  O3  HSS B 211       5.335  -1.762  -1.429  1.00  0.00           O  
HETATM 3238  C32 HSS B 211       1.642   1.653  -2.136  1.00  0.00           C  
HETATM 3239  C33 HSS B 211       0.422   2.355  -1.771  1.00  0.00           C  
HETATM 3240  C29 HSS B 211      -0.234   3.271  -2.580  1.00  0.00           C  
HETATM 3241  C26 HSS B 211      -1.325   4.048  -2.201  1.00  0.00           C  
HETATM 3242  C25 HSS B 211      -1.893   5.100  -3.018  1.00  0.00           C  
HETATM 3243  C22 HSS B 211      -2.873   5.703  -2.260  1.00  0.00           C  
HETATM 3244  C21 HSS B 211      -2.931   4.959  -1.003  1.00  0.00           C  
HETATM 3245  N3  HSS B 211      -1.972   3.975  -0.991  1.00  0.00           N  
HETATM 3246  C30 HSS B 211      -3.898   5.138  -0.022  1.00  0.00           C  
HETATM 3247  C19 HSS B 211      -4.035   4.393   1.146  1.00  0.00           C  
HETATM 3248  C18 HSS B 211      -5.102   4.569   2.111  1.00  0.00           C  
HETATM 3249  C15 HSS B 211      -4.876   3.641   3.111  1.00  0.00           C  
HETATM 3250  C14 HSS B 211      -3.668   2.918   2.730  1.00  0.00           C  
HETATM 3251  N4  HSS B 211      -3.187   3.384   1.539  1.00  0.00           N  
HETATM 3252  C31 HSS B 211      -3.052   1.937   3.507  1.00  0.00           C  
HETATM 3253  C12 HSS B 211      -1.851   1.308   3.216  1.00  0.00           C  
HETATM 3254  N1  HSS B 211      -1.103   1.515   2.083  1.00  0.00           N  
HETATM 3255  C6  HSS B 211       0.006   0.720   2.202  1.00  0.00           C  
HETATM 3256  C28 HSS B 211       1.000   0.578   1.238  1.00  0.00           C  
HETATM 3257  C7  HSS B 211      -0.024  -0.012   3.467  1.00  0.00           C  
HETATM 3258  C8  HSS B 211       1.022  -0.984   3.923  1.00  0.00           C  
HETATM 3259  C9  HSS B 211       2.393  -0.363   4.280  1.00  0.00           C  
HETATM 3260  C10 HSS B 211       3.634  -1.216   3.877  1.00  0.00           C  
HETATM 3261  O4  HSS B 211       4.754  -0.629   3.799  1.00  0.00           O  
HETATM 3262  O2  HSS B 211       3.405  -2.438   3.686  1.00  0.00           O  
HETATM 3263  C11 HSS B 211      -1.187   0.352   4.092  1.00  0.00           C  
HETATM 3264  C13 HSS B 211      -1.729  -0.095   5.415  1.00  0.00           C  
HETATM 3265  C16 HSS B 211      -5.664   3.345   4.299  1.00  0.00           C  
HETATM 3266  C17 HSS B 211      -6.277   4.223   5.112  1.00  0.00           C  
HETATM 3267  C20 HSS B 211      -6.241   5.530   1.982  1.00  0.00           C  
HETATM 3268  C23 HSS B 211      -3.672   6.856  -2.658  1.00  0.00           C  
HETATM 3269  C24 HSS B 211      -3.278   7.907  -3.395  1.00  0.00           C  
HETATM 3270  C27 HSS B 211      -1.418   5.468  -4.391  1.00  0.00           C  
HETATM 3271  C34 HSS B 211       2.341   1.774  -3.455  1.00  0.00           C  
HETATM 3272  C35 HSS B 211      -2.545   1.194  -0.029  1.00  0.00           C  
HETATM 3273  C36 HSS B 211      -1.913  -0.016  -0.628  1.00  0.00           C  
HETATM 3274  O5  HSS B 211      -1.514  -0.155  -1.773  1.00  0.00           O  
HETATM 3275  O6  HSS B 211      -1.792  -0.983   0.310  1.00  0.00           O  
HETATM 3276  C37 HSS B 211      -0.871  -2.057   0.003  1.00  0.00           C  
HETATM 3277  C38 HSS B 211      -0.887  -3.029   1.165  1.00  0.00           C  
HETATM 3278  C39 HSS B 211      -3.930   1.806  -1.876  1.00  0.00           C  
HETATM 3279  C40 HSS B 211      -4.696   0.703  -1.701  1.00  0.00           C  
HETATM 3280  C41 HSS B 211      -5.845   0.579  -0.805  1.00  0.00           C  
HETATM 3281  C43 HSS B 211      -6.605  -0.606  -0.823  1.00  0.00           C  
HETATM 3282  C45 HSS B 211      -7.690  -0.774   0.037  1.00  0.00           C  
HETATM 3283  C46 HSS B 211      -8.032   0.238   0.938  1.00  0.00           C  
HETATM 3284  C44 HSS B 211      -7.281   1.419   0.971  1.00  0.00           C  
HETATM 3285  C42 HSS B 211      -6.202   1.589   0.110  1.00  0.00           C  
HETATM 3286  H27 HSS B 211       3.668   0.249   0.149  1.00  0.00           H  
HETATM 3287  H26 HSS B 211       4.041   0.418  -1.557  1.00  0.00           H  
HETATM 3288  H5  HSS B 211       2.505  -1.572  -2.017  1.00  0.00           H  
HETATM 3289  H6  HSS B 211       2.304  -1.755  -0.286  1.00  0.00           H  
HETATM 3290  H25 HSS B 211       0.170   3.436  -3.573  1.00  0.00           H  
HETATM 3291  H30 HSS B 211      -4.641   5.902  -0.208  1.00  0.00           H  
HETATM 3292  H29 HSS B 211      -3.525   1.674   4.446  1.00  0.00           H  
HETATM 3293  H28 HSS B 211       1.804  -0.113   1.465  1.00  0.00           H  
HETATM 3294  H3  HSS B 211       0.630  -1.546   4.778  1.00  0.00           H  
HETATM 3295  H4  HSS B 211       1.216  -1.711   3.126  1.00  0.00           H  
HETATM 3296  H11 HSS B 211       2.463  -0.164   5.356  1.00  0.00           H  
HETATM 3297  H12 HSS B 211       2.510   0.613   3.793  1.00  0.00           H  
HETATM 3298  H24 HSS B 211      -1.056  -0.806   5.901  1.00  0.00           H  
HETATM 3299  H22 HSS B 211      -2.707  -0.581   5.310  1.00  0.00           H  
HETATM 3300  H23 HSS B 211      -1.868   0.751   6.101  1.00  0.00           H  
HETATM 3301  H2  HSS B 211      -5.767   2.287   4.538  1.00  0.00           H  
HETATM 3302  H10 HSS B 211      -6.859   3.875   5.960  1.00  0.00           H  
HETATM 3303  H9  HSS B 211      -6.205   5.296   4.980  1.00  0.00           H  
HETATM 3304  H19 HSS B 211      -6.409   5.824   0.942  1.00  0.00           H  
HETATM 3305  H21 HSS B 211      -7.168   5.083   2.359  1.00  0.00           H  
HETATM 3306  H20 HSS B 211      -6.074   6.451   2.558  1.00  0.00           H  
HETATM 3307  H1  HSS B 211      -4.716   6.828  -2.341  1.00  0.00           H  
HETATM 3308  H7  HSS B 211      -2.275   7.991  -3.802  1.00  0.00           H  
HETATM 3309  H8  HSS B 211      -3.970   8.710  -3.633  1.00  0.00           H  
HETATM 3310  H17 HSS B 211      -2.071   6.211  -4.856  1.00  0.00           H  
HETATM 3311  H16 HSS B 211      -0.405   5.893  -4.366  1.00  0.00           H  
HETATM 3312  H18 HSS B 211      -1.380   4.593  -5.050  1.00  0.00           H  
HETATM 3313  H13 HSS B 211       3.163   1.055  -3.530  1.00  0.00           H  
HETATM 3314  H15 HSS B 211       1.660   1.592  -4.295  1.00  0.00           H  
HETATM 3315  H14 HSS B 211       2.766   2.775  -3.601  1.00  0.00           H  
HETATM 3316  H31 HSS B 211      -3.435   0.947   0.554  1.00  0.00           H  
HETATM 3317  H33 HSS B 211      -1.188  -2.530  -0.932  1.00  0.00           H  
HETATM 3318  H32 HSS B 211       0.121  -1.623  -0.150  1.00  0.00           H  
HETATM 3319  H36 HSS B 211      -1.903  -3.389   1.358  1.00  0.00           H  
HETATM 3320  H34 HSS B 211      -0.259  -3.893   0.924  1.00  0.00           H  
HETATM 3321  H35 HSS B 211      -0.497  -2.562   2.073  1.00  0.00           H  
HETATM 3322  H38 HSS B 211      -3.097   1.793  -2.566  1.00  0.00           H  
HETATM 3323  H37 HSS B 211      -4.182   2.761  -1.438  1.00  0.00           H  
HETATM 3324  H39 HSS B 211      -4.406  -0.211  -2.215  1.00  0.00           H  
HETATM 3325  H41 HSS B 211      -6.335  -1.397  -1.517  1.00  0.00           H  
HETATM 3326  H43 HSS B 211      -8.265  -1.694   0.006  1.00  0.00           H  
HETATM 3327  H44 HSS B 211      -8.873   0.107   1.612  1.00  0.00           H  
HETATM 3328  H42 HSS B 211      -7.530   2.206   1.677  1.00  0.00           H  
HETATM 3329  H40 HSS B 211      -5.626   2.506   0.158  1.00  0.00           H  
TER                                                                             
CONECT 2248 3229                                                                
CONECT 3229 2248 3230 3245 3251                                                 
CONECT 3229 3254 3272                                                           
CONECT 3230 3229 3231 3239                                                      
CONECT 3231 3230 3232 3256                                                      
CONECT 3232 3231 3233 3238                                                      
CONECT 3233 3232 3234 3286 3287                                                 
CONECT 3234 3233 3235 3288 3289                                                 
CONECT 3235 3234 3236 3237                                                      
CONECT 3236 3235                                                                
CONECT 3237 3235                                                                
CONECT 3238 3232 3239 3271                                                      
CONECT 3239 3230 3238 3240                                                      
CONECT 3240 3239 3241 3290                                                      
CONECT 3241 3240 3242 3245                                                      
CONECT 3242 3241 3243 3270                                                      
CONECT 3243 3242 3244 3268                                                      
CONECT 3244 3243 3245 3246                                                      
CONECT 3245 3229 3241 3244                                                      
CONECT 3246 3244 3247 3291                                                      
CONECT 3247 3246 3248 3251                                                      
CONECT 3248 3247 3249 3267                                                      
CONECT 3249 3248 3250 3265                                                      
CONECT 3250 3249 3251 3252                                                      
CONECT 3251 3229 3247 3250                                                      
CONECT 3252 3250 3253 3292                                                      
CONECT 3253 3252 3254 3263                                                      
CONECT 3254 3229 3253 3255                                                      
CONECT 3255 3254 3256 3257                                                      
CONECT 3256 3231 3255 3293                                                      
CONECT 3257 3255 3258 3263                                                      
CONECT 3258 3257 3259 3294 3295                                                 
CONECT 3259 3258 3260 3296 3297                                                 
CONECT 3260 3259 3261 3262                                                      
CONECT 3261 3260                                                                
CONECT 3262 3260                                                                
CONECT 3263 3253 3257 3264                                                      
CONECT 3264 3263 3298 3299 3300                                                 
CONECT 3265 3249 3266 3301                                                      
CONECT 3266 3265 3302 3303                                                      
CONECT 3267 3248 3304 3305 3306                                                 
CONECT 3268 3243 3269 3307                                                      
CONECT 3269 3268 3308 3309                                                      
CONECT 3270 3242 3310 3311 3312                                                 
CONECT 3271 3238 3313 3314 3315                                                 
CONECT 3272 3229 3273 3278 3316                                                 
CONECT 3273 3272 3274 3275                                                      
CONECT 3274 3273                                                                
CONECT 3275 3273 3276                                                           
CONECT 3276 3275 3277 3317 3318                                                 
CONECT 3277 3276 3319 3320 3321                                                 
CONECT 3278 3272 3279 3322 3323                                                 
CONECT 3279 3278 3280 3324                                                      
CONECT 3280 3279 3281 3285                                                      
CONECT 3281 3280 3282 3325                                                      
CONECT 3282 3281 3283 3326                                                      
CONECT 3283 3282 3284 3327                                                      
CONECT 3284 3283 3285 3328                                                      
CONECT 3285 3280 3284 3329                                                      
CONECT 3286 3233                                                                
CONECT 3287 3233                                                                
CONECT 3288 3234                                                                
CONECT 3289 3234                                                                
CONECT 3290 3240                                                                
CONECT 3291 3246                                                                
CONECT 3292 3252                                                                
CONECT 3293 3256                                                                
CONECT 3294 3258                                                                
CONECT 3295 3258                                                                
CONECT 3296 3259                                                                
CONECT 3297 3259                                                                
CONECT 3298 3264                                                                
CONECT 3299 3264                                                                
CONECT 3300 3264                                                                
CONECT 3301 3265                                                                
CONECT 3302 3266                                                                
CONECT 3303 3266                                                                
CONECT 3304 3267                                                                
CONECT 3305 3267                                                                
CONECT 3306 3267                                                                
CONECT 3307 3268                                                                
CONECT 3308 3269                                                                
CONECT 3309 3269                                                                
CONECT 3310 3270                                                                
CONECT 3311 3270                                                                
CONECT 3312 3270                                                                
CONECT 3313 3271                                                                
CONECT 3314 3271                                                                
CONECT 3315 3271                                                                
CONECT 3316 3272                                                                
CONECT 3317 3276                                                                
CONECT 3318 3276                                                                
CONECT 3319 3277                                                                
CONECT 3320 3277                                                                
CONECT 3321 3277                                                                
CONECT 3322 3278                                                                
CONECT 3323 3278                                                                
CONECT 3324 3279                                                                
CONECT 3325 3281                                                                
CONECT 3326 3282                                                                
CONECT 3327 3283                                                                
CONECT 3328 3284                                                                
CONECT 3329 3285                                                                
# All scores below are weighted scores, not raw scores.
#BEGIN_POSE_ENERGIES_TABLE correct_surface_True/033_9_model_4_HMM_fr_HSS_run01_DE_5.pdb
label fa_atr fa_rep fa_sol fa_intra_atr_xover4 fa_intra_rep_xover4 fa_intra_sol_xover4 lk_ball lk_ball_iso lk_ball_bridge lk_ball_bridge_uncpl fa_elec fa_intra_elec pro_close hbond_sr_bb hbond_lr_bb hbond_bb_sc hbond_sc dslf_fa13 omega fa_dun_dev fa_dun_rot fa_dun_semi p_aa_pp hxl_tors ref rama_prepro total
weights 1 0.55 1 1 0.55 1 0.92 -0.38 -0.33 -0.33 1 1 1.25 1 1 1 1 1.25 0.48 0.69 0.76 0.78 0.61 1 1 0.5 NA
pose -1315.74 158.105 687.89 -80.8215 46.6103 35.2122 446.749 -455.868 -12.8128 -54.5617 -377.921 -33.8246 0 -144.623 -15.97 -28.0907 -16.2637 0 15.0583 23.1567 60.747 107.329 -55.2474 58.2058 68.0822 -48.1937 -932.797
VAL:NtermProteinFull_1 -4.68003 0.49745 0.65534 -0.30243 0.20974 0.04297 0.90954 -1.09194 -0.03378 -0.06545 -1.12547 1.89851 0 0 0 0 0 0 0.00366 0.02217 0.00903 0 0 0 2.085 0 -0.96571
SER_2 -4.08528 0.30435 3.46947 -0.02595 0 0.06664 2.12064 -1.68602 -0.05764 -0.14736 -1.33156 -0.53091 0 0 0 0 0 0 -0.01973 0.00254 0.1077 0 -0.41399 0.6255 -1.1772 -0.2794 -3.05822
LEU_3 -6.36887 0.60211 2.09357 -0.70801 0.60259 0.18398 1.46649 -1.76734 -0.02829 -0.13314 -0.47451 0.06338 0 0 0 0 0 0 -0.03797 0.02973 1.16321 0 -0.30235 0 0.72952 -0.46578 -3.35168
ASP_4 -5.2132 0.37514 5.07739 -0.11143 0.00933 0.30213 2.47048 -2.36088 -0.02949 -0.101 -2.8846 -0.27101 0 0 0 0 -0.86224 0 -0.02867 0.26801 0 1.43105 0.09925 0 -2.2837 -0.32998 -4.44341
ILE_5 -8.29471 1.19131 2.91235 -0.50946 0.61746 0.07096 2.49742 -2.36204 -0.06813 -0.25917 -1.01253 0.10352 0 0 0 0 0 0 -0.00826 0.06242 0.10549 0 -0.46487 0 1.0317 -0.14351 -4.53006
ALA_6 -6.95646 0.54734 2.49652 -0.02166 0 0 2.22041 -2.3122 -0.06241 -0.19421 -1.39308 -0.28716 0 0 0 0 0 0 -0.02665 0 0 0 -0.3258 0 2.3386 -0.22001 -4.19677
ILE_7 -9.17209 0.90982 2.46219 -0.50507 0.57177 0.06968 2.45022 -2.51129 -0.05927 -0.21594 -1.93105 0.10754 0 0 0 0 0 0 -0.0706 0.02694 0.07289 0 -0.45906 0 1.0317 -0.21066 -7.43228
ILE_8 -8.20055 0.91468 3.06835 -0.51527 0.61432 0.07399 2.46178 -2.4776 -0.0355 -0.22501 -2.15475 0.04086 0 0 0 0 0 0 -0.06162 0.04344 0.16919 0 -0.27649 0 1.0317 -0.05446 -5.58294
ILE_9 -9.70581 2.05711 1.42919 -0.50912 0.54847 0.07219 2.32557 -2.4512 -0.03202 -0.12171 -1.83719 0.05699 0 0 0 0 0 0 -0.05446 0.07133 0.06866 0 -0.41352 0 1.0317 -0.05723 -7.52104
LEU_10 -9.18139 1.57036 1.54409 -0.48885 0.33136 0.0699 2.02881 -2.3167 -0.06142 -0.32465 -1.45152 0.14868 0 0 0 0 0 0 0.20921 0.14471 0.26639 0 -0.27519 0 0.72952 -0.14726 -7.20396
VAL_11 -8.2332 1.10339 3.31899 -0.30873 0.24561 0.05315 2.46616 -2.68109 -0.09889 -0.48185 -2.07114 -0.06808 0 0 0 0 0 0 -0.06876 0.09337 -0.02466 0 -0.3112 0 2.085 -0.21804 -5.19994
ALA_12 -6.51871 0.90061 2.9546 -0.0206 0 0 2.60189 -2.463 -0.03179 -0.44188 -2.33246 -0.28491 0 0 0 0 0 0 0.14831 0 0 0 -0.16196 0 2.3386 -0.14346 -3.45475
ALA_13 -6.28573 0.41552 3.70882 -0.02178 0 0 2.65991 -2.65235 -0.07828 -0.29418 -2.27657 -0.28626 0 0 0 0 0 0 -0.00554 0 0 0 -0.26436 0 2.3386 -0.29965 -3.34187
ALA_14 -4.51393 0.3657 2.96139 -0.02186 0 0 2.0392 -1.93495 -0.01789 -0.07697 -0.7038 -0.28184 0 0 0 0 0 0 -0.04736 0 0 0 -0.15136 0 2.3386 -0.43885 -0.48392
LYS_15 -7.12773 0.90017 7.27141 -0.54192 0.22346 0.28491 3.46046 -3.13868 -0.15611 -0.23494 -6.75864 0.42598 0 0 0 0 -0.24654 0 0.20373 0.52309 2.66384 0 -0.16161 0 -1.6738 -0.34379 -4.42669
LEU_16 -6.65443 0.7423 1.59121 -0.49268 0.32827 0.0747 1.63571 -1.80232 -0.02824 -0.18396 -0.7659 0.10989 0 0 0 0 0 0 0.32166 0.40198 0.11215 0 -0.28669 0 0.72952 -0.25732 -4.42417
GLY_17 -1.86236 0.14374 1.98611 -5e-05 0 0 1.0166 -1.00145 -0.0259 -0.07109 -0.56931 -0.3109 0 0 0 0 0 0 0.14072 0 0 0 -1.38333 0 1.2108 -0.22486 -0.95127
THR_18 -4.32896 0.25061 3.26774 -0.10317 0.07773 0.06611 1.57046 -1.74122 -0.07846 -0.59393 -1.367 -0.38818 0 0 0 0 0 0 0.16006 0.01122 0.0935 0 -0.79488 2.28598 -1.425 -0.12752 -3.1649
THR_19 -3.77276 0.09923 3.86024 -0.11108 0.06803 0.0747 1.97913 -1.81422 -0.08726 -0.31302 -2.02355 -0.49287 0 0 0 -0.59918 0 0 -0.01855 0.03613 0.01551 0 -0.40078 2.29356 -1.425 -0.26947 -2.90121
VAL_20 -5.34759 0.6807 1.48691 -0.30345 0.21801 0.05186 1.40531 -1.62285 -0.09251 -0.27437 -0.90375 -0.0546 0 0 0 0 0 0 -0.06541 0.02103 0.02986 0 -0.22327 0 2.085 -0.33177 -3.24091
GLU_21 -4.16887 0.25467 4.35748 -0.45813 0.22999 1.23899 1.59924 -1.97396 -0.12133 -0.5563 -1.95603 -2.36966 0 0 0 0 0 0 -0.01263 0 0 3.97224 -0.25998 0 -2.5358 -0.36405 -3.12414
GLU_22 -5.92817 0.44847 6.09917 -0.64598 0.17403 1.06908 2.45803 -2.55645 -0.08599 -0.32243 -2.00545 -0.51839 0 0 0 -0.59918 -0.66808 0 0.08866 0 0 3.23596 -0.18829 0 -2.5358 -0.46285 -2.94366
ALA_23 -5.85349 0.16441 2.36521 -0.02201 0 0 2.0635 -2.1886 -0.07463 -0.41794 -1.51523 -0.29029 0 0 0 0 0 0 -0.03058 0 0 0 -0.38672 0 2.3386 -0.50585 -4.35361
VAL_24 -6.97784 0.87417 2.32178 -0.30234 0.21756 0.05105 2.29579 -2.25397 -0.08373 -0.23158 -1.63744 -0.02931 0 0 0 0 0 0 0.04866 0.00852 -0.02016 0 -0.38121 0 2.085 -0.31056 -4.32561
GLN_25 -5.21453 0.25598 4.2955 -0.64544 0.07275 0.65007 2.01222 -2.14087 -0.052 -0.28872 -1.91579 -0.23859 0 0 0 0 0 0 0.07143 0.04215 0 2.82531 -0.18735 0 -1.0644 -0.16117 -1.68344
GLN_26 -7.19316 0.60921 5.43779 -0.2583 0.02675 0.18027 2.90574 -2.79128 -0.05129 -0.3078 -2.66804 -0.39994 0 0 0 0 -0.66808 0 0.08937 0.1725 0 2.75997 -0.05361 0 -1.0644 -0.25093 -3.52525
ALA_27 -6.73539 0.8841 2.74778 -0.0217 0 0 2.44998 -2.40301 -0.01835 -0.19629 -2.18669 -0.28299 0 0 0 0 0 0 -0.04046 0 0 0 -0.2628 0 2.3386 -0.35286 -4.08006
LEU_28 -6.27265 0.55289 3.95846 -0.50517 0.46633 0.07677 2.06279 -2.31108 -0.10065 -0.30378 -1.88189 0.14325 0 0 0 0 0 0 0.14783 0.07745 0.23241 0 -0.28738 0 0.72952 -0.41237 -3.62726
TRP_29 -6.14178 0.49979 4.23599 -1.26141 0.08222 0.35831 2.09839 -2.12918 -0.05762 -0.25741 -2.12455 -0.22286 0 0 0 0 0 0 0.16074 0.08447 0 1.31012 -0.28596 0 3.035 -0.15252 -0.76825
LEU_30 -9.95695 1.2153 2.00942 -0.49432 0.35638 0.07316 2.27888 -2.48326 -0.05516 -0.34656 -1.60545 0.13856 0 0 0 0 0 0 -0.04336 0.27422 0.31444 0 -0.26454 0 0.72952 -0.14457 -8.0043
LYS_31 -7.76832 0.81536 5.94111 -0.40852 0.07896 0.16819 2.94566 -2.87245 -0.0376 -0.13704 -1.92116 0.09278 0 0 0 0 0 0 -0.00317 0.43125 0.93475 0 0.04697 0 -1.6738 -0.04868 -3.41573
THR_32 -3.0045 0.13356 3.35068 -0.20381 0.14506 0.06333 1.15542 -1.54291 -0.0603 -0.28849 -1.06387 -0.24512 0 0 0 0 0 0 0.5694 0 0.01308 0 0.00635 2.44587 -1.425 0.18129 0.23005
LYS_33 -4.40931 0.20789 2.75068 -0.74987 0.27816 0.48764 1.25399 -1.33065 -0.00571 -0.05093 -0.4454 0.04193 0 0 0 0 0 0 0.26618 0.0551 2.10339 0 0.01087 0 -1.6738 -0.04154 -1.25136
LEU_34 -5.67284 0.5753 0.55558 -0.52161 0.49378 0.09 1.03888 -1.22366 -0.04561 -0.19906 -0.93978 0.07324 0 0 0 0 0 0 -0.0228 0.04087 0.0341 0 -0.18243 0 0.72952 -0.36307 -5.53959
GLY_35 -1.83971 0.10192 1.80872 -5e-05 0 0 0.88588 -0.95207 -0.04098 -0.23115 -0.28634 -0.31338 0 0 0 0 0 0 0.26443 0 0 0 -0.72273 0 1.2108 -0.26664 -0.38131
VAL_36 -6.34821 0.89649 1.69533 -0.29916 0.1679 0.04303 1.57338 -1.74822 -0.03207 -0.27292 -1.21802 -0.06345 0 0 0 0 0 0 -0.02226 0.00757 -0.00149 0 -0.46971 0 2.085 -0.03044 -4.03726
SER_37 -4.6146 0.2633 4.64641 -0.02715 0 0.0698 2.85613 -2.11891 -0.03302 -0.07679 -1.98386 -0.47911 0 0 0 -1.82075 0 0 -0.02523 0.05865 0.09389 0 -0.41959 0.62494 -1.1772 -0.30595 -4.46904
LEU_38 -6.06077 0.36194 1.68744 -0.70695 0.42713 0.18841 1.45577 -1.5999 -0.06524 -0.15074 0.06394 0.05972 0 0 0 0 0 0 -0.00406 0.04689 0.9909 0 -0.26882 0 0.72952 -0.47859 -3.32341
ILE_39 -6.02671 1.40411 2.79162 -0.50677 0.57901 0.06988 1.80357 -1.85918 -0.07085 -0.18695 -0.77676 0.13476 0 0 0 0 0 0 -0.07017 0.03723 0.07174 0 -0.47033 0 1.0317 -0.12734 -2.17143
GLN_40 -7.21626 0.59476 5.36417 -0.25086 0.0226 0.18398 3.03725 -2.67998 -0.05974 -0.24716 -1.93503 -0.2836 0 0 0 -1.82075 0 0 0.19538 0.06864 0 2.92371 -0.17118 0 -1.0644 -0.11049 -3.44895
ALA_41 -7.15615 1.121 2.68951 -0.02172 0 0 2.55322 -2.44181 -0.04939 -0.11867 -1.63324 -0.284 0 0 0 0 0 0 -0.05911 0 0 0 -0.30758 0 2.3386 -0.43425 -3.80358
LEU_42 -9.8024 1.81137 2.33704 -0.48452 0.26389 0.07474 2.69404 -2.55536 -0.05511 -0.1332 -1.95282 0.10213 0 0 0 0 0 0 0.15106 0.51139 0.1278 0 -0.30348 0 0.72952 -0.42436 -6.90826
ILE_43 -9.41563 2.16096 2.56117 -0.71187 1.15041 0.11617 2.54312 -2.46537 -0.07298 -0.17717 -2.0747 0.22428 0 0 0 0 0 0 0.0133 0.67982 1.26301 0 -0.16789 0 1.0317 -0.22848 -3.57018
ILE_44 -9.3476 1.2761 1.29103 -0.51244 0.57955 0.07344 2.50316 -2.3839 -0.06393 -0.22592 -1.57171 0.02833 0 0 0 0 0 0 -0.05544 0.04907 0.11984 0 -0.32545 0 1.0317 -0.12101 -7.65517
LEU_45 -9.31189 1.22887 1.64833 -0.50426 0.48173 0.07178 2.53259 -2.43321 -0.07963 -0.19283 -1.17874 0.17873 0 0 0 0 0 0 0.19446 0.15419 0.2921 0 -0.26974 0 0.72952 -0.18194 -6.63996
LEU_46 -8.63306 1.04715 3.6787 -0.49752 0.43274 0.07282 2.53622 -2.80268 -0.05459 -0.15005 -1.77825 0.15128 0 0 0 0 0 0 0.05863 0.18875 0.3489 0 -0.25998 0 0.72952 -0.2672 -5.19863
ALA_47 -6.03973 0.61078 3.9392 -0.02125 0 0 2.70505 -2.63413 -0.17684 -0.78368 -1.59602 -0.27804 0 0 0 0 0 0 0.124 0 0 0 -0.26907 0 2.3386 -0.35263 -2.43375
ALA_48 -6.27145 0.46128 4.08206 -0.02078 0 0 2.96312 -2.83075 -0.12238 -0.35697 -1.80147 -0.27532 0 0 0 0 0 0 0.23934 0 0 0 -0.19295 0 2.3386 -0.36346 -2.15114
ALA_49 -4.38255 0.48346 2.83411 -0.02067 0 0 1.56318 -1.92075 -0.04215 -0.15602 -1.10624 -0.26675 0 0 0 0 0 0 0.10073 0 0 0 -0.11793 0 2.3386 -0.25964 -0.95261
ASN_50 -6.00357 0.24651 5.70399 -0.18034 0.02718 0.26219 2.96999 -2.7685 -0.07418 -0.3294 -2.36993 -0.22746 0 0 0 -0.85788 -0.705 0 -0.0014 0.08085 0 1.24825 0.11783 0 -0.87355 -0.14446 -3.87887
THR_51 -5.19984 0.76124 3.46619 -0.12445 0.0557 0.07331 2.06531 -2.2004 -0.24523 -0.64632 -0.86563 -1.04437 0 0 0 0 0 0 -0.03404 0 -0.00023 0 -0.33489 2.62184 -1.425 -0.27549 -3.35229
GLY_52 -1.80016 0.10334 2.00275 -5e-05 0 0 0.8115 -1.00353 -0.02263 -0.19124 -0.76938 -0.32204 0 0 0 0 0 0 -0.09248 0 0 0 -1.01263 0 1.2108 -0.56996 -1.65571
THR_53 -4.75188 0.52309 4.71286 -0.10274 0.0717 0.06516 2.33946 -2.28328 -0.24647 -1.05677 -1.90214 -0.42274 0 0 0 0 0 0 0.14809 0 0.08048 0 -0.78865 2.31392 -1.425 -0.31107 -3.03597
THR_54 -4.65646 0.54471 3.37799 -0.20588 0.16394 0.06363 2.36932 -1.92105 -0.06979 -0.40638 -2.45331 -0.69553 0 0 0 -1.05755 0 0 0.38806 0.02032 1.68696 0 -0.55355 2.34234 -1.425 0.1359 -2.35132
VAL_55 -5.16975 0.79555 0.86095 -0.29763 0.20131 0.04926 1.45654 -1.46068 -0.04703 -0.16575 -1.16121 -0.00274 0 0 0 -0.35756 0 0 -0.02202 0.01597 -0.02587 0 -0.35612 0 2.085 0.10422 -3.49756
GLU_56 -4.70307 0.39018 4.19475 -0.66031 0.17069 1.09346 2.10326 -1.98892 -0.05738 -0.29711 -1.82931 -0.45679 0 0 0 0 -0.97272 0 -0.04788 0.05021 0 3.35534 -0.23733 0 -2.5358 -0.29501 -2.72375
GLU_57 -6.00042 0.83685 5.66675 -0.21139 0.03615 0.27119 2.37059 -2.5337 -0.05306 -0.46293 -2.23738 -0.44919 0 0 0 -0.69999 0 0 0.0792 0.18837 0 3.21797 -0.24921 0 -2.5358 -0.47671 -3.24271
ALA_58 -5.43972 0.3571 2.78878 -0.02174 0 0 2.16769 -2.21975 -0.07079 -0.37402 -1.67027 -0.28384 0 0 0 0 0 0 -0.04378 0 0 0 -0.30196 0 2.3386 -0.50531 -3.27902
VAL_59 -7.24195 1.01819 2.19035 -0.30464 0.23316 0.05154 2.24764 -2.2262 -0.08592 -0.28877 -1.81024 -0.01326 0 0 0 0 0 0 0.03034 0.08625 -0.01926 0 -0.3638 0 2.085 -0.29536 -4.7069
GLN_60 -5.77429 0.47309 5.64381 -0.26025 0.02781 0.18888 2.59501 -2.53162 -0.03879 -0.23839 -2.91126 -0.3784 0 0 0 0 -0.97272 0 -0.02707 0.02099 0 2.99382 0.05931 0 -1.0644 -0.03047 -2.22495
GLU_61 -5.41287 0.27816 4.57765 -0.21175 0.02173 0.24931 1.87579 -2.27713 -0.04773 -0.47178 -1.93946 -0.46631 0 0 0 0 0 0 -0.04018 0.13909 0 2.91115 -0.29385 0 -2.5358 -0.2319 -3.87587
ALA_62 -6.10059 1.04951 2.75155 -0.02138 0 0 2.40316 -2.24299 -0.01833 -0.24113 -2.27142 -0.27702 0 0 0 0 0 0 -0.01904 0 0 0 -0.16889 0 2.3386 -0.36634 -3.18432
LEU_63 -5.56582 0.31925 3.44217 -0.5078 0.48328 0.07584 1.87326 -2.01195 -0.08074 -0.22322 -2.16216 0.14035 0 0 0 0 0 0 0.17503 0.0569 0.16672 0 -0.28869 0 0.72952 -0.26644 -3.64451
GLN_64 -5.13258 0.44123 5.18434 -0.26254 0.03138 0.20066 1.96405 -2.31834 -0.06931 -0.42584 -1.99799 -0.42366 0 0 0 0 0 0 0.03015 0.06753 0 2.95565 -0.00088 0 -1.0644 -0.14236 -0.96291
LEU_65 -8.41243 0.83009 2.13938 -0.69797 0.57597 0.17307 2.133 -2.24879 -0.05229 -0.33187 -1.79245 0.08474 0 0 0 0 0 0 0.10721 0.14326 0.82572 0 -0.25271 0 0.72952 -0.12825 -6.17481
LYS_66 -8.36693 0.99776 6.31358 -0.48652 0.10315 0.34023 3.0416 -3.03587 -0.13323 -0.33528 -2.95641 0.37383 0 0 0 0 0 0 0.00082 0.35948 1.74046 0 0.0363 0 -1.6738 -0.04985 -3.73071
THR_67 -3.47866 0.21637 3.77801 -0.20225 0.14038 0.06211 1.3398 -1.72765 -0.05259 -0.2705 -1.12603 -0.19996 0 0 0 0 0 0 0.09281 0 -0.00797 0 -0.02756 2.44587 -1.425 0.12605 -0.31678
LYS_68 -3.74756 0.27614 3.22167 -0.30425 0.02625 0.11471 1.21815 -1.46155 -0.02075 -0.14222 -0.59666 0.09443 0 0 0 0 0 0 -0.04582 0.13307 0.96954 0 -0.03231 0 -1.6738 -0.16787 -2.13881
LEU_69 -5.96761 1.09366 0.45852 -0.50528 0.45332 0.07596 1.0077 -1.28456 -0.04224 -0.1541 -0.50902 0.1342 0 0 0 0 0 0 0.238 0.03862 0.07033 0 -0.26529 0 0.72952 -0.34889 -4.77714
GLY_70 -1.91735 0.08867 1.88651 -5e-05 0 0 1.02529 -0.98551 -0.05806 -0.23891 -0.49234 -0.30764 0 0 0 0 0 0 0.26902 0 0 0 -1.20979 0 1.2108 -0.02291 -0.75227
VAL_71 -6.25203 1.55176 1.85947 -0.30005 0.20832 0.04198 1.72775 -1.727 -0.06962 -0.28244 -2.03041 0.04607 0 0 0 0 0 0 0.01626 0.00064 -5e-05 0 -0.26929 0 2.085 0.38471 -3.00892
SER_72 -4.70611 0.38444 5.15636 -0.0267 0 0.06858 2.84588 -2.23607 -0.09522 -0.36521 -1.83182 -0.52766 0 0 0 -1.4361 0 0 -0.00543 0.10815 0.10002 0 -0.42012 0.75407 -1.1772 0.00729 -3.40286
LEU_73 -6.42141 0.36756 1.67861 -0.70704 0.50886 0.17746 1.27068 -1.64843 -0.04237 -0.16941 -0.18231 0.09758 0 0 0 0 0 0 -0.03109 0.04311 1.00261 0 -0.28022 0 0.72952 -0.47502 -4.08131
PHE_74 -8.98774 1.41051 1.10754 -0.85909 0.03743 0.2616 1.78097 -1.84228 -0.02835 -0.13517 -0.76508 -0.04673 0 0 0 0 0 0 -0.02513 0.07317 0 1.71223 -0.16876 0 1.4028 -0.22681 -5.29891
GLU_75 -8.13284 0.84551 7.23773 -0.21399 0.04565 0.28226 3.46682 -3.28072 -0.15957 -0.64232 -3.37426 -0.47971 0 0 0 -1.4361 0 0 0.06485 0.30221 0 3.11578 -0.19588 0 -2.5358 -0.29118 -5.38154
ALA_76 -6.81949 0.41437 2.78183 -0.02083 0 0 2.35105 -2.35481 -0.03675 -0.13008 -1.66769 -0.27238 0 0 0 0 0 0 -0.00559 0 0 0 -0.18981 0 2.3386 -0.39468 -4.00626
LEU_77 -9.19183 1.61811 2.37552 -0.47279 0.18679 0.07013 2.36157 -2.5029 -0.02427 -0.11114 -2.19507 0.10118 0 0 0 0 0 0 0.07331 0.85604 0.28015 0 -0.27351 0 0.72952 -0.2827 -6.40189
ALA_78 -5.34775 0.29221 2.94338 -0.02212 0 0 2.4287 -2.18735 -0.03254 -0.15829 -2.28115 -0.28583 0 0 0 0 0 0 0.00791 0 0 0 -0.24753 0 2.3386 -0.39619 -2.94795
ILE_79 -8.91657 1.1346 1.94918 -0.50802 0.55127 0.07184 2.57754 -2.49871 -0.06743 -0.26786 -1.84235 0.05732 0 0 0 0 0 0 -0.04887 0.13748 0.1043 0 -0.42659 0 1.0317 -0.29422 -7.25539
LEU_80 -8.06304 0.79885 2.43984 -0.49688 0.43421 0.06935 2.04104 -2.40786 -0.07118 -0.25276 -1.59126 0.16897 0 0 0 0 0 0 0.04947 0.09635 0.29454 0 -0.26492 0 0.72952 -0.17444 -6.20021
SER_81 -6.55447 0.60185 5.3755 -0.02913 0 0.02352 2.81317 -2.82829 -0.10194 -0.56361 -2.56795 -0.04948 0 0 0 0 -0.705 0 -0.00197 0.00072 0.42597 0 0.31674 1.722 -1.1772 -0.10729 -3.40686
ALA_82 -6.25012 0.84498 2.89289 -0.02158 0 0 2.17986 -2.36041 -0.05386 -0.42181 -1.85862 -0.28315 0 0 0 0 0 0 -0.03056 0 0 0 -0.25121 0 2.3386 -0.17011 -3.44513
ALA_83 -6.27175 0.70297 3.81592 -0.01975 0 0 2.7975 -2.74013 -0.15546 -0.37471 -1.86829 -0.26072 0 0 0 0 0 0 -0.00726 0 0 0 0.09939 0 2.3386 -0.08621 -2.02991
ALA_84 -3.88716 0.47462 2.57628 -0.01955 0 0 1.42774 -1.71899 -0.04106 -0.16438 -0.93796 -0.2522 0 0 0 0 0 0 0.09572 0 0 0 -0.01992 0 2.3386 0.1244 -0.00385
GLN_85 -5.13282 0.64688 3.44229 -0.60873 0.06177 0.60089 1.71126 -1.8219 -0.00982 -0.27188 -1.62425 -0.27027 0 0 0 -0.85788 0 0 -0.04954 0.17242 0 2.52371 -0.1688 0 -1.0644 -0.12317 -2.84425
LEU_86 -6.25512 0.59201 1.36418 -0.7143 0.95233 0.2088 1.26778 -1.65956 -0.02736 -0.1586 -0.88999 -0.0685 0 0 0 0 0 0 -0.03965 0.15743 3.21309 0 -0.14336 0 0.72952 -0.37273 -1.84404
GLY_87 -1.87465 0.25594 2.0083 -5e-05 0 0 0.90007 -1.01039 -0.05027 -0.1348 -0.76709 -0.31509 0 0 0 0 0 0 -0.16512 0 0 0 -1.23881 0 1.2108 -0.47793 -1.65909
THR_88 -5.49764 0.8045 4.33706 -0.10468 0.08547 0.06874 1.81959 -2.24947 -0.12481 -0.61188 -1.60657 -0.42928 0 0 0 0 0 0 0.0824 0.08625 0.06774 0 -0.7562 2.31392 -1.425 -0.33099 -3.47084
THR_89 -4.25564 0.18526 4.50851 -0.11072 0.08036 0.07387 2.39639 -2.12206 -0.08951 -0.41794 -2.21466 -0.60373 0 0 0 -0.77639 0 0 -0.02406 0.17288 0.01316 0 -0.50299 2.29046 -1.425 -0.32836 -3.15017
VAL_90 -5.44555 0.67972 1.67456 -0.30336 0.2194 0.05158 1.50084 -1.71933 -0.08587 -0.26496 -1.059 -0.02837 0 0 0 0 0 0 -0.0699 0.00537 -0.0031 0 -0.23877 0 2.085 -0.32076 -3.3225
GLU_91 -4.39681 0.22211 4.59582 -0.4657 0.26613 1.26378 1.61649 -2.11563 -0.09437 -0.36232 -1.70241 -2.39335 0 0 0 0 0 0 0.14989 0.0517 0 3.96983 -0.24421 0 -2.5358 -0.3574 -2.53224
GLU_92 -6.92332 0.99028 7.4799 -0.33538 0.06615 0.35258 3.12669 -3.08868 -0.11393 -0.47543 -3.61385 -0.46031 0 0 0 -0.77639 -1.02969 0 0.1312 0 0 4.02041 -0.25736 0 -2.5358 -0.49227 -3.9352
ALA_93 -6.25173 0.4734 2.83068 -0.02218 0 0 2.40172 -2.36595 -0.07032 -0.33546 -1.74341 -0.29009 0 0 0 0 0 0 0.09767 0 0 0 -0.29877 0 2.3386 -0.53741 -3.77324
VAL_94 -7.54416 1.18802 2.28979 -0.30422 0.23321 0.05123 2.3436 -2.36807 -0.07164 -0.21856 -1.74494 0.00079 0 0 0 0 0 0 -0.06761 0.13527 -0.01148 0 -0.36035 0 2.085 -0.28293 -4.64704
ASN_95 -5.26134 0.19327 4.89607 -0.17571 0.0356 0.2539 2.07104 -2.42927 -0.04577 -0.19727 -1.59861 -0.20178 0 0 0 0 0 0 0.01624 0.00277 0 1.14289 0.50533 0 -0.87355 0.11095 -1.55524
ARG_96 -7.94835 0.62578 5.93498 -0.62403 0.16426 0.32278 3.064 -2.89126 -0.0692 -0.35945 -3.59755 0.43079 0 0 0 0 -1.02969 0 -0.02331 0.1725 2.18939 0 -0.0379 0 -1.281 -0.03247 -4.98971
ALA_97 -6.7233 0.86894 2.86651 -0.02186 0 0 2.53016 -2.45232 -0.01746 -0.16119 -2.42335 -0.28338 0 0 0 0 0 0 -0.0064 0 0 0 -0.23308 0 2.3386 -0.37015 -4.08827
LEU_98 -6.30344 0.54828 3.94885 -0.49861 0.41325 0.07466 2.06458 -2.31275 -0.07212 -0.29304 -1.91264 0.13772 0 0 0 0 0 0 -0.00196 0.18488 0.23529 0 -0.28703 0 0.72952 -0.38832 -3.7329
ASN_99 -5.08241 0.31882 5.16899 -0.17654 0.03655 0.25661 2.04321 -2.37492 -0.03618 -0.15282 -1.74846 -0.21004 0 0 0 0 0 0 0.21493 0 0 1.17001 0.50946 0 -0.87355 -0.03462 -0.97096
LEU_100 -8.41949 0.98104 2.60561 -0.49747 0.39793 0.07426 2.35745 -2.41027 -0.03973 -0.28027 -1.82115 0.1358 0 0 0 0 0 0 -0.02735 0.18744 0.32835 0 -0.26169 0 0.72952 -0.00224 -5.96226
LYS_101 -7.87868 0.68152 5.84968 -0.4128 0.08697 0.17366 2.8943 -2.83979 -0.06381 -0.24362 -1.99278 0.07902 0 0 0 0 0 0 -0.02229 0.30359 0.92086 0 0.00246 0 -1.6738 0.03408 -4.10143
THR_102 -3.20956 0.2358 3.51394 -0.19691 0.1262 0.05873 1.22091 -1.61237 -0.07472 -0.29591 -1.23922 -0.18053 0 0 0 0 0 0 0.48459 0 0.02204 0 -0.00741 2.44587 -1.425 0.34317 0.20962
LYS_103 -3.55901 0.23047 2.90318 -0.30334 0.0263 0.11418 1.13259 -1.33501 -0.0061 -0.08294 -0.4399 0.09199 0 0 0 0 0 0 0.21187 0.05602 0.94391 0 -0.0421 0 -1.6738 -0.04877 -1.78046
LEU_104 -5.77422 1.71345 0.61303 -0.52645 0.58013 0.09265 1.25023 -1.34229 -0.02733 -0.0934 -0.8752 0.07587 0 0 0 0 0 0 0.05685 0 0.02671 0 -0.1862 0 0.72952 -0.53485 -4.22151
GLY_105 -1.88903 0.16496 1.84941 -5e-05 0 0 0.83539 -0.9793 -0.04352 -0.12493 -0.64967 -0.32008 0 0 0 0 0 0 0.36962 0 0 0 -0.65894 0 1.2108 -0.45354 -0.68889
VAL_106 -6.01629 1.39649 1.61492 -0.29712 0.19905 0.04141 1.53805 -1.70272 -0.01589 -0.18544 -0.7917 -0.0614 0 0 0 0 0 0 0.07015 0.01968 -0.00138 0 -0.40474 0 2.085 -0.07602 -2.58795
ASP_107 -4.8753 0.33162 5.64824 -0.25064 0.17695 0.84595 2.64629 -2.4827 -0.04988 -0.25005 -4.78548 -0.51472 0 0 0 -0.47971 -0.5043 0 0.46551 0.08265 0 1.37894 -0.44257 0 -2.2837 -0.05651 -5.3994
LEU_108 -7.47389 0.8489 2.33242 -0.69797 0.95562 0.18671 1.46792 -1.96712 -0.01341 -0.04539 -0.70817 0.02991 0 0 0 0 0 0 0.35867 0.27079 2.11151 0 -0.26229 0 0.72952 -0.27133 -2.14758
ALA_109 -5.07739 0.30751 3.07324 -0.02209 0 0 1.64512 -1.97982 -0.07893 -0.2665 -1.22855 -0.28199 0 0 0 0 0 0 0.20454 0 0 0 -0.13528 0 2.3386 -0.30488 -1.80643
THR_110 -7.1452 1.11192 4.42542 -0.20106 0.12127 0.06243 2.98357 -2.6789 -0.07701 -0.18112 -3.62184 -0.12144 0 0 0 -0.47971 -0.5043 0 0.10723 0.16645 0.05447 0 0.02769 2.3034 -1.425 -0.19168 -5.26341
ALA_111 -6.67575 1.12016 2.31132 -0.02066 0 0 2.39567 -2.33671 -0.10173 -0.34265 -1.14127 -0.27204 0 0 0 0 0 0 0.08635 0 0 0 -0.09998 0 2.3386 -0.07004 -2.80873
ALA_112 -5.96812 0.3534 2.7893 -0.02247 0 0 2.22114 -2.24017 -0.02031 -0.20533 -1.95751 -0.29362 0 0 0 0 0 0 0.03151 0 0 0 -0.27995 0 2.3386 -0.37355 -3.62708
LEU_113 -10.5725 2.88966 2.84824 -0.7151 0.66937 0.19101 2.86545 -2.78287 -0.01802 -0.09572 -2.91521 0.07489 0 0 0 0 0 0 -0.03851 0.06031 0.91993 0 -0.26603 0 0.72952 -0.46988 -6.62544
ALA_114 -5.78966 0.53831 2.83613 -0.02214 0 0 2.24986 -2.24682 -0.0621 -0.14536 -1.77326 -0.28692 0 0 0 0 0 0 -0.05826 0 0 0 -0.24073 0 2.3386 -0.41962 -3.08197
LEU_115 -9.0686 0.97344 1.73518 -0.50115 0.45388 0.06923 2.33952 -2.33819 -0.07764 -0.18163 -1.23462 0.1801 0 0 0 0 0 0 0.08261 0.21353 0.38972 0 -0.24724 0 0.72952 -0.35213 -6.83446
LEU_116 -9.08066 1.54851 3.65618 -0.48651 0.23274 0.07672 2.07224 -2.70314 -0.07966 -0.31539 -1.73576 0.09956 0 0 0 0 0 0 0.04637 1.30422 0.19215 0 -0.30098 0 0.72952 -0.24716 -4.99103
THR_117 -8.28308 1.18872 4.63318 -0.20066 0.12769 0.06145 3.16427 -2.94961 -0.06619 -0.63155 -2.62143 -0.1193 0 0 0 0 0 0 0.07472 0.04557 0.00125 0 -0.00752 2.33315 -1.425 -0.10254 -4.77686
ALA_118 -6.54958 0.89402 3.3738 -0.02161 0 0 2.53348 -2.65325 -0.10789 -0.3369 -1.78696 -0.28348 0 0 0 0 0 0 -0.04635 0 0 0 -0.25971 0 2.3386 -0.15274 -3.05857
ALA_119 -4.63089 0.47765 2.402 -0.01987 0 0 1.57533 -1.82756 -0.02592 -0.07221 -1.17118 -0.26171 0 0 0 0 0 0 0.50103 0 0 0 -0.11443 0 2.3386 -0.28414 -1.1133
LYS_120 -5.16742 0.74271 5.64754 -0.31248 0.03387 0.13542 2.98976 -2.48294 -0.2924 -0.39297 -6.75495 -0.01785 0 0 0 0 -0.58246 0 0.71582 0.10635 0.88949 0 -0.16664 0 -1.6738 -0.27215 -6.85509
LEU_121 -6.23178 0.92268 1.65338 -0.51231 0.49372 0.08623 1.32903 -1.69495 -0.04436 -0.1331 -0.59495 0.09122 0 0 0 0 0 0 0.17101 0.26676 0.05323 0 -0.17712 0 0.72952 -0.42418 -4.01597
GLY_122 -1.78824 0.1857 1.90144 -5e-05 0 0 0.85584 -0.95894 -0.05902 -0.27258 -0.8074 -0.32049 0 0 0 0 0 0 -0.08747 0 0 0 -1.06516 0 1.2108 -0.52238 -1.72795
THR_123 -4.60386 0.33822 3.81474 -0.10368 0.08402 0.06601 1.73495 -1.95692 -0.09768 -0.6507 -1.90366 -0.39905 0 0 0 0 0 0 0.06872 0.05376 0.07904 0 -0.78497 2.28902 -1.425 -0.34244 -3.73947
THR_124 -4.70402 0.29135 5.39761 -0.11116 0.08186 0.07464 3.1207 -2.41869 -0.09048 -0.3654 -2.74024 -0.58293 0 0 0 -1.51599 0 0 -0.02233 0.19202 0.01348 0 -0.48654 2.28888 -1.425 -0.28585 -3.28809
VAL_125 -5.8045 0.80909 1.31991 -0.30391 0.22423 0.05161 1.25617 -1.67003 -0.07545 -0.27142 -0.973 -0.01863 0 0 0 0 0 0 -0.05363 7e-05 -0.01232 0 -0.23987 0 2.085 -0.33884 -4.01552
GLU_126 -4.18303 0.20625 4.4602 -0.46508 0.27503 1.26534 1.50028 -1.98784 -0.11786 -0.66449 -2.07782 -2.40425 0 0 0 0 0 0 -0.04312 0.05047 0 3.96645 -0.2477 0 -2.5358 -0.35143 -3.3544
GLU_127 -5.56867 0.37944 6.42459 -0.20832 0.02736 0.26097 3.09391 -2.68626 -0.10569 -0.64596 -2.35869 -0.4194 0 0 0 -1.51599 0 0 -0.02977 0.14205 0 3.47728 -0.17042 0 -2.5358 -0.41022 -2.8496
ALA_128 -5.66978 0.50079 2.60265 -0.02179 0 0 2.11004 -2.19446 -0.06875 -0.396 -1.57052 -0.28387 0 0 0 0 0 0 -0.02091 0 0 0 -0.25041 0 2.3386 -0.41753 -3.34196
VAL_129 -6.92198 1.53631 2.23995 -0.30838 0.24519 0.05299 2.20099 -2.21047 -0.04461 -0.14212 -1.66184 -0.06293 0 0 0 0 0 0 -0.05776 0.09971 -0.02282 0 -0.36514 0 2.085 -0.27285 -3.61078
GLN_130 -5.41736 0.43324 4.54547 -0.64266 0.07055 0.64355 2.06973 -2.27361 -0.05204 -0.33157 -1.99802 -0.2378 0 0 0 0 0 0 0.03473 0.07095 0 2.93241 -0.11602 0 -1.0644 -0.14578 -1.47863
GLU_131 -6.02897 0.3776 4.91647 -0.33288 0.03863 0.32438 2.05725 -2.44123 -0.06395 -0.52318 -2.0325 -0.50787 0 0 0 0 0 0 0.21234 0.08625 0 4.06218 -0.23389 0 -2.5358 -0.3402 -2.96537
ALA_132 -6.73216 0.73514 2.57384 -0.02228 0 0 2.45751 -2.33251 -0.01786 -0.17331 -2.23325 -0.28941 0 0 0 0 0 0 -8e-05 0 0 0 -0.24483 0 2.3386 -0.47862 -4.41919
LEU_133 -6.87055 0.72149 3.74048 -0.50035 0.45442 0.07609 2.17662 -2.34933 -0.06842 -0.21464 -2.00322 0.13753 0 0 0 0 0 0 0.13884 0.27163 0.21429 0 -0.29381 0 0.72952 -0.41979 -4.0592
GLN_134 -5.2067 0.5429 5.24531 -0.26142 0.03337 0.19811 2.1763 -2.34826 -0.06594 -0.39443 -2.16285 -0.40269 0 0 0 0 0 0 0.10304 0.07873 0 2.81782 0.02068 0 -1.0644 -0.20299 -0.89342
LEU_135 -8.55749 1.10085 1.94875 -0.71663 0.60074 0.19707 1.86032 -2.19874 -0.0413 -0.26179 -1.45936 0.07426 0 0 0 0 0 0 0.12999 0.02453 0.94356 0 -0.27298 0 0.72952 -0.17546 -6.07417
LYS_136 -8.43165 1.111 6.17935 -0.4874 0.10039 0.34334 3.05442 -3.00308 -0.06548 -0.18773 -2.54384 0.34342 0 0 0 0 0 0 -0.01259 0.36307 1.74728 0 0.00917 0 -1.6738 -0.0734 -3.22753
THR_137 -3.43825 0.21536 3.78067 -0.19983 0.13446 0.06058 1.4012 -1.74225 -0.05782 -0.22064 -1.46796 -0.18504 0 0 0 0 0 0 0.3899 0 0.00957 0 -0.02329 2.44587 -1.425 0.19944 -0.12303
LYS_138 -3.92788 0.35504 3.26503 -0.30352 0.02509 0.11223 1.2799 -1.48538 -0.01525 -0.12763 -0.62702 0.11044 0 0 0 0 0 0 -0.01381 0.24324 1.16273 0 -0.00318 0 -1.6738 -0.03851 -1.66229
LEU_139 -5.73078 0.90185 0.07965 -0.52055 0.52227 0.09148 0.70554 -1.2355 -0.04679 -0.13369 -0.59358 0.07453 0 0 0 0 0 0 0.10957 0.01826 0.02681 0 -0.18899 0 0.72952 -0.46659 -5.65701
GLY_140 -1.97944 0.11871 1.93613 -5e-05 0 0 0.94537 -1.01793 -0.05716 -0.27057 -0.70063 -0.31915 0 0 0 0 0 0 0.51016 0 0 0 -0.32117 0 1.2108 -0.26583 -0.21077
VAL_141 -6.57597 1.50814 2.32347 -0.3 0.20417 0.04253 1.64821 -1.92665 -0.02222 -0.19048 -1.87104 -0.02521 0 0 0 0 0 0 0.07587 0.00698 -0.00153 0 -0.404 0 2.085 0.14913 -3.2736
SER_142 -4.77238 0.31299 5.20084 -0.03506 1e-05 0.066 3.10817 -2.24403 -0.04603 -0.18608 -2.84269 -0.26319 0 0 0 -1.24107 -0.73259 0 -0.02634 0.00077 0.08802 0 -0.44441 1.78872 -1.1772 -0.15375 -3.5993
LEU_143 -7.34403 0.71648 1.10411 -0.7056 0.85751 0.18364 1.34647 -1.67264 -0.01984 -0.22998 -0.59098 0.05387 0 0 0 0 0 0 0.2565 0.06163 1.51437 0 -0.31952 0 0.72952 -0.47623 -4.53474
ILE_144 -8.23681 1.25316 1.66877 -0.70084 1.39226 0.11041 2.17848 -2.18532 -0.05428 -0.13689 -1.38928 0.27025 0 0 0 0 0 0 -0.01976 0.48924 1.47461 0 -0.39229 0 1.0317 -0.19922 -3.4458
GLU_145 -7.99024 1.20682 6.35748 -0.21029 0.0149 0.29242 3.19553 -2.95276 -0.08555 -0.3442 -3.63701 -0.44274 0 0 0 -1.24107 -0.73259 0 -0.02628 0.91971 0 4.36136 -0.15593 0 -2.5358 -0.2193 -4.22553
ALA_146 -6.89744 0.62063 2.46193 -0.02069 0 0 2.35815 -2.33524 -0.05601 -0.27662 -1.58923 -0.2686 0 0 0 0 0 0 0.09906 0 0 0 -0.04308 0 2.3386 -0.22378 -3.83231
LEU_147 -10.2701 1.51926 2.5858 -0.49347 0.33266 0.07722 2.61925 -2.71096 -0.00532 -0.05578 -1.93748 0.11514 0 0 0 0 0 0 0.12267 0.84483 0.15786 0 -0.31331 0 0.72952 -0.18544 -6.86761
HIS_D:MP-NE2-connect_148 -9.89325 0.9652 5.34539 -0.40563 0.00413 0.33442 3.02667 -3.34145 -0.0506 -0.30251 -3.49686 -0.26854 0 0 0 0 0 0 0.20219 0.96654 0 2.64216 0.09162 0 0.13443 -0.31637 -4.36246
ILE_149 -9.3469 1.38798 2.34831 -0.51515 0.66364 0.07429 2.67354 -2.62839 -0.07315 -0.18457 -1.57793 -0.02037 0 0 0 0 0 0 0.07119 0.07118 0.17201 0 -0.40021 0 1.0317 -0.17421 -6.42705
LEU_150 -9.99345 1.24868 1.61582 -0.53238 0.2956 0.07334 2.29802 -2.52439 -0.06278 -0.16231 -1.28812 -0.00829 0 0 0 0 0 0 0.24941 0.15395 3.43118 0 -0.21682 0 0.72952 -0.10591 -4.79895
LEU_151 -9.02358 2.10559 4.29502 -0.49245 0.36623 0.07277 3.38106 -3.02635 -0.09179 -0.37006 -1.99868 0.13852 0 0 0 0 0 0 -0.00729 0.3901 0.44143 0 -0.24387 0 0.72952 -0.18413 -3.51795
THR_152 -8.79477 1.87352 4.83124 -0.20362 0.13313 0.06311 3.73236 -3.16832 -0.01318 -0.22001 -2.51416 -0.10315 0 0 0 0 0 0 0.26449 0.02124 0.03439 0 0.11172 2.35244 -1.425 -0.01773 -3.0423
ALA_153 -6.79814 0.66087 3.27855 -0.02134 0 0 2.50178 -2.70521 -0.08345 -0.14509 -2.42974 -0.27995 0 0 0 0 0 0 0.02811 0 0 0 -0.25235 0 2.3386 -0.12191 -4.02926
ALA_154 -4.50302 0.48204 2.31206 -0.02112 0 0 1.68848 -1.83028 -0.01674 -0.04861 -0.78013 -0.27294 0 0 0 0 0 0 -0.01207 0 0 0 -0.13298 0 2.3386 -0.32848 -1.1252
VAL_155 -5.64547 1.23267 1.02631 -0.27649 0.2299 0.03408 1.45134 -1.6226 -0.05109 -0.09573 -0.52721 0.38308 0 0 0 0 0 0 0.56608 0.00198 0.53793 0 0.19563 0 2.085 -0.08385 -0.55843
LEU_156 -6.45535 0.9683 1.43372 -0.51093 0.54815 0.08004 1.28087 -1.64926 -0.02759 -0.20122 -0.13569 0.12959 0 0 0 0 0 0 -0.0494 0.08814 0.08802 0 -0.26814 0 0.72952 -0.11282 -4.06404
GLY_157 -1.76088 0.11155 1.96783 -5e-05 0 0 1.07647 -0.95806 -0.05676 -0.18717 -0.72955 -0.30984 0 0 0 0 0 0 -0.07057 0 0 0 -1.38536 0 1.2108 -0.22898 -1.32057
THR_158 -4.49049 0.55449 2.06023 -0.18535 0.14308 0.05762 1.51615 -1.51042 -0.02965 -0.30908 -1.29294 -0.78632 0 0 0 -0.34144 0 0 -0.04126 0.08116 0.54288 0 -0.74944 2.28713 -1.425 0.19356 -3.72509
THR_159 -4.12644 0.43283 3.8884 -0.11126 0.06693 0.07572 2.22067 -1.95405 -0.09985 -0.34756 -2.04023 -0.56527 0 0 0 -0.94968 0 0 -0.01638 0.02999 0.01028 0 -0.45345 2.30328 -1.425 0.04037 -3.0207
VAL_160 -6.40354 0.98271 1.81005 -0.30373 0.20291 0.05188 1.73136 -1.95412 -0.08783 -0.29429 -1.22008 -0.04991 0 0 0 0 0 0 -0.04314 0.01361 -0.00756 0 -0.24426 0 2.085 -0.32963 -4.06057
GLU_161 -4.78669 0.4543 4.37912 -0.45708 0.22845 1.23344 1.72787 -2.09699 -0.10084 -0.40134 -1.74316 -2.43017 0 0 0 0 0 0 0.05572 0 0 3.87746 -0.22878 0 -2.5358 -0.38509 -3.20957
GLU_162 -6.42699 0.39141 6.21157 -0.63457 0.15779 1.04205 2.83423 -2.62019 -0.08141 -0.35765 -2.65713 -0.46624 0 0 0 -0.60824 -0.86467 0 0.27981 0.01064 0 3.20307 -0.21825 0 -2.5358 -0.47884 -3.81941
ALA_163 -6.35142 0.36973 2.43278 -0.02253 0 0 2.25306 -2.29487 -0.04585 -0.19369 -1.7607 -0.29438 0 0 0 0 0 0 0.0172 0 0 0 -0.3048 0 2.3386 -0.53219 -4.38908
VAL_164 -7.87265 1.56108 2.02609 -0.30411 0.23675 0.05105 2.41789 -2.34953 -0.08636 -0.26691 -1.89684 0.01882 0 0 0 0 0 0 -0.03467 0.147 0.00047 0 -0.33782 0 2.085 -0.27783 -4.88257
TYR_165 -5.82437 0.42023 4.34157 -0.59615 0.22545 0.22748 2.04947 -2.20385 -0.04407 -0.26766 -1.90393 -0.19753 0 0 0 0 0 0 0.02515 0.00039 0 2.82671 0.04503 1e-05 0.96414 -0.05843 0.02963
ARG_166 -7.32076 0.46834 5.49197 -0.42583 0.07218 0.18629 2.76203 -2.64945 -0.03843 -0.20039 -3.08711 0.51471 0 0 0 0 -0.86467 0 -0.03325 0.45325 1.61743 0 -0.04472 0 -1.281 -0.24282 -4.62225
ALA_167 -6.27475 0.61804 2.75404 -0.02141 0 0 2.46411 -2.32569 -0.01697 -0.21029 -2.47284 -0.27744 0 0 0 0 0 0 -0.0522 0 0 0 -0.18934 0 2.3386 -0.33691 -4.00304
LEU_168 -6.03594 0.43927 3.07265 -0.50085 0.43543 0.07451 1.88185 -2.02907 -0.06973 -0.21973 -1.92853 0.1361 0 0 0 0 0 0 -0.00457 0.09431 0.32645 0 -0.24781 0 0.72952 -0.28882 -4.13496
LYS_169 -4.28019 0.17637 4.27715 -0.30298 0.02726 0.11494 1.74616 -1.90431 -0.03871 -0.19864 -1.77259 0.08461 0 0 0 0 0 0 0.0972 0.02999 1.04081 0 -0.03585 0 -1.6738 -0.22018 -2.83276
LEU_170 -8.5898 0.94926 2.01464 -0.70276 0.65255 0.17888 1.97724 -2.24037 -0.06094 -0.35584 -1.74008 0.07258 0 0 0 0 0 0 0.21959 0.12529 1.01353 0 -0.27466 0 0.72952 -0.25849 -6.28985
LYS_171 -8.29135 1.13307 6.05684 -0.48868 0.10905 0.34195 2.99491 -2.95493 -0.08729 -0.27279 -2.53562 0.37193 0 0 0 0 0 0 0.02829 0.32629 1.71943 0 0.01336 0 -1.6738 -0.01462 -3.22397
THR_172 -3.23336 0.24931 3.63687 -0.20086 0.13832 0.06114 1.24907 -1.67387 -0.06364 -0.3165 -1.17297 -0.18325 0 0 0 0 0 0 0.15319 0 0.00261 0 -0.02706 2.44587 -1.425 0.21911 -0.14102
LYS_173 -4.2539 0.26861 4.02637 -0.42063 0.091 0.18415 2.06553 -1.81422 -0.00168 -0.02477 -2.25198 0.06315 0 0 0 0 0 0 0.45854 0.18787 0.97374 0 0.01884 0 -1.6738 0.09668 -2.00648
LEU_174 -6.03279 1.03928 0.51061 -0.52182 0.45567 0.08953 0.78631 -1.25625 -0.06197 -0.1645 -0.52681 0.07693 0 0 0 0 0 0 0.26672 0.09827 0.0288 0 -0.19239 0 0.72952 -0.27428 -4.94917
GLY_175 -1.88563 0.11012 1.85922 -5e-05 0 0 0.92565 -0.97348 -0.06573 -0.2465 -0.648 -0.31468 0 0 0 0 0 0 0.27018 0 0 0 -0.59724 0 1.2108 -0.32059 -0.67593
VAL_176 -6.36749 1.26223 1.901 -0.30234 0.20793 0.0434 1.71002 -1.79755 -0.02017 -0.18972 -1.71942 0.00294 0 0 0 0 0 0 -0.02478 0.00601 -0.00222 0 -0.37984 0 2.085 0.07231 -3.51269
SER_177 -4.99562 0.4405 4.89101 -0.02594 0 0.06731 3.12721 -2.23347 -0.04165 -0.14208 -1.9958 -0.57635 0 0 0 -1.71795 0 0 0.10771 0.20108 0.07235 0 -0.48152 0.64521 -1.1772 -0.11814 -3.95333
LEU_178 -6.90076 0.68196 1.53874 -0.71522 0.71275 0.19228 1.53079 -1.66341 -0.01406 -0.05037 -0.5586 0.07018 0 0 0 0 0 0 0.12767 0.00788 1.1287 0 -0.29847 0 0.72952 -0.42338 -3.90379
LEU_179 -8.32756 2.11641 1.72136 -0.49955 0.41774 0.07835 1.63947 -2.08527 -0.02044 -0.07635 -0.74992 0.12895 0 0 0 0 0 0 -0.03193 1.21247 0.24029 0 -0.28405 0 0.72952 -0.31579 -4.10631
GLN_180 -8.1639 0.97287 6.28574 -0.24935 0.02244 0.17723 4.06883 -3.21178 -0.07157 -0.25915 -3.26303 -0.30213 0 0 0 -1.71795 -0.86224 0 0.29178 0.06307 0 2.70692 -0.11466 0 -1.0644 -0.27492 -4.96619
ALA_181 -7.04439 0.64886 2.60848 -0.02114 0 0 2.47511 -2.43811 -0.0446 -0.12804 -1.57053 -0.2758 0 0 0 0 0 0 0.14126 0 0 0 -0.08506 0 2.3386 -0.17687 -3.57224
ALA_182 -6.2467 0.49136 3.56845 -0.02153 0 0 2.6991 -2.47385 -0.02146 -0.15001 -2.00526 -0.28003 0 0 0 0 0 0 -0.03179 0 0 0 -0.22694 0 2.3386 -0.27003 -2.63008
ALA_183 -6.4078 0.99642 2.40688 -0.02219 0 0 2.37302 -2.25468 -0.01618 -0.0612 -2.12859 -0.28927 0 0 0 0 0 0 0.03051 0 0 0 -0.27791 0 2.3386 -0.49238 -3.80477
ILE_184 -9.02537 1.54598 2.10161 -0.51166 0.55799 0.07392 2.54077 -2.44156 -0.04414 -0.13514 -1.80243 -0.0184 0 0 0 0 0 0 0.15342 0.14054 0.22747 0 -0.33963 0 1.0317 -0.31546 -6.26039
LEU_185 -9.20865 1.3026 1.95922 -0.49925 0.40812 0.0722 2.09833 -2.41286 -0.0656 -0.18139 -1.11015 0.16312 0 0 0 0 0 0 0.33746 0.07281 0.2813 0 -0.26882 0 0.72952 -0.19305 -6.51509
ILE_186 -9.10297 1.19353 3.42649 -0.50941 0.55044 0.07238 2.87923 -2.74993 -0.08926 -0.27743 -2.10819 0.04654 0 0 0 0 0 0 -0.02071 0.08792 0.08646 0 -0.40298 0 1.0317 -0.18085 -6.06704
LEU_187 -10.4399 2.05697 2.39613 -0.71305 0.4182 0.18947 2.8164 -2.7287 -0.03489 -0.42206 -2.15473 0.08028 0 0 0 0 0 0 0.03392 0.13753 0.3801 0 -0.17231 0 0.72952 0.04193 -7.38521
ALA_188 -6.29883 0.52062 3.76679 -0.02196 0 0 2.63488 -2.64968 -0.07404 -0.23206 -2.42183 -0.29277 0 0 0 0 0 0 0.05294 0 0 0 -0.29434 0 2.3386 -0.11534 -3.08702
ALA_189 -4.4949 0.42148 2.27471 -0.02108 0 0 1.47911 -1.76019 -0.02984 -0.08669 -0.65401 -0.27299 0 0 0 0 0 0 -0.05088 0 0 0 -0.23489 0 2.3386 -0.42869 -1.52026
ARG_190 -7.08343 0.59956 4.66802 -1.37927 0.637 0.94447 2.07001 -2.29354 -0.05848 -0.35012 -0.85506 0.53071 0 0 0 0 0 0 0.06269 0.51803 2.68331 0 -0.15063 0 -1.281 -0.33821 -1.07594
LEU_191 -6.22627 0.6583 1.49179 -0.51439 0.59097 0.07847 1.22429 -1.56688 -0.03918 -0.18574 -0.69354 0.14453 0 0 0 0 0 0 0.13141 0.00687 0.09275 0 -0.2705 0 0.72952 -0.23224 -4.57986
GLY_192 -1.88272 0.14101 2.00666 -5e-05 0 0 1.058 -1.00989 -0.03487 -0.18226 -0.62774 -0.31176 0 0 0 0 0 0 0.14589 0 0 0 -1.32984 0 1.2108 -0.27349 -1.09025
THR_193 -4.67537 0.44496 3.79482 -0.10267 0.07623 0.06514 1.6023 -1.92345 -0.08414 -0.59636 -2.10046 -0.37542 0 0 0 0 0 0 0.08014 0.00738 0.09135 0 -0.79387 2.2864 -1.425 -0.16992 -3.79794
THR_194 -4.4813 0.20586 5.00881 -0.11134 0.08181 0.07383 3.21656 -2.25378 -0.05571 -0.16091 -2.51802 -0.52685 0 0 0 -1.59311 0 0 0.01479 0.17829 0.01606 0 -0.43018 2.46441 -1.425 -0.25621 -2.55201
VAL_195 -4.79111 0.73803 0.94696 -0.3029 0.21664 0.05169 1.43326 -1.37936 -0.05087 -0.15012 -0.40038 -0.04062 0 0 0 0 0 0 -0.07329 0.07154 0.03349 0 -0.18394 0 2.085 -0.33851 -2.13448
GLU_196 -4.74996 0.35171 5.61692 -0.66035 0.15197 1.08603 2.84651 -2.41315 -0.03163 -0.11299 -3.83954 -0.394 0 0 0 0 -0.96355 0 0.05442 0.05597 0 3.42898 -0.2117 0 -2.5358 -0.33999 -2.66016
GLU_197 -6.10639 0.5097 6.61942 -0.20557 0.0185 0.25068 3.0843 -2.80211 -0.05197 -0.28388 -2.49776 -0.38954 0 0 0 -1.59311 0 0 0.06337 0.11115 0 3.87223 -0.27771 0 -2.5358 -0.48869 -2.70317
ALA_198 -6.35144 0.55449 2.40081 -0.02232 0 0 2.29133 -2.28449 -0.06869 -0.25366 -1.55238 -0.29147 0 0 0 0 0 0 0.00461 0 0 0 -0.29558 0 2.3386 -0.55485 -4.08503
VAL_199 -7.08054 1.20591 2.08481 -0.30379 0.22734 0.05135 2.2146 -2.17863 -0.06976 -0.20323 -1.74951 -0.00715 0 0 0 0 0 0 -0.01495 0.02651 -0.01208 0 -0.35069 0 2.085 -0.27105 -4.34586
GLN_200 -5.83382 0.4322 5.4622 -0.26722 0.02914 0.2009 2.53927 -2.51311 -0.04022 -0.18108 -2.83598 -0.3936 0 0 0 0 -0.96355 0 -0.05147 0.00045 0 2.96189 -0.15228 0 -1.0644 -0.13051 -2.8012
GLU_201 -5.71865 0.34202 4.39527 -0.59632 0.14742 0.96924 2.01501 -2.20474 -0.0525 -0.39723 -1.53724 -0.56077 0 0 0 0 0 0 0.09113 0.11012 0 3.21121 -0.15628 0 -2.5358 -0.29799 -2.77611
ALA_202 -6.34976 0.48112 2.44907 -0.02149 0 0 2.15666 -2.20506 -0.02066 -0.20366 -2.13622 -0.27862 0 0 0 0 0 0 -0.03065 0 0 0 -0.2272 0 2.3386 -0.40592 -4.45377
LEU_203 -6.03064 0.54916 3.69029 -0.49541 0.38302 0.07376 2.11127 -2.16026 -0.05058 -0.15285 -2.08376 0.13516 0 0 0 0 0 0 -0.01777 0.25608 0.30245 0 -0.26873 0 0.72952 -0.37768 -3.40699
GLN_204 -5.42751 0.48687 5.59101 -0.26225 0.03258 0.19919 2.20647 -2.49077 -0.05579 -0.39601 -2.08448 -0.42086 0 0 0 0 0 0 0.01643 0.11054 0 2.80653 -0.02104 0 -1.0644 -0.19755 -0.97105
LEU_205 -8.84824 1.17257 2.17811 -0.71662 0.57874 0.19685 2.14002 -2.27905 -0.05094 -0.2029 -1.58819 0.06541 0 0 0 0 0 0 0.35143 0.00984 0.88828 0 -0.26665 0 0.72952 -0.19077 -5.8326
LYS_206 -7.70816 0.50087 5.95441 -0.5025 0.12572 0.37944 2.49396 -2.7808 -0.05739 -0.17585 -2.20494 0.37047 0 0 0 0 0 0 -0.01265 0.23878 1.79189 0 0.00912 0 -1.6738 -0.12671 -3.37815
THR_207 -3.50227 0.19404 3.836 -0.20842 0.17226 0.06527 1.51379 -1.75072 -0.0566 -0.26405 -0.5857 -0.24378 0 0 0 0 0 0 -0.03193 0 0.0108 0 0.00288 2.44587 -1.425 -0.00146 0.17096
LYS_208 -4.06702 0.25143 3.37853 -0.30586 0.02724 0.11615 1.3359 -1.54307 -0.01574 -0.11626 -0.59307 0.09232 0 0 0 0 0 0 -0.03371 0.16963 0.97876 0 -0.02634 0 -1.6738 -0.23557 -2.26047
LEU_209 -5.73284 0.89844 0.83567 -0.50965 0.46258 0.07762 1.12765 -1.34922 -0.01101 -0.02752 -0.6111 0.1176 0 0 0 0 0 0 -0.02922 0.05663 0.06453 0 -0.27986 0 0.72952 -0.29983 -4.48001
GLY:CtermProteinFull_210 -2.22734 0.0762 2.83102 -0.00021 0 0 1.34053 -1.26825 -0.03034 -0.137 0.22169 0.32213 0 0 0 0 0 0 0 0 0 0 0 0 1.2108 -0.05527 2.28395
HSS:MP-FE1-connect_211 -24.3508 5.79105 -0.88783 -15.3428 4.66796 2.71677 4.80576 -4.06673 -0.16544 -0.43553 -15.9317 1.58418 0 0 0 0 -0.829 0 0 0 0 0 0 0 0 0 -42.4442
#END_POSE_ENERGIES_TABLE correct_surface_True/033_9_model_4_HMM_fr_HSS_run01_DE_5.pdb
