# Supplementary material for: Design of Heme Enzymes with a Tunable Substrate Binding Pocket Adjacent to an Open Metal Coordination Site
Source: J Am Chem Soc. 2023 Jun 21;145(26):14307–15. doi: 10.1021/jacs.3c02742 (PMC10326885; doi:10.1021/jacs.3c02742)
Supplement: Supplementary file 3 — ja3c02742_si_003.zip [file ja3c02742_si_003.zip › carbene_transferase_design_models/dnHEM1-06_RR.pdb]

HEADER                                            12-JAN-23   XXXX              
EXPDTA    THEORETICAL MODEL                                                     
REMARK 220                                                                      
REMARK 220 EXPERIMENTAL DETAILS                                                 
REMARK 220  EXPERIMENT TYPE                : THEORETICAL MODELLING              
REMARK 220  DATE OF DATA COLLECTION        : 12-JAN-23                          
REMARK 220                                                                      
REMARK 220 REMARK: MODEL GENERATED BY ROSETTA                                   
REMARK 220  VERSION 2020.50+release.1295438                                     
HETNAM     HRR B 211  HRR                                                       
LINK         NE2 HIS A 148                FE1  HRR B 211                  2.42  
ATOM      1  N   VAL A   1       8.021 -32.838  14.640  1.00  0.00           N  
ATOM      2  CA  VAL A   1       6.967 -32.124  13.922  1.00  0.00           C  
ATOM      3  C   VAL A   1       5.585 -32.309  14.544  1.00  0.00           C  
ATOM      4  O   VAL A   1       5.158 -33.428  14.809  1.00  0.00           O  
ATOM      5  CB  VAL A   1       6.922 -32.599  12.457  1.00  0.00           C  
ATOM      6  CG1 VAL A   1       5.766 -31.940  11.719  1.00  0.00           C  
ATOM      7  CG2 VAL A   1       8.245 -32.291  11.773  1.00  0.00           C  
ATOM      8 1H   VAL A   1       8.899 -32.680  14.188  1.00  0.00           H  
ATOM      9 2H   VAL A   1       8.067 -32.506  15.582  1.00  0.00           H  
ATOM     10 3H   VAL A   1       7.819 -33.817  14.642  1.00  0.00           H  
ATOM     11  HA  VAL A   1       7.195 -31.058  13.943  1.00  0.00           H  
ATOM     12  HB  VAL A   1       6.743 -33.673  12.439  1.00  0.00           H  
ATOM     13 1HG1 VAL A   1       5.748 -32.287  10.686  1.00  0.00           H  
ATOM     14 2HG1 VAL A   1       4.827 -32.203  12.206  1.00  0.00           H  
ATOM     15 3HG1 VAL A   1       5.893 -30.857  11.736  1.00  0.00           H  
ATOM     16 1HG2 VAL A   1       8.207 -32.631  10.738  1.00  0.00           H  
ATOM     17 2HG2 VAL A   1       8.425 -31.216  11.797  1.00  0.00           H  
ATOM     18 3HG2 VAL A   1       9.052 -32.807  12.292  1.00  0.00           H  
ATOM     19  N   SER A   2       4.874 -31.209  14.759  1.00  0.00           N  
ATOM     20  CA  SER A   2       3.558 -31.300  15.366  1.00  0.00           C  
ATOM     21  C   SER A   2       2.461 -31.510  14.319  1.00  0.00           C  
ATOM     22  O   SER A   2       2.680 -31.342  13.111  1.00  0.00           O  
ATOM     23  CB  SER A   2       3.273 -30.041  16.163  1.00  0.00           C  
ATOM     24  OG  SER A   2       3.081 -28.942  15.316  1.00  0.00           O  
ATOM     25  H   SER A   2       5.239 -30.303  14.503  1.00  0.00           H  
ATOM     26  HA  SER A   2       3.531 -32.177  16.010  1.00  0.00           H  
ATOM     27 1HB  SER A   2       2.384 -30.192  16.775  1.00  0.00           H  
ATOM     28 2HB  SER A   2       4.104 -29.843  16.838  1.00  0.00           H  
ATOM     29  HG  SER A   2       3.062 -28.170  15.886  1.00  0.00           H  
ATOM     30  N   LEU A   3       1.114 -31.911  14.794  1.00  0.00           N  
ATOM     31  CA  LEU A   3      -0.038 -32.052  13.934  1.00  0.00           C  
ATOM     32  C   LEU A   3      -0.318 -30.732  13.245  1.00  0.00           C  
ATOM     33  O   LEU A   3      -0.667 -30.698  12.078  1.00  0.00           O  
ATOM     34  CB  LEU A   3      -1.266 -32.498  14.739  1.00  0.00           C  
ATOM     35  CG  LEU A   3      -2.566 -32.652  13.941  1.00  0.00           C  
ATOM     36  CD1 LEU A   3      -2.397 -33.754  12.902  1.00  0.00           C  
ATOM     37  CD2 LEU A   3      -3.711 -32.968  14.892  1.00  0.00           C  
ATOM     38  H   LEU A   3       1.012 -32.066  15.789  1.00  0.00           H  
ATOM     39  HA  LEU A   3       0.172 -32.826  13.198  1.00  0.00           H  
ATOM     40 1HB  LEU A   3      -1.046 -33.458  15.203  1.00  0.00           H  
ATOM     41 2HB  LEU A   3      -1.447 -31.770  15.529  1.00  0.00           H  
ATOM     42  HG  LEU A   3      -2.779 -31.724  13.410  1.00  0.00           H  
ATOM     43 1HD1 LEU A   3      -3.321 -33.863  12.335  1.00  0.00           H  
ATOM     44 2HD1 LEU A   3      -1.584 -33.493  12.225  1.00  0.00           H  
ATOM     45 3HD1 LEU A   3      -2.165 -34.693  13.403  1.00  0.00           H  
ATOM     46 1HD2 LEU A   3      -4.636 -33.077  14.324  1.00  0.00           H  
ATOM     47 2HD2 LEU A   3      -3.498 -33.896  15.421  1.00  0.00           H  
ATOM     48 3HD2 LEU A   3      -3.820 -32.156  15.611  1.00  0.00           H  
ATOM     49  N   ASP A   4      -0.277 -29.450  13.978  1.00  0.00           N  
ATOM     50  CA  ASP A   4      -0.503 -28.119  13.448  1.00  0.00           C  
ATOM     51  C   ASP A   4       0.446 -27.767  12.295  1.00  0.00           C  
ATOM     52  O   ASP A   4       0.044 -27.137  11.318  1.00  0.00           O  
ATOM     53  CB  ASP A   4      -0.357 -27.085  14.566  1.00  0.00           C  
ATOM     54  CG  ASP A   4      -1.506 -27.126  15.565  1.00  0.00           C  
ATOM     55  OD1 ASP A   4      -2.502 -27.744  15.269  1.00  0.00           O  
ATOM     56  OD2 ASP A   4      -1.377 -26.539  16.612  1.00  0.00           O  
ATOM     57  H   ASP A   4      -0.053 -29.559  14.957  1.00  0.00           H  
ATOM     58  HA  ASP A   4      -1.517 -28.080  13.051  1.00  0.00           H  
ATOM     59 1HB  ASP A   4       0.577 -27.258  15.102  1.00  0.00           H  
ATOM     60 2HB  ASP A   4      -0.306 -26.086  14.134  1.00  0.00           H  
ATOM     61  N   GLN A   5       1.815 -28.163  12.436  1.00  0.00           N  
ATOM     62  CA  GLN A   5       2.794 -27.920  11.375  1.00  0.00           C  
ATOM     63  C   GLN A   5       2.431 -28.715  10.126  1.00  0.00           C  
ATOM     64  O   GLN A   5       2.471 -28.190   9.013  1.00  0.00           O  
ATOM     65  CB  GLN A   5       4.205 -28.289  11.842  1.00  0.00           C  
ATOM     66  CG  GLN A   5       4.795 -27.328  12.860  1.00  0.00           C  
ATOM     67  CD  GLN A   5       6.136 -27.798  13.390  1.00  0.00           C  
ATOM     68  OE1 GLN A   5       6.247 -28.884  13.965  1.00  0.00           O  
ATOM     69  NE2 GLN A   5       7.166 -26.981  13.198  1.00  0.00           N  
ATOM     70  H   GLN A   5       2.123 -28.570  13.305  1.00  0.00           H  
ATOM     71  HA  GLN A   5       2.786 -26.857  11.135  1.00  0.00           H  
ATOM     72 1HB  GLN A   5       4.192 -29.284  12.286  1.00  0.00           H  
ATOM     73 2HB  GLN A   5       4.875 -28.322  10.983  1.00  0.00           H  
ATOM     74 1HG  GLN A   5       4.935 -26.355  12.388  1.00  0.00           H  
ATOM     75 2HG  GLN A   5       4.107 -27.239  13.701  1.00  0.00           H  
ATOM     76 1HE2 GLN A   5       8.076 -27.237  13.526  1.00  0.00           H  
ATOM     77 2HE2 GLN A   5       7.032 -26.109  12.726  1.00  0.00           H  
ATOM     78  N   ALA A   6       2.087 -29.985  10.317  1.00  0.00           N  
ATOM     79  CA  ALA A   6       1.677 -30.848   9.215  1.00  0.00           C  
ATOM     80  C   ALA A   6       0.433 -30.303   8.519  1.00  0.00           C  
ATOM     81  O   ALA A   6       0.292 -30.425   7.298  1.00  0.00           O  
ATOM     82  CB  ALA A   6       1.413 -32.241   9.716  1.00  0.00           C  
ATOM     83  H   ALA A   6       2.115 -30.360  11.253  1.00  0.00           H  
ATOM     84  HA  ALA A   6       2.488 -30.880   8.486  1.00  0.00           H  
ATOM     85 1HB  ALA A   6       1.106 -32.877   8.884  1.00  0.00           H  
ATOM     86 2HB  ALA A   6       2.322 -32.644  10.164  1.00  0.00           H  
ATOM     87 3HB  ALA A   6       0.620 -32.215  10.464  1.00  0.00           H  
ATOM     88  N   ILE A   7      -0.670 -29.692   9.274  1.00  0.00           N  
ATOM     89  CA  ILE A   7      -1.890 -29.082   8.742  1.00  0.00           C  
ATOM     90  C   ILE A   7      -1.535 -27.855   7.915  1.00  0.00           C  
ATOM     91  O   ILE A   7      -2.032 -27.680   6.802  1.00  0.00           O  
ATOM     92  CB  ILE A   7      -2.858 -28.685   9.872  1.00  0.00           C  
ATOM     93  CG1 ILE A   7      -3.425 -29.934  10.553  1.00  0.00           C  
ATOM     94  CG2 ILE A   7      -3.982 -27.816   9.328  1.00  0.00           C  
ATOM     95  CD1 ILE A   7      -4.096 -29.655  11.878  1.00  0.00           C  
ATOM     96  H   ILE A   7      -0.529 -29.717  10.275  1.00  0.00           H  
ATOM     97  HA  ILE A   7      -2.375 -29.811   8.092  1.00  0.00           H  
ATOM     98  HB  ILE A   7      -2.317 -28.128  10.636  1.00  0.00           H  
ATOM     99 1HG1 ILE A   7      -4.152 -30.409   9.895  1.00  0.00           H  
ATOM    100 2HG1 ILE A   7      -2.621 -30.651  10.724  1.00  0.00           H  
ATOM    101 1HG2 ILE A   7      -4.657 -27.545  10.140  1.00  0.00           H  
ATOM    102 2HG2 ILE A   7      -3.562 -26.912   8.889  1.00  0.00           H  
ATOM    103 3HG2 ILE A   7      -4.533 -28.367   8.566  1.00  0.00           H  
ATOM    104 1HD1 ILE A   7      -4.472 -30.587  12.300  1.00  0.00           H  
ATOM    105 2HD1 ILE A   7      -3.375 -29.210  12.565  1.00  0.00           H  
ATOM    106 3HD1 ILE A   7      -4.926 -28.966  11.727  1.00  0.00           H  
ATOM    107  N   ILE A   8      -0.675 -27.009   8.463  1.00  0.00           N  
ATOM    108  CA  ILE A   8      -0.328 -25.781   7.761  1.00  0.00           C  
ATOM    109  C   ILE A   8       0.415 -26.129   6.458  1.00  0.00           C  
ATOM    110  O   ILE A   8       0.118 -25.581   5.397  1.00  0.00           O  
ATOM    111  CB  ILE A   8       0.541 -24.863   8.640  1.00  0.00           C  
ATOM    112  CG1 ILE A   8      -0.268 -24.340   9.829  1.00  0.00           C  
ATOM    113  CG2 ILE A   8       1.095 -23.709   7.819  1.00  0.00           C  
ATOM    114  CD1 ILE A   8       0.575 -23.691  10.903  1.00  0.00           C  
ATOM    115  H   ILE A   8      -0.254 -27.198   9.360  1.00  0.00           H  
ATOM    116  HA  ILE A   8      -1.247 -25.251   7.514  1.00  0.00           H  
ATOM    117  HB  ILE A   8       1.372 -25.435   9.052  1.00  0.00           H  
ATOM    118 1HG1 ILE A   8      -0.997 -23.609   9.480  1.00  0.00           H  
ATOM    119 2HG1 ILE A   8      -0.823 -25.162  10.282  1.00  0.00           H  
ATOM    120 1HG2 ILE A   8       1.707 -23.070   8.456  1.00  0.00           H  
ATOM    121 2HG2 ILE A   8       1.705 -24.100   7.006  1.00  0.00           H  
ATOM    122 3HG2 ILE A   8       0.271 -23.127   7.407  1.00  0.00           H  
ATOM    123 1HD1 ILE A   8      -0.069 -23.346  11.712  1.00  0.00           H  
ATOM    124 2HD1 ILE A   8       1.289 -24.417  11.293  1.00  0.00           H  
ATOM    125 3HD1 ILE A   8       1.112 -22.843  10.481  1.00  0.00           H  
ATOM    126  N   ILE A   9       1.395 -27.053   6.539  1.00  0.00           N  
ATOM    127  CA  ILE A   9       2.198 -27.414   5.374  1.00  0.00           C  
ATOM    128  C   ILE A   9       1.324 -27.912   4.214  1.00  0.00           C  
ATOM    129  O   ILE A   9       1.540 -27.528   3.054  1.00  0.00           O  
ATOM    130  CB  ILE A   9       3.229 -28.496   5.742  1.00  0.00           C  
ATOM    131  CG1 ILE A   9       4.302 -27.918   6.669  1.00  0.00           C  
ATOM    132  CG2 ILE A   9       3.862 -29.076   4.487  1.00  0.00           C  
ATOM    133  CD1 ILE A   9       5.121 -28.967   7.385  1.00  0.00           C  
ATOM    134  H   ILE A   9       1.596 -27.485   7.429  1.00  0.00           H  
ATOM    135  HA  ILE A   9       2.697 -26.519   5.008  1.00  0.00           H  
ATOM    136  HB  ILE A   9       2.736 -29.297   6.292  1.00  0.00           H  
ATOM    137 1HG1 ILE A   9       4.981 -27.290   6.092  1.00  0.00           H  
ATOM    138 2HG1 ILE A   9       3.831 -27.284   7.420  1.00  0.00           H  
ATOM    139 1HG2 ILE A   9       4.589 -29.839   4.765  1.00  0.00           H  
ATOM    140 2HG2 ILE A   9       3.089 -29.523   3.863  1.00  0.00           H  
ATOM    141 3HG2 ILE A   9       4.363 -28.283   3.932  1.00  0.00           H  
ATOM    142 1HD1 ILE A   9       5.859 -28.481   8.022  1.00  0.00           H  
ATOM    143 2HD1 ILE A   9       4.464 -29.586   7.997  1.00  0.00           H  
ATOM    144 3HD1 ILE A   9       5.631 -29.592   6.653  1.00  0.00           H  
ATOM    145  N   LEU A  10       0.240 -28.843   4.478  1.00  0.00           N  
ATOM    146  CA  LEU A  10      -0.698 -29.299   3.460  1.00  0.00           C  
ATOM    147  C   LEU A  10      -1.569 -28.141   2.926  1.00  0.00           C  
ATOM    148  O   LEU A  10      -1.925 -28.094   1.737  1.00  0.00           O  
ATOM    149  CB  LEU A  10      -1.593 -30.403   4.039  1.00  0.00           C  
ATOM    150  CG  LEU A  10      -0.900 -31.743   4.319  1.00  0.00           C  
ATOM    151  CD1 LEU A  10      -1.807 -32.614   5.177  1.00  0.00           C  
ATOM    152  CD2 LEU A  10      -0.569 -32.428   3.001  1.00  0.00           C  
ATOM    153  H   LEU A  10       0.165 -29.208   5.417  1.00  0.00           H  
ATOM    154  HA  LEU A  10      -0.129 -29.681   2.613  1.00  0.00           H  
ATOM    155 1HB  LEU A  10      -2.020 -30.048   4.976  1.00  0.00           H  
ATOM    156 2HB  LEU A  10      -2.409 -30.591   3.341  1.00  0.00           H  
ATOM    157  HG  LEU A  10       0.020 -31.567   4.877  1.00  0.00           H  
ATOM    158 1HD1 LEU A  10      -1.315 -33.566   5.376  1.00  0.00           H  
ATOM    159 2HD1 LEU A  10      -2.011 -32.108   6.121  1.00  0.00           H  
ATOM    160 3HD1 LEU A  10      -2.743 -32.794   4.650  1.00  0.00           H  
ATOM    161 1HD2 LEU A  10      -0.076 -33.380   3.200  1.00  0.00           H  
ATOM    162 2HD2 LEU A  10      -1.489 -32.605   2.442  1.00  0.00           H  
ATOM    163 3HD2 LEU A  10       0.093 -31.791   2.416  1.00  0.00           H  
ATOM    164  N   ILE A  11      -2.089 -27.085   3.850  1.00  0.00           N  
ATOM    165  CA  ILE A  11      -2.852 -25.937   3.399  1.00  0.00           C  
ATOM    166  C   ILE A  11      -2.005 -25.047   2.503  1.00  0.00           C  
ATOM    167  O   ILE A  11      -2.487 -24.517   1.501  1.00  0.00           O  
ATOM    168  CB  ILE A  11      -3.378 -25.121   4.593  1.00  0.00           C  
ATOM    169  CG1 ILE A  11      -4.445 -25.914   5.354  1.00  0.00           C  
ATOM    170  CG2 ILE A  11      -3.938 -23.788   4.122  1.00  0.00           C  
ATOM    171  CD1 ILE A  11      -4.798 -25.326   6.701  1.00  0.00           C  
ATOM    172  H   ILE A  11      -1.877 -27.181   4.832  1.00  0.00           H  
ATOM    173  HA  ILE A  11      -3.697 -26.301   2.813  1.00  0.00           H  
ATOM    174  HB  ILE A  11      -2.565 -24.936   5.294  1.00  0.00           H  
ATOM    175 1HG1 ILE A  11      -5.354 -25.968   4.755  1.00  0.00           H  
ATOM    176 2HG1 ILE A  11      -4.096 -26.935   5.510  1.00  0.00           H  
ATOM    177 1HG2 ILE A  11      -4.306 -23.224   4.979  1.00  0.00           H  
ATOM    178 2HG2 ILE A  11      -3.153 -23.220   3.624  1.00  0.00           H  
ATOM    179 3HG2 ILE A  11      -4.757 -23.963   3.424  1.00  0.00           H  
ATOM    180 1HD1 ILE A  11      -5.559 -25.943   7.179  1.00  0.00           H  
ATOM    181 2HD1 ILE A  11      -3.908 -25.296   7.330  1.00  0.00           H  
ATOM    182 3HD1 ILE A  11      -5.183 -24.316   6.567  1.00  0.00           H  
ATOM    183  N   VAL A  12      -0.598 -24.733   2.869  1.00  0.00           N  
ATOM    184  CA  VAL A  12       0.353 -23.943   2.072  1.00  0.00           C  
ATOM    185  C   VAL A  12       0.627 -24.548   0.695  1.00  0.00           C  
ATOM    186  O   VAL A  12       0.699 -23.833  -0.303  1.00  0.00           O  
ATOM    187  CB  VAL A  12       1.687 -23.810   2.830  1.00  0.00           C  
ATOM    188  CG1 VAL A  12       2.762 -23.236   1.919  1.00  0.00           C  
ATOM    189  CG2 VAL A  12       1.499 -22.935   4.060  1.00  0.00           C  
ATOM    190  H   VAL A  12      -0.302 -25.107   3.759  1.00  0.00           H  
ATOM    191  HA  VAL A  12      -0.084 -22.958   1.905  1.00  0.00           H  
ATOM    192  HB  VAL A  12       2.021 -24.801   3.136  1.00  0.00           H  
ATOM    193 1HG1 VAL A  12       3.698 -23.149   2.470  1.00  0.00           H  
ATOM    194 2HG1 VAL A  12       2.905 -23.896   1.064  1.00  0.00           H  
ATOM    195 3HG1 VAL A  12       2.454 -22.250   1.570  1.00  0.00           H  
ATOM    196 1HG2 VAL A  12       2.446 -22.846   4.591  1.00  0.00           H  
ATOM    197 2HG2 VAL A  12       1.159 -21.945   3.754  1.00  0.00           H  
ATOM    198 3HG2 VAL A  12       0.756 -23.387   4.718  1.00  0.00           H  
ATOM    199  N   ALA A  13       0.833 -25.969   0.552  1.00  0.00           N  
ATOM    200  CA  ALA A  13       0.946 -26.611  -0.751  1.00  0.00           C  
ATOM    201  C   ALA A  13      -0.293 -26.418  -1.609  1.00  0.00           C  
ATOM    202  O   ALA A  13      -0.187 -26.202  -2.824  1.00  0.00           O  
ATOM    203  CB  ALA A  13       1.210 -28.094  -0.588  1.00  0.00           C  
ATOM    204  H   ALA A  13       0.911 -26.532   1.386  1.00  0.00           H  
ATOM    205  HA  ALA A  13       1.788 -26.159  -1.278  1.00  0.00           H  
ATOM    206 1HB  ALA A  13       1.293 -28.560  -1.569  1.00  0.00           H  
ATOM    207 2HB  ALA A  13       2.140 -28.239  -0.037  1.00  0.00           H  
ATOM    208 3HB  ALA A  13       0.388 -28.550  -0.037  1.00  0.00           H  
ATOM    209  N   ALA A  14      -1.553 -26.511  -0.972  1.00  0.00           N  
ATOM    210  CA  ALA A  14      -2.796 -26.270  -1.715  1.00  0.00           C  
ATOM    211  C   ALA A  14      -2.851 -24.836  -2.221  1.00  0.00           C  
ATOM    212  O   ALA A  14      -3.372 -24.569  -3.306  1.00  0.00           O  
ATOM    213  CB  ALA A  14      -4.003 -26.575  -0.840  1.00  0.00           C  
ATOM    214  H   ALA A  14      -1.603 -26.746   0.008  1.00  0.00           H  
ATOM    215  HA  ALA A  14      -2.809 -26.935  -2.578  1.00  0.00           H  
ATOM    216 1HB  ALA A  14      -4.918 -26.392  -1.404  1.00  0.00           H  
ATOM    217 2HB  ALA A  14      -3.972 -27.620  -0.528  1.00  0.00           H  
ATOM    218 3HB  ALA A  14      -3.986 -25.934   0.040  1.00  0.00           H  
ATOM    219  N   LYS A  15      -2.385 -23.757  -1.399  1.00  0.00           N  
ATOM    220  CA  LYS A  15      -2.336 -22.351  -1.757  1.00  0.00           C  
ATOM    221  C   LYS A  15      -1.263 -22.079  -2.817  1.00  0.00           C  
ATOM    222  O   LYS A  15      -1.477 -21.280  -3.731  1.00  0.00           O  
ATOM    223  CB  LYS A  15      -2.080 -21.499  -0.513  1.00  0.00           C  
ATOM    224  CG  LYS A  15      -3.270 -21.392   0.432  1.00  0.00           C  
ATOM    225  CD  LYS A  15      -2.934 -20.547   1.651  1.00  0.00           C  
ATOM    226  CE  LYS A  15      -4.152 -20.346   2.540  1.00  0.00           C  
ATOM    227  NZ  LYS A  15      -5.134 -19.407   1.934  1.00  0.00           N  
ATOM    228  H   LYS A  15      -2.133 -24.036  -0.461  1.00  0.00           H  
ATOM    229  HA  LYS A  15      -3.297 -22.072  -2.188  1.00  0.00           H  
ATOM    230 1HB  LYS A  15      -1.244 -21.916   0.049  1.00  0.00           H  
ATOM    231 2HB  LYS A  15      -1.801 -20.489  -0.814  1.00  0.00           H  
ATOM    232 1HG  LYS A  15      -4.112 -20.939  -0.093  1.00  0.00           H  
ATOM    233 2HG  LYS A  15      -3.564 -22.388   0.760  1.00  0.00           H  
ATOM    234 1HD  LYS A  15      -2.150 -21.038   2.229  1.00  0.00           H  
ATOM    235 2HD  LYS A  15      -2.567 -19.573   1.329  1.00  0.00           H  
ATOM    236 1HE  LYS A  15      -4.641 -21.305   2.709  1.00  0.00           H  
ATOM    237 2HE  LYS A  15      -3.837 -19.949   3.505  1.00  0.00           H  
ATOM    238 1HZ  LYS A  15      -5.926 -19.301   2.553  1.00  0.00           H  
ATOM    239 2HZ  LYS A  15      -4.697 -18.508   1.790  1.00  0.00           H  
ATOM    240 3HZ  LYS A  15      -5.449 -19.774   1.047  1.00  0.00           H  
ATOM    241  N   LEU A  16      -0.111 -22.734  -2.706  1.00  0.00           N  
ATOM    242  CA  LEU A  16       0.920 -22.562  -3.722  1.00  0.00           C  
ATOM    243  C   LEU A  16       0.535 -23.243  -5.024  1.00  0.00           C  
ATOM    244  O   LEU A  16       0.918 -22.801  -6.111  1.00  0.00           O  
ATOM    245  CB  LEU A  16       2.257 -23.125  -3.224  1.00  0.00           C  
ATOM    246  CG  LEU A  16       2.904 -22.367  -2.058  1.00  0.00           C  
ATOM    247  CD1 LEU A  16       4.081 -23.169  -1.521  1.00  0.00           C  
ATOM    248  CD2 LEU A  16       3.352 -20.991  -2.533  1.00  0.00           C  
ATOM    249  H   LEU A  16       0.063 -23.354  -1.927  1.00  0.00           H  
ATOM    250  HA  LEU A  16       1.005 -21.500  -3.955  1.00  0.00           H  
ATOM    251 1HB  LEU A  16       2.102 -24.154  -2.903  1.00  0.00           H  
ATOM    252 2HB  LEU A  16       2.964 -23.127  -4.053  1.00  0.00           H  
ATOM    253  HG  LEU A  16       2.181 -22.255  -1.250  1.00  0.00           H  
ATOM    254 1HD1 LEU A  16       4.541 -22.631  -0.692  1.00  0.00           H  
ATOM    255 2HD1 LEU A  16       3.729 -24.140  -1.171  1.00  0.00           H  
ATOM    256 3HD1 LEU A  16       4.816 -23.312  -2.313  1.00  0.00           H  
ATOM    257 1HD2 LEU A  16       3.810 -20.453  -1.704  1.00  0.00           H  
ATOM    258 2HD2 LEU A  16       4.075 -21.103  -3.339  1.00  0.00           H  
ATOM    259 3HD2 LEU A  16       2.488 -20.434  -2.895  1.00  0.00           H  
ATOM    260  N   GLY A  17      -0.261 -24.442  -4.981  1.00  0.00           N  
ATOM    261  CA  GLY A  17      -0.640 -25.230  -6.135  1.00  0.00           C  
ATOM    262  C   GLY A  17       0.449 -26.224  -6.501  1.00  0.00           C  
ATOM    263  O   GLY A  17       0.633 -26.540  -7.667  1.00  0.00           O  
ATOM    264  H   GLY A  17      -0.587 -24.724  -4.065  1.00  0.00           H  
ATOM    265 1HA  GLY A  17      -1.567 -25.760  -5.925  1.00  0.00           H  
ATOM    266 2HA  GLY A  17      -0.830 -24.568  -6.979  1.00  0.00           H  
ATOM    267  N   THR A  18       1.175 -26.709  -5.502  1.00  0.00           N  
ATOM    268  CA  THR A  18       2.295 -27.613  -5.723  1.00  0.00           C  
ATOM    269  C   THR A  18       2.187 -28.809  -4.785  1.00  0.00           C  
ATOM    270  O   THR A  18       1.167 -28.991  -4.125  1.00  0.00           O  
ATOM    271  CB  THR A  18       3.644 -26.900  -5.515  1.00  0.00           C  
ATOM    272  OG1 THR A  18       4.709 -27.746  -5.966  1.00  0.00           O  
ATOM    273  CG2 THR A  18       3.851 -26.570  -4.044  1.00  0.00           C  
ATOM    274  H   THR A  18       0.940 -26.441  -4.558  1.00  0.00           H  
ATOM    275  HA  THR A  18       2.292 -27.919  -6.769  1.00  0.00           H  
ATOM    276  HB  THR A  18       3.661 -25.977  -6.094  1.00  0.00           H  
ATOM    277  HG1 THR A  18       5.491 -27.214  -6.132  1.00  0.00           H  
ATOM    278 1HG2 THR A  18       4.809 -26.066  -3.916  1.00  0.00           H  
ATOM    279 2HG2 THR A  18       3.049 -25.917  -3.701  1.00  0.00           H  
ATOM    280 3HG2 THR A  18       3.845 -27.490  -3.461  1.00  0.00           H  
ATOM    281  N   THR A  19       3.240 -29.615  -4.716  1.00  0.00           N  
ATOM    282  CA  THR A  19       3.207 -30.845  -3.928  1.00  0.00           C  
ATOM    283  C   THR A  19       3.516 -30.509  -2.468  1.00  0.00           C  
ATOM    284  O   THR A  19       4.003 -29.417  -2.176  1.00  0.00           O  
ATOM    285  CB  THR A  19       4.208 -31.889  -4.457  1.00  0.00           C  
ATOM    286  OG1 THR A  19       5.545 -31.402  -4.285  1.00  0.00           O  
ATOM    287  CG2 THR A  19       3.960 -32.165  -5.932  1.00  0.00           C  
ATOM    288  H   THR A  19       4.082 -29.375  -5.217  1.00  0.00           H  
ATOM    289  HA  THR A  19       2.227 -31.307  -4.046  1.00  0.00           H  
ATOM    290  HB  THR A  19       4.098 -32.816  -3.897  1.00  0.00           H  
ATOM    291  HG1 THR A  19       6.167 -32.121  -4.425  1.00  0.00           H  
ATOM    292 1HG2 THR A  19       4.676 -32.905  -6.290  1.00  0.00           H  
ATOM    293 2HG2 THR A  19       2.948 -32.546  -6.066  1.00  0.00           H  
ATOM    294 3HG2 THR A  19       4.077 -31.243  -6.501  1.00  0.00           H  
ATOM    295  N   VAL A  20       3.272 -31.435  -1.546  1.00  0.00           N  
ATOM    296  CA  VAL A  20       3.596 -31.149  -0.150  1.00  0.00           C  
ATOM    297  C   VAL A  20       5.113 -31.095   0.104  1.00  0.00           C  
ATOM    298  O   VAL A  20       5.581 -30.336   0.964  1.00  0.00           O  
ATOM    299  CB  VAL A  20       2.969 -32.220   0.761  1.00  0.00           C  
ATOM    300  CG1 VAL A  20       3.751 -33.522   0.668  1.00  0.00           C  
ATOM    301  CG2 VAL A  20       2.923 -31.719   2.196  1.00  0.00           C  
ATOM    302  H   VAL A  20       2.866 -32.329  -1.784  1.00  0.00           H  
ATOM    303  HA  VAL A  20       3.260 -30.137   0.085  1.00  0.00           H  
ATOM    304  HB  VAL A  20       1.955 -32.429   0.416  1.00  0.00           H  
ATOM    305 1HG1 VAL A  20       3.293 -34.269   1.318  1.00  0.00           H  
ATOM    306 2HG1 VAL A  20       3.739 -33.881  -0.361  1.00  0.00           H  
ATOM    307 3HG1 VAL A  20       4.780 -33.351   0.983  1.00  0.00           H  
ATOM    308 1HG2 VAL A  20       2.478 -32.481   2.834  1.00  0.00           H  
ATOM    309 2HG2 VAL A  20       3.936 -31.504   2.539  1.00  0.00           H  
ATOM    310 3HG2 VAL A  20       2.324 -30.809   2.244  1.00  0.00           H  
ATOM    311  N   GLU A  21       5.878 -31.878  -0.655  1.00  0.00           N  
ATOM    312  CA  GLU A  21       7.336 -31.858  -0.544  1.00  0.00           C  
ATOM    313  C   GLU A  21       7.865 -30.516  -0.999  1.00  0.00           C  
ATOM    314  O   GLU A  21       8.872 -30.046  -0.487  1.00  0.00           O  
ATOM    315  CB  GLU A  21       7.965 -32.978  -1.376  1.00  0.00           C  
ATOM    316  CG  GLU A  21       7.656 -34.382  -0.876  1.00  0.00           C  
ATOM    317  CD  GLU A  21       6.303 -34.873  -1.312  1.00  0.00           C  
ATOM    318  OE1 GLU A  21       5.621 -34.147  -1.995  1.00  0.00           O  
ATOM    319  OE2 GLU A  21       5.952 -35.975  -0.962  1.00  0.00           O  
ATOM    320  H   GLU A  21       5.443 -32.502  -1.320  1.00  0.00           H  
ATOM    321  HA  GLU A  21       7.604 -31.986   0.507  1.00  0.00           H  
ATOM    322 1HB  GLU A  21       7.618 -32.905  -2.406  1.00  0.00           H  
ATOM    323 2HB  GLU A  21       9.049 -32.858  -1.386  1.00  0.00           H  
ATOM    324 1HG  GLU A  21       8.416 -35.066  -1.252  1.00  0.00           H  
ATOM    325 2HG  GLU A  21       7.706 -34.389   0.212  1.00  0.00           H  
ATOM    326  N   GLU A  22       7.286 -29.962  -2.022  1.00  0.00           N  
ATOM    327  CA  GLU A  22       7.804 -28.679  -2.478  1.00  0.00           C  
ATOM    328  C   GLU A  22       7.518 -27.588  -1.452  1.00  0.00           C  
ATOM    329  O   GLU A  22       8.375 -26.749  -1.169  1.00  0.00           O  
ATOM    330  CB  GLU A  22       7.191 -28.302  -3.828  1.00  0.00           C  
ATOM    331  CG  GLU A  22       7.705 -26.991  -4.408  1.00  0.00           C  
ATOM    332  CD  GLU A  22       9.163 -27.041  -4.767  1.00  0.00           C  
ATOM    333  OE1 GLU A  22       9.690 -28.122  -4.885  1.00  0.00           O  
ATOM    334  OE2 GLU A  22       9.753 -25.998  -4.924  1.00  0.00           O  
ATOM    335  H   GLU A  22       6.502 -30.376  -2.506  1.00  0.00           H  
ATOM    336  HA  GLU A  22       8.888 -28.758  -2.572  1.00  0.00           H  
ATOM    337 1HB  GLU A  22       7.395 -29.089  -4.554  1.00  0.00           H  
ATOM    338 2HB  GLU A  22       6.109 -28.221  -3.727  1.00  0.00           H  
ATOM    339 1HG  GLU A  22       7.130 -26.751  -5.302  1.00  0.00           H  
ATOM    340 2HG  GLU A  22       7.542 -26.196  -3.680  1.00  0.00           H  
ATOM    341  N   ALA A  23       6.323 -27.617  -0.870  1.00  0.00           N  
ATOM    342  CA  ALA A  23       5.991 -26.624   0.141  1.00  0.00           C  
ATOM    343  C   ALA A  23       6.981 -26.704   1.300  1.00  0.00           C  
ATOM    344  O   ALA A  23       7.364 -25.684   1.875  1.00  0.00           O  
ATOM    345  CB  ALA A  23       4.567 -26.802   0.623  1.00  0.00           C  
ATOM    346  H   ALA A  23       5.637 -28.315  -1.117  1.00  0.00           H  
ATOM    347  HA  ALA A  23       6.085 -25.635  -0.309  1.00  0.00           H  
ATOM    348 1HB  ALA A  23       4.341 -26.050   1.380  1.00  0.00           H  
ATOM    349 2HB  ALA A  23       3.882 -26.690  -0.216  1.00  0.00           H  
ATOM    350 3HB  ALA A  23       4.453 -27.797   1.055  1.00  0.00           H  
ATOM    351  N   VAL A  24       7.447 -27.999   1.745  1.00  0.00           N  
ATOM    352  CA  VAL A  24       8.428 -28.109   2.824  1.00  0.00           C  
ATOM    353  C   VAL A  24       9.790 -27.583   2.392  1.00  0.00           C  
ATOM    354  O   VAL A  24      10.448 -26.841   3.144  1.00  0.00           O  
ATOM    355  CB  VAL A  24       8.571 -29.576   3.271  1.00  0.00           C  
ATOM    356  CG1 VAL A  24       9.713 -29.721   4.265  1.00  0.00           C  
ATOM    357  CG2 VAL A  24       7.263 -30.061   3.878  1.00  0.00           C  
ATOM    358  H   VAL A  24       7.083 -28.841   1.321  1.00  0.00           H  
ATOM    359  HA  VAL A  24       8.110 -27.473   3.650  1.00  0.00           H  
ATOM    360  HB  VAL A  24       8.819 -30.188   2.404  1.00  0.00           H  
ATOM    361 1HG1 VAL A  24       9.800 -30.764   4.570  1.00  0.00           H  
ATOM    362 2HG1 VAL A  24      10.645 -29.402   3.798  1.00  0.00           H  
ATOM    363 3HG1 VAL A  24       9.515 -29.103   5.141  1.00  0.00           H  
ATOM    364 1HG2 VAL A  24       7.370 -31.099   4.192  1.00  0.00           H  
ATOM    365 2HG2 VAL A  24       7.012 -29.446   4.742  1.00  0.00           H  
ATOM    366 3HG2 VAL A  24       6.468 -29.987   3.136  1.00  0.00           H  
ATOM    367  N   GLU A  25      10.199 -27.943   1.175  1.00  0.00           N  
ATOM    368  CA  GLU A  25      11.494 -27.533   0.671  1.00  0.00           C  
ATOM    369  C   GLU A  25      11.557 -26.014   0.578  1.00  0.00           C  
ATOM    370  O   GLU A  25      12.578 -25.405   0.897  1.00  0.00           O  
ATOM    371  CB  GLU A  25      11.763 -28.161  -0.698  1.00  0.00           C  
ATOM    372  CG  GLU A  25      13.127 -27.826  -1.286  1.00  0.00           C  
ATOM    373  CD  GLU A  25      14.265 -28.387  -0.480  1.00  0.00           C  
ATOM    374  OE1 GLU A  25      14.035 -29.287   0.292  1.00  0.00           O  
ATOM    375  OE2 GLU A  25      15.366 -27.915  -0.637  1.00  0.00           O  
ATOM    376  H   GLU A  25       9.601 -28.510   0.591  1.00  0.00           H  
ATOM    377  HA  GLU A  25      12.260 -27.874   1.368  1.00  0.00           H  
ATOM    378 1HB  GLU A  25      11.689 -29.246  -0.622  1.00  0.00           H  
ATOM    379 2HB  GLU A  25      11.003 -27.829  -1.406  1.00  0.00           H  
ATOM    380 1HG  GLU A  25      13.182 -28.226  -2.299  1.00  0.00           H  
ATOM    381 2HG  GLU A  25      13.229 -26.744  -1.347  1.00  0.00           H  
ATOM    382  N   GLN A  26      10.465 -25.401   0.141  1.00  0.00           N  
ATOM    383  CA  GLN A  26      10.434 -23.955   0.013  1.00  0.00           C  
ATOM    384  C   GLN A  26      10.480 -23.283   1.392  1.00  0.00           C  
ATOM    385  O   GLN A  26      11.147 -22.264   1.575  1.00  0.00           O  
ATOM    386  CB  GLN A  26       9.182 -23.515  -0.751  1.00  0.00           C  
ATOM    387  CG  GLN A  26       9.212 -23.840  -2.234  1.00  0.00           C  
ATOM    388  CD  GLN A  26       7.980 -23.337  -2.962  1.00  0.00           C  
ATOM    389  OE1 GLN A  26       7.087 -22.736  -2.358  1.00  0.00           O  
ATOM    390  NE2 GLN A  26       7.924 -23.579  -4.267  1.00  0.00           N  
ATOM    391  H   GLN A  26       9.644 -25.935  -0.107  1.00  0.00           H  
ATOM    392  HA  GLN A  26      11.313 -23.639  -0.548  1.00  0.00           H  
ATOM    393 1HB  GLN A  26       8.304 -23.996  -0.318  1.00  0.00           H  
ATOM    394 2HB  GLN A  26       9.051 -22.439  -0.645  1.00  0.00           H  
ATOM    395 1HG  GLN A  26      10.088 -23.371  -2.681  1.00  0.00           H  
ATOM    396 2HG  GLN A  26       9.264 -24.922  -2.358  1.00  0.00           H  
ATOM    397 1HE2 GLN A  26       7.135 -23.271  -4.800  1.00  0.00           H  
ATOM    398 2HE2 GLN A  26       8.670 -24.070  -4.717  1.00  0.00           H  
ATOM    399  N   ALA A  27       9.737 -23.888   2.393  1.00  0.00           N  
ATOM    400  CA  ALA A  27       9.809 -23.396   3.756  1.00  0.00           C  
ATOM    401  C   ALA A  27      11.225 -23.477   4.325  1.00  0.00           C  
ATOM    402  O   ALA A  27      11.640 -22.589   5.071  1.00  0.00           O  
ATOM    403  CB  ALA A  27       8.816 -24.117   4.646  1.00  0.00           C  
ATOM    404  H   ALA A  27       9.126 -24.662   2.181  1.00  0.00           H  
ATOM    405  HA  ALA A  27       9.561 -22.335   3.749  1.00  0.00           H  
ATOM    406 1HB  ALA A  27       8.890 -23.729   5.662  1.00  0.00           H  
ATOM    407 2HB  ALA A  27       7.807 -23.956   4.268  1.00  0.00           H  
ATOM    408 3HB  ALA A  27       9.037 -25.183   4.647  1.00  0.00           H  
ATOM    409  N   LEU A  28      12.099 -24.633   4.047  1.00  0.00           N  
ATOM    410  CA  LEU A  28      13.520 -24.789   4.406  1.00  0.00           C  
ATOM    411  C   LEU A  28      14.437 -23.776   3.720  1.00  0.00           C  
ATOM    412  O   LEU A  28      15.429 -23.323   4.295  1.00  0.00           O  
ATOM    413  CB  LEU A  28      13.990 -26.206   4.053  1.00  0.00           C  
ATOM    414  CG  LEU A  28      13.431 -27.330   4.935  1.00  0.00           C  
ATOM    415  CD1 LEU A  28      13.681 -28.674   4.263  1.00  0.00           C  
ATOM    416  CD2 LEU A  28      14.087 -27.275   6.307  1.00  0.00           C  
ATOM    417  H   LEU A  28      11.637 -25.372   3.538  1.00  0.00           H  
ATOM    418  HA  LEU A  28      13.628 -24.615   5.475  1.00  0.00           H  
ATOM    419 1HB  LEU A  28      13.707 -26.420   3.024  1.00  0.00           H  
ATOM    420 2HB  LEU A  28      15.077 -26.239   4.123  1.00  0.00           H  
ATOM    421  HG  LEU A  28      12.353 -27.207   5.041  1.00  0.00           H  
ATOM    422 1HD1 LEU A  28      13.284 -29.473   4.889  1.00  0.00           H  
ATOM    423 2HD1 LEU A  28      13.185 -28.694   3.293  1.00  0.00           H  
ATOM    424 3HD1 LEU A  28      14.752 -28.819   4.127  1.00  0.00           H  
ATOM    425 1HD2 LEU A  28      13.688 -28.073   6.933  1.00  0.00           H  
ATOM    426 2HD2 LEU A  28      15.164 -27.399   6.200  1.00  0.00           H  
ATOM    427 3HD2 LEU A  28      13.876 -26.311   6.771  1.00  0.00           H  
ATOM    428  N   TRP A  29      14.160 -23.363   2.297  1.00  0.00           N  
ATOM    429  CA  TRP A  29      14.871 -22.310   1.587  1.00  0.00           C  
ATOM    430  C   TRP A  29      14.677 -20.939   2.250  1.00  0.00           C  
ATOM    431  O   TRP A  29      15.638 -20.202   2.468  1.00  0.00           O  
ATOM    432  CB  TRP A  29      14.400 -22.250   0.134  1.00  0.00           C  
ATOM    433  CG  TRP A  29      15.170 -21.274  -0.705  1.00  0.00           C  
ATOM    434  CD1 TRP A  29      16.356 -21.499  -1.335  1.00  0.00           C  
ATOM    435  CD2 TRP A  29      14.808 -19.906  -1.010  1.00  0.00           C  
ATOM    436  NE1 TRP A  29      16.757 -20.371  -2.008  1.00  0.00           N  
ATOM    437  CE2 TRP A  29      15.820 -19.387  -1.820  1.00  0.00           C  
ATOM    438  CE3 TRP A  29      13.720 -19.093  -0.665  1.00  0.00           C  
ATOM    439  CZ2 TRP A  29      15.784 -18.085  -2.296  1.00  0.00           C  
ATOM    440  CZ3 TRP A  29      13.683 -17.788  -1.143  1.00  0.00           C  
ATOM    441  CH2 TRP A  29      14.689 -17.298  -1.937  1.00  0.00           C  
ATOM    442  H   TRP A  29      13.428 -23.869   1.820  1.00  0.00           H  
ATOM    443  HA  TRP A  29      15.935 -22.542   1.601  1.00  0.00           H  
ATOM    444 1HB  TRP A  29      14.493 -23.237  -0.320  1.00  0.00           H  
ATOM    445 2HB  TRP A  29      13.347 -21.973   0.102  1.00  0.00           H  
ATOM    446  HD1 TRP A  29      16.908 -22.438  -1.310  1.00  0.00           H  
ATOM    447  HE1 TRP A  29      17.603 -20.278  -2.551  1.00  0.00           H  
ATOM    448  HE3 TRP A  29      12.918 -19.478  -0.036  1.00  0.00           H  
ATOM    449  HZ2 TRP A  29      16.573 -17.677  -2.928  1.00  0.00           H  
ATOM    450  HZ3 TRP A  29      12.835 -17.162  -0.869  1.00  0.00           H  
ATOM    451  HH2 TRP A  29      14.629 -16.270  -2.295  1.00  0.00           H  
ATOM    452  N   LEU A  30      13.429 -20.589   2.571  1.00  0.00           N  
ATOM    453  CA  LEU A  30      13.152 -19.306   3.205  1.00  0.00           C  
ATOM    454  C   LEU A  30      13.814 -19.281   4.572  1.00  0.00           C  
ATOM    455  O   LEU A  30      14.439 -18.302   4.949  1.00  0.00           O  
ATOM    456  CB  LEU A  30      11.642 -19.075   3.344  1.00  0.00           C  
ATOM    457  CG  LEU A  30      10.896 -18.757   2.043  1.00  0.00           C  
ATOM    458  CD1 LEU A  30       9.398 -18.909   2.265  1.00  0.00           C  
ATOM    459  CD2 LEU A  30      11.241 -17.348   1.590  1.00  0.00           C  
ATOM    460  H   LEU A  30      12.662 -21.217   2.376  1.00  0.00           H  
ATOM    461  HA  LEU A  30      13.542 -18.514   2.569  1.00  0.00           H  
ATOM    462 1HB  LEU A  30      11.193 -19.971   3.774  1.00  0.00           H  
ATOM    463 2HB  LEU A  30      11.478 -18.246   4.032  1.00  0.00           H  
ATOM    464  HG  LEU A  30      11.192 -19.468   1.271  1.00  0.00           H  
ATOM    465 1HD1 LEU A  30       8.867 -18.684   1.340  1.00  0.00           H  
ATOM    466 2HD1 LEU A  30       9.175 -19.933   2.569  1.00  0.00           H  
ATOM    467 3HD1 LEU A  30       9.074 -18.219   3.046  1.00  0.00           H  
ATOM    468 1HD2 LEU A  30      10.711 -17.120   0.664  1.00  0.00           H  
ATOM    469 2HD2 LEU A  30      10.944 -16.635   2.361  1.00  0.00           H  
ATOM    470 3HD2 LEU A  30      12.316 -17.273   1.421  1.00  0.00           H  
ATOM    471  N   LYS A  31      13.654 -20.375   5.307  1.00  0.00           N  
ATOM    472  CA  LYS A  31      14.228 -20.529   6.640  1.00  0.00           C  
ATOM    473  C   LYS A  31      15.710 -20.199   6.609  1.00  0.00           C  
ATOM    474  O   LYS A  31      16.195 -19.375   7.378  1.00  0.00           O  
ATOM    475  CB  LYS A  31      14.009 -21.948   7.168  1.00  0.00           C  
ATOM    476  CG  LYS A  31      14.787 -22.273   8.437  1.00  0.00           C  
ATOM    477  CD  LYS A  31      14.412 -23.645   8.979  1.00  0.00           C  
ATOM    478  CE  LYS A  31      15.077 -23.912  10.320  1.00  0.00           C  
ATOM    479  NZ  LYS A  31      16.548 -24.090  10.186  1.00  0.00           N  
ATOM    480  H   LYS A  31      13.109 -21.130   4.914  1.00  0.00           H  
ATOM    481  HA  LYS A  31      13.696 -19.867   7.323  1.00  0.00           H  
ATOM    482 1HB  LYS A  31      12.950 -22.101   7.376  1.00  0.00           H  
ATOM    483 2HB  LYS A  31      14.301 -22.669   6.404  1.00  0.00           H  
ATOM    484 1HG  LYS A  31      15.856 -22.256   8.224  1.00  0.00           H  
ATOM    485 2HG  LYS A  31      14.574 -21.522   9.196  1.00  0.00           H  
ATOM    486 1HD  LYS A  31      13.329 -23.704   9.101  1.00  0.00           H  
ATOM    487 2HD  LYS A  31      14.722 -24.413   8.270  1.00  0.00           H  
ATOM    488 1HE  LYS A  31      14.885 -23.079  10.994  1.00  0.00           H  
ATOM    489 2HE  LYS A  31      14.654 -24.814  10.763  1.00  0.00           H  
ATOM    490 1HZ  LYS A  31      16.952 -24.265  11.095  1.00  0.00           H  
ATOM    491 2HZ  LYS A  31      16.739 -24.873   9.577  1.00  0.00           H  
ATOM    492 3HZ  LYS A  31      16.955 -23.253   9.794  1.00  0.00           H  
ATOM    493  N   THR A  32      16.417 -20.854   5.697  1.00  0.00           N  
ATOM    494  CA  THR A  32      17.863 -20.755   5.617  1.00  0.00           C  
ATOM    495  C   THR A  32      18.283 -19.340   5.249  1.00  0.00           C  
ATOM    496  O   THR A  32      19.180 -18.782   5.870  1.00  0.00           O  
ATOM    497  CB  THR A  32      18.434 -21.751   4.592  1.00  0.00           C  
ATOM    498  OG1 THR A  32      18.100 -23.090   4.985  1.00  0.00           O  
ATOM    499  CG2 THR A  32      19.946 -21.617   4.501  1.00  0.00           C  
ATOM    500  H   THR A  32      15.928 -21.443   5.040  1.00  0.00           H  
ATOM    501  HA  THR A  32      18.283 -21.011   6.590  1.00  0.00           H  
ATOM    502  HB  THR A  32      17.998 -21.556   3.612  1.00  0.00           H  
ATOM    503  HG1 THR A  32      17.170 -23.252   4.806  1.00  0.00           H  
ATOM    504 1HG2 THR A  32      20.332 -22.330   3.771  1.00  0.00           H  
ATOM    505 2HG2 THR A  32      20.203 -20.605   4.191  1.00  0.00           H  
ATOM    506 3HG2 THR A  32      20.389 -21.821   5.475  1.00  0.00           H  
ATOM    507  N   LYS A  33      17.612 -18.776   4.244  1.00  0.00           N  
ATOM    508  CA  LYS A  33      17.945 -17.467   3.683  1.00  0.00           C  
ATOM    509  C   LYS A  33      17.555 -16.296   4.587  1.00  0.00           C  
ATOM    510  O   LYS A  33      18.233 -15.266   4.594  1.00  0.00           O  
ATOM    511  CB  LYS A  33      17.274 -17.304   2.317  1.00  0.00           C  
ATOM    512  CG  LYS A  33      17.823 -18.222   1.234  1.00  0.00           C  
ATOM    513  CD  LYS A  33      19.243 -17.835   0.849  1.00  0.00           C  
ATOM    514  CE  LYS A  33      19.729 -18.637  -0.351  1.00  0.00           C  
ATOM    515  NZ  LYS A  33      21.137 -18.307  -0.706  1.00  0.00           N  
ATOM    516  H   LYS A  33      16.836 -19.294   3.861  1.00  0.00           H  
ATOM    517  HA  LYS A  33      19.028 -17.403   3.571  1.00  0.00           H  
ATOM    518 1HB  LYS A  33      16.206 -17.499   2.411  1.00  0.00           H  
ATOM    519 2HB  LYS A  33      17.391 -16.276   1.975  1.00  0.00           H  
ATOM    520 1HG  LYS A  33      17.821 -19.253   1.594  1.00  0.00           H  
ATOM    521 2HG  LYS A  33      17.188 -18.164   0.351  1.00  0.00           H  
ATOM    522 1HD  LYS A  33      19.277 -16.774   0.604  1.00  0.00           H  
ATOM    523 2HD  LYS A  33      19.911 -18.018   1.690  1.00  0.00           H  
ATOM    524 1HE  LYS A  33      19.664 -19.700  -0.128  1.00  0.00           H  
ATOM    525 2HE  LYS A  33      19.093 -18.428  -1.211  1.00  0.00           H  
ATOM    526 1HZ  LYS A  33      21.420 -18.857  -1.504  1.00  0.00           H  
ATOM    527 2HZ  LYS A  33      21.206 -17.325  -0.934  1.00  0.00           H  
ATOM    528 3HZ  LYS A  33      21.740 -18.514   0.076  1.00  0.00           H  
ATOM    529  N   LEU A  34      16.403 -16.342   5.406  1.00  0.00           N  
ATOM    530  CA  LEU A  34      15.852 -15.287   6.261  1.00  0.00           C  
ATOM    531  C   LEU A  34      16.278 -15.376   7.728  1.00  0.00           C  
ATOM    532  O   LEU A  34      16.321 -14.367   8.429  1.00  0.00           O  
ATOM    533  CB  LEU A  34      14.321 -15.322   6.184  1.00  0.00           C  
ATOM    534  CG  LEU A  34      13.693 -14.510   5.041  1.00  0.00           C  
ATOM    535  CD1 LEU A  34      14.087 -15.126   3.706  1.00  0.00           C  
ATOM    536  CD2 LEU A  34      12.181 -14.484   5.208  1.00  0.00           C  
ATOM    537  H   LEU A  34      15.917 -17.225   5.339  1.00  0.00           H  
ATOM    538  HA  LEU A  34      16.222 -14.325   5.903  1.00  0.00           H  
ATOM    539 1HB  LEU A  34      14.002 -16.355   6.068  1.00  0.00           H  
ATOM    540 2HB  LEU A  34      13.917 -14.940   7.121  1.00  0.00           H  
ATOM    541  HG  LEU A  34      14.078 -13.491   5.066  1.00  0.00           H  
ATOM    542 1HD1 LEU A  34      13.642 -14.550   2.894  1.00  0.00           H  
ATOM    543 2HD1 LEU A  34      15.172 -15.113   3.604  1.00  0.00           H  
ATOM    544 3HD1 LEU A  34      13.729 -16.153   3.659  1.00  0.00           H  
ATOM    545 1HD2 LEU A  34      11.736 -13.907   4.397  1.00  0.00           H  
ATOM    546 2HD2 LEU A  34      11.795 -15.504   5.183  1.00  0.00           H  
ATOM    547 3HD2 LEU A  34      11.928 -14.024   6.163  1.00  0.00           H  
ATOM    548  N   GLY A  35      16.585 -16.579   8.196  1.00  0.00           N  
ATOM    549  CA  GLY A  35      16.847 -16.788   9.609  1.00  0.00           C  
ATOM    550  C   GLY A  35      15.576 -16.874  10.438  1.00  0.00           C  
ATOM    551  O   GLY A  35      15.508 -16.372  11.562  1.00  0.00           O  
ATOM    552  H   GLY A  35      16.641 -17.367   7.565  1.00  0.00           H  
ATOM    553 1HA  GLY A  35      17.418 -17.707   9.743  1.00  0.00           H  
ATOM    554 2HA  GLY A  35      17.462 -15.971   9.988  1.00  0.00           H  
ATOM    555  N   VAL A  36      14.552 -17.514   9.885  1.00  0.00           N  
ATOM    556  CA  VAL A  36      13.257 -17.562  10.555  1.00  0.00           C  
ATOM    557  C   VAL A  36      12.782 -19.002  10.735  1.00  0.00           C  
ATOM    558  O   VAL A  36      13.333 -19.927  10.132  1.00  0.00           O  
ATOM    559  CB  VAL A  36      12.209 -16.773   9.748  1.00  0.00           C  
ATOM    560  CG1 VAL A  36      12.606 -15.309   9.647  1.00  0.00           C  
ATOM    561  CG2 VAL A  36      12.051 -17.387   8.366  1.00  0.00           C  
ATOM    562  H   VAL A  36      14.660 -17.974   8.992  1.00  0.00           H  
ATOM    563  HA  VAL A  36      13.371 -17.149  11.558  1.00  0.00           H  
ATOM    564  HB  VAL A  36      11.254 -16.812  10.275  1.00  0.00           H  
ATOM    565 1HG1 VAL A  36      11.853 -14.767   9.074  1.00  0.00           H  
ATOM    566 2HG1 VAL A  36      12.677 -14.881  10.646  1.00  0.00           H  
ATOM    567 3HG1 VAL A  36      13.570 -15.227   9.146  1.00  0.00           H  
ATOM    568 1HG2 VAL A  36      11.307 -16.825   7.802  1.00  0.00           H  
ATOM    569 2HG2 VAL A  36      13.006 -17.354   7.842  1.00  0.00           H  
ATOM    570 3HG2 VAL A  36      11.726 -18.423   8.463  1.00  0.00           H  
ATOM    571  N   SER A  37      11.765 -19.195  11.566  1.00  0.00           N  
ATOM    572  CA  SER A  37      11.250 -20.540  11.797  1.00  0.00           C  
ATOM    573  C   SER A  37      10.495 -21.065  10.576  1.00  0.00           C  
ATOM    574  O   SER A  37      10.155 -20.301   9.664  1.00  0.00           O  
ATOM    575  CB  SER A  37      10.337 -20.545  13.008  1.00  0.00           C  
ATOM    576  OG  SER A  37       9.148 -19.854  12.743  1.00  0.00           O  
ATOM    577  H   SER A  37      11.337 -18.416  12.046  1.00  0.00           H  
ATOM    578  HA  SER A  37      12.095 -21.204  11.981  1.00  0.00           H  
ATOM    579 1HB  SER A  37      10.110 -21.573  13.287  1.00  0.00           H  
ATOM    580 2HB  SER A  37      10.849 -20.083  13.851  1.00  0.00           H  
ATOM    581  HG  SER A  37       8.695 -19.775  13.587  1.00  0.00           H  
ATOM    582  N   LEU A  38      10.251 -22.371  10.558  1.00  0.00           N  
ATOM    583  CA  LEU A  38       9.518 -22.988   9.464  1.00  0.00           C  
ATOM    584  C   LEU A  38       8.108 -22.397   9.422  1.00  0.00           C  
ATOM    585  O   LEU A  38       7.536 -22.202   8.347  1.00  0.00           O  
ATOM    586  CB  LEU A  38       9.456 -24.510   9.641  1.00  0.00           C  
ATOM    587  CG  LEU A  38      10.777 -25.259   9.424  1.00  0.00           C  
ATOM    588  CD1 LEU A  38      10.626 -26.702   9.885  1.00  0.00           C  
ATOM    589  CD2 LEU A  38      11.164 -25.193   7.953  1.00  0.00           C  
ATOM    590  H   LEU A  38      10.580 -22.949  11.316  1.00  0.00           H  
ATOM    591  HA  LEU A  38      10.045 -22.780   8.534  1.00  0.00           H  
ATOM    592 1HB  LEU A  38       9.114 -24.729  10.651  1.00  0.00           H  
ATOM    593 2HB  LEU A  38       8.728 -24.913   8.938  1.00  0.00           H  
ATOM    594  HG  LEU A  38      11.561 -24.798  10.026  1.00  0.00           H  
ATOM    595 1HD1 LEU A  38      11.564 -27.235   9.732  1.00  0.00           H  
ATOM    596 2HD1 LEU A  38      10.369 -26.720  10.945  1.00  0.00           H  
ATOM    597 3HD1 LEU A  38       9.836 -27.186   9.310  1.00  0.00           H  
ATOM    598 1HD2 LEU A  38      12.104 -25.724   7.800  1.00  0.00           H  
ATOM    599 2HD2 LEU A  38      10.381 -25.655   7.351  1.00  0.00           H  
ATOM    600 3HD2 LEU A  38      11.283 -24.150   7.655  1.00  0.00           H  
ATOM    601  N   LEU A  39       7.420 -22.131  10.654  1.00  0.00           N  
ATOM    602  CA  LEU A  39       6.106 -21.505  10.748  1.00  0.00           C  
ATOM    603  C   LEU A  39       6.057 -20.106  10.128  1.00  0.00           C  
ATOM    604  O   LEU A  39       5.063 -19.725   9.511  1.00  0.00           O  
ATOM    605  CB  LEU A  39       5.682 -21.422  12.220  1.00  0.00           C  
ATOM    606  CG  LEU A  39       4.343 -20.723  12.488  1.00  0.00           C  
ATOM    607  CD1 LEU A  39       3.226 -21.473  11.775  1.00  0.00           C  
ATOM    608  CD2 LEU A  39       4.092 -20.664  13.987  1.00  0.00           C  
ATOM    609  H   LEU A  39       7.906 -22.385  11.502  1.00  0.00           H  
ATOM    610  HA  LEU A  39       5.398 -22.121  10.196  1.00  0.00           H  
ATOM    611 1HB  LEU A  39       5.613 -22.433  12.618  1.00  0.00           H  
ATOM    612 2HB  LEU A  39       6.452 -20.887  12.774  1.00  0.00           H  
ATOM    613  HG  LEU A  39       4.375 -19.710  12.085  1.00  0.00           H  
ATOM    614 1HD1 LEU A  39       2.275 -20.976  11.965  1.00  0.00           H  
ATOM    615 2HD1 LEU A  39       3.421 -21.483  10.702  1.00  0.00           H  
ATOM    616 3HD1 LEU A  39       3.181 -22.496  12.146  1.00  0.00           H  
ATOM    617 1HD2 LEU A  39       3.141 -20.166  14.178  1.00  0.00           H  
ATOM    618 2HD2 LEU A  39       4.059 -21.676  14.391  1.00  0.00           H  
ATOM    619 3HD2 LEU A  39       4.896 -20.107  14.469  1.00  0.00           H  
ATOM    620  N   GLN A  40       7.108 -19.212  10.381  1.00  0.00           N  
ATOM    621  CA  GLN A  40       7.252 -17.909   9.747  1.00  0.00           C  
ATOM    622  C   GLN A  40       7.418 -18.003   8.226  1.00  0.00           C  
ATOM    623  O   GLN A  40       6.913 -17.152   7.481  1.00  0.00           O  
ATOM    624  CB  GLN A  40       8.446 -17.164  10.353  1.00  0.00           C  
ATOM    625  CG  GLN A  40       8.237 -16.719  11.790  1.00  0.00           C  
ATOM    626  CD  GLN A  40       9.481 -16.088  12.385  1.00  0.00           C  
ATOM    627  OE1 GLN A  40      10.491 -16.759  12.604  1.00  0.00           O  
ATOM    628  NE2 GLN A  40       9.411 -14.788  12.654  1.00  0.00           N  
ATOM    629  H   GLN A  40       7.800 -19.509  11.056  1.00  0.00           H  
ATOM    630  HA  GLN A  40       6.325 -17.352   9.890  1.00  0.00           H  
ATOM    631 1HB  GLN A  40       9.327 -17.805  10.323  1.00  0.00           H  
ATOM    632 2HB  GLN A  40       8.664 -16.280   9.754  1.00  0.00           H  
ATOM    633 1HG  GLN A  40       7.433 -15.983  11.818  1.00  0.00           H  
ATOM    634 2HG  GLN A  40       7.971 -17.587  12.393  1.00  0.00           H  
ATOM    635 1HE2 GLN A  40      10.201 -14.316  13.049  1.00  0.00           H  
ATOM    636 2HE2 GLN A  40       8.571 -14.280  12.462  1.00  0.00           H  
ATOM    637  N   ALA A  41       8.228 -19.023   7.716  1.00  0.00           N  
ATOM    638  CA  ALA A  41       8.381 -19.341   6.297  1.00  0.00           C  
ATOM    639  C   ALA A  41       7.086 -19.831   5.649  1.00  0.00           C  
ATOM    640  O   ALA A  41       6.816 -19.523   4.488  1.00  0.00           O  
ATOM    641  CB  ALA A  41       9.492 -20.369   6.097  1.00  0.00           C  
ATOM    642  H   ALA A  41       8.776 -19.527   8.398  1.00  0.00           H  
ATOM    643  HA  ALA A  41       8.651 -18.423   5.773  1.00  0.00           H  
ATOM    644 1HB  ALA A  41       9.593 -20.594   5.035  1.00  0.00           H  
ATOM    645 2HB  ALA A  41      10.433 -19.966   6.475  1.00  0.00           H  
ATOM    646 3HB  ALA A  41       9.245 -21.281   6.640  1.00  0.00           H  
ATOM    647  N   LEU A  42       6.196 -20.716   6.352  1.00  0.00           N  
ATOM    648  CA  LEU A  42       4.932 -21.244   5.845  1.00  0.00           C  
ATOM    649  C   LEU A  42       3.970 -20.081   5.694  1.00  0.00           C  
ATOM    650  O   LEU A  42       3.156 -20.053   4.772  1.00  0.00           O  
ATOM    651  CB  LEU A  42       4.350 -22.301   6.792  1.00  0.00           C  
ATOM    652  CG  LEU A  42       5.102 -23.637   6.841  1.00  0.00           C  
ATOM    653  CD1 LEU A  42       4.616 -24.450   8.033  1.00  0.00           C  
ATOM    654  CD2 LEU A  42       4.881 -24.391   5.538  1.00  0.00           C  
ATOM    655  H   LEU A  42       6.520 -21.005   7.264  1.00  0.00           H  
ATOM    656  HA  LEU A  42       5.119 -21.688   4.867  1.00  0.00           H  
ATOM    657 1HB  LEU A  42       4.336 -21.892   7.802  1.00  0.00           H  
ATOM    658 2HB  LEU A  42       3.323 -22.509   6.492  1.00  0.00           H  
ATOM    659  HG  LEU A  42       6.167 -23.450   6.977  1.00  0.00           H  
ATOM    660 1HD1 LEU A  42       5.150 -25.400   8.068  1.00  0.00           H  
ATOM    661 2HD1 LEU A  42       4.804 -23.896   8.953  1.00  0.00           H  
ATOM    662 3HD1 LEU A  42       3.548 -24.639   7.934  1.00  0.00           H  
ATOM    663 1HD2 LEU A  42       5.416 -25.341   5.572  1.00  0.00           H  
ATOM    664 2HD2 LEU A  42       3.816 -24.579   5.402  1.00  0.00           H  
ATOM    665 3HD2 LEU A  42       5.254 -23.795   4.705  1.00  0.00           H  
ATOM    666  N   VAL A  43       3.991 -18.934   6.668  1.00  0.00           N  
ATOM    667  CA  VAL A  43       3.267 -17.673   6.546  1.00  0.00           C  
ATOM    668  C   VAL A  43       3.697 -16.897   5.310  1.00  0.00           C  
ATOM    669  O   VAL A  43       2.865 -16.333   4.597  1.00  0.00           O  
ATOM    670  CB  VAL A  43       3.498 -16.803   7.796  1.00  0.00           C  
ATOM    671  CG1 VAL A  43       2.993 -15.388   7.560  1.00  0.00           C  
ATOM    672  CG2 VAL A  43       2.807 -17.430   8.997  1.00  0.00           C  
ATOM    673  H   VAL A  43       4.575 -19.090   7.476  1.00  0.00           H  
ATOM    674  HA  VAL A  43       2.205 -17.900   6.441  1.00  0.00           H  
ATOM    675  HB  VAL A  43       4.570 -16.735   7.986  1.00  0.00           H  
ATOM    676 1HG1 VAL A  43       3.165 -14.787   8.454  1.00  0.00           H  
ATOM    677 2HG1 VAL A  43       3.527 -14.946   6.719  1.00  0.00           H  
ATOM    678 3HG1 VAL A  43       1.926 -15.414   7.341  1.00  0.00           H  
ATOM    679 1HG2 VAL A  43       2.976 -16.810   9.878  1.00  0.00           H  
ATOM    680 2HG2 VAL A  43       1.737 -17.504   8.804  1.00  0.00           H  
ATOM    681 3HG2 VAL A  43       3.214 -18.426   9.172  1.00  0.00           H  
ATOM    682  N   ILE A  44       5.015 -16.849   5.023  1.00  0.00           N  
ATOM    683  CA  ILE A  44       5.484 -16.194   3.808  1.00  0.00           C  
ATOM    684  C   ILE A  44       4.914 -16.878   2.564  1.00  0.00           C  
ATOM    685  O   ILE A  44       4.435 -16.216   1.646  1.00  0.00           O  
ATOM    686  CB  ILE A  44       7.022 -16.197   3.741  1.00  0.00           C  
ATOM    687  CG1 ILE A  44       7.604 -15.256   4.799  1.00  0.00           C  
ATOM    688  CG2 ILE A  44       7.495 -15.798   2.351  1.00  0.00           C  
ATOM    689  CD1 ILE A  44       9.077 -15.472   5.064  1.00  0.00           C  
ATOM    690  H   ILE A  44       5.690 -17.267   5.648  1.00  0.00           H  
ATOM    691  HA  ILE A  44       5.127 -15.164   3.818  1.00  0.00           H  
ATOM    692  HB  ILE A  44       7.394 -17.195   3.968  1.00  0.00           H  
ATOM    693 1HG1 ILE A  44       7.462 -14.223   4.484  1.00  0.00           H  
ATOM    694 2HG1 ILE A  44       7.067 -15.388   5.738  1.00  0.00           H  
ATOM    695 1HG2 ILE A  44       8.584 -15.805   2.322  1.00  0.00           H  
ATOM    696 2HG2 ILE A  44       7.108 -16.506   1.619  1.00  0.00           H  
ATOM    697 3HG2 ILE A  44       7.131 -14.798   2.116  1.00  0.00           H  
ATOM    698 1HD1 ILE A  44       9.416 -14.768   5.825  1.00  0.00           H  
ATOM    699 2HD1 ILE A  44       9.238 -16.492   5.415  1.00  0.00           H  
ATOM    700 3HD1 ILE A  44       9.639 -15.310   4.146  1.00  0.00           H  
ATOM    701  N   LEU A  45       4.967 -18.265   2.532  1.00  0.00           N  
ATOM    702  CA  LEU A  45       4.520 -19.004   1.352  1.00  0.00           C  
ATOM    703  C   LEU A  45       3.025 -18.789   1.065  1.00  0.00           C  
ATOM    704  O   LEU A  45       2.625 -18.587  -0.066  1.00  0.00           O  
ATOM    705  CB  LEU A  45       4.799 -20.501   1.540  1.00  0.00           C  
ATOM    706  CG  LEU A  45       6.279 -20.901   1.585  1.00  0.00           C  
ATOM    707  CD1 LEU A  45       6.395 -22.379   1.934  1.00  0.00           C  
ATOM    708  CD2 LEU A  45       6.927 -20.604   0.241  1.00  0.00           C  
ATOM    709  H   LEU A  45       5.325 -18.777   3.327  1.00  0.00           H  
ATOM    710  HA  LEU A  45       5.081 -18.651   0.488  1.00  0.00           H  
ATOM    711 1HB  LEU A  45       4.339 -20.825   2.472  1.00  0.00           H  
ATOM    712 2HB  LEU A  45       4.333 -21.047   0.720  1.00  0.00           H  
ATOM    713  HG  LEU A  45       6.786 -20.333   2.366  1.00  0.00           H  
ATOM    714 1HD1 LEU A  45       7.447 -22.663   1.967  1.00  0.00           H  
ATOM    715 2HD1 LEU A  45       5.941 -22.559   2.909  1.00  0.00           H  
ATOM    716 3HD1 LEU A  45       5.882 -22.972   1.178  1.00  0.00           H  
ATOM    717 1HD2 LEU A  45       7.979 -20.888   0.274  1.00  0.00           H  
ATOM    718 2HD2 LEU A  45       6.422 -21.172  -0.540  1.00  0.00           H  
ATOM    719 3HD2 LEU A  45       6.845 -19.539   0.025  1.00  0.00           H  
ATOM    720  N   ALA A  46       2.210 -18.838   2.114  1.00  0.00           N  
ATOM    721  CA  ALA A  46       0.772 -18.578   2.018  1.00  0.00           C  
ATOM    722  C   ALA A  46       0.487 -17.126   1.624  1.00  0.00           C  
ATOM    723  O   ALA A  46      -0.414 -16.846   0.832  1.00  0.00           O  
ATOM    724  CB  ALA A  46       0.087 -18.911   3.335  1.00  0.00           C  
ATOM    725  H   ALA A  46       2.611 -19.066   3.013  1.00  0.00           H  
ATOM    726  HA  ALA A  46       0.336 -19.214   1.250  1.00  0.00           H  
ATOM    727 1HB  ALA A  46      -0.982 -18.716   3.249  1.00  0.00           H  
ATOM    728 2HB  ALA A  46       0.247 -19.963   3.573  1.00  0.00           H  
ATOM    729 3HB  ALA A  46       0.505 -18.293   4.128  1.00  0.00           H  
ATOM    730  N   ALA A  47       1.289 -16.115   2.251  1.00  0.00           N  
ATOM    731  CA  ALA A  47       1.166 -14.706   1.909  1.00  0.00           C  
ATOM    732  C   ALA A  47       1.539 -14.442   0.460  1.00  0.00           C  
ATOM    733  O   ALA A  47       0.970 -13.564  -0.186  1.00  0.00           O  
ATOM    734  CB  ALA A  47       2.031 -13.863   2.835  1.00  0.00           C  
ATOM    735  H   ALA A  47       1.928 -16.389   2.984  1.00  0.00           H  
ATOM    736  HA  ALA A  47       0.123 -14.418   2.037  1.00  0.00           H  
ATOM    737 1HB  ALA A  47       1.924 -12.811   2.572  1.00  0.00           H  
ATOM    738 2HB  ALA A  47       1.710 -14.013   3.866  1.00  0.00           H  
ATOM    739 3HB  ALA A  47       3.073 -14.161   2.731  1.00  0.00           H  
ATOM    740  N   ALA A  48       2.645 -15.155  -0.139  1.00  0.00           N  
ATOM    741  CA  ALA A  48       3.029 -15.065  -1.547  1.00  0.00           C  
ATOM    742  C   ALA A  48       1.871 -15.479  -2.478  1.00  0.00           C  
ATOM    743  O   ALA A  48       1.612 -14.826  -3.489  1.00  0.00           O  
ATOM    744  CB  ALA A  48       4.251 -15.929  -1.819  1.00  0.00           C  
ATOM    745  H   ALA A  48       3.180 -15.748   0.480  1.00  0.00           H  
ATOM    746  HA  ALA A  48       3.272 -14.027  -1.766  1.00  0.00           H  
ATOM    747 1HB  ALA A  48       4.525 -15.851  -2.871  1.00  0.00           H  
ATOM    748 2HB  ALA A  48       5.083 -15.585  -1.203  1.00  0.00           H  
ATOM    749 3HB  ALA A  48       4.026 -16.965  -1.577  1.00  0.00           H  
ATOM    750  N   ALA A  49       1.080 -16.674  -2.136  1.00  0.00           N  
ATOM    751  CA  ALA A  49      -0.112 -17.102  -2.885  1.00  0.00           C  
ATOM    752  C   ALA A  49      -1.289 -16.114  -2.856  1.00  0.00           C  
ATOM    753  O   ALA A  49      -2.033 -15.990  -3.829  1.00  0.00           O  
ATOM    754  CB  ALA A  49      -0.607 -18.446  -2.368  1.00  0.00           C  
ATOM    755  H   ALA A  49       1.385 -17.218  -1.342  1.00  0.00           H  
ATOM    756  HA  ALA A  49       0.164 -17.208  -3.934  1.00  0.00           H  
ATOM    757 1HB  ALA A  49      -1.489 -18.750  -2.931  1.00  0.00           H  
ATOM    758 2HB  ALA A  49       0.176 -19.193  -2.491  1.00  0.00           H  
ATOM    759 3HB  ALA A  49      -0.862 -18.358  -1.313  1.00  0.00           H  
ATOM    760  N   ASN A  50      -1.551 -15.410  -1.649  1.00  0.00           N  
ATOM    761  CA  ASN A  50      -2.640 -14.462  -1.447  1.00  0.00           C  
ATOM    762  C   ASN A  50      -2.300 -13.137  -2.113  1.00  0.00           C  
ATOM    763  O   ASN A  50      -3.182 -12.448  -2.628  1.00  0.00           O  
ATOM    764  CB  ASN A  50      -2.925 -14.267   0.031  1.00  0.00           C  
ATOM    765  CG  ASN A  50      -3.625 -15.448   0.645  1.00  0.00           C  
ATOM    766  OD1 ASN A  50      -4.373 -16.163  -0.033  1.00  0.00           O  
ATOM    767  ND2 ASN A  50      -3.397 -15.667   1.914  1.00  0.00           N  
ATOM    768  H   ASN A  50      -0.969 -15.667  -0.865  1.00  0.00           H  
ATOM    769  HA  ASN A  50      -3.537 -14.857  -1.924  1.00  0.00           H  
ATOM    770 1HB  ASN A  50      -1.988 -14.098   0.564  1.00  0.00           H  
ATOM    771 2HB  ASN A  50      -3.544 -13.381   0.169  1.00  0.00           H  
ATOM    772 1HD2 ASN A  50      -3.836 -16.439   2.376  1.00  0.00           H  
ATOM    773 2HD2 ASN A  50      -2.785 -15.064   2.424  1.00  0.00           H  
ATOM    774  N   THR A  51      -0.903 -12.636  -2.086  1.00  0.00           N  
ATOM    775  CA  THR A  51      -0.537 -11.345  -2.671  1.00  0.00           C  
ATOM    776  C   THR A  51      -0.308 -11.427  -4.171  1.00  0.00           C  
ATOM    777  O   THR A  51      -0.457 -10.438  -4.887  1.00  0.00           O  
ATOM    778  CB  THR A  51       0.726 -10.776  -1.999  1.00  0.00           C  
ATOM    779  OG1 THR A  51       0.482 -10.591  -0.598  1.00  0.00           O  
ATOM    780  CG2 THR A  51       1.108  -9.443  -2.624  1.00  0.00           C  
ATOM    781  H   THR A  51      -0.204 -13.165  -1.586  1.00  0.00           H  
ATOM    782  HA  THR A  51      -1.357 -10.645  -2.509  1.00  0.00           H  
ATOM    783  HB  THR A  51       1.550 -11.478  -2.121  1.00  0.00           H  
ATOM    784  HG1 THR A  51       0.260 -11.435  -0.199  1.00  0.00           H  
ATOM    785 1HG2 THR A  51       2.003  -9.056  -2.136  1.00  0.00           H  
ATOM    786 2HG2 THR A  51       1.305  -9.582  -3.687  1.00  0.00           H  
ATOM    787 3HG2 THR A  51       0.291  -8.734  -2.496  1.00  0.00           H  
ATOM    788  N   GLY A  52       0.070 -12.638  -4.691  1.00  0.00           N  
ATOM    789  CA  GLY A  52       0.255 -12.839  -6.118  1.00  0.00           C  
ATOM    790  C   GLY A  52       1.689 -12.561  -6.559  1.00  0.00           C  
ATOM    791  O   GLY A  52       1.923 -12.053  -7.655  1.00  0.00           O  
ATOM    792  H   GLY A  52       0.224 -13.412  -4.061  1.00  0.00           H  
ATOM    793 1HA  GLY A  52      -0.006 -13.864  -6.377  1.00  0.00           H  
ATOM    794 2HA  GLY A  52      -0.421 -12.186  -6.668  1.00  0.00           H  
ATOM    795  N   THR A  53       2.641 -12.895  -5.700  1.00  0.00           N  
ATOM    796  CA  THR A  53       4.050 -12.696  -5.998  1.00  0.00           C  
ATOM    797  C   THR A  53       4.800 -14.003  -5.736  1.00  0.00           C  
ATOM    798  O   THR A  53       4.213 -14.986  -5.283  1.00  0.00           O  
ATOM    799  CB  THR A  53       4.652 -11.555  -5.158  1.00  0.00           C  
ATOM    800  OG1 THR A  53       4.652 -11.926  -3.773  1.00  0.00           O  
ATOM    801  CG2 THR A  53       3.845 -10.278  -5.336  1.00  0.00           C  
ATOM    802  H   THR A  53       2.380 -13.301  -4.811  1.00  0.00           H  
ATOM    803  HA  THR A  53       4.146 -12.434  -7.052  1.00  0.00           H  
ATOM    804  HB  THR A  53       5.680 -11.375  -5.471  1.00  0.00           H  
ATOM    805  HG1 THR A  53       5.398 -12.504  -3.597  1.00  0.00           H  
ATOM    806 1HG2 THR A  53       4.285  -9.482  -4.735  1.00  0.00           H  
ATOM    807 2HG2 THR A  53       3.853  -9.986  -6.386  1.00  0.00           H  
ATOM    808 3HG2 THR A  53       2.818 -10.449  -5.015  1.00  0.00           H  
ATOM    809  N   THR A  54       6.096 -14.022  -6.017  1.00  0.00           N  
ATOM    810  CA  THR A  54       6.908 -15.186  -5.680  1.00  0.00           C  
ATOM    811  C   THR A  54       7.240 -15.232  -4.193  1.00  0.00           C  
ATOM    812  O   THR A  54       6.990 -14.272  -3.464  1.00  0.00           O  
ATOM    813  CB  THR A  54       8.213 -15.205  -6.499  1.00  0.00           C  
ATOM    814  OG1 THR A  54       9.043 -14.105  -6.104  1.00  0.00           O  
ATOM    815  CG2 THR A  54       7.910 -15.100  -7.986  1.00  0.00           C  
ATOM    816  H   THR A  54       6.534 -13.230  -6.467  1.00  0.00           H  
ATOM    817  HA  THR A  54       6.362 -16.083  -5.977  1.00  0.00           H  
ATOM    818  HB  THR A  54       8.748 -16.134  -6.307  1.00  0.00           H  
ATOM    819  HG1 THR A  54       9.917 -14.212  -6.486  1.00  0.00           H  
ATOM    820 1HG2 THR A  54       8.843 -15.115  -8.548  1.00  0.00           H  
ATOM    821 2HG2 THR A  54       7.288 -15.942  -8.291  1.00  0.00           H  
ATOM    822 3HG2 THR A  54       7.382 -14.168  -8.184  1.00  0.00           H  
ATOM    823  N   VAL A  55       7.821 -16.347  -3.751  1.00  0.00           N  
ATOM    824  CA  VAL A  55       8.137 -16.522  -2.339  1.00  0.00           C  
ATOM    825  C   VAL A  55       9.278 -15.594  -1.915  1.00  0.00           C  
ATOM    826  O   VAL A  55       9.315 -15.133  -0.775  1.00  0.00           O  
ATOM    827  CB  VAL A  55       8.532 -17.984  -2.058  1.00  0.00           C  
ATOM    828  CG1 VAL A  55       7.453 -18.932  -2.559  1.00  0.00           C  
ATOM    829  CG2 VAL A  55       9.869 -18.294  -2.712  1.00  0.00           C  
ATOM    830  H   VAL A  55       8.050 -17.084  -4.402  1.00  0.00           H  
ATOM    831  HA  VAL A  55       7.283 -16.187  -1.749  1.00  0.00           H  
ATOM    832  HB  VAL A  55       8.611 -18.128  -0.980  1.00  0.00           H  
ATOM    833 1HG1 VAL A  55       7.749 -19.962  -2.352  1.00  0.00           H  
ATOM    834 2HG1 VAL A  55       6.514 -18.716  -2.051  1.00  0.00           H  
ATOM    835 3HG1 VAL A  55       7.325 -18.802  -3.634  1.00  0.00           H  
ATOM    836 1HG2 VAL A  55      10.143 -19.329  -2.509  1.00  0.00           H  
ATOM    837 2HG2 VAL A  55       9.792 -18.144  -3.789  1.00  0.00           H  
ATOM    838 3HG2 VAL A  55      10.634 -17.631  -2.309  1.00  0.00           H  
ATOM    839  N   GLU A  56      10.175 -15.283  -2.851  1.00  0.00           N  
ATOM    840  CA  GLU A  56      11.255 -14.329  -2.592  1.00  0.00           C  
ATOM    841  C   GLU A  56      10.743 -12.894  -2.677  1.00  0.00           C  
ATOM    842  O   GLU A  56      11.065 -12.054  -1.836  1.00  0.00           O  
ATOM    843  CB  GLU A  56      12.402 -14.533  -3.585  1.00  0.00           C  
ATOM    844  CG  GLU A  56      13.609 -13.637  -3.344  1.00  0.00           C  
ATOM    845  CD  GLU A  56      14.758 -13.946  -4.262  1.00  0.00           C  
ATOM    846  OE1 GLU A  56      14.633 -14.843  -5.060  1.00  0.00           O  
ATOM    847  OE2 GLU A  56      15.764 -13.283  -4.165  1.00  0.00           O  
ATOM    848  H   GLU A  56      10.107 -15.716  -3.762  1.00  0.00           H  
ATOM    849  HA  GLU A  56      11.631 -14.496  -1.584  1.00  0.00           H  
ATOM    850 1HB  GLU A  56      12.739 -15.568  -3.543  1.00  0.00           H  
ATOM    851 2HB  GLU A  56      12.044 -14.345  -4.597  1.00  0.00           H  
ATOM    852 1HG  GLU A  56      13.312 -12.599  -3.487  1.00  0.00           H  
ATOM    853 2HG  GLU A  56      13.933 -13.754  -2.311  1.00  0.00           H  
ATOM    854  N   GLU A  57       9.922 -12.627  -3.686  1.00  0.00           N  
ATOM    855  CA  GLU A  57       9.422 -11.273  -3.909  1.00  0.00           C  
ATOM    856  C   GLU A  57       8.535 -10.829  -2.753  1.00  0.00           C  
ATOM    857  O   GLU A  57       8.570  -9.667  -2.340  1.00  0.00           O  
ATOM    858  CB  GLU A  57       8.643 -11.197  -5.224  1.00  0.00           C  
ATOM    859  CG  GLU A  57       8.163  -9.800  -5.591  1.00  0.00           C  
ATOM    860  CD  GLU A  57       7.496  -9.745  -6.937  1.00  0.00           C  
ATOM    861  OE1 GLU A  57       7.418 -10.763  -7.582  1.00  0.00           O  
ATOM    862  OE2 GLU A  57       7.064  -8.684  -7.321  1.00  0.00           O  
ATOM    863  H   GLU A  57       9.636 -13.367  -4.310  1.00  0.00           H  
ATOM    864  HA  GLU A  57      10.273 -10.591  -3.940  1.00  0.00           H  
ATOM    865 1HB  GLU A  57       9.268 -11.561  -6.039  1.00  0.00           H  
ATOM    866 2HB  GLU A  57       7.769 -11.847  -5.167  1.00  0.00           H  
ATOM    867 1HG  GLU A  57       7.456  -9.460  -4.834  1.00  0.00           H  
ATOM    868 2HG  GLU A  57       9.015  -9.122  -5.584  1.00  0.00           H  
ATOM    869  N   ALA A  58       7.747 -11.767  -2.232  1.00  0.00           N  
ATOM    870  CA  ALA A  58       6.824 -11.472  -1.148  1.00  0.00           C  
ATOM    871  C   ALA A  58       7.574 -10.929   0.065  1.00  0.00           C  
ATOM    872  O   ALA A  58       7.078 -10.053   0.774  1.00  0.00           O  
ATOM    873  CB  ALA A  58       6.030 -12.715  -0.773  1.00  0.00           C  
ATOM    874  H   ALA A  58       7.790 -12.707  -2.598  1.00  0.00           H  
ATOM    875  HA  ALA A  58       6.132 -10.702  -1.490  1.00  0.00           H  
ATOM    876 1HB  ALA A  58       5.344 -12.479   0.039  1.00  0.00           H  
ATOM    877 2HB  ALA A  58       5.463 -13.057  -1.640  1.00  0.00           H  
ATOM    878 3HB  ALA A  58       6.713 -13.501  -0.454  1.00  0.00           H  
ATOM    879  N   VAL A  59       8.777 -11.459   0.298  1.00  0.00           N  
ATOM    880  CA  VAL A  59       9.596 -11.058   1.440  1.00  0.00           C  
ATOM    881  C   VAL A  59      10.215  -9.704   1.169  1.00  0.00           C  
ATOM    882  O   VAL A  59      10.202  -8.819   2.027  1.00  0.00           O  
ATOM    883  CB  VAL A  59      10.708 -12.089   1.709  1.00  0.00           C  
ATOM    884  CG1 VAL A  59      11.639 -11.595   2.806  1.00  0.00           C  
ATOM    885  CG2 VAL A  59      10.093 -13.428   2.087  1.00  0.00           C  
ATOM    886  H   VAL A  59       9.130 -12.160  -0.341  1.00  0.00           H  
ATOM    887  HA  VAL A  59       8.963 -11.021   2.325  1.00  0.00           H  
ATOM    888  HB  VAL A  59      11.309 -12.206   0.807  1.00  0.00           H  
ATOM    889 1HG1 VAL A  59      12.419 -12.336   2.983  1.00  0.00           H  
ATOM    890 2HG1 VAL A  59      12.096 -10.654   2.499  1.00  0.00           H  
ATOM    891 3HG1 VAL A  59      11.071 -11.441   3.723  1.00  0.00           H  
ATOM    892 1HG2 VAL A  59      10.885 -14.152   2.275  1.00  0.00           H  
ATOM    893 2HG2 VAL A  59       9.487 -13.310   2.986  1.00  0.00           H  
ATOM    894 3HG2 VAL A  59       9.463 -13.782   1.270  1.00  0.00           H  
ATOM    895  N   GLN A  60      10.791  -9.561  -0.059  1.00  0.00           N  
ATOM    896  CA  GLN A  60      11.455  -8.311  -0.375  1.00  0.00           C  
ATOM    897  C   GLN A  60      10.468  -7.174  -0.197  1.00  0.00           C  
ATOM    898  O   GLN A  60      10.799  -6.136   0.375  1.00  0.00           O  
ATOM    899  CB  GLN A  60      12.008  -8.325  -1.803  1.00  0.00           C  
ATOM    900  CG  GLN A  60      13.197  -9.249  -2.001  1.00  0.00           C  
ATOM    901  CD  GLN A  60      13.659  -9.297  -3.445  1.00  0.00           C  
ATOM    902  OE1 GLN A  60      13.090  -8.633  -4.315  1.00  0.00           O  
ATOM    903  NE2 GLN A  60      14.695 -10.085  -3.708  1.00  0.00           N  
ATOM    904  H   GLN A  60      10.769 -10.296  -0.752  1.00  0.00           H  
ATOM    905  HA  GLN A  60      12.285  -8.175   0.319  1.00  0.00           H  
ATOM    906 1HB  GLN A  60      11.224  -8.633  -2.494  1.00  0.00           H  
ATOM    907 2HB  GLN A  60      12.314  -7.317  -2.084  1.00  0.00           H  
ATOM    908 1HG  GLN A  60      14.026  -8.893  -1.388  1.00  0.00           H  
ATOM    909 2HG  GLN A  60      12.915 -10.257  -1.698  1.00  0.00           H  
ATOM    910 1HE2 GLN A  60      15.045 -10.157  -4.643  1.00  0.00           H  
ATOM    911 2HE2 GLN A  60      15.127 -10.606  -2.972  1.00  0.00           H  
ATOM    912  N   GLU A  61       9.246  -7.366  -0.689  1.00  0.00           N  
ATOM    913  CA  GLU A  61       8.203  -6.367  -0.489  1.00  0.00           C  
ATOM    914  C   GLU A  61       7.786  -6.186   0.973  1.00  0.00           C  
ATOM    915  O   GLU A  61       7.558  -5.066   1.429  1.00  0.00           O  
ATOM    916  CB  GLU A  61       6.974  -6.738  -1.322  1.00  0.00           C  
ATOM    917  CG  GLU A  61       7.172  -6.609  -2.826  1.00  0.00           C  
ATOM    918  CD  GLU A  61       7.434  -5.195  -3.262  1.00  0.00           C  
ATOM    919  OE1 GLU A  61       6.599  -4.355  -3.023  1.00  0.00           O  
ATOM    920  OE2 GLU A  61       8.470  -4.953  -3.836  1.00  0.00           O  
ATOM    921  H   GLU A  61       9.030  -8.206  -1.206  1.00  0.00           H  
ATOM    922  HA  GLU A  61       8.578  -5.402  -0.831  1.00  0.00           H  
ATOM    923 1HB  GLU A  61       6.688  -7.769  -1.110  1.00  0.00           H  
ATOM    924 2HB  GLU A  61       6.137  -6.101  -1.039  1.00  0.00           H  
ATOM    925 1HG  GLU A  61       8.015  -7.231  -3.126  1.00  0.00           H  
ATOM    926 2HG  GLU A  61       6.283  -6.982  -3.332  1.00  0.00           H  
ATOM    927  N   ALA A  62       7.687  -7.317   1.716  1.00  0.00           N  
ATOM    928  CA  ALA A  62       7.300  -7.232   3.127  1.00  0.00           C  
ATOM    929  C   ALA A  62       8.323  -6.452   3.944  1.00  0.00           C  
ATOM    930  O   ALA A  62       7.966  -5.717   4.865  1.00  0.00           O  
ATOM    931  CB  ALA A  62       7.117  -8.625   3.711  1.00  0.00           C  
ATOM    932  H   ALA A  62       7.875  -8.224   1.311  1.00  0.00           H  
ATOM    933  HA  ALA A  62       6.352  -6.697   3.187  1.00  0.00           H  
ATOM    934 1HB  ALA A  62       6.830  -8.545   4.760  1.00  0.00           H  
ATOM    935 2HB  ALA A  62       6.338  -9.152   3.161  1.00  0.00           H  
ATOM    936 3HB  ALA A  62       8.053  -9.178   3.633  1.00  0.00           H  
ATOM    937  N   LEU A  63       9.593  -6.628   3.587  1.00  0.00           N  
ATOM    938  CA  LEU A  63      10.708  -5.967   4.263  1.00  0.00           C  
ATOM    939  C   LEU A  63      10.681  -4.462   4.024  1.00  0.00           C  
ATOM    940  O   LEU A  63      10.926  -3.674   4.949  1.00  0.00           O  
ATOM    941  CB  LEU A  63      12.043  -6.544   3.776  1.00  0.00           C  
ATOM    942  CG  LEU A  63      12.359  -7.972   4.237  1.00  0.00           C  
ATOM    943  CD1 LEU A  63      13.560  -8.502   3.465  1.00  0.00           C  
ATOM    944  CD2 LEU A  63      12.626  -7.976   5.735  1.00  0.00           C  
ATOM    945  H   LEU A  63       9.784  -7.247   2.812  1.00  0.00           H  
ATOM    946  HA  LEU A  63      10.611  -6.133   5.335  1.00  0.00           H  
ATOM    947 1HB  LEU A  63      12.048  -6.538   2.688  1.00  0.00           H  
ATOM    948 2HB  LEU A  63      12.849  -5.898   4.126  1.00  0.00           H  
ATOM    949  HG  LEU A  63      11.510  -8.620   4.018  1.00  0.00           H  
ATOM    950 1HD1 LEU A  63      13.783  -9.517   3.792  1.00  0.00           H  
ATOM    951 2HD1 LEU A  63      13.334  -8.506   2.399  1.00  0.00           H  
ATOM    952 3HD1 LEU A  63      14.422  -7.863   3.652  1.00  0.00           H  
ATOM    953 1HD2 LEU A  63      12.849  -8.992   6.062  1.00  0.00           H  
ATOM    954 2HD2 LEU A  63      13.475  -7.329   5.954  1.00  0.00           H  
ATOM    955 3HD2 LEU A  63      11.746  -7.610   6.263  1.00  0.00           H  
ATOM    956  N   GLN A  64      10.370  -4.069   2.790  1.00  0.00           N  
ATOM    957  CA  GLN A  64      10.244  -2.650   2.443  1.00  0.00           C  
ATOM    958  C   GLN A  64       9.091  -1.992   3.201  1.00  0.00           C  
ATOM    959  O   GLN A  64       9.248  -0.916   3.777  1.00  0.00           O  
ATOM    960  CB  GLN A  64      10.038  -2.483   0.935  1.00  0.00           C  
ATOM    961  CG  GLN A  64      11.260  -2.821   0.099  1.00  0.00           C  
ATOM    962  CD  GLN A  64      10.985  -2.734  -1.390  1.00  0.00           C  
ATOM    963  OE1 GLN A  64      10.156  -1.936  -1.837  1.00  0.00           O  
ATOM    964  NE2 GLN A  64      11.680  -3.556  -2.169  1.00  0.00           N  
ATOM    965  H   GLN A  64      10.217  -4.766   2.075  1.00  0.00           H  
ATOM    966  HA  GLN A  64      11.165  -2.141   2.727  1.00  0.00           H  
ATOM    967 1HB  GLN A  64       9.219  -3.123   0.607  1.00  0.00           H  
ATOM    968 2HB  GLN A  64       9.756  -1.453   0.718  1.00  0.00           H  
ATOM    969 1HG  GLN A  64      12.058  -2.118   0.340  1.00  0.00           H  
ATOM    970 2HG  GLN A  64      11.576  -3.838   0.329  1.00  0.00           H  
ATOM    971 1HE2 GLN A  64      11.541  -3.544  -3.160  1.00  0.00           H  
ATOM    972 2HE2 GLN A  64      12.342  -4.187  -1.765  1.00  0.00           H  
ATOM    973  N   LEU A  65       7.933  -2.647   3.195  1.00  0.00           N  
ATOM    974  CA  LEU A  65       6.762  -2.161   3.925  1.00  0.00           C  
ATOM    975  C   LEU A  65       6.994  -2.243   5.442  1.00  0.00           C  
ATOM    976  O   LEU A  65       6.558  -1.378   6.198  1.00  0.00           O  
ATOM    977  CB  LEU A  65       5.521  -2.977   3.541  1.00  0.00           C  
ATOM    978  CG  LEU A  65       4.214  -2.562   4.227  1.00  0.00           C  
ATOM    979  CD1 LEU A  65       3.889  -1.117   3.869  1.00  0.00           C  
ATOM    980  CD2 LEU A  65       3.095  -3.497   3.795  1.00  0.00           C  
ATOM    981  H   LEU A  65       7.862  -3.508   2.668  1.00  0.00           H  
ATOM    982  HA  LEU A  65       6.590  -1.122   3.649  1.00  0.00           H  
ATOM    983 1HB  LEU A  65       5.372  -2.897   2.467  1.00  0.00           H  
ATOM    984 2HB  LEU A  65       5.705  -4.024   3.785  1.00  0.00           H  
ATOM    985  HG  LEU A  65       4.336  -2.617   5.309  1.00  0.00           H  
ATOM    986 1HD1 LEU A  65       2.960  -0.821   4.356  1.00  0.00           H  
ATOM    987 2HD1 LEU A  65       4.697  -0.468   4.207  1.00  0.00           H  
ATOM    988 3HD1 LEU A  65       3.778  -1.027   2.789  1.00  0.00           H  
ATOM    989 1HD2 LEU A  65       2.165  -3.202   4.282  1.00  0.00           H  
ATOM    990 2HD2 LEU A  65       2.971  -3.440   2.713  1.00  0.00           H  
ATOM    991 3HD2 LEU A  65       3.345  -4.519   4.078  1.00  0.00           H  
ATOM    992  N   LYS A  66       7.680  -3.393   6.058  1.00  0.00           N  
ATOM    993  CA  LYS A  66       8.053  -3.603   7.450  1.00  0.00           C  
ATOM    994  C   LYS A  66       8.823  -2.422   8.025  1.00  0.00           C  
ATOM    995  O   LYS A  66       8.500  -1.914   9.097  1.00  0.00           O  
ATOM    996  CB  LYS A  66       8.884  -4.880   7.587  1.00  0.00           C  
ATOM    997  CG  LYS A  66       9.298  -5.212   9.015  1.00  0.00           C  
ATOM    998  CD  LYS A  66      10.281  -6.372   9.050  1.00  0.00           C  
ATOM    999  CE  LYS A  66      10.679  -6.719  10.477  1.00  0.00           C  
ATOM   1000  NZ  LYS A  66      11.598  -5.704  11.060  1.00  0.00           N  
ATOM   1001  H   LYS A  66       7.899  -4.108   5.378  1.00  0.00           H  
ATOM   1002  HA  LYS A  66       7.145  -3.746   8.036  1.00  0.00           H  
ATOM   1003 1HB  LYS A  66       8.317  -5.726   7.198  1.00  0.00           H  
ATOM   1004 2HB  LYS A  66       9.790  -4.790   6.989  1.00  0.00           H  
ATOM   1005 1HG  LYS A  66       9.763  -4.337   9.471  1.00  0.00           H  
ATOM   1006 2HG  LYS A  66       8.415  -5.476   9.597  1.00  0.00           H  
ATOM   1007 1HD  LYS A  66       9.827  -7.248   8.585  1.00  0.00           H  
ATOM   1008 2HD  LYS A  66      11.176  -6.108   8.488  1.00  0.00           H  
ATOM   1009 1HE  LYS A  66       9.787  -6.783  11.098  1.00  0.00           H  
ATOM   1010 2HE  LYS A  66      11.175  -7.689  10.491  1.00  0.00           H  
ATOM   1011 1HZ  LYS A  66      11.837  -5.970  12.005  1.00  0.00           H  
ATOM   1012 2HZ  LYS A  66      12.439  -5.650  10.503  1.00  0.00           H  
ATOM   1013 3HZ  LYS A  66      11.142  -4.803  11.071  1.00  0.00           H  
ATOM   1014  N   THR A  67       9.851  -1.980   7.310  1.00  0.00           N  
ATOM   1015  CA  THR A  67      10.653  -0.852   7.774  1.00  0.00           C  
ATOM   1016  C   THR A  67       9.844   0.444   7.822  1.00  0.00           C  
ATOM   1017  O   THR A  67       9.903   1.189   8.796  1.00  0.00           O  
ATOM   1018  CB  THR A  67      11.889  -0.653   6.877  1.00  0.00           C  
ATOM   1019  OG1 THR A  67      12.713  -1.825   6.928  1.00  0.00           O  
ATOM   1020  CG2 THR A  67      12.696   0.550   7.339  1.00  0.00           C  
ATOM   1021  H   THR A  67      10.088  -2.426   6.434  1.00  0.00           H  
ATOM   1022  HA  THR A  67      10.977  -1.053   8.797  1.00  0.00           H  
ATOM   1023  HB  THR A  67      11.569  -0.495   5.847  1.00  0.00           H  
ATOM   1024  HG1 THR A  67      12.211  -2.582   6.617  1.00  0.00           H  
ATOM   1025 1HG2 THR A  67      13.565   0.676   6.694  1.00  0.00           H  
ATOM   1026 2HG2 THR A  67      12.075   1.445   7.291  1.00  0.00           H  
ATOM   1027 3HG2 THR A  67      13.026   0.394   8.365  1.00  0.00           H  
ATOM   1028  N   LYS A  68       9.077   0.703   6.768  1.00  0.00           N  
ATOM   1029  CA  LYS A  68       8.277   1.926   6.689  1.00  0.00           C  
ATOM   1030  C   LYS A  68       7.210   2.027   7.802  1.00  0.00           C  
ATOM   1031  O   LYS A  68       6.984   3.110   8.347  1.00  0.00           O  
ATOM   1032  CB  LYS A  68       7.607   2.016   5.317  1.00  0.00           C  
ATOM   1033  CG  LYS A  68       8.564   2.298   4.167  1.00  0.00           C  
ATOM   1034  CD  LYS A  68       7.829   2.352   2.836  1.00  0.00           C  
ATOM   1035  CE  LYS A  68       8.785   2.624   1.684  1.00  0.00           C  
ATOM   1036  NZ  LYS A  68       8.085   2.639   0.371  1.00  0.00           N  
ATOM   1037  H   LYS A  68       9.047   0.044   6.003  1.00  0.00           H  
ATOM   1038  HA  LYS A  68       8.931   2.781   6.872  1.00  0.00           H  
ATOM   1039 1HB  LYS A  68       7.092   1.079   5.101  1.00  0.00           H  
ATOM   1040 2HB  LYS A  68       6.856   2.806   5.330  1.00  0.00           H  
ATOM   1041 1HG  LYS A  68       9.063   3.253   4.335  1.00  0.00           H  
ATOM   1042 2HG  LYS A  68       9.321   1.516   4.123  1.00  0.00           H  
ATOM   1043 1HD  LYS A  68       7.323   1.401   2.661  1.00  0.00           H  
ATOM   1044 2HD  LYS A  68       7.078   3.141   2.867  1.00  0.00           H  
ATOM   1045 1HE  LYS A  68       9.270   3.587   1.835  1.00  0.00           H  
ATOM   1046 2HE  LYS A  68       9.556   1.854   1.662  1.00  0.00           H  
ATOM   1047 1HZ  LYS A  68       8.753   2.822  -0.365  1.00  0.00           H  
ATOM   1048 2HZ  LYS A  68       7.647   1.743   0.213  1.00  0.00           H  
ATOM   1049 3HZ  LYS A  68       7.381   3.362   0.373  1.00  0.00           H  
ATOM   1050  N   LEU A  69       6.567   0.910   8.147  1.00  0.00           N  
ATOM   1051  CA  LEU A  69       5.534   0.929   9.186  1.00  0.00           C  
ATOM   1052  C   LEU A  69       6.094   0.763  10.603  1.00  0.00           C  
ATOM   1053  O   LEU A  69       5.492   1.228  11.578  1.00  0.00           O  
ATOM   1054  CB  LEU A  69       4.511  -0.181   8.914  1.00  0.00           C  
ATOM   1055  CG  LEU A  69       3.730  -0.058   7.599  1.00  0.00           C  
ATOM   1056  CD1 LEU A  69       2.857  -1.291   7.408  1.00  0.00           C  
ATOM   1057  CD2 LEU A  69       2.888   1.210   7.625  1.00  0.00           C  
ATOM   1058  H   LEU A  69       6.790   0.037   7.692  1.00  0.00           H  
ATOM   1059  HA  LEU A  69       5.051   1.906   9.173  1.00  0.00           H  
ATOM   1060 1HB  LEU A  69       5.032  -1.137   8.901  1.00  0.00           H  
ATOM   1061 2HB  LEU A  69       3.787  -0.194   9.728  1.00  0.00           H  
ATOM   1062  HG  LEU A  69       4.429  -0.012   6.763  1.00  0.00           H  
ATOM   1063 1HD1 LEU A  69       2.304  -1.204   6.473  1.00  0.00           H  
ATOM   1064 2HD1 LEU A  69       3.488  -2.180   7.373  1.00  0.00           H  
ATOM   1065 3HD1 LEU A  69       2.158  -1.373   8.238  1.00  0.00           H  
ATOM   1066 1HD2 LEU A  69       2.334   1.297   6.690  1.00  0.00           H  
ATOM   1067 2HD2 LEU A  69       2.188   1.163   8.458  1.00  0.00           H  
ATOM   1068 3HD2 LEU A  69       3.538   2.076   7.744  1.00  0.00           H  
ATOM   1069  N   GLY A  70       7.233   0.089  10.722  1.00  0.00           N  
ATOM   1070  CA  GLY A  70       7.768  -0.237  12.030  1.00  0.00           C  
ATOM   1071  C   GLY A  70       7.065  -1.427  12.654  1.00  0.00           C  
ATOM   1072  O   GLY A  70       6.779  -1.444  13.850  1.00  0.00           O  
ATOM   1073  H   GLY A  70       7.737  -0.203   9.898  1.00  0.00           H  
ATOM   1074 1HA  GLY A  70       8.833  -0.455  11.944  1.00  0.00           H  
ATOM   1075 2HA  GLY A  70       7.668   0.624  12.689  1.00  0.00           H  
ATOM   1076  N   VAL A  71       6.778  -2.434  11.833  1.00  0.00           N  
ATOM   1077  CA  VAL A  71       5.999  -3.576  12.288  1.00  0.00           C  
ATOM   1078  C   VAL A  71       6.825  -4.819  12.061  1.00  0.00           C  
ATOM   1079  O   VAL A  71       7.968  -4.731  11.633  1.00  0.00           O  
ATOM   1080  CB  VAL A  71       4.663  -3.682  11.528  1.00  0.00           C  
ATOM   1081  CG1 VAL A  71       3.815  -2.443  11.765  1.00  0.00           C  
ATOM   1082  CG2 VAL A  71       4.928  -3.879  10.042  1.00  0.00           C  
ATOM   1083  H   VAL A  71       7.101  -2.408  10.876  1.00  0.00           H  
ATOM   1084  HA  VAL A  71       5.781  -3.445  13.349  1.00  0.00           H  
ATOM   1085  HB  VAL A  71       4.103  -4.534  11.914  1.00  0.00           H  
ATOM   1086 1HG1 VAL A  71       2.874  -2.535  11.220  1.00  0.00           H  
ATOM   1087 2HG1 VAL A  71       3.607  -2.342  12.831  1.00  0.00           H  
ATOM   1088 3HG1 VAL A  71       4.351  -1.561  11.414  1.00  0.00           H  
ATOM   1089 1HG2 VAL A  71       3.980  -3.954   9.512  1.00  0.00           H  
ATOM   1090 2HG2 VAL A  71       5.492  -3.029   9.659  1.00  0.00           H  
ATOM   1091 3HG2 VAL A  71       5.501  -4.794   9.893  1.00  0.00           H  
ATOM   1092  N   SER A  72       6.278  -6.112  12.338  1.00  0.00           N  
ATOM   1093  CA  SER A  72       6.879  -7.413  12.078  1.00  0.00           C  
ATOM   1094  C   SER A  72       6.791  -7.755  10.599  1.00  0.00           C  
ATOM   1095  O   SER A  72       6.045  -7.111   9.850  1.00  0.00           O  
ATOM   1096  CB  SER A  72       6.190  -8.485  12.900  1.00  0.00           C  
ATOM   1097  OG  SER A  72       4.884  -8.707  12.443  1.00  0.00           O  
ATOM   1098  H   SER A  72       5.358  -6.071  12.754  1.00  0.00           H  
ATOM   1099  HA  SER A  72       7.928  -7.372  12.369  1.00  0.00           H  
ATOM   1100 1HB  SER A  72       6.761  -9.412  12.841  1.00  0.00           H  
ATOM   1101 2HB  SER A  72       6.166  -8.182  13.946  1.00  0.00           H  
ATOM   1102  HG  SER A  72       4.580  -9.503  12.885  1.00  0.00           H  
ATOM   1103  N   LEU A  73       7.556  -8.762  10.184  1.00  0.00           N  
ATOM   1104  CA  LEU A  73       7.540  -9.239   8.801  1.00  0.00           C  
ATOM   1105  C   LEU A  73       6.152  -9.807   8.456  1.00  0.00           C  
ATOM   1106  O   LEU A  73       5.619  -9.579   7.358  1.00  0.00           O  
ATOM   1107  CB  LEU A  73       8.617 -10.311   8.593  1.00  0.00           C  
ATOM   1108  CG  LEU A  73       8.759 -10.842   7.160  1.00  0.00           C  
ATOM   1109  CD1 LEU A  73       9.217  -9.715   6.244  1.00  0.00           C  
ATOM   1110  CD2 LEU A  73       9.748 -11.998   7.142  1.00  0.00           C  
ATOM   1111  H   LEU A  73       8.167  -9.211  10.849  1.00  0.00           H  
ATOM   1112  HA  LEU A  73       7.753  -8.396   8.143  1.00  0.00           H  
ATOM   1113 1HB  LEU A  73       9.580  -9.899   8.890  1.00  0.00           H  
ATOM   1114 2HB  LEU A  73       8.393 -11.159   9.240  1.00  0.00           H  
ATOM   1115  HG  LEU A  73       7.789 -11.188   6.803  1.00  0.00           H  
ATOM   1116 1HD1 LEU A  73       9.318 -10.092   5.226  1.00  0.00           H  
ATOM   1117 2HD1 LEU A  73       8.482  -8.911   6.261  1.00  0.00           H  
ATOM   1118 3HD1 LEU A  73      10.179  -9.336   6.587  1.00  0.00           H  
ATOM   1119 1HD2 LEU A  73       9.848 -12.376   6.124  1.00  0.00           H  
ATOM   1120 2HD2 LEU A  73      10.718 -11.652   7.498  1.00  0.00           H  
ATOM   1121 3HD2 LEU A  73       9.386 -12.796   7.792  1.00  0.00           H  
ATOM   1122  N   GLU A  74       5.481 -10.614   9.415  1.00  0.00           N  
ATOM   1123  CA  GLU A  74       4.169 -11.237   9.264  1.00  0.00           C  
ATOM   1124  C   GLU A  74       3.096 -10.189   9.046  1.00  0.00           C  
ATOM   1125  O   GLU A  74       2.145 -10.408   8.297  1.00  0.00           O  
ATOM   1126  CB  GLU A  74       3.829 -12.080  10.495  1.00  0.00           C  
ATOM   1127  CG  GLU A  74       4.775 -13.248  10.736  1.00  0.00           C  
ATOM   1128  CD  GLU A  74       6.033 -12.844  11.450  1.00  0.00           C  
ATOM   1129  OE1 GLU A  74       6.189 -11.680  11.727  1.00  0.00           O  
ATOM   1130  OE2 GLU A  74       6.842 -13.702  11.720  1.00  0.00           O  
ATOM   1131  H   GLU A  74       5.982 -10.729  10.285  1.00  0.00           H  
ATOM   1132  HA  GLU A  74       4.199 -11.877   8.382  1.00  0.00           H  
ATOM   1133 1HB  GLU A  74       3.843 -11.449  11.383  1.00  0.00           H  
ATOM   1134 2HB  GLU A  74       2.821 -12.482  10.393  1.00  0.00           H  
ATOM   1135 1HG  GLU A  74       4.259 -14.002  11.330  1.00  0.00           H  
ATOM   1136 2HG  GLU A  74       5.033 -13.698   9.778  1.00  0.00           H  
ATOM   1137  N   THR A  75       3.260  -9.043   9.712  1.00  0.00           N  
ATOM   1138  CA  THR A  75       2.353  -7.915   9.579  1.00  0.00           C  
ATOM   1139  C   THR A  75       2.391  -7.323   8.177  1.00  0.00           C  
ATOM   1140  O   THR A  75       1.353  -7.127   7.548  1.00  0.00           O  
ATOM   1141  CB  THR A  75       2.683  -6.819  10.609  1.00  0.00           C  
ATOM   1142  OG1 THR A  75       2.527  -7.343  11.935  1.00  0.00           O  
ATOM   1143  CG2 THR A  75       1.762  -5.622  10.430  1.00  0.00           C  
ATOM   1144  H   THR A  75       4.053  -8.965  10.333  1.00  0.00           H  
ATOM   1145  HA  THR A  75       1.338  -8.273   9.757  1.00  0.00           H  
ATOM   1146  HB  THR A  75       3.717  -6.498  10.480  1.00  0.00           H  
ATOM   1147  HG1 THR A  75       3.305  -7.856  12.169  1.00  0.00           H  
ATOM   1148 1HG2 THR A  75       2.011  -4.858  11.166  1.00  0.00           H  
ATOM   1149 2HG2 THR A  75       1.887  -5.215   9.427  1.00  0.00           H  
ATOM   1150 3HG2 THR A  75       0.728  -5.935  10.568  1.00  0.00           H  
ATOM   1151  N   ALA A  76       3.600  -7.046   7.699  1.00  0.00           N  
ATOM   1152  CA  ALA A  76       3.777  -6.458   6.387  1.00  0.00           C  
ATOM   1153  C   ALA A  76       3.219  -7.397   5.334  1.00  0.00           C  
ATOM   1154  O   ALA A  76       2.577  -6.961   4.378  1.00  0.00           O  
ATOM   1155  CB  ALA A  76       5.247  -6.155   6.136  1.00  0.00           C  
ATOM   1156  H   ALA A  76       4.415  -7.248   8.262  1.00  0.00           H  
ATOM   1157  HA  ALA A  76       3.215  -5.524   6.357  1.00  0.00           H  
ATOM   1158 1HB  ALA A  76       5.363  -5.714   5.145  1.00  0.00           H  
ATOM   1159 2HB  ALA A  76       5.609  -5.456   6.889  1.00  0.00           H  
ATOM   1160 3HB  ALA A  76       5.821  -7.079   6.191  1.00  0.00           H  
ATOM   1161  N   LEU A  77       3.461  -8.712   5.500  1.00  0.00           N  
ATOM   1162  CA  LEU A  77       2.991  -9.728   4.577  1.00  0.00           C  
ATOM   1163  C   LEU A  77       1.453  -9.740   4.528  1.00  0.00           C  
ATOM   1164  O   LEU A  77       0.857  -9.849   3.458  1.00  0.00           O  
ATOM   1165  CB  LEU A  77       3.520 -11.105   4.997  1.00  0.00           C  
ATOM   1166  CG  LEU A  77       5.016 -11.346   4.754  1.00  0.00           C  
ATOM   1167  CD1 LEU A  77       5.486 -12.520   5.602  1.00  0.00           C  
ATOM   1168  CD2 LEU A  77       5.254 -11.610   3.275  1.00  0.00           C  
ATOM   1169  H   LEU A  77       3.998  -8.994   6.308  1.00  0.00           H  
ATOM   1170  HA  LEU A  77       3.371  -9.494   3.584  1.00  0.00           H  
ATOM   1171 1HB  LEU A  77       3.332 -11.240   6.061  1.00  0.00           H  
ATOM   1172 2HB  LEU A  77       2.969 -11.870   4.451  1.00  0.00           H  
ATOM   1173  HG  LEU A  77       5.581 -10.465   5.061  1.00  0.00           H  
ATOM   1174 1HD1 LEU A  77       6.549 -12.691   5.430  1.00  0.00           H  
ATOM   1175 2HD1 LEU A  77       5.322 -12.296   6.656  1.00  0.00           H  
ATOM   1176 3HD1 LEU A  77       4.926 -13.413   5.328  1.00  0.00           H  
ATOM   1177 1HD2 LEU A  77       6.317 -11.780   3.102  1.00  0.00           H  
ATOM   1178 2HD2 LEU A  77       4.691 -12.491   2.967  1.00  0.00           H  
ATOM   1179 3HD2 LEU A  77       4.926 -10.748   2.694  1.00  0.00           H  
ATOM   1180  N   ALA A  78       0.694  -9.695   5.730  1.00  0.00           N  
ATOM   1181  CA  ALA A  78      -0.764  -9.704   5.817  1.00  0.00           C  
ATOM   1182  C   ALA A  78      -1.323  -8.483   5.102  1.00  0.00           C  
ATOM   1183  O   ALA A  78      -2.403  -8.536   4.515  1.00  0.00           O  
ATOM   1184  CB  ALA A  78      -1.222  -9.736   7.268  1.00  0.00           C  
ATOM   1185  H   ALA A  78       1.237  -9.712   6.582  1.00  0.00           H  
ATOM   1186  HA  ALA A  78      -1.126 -10.599   5.311  1.00  0.00           H  
ATOM   1187 1HB  ALA A  78      -2.311  -9.726   7.305  1.00  0.00           H  
ATOM   1188 2HB  ALA A  78      -0.851 -10.642   7.747  1.00  0.00           H  
ATOM   1189 3HB  ALA A  78      -0.833  -8.864   7.790  1.00  0.00           H  
ATOM   1190  N   ILE A  79      -0.652  -7.228   5.136  1.00  0.00           N  
ATOM   1191  CA  ILE A  79      -1.102  -5.986   4.523  1.00  0.00           C  
ATOM   1192  C   ILE A  79      -0.983  -6.106   3.015  1.00  0.00           C  
ATOM   1193  O   ILE A  79      -1.888  -5.718   2.277  1.00  0.00           O  
ATOM   1194  CB  ILE A  79      -0.284  -4.780   5.023  1.00  0.00           C  
ATOM   1195  CG1 ILE A  79      -0.550  -4.534   6.510  1.00  0.00           C  
ATOM   1196  CG2 ILE A  79      -0.613  -3.540   4.206  1.00  0.00           C  
ATOM   1197  CD1 ILE A  79       0.425  -3.577   7.155  1.00  0.00           C  
ATOM   1198  H   ILE A  79       0.194  -7.226   5.687  1.00  0.00           H  
ATOM   1199  HA  ILE A  79      -2.147  -5.828   4.790  1.00  0.00           H  
ATOM   1200  HB  ILE A  79       0.780  -4.998   4.925  1.00  0.00           H  
ATOM   1201 1HG1 ILE A  79      -1.556  -4.135   6.637  1.00  0.00           H  
ATOM   1202 2HG1 ILE A  79      -0.505  -5.480   7.050  1.00  0.00           H  
ATOM   1203 1HG2 ILE A  79      -0.027  -2.698   4.572  1.00  0.00           H  
ATOM   1204 2HG2 ILE A  79      -0.374  -3.720   3.159  1.00  0.00           H  
ATOM   1205 3HG2 ILE A  79      -1.675  -3.313   4.302  1.00  0.00           H  
ATOM   1206 1HD1 ILE A  79       0.172  -3.452   8.207  1.00  0.00           H  
ATOM   1207 2HD1 ILE A  79       1.437  -3.976   7.069  1.00  0.00           H  
ATOM   1208 3HD1 ILE A  79       0.372  -2.611   6.653  1.00  0.00           H  
ATOM   1209  N   LEU A  80       0.150  -6.651   2.558  1.00  0.00           N  
ATOM   1210  CA  LEU A  80       0.409  -6.871   1.129  1.00  0.00           C  
ATOM   1211  C   LEU A  80      -0.616  -7.843   0.566  1.00  0.00           C  
ATOM   1212  O   LEU A  80      -1.038  -7.717  -0.584  1.00  0.00           O  
ATOM   1213  CB  LEU A  80       1.824  -7.419   0.909  1.00  0.00           C  
ATOM   1214  CG  LEU A  80       2.969  -6.441   1.199  1.00  0.00           C  
ATOM   1215  CD1 LEU A  80       4.293  -7.193   1.203  1.00  0.00           C  
ATOM   1216  CD2 LEU A  80       2.971  -5.337   0.153  1.00  0.00           C  
ATOM   1217  H   LEU A  80       0.852  -6.919   3.233  1.00  0.00           H  
ATOM   1218  HA  LEU A  80       0.302  -5.915   0.615  1.00  0.00           H  
ATOM   1219 1HB  LEU A  80       1.963  -8.290   1.548  1.00  0.00           H  
ATOM   1220 2HB  LEU A  80       1.916  -7.738  -0.129  1.00  0.00           H  
ATOM   1221  HG  LEU A  80       2.833  -6.003   2.189  1.00  0.00           H  
ATOM   1222 1HD1 LEU A  80       5.107  -6.498   1.409  1.00  0.00           H  
ATOM   1223 2HD1 LEU A  80       4.272  -7.964   1.972  1.00  0.00           H  
ATOM   1224 3HD1 LEU A  80       4.450  -7.656   0.229  1.00  0.00           H  
ATOM   1225 1HD2 LEU A  80       3.785  -4.640   0.360  1.00  0.00           H  
ATOM   1226 2HD2 LEU A  80       3.110  -5.772  -0.837  1.00  0.00           H  
ATOM   1227 3HD2 LEU A  80       2.021  -4.803   0.186  1.00  0.00           H  
ATOM   1228  N   SER A  81      -1.007  -8.984   1.365  1.00  0.00           N  
ATOM   1229  CA  SER A  81      -2.050  -9.913   0.989  1.00  0.00           C  
ATOM   1230  C   SER A  81      -3.410  -9.240   0.941  1.00  0.00           C  
ATOM   1231  O   SER A  81      -4.239  -9.556   0.088  1.00  0.00           O  
ATOM   1232  CB  SER A  81      -2.086 -11.073   1.966  1.00  0.00           C  
ATOM   1233  OG  SER A  81      -0.916 -11.839   1.877  1.00  0.00           O  
ATOM   1234  H   SER A  81      -0.493  -9.140   2.220  1.00  0.00           H  
ATOM   1235  HA  SER A  81      -1.828 -10.285  -0.011  1.00  0.00           H  
ATOM   1236 1HB  SER A  81      -2.198 -10.690   2.980  1.00  0.00           H  
ATOM   1237 2HB  SER A  81      -2.951 -11.699   1.755  1.00  0.00           H  
ATOM   1238  HG  SER A  81      -1.047 -12.590   2.462  1.00  0.00           H  
ATOM   1239  N   ALA A  82      -3.771  -8.309   1.992  1.00  0.00           N  
ATOM   1240  CA  ALA A  82      -5.042  -7.588   2.020  1.00  0.00           C  
ATOM   1241  C   ALA A  82      -5.225  -6.716   0.772  1.00  0.00           C  
ATOM   1242  O   ALA A  82      -6.324  -6.615   0.229  1.00  0.00           O  
ATOM   1243  CB  ALA A  82      -5.135  -6.736   3.277  1.00  0.00           C  
ATOM   1244  H   ALA A  82      -3.132  -8.209   2.768  1.00  0.00           H  
ATOM   1245  HA  ALA A  82      -5.848  -8.322   2.031  1.00  0.00           H  
ATOM   1246 1HB  ALA A  82      -6.090  -6.208   3.289  1.00  0.00           H  
ATOM   1247 2HB  ALA A  82      -5.063  -7.376   4.157  1.00  0.00           H  
ATOM   1248 3HB  ALA A  82      -4.321  -6.012   3.287  1.00  0.00           H  
ATOM   1249  N   ALA A  83      -4.110  -5.934   0.281  1.00  0.00           N  
ATOM   1250  CA  ALA A  83      -4.205  -5.079  -0.903  1.00  0.00           C  
ATOM   1251  C   ALA A  83      -4.578  -5.895  -2.152  1.00  0.00           C  
ATOM   1252  O   ALA A  83      -5.451  -5.503  -2.924  1.00  0.00           O  
ATOM   1253  CB  ALA A  83      -2.898  -4.339  -1.129  1.00  0.00           C  
ATOM   1254  H   ALA A  83      -3.245  -5.953   0.805  1.00  0.00           H  
ATOM   1255  HA  ALA A  83      -5.000  -4.352  -0.733  1.00  0.00           H  
ATOM   1256 1HB  ALA A  83      -2.984  -3.708  -2.014  1.00  0.00           H  
ATOM   1257 2HB  ALA A  83      -2.675  -3.716  -0.261  1.00  0.00           H  
ATOM   1258 3HB  ALA A  83      -2.092  -5.057  -1.274  1.00  0.00           H  
ATOM   1259  N   ALA A  84      -3.916  -7.026  -2.346  1.00  0.00           N  
ATOM   1260  CA  ALA A  84      -4.171  -7.883  -3.504  1.00  0.00           C  
ATOM   1261  C   ALA A  84      -5.585  -8.465  -3.481  1.00  0.00           C  
ATOM   1262  O   ALA A  84      -6.216  -8.628  -4.525  1.00  0.00           O  
ATOM   1263  CB  ALA A  84      -3.146  -9.005  -3.568  1.00  0.00           C  
ATOM   1264  H   ALA A  84      -3.216  -7.305  -1.674  1.00  0.00           H  
ATOM   1265  HA  ALA A  84      -4.082  -7.272  -4.403  1.00  0.00           H  
ATOM   1266 1HB  ALA A  84      -3.348  -9.634  -4.434  1.00  0.00           H  
ATOM   1267 2HB  ALA A  84      -2.146  -8.582  -3.653  1.00  0.00           H  
ATOM   1268 3HB  ALA A  84      -3.209  -9.607  -2.662  1.00  0.00           H  
ATOM   1269  N   GLN A  85      -6.177  -8.950  -2.218  1.00  0.00           N  
ATOM   1270  CA  GLN A  85      -7.525  -9.526  -2.089  1.00  0.00           C  
ATOM   1271  C   GLN A  85      -8.649  -8.491  -2.089  1.00  0.00           C  
ATOM   1272  O   GLN A  85      -9.763  -8.772  -2.528  1.00  0.00           O  
ATOM   1273  CB  GLN A  85      -7.611 -10.360  -0.808  1.00  0.00           C  
ATOM   1274  CG  GLN A  85      -6.729 -11.596  -0.809  1.00  0.00           C  
ATOM   1275  CD  GLN A  85      -7.087 -12.563  -1.922  1.00  0.00           C  
ATOM   1276  OE1 GLN A  85      -8.251 -12.940  -2.084  1.00  0.00           O  
ATOM   1277  NE2 GLN A  85      -6.088 -12.971  -2.695  1.00  0.00           N  
ATOM   1278  H   GLN A  85      -5.590  -8.887  -1.399  1.00  0.00           H  
ATOM   1279  HA  GLN A  85      -7.703 -10.179  -2.943  1.00  0.00           H  
ATOM   1280 1HB  GLN A  85      -7.328  -9.745   0.046  1.00  0.00           H  
ATOM   1281 2HB  GLN A  85      -8.641 -10.682  -0.653  1.00  0.00           H  
ATOM   1282 1HG  GLN A  85      -5.691 -11.289  -0.944  1.00  0.00           H  
ATOM   1283 2HG  GLN A  85      -6.844 -12.113   0.143  1.00  0.00           H  
ATOM   1284 1HE2 GLN A  85      -6.264 -13.609  -3.446  1.00  0.00           H  
ATOM   1285 2HE2 GLN A  85      -5.159 -12.641  -2.528  1.00  0.00           H  
ATOM   1286  N   LEU A  86      -8.408  -7.167  -1.569  1.00  0.00           N  
ATOM   1287  CA  LEU A  86      -9.297  -6.023  -1.596  1.00  0.00           C  
ATOM   1288  C   LEU A  86      -9.415  -5.543  -3.036  1.00  0.00           C  
ATOM   1289  O   LEU A  86     -10.483  -5.112  -3.471  1.00  0.00           O  
ATOM   1290  CB  LEU A  86      -8.770  -4.899  -0.695  1.00  0.00           C  
ATOM   1291  CG  LEU A  86      -8.835  -5.170   0.813  1.00  0.00           C  
ATOM   1292  CD1 LEU A  86      -8.018  -4.119   1.554  1.00  0.00           C  
ATOM   1293  CD2 LEU A  86     -10.286  -5.155   1.269  1.00  0.00           C  
ATOM   1294  H   LEU A  86      -7.497  -7.074  -1.142  1.00  0.00           H  
ATOM   1295  HA  LEU A  86     -10.276  -6.346  -1.245  1.00  0.00           H  
ATOM   1296 1HB  LEU A  86      -7.729  -4.707  -0.953  1.00  0.00           H  
ATOM   1297 2HB  LEU A  86      -9.344  -3.995  -0.896  1.00  0.00           H  
ATOM   1298  HG  LEU A  86      -8.397  -6.145   1.028  1.00  0.00           H  
ATOM   1299 1HD1 LEU A  86      -8.065  -4.311   2.626  1.00  0.00           H  
ATOM   1300 2HD1 LEU A  86      -6.981  -4.164   1.223  1.00  0.00           H  
ATOM   1301 3HD1 LEU A  86      -8.424  -3.130   1.344  1.00  0.00           H  
ATOM   1302 1HD2 LEU A  86     -10.332  -5.348   2.341  1.00  0.00           H  
ATOM   1303 2HD2 LEU A  86     -10.725  -4.180   1.056  1.00  0.00           H  
ATOM   1304 3HD2 LEU A  86     -10.842  -5.927   0.737  1.00  0.00           H  
ATOM   1305  N   GLY A  87      -8.311  -5.618  -3.776  1.00  0.00           N  
ATOM   1306  CA  GLY A  87      -8.291  -5.126  -5.134  1.00  0.00           C  
ATOM   1307  C   GLY A  87      -7.806  -3.687  -5.164  1.00  0.00           C  
ATOM   1308  O   GLY A  87      -8.231  -2.887  -6.000  1.00  0.00           O  
ATOM   1309  H   GLY A  87      -7.473  -6.023  -3.387  1.00  0.00           H  
ATOM   1310 1HA  GLY A  87      -7.638  -5.755  -5.738  1.00  0.00           H  
ATOM   1311 2HA  GLY A  87      -9.290  -5.196  -5.562  1.00  0.00           H  
ATOM   1312  N   THR A  88      -6.902  -3.348  -4.253  1.00  0.00           N  
ATOM   1313  CA  THR A  88      -6.446  -1.979  -4.198  1.00  0.00           C  
ATOM   1314  C   THR A  88      -4.942  -1.868  -4.035  1.00  0.00           C  
ATOM   1315  O   THR A  88      -4.222  -2.849  -4.173  1.00  0.00           O  
ATOM   1316  CB  THR A  88      -7.141  -1.224  -3.050  1.00  0.00           C  
ATOM   1317  OG1 THR A  88      -6.852   0.176  -3.151  1.00  0.00           O  
ATOM   1318  CG2 THR A  88      -6.659  -1.741  -1.703  1.00  0.00           C  
ATOM   1319  H   THR A  88      -6.523  -4.018  -3.599  1.00  0.00           H  
ATOM   1320  HA  THR A  88      -6.657  -1.506  -5.155  1.00  0.00           H  
ATOM   1321  HB  THR A  88      -8.219  -1.365  -3.122  1.00  0.00           H  
ATOM   1322  HG1 THR A  88      -7.507   0.674  -2.657  1.00  0.00           H  
ATOM   1323 1HG2 THR A  88      -7.161  -1.196  -0.904  1.00  0.00           H  
ATOM   1324 2HG2 THR A  88      -6.888  -2.803  -1.618  1.00  0.00           H  
ATOM   1325 3HG2 THR A  88      -5.583  -1.594  -1.621  1.00  0.00           H  
ATOM   1326  N   THR A  89      -4.434  -0.651  -3.698  1.00  0.00           N  
ATOM   1327  CA  THR A  89      -2.991  -0.455  -3.604  1.00  0.00           C  
ATOM   1328  C   THR A  89      -2.525  -0.846  -2.203  1.00  0.00           C  
ATOM   1329  O   THR A  89      -3.353  -1.021  -1.301  1.00  0.00           O  
ATOM   1330  CB  THR A  89      -2.594   1.001  -3.910  1.00  0.00           C  
ATOM   1331  OG1 THR A  89      -3.166   1.872  -2.926  1.00  0.00           O  
ATOM   1332  CG2 THR A  89      -3.085   1.409  -5.290  1.00  0.00           C  
ATOM   1333  H   THR A  89      -5.051   0.122  -3.500  1.00  0.00           H  
ATOM   1334  HA  THR A  89      -2.509  -1.060  -4.371  1.00  0.00           H  
ATOM   1335  HB  THR A  89      -1.509   1.097  -3.873  1.00  0.00           H  
ATOM   1336  HG1 THR A  89      -2.530   2.552  -2.692  1.00  0.00           H  
ATOM   1337 1HG2 THR A  89      -2.795   2.441  -5.489  1.00  0.00           H  
ATOM   1338 2HG2 THR A  89      -2.642   0.756  -6.042  1.00  0.00           H  
ATOM   1339 3HG2 THR A  89      -4.170   1.324  -5.330  1.00  0.00           H  
ATOM   1340  N   VAL A  90      -1.208  -0.991  -2.031  1.00  0.00           N  
ATOM   1341  CA  VAL A  90      -0.661  -1.311  -0.720  1.00  0.00           C  
ATOM   1342  C   VAL A  90      -0.870  -0.146   0.245  1.00  0.00           C  
ATOM   1343  O   VAL A  90      -1.296  -0.335   1.406  1.00  0.00           O  
ATOM   1344  CB  VAL A  90       0.843  -1.627  -0.829  1.00  0.00           C  
ATOM   1345  CG1 VAL A  90       1.451  -1.805   0.554  1.00  0.00           C  
ATOM   1346  CG2 VAL A  90       1.050  -2.875  -1.673  1.00  0.00           C  
ATOM   1347  H   VAL A  90      -0.579  -0.878  -2.811  1.00  0.00           H  
ATOM   1348  HA  VAL A  90      -1.252  -2.117  -0.286  1.00  0.00           H  
ATOM   1349  HB  VAL A  90       1.350  -0.782  -1.297  1.00  0.00           H  
ATOM   1350 1HG1 VAL A  90       2.514  -2.028   0.459  1.00  0.00           H  
ATOM   1351 2HG1 VAL A  90       1.324  -0.888   1.130  1.00  0.00           H  
ATOM   1352 3HG1 VAL A  90       0.954  -2.628   1.068  1.00  0.00           H  
ATOM   1353 1HG2 VAL A  90       2.115  -3.092  -1.746  1.00  0.00           H  
ATOM   1354 2HG2 VAL A  90       0.538  -3.718  -1.209  1.00  0.00           H  
ATOM   1355 3HG2 VAL A  90       0.645  -2.710  -2.671  1.00  0.00           H  
ATOM   1356  N   GLU A  91      -0.627   1.062  -0.255  1.00  0.00           N  
ATOM   1357  CA  GLU A  91      -0.778   2.263   0.558  1.00  0.00           C  
ATOM   1358  C   GLU A  91      -2.204   2.379   1.082  1.00  0.00           C  
ATOM   1359  O   GLU A  91      -2.414   2.841   2.201  1.00  0.00           O  
ATOM   1360  CB  GLU A  91      -0.415   3.510  -0.251  1.00  0.00           C  
ATOM   1361  CG  GLU A  91       1.049   3.585  -0.668  1.00  0.00           C  
ATOM   1362  CD  GLU A  91       1.358   2.740  -1.872  1.00  0.00           C  
ATOM   1363  OE1 GLU A  91       0.452   2.150  -2.408  1.00  0.00           O  
ATOM   1364  OE2 GLU A  91       2.503   2.685  -2.256  1.00  0.00           O  
ATOM   1365  H   GLU A  91      -0.329   1.154  -1.217  1.00  0.00           H  
ATOM   1366  HA  GLU A  91      -0.125   2.178   1.427  1.00  0.00           H  
ATOM   1367 1HB  GLU A  91      -1.021   3.546  -1.157  1.00  0.00           H  
ATOM   1368 2HB  GLU A  91      -0.643   4.402   0.331  1.00  0.00           H  
ATOM   1369 1HG  GLU A  91       1.299   4.622  -0.892  1.00  0.00           H  
ATOM   1370 2HG  GLU A  91       1.669   3.263   0.167  1.00  0.00           H  
ATOM   1371  N   GLU A  92      -3.360   2.016   0.249  1.00  0.00           N  
ATOM   1372  CA  GLU A  92      -4.749   2.015   0.720  1.00  0.00           C  
ATOM   1373  C   GLU A  92      -5.000   0.956   1.792  1.00  0.00           C  
ATOM   1374  O   GLU A  92      -5.757   1.191   2.731  1.00  0.00           O  
ATOM   1375  CB  GLU A  92      -5.704   1.788  -0.453  1.00  0.00           C  
ATOM   1376  CG  GLU A  92      -7.178   1.765  -0.070  1.00  0.00           C  
ATOM   1377  CD  GLU A  92      -7.664   3.082   0.464  1.00  0.00           C  
ATOM   1378  OE1 GLU A  92      -7.021   4.075   0.221  1.00  0.00           O  
ATOM   1379  OE2 GLU A  92      -8.682   3.098   1.116  1.00  0.00           O  
ATOM   1380  H   GLU A  92      -3.159   1.709  -0.691  1.00  0.00           H  
ATOM   1381  HA  GLU A  92      -4.974   2.998   1.133  1.00  0.00           H  
ATOM   1382 1HB  GLU A  92      -5.565   2.577  -1.192  1.00  0.00           H  
ATOM   1383 2HB  GLU A  92      -5.469   0.840  -0.936  1.00  0.00           H  
ATOM   1384 1HG  GLU A  92      -7.766   1.502  -0.949  1.00  0.00           H  
ATOM   1385 2HG  GLU A  92      -7.334   0.993   0.683  1.00  0.00           H  
ATOM   1386  N   ALA A  93      -4.371  -0.340   1.686  1.00  0.00           N  
ATOM   1387  CA  ALA A  93      -4.475  -1.399   2.686  1.00  0.00           C  
ATOM   1388  C   ALA A  93      -3.888  -0.909   4.008  1.00  0.00           C  
ATOM   1389  O   ALA A  93      -4.396  -1.218   5.077  1.00  0.00           O  
ATOM   1390  CB  ALA A  93      -3.767  -2.665   2.216  1.00  0.00           C  
ATOM   1391  H   ALA A  93      -3.874  -0.524   0.825  1.00  0.00           H  
ATOM   1392  HA  ALA A  93      -5.532  -1.624   2.832  1.00  0.00           H  
ATOM   1393 1HB  ALA A  93      -3.860  -3.439   2.978  1.00  0.00           H  
ATOM   1394 2HB  ALA A  93      -4.222  -3.012   1.290  1.00  0.00           H  
ATOM   1395 3HB  ALA A  93      -2.713  -2.449   2.044  1.00  0.00           H  
ATOM   1396  N   VAL A  94      -2.810  -0.144   3.909  1.00  0.00           N  
ATOM   1397  CA  VAL A  94      -2.161   0.433   5.074  1.00  0.00           C  
ATOM   1398  C   VAL A  94      -3.097   1.476   5.704  1.00  0.00           C  
ATOM   1399  O   VAL A  94      -3.408   1.377   6.891  1.00  0.00           O  
ATOM   1400  CB  VAL A  94      -0.824   1.089   4.681  1.00  0.00           C  
ATOM   1401  CG1 VAL A  94      -0.279   1.920   5.835  1.00  0.00           C  
ATOM   1402  CG2 VAL A  94       0.176   0.020   4.269  1.00  0.00           C  
ATOM   1403  H   VAL A  94      -2.430   0.046   2.991  1.00  0.00           H  
ATOM   1404  HA  VAL A  94      -2.014  -0.356   5.813  1.00  0.00           H  
ATOM   1405  HB  VAL A  94      -0.994   1.769   3.848  1.00  0.00           H  
ATOM   1406 1HG1 VAL A  94       0.666   2.375   5.540  1.00  0.00           H  
ATOM   1407 2HG1 VAL A  94      -0.995   2.700   6.089  1.00  0.00           H  
ATOM   1408 3HG1 VAL A  94      -0.116   1.277   6.701  1.00  0.00           H  
ATOM   1409 1HG2 VAL A  94       1.119   0.490   3.992  1.00  0.00           H  
ATOM   1410 2HG2 VAL A  94       0.343  -0.666   5.101  1.00  0.00           H  
ATOM   1411 3HG2 VAL A  94      -0.216  -0.536   3.417  1.00  0.00           H  
ATOM   1412  N   ASN A  95      -3.603   2.414   4.891  1.00  0.00           N  
ATOM   1413  CA  ASN A  95      -4.505   3.461   5.388  1.00  0.00           C  
ATOM   1414  C   ASN A  95      -5.710   2.883   6.092  1.00  0.00           C  
ATOM   1415  O   ASN A  95      -6.104   3.356   7.158  1.00  0.00           O  
ATOM   1416  CB  ASN A  95      -4.950   4.368   4.256  1.00  0.00           C  
ATOM   1417  CG  ASN A  95      -3.856   5.287   3.787  1.00  0.00           C  
ATOM   1418  OD1 ASN A  95      -2.879   5.527   4.506  1.00  0.00           O  
ATOM   1419  ND2 ASN A  95      -4.000   5.805   2.594  1.00  0.00           N  
ATOM   1420  H   ASN A  95      -3.358   2.400   3.911  1.00  0.00           H  
ATOM   1421  HA  ASN A  95      -3.967   4.061   6.123  1.00  0.00           H  
ATOM   1422 1HB  ASN A  95      -5.285   3.762   3.413  1.00  0.00           H  
ATOM   1423 2HB  ASN A  95      -5.798   4.970   4.584  1.00  0.00           H  
ATOM   1424 1HD2 ASN A  95      -3.303   6.424   2.230  1.00  0.00           H  
ATOM   1425 2HD2 ASN A  95      -4.806   5.583   2.047  1.00  0.00           H  
ATOM   1426  N   ARG A  96      -6.396   1.767   5.500  1.00  0.00           N  
ATOM   1427  CA  ARG A  96      -7.545   1.117   6.127  1.00  0.00           C  
ATOM   1428  C   ARG A  96      -7.152   0.383   7.407  1.00  0.00           C  
ATOM   1429  O   ARG A  96      -7.898   0.385   8.376  1.00  0.00           O  
ATOM   1430  CB  ARG A  96      -8.191   0.132   5.164  1.00  0.00           C  
ATOM   1431  CG  ARG A  96      -8.880   0.766   3.966  1.00  0.00           C  
ATOM   1432  CD  ARG A  96      -9.483  -0.257   3.074  1.00  0.00           C  
ATOM   1433  NE  ARG A  96      -9.978   0.326   1.837  1.00  0.00           N  
ATOM   1434  CZ  ARG A  96     -10.809  -0.294   0.979  1.00  0.00           C  
ATOM   1435  NH1 ARG A  96     -11.227  -1.515   1.233  1.00  0.00           N  
ATOM   1436  NH2 ARG A  96     -11.203   0.322  -0.122  1.00  0.00           N  
ATOM   1437  H   ARG A  96      -6.090   1.455   4.591  1.00  0.00           H  
ATOM   1438  HA  ARG A  96      -8.274   1.883   6.395  1.00  0.00           H  
ATOM   1439 1HB  ARG A  96      -7.435  -0.554   4.786  1.00  0.00           H  
ATOM   1440 2HB  ARG A  96      -8.935  -0.463   5.696  1.00  0.00           H  
ATOM   1441 1HG  ARG A  96      -9.672   1.430   4.311  1.00  0.00           H  
ATOM   1442 2HG  ARG A  96      -8.152   1.338   3.389  1.00  0.00           H  
ATOM   1443 1HD  ARG A  96      -8.733  -1.006   2.822  1.00  0.00           H  
ATOM   1444 2HD  ARG A  96     -10.317  -0.736   3.585  1.00  0.00           H  
ATOM   1445  HE  ARG A  96      -9.679   1.264   1.608  1.00  0.00           H  
ATOM   1446 1HH1 ARG A  96     -10.925  -1.987   2.075  1.00  0.00           H  
ATOM   1447 2HH1 ARG A  96     -11.849  -1.980   0.590  1.00  0.00           H  
ATOM   1448 1HH2 ARG A  96     -10.882   1.260  -0.318  1.00  0.00           H  
ATOM   1449 2HH2 ARG A  96     -11.826  -0.143  -0.765  1.00  0.00           H  
ATOM   1450  N   ALA A  97      -5.895  -0.361   7.431  1.00  0.00           N  
ATOM   1451  CA  ALA A  97      -5.416  -1.106   8.579  1.00  0.00           C  
ATOM   1452  C   ALA A  97      -5.182  -0.119   9.723  1.00  0.00           C  
ATOM   1453  O   ALA A  97      -5.488  -0.423  10.856  1.00  0.00           O  
ATOM   1454  CB  ALA A  97      -4.140  -1.855   8.230  1.00  0.00           C  
ATOM   1455  H   ALA A  97      -5.383  -0.412   6.564  1.00  0.00           H  
ATOM   1456  HA  ALA A  97      -6.182  -1.829   8.858  1.00  0.00           H  
ATOM   1457 1HB  ALA A  97      -3.792  -2.409   9.100  1.00  0.00           H  
ATOM   1458 2HB  ALA A  97      -4.338  -2.549   7.413  1.00  0.00           H  
ATOM   1459 3HB  ALA A  97      -3.375  -1.144   7.923  1.00  0.00           H  
ATOM   1460  N   LEU A  98      -4.646   1.060   9.407  1.00  0.00           N  
ATOM   1461  CA  LEU A  98      -4.393   2.097  10.409  1.00  0.00           C  
ATOM   1462  C   LEU A  98      -5.675   2.704  10.980  1.00  0.00           C  
ATOM   1463  O   LEU A  98      -5.726   3.024  12.152  1.00  0.00           O  
ATOM   1464  CB  LEU A  98      -3.536   3.211   9.795  1.00  0.00           C  
ATOM   1465  CG  LEU A  98      -2.086   2.831   9.469  1.00  0.00           C  
ATOM   1466  CD1 LEU A  98      -1.446   3.936   8.638  1.00  0.00           C  
ATOM   1467  CD2 LEU A  98      -1.317   2.603  10.761  1.00  0.00           C  
ATOM   1468  H   LEU A  98      -4.407   1.241   8.443  1.00  0.00           H  
ATOM   1469  HA  LEU A  98      -3.874   1.642  11.253  1.00  0.00           H  
ATOM   1470 1HB  LEU A  98      -4.008   3.542   8.872  1.00  0.00           H  
ATOM   1471 2HB  LEU A  98      -3.511   4.052  10.488  1.00  0.00           H  
ATOM   1472  HG  LEU A  98      -2.075   1.918   8.873  1.00  0.00           H  
ATOM   1473 1HD1 LEU A  98      -0.416   3.666   8.407  1.00  0.00           H  
ATOM   1474 2HD1 LEU A  98      -2.005   4.064   7.711  1.00  0.00           H  
ATOM   1475 3HD1 LEU A  98      -1.459   4.868   9.203  1.00  0.00           H  
ATOM   1476 1HD2 LEU A  98      -0.287   2.332  10.529  1.00  0.00           H  
ATOM   1477 2HD2 LEU A  98      -1.327   3.516  11.356  1.00  0.00           H  
ATOM   1478 3HD2 LEU A  98      -1.786   1.797  11.326  1.00  0.00           H  
ATOM   1479  N   ASN A  99      -6.858   2.978  10.128  1.00  0.00           N  
ATOM   1480  CA  ASN A  99      -8.171   3.426  10.593  1.00  0.00           C  
ATOM   1481  C   ASN A  99      -8.760   2.433  11.583  1.00  0.00           C  
ATOM   1482  O   ASN A  99      -9.345   2.822  12.594  1.00  0.00           O  
ATOM   1483  CB  ASN A  99      -9.115   3.638   9.423  1.00  0.00           C  
ATOM   1484  CG  ASN A  99      -8.784   4.871   8.630  1.00  0.00           C  
ATOM   1485  OD1 ASN A  99      -8.104   5.778   9.124  1.00  0.00           O  
ATOM   1486  ND2 ASN A  99      -9.253   4.923   7.409  1.00  0.00           N  
ATOM   1487  H   ASN A  99      -6.710   2.832   9.140  1.00  0.00           H  
ATOM   1488  HA  ASN A  99      -8.048   4.375  11.116  1.00  0.00           H  
ATOM   1489 1HB  ASN A  99      -9.074   2.772   8.761  1.00  0.00           H  
ATOM   1490 2HB  ASN A  99     -10.138   3.720   9.791  1.00  0.00           H  
ATOM   1491 1HD2 ASN A  99      -9.064   5.721   6.835  1.00  0.00           H  
ATOM   1492 2HD2 ASN A  99      -9.799   4.167   7.051  1.00  0.00           H  
ATOM   1493  N   LEU A 100      -8.654   0.997  11.372  1.00  0.00           N  
ATOM   1494  CA  LEU A 100      -9.087  -0.101  12.225  1.00  0.00           C  
ATOM   1495  C   LEU A 100      -8.224  -0.141  13.485  1.00  0.00           C  
ATOM   1496  O   LEU A 100      -8.718  -0.390  14.585  1.00  0.00           O  
ATOM   1497  CB  LEU A 100      -8.993  -1.436  11.476  1.00  0.00           C  
ATOM   1498  CG  LEU A 100      -9.974  -1.615  10.310  1.00  0.00           C  
ATOM   1499  CD1 LEU A 100      -9.597  -2.858   9.515  1.00  0.00           C  
ATOM   1500  CD2 LEU A 100     -11.392  -1.721  10.851  1.00  0.00           C  
ATOM   1501  H   LEU A 100      -8.237   0.787  10.476  1.00  0.00           H  
ATOM   1502  HA  LEU A 100     -10.127   0.069  12.504  1.00  0.00           H  
ATOM   1503 1HB  LEU A 100      -7.985  -1.543  11.080  1.00  0.00           H  
ATOM   1504 2HB  LEU A 100      -9.170  -2.245  12.185  1.00  0.00           H  
ATOM   1505  HG  LEU A 100      -9.903  -0.757   9.640  1.00  0.00           H  
ATOM   1506 1HD1 LEU A 100     -10.294  -2.984   8.686  1.00  0.00           H  
ATOM   1507 2HD1 LEU A 100      -8.586  -2.746   9.123  1.00  0.00           H  
ATOM   1508 3HD1 LEU A 100      -9.641  -3.732  10.163  1.00  0.00           H  
ATOM   1509 1HD2 LEU A 100     -12.089  -1.847  10.022  1.00  0.00           H  
ATOM   1510 2HD2 LEU A 100     -11.464  -2.579  11.519  1.00  0.00           H  
ATOM   1511 3HD2 LEU A 100     -11.642  -0.812  11.399  1.00  0.00           H  
ATOM   1512  N   LYS A 101      -6.927   0.089  13.307  1.00  0.00           N  
ATOM   1513  CA  LYS A 101      -5.997   0.085  14.421  1.00  0.00           C  
ATOM   1514  C   LYS A 101      -6.541   0.980  15.547  1.00  0.00           C  
ATOM   1515  O   LYS A 101      -6.776   0.505  16.663  1.00  0.00           O  
ATOM   1516  CB  LYS A 101      -4.613   0.556  13.971  1.00  0.00           C  
ATOM   1517  CG  LYS A 101      -3.565   0.575  15.076  1.00  0.00           C  
ATOM   1518  CD  LYS A 101      -2.317   1.328  14.640  1.00  0.00           C  
ATOM   1519  CE  LYS A 101      -1.178   1.132  15.630  1.00  0.00           C  
ATOM   1520  NZ  LYS A 101      -1.426   1.849  16.912  1.00  0.00           N  
ATOM   1521  H   LYS A 101      -6.579   0.270  12.377  1.00  0.00           H  
ATOM   1522  HA  LYS A 101      -5.934  -0.931  14.814  1.00  0.00           H  
ATOM   1523 1HB  LYS A 101      -4.249  -0.093  13.175  1.00  0.00           H  
ATOM   1524 2HB  LYS A 101      -4.688   1.564  13.564  1.00  0.00           H  
ATOM   1525 1HG  LYS A 101      -3.979   1.056  15.962  1.00  0.00           H  
ATOM   1526 2HG  LYS A 101      -3.290  -0.448  15.334  1.00  0.00           H  
ATOM   1527 1HD  LYS A 101      -2.000   0.971  13.660  1.00  0.00           H  
ATOM   1528 2HD  LYS A 101      -2.541   2.391  14.565  1.00  0.00           H  
ATOM   1529 1HE  LYS A 101      -1.056   0.071  15.840  1.00  0.00           H  
ATOM   1530 2HE  LYS A 101      -0.250   1.504  15.195  1.00  0.00           H  
ATOM   1531 1HZ  LYS A 101      -0.650   1.695  17.539  1.00  0.00           H  
ATOM   1532 2HZ  LYS A 101      -1.522   2.839  16.731  1.00  0.00           H  
ATOM   1533 3HZ  LYS A 101      -2.274   1.500  17.335  1.00  0.00           H  
ATOM   1534  N   THR A 102      -6.798   2.252  15.244  1.00  0.00           N  
ATOM   1535  CA  THR A 102      -7.160   3.205  16.289  1.00  0.00           C  
ATOM   1536  C   THR A 102      -8.646   3.149  16.646  1.00  0.00           C  
ATOM   1537  O   THR A 102      -9.053   3.524  17.746  1.00  0.00           O  
ATOM   1538  CB  THR A 102      -6.792   4.640  15.869  1.00  0.00           C  
ATOM   1539  OG1 THR A 102      -7.549   5.011  14.710  1.00  0.00           O  
ATOM   1540  CG2 THR A 102      -5.307   4.738  15.552  1.00  0.00           C  
ATOM   1541  H   THR A 102      -6.744   2.569  14.286  1.00  0.00           H  
ATOM   1542  HA  THR A 102      -6.615   2.947  17.197  1.00  0.00           H  
ATOM   1543  HB  THR A 102      -7.030   5.329  16.677  1.00  0.00           H  
ATOM   1544  HG1 THR A 102      -8.434   5.272  14.976  1.00  0.00           H  
ATOM   1545 1HG2 THR A 102      -5.064   5.759  15.257  1.00  0.00           H  
ATOM   1546 2HG2 THR A 102      -4.728   4.469  16.435  1.00  0.00           H  
ATOM   1547 3HG2 THR A 102      -5.064   4.058  14.737  1.00  0.00           H  
ATOM   1548  N   LYS A 103      -9.459   2.672  15.720  1.00  0.00           N  
ATOM   1549  CA  LYS A 103     -10.876   2.483  15.993  1.00  0.00           C  
ATOM   1550  C   LYS A 103     -11.163   1.293  16.916  1.00  0.00           C  
ATOM   1551  O   LYS A 103     -12.029   1.373  17.792  1.00  0.00           O  
ATOM   1552  CB  LYS A 103     -11.636   2.312  14.677  1.00  0.00           C  
ATOM   1553  CG  LYS A 103     -13.146   2.195  14.833  1.00  0.00           C  
ATOM   1554  CD  LYS A 103     -13.841   2.163  13.480  1.00  0.00           C  
ATOM   1555  CE  LYS A 103     -15.351   2.054  13.634  1.00  0.00           C  
ATOM   1556  NZ  LYS A 103     -16.044   2.021  12.318  1.00  0.00           N  
ATOM   1557  H   LYS A 103      -9.098   2.435  14.806  1.00  0.00           H  
ATOM   1558  HA  LYS A 103     -11.248   3.365  16.516  1.00  0.00           H  
ATOM   1559 1HB  LYS A 103     -11.432   3.162  14.025  1.00  0.00           H  
ATOM   1560 2HB  LYS A 103     -11.282   1.416  14.166  1.00  0.00           H  
ATOM   1561 1HG  LYS A 103     -13.387   1.281  15.378  1.00  0.00           H  
ATOM   1562 2HG  LYS A 103     -13.520   3.046  15.403  1.00  0.00           H  
ATOM   1563 1HD  LYS A 103     -13.605   3.073  12.927  1.00  0.00           H  
ATOM   1564 2HD  LYS A 103     -13.482   1.308  12.907  1.00  0.00           H  
ATOM   1565 1HE  LYS A 103     -15.596   1.146  14.183  1.00  0.00           H  
ATOM   1566 2HE  LYS A 103     -15.721   2.907  14.204  1.00  0.00           H  
ATOM   1567 1HZ  LYS A 103     -17.041   1.949  12.464  1.00  0.00           H  
ATOM   1568 2HZ  LYS A 103     -15.839   2.869  11.807  1.00  0.00           H  
ATOM   1569 3HZ  LYS A 103     -15.724   1.223  11.788  1.00  0.00           H  
ATOM   1570  N   LEU A 104     -10.441   0.193  16.727  1.00  0.00           N  
ATOM   1571  CA  LEU A 104     -10.723  -1.033  17.476  1.00  0.00           C  
ATOM   1572  C   LEU A 104      -9.802  -1.239  18.684  1.00  0.00           C  
ATOM   1573  O   LEU A 104     -10.172  -1.939  19.628  1.00  0.00           O  
ATOM   1574  CB  LEU A 104     -10.604  -2.243  16.541  1.00  0.00           C  
ATOM   1575  CG  LEU A 104     -11.484  -2.202  15.284  1.00  0.00           C  
ATOM   1576  CD1 LEU A 104     -11.210  -3.432  14.430  1.00  0.00           C  
ATOM   1577  CD2 LEU A 104     -12.948  -2.134  15.691  1.00  0.00           C  
ATOM   1578  H   LEU A 104      -9.685   0.197  16.058  1.00  0.00           H  
ATOM   1579  HA  LEU A 104     -11.742  -0.977  17.859  1.00  0.00           H  
ATOM   1580 1HB  LEU A 104      -9.569  -2.332  16.216  1.00  0.00           H  
ATOM   1581 2HB  LEU A 104     -10.866  -3.142  17.098  1.00  0.00           H  
ATOM   1582  HG  LEU A 104     -11.230  -1.322  14.691  1.00  0.00           H  
ATOM   1583 1HD1 LEU A 104     -11.835  -3.403  13.538  1.00  0.00           H  
ATOM   1584 2HD1 LEU A 104     -10.159  -3.446  14.138  1.00  0.00           H  
ATOM   1585 3HD1 LEU A 104     -11.438  -4.331  15.004  1.00  0.00           H  
ATOM   1586 1HD2 LEU A 104     -13.573  -2.104  14.799  1.00  0.00           H  
ATOM   1587 2HD2 LEU A 104     -13.202  -3.014  16.282  1.00  0.00           H  
ATOM   1588 3HD2 LEU A 104     -13.119  -1.236  16.285  1.00  0.00           H  
ATOM   1589  N   GLY A 105      -8.608  -0.649  18.644  1.00  0.00           N  
ATOM   1590  CA  GLY A 105      -7.573  -0.936  19.625  1.00  0.00           C  
ATOM   1591  C   GLY A 105      -6.750  -2.187  19.337  1.00  0.00           C  
ATOM   1592  O   GLY A 105      -6.420  -2.945  20.254  1.00  0.00           O  
ATOM   1593  H   GLY A 105      -8.419   0.019  17.909  1.00  0.00           H  
ATOM   1594 1HA  GLY A 105      -6.887  -0.092  19.689  1.00  0.00           H  
ATOM   1595 2HA  GLY A 105      -8.028  -1.055  20.607  1.00  0.00           H  
ATOM   1596  N   VAL A 106      -6.405  -2.407  18.065  1.00  0.00           N  
ATOM   1597  CA  VAL A 106      -5.720  -3.636  17.671  1.00  0.00           C  
ATOM   1598  C   VAL A 106      -4.428  -3.305  16.930  1.00  0.00           C  
ATOM   1599  O   VAL A 106      -4.187  -2.156  16.569  1.00  0.00           O  
ATOM   1600  CB  VAL A 106      -6.627  -4.495  16.772  1.00  0.00           C  
ATOM   1601  CG1 VAL A 106      -7.912  -4.860  17.502  1.00  0.00           C  
ATOM   1602  CG2 VAL A 106      -6.933  -3.750  15.481  1.00  0.00           C  
ATOM   1603  H   VAL A 106      -6.620  -1.716  17.362  1.00  0.00           H  
ATOM   1604  HA  VAL A 106      -5.439  -4.181  18.573  1.00  0.00           H  
ATOM   1605  HB  VAL A 106      -6.114  -5.429  16.540  1.00  0.00           H  
ATOM   1606 1HG1 VAL A 106      -8.540  -5.468  16.851  1.00  0.00           H  
ATOM   1607 2HG1 VAL A 106      -7.671  -5.423  18.403  1.00  0.00           H  
ATOM   1608 3HG1 VAL A 106      -8.445  -3.949  17.773  1.00  0.00           H  
ATOM   1609 1HG2 VAL A 106      -7.573  -4.365  14.849  1.00  0.00           H  
ATOM   1610 2HG2 VAL A 106      -7.441  -2.814  15.713  1.00  0.00           H  
ATOM   1611 3HG2 VAL A 106      -6.002  -3.537  14.955  1.00  0.00           H  
ATOM   1612  N   ASP A 107      -3.583  -4.307  16.716  1.00  0.00           N  
ATOM   1613  CA  ASP A 107      -2.369  -4.074  15.956  1.00  0.00           C  
ATOM   1614  C   ASP A 107      -2.621  -4.172  14.438  1.00  0.00           C  
ATOM   1615  O   ASP A 107      -3.755  -4.363  13.986  1.00  0.00           O  
ATOM   1616  CB  ASP A 107      -1.289  -5.075  16.374  1.00  0.00           C  
ATOM   1617  CG  ASP A 107      -1.695  -6.522  16.125  1.00  0.00           C  
ATOM   1618  OD1 ASP A 107      -2.633  -6.737  15.394  1.00  0.00           O  
ATOM   1619  OD2 ASP A 107      -1.064  -7.396  16.668  1.00  0.00           O  
ATOM   1620  H   ASP A 107      -3.771  -5.231  17.073  1.00  0.00           H  
ATOM   1621  HA  ASP A 107      -2.023  -3.057  16.158  1.00  0.00           H  
ATOM   1622 1HB  ASP A 107      -0.370  -4.871  15.823  1.00  0.00           H  
ATOM   1623 2HB  ASP A 107      -1.069  -4.952  17.434  1.00  0.00           H  
ATOM   1624  N   LEU A 108      -1.494  -4.054  13.522  1.00  0.00           N  
ATOM   1625  CA  LEU A 108      -1.649  -3.872  12.096  1.00  0.00           C  
ATOM   1626  C   LEU A 108      -2.038  -5.209  11.482  1.00  0.00           C  
ATOM   1627  O   LEU A 108      -2.808  -5.259  10.539  1.00  0.00           O  
ATOM   1628  CB  LEU A 108      -0.353  -3.346  11.467  1.00  0.00           C  
ATOM   1629  CG  LEU A 108      -0.238  -1.821  11.354  1.00  0.00           C  
ATOM   1630  CD1 LEU A 108      -1.233  -1.312  10.320  1.00  0.00           C  
ATOM   1631  CD2 LEU A 108      -0.493  -1.191  12.716  1.00  0.00           C  
ATOM   1632  H   LEU A 108      -0.564  -4.061  13.918  1.00  0.00           H  
ATOM   1633  HA  LEU A 108      -2.432  -3.132  11.926  1.00  0.00           H  
ATOM   1634 1HB  LEU A 108       0.489  -3.699  12.061  1.00  0.00           H  
ATOM   1635 2HB  LEU A 108      -0.261  -3.761  10.463  1.00  0.00           H  
ATOM   1636  HG  LEU A 108       0.762  -1.555  11.014  1.00  0.00           H  
ATOM   1637 1HD1 LEU A 108      -1.151  -0.228  10.240  1.00  0.00           H  
ATOM   1638 2HD1 LEU A 108      -1.016  -1.764   9.352  1.00  0.00           H  
ATOM   1639 3HD1 LEU A 108      -2.244  -1.578  10.627  1.00  0.00           H  
ATOM   1640 1HD2 LEU A 108      -0.411  -0.106  12.636  1.00  0.00           H  
ATOM   1641 2HD2 LEU A 108      -1.494  -1.455  13.057  1.00  0.00           H  
ATOM   1642 3HD2 LEU A 108       0.242  -1.559  13.431  1.00  0.00           H  
ATOM   1643  N   ILE A 109      -1.503  -6.290  12.037  1.00  0.00           N  
ATOM   1644  CA  ILE A 109      -1.737  -7.624  11.500  1.00  0.00           C  
ATOM   1645  C   ILE A 109      -3.143  -8.115  11.810  1.00  0.00           C  
ATOM   1646  O   ILE A 109      -3.754  -8.824  11.011  1.00  0.00           O  
ATOM   1647  CB  ILE A 109      -0.710  -8.626  12.059  1.00  0.00           C  
ATOM   1648  CG1 ILE A 109      -0.727  -9.920  11.241  1.00  0.00           C  
ATOM   1649  CG2 ILE A 109      -0.993  -8.915  13.525  1.00  0.00           C  
ATOM   1650  CD1 ILE A 109       0.444 -10.834  11.520  1.00  0.00           C  
ATOM   1651  H   ILE A 109      -0.919  -6.184  12.855  1.00  0.00           H  
ATOM   1652  HA  ILE A 109      -1.626  -7.583  10.415  1.00  0.00           H  
ATOM   1653  HB  ILE A 109       0.292  -8.208  11.968  1.00  0.00           H  
ATOM   1654 1HG1 ILE A 109      -1.645 -10.469  11.448  1.00  0.00           H  
ATOM   1655 2HG1 ILE A 109      -0.724  -9.678  10.178  1.00  0.00           H  
ATOM   1656 1HG2 ILE A 109      -0.259  -9.625  13.904  1.00  0.00           H  
ATOM   1657 2HG2 ILE A 109      -0.932  -7.990  14.096  1.00  0.00           H  
ATOM   1658 3HG2 ILE A 109      -1.993  -9.338  13.626  1.00  0.00           H  
ATOM   1659 1HD1 ILE A 109       0.363 -11.729  10.903  1.00  0.00           H  
ATOM   1660 2HD1 ILE A 109       1.375 -10.315  11.285  1.00  0.00           H  
ATOM   1661 3HD1 ILE A 109       0.442 -11.117  12.571  1.00  0.00           H  
ATOM   1662  N   THR A 110      -3.668  -7.747  12.967  1.00  0.00           N  
ATOM   1663  CA  THR A 110      -5.083  -7.997  13.238  1.00  0.00           C  
ATOM   1664  C   THR A 110      -6.052  -7.222  12.336  1.00  0.00           C  
ATOM   1665  O   THR A 110      -7.039  -7.773  11.852  1.00  0.00           O  
ATOM   1666  CB  THR A 110      -5.404  -7.673  14.709  1.00  0.00           C  
ATOM   1667  OG1 THR A 110      -4.597  -8.489  15.568  1.00  0.00           O  
ATOM   1668  CG2 THR A 110      -6.874  -7.932  15.003  1.00  0.00           C  
ATOM   1669  H   THR A 110      -3.107  -7.293  13.671  1.00  0.00           H  
ATOM   1670  HA  THR A 110      -5.281  -9.055  13.058  1.00  0.00           H  
ATOM   1671  HB  THR A 110      -5.179  -6.626  14.908  1.00  0.00           H  
ATOM   1672  HG1 THR A 110      -3.707  -8.129  15.606  1.00  0.00           H  
ATOM   1673 1HG2 THR A 110      -7.082  -7.697  16.047  1.00  0.00           H  
ATOM   1674 2HG2 THR A 110      -7.490  -7.305  14.360  1.00  0.00           H  
ATOM   1675 3HG2 THR A 110      -7.103  -8.980  14.815  1.00  0.00           H  
ATOM   1676  N   ALA A 111      -5.822  -5.819  12.038  1.00  0.00           N  
ATOM   1677  CA  ALA A 111      -6.572  -4.953  11.133  1.00  0.00           C  
ATOM   1678  C   ALA A 111      -6.470  -5.519   9.718  1.00  0.00           C  
ATOM   1679  O   ALA A 111      -7.426  -5.511   8.963  1.00  0.00           O  
ATOM   1680  CB  ALA A 111      -6.049  -3.526  11.186  1.00  0.00           C  
ATOM   1681  H   ALA A 111      -5.051  -5.434  12.562  1.00  0.00           H  
ATOM   1682  HA  ALA A 111      -7.616  -4.954  11.451  1.00  0.00           H  
ATOM   1683 1HB  ALA A 111      -6.623  -2.902  10.505  1.00  0.00           H  
ATOM   1684 2HB  ALA A 111      -6.146  -3.140  12.201  1.00  0.00           H  
ATOM   1685 3HB  ALA A 111      -5.000  -3.512  10.893  1.00  0.00           H  
ATOM   1686  N   ALA A 112      -5.144  -6.022   9.205  1.00  0.00           N  
ATOM   1687  CA  ALA A 112      -4.915  -6.652   7.907  1.00  0.00           C  
ATOM   1688  C   ALA A 112      -5.697  -7.931   7.772  1.00  0.00           C  
ATOM   1689  O   ALA A 112      -6.153  -8.279   6.685  1.00  0.00           O  
ATOM   1690  CB  ALA A 112      -3.432  -6.926   7.698  1.00  0.00           C  
ATOM   1691  H   ALA A 112      -4.365  -5.900   9.836  1.00  0.00           H  
ATOM   1692  HA  ALA A 112      -5.259  -5.968   7.132  1.00  0.00           H  
ATOM   1693 1HB  ALA A 112      -3.283  -7.403   6.729  1.00  0.00           H  
ATOM   1694 2HB  ALA A 112      -2.880  -5.986   7.729  1.00  0.00           H  
ATOM   1695 3HB  ALA A 112      -3.069  -7.585   8.487  1.00  0.00           H  
ATOM   1696  N   LEU A 113      -5.837  -8.839   8.897  1.00  0.00           N  
ATOM   1697  CA  LEU A 113      -6.681 -10.029   8.921  1.00  0.00           C  
ATOM   1698  C   LEU A 113      -8.170  -9.722   8.734  1.00  0.00           C  
ATOM   1699  O   LEU A 113      -8.878 -10.438   8.028  1.00  0.00           O  
ATOM   1700  CB  LEU A 113      -6.479 -10.772  10.247  1.00  0.00           C  
ATOM   1701  CG  LEU A 113      -7.280 -12.070  10.411  1.00  0.00           C  
ATOM   1702  CD1 LEU A 113      -6.868 -13.062   9.331  1.00  0.00           C  
ATOM   1703  CD2 LEU A 113      -7.040 -12.643  11.800  1.00  0.00           C  
ATOM   1704  H   LEU A 113      -5.285  -8.612   9.711  1.00  0.00           H  
ATOM   1705  HA  LEU A 113      -6.381 -10.681   8.103  1.00  0.00           H  
ATOM   1706 1HB  LEU A 113      -5.424 -11.019  10.349  1.00  0.00           H  
ATOM   1707 2HB  LEU A 113      -6.756 -10.107  11.065  1.00  0.00           H  
ATOM   1708  HG  LEU A 113      -8.343 -11.861  10.283  1.00  0.00           H  
ATOM   1709 1HD1 LEU A 113      -7.437 -13.984   9.448  1.00  0.00           H  
ATOM   1710 2HD1 LEU A 113      -7.069 -12.634   8.349  1.00  0.00           H  
ATOM   1711 3HD1 LEU A 113      -5.804 -13.278   9.423  1.00  0.00           H  
ATOM   1712 1HD2 LEU A 113      -7.610 -13.565  11.917  1.00  0.00           H  
ATOM   1713 2HD2 LEU A 113      -5.978 -12.854  11.928  1.00  0.00           H  
ATOM   1714 3HD2 LEU A 113      -7.360 -11.921  12.552  1.00  0.00           H  
ATOM   1715  N   ALA A 114      -8.642  -8.656   9.372  1.00  0.00           N  
ATOM   1716  CA  ALA A 114     -10.017  -8.198   9.174  1.00  0.00           C  
ATOM   1717  C   ALA A 114     -10.252  -7.785   7.720  1.00  0.00           C  
ATOM   1718  O   ALA A 114     -11.311  -8.055   7.152  1.00  0.00           O  
ATOM   1719  CB  ALA A 114     -10.333  -7.043  10.113  1.00  0.00           C  
ATOM   1720  H   ALA A 114      -8.043  -8.147  10.008  1.00  0.00           H  
ATOM   1721  HA  ALA A 114     -10.685  -9.029   9.399  1.00  0.00           H  
ATOM   1722 1HB  ALA A 114     -11.359  -6.714   9.950  1.00  0.00           H  
ATOM   1723 2HB  ALA A 114     -10.213  -7.370  11.145  1.00  0.00           H  
ATOM   1724 3HB  ALA A 114      -9.652  -6.216   9.913  1.00  0.00           H  
ATOM   1725  N   LEU A 115      -9.233  -7.098   7.074  1.00  0.00           N  
ATOM   1726  CA  LEU A 115      -9.386  -6.707   5.682  1.00  0.00           C  
ATOM   1727  C   LEU A 115      -9.448  -7.931   4.784  1.00  0.00           C  
ATOM   1728  O   LEU A 115     -10.251  -7.988   3.852  1.00  0.00           O  
ATOM   1729  CB  LEU A 115      -8.224  -5.803   5.251  1.00  0.00           C  
ATOM   1730  CG  LEU A 115      -8.189  -4.411   5.895  1.00  0.00           C  
ATOM   1731  CD1 LEU A 115      -6.879  -3.720   5.541  1.00  0.00           C  
ATOM   1732  CD2 LEU A 115      -9.383  -3.600   5.415  1.00  0.00           C  
ATOM   1733  H   LEU A 115      -8.379  -6.865   7.560  1.00  0.00           H  
ATOM   1734  HA  LEU A 115     -10.326  -6.166   5.583  1.00  0.00           H  
ATOM   1735 1HB  LEU A 115      -7.287  -6.303   5.492  1.00  0.00           H  
ATOM   1736 2HB  LEU A 115      -8.272  -5.667   4.170  1.00  0.00           H  
ATOM   1737  HG  LEU A 115      -8.231  -4.511   6.980  1.00  0.00           H  
ATOM   1738 1HD1 LEU A 115      -6.854  -2.731   5.999  1.00  0.00           H  
ATOM   1739 2HD1 LEU A 115      -6.043  -4.313   5.913  1.00  0.00           H  
ATOM   1740 3HD1 LEU A 115      -6.801  -3.621   4.459  1.00  0.00           H  
ATOM   1741 1HD2 LEU A 115      -9.358  -2.610   5.873  1.00  0.00           H  
ATOM   1742 2HD2 LEU A 115      -9.341  -3.498   4.330  1.00  0.00           H  
ATOM   1743 3HD2 LEU A 115     -10.305  -4.107   5.696  1.00  0.00           H  
ATOM   1744  N   LEU A 116      -8.577  -8.872   5.117  1.00  0.00           N  
ATOM   1745  CA  LEU A 116      -8.570 -10.130   4.366  1.00  0.00           C  
ATOM   1746  C   LEU A 116      -9.901 -10.879   4.552  1.00  0.00           C  
ATOM   1747  O   LEU A 116     -10.450 -11.434   3.599  1.00  0.00           O  
ATOM   1748  CB  LEU A 116      -7.403 -11.015   4.821  1.00  0.00           C  
ATOM   1749  CG  LEU A 116      -6.019 -10.613   4.295  1.00  0.00           C  
ATOM   1750  CD1 LEU A 116      -4.942 -11.302   5.122  1.00  0.00           C  
ATOM   1751  CD2 LEU A 116      -5.905 -10.989   2.826  1.00  0.00           C  
ATOM   1752  H   LEU A 116      -7.920  -8.748   5.872  1.00  0.00           H  
ATOM   1753  HA  LEU A 116      -8.459  -9.893   3.309  1.00  0.00           H  
ATOM   1754 1HB  LEU A 116      -7.361 -11.001   5.909  1.00  0.00           H  
ATOM   1755 2HB  LEU A 116      -7.596 -12.038   4.498  1.00  0.00           H  
ATOM   1756  HG  LEU A 116      -5.887  -9.536   4.406  1.00  0.00           H  
ATOM   1757 1HD1 LEU A 116      -3.958 -11.016   4.748  1.00  0.00           H  
ATOM   1758 2HD1 LEU A 116      -5.035 -11.000   6.165  1.00  0.00           H  
ATOM   1759 3HD1 LEU A 116      -5.059 -12.382   5.044  1.00  0.00           H  
ATOM   1760 1HD2 LEU A 116      -4.922 -10.702   2.452  1.00  0.00           H  
ATOM   1761 2HD2 LEU A 116      -6.036 -12.065   2.714  1.00  0.00           H  
ATOM   1762 3HD2 LEU A 116      -6.675 -10.469   2.256  1.00  0.00           H  
ATOM   1763  N   THR A 117     -10.395 -10.883   5.773  1.00  0.00           N  
ATOM   1764  CA  THR A 117     -11.666 -11.530   6.057  1.00  0.00           C  
ATOM   1765  C   THR A 117     -12.817 -10.964   5.215  1.00  0.00           C  
ATOM   1766  O   THR A 117     -13.596 -11.715   4.627  1.00  0.00           O  
ATOM   1767  CB  THR A 117     -12.012 -11.401   7.551  1.00  0.00           C  
ATOM   1768  OG1 THR A 117     -10.987 -12.023   8.338  1.00  0.00           O  
ATOM   1769  CG2 THR A 117     -13.348 -12.066   7.849  1.00  0.00           C  
ATOM   1770  H   THR A 117      -9.892 -10.435   6.524  1.00  0.00           H  
ATOM   1771  HA  THR A 117     -11.572 -12.586   5.806  1.00  0.00           H  
ATOM   1772  HB  THR A 117     -12.070 -10.347   7.823  1.00  0.00           H  
ATOM   1773  HG1 THR A 117     -10.177 -11.515   8.264  1.00  0.00           H  
ATOM   1774 1HG2 THR A 117     -13.576 -11.964   8.910  1.00  0.00           H  
ATOM   1775 2HG2 THR A 117     -14.131 -11.586   7.262  1.00  0.00           H  
ATOM   1776 3HG2 THR A 117     -13.295 -13.121   7.589  1.00  0.00           H  
ATOM   1777  N   ALA A 118     -13.038  -9.515   5.069  1.00  0.00           N  
ATOM   1778  CA  ALA A 118     -14.056  -8.852   4.268  1.00  0.00           C  
ATOM   1779  C   ALA A 118     -13.968  -9.281   2.784  1.00  0.00           C  
ATOM   1780  O   ALA A 118     -14.992  -9.491   2.126  1.00  0.00           O  
ATOM   1781  CB  ALA A 118     -13.936  -7.342   4.414  1.00  0.00           C  
ATOM   1782  H   ALA A 118     -12.408  -8.955   5.627  1.00  0.00           H  
ATOM   1783  HA  ALA A 118     -15.033  -9.167   4.634  1.00  0.00           H  
ATOM   1784 1HB  ALA A 118     -14.705  -6.857   3.809  1.00  0.00           H  
ATOM   1785 2HB  ALA A 118     -14.070  -7.066   5.460  1.00  0.00           H  
ATOM   1786 3HB  ALA A 118     -12.952  -7.020   4.075  1.00  0.00           H  
ATOM   1787  N   ALA A 119     -12.679  -9.394   2.205  1.00  0.00           N  
ATOM   1788  CA  ALA A 119     -12.424  -9.816   0.828  1.00  0.00           C  
ATOM   1789  C   ALA A 119     -12.844 -11.261   0.558  1.00  0.00           C  
ATOM   1790  O   ALA A 119     -13.345 -11.582  -0.521  1.00  0.00           O  
ATOM   1791  CB  ALA A 119     -10.953  -9.646   0.486  1.00  0.00           C  
ATOM   1792  H   ALA A 119     -11.908  -9.070   2.772  1.00  0.00           H  
ATOM   1793  HA  ALA A 119     -13.016  -9.184   0.166  1.00  0.00           H  
ATOM   1794 1HB  ALA A 119     -10.778  -9.964  -0.542  1.00  0.00           H  
ATOM   1795 2HB  ALA A 119     -10.671  -8.599   0.592  1.00  0.00           H  
ATOM   1796 3HB  ALA A 119     -10.349 -10.254   1.159  1.00  0.00           H  
ATOM   1797  N   LYS A 120     -12.641 -12.168   1.560  1.00  0.00           N  
ATOM   1798  CA  LYS A 120     -13.000 -13.572   1.391  1.00  0.00           C  
ATOM   1799  C   LYS A 120     -14.460 -13.865   1.703  1.00  0.00           C  
ATOM   1800  O   LYS A 120     -15.067 -14.749   1.097  1.00  0.00           O  
ATOM   1801  CB  LYS A 120     -12.104 -14.447   2.269  1.00  0.00           C  
ATOM   1802  CG  LYS A 120     -10.631 -14.422   1.886  1.00  0.00           C  
ATOM   1803  CD  LYS A 120     -10.404 -15.048   0.518  1.00  0.00           C  
ATOM   1804  CE  LYS A 120      -8.921 -15.185   0.209  1.00  0.00           C  
ATOM   1805  NZ  LYS A 120      -8.684 -15.732  -1.154  1.00  0.00           N  
ATOM   1806  H   LYS A 120     -12.233 -11.865   2.434  1.00  0.00           H  
ATOM   1807  HA  LYS A 120     -12.823 -13.851   0.352  1.00  0.00           H  
ATOM   1808 1HB  LYS A 120     -12.186 -14.125   3.307  1.00  0.00           H  
ATOM   1809 2HB  LYS A 120     -12.445 -15.482   2.219  1.00  0.00           H  
ATOM   1810 1HG  LYS A 120     -10.277 -13.391   1.867  1.00  0.00           H  
ATOM   1811 2HG  LYS A 120     -10.053 -14.972   2.628  1.00  0.00           H  
ATOM   1812 1HD  LYS A 120     -10.866 -16.036   0.489  1.00  0.00           H  
ATOM   1813 2HD  LYS A 120     -10.869 -14.427  -0.248  1.00  0.00           H  
ATOM   1814 1HE  LYS A 120      -8.442 -14.210   0.285  1.00  0.00           H  
ATOM   1815 2HE  LYS A 120      -8.457 -15.850   0.939  1.00  0.00           H  
ATOM   1816 1HZ  LYS A 120      -7.690 -15.807  -1.319  1.00  0.00           H  
ATOM   1817 2HZ  LYS A 120      -9.108 -16.646  -1.230  1.00  0.00           H  
ATOM   1818 3HZ  LYS A 120      -9.092 -15.114  -1.841  1.00  0.00           H  
ATOM   1819  N   LEU A 121     -15.020 -13.117   2.653  1.00  0.00           N  
ATOM   1820  CA  LEU A 121     -16.411 -13.275   3.082  1.00  0.00           C  
ATOM   1821  C   LEU A 121     -17.360 -12.613   2.099  1.00  0.00           C  
ATOM   1822  O   LEU A 121     -18.475 -13.071   1.901  1.00  0.00           O  
ATOM   1823  CB  LEU A 121     -16.614 -12.673   4.478  1.00  0.00           C  
ATOM   1824  CG  LEU A 121     -16.382 -13.630   5.655  1.00  0.00           C  
ATOM   1825  CD1 LEU A 121     -17.557 -14.593   5.766  1.00  0.00           C  
ATOM   1826  CD2 LEU A 121     -15.077 -14.383   5.450  1.00  0.00           C  
ATOM   1827  H   LEU A 121     -14.444 -12.417   3.097  1.00  0.00           H  
ATOM   1828  HA  LEU A 121     -16.635 -14.340   3.148  1.00  0.00           H  
ATOM   1829 1HB  LEU A 121     -15.931 -11.833   4.597  1.00  0.00           H  
ATOM   1830 2HB  LEU A 121     -17.634 -12.299   4.551  1.00  0.00           H  
ATOM   1831  HG  LEU A 121     -16.331 -13.060   6.583  1.00  0.00           H  
ATOM   1832 1HD1 LEU A 121     -17.393 -15.273   6.602  1.00  0.00           H  
ATOM   1833 2HD1 LEU A 121     -18.475 -14.029   5.932  1.00  0.00           H  
ATOM   1834 3HD1 LEU A 121     -17.645 -15.167   4.844  1.00  0.00           H  
ATOM   1835 1HD2 LEU A 121     -14.912 -15.063   6.286  1.00  0.00           H  
ATOM   1836 2HD2 LEU A 121     -15.128 -14.955   4.523  1.00  0.00           H  
ATOM   1837 3HD2 LEU A 121     -14.252 -13.672   5.392  1.00  0.00           H  
ATOM   1838  N   GLY A 122     -16.964 -11.441   1.315  1.00  0.00           N  
ATOM   1839  CA  GLY A 122     -17.771 -10.691   0.386  1.00  0.00           C  
ATOM   1840  C   GLY A 122     -18.616  -9.653   1.084  1.00  0.00           C  
ATOM   1841  O   GLY A 122     -19.642  -9.242   0.552  1.00  0.00           O  
ATOM   1842  H   GLY A 122     -16.009 -11.157   1.478  1.00  0.00           H  
ATOM   1843 1HA  GLY A 122     -17.125 -10.200  -0.341  1.00  0.00           H  
ATOM   1844 2HA  GLY A 122     -18.417 -11.371  -0.165  1.00  0.00           H  
ATOM   1845  N   THR A 123     -18.161  -9.050   2.217  1.00  0.00           N  
ATOM   1846  CA  THR A 123     -18.813  -8.078   3.086  1.00  0.00           C  
ATOM   1847  C   THR A 123     -17.972  -6.810   3.141  1.00  0.00           C  
ATOM   1848  O   THR A 123     -16.878  -6.760   2.572  1.00  0.00           O  
ATOM   1849  CB  THR A 123     -19.022  -8.637   4.507  1.00  0.00           C  
ATOM   1850  OG1 THR A 123     -17.752  -8.775   5.159  1.00  0.00           O  
ATOM   1851  CG2 THR A 123     -19.709  -9.992   4.451  1.00  0.00           C  
ATOM   1852  H   THR A 123     -17.213  -9.337   2.421  1.00  0.00           H  
ATOM   1853  HA  THR A 123     -19.811  -7.879   2.695  1.00  0.00           H  
ATOM   1854  HB  THR A 123     -19.636  -7.946   5.082  1.00  0.00           H  
ATOM   1855  HG1 THR A 123     -17.421  -7.906   5.398  1.00  0.00           H  
ATOM   1856 1HG2 THR A 123     -19.849 -10.371   5.463  1.00  0.00           H  
ATOM   1857 2HG2 THR A 123     -20.680  -9.888   3.965  1.00  0.00           H  
ATOM   1858 3HG2 THR A 123     -19.094 -10.690   3.886  1.00  0.00           H  
ATOM   1859  N   THR A 124     -18.458  -5.790   3.838  1.00  0.00           N  
ATOM   1860  CA  THR A 124     -17.663  -4.583   3.990  1.00  0.00           C  
ATOM   1861  C   THR A 124     -16.628  -4.845   5.073  1.00  0.00           C  
ATOM   1862  O   THR A 124     -16.704  -5.850   5.793  1.00  0.00           O  
ATOM   1863  CB  THR A 124     -18.526  -3.362   4.354  1.00  0.00           C  
ATOM   1864  OG1 THR A 124     -19.065  -3.529   5.672  1.00  0.00           O  
ATOM   1865  CG2 THR A 124     -19.668  -3.202   3.362  1.00  0.00           C  
ATOM   1866  H   THR A 124     -19.374  -5.833   4.263  1.00  0.00           H  
ATOM   1867  HA  THR A 124     -17.244  -4.320   3.018  1.00  0.00           H  
ATOM   1868  HB  THR A 124     -17.911  -2.463   4.338  1.00  0.00           H  
ATOM   1869  HG1 THR A 124     -19.418  -2.692   5.981  1.00  0.00           H  
ATOM   1870 1HG2 THR A 124     -20.268  -2.334   3.634  1.00  0.00           H  
ATOM   1871 2HG2 THR A 124     -19.263  -3.063   2.359  1.00  0.00           H  
ATOM   1872 3HG2 THR A 124     -20.294  -4.094   3.380  1.00  0.00           H  
ATOM   1873  N   VAL A 125     -15.672  -3.931   5.209  1.00  0.00           N  
ATOM   1874  CA  VAL A 125     -14.632  -4.084   6.208  1.00  0.00           C  
ATOM   1875  C   VAL A 125     -15.256  -4.011   7.592  1.00  0.00           C  
ATOM   1876  O   VAL A 125     -14.956  -4.841   8.458  1.00  0.00           O  
ATOM   1877  CB  VAL A 125     -13.562  -2.987   6.056  1.00  0.00           C  
ATOM   1878  CG1 VAL A 125     -12.575  -3.041   7.213  1.00  0.00           C  
ATOM   1879  CG2 VAL A 125     -12.842  -3.146   4.726  1.00  0.00           C  
ATOM   1880  H   VAL A 125     -15.666  -3.118   4.611  1.00  0.00           H  
ATOM   1881  HA  VAL A 125     -14.174  -5.065   6.085  1.00  0.00           H  
ATOM   1882  HB  VAL A 125     -14.047  -2.011   6.093  1.00  0.00           H  
ATOM   1883 1HG1 VAL A 125     -11.826  -2.259   7.090  1.00  0.00           H  
ATOM   1884 2HG1 VAL A 125     -13.107  -2.889   8.152  1.00  0.00           H  
ATOM   1885 3HG1 VAL A 125     -12.084  -4.014   7.227  1.00  0.00           H  
ATOM   1886 1HG2 VAL A 125     -12.087  -2.367   4.625  1.00  0.00           H  
ATOM   1887 2HG2 VAL A 125     -12.362  -4.124   4.687  1.00  0.00           H  
ATOM   1888 3HG2 VAL A 125     -13.561  -3.063   3.910  1.00  0.00           H  
ATOM   1889  N   GLU A 126     -16.159  -3.047   7.783  1.00  0.00           N  
ATOM   1890  CA  GLU A 126     -16.830  -2.861   9.071  1.00  0.00           C  
ATOM   1891  C   GLU A 126     -17.689  -4.061   9.441  1.00  0.00           C  
ATOM   1892  O   GLU A 126     -17.782  -4.431  10.605  1.00  0.00           O  
ATOM   1893  CB  GLU A 126     -17.697  -1.600   9.042  1.00  0.00           C  
ATOM   1894  CG  GLU A 126     -18.392  -1.284  10.359  1.00  0.00           C  
ATOM   1895  CD  GLU A 126     -17.428  -0.963  11.467  1.00  0.00           C  
ATOM   1896  OE1 GLU A 126     -16.301  -0.644  11.174  1.00  0.00           O  
ATOM   1897  OE2 GLU A 126     -17.820  -1.036  12.608  1.00  0.00           O  
ATOM   1898  H   GLU A 126     -16.384  -2.432   7.017  1.00  0.00           H  
ATOM   1899  HA  GLU A 126     -16.069  -2.760   9.846  1.00  0.00           H  
ATOM   1900 1HB  GLU A 126     -17.081  -0.741   8.775  1.00  0.00           H  
ATOM   1901 2HB  GLU A 126     -18.464  -1.704   8.275  1.00  0.00           H  
ATOM   1902 1HG  GLU A 126     -19.056  -0.433  10.212  1.00  0.00           H  
ATOM   1903 2HG  GLU A 126     -19.001  -2.139  10.650  1.00  0.00           H  
ATOM   1904  N   GLU A 127     -18.458  -4.748   8.409  1.00  0.00           N  
ATOM   1905  CA  GLU A 127     -19.293  -5.920   8.656  1.00  0.00           C  
ATOM   1906  C   GLU A 127     -18.422  -7.093   9.098  1.00  0.00           C  
ATOM   1907  O   GLU A 127     -18.799  -7.839   9.997  1.00  0.00           O  
ATOM   1908  CB  GLU A 127     -20.084  -6.293   7.401  1.00  0.00           C  
ATOM   1909  CG  GLU A 127     -21.243  -5.357   7.087  1.00  0.00           C  
ATOM   1910  CD  GLU A 127     -21.902  -5.661   5.769  1.00  0.00           C  
ATOM   1911  OE1 GLU A 127     -21.206  -6.009   4.845  1.00  0.00           O  
ATOM   1912  OE2 GLU A 127     -23.101  -5.548   5.688  1.00  0.00           O  
ATOM   1913  H   GLU A 127     -18.438  -4.342   7.485  1.00  0.00           H  
ATOM   1914  HA  GLU A 127     -19.995  -5.682   9.453  1.00  0.00           H  
ATOM   1915 1HB  GLU A 127     -19.417  -6.299   6.538  1.00  0.00           H  
ATOM   1916 2HB  GLU A 127     -20.488  -7.300   7.510  1.00  0.00           H  
ATOM   1917 1HG  GLU A 127     -21.985  -5.437   7.880  1.00  0.00           H  
ATOM   1918 2HG  GLU A 127     -20.876  -4.331   7.074  1.00  0.00           H  
ATOM   1919  N   ALA A 128     -17.254  -7.246   8.477  1.00  0.00           N  
ATOM   1920  CA  ALA A 128     -16.359  -8.339   8.832  1.00  0.00           C  
ATOM   1921  C   ALA A 128     -15.926  -8.254  10.307  1.00  0.00           C  
ATOM   1922  O   ALA A 128     -15.863  -9.271  11.012  1.00  0.00           O  
ATOM   1923  CB  ALA A 128     -15.148  -8.378   7.886  1.00  0.00           C  
ATOM   1924  H   ALA A 128     -16.978  -6.601   7.750  1.00  0.00           H  
ATOM   1925  HA  ALA A 128     -16.912  -9.274   8.736  1.00  0.00           H  
ATOM   1926 1HB  ALA A 128     -14.493  -9.203   8.170  1.00  0.00           H  
ATOM   1927 2HB  ALA A 128     -15.491  -8.526   6.861  1.00  0.00           H  
ATOM   1928 3HB  ALA A 128     -14.602  -7.441   7.954  1.00  0.00           H  
ATOM   1929  N   VAL A 129     -15.628  -7.036  10.754  1.00  0.00           N  
ATOM   1930  CA  VAL A 129     -15.206  -6.767  12.125  1.00  0.00           C  
ATOM   1931  C   VAL A 129     -16.365  -6.989  13.088  1.00  0.00           C  
ATOM   1932  O   VAL A 129     -16.214  -7.650  14.105  1.00  0.00           O  
ATOM   1933  CB  VAL A 129     -14.692  -5.322  12.259  1.00  0.00           C  
ATOM   1934  CG1 VAL A 129     -14.442  -4.979  13.720  1.00  0.00           C  
ATOM   1935  CG2 VAL A 129     -13.424  -5.144  11.438  1.00  0.00           C  
ATOM   1936  H   VAL A 129     -15.703  -6.266  10.104  1.00  0.00           H  
ATOM   1937  HA  VAL A 129     -14.394  -7.450  12.377  1.00  0.00           H  
ATOM   1938  HB  VAL A 129     -15.460  -4.638  11.896  1.00  0.00           H  
ATOM   1939 1HG1 VAL A 129     -14.079  -3.953  13.796  1.00  0.00           H  
ATOM   1940 2HG1 VAL A 129     -15.370  -5.077  14.282  1.00  0.00           H  
ATOM   1941 3HG1 VAL A 129     -13.694  -5.658  14.130  1.00  0.00           H  
ATOM   1942 1HG2 VAL A 129     -13.067  -4.119  11.537  1.00  0.00           H  
ATOM   1943 2HG2 VAL A 129     -12.659  -5.831  11.797  1.00  0.00           H  
ATOM   1944 3HG2 VAL A 129     -13.638  -5.354  10.389  1.00  0.00           H  
ATOM   1945  N   GLN A 130     -17.533  -6.440  12.748  1.00  0.00           N  
ATOM   1946  CA  GLN A 130     -18.737  -6.598  13.569  1.00  0.00           C  
ATOM   1947  C   GLN A 130     -19.201  -8.055  13.721  1.00  0.00           C  
ATOM   1948  O   GLN A 130     -19.616  -8.475  14.801  1.00  0.00           O  
ATOM   1949  CB  GLN A 130     -19.876  -5.762  12.978  1.00  0.00           C  
ATOM   1950  CG  GLN A 130     -19.685  -4.262  13.121  1.00  0.00           C  
ATOM   1951  CD  GLN A 130     -20.791  -3.471  12.448  1.00  0.00           C  
ATOM   1952  OE1 GLN A 130     -21.716  -4.044  11.865  1.00  0.00           O  
ATOM   1953  NE2 GLN A 130     -20.702  -2.148  12.525  1.00  0.00           N  
ATOM   1954  H   GLN A 130     -17.585  -5.899  11.897  1.00  0.00           H  
ATOM   1955  HA  GLN A 130     -18.521  -6.233  14.573  1.00  0.00           H  
ATOM   1956 1HB  GLN A 130     -19.980  -5.988  11.917  1.00  0.00           H  
ATOM   1957 2HB  GLN A 130     -20.814  -6.030  13.464  1.00  0.00           H  
ATOM   1958 1HG  GLN A 130     -19.678  -4.006  14.181  1.00  0.00           H  
ATOM   1959 2HG  GLN A 130     -18.737  -3.981  12.663  1.00  0.00           H  
ATOM   1960 1HE2 GLN A 130     -21.403  -1.574  12.100  1.00  0.00           H  
ATOM   1961 2HE2 GLN A 130     -19.935  -1.725  13.007  1.00  0.00           H  
ATOM   1962  N   GLU A 131     -19.140  -8.844  12.651  1.00  0.00           N  
ATOM   1963  CA  GLU A 131     -19.514 -10.255  12.755  1.00  0.00           C  
ATOM   1964  C   GLU A 131     -18.501 -11.008  13.626  1.00  0.00           C  
ATOM   1965  O   GLU A 131     -18.874 -11.857  14.436  1.00  0.00           O  
ATOM   1966  CB  GLU A 131     -19.595 -10.895  11.367  1.00  0.00           C  
ATOM   1967  CG  GLU A 131     -20.750 -10.395  10.511  1.00  0.00           C  
ATOM   1968  CD  GLU A 131     -22.096 -10.718  11.098  1.00  0.00           C  
ATOM   1969  OE1 GLU A 131     -22.377 -11.877  11.290  1.00  0.00           O  
ATOM   1970  OE2 GLU A 131     -22.845  -9.805  11.356  1.00  0.00           O  
ATOM   1971  H   GLU A 131     -18.836  -8.480  11.759  1.00  0.00           H  
ATOM   1972  HA  GLU A 131     -20.495 -10.319  13.227  1.00  0.00           H  
ATOM   1973 1HB  GLU A 131     -18.670 -10.704  10.824  1.00  0.00           H  
ATOM   1974 2HB  GLU A 131     -19.698 -11.975  11.470  1.00  0.00           H  
ATOM   1975 1HG  GLU A 131     -20.666  -9.314  10.400  1.00  0.00           H  
ATOM   1976 2HG  GLU A 131     -20.675 -10.842   9.521  1.00  0.00           H  
ATOM   1977  N   ALA A 132     -17.225 -10.687  13.448  1.00  0.00           N  
ATOM   1978  CA  ALA A 132     -16.171 -11.271  14.268  1.00  0.00           C  
ATOM   1979  C   ALA A 132     -16.349 -10.874  15.735  1.00  0.00           C  
ATOM   1980  O   ALA A 132     -16.110 -11.685  16.623  1.00  0.00           O  
ATOM   1981  CB  ALA A 132     -14.807 -10.871  13.748  1.00  0.00           C  
ATOM   1982  H   ALA A 132     -16.977 -10.024  12.727  1.00  0.00           H  
ATOM   1983  HA  ALA A 132     -16.262 -12.355  14.215  1.00  0.00           H  
ATOM   1984 1HB  ALA A 132     -14.034 -11.318  14.375  1.00  0.00           H  
ATOM   1985 2HB  ALA A 132     -14.690 -11.222  12.724  1.00  0.00           H  
ATOM   1986 3HB  ALA A 132     -14.711  -9.788  13.775  1.00  0.00           H  
ATOM   1987  N   LEU A 133     -16.774  -9.460  16.134  1.00  0.00           N  
ATOM   1988  CA  LEU A 133     -17.060  -9.068  17.523  1.00  0.00           C  
ATOM   1989  C   LEU A 133     -18.262  -9.813  18.149  1.00  0.00           C  
ATOM   1990  O   LEU A 133     -18.297 -10.021  19.362  1.00  0.00           O  
ATOM   1991  CB  LEU A 133     -17.319  -7.557  17.581  1.00  0.00           C  
ATOM   1992  CG  LEU A 133     -16.106  -6.664  17.293  1.00  0.00           C  
ATOM   1993  CD1 LEU A 133     -16.565  -5.220  17.133  1.00  0.00           C  
ATOM   1994  CD2 LEU A 133     -15.098  -6.795  18.426  1.00  0.00           C  
ATOM   1995  H   LEU A 133     -16.873  -8.775  15.399  1.00  0.00           H  
ATOM   1996  HA  LEU A 133     -16.212  -9.352  18.144  1.00  0.00           H  
ATOM   1997 1HB  LEU A 133     -18.093  -7.309  16.855  1.00  0.00           H  
ATOM   1998 2HB  LEU A 133     -17.688  -7.306  18.575  1.00  0.00           H  
ATOM   1999  HG  LEU A 133     -15.640  -6.972  16.356  1.00  0.00           H  
ATOM   2000 1HD1 LEU A 133     -15.702  -4.585  16.929  1.00  0.00           H  
ATOM   2001 2HD1 LEU A 133     -17.269  -5.152  16.304  1.00  0.00           H  
ATOM   2002 3HD1 LEU A 133     -17.049  -4.889  18.050  1.00  0.00           H  
ATOM   2003 1HD2 LEU A 133     -14.236  -6.160  18.221  1.00  0.00           H  
ATOM   2004 2HD2 LEU A 133     -15.562  -6.486  19.362  1.00  0.00           H  
ATOM   2005 3HD2 LEU A 133     -14.775  -7.833  18.506  1.00  0.00           H  
ATOM   2006  N   GLN A 134     -19.395 -10.196  17.319  1.00  0.00           N  
ATOM   2007  CA  GLN A 134     -20.528 -11.033  17.725  1.00  0.00           C  
ATOM   2008  C   GLN A 134     -20.078 -12.468  18.010  1.00  0.00           C  
ATOM   2009  O   GLN A 134     -20.470 -13.064  19.013  1.00  0.00           O  
ATOM   2010  CB  GLN A 134     -21.613 -11.030  16.644  1.00  0.00           C  
ATOM   2011  CG  GLN A 134     -22.334  -9.702  16.491  1.00  0.00           C  
ATOM   2012  CD  GLN A 134     -23.336  -9.716  15.351  1.00  0.00           C  
ATOM   2013  OE1 GLN A 134     -23.920 -10.755  15.033  1.00  0.00           O  
ATOM   2014  NE2 GLN A 134     -23.540  -8.560  14.730  1.00  0.00           N  
ATOM   2015  H   GLN A 134     -19.365  -9.832  16.377  1.00  0.00           H  
ATOM   2016  HA  GLN A 134     -20.949 -10.623  18.643  1.00  0.00           H  
ATOM   2017 1HB  GLN A 134     -21.168 -11.285  15.682  1.00  0.00           H  
ATOM   2018 2HB  GLN A 134     -22.357 -11.792  16.874  1.00  0.00           H  
ATOM   2019 1HG  GLN A 134     -22.870  -9.482  17.414  1.00  0.00           H  
ATOM   2020 2HG  GLN A 134     -21.599  -8.922  16.290  1.00  0.00           H  
ATOM   2021 1HE2 GLN A 134     -24.190  -8.508  13.970  1.00  0.00           H  
ATOM   2022 2HE2 GLN A 134     -23.045  -7.741  15.020  1.00  0.00           H  
ATOM   2023  N   LEU A 135     -19.258 -13.013  17.125  1.00  0.00           N  
ATOM   2024  CA  LEU A 135     -18.715 -14.345  17.334  1.00  0.00           C  
ATOM   2025  C   LEU A 135     -17.816 -14.348  18.569  1.00  0.00           C  
ATOM   2026  O   LEU A 135     -17.902 -15.252  19.402  1.00  0.00           O  
ATOM   2027  CB  LEU A 135     -17.925 -14.801  16.102  1.00  0.00           C  
ATOM   2028  CG  LEU A 135     -18.766 -15.214  14.887  1.00  0.00           C  
ATOM   2029  CD1 LEU A 135     -17.873 -15.303  13.658  1.00  0.00           C  
ATOM   2030  CD2 LEU A 135     -19.444 -16.545  15.168  1.00  0.00           C  
ATOM   2031  H   LEU A 135     -19.001 -12.503  16.291  1.00  0.00           H  
ATOM   2032  HA  LEU A 135     -19.543 -15.034  17.489  1.00  0.00           H  
ATOM   2033 1HB  LEU A 135     -17.266 -13.992  15.790  1.00  0.00           H  
ATOM   2034 2HB  LEU A 135     -17.306 -15.655  16.383  1.00  0.00           H  
ATOM   2035  HG  LEU A 135     -19.523 -14.454  14.694  1.00  0.00           H  
ATOM   2036 1HD1 LEU A 135     -18.470 -15.596  12.794  1.00  0.00           H  
ATOM   2037 2HD1 LEU A 135     -17.415 -14.332  13.469  1.00  0.00           H  
ATOM   2038 3HD1 LEU A 135     -17.092 -16.044  13.827  1.00  0.00           H  
ATOM   2039 1HD2 LEU A 135     -20.043 -16.838  14.305  1.00  0.00           H  
ATOM   2040 2HD2 LEU A 135     -18.687 -17.306  15.360  1.00  0.00           H  
ATOM   2041 3HD2 LEU A 135     -20.090 -16.447  16.041  1.00  0.00           H  
ATOM   2042  N   LYS A 136     -16.962 -13.328  18.672  1.00  0.00           N  
ATOM   2043  CA  LYS A 136     -16.034 -13.162  19.794  1.00  0.00           C  
ATOM   2044  C   LYS A 136     -16.748 -13.264  21.128  1.00  0.00           C  
ATOM   2045  O   LYS A 136     -16.365 -14.043  22.003  1.00  0.00           O  
ATOM   2046  CB  LYS A 136     -15.308 -11.819  19.697  1.00  0.00           C  
ATOM   2047  CG  LYS A 136     -14.236 -11.606  20.757  1.00  0.00           C  
ATOM   2048  CD  LYS A 136     -13.647 -10.205  20.672  1.00  0.00           C  
ATOM   2049  CE  LYS A 136     -12.555 -10.000  21.712  1.00  0.00           C  
ATOM   2050  NZ  LYS A 136     -13.105  -9.943  23.094  1.00  0.00           N  
ATOM   2051  H   LYS A 136     -16.967 -12.641  17.931  1.00  0.00           H  
ATOM   2052  HA  LYS A 136     -15.271 -13.937  19.729  1.00  0.00           H  
ATOM   2053 1HB  LYS A 136     -14.835 -11.732  18.719  1.00  0.00           H  
ATOM   2054 2HB  LYS A 136     -16.031 -11.007  19.784  1.00  0.00           H  
ATOM   2055 1HG  LYS A 136     -14.669 -11.750  21.747  1.00  0.00           H  
ATOM   2056 2HG  LYS A 136     -13.438 -12.334  20.619  1.00  0.00           H  
ATOM   2057 1HD  LYS A 136     -13.226 -10.046  19.679  1.00  0.00           H  
ATOM   2058 2HD  LYS A 136     -14.434  -9.470  20.837  1.00  0.00           H  
ATOM   2059 1HE  LYS A 136     -11.838 -10.818  21.654  1.00  0.00           H  
ATOM   2060 2HE  LYS A 136     -12.027  -9.069  21.507  1.00  0.00           H  
ATOM   2061 1HZ  LYS A 136     -12.351  -9.806  23.751  1.00  0.00           H  
ATOM   2062 2HZ  LYS A 136     -13.758  -9.175  23.165  1.00  0.00           H  
ATOM   2063 3HZ  LYS A 136     -13.581 -10.809  23.303  1.00  0.00           H  
ATOM   2064  N   THR A 137     -17.788 -12.456  21.279  1.00  0.00           N  
ATOM   2065  CA  THR A 137     -18.552 -12.402  22.515  1.00  0.00           C  
ATOM   2066  C   THR A 137     -19.292 -13.702  22.810  1.00  0.00           C  
ATOM   2067  O   THR A 137     -19.229 -14.210  23.928  1.00  0.00           O  
ATOM   2068  CB  THR A 137     -19.561 -11.239  22.476  1.00  0.00           C  
ATOM   2069  OG1 THR A 137     -18.858  -9.997  22.341  1.00  0.00           O  
ATOM   2070  CG2 THR A 137     -20.392 -11.211  23.750  1.00  0.00           C  
ATOM   2071  H   THR A 137     -18.055 -11.861  20.509  1.00  0.00           H  
ATOM   2072  HA  THR A 137     -17.863 -12.220  23.341  1.00  0.00           H  
ATOM   2073  HB  THR A 137     -20.224 -11.361  21.620  1.00  0.00           H  
ATOM   2074  HG1 THR A 137     -18.349 -10.006  21.527  1.00  0.00           H  
ATOM   2075 1HG2 THR A 137     -21.099 -10.384  23.705  1.00  0.00           H  
ATOM   2076 2HG2 THR A 137     -20.936 -12.150  23.850  1.00  0.00           H  
ATOM   2077 3HG2 THR A 137     -19.735 -11.080  24.609  1.00  0.00           H  
ATOM   2078  N   LYS A 138     -19.974 -14.244  21.805  1.00  0.00           N  
ATOM   2079  CA  LYS A 138     -20.761 -15.462  21.979  1.00  0.00           C  
ATOM   2080  C   LYS A 138     -19.908 -16.722  22.204  1.00  0.00           C  
ATOM   2081  O   LYS A 138     -20.282 -17.591  22.996  1.00  0.00           O  
ATOM   2082  CB  LYS A 138     -21.668 -15.664  20.764  1.00  0.00           C  
ATOM   2083  CG  LYS A 138     -22.806 -14.658  20.654  1.00  0.00           C  
ATOM   2084  CD  LYS A 138     -23.653 -14.915  19.417  1.00  0.00           C  
ATOM   2085  CE  LYS A 138     -24.786 -13.906  19.302  1.00  0.00           C  
ATOM   2086  NZ  LYS A 138     -25.600 -14.121  18.074  1.00  0.00           N  
ATOM   2087  H   LYS A 138     -19.948 -13.802  20.898  1.00  0.00           H  
ATOM   2088  HA  LYS A 138     -21.355 -15.364  22.888  1.00  0.00           H  
ATOM   2089 1HB  LYS A 138     -21.074 -15.600  19.852  1.00  0.00           H  
ATOM   2090 2HB  LYS A 138     -22.106 -16.662  20.799  1.00  0.00           H  
ATOM   2091 1HG  LYS A 138     -23.440 -14.727  21.539  1.00  0.00           H  
ATOM   2092 2HG  LYS A 138     -22.396 -13.650  20.600  1.00  0.00           H  
ATOM   2093 1HD  LYS A 138     -23.026 -14.848  18.526  1.00  0.00           H  
ATOM   2094 2HD  LYS A 138     -24.076 -15.918  19.467  1.00  0.00           H  
ATOM   2095 1HE  LYS A 138     -25.436 -13.988  20.172  1.00  0.00           H  
ATOM   2096 2HE  LYS A 138     -24.375 -12.898  19.277  1.00  0.00           H  
ATOM   2097 1HZ  LYS A 138     -26.339 -13.434  18.035  1.00  0.00           H  
ATOM   2098 2HZ  LYS A 138     -25.011 -14.029  17.259  1.00  0.00           H  
ATOM   2099 3HZ  LYS A 138     -26.003 -15.047  18.095  1.00  0.00           H  
ATOM   2100  N   LEU A 139     -18.774 -16.825  21.514  1.00  0.00           N  
ATOM   2101  CA  LEU A 139     -17.916 -18.006  21.646  1.00  0.00           C  
ATOM   2102  C   LEU A 139     -17.047 -17.992  22.889  1.00  0.00           C  
ATOM   2103  O   LEU A 139     -16.701 -19.053  23.411  1.00  0.00           O  
ATOM   2104  CB  LEU A 139     -17.016 -18.133  20.411  1.00  0.00           C  
ATOM   2105  CG  LEU A 139     -17.594 -18.948  19.247  1.00  0.00           C  
ATOM   2106  CD1 LEU A 139     -17.607 -20.425  19.618  1.00  0.00           C  
ATOM   2107  CD2 LEU A 139     -18.996 -18.453  18.927  1.00  0.00           C  
ATOM   2108  H   LEU A 139     -18.495 -16.081  20.889  1.00  0.00           H  
ATOM   2109  HA  LEU A 139     -18.552 -18.889  21.709  1.00  0.00           H  
ATOM   2110 1HB  LEU A 139     -16.795 -17.134  20.038  1.00  0.00           H  
ATOM   2111 2HB  LEU A 139     -16.079 -18.603  20.711  1.00  0.00           H  
ATOM   2112  HG  LEU A 139     -16.958 -18.831  18.369  1.00  0.00           H  
ATOM   2113 1HD1 LEU A 139     -18.018 -21.004  18.791  1.00  0.00           H  
ATOM   2114 2HD1 LEU A 139     -16.589 -20.758  19.823  1.00  0.00           H  
ATOM   2115 3HD1 LEU A 139     -18.222 -20.572  20.504  1.00  0.00           H  
ATOM   2116 1HD2 LEU A 139     -19.407 -19.031  18.099  1.00  0.00           H  
ATOM   2117 2HD2 LEU A 139     -19.633 -18.571  19.803  1.00  0.00           H  
ATOM   2118 3HD2 LEU A 139     -18.955 -17.399  18.648  1.00  0.00           H  
ATOM   2119  N   GLY A 140     -16.667 -16.800  23.350  1.00  0.00           N  
ATOM   2120  CA  GLY A 140     -15.679 -16.683  24.412  1.00  0.00           C  
ATOM   2121  C   GLY A 140     -14.227 -16.764  23.940  1.00  0.00           C  
ATOM   2122  O   GLY A 140     -13.377 -17.343  24.627  1.00  0.00           O  
ATOM   2123  H   GLY A 140     -17.069 -15.962  22.958  1.00  0.00           H  
ATOM   2124 1HA  GLY A 140     -15.812 -15.733  24.930  1.00  0.00           H  
ATOM   2125 2HA  GLY A 140     -15.841 -17.473  25.146  1.00  0.00           H  
ATOM   2126  N   VAL A 141     -13.941 -16.194  22.767  1.00  0.00           N  
ATOM   2127  CA  VAL A 141     -12.622 -16.328  22.138  1.00  0.00           C  
ATOM   2128  C   VAL A 141     -12.037 -14.961  21.798  1.00  0.00           C  
ATOM   2129  O   VAL A 141     -12.693 -13.943  21.989  1.00  0.00           O  
ATOM   2130  CB  VAL A 141     -12.721 -17.172  20.854  1.00  0.00           C  
ATOM   2131  CG1 VAL A 141     -13.203 -18.578  21.177  1.00  0.00           C  
ATOM   2132  CG2 VAL A 141     -13.654 -16.496  19.861  1.00  0.00           C  
ATOM   2133  H   VAL A 141     -14.655 -15.654  22.301  1.00  0.00           H  
ATOM   2134  HA  VAL A 141     -11.959 -16.844  22.832  1.00  0.00           H  
ATOM   2135  HB  VAL A 141     -11.728 -17.266  20.414  1.00  0.00           H  
ATOM   2136 1HG1 VAL A 141     -13.267 -19.161  20.258  1.00  0.00           H  
ATOM   2137 2HG1 VAL A 141     -12.501 -19.056  21.860  1.00  0.00           H  
ATOM   2138 3HG1 VAL A 141     -14.187 -18.527  21.642  1.00  0.00           H  
ATOM   2139 1HG2 VAL A 141     -13.719 -17.098  18.955  1.00  0.00           H  
ATOM   2140 2HG2 VAL A 141     -14.646 -16.397  20.303  1.00  0.00           H  
ATOM   2141 3HG2 VAL A 141     -13.267 -15.508  19.612  1.00  0.00           H  
ATOM   2142  N   SER A 142     -10.742 -14.862  21.268  1.00  0.00           N  
ATOM   2143  CA  SER A 142     -10.135 -13.619  20.800  1.00  0.00           C  
ATOM   2144  C   SER A 142     -10.729 -13.169  19.467  1.00  0.00           C  
ATOM   2145  O   SER A 142     -11.407 -13.939  18.786  1.00  0.00           O  
ATOM   2146  CB  SER A 142      -8.636 -13.796  20.660  1.00  0.00           C  
ATOM   2147  OG  SER A 142      -8.330 -14.675  19.612  1.00  0.00           O  
ATOM   2148  H   SER A 142     -10.230 -15.727  21.170  1.00  0.00           H  
ATOM   2149  HA  SER A 142     -10.347 -12.842  21.535  1.00  0.00           H  
ATOM   2150 1HB  SER A 142      -8.171 -12.828  20.473  1.00  0.00           H  
ATOM   2151 2HB  SER A 142      -8.226 -14.182  21.593  1.00  0.00           H  
ATOM   2152  HG  SER A 142      -8.418 -15.560  19.975  1.00  0.00           H  
ATOM   2153  N   LEU A 143     -10.474 -11.789  19.004  1.00  0.00           N  
ATOM   2154  CA  LEU A 143     -10.956 -11.305  17.712  1.00  0.00           C  
ATOM   2155  C   LEU A 143     -10.307 -12.104  16.580  1.00  0.00           C  
ATOM   2156  O   LEU A 143     -10.927 -12.345  15.544  1.00  0.00           O  
ATOM   2157  CB  LEU A 143     -10.646  -9.812  17.548  1.00  0.00           C  
ATOM   2158  CG  LEU A 143     -11.170  -9.161  16.261  1.00  0.00           C  
ATOM   2159  CD1 LEU A 143     -12.689  -9.255  16.227  1.00  0.00           C  
ATOM   2160  CD2 LEU A 143     -10.709  -7.713  16.200  1.00  0.00           C  
ATOM   2161  H   LEU A 143      -9.945 -11.167  19.597  1.00  0.00           H  
ATOM   2162  HA  LEU A 143     -12.036 -11.447  17.671  1.00  0.00           H  
ATOM   2163 1HB  LEU A 143     -11.076  -9.273  18.390  1.00  0.00           H  
ATOM   2164 2HB  LEU A 143      -9.564  -9.677  17.571  1.00  0.00           H  
ATOM   2165  HG  LEU A 143     -10.783  -9.702  15.396  1.00  0.00           H  
ATOM   2166 1HD1 LEU A 143     -13.061  -8.793  15.312  1.00  0.00           H  
ATOM   2167 2HD1 LEU A 143     -12.990 -10.302  16.251  1.00  0.00           H  
ATOM   2168 3HD1 LEU A 143     -13.105  -8.736  17.090  1.00  0.00           H  
ATOM   2169 1HD2 LEU A 143     -11.081  -7.250  15.285  1.00  0.00           H  
ATOM   2170 2HD2 LEU A 143     -11.097  -7.171  17.064  1.00  0.00           H  
ATOM   2171 3HD2 LEU A 143      -9.620  -7.676  16.208  1.00  0.00           H  
ATOM   2172  N   ILE A 144      -9.054 -12.502  16.801  1.00  0.00           N  
ATOM   2173  CA  ILE A 144      -8.291 -13.243  15.805  1.00  0.00           C  
ATOM   2174  C   ILE A 144      -8.953 -14.583  15.491  1.00  0.00           C  
ATOM   2175  O   ILE A 144      -9.062 -14.974  14.329  1.00  0.00           O  
ATOM   2176  CB  ILE A 144      -6.847 -13.481  16.285  1.00  0.00           C  
ATOM   2177  CG1 ILE A 144      -6.109 -12.148  16.435  1.00  0.00           C  
ATOM   2178  CG2 ILE A 144      -6.110 -14.396  15.319  1.00  0.00           C  
ATOM   2179  CD1 ILE A 144      -5.987 -11.368  15.146  1.00  0.00           C  
ATOM   2180  H   ILE A 144      -8.625 -12.282  17.686  1.00  0.00           H  
ATOM   2181  HA  ILE A 144      -8.264 -12.659  14.884  1.00  0.00           H  
ATOM   2182  HB  ILE A 144      -6.864 -13.945  17.270  1.00  0.00           H  
ATOM   2183 1HG1 ILE A 144      -6.627 -11.525  17.163  1.00  0.00           H  
ATOM   2184 2HG1 ILE A 144      -5.104 -12.330  16.818  1.00  0.00           H  
ATOM   2185 1HG2 ILE A 144      -5.091 -14.552  15.673  1.00  0.00           H  
ATOM   2186 2HG2 ILE A 144      -6.625 -15.353  15.261  1.00  0.00           H  
ATOM   2187 3HG2 ILE A 144      -6.084 -13.937  14.331  1.00  0.00           H  
ATOM   2188 1HD1 ILE A 144      -5.452 -10.437  15.333  1.00  0.00           H  
ATOM   2189 2HD1 ILE A 144      -5.439 -11.960  14.412  1.00  0.00           H  
ATOM   2190 3HD1 ILE A 144      -6.981 -11.143  14.762  1.00  0.00           H  
ATOM   2191  N   GLU A 145      -9.437 -15.357  16.521  1.00  0.00           N  
ATOM   2192  CA  GLU A 145     -10.167 -16.618  16.435  1.00  0.00           C  
ATOM   2193  C   GLU A 145     -11.514 -16.434  15.728  1.00  0.00           C  
ATOM   2194  O   GLU A 145     -11.911 -17.259  14.903  1.00  0.00           O  
ATOM   2195  CB  GLU A 145     -10.386 -17.198  17.834  1.00  0.00           C  
ATOM   2196  CG  GLU A 145      -9.123 -17.721  18.503  1.00  0.00           C  
ATOM   2197  CD  GLU A 145      -9.301 -17.967  19.976  1.00  0.00           C  
ATOM   2198  OE1 GLU A 145      -9.780 -19.016  20.331  1.00  0.00           O  
ATOM   2199  OE2 GLU A 145      -8.955 -17.102  20.748  1.00  0.00           O  
ATOM   2200  H   GLU A 145      -9.196 -14.989  17.431  1.00  0.00           H  
ATOM   2201  HA  GLU A 145      -9.572 -17.314  15.844  1.00  0.00           H  
ATOM   2202 1HB  GLU A 145     -10.817 -16.434  18.481  1.00  0.00           H  
ATOM   2203 2HB  GLU A 145     -11.099 -18.021  17.778  1.00  0.00           H  
ATOM   2204 1HG  GLU A 145      -8.829 -18.654  18.024  1.00  0.00           H  
ATOM   2205 2HG  GLU A 145      -8.321 -16.999  18.355  1.00  0.00           H  
ATOM   2206  N   ALA A 146     -12.201 -15.347  16.063  1.00  0.00           N  
ATOM   2207  CA  ALA A 146     -13.485 -15.002  15.463  1.00  0.00           C  
ATOM   2208  C   ALA A 146     -13.343 -14.670  13.979  1.00  0.00           C  
ATOM   2209  O   ALA A 146     -14.173 -15.068  13.162  1.00  0.00           O  
ATOM   2210  CB  ALA A 146     -14.117 -13.832  16.203  1.00  0.00           C  
ATOM   2211  H   ALA A 146     -11.808 -14.741  16.768  1.00  0.00           H  
ATOM   2212  HA  ALA A 146     -14.140 -15.868  15.545  1.00  0.00           H  
ATOM   2213 1HB  ALA A 146     -15.074 -13.585  15.742  1.00  0.00           H  
ATOM   2214 2HB  ALA A 146     -14.274 -14.104  17.246  1.00  0.00           H  
ATOM   2215 3HB  ALA A 146     -13.456 -12.968  16.149  1.00  0.00           H  
ATOM   2216  N   LEU A 147     -12.289 -13.937  13.629  1.00  0.00           N  
ATOM   2217  CA  LEU A 147     -12.011 -13.660  12.225  1.00  0.00           C  
ATOM   2218  C   LEU A 147     -11.645 -14.943  11.487  1.00  0.00           C  
ATOM   2219  O   LEU A 147     -11.974 -15.112  10.312  1.00  0.00           O  
ATOM   2220  CB  LEU A 147     -10.871 -12.642  12.098  1.00  0.00           C  
ATOM   2221  CG  LEU A 147     -11.217 -11.204  12.506  1.00  0.00           C  
ATOM   2222  CD1 LEU A 147      -9.934 -10.400  12.669  1.00  0.00           C  
ATOM   2223  CD2 LEU A 147     -12.122 -10.581  11.453  1.00  0.00           C  
ATOM   2224  H   LEU A 147     -11.670 -13.564  14.336  1.00  0.00           H  
ATOM   2225  HA  LEU A 147     -12.917 -13.258  11.772  1.00  0.00           H  
ATOM   2226 1HB  LEU A 147     -10.040 -12.971  12.719  1.00  0.00           H  
ATOM   2227 2HB  LEU A 147     -10.538 -12.621  11.061  1.00  0.00           H  
ATOM   2228  HG  LEU A 147     -11.730 -11.211  13.468  1.00  0.00           H  
ATOM   2229 1HD1 LEU A 147     -10.179  -9.378  12.958  1.00  0.00           H  
ATOM   2230 2HD1 LEU A 147      -9.314 -10.855  13.440  1.00  0.00           H  
ATOM   2231 3HD1 LEU A 147      -9.389 -10.388  11.724  1.00  0.00           H  
ATOM   2232 1HD2 LEU A 147     -12.368  -9.559  11.744  1.00  0.00           H  
ATOM   2233 2HD2 LEU A 147     -11.609 -10.571  10.491  1.00  0.00           H  
ATOM   2234 3HD2 LEU A 147     -13.038 -11.165  11.370  1.00  0.00           H  
ATOM   2235  N   HIS A 148     -10.781 -16.029  12.106  1.00  0.00           N  
ATOM   2236  CA  HIS A 148     -10.502 -17.329  11.506  1.00  0.00           C  
ATOM   2237  C   HIS A 148     -11.761 -18.180  11.379  1.00  0.00           C  
ATOM   2238  O   HIS A 148     -11.875 -19.003  10.473  1.00  0.00           O  
ATOM   2239  CB  HIS A 148      -9.454 -18.084  12.329  1.00  0.00           C  
ATOM   2240  CG  HIS A 148      -8.048 -17.642  12.065  1.00  0.00           C  
ATOM   2241  ND1 HIS A 148      -7.514 -16.494  12.612  1.00  0.00           N  
ATOM   2242  CD2 HIS A 148      -7.067 -18.192  11.312  1.00  0.00           C  
ATOM   2243  CE1 HIS A 148      -6.263 -16.358  12.207  1.00  0.00           C  
ATOM   2244  NE2 HIS A 148      -5.968 -17.374  11.418  1.00  0.00           N  
ATOM   2245  H   HIS A 148     -10.429 -15.828  13.029  1.00  0.00           H  
ATOM   2246  HA  HIS A 148     -10.114 -17.163  10.501  1.00  0.00           H  
ATOM   2247 1HB  HIS A 148      -9.660 -17.950  13.392  1.00  0.00           H  
ATOM   2248 2HB  HIS A 148      -9.522 -19.150  12.115  1.00  0.00           H  
ATOM   2249  HD1 HIS A 148      -7.958 -15.894  13.279  1.00  0.00           H  
ATOM   2250  HD2 HIS A 148      -7.021 -19.092  10.698  1.00  0.00           H  
ATOM   2251  HE1 HIS A 148      -5.664 -15.508  12.533  1.00  0.00           H  
ATOM   2252  N   ILE A 149     -12.869 -18.111  12.400  1.00  0.00           N  
ATOM   2253  CA  ILE A 149     -14.169 -18.745  12.231  1.00  0.00           C  
ATOM   2254  C   ILE A 149     -14.937 -18.222  10.995  1.00  0.00           C  
ATOM   2255  O   ILE A 149     -15.563 -18.996  10.269  1.00  0.00           O  
ATOM   2256  CB  ILE A 149     -15.024 -18.536  13.494  1.00  0.00           C  
ATOM   2257  CG1 ILE A 149     -14.454 -19.340  14.665  1.00  0.00           C  
ATOM   2258  CG2 ILE A 149     -16.469 -18.927  13.227  1.00  0.00           C  
ATOM   2259  CD1 ILE A 149     -15.033 -18.958  16.008  1.00  0.00           C  
ATOM   2260  H   ILE A 149     -12.689 -17.575  13.235  1.00  0.00           H  
ATOM   2261  HA  ILE A 149     -14.008 -19.812  12.080  1.00  0.00           H  
ATOM   2262  HB  ILE A 149     -14.990 -17.486  13.787  1.00  0.00           H  
ATOM   2263 1HG1 ILE A 149     -14.641 -20.401  14.502  1.00  0.00           H  
ATOM   2264 2HG1 ILE A 149     -13.374 -19.201  14.709  1.00  0.00           H  
ATOM   2265 1HG2 ILE A 149     -17.060 -18.774  14.131  1.00  0.00           H  
ATOM   2266 2HG2 ILE A 149     -16.871 -18.313  12.423  1.00  0.00           H  
ATOM   2267 3HG2 ILE A 149     -16.514 -19.977  12.940  1.00  0.00           H  
ATOM   2268 1HD1 ILE A 149     -14.581 -19.570  16.787  1.00  0.00           H  
ATOM   2269 2HD1 ILE A 149     -14.826 -17.906  16.207  1.00  0.00           H  
ATOM   2270 3HD1 ILE A 149     -16.110 -19.120  15.999  1.00  0.00           H  
ATOM   2271  N   LEU A 150     -14.977 -16.750  10.688  1.00  0.00           N  
ATOM   2272  CA  LEU A 150     -15.564 -16.227   9.444  1.00  0.00           C  
ATOM   2273  C   LEU A 150     -14.885 -16.815   8.208  1.00  0.00           C  
ATOM   2274  O   LEU A 150     -15.553 -17.262   7.275  1.00  0.00           O  
ATOM   2275  CB  LEU A 150     -15.455 -14.698   9.409  1.00  0.00           C  
ATOM   2276  CG  LEU A 150     -16.425 -13.940  10.325  1.00  0.00           C  
ATOM   2277  CD1 LEU A 150     -15.982 -12.487  10.442  1.00  0.00           C  
ATOM   2278  CD2 LEU A 150     -17.835 -14.039   9.764  1.00  0.00           C  
ATOM   2279  H   LEU A 150     -14.558 -16.105  11.342  1.00  0.00           H  
ATOM   2280  HA  LEU A 150     -16.613 -16.522   9.415  1.00  0.00           H  
ATOM   2281 1HB  LEU A 150     -14.442 -14.415   9.693  1.00  0.00           H  
ATOM   2282 2HB  LEU A 150     -15.632 -14.360   8.387  1.00  0.00           H  
ATOM   2283  HG  LEU A 150     -16.399 -14.378  11.323  1.00  0.00           H  
ATOM   2284 1HD1 LEU A 150     -16.672 -11.949  11.094  1.00  0.00           H  
ATOM   2285 2HD1 LEU A 150     -14.978 -12.446  10.864  1.00  0.00           H  
ATOM   2286 3HD1 LEU A 150     -15.982 -12.027   9.456  1.00  0.00           H  
ATOM   2287 1HD2 LEU A 150     -18.524 -13.502  10.415  1.00  0.00           H  
ATOM   2288 2HD2 LEU A 150     -17.862 -13.600   8.766  1.00  0.00           H  
ATOM   2289 3HD2 LEU A 150     -18.132 -15.086   9.708  1.00  0.00           H  
ATOM   2290  N   LEU A 151     -13.553 -16.820   8.193  1.00  0.00           N  
ATOM   2291  CA  LEU A 151     -12.783 -17.416   7.081  1.00  0.00           C  
ATOM   2292  C   LEU A 151     -13.029 -18.910   6.883  1.00  0.00           C  
ATOM   2293  O   LEU A 151     -13.084 -19.396   5.753  1.00  0.00           O  
ATOM   2294  CB  LEU A 151     -11.284 -17.191   7.312  1.00  0.00           C  
ATOM   2295  CG  LEU A 151     -10.791 -15.750   7.125  1.00  0.00           C  
ATOM   2296  CD1 LEU A 151      -9.382 -15.618   7.686  1.00  0.00           C  
ATOM   2297  CD2 LEU A 151     -10.827 -15.389   5.648  1.00  0.00           C  
ATOM   2298  H   LEU A 151     -13.055 -16.402   8.964  1.00  0.00           H  
ATOM   2299  HA  LEU A 151     -13.089 -16.929   6.156  1.00  0.00           H  
ATOM   2300 1HB  LEU A 151     -11.039 -17.495   8.329  1.00  0.00           H  
ATOM   2301 2HB  LEU A 151     -10.726 -17.824   6.622  1.00  0.00           H  
ATOM   2302  HG  LEU A 151     -11.436 -15.070   7.681  1.00  0.00           H  
ATOM   2303 1HD1 LEU A 151      -9.032 -14.594   7.553  1.00  0.00           H  
ATOM   2304 2HD1 LEU A 151      -9.388 -15.864   8.748  1.00  0.00           H  
ATOM   2305 3HD1 LEU A 151      -8.715 -16.300   7.160  1.00  0.00           H  
ATOM   2306 1HD2 LEU A 151     -10.478 -14.365   5.515  1.00  0.00           H  
ATOM   2307 2HD2 LEU A 151     -10.181 -16.068   5.091  1.00  0.00           H  
ATOM   2308 3HD2 LEU A 151     -11.849 -15.475   5.277  1.00  0.00           H  
ATOM   2309  N   THR A 152     -13.138 -19.744   8.032  1.00  0.00           N  
ATOM   2310  CA  THR A 152     -13.408 -21.176   8.000  1.00  0.00           C  
ATOM   2311  C   THR A 152     -14.729 -21.468   7.305  1.00  0.00           C  
ATOM   2312  O   THR A 152     -14.809 -22.351   6.451  1.00  0.00           O  
ATOM   2313  CB  THR A 152     -13.427 -21.771   9.419  1.00  0.00           C  
ATOM   2314  OG1 THR A 152     -12.145 -21.586  10.035  1.00  0.00           O  
ATOM   2315  CG2 THR A 152     -13.754 -23.255   9.372  1.00  0.00           C  
ATOM   2316  H   THR A 152     -12.987 -19.292   8.922  1.00  0.00           H  
ATOM   2317  HA  THR A 152     -12.615 -21.657   7.428  1.00  0.00           H  
ATOM   2318  HB  THR A 152     -14.180 -21.258  10.019  1.00  0.00           H  
ATOM   2319  HG1 THR A 152     -11.978 -20.648  10.150  1.00  0.00           H  
ATOM   2320 1HG2 THR A 152     -13.763 -23.658  10.384  1.00  0.00           H  
ATOM   2321 2HG2 THR A 152     -14.733 -23.397   8.915  1.00  0.00           H  
ATOM   2322 3HG2 THR A 152     -13.000 -23.775   8.782  1.00  0.00           H  
ATOM   2323  N   ALA A 153     -15.753 -20.718   7.684  1.00  0.00           N  
ATOM   2324  CA  ALA A 153     -17.080 -20.853   7.090  1.00  0.00           C  
ATOM   2325  C   ALA A 153     -17.046 -20.523   5.597  1.00  0.00           C  
ATOM   2326  O   ALA A 153     -17.684 -21.199   4.784  1.00  0.00           O  
ATOM   2327  CB  ALA A 153     -18.071 -19.934   7.811  1.00  0.00           C  
ATOM   2328  H   ALA A 153     -15.606 -20.029   8.410  1.00  0.00           H  
ATOM   2329  HA  ALA A 153     -17.399 -21.888   7.208  1.00  0.00           H  
ATOM   2330 1HB  ALA A 153     -19.059 -20.039   7.363  1.00  0.00           H  
ATOM   2331 2HB  ALA A 153     -18.121 -20.207   8.866  1.00  0.00           H  
ATOM   2332 3HB  ALA A 153     -17.742 -18.899   7.721  1.00  0.00           H  
ATOM   2333  N   ALA A 154     -16.293 -19.482   5.243  1.00  0.00           N  
ATOM   2334  CA  ALA A 154     -16.191 -19.029   3.854  1.00  0.00           C  
ATOM   2335  C   ALA A 154     -15.507 -20.098   3.023  1.00  0.00           C  
ATOM   2336  O   ALA A 154     -15.931 -20.395   1.905  1.00  0.00           O  
ATOM   2337  CB  ALA A 154     -15.438 -17.708   3.781  1.00  0.00           C  
ATOM   2338  H   ALA A 154     -15.779 -18.990   5.961  1.00  0.00           H  
ATOM   2339  HA  ALA A 154     -17.200 -18.881   3.470  1.00  0.00           H  
ATOM   2340 1HB  ALA A 154     -15.369 -17.385   2.743  1.00  0.00           H  
ATOM   2341 2HB  ALA A 154     -15.969 -16.955   4.362  1.00  0.00           H  
ATOM   2342 3HB  ALA A 154     -14.435 -17.839   4.188  1.00  0.00           H  
ATOM   2343  N   VAL A 155     -14.435 -20.679   3.584  1.00  0.00           N  
ATOM   2344  CA  VAL A 155     -13.723 -21.743   2.907  1.00  0.00           C  
ATOM   2345  C   VAL A 155     -14.591 -22.978   2.785  1.00  0.00           C  
ATOM   2346  O   VAL A 155     -14.609 -23.636   1.745  1.00  0.00           O  
ATOM   2347  CB  VAL A 155     -12.432 -22.095   3.671  1.00  0.00           C  
ATOM   2348  CG1 VAL A 155     -11.833 -23.387   3.137  1.00  0.00           C  
ATOM   2349  CG2 VAL A 155     -11.436 -20.951   3.558  1.00  0.00           C  
ATOM   2350  H   VAL A 155     -14.117 -20.375   4.491  1.00  0.00           H  
ATOM   2351  HA  VAL A 155     -13.478 -21.400   1.901  1.00  0.00           H  
ATOM   2352  HB  VAL A 155     -12.676 -22.263   4.720  1.00  0.00           H  
ATOM   2353 1HG1 VAL A 155     -10.922 -23.621   3.688  1.00  0.00           H  
ATOM   2354 2HG1 VAL A 155     -12.550 -24.199   3.260  1.00  0.00           H  
ATOM   2355 3HG1 VAL A 155     -11.596 -23.269   2.079  1.00  0.00           H  
ATOM   2356 1HG2 VAL A 155     -10.526 -21.207   4.101  1.00  0.00           H  
ATOM   2357 2HG2 VAL A 155     -11.196 -20.779   2.509  1.00  0.00           H  
ATOM   2358 3HG2 VAL A 155     -11.870 -20.047   3.984  1.00  0.00           H  
ATOM   2359  N   LEU A 156     -15.409 -23.433   3.879  1.00  0.00           N  
ATOM   2360  CA  LEU A 156     -16.337 -24.544   3.864  1.00  0.00           C  
ATOM   2361  C   LEU A 156     -17.536 -24.279   2.948  1.00  0.00           C  
ATOM   2362  O   LEU A 156     -18.074 -25.204   2.334  1.00  0.00           O  
ATOM   2363  CB  LEU A 156     -16.824 -24.829   5.290  1.00  0.00           C  
ATOM   2364  CG  LEU A 156     -15.773 -25.396   6.252  1.00  0.00           C  
ATOM   2365  CD1 LEU A 156     -16.342 -25.432   7.664  1.00  0.00           C  
ATOM   2366  CD2 LEU A 156     -15.361 -26.787   5.793  1.00  0.00           C  
ATOM   2367  H   LEU A 156     -15.295 -22.897   4.728  1.00  0.00           H  
ATOM   2368  HA  LEU A 156     -15.831 -25.409   3.436  1.00  0.00           H  
ATOM   2369 1HB  LEU A 156     -17.201 -23.903   5.720  1.00  0.00           H  
ATOM   2370 2HB  LEU A 156     -17.647 -25.543   5.240  1.00  0.00           H  
ATOM   2371  HG  LEU A 156     -14.899 -24.744   6.262  1.00  0.00           H  
ATOM   2372 1HD1 LEU A 156     -15.595 -25.835   8.348  1.00  0.00           H  
ATOM   2373 2HD1 LEU A 156     -16.610 -24.422   7.974  1.00  0.00           H  
ATOM   2374 3HD1 LEU A 156     -17.229 -26.065   7.682  1.00  0.00           H  
ATOM   2375 1HD2 LEU A 156     -14.613 -27.190   6.476  1.00  0.00           H  
ATOM   2376 2HD2 LEU A 156     -16.234 -27.440   5.784  1.00  0.00           H  
ATOM   2377 3HD2 LEU A 156     -14.941 -26.729   4.788  1.00  0.00           H  
ATOM   2378  N   GLY A 157     -17.942 -23.018   2.834  1.00  0.00           N  
ATOM   2379  CA  GLY A 157     -19.080 -22.685   1.991  1.00  0.00           C  
ATOM   2380  C   GLY A 157     -20.365 -22.913   2.769  1.00  0.00           C  
ATOM   2381  O   GLY A 157     -21.444 -23.160   2.201  1.00  0.00           O  
ATOM   2382  H   GLY A 157     -17.465 -22.279   3.329  1.00  0.00           H  
ATOM   2383 1HA  GLY A 157     -19.002 -21.646   1.671  1.00  0.00           H  
ATOM   2384 2HA  GLY A 157     -19.060 -23.300   1.092  1.00  0.00           H  
ATOM   2385  N   THR A 158     -20.403 -22.693   4.139  1.00  0.00           N  
ATOM   2386  CA  THR A 158     -21.498 -22.906   5.072  1.00  0.00           C  
ATOM   2387  C   THR A 158     -21.573 -21.707   6.012  1.00  0.00           C  
ATOM   2388  O   THR A 158     -21.003 -20.649   5.716  1.00  0.00           O  
ATOM   2389  CB  THR A 158     -21.319 -24.208   5.875  1.00  0.00           C  
ATOM   2390  OG1 THR A 158     -22.516 -24.485   6.614  1.00  0.00           O  
ATOM   2391  CG2 THR A 158     -20.150 -24.082   6.841  1.00  0.00           C  
ATOM   2392  H   THR A 158     -19.518 -22.353   4.490  1.00  0.00           H  
ATOM   2393  HA  THR A 158     -22.428 -22.953   4.505  1.00  0.00           H  
ATOM   2394  HB  THR A 158     -21.131 -25.035   5.191  1.00  0.00           H  
ATOM   2395  HG1 THR A 158     -22.536 -25.414   6.854  1.00  0.00           H  
ATOM   2396 1HG2 THR A 158     -20.039 -25.011   7.399  1.00  0.00           H  
ATOM   2397 2HG2 THR A 158     -19.237 -23.883   6.281  1.00  0.00           H  
ATOM   2398 3HG2 THR A 158     -20.337 -23.263   7.534  1.00  0.00           H  
ATOM   2399  N   THR A 159     -22.287 -21.852   7.126  1.00  0.00           N  
ATOM   2400  CA  THR A 159     -22.478 -20.737   8.060  1.00  0.00           C  
ATOM   2401  C   THR A 159     -21.401 -20.726   9.153  1.00  0.00           C  
ATOM   2402  O   THR A 159     -20.670 -21.699   9.312  1.00  0.00           O  
ATOM   2403  CB  THR A 159     -23.873 -20.798   8.713  1.00  0.00           C  
ATOM   2404  OG1 THR A 159     -23.965 -21.966   9.540  1.00  0.00           O  
ATOM   2405  CG2 THR A 159     -24.958 -20.847   7.649  1.00  0.00           C  
ATOM   2406  H   THR A 159     -22.708 -22.747   7.334  1.00  0.00           H  
ATOM   2407  HA  THR A 159     -22.442 -19.804   7.500  1.00  0.00           H  
ATOM   2408  HB  THR A 159     -24.021 -19.916   9.336  1.00  0.00           H  
ATOM   2409  HG1 THR A 159     -24.766 -21.919  10.068  1.00  0.00           H  
ATOM   2410 1HG2 THR A 159     -25.936 -20.890   8.128  1.00  0.00           H  
ATOM   2411 2HG2 THR A 159     -24.897 -19.955   7.025  1.00  0.00           H  
ATOM   2412 3HG2 THR A 159     -24.820 -21.733   7.029  1.00  0.00           H  
ATOM   2413  N   VAL A 160     -21.308 -19.641   9.919  1.00  0.00           N  
ATOM   2414  CA  VAL A 160     -20.329 -19.605  10.997  1.00  0.00           C  
ATOM   2415  C   VAL A 160     -20.749 -20.544  12.121  1.00  0.00           C  
ATOM   2416  O   VAL A 160     -19.904 -21.087  12.809  1.00  0.00           O  
ATOM   2417  CB  VAL A 160     -20.180 -18.174  11.548  1.00  0.00           C  
ATOM   2418  CG1 VAL A 160     -19.631 -17.245  10.475  1.00  0.00           C  
ATOM   2419  CG2 VAL A 160     -21.524 -17.674  12.058  1.00  0.00           C  
ATOM   2420  H   VAL A 160     -21.903 -18.838   9.766  1.00  0.00           H  
ATOM   2421  HA  VAL A 160     -19.375 -19.970  10.610  1.00  0.00           H  
ATOM   2422  HB  VAL A 160     -19.461 -18.182  12.365  1.00  0.00           H  
ATOM   2423 1HG1 VAL A 160     -19.533 -16.239  10.881  1.00  0.00           H  
ATOM   2424 2HG1 VAL A 160     -18.654 -17.602  10.151  1.00  0.00           H  
ATOM   2425 3HG1 VAL A 160     -20.313 -17.228   9.625  1.00  0.00           H  
ATOM   2426 1HG2 VAL A 160     -21.411 -16.662  12.446  1.00  0.00           H  
ATOM   2427 2HG2 VAL A 160     -22.245 -17.672  11.241  1.00  0.00           H  
ATOM   2428 3HG2 VAL A 160     -21.878 -18.331  12.853  1.00  0.00           H  
ATOM   2429  N   GLU A 161     -22.156 -20.787  12.414  1.00  0.00           N  
ATOM   2430  CA  GLU A 161     -22.709 -21.709  13.408  1.00  0.00           C  
ATOM   2431  C   GLU A 161     -22.310 -23.145  13.127  1.00  0.00           C  
ATOM   2432  O   GLU A 161     -22.066 -23.920  14.036  1.00  0.00           O  
ATOM   2433  CB  GLU A 161     -24.235 -21.600  13.445  1.00  0.00           C  
ATOM   2434  CG  GLU A 161     -24.758 -20.261  13.945  1.00  0.00           C  
ATOM   2435  CD  GLU A 161     -24.745 -19.196  12.885  1.00  0.00           C  
ATOM   2436  OE1 GLU A 161     -24.355 -19.488  11.779  1.00  0.00           O  
ATOM   2437  OE2 GLU A 161     -25.127 -18.086  13.180  1.00  0.00           O  
ATOM   2438  H   GLU A 161     -22.784 -20.278  11.809  1.00  0.00           H  
ATOM   2439  HA  GLU A 161     -22.314 -21.439  14.388  1.00  0.00           H  
ATOM   2440 1HB  GLU A 161     -24.636 -21.763  12.445  1.00  0.00           H  
ATOM   2441 2HB  GLU A 161     -24.640 -22.379  14.092  1.00  0.00           H  
ATOM   2442 1HG  GLU A 161     -25.780 -20.391  14.300  1.00  0.00           H  
ATOM   2443 2HG  GLU A 161     -24.148 -19.935  14.787  1.00  0.00           H  
ATOM   2444  N   GLU A 162     -22.256 -23.626  11.742  1.00  0.00           N  
ATOM   2445  CA  GLU A 162     -21.805 -24.935  11.286  1.00  0.00           C  
ATOM   2446  C   GLU A 162     -20.290 -25.098  11.418  1.00  0.00           C  
ATOM   2447  O   GLU A 162     -19.795 -26.173  11.776  1.00  0.00           O  
ATOM   2448  CB  GLU A 162     -22.248 -25.170   9.838  1.00  0.00           C  
ATOM   2449  CG  GLU A 162     -21.897 -26.538   9.287  1.00  0.00           C  
ATOM   2450  CD  GLU A 162     -22.614 -27.675  10.008  1.00  0.00           C  
ATOM   2451  OE1 GLU A 162     -23.535 -27.408  10.816  1.00  0.00           O  
ATOM   2452  OE2 GLU A 162     -22.245 -28.841   9.759  1.00  0.00           O  
ATOM   2453  H   GLU A 162     -22.578 -22.952  11.062  1.00  0.00           H  
ATOM   2454  HA  GLU A 162     -22.260 -25.695  11.919  1.00  0.00           H  
ATOM   2455 1HB  GLU A 162     -23.328 -25.046   9.764  1.00  0.00           H  
ATOM   2456 2HB  GLU A 162     -21.788 -24.422   9.191  1.00  0.00           H  
ATOM   2457 1HG  GLU A 162     -22.164 -26.571   8.231  1.00  0.00           H  
ATOM   2458 2HG  GLU A 162     -20.823 -26.688   9.368  1.00  0.00           H  
ATOM   2459  N   ALA A 163     -19.558 -24.028  11.112  1.00  0.00           N  
ATOM   2460  CA  ALA A 163     -18.113 -24.025  11.261  1.00  0.00           C  
ATOM   2461  C   ALA A 163     -17.721 -24.263  12.732  1.00  0.00           C  
ATOM   2462  O   ALA A 163     -16.791 -25.015  13.013  1.00  0.00           O  
ATOM   2463  CB  ALA A 163     -17.529 -22.706  10.745  1.00  0.00           C  
ATOM   2464  H   ALA A 163     -20.020 -23.196  10.771  1.00  0.00           H  
ATOM   2465  HA  ALA A 163     -17.709 -24.844  10.667  1.00  0.00           H  
ATOM   2466 1HB  ALA A 163     -16.447 -22.716  10.862  1.00  0.00           H  
ATOM   2467 2HB  ALA A 163     -17.781 -22.584   9.691  1.00  0.00           H  
ATOM   2468 3HB  ALA A 163     -17.949 -21.877  11.314  1.00  0.00           H  
ATOM   2469  N   VAL A 164     -18.440 -23.627  13.656  1.00  0.00           N  
ATOM   2470  CA  VAL A 164     -18.232 -23.843  15.088  1.00  0.00           C  
ATOM   2471  C   VAL A 164     -18.698 -25.235  15.503  1.00  0.00           C  
ATOM   2472  O   VAL A 164     -18.004 -25.944  16.239  1.00  0.00           O  
ATOM   2473  CB  VAL A 164     -18.992 -22.783  15.908  1.00  0.00           C  
ATOM   2474  CG1 VAL A 164     -18.980 -23.143  17.386  1.00  0.00           C  
ATOM   2475  CG2 VAL A 164     -18.374 -21.412  15.681  1.00  0.00           C  
ATOM   2476  H   VAL A 164     -19.151 -22.976  13.356  1.00  0.00           H  
ATOM   2477  HA  VAL A 164     -17.164 -23.768  15.298  1.00  0.00           H  
ATOM   2478  HB  VAL A 164     -20.035 -22.770  15.588  1.00  0.00           H  
ATOM   2479 1HG1 VAL A 164     -19.522 -22.384  17.950  1.00  0.00           H  
ATOM   2480 2HG1 VAL A 164     -19.459 -24.111  17.528  1.00  0.00           H  
ATOM   2481 3HG1 VAL A 164     -17.950 -23.190  17.739  1.00  0.00           H  
ATOM   2482 1HG2 VAL A 164     -18.918 -20.668  16.262  1.00  0.00           H  
ATOM   2483 2HG2 VAL A 164     -17.330 -21.428  15.994  1.00  0.00           H  
ATOM   2484 3HG2 VAL A 164     -18.432 -21.158  14.622  1.00  0.00           H  
ATOM   2485  N   TYR A 165     -20.008 -25.745  15.077  1.00  0.00           N  
ATOM   2486  CA  TYR A 165     -20.486 -27.090  15.380  1.00  0.00           C  
ATOM   2487  C   TYR A 165     -19.479 -28.184  14.992  1.00  0.00           C  
ATOM   2488  O   TYR A 165     -19.204 -29.094  15.775  1.00  0.00           O  
ATOM   2489  CB  TYR A 165     -21.823 -27.335  14.678  1.00  0.00           C  
ATOM   2490  CG  TYR A 165     -22.377 -28.727  14.887  1.00  0.00           C  
ATOM   2491  CD1 TYR A 165     -23.032 -29.043  16.068  1.00  0.00           C  
ATOM   2492  CD2 TYR A 165     -22.228 -29.688  13.898  1.00  0.00           C  
ATOM   2493  CE1 TYR A 165     -23.537 -30.315  16.259  1.00  0.00           C  
ATOM   2494  CE2 TYR A 165     -22.734 -30.960  14.089  1.00  0.00           C  
ATOM   2495  CZ  TYR A 165     -23.386 -31.274  15.264  1.00  0.00           C  
ATOM   2496  OH  TYR A 165     -23.889 -32.540  15.454  1.00  0.00           O  
ATOM   2497  H   TYR A 165     -20.583 -25.134  14.515  1.00  0.00           H  
ATOM   2498  HA  TYR A 165     -20.641 -27.169  16.456  1.00  0.00           H  
ATOM   2499 1HB  TYR A 165     -22.561 -26.618  15.039  1.00  0.00           H  
ATOM   2500 2HB  TYR A 165     -21.707 -27.173  13.606  1.00  0.00           H  
ATOM   2501  HD1 TYR A 165     -23.148 -28.288  16.845  1.00  0.00           H  
ATOM   2502  HD2 TYR A 165     -21.712 -29.441  12.970  1.00  0.00           H  
ATOM   2503  HE1 TYR A 165     -24.052 -30.562  17.187  1.00  0.00           H  
ATOM   2504  HE2 TYR A 165     -22.616 -31.715  13.312  1.00  0.00           H  
ATOM   2505  HH  TYR A 165     -24.308 -32.590  16.317  1.00  0.00           H  
ATOM   2506  N   ARG A 166     -18.894 -28.114  13.700  1.00  0.00           N  
ATOM   2507  CA  ARG A 166     -17.880 -29.062  13.257  1.00  0.00           C  
ATOM   2508  C   ARG A 166     -16.595 -28.924  14.033  1.00  0.00           C  
ATOM   2509  O   ARG A 166     -15.907 -29.913  14.292  1.00  0.00           O  
ATOM   2510  CB  ARG A 166     -17.586 -28.879  11.776  1.00  0.00           C  
ATOM   2511  CG  ARG A 166     -18.732 -29.244  10.845  1.00  0.00           C  
ATOM   2512  CD  ARG A 166     -18.370 -29.036   9.420  1.00  0.00           C  
ATOM   2513  NE  ARG A 166     -19.516 -29.200   8.539  1.00  0.00           N  
ATOM   2514  CZ  ARG A 166     -19.444 -29.266   7.196  1.00  0.00           C  
ATOM   2515  NH1 ARG A 166     -18.279 -29.182   6.594  1.00  0.00           N  
ATOM   2516  NH2 ARG A 166     -20.547 -29.416   6.483  1.00  0.00           N  
ATOM   2517  H   ARG A 166     -19.198 -27.390  13.065  1.00  0.00           H  
ATOM   2518  HA  ARG A 166     -18.265 -30.075  13.403  1.00  0.00           H  
ATOM   2519 1HB  ARG A 166     -17.324 -27.841  11.584  1.00  0.00           H  
ATOM   2520 2HB  ARG A 166     -16.728 -29.490  11.496  1.00  0.00           H  
ATOM   2521 1HG  ARG A 166     -18.993 -30.294  10.984  1.00  0.00           H  
ATOM   2522 2HG  ARG A 166     -19.599 -28.621  11.073  1.00  0.00           H  
ATOM   2523 1HD  ARG A 166     -17.981 -28.029   9.288  1.00  0.00           H  
ATOM   2524 2HD  ARG A 166     -17.609 -29.760   9.128  1.00  0.00           H  
ATOM   2525  HE  ARG A 166     -20.431 -29.268   8.966  1.00  0.00           H  
ATOM   2526 1HH1 ARG A 166     -17.436 -29.066   7.139  1.00  0.00           H  
ATOM   2527 2HH1 ARG A 166     -18.225 -29.232   5.587  1.00  0.00           H  
ATOM   2528 1HH2 ARG A 166     -21.443 -29.482   6.945  1.00  0.00           H  
ATOM   2529 2HH2 ARG A 166     -20.493 -29.466   5.476  1.00  0.00           H  
ATOM   2530  N   ALA A 167     -16.122 -27.575  14.449  1.00  0.00           N  
ATOM   2531  CA  ALA A 167     -14.917 -27.334  15.222  1.00  0.00           C  
ATOM   2532  C   ALA A 167     -15.060 -27.984  16.601  1.00  0.00           C  
ATOM   2533  O   ALA A 167     -14.091 -28.548  17.120  1.00  0.00           O  
ATOM   2534  CB  ALA A 167     -14.653 -25.837  15.340  1.00  0.00           C  
ATOM   2535  H   ALA A 167     -16.640 -26.789  14.085  1.00  0.00           H  
ATOM   2536  HA  ALA A 167     -14.081 -27.799  14.700  1.00  0.00           H  
ATOM   2537 1HB  ALA A 167     -13.746 -25.674  15.923  1.00  0.00           H  
ATOM   2538 2HB  ALA A 167     -14.526 -25.411  14.347  1.00  0.00           H  
ATOM   2539 3HB  ALA A 167     -15.495 -25.358  15.838  1.00  0.00           H  
ATOM   2540  N   LEU A 168     -16.267 -27.909  17.170  1.00  0.00           N  
ATOM   2541  CA  LEU A 168     -16.582 -28.555  18.459  1.00  0.00           C  
ATOM   2542  C   LEU A 168     -16.482 -30.083  18.401  1.00  0.00           C  
ATOM   2543  O   LEU A 168     -16.028 -30.708  19.361  1.00  0.00           O  
ATOM   2544  CB  LEU A 168     -17.994 -28.157  18.908  1.00  0.00           C  
ATOM   2545  CG  LEU A 168     -18.146 -26.724  19.432  1.00  0.00           C  
ATOM   2546  CD1 LEU A 168     -19.623 -26.354  19.476  1.00  0.00           C  
ATOM   2547  CD2 LEU A 168     -17.514 -26.618  20.813  1.00  0.00           C  
ATOM   2548  H   LEU A 168     -16.988 -27.386  16.695  1.00  0.00           H  
ATOM   2549  HA  LEU A 168     -15.847 -28.232  19.195  1.00  0.00           H  
ATOM   2550 1HB  LEU A 168     -18.673 -28.276  18.065  1.00  0.00           H  
ATOM   2551 2HB  LEU A 168     -18.309 -28.835  19.701  1.00  0.00           H  
ATOM   2552  HG  LEU A 168     -17.649 -26.032  18.752  1.00  0.00           H  
ATOM   2553 1HD1 LEU A 168     -19.731 -25.335  19.849  1.00  0.00           H  
ATOM   2554 2HD1 LEU A 168     -20.044 -26.419  18.472  1.00  0.00           H  
ATOM   2555 3HD1 LEU A 168     -20.151 -27.039  20.138  1.00  0.00           H  
ATOM   2556 1HD2 LEU A 168     -17.622 -25.598  21.184  1.00  0.00           H  
ATOM   2557 2HD2 LEU A 168     -18.013 -27.307  21.494  1.00  0.00           H  
ATOM   2558 3HD2 LEU A 168     -16.456 -26.870  20.748  1.00  0.00           H  
ATOM   2559  N   LYS A 169     -16.987 -30.840  17.236  1.00  0.00           N  
ATOM   2560  CA  LYS A 169     -16.823 -32.284  17.011  1.00  0.00           C  
ATOM   2561  C   LYS A 169     -15.351 -32.701  17.073  1.00  0.00           C  
ATOM   2562  O   LYS A 169     -15.004 -33.697  17.719  1.00  0.00           O  
ATOM   2563  CB  LYS A 169     -17.423 -32.687  15.664  1.00  0.00           C  
ATOM   2564  CG  LYS A 169     -17.271 -34.164  15.323  1.00  0.00           C  
ATOM   2565  CD  LYS A 169     -17.845 -34.476  13.949  1.00  0.00           C  
ATOM   2566  CE  LYS A 169     -17.551 -35.912  13.539  1.00  0.00           C  
ATOM   2567  NZ  LYS A 169     -18.049 -36.211  12.169  1.00  0.00           N  
ATOM   2568  H   LYS A 169     -17.514 -30.295  16.570  1.00  0.00           H  
ATOM   2569  HA  LYS A 169     -17.349 -32.820  17.801  1.00  0.00           H  
ATOM   2570 1HB  LYS A 169     -18.487 -32.449  15.653  1.00  0.00           H  
ATOM   2571 2HB  LYS A 169     -16.950 -32.110  14.868  1.00  0.00           H  
ATOM   2572 1HG  LYS A 169     -16.214 -34.434  15.335  1.00  0.00           H  
ATOM   2573 2HG  LYS A 169     -17.789 -34.764  16.069  1.00  0.00           H  
ATOM   2574 1HD  LYS A 169     -18.925 -34.325  13.963  1.00  0.00           H  
ATOM   2575 2HD  LYS A 169     -17.410 -33.802  13.211  1.00  0.00           H  
ATOM   2576 1HE  LYS A 169     -16.477 -36.085  13.569  1.00  0.00           H  
ATOM   2577 2HE  LYS A 169     -18.027 -36.595  14.242  1.00  0.00           H  
ATOM   2578 1HZ  LYS A 169     -17.835 -37.171  11.935  1.00  0.00           H  
ATOM   2579 2HZ  LYS A 169     -19.048 -36.072  12.134  1.00  0.00           H  
ATOM   2580 3HZ  LYS A 169     -17.600 -35.597  11.506  1.00  0.00           H  
ATOM   2581  N   LEU A 170     -14.431 -31.951  16.349  1.00  0.00           N  
ATOM   2582  CA  LEU A 170     -12.997 -32.204  16.266  1.00  0.00           C  
ATOM   2583  C   LEU A 170     -12.270 -31.757  17.523  1.00  0.00           C  
ATOM   2584  O   LEU A 170     -11.288 -32.373  17.916  1.00  0.00           O  
ATOM   2585  CB  LEU A 170     -12.403 -31.485  15.048  1.00  0.00           C  
ATOM   2586  CG  LEU A 170     -12.411 -32.280  13.737  1.00  0.00           C  
ATOM   2587  CD1 LEU A 170     -11.328 -33.348  13.784  1.00  0.00           C  
ATOM   2588  CD2 LEU A 170     -13.784 -32.901  13.527  1.00  0.00           C  
ATOM   2589  H   LEU A 170     -14.830 -31.207  15.796  1.00  0.00           H  
ATOM   2590  HA  LEU A 170     -12.838 -33.279  16.191  1.00  0.00           H  
ATOM   2591 1HB  LEU A 170     -12.964 -30.566  14.882  1.00  0.00           H  
ATOM   2592 2HB  LEU A 170     -11.370 -31.220  15.271  1.00  0.00           H  
ATOM   2593  HG  LEU A 170     -12.184 -31.612  12.905  1.00  0.00           H  
ATOM   2594 1HD1 LEU A 170     -11.333 -33.913  12.852  1.00  0.00           H  
ATOM   2595 2HD1 LEU A 170     -10.355 -32.875  13.916  1.00  0.00           H  
ATOM   2596 3HD1 LEU A 170     -11.520 -34.023  14.618  1.00  0.00           H  
ATOM   2597 1HD2 LEU A 170     -13.789 -33.466  12.594  1.00  0.00           H  
ATOM   2598 2HD2 LEU A 170     -14.012 -33.570  14.357  1.00  0.00           H  
ATOM   2599 3HD2 LEU A 170     -14.536 -32.113  13.478  1.00  0.00           H  
ATOM   2600  N   LYS A 171     -12.739 -30.674  18.139  1.00  0.00           N  
ATOM   2601  CA  LYS A 171     -12.187 -30.236  19.415  1.00  0.00           C  
ATOM   2602  C   LYS A 171     -12.245 -31.383  20.399  1.00  0.00           C  
ATOM   2603  O   LYS A 171     -11.254 -31.749  21.030  1.00  0.00           O  
ATOM   2604  CB  LYS A 171     -12.944 -29.024  19.960  1.00  0.00           C  
ATOM   2605  CG  LYS A 171     -12.573 -28.641  21.386  1.00  0.00           C  
ATOM   2606  CD  LYS A 171     -13.692 -28.981  22.359  1.00  0.00           C  
ATOM   2607  CE  LYS A 171     -13.423 -28.400  23.739  1.00  0.00           C  
ATOM   2608  NZ  LYS A 171     -14.466 -28.797  24.723  1.00  0.00           N  
ATOM   2609  H   LYS A 171     -13.489 -30.145  17.719  1.00  0.00           H  
ATOM   2610  HA  LYS A 171     -11.165 -29.889  19.251  1.00  0.00           H  
ATOM   2611 1HB  LYS A 171     -12.756 -28.161  19.322  1.00  0.00           H  
ATOM   2612 2HB  LYS A 171     -14.015 -29.223  19.935  1.00  0.00           H  
ATOM   2613 1HG  LYS A 171     -11.670 -29.175  21.684  1.00  0.00           H  
ATOM   2614 2HG  LYS A 171     -12.374 -27.570  21.435  1.00  0.00           H  
ATOM   2615 1HD  LYS A 171     -14.635 -28.582  21.983  1.00  0.00           H  
ATOM   2616 2HD  LYS A 171     -13.784 -30.064  22.443  1.00  0.00           H  
ATOM   2617 1HE  LYS A 171     -12.454 -28.746  24.096  1.00  0.00           H  
ATOM   2618 2HE  LYS A 171     -13.397 -27.312  23.677  1.00  0.00           H  
ATOM   2619 1HZ  LYS A 171     -14.252 -28.392  25.624  1.00  0.00           H  
ATOM   2620 2HZ  LYS A 171     -15.369 -28.466  24.411  1.00  0.00           H  
ATOM   2621 3HZ  LYS A 171     -14.488 -29.804  24.804  1.00  0.00           H  
ATOM   2622  N   THR A 172     -13.499 -32.059  20.603  1.00  0.00           N  
ATOM   2623  CA  THR A 172     -13.680 -33.157  21.529  1.00  0.00           C  
ATOM   2624  C   THR A 172     -12.865 -34.383  21.107  1.00  0.00           C  
ATOM   2625  O   THR A 172     -12.192 -35.000  21.939  1.00  0.00           O  
ATOM   2626  CB  THR A 172     -15.169 -33.533  21.647  1.00  0.00           C  
ATOM   2627  OG1 THR A 172     -15.909 -32.410  22.144  1.00  0.00           O  
ATOM   2628  CG2 THR A 172     -15.347 -34.712  22.591  1.00  0.00           C  
ATOM   2629  H   THR A 172     -14.291 -31.729  20.069  1.00  0.00           H  
ATOM   2630  HA  THR A 172     -13.301 -32.854  22.503  1.00  0.00           H  
ATOM   2631  HB  THR A 172     -15.555 -33.799  20.663  1.00  0.00           H  
ATOM   2632  HG1 THR A 172     -15.961 -31.735  21.462  1.00  0.00           H  
ATOM   2633 1HG2 THR A 172     -16.406 -34.964  22.661  1.00  0.00           H  
ATOM   2634 2HG2 THR A 172     -14.795 -35.570  22.209  1.00  0.00           H  
ATOM   2635 3HG2 THR A 172     -14.972 -34.448  23.578  1.00  0.00           H  
ATOM   2636  N   LYS A 173     -12.890 -34.714  19.818  1.00  0.00           N  
ATOM   2637  CA  LYS A 173     -12.192 -35.916  19.354  1.00  0.00           C  
ATOM   2638  C   LYS A 173     -10.698 -35.886  19.601  1.00  0.00           C  
ATOM   2639  O   LYS A 173     -10.137 -36.848  20.117  1.00  0.00           O  
ATOM   2640  CB  LYS A 173     -12.452 -36.128  17.861  1.00  0.00           C  
ATOM   2641  CG  LYS A 173     -11.776 -37.359  17.275  1.00  0.00           C  
ATOM   2642  CD  LYS A 173     -12.087 -37.506  15.792  1.00  0.00           C  
ATOM   2643  CE  LYS A 173     -11.369 -38.705  15.191  1.00  0.00           C  
ATOM   2644  NZ  LYS A 173     -11.662 -38.861  13.741  1.00  0.00           N  
ATOM   2645  H   LYS A 173     -13.387 -34.145  19.149  1.00  0.00           H  
ATOM   2646  HA  LYS A 173     -12.568 -36.772  19.915  1.00  0.00           H  
ATOM   2647 1HB  LYS A 173     -13.525 -36.220  17.689  1.00  0.00           H  
ATOM   2648 2HB  LYS A 173     -12.105 -35.257  17.305  1.00  0.00           H  
ATOM   2649 1HG  LYS A 173     -10.696 -37.278  17.403  1.00  0.00           H  
ATOM   2650 2HG  LYS A 173     -12.120 -38.249  17.800  1.00  0.00           H  
ATOM   2651 1HD  LYS A 173     -13.163 -37.633  15.657  1.00  0.00           H  
ATOM   2652 2HD  LYS A 173     -11.775 -36.606  15.263  1.00  0.00           H  
ATOM   2653 1HE  LYS A 173     -10.293 -38.587  15.321  1.00  0.00           H  
ATOM   2654 2HE  LYS A 173     -11.677 -39.612  15.711  1.00  0.00           H  
ATOM   2655 1HZ  LYS A 173     -11.168 -39.666  13.381  1.00  0.00           H  
ATOM   2656 2HZ  LYS A 173     -12.656 -38.991  13.610  1.00  0.00           H  
ATOM   2657 3HZ  LYS A 173     -11.363 -38.033  13.246  1.00  0.00           H  
ATOM   2658  N   LEU A 174     -10.063 -34.779  19.237  1.00  0.00           N  
ATOM   2659  CA  LEU A 174      -8.614 -34.699  19.238  1.00  0.00           C  
ATOM   2660  C   LEU A 174      -8.055 -34.059  20.493  1.00  0.00           C  
ATOM   2661  O   LEU A 174      -6.899 -34.287  20.836  1.00  0.00           O  
ATOM   2662  CB  LEU A 174      -8.139 -33.908  18.013  1.00  0.00           C  
ATOM   2663  CG  LEU A 174      -8.547 -34.483  16.650  1.00  0.00           C  
ATOM   2664  CD1 LEU A 174      -8.092 -33.540  15.545  1.00  0.00           C  
ATOM   2665  CD2 LEU A 174      -7.931 -35.864  16.479  1.00  0.00           C  
ATOM   2666  H   LEU A 174     -10.602 -33.974  18.953  1.00  0.00           H  
ATOM   2667  HA  LEU A 174      -8.212 -35.708  19.164  1.00  0.00           H  
ATOM   2668 1HB  LEU A 174      -8.539 -32.897  18.078  1.00  0.00           H  
ATOM   2669 2HB  LEU A 174      -7.052 -33.849  18.037  1.00  0.00           H  
ATOM   2670  HG  LEU A 174      -9.633 -34.561  16.597  1.00  0.00           H  
ATOM   2671 1HD1 LEU A 174      -8.381 -33.949  14.576  1.00  0.00           H  
ATOM   2672 2HD1 LEU A 174      -8.562 -32.566  15.681  1.00  0.00           H  
ATOM   2673 3HD1 LEU A 174      -7.009 -33.430  15.582  1.00  0.00           H  
ATOM   2674 1HD2 LEU A 174      -8.221 -36.273  15.511  1.00  0.00           H  
ATOM   2675 2HD2 LEU A 174      -6.845 -35.787  16.530  1.00  0.00           H  
ATOM   2676 3HD2 LEU A 174      -8.286 -36.522  17.272  1.00  0.00           H  
ATOM   2677  N   GLY A 175      -8.869 -33.249  21.167  1.00  0.00           N  
ATOM   2678  CA  GLY A 175      -8.410 -32.472  22.307  1.00  0.00           C  
ATOM   2679  C   GLY A 175      -7.689 -31.189  21.896  1.00  0.00           C  
ATOM   2680  O   GLY A 175      -6.651 -30.836  22.465  1.00  0.00           O  
ATOM   2681  H   GLY A 175      -9.834 -33.173  20.878  1.00  0.00           H  
ATOM   2682 1HA  GLY A 175      -9.262 -32.211  22.937  1.00  0.00           H  
ATOM   2683 2HA  GLY A 175      -7.736 -33.077  22.911  1.00  0.00           H  
ATOM   2684  N   VAL A 176      -8.233 -30.490  20.903  1.00  0.00           N  
ATOM   2685  CA  VAL A 176      -7.600 -29.284  20.375  1.00  0.00           C  
ATOM   2686  C   VAL A 176      -8.578 -28.119  20.482  1.00  0.00           C  
ATOM   2687  O   VAL A 176      -9.762 -28.324  20.723  1.00  0.00           O  
ATOM   2688  CB  VAL A 176      -7.182 -29.481  18.905  1.00  0.00           C  
ATOM   2689  CG1 VAL A 176      -6.207 -30.642  18.781  1.00  0.00           C  
ATOM   2690  CG2 VAL A 176      -8.412 -29.715  18.043  1.00  0.00           C  
ATOM   2691  H   VAL A 176      -9.108 -30.802  20.504  1.00  0.00           H  
ATOM   2692  HA  VAL A 176      -6.714 -29.068  20.974  1.00  0.00           H  
ATOM   2693  HB  VAL A 176      -6.662 -28.587  18.562  1.00  0.00           H  
ATOM   2694 1HG1 VAL A 176      -5.920 -30.768  17.736  1.00  0.00           H  
ATOM   2695 2HG1 VAL A 176      -5.317 -30.437  19.377  1.00  0.00           H  
ATOM   2696 3HG1 VAL A 176      -6.681 -31.556  19.138  1.00  0.00           H  
ATOM   2697 1HG2 VAL A 176      -8.109 -29.853  17.006  1.00  0.00           H  
ATOM   2698 2HG2 VAL A 176      -8.935 -30.607  18.390  1.00  0.00           H  
ATOM   2699 3HG2 VAL A 176      -9.076 -28.853  18.115  1.00  0.00           H  
ATOM   2700  N   SER A 177      -8.098 -26.781  20.320  1.00  0.00           N  
ATOM   2701  CA  SER A 177      -8.853 -25.536  20.358  1.00  0.00           C  
ATOM   2702  C   SER A 177      -9.755 -25.451  19.127  1.00  0.00           C  
ATOM   2703  O   SER A 177      -9.564 -26.166  18.157  1.00  0.00           O  
ATOM   2704  CB  SER A 177      -7.914 -24.346  20.410  1.00  0.00           C  
ATOM   2705  OG  SER A 177      -7.170 -24.244  19.227  1.00  0.00           O  
ATOM   2706  H   SER A 177      -7.103 -26.745  20.159  1.00  0.00           H  
ATOM   2707  HA  SER A 177      -9.455 -25.524  21.270  1.00  0.00           H  
ATOM   2708 1HB  SER A 177      -8.491 -23.434  20.560  1.00  0.00           H  
ATOM   2709 2HB  SER A 177      -7.240 -24.451  21.258  1.00  0.00           H  
ATOM   2710  HG  SER A 177      -6.462 -24.887  19.303  1.00  0.00           H  
ATOM   2711  N   LEU A 178     -10.740 -24.571  19.174  1.00  0.00           N  
ATOM   2712  CA  LEU A 178     -11.665 -24.377  18.070  1.00  0.00           C  
ATOM   2713  C   LEU A 178     -10.928 -23.848  16.842  1.00  0.00           C  
ATOM   2714  O   LEU A 178     -11.303 -24.124  15.693  1.00  0.00           O  
ATOM   2715  CB  LEU A 178     -12.779 -23.403  18.474  1.00  0.00           C  
ATOM   2716  CG  LEU A 178     -13.769 -23.923  19.525  1.00  0.00           C  
ATOM   2717  CD1 LEU A 178     -14.659 -22.780  19.993  1.00  0.00           C  
ATOM   2718  CD2 LEU A 178     -14.596 -25.051  18.928  1.00  0.00           C  
ATOM   2719  H   LEU A 178     -10.848 -24.015  20.011  1.00  0.00           H  
ATOM   2720  HA  LEU A 178     -12.129 -25.336  17.837  1.00  0.00           H  
ATOM   2721 1HB  LEU A 178     -12.322 -22.497  18.869  1.00  0.00           H  
ATOM   2722 2HB  LEU A 178     -13.349 -23.138  17.584  1.00  0.00           H  
ATOM   2723  HG  LEU A 178     -13.219 -24.294  20.390  1.00  0.00           H  
ATOM   2724 1HD1 LEU A 178     -15.362 -23.149  20.740  1.00  0.00           H  
ATOM   2725 2HD1 LEU A 178     -14.043 -21.995  20.433  1.00  0.00           H  
ATOM   2726 3HD1 LEU A 178     -15.210 -22.376  19.145  1.00  0.00           H  
ATOM   2727 1HD2 LEU A 178     -15.300 -25.421  19.675  1.00  0.00           H  
ATOM   2728 2HD2 LEU A 178     -15.147 -24.681  18.063  1.00  0.00           H  
ATOM   2729 3HD2 LEU A 178     -13.937 -25.862  18.618  1.00  0.00           H  
ATOM   2730  N   LEU A 179      -9.892 -22.995  16.986  1.00  0.00           N  
ATOM   2731  CA  LEU A 179      -9.013 -22.396  15.999  1.00  0.00           C  
ATOM   2732  C   LEU A 179      -8.173 -23.446  15.298  1.00  0.00           C  
ATOM   2733  O   LEU A 179      -7.957 -23.377  14.089  1.00  0.00           O  
ATOM   2734  CB  LEU A 179      -8.097 -21.362  16.665  1.00  0.00           C  
ATOM   2735  CG  LEU A 179      -7.093 -20.665  15.736  1.00  0.00           C  
ATOM   2736  CD1 LEU A 179      -7.840 -20.002  14.586  1.00  0.00           C  
ATOM   2737  CD2 LEU A 179      -6.291 -19.643  16.528  1.00  0.00           C  
ATOM   2738  H   LEU A 179      -9.760 -22.771  17.962  1.00  0.00           H  
ATOM   2739  HA  LEU A 179      -9.625 -21.897  15.247  1.00  0.00           H  
ATOM   2740 1HB  LEU A 179      -8.716 -20.591  17.120  1.00  0.00           H  
ATOM   2741 2HB  LEU A 179      -7.529 -21.856  17.454  1.00  0.00           H  
ATOM   2742  HG  LEU A 179      -6.417 -21.407  15.309  1.00  0.00           H  
ATOM   2743 1HD1 LEU A 179      -7.128 -19.508  13.926  1.00  0.00           H  
ATOM   2744 2HD1 LEU A 179      -8.390 -20.758  14.025  1.00  0.00           H  
ATOM   2745 3HD1 LEU A 179      -8.538 -19.266  14.983  1.00  0.00           H  
ATOM   2746 1HD2 LEU A 179      -5.578 -19.149  15.868  1.00  0.00           H  
ATOM   2747 2HD2 LEU A 179      -6.967 -18.901  16.953  1.00  0.00           H  
ATOM   2748 3HD2 LEU A 179      -5.754 -20.147  17.332  1.00  0.00           H  
ATOM   2749  N   GLN A 180      -7.572 -24.465  16.047  1.00  0.00           N  
ATOM   2750  CA  GLN A 180      -6.887 -25.646  15.534  1.00  0.00           C  
ATOM   2751  C   GLN A 180      -7.846 -26.567  14.821  1.00  0.00           C  
ATOM   2752  O   GLN A 180      -7.509 -27.147  13.784  1.00  0.00           O  
ATOM   2753  CB  GLN A 180      -6.189 -26.401  16.669  1.00  0.00           C  
ATOM   2754  CG  GLN A 180      -4.989 -25.677  17.254  1.00  0.00           C  
ATOM   2755  CD  GLN A 180      -4.563 -26.251  18.592  1.00  0.00           C  
ATOM   2756  OE1 GLN A 180      -5.359 -26.332  19.531  1.00  0.00           O  
ATOM   2757  NE2 GLN A 180      -3.302 -26.652  18.687  1.00  0.00           N  
ATOM   2758  H   GLN A 180      -7.640 -24.333  17.046  1.00  0.00           H  
ATOM   2759  HA  GLN A 180      -6.124 -25.321  14.825  1.00  0.00           H  
ATOM   2760 1HB  GLN A 180      -6.898 -26.584  17.475  1.00  0.00           H  
ATOM   2761 2HB  GLN A 180      -5.851 -27.372  16.305  1.00  0.00           H  
ATOM   2762 1HG  GLN A 180      -4.151 -25.766  16.561  1.00  0.00           H  
ATOM   2763 2HG  GLN A 180      -5.246 -24.627  17.396  1.00  0.00           H  
ATOM   2764 1HE2 GLN A 180      -2.963 -27.038  19.546  1.00  0.00           H  
ATOM   2765 2HE2 GLN A 180      -2.688 -26.568  17.903  1.00  0.00           H  
ATOM   2766  N   ALA A 181      -9.103 -26.812  15.404  1.00  0.00           N  
ATOM   2767  CA  ALA A 181     -10.095 -27.632  14.714  1.00  0.00           C  
ATOM   2768  C   ALA A 181     -10.556 -26.932  13.441  1.00  0.00           C  
ATOM   2769  O   ALA A 181     -10.801 -27.571  12.421  1.00  0.00           O  
ATOM   2770  CB  ALA A 181     -11.284 -27.899  15.628  1.00  0.00           C  
ATOM   2771  H   ALA A 181      -9.313 -26.450  16.322  1.00  0.00           H  
ATOM   2772  HA  ALA A 181      -9.631 -28.581  14.455  1.00  0.00           H  
ATOM   2773 1HB  ALA A 181     -12.018 -28.510  15.100  1.00  0.00           H  
ATOM   2774 2HB  ALA A 181     -10.946 -28.424  16.519  1.00  0.00           H  
ATOM   2775 3HB  ALA A 181     -11.742 -26.953  15.914  1.00  0.00           H  
ATOM   2776  N   ALA A 182     -10.670 -25.609  13.514  1.00  0.00           N  
ATOM   2777  CA  ALA A 182     -11.065 -24.823  12.352  1.00  0.00           C  
ATOM   2778  C   ALA A 182     -10.044 -24.978  11.238  1.00  0.00           C  
ATOM   2779  O   ALA A 182     -10.403 -25.115  10.068  1.00  0.00           O  
ATOM   2780  CB  ALA A 182     -11.228 -23.358  12.727  1.00  0.00           C  
ATOM   2781  H   ALA A 182     -10.482 -25.136  14.386  1.00  0.00           H  
ATOM   2782  HA  ALA A 182     -12.021 -25.204  11.994  1.00  0.00           H  
ATOM   2783 1HB  ALA A 182     -11.516 -22.787  11.843  1.00  0.00           H  
ATOM   2784 2HB  ALA A 182     -12.003 -23.260  13.489  1.00  0.00           H  
ATOM   2785 3HB  ALA A 182     -10.286 -22.975  13.115  1.00  0.00           H  
ATOM   2786  N   ALA A 183      -8.567 -24.969  11.525  1.00  0.00           N  
ATOM   2787  CA  ALA A 183      -7.530 -25.245  10.541  1.00  0.00           C  
ATOM   2788  C   ALA A 183      -7.660 -26.633   9.899  1.00  0.00           C  
ATOM   2789  O   ALA A 183      -7.292 -26.829   8.742  1.00  0.00           O  
ATOM   2790  CB  ALA A 183      -6.160 -25.096  11.188  1.00  0.00           C  
ATOM   2791  H   ALA A 183      -8.301 -24.752  12.476  1.00  0.00           H  
ATOM   2792  HA  ALA A 183      -7.620 -24.513   9.739  1.00  0.00           H  
ATOM   2793 1HB  ALA A 183      -5.385 -25.280  10.444  1.00  0.00           H  
ATOM   2794 2HB  ALA A 183      -6.052 -24.085  11.582  1.00  0.00           H  
ATOM   2795 3HB  ALA A 183      -6.062 -25.814  12.000  1.00  0.00           H  
ATOM   2796  N   ILE A 184      -8.100 -27.719  10.698  1.00  0.00           N  
ATOM   2797  CA  ILE A 184      -8.402 -29.062  10.174  1.00  0.00           C  
ATOM   2798  C   ILE A 184      -9.570 -29.047   9.187  1.00  0.00           C  
ATOM   2799  O   ILE A 184      -9.520 -29.696   8.142  1.00  0.00           O  
ATOM   2800  CB  ILE A 184      -8.726 -30.035  11.322  1.00  0.00           C  
ATOM   2801  CG1 ILE A 184      -7.477 -30.295  12.169  1.00  0.00           C  
ATOM   2802  CG2 ILE A 184      -9.281 -31.340  10.773  1.00  0.00           C  
ATOM   2803  CD1 ILE A 184      -7.762 -30.990  13.481  1.00  0.00           C  
ATOM   2804  H   ILE A 184      -8.244 -27.531  11.680  1.00  0.00           H  
ATOM   2805  HA  ILE A 184      -7.526 -29.432   9.645  1.00  0.00           H  
ATOM   2806  HB  ILE A 184      -9.465 -29.585  11.983  1.00  0.00           H  
ATOM   2807 1HG1 ILE A 184      -6.775 -30.909  11.604  1.00  0.00           H  
ATOM   2808 2HG1 ILE A 184      -6.980 -29.349  12.386  1.00  0.00           H  
ATOM   2809 1HG2 ILE A 184      -9.504 -32.016  11.599  1.00  0.00           H  
ATOM   2810 2HG2 ILE A 184     -10.194 -31.139  10.214  1.00  0.00           H  
ATOM   2811 3HG2 ILE A 184      -8.545 -31.801  10.115  1.00  0.00           H  
ATOM   2812 1HD1 ILE A 184      -6.828 -31.139  14.025  1.00  0.00           H  
ATOM   2813 2HD1 ILE A 184      -8.435 -30.376  14.079  1.00  0.00           H  
ATOM   2814 3HD1 ILE A 184      -8.226 -31.956  13.288  1.00  0.00           H  
ATOM   2815  N   LEU A 185     -10.787 -28.263   9.449  1.00  0.00           N  
ATOM   2816  CA  LEU A 185     -11.941 -28.081   8.572  1.00  0.00           C  
ATOM   2817  C   LEU A 185     -11.535 -27.361   7.285  1.00  0.00           C  
ATOM   2818  O   LEU A 185     -11.979 -27.710   6.183  1.00  0.00           O  
ATOM   2819  CB  LEU A 185     -13.036 -27.283   9.292  1.00  0.00           C  
ATOM   2820  CG  LEU A 185     -13.601 -27.928  10.564  1.00  0.00           C  
ATOM   2821  CD1 LEU A 185     -14.581 -26.969  11.227  1.00  0.00           C  
ATOM   2822  CD2 LEU A 185     -14.277 -29.243  10.209  1.00  0.00           C  
ATOM   2823  H   LEU A 185     -10.780 -27.814  10.353  1.00  0.00           H  
ATOM   2824  HA  LEU A 185     -12.336 -29.063   8.309  1.00  0.00           H  
ATOM   2825 1HB  LEU A 185     -12.633 -26.309   9.565  1.00  0.00           H  
ATOM   2826 2HB  LEU A 185     -13.865 -27.130   8.601  1.00  0.00           H  
ATOM   2827  HG  LEU A 185     -12.790 -28.114  11.268  1.00  0.00           H  
ATOM   2828 1HD1 LEU A 185     -14.983 -27.427  12.131  1.00  0.00           H  
ATOM   2829 2HD1 LEU A 185     -14.066 -26.045  11.487  1.00  0.00           H  
ATOM   2830 3HD1 LEU A 185     -15.397 -26.750  10.539  1.00  0.00           H  
ATOM   2831 1HD2 LEU A 185     -14.678 -29.702  11.114  1.00  0.00           H  
ATOM   2832 2HD2 LEU A 185     -15.089 -29.057   9.506  1.00  0.00           H  
ATOM   2833 3HD2 LEU A 185     -13.549 -29.915   9.754  1.00  0.00           H  
ATOM   2834  N   ILE A 186     -10.672 -26.362   7.441  1.00  0.00           N  
ATOM   2835  CA  ILE A 186     -10.081 -25.675   6.294  1.00  0.00           C  
ATOM   2836  C   ILE A 186      -9.180 -26.616   5.496  1.00  0.00           C  
ATOM   2837  O   ILE A 186      -9.272 -26.686   4.270  1.00  0.00           O  
ATOM   2838  CB  ILE A 186      -9.272 -24.446   6.746  1.00  0.00           C  
ATOM   2839  CG1 ILE A 186     -10.207 -23.356   7.276  1.00  0.00           C  
ATOM   2840  CG2 ILE A 186      -8.426 -23.915   5.599  1.00  0.00           C  
ATOM   2841  CD1 ILE A 186      -9.498 -22.263   8.043  1.00  0.00           C  
ATOM   2842  H   ILE A 186     -10.420 -26.068   8.373  1.00  0.00           H  
ATOM   2843  HA  ILE A 186     -10.891 -25.351   5.640  1.00  0.00           H  
ATOM   2844  HB  ILE A 186      -8.615 -24.726   7.569  1.00  0.00           H  
ATOM   2845 1HG1 ILE A 186     -10.741 -22.899   6.444  1.00  0.00           H  
ATOM   2846 2HG1 ILE A 186     -10.952 -23.804   7.934  1.00  0.00           H  
ATOM   2847 1HG2 ILE A 186      -7.861 -23.046   5.935  1.00  0.00           H  
ATOM   2848 2HG2 ILE A 186      -7.737 -24.690   5.266  1.00  0.00           H  
ATOM   2849 3HG2 ILE A 186      -9.075 -23.627   4.771  1.00  0.00           H  
ATOM   2850 1HD1 ILE A 186     -10.226 -21.528   8.387  1.00  0.00           H  
ATOM   2851 2HD1 ILE A 186      -8.984 -22.695   8.902  1.00  0.00           H  
ATOM   2852 3HD1 ILE A 186      -8.771 -21.776   7.393  1.00  0.00           H  
ATOM   2853  N   LEU A 187      -8.301 -27.345   6.181  1.00  0.00           N  
ATOM   2854  CA  LEU A 187      -7.458 -28.312   5.489  1.00  0.00           C  
ATOM   2855  C   LEU A 187      -8.242 -29.262   4.582  1.00  0.00           C  
ATOM   2856  O   LEU A 187      -7.874 -29.474   3.426  1.00  0.00           O  
ATOM   2857  CB  LEU A 187      -6.668 -29.131   6.518  1.00  0.00           C  
ATOM   2858  CG  LEU A 187      -5.831 -30.284   5.949  1.00  0.00           C  
ATOM   2859  CD1 LEU A 187      -4.745 -29.725   5.041  1.00  0.00           C  
ATOM   2860  CD2 LEU A 187      -5.228 -31.086   7.093  1.00  0.00           C  
ATOM   2861  H   LEU A 187      -8.209 -27.240   7.182  1.00  0.00           H  
ATOM   2862  HA  LEU A 187      -6.768 -27.763   4.849  1.00  0.00           H  
ATOM   2863 1HB  LEU A 187      -5.992 -28.462   7.049  1.00  0.00           H  
ATOM   2864 2HB  LEU A 187      -7.368 -29.553   7.238  1.00  0.00           H  
ATOM   2865  HG  LEU A 187      -6.468 -30.933   5.348  1.00  0.00           H  
ATOM   2866 1HD1 LEU A 187      -4.151 -30.544   4.637  1.00  0.00           H  
ATOM   2867 2HD1 LEU A 187      -5.205 -29.173   4.221  1.00  0.00           H  
ATOM   2868 3HD1 LEU A 187      -4.101 -29.057   5.612  1.00  0.00           H  
ATOM   2869 1HD2 LEU A 187      -4.634 -31.906   6.689  1.00  0.00           H  
ATOM   2870 2HD2 LEU A 187      -4.590 -30.438   7.695  1.00  0.00           H  
ATOM   2871 3HD2 LEU A 187      -6.026 -31.489   7.716  1.00  0.00           H  
ATOM   2872  N   ALA A 188      -9.330 -29.846   5.089  1.00  0.00           N  
ATOM   2873  CA  ALA A 188     -10.160 -30.731   4.263  1.00  0.00           C  
ATOM   2874  C   ALA A 188     -10.726 -30.036   3.016  1.00  0.00           C  
ATOM   2875  O   ALA A 188     -10.751 -30.610   1.926  1.00  0.00           O  
ATOM   2876  CB  ALA A 188     -11.290 -31.342   5.090  1.00  0.00           C  
ATOM   2877  H   ALA A 188      -9.592 -29.685   6.051  1.00  0.00           H  
ATOM   2878  HA  ALA A 188      -9.526 -31.535   3.886  1.00  0.00           H  
ATOM   2879 1HB  ALA A 188     -11.893 -31.992   4.458  1.00  0.00           H  
ATOM   2880 2HB  ALA A 188     -10.867 -31.922   5.910  1.00  0.00           H  
ATOM   2881 3HB  ALA A 188     -11.915 -30.546   5.491  1.00  0.00           H  
ATOM   2882  N   ALA A 189     -11.241 -28.772   3.185  1.00  0.00           N  
ATOM   2883  CA  ALA A 189     -11.825 -28.022   2.080  1.00  0.00           C  
ATOM   2884  C   ALA A 189     -10.729 -27.716   1.061  1.00  0.00           C  
ATOM   2885  O   ALA A 189     -10.958 -27.771  -0.147  1.00  0.00           O  
ATOM   2886  CB  ALA A 189     -12.484 -26.750   2.595  1.00  0.00           C  
ATOM   2887  H   ALA A 189     -11.212 -28.353   4.103  1.00  0.00           H  
ATOM   2888  HA  ALA A 189     -12.585 -28.646   1.608  1.00  0.00           H  
ATOM   2889 1HB  ALA A 189     -12.916 -26.200   1.758  1.00  0.00           H  
ATOM   2890 2HB  ALA A 189     -13.271 -27.009   3.303  1.00  0.00           H  
ATOM   2891 3HB  ALA A 189     -11.739 -26.130   3.090  1.00  0.00           H  
ATOM   2892  N   ARG A 190      -9.542 -27.396   1.566  1.00  0.00           N  
ATOM   2893  CA  ARG A 190      -8.406 -27.046   0.720  1.00  0.00           C  
ATOM   2894  C   ARG A 190      -7.805 -28.245  -0.023  1.00  0.00           C  
ATOM   2895  O   ARG A 190      -7.245 -28.097  -1.110  1.00  0.00           O  
ATOM   2896  CB  ARG A 190      -7.319 -26.392   1.561  1.00  0.00           C  
ATOM   2897  CG  ARG A 190      -7.668 -25.012   2.097  1.00  0.00           C  
ATOM   2898  CD  ARG A 190      -7.900 -24.039   0.999  1.00  0.00           C  
ATOM   2899  NE  ARG A 190      -8.042 -22.681   1.499  1.00  0.00           N  
ATOM   2900  CZ  ARG A 190      -8.686 -21.690   0.851  1.00  0.00           C  
ATOM   2901  NH1 ARG A 190      -9.240 -21.922  -0.318  1.00  0.00           N  
ATOM   2902  NH2 ARG A 190      -8.760 -20.487   1.391  1.00  0.00           N  
ATOM   2903  H   ARG A 190      -9.428 -27.396   2.571  1.00  0.00           H  
ATOM   2904  HA  ARG A 190      -8.743 -26.341  -0.040  1.00  0.00           H  
ATOM   2905 1HB  ARG A 190      -7.087 -27.028   2.414  1.00  0.00           H  
ATOM   2906 2HB  ARG A 190      -6.409 -26.294   0.968  1.00  0.00           H  
ATOM   2907 1HG  ARG A 190      -8.576 -25.074   2.697  1.00  0.00           H  
ATOM   2908 2HG  ARG A 190      -6.849 -24.644   2.715  1.00  0.00           H  
ATOM   2909 1HD  ARG A 190      -7.057 -24.062   0.309  1.00  0.00           H  
ATOM   2910 2HD  ARG A 190      -8.812 -24.303   0.465  1.00  0.00           H  
ATOM   2911  HE  ARG A 190      -7.628 -22.465   2.396  1.00  0.00           H  
ATOM   2912 1HH1 ARG A 190      -9.183 -22.842  -0.731  1.00  0.00           H  
ATOM   2913 2HH1 ARG A 190      -9.723 -21.179  -0.804  1.00  0.00           H  
ATOM   2914 1HH2 ARG A 190      -8.334 -20.309   2.291  1.00  0.00           H  
ATOM   2915 2HH2 ARG A 190      -9.242 -19.745   0.906  1.00  0.00           H  
ATOM   2916  N   LEU A 191      -7.791 -29.508   0.581  1.00  0.00           N  
ATOM   2917  CA  LEU A 191      -7.382 -30.779  -0.001  1.00  0.00           C  
ATOM   2918  C   LEU A 191      -8.438 -31.303  -0.949  1.00  0.00           C  
ATOM   2919  O   LEU A 191      -8.128 -31.940  -1.947  1.00  0.00           O  
ATOM   2920  CB  LEU A 191      -7.121 -31.812   1.103  1.00  0.00           C  
ATOM   2921  CG  LEU A 191      -5.884 -31.557   1.973  1.00  0.00           C  
ATOM   2922  CD1 LEU A 191      -5.854 -32.558   3.120  1.00  0.00           C  
ATOM   2923  CD2 LEU A 191      -4.629 -31.667   1.118  1.00  0.00           C  
ATOM   2924  H   LEU A 191      -8.035 -29.470   1.560  1.00  0.00           H  
ATOM   2925  HA  LEU A 191      -6.456 -30.623  -0.554  1.00  0.00           H  
ATOM   2926 1HB  LEU A 191      -7.987 -31.845   1.761  1.00  0.00           H  
ATOM   2927 2HB  LEU A 191      -7.004 -32.792   0.639  1.00  0.00           H  
ATOM   2928  HG  LEU A 191      -5.942 -30.557   2.404  1.00  0.00           H  
ATOM   2929 1HD1 LEU A 191      -4.975 -32.377   3.739  1.00  0.00           H  
ATOM   2930 2HD1 LEU A 191      -6.753 -32.445   3.725  1.00  0.00           H  
ATOM   2931 3HD1 LEU A 191      -5.813 -33.571   2.718  1.00  0.00           H  
ATOM   2932 1HD2 LEU A 191      -3.751 -31.486   1.737  1.00  0.00           H  
ATOM   2933 2HD2 LEU A 191      -4.570 -32.667   0.688  1.00  0.00           H  
ATOM   2934 3HD2 LEU A 191      -4.670 -30.929   0.317  1.00  0.00           H  
ATOM   2935  N   GLY A 192      -9.701 -31.041  -0.632  1.00  0.00           N  
ATOM   2936  CA  GLY A 192     -10.779 -31.535  -1.458  1.00  0.00           C  
ATOM   2937  C   GLY A 192     -11.242 -32.888  -0.949  1.00  0.00           C  
ATOM   2938  O   GLY A 192     -11.631 -33.755  -1.738  1.00  0.00           O  
ATOM   2939  H   GLY A 192      -9.921 -30.493   0.187  1.00  0.00           H  
ATOM   2940 1HA  GLY A 192     -11.605 -30.825  -1.445  1.00  0.00           H  
ATOM   2941 2HA  GLY A 192     -10.441 -31.615  -2.491  1.00  0.00           H  
ATOM   2942  N   THR A 193     -11.181 -33.071   0.371  1.00  0.00           N  
ATOM   2943  CA  THR A 193     -11.571 -34.333   1.009  1.00  0.00           C  
ATOM   2944  C   THR A 193     -12.427 -34.107   2.267  1.00  0.00           C  
ATOM   2945  O   THR A 193     -12.944 -33.012   2.485  1.00  0.00           O  
ATOM   2946  CB  THR A 193     -10.328 -35.165   1.376  1.00  0.00           C  
ATOM   2947  OG1 THR A 193     -10.733 -36.478   1.786  1.00  0.00           O  
ATOM   2948  CG2 THR A 193      -9.557 -34.501   2.506  1.00  0.00           C  
ATOM   2949  H   THR A 193     -10.851 -32.309   0.948  1.00  0.00           H  
ATOM   2950  HA  THR A 193     -12.143 -34.921   0.289  1.00  0.00           H  
ATOM   2951  HB  THR A 193      -9.680 -35.255   0.505  1.00  0.00           H  
ATOM   2952  HG1 THR A 193      -9.988 -37.079   1.713  1.00  0.00           H  
ATOM   2953 1HG2 THR A 193      -8.682 -35.103   2.752  1.00  0.00           H  
ATOM   2954 2HG2 THR A 193      -9.238 -33.507   2.194  1.00  0.00           H  
ATOM   2955 3HG2 THR A 193     -10.197 -34.417   3.384  1.00  0.00           H  
ATOM   2956  N   THR A 194     -12.574 -35.200   3.052  1.00  0.00           N  
ATOM   2957  CA  THR A 194     -13.399 -35.155   4.256  1.00  0.00           C  
ATOM   2958  C   THR A 194     -12.555 -34.690   5.418  1.00  0.00           C  
ATOM   2959  O   THR A 194     -11.329 -34.650   5.308  1.00  0.00           O  
ATOM   2960  CB  THR A 194     -14.023 -36.526   4.578  1.00  0.00           C  
ATOM   2961  OG1 THR A 194     -12.992 -37.445   4.962  1.00  0.00           O  
ATOM   2962  CG2 THR A 194     -14.761 -37.073   3.366  1.00  0.00           C  
ATOM   2963  H   THR A 194     -12.105 -36.062   2.809  1.00  0.00           H  
ATOM   2964  HA  THR A 194     -14.224 -34.462   4.084  1.00  0.00           H  
ATOM   2965  HB  THR A 194     -14.724 -36.421   5.406  1.00  0.00           H  
ATOM   2966  HG1 THR A 194     -13.392 -38.242   5.318  1.00  0.00           H  
ATOM   2967 1HG2 THR A 194     -15.195 -38.042   3.613  1.00  0.00           H  
ATOM   2968 2HG2 THR A 194     -15.553 -36.382   3.079  1.00  0.00           H  
ATOM   2969 3HG2 THR A 194     -14.063 -37.189   2.538  1.00  0.00           H  
ATOM   2970  N   VAL A 195     -13.212 -34.372   6.521  1.00  0.00           N  
ATOM   2971  CA  VAL A 195     -12.524 -33.855   7.710  1.00  0.00           C  
ATOM   2972  C   VAL A 195     -11.686 -34.945   8.391  1.00  0.00           C  
ATOM   2973  O   VAL A 195     -10.550 -34.702   8.800  1.00  0.00           O  
ATOM   2974  CB  VAL A 195     -13.547 -33.296   8.716  1.00  0.00           C  
ATOM   2975  CG1 VAL A 195     -12.849 -32.841   9.989  1.00  0.00           C  
ATOM   2976  CG2 VAL A 195     -14.320 -32.148   8.085  1.00  0.00           C  
ATOM   2977  H   VAL A 195     -14.216 -34.475   6.536  1.00  0.00           H  
ATOM   2978  HA  VAL A 195     -11.826 -33.081   7.397  1.00  0.00           H  
ATOM   2979  HB  VAL A 195     -14.239 -34.090   8.996  1.00  0.00           H  
ATOM   2980 1HG1 VAL A 195     -13.587 -32.449  10.689  1.00  0.00           H  
ATOM   2981 2HG1 VAL A 195     -12.332 -33.687  10.443  1.00  0.00           H  
ATOM   2982 3HG1 VAL A 195     -12.127 -32.061   9.749  1.00  0.00           H  
ATOM   2983 1HG2 VAL A 195     -15.042 -31.758   8.802  1.00  0.00           H  
ATOM   2984 2HG2 VAL A 195     -13.627 -31.356   7.801  1.00  0.00           H  
ATOM   2985 3HG2 VAL A 195     -14.845 -32.506   7.200  1.00  0.00           H  
ATOM   2986  N   GLU A 196     -12.257 -36.144   8.494  1.00  0.00           N  
ATOM   2987  CA  GLU A 196     -11.599 -37.273   9.141  1.00  0.00           C  
ATOM   2988  C   GLU A 196     -10.373 -37.642   8.312  1.00  0.00           C  
ATOM   2989  O   GLU A 196      -9.314 -37.990   8.846  1.00  0.00           O  
ATOM   2990  CB  GLU A 196     -12.546 -38.468   9.268  1.00  0.00           C  
ATOM   2991  CG  GLU A 196     -13.733 -38.234  10.191  1.00  0.00           C  
ATOM   2992  CD  GLU A 196     -14.810 -37.395   9.559  1.00  0.00           C  
ATOM   2993  OE1 GLU A 196     -14.699 -37.102   8.393  1.00  0.00           O  
ATOM   2994  OE2 GLU A 196     -15.743 -37.048  10.243  1.00  0.00           O  
ATOM   2995  H   GLU A 196     -13.182 -36.270   8.109  1.00  0.00           H  
ATOM   2996  HA  GLU A 196     -11.307 -36.972  10.148  1.00  0.00           H  
ATOM   2997 1HB  GLU A 196     -12.933 -38.732   8.284  1.00  0.00           H  
ATOM   2998 2HB  GLU A 196     -11.994 -39.331   9.645  1.00  0.00           H  
ATOM   2999 1HG  GLU A 196     -14.158 -39.198  10.471  1.00  0.00           H  
ATOM   3000 2HG  GLU A 196     -13.384 -37.744  11.099  1.00  0.00           H  
ATOM   3001  N   GLN A 197     -10.413 -37.645   6.835  1.00  0.00           N  
ATOM   3002  CA  GLN A 197      -9.279 -37.931   5.973  1.00  0.00           C  
ATOM   3003  C   GLN A 197      -8.226 -36.831   6.068  1.00  0.00           C  
ATOM   3004  O   GLN A 197      -7.026 -37.101   6.019  1.00  0.00           O  
ATOM   3005  CB  GLN A 197      -9.739 -38.095   4.522  1.00  0.00           C  
ATOM   3006  CG  GLN A 197      -8.642 -38.532   3.567  1.00  0.00           C  
ATOM   3007  CD  GLN A 197      -8.092 -39.904   3.906  1.00  0.00           C  
ATOM   3008  OE1 GLN A 197      -8.686 -40.929   3.562  1.00  0.00           O  
ATOM   3009  NE2 GLN A 197      -6.950 -39.932   4.584  1.00  0.00           N  
ATOM   3010  H   GLN A 197     -11.307 -37.429   6.417  1.00  0.00           H  
ATOM   3011  HA  GLN A 197      -8.822 -38.864   6.301  1.00  0.00           H  
ATOM   3012 1HB  GLN A 197     -10.540 -38.833   4.475  1.00  0.00           H  
ATOM   3013 2HB  GLN A 197     -10.144 -37.150   4.160  1.00  0.00           H  
ATOM   3014 1HG  GLN A 197      -9.048 -38.567   2.555  1.00  0.00           H  
ATOM   3015 2HG  GLN A 197      -7.824 -37.814   3.616  1.00  0.00           H  
ATOM   3016 1HE2 GLN A 197      -6.539 -40.808   4.837  1.00  0.00           H  
ATOM   3017 2HE2 GLN A 197      -6.501 -39.076   4.844  1.00  0.00           H  
ATOM   3018  N   ALA A 198      -8.663 -35.586   6.204  1.00  0.00           N  
ATOM   3019  CA  ALA A 198      -7.716 -34.477   6.347  1.00  0.00           C  
ATOM   3020  C   ALA A 198      -6.854 -34.622   7.596  1.00  0.00           C  
ATOM   3021  O   ALA A 198      -5.682 -34.247   7.608  1.00  0.00           O  
ATOM   3022  CB  ALA A 198      -8.455 -33.144   6.365  1.00  0.00           C  
ATOM   3023  H   ALA A 198      -9.655 -35.391   6.212  1.00  0.00           H  
ATOM   3024  HA  ALA A 198      -7.044 -34.494   5.488  1.00  0.00           H  
ATOM   3025 1HB  ALA A 198      -7.735 -32.332   6.472  1.00  0.00           H  
ATOM   3026 2HB  ALA A 198      -9.007 -33.023   5.434  1.00  0.00           H  
ATOM   3027 3HB  ALA A 198      -9.149 -33.127   7.203  1.00  0.00           H  
ATOM   3028  N   VAL A 199      -7.464 -35.092   8.836  1.00  0.00           N  
ATOM   3029  CA  VAL A 199      -6.679 -35.353  10.034  1.00  0.00           C  
ATOM   3030  C   VAL A 199      -5.657 -36.469   9.811  1.00  0.00           C  
ATOM   3031  O   VAL A 199      -4.502 -36.367  10.239  1.00  0.00           O  
ATOM   3032  CB  VAL A 199      -7.608 -35.738  11.201  1.00  0.00           C  
ATOM   3033  CG1 VAL A 199      -6.793 -36.192  12.403  1.00  0.00           C  
ATOM   3034  CG2 VAL A 199      -8.497 -34.560  11.565  1.00  0.00           C  
ATOM   3035  H   VAL A 199      -8.460 -35.260   8.855  1.00  0.00           H  
ATOM   3036  HA  VAL A 199      -6.112 -34.454  10.280  1.00  0.00           H  
ATOM   3037  HB  VAL A 199      -8.228 -36.582  10.895  1.00  0.00           H  
ATOM   3038 1HG1 VAL A 199      -7.465 -36.461  13.218  1.00  0.00           H  
ATOM   3039 2HG1 VAL A 199      -6.191 -37.058  12.129  1.00  0.00           H  
ATOM   3040 3HG1 VAL A 199      -6.139 -35.382  12.726  1.00  0.00           H  
ATOM   3041 1HG2 VAL A 199      -9.151 -34.840  12.391  1.00  0.00           H  
ATOM   3042 2HG2 VAL A 199      -7.876 -33.714  11.865  1.00  0.00           H  
ATOM   3043 3HG2 VAL A 199      -9.101 -34.279  10.703  1.00  0.00           H  
ATOM   3044  N   GLU A 200      -6.048 -37.744   9.094  1.00  0.00           N  
ATOM   3045  CA  GLU A 200      -5.128 -38.825   8.802  1.00  0.00           C  
ATOM   3046  C   GLU A 200      -4.002 -38.331   7.910  1.00  0.00           C  
ATOM   3047  O   GLU A 200      -2.846 -38.716   8.083  1.00  0.00           O  
ATOM   3048  CB  GLU A 200      -5.861 -39.989   8.131  1.00  0.00           C  
ATOM   3049  CG  GLU A 200      -4.987 -41.203   7.849  1.00  0.00           C  
ATOM   3050  CD  GLU A 200      -5.757 -42.356   7.268  1.00  0.00           C  
ATOM   3051  OE1 GLU A 200      -6.355 -42.184   6.233  1.00  0.00           O  
ATOM   3052  OE2 GLU A 200      -5.748 -43.409   7.859  1.00  0.00           O  
ATOM   3053  H   GLU A 200      -7.013 -37.829   8.809  1.00  0.00           H  
ATOM   3054  HA  GLU A 200      -4.699 -39.177   9.741  1.00  0.00           H  
ATOM   3055 1HB  GLU A 200      -6.688 -40.311   8.763  1.00  0.00           H  
ATOM   3056 2HB  GLU A 200      -6.284 -39.655   7.184  1.00  0.00           H  
ATOM   3057 1HG  GLU A 200      -4.200 -40.918   7.151  1.00  0.00           H  
ATOM   3058 2HG  GLU A 200      -4.514 -41.520   8.778  1.00  0.00           H  
ATOM   3059  N   ARG A 201      -4.283 -37.387   6.829  1.00  0.00           N  
ATOM   3060  CA  ARG A 201      -3.261 -36.820   5.954  1.00  0.00           C  
ATOM   3061  C   ARG A 201      -2.236 -36.041   6.751  1.00  0.00           C  
ATOM   3062  O   ARG A 201      -1.049 -36.097   6.457  1.00  0.00           O  
ATOM   3063  CB  ARG A 201      -3.889 -35.904   4.913  1.00  0.00           C  
ATOM   3064  CG  ARG A 201      -4.677 -36.619   3.827  1.00  0.00           C  
ATOM   3065  CD  ARG A 201      -3.782 -37.263   2.833  1.00  0.00           C  
ATOM   3066  NE  ARG A 201      -2.915 -36.297   2.176  1.00  0.00           N  
ATOM   3067  CZ  ARG A 201      -3.274 -35.545   1.117  1.00  0.00           C  
ATOM   3068  NH1 ARG A 201      -4.481 -35.658   0.609  1.00  0.00           N  
ATOM   3069  NH2 ARG A 201      -2.412 -34.693   0.590  1.00  0.00           N  
ATOM   3070  H   ARG A 201      -5.250 -37.133   6.687  1.00  0.00           H  
ATOM   3071  HA  ARG A 201      -2.733 -37.637   5.464  1.00  0.00           H  
ATOM   3072 1HB  ARG A 201      -4.565 -35.205   5.404  1.00  0.00           H  
ATOM   3073 2HB  ARG A 201      -3.111 -35.319   4.425  1.00  0.00           H  
ATOM   3074 1HG  ARG A 201      -5.302 -37.390   4.277  1.00  0.00           H  
ATOM   3075 2HG  ARG A 201      -5.308 -35.900   3.303  1.00  0.00           H  
ATOM   3076 1HD  ARG A 201      -3.154 -37.999   3.333  1.00  0.00           H  
ATOM   3077 2HD  ARG A 201      -4.381 -37.758   2.070  1.00  0.00           H  
ATOM   3078  HE  ARG A 201      -1.979 -36.182   2.539  1.00  0.00           H  
ATOM   3079 1HH1 ARG A 201      -5.140 -36.309   1.012  1.00  0.00           H  
ATOM   3080 2HH1 ARG A 201      -4.749 -35.093  -0.184  1.00  0.00           H  
ATOM   3081 1HH2 ARG A 201      -1.484 -34.606   0.982  1.00  0.00           H  
ATOM   3082 2HH2 ARG A 201      -2.679 -34.129  -0.203  1.00  0.00           H  
ATOM   3083  N   ALA A 202      -2.685 -35.156   7.779  1.00  0.00           N  
ATOM   3084  CA  ALA A 202      -1.785 -34.380   8.622  1.00  0.00           C  
ATOM   3085  C   ALA A 202      -0.959 -35.287   9.524  1.00  0.00           C  
ATOM   3086  O   ALA A 202       0.226 -35.049   9.721  1.00  0.00           O  
ATOM   3087  CB  ALA A 202      -2.538 -33.347   9.424  1.00  0.00           C  
ATOM   3088  H   ALA A 202      -3.681 -35.015   7.859  1.00  0.00           H  
ATOM   3089  HA  ALA A 202      -1.076 -33.861   7.975  1.00  0.00           H  
ATOM   3090 1HB  ALA A 202      -1.839 -32.783  10.043  1.00  0.00           H  
ATOM   3091 2HB  ALA A 202      -3.053 -32.665   8.749  1.00  0.00           H  
ATOM   3092 3HB  ALA A 202      -3.266 -33.843  10.064  1.00  0.00           H  
ATOM   3093  N   LEU A 203      -1.580 -36.341  10.049  1.00  0.00           N  
ATOM   3094  CA  LEU A 203      -0.876 -37.290  10.909  1.00  0.00           C  
ATOM   3095  C   LEU A 203       0.203 -38.070  10.156  1.00  0.00           C  
ATOM   3096  O   LEU A 203       1.293 -38.285  10.682  1.00  0.00           O  
ATOM   3097  CB  LEU A 203      -1.877 -38.272  11.530  1.00  0.00           C  
ATOM   3098  CG  LEU A 203      -2.788 -37.693  12.620  1.00  0.00           C  
ATOM   3099  CD1 LEU A 203      -3.915 -38.674  12.914  1.00  0.00           C  
ATOM   3100  CD2 LEU A 203      -1.969 -37.410  13.870  1.00  0.00           C  
ATOM   3101  H   LEU A 203      -2.560 -36.490   9.849  1.00  0.00           H  
ATOM   3102  HA  LEU A 203      -0.346 -36.729  11.678  1.00  0.00           H  
ATOM   3103 1HB  LEU A 203      -2.515 -38.665  10.740  1.00  0.00           H  
ATOM   3104 2HB  LEU A 203      -1.323 -39.102  11.968  1.00  0.00           H  
ATOM   3105  HG  LEU A 203      -3.238 -36.765  12.263  1.00  0.00           H  
ATOM   3106 1HD1 LEU A 203      -4.563 -38.262  13.688  1.00  0.00           H  
ATOM   3107 2HD1 LEU A 203      -4.497 -38.842  12.007  1.00  0.00           H  
ATOM   3108 3HD1 LEU A 203      -3.495 -39.618  13.258  1.00  0.00           H  
ATOM   3109 1HD2 LEU A 203      -2.617 -36.999  14.644  1.00  0.00           H  
ATOM   3110 2HD2 LEU A 203      -1.520 -38.337  14.228  1.00  0.00           H  
ATOM   3111 3HD2 LEU A 203      -1.182 -36.694  13.636  1.00  0.00           H  
ATOM   3112  N   GLN A 204      -0.093 -38.478   8.925  1.00  0.00           N  
ATOM   3113  CA  GLN A 204       0.890 -39.165   8.087  1.00  0.00           C  
ATOM   3114  C   GLN A 204       2.069 -38.259   7.725  1.00  0.00           C  
ATOM   3115  O   GLN A 204       3.221 -38.692   7.729  1.00  0.00           O  
ATOM   3116  CB  GLN A 204       0.225 -39.685   6.810  1.00  0.00           C  
ATOM   3117  CG  GLN A 204      -0.747 -40.831   7.036  1.00  0.00           C  
ATOM   3118  CD  GLN A 204      -1.443 -41.260   5.759  1.00  0.00           C  
ATOM   3119  OE1 GLN A 204      -1.636 -40.458   4.840  1.00  0.00           O  
ATOM   3120  NE2 GLN A 204      -1.826 -42.530   5.692  1.00  0.00           N  
ATOM   3121  H   GLN A 204      -1.019 -38.310   8.559  1.00  0.00           H  
ATOM   3122  HA  GLN A 204       1.286 -40.014   8.644  1.00  0.00           H  
ATOM   3123 1HB  GLN A 204      -0.318 -38.874   6.326  1.00  0.00           H  
ATOM   3124 2HB  GLN A 204       0.992 -40.027   6.114  1.00  0.00           H  
ATOM   3125 1HG  GLN A 204      -0.198 -41.686   7.430  1.00  0.00           H  
ATOM   3126 2HG  GLN A 204      -1.507 -40.513   7.750  1.00  0.00           H  
ATOM   3127 1HE2 GLN A 204      -2.291 -42.871   4.874  1.00  0.00           H  
ATOM   3128 2HE2 GLN A 204      -1.650 -43.146   6.460  1.00  0.00           H  
ATOM   3129  N   LEU A 205       1.783 -36.999   7.411  1.00  0.00           N  
ATOM   3130  CA  LEU A 205       2.840 -36.033   7.127  1.00  0.00           C  
ATOM   3131  C   LEU A 205       3.631 -35.716   8.391  1.00  0.00           C  
ATOM   3132  O   LEU A 205       4.844 -35.564   8.340  1.00  0.00           O  
ATOM   3133  CB  LEU A 205       2.245 -34.742   6.550  1.00  0.00           C  
ATOM   3134  CG  LEU A 205       3.260 -33.675   6.120  1.00  0.00           C  
ATOM   3135  CD1 LEU A 205       4.123 -34.221   4.990  1.00  0.00           C  
ATOM   3136  CD2 LEU A 205       2.522 -32.418   5.686  1.00  0.00           C  
ATOM   3137  H   LEU A 205       0.820 -36.701   7.365  1.00  0.00           H  
ATOM   3138  HA  LEU A 205       3.522 -36.470   6.398  1.00  0.00           H  
ATOM   3139 1HB  LEU A 205       1.644 -34.997   5.679  1.00  0.00           H  
ATOM   3140 2HB  LEU A 205       1.591 -34.295   7.299  1.00  0.00           H  
ATOM   3141  HG  LEU A 205       3.917 -33.440   6.958  1.00  0.00           H  
ATOM   3142 1HD1 LEU A 205       4.845 -33.462   4.686  1.00  0.00           H  
ATOM   3143 2HD1 LEU A 205       4.655 -35.108   5.335  1.00  0.00           H  
ATOM   3144 3HD1 LEU A 205       3.491 -34.481   4.143  1.00  0.00           H  
ATOM   3145 1HD2 LEU A 205       3.243 -31.659   5.382  1.00  0.00           H  
ATOM   3146 2HD2 LEU A 205       1.866 -32.651   4.847  1.00  0.00           H  
ATOM   3147 3HD2 LEU A 205       1.928 -32.040   6.518  1.00  0.00           H  
ATOM   3148  N   LYS A 206       2.935 -35.614   9.518  1.00  0.00           N  
ATOM   3149  CA  LYS A 206       3.557 -35.364  10.825  1.00  0.00           C  
ATOM   3150  C   LYS A 206       4.614 -36.419  11.139  1.00  0.00           C  
ATOM   3151  O   LYS A 206       5.715 -36.097  11.583  1.00  0.00           O  
ATOM   3152  CB  LYS A 206       2.499 -35.336  11.929  1.00  0.00           C  
ATOM   3153  CG  LYS A 206       3.046 -35.024  13.316  1.00  0.00           C  
ATOM   3154  CD  LYS A 206       1.974 -35.192  14.382  1.00  0.00           C  
ATOM   3155  CE  LYS A 206       1.906 -36.629  14.878  1.00  0.00           C  
ATOM   3156  NZ  LYS A 206       3.008 -36.944  15.826  1.00  0.00           N  
ATOM   3157  H   LYS A 206       1.930 -35.714   9.463  1.00  0.00           H  
ATOM   3158  HA  LYS A 206       4.046 -34.391  10.794  1.00  0.00           H  
ATOM   3159 1HB  LYS A 206       1.744 -34.587  11.691  1.00  0.00           H  
ATOM   3160 2HB  LYS A 206       1.997 -36.303  11.976  1.00  0.00           H  
ATOM   3161 1HG  LYS A 206       3.877 -35.694  13.538  1.00  0.00           H  
ATOM   3162 2HG  LYS A 206       3.413 -33.998  13.340  1.00  0.00           H  
ATOM   3163 1HD  LYS A 206       2.195 -34.535  15.226  1.00  0.00           H  
ATOM   3164 2HD  LYS A 206       1.004 -34.913  13.972  1.00  0.00           H  
ATOM   3165 1HE  LYS A 206       0.953 -36.795  15.380  1.00  0.00           H  
ATOM   3166 2HE  LYS A 206       1.968 -37.309  14.030  1.00  0.00           H  
ATOM   3167 1HZ  LYS A 206       2.927 -37.904  16.130  1.00  0.00           H  
ATOM   3168 2HZ  LYS A 206       3.897 -36.811  15.366  1.00  0.00           H  
ATOM   3169 3HZ  LYS A 206       2.950 -36.331  16.627  1.00  0.00           H  
ATOM   3170  N   THR A 207       4.256 -37.681  10.902  1.00  0.00           N  
ATOM   3171  CA  THR A 207       5.156 -38.821  11.094  1.00  0.00           C  
ATOM   3172  C   THR A 207       6.290 -38.800  10.066  1.00  0.00           C  
ATOM   3173  O   THR A 207       7.449 -39.006  10.422  1.00  0.00           O  
ATOM   3174  CB  THR A 207       4.393 -40.155  10.998  1.00  0.00           C  
ATOM   3175  OG1 THR A 207       3.388 -40.208  12.019  1.00  0.00           O  
ATOM   3176  CG2 THR A 207       5.346 -41.328  11.168  1.00  0.00           C  
ATOM   3177  H   THR A 207       3.316 -37.847  10.573  1.00  0.00           H  
ATOM   3178  HA  THR A 207       5.600 -38.747  12.087  1.00  0.00           H  
ATOM   3179  HB  THR A 207       3.907 -40.227  10.025  1.00  0.00           H  
ATOM   3180  HG1 THR A 207       2.774 -39.479  11.902  1.00  0.00           H  
ATOM   3181 1HG2 THR A 207       4.789 -42.262  11.097  1.00  0.00           H  
ATOM   3182 2HG2 THR A 207       6.104 -41.297  10.386  1.00  0.00           H  
ATOM   3183 3HG2 THR A 207       5.828 -41.267  12.143  1.00  0.00           H  
ATOM   3184  N   LYS A 208       5.959 -38.515   8.807  1.00  0.00           N  
ATOM   3185  CA  LYS A 208       6.943 -38.474   7.714  1.00  0.00           C  
ATOM   3186  C   LYS A 208       8.048 -37.402   7.870  1.00  0.00           C  
ATOM   3187  O   LYS A 208       9.225 -37.666   7.630  1.00  0.00           O  
ATOM   3188  CB  LYS A 208       6.212 -38.259   6.387  1.00  0.00           C  
ATOM   3189  CG  LYS A 208       7.121 -38.235   5.165  1.00  0.00           C  
ATOM   3190  CD  LYS A 208       6.319 -38.086   3.882  1.00  0.00           C  
ATOM   3191  CE  LYS A 208       7.228 -37.998   2.665  1.00  0.00           C  
ATOM   3192  NZ  LYS A 208       6.457 -37.842   1.403  1.00  0.00           N  
ATOM   3193  H   LYS A 208       4.988 -38.318   8.604  1.00  0.00           H  
ATOM   3194  HA  LYS A 208       7.480 -39.422   7.698  1.00  0.00           H  
ATOM   3195 1HB  LYS A 208       5.478 -39.053   6.242  1.00  0.00           H  
ATOM   3196 2HB  LYS A 208       5.670 -37.314   6.419  1.00  0.00           H  
ATOM   3197 1HG  LYS A 208       7.819 -37.401   5.247  1.00  0.00           H  
ATOM   3198 2HG  LYS A 208       7.693 -39.162   5.120  1.00  0.00           H  
ATOM   3199 1HD  LYS A 208       5.653 -38.942   3.767  1.00  0.00           H  
ATOM   3200 2HD  LYS A 208       5.711 -37.182   3.936  1.00  0.00           H  
ATOM   3201 1HE  LYS A 208       7.899 -37.147   2.774  1.00  0.00           H  
ATOM   3202 2HE  LYS A 208       7.833 -38.902   2.598  1.00  0.00           H  
ATOM   3203 1HZ  LYS A 208       7.094 -37.789   0.622  1.00  0.00           H  
ATOM   3204 2HZ  LYS A 208       5.844 -38.636   1.282  1.00  0.00           H  
ATOM   3205 3HZ  LYS A 208       5.906 -36.997   1.446  1.00  0.00           H  
ATOM   3206  N   LEU A 209       7.677 -36.192   8.271  1.00  0.00           N  
ATOM   3207  CA  LEU A 209       8.645 -35.106   8.386  1.00  0.00           C  
ATOM   3208  C   LEU A 209       9.412 -35.163   9.708  1.00  0.00           C  
ATOM   3209  O   LEU A 209       8.874 -35.585  10.741  1.00  0.00           O  
ATOM   3210  CB  LEU A 209       7.933 -33.753   8.260  1.00  0.00           C  
ATOM   3211  CG  LEU A 209       7.194 -33.512   6.938  1.00  0.00           C  
ATOM   3212  CD1 LEU A 209       6.448 -32.186   7.009  1.00  0.00           C  
ATOM   3213  CD2 LEU A 209       8.193 -33.516   5.790  1.00  0.00           C  
ATOM   3214  H   LEU A 209       6.709 -36.015   8.503  1.00  0.00           H  
ATOM   3215  HA  LEU A 209       9.379 -35.213   7.588  1.00  0.00           H  
ATOM   3216 1HB  LEU A 209       7.206 -33.668   9.066  1.00  0.00           H  
ATOM   3217 2HB  LEU A 209       8.670 -32.961   8.378  1.00  0.00           H  
ATOM   3218  HG  LEU A 209       6.458 -34.300   6.782  1.00  0.00           H  
ATOM   3219 1HD1 LEU A 209       5.923 -32.013   6.069  1.00  0.00           H  
ATOM   3220 2HD1 LEU A 209       5.727 -32.217   7.825  1.00  0.00           H  
ATOM   3221 3HD1 LEU A 209       7.159 -31.378   7.180  1.00  0.00           H  
ATOM   3222 1HD2 LEU A 209       7.667 -33.345   4.850  1.00  0.00           H  
ATOM   3223 2HD2 LEU A 209       8.928 -32.727   5.944  1.00  0.00           H  
ATOM   3224 3HD2 LEU A 209       8.698 -34.482   5.751  1.00  0.00           H  
ATOM   3225  N   GLY A 210      10.671 -34.734   9.670  1.00  0.00           N  
ATOM   3226  CA  GLY A 210      11.489 -34.663  10.870  1.00  0.00           C  
ATOM   3227  C   GLY A 210      12.847 -34.011  10.663  1.00  0.00           C  
ATOM   3228  O   GLY A 210      13.680 -33.988  11.571  1.00  0.00           O  
ATOM   3229  OXT GLY A 210      13.157 -33.489   9.593  1.00  0.00           O  
ATOM   3230  H   GLY A 210      11.068 -34.450   8.787  1.00  0.00           H  
ATOM   3231 1HA  GLY A 210      10.958 -34.104  11.639  1.00  0.00           H  
ATOM   3232 2HA  GLY A 210      11.652 -35.667  11.258  1.00  0.00           H  
TER                                                                             
HETATM 3234 FE1  HRR B 211      -3.596 -17.723  11.062  1.00  0.00          FE  
HETATM 3235  N4  HRR B 211      -3.052 -16.414  12.520  1.00  0.00           N  
HETATM 3236  C19 HRR B 211      -2.840 -16.700  13.845  1.00  0.00           C  
HETATM 3237  C18 HRR B 211      -2.463 -15.505  14.575  1.00  0.00           C  
HETATM 3238  C15 HRR B 211      -2.468 -14.473  13.655  1.00  0.00           C  
HETATM 3239  C14 HRR B 211      -2.839 -15.071  12.374  1.00  0.00           C  
HETATM 3240  C31 HRR B 211      -2.953 -14.369  11.178  1.00  0.00           C  
HETATM 3241  C12 HRR B 211      -3.247 -14.911   9.936  1.00  0.00           C  
HETATM 3242  N1  HRR B 211      -3.546 -16.227   9.693  1.00  0.00           N  
HETATM 3243  C6  HRR B 211      -3.706 -16.343   8.336  1.00  0.00           C  
HETATM 3244  C7  HRR B 211      -3.503 -15.051   7.687  1.00  0.00           C  
HETATM 3245  C11 HRR B 211      -3.234 -14.156   8.687  1.00  0.00           C  
HETATM 3246  C13 HRR B 211      -2.959 -12.687   8.585  1.00  0.00           C  
HETATM 3247  C8  HRR B 211      -3.618 -14.830   6.210  1.00  0.00           C  
HETATM 3248  C9  HRR B 211      -2.315 -15.101   5.421  1.00  0.00           C  
HETATM 3249  C10 HRR B 211      -1.735 -13.875   4.654  1.00  0.00           C  
HETATM 3250  O4  HRR B 211      -1.792 -13.892   3.389  1.00  0.00           O  
HETATM 3251  O2  HRR B 211      -1.292 -12.947   5.381  1.00  0.00           O  
HETATM 3252  C28 HRR B 211      -4.065 -17.509   7.668  1.00  0.00           C  
HETATM 3253  C1  HRR B 211      -4.370 -18.721   8.280  1.00  0.00           C  
HETATM 3254  N2  HRR B 211      -4.272 -18.972   9.625  1.00  0.00           N  
HETATM 3255  C33 HRR B 211      -4.724 -20.255   9.807  1.00  0.00           C  
HETATM 3256  C32 HRR B 211      -5.115 -20.843   8.535  1.00  0.00           C  
HETATM 3257  C2  HRR B 211      -4.887 -19.891   7.576  1.00  0.00           C  
HETATM 3258  C3  HRR B 211      -5.190 -19.970   6.110  1.00  0.00           C  
HETATM 3259  C4  HRR B 211      -6.701 -19.933   5.818  1.00  0.00           C  
HETATM 3260  C5  HRR B 211      -7.105 -20.395   4.390  1.00  0.00           C  
HETATM 3261  O1  HRR B 211      -7.164 -21.644   4.224  1.00  0.00           O  
HETATM 3262  O3  HRR B 211      -7.315 -19.498   3.528  1.00  0.00           O  
HETATM 3263  C34 HRR B 211      -5.659 -22.227   8.355  1.00  0.00           C  
HETATM 3264  C29 HRR B 211      -4.772 -20.916  11.028  1.00  0.00           C  
HETATM 3265  C26 HRR B 211      -4.317 -20.417  12.246  1.00  0.00           C  
HETATM 3266  C25 HRR B 211      -4.249 -21.198  13.463  1.00  0.00           C  
HETATM 3267  C22 HRR B 211      -3.645 -20.398  14.410  1.00  0.00           C  
HETATM 3268  C21 HRR B 211      -3.412 -19.107  13.764  1.00  0.00           C  
HETATM 3269  N3  HRR B 211      -3.804 -19.159  12.449  1.00  0.00           N  
HETATM 3270  C30 HRR B 211      -2.985 -17.959  14.419  1.00  0.00           C  
HETATM 3271  C23 HRR B 211      -3.304 -20.789  15.773  1.00  0.00           C  
HETATM 3272  C24 HRR B 211      -2.149 -20.555  16.418  1.00  0.00           C  
HETATM 3273  C27 HRR B 211      -4.694 -22.621  13.594  1.00  0.00           C  
HETATM 3274  C16 HRR B 211      -2.141 -13.067  13.840  1.00  0.00           C  
HETATM 3275  C17 HRR B 211      -2.388 -12.312  14.924  1.00  0.00           C  
HETATM 3276  C20 HRR B 211      -2.100 -15.451  16.025  1.00  0.00           C  
HETATM 3277  C35 HRR B 211      -1.851 -17.984  10.539  1.00  0.00           C  
HETATM 3278  C36 HRR B 211      -0.721 -17.193  11.089  1.00  0.00           C  
HETATM 3279  O5  HRR B 211      -0.315 -16.173  10.544  1.00  0.00           O  
HETATM 3280  O6  HRR B 211      -0.236 -17.635  12.261  1.00  0.00           O  
HETATM 3281  C37 HRR B 211       0.806 -16.840  12.868  1.00  0.00           C  
HETATM 3282  C38 HRR B 211       1.084 -17.440  14.232  1.00  0.00           C  
HETATM 3283  C39 HRR B 211      -1.226 -20.149  11.128  1.00  0.00           C  
HETATM 3284  C40 HRR B 211      -0.288 -20.173  10.147  1.00  0.00           C  
HETATM 3285  C41 HRR B 211      -0.521 -20.513   8.746  1.00  0.00           C  
HETATM 3286  C42 HRR B 211      -1.679 -21.193   8.318  1.00  0.00           C  
HETATM 3287  C44 HRR B 211      -1.887 -21.464   6.969  1.00  0.00           C  
HETATM 3288  C46 HRR B 211      -0.941 -21.067   6.016  1.00  0.00           C  
HETATM 3289  C45 HRR B 211       0.213 -20.392   6.424  1.00  0.00           C  
HETATM 3290  C43 HRR B 211       0.417 -20.115   7.776  1.00  0.00           C  
HETATM 3291  H29 HRR B 211      -2.761 -13.302  11.207  1.00  0.00           H  
HETATM 3292  H23 HRR B 211      -3.690 -12.098   9.154  1.00  0.00           H  
HETATM 3293  H22 HRR B 211      -1.968 -12.429   8.980  1.00  0.00           H  
HETATM 3294  H24 HRR B 211      -3.000 -12.349   7.545  1.00  0.00           H  
HETATM 3295  H3  HRR B 211      -4.434 -15.445   5.813  1.00  0.00           H  
HETATM 3296  H4  HRR B 211      -3.883 -13.783   6.017  1.00  0.00           H  
HETATM 3297  H11 HRR B 211      -2.450 -15.921   4.706  1.00  0.00           H  
HETATM 3298  H12 HRR B 211      -1.525 -15.435   6.107  1.00  0.00           H  
HETATM 3299  H28 HRR B 211      -4.157 -17.449   6.588  1.00  0.00           H  
HETATM 3300  H26 HRR B 211      -4.712 -19.150   5.568  1.00  0.00           H  
HETATM 3301  H27 HRR B 211      -4.788 -20.897   5.688  1.00  0.00           H  
HETATM 3302  H6  HRR B 211      -7.227 -20.574   6.542  1.00  0.00           H  
HETATM 3303  H5  HRR B 211      -7.089 -18.920   5.981  1.00  0.00           H  
HETATM 3304  H15 HRR B 211      -5.007 -22.982   8.815  1.00  0.00           H  
HETATM 3305  H13 HRR B 211      -5.757 -22.474   7.294  1.00  0.00           H  
HETATM 3306  H14 HRR B 211      -6.650 -22.341   8.813  1.00  0.00           H  
HETATM 3307  H25 HRR B 211      -5.152 -21.932  11.024  1.00  0.00           H  
HETATM 3308  H30 HRR B 211      -2.803 -18.043  15.482  1.00  0.00           H  
HETATM 3309  H1  HRR B 211      -4.066 -21.365  16.298  1.00  0.00           H  
HETATM 3310  H7  HRR B 211      -1.314 -20.041  15.950  1.00  0.00           H  
HETATM 3311  H8  HRR B 211      -2.000 -20.900  17.436  1.00  0.00           H  
HETATM 3312  H17 HRR B 211      -4.656 -22.959  14.634  1.00  0.00           H  
HETATM 3313  H16 HRR B 211      -5.721 -22.756  13.235  1.00  0.00           H  
HETATM 3314  H18 HRR B 211      -4.059 -23.298  13.006  1.00  0.00           H  
HETATM 3315  H2  HRR B 211      -1.641 -12.586  12.999  1.00  0.00           H  
HETATM 3316  H9  HRR B 211      -2.914 -12.689  15.794  1.00  0.00           H  
HETATM 3317  H10 HRR B 211      -2.078 -11.270  14.955  1.00  0.00           H  
HETATM 3318  H20 HRR B 211      -2.951 -15.156  16.654  1.00  0.00           H  
HETATM 3319  H21 HRR B 211      -1.306 -14.715  16.197  1.00  0.00           H  
HETATM 3320  H19 HRR B 211      -1.748 -16.419  16.392  1.00  0.00           H  
HETATM 3321  H31 HRR B 211      -1.690 -18.201   9.483  1.00  0.00           H  
HETATM 3322  H32 HRR B 211       0.451 -15.809  12.944  1.00  0.00           H  
HETATM 3323  H33 HRR B 211       1.690 -16.855  12.224  1.00  0.00           H  
HETATM 3324  H34 HRR B 211       1.862 -16.863  14.742  1.00  0.00           H  
HETATM 3325  H35 HRR B 211       0.178 -17.421  14.846  1.00  0.00           H  
HETATM 3326  H36 HRR B 211       1.424 -18.476  14.142  1.00  0.00           H  
HETATM 3327  H38 HRR B 211      -2.225 -20.529  10.972  1.00  0.00           H  
HETATM 3328  H37 HRR B 211      -0.959 -19.895  12.144  1.00  0.00           H  
HETATM 3329  H39 HRR B 211       0.722 -19.844  10.388  1.00  0.00           H  
HETATM 3330  H40 HRR B 211      -2.430 -21.498   9.038  1.00  0.00           H  
HETATM 3331  H42 HRR B 211      -2.793 -21.978   6.663  1.00  0.00           H  
HETATM 3332  H44 HRR B 211      -1.107 -21.278   4.963  1.00  0.00           H  
HETATM 3333  H43 HRR B 211       0.949 -20.079   5.691  1.00  0.00           H  
HETATM 3334  H41 HRR B 211       1.312 -19.583   8.090  1.00  0.00           H  
TER                                                                             
CONECT 2244 3234                                                                
CONECT 3234 2244 3235 3242 3254                                                 
CONECT 3234 3269 3277                                                           
CONECT 3235 3234 3236 3239                                                      
CONECT 3236 3235 3237 3270                                                      
CONECT 3237 3236 3238 3276                                                      
CONECT 3238 3237 3239 3274                                                      
CONECT 3239 3235 3238 3240                                                      
CONECT 3240 3239 3241 3291                                                      
CONECT 3241 3240 3242 3245                                                      
CONECT 3242 3234 3241 3243                                                      
CONECT 3243 3242 3244 3252                                                      
CONECT 3244 3243 3245 3247                                                      
CONECT 3245 3241 3244 3246                                                      
CONECT 3246 3245 3292 3293 3294                                                 
CONECT 3247 3244 3248 3295 3296                                                 
CONECT 3248 3247 3249 3297 3298                                                 
CONECT 3249 3248 3250 3251                                                      
CONECT 3250 3249                                                                
CONECT 3251 3249                                                                
CONECT 3252 3243 3253 3299                                                      
CONECT 3253 3252 3254 3257                                                      
CONECT 3254 3234 3253 3255                                                      
CONECT 3255 3254 3256 3264                                                      
CONECT 3256 3255 3257 3263                                                      
CONECT 3257 3253 3256 3258                                                      
CONECT 3258 3257 3259 3300 3301                                                 
CONECT 3259 3258 3260 3302 3303                                                 
CONECT 3260 3259 3261 3262                                                      
CONECT 3261 3260                                                                
CONECT 3262 3260                                                                
CONECT 3263 3256 3304 3305 3306                                                 
CONECT 3264 3255 3265 3307                                                      
CONECT 3265 3264 3266 3269                                                      
CONECT 3266 3265 3267 3273                                                      
CONECT 3267 3266 3268 3271                                                      
CONECT 3268 3267 3269 3270                                                      
CONECT 3269 3234 3265 3268                                                      
CONECT 3270 3236 3268 3308                                                      
CONECT 3271 3267 3272 3309                                                      
CONECT 3272 3271 3310 3311                                                      
CONECT 3273 3266 3312 3313 3314                                                 
CONECT 3274 3238 3275 3315                                                      
CONECT 3275 3274 3316 3317                                                      
CONECT 3276 3237 3318 3319 3320                                                 
CONECT 3277 3234 3278 3283 3321                                                 
CONECT 3278 3277 3279 3280                                                      
CONECT 3279 3278                                                                
CONECT 3280 3278 3281                                                           
CONECT 3281 3280 3282 3322 3323                                                 
CONECT 3282 3281 3324 3325 3326                                                 
CONECT 3283 3277 3284 3327 3328                                                 
CONECT 3284 3283 3285 3329                                                      
CONECT 3285 3284 3286 3290                                                      
CONECT 3286 3285 3287 3330                                                      
CONECT 3287 3286 3288 3331                                                      
CONECT 3288 3287 3289 3332                                                      
CONECT 3289 3288 3290 3333                                                      
CONECT 3290 3285 3289 3334                                                      
CONECT 3291 3240                                                                
CONECT 3292 3246                                                                
CONECT 3293 3246                                                                
CONECT 3294 3246                                                                
CONECT 3295 3247                                                                
CONECT 3296 3247                                                                
CONECT 3297 3248                                                                
CONECT 3298 3248                                                                
CONECT 3299 3252                                                                
CONECT 3300 3258                                                                
CONECT 3301 3258                                                                
CONECT 3302 3259                                                                
CONECT 3303 3259                                                                
CONECT 3304 3263                                                                
CONECT 3305 3263                                                                
CONECT 3306 3263                                                                
CONECT 3307 3264                                                                
CONECT 3308 3270                                                                
CONECT 3309 3271                                                                
CONECT 3310 3272                                                                
CONECT 3311 3272                                                                
CONECT 3312 3273                                                                
CONECT 3313 3273                                                                
CONECT 3314 3273                                                                
CONECT 3315 3274                                                                
CONECT 3316 3275                                                                
CONECT 3317 3275                                                                
CONECT 3318 3276                                                                
CONECT 3319 3276                                                                
CONECT 3320 3276                                                                
CONECT 3321 3277                                                                
CONECT 3322 3281                                                                
CONECT 3323 3281                                                                
CONECT 3324 3282                                                                
CONECT 3325 3282                                                                
CONECT 3326 3282                                                                
CONECT 3327 3283                                                                
CONECT 3328 3283                                                                
CONECT 3329 3284                                                                
CONECT 3330 3286                                                                
CONECT 3331 3287                                                                
CONECT 3332 3288                                                                
CONECT 3333 3289                                                                
CONECT 3334 3290                                                                
# All scores below are weighted scores, not raw scores.
#BEGIN_POSE_ENERGIES_TABLE correct_surface_True/006_008_UM_159_H148_areda15_HMM_onlyH_1__DE_4_HRR_DE_6.pdb
label fa_atr fa_rep fa_sol fa_intra_atr_xover4 fa_intra_rep_xover4 fa_intra_sol_xover4 lk_ball lk_ball_iso lk_ball_bridge lk_ball_bridge_uncpl fa_elec fa_intra_elec pro_close hbond_sr_bb hbond_lr_bb hbond_bb_sc hbond_sc dslf_fa13 omega fa_dun_dev fa_dun_rot fa_dun_semi p_aa_pp hxl_tors ref rama_prepro total
weights 1 0.55 1 1 0.55 1 0.92 -0.38 -0.33 -0.33 1 1 1.25 1 1 1 1 1.25 0.48 0.69 0.76 0.78 0.61 1 1 0.5 NA
pose -1253.56 130.107 641.167 -82.9819 48.4407 36.0065 415.577 -430.322 -9.96865 -47.2004 -378.474 -35.8096 0 -145.433 -15.6476 -29.6452 -22.5773 0 28.4997 19.2049 76.2477 105.831 -59.2823 59.9216 62.6881 -35.4773 -922.693
VAL:NtermProteinFull_1 -4.53336 0.77527 1.04718 -0.30623 0.27069 0.04518 0.83616 -1.14257 -0.02488 -0.07627 -1.95306 1.94025 0 0 0 0 0 0 0.00461 0.00479 0.01584 0 0 0 2.085 0 -1.01141
SER_2 -4.37323 0.27509 4.24818 -0.02659 0 0.06873 2.76103 -1.94502 -0.02079 -0.05402 -2.44095 -0.55304 0 0 0 -1.77553 0 0 0.01814 0.04354 0.12363 0 -0.36096 0.65455 -1.1772 -0.16032 -4.69477
LEU_3 -6.15974 0.66475 1.32899 -0.71203 0.45359 0.19024 1.38464 -1.59154 -0.02724 -0.09372 -0.44047 0.03849 0 0 0 0 0 0 0.02313 0.0475 0.67823 0 -0.22609 0 0.72952 -0.2474 -3.95913
ASP_4 -4.58291 0.27761 4.65834 -0.11433 0.01722 0.30752 2.43612 -2.12795 -0.02292 -0.12305 -2.58924 -0.23308 0 0 0 0 -1.03155 0 0.08273 0.00087 0 1.42983 0.19431 0 -2.2837 -0.15088 -3.85506
GLN_5 -6.24922 0.66385 5.07992 -0.24803 0.02139 0.17973 2.90236 -2.57658 -0.03767 -0.15476 -2.69661 -0.27062 0 0 0 -1.77553 0 0 0.08952 0.0544 0 3.02972 0.08391 0 -1.0644 -0.06782 -3.03645
ALA_6 -6.67022 0.51484 2.2302 -0.023 0 0 1.96748 -2.19673 -0.01598 -0.05169 -1.59207 -0.29499 0 0 0 0 0 0 0.12506 0 0 0 -0.29628 0 2.3386 -0.25903 -4.22379
ILE_7 -9.29824 1.1767 2.41621 -0.50753 0.54572 0.07148 2.2176 -2.45026 -0.06531 -0.23197 -1.82519 0.07284 0 0 0 0 0 0 -0.04058 0.11497 0.06643 0 -0.45883 0 1.0317 -0.22702 -7.39127
ILE_8 -8.79513 1.30412 2.10458 -0.5061 0.56866 0.07083 2.08312 -2.22328 -0.0363 -0.23318 -2.13859 0.06747 0 0 0 0 0 0 -0.04543 0.01877 0.07376 0 -0.45669 0 1.0317 0.03417 -7.07754
ILE_9 -8.5752 1.37282 1.50751 -0.51363 0.55261 0.07421 1.9448 -2.18968 -0.00771 -0.07267 -1.69034 0.06614 0 0 0 0 0 0 0.16132 0.19687 0.1339 0 -0.30404 0 1.0317 0.04077 -6.27063
LEU_10 -8.18985 1.00966 1.22683 -0.49581 0.34141 0.07446 1.63277 -2.07242 -0.01551 -0.08836 -1.3303 0.14017 0 0 0 0 0 0 0.19732 0.22471 0.23763 0 -0.28415 0 0.72952 -0.12231 -6.78424
ILE_11 -9.2419 0.90224 2.473 -0.51885 0.66131 0.07541 2.30502 -2.34011 -0.02532 -0.07259 -1.92804 -0.02759 0 0 0 0 0 0 0.06375 0.02561 0.09716 0 -0.39467 0 1.0317 -0.18925 -7.10312
VAL_12 -8.82762 1.05941 1.82161 -0.31843 0.34882 0.05559 2.21612 -2.3481 -0.01228 -0.24081 -2.37168 -0.0597 0 0 0 0 0 0 0.45399 0.08714 -0.0158 0 -0.20917 0 2.085 -0.11494 -6.39084
ALA_13 -6.01078 0.31523 3.0287 -0.02254 0 0 2.27221 -2.37232 -0.04626 -0.19515 -2.313 -0.27974 0 0 0 0 0 0 0.15528 0 0 0 -0.27809 0 2.3386 -0.30533 -3.71319
ALA_14 -3.46183 0.10572 2.29163 -0.02259 0 0 1.24486 -1.4865 -0.0041 -0.01409 -0.52075 -0.29606 0 0 0 0 0 0 0.08562 0 0 0 -0.22339 0 2.3386 -0.43826 -0.40113
LYS_15 -6.74844 0.46684 6.15001 -0.36145 0.04638 0.16765 2.64465 -2.70794 -0.13651 -0.33412 -4.74463 0.45538 0 0 0 0 -0.29726 0 0.18871 0.27365 2.03433 0 -0.06969 0 -1.6738 -0.36969 -5.01594
LEU_16 -6.52334 0.82529 0.97271 -0.50933 0.38491 0.07955 1.44488 -1.60457 -0.00218 -0.02253 -0.70091 0.12052 0 0 0 0 0 0 -0.04568 0.07698 0.13339 0 -0.30631 0 0.72952 -0.29874 -5.24584
GLY_17 -1.69037 0.0806 1.8754 -5e-05 0 0 0.95335 -0.91553 -0.00999 -0.0935 -0.7145 -0.32267 0 0 0 0 0 0 -0.01529 0 0 0 -1.42414 0 1.2108 -0.06971 -1.1356
THR_18 -4.55155 0.70548 2.10132 -0.195 0.1559 0.05961 1.59858 -1.52895 -0.04842 -0.37866 -1.22049 -0.78378 0 0 0 -0.35996 0 0 0.08052 0 0.61376 0 -0.76034 2.30378 -1.425 0.30558 -3.32762
THR_19 -4.05024 0.45692 3.95277 -0.11326 0.0636 0.07908 2.3125 -1.94928 -0.08312 -0.29354 -2.20344 -0.51312 0 0 0 -1.00651 0 0 -0.01741 0.02912 0.01215 0 -0.43049 2.28743 -1.425 -0.02085 -2.91271
VAL_20 -5.8486 1.25132 1.41024 -0.36825 0.31045 0.06797 1.37712 -1.69822 -0.05577 -0.15429 -0.71047 0.07135 0 0 0 0 0 0 0.06452 0.01069 1.01573 0 0.08652 0 2.085 -0.33659 -1.42129
GLU_21 -4.59484 0.57698 5.18113 -0.46304 0.20498 1.2422 1.75804 -2.32813 -0.19626 -0.49846 -2.67834 -2.34546 0 0 0 0 0 0 -0.03668 0 0 4.02265 -0.28819 0 -2.5358 -0.34229 -3.32151
GLU_22 -6.2781 0.64151 6.31406 -0.63853 0.17003 1.05481 2.91607 -2.68589 -0.10291 -0.42696 -2.19862 -0.522 0 0 0 -0.64655 -0.73277 0 0.06484 0.02651 0 3.11366 -0.23978 0 -2.5358 -0.44217 -3.1486
ALA_23 -5.9742 0.2441 2.05772 -0.0222 0 0 1.94316 -2.11932 -0.04469 -0.27835 -1.48761 -0.30312 0 0 0 0 0 0 0.06439 0 0 0 -0.33916 0 2.3386 -0.45347 -4.37416
VAL_24 -6.28879 0.54289 2.32831 -0.30953 0.26402 0.05347 2.0309 -2.09771 -0.05862 -0.16966 -1.72276 -0.06671 0 0 0 0 0 0 -0.06335 0.00233 -0.0211 0 -0.32275 0 2.085 -0.32278 -4.13685
GLU_25 -4.76953 0.172 4.35185 -0.63978 0.17435 1.05886 1.88408 -2.05035 -0.02919 -0.1359 -1.85829 -0.55775 0 0 0 0 0 0 -0.02724 0 0 3.38039 -0.23798 0 -2.5358 -0.33412 -2.15439
GLN_26 -7.73523 0.91086 5.58573 -0.25813 0.0276 0.1824 3.00385 -2.90561 -0.03681 -0.275 -2.93095 -0.412 0 0 0 0 -0.73277 0 0.43728 0.1725 0 2.76512 -0.10527 0 -1.0644 -0.38848 -3.75931
ALA_27 -6.12082 0.34995 2.36369 -0.02256 0 0 2.15068 -2.15896 -0.01166 -0.08838 -1.80899 -0.29531 0 0 0 0 0 0 0.57583 0 0 0 -0.29475 0 2.3386 -0.35701 -3.37969
LEU_28 -5.84898 0.42891 3.75848 -0.50214 0.307 0.07888 2.08489 -2.135 -0.0261 -0.09049 -2.57725 0.13927 0 0 0 0 0 0 0.60937 0.37515 0.18141 0 -0.29696 0 0.72952 -0.43101 -3.21507
TRP_29 -7.27408 0.46327 4.39397 -1.25614 0.06627 0.37078 2.05681 -2.24178 -0.05753 -0.22766 -2.02288 -0.21216 0 0 0 0 0 0 0.00893 0.10702 0 1.31597 -0.28273 0 3.035 -0.1627 -1.91965
LEU_30 -9.78601 1.0747 1.77439 -0.48509 0.42945 0.06847 2.19403 -2.43443 -0.06864 -0.46968 -1.95293 0.13441 0 0 0 0 0 0 0.01696 0.3419 0.54674 0 -0.22858 0 0.72952 -0.03955 -8.15435
LYS_31 -6.91859 0.80044 5.22474 -0.49573 0.10256 0.30572 2.70131 -2.5231 -0.06434 -0.27412 -2.24767 0.46717 0 0 0 0 0 0 0.12436 0.54922 1.69593 0 0.03755 0 -1.6738 0.12674 -2.06161
THR_32 -3.36156 0.11488 3.58467 -0.20318 0.14012 0.06333 1.36696 -1.60476 -0.00309 -0.00939 -1.45209 -0.13819 0 0 0 0 0 0 0.03649 0.00643 -0.00922 0 -0.02565 2.28637 -1.425 0.25286 -0.38003
LYS_33 -4.41488 0.22292 2.74397 -0.53904 0.28435 0.28632 1.08382 -1.3402 -0.00151 -0.01832 -0.64346 0.21489 0 0 0 0 0 0 -0.0383 0.09558 1.75307 0 -0.12005 0 -1.6738 -0.08872 -2.19337
LEU_34 -5.73273 1.21904 0.10913 -0.52497 0.53601 0.08036 1.1164 -1.22844 -0.01917 -0.11085 -0.83949 -0.02993 0 0 0 0 0 0 0.0666 0.08954 2.67237 0 -0.27119 0 0.72952 -0.17939 -2.3172
GLY_35 -1.69313 0.09351 1.60484 -5e-05 0 0 0.80053 -0.85833 -0.04185 -0.29782 -0.49433 -0.31562 0 0 0 0 0 0 0.09862 0 0 0 -1.25171 0 1.2108 0.07853 -1.066
VAL_36 -5.91565 1.07858 1.54282 -0.30678 0.21181 0.047 1.2024 -1.57869 -0.05994 -0.40232 -1.03374 -0.15274 0 0 0 0 0 0 -0.00026 0.01863 0.00592 0 -0.49631 0 2.085 -0.04154 -3.79581
SER_37 -4.29467 0.16313 4.423 -0.02716 0 0.06957 2.76748 -2.02123 -0.01047 -0.03111 -2.21629 -0.45464 0 0 0 -1.81711 0 0 -0.02499 0.0181 0.07246 0 -0.45901 0.6488 -1.1772 -0.41267 -4.784
LEU_38 -5.13611 0.56602 1.88368 -0.49842 0.5599 0.07355 1.36399 -1.4996 -0.016 -0.05134 -0.43161 0.14032 0 0 0 0 0 0 0.19096 0.11424 0.23519 0 -0.27829 0 0.72952 -0.43882 -2.49281
LEU_39 -4.71904 0.48425 2.08668 -0.73028 0.49054 0.22269 1.38339 -1.52108 -0.00255 -0.00479 -0.59426 0.05049 0 0 0 0 0 0 0.51101 0.04849 0.70183 0 -0.22916 0 0.72952 -0.26507 -1.35734
GLN_40 -6.71141 0.58465 5.65449 -0.25427 0.02305 0.18893 3.30268 -2.71329 -0.03676 -0.19296 -2.98932 -0.27585 0 0 0 -1.81711 -0.73193 0 0.57729 0.0069 0 3.31864 -0.10092 0 -1.0644 -0.2237 -3.45529
ALA_41 -6.77111 0.96754 2.54781 -0.02262 0 0 2.40572 -2.30848 -0.01715 -0.05429 -1.72819 -0.28435 0 0 0 0 0 0 0.00172 0 0 0 -0.19066 0 2.3386 -0.32283 -3.43828
LEU_42 -9.3398 1.4861 1.70546 -0.48933 0.36389 0.07232 2.26183 -2.32162 -0.01891 -0.06691 -1.91575 0.10853 0 0 0 0 0 0 1.06455 0.27391 0.15399 0 -0.31321 0 0.72952 -0.37264 -6.61808
VAL_43 -6.64664 0.59066 2.83846 -0.31692 0.31549 0.05519 2.04062 -2.18862 -0.03361 -0.13628 -2.02456 -0.07467 0 0 0 0 0 0 0.12236 0.16622 -0.01205 0 -0.21113 0 2.085 -0.27858 -3.70905
ILE_44 -9.17849 1.68103 1.1039 -0.51098 0.54391 0.073 2.40221 -2.27282 -0.04749 -0.16726 -1.60148 0.0749 0 0 0 0 0 0 0.01703 0.23638 0.06692 0 -0.41367 0 1.0317 -0.07928 -7.0405
LEU_45 -9.81576 1.73903 1.09153 -0.51125 0.63246 0.0727 2.41149 -2.36619 -0.04106 -0.08498 -1.35548 0.20413 0 0 0 0 0 0 0.20396 0.05839 0.46597 0 -0.24001 0 0.72952 -0.07554 -6.88108
ALA_46 -5.46847 0.43634 2.94332 -0.02174 0 0 1.78649 -2.10195 -0.02353 -0.20946 -1.39409 -0.27612 0 0 0 0 0 0 0.20278 0 0 0 -0.10836 0 2.3386 -0.20525 -2.10145
ALA_47 -5.84306 0.36292 4.15676 -0.02314 0 0 2.5089 -2.59125 -0.11704 -0.74094 -2.8688 -0.29982 0 0 0 0 0 0 0.37615 0 0 0 -0.24505 0 2.3386 -0.3533 -3.33907
ALA_48 -5.58661 0.19477 3.30735 -0.02112 0 0 2.49845 -2.40281 -0.05902 -0.23338 -2.72327 -0.27254 0 0 0 0 0 0 0.33679 0 0 0 -0.189 0 2.3386 -0.36529 -3.17706
ALA_49 -3.44481 0.13626 1.93581 -0.02322 0 0 1.01514 -1.4291 -0.02776 -0.13634 -0.51665 -0.26841 0 0 0 0 0 0 -0.05243 0 0 0 -0.25284 0 2.3386 -0.37975 -1.10548
ASN_50 -5.58545 0.07596 5.82991 -0.17806 0.03395 0.25783 3.10769 -2.65668 -0.08725 -0.37264 -2.91889 -0.25763 0 0 0 -0.90455 -0.90183 0 -0.04412 0.02294 0 1.54122 0.24826 0 -0.87355 -0.14758 -3.81047
THR_51 -5.44977 0.69456 4.04083 -0.22317 0.58467 0.07009 2.2497 -2.28571 -0.15845 -0.77418 -1.57341 -0.46571 0 0 0 0 0 0 0.2294 0 1.78783 0 -0.05547 2.4458 -1.425 0.05113 -0.25686
GLY_52 -1.75045 0.10026 1.7218 -6e-05 0 0 0.75581 -0.91058 -0.01059 -0.06752 -0.62127 -0.30192 0 0 0 0 0 0 -0.11872 0 0 0 -1.48076 0 1.2108 0.22555 -1.24765
THR_53 -4.73944 0.46909 3.57705 -0.10322 0.06571 0.06913 1.59154 -1.90001 -0.11069 -0.64863 -1.52508 -0.41138 0 0 0 0 0 0 0.10544 0 0.07964 0 -0.74438 2.31392 -1.425 0.16327 -3.17304
THR_54 -4.31279 0.26667 4.41909 -0.1117 0.07905 0.07465 2.70031 -2.11745 -0.08416 -0.37217 -2.24129 -0.51027 0 0 0 -0.8391 0 0 0.08643 0.08603 0.01702 0 -0.46679 2.29798 -1.425 -0.30187 -2.75538
VAL_55 -5.1315 0.85087 0.28832 -0.28645 0.28168 0.03633 0.90157 -1.18895 -0.02525 -0.09914 0.22324 0.41698 0 0 0 0 0 0 0.16711 0.25524 0.77511 0 0.12943 0 2.085 -0.26666 -0.58705
GLU_56 -4.80049 0.61635 3.90946 -0.32806 0.05599 0.34044 1.53755 -1.8595 -0.10415 -0.38182 -1.33339 -0.456 0 0 0 0 0 0 -0.04352 0 0 3.22572 -0.1777 0 -2.5358 -0.10579 -2.44072
GLU_57 -6.16167 0.53756 6.00927 -0.33768 0.06506 0.36577 2.53095 -2.56141 -0.08842 -0.57787 -1.76051 -0.52469 0 0 0 -0.8391 0 0 -0.0525 0 0 3.5341 -0.30333 0 -2.5358 -0.30391 -3.00418
ALA_58 -5.5502 0.26882 2.90051 -0.02244 0 0 2.17955 -2.23244 -0.08524 -0.32989 -1.55999 -0.30138 0 0 0 0 0 0 -0.07325 0 0 0 -0.38895 0 2.3386 -0.59757 -3.45387
VAL_59 -7.61554 1.16902 1.85374 -0.3042 0.22314 0.0522 2.21498 -2.25654 -0.0434 -0.20146 -1.42763 -0.10321 0 0 0 0 0 0 -0.01638 0 -0.02229 0 -0.40734 0 2.085 -0.30333 -5.10323
GLN_60 -5.57894 0.28307 5.08711 -0.25858 0.03005 0.18736 1.99291 -2.34902 -0.1101 -0.58384 -2.04877 -0.37833 0 0 0 0 0 0 0.22427 0 0 2.87811 0.02688 0 -1.0644 0.00429 -1.65792
GLU_61 -5.75114 0.40057 4.88847 -0.45456 0.06233 0.78963 1.86931 -2.3512 -0.05912 -0.67318 -2.02622 -0.39725 0 0 0 0 0 0 0.00364 0 0 3.37556 -0.24669 0 -2.5358 -0.24493 -3.35057
ALA_62 -7.07051 1.46746 2.57316 -0.02258 0 0 2.75511 -2.45446 -0.01725 -0.21052 -2.20723 -0.28759 0 0 0 0 0 0 -0.03813 0 0 0 -0.27367 0 2.3386 -0.53604 -3.98366
LEU_63 -6.23528 0.57237 3.67379 -0.4996 0.452 0.07343 1.95282 -2.16598 -0.0696 -0.23248 -2.29778 0.14743 0 0 0 0 0 0 0.18515 0.1322 0.32499 0 -0.26255 0 0.72952 -0.40745 -3.92703
GLN_64 -4.62158 0.23615 4.94115 -0.26465 0.02696 0.19801 1.76354 -2.18091 -0.07329 -0.37355 -1.59543 -0.35308 0 0 0 0 0 0 0.13018 0 0 3.11529 0.15917 0 -1.0644 -0.04381 -0.00024
LEU_65 -8.19365 0.71349 1.53002 -0.71637 0.54638 0.19918 1.81996 -2.03404 -0.03821 -0.2889 -1.79618 0.05797 0 0 0 0 0 0 0.27276 0.05987 0.91535 0 -0.26915 0 0.72952 -0.04915 -6.54114
LYS_66 -8.22585 1.02761 6.19412 -0.50028 0.12401 0.37489 2.99068 -2.96651 -0.09786 -0.30005 -3.17189 0.3473 0 0 0 0 0 0 0.00029 0.35647 1.71953 0 0.01048 0 -1.6738 -0.01644 -3.80731
THR_67 -2.97186 0.09815 3.2918 -0.20636 0.16808 0.0641 1.04876 -1.50081 -0.06086 -0.28701 -1.02527 -0.206 0 0 0 0 0 0 -0.0248 0 -0.00824 0 -0.02063 2.44587 -1.425 0.14951 -0.47056
LYS_68 -3.37933 0.15033 2.78071 -0.30611 0.02829 0.11904 1.01204 -1.28857 -0.0046 -0.06252 -0.39073 0.11942 0 0 0 0 0 0 -0.03677 0 0.99575 0 -0.02481 0 -1.6738 -0.19832 -2.15996
LEU_69 -5.83507 0.89853 0.23758 -0.51871 0.45778 0.08349 0.88069 -1.20861 -0.04517 -0.12095 -0.48336 0.12604 0 0 0 0 0 0 0.03102 0.01166 0.07166 0 -0.27176 0 0.72952 -0.32954 -5.2852
GLY_70 -1.86949 0.08389 1.78388 -5e-05 0 0 0.96297 -0.94359 -0.02716 -0.13283 -0.59161 -0.31794 0 0 0 0 0 0 0.22422 0 0 0 -1.2154 0 1.2108 0.08113 -0.75117
VAL_71 -5.97391 1.32509 1.22427 -0.29677 0.2066 0.04032 1.30074 -1.5044 -0.0692 -0.28393 -1.19432 0.07147 0 0 0 0 0 0 0.15919 0.00036 0.00054 0 -0.19653 0 2.085 0.59959 -2.50587
SER_72 -4.43445 0.31456 4.72412 -0.02743 0 0.07029 2.46872 -2.09045 -0.14401 -0.42351 -2.15442 -0.47555 0 0 0 -0.54055 -0.58442 0 -0.02836 0.01869 0.08563 0 -0.44161 0.66995 -1.1772 0.13811 -4.0319
LEU_73 -7.08981 0.58639 1.78079 -0.68623 0.49751 0.16642 1.50633 -1.81596 -0.04291 -0.16465 -0.87588 0.06993 0 0 0 0 0 0 -0.01366 0.18041 0.8397 0 -0.26057 0 0.72952 -0.42876 -5.02145
GLU_74 -5.73335 0.43871 4.93396 -0.46228 0.24122 1.24563 2.10041 -2.34796 -0.10731 -0.3995 -2.84194 -2.46581 0 0 0 0 -0.73193 0 0.09339 0.05615 0 3.77728 -0.32381 0 -2.5358 -0.47396 -5.53689
THR_75 -7.96283 1.33462 4.60396 -0.20119 0.14969 0.06186 2.72455 -2.79875 -0.16684 -0.59361 -1.63634 -0.10027 0 0 0 -0.54055 -0.58442 0 -0.00588 3e-05 0.01726 0 -0.01891 2.31469 -1.425 -0.1687 -4.99661
ALA_76 -6.91485 0.5372 2.2691 -0.02144 0 0 2.22166 -2.2648 -0.03091 -0.22267 -1.64709 -0.30005 0 0 0 0 0 0 -0.01685 0 0 0 -0.24139 0 2.3386 -0.03074 -4.32423
LEU_77 -9.14791 1.51284 2.4625 -0.47907 0.24779 0.06932 2.25426 -2.58566 -0.05836 -0.29251 -1.39881 0.12412 0 0 0 0 0 0 -0.0043 0.67269 0.59268 0 -0.22343 0 0.72952 -0.26216 -5.78647
ALA_78 -5.91598 0.3658 2.94346 -0.02286 0 0 2.32866 -2.29509 -0.01535 -0.09693 -2.34041 -0.31635 0 0 0 0 0 0 -0.06786 0 0 0 -0.33185 0 2.3386 -0.38013 -3.80628
ILE_79 -8.84596 0.8817 1.25867 -0.50959 0.58419 0.07197 2.12817 -2.26392 -0.04957 -0.14625 -1.61884 0.02271 0 0 0 0 0 0 0.00181 0.02438 0.14463 0 -0.45232 0 1.0317 -0.32985 -8.06638
LEU_80 -8.00266 0.79113 2.42478 -0.49966 0.42621 0.07442 1.96663 -2.3586 -0.02735 -0.15144 -1.6851 0.13909 0 0 0 0 0 0 0.40078 0.0838 0.27462 0 -0.27041 0 0.72952 -0.16366 -5.84791
SER_81 -7.20815 0.66727 7.09395 -0.0244 0 0.02492 3.7627 -3.37411 -0.16352 -0.92532 -3.94815 -0.30856 0 0 0 0 -0.62626 0 0.058 0.00033 0.43652 0 0.31066 0.61427 -1.1772 -0.13659 -4.92364
ALA_82 -6.46476 0.79415 2.45547 -0.022 0 0 2.17042 -2.27916 -0.02193 -0.26245 -2.1347 -0.28786 0 0 0 0 0 0 -0.0123 0 0 0 -0.19568 0 2.3386 -0.11749 -4.03968
ALA_83 -6.0175 0.38449 2.87347 -0.02061 0 0 2.18951 -2.37934 -0.04383 -0.0966 -2.45646 -0.26934 0 0 0 0 0 0 -0.01508 0 0 0 -0.06655 0 2.3386 -0.1633 -3.74256
ALA_84 -3.57783 0.35578 2.08768 -0.02268 0 0 1.24908 -1.53168 -0.00784 -0.18393 -0.54517 -0.28526 0 0 0 0 0 0 -0.00975 0 0 0 -0.15057 0 2.3386 -0.17563 -0.45918
GLN_85 -5.46264 0.38455 4.45719 -0.66634 0.07936 0.69287 1.85709 -2.19072 -0.1123 -0.30198 -2.31976 -0.28524 0 0 0 -0.90455 0 0 0.62688 0.00355 0 2.42787 -0.16153 0 -1.0644 -0.26713 -3.20723
LEU_86 -6.22178 0.93513 1.01508 -0.49106 0.39681 0.07204 1.12905 -1.53868 -0.01022 -0.1056 -0.50676 0.10991 0 0 0 0 0 0 -0.04554 0.19168 0.207 0 -0.29521 0 0.72952 -0.24927 -4.67789
GLY_87 -1.66159 0.10788 1.76699 -6e-05 0 0 0.7387 -0.87207 -0.02577 -0.18659 -0.43603 -0.31552 0 0 0 0 0 0 -0.00251 0 0 0 -1.50242 0 1.2108 0.1534 -1.0248
THR_88 -4.68455 0.62591 2.3064 -0.192 0.14883 0.06014 1.67792 -1.61265 -0.06599 -0.5131 -1.28769 -0.84427 0 0 0 -0.32426 0 0 -0.02774 0 0.30432 0 -0.69952 2.30378 -1.425 0.61693 -3.63255
THR_89 -4.14002 0.46151 3.9047 -0.11115 0.05704 0.07623 2.18911 -1.95461 -0.0976 -0.43333 -1.98658 -0.54305 0 0 0 -1.04803 0 0 -0.01983 0 0.00858 0 -0.44275 2.60012 -1.425 0.11878 -2.7859
VAL_90 -5.35008 0.63827 1.53054 -0.30343 0.22738 0.05174 1.45712 -1.658 -0.07659 -0.27535 -1.03418 -0.04956 0 0 0 0 0 0 -0.0685 0.00457 -0.01817 0 -0.29742 0 2.085 -0.28318 -3.41983
GLU_91 -4.17031 0.19567 4.24196 -0.46366 0.24665 1.25103 1.49039 -1.96915 -0.06901 -0.27102 -1.75708 -2.45829 0 0 0 0 0 0 0.2762 0.02439 0 3.8504 -0.25313 0 -2.5358 -0.37377 -2.74453
GLU_92 -6.33474 0.29936 6.38419 -0.68527 0.2472 1.16194 2.93117 -2.67507 -0.04762 -0.2896 -2.84048 -0.44378 0 0 0 -0.72377 -0.89186 0 0.24198 0.03032 0 3.26312 -0.28682 0 -2.5358 -0.56244 -3.75796
ALA_93 -5.92526 0.2191 2.03111 -0.02202 0 0 2.11367 -2.11355 -0.06236 -0.26904 -1.69203 -0.30438 0 0 0 0 0 0 0.06795 0 0 0 -0.31172 0 2.3386 -0.54737 -4.4773
VAL_94 -7.46322 1.14395 2.20157 -0.29686 0.20885 0.04775 2.31872 -2.33512 -0.05918 -0.22195 -1.99395 0.05086 0 0 0 0 0 0 -0.05688 0.22176 0.00554 0 -0.38508 0 2.085 -0.19558 -4.72379
ASN_95 -5.20502 0.13183 4.89395 -0.17824 0.03563 0.25815 2.01056 -2.39115 -0.02826 -0.14077 -1.62905 -0.23697 0 0 0 0 0 0 0.06356 0 0 1.22525 0.55025 0 -0.87355 0.29026 -1.22358
ARG_96 -7.48224 0.36286 5.43016 -0.44703 0.07518 0.20457 2.59025 -2.68968 -0.01328 -0.06612 -2.7693 0.54202 0 0 0 0 -0.89186 0 -0.01884 0.5236 1.55647 0 -0.07848 0 -1.281 0.03608 -4.41662
ALA_97 -6.17198 0.58989 2.42256 -0.0217 0 0 2.34628 -2.19137 -0.0077 -0.07133 -2.13366 -0.3065 0 0 0 0 0 0 0.02414 0 0 0 -0.22946 0 2.3386 -0.38035 -3.79258
LEU_98 -6.22474 0.6249 3.28166 -0.51217 0.42087 0.08078 1.86339 -2.09673 -0.07107 -0.24554 -1.5093 0.1543 0 0 0 0 0 0 0.61269 0.07294 0.26348 0 -0.27753 0 0.72952 -0.34088 -3.17345
ASN_99 -3.93038 0.1018 4.25021 -0.17651 0.0359 0.25544 1.93012 -1.9831 -0.02519 -0.12101 -1.52827 -0.2419 0 0 0 0 0 0 0.17425 0 0 1.13957 0.50292 0 -0.87355 -0.01766 -0.50735
LEU_100 -8.12144 1.0094 2.38018 -0.49712 0.48269 0.07054 2.34024 -2.30738 -0.06772 -0.40708 -1.90973 0.14895 0 0 0 0 0 0 0.00897 0.05614 0.31305 0 -0.26313 0 0.72952 -0.00118 -6.03511
LYS_101 -7.00422 0.87493 4.93333 -0.46211 0.10156 0.27777 2.88257 -2.53686 -0.05987 -0.17213 -2.69398 0.44568 0 0 0 0 0 0 0.23722 0.70977 1.72238 0 0.06988 0 -1.6738 0.24944 -2.09842
THR_102 -2.86819 0.09357 2.9781 -0.12071 0.06288 0.05939 0.99747 -1.45104 -0.09505 -0.30077 -0.17533 -0.80244 0 0 0 0 0 0 0.41353 0.02395 0.04925 0 -0.09041 2.31292 -1.425 0.25025 -0.08764
LYS_103 -3.80046 0.17046 4.16126 -0.43304 0.06684 0.21139 1.97697 -1.77593 -0.03188 -0.09388 -2.28541 -0.01715 0 0 0 0 -0.15328 0 0.02539 0 1.50257 0 -0.10262 0 -1.6738 -0.21596 -2.46855
LEU_104 -5.45649 0.52933 0.62257 -0.51891 0.44005 0.08568 1.13825 -1.16953 -0.01338 -0.06973 -0.87724 0.11378 0 0 0 0 0 0 0.27307 0.19518 0.04999 0 -0.23939 0 0.72952 -0.1317 -4.29896
GLY_105 -1.72707 0.08708 1.62162 -5e-05 0 0 0.80057 -0.87011 -0.02787 -0.11842 -0.41223 -0.29657 0 0 0 0 0 0 0.26302 0 0 0 -1.34133 0 1.2108 0.23197 -0.57858
VAL_106 -5.49857 0.59828 1.23424 -0.30787 0.22298 0.04677 1.27346 -1.4788 -0.06251 -0.38467 -0.79695 -0.12798 0 0 0 0 0 0 -0.02655 0.01547 0.00262 0 -0.50241 0 2.085 0.14242 -3.56508
ASP_107 -4.46104 0.40253 4.98275 -0.24986 0.09992 0.82107 2.58865 -2.27563 -0.04252 -0.27142 -4.71091 -0.55006 0 0 0 -0.50458 -0.54716 0 0.87549 0.44632 0 1.32307 -0.53973 0 -2.2837 -0.23453 -5.13136
LEU_108 -6.58163 0.97597 0.84483 -0.75025 1.03378 0.12874 1.37651 -1.56744 -0.00393 -0.05348 -0.8918 0.22122 0 0 0 0 0 0 -0.04767 0.10858 2.97426 0 -0.28083 0 0.72952 -0.21194 -1.99557
ILE_109 -7.44533 1.18111 3.05649 -0.5968 0.57299 0.12513 1.93714 -2.26577 -0.02264 -0.0792 -1.18559 0.32879 0 0 0 0 0 0 0.92235 0.04061 1.76374 0 -0.09856 0 1.0317 -0.10102 -0.83487
THR_110 -6.5614 1.79312 4.01146 -0.20971 0.20614 0.06568 2.72706 -2.42926 -0.04779 -0.12205 -3.51593 -0.10584 0 0 0 -0.50458 -0.54716 0 0.34185 0.03167 0.00505 0 -0.0049 2.29737 -1.425 0.00805 -3.98617
ALA_111 -6.12377 1.04259 2.04333 -0.02162 0 0 2.22441 -2.11935 -0.05299 -0.21834 -1.45784 -0.30144 0 0 0 0 0 0 0.19289 0 0 0 -0.15546 0 2.3386 -0.09963 -2.70863
ALA_112 -6.24611 0.37719 2.61311 -0.02319 0 0 2.33417 -2.24601 -0.00872 -0.11334 -1.96565 -0.30157 0 0 0 0 0 0 0.57925 0 0 0 -0.26829 0 2.3386 -0.36801 -3.29858
LEU_113 -9.12361 0.57512 2.59162 -0.71872 0.53603 0.19557 2.52117 -2.50563 -0.01435 -0.07685 -2.86301 0.08238 0 0 0 0 0 0 0.40388 0.01307 0.88283 0 -0.26078 0 0.72952 -0.39353 -7.42529
ALA_114 -5.64235 0.44495 2.62589 -0.02187 0 0 2.01564 -2.14393 -0.04383 -0.15258 -1.42567 -0.28394 0 0 0 0 0 0 0.04612 0 0 0 -0.24899 0 2.3386 -0.37662 -2.86857
LEU_115 -8.94282 1.06918 1.41437 -0.50533 0.51125 0.07271 2.22661 -2.22928 -0.05537 -0.13353 -1.20281 0.15888 0 0 0 0 0 0 0.13543 0.01171 0.3459 0 -0.26003 0 0.72952 -0.34589 -6.99951
LEU_116 -8.50902 1.03964 3.19421 -0.48547 0.29717 0.07366 2.15413 -2.60253 -0.06515 -0.2388 -1.69431 0.1254 0 0 0 0 0 0 0.06722 0.92803 0.33545 0 -0.26171 0 0.72952 -0.24777 -5.16031
THR_117 -8.25111 1.1475 4.56239 -0.20407 0.15146 0.06265 3.59062 -2.92048 -0.02737 -0.40916 -3.35286 -0.08199 0 0 0 0 0 0 0.09802 0.02122 0.00949 0 0.01629 2.31082 -1.425 -0.04302 -4.7446
ALA_118 -5.76369 0.4175 3.20302 -0.02126 0 0 2.28271 -2.38811 -0.04618 -0.15854 -2.14792 -0.28891 0 0 0 0 0 0 0.035 0 0 0 -0.27265 0 2.3386 -0.07942 -2.88984
ALA_119 -3.72832 0.2527 1.90887 -0.02265 0 0 1.04696 -1.43543 -0.00655 -0.06073 -0.57251 -0.2814 0 0 0 0 0 0 -0.03318 0 0 0 -0.21261 0 2.3386 -0.41208 -1.21833
LYS_120 -4.62853 0.15841 3.73002 -0.55163 0.37232 0.29875 1.44101 -1.81185 -0.14328 -0.36721 -1.37614 0.18701 0 0 0 0 0 0 0.00961 0.08501 1.5285 0 -0.16425 0 -1.6738 -0.32771 -3.23376
LEU_121 -6.48693 1.25859 0.91703 -0.75055 0.97852 0.13162 1.25445 -1.55151 -0.00797 -0.08445 -0.885 0.24767 0 0 0 0 0 0 -0.0475 0.20595 3.18547 0 -0.27659 0 0.72952 -0.19763 -1.3793
GLY_122 -1.578 0.03516 1.72738 -5e-05 0 0 0.78399 -0.87046 -0.00776 -0.138 -0.77609 -0.32953 0 0 0 0 0 0 -0.04952 0 0 0 -1.40785 0 1.2108 -0.06688 -1.46681
THR_123 -4.3633 0.30915 3.57897 -0.10783 0.0793 0.07208 1.72534 -1.8119 -0.09699 -0.63548 -1.93082 -0.40137 0 0 0 0 0 0 0.0232 0.05441 0.06002 0 -0.75648 2.2846 -1.425 0.00337 -3.33873
THR_124 -4.68645 0.26304 5.2016 -0.11301 0.07186 0.07709 3.03821 -2.36258 -0.0652 -0.33078 -2.55284 -0.5344 0 0 0 -1.80351 0 0 0.00293 0.13267 0.0156 0 -0.46846 2.28533 -1.425 -0.27936 -3.53327
VAL_125 -4.84545 0.75538 0.8471 -0.30429 0.21489 0.05186 1.35988 -1.35641 -0.04841 -0.18467 -0.30804 -0.05249 0 0 0 0 0 0 -0.0683 0 -0.02785 0 -0.31171 0 2.085 -0.29829 -2.4918
GLU_126 -5.03641 0.62277 6.04306 -0.66611 0.21626 1.11814 2.76047 -2.5349 -0.02776 -0.09154 -3.85441 -0.50263 0 0 0 0 -0.76352 0 0.03057 0 0 3.34484 -0.27285 0 -2.5358 -0.34843 -2.49825
GLU_127 -6.2696 0.53291 6.75664 -0.2098 0.02786 0.25917 3.09155 -2.85426 -0.07843 -0.71525 -2.60333 -0.44241 0 0 0 -1.80351 0 0 -0.01478 0.15661 0 3.28425 -0.25171 0 -2.5358 -0.5443 -4.21419
ALA_128 -5.59785 0.21525 2.62423 -0.02074 0 0 2.1599 -2.17361 -0.08196 -0.32867 -1.50984 -0.28361 0 0 0 0 0 0 -0.0064 0 0 0 -0.22813 0 2.3386 -0.44107 -3.33392
VAL_129 -6.74478 0.73875 1.97006 -0.30557 0.23527 0.05212 2.08397 -2.09716 -0.06187 -0.19037 -1.77309 -0.03713 0 0 0 0 0 0 -0.01853 0.03043 -0.01819 0 -0.38745 0 2.085 -0.17642 -4.61495
GLN_130 -6.27963 0.66 5.80997 -0.26587 0.03387 0.19957 2.44905 -2.63849 -0.05385 -0.49648 -2.63306 -0.37544 0 0 0 0 -0.61024 0 0.12739 0 0 2.78003 -0.10347 0 -1.0644 -0.12317 -2.58425
GLU_131 -5.62711 0.34946 4.79662 -0.44002 0.05956 0.75874 1.96694 -2.32456 -0.08213 -0.65885 -2.06517 -0.41452 0 0 0 0 0 0 0.2452 0 0 3.35714 -0.24263 0 -2.5358 -0.3308 -3.18793
ALA_132 -6.96663 1.00913 2.45301 -0.02219 0 0 2.31854 -2.36224 -0.01946 -0.21334 -1.98588 -0.2929 0 0 0 0 0 0 0.36244 0 0 0 -0.20882 0 2.3386 -0.39697 -3.98671
LEU_133 -5.87018 0.30425 3.36388 -0.51439 0.36382 0.0838 1.91721 -2.02199 -0.06301 -0.15829 -2.10911 0.15707 0 0 0 0 0 0 0.7349 0.08479 0.1436 0 -0.30695 0 0.72952 -0.39635 -3.55746
GLN_134 -5.03873 0.17946 5.34452 -0.26492 0.0276 0.19909 1.91501 -2.34946 -0.10783 -0.56687 -2.1592 -0.36731 0 0 0 0 0 0 0.18752 0 0 3.08391 0.07672 0 -1.0644 -0.20013 -1.10502
LEU_135 -8.2473 0.79996 2.21458 -0.48826 0.40948 0.07066 2.25301 -2.28255 -0.04865 -0.34031 -2.15733 0.13673 0 0 0 0 0 0 0.0213 0.42685 0.53383 0 -0.23015 0 0.72952 -0.06255 -6.26119
LYS_136 -7.65927 0.7142 5.71318 -0.484 0.0935 0.33924 2.64587 -2.74534 -0.05935 -0.18135 -2.42598 0.39465 0 0 0 0 0 0 -0.01355 0.23182 1.69549 0 0.04442 0 -1.6738 0.14566 -3.2246
THR_137 -3.10535 0.097 3.36109 -0.20691 0.17375 0.06408 1.13599 -1.5268 -0.04954 -0.20753 -0.97996 -0.19191 0 0 0 0 0 0 -0.02488 0 -0.00744 0 -0.02766 2.44587 -1.425 0.29757 -0.17764
LYS_138 -3.44998 0.11354 2.76091 -0.30788 0.02951 0.12172 1.09872 -1.34995 -0.02185 -0.15167 -0.74537 0.09138 0 0 0 0 0 0 -0.03853 0 0.97194 0 -0.07213 0 -1.6738 -0.08788 -2.71133
LEU_139 -5.27632 0.9754 0.69996 -0.776 0.97994 0.143 1.077 -1.25668 -0.016 -0.10229 -1.08463 0.24205 0 0 0 0 0 0 0.26383 0.11771 3.19397 0 -0.27652 0 0.72952 -0.28589 -0.65196
GLY_140 -1.73689 0.09051 1.65277 -5e-05 0 0 0.73664 -0.88658 -0.03119 -0.20951 -0.47445 -0.29871 0 0 0 0 0 0 0.43943 0 0 0 -1.36197 0 1.2108 0.04666 -0.82254
VAL_141 -5.74914 1.07316 2.06437 -0.29966 0.20238 0.04281 1.23664 -1.64079 -0.03828 -0.22897 -1.61991 -0.05771 0 0 0 0 0 0 0.10858 0.01958 -0.00165 0 -0.42943 0 2.085 0.23313 -2.99989
SER_142 -4.60591 0.20958 5.12027 -0.0356 0 0.06959 2.91134 -2.1786 -0.04305 -0.22838 -2.84712 -0.24442 0 0 0 -1.10301 -0.7662 0 -0.0293 0.00172 0.07385 0 -0.45844 1.73897 -1.1772 -0.20421 -3.79614
LEU_143 -6.60923 0.30877 1.20821 -0.71284 0.59496 0.19508 1.34277 -1.60543 -0.00522 -0.09191 -0.74501 0.02835 0 0 0 0 0 0 -0.06722 0.0419 1.26221 0 -0.30471 0 0.72952 -0.48124 -4.91106
ILE_144 -7.44268 1.35788 2.02111 -0.71531 1.48394 0.11345 2.17104 -2.05003 -0.02002 -0.03981 -1.5623 0.30645 0 0 0 0 0 0 0.13113 5e-05 1.43333 0 -0.37875 0 1.0317 -0.22415 -2.38297
GLU_145 -7.40644 0.86526 6.30467 -0.20958 0.02361 0.27704 3.01963 -2.88323 -0.0395 -0.1726 -4.02036 -0.43341 0 0 0 -1.10301 -0.7662 0 0.05979 0.28964 0 4.703 -0.18881 0 -2.5358 -0.24727 -4.46358
ALA_146 -6.76446 0.5948 2.37237 -0.02173 0 0 2.27406 -2.26105 -0.04552 -0.22299 -1.39525 -0.27458 0 0 0 0 0 0 0.36402 0 0 0 -0.10488 0 2.3386 -0.33547 -3.48208
LEU_147 -9.90642 0.78467 2.26868 -0.49504 0.33073 0.07616 2.5061 -2.58 -0.00462 -0.03621 -1.84394 0.11722 0 0 0 0 0 0 0.53824 0.35874 0.24408 0 -0.28388 0 0.72952 -0.26034 -7.4563
HIS_D:MP-NE2-connect_148 -8.9793 0.78681 5.07614 -0.41309 0.00659 0.35597 2.89528 -3.08308 -0.02453 -0.1376 -3.51265 -0.22773 0 0 0 0 0 0 1.09183 0.35295 0 2.5301 0.11543 0 0.13443 -0.29968 -3.33213
ILE_149 -7.28588 0.29352 2.16141 -0.51929 0.6662 0.07565 2.13437 -2.11786 -0.03521 -0.10292 -1.76768 0.03863 0 0 0 0 0 0 0.45256 0.04281 0.10226 0 -0.34843 0 1.0317 -0.17141 -5.34958
LEU_150 -8.77144 1.1233 1.35945 -0.49182 0.37494 0.07078 2.10016 -2.18159 -0.04926 -0.1416 -1.60518 0.16004 0 0 0 0 0 0 0.12661 0.2723 0.78102 0 -0.19776 0 0.72952 -0.01471 -6.35524
LEU_151 -7.33755 0.76379 3.09626 -0.50968 0.39552 0.07965 2.36292 -2.35701 -0.01426 -0.09994 -1.82123 0.16528 0 0 0 0 0 0 0.064 0.24013 0.30427 0 -0.26203 0 0.72952 -0.14734 -4.34773
THR_152 -7.6637 0.79282 4.13941 -0.20493 0.15351 0.06343 3.1254 -2.73615 -0.00994 -0.15792 -2.83616 -0.14067 0 0 0 0 0 0 0.05417 0.00278 0.00631 0 0.00651 2.3549 -1.425 -0.08088 -4.55609
ALA_153 -6.28287 0.3322 3.12957 -0.02131 0 0 2.22573 -2.46524 -0.03397 -0.08219 -2.33182 -0.28051 0 0 0 0 0 0 -0.04653 0 0 0 -0.21392 0 2.3386 -0.1222 -3.85445
ALA_154 -4.0773 0.31403 2.07324 -0.0209 0 0 1.40701 -1.65078 -0.026 -0.07702 -0.55144 -0.28497 0 0 0 0 0 0 0.09613 0 0 0 -0.06653 0 2.3386 -0.25532 -0.78124
VAL_155 -5.86345 1.0722 1.926 -0.31666 0.29952 0.05516 1.35593 -1.80993 -0.0149 -0.07032 -0.72118 -0.1145 0 0 0 0 0 0 0.13787 0.24538 -0.01555 0 -0.28227 0 2.085 -0.14212 -2.17383
LEU_156 -6.56952 0.76783 1.33425 -0.51388 0.43917 0.08035 1.13111 -1.64674 -0.00584 -0.06824 -0.50347 0.14466 0 0 0 0 0 0 -0.0326 0.02925 0.12439 0 -0.31905 0 0.72952 -0.26572 -5.14453
GLY_157 -1.72689 0.09622 1.92649 -5e-05 0 0 1.00237 -0.93911 -0.00654 -0.06197 -0.90872 -0.34276 0 0 0 0 0 0 -0.04992 0 0 0 -1.39036 0 1.2108 -0.12071 -1.31116
THR_158 -4.47349 0.85491 1.96405 -0.18354 0.15287 0.05598 1.42811 -1.45303 -0.04246 -0.32219 -1.20554 -0.7488 0 0 0 -0.33845 0 0 -0.06602 0 0.22037 0 -0.67552 2.30378 -1.425 0.49321 -3.46075
THR_159 -4.28898 0.56347 3.86719 -0.1115 0.07011 0.07683 2.35244 -1.96211 -0.07531 -0.29875 -2.32625 -0.58971 0 0 0 -0.96363 0 0 -0.02736 0.02366 0.00532 0 -0.49245 2.30248 -1.425 0.29932 -3.00024
VAL_160 -5.86171 1.00654 1.30459 -0.27832 0.21773 0.03498 1.33497 -1.67661 -0.047 -0.13754 -0.88693 0.37377 0 0 0 0 0 0 0.09905 0.05802 1.00114 0 0.0589 0 2.085 -0.20116 -1.5146
GLU_161 -3.96134 0.31755 4.01959 -0.46245 0.23267 1.24618 1.38847 -1.86767 -0.07849 -0.30181 -1.79705 -2.37502 0 0 0 0 0 0 0.31678 0.00394 0 3.86346 -0.27557 0 -2.5358 -0.38814 -2.6547
GLU_162 -6.39978 0.31356 6.3045 -0.64411 0.24933 1.07696 2.85262 -2.62724 -0.06983 -0.34999 -3.05833 -0.53445 0 0 0 -0.62518 -0.82855 0 0.22563 0.00966 0 3.19505 -0.26837 0 -2.5358 -0.4764 -4.19073
ALA_163 -5.54785 0.12278 1.90578 -0.02093 0 0 1.97726 -1.96667 -0.03906 -0.22154 -1.45349 -0.28231 0 0 0 0 0 0 0.28642 0 0 0 -0.21751 0 2.3386 -0.33747 -3.45599
VAL_164 -6.52438 0.62088 2.12101 -0.31029 0.26846 0.05348 2.12757 -2.12146 -0.03403 -0.14119 -1.72275 -0.06891 0 0 0 0 0 0 0.09619 0.15511 -0.01562 0 -0.39641 0 2.085 -0.16042 -3.96776
TYR_165 -4.79923 0.21396 3.96476 -0.9328 0.04976 0.30624 1.79414 -1.93874 -0.02818 -0.07078 -1.55108 -0.21527 0 0 0 0 0 0 0.14223 0 0 1.49396 -0.40828 0 0.96414 0.08302 -0.93213
ARG_166 -7.4543 0.57747 5.23264 -0.45053 0.06567 0.20786 2.46632 -2.57728 -0.01603 -0.08478 -3.00836 0.53015 0 0 0 0 -0.82855 0 0.05822 0.47808 1.48285 0 -0.12947 0 -1.281 -0.14566 -4.87672
ALA_167 -6.35257 0.55567 2.54359 -0.02159 0 0 2.4796 -2.29551 -0.01066 -0.09835 -2.20831 -0.30408 0 0 0 0 0 0 0.22373 0 0 0 -0.23797 0 2.3386 -0.45244 -3.84028
LEU_168 -6.07109 0.61949 3.50515 -0.49895 0.29465 0.07939 1.94472 -2.11517 -0.02104 -0.072 -2.22632 0.13747 0 0 0 0 0 0 0.56091 0.57111 0.30973 0 -0.26671 0 0.72952 -0.37951 -2.89864
LYS_169 -4.29728 0.08585 4.12177 -0.43282 0.09898 0.20066 1.85718 -1.92962 -0.09119 -0.19154 -2.78739 0.0308 0 0 0 0 0 0 -0.01775 0.18054 0.97404 0 0.03474 0 -1.6738 -0.15195 -3.98878
LEU_170 -7.88396 0.56295 2.23114 -0.75523 0.85345 0.13315 1.90348 -2.04203 -0.076 -0.40559 -1.40618 0.23176 0 0 0 0 0 0 0.53421 0.19535 2.96966 0 -0.2825 0 0.72952 -0.10345 -2.61027
LYS_171 -6.83723 0.79329 5.64242 -0.66072 0.1991 0.37864 3.015 -2.71377 -0.10978 -0.43028 -2.67741 0.09776 0 0 0 0 0 0 -0.00263 1.19525 3.38154 0 0.07049 0 -1.6738 0.02454 -0.30759
THR_172 -3.14142 0.15739 3.63543 -0.20441 0.14813 0.06334 0.98514 -1.61358 -0.06505 -0.28688 -0.98136 -0.13518 0 0 0 0 0 0 -0.0244 0.00026 -0.00175 0 -0.01136 2.28869 -1.425 0.14444 -0.46757
LYS_173 -3.92645 0.09939 2.81365 -0.43295 0.09472 0.19867 0.99862 -1.34681 -0.00927 -0.03406 -0.05587 0.06496 0 0 0 0 0 0 0.3659 0.0204 1.07834 0 0.06827 0 -1.6738 -0.02601 -1.70229
LEU_174 -5.51488 0.5126 0.44945 -0.52463 0.5459 0.08786 0.87507 -1.12695 -0.01881 -0.09211 -0.54363 0.10335 0 0 0 0 0 0 0.01848 0.03304 0.05245 0 -0.23908 0 0.72952 -0.09625 -4.74862
GLY_175 -1.87008 0.10332 1.76706 -5e-05 0 0 0.98248 -0.94168 -0.02316 -0.19751 -0.48213 -0.30485 0 0 0 0 0 0 -0.01543 0 0 0 -1.27716 0 1.2108 0.23239 -0.816
VAL_176 -5.81727 0.62932 1.64649 -0.31282 0.23047 0.0489 1.34447 -1.60001 -0.05688 -0.37613 -0.80133 -0.13579 0 0 0 0 0 0 -0.03511 0.02572 0.0071 0 -0.47849 0 2.085 0.14578 -3.45057
SER_177 -4.38692 0.15495 4.66992 -0.03664 0 0.07076 3.08324 -2.12315 -0.02949 -0.18814 -2.87613 -0.1801 0 0 0 -1.5339 -0.60238 0 -0.00622 0.03005 0.0897 0 -0.42238 1.75795 -1.1772 -0.40662 -4.1127
LEU_178 -5.39125 0.59602 0.73199 -0.50876 0.58761 0.07715 1.44318 -1.41034 -0 -0 -0.74767 0.1456 0 0 0 0 0 0 0.11347 0.04946 0.14921 0 -0.3089 0 0.72952 -0.47245 -4.21617
LEU_179 -7.05356 1.33218 1.16214 -0.72725 0.61421 0.21445 1.38754 -1.70413 -0.01781 -0.04316 -0.65638 0.05953 0 0 0 0 0 0 0.88216 0.13468 0.69651 0 -0.24108 0 0.72952 -0.27943 -3.50989
GLN_180 -7.03091 0.25979 5.9999 -0.26163 0.03771 0.21732 3.81047 -2.95018 -0.05228 -0.21873 -4.01085 -0.35482 0 0 0 -1.5339 -1.63393 0 0.2285 0.4415 0 2.85192 0.00047 0 -1.0644 -0.14366 -5.40769
ALA_181 -6.45606 0.59698 2.74926 -0.0223 0 0 2.30447 -2.31252 -0.04534 -0.23929 -1.79547 -0.29519 0 0 0 0 0 0 0.0806 0 0 0 -0.17667 0 2.3386 -0.28003 -3.55295
ALA_182 -5.85674 0.70348 3.3623 -0.02147 0 0 2.72486 -2.37408 -0.01673 -0.12222 -2.14757 -0.28687 0 0 0 0 0 0 0.53032 0 0 0 -0.19206 0 2.3386 -0.38373 -1.74192
ALA_183 -5.81523 0.40936 2.14204 -0.02344 0 0 2.10818 -2.02729 -0.0245 -0.09385 -1.68847 -0.29577 0 0 0 0 0 0 0.59078 0 0 0 -0.38311 0 2.3386 -0.47124 -3.23395
ILE_184 -8.34803 1.3017 1.7306 -0.51704 0.66649 0.0744 2.28183 -2.15079 -0.05204 -0.1175 -1.43901 0.04134 0 0 0 0 0 0 0.15569 0.01222 0.10156 0 -0.37186 0 1.0317 -0.34703 -5.94576
LEU_185 -8.62875 1.0673 1.56582 -0.5073 0.50987 0.06941 1.97159 -2.17194 -0.05326 -0.13839 -1.45079 0.19845 0 0 0 0 0 0 0.57452 0.57308 0.28889 0 -0.26912 0 0.72952 -0.18768 -5.85877
ILE_186 -9.58143 1.1268 3.14617 -0.51001 0.58729 0.07194 2.90679 -2.72371 -0.05176 -0.29224 -2.33915 0.09109 0 0 0 0 0 0 0.07583 0.16058 0.07711 0 -0.4778 0 1.0317 -0.11233 -6.81316
LEU_187 -10.6098 2.13246 2.40801 -0.71404 0.37106 0.18832 2.65835 -2.68625 -0.02127 -0.26254 -2.08745 0.09491 0 0 0 0 0 0 0.09057 0.1431 0.30882 0 -0.14582 0 0.72952 0.17542 -7.22666
ALA_188 -6.62243 0.85339 3.26763 -0.02151 0 0 2.36845 -2.62249 -0.03665 -0.07855 -2.44321 -0.26976 0 0 0 0 0 0 -0.0311 0 0 0 -0.16525 0 2.3386 0.02958 -3.43329
ALA_189 -3.87805 0.56336 2.09512 -0.02135 0 0 1.29392 -1.55178 -0.01175 -0.03024 -0.45193 -0.29837 0 0 0 0 0 0 -0.04758 0 0 0 -0.17443 0 2.3386 -0.29918 -0.47364
ARG_190 -6.85745 0.47769 5.29038 -0.73536 0.5139 0.36552 2.61016 -2.58469 -0.09858 -0.27344 -4.74705 0.53204 0 0 0 0 -1.25164 0 0.57774 0.33375 2.61315 0 -0.15514 0 -1.281 -0.32891 -4.99892
LEU_191 -6.46166 0.70216 1.23053 -0.51826 0.69811 0.08014 0.98537 -1.57978 -0.02236 -0.18324 -0.4564 0.14831 0 0 0 0 0 0 -0.04182 0.07364 0.16006 0 -0.28803 0 0.72952 -0.24159 -4.98531
GLY_192 -1.69239 0.07389 1.83219 -6e-05 0 0 0.90285 -0.90009 -0.02414 -0.17533 -0.69571 -0.31776 0 0 0 0 0 0 -0.08931 0 0 0 -1.49131 0 1.2108 0.16398 -1.20237
THR_193 -4.82524 0.84908 2.07949 -0.18527 0.14699 0.05768 1.66539 -1.6148 -0.0244 -0.28785 -1.22756 -0.80339 0 0 0 -0.28285 0 0 -0.06615 0 0.29716 0 -0.69852 2.30378 -1.425 0.61064 -3.43082
THR_194 -4.17386 0.59756 3.81379 -0.1145 0.0695 0.08004 2.32178 -1.97914 -0.05092 -0.23049 -2.26682 -0.5816 0 0 0 -0.98257 0 0 0.1245 0.12311 0.00752 0 -0.49361 2.301 -1.425 0.16346 -2.69626
VAL_195 -5.60429 0.74293 1.37408 -0.30601 0.24794 0.05298 1.29733 -1.62223 -0.08164 -0.20836 -0.7401 -0.08752 0 0 0 0 0 0 -0.06198 0.08625 -0.01098 0 -0.31592 0 2.085 -0.22907 -3.3816
GLU_196 -3.84104 0.07114 4.82336 -0.46796 0.25994 1.26698 1.43422 -2.07962 -0.14506 -0.38322 -2.65047 -2.40922 0 0 0 0 0 0 0.13794 0.04902 0 3.97074 -0.2359 0 -2.5358 -0.28522 -3.0202
GLN_197 -5.87255 0.30686 5.88395 -0.94816 0.2205 1.05446 2.85922 -2.54546 -0.09005 -0.56201 -2.04239 -1.03973 0 0 0 -0.69972 -0.73129 0 0.10784 0 0 3.86946 -0.19495 0 -1.0644 -0.38663 -1.87504
ALA_198 -6.4032 0.71563 2.12852 -0.02278 0 0 2.23239 -2.20235 -0.0291 -0.17456 -1.68385 -0.29272 0 0 0 0 0 0 0.34123 0 0 0 -0.24222 0 2.3386 -0.36178 -3.65618
VAL_199 -6.46399 0.66123 1.71039 -0.31164 0.27704 0.05395 2.01315 -1.97828 -0.05115 -0.14763 -1.70465 -0.06517 0 0 0 0 0 0 0.0223 0.00474 -0.02807 0 -0.28045 0 2.085 -0.27056 -4.47379
GLU_200 -5.51554 0.45041 5.38699 -0.33554 0.05693 0.33024 2.24231 -2.41734 -0.08767 -0.52215 -2.1564 -0.54047 0 0 0 0 -0.73129 0 0.09735 0 0 4.00746 -0.25414 0 -2.5358 -0.36306 -2.8877
ARG_201 -6.90841 0.23552 4.6395 -1.1007 0.46628 0.67333 2.18668 -2.45947 -0.03242 -0.26993 -1.67424 0.46143 0 0 0 0 0 0 0.03922 0.16283 3.52699 0 -0.06715 0 -1.281 -0.4461 -1.84764
ALA_202 -6.47723 0.50217 2.37459 -0.02203 0 0 2.23558 -2.22508 -0.02102 -0.21243 -2.00782 -0.29012 0 0 0 0 0 0 0.04372 0 0 0 -0.13642 0 2.3386 -0.30414 -4.20163
LEU_203 -6.50291 0.54562 3.72007 -0.50035 0.34081 0.0763 2.14662 -2.20228 -0.05438 -0.16665 -2.13049 0.14316 0 0 0 0 0 0 0.22103 0.26765 0.29295 0 -0.27143 0 0.72952 -0.29181 -3.63657
GLN_204 -5.0658 0.39394 5.095 -0.25644 0.03654 0.18774 1.97548 -2.26882 -0.05576 -0.37446 -2.26164 -0.34781 0 0 0 0 0 0 0.22495 0 0 2.44345 -0.07743 0 -1.0644 -0.24032 -1.65578
LEU_205 -8.69805 1.24945 1.90176 -0.70469 0.55814 0.1832 2.06539 -2.2085 -0.03704 -0.23018 -1.38222 0.06155 0 0 0 0 0 0 0.1378 0.15781 1.00933 0 -0.27909 0 0.72952 -0.23415 -5.71997
LYS_206 -7.69201 0.66623 5.54469 -0.69264 0.22152 0.52361 2.09658 -2.6351 -0.04584 -0.17077 -0.93453 0.43559 0 0 0 0 0 0 0.09963 0.44743 3.229 0 0.02584 0 -1.6738 -0.2158 -0.77039
THR_207 -3.00976 0.10081 3.49953 -0.20485 0.15138 0.06388 1.15016 -1.57432 -0.05217 -0.25796 -0.68122 -0.23397 0 0 0 0 0 0 -0.01639 0 0.00906 0 -0.00079 2.44587 -1.425 -0.0398 -0.07552
LYS_208 -3.69834 0.11287 3.55684 -0.43586 0.08538 0.2072 1.61707 -1.59949 -0.11493 -0.17176 -1.89155 0.03894 0 0 0 0 0 0 -0.03126 0.00895 1.24887 0 0.03239 0 -1.6738 -0.10978 -2.81827
LEU_209 -5.57352 0.68352 0.83999 -0.48454 0.45545 0.04788 0.92913 -1.31341 -0.01698 -0.12512 -0.55489 0.23036 0 0 0 0 0 0 -0.01588 0.01854 0.06501 0 -0.26656 0 0.72952 -0.39727 -4.74878
GLY:CtermProteinFull_210 -0.63886 0.02375 0.4247 -0.00122 0 0 0.07257 -0.24838 -0.00638 -0.02186 -0.16581 0.0325 0 0 0 0 0 0 0 0 0 0 0 0 1.2108 -0.23602 0.44578
HRR:MP-FE1-connect_211 -21.9195 3.71063 0.50365 -15.5226 3.95557 0.79476 4.4256 -4.21374 -0.02286 -0.39568 -15.2748 1.20938 0 0 0 0 -3.077 0 0 0 0 0 0 0 0 0 -45.8266
#END_POSE_ENERGIES_TABLE correct_surface_True/006_008_UM_159_H148_areda15_HMM_onlyH_1__DE_4_HRR_DE_6.pdb
