# Supplementary material for: Design of Heme Enzymes with a Tunable Substrate Binding Pocket Adjacent to an Open Metal Coordination Site
Source: J Am Chem Soc. 2023 Jun 21;145(26):14307–15. doi: 10.1021/jacs.3c02742 (PMC10326885; doi:10.1021/jacs.3c02742)
Supplement: Supplementary file 3 — ja3c02742_si_003.zip [file ja3c02742_si_003.zip › carbene_transferase_design_models/dnHEM1-10_RR.pdb]

HEADER                                            12-JAN-23   XXXX              
EXPDTA    THEORETICAL MODEL                                                     
REMARK 220                                                                      
REMARK 220 EXPERIMENTAL DETAILS                                                 
REMARK 220  EXPERIMENT TYPE                : THEORETICAL MODELLING              
REMARK 220  DATE OF DATA COLLECTION        : 12-JAN-23                          
REMARK 220                                                                      
REMARK 220 REMARK: MODEL GENERATED BY ROSETTA                                   
REMARK 220  VERSION 2020.50+release.1295438                                     
HETNAM     HRR B 211  HRR                                                       
LINK         NE2 HIS A 148                FE1  HRR B 211                  2.42  
ATOM      1  N   VAL A   1       8.021 -32.838  14.640  1.00  0.00           N  
ATOM      2  CA  VAL A   1       6.967 -32.124  13.922  1.00  0.00           C  
ATOM      3  C   VAL A   1       5.585 -32.309  14.544  1.00  0.00           C  
ATOM      4  O   VAL A   1       5.110 -33.429  14.701  1.00  0.00           O  
ATOM      5  CB  VAL A   1       6.922 -32.599  12.457  1.00  0.00           C  
ATOM      6  CG1 VAL A   1       5.775 -31.929  11.716  1.00  0.00           C  
ATOM      7  CG2 VAL A   1       8.250 -32.304  11.777  1.00  0.00           C  
ATOM      8 1H   VAL A   1       8.899 -32.680  14.188  1.00  0.00           H  
ATOM      9 2H   VAL A   1       8.067 -32.506  15.582  1.00  0.00           H  
ATOM     10 3H   VAL A   1       7.819 -33.817  14.642  1.00  0.00           H  
ATOM     11  HA  VAL A   1       7.195 -31.058  13.943  1.00  0.00           H  
ATOM     12  HB  VAL A   1       6.733 -33.671  12.439  1.00  0.00           H  
ATOM     13 1HG1 VAL A   1       5.756 -32.276  10.682  1.00  0.00           H  
ATOM     14 2HG1 VAL A   1       4.831 -32.184  12.200  1.00  0.00           H  
ATOM     15 3HG1 VAL A   1       5.911 -30.848  11.733  1.00  0.00           H  
ATOM     16 1HG2 VAL A   1       8.211 -32.643  10.742  1.00  0.00           H  
ATOM     17 2HG2 VAL A   1       8.439 -31.231  11.801  1.00  0.00           H  
ATOM     18 3HG2 VAL A   1       9.051 -32.827  12.299  1.00  0.00           H  
ATOM     19  N   SER A   2       4.929 -31.205  14.881  1.00  0.00           N  
ATOM     20  CA  SER A   2       3.604 -31.297  15.469  1.00  0.00           C  
ATOM     21  C   SER A   2       2.508 -31.350  14.402  1.00  0.00           C  
ATOM     22  O   SER A   2       2.752 -31.099  13.213  1.00  0.00           O  
ATOM     23  CB  SER A   2       3.369 -30.115  16.390  1.00  0.00           C  
ATOM     24  OG  SER A   2       3.280 -28.922  15.663  1.00  0.00           O  
ATOM     25  H   SER A   2       5.340 -30.296  14.731  1.00  0.00           H  
ATOM     26  HA  SER A   2       3.532 -32.234  16.020  1.00  0.00           H  
ATOM     27 1HB  SER A   2       2.449 -30.271  16.954  1.00  0.00           H  
ATOM     28 2HB  SER A   2       4.185 -30.047  17.108  1.00  0.00           H  
ATOM     29  HG  SER A   2       3.237 -28.218  16.314  1.00  0.00           H  
ATOM     30  N   LEU A   3       1.132 -31.697  14.834  1.00  0.00           N  
ATOM     31  CA  LEU A   3      -0.019 -31.673  13.962  1.00  0.00           C  
ATOM     32  C   LEU A   3      -0.175 -30.288  13.369  1.00  0.00           C  
ATOM     33  O   LEU A   3      -0.513 -30.140  12.207  1.00  0.00           O  
ATOM     34  CB  LEU A   3      -1.289 -32.065  14.728  1.00  0.00           C  
ATOM     35  CG  LEU A   3      -2.591 -32.038  13.919  1.00  0.00           C  
ATOM     36  CD1 LEU A   3      -2.517 -33.070  12.801  1.00  0.00           C  
ATOM     37  CD2 LEU A   3      -3.769 -32.315  14.842  1.00  0.00           C  
ATOM     38  H   LEU A   3       1.011 -31.938  15.809  1.00  0.00           H  
ATOM     39  HA  LEU A   3       0.128 -32.408  13.173  1.00  0.00           H  
ATOM     40 1HB  LEU A   3      -1.162 -33.073  15.117  1.00  0.00           H  
ATOM     41 2HB  LEU A   3      -1.410 -31.385  15.572  1.00  0.00           H  
ATOM     42  HG  LEU A   3      -2.713 -31.056  13.459  1.00  0.00           H  
ATOM     43 1HD1 LEU A   3      -3.442 -33.050  12.226  1.00  0.00           H  
ATOM     44 2HD1 LEU A   3      -1.678 -32.836  12.147  1.00  0.00           H  
ATOM     45 3HD1 LEU A   3      -2.377 -34.061  13.231  1.00  0.00           H  
ATOM     46 1HD2 LEU A   3      -4.696 -32.295  14.266  1.00  0.00           H  
ATOM     47 2HD2 LEU A   3      -3.648 -33.296  15.300  1.00  0.00           H  
ATOM     48 3HD2 LEU A   3      -3.809 -31.553  15.619  1.00  0.00           H  
ATOM     49  N   ASP A   4      -0.022 -29.070  14.191  1.00  0.00           N  
ATOM     50  CA  ASP A   4      -0.135 -27.690  13.759  1.00  0.00           C  
ATOM     51  C   ASP A   4       0.850 -27.331  12.640  1.00  0.00           C  
ATOM     52  O   ASP A   4       0.501 -26.627  11.694  1.00  0.00           O  
ATOM     53  CB  ASP A   4       0.081 -26.756  14.953  1.00  0.00           C  
ATOM     54  CG  ASP A   4      -1.075 -26.784  15.943  1.00  0.00           C  
ATOM     55  OD1 ASP A   4      -2.116 -27.290  15.598  1.00  0.00           O  
ATOM     56  OD2 ASP A   4      -0.906 -26.297  17.036  1.00  0.00           O  
ATOM     57  H   ASP A   4       0.195 -29.268  15.158  1.00  0.00           H  
ATOM     58  HA  ASP A   4      -1.140 -27.540  13.362  1.00  0.00           H  
ATOM     59 1HB  ASP A   4       0.994 -27.038  15.475  1.00  0.00           H  
ATOM     60 2HB  ASP A   4       0.209 -25.734  14.596  1.00  0.00           H  
ATOM     61  N   GLU A   5       2.191 -27.814  12.776  1.00  0.00           N  
ATOM     62  CA  GLU A   5       3.202 -27.565  11.747  1.00  0.00           C  
ATOM     63  C   GLU A   5       2.799 -28.229  10.435  1.00  0.00           C  
ATOM     64  O   GLU A   5       2.891 -27.622   9.369  1.00  0.00           O  
ATOM     65  CB  GLU A   5       4.571 -28.082  12.196  1.00  0.00           C  
ATOM     66  CG  GLU A   5       5.699 -27.813  11.209  1.00  0.00           C  
ATOM     67  CD  GLU A   5       7.047 -28.219  11.737  1.00  0.00           C  
ATOM     68  OE1 GLU A   5       7.116 -28.657  12.860  1.00  0.00           O  
ATOM     69  OE2 GLU A   5       8.008 -28.091  11.016  1.00  0.00           O  
ATOM     70  H   GLU A   5       2.460 -28.290  13.624  1.00  0.00           H  
ATOM     71  HA  GLU A   5       3.278 -26.489  11.592  1.00  0.00           H  
ATOM     72 1HB  GLU A   5       4.841 -27.620  13.146  1.00  0.00           H  
ATOM     73 2HB  GLU A   5       4.518 -29.158  12.358  1.00  0.00           H  
ATOM     74 1HG  GLU A   5       5.501 -28.362  10.289  1.00  0.00           H  
ATOM     75 2HG  GLU A   5       5.713 -26.751  10.970  1.00  0.00           H  
ATOM     76  N   ALA A   6       2.360 -29.481  10.522  1.00  0.00           N  
ATOM     77  CA  ALA A   6       1.904 -30.222   9.351  1.00  0.00           C  
ATOM     78  C   ALA A   6       0.714 -29.533   8.689  1.00  0.00           C  
ATOM     79  O   ALA A   6       0.587 -29.540   7.461  1.00  0.00           O  
ATOM     80  CB  ALA A   6       1.530 -31.627   9.737  1.00  0.00           C  
ATOM     81  H   ALA A   6       2.347 -29.931  11.425  1.00  0.00           H  
ATOM     82  HA  ALA A   6       2.721 -30.257   8.629  1.00  0.00           H  
ATOM     83 1HB  ALA A   6       1.190 -32.170   8.854  1.00  0.00           H  
ATOM     84 2HB  ALA A   6       2.400 -32.130  10.160  1.00  0.00           H  
ATOM     85 3HB  ALA A   6       0.731 -31.601  10.478  1.00  0.00           H  
ATOM     86  N   ILE A   7      -0.358 -28.912   9.481  1.00  0.00           N  
ATOM     87  CA  ILE A   7      -1.508 -28.150   8.991  1.00  0.00           C  
ATOM     88  C   ILE A   7      -1.029 -26.885   8.293  1.00  0.00           C  
ATOM     89  O   ILE A   7      -1.506 -26.544   7.211  1.00  0.00           O  
ATOM     90  CB  ILE A   7      -2.468 -27.781  10.137  1.00  0.00           C  
ATOM     91  CG1 ILE A   7      -3.150 -29.036  10.687  1.00  0.00           C  
ATOM     92  CG2 ILE A   7      -3.503 -26.774   9.660  1.00  0.00           C  
ATOM     93  CD1 ILE A   7      -3.836 -28.825  12.018  1.00  0.00           C  
ATOM     94  H   ILE A   7      -0.248 -29.051  10.477  1.00  0.00           H  
ATOM     95  HA  ILE A   7      -2.036 -28.768   8.264  1.00  0.00           H  
ATOM     96  HB  ILE A   7      -1.901 -27.344  10.959  1.00  0.00           H  
ATOM     97 1HG1 ILE A   7      -3.893 -29.389   9.972  1.00  0.00           H  
ATOM     98 2HG1 ILE A   7      -2.411 -29.829  10.808  1.00  0.00           H  
ATOM     99 1HG2 ILE A   7      -4.173 -26.525  10.482  1.00  0.00           H  
ATOM    100 2HG2 ILE A   7      -3.000 -25.871   9.315  1.00  0.00           H  
ATOM    101 3HG2 ILE A   7      -4.078 -27.204   8.840  1.00  0.00           H  
ATOM    102 1HD1 ILE A   7      -4.295 -29.758  12.342  1.00  0.00           H  
ATOM    103 2HD1 ILE A   7      -3.102 -28.504  12.758  1.00  0.00           H  
ATOM    104 3HD1 ILE A   7      -4.604 -28.060  11.913  1.00  0.00           H  
ATOM    105  N   ILE A   8      -0.087 -26.193   8.919  1.00  0.00           N  
ATOM    106  CA  ILE A   8       0.397 -24.949   8.336  1.00  0.00           C  
ATOM    107  C   ILE A   8       1.058 -25.245   6.977  1.00  0.00           C  
ATOM    108  O   ILE A   8       0.793 -24.564   5.986  1.00  0.00           O  
ATOM    109  CB  ILE A   8       1.399 -24.249   9.273  1.00  0.00           C  
ATOM    110  CG1 ILE A   8       0.683 -23.716  10.516  1.00  0.00           C  
ATOM    111  CG2 ILE A   8       2.113 -23.123   8.542  1.00  0.00           C  
ATOM    112  CD1 ILE A   8       1.618 -23.309  11.632  1.00  0.00           C  
ATOM    113  H   ILE A   8       0.303 -26.511   9.793  1.00  0.00           H  
ATOM    114  HA  ILE A   8      -0.452 -24.285   8.181  1.00  0.00           H  
ATOM    115  HB  ILE A   8       2.138 -24.970   9.620  1.00  0.00           H  
ATOM    116 1HG1 ILE A   8       0.079 -22.850  10.245  1.00  0.00           H  
ATOM    117 2HG1 ILE A   8       0.005 -24.478  10.901  1.00  0.00           H  
ATOM    118 1HG2 ILE A   8       2.816 -22.638   9.218  1.00  0.00           H  
ATOM    119 2HG2 ILE A   8       2.653 -23.529   7.687  1.00  0.00           H  
ATOM    120 3HG2 ILE A   8       1.381 -22.392   8.195  1.00  0.00           H  
ATOM    121 1HD1 ILE A   8       1.037 -22.943  12.479  1.00  0.00           H  
ATOM    122 2HD1 ILE A   8       2.209 -24.172  11.944  1.00  0.00           H  
ATOM    123 3HD1 ILE A   8       2.283 -22.522  11.281  1.00  0.00           H  
ATOM    124  N   ILE A   9       1.930 -26.273   6.929  1.00  0.00           N  
ATOM    125  CA  ILE A   9       2.666 -26.590   5.709  1.00  0.00           C  
ATOM    126  C   ILE A   9       1.722 -26.919   4.544  1.00  0.00           C  
ATOM    127  O   ILE A   9       1.931 -26.453   3.413  1.00  0.00           O  
ATOM    128  CB  ILE A   9       3.623 -27.772   5.945  1.00  0.00           C  
ATOM    129  CG1 ILE A   9       4.749 -27.365   6.899  1.00  0.00           C  
ATOM    130  CG2 ILE A   9       4.193 -28.268   4.625  1.00  0.00           C  
ATOM    131  CD1 ILE A   9       5.525 -28.535   7.462  1.00  0.00           C  
ATOM    132  H   ILE A   9       2.097 -26.819   7.761  1.00  0.00           H  
ATOM    133  HA  ILE A   9       3.221 -25.705   5.401  1.00  0.00           H  
ATOM    134  HB  ILE A   9       3.083 -28.587   6.426  1.00  0.00           H  
ATOM    135 1HG1 ILE A   9       5.448 -26.711   6.379  1.00  0.00           H  
ATOM    136 2HG1 ILE A   9       4.333 -26.800   7.733  1.00  0.00           H  
ATOM    137 1HG2 ILE A   9       4.867 -29.104   4.810  1.00  0.00           H  
ATOM    138 2HG2 ILE A   9       3.379 -28.595   3.978  1.00  0.00           H  
ATOM    139 3HG2 ILE A   9       4.740 -27.461   4.139  1.00  0.00           H  
ATOM    140 1HD1 ILE A   9       6.305 -28.166   8.129  1.00  0.00           H  
ATOM    141 2HD1 ILE A   9       4.849 -29.185   8.018  1.00  0.00           H  
ATOM    142 3HD1 ILE A   9       5.980 -29.095   6.647  1.00  0.00           H  
ATOM    143  N   LEU A  10       0.578 -27.787   4.768  1.00  0.00           N  
ATOM    144  CA  LEU A  10      -0.409 -28.102   3.744  1.00  0.00           C  
ATOM    145  C   LEU A  10      -1.205 -26.851   3.314  1.00  0.00           C  
ATOM    146  O   LEU A  10      -1.580 -26.695   2.139  1.00  0.00           O  
ATOM    147  CB  LEU A  10      -1.370 -29.179   4.266  1.00  0.00           C  
ATOM    148  CG  LEU A  10      -0.764 -30.576   4.453  1.00  0.00           C  
ATOM    149  CD1 LEU A  10      -1.728 -31.445   5.248  1.00  0.00           C  
ATOM    150  CD2 LEU A  10      -0.470 -31.189   3.091  1.00  0.00           C  
ATOM    151  H   LEU A  10       0.495 -28.210   5.682  1.00  0.00           H  
ATOM    152  HA  LEU A  10       0.115 -28.461   2.859  1.00  0.00           H  
ATOM    153 1HB  LEU A  10      -1.764 -28.856   5.228  1.00  0.00           H  
ATOM    154 2HB  LEU A  10      -2.202 -29.270   3.568  1.00  0.00           H  
ATOM    155  HG  LEU A  10       0.162 -30.497   5.023  1.00  0.00           H  
ATOM    156 1HD1 LEU A  10      -1.299 -32.438   5.381  1.00  0.00           H  
ATOM    157 2HD1 LEU A  10      -1.906 -30.994   6.224  1.00  0.00           H  
ATOM    158 3HD1 LEU A  10      -2.671 -31.529   4.709  1.00  0.00           H  
ATOM    159 1HD2 LEU A  10      -0.039 -32.181   3.225  1.00  0.00           H  
ATOM    160 2HD2 LEU A  10      -1.395 -31.268   2.521  1.00  0.00           H  
ATOM    161 3HD2 LEU A  10       0.235 -30.556   2.552  1.00  0.00           H  
ATOM    162  N   ILE A  11      -1.630 -25.830   4.321  1.00  0.00           N  
ATOM    163  CA  ILE A  11      -2.314 -24.599   3.968  1.00  0.00           C  
ATOM    164  C   ILE A  11      -1.430 -23.725   3.092  1.00  0.00           C  
ATOM    165  O   ILE A  11      -1.900 -23.115   2.131  1.00  0.00           O  
ATOM    166  CB  ILE A  11      -2.729 -23.819   5.229  1.00  0.00           C  
ATOM    167  CG1 ILE A  11      -3.834 -24.567   5.980  1.00  0.00           C  
ATOM    168  CG2 ILE A  11      -3.186 -22.416   4.860  1.00  0.00           C  
ATOM    169  CD1 ILE A  11      -4.106 -24.025   7.365  1.00  0.00           C  
ATOM    170  H   ILE A  11      -1.409 -26.010   5.289  1.00  0.00           H  
ATOM    171  HA  ILE A  11      -3.205 -24.859   3.397  1.00  0.00           H  
ATOM    172  HB  ILE A  11      -1.880 -23.748   5.909  1.00  0.00           H  
ATOM    173 1HG1 ILE A  11      -4.760 -24.518   5.407  1.00  0.00           H  
ATOM    174 2HG1 ILE A  11      -3.564 -25.619   6.073  1.00  0.00           H  
ATOM    175 1HG2 ILE A  11      -3.476 -21.879   5.763  1.00  0.00           H  
ATOM    176 2HG2 ILE A  11      -2.372 -21.886   4.369  1.00  0.00           H  
ATOM    177 3HG2 ILE A  11      -4.039 -22.478   4.185  1.00  0.00           H  
ATOM    178 1HD1 ILE A  11      -4.901 -24.606   7.833  1.00  0.00           H  
ATOM    179 2HD1 ILE A  11      -3.200 -24.097   7.968  1.00  0.00           H  
ATOM    180 3HD1 ILE A  11      -4.413 -22.983   7.294  1.00  0.00           H  
ATOM    181  N   VAL A  12       0.004 -23.525   3.433  1.00  0.00           N  
ATOM    182  CA  VAL A  12       0.985 -22.757   2.652  1.00  0.00           C  
ATOM    183  C   VAL A  12       1.194 -23.313   1.243  1.00  0.00           C  
ATOM    184  O   VAL A  12       1.255 -22.562   0.272  1.00  0.00           O  
ATOM    185  CB  VAL A  12       2.339 -22.739   3.385  1.00  0.00           C  
ATOM    186  CG1 VAL A  12       3.428 -22.184   2.478  1.00  0.00           C  
ATOM    187  CG2 VAL A  12       2.228 -21.915   4.659  1.00  0.00           C  
ATOM    188  H   VAL A  12       0.296 -23.965   4.293  1.00  0.00           H  
ATOM    189  HA  VAL A  12       0.605 -21.741   2.539  1.00  0.00           H  
ATOM    190  HB  VAL A  12       2.620 -23.761   3.636  1.00  0.00           H  
ATOM    191 1HG1 VAL A  12       4.379 -22.178   3.012  1.00  0.00           H  
ATOM    192 2HG1 VAL A  12       3.515 -22.810   1.590  1.00  0.00           H  
ATOM    193 3HG1 VAL A  12       3.172 -21.167   2.183  1.00  0.00           H  
ATOM    194 1HG2 VAL A  12       3.189 -21.907   5.172  1.00  0.00           H  
ATOM    195 2HG2 VAL A  12       1.941 -20.894   4.408  1.00  0.00           H  
ATOM    196 3HG2 VAL A  12       1.472 -22.354   5.311  1.00  0.00           H  
ATOM    197  N   ALA A  13       1.353 -24.733   1.037  1.00  0.00           N  
ATOM    198  CA  ALA A  13       1.439 -25.321  -0.293  1.00  0.00           C  
ATOM    199  C   ALA A  13       0.197 -25.062  -1.130  1.00  0.00           C  
ATOM    200  O   ALA A  13       0.298 -24.804  -2.337  1.00  0.00           O  
ATOM    201  CB  ALA A  13       1.669 -26.816  -0.196  1.00  0.00           C  
ATOM    202  H   ALA A  13       1.416 -25.334   1.846  1.00  0.00           H  
ATOM    203  HA  ALA A  13       2.287 -24.867  -0.808  1.00  0.00           H  
ATOM    204 1HB  ALA A  13       1.732 -27.241  -1.197  1.00  0.00           H  
ATOM    205 2HB  ALA A  13       2.600 -27.006   0.339  1.00  0.00           H  
ATOM    206 3HB  ALA A  13       0.842 -27.276   0.344  1.00  0.00           H  
ATOM    207  N   ALA A  14      -1.058 -25.145  -0.482  1.00  0.00           N  
ATOM    208  CA  ALA A  14      -2.304 -24.880  -1.213  1.00  0.00           C  
ATOM    209  C   ALA A  14      -2.342 -23.441  -1.706  1.00  0.00           C  
ATOM    210  O   ALA A  14      -2.852 -23.160  -2.793  1.00  0.00           O  
ATOM    211  CB  ALA A  14      -3.508 -25.176  -0.329  1.00  0.00           C  
ATOM    212  H   ALA A  14      -1.103 -25.390   0.495  1.00  0.00           H  
ATOM    213  HA  ALA A  14      -2.335 -25.537  -2.081  1.00  0.00           H  
ATOM    214 1HB  ALA A  14      -4.425 -24.974  -0.884  1.00  0.00           H  
ATOM    215 2HB  ALA A  14      -3.489 -26.223  -0.026  1.00  0.00           H  
ATOM    216 3HB  ALA A  14      -3.473 -24.543   0.555  1.00  0.00           H  
ATOM    217  N   LYS A  15      -1.875 -22.374  -0.870  1.00  0.00           N  
ATOM    218  CA  LYS A  15      -1.819 -20.964  -1.212  1.00  0.00           C  
ATOM    219  C   LYS A  15      -0.723 -20.679  -2.245  1.00  0.00           C  
ATOM    220  O   LYS A  15      -0.907 -19.851  -3.139  1.00  0.00           O  
ATOM    221  CB  LYS A  15      -1.592 -20.125   0.047  1.00  0.00           C  
ATOM    222  CG  LYS A  15      -2.798 -20.044   0.974  1.00  0.00           C  
ATOM    223  CD  LYS A  15      -2.472 -19.260   2.236  1.00  0.00           C  
ATOM    224  CE  LYS A  15      -3.696 -19.113   3.129  1.00  0.00           C  
ATOM    225  NZ  LYS A  15      -4.545 -17.960   2.724  1.00  0.00           N  
ATOM    226  H   LYS A  15      -1.625 -22.664   0.065  1.00  0.00           H  
ATOM    227  HA  LYS A  15      -2.771 -20.681  -1.662  1.00  0.00           H  
ATOM    228 1HB  LYS A  15      -0.760 -20.540   0.616  1.00  0.00           H  
ATOM    229 2HB  LYS A  15      -1.320 -19.109  -0.238  1.00  0.00           H  
ATOM    230 1HG  LYS A  15      -3.624 -19.556   0.456  1.00  0.00           H  
ATOM    231 2HG  LYS A  15      -3.111 -21.050   1.252  1.00  0.00           H  
ATOM    232 1HD  LYS A  15      -1.687 -19.774   2.792  1.00  0.00           H  
ATOM    233 2HD  LYS A  15      -2.111 -18.268   1.965  1.00  0.00           H  
ATOM    234 1HE  LYS A  15      -4.293 -20.023   3.080  1.00  0.00           H  
ATOM    235 2HE  LYS A  15      -3.378 -18.968   4.161  1.00  0.00           H  
ATOM    236 1HZ  LYS A  15      -5.343 -17.897   3.339  1.00  0.00           H  
ATOM    237 2HZ  LYS A  15      -4.006 -17.107   2.783  1.00  0.00           H  
ATOM    238 3HZ  LYS A  15      -4.862 -18.092   1.774  1.00  0.00           H  
ATOM    239  N   LEU A  16       0.417 -21.356  -2.132  1.00  0.00           N  
ATOM    240  CA  LEU A  16       1.465 -21.179  -3.130  1.00  0.00           C  
ATOM    241  C   LEU A  16       1.063 -21.775  -4.468  1.00  0.00           C  
ATOM    242  O   LEU A  16       1.467 -21.289  -5.528  1.00  0.00           O  
ATOM    243  CB  LEU A  16       2.770 -21.826  -2.650  1.00  0.00           C  
ATOM    244  CG  LEU A  16       3.431 -21.167  -1.433  1.00  0.00           C  
ATOM    245  CD1 LEU A  16       4.536 -22.070  -0.903  1.00  0.00           C  
ATOM    246  CD2 LEU A  16       3.982 -19.805  -1.830  1.00  0.00           C  
ATOM    247  H   LEU A  16       0.569 -21.995  -1.365  1.00  0.00           H  
ATOM    248  HA  LEU A  16       1.599 -20.111  -3.307  1.00  0.00           H  
ATOM    249 1HB  LEU A  16       2.568 -22.865  -2.395  1.00  0.00           H  
ATOM    250 2HB  LEU A  16       3.488 -21.808  -3.470  1.00  0.00           H  
ATOM    251  HG  LEU A  16       2.692 -21.043  -0.640  1.00  0.00           H  
ATOM    252 1HD1 LEU A  16       5.005 -21.602  -0.038  1.00  0.00           H  
ATOM    253 2HD1 LEU A  16       4.110 -23.030  -0.608  1.00  0.00           H  
ATOM    254 3HD1 LEU A  16       5.282 -22.226  -1.681  1.00  0.00           H  
ATOM    255 1HD2 LEU A  16       4.450 -19.336  -0.965  1.00  0.00           H  
ATOM    256 2HD2 LEU A  16       4.721 -19.928  -2.621  1.00  0.00           H  
ATOM    257 3HD2 LEU A  16       3.168 -19.174  -2.189  1.00  0.00           H  
ATOM    258  N   GLY A  17       0.226 -22.946  -4.492  1.00  0.00           N  
ATOM    259  CA  GLY A  17      -0.168 -23.661  -5.688  1.00  0.00           C  
ATOM    260  C   GLY A  17       0.893 -24.667  -6.101  1.00  0.00           C  
ATOM    261  O   GLY A  17       1.073 -24.929  -7.280  1.00  0.00           O  
ATOM    262  H   GLY A  17      -0.118 -23.263  -3.594  1.00  0.00           H  
ATOM    263 1HA  GLY A  17      -1.112 -24.174  -5.511  1.00  0.00           H  
ATOM    264 2HA  GLY A  17      -0.334 -22.950  -6.497  1.00  0.00           H  
ATOM    265  N   THR A  18       1.601 -25.222  -5.125  1.00  0.00           N  
ATOM    266  CA  THR A  18       2.696 -26.144  -5.388  1.00  0.00           C  
ATOM    267  C   THR A  18       2.539 -27.391  -4.527  1.00  0.00           C  
ATOM    268  O   THR A  18       1.505 -27.583  -3.893  1.00  0.00           O  
ATOM    269  CB  THR A  18       4.063 -25.487  -5.120  1.00  0.00           C  
ATOM    270  OG1 THR A  18       5.109 -26.336  -5.609  1.00  0.00           O  
ATOM    271  CG2 THR A  18       4.259 -25.254  -3.630  1.00  0.00           C  
ATOM    272  H   THR A  18       1.370 -24.994  -4.169  1.00  0.00           H  
ATOM    273  HA  THR A  18       2.698 -26.385  -6.451  1.00  0.00           H  
ATOM    274  HB  THR A  18       4.115 -24.531  -5.641  1.00  0.00           H  
ATOM    275  HG1 THR A  18       5.908 -25.819  -5.733  1.00  0.00           H  
ATOM    276 1HG2 THR A  18       5.230 -24.789  -3.459  1.00  0.00           H  
ATOM    277 2HG2 THR A  18       3.472 -24.599  -3.257  1.00  0.00           H  
ATOM    278 3HG2 THR A  18       4.217 -26.207  -3.104  1.00  0.00           H  
ATOM    279  N   THR A  19       3.567 -28.231  -4.493  1.00  0.00           N  
ATOM    280  CA  THR A  19       3.487 -29.505  -3.780  1.00  0.00           C  
ATOM    281  C   THR A  19       3.801 -29.267  -2.301  1.00  0.00           C  
ATOM    282  O   THR A  19       4.336 -28.216  -1.945  1.00  0.00           O  
ATOM    283  CB  THR A  19       4.455 -30.549  -4.367  1.00  0.00           C  
ATOM    284  OG1 THR A  19       5.807 -30.119  -4.165  1.00  0.00           O  
ATOM    285  CG2 THR A  19       4.203 -30.731  -5.856  1.00  0.00           C  
ATOM    286  H   THR A  19       4.423 -27.988  -4.969  1.00  0.00           H  
ATOM    287  HA  THR A  19       2.493 -29.923  -3.928  1.00  0.00           H  
ATOM    288  HB  THR A  19       4.311 -31.503  -3.862  1.00  0.00           H  
ATOM    289  HG1 THR A  19       6.405 -30.847  -4.353  1.00  0.00           H  
ATOM    290 1HG2 THR A  19       4.895 -31.472  -6.255  1.00  0.00           H  
ATOM    291 2HG2 THR A  19       3.179 -31.068  -6.014  1.00  0.00           H  
ATOM    292 3HG2 THR A  19       4.354 -29.782  -6.370  1.00  0.00           H  
ATOM    293  N   VAL A  20       3.507 -30.231  -1.435  1.00  0.00           N  
ATOM    294  CA  VAL A  20       3.836 -30.041  -0.024  1.00  0.00           C  
ATOM    295  C   VAL A  20       5.353 -30.068   0.237  1.00  0.00           C  
ATOM    296  O   VAL A  20       5.848 -29.386   1.145  1.00  0.00           O  
ATOM    297  CB  VAL A  20       3.158 -31.135   0.821  1.00  0.00           C  
ATOM    298  CG1 VAL A  20       3.896 -32.457   0.670  1.00  0.00           C  
ATOM    299  CG2 VAL A  20       3.109 -30.708   2.280  1.00  0.00           C  
ATOM    300  H   VAL A  20       3.060 -31.089  -1.725  1.00  0.00           H  
ATOM    301  HA  VAL A  20       3.543 -29.030   0.269  1.00  0.00           H  
ATOM    302  HB  VAL A  20       2.143 -31.289   0.453  1.00  0.00           H  
ATOM    303 1HG1 VAL A  20       3.402 -33.220   1.274  1.00  0.00           H  
ATOM    304 2HG1 VAL A  20       3.886 -32.762  -0.376  1.00  0.00           H  
ATOM    305 3HG1 VAL A  20       4.925 -32.340   1.007  1.00  0.00           H  
ATOM    306 1HG2 VAL A  20       2.628 -31.486   2.871  1.00  0.00           H  
ATOM    307 2HG2 VAL A  20       4.123 -30.548   2.647  1.00  0.00           H  
ATOM    308 3HG2 VAL A  20       2.541 -29.782   2.369  1.00  0.00           H  
ATOM    309  N   GLU A  21       6.088 -30.834  -0.569  1.00  0.00           N  
ATOM    310  CA  GLU A  21       7.544 -30.883  -0.453  1.00  0.00           C  
ATOM    311  C   GLU A  21       8.132 -29.539  -0.824  1.00  0.00           C  
ATOM    312  O   GLU A  21       9.166 -29.154  -0.296  1.00  0.00           O  
ATOM    313  CB  GLU A  21       8.128 -31.976  -1.350  1.00  0.00           C  
ATOM    314  CG  GLU A  21       7.729 -33.392  -0.957  1.00  0.00           C  
ATOM    315  CD  GLU A  21       6.363 -33.773  -1.455  1.00  0.00           C  
ATOM    316  OE1 GLU A  21       5.743 -32.968  -2.109  1.00  0.00           O  
ATOM    317  OE2 GLU A  21       5.937 -34.869  -1.181  1.00  0.00           O  
ATOM    318  H   GLU A  21       5.630 -31.395  -1.273  1.00  0.00           H  
ATOM    319  HA  GLU A  21       7.801 -31.086   0.588  1.00  0.00           H  
ATOM    320 1HB  GLU A  21       7.810 -31.812  -2.380  1.00  0.00           H  
ATOM    321 2HB  GLU A  21       9.217 -31.918  -1.332  1.00  0.00           H  
ATOM    322 1HG  GLU A  21       8.459 -34.090  -1.366  1.00  0.00           H  
ATOM    323 2HG  GLU A  21       7.752 -33.476   0.127  1.00  0.00           H  
ATOM    324  N   GLU A  22       7.569 -28.890  -1.798  1.00  0.00           N  
ATOM    325  CA  GLU A  22       8.158 -27.615  -2.189  1.00  0.00           C  
ATOM    326  C   GLU A  22       7.971 -26.577  -1.087  1.00  0.00           C  
ATOM    327  O   GLU A  22       8.890 -25.815  -0.778  1.00  0.00           O  
ATOM    328  CB  GLU A  22       7.535 -27.113  -3.493  1.00  0.00           C  
ATOM    329  CG  GLU A  22       8.128 -25.811  -4.014  1.00  0.00           C  
ATOM    330  CD  GLU A  22       9.581 -25.935  -4.378  1.00  0.00           C  
ATOM    331  OE1 GLU A  22      10.035 -27.038  -4.566  1.00  0.00           O  
ATOM    332  OE2 GLU A  22      10.238 -24.925  -4.469  1.00  0.00           O  
ATOM    333  H   GLU A  22       6.752 -29.225  -2.287  1.00  0.00           H  
ATOM    334  HA  GLU A  22       9.231 -27.757  -2.321  1.00  0.00           H  
ATOM    335 1HB  GLU A  22       7.655 -27.869  -4.269  1.00  0.00           H  
ATOM    336 2HB  GLU A  22       6.465 -26.959  -3.350  1.00  0.00           H  
ATOM    337 1HG  GLU A  22       7.570 -25.497  -4.895  1.00  0.00           H  
ATOM    338 2HG  GLU A  22       8.013 -25.042  -3.251  1.00  0.00           H  
ATOM    339  N   ALA A  23       6.793 -26.566  -0.473  1.00  0.00           N  
ATOM    340  CA  ALA A  23       6.559 -25.634   0.620  1.00  0.00           C  
ATOM    341  C   ALA A  23       7.573 -25.869   1.736  1.00  0.00           C  
ATOM    342  O   ALA A  23       8.038 -24.925   2.376  1.00  0.00           O  
ATOM    343  CB  ALA A  23       5.140 -25.751   1.134  1.00  0.00           C  
ATOM    344  H   ALA A  23       6.051 -27.193  -0.751  1.00  0.00           H  
ATOM    345  HA  ALA A  23       6.711 -24.621   0.242  1.00  0.00           H  
ATOM    346 1HB  ALA A  23       4.989 -25.045   1.952  1.00  0.00           H  
ATOM    347 2HB  ALA A  23       4.442 -25.528   0.328  1.00  0.00           H  
ATOM    348 3HB  ALA A  23       4.968 -26.765   1.493  1.00  0.00           H  
ATOM    349  N   VAL A  24       7.963 -27.223   2.064  1.00  0.00           N  
ATOM    350  CA  VAL A  24       8.958 -27.482   3.105  1.00  0.00           C  
ATOM    351  C   VAL A  24      10.346 -27.033   2.670  1.00  0.00           C  
ATOM    352  O   VAL A  24      11.078 -26.399   3.452  1.00  0.00           O  
ATOM    353  CB  VAL A  24       8.995 -28.983   3.449  1.00  0.00           C  
ATOM    354  CG1 VAL A  24      10.136 -29.281   4.410  1.00  0.00           C  
ATOM    355  CG2 VAL A  24       7.662 -29.411   4.043  1.00  0.00           C  
ATOM    356  H   VAL A  24       7.535 -28.003   1.584  1.00  0.00           H  
ATOM    357  HA  VAL A  24       8.709 -26.883   3.980  1.00  0.00           H  
ATOM    358  HB  VAL A  24       9.187 -29.550   2.538  1.00  0.00           H  
ATOM    359 1HG1 VAL A  24      10.147 -30.346   4.642  1.00  0.00           H  
ATOM    360 2HG1 VAL A  24      11.083 -29.000   3.950  1.00  0.00           H  
ATOM    361 3HG1 VAL A  24       9.995 -28.712   5.329  1.00  0.00           H  
ATOM    362 1HG2 VAL A  24       7.695 -30.474   4.283  1.00  0.00           H  
ATOM    363 2HG2 VAL A  24       7.468 -28.840   4.951  1.00  0.00           H  
ATOM    364 3HG2 VAL A  24       6.866 -29.227   3.322  1.00  0.00           H  
ATOM    365  N   GLU A  25      10.695 -27.336   1.419  1.00  0.00           N  
ATOM    366  CA  GLU A  25      12.009 -27.001   0.910  1.00  0.00           C  
ATOM    367  C   GLU A  25      12.210 -25.492   0.949  1.00  0.00           C  
ATOM    368  O   GLU A  25      13.288 -25.008   1.295  1.00  0.00           O  
ATOM    369  CB  GLU A  25      12.184 -27.524  -0.518  1.00  0.00           C  
ATOM    370  CG  GLU A  25      13.556 -27.258  -1.121  1.00  0.00           C  
ATOM    371  CD  GLU A  25      14.658 -27.996  -0.414  1.00  0.00           C  
ATOM    372  OE1 GLU A  25      14.366 -28.943   0.276  1.00  0.00           O  
ATOM    373  OE2 GLU A  25      15.795 -27.612  -0.564  1.00  0.00           O  
ATOM    374  H   GLU A  25      10.038 -27.806   0.813  1.00  0.00           H  
ATOM    375  HA  GLU A  25      12.758 -27.471   1.548  1.00  0.00           H  
ATOM    376 1HB  GLU A  25      12.014 -28.600  -0.534  1.00  0.00           H  
ATOM    377 2HB  GLU A  25      11.439 -27.065  -1.167  1.00  0.00           H  
ATOM    378 1HG  GLU A  25      13.546 -27.560  -2.168  1.00  0.00           H  
ATOM    379 2HG  GLU A  25      13.758 -26.189  -1.081  1.00  0.00           H  
ATOM    380  N   GLN A  26      11.173 -24.746   0.594  1.00  0.00           N  
ATOM    381  CA  GLN A  26      11.270 -23.297   0.607  1.00  0.00           C  
ATOM    382  C   GLN A  26      11.415 -22.771   2.041  1.00  0.00           C  
ATOM    383  O   GLN A  26      12.187 -21.847   2.299  1.00  0.00           O  
ATOM    384  CB  GLN A  26      10.042 -22.676  -0.065  1.00  0.00           C  
ATOM    385  CG  GLN A  26       9.968 -22.910  -1.564  1.00  0.00           C  
ATOM    386  CD  GLN A  26       8.642 -22.467  -2.154  1.00  0.00           C  
ATOM    387  OE1 GLN A  26       7.612 -22.474  -1.475  1.00  0.00           O  
ATOM    388  NE2 GLN A  26       8.661 -22.078  -3.423  1.00  0.00           N  
ATOM    389  H   GLN A  26      10.305 -25.178   0.311  1.00  0.00           H  
ATOM    390  HA  GLN A  26      12.158 -23.005   0.047  1.00  0.00           H  
ATOM    391 1HB  GLN A  26       9.137 -23.083   0.385  1.00  0.00           H  
ATOM    392 2HB  GLN A  26      10.039 -21.600   0.108  1.00  0.00           H  
ATOM    393 1HG  GLN A  26      10.764 -22.345  -2.049  1.00  0.00           H  
ATOM    394 2HG  GLN A  26      10.091 -23.975  -1.761  1.00  0.00           H  
ATOM    395 1HE2 GLN A  26       7.817 -21.775  -3.867  1.00  0.00           H  
ATOM    396 2HE2 GLN A  26       9.519 -22.088  -3.937  1.00  0.00           H  
ATOM    397  N   ALA A  27      10.636 -23.392   3.003  1.00  0.00           N  
ATOM    398  CA  ALA A  27      10.778 -23.033   4.402  1.00  0.00           C  
ATOM    399  C   ALA A  27      12.190 -23.290   4.925  1.00  0.00           C  
ATOM    400  O   ALA A  27      12.694 -22.517   5.740  1.00  0.00           O  
ATOM    401  CB  ALA A  27       9.739 -23.740   5.250  1.00  0.00           C  
ATOM    402  H   ALA A  27       9.953 -24.085   2.740  1.00  0.00           H  
ATOM    403  HA  ALA A  27      10.626 -21.958   4.494  1.00  0.00           H  
ATOM    404 1HB  ALA A  27       9.866 -23.453   6.294  1.00  0.00           H  
ATOM    405 2HB  ALA A  27       8.743 -23.457   4.914  1.00  0.00           H  
ATOM    406 3HB  ALA A  27       9.863 -24.817   5.152  1.00  0.00           H  
ATOM    407  N   LEU A  28      12.953 -24.485   4.518  1.00  0.00           N  
ATOM    408  CA  LEU A  28      14.354 -24.809   4.847  1.00  0.00           C  
ATOM    409  C   LEU A  28      15.361 -23.811   4.274  1.00  0.00           C  
ATOM    410  O   LEU A  28      16.383 -23.511   4.895  1.00  0.00           O  
ATOM    411  CB  LEU A  28      14.695 -26.213   4.331  1.00  0.00           C  
ATOM    412  CG  LEU A  28      14.057 -27.377   5.101  1.00  0.00           C  
ATOM    413  CD1 LEU A  28      14.157 -28.650   4.271  1.00  0.00           C  
ATOM    414  CD2 LEU A  28      14.754 -27.542   6.443  1.00  0.00           C  
ATOM    415  H   LEU A  28      12.426 -25.119   3.937  1.00  0.00           H  
ATOM    416  HA  LEU A  28      14.474 -24.769   5.928  1.00  0.00           H  
ATOM    417 1HB  LEU A  28      14.376 -26.289   3.293  1.00  0.00           H  
ATOM    418 2HB  LEU A  28      15.776 -26.343   4.369  1.00  0.00           H  
ATOM    419  HG  LEU A  28      12.999 -27.168   5.264  1.00  0.00           H  
ATOM    420 1HD1 LEU A  28      13.703 -29.477   4.818  1.00  0.00           H  
ATOM    421 2HD1 LEU A  28      13.633 -28.510   3.326  1.00  0.00           H  
ATOM    422 3HD1 LEU A  28      15.205 -28.876   4.076  1.00  0.00           H  
ATOM    423 1HD2 LEU A  28      14.299 -28.369   6.990  1.00  0.00           H  
ATOM    424 2HD2 LEU A  28      15.811 -27.751   6.280  1.00  0.00           H  
ATOM    425 3HD2 LEU A  28      14.650 -26.624   7.021  1.00  0.00           H  
ATOM    426  N   TRP A  29      15.133 -23.223   2.905  1.00  0.00           N  
ATOM    427  CA  TRP A  29      15.944 -22.172   2.310  1.00  0.00           C  
ATOM    428  C   TRP A  29      15.879 -20.870   3.120  1.00  0.00           C  
ATOM    429  O   TRP A  29      16.906 -20.259   3.416  1.00  0.00           O  
ATOM    430  CB  TRP A  29      15.488 -21.909   0.875  1.00  0.00           C  
ATOM    431  CG  TRP A  29      16.351 -20.925   0.144  1.00  0.00           C  
ATOM    432  CD1 TRP A  29      17.499 -21.196  -0.538  1.00  0.00           C  
ATOM    433  CD2 TRP A  29      16.137 -19.499   0.016  1.00  0.00           C  
ATOM    434  NE1 TRP A  29      18.013 -20.043  -1.078  1.00  0.00           N  
ATOM    435  CE2 TRP A  29      17.191 -18.995  -0.749  1.00  0.00           C  
ATOM    436  CE3 TRP A  29      15.148 -18.622   0.483  1.00  0.00           C  
ATOM    437  CZ2 TRP A  29      17.293 -17.647  -1.062  1.00  0.00           C  
ATOM    438  CZ3 TRP A  29      15.249 -17.272   0.169  1.00  0.00           C  
ATOM    439  CH2 TRP A  29      16.294 -16.799  -0.584  1.00  0.00           C  
ATOM    440  H   TRP A  29      14.360 -23.604   2.379  1.00  0.00           H  
ATOM    441  HA  TRP A  29      16.981 -22.505   2.292  1.00  0.00           H  
ATOM    442 1HB  TRP A  29      15.487 -22.845   0.316  1.00  0.00           H  
ATOM    443 2HB  TRP A  29      14.466 -21.531   0.881  1.00  0.00           H  
ATOM    444  HD1 TRP A  29      17.944 -22.184  -0.640  1.00  0.00           H  
ATOM    445  HE1 TRP A  29      18.859 -19.975  -1.625  1.00  0.00           H  
ATOM    446  HE3 TRP A  29      14.316 -18.994   1.080  1.00  0.00           H  
ATOM    447  HZ2 TRP A  29      18.115 -17.252  -1.659  1.00  0.00           H  
ATOM    448  HZ3 TRP A  29      14.477 -16.597   0.536  1.00  0.00           H  
ATOM    449  HH2 TRP A  29      16.343 -15.733  -0.813  1.00  0.00           H  
ATOM    450  N   LEU A  30      14.668 -20.436   3.480  1.00  0.00           N  
ATOM    451  CA  LEU A  30      14.513 -19.207   4.248  1.00  0.00           C  
ATOM    452  C   LEU A  30      15.159 -19.395   5.610  1.00  0.00           C  
ATOM    453  O   LEU A  30      15.867 -18.526   6.094  1.00  0.00           O  
ATOM    454  CB  LEU A  30      13.031 -18.845   4.409  1.00  0.00           C  
ATOM    455  CG  LEU A  30      12.335 -18.319   3.147  1.00  0.00           C  
ATOM    456  CD1 LEU A  30      10.830 -18.278   3.377  1.00  0.00           C  
ATOM    457  CD2 LEU A  30      12.874 -16.937   2.808  1.00  0.00           C  
ATOM    458  H   LEU A  30      13.846 -20.961   3.220  1.00  0.00           H  
ATOM    459  HA  LEU A  30      14.986 -18.394   3.701  1.00  0.00           H  
ATOM    460 1HB  LEU A  30      12.491 -19.730   4.740  1.00  0.00           H  
ATOM    461 2HB  LEU A  30      12.942 -18.080   5.180  1.00  0.00           H  
ATOM    462  HG  LEU A  30      12.526 -18.997   2.316  1.00  0.00           H  
ATOM    463 1HD1 LEU A  30      10.335 -17.904   2.481  1.00  0.00           H  
ATOM    464 2HD1 LEU A  30      10.468 -19.282   3.599  1.00  0.00           H  
ATOM    465 3HD1 LEU A  30      10.608 -17.618   4.215  1.00  0.00           H  
ATOM    466 1HD2 LEU A  30      12.379 -16.563   1.911  1.00  0.00           H  
ATOM    467 2HD2 LEU A  30      12.681 -16.257   3.638  1.00  0.00           H  
ATOM    468 3HD2 LEU A  30      13.947 -16.998   2.631  1.00  0.00           H  
ATOM    469  N   LYS A  31      14.891 -20.544   6.218  1.00  0.00           N  
ATOM    470  CA  LYS A  31      15.419 -20.890   7.535  1.00  0.00           C  
ATOM    471  C   LYS A  31      16.920 -20.660   7.569  1.00  0.00           C  
ATOM    472  O   LYS A  31      17.436 -19.949   8.426  1.00  0.00           O  
ATOM    473  CB  LYS A  31      15.095 -22.342   7.888  1.00  0.00           C  
ATOM    474  CG  LYS A  31      15.794 -22.855   9.142  1.00  0.00           C  
ATOM    475  CD  LYS A  31      15.368 -24.278   9.469  1.00  0.00           C  
ATOM    476  CE  LYS A  31      15.947 -24.739  10.798  1.00  0.00           C  
ATOM    477  NZ  LYS A  31      17.422 -24.925  10.728  1.00  0.00           N  
ATOM    478  H   LYS A  31      14.294 -21.203   5.738  1.00  0.00           H  
ATOM    479  HA  LYS A  31      14.914 -20.277   8.280  1.00  0.00           H  
ATOM    480 1HB  LYS A  31      14.021 -22.451   8.037  1.00  0.00           H  
ATOM    481 2HB  LYS A  31      15.379 -22.991   7.059  1.00  0.00           H  
ATOM    482 1HG  LYS A  31      16.874 -22.834   8.991  1.00  0.00           H  
ATOM    483 2HG  LYS A  31      15.550 -22.209   9.983  1.00  0.00           H  
ATOM    484 1HD  LYS A  31      14.279 -24.330   9.519  1.00  0.00           H  
ATOM    485 2HD  LYS A  31      15.709 -24.951   8.682  1.00  0.00           H  
ATOM    486 1HE  LYS A  31      15.723 -24.002  11.568  1.00  0.00           H  
ATOM    487 2HE  LYS A  31      15.487 -25.684  11.087  1.00  0.00           H  
ATOM    488 1HZ  LYS A  31      17.767 -25.231  11.626  1.00  0.00           H  
ATOM    489 2HZ  LYS A  31      17.640 -25.621  10.029  1.00  0.00           H  
ATOM    490 3HZ  LYS A  31      17.860 -24.050  10.479  1.00  0.00           H  
ATOM    491  N   THR A  32      17.609 -21.271   6.613  1.00  0.00           N  
ATOM    492  CA  THR A  32      19.060 -21.255   6.570  1.00  0.00           C  
ATOM    493  C   THR A  32      19.573 -19.842   6.341  1.00  0.00           C  
ATOM    494  O   THR A  32      20.487 -19.400   7.027  1.00  0.00           O  
ATOM    495  CB  THR A  32      19.595 -22.189   5.469  1.00  0.00           C  
ATOM    496  OG1 THR A  32      19.168 -23.533   5.731  1.00  0.00           O  
ATOM    497  CG2 THR A  32      21.114 -22.144   5.422  1.00  0.00           C  
ATOM    498  H   THR A  32      17.101 -21.764   5.895  1.00  0.00           H  
ATOM    499  HA  THR A  32      19.439 -21.623   7.523  1.00  0.00           H  
ATOM    500  HB  THR A  32      19.198 -21.878   4.503  1.00  0.00           H  
ATOM    501  HG1 THR A  32      18.236 -23.620   5.514  1.00  0.00           H  
ATOM    502 1HG2 THR A  32      21.474 -22.811   4.638  1.00  0.00           H  
ATOM    503 2HG2 THR A  32      21.441 -21.126   5.212  1.00  0.00           H  
ATOM    504 3HG2 THR A  32      21.517 -22.463   6.382  1.00  0.00           H  
ATOM    505  N   LYS A  33      18.963 -19.149   5.379  1.00  0.00           N  
ATOM    506  CA  LYS A  33      19.399 -17.826   4.935  1.00  0.00           C  
ATOM    507  C   LYS A  33      19.071 -16.707   5.926  1.00  0.00           C  
ATOM    508  O   LYS A  33      19.826 -15.739   6.039  1.00  0.00           O  
ATOM    509  CB  LYS A  33      18.772 -17.504   3.576  1.00  0.00           C  
ATOM    510  CG  LYS A  33      19.275 -18.373   2.431  1.00  0.00           C  
ATOM    511  CD  LYS A  33      20.723 -18.055   2.090  1.00  0.00           C  
ATOM    512  CE  LYS A  33      21.175 -18.798   0.841  1.00  0.00           C  
ATOM    513  NZ  LYS A  33      22.606 -18.539   0.527  1.00  0.00           N  
ATOM    514  H   LYS A  33      18.158 -19.574   4.946  1.00  0.00           H  
ATOM    515  HA  LYS A  33      20.486 -17.830   4.847  1.00  0.00           H  
ATOM    516 1HB  LYS A  33      17.691 -17.625   3.637  1.00  0.00           H  
ATOM    517 2HB  LYS A  33      18.973 -16.465   3.320  1.00  0.00           H  
ATOM    518 1HG  LYS A  33      19.199 -19.425   2.712  1.00  0.00           H  
ATOM    519 2HG  LYS A  33      18.658 -18.206   1.549  1.00  0.00           H  
ATOM    520 1HD  LYS A  33      20.830 -16.983   1.924  1.00  0.00           H  
ATOM    521 2HD  LYS A  33      21.365 -18.342   2.923  1.00  0.00           H  
ATOM    522 1HE  LYS A  33      21.036 -19.868   0.985  1.00  0.00           H  
ATOM    523 2HE  LYS A  33      20.567 -18.486  -0.008  1.00  0.00           H  
ATOM    524 1HZ  LYS A  33      22.866 -19.048  -0.306  1.00  0.00           H  
ATOM    525 2HZ  LYS A  33      22.744 -17.550   0.372  1.00  0.00           H  
ATOM    526 3HZ  LYS A  33      23.182 -18.842   1.299  1.00  0.00           H  
ATOM    527  N   LEU A  34      17.893 -16.729   6.707  1.00  0.00           N  
ATOM    528  CA  LEU A  34      17.390 -15.702   7.624  1.00  0.00           C  
ATOM    529  C   LEU A  34      17.737 -15.945   9.095  1.00  0.00           C  
ATOM    530  O   LEU A  34      17.793 -15.005   9.886  1.00  0.00           O  
ATOM    531  CB  LEU A  34      15.866 -15.598   7.483  1.00  0.00           C  
ATOM    532  CG  LEU A  34      15.353 -15.191   6.096  1.00  0.00           C  
ATOM    533  CD1 LEU A  34      13.830 -15.206   6.093  1.00  0.00           C  
ATOM    534  CD2 LEU A  34      15.887 -13.811   5.741  1.00  0.00           C  
ATOM    535  H   LEU A  34      17.347 -17.567   6.560  1.00  0.00           H  
ATOM    536  HA  LEU A  34      17.853 -14.750   7.363  1.00  0.00           H  
ATOM    537 1HB  LEU A  34      15.428 -16.564   7.728  1.00  0.00           H  
ATOM    538 2HB  LEU A  34      15.500 -14.863   8.200  1.00  0.00           H  
ATOM    539  HG  LEU A  34      15.695 -15.914   5.355  1.00  0.00           H  
ATOM    540 1HD1 LEU A  34      13.465 -14.917   5.107  1.00  0.00           H  
ATOM    541 2HD1 LEU A  34      13.476 -16.209   6.330  1.00  0.00           H  
ATOM    542 3HD1 LEU A  34      13.458 -14.503   6.837  1.00  0.00           H  
ATOM    543 1HD2 LEU A  34      15.523 -13.522   4.755  1.00  0.00           H  
ATOM    544 2HD2 LEU A  34      15.544 -13.087   6.481  1.00  0.00           H  
ATOM    545 3HD2 LEU A  34      16.977 -13.834   5.733  1.00  0.00           H  
ATOM    546  N   GLY A  35      17.963 -17.199   9.464  1.00  0.00           N  
ATOM    547  CA  GLY A  35      18.159 -17.544  10.861  1.00  0.00           C  
ATOM    548  C   GLY A  35      16.854 -17.632  11.635  1.00  0.00           C  
ATOM    549  O   GLY A  35      16.770 -17.229  12.797  1.00  0.00           O  
ATOM    550  H   GLY A  35      18.002 -17.930   8.768  1.00  0.00           H  
ATOM    551 1HA  GLY A  35      18.677 -18.501  10.931  1.00  0.00           H  
ATOM    552 2HA  GLY A  35      18.800 -16.798  11.332  1.00  0.00           H  
ATOM    553  N   VAL A  36      15.820 -18.162  10.992  1.00  0.00           N  
ATOM    554  CA  VAL A  36      14.499 -18.195  11.610  1.00  0.00           C  
ATOM    555  C   VAL A  36      13.936 -19.614  11.636  1.00  0.00           C  
ATOM    556  O   VAL A  36      14.454 -20.510  10.963  1.00  0.00           O  
ATOM    557  CB  VAL A  36      13.530 -17.274  10.845  1.00  0.00           C  
ATOM    558  CG1 VAL A  36      14.060 -15.849  10.817  1.00  0.00           C  
ATOM    559  CG2 VAL A  36      13.320 -17.801   9.434  1.00  0.00           C  
ATOM    560  H   VAL A  36      15.939 -18.548  10.066  1.00  0.00           H  
ATOM    561  HA  VAL A  36      14.596 -17.884  12.651  1.00  0.00           H  
ATOM    562  HB  VAL A  36      12.575 -17.251  11.371  1.00  0.00           H  
ATOM    563 1HG1 VAL A  36      13.362 -15.211  10.272  1.00  0.00           H  
ATOM    564 2HG1 VAL A  36      14.168 -15.480  11.836  1.00  0.00           H  
ATOM    565 3HG1 VAL A  36      15.030 -15.831  10.319  1.00  0.00           H  
ATOM    566 1HG2 VAL A  36      12.633 -17.145   8.899  1.00  0.00           H  
ATOM    567 2HG2 VAL A  36      14.276 -17.829   8.911  1.00  0.00           H  
ATOM    568 3HG2 VAL A  36      12.901 -18.806   9.479  1.00  0.00           H  
ATOM    569  N   SER A  37      12.882 -19.823  12.415  1.00  0.00           N  
ATOM    570  CA  SER A  37      12.269 -21.145  12.481  1.00  0.00           C  
ATOM    571  C   SER A  37      11.520 -21.478  11.191  1.00  0.00           C  
ATOM    572  O   SER A  37      11.257 -20.595  10.366  1.00  0.00           O  
ATOM    573  CB  SER A  37      11.320 -21.218  13.662  1.00  0.00           C  
ATOM    574  OG  SER A  37      10.192 -20.415  13.450  1.00  0.00           O  
ATOM    575  H   SER A  37      12.493 -19.073  12.967  1.00  0.00           H  
ATOM    576  HA  SER A  37      13.061 -21.885  12.611  1.00  0.00           H  
ATOM    577 1HB  SER A  37      11.011 -22.251  13.815  1.00  0.00           H  
ATOM    578 2HB  SER A  37      11.837 -20.894  14.564  1.00  0.00           H  
ATOM    579  HG  SER A  37       9.720 -20.395  14.287  1.00  0.00           H  
ATOM    580  N   LEU A  38      11.193 -22.754  11.018  1.00  0.00           N  
ATOM    581  CA  LEU A  38      10.448 -23.193   9.850  1.00  0.00           C  
ATOM    582  C   LEU A  38       9.078 -22.512   9.856  1.00  0.00           C  
ATOM    583  O   LEU A  38       8.534 -22.175   8.803  1.00  0.00           O  
ATOM    584  CB  LEU A  38      10.288 -24.718   9.847  1.00  0.00           C  
ATOM    585  CG  LEU A  38      11.567 -25.520   9.572  1.00  0.00           C  
ATOM    586  CD1 LEU A  38      11.310 -26.996   9.846  1.00  0.00           C  
ATOM    587  CD2 LEU A  38      12.006 -25.300   8.132  1.00  0.00           C  
ATOM    588  H   LEU A  38      11.468 -23.436  11.710  1.00  0.00           H  
ATOM    589  HA  LEU A  38      11.007 -22.913   8.957  1.00  0.00           H  
ATOM    590 1HB  LEU A  38       9.904 -25.029  10.816  1.00  0.00           H  
ATOM    591 2HB  LEU A  38       9.557 -24.990   9.086  1.00  0.00           H  
ATOM    592  HG  LEU A  38      12.357 -25.189  10.247  1.00  0.00           H  
ATOM    593 1HD1 LEU A  38      12.218 -27.567   9.651  1.00  0.00           H  
ATOM    594 2HD1 LEU A  38      11.017 -27.127  10.887  1.00  0.00           H  
ATOM    595 3HD1 LEU A  38      10.511 -27.353   9.195  1.00  0.00           H  
ATOM    596 1HD2 LEU A  38      12.916 -25.869   7.938  1.00  0.00           H  
ATOM    597 2HD2 LEU A  38      11.217 -25.632   7.456  1.00  0.00           H  
ATOM    598 3HD2 LEU A  38      12.200 -24.238   7.969  1.00  0.00           H  
ATOM    599  N   LEU A  39       8.391 -22.326  11.104  1.00  0.00           N  
ATOM    600  CA  LEU A  39       7.102 -21.660  11.246  1.00  0.00           C  
ATOM    601  C   LEU A  39       7.134 -20.187  10.830  1.00  0.00           C  
ATOM    602  O   LEU A  39       6.152 -19.657  10.311  1.00  0.00           O  
ATOM    603  CB  LEU A  39       6.627 -21.766  12.700  1.00  0.00           C  
ATOM    604  CG  LEU A  39       6.297 -23.182  13.190  1.00  0.00           C  
ATOM    605  CD1 LEU A  39       6.062 -23.157  14.695  1.00  0.00           C  
ATOM    606  CD2 LEU A  39       5.071 -23.701  12.454  1.00  0.00           C  
ATOM    607  H   LEU A  39       8.860 -22.671  11.929  1.00  0.00           H  
ATOM    608  HA  LEU A  39       6.390 -22.159  10.589  1.00  0.00           H  
ATOM    609 1HB  LEU A  39       7.404 -21.364  13.349  1.00  0.00           H  
ATOM    610 2HB  LEU A  39       5.732 -21.157  12.819  1.00  0.00           H  
ATOM    611  HG  LEU A  39       7.144 -23.841  12.996  1.00  0.00           H  
ATOM    612 1HD1 LEU A  39       5.827 -24.163  15.043  1.00  0.00           H  
ATOM    613 2HD1 LEU A  39       6.961 -22.800  15.198  1.00  0.00           H  
ATOM    614 3HD1 LEU A  39       5.230 -22.492  14.921  1.00  0.00           H  
ATOM    615 1HD2 LEU A  39       4.837 -24.708  12.801  1.00  0.00           H  
ATOM    616 2HD2 LEU A  39       4.224 -23.043  12.648  1.00  0.00           H  
ATOM    617 3HD2 LEU A  39       5.274 -23.725  11.383  1.00  0.00           H  
ATOM    618  N   GLN A  40       8.252 -19.409  11.166  1.00  0.00           N  
ATOM    619  CA  GLN A  40       8.492 -18.057  10.678  1.00  0.00           C  
ATOM    620  C   GLN A  40       8.696 -18.001   9.159  1.00  0.00           C  
ATOM    621  O   GLN A  40       8.249 -17.056   8.497  1.00  0.00           O  
ATOM    622  CB  GLN A  40       9.711 -17.458  11.386  1.00  0.00           C  
ATOM    623  CG  GLN A  40       9.484 -17.140  12.854  1.00  0.00           C  
ATOM    624  CD  GLN A  40      10.747 -16.663  13.544  1.00  0.00           C  
ATOM    625  OE1 GLN A  40      11.707 -17.420  13.706  1.00  0.00           O  
ATOM    626  NE2 GLN A  40      10.752 -15.400  13.958  1.00  0.00           N  
ATOM    627  H   GLN A  40       8.923 -19.830  11.794  1.00  0.00           H  
ATOM    628  HA  GLN A  40       7.597 -17.462  10.859  1.00  0.00           H  
ATOM    629 1HB  GLN A  40      10.549 -18.151  11.317  1.00  0.00           H  
ATOM    630 2HB  GLN A  40      10.006 -16.537  10.884  1.00  0.00           H  
ATOM    631 1HG  GLN A  40       8.732 -16.354  12.933  1.00  0.00           H  
ATOM    632 2HG  GLN A  40       9.137 -18.041  13.360  1.00  0.00           H  
ATOM    633 1HE2 GLN A  40      11.557 -15.029  14.421  1.00  0.00           H  
ATOM    634 2HE2 GLN A  40       9.951 -14.820  13.807  1.00  0.00           H  
ATOM    635  N   ALA A  41       9.475 -18.999   8.565  1.00  0.00           N  
ATOM    636  CA  ALA A  41       9.663 -19.168   7.125  1.00  0.00           C  
ATOM    637  C   ALA A  41       8.372 -19.533   6.390  1.00  0.00           C  
ATOM    638  O   ALA A  41       8.161 -19.106   5.255  1.00  0.00           O  
ATOM    639  CB  ALA A  41      10.741 -20.213   6.845  1.00  0.00           C  
ATOM    640  H   ALA A  41       9.975 -19.601   9.202  1.00  0.00           H  
ATOM    641  HA  ALA A  41       9.984 -18.210   6.711  1.00  0.00           H  
ATOM    642 1HB  ALA A  41      10.869 -20.326   5.769  1.00  0.00           H  
ATOM    643 2HB  ALA A  41      11.683 -19.891   7.292  1.00  0.00           H  
ATOM    644 3HB  ALA A  41      10.443 -21.167   7.278  1.00  0.00           H  
ATOM    645  N   LEU A  42       7.418 -20.434   6.976  1.00  0.00           N  
ATOM    646  CA  LEU A  42       6.132 -20.818   6.399  1.00  0.00           C  
ATOM    647  C   LEU A  42       5.239 -19.592   6.394  1.00  0.00           C  
ATOM    648  O   LEU A  42       4.430 -19.406   5.487  1.00  0.00           O  
ATOM    649  CB  LEU A  42       5.479 -21.953   7.198  1.00  0.00           C  
ATOM    650  CG  LEU A  42       6.144 -23.329   7.066  1.00  0.00           C  
ATOM    651  CD1 LEU A  42       5.635 -24.248   8.168  1.00  0.00           C  
ATOM    652  CD2 LEU A  42       5.847 -23.907   5.691  1.00  0.00           C  
ATOM    653  H   LEU A  42       7.707 -20.847   7.852  1.00  0.00           H  
ATOM    654  HA  LEU A  42       6.306 -21.143   5.372  1.00  0.00           H  
ATOM    655 1HB  LEU A  42       5.484 -21.682   8.252  1.00  0.00           H  
ATOM    656 2HB  LEU A  42       4.442 -22.054   6.875  1.00  0.00           H  
ATOM    657  HG  LEU A  42       7.222 -23.224   7.190  1.00  0.00           H  
ATOM    658 1HD1 LEU A  42       6.109 -25.225   8.074  1.00  0.00           H  
ATOM    659 2HD1 LEU A  42       5.879 -23.820   9.140  1.00  0.00           H  
ATOM    660 3HD1 LEU A  42       4.555 -24.358   8.079  1.00  0.00           H  
ATOM    661 1HD2 LEU A  42       6.320 -24.884   5.596  1.00  0.00           H  
ATOM    662 2HD2 LEU A  42       4.769 -24.012   5.566  1.00  0.00           H  
ATOM    663 3HD2 LEU A  42       6.237 -23.239   4.922  1.00  0.00           H  
ATOM    664  N   PHE A  43       5.326 -18.573   7.499  1.00  0.00           N  
ATOM    665  CA  PHE A  43       4.661 -17.276   7.542  1.00  0.00           C  
ATOM    666  C   PHE A  43       5.125 -16.368   6.414  1.00  0.00           C  
ATOM    667  O   PHE A  43       4.322 -15.674   5.789  1.00  0.00           O  
ATOM    668  CB  PHE A  43       4.917 -16.591   8.886  1.00  0.00           C  
ATOM    669  CG  PHE A  43       4.090 -15.357   9.105  1.00  0.00           C  
ATOM    670  CD1 PHE A  43       2.797 -15.449   9.600  1.00  0.00           C  
ATOM    671  CD2 PHE A  43       4.602 -14.101   8.816  1.00  0.00           C  
ATOM    672  CE1 PHE A  43       2.035 -14.314   9.801  1.00  0.00           C  
ATOM    673  CE2 PHE A  43       3.843 -12.964   9.018  1.00  0.00           C  
ATOM    674  CZ  PHE A  43       2.558 -13.071   9.511  1.00  0.00           C  
ATOM    675  H   PHE A  43       5.912 -18.852   8.272  1.00  0.00           H  
ATOM    676  HA  PHE A  43       3.589 -17.439   7.416  1.00  0.00           H  
ATOM    677 1HB  PHE A  43       4.707 -17.289   9.696  1.00  0.00           H  
ATOM    678 2HB  PHE A  43       5.968 -16.314   8.958  1.00  0.00           H  
ATOM    679  HD1 PHE A  43       2.385 -16.431   9.831  1.00  0.00           H  
ATOM    680  HD2 PHE A  43       5.617 -14.016   8.426  1.00  0.00           H  
ATOM    681  HE1 PHE A  43       1.021 -14.401  10.191  1.00  0.00           H  
ATOM    682  HE2 PHE A  43       4.257 -11.983   8.787  1.00  0.00           H  
ATOM    683  HZ  PHE A  43       1.958 -12.176   9.668  1.00  0.00           H  
ATOM    684  N   ILE A  44       6.443 -16.352   6.121  1.00  0.00           N  
ATOM    685  CA  ILE A  44       6.940 -15.577   4.990  1.00  0.00           C  
ATOM    686  C   ILE A  44       6.325 -16.068   3.679  1.00  0.00           C  
ATOM    687  O   ILE A  44       5.913 -15.269   2.839  1.00  0.00           O  
ATOM    688  CB  ILE A  44       8.475 -15.655   4.903  1.00  0.00           C  
ATOM    689  CG1 ILE A  44       9.115 -14.896   6.068  1.00  0.00           C  
ATOM    690  CG2 ILE A  44       8.961 -15.102   3.572  1.00  0.00           C  
ATOM    691  CD1 ILE A  44      10.587 -15.187   6.251  1.00  0.00           C  
ATOM    692  H   ILE A  44       7.098 -16.877   6.682  1.00  0.00           H  
ATOM    693  HA  ILE A  44       6.640 -14.539   5.134  1.00  0.00           H  
ATOM    694  HB  ILE A  44       8.792 -16.694   4.991  1.00  0.00           H  
ATOM    695 1HG1 ILE A  44       8.996 -13.824   5.913  1.00  0.00           H  
ATOM    696 2HG1 ILE A  44       8.600 -15.150   6.994  1.00  0.00           H  
ATOM    697 1HG2 ILE A  44      10.048 -15.164   3.527  1.00  0.00           H  
ATOM    698 2HG2 ILE A  44       8.531 -15.684   2.757  1.00  0.00           H  
ATOM    699 3HG2 ILE A  44       8.653 -14.061   3.476  1.00  0.00           H  
ATOM    700 1HD1 ILE A  44      10.969 -14.613   7.095  1.00  0.00           H  
ATOM    701 2HD1 ILE A  44      10.726 -16.252   6.443  1.00  0.00           H  
ATOM    702 3HD1 ILE A  44      11.128 -14.907   5.348  1.00  0.00           H  
ATOM    703  N   LEU A  45       6.258 -17.442   3.494  1.00  0.00           N  
ATOM    704  CA  LEU A  45       5.612 -18.008   2.310  1.00  0.00           C  
ATOM    705  C   LEU A  45       4.119 -17.650   2.236  1.00  0.00           C  
ATOM    706  O   LEU A  45       3.592 -17.369   1.177  1.00  0.00           O  
ATOM    707  CB  LEU A  45       5.777 -19.533   2.306  1.00  0.00           C  
ATOM    708  CG  LEU A  45       7.184 -20.049   1.978  1.00  0.00           C  
ATOM    709  CD1 LEU A  45       7.285 -21.521   2.353  1.00  0.00           C  
ATOM    710  CD2 LEU A  45       7.468 -19.841   0.498  1.00  0.00           C  
ATOM    711  H   LEU A  45       6.665 -18.066   4.177  1.00  0.00           H  
ATOM    712  HA  LEU A  45       6.098 -17.603   1.422  1.00  0.00           H  
ATOM    713 1HB  LEU A  45       5.506 -19.913   3.290  1.00  0.00           H  
ATOM    714 2HB  LEU A  45       5.089 -19.955   1.574  1.00  0.00           H  
ATOM    715  HG  LEU A  45       7.919 -19.503   2.569  1.00  0.00           H  
ATOM    716 1HD1 LEU A  45       8.285 -21.888   2.120  1.00  0.00           H  
ATOM    717 2HD1 LEU A  45       7.096 -21.639   3.420  1.00  0.00           H  
ATOM    718 3HD1 LEU A  45       6.548 -22.092   1.788  1.00  0.00           H  
ATOM    719 1HD2 LEU A  45       8.468 -20.208   0.265  1.00  0.00           H  
ATOM    720 2HD2 LEU A  45       6.734 -20.388  -0.094  1.00  0.00           H  
ATOM    721 3HD2 LEU A  45       7.407 -18.779   0.261  1.00  0.00           H  
ATOM    722  N   LEU A  46       3.452 -17.666   3.385  1.00  0.00           N  
ATOM    723  CA  LEU A  46       2.064 -17.215   3.506  1.00  0.00           C  
ATOM    724  C   LEU A  46       1.903 -15.759   3.059  1.00  0.00           C  
ATOM    725  O   LEU A  46       1.011 -15.429   2.276  1.00  0.00           O  
ATOM    726  CB  LEU A  46       1.585 -17.364   4.956  1.00  0.00           C  
ATOM    727  CG  LEU A  46       0.221 -16.739   5.274  1.00  0.00           C  
ATOM    728  CD1 LEU A  46      -0.871 -17.494   4.528  1.00  0.00           C  
ATOM    729  CD2 LEU A  46      -0.017 -16.776   6.776  1.00  0.00           C  
ATOM    730  H   LEU A  46       3.933 -18.007   4.206  1.00  0.00           H  
ATOM    731  HA  LEU A  46       1.425 -17.823   2.868  1.00  0.00           H  
ATOM    732 1HB  LEU A  46       1.527 -18.425   5.195  1.00  0.00           H  
ATOM    733 2HB  LEU A  46       2.322 -16.904   5.614  1.00  0.00           H  
ATOM    734  HG  LEU A  46       0.205 -15.704   4.929  1.00  0.00           H  
ATOM    735 1HD1 LEU A  46      -1.840 -17.050   4.753  1.00  0.00           H  
ATOM    736 2HD1 LEU A  46      -0.686 -17.435   3.455  1.00  0.00           H  
ATOM    737 3HD1 LEU A  46      -0.869 -18.538   4.839  1.00  0.00           H  
ATOM    738 1HD2 LEU A  46      -0.987 -16.331   7.002  1.00  0.00           H  
ATOM    739 2HD2 LEU A  46      -0.004 -17.810   7.121  1.00  0.00           H  
ATOM    740 3HD2 LEU A  46       0.767 -16.214   7.283  1.00  0.00           H  
ATOM    741  N   ALA A  47       2.810 -14.803   3.624  1.00  0.00           N  
ATOM    742  CA  ALA A  47       2.777 -13.395   3.262  1.00  0.00           C  
ATOM    743  C   ALA A  47       3.088 -13.183   1.789  1.00  0.00           C  
ATOM    744  O   ALA A  47       2.531 -12.292   1.150  1.00  0.00           O  
ATOM    745  CB  ALA A  47       3.755 -12.607   4.121  1.00  0.00           C  
ATOM    746  H   ALA A  47       3.463 -15.114   4.330  1.00  0.00           H  
ATOM    747  HA  ALA A  47       1.768 -13.023   3.440  1.00  0.00           H  
ATOM    748 1HB  ALA A  47       3.716 -11.554   3.844  1.00  0.00           H  
ATOM    749 2HB  ALA A  47       3.482 -12.715   5.172  1.00  0.00           H  
ATOM    750 3HB  ALA A  47       4.764 -12.987   3.967  1.00  0.00           H  
ATOM    751  N   ALA A  48       4.124 -13.965   1.154  1.00  0.00           N  
ATOM    752  CA  ALA A  48       4.466 -13.898  -0.267  1.00  0.00           C  
ATOM    753  C   ALA A  48       3.260 -14.258  -1.158  1.00  0.00           C  
ATOM    754  O   ALA A  48       3.042 -13.642  -2.201  1.00  0.00           O  
ATOM    755  CB  ALA A  48       5.635 -14.821  -0.574  1.00  0.00           C  
ATOM    756  H   ALA A  48       4.640 -14.593   1.754  1.00  0.00           H  
ATOM    757  HA  ALA A  48       4.752 -12.873  -0.497  1.00  0.00           H  
ATOM    758 1HB  ALA A  48       5.878 -14.759  -1.636  1.00  0.00           H  
ATOM    759 2HB  ALA A  48       6.502 -14.518   0.013  1.00  0.00           H  
ATOM    760 3HB  ALA A  48       5.367 -15.845  -0.322  1.00  0.00           H  
ATOM    761  N   ALA A  49       2.370 -15.354  -0.738  1.00  0.00           N  
ATOM    762  CA  ALA A  49       1.109 -15.687  -1.420  1.00  0.00           C  
ATOM    763  C   ALA A  49       0.040 -14.583  -1.388  1.00  0.00           C  
ATOM    764  O   ALA A  49      -0.736 -14.429  -2.331  1.00  0.00           O  
ATOM    765  CB  ALA A  49       0.505 -16.952  -0.828  1.00  0.00           C  
ATOM    766  H   ALA A  49       2.654 -15.898   0.064  1.00  0.00           H  
ATOM    767  HA  ALA A  49       1.328 -15.861  -2.473  1.00  0.00           H  
ATOM    768 1HB  ALA A  49      -0.427 -17.186  -1.343  1.00  0.00           H  
ATOM    769 2HB  ALA A  49       1.203 -17.779  -0.949  1.00  0.00           H  
ATOM    770 3HB  ALA A  49       0.305 -16.798   0.232  1.00  0.00           H  
ATOM    771  N   ASN A  50      -0.088 -13.801  -0.208  1.00  0.00           N  
ATOM    772  CA  ASN A  50      -1.029 -12.702  -0.023  1.00  0.00           C  
ATOM    773  C   ASN A  50      -0.560 -11.485  -0.807  1.00  0.00           C  
ATOM    774  O   ASN A  50      -1.372 -10.682  -1.266  1.00  0.00           O  
ATOM    775  CB  ASN A  50      -1.195 -12.367   1.447  1.00  0.00           C  
ATOM    776  CG  ASN A  50      -2.075 -13.351   2.168  1.00  0.00           C  
ATOM    777  OD1 ASN A  50      -2.950 -13.980   1.561  1.00  0.00           O  
ATOM    778  ND2 ASN A  50      -1.859 -13.498   3.450  1.00  0.00           N  
ATOM    779  H   ASN A  50       0.474 -14.105   0.575  1.00  0.00           H  
ATOM    780  HA  ASN A  50      -1.998 -13.005  -0.422  1.00  0.00           H  
ATOM    781 1HB  ASN A  50      -0.218 -12.350   1.930  1.00  0.00           H  
ATOM    782 2HB  ASN A  50      -1.627 -11.371   1.547  1.00  0.00           H  
ATOM    783 1HD2 ASN A  50      -2.414 -14.139   3.981  1.00  0.00           H  
ATOM    784 2HD2 ASN A  50      -1.140 -12.967   3.900  1.00  0.00           H  
ATOM    785  N   THR A  51       0.893 -11.226  -0.964  1.00  0.00           N  
ATOM    786  CA  THR A  51       1.392 -10.071  -1.713  1.00  0.00           C  
ATOM    787  C   THR A  51       1.563 -10.366  -3.194  1.00  0.00           C  
ATOM    788  O   THR A  51       1.596  -9.452  -4.019  1.00  0.00           O  
ATOM    789  CB  THR A  51       2.735  -9.583  -1.138  1.00  0.00           C  
ATOM    790  OG1 THR A  51       3.688 -10.653  -1.169  1.00  0.00           O  
ATOM    791  CG2 THR A  51       2.559  -9.106   0.295  1.00  0.00           C  
ATOM    792  H   THR A  51       1.551 -11.819  -0.480  1.00  0.00           H  
ATOM    793  HA  THR A  51       0.667  -9.262  -1.627  1.00  0.00           H  
ATOM    794  HB  THR A  51       3.112  -8.760  -1.745  1.00  0.00           H  
ATOM    795  HG1 THR A  51       4.431 -10.403  -1.724  1.00  0.00           H  
ATOM    796 1HG2 THR A  51       3.518  -8.764   0.685  1.00  0.00           H  
ATOM    797 2HG2 THR A  51       1.843  -8.285   0.320  1.00  0.00           H  
ATOM    798 3HG2 THR A  51       2.190  -9.927   0.909  1.00  0.00           H  
ATOM    799  N   GLY A  52       1.680 -11.678  -3.573  1.00  0.00           N  
ATOM    800  CA  GLY A  52       1.883 -12.064  -4.958  1.00  0.00           C  
ATOM    801  C   GLY A  52       3.323 -11.844  -5.414  1.00  0.00           C  
ATOM    802  O   GLY A  52       3.577 -11.570  -6.587  1.00  0.00           O  
ATOM    803  H   GLY A  52       1.622 -12.396  -2.866  1.00  0.00           H  
ATOM    804 1HA  GLY A  52       1.625 -13.115  -5.084  1.00  0.00           H  
ATOM    805 2HA  GLY A  52       1.214 -11.490  -5.598  1.00  0.00           H  
ATOM    806  N   THR A  53       4.257 -11.965  -4.482  1.00  0.00           N  
ATOM    807  CA  THR A  53       5.656 -11.685  -4.756  1.00  0.00           C  
ATOM    808  C   THR A  53       6.488 -12.911  -4.378  1.00  0.00           C  
ATOM    809  O   THR A  53       5.951 -13.920  -3.919  1.00  0.00           O  
ATOM    810  CB  THR A  53       6.148 -10.445  -3.987  1.00  0.00           C  
ATOM    811  OG1 THR A  53       6.141 -10.719  -2.579  1.00  0.00           O  
ATOM    812  CG2 THR A  53       5.250  -9.250  -4.271  1.00  0.00           C  
ATOM    813  H   THR A  53       3.987 -12.260  -3.553  1.00  0.00           H  
ATOM    814  HA  THR A  53       5.768 -11.493  -5.823  1.00  0.00           H  
ATOM    815  HB  THR A  53       7.166 -10.208  -4.292  1.00  0.00           H  
ATOM    816  HG1 THR A  53       6.925 -11.224  -2.349  1.00  0.00           H  
ATOM    817 1HG2 THR A  53       5.613  -8.383  -3.719  1.00  0.00           H  
ATOM    818 2HG2 THR A  53       5.262  -9.032  -5.338  1.00  0.00           H  
ATOM    819 3HG2 THR A  53       4.232  -9.478  -3.958  1.00  0.00           H  
ATOM    820  N   THR A  54       7.799 -12.833  -4.567  1.00  0.00           N  
ATOM    821  CA  THR A  54       8.685 -13.863  -4.035  1.00  0.00           C  
ATOM    822  C   THR A  54       8.959 -13.659  -2.549  1.00  0.00           C  
ATOM    823  O   THR A  54       8.663 -12.599  -1.995  1.00  0.00           O  
ATOM    824  CB  THR A  54      10.020 -13.895  -4.804  1.00  0.00           C  
ATOM    825  OG1 THR A  54      10.713 -12.655  -4.612  1.00  0.00           O  
ATOM    826  CG2 THR A  54       9.774 -14.110  -6.289  1.00  0.00           C  
ATOM    827  H   THR A  54       8.197 -12.059  -5.082  1.00  0.00           H  
ATOM    828  HA  THR A  54       8.224 -14.836  -4.207  1.00  0.00           H  
ATOM    829  HB  THR A  54      10.639 -14.705  -4.422  1.00  0.00           H  
ATOM    830  HG1 THR A  54      11.595 -12.721  -4.986  1.00  0.00           H  
ATOM    831 1HG2 THR A  54      10.727 -14.130  -6.816  1.00  0.00           H  
ATOM    832 2HG2 THR A  54       9.257 -15.058  -6.438  1.00  0.00           H  
ATOM    833 3HG2 THR A  54       9.161 -13.298  -6.678  1.00  0.00           H  
ATOM    834  N   VAL A  55       9.542 -14.673  -1.911  1.00  0.00           N  
ATOM    835  CA  VAL A  55       9.905 -14.566  -0.503  1.00  0.00           C  
ATOM    836  C   VAL A  55      11.072 -13.595  -0.312  1.00  0.00           C  
ATOM    837  O   VAL A  55      11.143 -12.899   0.700  1.00  0.00           O  
ATOM    838  CB  VAL A  55      10.289 -15.949   0.056  1.00  0.00           C  
ATOM    839  CG1 VAL A  55       9.120 -16.915  -0.064  1.00  0.00           C  
ATOM    840  CG2 VAL A  55      11.509 -16.484  -0.679  1.00  0.00           C  
ATOM    841  H   VAL A  55       9.739 -15.529  -2.406  1.00  0.00           H  
ATOM    842  HA  VAL A  55       9.076 -14.103   0.034  1.00  0.00           H  
ATOM    843  HB  VAL A  55      10.518 -15.851   1.117  1.00  0.00           H  
ATOM    844 1HG1 VAL A  55       9.409 -17.888   0.336  1.00  0.00           H  
ATOM    845 2HG1 VAL A  55       8.271 -16.530   0.499  1.00  0.00           H  
ATOM    846 3HG1 VAL A  55       8.843 -17.023  -1.113  1.00  0.00           H  
ATOM    847 1HG2 VAL A  55      11.775 -17.461  -0.278  1.00  0.00           H  
ATOM    848 2HG2 VAL A  55      11.282 -16.576  -1.741  1.00  0.00           H  
ATOM    849 3HG2 VAL A  55      12.345 -15.797  -0.545  1.00  0.00           H  
ATOM    850  N   GLU A  56      11.953 -13.516  -1.308  1.00  0.00           N  
ATOM    851  CA  GLU A  56      13.096 -12.602  -1.251  1.00  0.00           C  
ATOM    852  C   GLU A  56      12.627 -11.151  -1.198  1.00  0.00           C  
ATOM    853  O   GLU A  56      13.101 -10.360  -0.381  1.00  0.00           O  
ATOM    854  CB  GLU A  56      14.011 -12.810  -2.460  1.00  0.00           C  
ATOM    855  CG  GLU A  56      14.724 -14.154  -2.485  1.00  0.00           C  
ATOM    856  CD  GLU A  56      13.854 -15.268  -2.996  1.00  0.00           C  
ATOM    857  OE1 GLU A  56      12.723 -15.007  -3.331  1.00  0.00           O  
ATOM    858  OE2 GLU A  56      14.320 -16.382  -3.052  1.00  0.00           O  
ATOM    859  H   GLU A  56      11.831 -14.101  -2.122  1.00  0.00           H  
ATOM    860  HA  GLU A  56      13.661 -12.809  -0.344  1.00  0.00           H  
ATOM    861 1HB  GLU A  56      13.429 -12.723  -3.377  1.00  0.00           H  
ATOM    862 2HB  GLU A  56      14.771 -12.028  -2.479  1.00  0.00           H  
ATOM    863 1HG  GLU A  56      15.605 -14.075  -3.122  1.00  0.00           H  
ATOM    864 2HG  GLU A  56      15.059 -14.395  -1.477  1.00  0.00           H  
ATOM    865  N   GLU A  57      11.673 -10.815  -2.059  1.00  0.00           N  
ATOM    866  CA  GLU A  57      11.151  -9.452  -2.106  1.00  0.00           C  
ATOM    867  C   GLU A  57      10.361  -9.132  -0.843  1.00  0.00           C  
ATOM    868  O   GLU A  57      10.496  -8.048  -0.270  1.00  0.00           O  
ATOM    869  CB  GLU A  57      10.265  -9.258  -3.339  1.00  0.00           C  
ATOM    870  CG  GLU A  57      11.016  -9.282  -4.663  1.00  0.00           C  
ATOM    871  CD  GLU A  57      10.106  -9.159  -5.853  1.00  0.00           C  
ATOM    872  OE1 GLU A  57       8.913  -9.149  -5.667  1.00  0.00           O  
ATOM    873  OE2 GLU A  57      10.605  -9.075  -6.951  1.00  0.00           O  
ATOM    874  H   GLU A  57      11.299 -11.509  -2.690  1.00  0.00           H  
ATOM    875  HA  GLU A  57      11.994  -8.760  -2.140  1.00  0.00           H  
ATOM    876 1HB  GLU A  57       9.508 -10.042  -3.369  1.00  0.00           H  
ATOM    877 2HB  GLU A  57       9.745  -8.303  -3.266  1.00  0.00           H  
ATOM    878 1HG  GLU A  57      11.729  -8.459  -4.679  1.00  0.00           H  
ATOM    879 2HG  GLU A  57      11.576 -10.214  -4.734  1.00  0.00           H  
ATOM    880  N   ALA A  58       9.542 -10.089  -0.413  1.00  0.00           N  
ATOM    881  CA  ALA A  58       8.650  -9.880   0.716  1.00  0.00           C  
ATOM    882  C   ALA A  58       9.445  -9.566   1.980  1.00  0.00           C  
ATOM    883  O   ALA A  58       9.055  -8.710   2.775  1.00  0.00           O  
ATOM    884  CB  ALA A  58       7.767 -11.101   0.929  1.00  0.00           C  
ATOM    885  H   ALA A  58       9.539 -10.984  -0.881  1.00  0.00           H  
ATOM    886  HA  ALA A  58       8.016  -9.021   0.493  1.00  0.00           H  
ATOM    887 1HB  ALA A  58       7.105 -10.929   1.776  1.00  0.00           H  
ATOM    888 2HB  ALA A  58       7.171 -11.278   0.032  1.00  0.00           H  
ATOM    889 3HB  ALA A  58       8.391 -11.971   1.126  1.00  0.00           H  
ATOM    890  N   VAL A  59      10.566 -10.268   2.158  1.00  0.00           N  
ATOM    891  CA  VAL A  59      11.409 -10.101   3.340  1.00  0.00           C  
ATOM    892  C   VAL A  59      12.156  -8.788   3.250  1.00  0.00           C  
ATOM    893  O   VAL A  59      12.234  -8.036   4.223  1.00  0.00           O  
ATOM    894  CB  VAL A  59      12.417 -11.258   3.465  1.00  0.00           C  
ATOM    895  CG1 VAL A  59      13.438 -10.962   4.555  1.00  0.00           C  
ATOM    896  CG2 VAL A  59      11.682 -12.558   3.756  1.00  0.00           C  
ATOM    897  H   VAL A  59      10.839 -10.935   1.448  1.00  0.00           H  
ATOM    898  HA  VAL A  59      10.774 -10.122   4.225  1.00  0.00           H  
ATOM    899  HB  VAL A  59      12.967 -11.353   2.528  1.00  0.00           H  
ATOM    900 1HG1 VAL A  59      14.142 -11.790   4.629  1.00  0.00           H  
ATOM    901 2HG1 VAL A  59      13.978 -10.047   4.308  1.00  0.00           H  
ATOM    902 3HG1 VAL A  59      12.925 -10.836   5.508  1.00  0.00           H  
ATOM    903 1HG2 VAL A  59      12.400 -13.372   3.842  1.00  0.00           H  
ATOM    904 2HG2 VAL A  59      11.127 -12.460   4.690  1.00  0.00           H  
ATOM    905 3HG2 VAL A  59      10.987 -12.771   2.943  1.00  0.00           H  
ATOM    906  N   GLN A  60      12.735  -8.529   2.043  1.00  0.00           N  
ATOM    907  CA  GLN A  60      13.505  -7.309   1.888  1.00  0.00           C  
ATOM    908  C   GLN A  60      12.617  -6.125   2.217  1.00  0.00           C  
ATOM    909  O   GLN A  60      13.020  -5.218   2.945  1.00  0.00           O  
ATOM    910  CB  GLN A  60      14.063  -7.184   0.468  1.00  0.00           C  
ATOM    911  CG  GLN A  60      15.171  -8.172   0.145  1.00  0.00           C  
ATOM    912  CD  GLN A  60      15.633  -8.074  -1.296  1.00  0.00           C  
ATOM    913  OE1 GLN A  60      14.864  -7.695  -2.184  1.00  0.00           O  
ATOM    914  NE2 GLN A  60      16.893  -8.417  -1.538  1.00  0.00           N  
ATOM    915  H   GLN A  60      12.645  -9.157   1.257  1.00  0.00           H  
ATOM    916  HA  GLN A  60      14.339  -7.335   2.589  1.00  0.00           H  
ATOM    917 1HB  GLN A  60      13.259  -7.333  -0.253  1.00  0.00           H  
ATOM    918 2HB  GLN A  60      14.455  -6.178   0.318  1.00  0.00           H  
ATOM    919 1HG  GLN A  60      16.025  -7.969   0.792  1.00  0.00           H  
ATOM    920 2HG  GLN A  60      14.804  -9.184   0.319  1.00  0.00           H  
ATOM    921 1HE2 GLN A  60      17.254  -8.372  -2.470  1.00  0.00           H  
ATOM    922 2HE2 GLN A  60      17.482  -8.719  -0.788  1.00  0.00           H  
ATOM    923  N   GLU A  61      11.399  -6.129   1.680  1.00  0.00           N  
ATOM    924  CA  GLU A  61      10.443  -5.077   2.007  1.00  0.00           C  
ATOM    925  C   GLU A  61      10.015  -5.059   3.477  1.00  0.00           C  
ATOM    926  O   GLU A  61       9.866  -3.995   4.077  1.00  0.00           O  
ATOM    927  CB  GLU A  61       9.203  -5.221   1.122  1.00  0.00           C  
ATOM    928  CG  GLU A  61       9.416  -4.817  -0.330  1.00  0.00           C  
ATOM    929  CD  GLU A  61       8.198  -5.035  -1.183  1.00  0.00           C  
ATOM    930  OE1 GLU A  61       7.298  -5.707  -0.739  1.00  0.00           O  
ATOM    931  OE2 GLU A  61       8.167  -4.530  -2.280  1.00  0.00           O  
ATOM    932  H   GLU A  61      11.125  -6.861   1.040  1.00  0.00           H  
ATOM    933  HA  GLU A  61      10.908  -4.112   1.803  1.00  0.00           H  
ATOM    934 1HB  GLU A  61       8.866  -6.258   1.134  1.00  0.00           H  
ATOM    935 2HB  GLU A  61       8.396  -4.609   1.524  1.00  0.00           H  
ATOM    936 1HG  GLU A  61       9.686  -3.762  -0.366  1.00  0.00           H  
ATOM    937 2HG  GLU A  61      10.247  -5.391  -0.738  1.00  0.00           H  
ATOM    938  N   ALA A  62       9.816  -6.267   4.061  1.00  0.00           N  
ATOM    939  CA  ALA A  62       9.411  -6.339   5.468  1.00  0.00           C  
ATOM    940  C   ALA A  62      10.482  -5.772   6.392  1.00  0.00           C  
ATOM    941  O   ALA A  62      10.173  -5.142   7.404  1.00  0.00           O  
ATOM    942  CB  ALA A  62       9.093  -7.777   5.855  1.00  0.00           C  
ATOM    943  H   ALA A  62       9.943  -7.124   3.541  1.00  0.00           H  
ATOM    944  HA  ALA A  62       8.513  -5.734   5.593  1.00  0.00           H  
ATOM    945 1HB  ALA A  62       8.794  -7.814   6.902  1.00  0.00           H  
ATOM    946 2HB  ALA A  62       8.282  -8.152   5.232  1.00  0.00           H  
ATOM    947 3HB  ALA A  62       9.978  -8.396   5.709  1.00  0.00           H  
ATOM    948  N   LEU A  63      11.738  -6.009   6.022  1.00  0.00           N  
ATOM    949  CA  LEU A  63      12.894  -5.547   6.789  1.00  0.00           C  
ATOM    950  C   LEU A  63      12.995  -4.026   6.765  1.00  0.00           C  
ATOM    951  O   LEU A  63      13.280  -3.398   7.796  1.00  0.00           O  
ATOM    952  CB  LEU A  63      14.184  -6.160   6.231  1.00  0.00           C  
ATOM    953  CG  LEU A  63      14.385  -7.655   6.508  1.00  0.00           C  
ATOM    954  CD1 LEU A  63      15.538  -8.178   5.662  1.00  0.00           C  
ATOM    955  CD2 LEU A  63      14.654  -7.865   7.991  1.00  0.00           C  
ATOM    956  H   LEU A  63      11.889  -6.531   5.171  1.00  0.00           H  
ATOM    957  HA  LEU A  63      12.766  -5.853   7.827  1.00  0.00           H  
ATOM    958 1HB  LEU A  63      14.197  -6.018   5.151  1.00  0.00           H  
ATOM    959 2HB  LEU A  63      15.034  -5.627   6.656  1.00  0.00           H  
ATOM    960  HG  LEU A  63      13.485  -8.201   6.221  1.00  0.00           H  
ATOM    961 1HD1 LEU A  63      15.679  -9.241   5.859  1.00  0.00           H  
ATOM    962 2HD1 LEU A  63      15.310  -8.033   4.606  1.00  0.00           H  
ATOM    963 3HD1 LEU A  63      16.449  -7.638   5.915  1.00  0.00           H  
ATOM    964 1HD2 LEU A  63      14.796  -8.928   8.187  1.00  0.00           H  
ATOM    965 2HD2 LEU A  63      15.553  -7.320   8.277  1.00  0.00           H  
ATOM    966 3HD2 LEU A  63      13.807  -7.498   8.570  1.00  0.00           H  
ATOM    967  N   GLN A  64      12.749  -3.440   5.596  1.00  0.00           N  
ATOM    968  CA  GLN A  64      12.744  -1.980   5.452  1.00  0.00           C  
ATOM    969  C   GLN A  64      11.636  -1.341   6.290  1.00  0.00           C  
ATOM    970  O   GLN A  64      11.869  -0.366   7.005  1.00  0.00           O  
ATOM    971  CB  GLN A  64      12.577  -1.587   3.982  1.00  0.00           C  
ATOM    972  CG  GLN A  64      13.782  -1.901   3.112  1.00  0.00           C  
ATOM    973  CD  GLN A  64      13.539  -1.584   1.649  1.00  0.00           C  
ATOM    974  OE1 GLN A  64      12.402  -1.629   1.170  1.00  0.00           O  
ATOM    975  NE2 GLN A  64      14.607  -1.260   0.929  1.00  0.00           N  
ATOM    976  H   GLN A  64      12.561  -4.015   4.787  1.00  0.00           H  
ATOM    977  HA  GLN A  64      13.699  -1.594   5.809  1.00  0.00           H  
ATOM    978 1HB  GLN A  64      11.715  -2.106   3.562  1.00  0.00           H  
ATOM    979 2HB  GLN A  64      12.381  -0.517   3.911  1.00  0.00           H  
ATOM    980 1HG  GLN A  64      14.629  -1.307   3.455  1.00  0.00           H  
ATOM    981 2HG  GLN A  64      14.012  -2.963   3.198  1.00  0.00           H  
ATOM    982 1HE2 GLN A  64      14.508  -1.040  -0.042  1.00  0.00           H  
ATOM    983 2HE2 GLN A  64      15.510  -1.235   1.357  1.00  0.00           H  
ATOM    984  N   LEU A  65      10.432  -1.898   6.195  1.00  0.00           N  
ATOM    985  CA  LEU A  65       9.296  -1.431   6.990  1.00  0.00           C  
ATOM    986  C   LEU A  65       9.511  -1.740   8.480  1.00  0.00           C  
ATOM    987  O   LEU A  65       9.143  -0.954   9.349  1.00  0.00           O  
ATOM    988  CB  LEU A  65       8.000  -2.089   6.501  1.00  0.00           C  
ATOM    989  CG  LEU A  65       6.728  -1.705   7.268  1.00  0.00           C  
ATOM    990  CD1 LEU A  65       6.522  -0.199   7.189  1.00  0.00           C  
ATOM    991  CD2 LEU A  65       5.538  -2.451   6.683  1.00  0.00           C  
ATOM    992  H   LEU A  65      10.300  -2.668   5.551  1.00  0.00           H  
ATOM    993  HA  LEU A  65       9.203  -0.355   6.861  1.00  0.00           H  
ATOM    994 1HB  LEU A  65       7.849  -1.824   5.455  1.00  0.00           H  
ATOM    995 2HB  LEU A  65       8.113  -3.171   6.567  1.00  0.00           H  
ATOM    996  HG  LEU A  65       6.842  -1.971   8.319  1.00  0.00           H  
ATOM    997 1HD1 LEU A  65       5.619   0.074   7.734  1.00  0.00           H  
ATOM    998 2HD1 LEU A  65       7.379   0.309   7.631  1.00  0.00           H  
ATOM    999 3HD1 LEU A  65       6.421   0.100   6.146  1.00  0.00           H  
ATOM   1000 1HD2 LEU A  65       4.634  -2.178   7.228  1.00  0.00           H  
ATOM   1001 2HD2 LEU A  65       5.422  -2.184   5.632  1.00  0.00           H  
ATOM   1002 3HD2 LEU A  65       5.703  -3.525   6.769  1.00  0.00           H  
ATOM   1003  N   LYS A  66      10.097  -3.016   8.928  1.00  0.00           N  
ATOM   1004  CA  LYS A  66      10.441  -3.447  10.277  1.00  0.00           C  
ATOM   1005  C   LYS A  66      11.293  -2.420  11.010  1.00  0.00           C  
ATOM   1006  O   LYS A  66      11.000  -2.043  12.143  1.00  0.00           O  
ATOM   1007  CB  LYS A  66      11.169  -4.790  10.232  1.00  0.00           C  
ATOM   1008  CG  LYS A  66      11.533  -5.355  11.600  1.00  0.00           C  
ATOM   1009  CD  LYS A  66      12.426  -6.580  11.472  1.00  0.00           C  
ATOM   1010  CE  LYS A  66      12.767  -7.162  12.836  1.00  0.00           C  
ATOM   1011  NZ  LYS A  66      13.753  -6.322  13.569  1.00  0.00           N  
ATOM   1012  H   LYS A  66      10.264  -3.645   8.155  1.00  0.00           H  
ATOM   1013  HA  LYS A  66       9.518  -3.599  10.838  1.00  0.00           H  
ATOM   1014 1HB  LYS A  66      10.546  -5.526   9.722  1.00  0.00           H  
ATOM   1015 2HB  LYS A  66      12.090  -4.686   9.658  1.00  0.00           H  
ATOM   1016 1HG  LYS A  66      12.055  -4.593  12.180  1.00  0.00           H  
ATOM   1017 2HG  LYS A  66      10.624  -5.631  12.131  1.00  0.00           H  
ATOM   1018 1HD  LYS A  66      11.918  -7.340  10.878  1.00  0.00           H  
ATOM   1019 2HD  LYS A  66      13.350  -6.305  10.964  1.00  0.00           H  
ATOM   1020 1HE  LYS A  66      11.860  -7.242  13.433  1.00  0.00           H  
ATOM   1021 2HE  LYS A  66      13.182  -8.162  12.711  1.00  0.00           H  
ATOM   1022 1HZ  LYS A  66      13.951  -6.742  14.466  1.00  0.00           H  
ATOM   1023 2HZ  LYS A  66      14.606  -6.258  13.031  1.00  0.00           H  
ATOM   1024 3HZ  LYS A  66      13.371  -5.398  13.708  1.00  0.00           H  
ATOM   1025  N   THR A  67      12.358  -1.964  10.363  1.00  0.00           N  
ATOM   1026  CA  THR A  67      13.244  -0.982  10.982  1.00  0.00           C  
ATOM   1027  C   THR A  67      12.539   0.354  11.220  1.00  0.00           C  
ATOM   1028  O   THR A  67      12.650   0.943  12.291  1.00  0.00           O  
ATOM   1029  CB  THR A  67      14.498  -0.754  10.118  1.00  0.00           C  
ATOM   1030  OG1 THR A  67      15.227  -1.983   9.995  1.00  0.00           O  
ATOM   1031  CG2 THR A  67      15.394   0.302  10.746  1.00  0.00           C  
ATOM   1032  H   THR A  67      12.567  -2.297   9.431  1.00  0.00           H  
ATOM   1033  HA  THR A  67      13.544  -1.354  11.962  1.00  0.00           H  
ATOM   1034  HB  THR A  67      14.199  -0.424   9.123  1.00  0.00           H  
ATOM   1035  HG1 THR A  67      14.668  -2.645   9.580  1.00  0.00           H  
ATOM   1036 1HG2 THR A  67      16.275   0.450  10.122  1.00  0.00           H  
ATOM   1037 2HG2 THR A  67      14.847   1.240  10.830  1.00  0.00           H  
ATOM   1038 3HG2 THR A  67      15.704  -0.027  11.737  1.00  0.00           H  
ATOM   1039  N   LYS A  68      11.803   0.822  10.218  1.00  0.00           N  
ATOM   1040  CA  LYS A  68      11.104   2.104  10.320  1.00  0.00           C  
ATOM   1041  C   LYS A  68      10.048   2.133  11.447  1.00  0.00           C  
ATOM   1042  O   LYS A  68       9.922   3.138  12.152  1.00  0.00           O  
ATOM   1043  CB  LYS A  68      10.443   2.440   8.982  1.00  0.00           C  
ATOM   1044  CG  LYS A  68      11.419   2.831   7.880  1.00  0.00           C  
ATOM   1045  CD  LYS A  68      10.692   3.121   6.575  1.00  0.00           C  
ATOM   1046  CE  LYS A  68      11.666   3.503   5.471  1.00  0.00           C  
ATOM   1047  NZ  LYS A  68      10.969   3.781   4.185  1.00  0.00           N  
ATOM   1048  H   LYS A  68      11.725   0.285   9.366  1.00  0.00           H  
ATOM   1049  HA  LYS A  68      11.825   2.870  10.613  1.00  0.00           H  
ATOM   1050 1HB  LYS A  68       9.872   1.580   8.632  1.00  0.00           H  
ATOM   1051 2HB  LYS A  68       9.744   3.265   9.118  1.00  0.00           H  
ATOM   1052 1HG  LYS A  68      11.973   3.719   8.182  1.00  0.00           H  
ATOM   1053 2HG  LYS A  68      12.128   2.019   7.718  1.00  0.00           H  
ATOM   1054 1HD  LYS A  68      10.133   2.237   6.265  1.00  0.00           H  
ATOM   1055 2HD  LYS A  68       9.988   3.940   6.725  1.00  0.00           H  
ATOM   1056 1HE  LYS A  68      12.222   4.391   5.768  1.00  0.00           H  
ATOM   1057 2HE  LYS A  68      12.376   2.691   5.315  1.00  0.00           H  
ATOM   1058 1HZ  LYS A  68      11.648   4.031   3.481  1.00  0.00           H  
ATOM   1059 2HZ  LYS A  68      10.464   2.957   3.891  1.00  0.00           H  
ATOM   1060 3HZ  LYS A  68      10.320   4.545   4.312  1.00  0.00           H  
ATOM   1061  N   LEU A  69       9.305   1.040  11.629  1.00  0.00           N  
ATOM   1062  CA  LEU A  69       8.284   0.992  12.678  1.00  0.00           C  
ATOM   1063  C   LEU A  69       8.834   0.557  14.042  1.00  0.00           C  
ATOM   1064  O   LEU A  69       8.272   0.900  15.088  1.00  0.00           O  
ATOM   1065  CB  LEU A  69       7.161   0.036  12.258  1.00  0.00           C  
ATOM   1066  CG  LEU A  69       6.376   0.442  11.004  1.00  0.00           C  
ATOM   1067  CD1 LEU A  69       5.373  -0.650  10.656  1.00  0.00           C  
ATOM   1068  CD2 LEU A  69       5.674   1.769  11.252  1.00  0.00           C  
ATOM   1069  H   LEU A  69       9.442   0.232  11.040  1.00  0.00           H  
ATOM   1070  HA  LEU A  69       7.895   1.999  12.825  1.00  0.00           H  
ATOM   1071 1HB  LEU A  69       7.592  -0.947  12.074  1.00  0.00           H  
ATOM   1072 2HB  LEU A  69       6.451  -0.050  13.080  1.00  0.00           H  
ATOM   1073  HG  LEU A  69       7.061   0.545  10.163  1.00  0.00           H  
ATOM   1074 1HD1 LEU A  69       4.815  -0.361   9.765  1.00  0.00           H  
ATOM   1075 2HD1 LEU A  69       5.903  -1.583  10.465  1.00  0.00           H  
ATOM   1076 3HD1 LEU A  69       4.682  -0.788  11.488  1.00  0.00           H  
ATOM   1077 1HD2 LEU A  69       5.117   2.059  10.361  1.00  0.00           H  
ATOM   1078 2HD2 LEU A  69       4.987   1.667  12.092  1.00  0.00           H  
ATOM   1079 3HD2 LEU A  69       6.416   2.535  11.481  1.00  0.00           H  
ATOM   1080  N   GLY A  70       9.920  -0.209  14.033  1.00  0.00           N  
ATOM   1081  CA  GLY A  70      10.448  -0.760  15.267  1.00  0.00           C  
ATOM   1082  C   GLY A  70       9.652  -1.960  15.741  1.00  0.00           C  
ATOM   1083  O   GLY A  70       9.403  -2.128  16.934  1.00  0.00           O  
ATOM   1084  H   GLY A  70      10.389  -0.414  13.163  1.00  0.00           H  
ATOM   1085 1HA  GLY A  70      11.487  -1.054  15.119  1.00  0.00           H  
ATOM   1086 2HA  GLY A  70      10.438   0.006  16.041  1.00  0.00           H  
ATOM   1087  N   VAL A  71       9.246  -2.804  14.797  1.00  0.00           N  
ATOM   1088  CA  VAL A  71       8.372  -3.923  15.115  1.00  0.00           C  
ATOM   1089  C   VAL A  71       9.071  -5.191  14.688  1.00  0.00           C  
ATOM   1090  O   VAL A  71      10.211  -5.149  14.246  1.00  0.00           O  
ATOM   1091  CB  VAL A  71       7.016  -3.798  14.394  1.00  0.00           C  
ATOM   1092  CG1 VAL A  71       6.296  -2.532  14.829  1.00  0.00           C  
ATOM   1093  CG2 VAL A  71       7.229  -3.806  12.887  1.00  0.00           C  
ATOM   1094  H   VAL A  71       9.544  -2.668  13.841  1.00  0.00           H  
ATOM   1095  HA  VAL A  71       8.190  -3.925  16.190  1.00  0.00           H  
ATOM   1096  HB  VAL A  71       6.385  -4.641  14.676  1.00  0.00           H  
ATOM   1097 1HG1 VAL A  71       5.339  -2.460  14.310  1.00  0.00           H  
ATOM   1098 2HG1 VAL A  71       6.121  -2.564  15.906  1.00  0.00           H  
ATOM   1099 3HG1 VAL A  71       6.906  -1.663  14.586  1.00  0.00           H  
ATOM   1100 1HG2 VAL A  71       6.267  -3.718  12.384  1.00  0.00           H  
ATOM   1101 2HG2 VAL A  71       7.864  -2.966  12.606  1.00  0.00           H  
ATOM   1102 3HG2 VAL A  71       7.709  -4.739  12.592  1.00  0.00           H  
ATOM   1103  N   SER A  72       8.405  -6.454  14.791  1.00  0.00           N  
ATOM   1104  CA  SER A  72       8.881  -7.756  14.344  1.00  0.00           C  
ATOM   1105  C   SER A  72       8.801  -7.862  12.830  1.00  0.00           C  
ATOM   1106  O   SER A  72       8.120  -7.058  12.179  1.00  0.00           O  
ATOM   1107  CB  SER A  72       8.067  -8.864  14.985  1.00  0.00           C  
ATOM   1108  OG  SER A  72       6.756  -8.876  14.488  1.00  0.00           O  
ATOM   1109  H   SER A  72       7.494  -6.386  15.222  1.00  0.00           H  
ATOM   1110  HA  SER A  72       9.920  -7.867  14.651  1.00  0.00           H  
ATOM   1111 1HB  SER A  72       8.542  -9.825  14.787  1.00  0.00           H  
ATOM   1112 2HB  SER A  72       8.049  -8.723  16.064  1.00  0.00           H  
ATOM   1113  HG  SER A  72       6.329  -9.637  14.888  1.00  0.00           H  
ATOM   1114  N   LEU A  73       9.500  -8.850  12.273  1.00  0.00           N  
ATOM   1115  CA  LEU A  73       9.465  -9.120  10.836  1.00  0.00           C  
ATOM   1116  C   LEU A  73       8.045  -9.538  10.413  1.00  0.00           C  
ATOM   1117  O   LEU A  73       7.559  -9.164   9.333  1.00  0.00           O  
ATOM   1118  CB  LEU A  73      10.470 -10.221  10.474  1.00  0.00           C  
ATOM   1119  CG  LEU A  73      10.597 -10.540   8.979  1.00  0.00           C  
ATOM   1120  CD1 LEU A  73      11.129  -9.318   8.242  1.00  0.00           C  
ATOM   1121  CD2 LEU A  73      11.519 -11.736   8.792  1.00  0.00           C  
ATOM   1122  H   LEU A  73      10.072  -9.430  12.867  1.00  0.00           H  
ATOM   1123  HA  LEU A  73       9.739  -8.207  10.307  1.00  0.00           H  
ATOM   1124 1HB  LEU A  73      11.454  -9.925  10.835  1.00  0.00           H  
ATOM   1125 2HB  LEU A  73      10.179 -11.138  10.986  1.00  0.00           H  
ATOM   1126  HG  LEU A  73       9.613 -10.773   8.572  1.00  0.00           H  
ATOM   1127 1HD1 LEU A  73      11.220  -9.545   7.180  1.00  0.00           H  
ATOM   1128 2HD1 LEU A  73      10.441  -8.484   8.377  1.00  0.00           H  
ATOM   1129 3HD1 LEU A  73      12.107  -9.051   8.640  1.00  0.00           H  
ATOM   1130 1HD2 LEU A  73      11.609 -11.963   7.730  1.00  0.00           H  
ATOM   1131 2HD2 LEU A  73      12.504 -11.503   9.198  1.00  0.00           H  
ATOM   1132 3HD2 LEU A  73      11.106 -12.599   9.314  1.00  0.00           H  
ATOM   1133  N   GLU A  74       7.288 -10.375  11.278  1.00  0.00           N  
ATOM   1134  CA  GLU A  74       5.939 -10.879  11.041  1.00  0.00           C  
ATOM   1135  C   GLU A  74       4.953  -9.736  10.905  1.00  0.00           C  
ATOM   1136  O   GLU A  74       4.043  -9.784  10.078  1.00  0.00           O  
ATOM   1137  CB  GLU A  74       5.502 -11.808  12.176  1.00  0.00           C  
ATOM   1138  CG  GLU A  74       6.285 -13.111  12.258  1.00  0.00           C  
ATOM   1139  CD  GLU A  74       7.605 -12.957  12.961  1.00  0.00           C  
ATOM   1140  OE1 GLU A  74       7.906 -11.869  13.388  1.00  0.00           O  
ATOM   1141  OE2 GLU A  74       8.314 -13.930  13.071  1.00  0.00           O  
ATOM   1142  H   GLU A  74       7.754 -10.607  12.144  1.00  0.00           H  
ATOM   1143  HA  GLU A  74       5.945 -11.432  10.101  1.00  0.00           H  
ATOM   1144 1HB  GLU A  74       5.610 -11.293  13.130  1.00  0.00           H  
ATOM   1145 2HB  GLU A  74       4.448 -12.059  12.056  1.00  0.00           H  
ATOM   1146 1HG  GLU A  74       5.687 -13.850  12.791  1.00  0.00           H  
ATOM   1147 2HG  GLU A  74       6.458 -13.483  11.249  1.00  0.00           H  
ATOM   1148  N   ALA A  75       5.143  -8.704  11.731  1.00  0.00           N  
ATOM   1149  CA  ALA A  75       4.320  -7.505  11.700  1.00  0.00           C  
ATOM   1150  C   ALA A  75       4.453  -6.764  10.377  1.00  0.00           C  
ATOM   1151  O   ALA A  75       3.456  -6.393   9.761  1.00  0.00           O  
ATOM   1152  CB  ALA A  75       4.688  -6.587  12.857  1.00  0.00           C  
ATOM   1153  H   ALA A  75       5.895  -8.767  12.402  1.00  0.00           H  
ATOM   1154  HA  ALA A  75       3.278  -7.807  11.805  1.00  0.00           H  
ATOM   1155 1HB  ALA A  75       4.061  -5.695  12.827  1.00  0.00           H  
ATOM   1156 2HB  ALA A  75       4.530  -7.110  13.801  1.00  0.00           H  
ATOM   1157 3HB  ALA A  75       5.734  -6.298  12.774  1.00  0.00           H  
ATOM   1158  N   ALA A  76       5.696  -6.559   9.952  1.00  0.00           N  
ATOM   1159  CA  ALA A  76       5.964  -5.848   8.718  1.00  0.00           C  
ATOM   1160  C   ALA A  76       5.392  -6.631   7.551  1.00  0.00           C  
ATOM   1161  O   ALA A  76       4.800  -6.058   6.637  1.00  0.00           O  
ATOM   1162  CB  ALA A  76       7.459  -5.620   8.552  1.00  0.00           C  
ATOM   1163  H   ALA A  76       6.472  -6.902  10.501  1.00  0.00           H  
ATOM   1164  HA  ALA A  76       5.463  -4.881   8.769  1.00  0.00           H  
ATOM   1165 1HB  ALA A  76       7.644  -5.085   7.619  1.00  0.00           H  
ATOM   1166 2HB  ALA A  76       7.833  -5.030   9.388  1.00  0.00           H  
ATOM   1167 3HB  ALA A  76       7.972  -6.580   8.527  1.00  0.00           H  
ATOM   1168  N   LEU A  77       5.567  -7.968   7.570  1.00  0.00           N  
ATOM   1169  CA  LEU A  77       5.070  -8.847   6.529  1.00  0.00           C  
ATOM   1170  C   LEU A  77       3.533  -8.785   6.460  1.00  0.00           C  
ATOM   1171  O   LEU A  77       2.951  -8.766   5.377  1.00  0.00           O  
ATOM   1172  CB  LEU A  77       5.532 -10.286   6.791  1.00  0.00           C  
ATOM   1173  CG  LEU A  77       7.011 -10.573   6.503  1.00  0.00           C  
ATOM   1174  CD1 LEU A  77       7.420 -11.869   7.188  1.00  0.00           C  
ATOM   1175  CD2 LEU A  77       7.229 -10.657   4.999  1.00  0.00           C  
ATOM   1176  H   LEU A  77       6.071  -8.366   8.350  1.00  0.00           H  
ATOM   1177  HA  LEU A  77       5.476  -8.516   5.574  1.00  0.00           H  
ATOM   1178 1HB  LEU A  77       5.345 -10.526   7.836  1.00  0.00           H  
ATOM   1179 2HB  LEU A  77       4.937 -10.959   6.173  1.00  0.00           H  
ATOM   1180  HG  LEU A  77       7.624  -9.770   6.914  1.00  0.00           H  
ATOM   1181 1HD1 LEU A  77       8.471 -12.073   6.984  1.00  0.00           H  
ATOM   1182 2HD1 LEU A  77       7.273 -11.774   8.264  1.00  0.00           H  
ATOM   1183 3HD1 LEU A  77       6.812 -12.689   6.809  1.00  0.00           H  
ATOM   1184 1HD2 LEU A  77       8.280 -10.860   4.794  1.00  0.00           H  
ATOM   1185 2HD2 LEU A  77       6.617 -11.460   4.587  1.00  0.00           H  
ATOM   1186 3HD2 LEU A  77       6.945  -9.711   4.537  1.00  0.00           H  
ATOM   1187  N   ALA A  78       2.757  -8.816   7.651  1.00  0.00           N  
ATOM   1188  CA  ALA A  78       1.299  -8.774   7.718  1.00  0.00           C  
ATOM   1189  C   ALA A  78       0.801  -7.460   7.136  1.00  0.00           C  
ATOM   1190  O   ALA A  78      -0.274  -7.402   6.540  1.00  0.00           O  
ATOM   1191  CB  ALA A  78       0.815  -8.946   9.150  1.00  0.00           C  
ATOM   1192  H   ALA A  78       3.286  -8.930   8.505  1.00  0.00           H  
ATOM   1193  HA  ALA A  78       0.910  -9.593   7.112  1.00  0.00           H  
ATOM   1194 1HB  ALA A  78      -0.273  -8.895   9.176  1.00  0.00           H  
ATOM   1195 2HB  ALA A  78       1.142  -9.914   9.531  1.00  0.00           H  
ATOM   1196 3HB  ALA A  78       1.230  -8.154   9.771  1.00  0.00           H  
ATOM   1197  N   ILE A  79       1.525  -6.247   7.310  1.00  0.00           N  
ATOM   1198  CA  ILE A  79       1.149  -4.932   6.809  1.00  0.00           C  
ATOM   1199  C   ILE A  79       1.223  -4.940   5.292  1.00  0.00           C  
ATOM   1200  O   ILE A  79       0.321  -4.448   4.614  1.00  0.00           O  
ATOM   1201  CB  ILE A  79       2.062  -3.829   7.376  1.00  0.00           C  
ATOM   1202  CG1 ILE A  79       1.845  -3.679   8.883  1.00  0.00           C  
ATOM   1203  CG2 ILE A  79       1.808  -2.510   6.663  1.00  0.00           C  
ATOM   1204  CD1 ILE A  79       2.908  -2.857   9.575  1.00  0.00           C  
ATOM   1205  H   ILE A  79       2.352  -6.337   7.880  1.00  0.00           H  
ATOM   1206  HA  ILE A  79       0.125  -4.724   7.118  1.00  0.00           H  
ATOM   1207  HB  ILE A  79       3.105  -4.113   7.235  1.00  0.00           H  
ATOM   1208 1HG1 ILE A  79       0.878  -3.209   9.065  1.00  0.00           H  
ATOM   1209 2HG1 ILE A  79       1.821  -4.664   9.349  1.00  0.00           H  
ATOM   1210 1HG2 ILE A  79       2.461  -1.742   7.076  1.00  0.00           H  
ATOM   1211 2HG2 ILE A  79       2.011  -2.626   5.599  1.00  0.00           H  
ATOM   1212 3HG2 ILE A  79       0.767  -2.216   6.802  1.00  0.00           H  
ATOM   1213 1HD1 ILE A  79       2.686  -2.795  10.640  1.00  0.00           H  
ATOM   1214 2HD1 ILE A  79       3.881  -3.329   9.434  1.00  0.00           H  
ATOM   1215 3HD1 ILE A  79       2.926  -1.854   9.150  1.00  0.00           H  
ATOM   1216  N   LEU A  80       2.313  -5.505   4.762  1.00  0.00           N  
ATOM   1217  CA  LEU A  80       2.531  -5.607   3.313  1.00  0.00           C  
ATOM   1218  C   LEU A  80       1.435  -6.455   2.687  1.00  0.00           C  
ATOM   1219  O   LEU A  80       0.991  -6.186   1.570  1.00  0.00           O  
ATOM   1220  CB  LEU A  80       3.903  -6.222   3.011  1.00  0.00           C  
ATOM   1221  CG  LEU A  80       5.116  -5.376   3.419  1.00  0.00           C  
ATOM   1222  CD1 LEU A  80       6.383  -6.214   3.305  1.00  0.00           C  
ATOM   1223  CD2 LEU A  80       5.196  -4.142   2.532  1.00  0.00           C  
ATOM   1224  H   LEU A  80       3.009  -5.874   5.393  1.00  0.00           H  
ATOM   1225  HA  LEU A  80       2.479  -4.603   2.891  1.00  0.00           H  
ATOM   1226 1HB  LEU A  80       3.978  -7.178   3.527  1.00  0.00           H  
ATOM   1227 2HB  LEU A  80       3.974  -6.406   1.938  1.00  0.00           H  
ATOM   1228  HG  LEU A  80       5.013  -5.069   4.461  1.00  0.00           H  
ATOM   1229 1HD1 LEU A  80       7.244  -5.613   3.595  1.00  0.00           H  
ATOM   1230 2HD1 LEU A  80       6.307  -7.079   3.963  1.00  0.00           H  
ATOM   1231 3HD1 LEU A  80       6.505  -6.549   2.276  1.00  0.00           H  
ATOM   1232 1HD2 LEU A  80       6.058  -3.540   2.824  1.00  0.00           H  
ATOM   1233 2HD2 LEU A  80       5.302  -4.447   1.491  1.00  0.00           H  
ATOM   1234 3HD2 LEU A  80       4.287  -3.552   2.648  1.00  0.00           H  
ATOM   1235  N   SER A  81       0.997  -7.648   3.377  1.00  0.00           N  
ATOM   1236  CA  SER A  81      -0.070  -8.506   2.909  1.00  0.00           C  
ATOM   1237  C   SER A  81      -1.407  -7.788   2.913  1.00  0.00           C  
ATOM   1238  O   SER A  81      -2.230  -7.986   2.020  1.00  0.00           O  
ATOM   1239  CB  SER A  81      -0.151  -9.748   3.774  1.00  0.00           C  
ATOM   1240  OG  SER A  81       0.992 -10.544   3.618  1.00  0.00           O  
ATOM   1241  H   SER A  81       1.494  -7.896   4.220  1.00  0.00           H  
ATOM   1242  HA  SER A  81       0.152  -8.790   1.880  1.00  0.00           H  
ATOM   1243 1HB  SER A  81      -0.256  -9.458   4.819  1.00  0.00           H  
ATOM   1244 2HB  SER A  81      -1.036 -10.322   3.504  1.00  0.00           H  
ATOM   1245  HG  SER A  81       0.863 -11.307   4.187  1.00  0.00           H  
ATOM   1246  N   ALA A  82      -1.759  -6.964   4.052  1.00  0.00           N  
ATOM   1247  CA  ALA A  82      -3.007  -6.207   4.136  1.00  0.00           C  
ATOM   1248  C   ALA A  82      -3.114  -5.165   3.016  1.00  0.00           C  
ATOM   1249  O   ALA A  82      -4.190  -4.941   2.463  1.00  0.00           O  
ATOM   1250  CB  ALA A  82      -3.123  -5.534   5.496  1.00  0.00           C  
ATOM   1251  H   ALA A  82      -1.133  -6.968   4.844  1.00  0.00           H  
ATOM   1252  HA  ALA A  82      -3.835  -6.905   4.017  1.00  0.00           H  
ATOM   1253 1HB  ALA A  82      -4.060  -4.978   5.549  1.00  0.00           H  
ATOM   1254 2HB  ALA A  82      -3.106  -6.292   6.279  1.00  0.00           H  
ATOM   1255 3HB  ALA A  82      -2.288  -4.849   5.635  1.00  0.00           H  
ATOM   1256  N   ALA A  83      -1.952  -4.372   2.670  1.00  0.00           N  
ATOM   1257  CA  ALA A  83      -1.967  -3.379   1.595  1.00  0.00           C  
ATOM   1258  C   ALA A  83      -2.273  -4.030   0.236  1.00  0.00           C  
ATOM   1259  O   ALA A  83      -3.088  -3.526  -0.534  1.00  0.00           O  
ATOM   1260  CB  ALA A  83      -0.639  -2.641   1.538  1.00  0.00           C  
ATOM   1261  H   ALA A  83      -1.113  -4.487   3.221  1.00  0.00           H  
ATOM   1262  HA  ALA A  83      -2.761  -2.663   1.807  1.00  0.00           H  
ATOM   1263 1HB  ALA A  83      -0.665  -1.906   0.733  1.00  0.00           H  
ATOM   1264 2HB  ALA A  83      -0.462  -2.133   2.488  1.00  0.00           H  
ATOM   1265 3HB  ALA A  83       0.165  -3.351   1.354  1.00  0.00           H  
ATOM   1266  N   ALA A  84      -1.620  -5.145  -0.052  1.00  0.00           N  
ATOM   1267  CA  ALA A  84      -1.808  -5.846  -1.322  1.00  0.00           C  
ATOM   1268  C   ALA A  84      -3.243  -6.349  -1.488  1.00  0.00           C  
ATOM   1269  O   ALA A  84      -3.781  -6.365  -2.594  1.00  0.00           O  
ATOM   1270  CB  ALA A  84      -0.833  -7.008  -1.436  1.00  0.00           C  
ATOM   1271  H   ALA A  84      -0.973  -5.523   0.626  1.00  0.00           H  
ATOM   1272  HA  ALA A  84      -1.612  -5.141  -2.131  1.00  0.00           H  
ATOM   1273 1HB  ALA A  84      -0.985  -7.520  -2.386  1.00  0.00           H  
ATOM   1274 2HB  ALA A  84       0.189  -6.633  -1.385  1.00  0.00           H  
ATOM   1275 3HB  ALA A  84      -1.003  -7.707  -0.618  1.00  0.00           H  
ATOM   1276  N   GLN A  85      -3.972  -6.931  -0.343  1.00  0.00           N  
ATOM   1277  CA  GLN A  85      -5.341  -7.465  -0.403  1.00  0.00           C  
ATOM   1278  C   GLN A  85      -6.431  -6.395  -0.352  1.00  0.00           C  
ATOM   1279  O   GLN A  85      -7.503  -6.560  -0.932  1.00  0.00           O  
ATOM   1280  CB  GLN A  85      -5.561  -8.459   0.741  1.00  0.00           C  
ATOM   1281  CG  GLN A  85      -4.756  -9.741   0.615  1.00  0.00           C  
ATOM   1282  CD  GLN A  85      -5.181 -10.576  -0.578  1.00  0.00           C  
ATOM   1283  OE1 GLN A  85      -6.366 -10.872  -0.756  1.00  0.00           O  
ATOM   1284  NE2 GLN A  85      -4.214 -10.961  -1.404  1.00  0.00           N  
ATOM   1285  H   GLN A  85      -3.467  -6.971   0.531  1.00  0.00           H  
ATOM   1286  HA  GLN A  85      -5.465  -7.990  -1.350  1.00  0.00           H  
ATOM   1287 1HB  GLN A  85      -5.297  -7.988   1.688  1.00  0.00           H  
ATOM   1288 2HB  GLN A  85      -6.616  -8.727   0.792  1.00  0.00           H  
ATOM   1289 1HG  GLN A  85      -3.703  -9.486   0.496  1.00  0.00           H  
ATOM   1290 2HG  GLN A  85      -4.897 -10.336   1.517  1.00  0.00           H  
ATOM   1291 1HE2 GLN A  85      -4.434 -11.515  -2.208  1.00  0.00           H  
ATOM   1292 2HE2 GLN A  85      -3.267 -10.699  -1.222  1.00  0.00           H  
ATOM   1293  N   LEU A  86      -6.207  -5.175   0.385  1.00  0.00           N  
ATOM   1294  CA  LEU A  86      -7.066  -4.010   0.463  1.00  0.00           C  
ATOM   1295  C   LEU A  86      -7.049  -3.311  -0.890  1.00  0.00           C  
ATOM   1296  O   LEU A  86      -8.059  -2.758  -1.325  1.00  0.00           O  
ATOM   1297  CB  LEU A  86      -6.595  -3.056   1.568  1.00  0.00           C  
ATOM   1298  CG  LEU A  86      -6.855  -3.523   3.005  1.00  0.00           C  
ATOM   1299  CD1 LEU A  86      -6.076  -2.643   3.974  1.00  0.00           C  
ATOM   1300  CD2 LEU A  86      -8.347  -3.468   3.296  1.00  0.00           C  
ATOM   1301  H   LEU A  86      -5.335  -5.179   0.894  1.00  0.00           H  
ATOM   1302  HA  LEU A  86      -8.079  -4.349   0.678  1.00  0.00           H  
ATOM   1303 1HB  LEU A  86      -5.523  -2.900   1.458  1.00  0.00           H  
ATOM   1304 2HB  LEU A  86      -7.095  -2.097   1.435  1.00  0.00           H  
ATOM   1305  HG  LEU A  86      -6.499  -4.547   3.126  1.00  0.00           H  
ATOM   1306 1HD1 LEU A  86      -6.261  -2.976   4.996  1.00  0.00           H  
ATOM   1307 2HD1 LEU A  86      -5.011  -2.716   3.757  1.00  0.00           H  
ATOM   1308 3HD1 LEU A  86      -6.400  -1.609   3.865  1.00  0.00           H  
ATOM   1309 1HD2 LEU A  86      -8.532  -3.802   4.317  1.00  0.00           H  
ATOM   1310 2HD2 LEU A  86      -8.703  -2.444   3.177  1.00  0.00           H  
ATOM   1311 3HD2 LEU A  86      -8.877  -4.119   2.600  1.00  0.00           H  
ATOM   1312  N   GLY A  87      -5.896  -3.338  -1.553  1.00  0.00           N  
ATOM   1313  CA  GLY A  87      -5.752  -2.665  -2.823  1.00  0.00           C  
ATOM   1314  C   GLY A  87      -5.215  -1.260  -2.616  1.00  0.00           C  
ATOM   1315  O   GLY A  87      -5.530  -0.337  -3.369  1.00  0.00           O  
ATOM   1316  H   GLY A  87      -5.106  -3.834  -1.168  1.00  0.00           H  
ATOM   1317 1HA  GLY A  87      -5.079  -3.235  -3.463  1.00  0.00           H  
ATOM   1318 2HA  GLY A  87      -6.718  -2.628  -3.328  1.00  0.00           H  
ATOM   1319  N   THR A  88      -4.388  -1.089  -1.591  1.00  0.00           N  
ATOM   1320  CA  THR A  88      -3.882   0.235  -1.317  1.00  0.00           C  
ATOM   1321  C   THR A  88      -2.375   0.264  -1.151  1.00  0.00           C  
ATOM   1322  O   THR A  88      -1.700  -0.736  -1.363  1.00  0.00           O  
ATOM   1323  CB  THR A  88      -4.546   0.816  -0.055  1.00  0.00           C  
ATOM   1324  OG1 THR A  88      -4.219   2.207   0.063  1.00  0.00           O  
ATOM   1325  CG2 THR A  88      -4.067   0.080   1.187  1.00  0.00           C  
ATOM   1326  H   THR A  88      -4.102  -1.856  -1.000  1.00  0.00           H  
ATOM   1327  HA  THR A  88      -4.078   0.867  -2.182  1.00  0.00           H  
ATOM   1328  HB  THR A  88      -5.628   0.717  -0.135  1.00  0.00           H  
ATOM   1329  HG1 THR A  88      -4.856   2.637   0.638  1.00  0.00           H  
ATOM   1330 1HG2 THR A  88      -4.547   0.504   2.069  1.00  0.00           H  
ATOM   1331 2HG2 THR A  88      -4.325  -0.976   1.106  1.00  0.00           H  
ATOM   1332 3HG2 THR A  88      -2.987   0.184   1.277  1.00  0.00           H  
ATOM   1333  N   THR A  89      -1.810   1.429  -0.729  1.00  0.00           N  
ATOM   1334  CA  THR A  89      -0.360   1.544  -0.606  1.00  0.00           C  
ATOM   1335  C   THR A  89       0.073   0.962   0.738  1.00  0.00           C  
ATOM   1336  O   THR A  89      -0.766   0.753   1.623  1.00  0.00           O  
ATOM   1337  CB  THR A  89       0.107   3.006  -0.728  1.00  0.00           C  
ATOM   1338  OG1 THR A  89      -0.440   3.777   0.350  1.00  0.00           O  
ATOM   1339  CG2 THR A  89      -0.344   3.602  -2.053  1.00  0.00           C  
ATOM   1340  H   THR A  89      -2.390   2.218  -0.487  1.00  0.00           H  
ATOM   1341  HA  THR A  89       0.101   1.015  -1.440  1.00  0.00           H  
ATOM   1342  HB  THR A  89       1.195   3.047  -0.670  1.00  0.00           H  
ATOM   1343  HG1 THR A  89       0.223   4.393   0.671  1.00  0.00           H  
ATOM   1344 1HG2 THR A  89      -0.005   4.635  -2.122  1.00  0.00           H  
ATOM   1345 2HG2 THR A  89       0.079   3.025  -2.874  1.00  0.00           H  
ATOM   1346 3HG2 THR A  89      -1.432   3.573  -2.112  1.00  0.00           H  
ATOM   1347  N   VAL A  90       1.374   0.696   0.881  1.00  0.00           N  
ATOM   1348  CA  VAL A  90       1.897   0.199   2.146  1.00  0.00           C  
ATOM   1349  C   VAL A  90       1.814   1.282   3.221  1.00  0.00           C  
ATOM   1350  O   VAL A  90       1.373   1.028   4.363  1.00  0.00           O  
ATOM   1351  CB  VAL A  90       3.360  -0.255   1.982  1.00  0.00           C  
ATOM   1352  CG1 VAL A  90       3.955  -0.631   3.330  1.00  0.00           C  
ATOM   1353  CG2 VAL A  90       3.433  -1.426   1.014  1.00  0.00           C  
ATOM   1354  H   VAL A  90       2.009   0.839   0.110  1.00  0.00           H  
ATOM   1355  HA  VAL A  90       1.230  -0.581   2.513  1.00  0.00           H  
ATOM   1356  HB  VAL A  90       3.948   0.578   1.592  1.00  0.00           H  
ATOM   1357 1HG1 VAL A  90       4.990  -0.949   3.196  1.00  0.00           H  
ATOM   1358 2HG1 VAL A  90       3.925   0.231   3.996  1.00  0.00           H  
ATOM   1359 3HG1 VAL A  90       3.380  -1.447   3.767  1.00  0.00           H  
ATOM   1360 1HG2 VAL A  90       4.471  -1.741   0.902  1.00  0.00           H  
ATOM   1361 2HG2 VAL A  90       2.841  -2.255   1.400  1.00  0.00           H  
ATOM   1362 3HG2 VAL A  90       3.041  -1.121   0.044  1.00  0.00           H  
ATOM   1363  N   GLU A  91       2.184   2.500   2.834  1.00  0.00           N  
ATOM   1364  CA  GLU A  91       2.175   3.623   3.763  1.00  0.00           C  
ATOM   1365  C   GLU A  91       0.780   3.825   4.345  1.00  0.00           C  
ATOM   1366  O   GLU A  91       0.647   4.200   5.507  1.00  0.00           O  
ATOM   1367  CB  GLU A  91       2.640   4.903   3.064  1.00  0.00           C  
ATOM   1368  CG  GLU A  91       4.095   4.879   2.612  1.00  0.00           C  
ATOM   1369  CD  GLU A  91       4.295   4.131   1.324  1.00  0.00           C  
ATOM   1370  OE1 GLU A  91       3.325   3.680   0.764  1.00  0.00           O  
ATOM   1371  OE2 GLU A  91       5.420   4.008   0.900  1.00  0.00           O  
ATOM   1372  H   GLU A  91       2.479   2.653   1.880  1.00  0.00           H  
ATOM   1373  HA  GLU A  91       2.838   3.391   4.597  1.00  0.00           H  
ATOM   1374 1HB  GLU A  91       2.021   5.083   2.184  1.00  0.00           H  
ATOM   1375 2HB  GLU A  91       2.512   5.752   3.735  1.00  0.00           H  
ATOM   1376 1HG  GLU A  91       4.440   5.904   2.481  1.00  0.00           H  
ATOM   1377 2HG  GLU A  91       4.698   4.419   3.393  1.00  0.00           H  
ATOM   1378  N   GLU A  92      -0.427   3.652   3.525  1.00  0.00           N  
ATOM   1379  CA  GLU A  92      -1.797   3.740   4.042  1.00  0.00           C  
ATOM   1380  C   GLU A  92      -2.124   2.610   5.017  1.00  0.00           C  
ATOM   1381  O   GLU A  92      -2.816   2.828   6.009  1.00  0.00           O  
ATOM   1382  CB  GLU A  92      -2.799   3.722   2.887  1.00  0.00           C  
ATOM   1383  CG  GLU A  92      -4.256   3.834   3.317  1.00  0.00           C  
ATOM   1384  CD  GLU A  92      -4.574   5.148   3.971  1.00  0.00           C  
ATOM   1385  OE1 GLU A  92      -3.839   6.085   3.770  1.00  0.00           O  
ATOM   1386  OE2 GLU A  92      -5.554   5.218   4.674  1.00  0.00           O  
ATOM   1387  H   GLU A  92      -0.282   3.415   2.554  1.00  0.00           H  
ATOM   1388  HA  GLU A  92      -1.911   4.695   4.554  1.00  0.00           H  
ATOM   1389 1HB  GLU A  92      -2.588   4.550   2.210  1.00  0.00           H  
ATOM   1390 2HB  GLU A  92      -2.687   2.798   2.321  1.00  0.00           H  
ATOM   1391 1HG  GLU A  92      -4.892   3.714   2.440  1.00  0.00           H  
ATOM   1392 2HG  GLU A  92      -4.482   3.024   4.009  1.00  0.00           H  
ATOM   1393  N   ALA A  93      -1.646   1.272   4.757  1.00  0.00           N  
ATOM   1394  CA  ALA A  93      -1.832   0.134   5.653  1.00  0.00           C  
ATOM   1395  C   ALA A  93      -1.138   0.416   6.983  1.00  0.00           C  
ATOM   1396  O   ALA A  93      -1.630   0.050   8.042  1.00  0.00           O  
ATOM   1397  CB  ALA A  93      -1.297  -1.148   5.025  1.00  0.00           C  
ATOM   1398  H   ALA A  93      -1.203   1.124   3.860  1.00  0.00           H  
ATOM   1399  HA  ALA A  93      -2.901   0.015   5.831  1.00  0.00           H  
ATOM   1400 1HB  ALA A  93      -1.447  -1.981   5.711  1.00  0.00           H  
ATOM   1401 2HB  ALA A  93      -1.827  -1.345   4.094  1.00  0.00           H  
ATOM   1402 3HB  ALA A  93      -0.232  -1.034   4.819  1.00  0.00           H  
ATOM   1403  N   VAL A  94       0.012   1.071   6.904  1.00  0.00           N  
ATOM   1404  CA  VAL A  94       0.773   1.445   8.083  1.00  0.00           C  
ATOM   1405  C   VAL A  94      -0.020   2.496   8.877  1.00  0.00           C  
ATOM   1406  O   VAL A  94      -0.288   2.290  10.060  1.00  0.00           O  
ATOM   1407  CB  VAL A  94       2.149   2.009   7.686  1.00  0.00           C  
ATOM   1408  CG1 VAL A  94       2.831   2.648   8.888  1.00  0.00           C  
ATOM   1409  CG2 VAL A  94       3.013   0.902   7.103  1.00  0.00           C  
ATOM   1410  H   VAL A  94       0.369   1.319   5.991  1.00  0.00           H  
ATOM   1411  HA  VAL A  94       0.873   0.567   8.723  1.00  0.00           H  
ATOM   1412  HB  VAL A  94       2.011   2.793   6.942  1.00  0.00           H  
ATOM   1413 1HG1 VAL A  94       3.803   3.040   8.588  1.00  0.00           H  
ATOM   1414 2HG1 VAL A  94       2.212   3.459   9.267  1.00  0.00           H  
ATOM   1415 3HG1 VAL A  94       2.969   1.899   9.668  1.00  0.00           H  
ATOM   1416 1HG2 VAL A  94       3.985   1.306   6.823  1.00  0.00           H  
ATOM   1417 2HG2 VAL A  94       3.148   0.113   7.845  1.00  0.00           H  
ATOM   1418 3HG2 VAL A  94       2.526   0.486   6.220  1.00  0.00           H  
ATOM   1419  N   ASN A  95      -0.458   3.570   8.203  1.00  0.00           N  
ATOM   1420  CA  ASN A  95      -1.222   4.636   8.864  1.00  0.00           C  
ATOM   1421  C   ASN A  95      -2.450   4.103   9.564  1.00  0.00           C  
ATOM   1422  O   ASN A  95      -2.748   4.488  10.694  1.00  0.00           O  
ATOM   1423  CB  ASN A  95      -1.617   5.710   7.868  1.00  0.00           C  
ATOM   1424  CG  ASN A  95      -0.453   6.563   7.446  1.00  0.00           C  
ATOM   1425  OD1 ASN A  95       0.573   6.618   8.133  1.00  0.00           O  
ATOM   1426  ND2 ASN A  95      -0.592   7.230   6.328  1.00  0.00           N  
ATOM   1427  H   ASN A  95      -0.258   3.648   7.216  1.00  0.00           H  
ATOM   1428  HA  ASN A  95      -0.592   5.088   9.632  1.00  0.00           H  
ATOM   1429 1HB  ASN A  95      -2.051   5.244   6.982  1.00  0.00           H  
ATOM   1430 2HB  ASN A  95      -2.382   6.351   8.307  1.00  0.00           H  
ATOM   1431 1HD2 ASN A  95       0.150   7.814   5.999  1.00  0.00           H  
ATOM   1432 2HD2 ASN A  95      -1.440   7.156   5.804  1.00  0.00           H  
ATOM   1433  N   ARG A  96      -3.272   3.134   8.891  1.00  0.00           N  
ATOM   1434  CA  ARG A  96      -4.462   2.542   9.499  1.00  0.00           C  
ATOM   1435  C   ARG A  96      -4.105   1.624  10.666  1.00  0.00           C  
ATOM   1436  O   ARG A  96      -4.808   1.592  11.666  1.00  0.00           O  
ATOM   1437  CB  ARG A  96      -5.251   1.752   8.465  1.00  0.00           C  
ATOM   1438  CG  ARG A  96      -5.883   2.590   7.365  1.00  0.00           C  
ATOM   1439  CD  ARG A  96      -6.582   1.745   6.364  1.00  0.00           C  
ATOM   1440  NE  ARG A  96      -7.021   2.519   5.213  1.00  0.00           N  
ATOM   1441  CZ  ARG A  96      -7.809   2.046   4.230  1.00  0.00           C  
ATOM   1442  NH1 ARG A  96      -8.236   0.803   4.269  1.00  0.00           N  
ATOM   1443  NH2 ARG A  96      -8.153   2.830   3.223  1.00  0.00           N  
ATOM   1444  H   ARG A  96      -3.033   2.892   7.941  1.00  0.00           H  
ATOM   1445  HA  ARG A  96      -5.089   3.345   9.889  1.00  0.00           H  
ATOM   1446 1HB  ARG A  96      -4.598   1.022   7.991  1.00  0.00           H  
ATOM   1447 2HB  ARG A  96      -6.052   1.201   8.962  1.00  0.00           H  
ATOM   1448 1HG  ARG A  96      -6.608   3.277   7.802  1.00  0.00           H  
ATOM   1449 2HG  ARG A  96      -5.107   3.160   6.852  1.00  0.00           H  
ATOM   1450 1HD  ARG A  96      -5.908   0.965   6.014  1.00  0.00           H  
ATOM   1451 2HD  ARG A  96      -7.458   1.289   6.823  1.00  0.00           H  
ATOM   1452  HE  ARG A  96      -6.712   3.480   5.148  1.00  0.00           H  
ATOM   1453 1HH1 ARG A  96      -7.973   0.203   5.039  1.00  0.00           H  
ATOM   1454 2HH1 ARG A  96      -8.827   0.449   3.532  1.00  0.00           H  
ATOM   1455 1HH2 ARG A  96      -7.825   3.786   3.192  1.00  0.00           H  
ATOM   1456 2HH2 ARG A  96      -8.744   2.476   2.486  1.00  0.00           H  
ATOM   1457  N   ALA A  97      -2.939   0.752  10.542  1.00  0.00           N  
ATOM   1458  CA  ALA A  97      -2.505  -0.172  11.570  1.00  0.00           C  
ATOM   1459  C   ALA A  97      -2.107   0.641  12.803  1.00  0.00           C  
ATOM   1460  O   ALA A  97      -2.394   0.240  13.911  1.00  0.00           O  
ATOM   1461  CB  ALA A  97      -1.343  -1.015  11.070  1.00  0.00           C  
ATOM   1462  H   ALA A  97      -2.468   0.751   9.650  1.00  0.00           H  
ATOM   1463  HA  ALA A  97      -3.340  -0.831  11.810  1.00  0.00           H  
ATOM   1464 1HB  ALA A  97      -1.028  -1.704  11.852  1.00  0.00           H  
ATOM   1465 2HB  ALA A  97      -1.657  -1.582  10.193  1.00  0.00           H  
ATOM   1466 3HB  ALA A  97      -0.512  -0.365  10.803  1.00  0.00           H  
ATOM   1467  N   LEU A  98      -1.453   1.783  12.591  1.00  0.00           N  
ATOM   1468  CA  LEU A  98      -1.044   2.664  13.687  1.00  0.00           C  
ATOM   1469  C   LEU A  98      -2.224   3.328  14.395  1.00  0.00           C  
ATOM   1470  O   LEU A  98      -2.183   3.520  15.594  1.00  0.00           O  
ATOM   1471  CB  LEU A  98      -0.099   3.748  13.152  1.00  0.00           C  
ATOM   1472  CG  LEU A  98       1.283   3.262  12.699  1.00  0.00           C  
ATOM   1473  CD1 LEU A  98       2.004   4.388  11.970  1.00  0.00           C  
ATOM   1474  CD2 LEU A  98       2.080   2.796  13.909  1.00  0.00           C  
ATOM   1475  H   LEU A  98      -1.234   2.046  11.641  1.00  0.00           H  
ATOM   1476  HA  LEU A  98      -0.539   2.062  14.443  1.00  0.00           H  
ATOM   1477 1HB  LEU A  98      -0.575   4.234  12.302  1.00  0.00           H  
ATOM   1478 2HB  LEU A  98       0.050   4.494  13.933  1.00  0.00           H  
ATOM   1479  HG  LEU A  98       1.166   2.433  12.000  1.00  0.00           H  
ATOM   1480 1HD1 LEU A  98       2.986   4.043  11.648  1.00  0.00           H  
ATOM   1481 2HD1 LEU A  98       1.422   4.688  11.098  1.00  0.00           H  
ATOM   1482 3HD1 LEU A  98       2.120   5.240  12.640  1.00  0.00           H  
ATOM   1483 1HD2 LEU A  98       3.062   2.450  13.587  1.00  0.00           H  
ATOM   1484 2HD2 LEU A  98       2.198   3.625  14.607  1.00  0.00           H  
ATOM   1485 3HD2 LEU A  98       1.550   1.980  14.401  1.00  0.00           H  
ATOM   1486  N   ASN A  99      -3.414   3.810  13.649  1.00  0.00           N  
ATOM   1487  CA  ASN A  99      -4.658   4.305  14.238  1.00  0.00           C  
ATOM   1488  C   ASN A  99      -5.302   3.241  15.112  1.00  0.00           C  
ATOM   1489  O   ASN A  99      -5.818   3.538  16.190  1.00  0.00           O  
ATOM   1490  CB  ASN A  99      -5.621   4.764  13.159  1.00  0.00           C  
ATOM   1491  CG  ASN A  99      -5.204   6.062  12.526  1.00  0.00           C  
ATOM   1492  OD1 ASN A  99      -4.423   6.826  13.104  1.00  0.00           O  
ATOM   1493  ND2 ASN A  99      -5.710   6.327  11.349  1.00  0.00           N  
ATOM   1494  H   ASN A  99      -3.323   3.780  12.644  1.00  0.00           H  
ATOM   1495  HA  ASN A  99      -4.423   5.156  14.879  1.00  0.00           H  
ATOM   1496 1HB  ASN A  99      -5.689   4.000  12.383  1.00  0.00           H  
ATOM   1497 2HB  ASN A  99      -6.616   4.885  13.587  1.00  0.00           H  
ATOM   1498 1HD2 ASN A  99      -5.468   7.177  10.880  1.00  0.00           H  
ATOM   1499 2HD2 ASN A  99      -6.338   5.681  10.918  1.00  0.00           H  
ATOM   1500  N   LEU A 100      -5.332   1.842  14.709  1.00  0.00           N  
ATOM   1501  CA  LEU A 100      -5.832   0.680  15.428  1.00  0.00           C  
ATOM   1502  C   LEU A 100      -4.931   0.396  16.629  1.00  0.00           C  
ATOM   1503  O   LEU A 100      -5.406   0.027  17.705  1.00  0.00           O  
ATOM   1504  CB  LEU A 100      -5.885  -0.544  14.505  1.00  0.00           C  
ATOM   1505  CG  LEU A 100      -6.922  -0.481  13.377  1.00  0.00           C  
ATOM   1506  CD1 LEU A 100      -6.711  -1.652  12.427  1.00  0.00           C  
ATOM   1507  CD2 LEU A 100      -8.323  -0.505  13.972  1.00  0.00           C  
ATOM   1508  H   LEU A 100      -4.966   1.722  13.775  1.00  0.00           H  
ATOM   1509  HA  LEU A 100      -6.842   0.898  15.777  1.00  0.00           H  
ATOM   1510 1HB  LEU A 100      -4.907  -0.679  14.049  1.00  0.00           H  
ATOM   1511 2HB  LEU A 100      -6.105  -1.425  15.109  1.00  0.00           H  
ATOM   1512  HG  LEU A 100      -6.785   0.439  12.807  1.00  0.00           H  
ATOM   1513 1HD1 LEU A 100      -7.448  -1.607  11.624  1.00  0.00           H  
ATOM   1514 2HD1 LEU A 100      -5.709  -1.599  12.001  1.00  0.00           H  
ATOM   1515 3HD1 LEU A 100      -6.826  -2.588  12.972  1.00  0.00           H  
ATOM   1516 1HD2 LEU A 100      -9.059  -0.458  13.169  1.00  0.00           H  
ATOM   1517 2HD2 LEU A 100      -8.461  -1.424  14.540  1.00  0.00           H  
ATOM   1518 3HD2 LEU A 100      -8.452   0.353  14.632  1.00  0.00           H  
ATOM   1519  N   LYS A 101      -3.627   0.554  16.427  1.00  0.00           N  
ATOM   1520  CA  LYS A 101      -2.664   0.326  17.488  1.00  0.00           C  
ATOM   1521  C   LYS A 101      -3.097   1.091  18.749  1.00  0.00           C  
ATOM   1522  O   LYS A 101      -3.327   0.483  19.800  1.00  0.00           O  
ATOM   1523  CB  LYS A 101      -1.263   0.754  17.046  1.00  0.00           C  
ATOM   1524  CG  LYS A 101      -0.178   0.528  18.090  1.00  0.00           C  
ATOM   1525  CD  LYS A 101       1.120   1.218  17.695  1.00  0.00           C  
ATOM   1526  CE  LYS A 101       2.268   0.800  18.603  1.00  0.00           C  
ATOM   1527  NZ  LYS A 101       2.132   1.374  19.970  1.00  0.00           N  
ATOM   1528  H   LYS A 101      -3.298   0.838  15.517  1.00  0.00           H  
ATOM   1529  HA  LYS A 101      -2.666  -0.737  17.734  1.00  0.00           H  
ATOM   1530 1HB  LYS A 101      -0.983   0.206  16.146  1.00  0.00           H  
ATOM   1531 2HB  LYS A 101      -1.270   1.815  16.795  1.00  0.00           H  
ATOM   1532 1HG  LYS A 101      -0.510   0.919  19.051  1.00  0.00           H  
ATOM   1533 2HG  LYS A 101       0.007  -0.541  18.196  1.00  0.00           H  
ATOM   1534 1HD  LYS A 101       1.371   0.960  16.666  1.00  0.00           H  
ATOM   1535 2HD  LYS A 101       0.992   2.297  17.761  1.00  0.00           H  
ATOM   1536 1HE  LYS A 101       2.295  -0.285  18.680  1.00  0.00           H  
ATOM   1537 2HE  LYS A 101       3.212   1.137  18.174  1.00  0.00           H  
ATOM   1538 1HZ  LYS A 101       2.911   1.075  20.540  1.00  0.00           H  
ATOM   1539 2HZ  LYS A 101       2.124   2.383  19.913  1.00  0.00           H  
ATOM   1540 3HZ  LYS A 101       1.269   1.054  20.386  1.00  0.00           H  
ATOM   1541  N   THR A 102      -3.268   2.408  18.634  1.00  0.00           N  
ATOM   1542  CA  THR A 102      -3.537   3.227  19.813  1.00  0.00           C  
ATOM   1543  C   THR A 102      -5.014   3.222  20.207  1.00  0.00           C  
ATOM   1544  O   THR A 102      -5.367   3.462  21.362  1.00  0.00           O  
ATOM   1545  CB  THR A 102      -3.075   4.678  19.584  1.00  0.00           C  
ATOM   1546  OG1 THR A 102      -3.825   5.257  18.509  1.00  0.00           O  
ATOM   1547  CG2 THR A 102      -1.594   4.719  19.243  1.00  0.00           C  
ATOM   1548  H   THR A 102      -3.214   2.853  17.729  1.00  0.00           H  
ATOM   1549  HA  THR A 102      -2.991   2.807  20.658  1.00  0.00           H  
ATOM   1550  HB  THR A 102      -3.250   5.263  20.486  1.00  0.00           H  
ATOM   1551  HG1 THR A 102      -4.684   5.539  18.833  1.00  0.00           H  
ATOM   1552 1HG2 THR A 102      -1.285   5.752  19.085  1.00  0.00           H  
ATOM   1553 2HG2 THR A 102      -1.019   4.291  20.065  1.00  0.00           H  
ATOM   1554 3HG2 THR A 102      -1.413   4.144  18.336  1.00  0.00           H  
ATOM   1555  N   LYS A 103      -5.880   2.941  19.250  1.00  0.00           N  
ATOM   1556  CA  LYS A 103      -7.301   2.815  19.540  1.00  0.00           C  
ATOM   1557  C   LYS A 103      -7.651   1.538  20.313  1.00  0.00           C  
ATOM   1558  O   LYS A 103      -8.464   1.569  21.242  1.00  0.00           O  
ATOM   1559  CB  LYS A 103      -8.101   2.865  18.237  1.00  0.00           C  
ATOM   1560  CG  LYS A 103      -9.610   2.794  18.422  1.00  0.00           C  
ATOM   1561  CD  LYS A 103     -10.338   2.965  17.097  1.00  0.00           C  
ATOM   1562  CE  LYS A 103     -11.847   2.898  17.279  1.00  0.00           C  
ATOM   1563  NZ  LYS A 103     -12.572   3.074  15.992  1.00  0.00           N  
ATOM   1564  H   LYS A 103      -5.560   2.814  18.301  1.00  0.00           H  
ATOM   1565  HA  LYS A 103      -7.599   3.645  20.182  1.00  0.00           H  
ATOM   1566 1HB  LYS A 103      -7.872   3.789  17.705  1.00  0.00           H  
ATOM   1567 2HB  LYS A 103      -7.802   2.036  17.595  1.00  0.00           H  
ATOM   1568 1HG  LYS A 103      -9.879   1.829  18.852  1.00  0.00           H  
ATOM   1569 2HG  LYS A 103      -9.930   3.580  19.106  1.00  0.00           H  
ATOM   1570 1HD  LYS A 103     -10.075   3.929  16.659  1.00  0.00           H  
ATOM   1571 2HD  LYS A 103     -10.030   2.178  16.409  1.00  0.00           H  
ATOM   1572 1HE  LYS A 103     -12.119   1.935  17.707  1.00  0.00           H  
ATOM   1573 2HE  LYS A 103     -12.165   3.679  17.970  1.00  0.00           H  
ATOM   1574 1HZ  LYS A 103     -13.568   3.025  16.156  1.00  0.00           H  
ATOM   1575 2HZ  LYS A 103     -12.342   3.975  15.595  1.00  0.00           H  
ATOM   1576 3HZ  LYS A 103     -12.300   2.344  15.349  1.00  0.00           H  
ATOM   1577  N   LEU A 104      -7.041   0.418  19.939  1.00  0.00           N  
ATOM   1578  CA  LEU A 104      -7.380  -0.868  20.553  1.00  0.00           C  
ATOM   1579  C   LEU A 104      -6.425  -1.280  21.679  1.00  0.00           C  
ATOM   1580  O   LEU A 104      -6.786  -2.102  22.523  1.00  0.00           O  
ATOM   1581  CB  LEU A 104      -7.392  -1.961  19.478  1.00  0.00           C  
ATOM   1582  CG  LEU A 104      -8.363  -1.738  18.312  1.00  0.00           C  
ATOM   1583  CD1 LEU A 104      -8.171  -2.833  17.272  1.00  0.00           C  
ATOM   1584  CD2 LEU A 104      -9.791  -1.724  18.835  1.00  0.00           C  
ATOM   1585  H   LEU A 104      -6.333   0.447  19.221  1.00  0.00           H  
ATOM   1586  HA  LEU A 104      -8.374  -0.789  20.993  1.00  0.00           H  
ATOM   1587 1HB  LEU A 104      -6.390  -2.051  19.061  1.00  0.00           H  
ATOM   1588 2HB  LEU A 104      -7.652  -2.910  19.948  1.00  0.00           H  
ATOM   1589  HG  LEU A 104      -8.143  -0.782  17.833  1.00  0.00           H  
ATOM   1590 1HD1 LEU A 104      -8.861  -2.674  16.444  1.00  0.00           H  
ATOM   1591 2HD1 LEU A 104      -7.146  -2.808  16.901  1.00  0.00           H  
ATOM   1592 3HD1 LEU A 104      -8.368  -3.804  17.727  1.00  0.00           H  
ATOM   1593 1HD2 LEU A 104     -10.482  -1.564  18.007  1.00  0.00           H  
ATOM   1594 2HD2 LEU A 104     -10.012  -2.679  19.312  1.00  0.00           H  
ATOM   1595 3HD2 LEU A 104      -9.904  -0.921  19.562  1.00  0.00           H  
ATOM   1596  N   GLY A 105      -5.213  -0.726  21.680  1.00  0.00           N  
ATOM   1597  CA  GLY A 105      -4.164  -1.167  22.587  1.00  0.00           C  
ATOM   1598  C   GLY A 105      -3.427  -2.427  22.147  1.00  0.00           C  
ATOM   1599  O   GLY A 105      -3.096  -3.280  22.975  1.00  0.00           O  
ATOM   1600  H   GLY A 105      -5.019   0.023  21.029  1.00  0.00           H  
ATOM   1601 1HA  GLY A 105      -3.428  -0.372  22.705  1.00  0.00           H  
ATOM   1602 2HA  GLY A 105      -4.592  -1.355  23.570  1.00  0.00           H  
ATOM   1603  N   VAL A 106      -3.159  -2.550  20.844  1.00  0.00           N  
ATOM   1604  CA  VAL A 106      -2.572  -3.775  20.307  1.00  0.00           C  
ATOM   1605  C   VAL A 106      -1.307  -3.451  19.517  1.00  0.00           C  
ATOM   1606  O   VAL A 106      -1.016  -2.289  19.245  1.00  0.00           O  
ATOM   1607  CB  VAL A 106      -3.577  -4.503  19.397  1.00  0.00           C  
ATOM   1608  CG1 VAL A 106      -4.844  -4.845  20.169  1.00  0.00           C  
ATOM   1609  CG2 VAL A 106      -3.899  -3.641  18.186  1.00  0.00           C  
ATOM   1610  H   VAL A 106      -3.365  -1.786  20.217  1.00  0.00           H  
ATOM   1611  HA  VAL A 106      -2.272  -4.410  21.141  1.00  0.00           H  
ATOM   1612  HB  VAL A 106      -3.139  -5.445  19.067  1.00  0.00           H  
ATOM   1613 1HG1 VAL A 106      -5.544  -5.360  19.510  1.00  0.00           H  
ATOM   1614 2HG1 VAL A 106      -4.595  -5.491  21.009  1.00  0.00           H  
ATOM   1615 3HG1 VAL A 106      -5.302  -3.927  20.538  1.00  0.00           H  
ATOM   1616 1HG2 VAL A 106      -4.610  -4.163  17.546  1.00  0.00           H  
ATOM   1617 2HG2 VAL A 106      -4.333  -2.697  18.517  1.00  0.00           H  
ATOM   1618 3HG2 VAL A 106      -2.985  -3.444  17.626  1.00  0.00           H  
ATOM   1619  N   ASP A 107      -0.540  -4.475  19.161  1.00  0.00           N  
ATOM   1620  CA  ASP A 107       0.651  -4.240  18.366  1.00  0.00           C  
ATOM   1621  C   ASP A 107       0.321  -4.162  16.861  1.00  0.00           C  
ATOM   1622  O   ASP A 107      -0.841  -4.246  16.453  1.00  0.00           O  
ATOM   1623  CB  ASP A 107       1.678  -5.346  18.621  1.00  0.00           C  
ATOM   1624  CG  ASP A 107       1.176  -6.725  18.215  1.00  0.00           C  
ATOM   1625  OD1 ASP A 107       0.176  -6.797  17.543  1.00  0.00           O  
ATOM   1626  OD2 ASP A 107       1.799  -7.692  18.583  1.00  0.00           O  
ATOM   1627  H   ASP A 107      -0.771  -5.418  19.435  1.00  0.00           H  
ATOM   1628  HA  ASP A 107       1.073  -3.274  18.651  1.00  0.00           H  
ATOM   1629 1HB  ASP A 107       2.591  -5.129  18.065  1.00  0.00           H  
ATOM   1630 2HB  ASP A 107       1.937  -5.365  19.679  1.00  0.00           H  
ATOM   1631  N   LEU A 108       1.409  -4.003  15.904  1.00  0.00           N  
ATOM   1632  CA  LEU A 108       1.193  -3.756  14.496  1.00  0.00           C  
ATOM   1633  C   LEU A 108       0.751  -5.059  13.844  1.00  0.00           C  
ATOM   1634  O   LEU A 108      -0.002  -5.050  12.885  1.00  0.00           O  
ATOM   1635  CB  LEU A 108       2.470  -3.227  13.832  1.00  0.00           C  
ATOM   1636  CG  LEU A 108       2.655  -1.704  13.864  1.00  0.00           C  
ATOM   1637  CD1 LEU A 108       1.590  -1.045  12.998  1.00  0.00           C  
ATOM   1638  CD2 LEU A 108       2.572  -1.213  15.301  1.00  0.00           C  
ATOM   1639  H   LEU A 108       2.355  -4.029  16.259  1.00  0.00           H  
ATOM   1640  HA  LEU A 108       0.417  -2.997  14.394  1.00  0.00           H  
ATOM   1641 1HB  LEU A 108       3.330  -3.675  14.327  1.00  0.00           H  
ATOM   1642 2HB  LEU A 108       2.475  -3.540  12.788  1.00  0.00           H  
ATOM   1643  HG  LEU A 108       3.629  -1.447  13.448  1.00  0.00           H  
ATOM   1644 1HD1 LEU A 108       1.721   0.037  13.020  1.00  0.00           H  
ATOM   1645 2HD1 LEU A 108       1.685  -1.400  11.971  1.00  0.00           H  
ATOM   1646 3HD1 LEU A 108       0.602  -1.298  13.380  1.00  0.00           H  
ATOM   1647 1HD2 LEU A 108       2.704  -0.131  15.324  1.00  0.00           H  
ATOM   1648 2HD2 LEU A 108       1.597  -1.468  15.718  1.00  0.00           H  
ATOM   1649 3HD2 LEU A 108       3.355  -1.686  15.894  1.00  0.00           H  
ATOM   1650  N   LEU A 109       1.221  -6.177  14.384  1.00  0.00           N  
ATOM   1651  CA  LEU A 109       0.865  -7.489  13.861  1.00  0.00           C  
ATOM   1652  C   LEU A 109      -0.610  -7.797  14.074  1.00  0.00           C  
ATOM   1653  O   LEU A 109      -1.287  -8.296  13.176  1.00  0.00           O  
ATOM   1654  CB  LEU A 109       1.719  -8.573  14.531  1.00  0.00           C  
ATOM   1655  CG  LEU A 109       1.438 -10.013  14.083  1.00  0.00           C  
ATOM   1656  CD1 LEU A 109       1.664 -10.132  12.582  1.00  0.00           C  
ATOM   1657  CD2 LEU A 109       2.341 -10.968  14.849  1.00  0.00           C  
ATOM   1658  H   LEU A 109       1.842  -6.115  15.179  1.00  0.00           H  
ATOM   1659  HA  LEU A 109       1.059  -7.497  12.787  1.00  0.00           H  
ATOM   1660 1HB  LEU A 109       2.768  -8.362  14.329  1.00  0.00           H  
ATOM   1661 2HB  LEU A 109       1.561  -8.524  15.608  1.00  0.00           H  
ATOM   1662  HG  LEU A 109       0.395 -10.259  14.284  1.00  0.00           H  
ATOM   1663 1HD1 LEU A 109       1.464 -11.155  12.264  1.00  0.00           H  
ATOM   1664 2HD1 LEU A 109       0.992  -9.452  12.058  1.00  0.00           H  
ATOM   1665 3HD1 LEU A 109       2.697  -9.875  12.348  1.00  0.00           H  
ATOM   1666 1HD2 LEU A 109       2.141 -11.992  14.532  1.00  0.00           H  
ATOM   1667 2HD2 LEU A 109       3.384 -10.724  14.648  1.00  0.00           H  
ATOM   1668 3HD2 LEU A 109       2.146 -10.875  15.918  1.00  0.00           H  
ATOM   1669  N   THR A 110      -1.120  -7.505  15.259  1.00  0.00           N  
ATOM   1670  CA  THR A 110      -2.557  -7.652  15.490  1.00  0.00           C  
ATOM   1671  C   THR A 110      -3.435  -6.701  14.668  1.00  0.00           C  
ATOM   1672  O   THR A 110      -4.447  -7.110  14.101  1.00  0.00           O  
ATOM   1673  CB  THR A 110      -2.874  -7.455  16.984  1.00  0.00           C  
ATOM   1674  OG1 THR A 110      -2.123  -8.396  17.762  1.00  0.00           O  
ATOM   1675  CG2 THR A 110      -4.359  -7.657  17.246  1.00  0.00           C  
ATOM   1676  H   THR A 110      -0.533  -7.181  16.013  1.00  0.00           H  
ATOM   1677  HA  THR A 110      -2.846  -8.663  15.197  1.00  0.00           H  
ATOM   1678  HB  THR A 110      -2.591  -6.447  17.286  1.00  0.00           H  
ATOM   1679  HG1 THR A 110      -1.204  -8.120  17.797  1.00  0.00           H  
ATOM   1680 1HG2 THR A 110      -4.564  -7.513  18.306  1.00  0.00           H  
ATOM   1681 2HG2 THR A 110      -4.932  -6.935  16.664  1.00  0.00           H  
ATOM   1682 3HG2 THR A 110      -4.646  -8.666  16.954  1.00  0.00           H  
ATOM   1683  N   ALA A 111      -3.089  -5.296  14.544  1.00  0.00           N  
ATOM   1684  CA  ALA A 111      -3.773  -4.261  13.775  1.00  0.00           C  
ATOM   1685  C   ALA A 111      -3.738  -4.647  12.297  1.00  0.00           C  
ATOM   1686  O   ALA A 111      -4.689  -4.434  11.565  1.00  0.00           O  
ATOM   1687  CB  ALA A 111      -3.128  -2.901  13.996  1.00  0.00           C  
ATOM   1688  H   ALA A 111      -2.280  -5.047  15.094  1.00  0.00           H  
ATOM   1689  HA  ALA A 111      -4.808  -4.215  14.114  1.00  0.00           H  
ATOM   1690 1HB  ALA A 111      -3.655  -2.149  13.413  1.00  0.00           H  
ATOM   1691 2HB  ALA A 111      -3.178  -2.642  15.054  1.00  0.00           H  
ATOM   1692 3HB  ALA A 111      -2.086  -2.938  13.682  1.00  0.00           H  
ATOM   1693  N   ALA A 112      -2.479  -5.225  11.702  1.00  0.00           N  
ATOM   1694  CA  ALA A 112      -2.316  -5.673  10.321  1.00  0.00           C  
ATOM   1695  C   ALA A 112      -3.250  -6.807   9.997  1.00  0.00           C  
ATOM   1696  O   ALA A 112      -3.719  -6.935   8.868  1.00  0.00           O  
ATOM   1697  CB  ALA A 112      -0.876  -6.094  10.061  1.00  0.00           C  
ATOM   1698  H   ALA A 112      -1.698  -5.298  12.338  1.00  0.00           H  
ATOM   1699  HA  ALA A 112      -2.563  -4.840   9.663  1.00  0.00           H  
ATOM   1700 1HB  ALA A 112      -0.777  -6.432   9.029  1.00  0.00           H  
ATOM   1701 2HB  ALA A 112      -0.212  -5.246  10.231  1.00  0.00           H  
ATOM   1702 3HB  ALA A 112      -0.607  -6.906  10.736  1.00  0.00           H  
ATOM   1703  N   LEU A 113      -3.531  -7.841  10.978  1.00  0.00           N  
ATOM   1704  CA  LEU A 113      -4.510  -8.911  10.820  1.00  0.00           C  
ATOM   1705  C   LEU A 113      -5.947  -8.402  10.667  1.00  0.00           C  
ATOM   1706  O   LEU A 113      -6.718  -8.922   9.861  1.00  0.00           O  
ATOM   1707  CB  LEU A 113      -4.433  -9.857  12.023  1.00  0.00           C  
ATOM   1708  CG  LEU A 113      -5.366 -11.074  11.975  1.00  0.00           C  
ATOM   1709  CD1 LEU A 113      -5.023 -11.929  10.762  1.00  0.00           C  
ATOM   1710  CD2 LEU A 113      -5.229 -11.872  13.263  1.00  0.00           C  
ATOM   1711  H   LEU A 113      -2.981  -7.800  11.824  1.00  0.00           H  
ATOM   1712  HA  LEU A 113      -4.268  -9.469   9.917  1.00  0.00           H  
ATOM   1713 1HB  LEU A 113      -3.412 -10.226  12.111  1.00  0.00           H  
ATOM   1714 2HB  LEU A 113      -4.671  -9.293  12.926  1.00  0.00           H  
ATOM   1715  HG  LEU A 113      -6.397 -10.737  11.864  1.00  0.00           H  
ATOM   1716 1HD1 LEU A 113      -5.687 -12.793  10.728  1.00  0.00           H  
ATOM   1717 2HD1 LEU A 113      -5.148 -11.340   9.854  1.00  0.00           H  
ATOM   1718 3HD1 LEU A 113      -3.991 -12.267  10.836  1.00  0.00           H  
ATOM   1719 1HD2 LEU A 113      -5.892 -12.736  13.228  1.00  0.00           H  
ATOM   1720 2HD2 LEU A 113      -4.198 -12.210  13.374  1.00  0.00           H  
ATOM   1721 3HD2 LEU A 113      -5.497 -11.242  14.111  1.00  0.00           H  
ATOM   1722  N   ALA A 114      -6.303  -7.385  11.444  1.00  0.00           N  
ATOM   1723  CA  ALA A 114      -7.607  -6.737  11.298  1.00  0.00           C  
ATOM   1724  C   ALA A 114      -7.755  -6.109   9.911  1.00  0.00           C  
ATOM   1725  O   ALA A 114      -8.822  -6.178   9.299  1.00  0.00           O  
ATOM   1726  CB  ALA A 114      -7.801  -5.686  12.381  1.00  0.00           C  
ATOM   1727  H   ALA A 114      -5.665  -7.047  12.150  1.00  0.00           H  
ATOM   1728  HA  ALA A 114      -8.377  -7.501  11.405  1.00  0.00           H  
ATOM   1729 1HB  ALA A 114      -8.775  -5.213  12.256  1.00  0.00           H  
ATOM   1730 2HB  ALA A 114      -7.748  -6.158  13.360  1.00  0.00           H  
ATOM   1731 3HB  ALA A 114      -7.020  -4.930  12.299  1.00  0.00           H  
ATOM   1732  N   LEU A 115      -6.648  -5.466   9.376  1.00  0.00           N  
ATOM   1733  CA  LEU A 115      -6.720  -4.872   8.050  1.00  0.00           C  
ATOM   1734  C   LEU A 115      -6.913  -5.944   6.991  1.00  0.00           C  
ATOM   1735  O   LEU A 115      -7.698  -5.775   6.058  1.00  0.00           O  
ATOM   1736  CB  LEU A 115      -5.445  -4.072   7.755  1.00  0.00           C  
ATOM   1737  CG  LEU A 115      -5.243  -2.806   8.597  1.00  0.00           C  
ATOM   1738  CD1 LEU A 115      -3.866  -2.221   8.314  1.00  0.00           C  
ATOM   1739  CD2 LEU A 115      -6.341  -1.803   8.276  1.00  0.00           C  
ATOM   1740  H   LEU A 115      -5.785  -5.403   9.897  1.00  0.00           H  
ATOM   1741  HA  LEU A 115      -7.584  -4.210   8.022  1.00  0.00           H  
ATOM   1742 1HB  LEU A 115      -4.584  -4.718   7.916  1.00  0.00           H  
ATOM   1743 2HB  LEU A 115      -5.457  -3.774   6.706  1.00  0.00           H  
ATOM   1744  HG  LEU A 115      -5.285  -3.064   9.655  1.00  0.00           H  
ATOM   1745 1HD1 LEU A 115      -3.722  -1.322   8.912  1.00  0.00           H  
ATOM   1746 2HD1 LEU A 115      -3.100  -2.953   8.570  1.00  0.00           H  
ATOM   1747 3HD1 LEU A 115      -3.789  -1.969   7.257  1.00  0.00           H  
ATOM   1748 1HD2 LEU A 115      -6.198  -0.903   8.876  1.00  0.00           H  
ATOM   1749 2HD2 LEU A 115      -6.299  -1.544   7.219  1.00  0.00           H  
ATOM   1750 3HD2 LEU A 115      -7.312  -2.241   8.505  1.00  0.00           H  
ATOM   1751  N   LEU A 116      -6.170  -7.023   7.193  1.00  0.00           N  
ATOM   1752  CA  LEU A 116      -6.284  -8.148   6.263  1.00  0.00           C  
ATOM   1753  C   LEU A 116      -7.687  -8.773   6.339  1.00  0.00           C  
ATOM   1754  O   LEU A 116      -8.297  -9.079   5.313  1.00  0.00           O  
ATOM   1755  CB  LEU A 116      -5.221  -9.208   6.577  1.00  0.00           C  
ATOM   1756  CG  LEU A 116      -5.240 -10.456   5.684  1.00  0.00           C  
ATOM   1757  CD1 LEU A 116      -4.932 -10.057   4.247  1.00  0.00           C  
ATOM   1758  CD2 LEU A 116      -4.226 -11.466   6.201  1.00  0.00           C  
ATOM   1759  H   LEU A 116      -5.529  -7.090   7.970  1.00  0.00           H  
ATOM   1760  HA  LEU A 116      -6.135  -7.770   5.253  1.00  0.00           H  
ATOM   1761 1HB  LEU A 116      -4.237  -8.751   6.486  1.00  0.00           H  
ATOM   1762 2HB  LEU A 116      -5.351  -9.537   7.608  1.00  0.00           H  
ATOM   1763  HG  LEU A 116      -6.236 -10.900   5.701  1.00  0.00           H  
ATOM   1764 1HD1 LEU A 116      -4.946 -10.943   3.613  1.00  0.00           H  
ATOM   1765 2HD1 LEU A 116      -5.683  -9.349   3.897  1.00  0.00           H  
ATOM   1766 3HD1 LEU A 116      -3.947  -9.594   4.202  1.00  0.00           H  
ATOM   1767 1HD2 LEU A 116      -4.241 -12.353   5.566  1.00  0.00           H  
ATOM   1768 2HD2 LEU A 116      -3.230 -11.023   6.183  1.00  0.00           H  
ATOM   1769 3HD2 LEU A 116      -4.481 -11.746   7.223  1.00  0.00           H  
ATOM   1770  N   THR A 117      -8.175  -8.953   7.549  1.00  0.00           N  
ATOM   1771  CA  THR A 117      -9.497  -9.527   7.740  1.00  0.00           C  
ATOM   1772  C   THR A 117     -10.585  -8.770   6.965  1.00  0.00           C  
ATOM   1773  O   THR A 117     -11.427  -9.380   6.306  1.00  0.00           O  
ATOM   1774  CB  THR A 117      -9.859  -9.557   9.235  1.00  0.00           C  
ATOM   1775  OG1 THR A 117      -8.905 -10.360   9.944  1.00  0.00           O  
ATOM   1776  CG2 THR A 117     -11.252 -10.138   9.435  1.00  0.00           C  
ATOM   1777  H   THR A 117      -7.630  -8.692   8.358  1.00  0.00           H  
ATOM   1778  HA  THR A 117      -9.481 -10.548   7.358  1.00  0.00           H  
ATOM   1779  HB  THR A 117      -9.833  -8.546   9.638  1.00  0.00           H  
ATOM   1780  HG1 THR A 117      -8.063  -9.901   9.974  1.00  0.00           H  
ATOM   1781 1HG2 THR A 117     -11.490 -10.151  10.498  1.00  0.00           H  
ATOM   1782 2HG2 THR A 117     -11.980  -9.523   8.907  1.00  0.00           H  
ATOM   1783 3HG2 THR A 117     -11.282 -11.153   9.043  1.00  0.00           H  
ATOM   1784  N   ALA A 118     -10.668  -7.300   6.972  1.00  0.00           N  
ATOM   1785  CA  ALA A 118     -11.599  -6.463   6.228  1.00  0.00           C  
ATOM   1786  C   ALA A 118     -11.528  -6.760   4.712  1.00  0.00           C  
ATOM   1787  O   ALA A 118     -12.556  -6.806   4.029  1.00  0.00           O  
ATOM   1788  CB  ALA A 118     -11.328  -4.994   6.518  1.00  0.00           C  
ATOM   1789  H   ALA A 118     -10.006  -6.864   7.599  1.00  0.00           H  
ATOM   1790  HA  ALA A 118     -12.609  -6.709   6.555  1.00  0.00           H  
ATOM   1791 1HB  ALA A 118     -12.032  -4.378   5.954  1.00  0.00           H  
ATOM   1792 2HB  ALA A 118     -11.452  -4.805   7.584  1.00  0.00           H  
ATOM   1793 3HB  ALA A 118     -10.309  -4.746   6.219  1.00  0.00           H  
ATOM   1794  N   ALA A 119     -10.246  -6.944   4.134  1.00  0.00           N  
ATOM   1795  CA  ALA A 119     -10.012  -7.291   2.733  1.00  0.00           C  
ATOM   1796  C   ALA A 119     -10.580  -8.659   2.351  1.00  0.00           C  
ATOM   1797  O   ALA A 119     -11.101  -8.840   1.250  1.00  0.00           O  
ATOM   1798  CB  ALA A 119      -8.524  -7.259   2.421  1.00  0.00           C  
ATOM   1799  H   ALA A 119      -9.457  -6.730   4.727  1.00  0.00           H  
ATOM   1800  HA  ALA A 119     -10.519  -6.552   2.112  1.00  0.00           H  
ATOM   1801 1HB  ALA A 119      -8.365  -7.519   1.374  1.00  0.00           H  
ATOM   1802 2HB  ALA A 119      -8.133  -6.259   2.607  1.00  0.00           H  
ATOM   1803 3HB  ALA A 119      -8.004  -7.976   3.054  1.00  0.00           H  
ATOM   1804  N   LYS A 120     -10.485  -9.655   3.281  1.00  0.00           N  
ATOM   1805  CA  LYS A 120     -10.973 -11.000   2.997  1.00  0.00           C  
ATOM   1806  C   LYS A 120     -12.459 -11.176   3.271  1.00  0.00           C  
ATOM   1807  O   LYS A 120     -13.138 -11.944   2.588  1.00  0.00           O  
ATOM   1808  CB  LYS A 120     -10.180 -12.024   3.811  1.00  0.00           C  
ATOM   1809  CG  LYS A 120      -8.713 -12.139   3.419  1.00  0.00           C  
ATOM   1810  CD  LYS A 120      -8.557 -12.738   2.029  1.00  0.00           C  
ATOM   1811  CE  LYS A 120      -7.093 -12.972   1.687  1.00  0.00           C  
ATOM   1812  NZ  LYS A 120      -6.923 -13.519   0.314  1.00  0.00           N  
ATOM   1813  H   LYS A 120     -10.068  -9.462   4.181  1.00  0.00           H  
ATOM   1814  HA  LYS A 120     -10.806 -11.213   1.941  1.00  0.00           H  
ATOM   1815 1HB  LYS A 120     -10.225 -11.762   4.868  1.00  0.00           H  
ATOM   1816 2HB  LYS A 120     -10.634 -13.009   3.698  1.00  0.00           H  
ATOM   1817 1HG  LYS A 120      -8.254 -11.150   3.433  1.00  0.00           H  
ATOM   1818 2HG  LYS A 120      -8.193 -12.771   4.138  1.00  0.00           H  
ATOM   1819 1HD  LYS A 120      -9.090 -13.689   1.980  1.00  0.00           H  
ATOM   1820 2HD  LYS A 120      -8.989 -12.062   1.291  1.00  0.00           H  
ATOM   1821 1HE  LYS A 120      -6.548 -12.032   1.761  1.00  0.00           H  
ATOM   1822 2HE  LYS A 120      -6.661 -13.674   2.400  1.00  0.00           H  
ATOM   1823 1HZ  LYS A 120      -5.941 -13.661   0.126  1.00  0.00           H  
ATOM   1824 2HZ  LYS A 120      -7.410 -14.402   0.240  1.00  0.00           H  
ATOM   1825 3HZ  LYS A 120      -7.303 -12.868  -0.358  1.00  0.00           H  
ATOM   1826  N   LEU A 121     -12.961 -10.457   4.274  1.00  0.00           N  
ATOM   1827  CA  LEU A 121     -14.369 -10.511   4.674  1.00  0.00           C  
ATOM   1828  C   LEU A 121     -15.229  -9.672   3.746  1.00  0.00           C  
ATOM   1829  O   LEU A 121     -16.382  -9.992   3.501  1.00  0.00           O  
ATOM   1830  CB  LEU A 121     -14.536 -10.018   6.117  1.00  0.00           C  
ATOM   1831  CG  LEU A 121     -14.422 -11.093   7.205  1.00  0.00           C  
ATOM   1832  CD1 LEU A 121     -15.699 -11.921   7.238  1.00  0.00           C  
ATOM   1833  CD2 LEU A 121     -13.210 -11.970   6.928  1.00  0.00           C  
ATOM   1834  H   LEU A 121     -12.328  -9.856   4.781  1.00  0.00           H  
ATOM   1835  HA  LEU A 121     -14.698 -11.549   4.642  1.00  0.00           H  
ATOM   1836 1HB  LEU A 121     -13.777  -9.264   6.317  1.00  0.00           H  
ATOM   1837 2HB  LEU A 121     -15.516  -9.552   6.214  1.00  0.00           H  
ATOM   1838  HG  LEU A 121     -14.310 -10.616   8.179  1.00  0.00           H  
ATOM   1839 1HD1 LEU A 121     -15.618 -12.686   8.011  1.00  0.00           H  
ATOM   1840 2HD1 LEU A 121     -16.548 -11.273   7.458  1.00  0.00           H  
ATOM   1841 3HD1 LEU A 121     -15.848 -12.399   6.270  1.00  0.00           H  
ATOM   1842 1HD2 LEU A 121     -13.128 -12.735   7.701  1.00  0.00           H  
ATOM   1843 2HD2 LEU A 121     -13.322 -12.450   5.955  1.00  0.00           H  
ATOM   1844 3HD2 LEU A 121     -12.309 -11.356   6.927  1.00  0.00           H  
ATOM   1845  N   GLY A 122     -14.702  -8.484   3.069  1.00  0.00           N  
ATOM   1846  CA  GLY A 122     -15.413  -7.577   2.205  1.00  0.00           C  
ATOM   1847  C   GLY A 122     -16.153  -6.518   2.985  1.00  0.00           C  
ATOM   1848  O   GLY A 122     -17.127  -5.962   2.489  1.00  0.00           O  
ATOM   1849  H   GLY A 122     -13.725  -8.317   3.262  1.00  0.00           H  
ATOM   1850 1HA  GLY A 122     -14.709  -7.098   1.525  1.00  0.00           H  
ATOM   1851 2HA  GLY A 122     -16.120  -8.136   1.594  1.00  0.00           H  
ATOM   1852  N   THR A 123     -15.648  -6.059   4.163  1.00  0.00           N  
ATOM   1853  CA  THR A 123     -16.207  -5.104   5.112  1.00  0.00           C  
ATOM   1854  C   THR A 123     -15.232  -3.950   5.299  1.00  0.00           C  
ATOM   1855  O   THR A 123     -14.130  -3.967   4.742  1.00  0.00           O  
ATOM   1856  CB  THR A 123     -16.512  -5.765   6.470  1.00  0.00           C  
ATOM   1857  OG1 THR A 123     -15.282  -6.101   7.126  1.00  0.00           O  
ATOM   1858  CG2 THR A 123     -17.340  -7.025   6.276  1.00  0.00           C  
ATOM   1859  H   THR A 123     -14.734  -6.453   4.340  1.00  0.00           H  
ATOM   1860  HA  THR A 123     -17.167  -4.756   4.728  1.00  0.00           H  
ATOM   1861  HB  THR A 123     -17.063  -5.067   7.098  1.00  0.00           H  
ATOM   1862  HG1 THR A 123     -14.871  -5.302   7.461  1.00  0.00           H  
ATOM   1863 1HG2 THR A 123     -17.546  -7.479   7.245  1.00  0.00           H  
ATOM   1864 2HG2 THR A 123     -18.281  -6.771   5.787  1.00  0.00           H  
ATOM   1865 3HG2 THR A 123     -16.789  -7.732   5.657  1.00  0.00           H  
ATOM   1866  N   THR A 124     -15.611  -2.958   6.094  1.00  0.00           N  
ATOM   1867  CA  THR A 124     -14.685  -1.875   6.379  1.00  0.00           C  
ATOM   1868  C   THR A 124     -13.727  -2.357   7.458  1.00  0.00           C  
ATOM   1869  O   THR A 124     -13.949  -3.406   8.079  1.00  0.00           O  
ATOM   1870  CB  THR A 124     -15.410  -0.596   6.835  1.00  0.00           C  
ATOM   1871  OG1 THR A 124     -16.018  -0.818   8.114  1.00  0.00           O  
ATOM   1872  CG2 THR A 124     -16.483  -0.206   5.830  1.00  0.00           C  
ATOM   1873  H   THR A 124     -16.535  -2.936   6.503  1.00  0.00           H  
ATOM   1874  HA  THR A 124     -14.203  -1.577   5.447  1.00  0.00           H  
ATOM   1875  HB  THR A 124     -14.692   0.218   6.924  1.00  0.00           H  
ATOM   1876  HG1 THR A 124     -16.280   0.024   8.493  1.00  0.00           H  
ATOM   1877 1HG2 THR A 124     -16.986   0.701   6.168  1.00  0.00           H  
ATOM   1878 2HG2 THR A 124     -16.024  -0.024   4.858  1.00  0.00           H  
ATOM   1879 3HG2 THR A 124     -17.211  -1.012   5.743  1.00  0.00           H  
ATOM   1880  N   VAL A 125     -12.675  -1.583   7.701  1.00  0.00           N  
ATOM   1881  CA  VAL A 125     -11.711  -1.936   8.727  1.00  0.00           C  
ATOM   1882  C   VAL A 125     -12.389  -1.889  10.086  1.00  0.00           C  
ATOM   1883  O   VAL A 125     -12.230  -2.808  10.897  1.00  0.00           O  
ATOM   1884  CB  VAL A 125     -10.511  -0.971   8.705  1.00  0.00           C  
ATOM   1885  CG1 VAL A 125      -9.606  -1.221   9.902  1.00  0.00           C  
ATOM   1886  CG2 VAL A 125      -9.741  -1.132   7.403  1.00  0.00           C  
ATOM   1887  H   VAL A 125     -12.540  -0.736   7.169  1.00  0.00           H  
ATOM   1888  HA  VAL A 125     -11.369  -2.954   8.544  1.00  0.00           H  
ATOM   1889  HB  VAL A 125     -10.878   0.052   8.787  1.00  0.00           H  
ATOM   1890 1HG1 VAL A 125      -8.762  -0.529   9.871  1.00  0.00           H  
ATOM   1891 2HG1 VAL A 125     -10.169  -1.065  10.822  1.00  0.00           H  
ATOM   1892 3HG1 VAL A 125      -9.236  -2.245   9.871  1.00  0.00           H  
ATOM   1893 1HG2 VAL A 125      -8.893  -0.446   7.395  1.00  0.00           H  
ATOM   1894 2HG2 VAL A 125      -9.379  -2.157   7.318  1.00  0.00           H  
ATOM   1895 3HG2 VAL A 125     -10.396  -0.909   6.562  1.00  0.00           H  
ATOM   1896  N   GLU A 126     -13.184  -0.840  10.313  1.00  0.00           N  
ATOM   1897  CA  GLU A 126     -13.889  -0.667  11.584  1.00  0.00           C  
ATOM   1898  C   GLU A 126     -14.875  -1.797  11.844  1.00  0.00           C  
ATOM   1899  O   GLU A 126     -15.061  -2.219  12.979  1.00  0.00           O  
ATOM   1900  CB  GLU A 126     -14.628   0.674  11.604  1.00  0.00           C  
ATOM   1901  CG  GLU A 126     -13.720   1.894  11.536  1.00  0.00           C  
ATOM   1902  CD  GLU A 126     -13.241   2.190  10.142  1.00  0.00           C  
ATOM   1903  OE1 GLU A 126     -13.663   1.514   9.234  1.00  0.00           O  
ATOM   1904  OE2 GLU A 126     -12.454   3.092   9.985  1.00  0.00           O  
ATOM   1905  H   GLU A 126     -13.299  -0.150   9.588  1.00  0.00           H  
ATOM   1906  HA  GLU A 126     -13.156  -0.688  12.392  1.00  0.00           H  
ATOM   1907 1HB  GLU A 126     -15.317   0.722  10.760  1.00  0.00           H  
ATOM   1908 2HB  GLU A 126     -15.221   0.749  12.516  1.00  0.00           H  
ATOM   1909 1HG  GLU A 126     -14.263   2.759  11.912  1.00  0.00           H  
ATOM   1910 2HG  GLU A 126     -12.860   1.729  12.183  1.00  0.00           H  
ATOM   1911  N   GLU A 127     -15.653  -2.348  10.740  1.00  0.00           N  
ATOM   1912  CA  GLU A 127     -16.599  -3.451  10.877  1.00  0.00           C  
ATOM   1913  C   GLU A 127     -15.854  -4.732  11.239  1.00  0.00           C  
ATOM   1914  O   GLU A 127     -16.311  -5.497  12.083  1.00  0.00           O  
ATOM   1915  CB  GLU A 127     -17.390  -3.648   9.583  1.00  0.00           C  
ATOM   1916  CG  GLU A 127     -18.440  -2.577   9.318  1.00  0.00           C  
ATOM   1917  CD  GLU A 127     -19.084  -2.710   7.965  1.00  0.00           C  
ATOM   1918  OE1 GLU A 127     -18.382  -2.960   7.016  1.00  0.00           O  
ATOM   1919  OE2 GLU A 127     -20.280  -2.563   7.883  1.00  0.00           O  
ATOM   1920  H   GLU A 127     -15.553  -1.892   9.845  1.00  0.00           H  
ATOM   1921  HA  GLU A 127     -17.295  -3.209  11.679  1.00  0.00           H  
ATOM   1922 1HB  GLU A 127     -16.704  -3.659   8.734  1.00  0.00           H  
ATOM   1923 2HB  GLU A 127     -17.896  -4.613   9.608  1.00  0.00           H  
ATOM   1924 1HG  GLU A 127     -19.211  -2.644  10.084  1.00  0.00           H  
ATOM   1925 2HG  GLU A 127     -17.973  -1.596   9.396  1.00  0.00           H  
ATOM   1926  N   ALA A 128     -14.701  -4.957  10.613  1.00  0.00           N  
ATOM   1927  CA  ALA A 128     -13.924  -6.159  10.891  1.00  0.00           C  
ATOM   1928  C   ALA A 128     -13.483  -6.214  12.364  1.00  0.00           C  
ATOM   1929  O   ALA A 128     -13.525  -7.274  13.003  1.00  0.00           O  
ATOM   1930  CB  ALA A 128     -12.725  -6.263   9.935  1.00  0.00           C  
ATOM   1931  H   ALA A 128     -14.353  -4.294   9.935  1.00  0.00           H  
ATOM   1932  HA  ALA A 128     -14.571  -7.022  10.739  1.00  0.00           H  
ATOM   1933 1HB  ALA A 128     -12.159  -7.167  10.160  1.00  0.00           H  
ATOM   1934 2HB  ALA A 128     -13.083  -6.308   8.905  1.00  0.00           H  
ATOM   1935 3HB  ALA A 128     -12.084  -5.393  10.058  1.00  0.00           H  
ATOM   1936  N   VAL A 129     -13.058  -5.064  12.885  1.00  0.00           N  
ATOM   1937  CA  VAL A 129     -12.598  -4.931  14.264  1.00  0.00           C  
ATOM   1938  C   VAL A 129     -13.763  -5.106  15.230  1.00  0.00           C  
ATOM   1939  O   VAL A 129     -13.666  -5.848  16.196  1.00  0.00           O  
ATOM   1940  CB  VAL A 129     -11.945  -3.554  14.485  1.00  0.00           C  
ATOM   1941  CG1 VAL A 129     -11.671  -3.327  15.964  1.00  0.00           C  
ATOM   1942  CG2 VAL A 129     -10.661  -3.452  13.677  1.00  0.00           C  
ATOM   1943  H   VAL A 129     -13.061  -4.249  12.289  1.00  0.00           H  
ATOM   1944  HA  VAL A 129     -11.853  -5.704  14.455  1.00  0.00           H  
ATOM   1945  HB  VAL A 129     -12.640  -2.777  14.165  1.00  0.00           H  
ATOM   1946 1HG1 VAL A 129     -11.209  -2.348  16.103  1.00  0.00           H  
ATOM   1947 2HG1 VAL A 129     -12.608  -3.368  16.520  1.00  0.00           H  
ATOM   1948 3HG1 VAL A 129     -10.996  -4.100  16.332  1.00  0.00           H  
ATOM   1949 1HG2 VAL A 129     -10.206  -2.476  13.838  1.00  0.00           H  
ATOM   1950 2HG2 VAL A 129      -9.970  -4.233  13.993  1.00  0.00           H  
ATOM   1951 3HG2 VAL A 129     -10.888  -3.577  12.617  1.00  0.00           H  
ATOM   1952  N   GLN A 130     -14.875  -4.424  14.948  1.00  0.00           N  
ATOM   1953  CA  GLN A 130     -16.083  -4.530  15.772  1.00  0.00           C  
ATOM   1954  C   GLN A 130     -16.679  -5.946  15.825  1.00  0.00           C  
ATOM   1955  O   GLN A 130     -17.117  -6.407  16.879  1.00  0.00           O  
ATOM   1956  CB  GLN A 130     -17.143  -3.552  15.258  1.00  0.00           C  
ATOM   1957  CG  GLN A 130     -16.814  -2.090  15.507  1.00  0.00           C  
ATOM   1958  CD  GLN A 130     -17.846  -1.154  14.907  1.00  0.00           C  
ATOM   1959  OE1 GLN A 130     -18.496  -1.481  13.911  1.00  0.00           O  
ATOM   1960  NE2 GLN A 130     -18.003   0.018  15.512  1.00  0.00           N  
ATOM   1961  H   GLN A 130     -14.882  -3.817  14.141  1.00  0.00           H  
ATOM   1962  HA  GLN A 130     -15.827  -4.260  16.797  1.00  0.00           H  
ATOM   1963 1HB  GLN A 130     -17.275  -3.689  14.185  1.00  0.00           H  
ATOM   1964 2HB  GLN A 130     -18.099  -3.768  15.736  1.00  0.00           H  
ATOM   1965 1HG  GLN A 130     -16.777  -1.914  16.583  1.00  0.00           H  
ATOM   1966 2HG  GLN A 130     -15.846  -1.865  15.059  1.00  0.00           H  
ATOM   1967 1HE2 GLN A 130     -18.670   0.677  15.161  1.00  0.00           H  
ATOM   1968 2HE2 GLN A 130     -17.455   0.243  16.318  1.00  0.00           H  
ATOM   1969  N   GLU A 131     -16.706  -6.654  14.698  1.00  0.00           N  
ATOM   1970  CA  GLU A 131     -17.214  -8.026  14.703  1.00  0.00           C  
ATOM   1971  C   GLU A 131     -16.269  -8.936  15.496  1.00  0.00           C  
ATOM   1972  O   GLU A 131     -16.713  -9.798  16.254  1.00  0.00           O  
ATOM   1973  CB  GLU A 131     -17.373  -8.548  13.273  1.00  0.00           C  
ATOM   1974  CG  GLU A 131     -18.538  -7.938  12.507  1.00  0.00           C  
ATOM   1975  CD  GLU A 131     -18.625  -8.426  11.088  1.00  0.00           C  
ATOM   1976  OE1 GLU A 131     -17.600  -8.699  10.510  1.00  0.00           O  
ATOM   1977  OE2 GLU A 131     -19.717  -8.525  10.580  1.00  0.00           O  
ATOM   1978  H   GLU A 131     -16.378  -6.254  13.831  1.00  0.00           H  
ATOM   1979  HA  GLU A 131     -18.191  -8.031  15.187  1.00  0.00           H  
ATOM   1980 1HB  GLU A 131     -16.461  -8.348  12.710  1.00  0.00           H  
ATOM   1981 2HB  GLU A 131     -17.514  -9.628  13.294  1.00  0.00           H  
ATOM   1982 1HG  GLU A 131     -19.467  -8.186  13.021  1.00  0.00           H  
ATOM   1983 2HG  GLU A 131     -18.433  -6.854  12.509  1.00  0.00           H  
ATOM   1984  N   ALA A 132     -14.970  -8.732  15.311  1.00  0.00           N  
ATOM   1985  CA  ALA A 132     -13.967  -9.485  16.056  1.00  0.00           C  
ATOM   1986  C   ALA A 132     -14.076  -9.189  17.553  1.00  0.00           C  
ATOM   1987  O   ALA A 132     -13.911 -10.088  18.369  1.00  0.00           O  
ATOM   1988  CB  ALA A 132     -12.579  -9.187  15.532  1.00  0.00           C  
ATOM   1989  H   ALA A 132     -14.667  -8.042  14.638  1.00  0.00           H  
ATOM   1990  HA  ALA A 132     -14.172 -10.546  15.923  1.00  0.00           H  
ATOM   1991 1HB  ALA A 132     -11.845  -9.759  16.102  1.00  0.00           H  
ATOM   1992 2HB  ALA A 132     -12.519  -9.466  14.481  1.00  0.00           H  
ATOM   1993 3HB  ALA A 132     -12.371  -8.125  15.639  1.00  0.00           H  
ATOM   1994  N   LEU A 133     -14.336  -7.773  18.070  1.00  0.00           N  
ATOM   1995  CA  LEU A 133     -14.547  -7.463  19.493  1.00  0.00           C  
ATOM   1996  C   LEU A 133     -15.813  -8.116  20.096  1.00  0.00           C  
ATOM   1997  O   LEU A 133     -15.847  -8.411  21.291  1.00  0.00           O  
ATOM   1998  CB  LEU A 133     -14.630  -5.942  19.674  1.00  0.00           C  
ATOM   1999  CG  LEU A 133     -13.332  -5.169  19.410  1.00  0.00           C  
ATOM   2000  CD1 LEU A 133     -13.627  -3.675  19.382  1.00  0.00           C  
ATOM   2001  CD2 LEU A 133     -12.313  -5.505  20.490  1.00  0.00           C  
ATOM   2002  H   LEU A 133     -14.378  -7.026  17.392  1.00  0.00           H  
ATOM   2003  HA  LEU A 133     -13.724  -7.889  20.065  1.00  0.00           H  
ATOM   2004 1HB  LEU A 133     -15.391  -5.553  18.998  1.00  0.00           H  
ATOM   2005 2HB  LEU A 133     -14.941  -5.730  20.697  1.00  0.00           H  
ATOM   2006  HG  LEU A 133     -12.933  -5.449  18.435  1.00  0.00           H  
ATOM   2007 1HD1 LEU A 133     -12.704  -3.126  19.195  1.00  0.00           H  
ATOM   2008 2HD1 LEU A 133     -14.343  -3.461  18.589  1.00  0.00           H  
ATOM   2009 3HD1 LEU A 133     -14.042  -3.368  20.341  1.00  0.00           H  
ATOM   2010 1HD2 LEU A 133     -11.390  -4.956  20.302  1.00  0.00           H  
ATOM   2011 2HD2 LEU A 133     -12.711  -5.224  21.465  1.00  0.00           H  
ATOM   2012 3HD2 LEU A 133     -12.108  -6.576  20.475  1.00  0.00           H  
ATOM   2013  N   GLN A 134     -16.998  -8.306  19.272  1.00  0.00           N  
ATOM   2014  CA  GLN A 134     -18.209  -9.042  19.646  1.00  0.00           C  
ATOM   2015  C   GLN A 134     -17.919 -10.538  19.800  1.00  0.00           C  
ATOM   2016  O   GLN A 134     -18.357 -11.169  20.762  1.00  0.00           O  
ATOM   2017  CB  GLN A 134     -19.311  -8.827  18.605  1.00  0.00           C  
ATOM   2018  CG  GLN A 134     -19.878  -7.418  18.581  1.00  0.00           C  
ATOM   2019  CD  GLN A 134     -20.901  -7.224  17.478  1.00  0.00           C  
ATOM   2020  OE1 GLN A 134     -20.846  -7.886  16.438  1.00  0.00           O  
ATOM   2021  NE2 GLN A 134     -21.843  -6.314  17.699  1.00  0.00           N  
ATOM   2022  H   GLN A 134     -16.946  -7.875  18.360  1.00  0.00           H  
ATOM   2023  HA  GLN A 134     -18.559  -8.666  20.607  1.00  0.00           H  
ATOM   2024 1HB  GLN A 134     -18.921  -9.050  17.612  1.00  0.00           H  
ATOM   2025 2HB  GLN A 134     -20.132  -9.517  18.797  1.00  0.00           H  
ATOM   2026 1HG  GLN A 134     -20.363  -7.216  19.536  1.00  0.00           H  
ATOM   2027 2HG  GLN A 134     -19.063  -6.712  18.419  1.00  0.00           H  
ATOM   2028 1HE2 GLN A 134     -22.546  -6.143  17.007  1.00  0.00           H  
ATOM   2029 2HE2 GLN A 134     -21.851  -5.800  18.557  1.00  0.00           H  
ATOM   2030  N   LEU A 135     -17.182 -11.094  18.850  1.00  0.00           N  
ATOM   2031  CA  LEU A 135     -16.789 -12.490  18.934  1.00  0.00           C  
ATOM   2032  C   LEU A 135     -15.871 -12.695  20.138  1.00  0.00           C  
ATOM   2033  O   LEU A 135     -16.039 -13.652  20.896  1.00  0.00           O  
ATOM   2034  CB  LEU A 135     -16.078 -12.925  17.647  1.00  0.00           C  
ATOM   2035  CG  LEU A 135     -16.984 -13.138  16.427  1.00  0.00           C  
ATOM   2036  CD1 LEU A 135     -16.131 -13.219  15.169  1.00  0.00           C  
ATOM   2037  CD2 LEU A 135     -17.801 -14.405  16.616  1.00  0.00           C  
ATOM   2038  H   LEU A 135     -16.886 -10.547  18.053  1.00  0.00           H  
ATOM   2039  HA  LEU A 135     -17.685 -13.094  19.057  1.00  0.00           H  
ATOM   2040 1HB  LEU A 135     -15.339 -12.170  17.383  1.00  0.00           H  
ATOM   2041 2HB  LEU A 135     -15.555 -13.863  17.838  1.00  0.00           H  
ATOM   2042  HG  LEU A 135     -17.655 -12.285  16.319  1.00  0.00           H  
ATOM   2043 1HD1 LEU A 135     -16.774 -13.370  14.301  1.00  0.00           H  
ATOM   2044 2HD1 LEU A 135     -15.571 -12.291  15.048  1.00  0.00           H  
ATOM   2045 3HD1 LEU A 135     -15.435 -14.053  15.254  1.00  0.00           H  
ATOM   2046 1HD2 LEU A 135     -18.446 -14.556  15.750  1.00  0.00           H  
ATOM   2047 2HD2 LEU A 135     -17.131 -15.258  16.722  1.00  0.00           H  
ATOM   2048 3HD2 LEU A 135     -18.414 -14.312  17.513  1.00  0.00           H  
ATOM   2049  N   LYS A 136     -14.908 -11.786  20.301  1.00  0.00           N  
ATOM   2050  CA  LYS A 136     -13.948 -11.815  21.407  1.00  0.00           C  
ATOM   2051  C   LYS A 136     -14.645 -11.939  22.748  1.00  0.00           C  
ATOM   2052  O   LYS A 136     -14.335 -12.819  23.553  1.00  0.00           O  
ATOM   2053  CB  LYS A 136     -13.072 -10.560  21.393  1.00  0.00           C  
ATOM   2054  CG  LYS A 136     -11.959 -10.559  22.431  1.00  0.00           C  
ATOM   2055  CD  LYS A 136     -11.207  -9.236  22.432  1.00  0.00           C  
ATOM   2056  CE  LYS A 136     -10.075  -9.243  23.449  1.00  0.00           C  
ATOM   2057  NZ  LYS A 136     -10.583  -9.223  24.848  1.00  0.00           N  
ATOM   2058  H   LYS A 136     -14.851 -11.042  19.618  1.00  0.00           H  
ATOM   2059  HA  LYS A 136     -13.281 -12.665  21.263  1.00  0.00           H  
ATOM   2060 1HB  LYS A 136     -12.614 -10.448  20.410  1.00  0.00           H  
ATOM   2061 2HB  LYS A 136     -13.693  -9.681  21.567  1.00  0.00           H  
ATOM   2062 1HG  LYS A 136     -12.384 -10.726  23.421  1.00  0.00           H  
ATOM   2063 2HG  LYS A 136     -11.258 -11.365  22.215  1.00  0.00           H  
ATOM   2064 1HD  LYS A 136     -10.793  -9.052  21.441  1.00  0.00           H  
ATOM   2065 2HD  LYS A 136     -11.895  -8.427  22.675  1.00  0.00           H  
ATOM   2066 1HE  LYS A 136      -9.466 -10.135  23.310  1.00  0.00           H  
ATOM   2067 2HE  LYS A 136      -9.441  -8.371  23.295  1.00  0.00           H  
ATOM   2068 1HZ  LYS A 136      -9.804  -9.228  25.490  1.00  0.00           H  
ATOM   2069 2HZ  LYS A 136     -11.135  -8.390  24.995  1.00  0.00           H  
ATOM   2070 3HZ  LYS A 136     -11.157 -10.038  25.010  1.00  0.00           H  
ATOM   2071  N   THR A 137     -15.586 -11.036  22.984  1.00  0.00           N  
ATOM   2072  CA  THR A 137     -16.320 -10.995  24.238  1.00  0.00           C  
ATOM   2073  C   THR A 137     -17.198 -12.224  24.450  1.00  0.00           C  
ATOM   2074  O   THR A 137     -17.175 -12.824  25.522  1.00  0.00           O  
ATOM   2075  CB  THR A 137     -17.191  -9.728  24.313  1.00  0.00           C  
ATOM   2076  OG1 THR A 137     -16.354  -8.565  24.256  1.00  0.00           O  
ATOM   2077  CG2 THR A 137     -17.994  -9.707  25.604  1.00  0.00           C  
ATOM   2078  H   THR A 137     -15.796 -10.357  22.269  1.00  0.00           H  
ATOM   2079  HA  THR A 137     -15.603 -10.958  25.059  1.00  0.00           H  
ATOM   2080  HB  THR A 137     -17.877  -9.707  23.465  1.00  0.00           H  
ATOM   2081  HG1 THR A 137     -15.862  -8.566  23.432  1.00  0.00           H  
ATOM   2082 1HG2 THR A 137     -18.604  -8.805  25.640  1.00  0.00           H  
ATOM   2083 2HG2 THR A 137     -18.640 -10.584  25.645  1.00  0.00           H  
ATOM   2084 3HG2 THR A 137     -17.314  -9.718  26.455  1.00  0.00           H  
ATOM   2085  N   LYS A 138     -17.954 -12.603  23.422  1.00  0.00           N  
ATOM   2086  CA  LYS A 138     -18.872 -13.735  23.521  1.00  0.00           C  
ATOM   2087  C   LYS A 138     -18.165 -15.096  23.633  1.00  0.00           C  
ATOM   2088  O   LYS A 138     -18.624 -15.975  24.368  1.00  0.00           O  
ATOM   2089  CB  LYS A 138     -19.812 -13.742  22.315  1.00  0.00           C  
ATOM   2090  CG  LYS A 138     -20.847 -12.624  22.317  1.00  0.00           C  
ATOM   2091  CD  LYS A 138     -21.731 -12.686  21.081  1.00  0.00           C  
ATOM   2092  CE  LYS A 138     -22.770 -11.575  21.085  1.00  0.00           C  
ATOM   2093  NZ  LYS A 138     -23.638 -11.618  19.877  1.00  0.00           N  
ATOM   2094  H   LYS A 138     -17.893 -12.095  22.553  1.00  0.00           H  
ATOM   2095  HA  LYS A 138     -19.440 -13.641  24.447  1.00  0.00           H  
ATOM   2096 1HB  LYS A 138     -19.228 -13.654  21.398  1.00  0.00           H  
ATOM   2097 2HB  LYS A 138     -20.346 -14.692  22.273  1.00  0.00           H  
ATOM   2098 1HG  LYS A 138     -21.473 -12.710  23.206  1.00  0.00           H  
ATOM   2099 2HG  LYS A 138     -20.341 -11.659  22.343  1.00  0.00           H  
ATOM   2100 1HD  LYS A 138     -21.113 -12.591  20.186  1.00  0.00           H  
ATOM   2101 2HD  LYS A 138     -22.242 -13.648  21.047  1.00  0.00           H  
ATOM   2102 1HE  LYS A 138     -23.397 -11.667  21.971  1.00  0.00           H  
ATOM   2103 2HE  LYS A 138     -22.268 -10.608  21.122  1.00  0.00           H  
ATOM   2104 1HZ  LYS A 138     -24.311 -10.867  19.918  1.00  0.00           H  
ATOM   2105 2HZ  LYS A 138     -23.067 -11.515  19.049  1.00  0.00           H  
ATOM   2106 3HZ  LYS A 138     -24.123 -12.504  19.842  1.00  0.00           H  
ATOM   2107  N   LEU A 139     -17.060 -15.274  22.911  1.00  0.00           N  
ATOM   2108  CA  LEU A 139     -16.336 -16.547  22.943  1.00  0.00           C  
ATOM   2109  C   LEU A 139     -15.450 -16.713  24.163  1.00  0.00           C  
ATOM   2110  O   LEU A 139     -15.209 -17.838  24.602  1.00  0.00           O  
ATOM   2111  CB  LEU A 139     -15.474 -16.685  21.682  1.00  0.00           C  
ATOM   2112  CG  LEU A 139     -16.159 -17.344  20.478  1.00  0.00           C  
ATOM   2113  CD1 LEU A 139     -16.330 -18.834  20.743  1.00  0.00           C  
ATOM   2114  CD2 LEU A 139     -17.503 -16.676  20.229  1.00  0.00           C  
ATOM   2115  H   LEU A 139     -16.712 -14.523  22.329  1.00  0.00           H  
ATOM   2116  HA  LEU A 139     -17.063 -17.358  22.963  1.00  0.00           H  
ATOM   2117 1HB  LEU A 139     -15.147 -15.694  21.374  1.00  0.00           H  
ATOM   2118 2HB  LEU A 139     -14.592 -17.278  21.926  1.00  0.00           H  
ATOM   2119  HG  LEU A 139     -15.529 -17.234  19.594  1.00  0.00           H  
ATOM   2120 1HD1 LEU A 139     -16.816 -19.303  19.887  1.00  0.00           H  
ATOM   2121 2HD1 LEU A 139     -15.352 -19.291  20.898  1.00  0.00           H  
ATOM   2122 3HD1 LEU A 139     -16.943 -18.978  21.631  1.00  0.00           H  
ATOM   2123 1HD2 LEU A 139     -17.989 -17.144  19.372  1.00  0.00           H  
ATOM   2124 2HD2 LEU A 139     -18.134 -16.788  21.110  1.00  0.00           H  
ATOM   2125 3HD2 LEU A 139     -17.350 -15.616  20.024  1.00  0.00           H  
ATOM   2126  N   GLY A 140     -14.939 -15.603  24.698  1.00  0.00           N  
ATOM   2127  CA  GLY A 140     -13.934 -15.666  25.748  1.00  0.00           C  
ATOM   2128  C   GLY A 140     -12.505 -15.877  25.247  1.00  0.00           C  
ATOM   2129  O   GLY A 140     -11.721 -16.599  25.875  1.00  0.00           O  
ATOM   2130  H   GLY A 140     -15.253 -14.701  24.370  1.00  0.00           H  
ATOM   2131 1HA  GLY A 140     -13.954 -14.742  26.328  1.00  0.00           H  
ATOM   2132 2HA  GLY A 140     -14.176 -16.479  26.433  1.00  0.00           H  
ATOM   2133  N   VAL A 141     -12.164 -15.257  24.115  1.00  0.00           N  
ATOM   2134  CA  VAL A 141     -10.880 -15.502  23.449  1.00  0.00           C  
ATOM   2135  C   VAL A 141     -10.138 -14.195  23.193  1.00  0.00           C  
ATOM   2136  O   VAL A 141     -10.665 -13.121  23.464  1.00  0.00           O  
ATOM   2137  CB  VAL A 141     -11.098 -16.234  22.111  1.00  0.00           C  
ATOM   2138  CG1 VAL A 141     -11.740 -17.593  22.345  1.00  0.00           C  
ATOM   2139  CG2 VAL A 141     -11.959 -15.383  21.190  1.00  0.00           C  
ATOM   2140  H   VAL A 141     -12.811 -14.598  23.706  1.00  0.00           H  
ATOM   2141  HA  VAL A 141     -10.276 -16.143  24.089  1.00  0.00           H  
ATOM   2142  HB  VAL A 141     -10.130 -16.412  21.642  1.00  0.00           H  
ATOM   2143 1HG1 VAL A 141     -11.886 -18.096  21.389  1.00  0.00           H  
ATOM   2144 2HG1 VAL A 141     -11.089 -18.198  22.977  1.00  0.00           H  
ATOM   2145 3HG1 VAL A 141     -12.703 -17.461  22.836  1.00  0.00           H  
ATOM   2146 1HG2 VAL A 141     -12.109 -15.905  20.246  1.00  0.00           H  
ATOM   2147 2HG2 VAL A 141     -12.925 -15.200  21.661  1.00  0.00           H  
ATOM   2148 3HG2 VAL A 141     -11.461 -14.431  21.003  1.00  0.00           H  
ATOM   2149  N   SER A 142      -8.846 -14.214  22.647  1.00  0.00           N  
ATOM   2150  CA  SER A 142      -8.099 -13.023  22.254  1.00  0.00           C  
ATOM   2151  C   SER A 142      -8.649 -12.412  20.966  1.00  0.00           C  
ATOM   2152  O   SER A 142      -9.435 -13.038  20.256  1.00  0.00           O  
ATOM   2153  CB  SER A 142      -6.633 -13.368  22.072  1.00  0.00           C  
ATOM   2154  OG  SER A 142      -6.447 -14.202  20.961  1.00  0.00           O  
ATOM   2155  H   SER A 142      -8.443 -15.125  22.481  1.00  0.00           H  
ATOM   2156  HA  SER A 142      -8.206 -12.280  23.044  1.00  0.00           H  
ATOM   2157 1HB  SER A 142      -6.057 -12.452  21.944  1.00  0.00           H  
ATOM   2158 2HB  SER A 142      -6.263 -13.865  22.968  1.00  0.00           H  
ATOM   2159  HG  SER A 142      -6.623 -15.094  21.268  1.00  0.00           H  
ATOM   2160  N   LEU A 143      -8.217 -11.051  20.584  1.00  0.00           N  
ATOM   2161  CA  LEU A 143      -8.659 -10.420  19.343  1.00  0.00           C  
ATOM   2162  C   LEU A 143      -8.131 -11.206  18.141  1.00  0.00           C  
ATOM   2163  O   LEU A 143      -8.792 -11.293  17.106  1.00  0.00           O  
ATOM   2164  CB  LEU A 143      -8.173  -8.967  19.276  1.00  0.00           C  
ATOM   2165  CG  LEU A 143      -8.656  -8.159  18.065  1.00  0.00           C  
ATOM   2166  CD1 LEU A 143     -10.177  -8.089  18.075  1.00  0.00           C  
ATOM   2167  CD2 LEU A 143      -8.045  -6.766  18.106  1.00  0.00           C  
ATOM   2168  H   LEU A 143      -7.594 -10.548  21.198  1.00  0.00           H  
ATOM   2169  HA  LEU A 143      -9.749 -10.428  19.319  1.00  0.00           H  
ATOM   2170 1HB  LEU A 143      -8.504  -8.448  20.174  1.00  0.00           H  
ATOM   2171 2HB  LEU A 143      -7.083  -8.965  19.261  1.00  0.00           H  
ATOM   2172  HG  LEU A 143      -8.352  -8.662  17.146  1.00  0.00           H  
ATOM   2173 1HD1 LEU A 143     -10.521  -7.515  17.214  1.00  0.00           H  
ATOM   2174 2HD1 LEU A 143     -10.588  -9.097  18.024  1.00  0.00           H  
ATOM   2175 3HD1 LEU A 143     -10.513  -7.605  18.991  1.00  0.00           H  
ATOM   2176 1HD2 LEU A 143      -8.388  -6.192  17.245  1.00  0.00           H  
ATOM   2177 2HD2 LEU A 143      -8.350  -6.262  19.023  1.00  0.00           H  
ATOM   2178 3HD2 LEU A 143      -6.958  -6.845  18.080  1.00  0.00           H  
ATOM   2179  N   ILE A 144      -6.934 -11.770  18.303  1.00  0.00           N  
ATOM   2180  CA  ILE A 144      -6.304 -12.562  17.254  1.00  0.00           C  
ATOM   2181  C   ILE A 144      -7.171 -13.760  16.875  1.00  0.00           C  
ATOM   2182  O   ILE A 144      -7.384 -14.035  15.694  1.00  0.00           O  
ATOM   2183  CB  ILE A 144      -4.912 -13.050  17.696  1.00  0.00           C  
ATOM   2184  CG1 ILE A 144      -3.951 -11.867  17.837  1.00  0.00           C  
ATOM   2185  CG2 ILE A 144      -4.367 -14.069  16.707  1.00  0.00           C  
ATOM   2186  CD1 ILE A 144      -3.591 -11.213  16.522  1.00  0.00           C  
ATOM   2187  H   ILE A 144      -6.453 -11.642  19.180  1.00  0.00           H  
ATOM   2188  HA  ILE A 144      -6.192 -11.936  16.367  1.00  0.00           H  
ATOM   2189  HB  ILE A 144      -4.986 -13.515  18.679  1.00  0.00           H  
ATOM   2190 1HG1 ILE A 144      -4.397 -11.111  18.483  1.00  0.00           H  
ATOM   2191 2HG1 ILE A 144      -3.030 -12.202  18.314  1.00  0.00           H  
ATOM   2192 1HG2 ILE A 144      -3.383 -14.403  17.034  1.00  0.00           H  
ATOM   2193 2HG2 ILE A 144      -5.041 -14.922  16.655  1.00  0.00           H  
ATOM   2194 3HG2 ILE A 144      -4.285 -13.611  15.721  1.00  0.00           H  
ATOM   2195 1HD1 ILE A 144      -2.906 -10.384  16.704  1.00  0.00           H  
ATOM   2196 2HD1 ILE A 144      -3.110 -11.945  15.872  1.00  0.00           H  
ATOM   2197 3HD1 ILE A 144      -4.494 -10.839  16.043  1.00  0.00           H  
ATOM   2198  N   GLU A 145      -7.722 -14.538  17.868  1.00  0.00           N  
ATOM   2199  CA  GLU A 145      -8.606 -15.691  17.724  1.00  0.00           C  
ATOM   2200  C   GLU A 145      -9.935 -15.295  17.074  1.00  0.00           C  
ATOM   2201  O   GLU A 145     -10.455 -16.010  16.214  1.00  0.00           O  
ATOM   2202  CB  GLU A 145      -8.862 -16.334  19.088  1.00  0.00           C  
ATOM   2203  CG  GLU A 145      -7.659 -17.053  19.681  1.00  0.00           C  
ATOM   2204  CD  GLU A 145      -7.829 -17.371  21.141  1.00  0.00           C  
ATOM   2205  OE1 GLU A 145      -8.427 -18.374  21.446  1.00  0.00           O  
ATOM   2206  OE2 GLU A 145      -7.358 -16.609  21.954  1.00  0.00           O  
ATOM   2207  H   GLU A 145      -7.416 -14.265  18.791  1.00  0.00           H  
ATOM   2208  HA  GLU A 145      -8.117 -16.413  17.070  1.00  0.00           H  
ATOM   2209 1HB  GLU A 145      -9.179 -15.569  19.798  1.00  0.00           H  
ATOM   2210 2HB  GLU A 145      -9.674 -17.057  19.003  1.00  0.00           H  
ATOM   2211 1HG  GLU A 145      -7.498 -17.982  19.135  1.00  0.00           H  
ATOM   2212 2HG  GLU A 145      -6.776 -16.429  19.551  1.00  0.00           H  
ATOM   2213  N   ALA A 146     -10.470 -14.155  17.495  1.00  0.00           N  
ATOM   2214  CA  ALA A 146     -11.712 -13.611  16.955  1.00  0.00           C  
ATOM   2215  C   ALA A 146     -11.558 -13.197  15.494  1.00  0.00           C  
ATOM   2216  O   ALA A 146     -12.443 -13.440  14.674  1.00  0.00           O  
ATOM   2217  CB  ALA A 146     -12.176 -12.426  17.789  1.00  0.00           C  
ATOM   2218  H   ALA A 146      -9.989 -13.650  18.224  1.00  0.00           H  
ATOM   2219  HA  ALA A 146     -12.470 -14.392  16.998  1.00  0.00           H  
ATOM   2220 1HB  ALA A 146     -13.103 -12.029  17.372  1.00  0.00           H  
ATOM   2221 2HB  ALA A 146     -12.347 -12.747  18.815  1.00  0.00           H  
ATOM   2222 3HB  ALA A 146     -11.413 -11.649  17.774  1.00  0.00           H  
ATOM   2223  N   LEU A 147     -10.432 -12.569  15.166  1.00  0.00           N  
ATOM   2224  CA  LEU A 147     -10.152 -12.222  13.778  1.00  0.00           C  
ATOM   2225  C   LEU A 147      -9.957 -13.480  12.939  1.00  0.00           C  
ATOM   2226  O   LEU A 147     -10.314 -13.514  11.760  1.00  0.00           O  
ATOM   2227  CB  LEU A 147      -8.902 -11.337  13.691  1.00  0.00           C  
ATOM   2228  CG  LEU A 147      -9.067  -9.901  14.205  1.00  0.00           C  
ATOM   2229  CD1 LEU A 147      -7.695  -9.267  14.390  1.00  0.00           C  
ATOM   2230  CD2 LEU A 147      -9.909  -9.103  13.221  1.00  0.00           C  
ATOM   2231  H   LEU A 147      -9.758 -12.325  15.879  1.00  0.00           H  
ATOM   2232  HA  LEU A 147     -11.013 -11.683  13.383  1.00  0.00           H  
ATOM   2233 1HB  LEU A 147      -8.104 -11.805  14.266  1.00  0.00           H  
ATOM   2234 2HB  LEU A 147      -8.587 -11.282  12.649  1.00  0.00           H  
ATOM   2235  HG  LEU A 147      -9.561  -9.917  15.177  1.00  0.00           H  
ATOM   2236 1HD1 LEU A 147      -7.812  -8.247  14.755  1.00  0.00           H  
ATOM   2237 2HD1 LEU A 147      -7.121  -9.847  15.113  1.00  0.00           H  
ATOM   2238 3HD1 LEU A 147      -7.169  -9.252  13.436  1.00  0.00           H  
ATOM   2239 1HD2 LEU A 147     -10.027  -8.083  13.587  1.00  0.00           H  
ATOM   2240 2HD2 LEU A 147      -9.415  -9.085  12.249  1.00  0.00           H  
ATOM   2241 3HD2 LEU A 147     -10.890  -9.568  13.121  1.00  0.00           H  
ATOM   2242  N   HIS A 148      -9.232 -14.710  13.458  1.00  0.00           N  
ATOM   2243  CA  HIS A 148      -9.116 -15.981  12.752  1.00  0.00           C  
ATOM   2244  C   HIS A 148     -10.470 -16.657  12.568  1.00  0.00           C  
ATOM   2245  O   HIS A 148     -10.684 -17.386  11.602  1.00  0.00           O  
ATOM   2246  CB  HIS A 148      -8.170 -16.924  13.502  1.00  0.00           C  
ATOM   2247  CG  HIS A 148      -6.720 -16.639  13.262  1.00  0.00           C  
ATOM   2248  ND1 HIS A 148      -6.049 -15.614  13.896  1.00  0.00           N  
ATOM   2249  CD2 HIS A 148      -5.814 -17.242  12.458  1.00  0.00           C  
ATOM   2250  CE1 HIS A 148      -4.791 -15.601  13.492  1.00  0.00           C  
ATOM   2251  NE2 HIS A 148      -4.623 -16.577  12.620  1.00  0.00           N  
ATOM   2252  H   HIS A 148      -8.859 -14.630  14.391  1.00  0.00           H  
ATOM   2253  HA  HIS A 148      -8.710 -15.783  11.761  1.00  0.00           H  
ATOM   2254 1HB  HIS A 148      -8.359 -16.854  14.574  1.00  0.00           H  
ATOM   2255 2HB  HIS A 148      -8.370 -17.953  13.202  1.00  0.00           H  
ATOM   2256  HD1 HIS A 148      -6.417 -15.021  14.613  1.00  0.00           H  
ATOM   2257  HD2 HIS A 148      -5.878 -18.087  11.772  1.00  0.00           H  
ATOM   2258  HE1 HIS A 148      -4.091 -14.861  13.881  1.00  0.00           H  
ATOM   2259  N   ILE A 149     -11.565 -16.530  13.599  1.00  0.00           N  
ATOM   2260  CA  ILE A 149     -12.934 -16.976  13.387  1.00  0.00           C  
ATOM   2261  C   ILE A 149     -13.621 -16.265  12.197  1.00  0.00           C  
ATOM   2262  O   ILE A 149     -14.335 -16.894  11.415  1.00  0.00           O  
ATOM   2263  CB  ILE A 149     -13.763 -16.755  14.664  1.00  0.00           C  
ATOM   2264  CG1 ILE A 149     -13.306 -17.710  15.770  1.00  0.00           C  
ATOM   2265  CG2 ILE A 149     -15.245 -16.939  14.375  1.00  0.00           C  
ATOM   2266  CD1 ILE A 149     -13.839 -17.359  17.140  1.00  0.00           C  
ATOM   2267  H   ILE A 149     -11.320 -16.092  14.474  1.00  0.00           H  
ATOM   2268  HA  ILE A 149     -12.912 -18.040  13.153  1.00  0.00           H  
ATOM   2269  HB  ILE A 149     -13.598 -15.743  15.036  1.00  0.00           H  
ATOM   2270 1HG1 ILE A 149     -13.625 -18.724  15.529  1.00  0.00           H  
ATOM   2271 2HG1 ILE A 149     -12.217 -17.714  15.820  1.00  0.00           H  
ATOM   2272 1HG2 ILE A 149     -15.816 -16.780  15.291  1.00  0.00           H  
ATOM   2273 2HG2 ILE A 149     -15.561 -16.221  13.621  1.00  0.00           H  
ATOM   2274 3HG2 ILE A 149     -15.421 -17.951  14.010  1.00  0.00           H  
ATOM   2275 1HD1 ILE A 149     -13.472 -18.081  17.870  1.00  0.00           H  
ATOM   2276 2HD1 ILE A 149     -13.501 -16.360  17.417  1.00  0.00           H  
ATOM   2277 3HD1 ILE A 149     -14.928 -17.382  17.124  1.00  0.00           H  
ATOM   2278  N   LEU A 150     -13.472 -14.780  12.006  1.00  0.00           N  
ATOM   2279  CA  LEU A 150     -13.984 -14.091  10.811  1.00  0.00           C  
ATOM   2280  C   LEU A 150     -13.375 -14.656   9.528  1.00  0.00           C  
ATOM   2281  O   LEU A 150     -14.088 -14.940   8.565  1.00  0.00           O  
ATOM   2282  CB  LEU A 150     -13.687 -12.589  10.899  1.00  0.00           C  
ATOM   2283  CG  LEU A 150     -14.554 -11.795  11.884  1.00  0.00           C  
ATOM   2284  CD1 LEU A 150     -13.938 -10.422  12.112  1.00  0.00           C  
ATOM   2285  CD2 LEU A 150     -15.968 -11.677  11.336  1.00  0.00           C  
ATOM   2286  H   LEU A 150     -12.975 -14.247  12.706  1.00  0.00           H  
ATOM   2287  HA  LEU A 150     -15.060 -14.251  10.763  1.00  0.00           H  
ATOM   2288 1HB  LEU A 150     -12.647 -12.456  11.192  1.00  0.00           H  
ATOM   2289 2HB  LEU A 150     -13.823 -12.149   9.910  1.00  0.00           H  
ATOM   2290  HG  LEU A 150     -14.580 -12.313  12.844  1.00  0.00           H  
ATOM   2291 1HD1 LEU A 150     -14.555  -9.858  12.813  1.00  0.00           H  
ATOM   2292 2HD1 LEU A 150     -12.935 -10.537  12.523  1.00  0.00           H  
ATOM   2293 3HD1 LEU A 150     -13.885  -9.886  11.165  1.00  0.00           H  
ATOM   2294 1HD2 LEU A 150     -16.585 -11.115  12.037  1.00  0.00           H  
ATOM   2295 2HD2 LEU A 150     -15.945 -11.159  10.377  1.00  0.00           H  
ATOM   2296 3HD2 LEU A 150     -16.391 -12.673  11.200  1.00  0.00           H  
ATOM   2297  N   LEU A 151     -12.054 -14.826   9.508  1.00  0.00           N  
ATOM   2298  CA  LEU A 151     -11.356 -15.409   8.342  1.00  0.00           C  
ATOM   2299  C   LEU A 151     -11.767 -16.844   8.024  1.00  0.00           C  
ATOM   2300  O   LEU A 151     -11.879 -17.224   6.857  1.00  0.00           O  
ATOM   2301  CB  LEU A 151      -9.841 -15.370   8.576  1.00  0.00           C  
ATOM   2302  CG  LEU A 151      -9.192 -13.982   8.507  1.00  0.00           C  
ATOM   2303  CD1 LEU A 151      -7.773 -14.057   9.055  1.00  0.00           C  
ATOM   2304  CD2 LEU A 151      -9.196 -13.491   7.067  1.00  0.00           C  
ATOM   2305  H   LEU A 151     -11.514 -14.545  10.312  1.00  0.00           H  
ATOM   2306  HA  LEU A 151     -11.607 -14.815   7.464  1.00  0.00           H  
ATOM   2307 1HB  LEU A 151      -9.631 -15.785   9.560  1.00  0.00           H  
ATOM   2308 2HB  LEU A 151      -9.358 -16.000   7.829  1.00  0.00           H  
ATOM   2309  HG  LEU A 151      -9.754 -13.286   9.130  1.00  0.00           H  
ATOM   2310 1HD1 LEU A 151      -7.312 -13.070   9.006  1.00  0.00           H  
ATOM   2311 2HD1 LEU A 151      -7.801 -14.392  10.092  1.00  0.00           H  
ATOM   2312 3HD1 LEU A 151      -7.190 -14.759   8.461  1.00  0.00           H  
ATOM   2313 1HD2 LEU A 151      -8.736 -12.503   7.018  1.00  0.00           H  
ATOM   2314 2HD2 LEU A 151      -8.633 -14.185   6.443  1.00  0.00           H  
ATOM   2315 3HD2 LEU A 151     -10.223 -13.430   6.707  1.00  0.00           H  
ATOM   2316  N   THR A 152     -11.964 -17.754   9.100  1.00  0.00           N  
ATOM   2317  CA  THR A 152     -12.377 -19.144   8.951  1.00  0.00           C  
ATOM   2318  C   THR A 152     -13.729 -19.242   8.260  1.00  0.00           C  
ATOM   2319  O   THR A 152     -13.912 -20.046   7.346  1.00  0.00           O  
ATOM   2320  CB  THR A 152     -12.440 -19.855  10.315  1.00  0.00           C  
ATOM   2321  OG1 THR A 152     -11.140 -19.855  10.918  1.00  0.00           O  
ATOM   2322  CG2 THR A 152     -12.918 -21.290  10.148  1.00  0.00           C  
ATOM   2323  H   THR A 152     -11.771 -17.395  10.024  1.00  0.00           H  
ATOM   2324  HA  THR A 152     -11.644 -19.651   8.325  1.00  0.00           H  
ATOM   2325  HB  THR A 152     -13.131 -19.324  10.971  1.00  0.00           H  
ATOM   2326  HG1 THR A 152     -10.878 -18.952  11.113  1.00  0.00           H  
ATOM   2327 1HG2 THR A 152     -12.956 -21.776  11.122  1.00  0.00           H  
ATOM   2328 2HG2 THR A 152     -13.910 -21.293   9.700  1.00  0.00           H  
ATOM   2329 3HG2 THR A 152     -12.227 -21.829   9.500  1.00  0.00           H  
ATOM   2330  N   ALA A 153     -14.662 -18.416   8.710  1.00  0.00           N  
ATOM   2331  CA  ALA A 153     -15.998 -18.357   8.123  1.00  0.00           C  
ATOM   2332  C   ALA A 153     -15.933 -17.913   6.661  1.00  0.00           C  
ATOM   2333  O   ALA A 153     -16.649 -18.443   5.806  1.00  0.00           O  
ATOM   2334  CB  ALA A 153     -16.879 -17.395   8.928  1.00  0.00           C  
ATOM   2335  H   ALA A 153     -14.438 -17.808   9.486  1.00  0.00           H  
ATOM   2336  HA  ALA A 153     -16.429 -19.357   8.163  1.00  0.00           H  
ATOM   2337 1HB  ALA A 153     -17.875 -17.355   8.485  1.00  0.00           H  
ATOM   2338 2HB  ALA A 153     -16.956 -17.746   9.958  1.00  0.00           H  
ATOM   2339 3HB  ALA A 153     -16.438 -16.399   8.916  1.00  0.00           H  
ATOM   2340  N   ALA A 154     -15.066 -16.942   6.381  1.00  0.00           N  
ATOM   2341  CA  ALA A 154     -14.910 -16.399   5.029  1.00  0.00           C  
ATOM   2342  C   ALA A 154     -14.365 -17.477   4.111  1.00  0.00           C  
ATOM   2343  O   ALA A 154     -14.820 -17.631   2.978  1.00  0.00           O  
ATOM   2344  CB  ALA A 154     -14.000 -15.179   5.048  1.00  0.00           C  
ATOM   2345  H   ALA A 154     -14.499 -16.567   7.130  1.00  0.00           H  
ATOM   2346  HA  ALA A 154     -15.894 -16.100   4.668  1.00  0.00           H  
ATOM   2347 1HB  ALA A 154     -13.894 -14.788   4.036  1.00  0.00           H  
ATOM   2348 2HB  ALA A 154     -14.433 -14.413   5.690  1.00  0.00           H  
ATOM   2349 3HB  ALA A 154     -13.020 -15.463   5.432  1.00  0.00           H  
ATOM   2350  N   VAL A 155     -13.376 -18.231   4.617  1.00  0.00           N  
ATOM   2351  CA  VAL A 155     -12.796 -19.315   3.851  1.00  0.00           C  
ATOM   2352  C   VAL A 155     -13.807 -20.423   3.639  1.00  0.00           C  
ATOM   2353  O   VAL A 155     -13.912 -20.980   2.546  1.00  0.00           O  
ATOM   2354  CB  VAL A 155     -11.558 -19.879   4.572  1.00  0.00           C  
ATOM   2355  CG1 VAL A 155     -11.108 -21.178   3.919  1.00  0.00           C  
ATOM   2356  CG2 VAL A 155     -10.437 -18.851   4.559  1.00  0.00           C  
ATOM   2357  H   VAL A 155     -13.027 -18.045   5.545  1.00  0.00           H  
ATOM   2358  HA  VAL A 155     -12.512 -18.923   2.873  1.00  0.00           H  
ATOM   2359  HB  VAL A 155     -11.825 -20.114   5.603  1.00  0.00           H  
ATOM   2360 1HG1 VAL A 155     -10.232 -21.563   4.442  1.00  0.00           H  
ATOM   2361 2HG1 VAL A 155     -11.913 -21.910   3.972  1.00  0.00           H  
ATOM   2362 3HG1 VAL A 155     -10.854 -20.991   2.876  1.00  0.00           H  
ATOM   2363 1HG2 VAL A 155      -9.565 -19.257   5.071  1.00  0.00           H  
ATOM   2364 2HG2 VAL A 155     -10.175 -18.613   3.528  1.00  0.00           H  
ATOM   2365 3HG2 VAL A 155     -10.768 -17.946   5.068  1.00  0.00           H  
ATOM   2366  N   LEU A 156     -14.665 -20.872   4.703  1.00  0.00           N  
ATOM   2367  CA  LEU A 156     -15.701 -21.880   4.616  1.00  0.00           C  
ATOM   2368  C   LEU A 156     -16.893 -21.406   3.777  1.00  0.00           C  
ATOM   2369  O   LEU A 156     -17.571 -22.214   3.137  1.00  0.00           O  
ATOM   2370  CB  LEU A 156     -16.174 -22.258   6.025  1.00  0.00           C  
ATOM   2371  CG  LEU A 156     -15.149 -22.994   6.896  1.00  0.00           C  
ATOM   2372  CD1 LEU A 156     -15.696 -23.145   8.309  1.00  0.00           C  
ATOM   2373  CD2 LEU A 156     -14.840 -24.351   6.281  1.00  0.00           C  
ATOM   2374  H   LEU A 156     -14.496 -20.415   5.588  1.00  0.00           H  
ATOM   2375  HA  LEU A 156     -15.298 -22.743   4.086  1.00  0.00           H  
ATOM   2376 1HB  LEU A 156     -16.464 -21.349   6.550  1.00  0.00           H  
ATOM   2377 2HB  LEU A 156     -17.053 -22.897   5.936  1.00  0.00           H  
ATOM   2378  HG  LEU A 156     -14.232 -22.406   6.955  1.00  0.00           H  
ATOM   2379 1HD1 LEU A 156     -14.967 -23.667   8.928  1.00  0.00           H  
ATOM   2380 2HD1 LEU A 156     -15.890 -22.158   8.731  1.00  0.00           H  
ATOM   2381 3HD1 LEU A 156     -16.624 -23.716   8.280  1.00  0.00           H  
ATOM   2382 1HD2 LEU A 156     -14.111 -24.874   6.900  1.00  0.00           H  
ATOM   2383 2HD2 LEU A 156     -15.756 -24.941   6.223  1.00  0.00           H  
ATOM   2384 3HD2 LEU A 156     -14.434 -24.213   5.279  1.00  0.00           H  
ATOM   2385  N   GLY A 157     -17.137 -20.099   3.757  1.00  0.00           N  
ATOM   2386  CA  GLY A 157     -18.242 -19.569   2.973  1.00  0.00           C  
ATOM   2387  C   GLY A 157     -19.532 -19.712   3.763  1.00  0.00           C  
ATOM   2388  O   GLY A 157     -20.641 -19.787   3.204  1.00  0.00           O  
ATOM   2389  H   GLY A 157     -16.558 -19.462   4.283  1.00  0.00           H  
ATOM   2390 1HA  GLY A 157     -18.048 -18.524   2.736  1.00  0.00           H  
ATOM   2391 2HA  GLY A 157     -18.308 -20.106   2.027  1.00  0.00           H  
ATOM   2392  N   THR A 158     -19.522 -19.602   5.147  1.00  0.00           N  
ATOM   2393  CA  THR A 158     -20.619 -19.765   6.087  1.00  0.00           C  
ATOM   2394  C   THR A 158     -20.546 -18.641   7.116  1.00  0.00           C  
ATOM   2395  O   THR A 158     -19.877 -17.628   6.881  1.00  0.00           O  
ATOM   2396  CB  THR A 158     -20.573 -21.137   6.786  1.00  0.00           C  
ATOM   2397  OG1 THR A 158     -21.782 -21.336   7.531  1.00  0.00           O  
ATOM   2398  CG2 THR A 158     -19.382 -21.216   7.728  1.00  0.00           C  
ATOM   2399  H   THR A 158     -18.599 -19.393   5.500  1.00  0.00           H  
ATOM   2400  HA  THR A 158     -21.557 -19.668   5.541  1.00  0.00           H  
ATOM   2401  HB  THR A 158     -20.490 -21.924   6.037  1.00  0.00           H  
ATOM   2402  HG1 THR A 158     -21.900 -22.274   7.701  1.00  0.00           H  
ATOM   2403 1HG2 THR A 158     -19.366 -22.192   8.213  1.00  0.00           H  
ATOM   2404 2HG2 THR A 158     -18.461 -21.075   7.163  1.00  0.00           H  
ATOM   2405 3HG2 THR A 158     -19.465 -20.437   8.485  1.00  0.00           H  
ATOM   2406  N   THR A 159     -21.246 -18.799   8.237  1.00  0.00           N  
ATOM   2407  CA  THR A 159     -21.297 -17.746   9.259  1.00  0.00           C  
ATOM   2408  C   THR A 159     -20.209 -17.940  10.323  1.00  0.00           C  
ATOM   2409  O   THR A 159     -19.587 -18.996  10.389  1.00  0.00           O  
ATOM   2410  CB  THR A 159     -22.679 -17.703   9.937  1.00  0.00           C  
ATOM   2411  OG1 THR A 159     -22.889 -18.915  10.675  1.00  0.00           O  
ATOM   2412  CG2 THR A 159     -23.779 -17.550   8.898  1.00  0.00           C  
ATOM   2413  H   THR A 159     -21.753 -19.660   8.391  1.00  0.00           H  
ATOM   2414  HA  THR A 159     -21.164 -16.782   8.770  1.00  0.00           H  
ATOM   2415  HB  THR A 159     -22.719 -16.862  10.628  1.00  0.00           H  
ATOM   2416  HG1 THR A 159     -23.669 -18.820  11.228  1.00  0.00           H  
ATOM   2417 1HG2 THR A 159     -24.748 -17.521   9.395  1.00  0.00           H  
ATOM   2418 2HG2 THR A 159     -23.628 -16.624   8.343  1.00  0.00           H  
ATOM   2419 3HG2 THR A 159     -23.750 -18.394   8.210  1.00  0.00           H  
ATOM   2420  N   VAL A 160     -19.986 -16.936  11.169  1.00  0.00           N  
ATOM   2421  CA  VAL A 160     -18.993 -17.094  12.224  1.00  0.00           C  
ATOM   2422  C   VAL A 160     -19.498 -18.070  13.280  1.00  0.00           C  
ATOM   2423  O   VAL A 160     -18.708 -18.754  13.904  1.00  0.00           O  
ATOM   2424  CB  VAL A 160     -18.681 -15.736  12.881  1.00  0.00           C  
ATOM   2425  CG1 VAL A 160     -18.033 -14.795  11.877  1.00  0.00           C  
ATOM   2426  CG2 VAL A 160     -19.957 -15.129  13.444  1.00  0.00           C  
ATOM   2427  H   VAL A 160     -20.490 -16.064  11.093  1.00  0.00           H  
ATOM   2428  HA  VAL A 160     -18.091 -17.527  11.788  1.00  0.00           H  
ATOM   2429  HB  VAL A 160     -17.964 -15.890  13.688  1.00  0.00           H  
ATOM   2430 1HG1 VAL A 160     -17.819 -13.840  12.359  1.00  0.00           H  
ATOM   2431 2HG1 VAL A 160     -17.103 -15.234  11.515  1.00  0.00           H  
ATOM   2432 3HG1 VAL A 160     -18.710 -14.634  11.039  1.00  0.00           H  
ATOM   2433 1HG2 VAL A 160     -19.729 -14.169  13.908  1.00  0.00           H  
ATOM   2434 2HG2 VAL A 160     -20.676 -14.981  12.638  1.00  0.00           H  
ATOM   2435 3HG2 VAL A 160     -20.382 -15.800  14.190  1.00  0.00           H  
ATOM   2436  N   GLU A 161     -20.918 -18.183  13.584  1.00  0.00           N  
ATOM   2437  CA  GLU A 161     -21.556 -19.120  14.512  1.00  0.00           C  
ATOM   2438  C   GLU A 161     -21.321 -20.562  14.104  1.00  0.00           C  
ATOM   2439  O   GLU A 161     -21.149 -21.433  14.939  1.00  0.00           O  
ATOM   2440  CB  GLU A 161     -23.059 -18.850  14.593  1.00  0.00           C  
ATOM   2441  CG  GLU A 161     -23.425 -17.509  15.213  1.00  0.00           C  
ATOM   2442  CD  GLU A 161     -23.308 -16.366  14.244  1.00  0.00           C  
ATOM   2443  OE1 GLU A 161     -22.972 -16.605  13.109  1.00  0.00           O  
ATOM   2444  OE2 GLU A 161     -23.557 -15.250  14.639  1.00  0.00           O  
ATOM   2445  H   GLU A 161     -21.496 -17.561  13.037  1.00  0.00           H  
ATOM   2446  HA  GLU A 161     -21.119 -18.979  15.501  1.00  0.00           H  
ATOM   2447 1HB  GLU A 161     -23.491 -18.884  13.592  1.00  0.00           H  
ATOM   2448 2HB  GLU A 161     -23.539 -19.632  15.183  1.00  0.00           H  
ATOM   2449 1HG  GLU A 161     -24.450 -17.557  15.579  1.00  0.00           H  
ATOM   2450 2HG  GLU A 161     -22.771 -17.324  16.065  1.00  0.00           H  
ATOM   2451  N   GLU A 162     -21.342 -20.928  12.683  1.00  0.00           N  
ATOM   2452  CA  GLU A 162     -21.042 -22.234  12.110  1.00  0.00           C  
ATOM   2453  C   GLU A 162     -19.551 -22.569  12.191  1.00  0.00           C  
ATOM   2454  O   GLU A 162     -19.170 -23.717  12.444  1.00  0.00           O  
ATOM   2455  CB  GLU A 162     -21.529 -22.298  10.658  1.00  0.00           C  
ATOM   2456  CG  GLU A 162     -21.333 -23.643   9.987  1.00  0.00           C  
ATOM   2457  CD  GLU A 162     -22.160 -24.755  10.624  1.00  0.00           C  
ATOM   2458  OE1 GLU A 162     -23.034 -24.463  11.473  1.00  0.00           O  
ATOM   2459  OE2 GLU A 162     -21.924 -25.928  10.265  1.00  0.00           O  
ATOM   2460  H   GLU A 162     -21.600 -20.169  12.068  1.00  0.00           H  
ATOM   2461  HA  GLU A 162     -21.567 -22.993  12.689  1.00  0.00           H  
ATOM   2462 1HB  GLU A 162     -22.591 -22.056  10.621  1.00  0.00           H  
ATOM   2463 2HB  GLU A 162     -21.003 -21.549  10.065  1.00  0.00           H  
ATOM   2464 1HG  GLU A 162     -21.613 -23.556   8.937  1.00  0.00           H  
ATOM   2465 2HG  GLU A 162     -20.280 -23.912  10.033  1.00  0.00           H  
ATOM   2466  N   ALA A 163     -18.713 -21.560  11.963  1.00  0.00           N  
ATOM   2467  CA  ALA A 163     -17.273 -21.725  12.073  1.00  0.00           C  
ATOM   2468  C   ALA A 163     -16.887 -22.141  13.505  1.00  0.00           C  
ATOM   2469  O   ALA A 163     -16.040 -23.013  13.691  1.00  0.00           O  
ATOM   2470  CB  ALA A 163     -16.559 -20.432  11.667  1.00  0.00           C  
ATOM   2471  H   ALA A 163     -19.087 -20.656  11.708  1.00  0.00           H  
ATOM   2472  HA  ALA A 163     -16.971 -22.522  11.395  1.00  0.00           H  
ATOM   2473 1HB  ALA A 163     -15.482 -20.569  11.754  1.00  0.00           H  
ATOM   2474 2HB  ALA A 163     -16.813 -20.185  10.636  1.00  0.00           H  
ATOM   2475 3HB  ALA A 163     -16.877 -19.621  12.321  1.00  0.00           H  
ATOM   2476  N   VAL A 164     -17.516 -21.522  14.503  1.00  0.00           N  
ATOM   2477  CA  VAL A 164     -17.309 -21.893  15.903  1.00  0.00           C  
ATOM   2478  C   VAL A 164     -17.925 -23.257  16.202  1.00  0.00           C  
ATOM   2479  O   VAL A 164     -17.307 -24.102  16.857  1.00  0.00           O  
ATOM   2480  CB  VAL A 164     -17.928 -20.835  16.837  1.00  0.00           C  
ATOM   2481  CG1 VAL A 164     -17.919 -21.326  18.276  1.00  0.00           C  
ATOM   2482  CG2 VAL A 164     -17.169 -19.524  16.707  1.00  0.00           C  
ATOM   2483  H   VAL A 164     -18.157 -20.773  14.283  1.00  0.00           H  
ATOM   2484  HA  VAL A 164     -16.236 -21.960  16.088  1.00  0.00           H  
ATOM   2485  HB  VAL A 164     -18.970 -20.682  16.555  1.00  0.00           H  
ATOM   2486 1HG1 VAL A 164     -18.360 -20.566  18.922  1.00  0.00           H  
ATOM   2487 2HG1 VAL A 164     -18.497 -22.245  18.351  1.00  0.00           H  
ATOM   2488 3HG1 VAL A 164     -16.892 -21.514  18.589  1.00  0.00           H  
ATOM   2489 1HG2 VAL A 164     -17.613 -18.781  17.369  1.00  0.00           H  
ATOM   2490 2HG2 VAL A 164     -16.125 -19.679  16.982  1.00  0.00           H  
ATOM   2491 3HG2 VAL A 164     -17.225 -19.172  15.677  1.00  0.00           H  
ATOM   2492  N   TYR A 165     -19.289 -23.576  15.761  1.00  0.00           N  
ATOM   2493  CA  TYR A 165     -19.912 -24.881  15.952  1.00  0.00           C  
ATOM   2494  C   TYR A 165     -19.039 -26.040  15.447  1.00  0.00           C  
ATOM   2495  O   TYR A 165     -18.858 -27.043  16.139  1.00  0.00           O  
ATOM   2496  CB  TYR A 165     -21.276 -24.911  15.258  1.00  0.00           C  
ATOM   2497  CG  TYR A 165     -21.979 -26.246  15.352  1.00  0.00           C  
ATOM   2498  CD1 TYR A 165     -22.654 -26.595  16.513  1.00  0.00           C  
ATOM   2499  CD2 TYR A 165     -21.950 -27.122  14.277  1.00  0.00           C  
ATOM   2500  CE1 TYR A 165     -23.297 -27.815  16.598  1.00  0.00           C  
ATOM   2501  CE2 TYR A 165     -22.593 -28.342  14.363  1.00  0.00           C  
ATOM   2502  CZ  TYR A 165     -23.264 -28.689  15.517  1.00  0.00           C  
ATOM   2503  OH  TYR A 165     -23.904 -29.904  15.603  1.00  0.00           O  
ATOM   2504  H   TYR A 165     -19.798 -22.856  15.269  1.00  0.00           H  
ATOM   2505  HA  TYR A 165     -20.063 -25.041  17.020  1.00  0.00           H  
ATOM   2506 1HB  TYR A 165     -21.925 -24.152  15.698  1.00  0.00           H  
ATOM   2507 2HB  TYR A 165     -21.153 -24.664  14.204  1.00  0.00           H  
ATOM   2508  HD1 TYR A 165     -22.677 -25.906  17.358  1.00  0.00           H  
ATOM   2509  HD2 TYR A 165     -21.419 -26.849  13.365  1.00  0.00           H  
ATOM   2510  HE1 TYR A 165     -23.827 -28.089  17.510  1.00  0.00           H  
ATOM   2511  HE2 TYR A 165     -22.569 -29.031  13.518  1.00  0.00           H  
ATOM   2512  HH  TYR A 165     -24.318 -29.987  16.465  1.00  0.00           H  
ATOM   2513  N   ARG A 166     -18.467 -25.919  14.152  1.00  0.00           N  
ATOM   2514  CA  ARG A 166     -17.569 -26.928  13.605  1.00  0.00           C  
ATOM   2515  C   ARG A 166     -16.270 -27.005  14.365  1.00  0.00           C  
ATOM   2516  O   ARG A 166     -15.695 -28.083  14.524  1.00  0.00           O  
ATOM   2517  CB  ARG A 166     -17.270 -26.643  12.142  1.00  0.00           C  
ATOM   2518  CG  ARG A 166     -18.458 -26.793  11.204  1.00  0.00           C  
ATOM   2519  CD  ARG A 166     -18.086 -26.500   9.796  1.00  0.00           C  
ATOM   2520  NE  ARG A 166     -19.252 -26.444   8.928  1.00  0.00           N  
ATOM   2521  CZ  ARG A 166     -19.202 -26.407   7.582  1.00  0.00           C  
ATOM   2522  NH1 ARG A 166     -18.041 -26.424   6.966  1.00  0.00           N  
ATOM   2523  NH2 ARG A 166     -20.322 -26.357   6.881  1.00  0.00           N  
ATOM   2524  H   ARG A 166     -18.698 -25.112  13.591  1.00  0.00           H  
ATOM   2525  HA  ARG A 166     -18.063 -27.902  13.666  1.00  0.00           H  
ATOM   2526 1HB  ARG A 166     -16.897 -25.626  12.039  1.00  0.00           H  
ATOM   2527 2HB  ARG A 166     -16.487 -27.315  11.791  1.00  0.00           H  
ATOM   2528 1HG  ARG A 166     -18.834 -27.815  11.255  1.00  0.00           H  
ATOM   2529 2HG  ARG A 166     -19.247 -26.100  11.501  1.00  0.00           H  
ATOM   2530 1HD  ARG A 166     -17.579 -25.539   9.746  1.00  0.00           H  
ATOM   2531 2HD  ARG A 166     -17.422 -27.281   9.424  1.00  0.00           H  
ATOM   2532  HE  ARG A 166     -20.164 -26.429   9.365  1.00  0.00           H  
ATOM   2533 1HH1 ARG A 166     -17.186 -26.462   7.502  1.00  0.00           H  
ATOM   2534 2HH1 ARG A 166     -18.004 -26.397   5.957  1.00  0.00           H  
ATOM   2535 1HH2 ARG A 166     -21.215 -26.346   7.354  1.00  0.00           H  
ATOM   2536 2HH2 ARG A 166     -20.285 -26.330   5.873  1.00  0.00           H  
ATOM   2537  N   ALA A 167     -15.643 -25.759  14.890  1.00  0.00           N  
ATOM   2538  CA  ALA A 167     -14.412 -25.725  15.657  1.00  0.00           C  
ATOM   2539  C   ALA A 167     -14.614 -26.477  16.976  1.00  0.00           C  
ATOM   2540  O   ALA A 167     -13.710 -27.189  17.424  1.00  0.00           O  
ATOM   2541  CB  ALA A 167     -13.979 -24.283  15.902  1.00  0.00           C  
ATOM   2542  H   ALA A 167     -16.073 -24.891  14.606  1.00  0.00           H  
ATOM   2543  HA  ALA A 167     -13.638 -26.231  15.080  1.00  0.00           H  
ATOM   2544 1HB  ALA A 167     -13.054 -24.275  16.480  1.00  0.00           H  
ATOM   2545 2HB  ALA A 167     -13.815 -23.786  14.949  1.00  0.00           H  
ATOM   2546 3HB  ALA A 167     -14.757 -23.760  16.458  1.00  0.00           H  
ATOM   2547  N   LEU A 168     -15.800 -26.319  17.573  1.00  0.00           N  
ATOM   2548  CA  LEU A 168     -16.170 -27.034  18.810  1.00  0.00           C  
ATOM   2549  C   LEU A 168     -16.223 -28.555  18.627  1.00  0.00           C  
ATOM   2550  O   LEU A 168     -15.824 -29.297  19.526  1.00  0.00           O  
ATOM   2551  CB  LEU A 168     -17.533 -26.537  19.308  1.00  0.00           C  
ATOM   2552  CG  LEU A 168     -17.537 -25.152  19.964  1.00  0.00           C  
ATOM   2553  CD1 LEU A 168     -18.969 -24.640  20.061  1.00  0.00           C  
ATOM   2554  CD2 LEU A 168     -16.894 -25.240  21.341  1.00  0.00           C  
ATOM   2555  H   LEU A 168     -16.463 -25.681  17.157  1.00  0.00           H  
ATOM   2556  HA  LEU A 168     -15.403 -26.846  19.559  1.00  0.00           H  
ATOM   2557 1HB  LEU A 168     -18.221 -26.506  18.464  1.00  0.00           H  
ATOM   2558 2HB  LEU A 168     -17.917 -27.251  20.037  1.00  0.00           H  
ATOM   2559  HG  LEU A 168     -16.974 -24.452  19.345  1.00  0.00           H  
ATOM   2560 1HD1 LEU A 168     -18.971 -23.655  20.528  1.00  0.00           H  
ATOM   2561 2HD1 LEU A 168     -19.397 -24.568  19.061  1.00  0.00           H  
ATOM   2562 3HD1 LEU A 168     -19.562 -25.327  20.663  1.00  0.00           H  
ATOM   2563 1HD2 LEU A 168     -16.896 -24.253  21.806  1.00  0.00           H  
ATOM   2564 2HD2 LEU A 168     -17.458 -25.936  21.961  1.00  0.00           H  
ATOM   2565 3HD2 LEU A 168     -15.867 -25.591  21.239  1.00  0.00           H  
ATOM   2566  N   LYS A 169     -16.810 -29.161  17.413  1.00  0.00           N  
ATOM   2567  CA  LYS A 169     -16.789 -30.590  17.068  1.00  0.00           C  
ATOM   2568  C   LYS A 169     -15.365 -31.154  17.090  1.00  0.00           C  
ATOM   2569  O   LYS A 169     -15.121 -32.230  17.649  1.00  0.00           O  
ATOM   2570  CB  LYS A 169     -17.419 -30.818  15.694  1.00  0.00           C  
ATOM   2571  CG  LYS A 169     -17.416 -32.269  15.232  1.00  0.00           C  
ATOM   2572  CD  LYS A 169     -17.997 -32.406  13.833  1.00  0.00           C  
ATOM   2573  CE  LYS A 169     -17.865 -33.831  13.315  1.00  0.00           C  
ATOM   2574  NZ  LYS A 169     -18.357 -33.961  11.917  1.00  0.00           N  
ATOM   2575  H   LYS A 169     -17.291 -28.515  16.805  1.00  0.00           H  
ATOM   2576  HA  LYS A 169     -17.369 -31.135  17.813  1.00  0.00           H  
ATOM   2577 1HB  LYS A 169     -18.453 -30.473  15.706  1.00  0.00           H  
ATOM   2578 2HB  LYS A 169     -16.886 -30.228  14.947  1.00  0.00           H  
ATOM   2579 1HG  LYS A 169     -16.394 -32.649  15.230  1.00  0.00           H  
ATOM   2580 2HG  LYS A 169     -18.007 -32.871  15.922  1.00  0.00           H  
ATOM   2581 1HD  LYS A 169     -19.052 -32.130  13.849  1.00  0.00           H  
ATOM   2582 2HD  LYS A 169     -17.473 -31.733  13.154  1.00  0.00           H  
ATOM   2583 1HE  LYS A 169     -16.820 -34.133  13.349  1.00  0.00           H  
ATOM   2584 2HE  LYS A 169     -18.437 -34.504  13.953  1.00  0.00           H  
ATOM   2585 1HZ  LYS A 169     -18.253 -34.918  11.610  1.00  0.00           H  
ATOM   2586 2HZ  LYS A 169     -19.332 -33.700  11.876  1.00  0.00           H  
ATOM   2587 3HZ  LYS A 169     -17.822 -33.356  11.313  1.00  0.00           H  
ATOM   2588  N   LEU A 170     -14.372 -30.440  16.428  1.00  0.00           N  
ATOM   2589  CA  LEU A 170     -12.969 -30.823  16.323  1.00  0.00           C  
ATOM   2590  C   LEU A 170     -12.212 -30.556  17.613  1.00  0.00           C  
ATOM   2591  O   LEU A 170     -11.294 -31.293  17.949  1.00  0.00           O  
ATOM   2592  CB  LEU A 170     -12.300 -30.065  15.169  1.00  0.00           C  
ATOM   2593  CG  LEU A 170     -12.379 -30.741  13.795  1.00  0.00           C  
ATOM   2594  CD1 LEU A 170     -11.404 -31.909  13.746  1.00  0.00           C  
ATOM   2595  CD2 LEU A 170     -13.804 -31.207  13.539  1.00  0.00           C  
ATOM   2596  H   LEU A 170     -14.694 -29.618  15.938  1.00  0.00           H  
ATOM   2597  HA  LEU A 170     -12.915 -31.898  16.157  1.00  0.00           H  
ATOM   2598 1HB  LEU A 170     -12.765 -29.084  15.083  1.00  0.00           H  
ATOM   2599 2HB  LEU A 170     -11.247 -29.925  15.411  1.00  0.00           H  
ATOM   2600  HG  LEU A 170     -12.085 -30.029  13.023  1.00  0.00           H  
ATOM   2601 1HD1 LEU A 170     -11.460 -32.389  12.769  1.00  0.00           H  
ATOM   2602 2HD1 LEU A 170     -10.390 -31.544  13.914  1.00  0.00           H  
ATOM   2603 3HD1 LEU A 170     -11.663 -32.631  14.520  1.00  0.00           H  
ATOM   2604 1HD2 LEU A 170     -13.860 -31.687  12.561  1.00  0.00           H  
ATOM   2605 2HD2 LEU A 170     -14.098 -31.919  14.310  1.00  0.00           H  
ATOM   2606 3HD2 LEU A 170     -14.477 -30.349  13.561  1.00  0.00           H  
ATOM   2607  N   LYS A 171     -12.581 -29.491  18.320  1.00  0.00           N  
ATOM   2608  CA  LYS A 171     -11.997 -29.217  19.628  1.00  0.00           C  
ATOM   2609  C   LYS A 171     -12.165 -30.433  20.510  1.00  0.00           C  
ATOM   2610  O   LYS A 171     -11.215 -30.944  21.101  1.00  0.00           O  
ATOM   2611  CB  LYS A 171     -12.641 -27.991  20.277  1.00  0.00           C  
ATOM   2612  CG  LYS A 171     -12.236 -27.763  21.727  1.00  0.00           C  
ATOM   2613  CD  LYS A 171     -13.380 -28.085  22.677  1.00  0.00           C  
ATOM   2614  CE  LYS A 171     -13.064 -27.638  24.096  1.00  0.00           C  
ATOM   2615  NZ  LYS A 171     -14.138 -28.022  25.053  1.00  0.00           N  
ATOM   2616  H   LYS A 171     -13.276 -28.861  17.949  1.00  0.00           H  
ATOM   2617  HA  LYS A 171     -10.947 -28.953  19.490  1.00  0.00           H  
ATOM   2618 1HB  LYS A 171     -12.376 -27.098  19.711  1.00  0.00           H  
ATOM   2619 2HB  LYS A 171     -13.726 -28.090  20.243  1.00  0.00           H  
ATOM   2620 1HG  LYS A 171     -11.383 -28.396  21.971  1.00  0.00           H  
ATOM   2621 2HG  LYS A 171     -11.945 -26.721  21.863  1.00  0.00           H  
ATOM   2622 1HD  LYS A 171     -14.287 -27.581  22.340  1.00  0.00           H  
ATOM   2623 2HD  LYS A 171     -13.561 -29.160  22.677  1.00  0.00           H  
ATOM   2624 1HE  LYS A 171     -12.128 -28.091  24.420  1.00  0.00           H  
ATOM   2625 2HE  LYS A 171     -12.946 -26.555  24.120  1.00  0.00           H  
ATOM   2626 1HZ  LYS A 171     -13.891 -27.708  25.981  1.00  0.00           H  
ATOM   2627 2HZ  LYS A 171     -15.009 -27.593  24.773  1.00  0.00           H  
ATOM   2628 3HZ  LYS A 171     -14.244 -29.027  25.055  1.00  0.00           H  
ATOM   2629  N   THR A 172     -13.478 -31.004  20.662  1.00  0.00           N  
ATOM   2630  CA  THR A 172     -13.763 -32.153  21.493  1.00  0.00           C  
ATOM   2631  C   THR A 172     -13.070 -33.411  20.964  1.00  0.00           C  
ATOM   2632  O   THR A 172     -12.460 -34.158  21.735  1.00  0.00           O  
ATOM   2633  CB  THR A 172     -15.282 -32.394  21.591  1.00  0.00           C  
ATOM   2634  OG1 THR A 172     -15.911 -31.252  22.186  1.00  0.00           O  
ATOM   2635  CG2 THR A 172     -15.573 -33.627  22.432  1.00  0.00           C  
ATOM   2636  H   THR A 172     -14.233 -30.557  20.161  1.00  0.00           H  
ATOM   2637  HA  THR A 172     -13.358 -31.971  22.487  1.00  0.00           H  
ATOM   2638  HB  THR A 172     -15.690 -32.537  20.590  1.00  0.00           H  
ATOM   2639  HG1 THR A 172     -15.895 -30.518  21.566  1.00  0.00           H  
ATOM   2640 1HG2 THR A 172     -16.651 -33.781  22.488  1.00  0.00           H  
ATOM   2641 2HG2 THR A 172     -15.106 -34.498  21.974  1.00  0.00           H  
ATOM   2642 3HG2 THR A 172     -15.175 -33.485  23.435  1.00  0.00           H  
ATOM   2643  N   LYS A 173     -13.124 -33.628  19.652  1.00  0.00           N  
ATOM   2644  CA  LYS A 173     -12.545 -34.848  19.083  1.00  0.00           C  
ATOM   2645  C   LYS A 173     -11.055 -34.982  19.318  1.00  0.00           C  
ATOM   2646  O   LYS A 173     -10.589 -36.034  19.747  1.00  0.00           O  
ATOM   2647  CB  LYS A 173     -12.825 -34.907  17.580  1.00  0.00           C  
ATOM   2648  CG  LYS A 173     -12.270 -36.144  16.886  1.00  0.00           C  
ATOM   2649  CD  LYS A 173     -12.599 -36.138  15.401  1.00  0.00           C  
ATOM   2650  CE  LYS A 173     -11.995 -37.343  14.694  1.00  0.00           C  
ATOM   2651  NZ  LYS A 173     -12.305 -37.349  13.239  1.00  0.00           N  
ATOM   2652  H   LYS A 173     -13.562 -32.958  19.036  1.00  0.00           H  
ATOM   2653  HA  LYS A 173     -13.002 -35.708  19.573  1.00  0.00           H  
ATOM   2654 1HB  LYS A 173     -13.902 -34.882  17.409  1.00  0.00           H  
ATOM   2655 2HB  LYS A 173     -12.397 -34.030  17.095  1.00  0.00           H  
ATOM   2656 1HG  LYS A 173     -11.187 -36.176  17.010  1.00  0.00           H  
ATOM   2657 2HG  LYS A 173     -12.696 -37.038  17.340  1.00  0.00           H  
ATOM   2658 1HD  LYS A 173     -13.682 -36.155  15.267  1.00  0.00           H  
ATOM   2659 2HD  LYS A 173     -12.208 -35.228  14.945  1.00  0.00           H  
ATOM   2660 1HE  LYS A 173     -10.913 -37.334  14.822  1.00  0.00           H  
ATOM   2661 2HE  LYS A 173     -12.383 -38.258  15.140  1.00  0.00           H  
ATOM   2662 1HZ  LYS A 173     -11.888 -38.162  12.809  1.00  0.00           H  
ATOM   2663 2HZ  LYS A 173     -13.307 -37.376  13.108  1.00  0.00           H  
ATOM   2664 3HZ  LYS A 173     -11.933 -36.513  12.812  1.00  0.00           H  
ATOM   2665  N   LEU A 174     -10.316 -33.915  19.044  1.00  0.00           N  
ATOM   2666  CA  LEU A 174      -8.867 -33.972  19.045  1.00  0.00           C  
ATOM   2667  C   LEU A 174      -8.254 -33.496  20.346  1.00  0.00           C  
ATOM   2668  O   LEU A 174      -7.129 -33.868  20.668  1.00  0.00           O  
ATOM   2669  CB  LEU A 174      -8.315 -33.130  17.888  1.00  0.00           C  
ATOM   2670  CG  LEU A 174      -8.770 -33.548  16.484  1.00  0.00           C  
ATOM   2671  CD1 LEU A 174      -8.222 -32.566  15.458  1.00  0.00           C  
ATOM   2672  CD2 LEU A 174      -8.290 -34.963  16.196  1.00  0.00           C  
ATOM   2673  H   LEU A 174     -10.776 -33.041  18.829  1.00  0.00           H  
ATOM   2674  HA  LEU A 174      -8.562 -35.005  18.884  1.00  0.00           H  
ATOM   2675 1HB  LEU A 174      -8.618 -32.094  18.039  1.00  0.00           H  
ATOM   2676 2HB  LEU A 174      -7.227 -33.176  17.912  1.00  0.00           H  
ATOM   2677  HG  LEU A 174      -9.859 -33.516  16.428  1.00  0.00           H  
ATOM   2678 1HD1 LEU A 174      -8.544 -32.863  14.460  1.00  0.00           H  
ATOM   2679 2HD1 LEU A 174      -8.596 -31.565  15.676  1.00  0.00           H  
ATOM   2680 3HD1 LEU A 174      -7.133 -32.564  15.501  1.00  0.00           H  
ATOM   2681 1HD2 LEU A 174      -8.614 -35.261  15.198  1.00  0.00           H  
ATOM   2682 2HD2 LEU A 174      -7.202 -34.996  16.250  1.00  0.00           H  
ATOM   2683 3HD2 LEU A 174      -8.711 -35.647  16.933  1.00  0.00           H  
ATOM   2684  N   GLY A 175      -8.985 -32.663  21.085  1.00  0.00           N  
ATOM   2685  CA  GLY A 175      -8.452 -32.022  22.276  1.00  0.00           C  
ATOM   2686  C   GLY A 175      -7.618 -30.783  21.957  1.00  0.00           C  
ATOM   2687  O   GLY A 175      -6.548 -30.572  22.540  1.00  0.00           O  
ATOM   2688  H   GLY A 175      -9.938 -32.472  20.808  1.00  0.00           H  
ATOM   2689 1HA  GLY A 175      -9.274 -31.733  22.932  1.00  0.00           H  
ATOM   2690 2HA  GLY A 175      -7.835 -32.731  22.824  1.00  0.00           H  
ATOM   2691  N   VAL A 176      -8.099 -29.961  21.027  1.00  0.00           N  
ATOM   2692  CA  VAL A 176      -7.358 -28.781  20.586  1.00  0.00           C  
ATOM   2693  C   VAL A 176      -8.224 -27.543  20.791  1.00  0.00           C  
ATOM   2694  O   VAL A 176      -9.421 -27.656  21.026  1.00  0.00           O  
ATOM   2695  CB  VAL A 176      -6.964 -28.904  19.101  1.00  0.00           C  
ATOM   2696  CG1 VAL A 176      -6.101 -30.136  18.879  1.00  0.00           C  
ATOM   2697  CG2 VAL A 176      -8.213 -28.957  18.236  1.00  0.00           C  
ATOM   2698  H   VAL A 176      -9.000 -30.159  20.615  1.00  0.00           H  
ATOM   2699  HA  VAL A 176      -6.454 -28.694  21.191  1.00  0.00           H  
ATOM   2700  HB  VAL A 176      -6.365 -28.037  18.821  1.00  0.00           H  
ATOM   2701 1HG1 VAL A 176      -5.830 -30.207  17.825  1.00  0.00           H  
ATOM   2702 2HG1 VAL A 176      -5.194 -30.060  19.480  1.00  0.00           H  
ATOM   2703 3HG1 VAL A 176      -6.657 -31.027  19.171  1.00  0.00           H  
ATOM   2704 1HG2 VAL A 176      -7.928 -29.043  17.188  1.00  0.00           H  
ATOM   2705 2HG2 VAL A 176      -8.816 -29.821  18.520  1.00  0.00           H  
ATOM   2706 3HG2 VAL A 176      -8.795 -28.045  18.380  1.00  0.00           H  
ATOM   2707  N   SER A 177      -7.623 -26.246  20.727  1.00  0.00           N  
ATOM   2708  CA  SER A 177      -8.259 -24.944  20.867  1.00  0.00           C  
ATOM   2709  C   SER A 177      -9.143 -24.678  19.649  1.00  0.00           C  
ATOM   2710  O   SER A 177      -9.016 -25.328  18.624  1.00  0.00           O  
ATOM   2711  CB  SER A 177      -7.214 -23.854  21.010  1.00  0.00           C  
ATOM   2712  OG  SER A 177      -6.455 -23.731  19.839  1.00  0.00           O  
ATOM   2713  H   SER A 177      -6.628 -26.291  20.560  1.00  0.00           H  
ATOM   2714  HA  SER A 177      -8.861 -24.949  21.778  1.00  0.00           H  
ATOM   2715 1HB  SER A 177      -7.705 -22.907  21.230  1.00  0.00           H  
ATOM   2716 2HB  SER A 177      -6.558 -24.086  21.847  1.00  0.00           H  
ATOM   2717  HG  SER A 177      -5.807 -24.438  19.867  1.00  0.00           H  
ATOM   2718  N   LEU A 178     -10.043 -23.717  19.769  1.00  0.00           N  
ATOM   2719  CA  LEU A 178     -10.931 -23.340  18.682  1.00  0.00           C  
ATOM   2720  C   LEU A 178     -10.130 -22.787  17.506  1.00  0.00           C  
ATOM   2721  O   LEU A 178     -10.515 -22.931  16.336  1.00  0.00           O  
ATOM   2722  CB  LEU A 178     -11.947 -22.296  19.162  1.00  0.00           C  
ATOM   2723  CG  LEU A 178     -12.989 -22.797  20.171  1.00  0.00           C  
ATOM   2724  CD1 LEU A 178     -13.767 -21.612  20.728  1.00  0.00           C  
ATOM   2725  CD2 LEU A 178     -13.919 -23.790  19.490  1.00  0.00           C  
ATOM   2726  H   LEU A 178     -10.110 -23.229  20.651  1.00  0.00           H  
ATOM   2727  HA  LEU A 178     -11.486 -24.225  18.368  1.00  0.00           H  
ATOM   2728 1HB  LEU A 178     -11.406 -21.473  19.626  1.00  0.00           H  
ATOM   2729 2HB  LEU A 178     -12.483 -21.909  18.296  1.00  0.00           H  
ATOM   2730  HG  LEU A 178     -12.484 -23.285  21.004  1.00  0.00           H  
ATOM   2731 1HD1 LEU A 178     -14.507 -21.968  21.445  1.00  0.00           H  
ATOM   2732 2HD1 LEU A 178     -13.080 -20.928  21.226  1.00  0.00           H  
ATOM   2733 3HD1 LEU A 178     -14.271 -21.093  19.914  1.00  0.00           H  
ATOM   2734 1HD2 LEU A 178     -14.659 -24.146  20.207  1.00  0.00           H  
ATOM   2735 2HD2 LEU A 178     -14.426 -23.302  18.657  1.00  0.00           H  
ATOM   2736 3HD2 LEU A 178     -13.339 -24.634  19.117  1.00  0.00           H  
ATOM   2737  N   LEU A 179      -9.018 -22.053  17.724  1.00  0.00           N  
ATOM   2738  CA  LEU A 179      -8.071 -21.467  16.794  1.00  0.00           C  
ATOM   2739  C   LEU A 179      -7.347 -22.534  15.996  1.00  0.00           C  
ATOM   2740  O   LEU A 179      -7.139 -22.389  14.792  1.00  0.00           O  
ATOM   2741  CB  LEU A 179      -7.051 -20.607  17.550  1.00  0.00           C  
ATOM   2742  CG  LEU A 179      -5.956 -19.963  16.690  1.00  0.00           C  
ATOM   2743  CD1 LEU A 179      -6.597 -19.113  15.602  1.00  0.00           C  
ATOM   2744  CD2 LEU A 179      -5.043 -19.124  17.573  1.00  0.00           C  
ATOM   2745  H   LEU A 179      -8.879 -21.922  18.716  1.00  0.00           H  
ATOM   2746  HA  LEU A 179      -8.619 -20.836  16.093  1.00  0.00           H  
ATOM   2747 1HB  LEU A 179      -7.583 -19.806  18.061  1.00  0.00           H  
ATOM   2748 2HB  LEU A 179      -6.561 -21.227  18.301  1.00  0.00           H  
ATOM   2749  HG  LEU A 179      -5.371 -20.744  16.201  1.00  0.00           H  
ATOM   2750 1HD1 LEU A 179      -5.819 -18.656  14.990  1.00  0.00           H  
ATOM   2751 2HD1 LEU A 179      -7.229 -19.742  14.974  1.00  0.00           H  
ATOM   2752 3HD1 LEU A 179      -7.203 -18.332  16.060  1.00  0.00           H  
ATOM   2753 1HD2 LEU A 179      -4.264 -18.668  16.961  1.00  0.00           H  
ATOM   2754 2HD2 LEU A 179      -5.627 -18.343  18.059  1.00  0.00           H  
ATOM   2755 3HD2 LEU A 179      -4.585 -19.761  18.330  1.00  0.00           H  
ATOM   2756  N   GLN A 180      -6.843 -23.665  16.650  1.00  0.00           N  
ATOM   2757  CA  GLN A 180      -6.272 -24.856  16.032  1.00  0.00           C  
ATOM   2758  C   GLN A 180      -7.311 -25.616  15.246  1.00  0.00           C  
ATOM   2759  O   GLN A 180      -7.025 -26.137  14.162  1.00  0.00           O  
ATOM   2760  CB  GLN A 180      -5.652 -25.771  17.093  1.00  0.00           C  
ATOM   2761  CG  GLN A 180      -4.395 -25.214  17.740  1.00  0.00           C  
ATOM   2762  CD  GLN A 180      -4.043 -25.929  19.030  1.00  0.00           C  
ATOM   2763  OE1 GLN A 180      -4.856 -26.009  19.955  1.00  0.00           O  
ATOM   2764  NE2 GLN A 180      -2.826 -26.454  19.100  1.00  0.00           N  
ATOM   2765  H   GLN A 180      -6.899 -23.614  17.658  1.00  0.00           H  
ATOM   2766  HA  GLN A 180      -5.478 -24.544  15.351  1.00  0.00           H  
ATOM   2767 1HB  GLN A 180      -6.380 -25.960  17.881  1.00  0.00           H  
ATOM   2768 2HB  GLN A 180      -5.401 -26.732  16.642  1.00  0.00           H  
ATOM   2769 1HG  GLN A 180      -3.562 -25.329  17.046  1.00  0.00           H  
ATOM   2770 2HG  GLN A 180      -4.552 -24.158  17.963  1.00  0.00           H  
ATOM   2771 1HE2 GLN A 180      -2.537 -26.937  19.928  1.00  0.00           H  
ATOM   2772 2HE2 GLN A 180      -2.197 -26.366  18.329  1.00  0.00           H  
ATOM   2773  N   ALA A 181      -8.589 -25.786  15.808  1.00  0.00           N  
ATOM   2774  CA  ALA A 181      -9.650 -26.449  15.055  1.00  0.00           C  
ATOM   2775  C   ALA A 181     -10.033 -25.609  13.843  1.00  0.00           C  
ATOM   2776  O   ALA A 181     -10.337 -26.140  12.777  1.00  0.00           O  
ATOM   2777  CB  ALA A 181     -10.866 -26.672  15.945  1.00  0.00           C  
ATOM   2778  H   ALA A 181      -8.770 -25.480  16.753  1.00  0.00           H  
ATOM   2779  HA  ALA A 181      -9.277 -27.415  14.722  1.00  0.00           H  
ATOM   2780 1HB  ALA A 181     -11.651 -27.166  15.371  1.00  0.00           H  
ATOM   2781 2HB  ALA A 181     -10.587 -27.297  16.792  1.00  0.00           H  
ATOM   2782 3HB  ALA A 181     -11.234 -25.712  16.307  1.00  0.00           H  
ATOM   2783  N   ALA A 182     -10.012 -24.292  14.018  1.00  0.00           N  
ATOM   2784  CA  ALA A 182     -10.330 -23.382  12.925  1.00  0.00           C  
ATOM   2785  C   ALA A 182      -9.340 -23.557  11.786  1.00  0.00           C  
ATOM   2786  O   ALA A 182      -9.721 -23.573  10.615  1.00  0.00           O  
ATOM   2787  CB  ALA A 182     -10.335 -21.940  13.411  1.00  0.00           C  
ATOM   2788  H   ALA A 182      -9.772 -23.909  14.921  1.00  0.00           H  
ATOM   2789  HA  ALA A 182     -11.324 -23.633  12.554  1.00  0.00           H  
ATOM   2790 1HB  ALA A 182     -10.568 -21.277  12.578  1.00  0.00           H  
ATOM   2791 2HB  ALA A 182     -11.089 -21.822  14.190  1.00  0.00           H  
ATOM   2792 3HB  ALA A 182      -9.355 -21.689  13.813  1.00  0.00           H  
ATOM   2793  N   ALA A 183      -7.866 -23.714  12.050  1.00  0.00           N  
ATOM   2794  CA  ALA A 183      -6.870 -24.013  11.032  1.00  0.00           C  
ATOM   2795  C   ALA A 183      -7.135 -25.335  10.297  1.00  0.00           C  
ATOM   2796  O   ALA A 183      -6.794 -25.484   9.125  1.00  0.00           O  
ATOM   2797  CB  ALA A 183      -5.486 -24.036  11.663  1.00  0.00           C  
ATOM   2798  H   ALA A 183      -7.573 -23.598  13.010  1.00  0.00           H  
ATOM   2799  HA  ALA A 183      -6.901 -23.222  10.283  1.00  0.00           H  
ATOM   2800 1HB  ALA A 183      -4.738 -24.237  10.895  1.00  0.00           H  
ATOM   2801 2HB  ALA A 183      -5.281 -23.070  12.124  1.00  0.00           H  
ATOM   2802 3HB  ALA A 183      -5.445 -24.816  12.422  1.00  0.00           H  
ATOM   2803  N   ILE A 184      -7.669 -26.429  11.025  1.00  0.00           N  
ATOM   2804  CA  ILE A 184      -8.102 -27.697  10.415  1.00  0.00           C  
ATOM   2805  C   ILE A 184      -9.270 -27.503   9.447  1.00  0.00           C  
ATOM   2806  O   ILE A 184      -9.288 -28.078   8.358  1.00  0.00           O  
ATOM   2807  CB  ILE A 184      -8.508 -28.713  11.497  1.00  0.00           C  
ATOM   2808  CG1 ILE A 184      -7.284 -29.148  12.307  1.00  0.00           C  
ATOM   2809  CG2 ILE A 184      -9.189 -29.918  10.867  1.00  0.00           C  
ATOM   2810  CD1 ILE A 184      -7.625 -29.899  13.574  1.00  0.00           C  
ATOM   2811  H   ILE A 184      -7.788 -26.296  12.020  1.00  0.00           H  
ATOM   2812  HA  ILE A 184      -7.269 -28.110   9.850  1.00  0.00           H  
ATOM   2813  HB  ILE A 184      -9.197 -28.243  12.198  1.00  0.00           H  
ATOM   2814 1HG1 ILE A 184      -6.649 -29.787  11.692  1.00  0.00           H  
ATOM   2815 2HG1 ILE A 184      -6.697 -28.271  12.580  1.00  0.00           H  
ATOM   2816 1HG2 ILE A 184      -9.469 -30.626  11.647  1.00  0.00           H  
ATOM   2817 2HG2 ILE A 184     -10.082 -29.593  10.335  1.00  0.00           H  
ATOM   2818 3HG2 ILE A 184      -8.505 -30.399  10.168  1.00  0.00           H  
ATOM   2819 1HD1 ILE A 184      -6.706 -30.174  14.093  1.00  0.00           H  
ATOM   2820 2HD1 ILE A 184      -8.231 -29.265  14.221  1.00  0.00           H  
ATOM   2821 3HD1 ILE A 184      -8.182 -30.801  13.323  1.00  0.00           H  
ATOM   2822  N   LEU A 185     -10.405 -26.628   9.779  1.00  0.00           N  
ATOM   2823  CA  LEU A 185     -11.543 -26.277   8.932  1.00  0.00           C  
ATOM   2824  C   LEU A 185     -11.080 -25.510   7.693  1.00  0.00           C  
ATOM   2825  O   LEU A 185     -11.573 -25.725   6.579  1.00  0.00           O  
ATOM   2826  CB  LEU A 185     -12.553 -25.434   9.721  1.00  0.00           C  
ATOM   2827  CG  LEU A 185     -13.185 -26.120  10.938  1.00  0.00           C  
ATOM   2828  CD1 LEU A 185     -14.041 -25.117  11.700  1.00  0.00           C  
ATOM   2829  CD2 LEU A 185     -14.016 -27.308  10.477  1.00  0.00           C  
ATOM   2830  H   LEU A 185     -10.349 -26.247  10.711  1.00  0.00           H  
ATOM   2831  HA  LEU A 185     -12.031 -27.197   8.606  1.00  0.00           H  
ATOM   2832 1HB  LEU A 185     -12.054 -24.532  10.071  1.00  0.00           H  
ATOM   2833 2HB  LEU A 185     -13.360 -25.140   9.049  1.00  0.00           H  
ATOM   2834  HG  LEU A 185     -12.399 -26.466  11.610  1.00  0.00           H  
ATOM   2835 1HD1 LEU A 185     -14.490 -25.604  12.565  1.00  0.00           H  
ATOM   2836 2HD1 LEU A 185     -13.417 -24.287  12.035  1.00  0.00           H  
ATOM   2837 3HD1 LEU A 185     -14.827 -24.740  11.047  1.00  0.00           H  
ATOM   2838 1HD2 LEU A 185     -14.465 -27.796  11.343  1.00  0.00           H  
ATOM   2839 2HD2 LEU A 185     -14.803 -26.963   9.806  1.00  0.00           H  
ATOM   2840 3HD2 LEU A 185     -13.377 -28.018   9.952  1.00  0.00           H  
ATOM   2841  N   ILE A 186     -10.113 -24.621   7.904  1.00  0.00           N  
ATOM   2842  CA  ILE A 186      -9.474 -23.910   6.799  1.00  0.00           C  
ATOM   2843  C   ILE A 186      -8.650 -24.864   5.936  1.00  0.00           C  
ATOM   2844  O   ILE A 186      -8.747 -24.846   4.709  1.00  0.00           O  
ATOM   2845  CB  ILE A 186      -8.570 -22.779   7.323  1.00  0.00           C  
ATOM   2846  CG1 ILE A 186      -9.416 -21.667   7.950  1.00  0.00           C  
ATOM   2847  CG2 ILE A 186      -7.706 -22.225   6.201  1.00  0.00           C  
ATOM   2848  CD1 ILE A 186      -8.617 -20.686   8.778  1.00  0.00           C  
ATOM   2849  H   ILE A 186      -9.815 -24.431   8.850  1.00  0.00           H  
ATOM   2850  HA  ILE A 186     -10.257 -23.483   6.173  1.00  0.00           H  
ATOM   2851  HB  ILE A 186      -7.923 -23.165   8.110  1.00  0.00           H  
ATOM   2852 1HG1 ILE A 186      -9.929 -21.113   7.165  1.00  0.00           H  
ATOM   2853 2HG1 ILE A 186     -10.180 -22.109   8.590  1.00  0.00           H  
ATOM   2854 1HG2 ILE A 186      -7.074 -21.426   6.588  1.00  0.00           H  
ATOM   2855 2HG2 ILE A 186      -7.079 -23.020   5.798  1.00  0.00           H  
ATOM   2856 3HG2 ILE A 186      -8.345 -21.832   5.410  1.00  0.00           H  
ATOM   2857 1HD1 ILE A 186      -9.285 -19.929   9.190  1.00  0.00           H  
ATOM   2858 2HD1 ILE A 186      -8.123 -21.215   9.593  1.00  0.00           H  
ATOM   2859 3HD1 ILE A 186      -7.869 -20.205   8.150  1.00  0.00           H  
ATOM   2860  N   LEU A 187      -7.831 -25.704   6.568  1.00  0.00           N  
ATOM   2861  CA  LEU A 187      -7.065 -26.685   5.809  1.00  0.00           C  
ATOM   2862  C   LEU A 187      -7.918 -27.500   4.834  1.00  0.00           C  
ATOM   2863  O   LEU A 187      -7.556 -27.667   3.670  1.00  0.00           O  
ATOM   2864  CB  LEU A 187      -6.352 -27.638   6.777  1.00  0.00           C  
ATOM   2865  CG  LEU A 187      -5.609 -28.813   6.128  1.00  0.00           C  
ATOM   2866  CD1 LEU A 187      -4.478 -28.281   5.258  1.00  0.00           C  
ATOM   2867  CD2 LEU A 187      -5.076 -29.738   7.212  1.00  0.00           C  
ATOM   2868  H   LEU A 187      -7.732 -25.674   7.573  1.00  0.00           H  
ATOM   2869  HA  LEU A 187      -6.328 -26.150   5.210  1.00  0.00           H  
ATOM   2870 1HB  LEU A 187      -5.627 -27.067   7.355  1.00  0.00           H  
ATOM   2871 2HB  LEU A 187      -7.090 -28.051   7.464  1.00  0.00           H  
ATOM   2872  HG  LEU A 187      -6.294 -29.365   5.484  1.00  0.00           H  
ATOM   2873 1HD1 LEU A 187      -3.951 -29.116   4.797  1.00  0.00           H  
ATOM   2874 2HD1 LEU A 187      -4.890 -27.638   4.480  1.00  0.00           H  
ATOM   2875 3HD1 LEU A 187      -3.785 -27.709   5.873  1.00  0.00           H  
ATOM   2876 1HD2 LEU A 187      -4.549 -30.573   6.751  1.00  0.00           H  
ATOM   2877 2HD2 LEU A 187      -4.390 -29.187   7.856  1.00  0.00           H  
ATOM   2878 3HD2 LEU A 187      -5.907 -30.117   7.807  1.00  0.00           H  
ATOM   2879  N   ALA A 188      -9.060 -28.018   5.294  1.00  0.00           N  
ATOM   2880  CA  ALA A 188      -9.961 -28.755   4.401  1.00  0.00           C  
ATOM   2881  C   ALA A 188     -10.456 -27.916   3.215  1.00  0.00           C  
ATOM   2882  O   ALA A 188     -10.543 -28.401   2.086  1.00  0.00           O  
ATOM   2883  CB  ALA A 188     -11.145 -29.328   5.179  1.00  0.00           C  
ATOM   2884  H   ALA A 188      -9.313 -27.907   6.266  1.00  0.00           H  
ATOM   2885  HA  ALA A 188      -9.398 -29.580   3.960  1.00  0.00           H  
ATOM   2886 1HB  ALA A 188     -11.800 -29.869   4.497  1.00  0.00           H  
ATOM   2887 2HB  ALA A 188     -10.780 -30.007   5.949  1.00  0.00           H  
ATOM   2888 3HB  ALA A 188     -11.699 -28.514   5.643  1.00  0.00           H  
ATOM   2889  N   ALA A 189     -10.837 -26.621   3.482  1.00  0.00           N  
ATOM   2890  CA  ALA A 189     -11.331 -25.730   2.440  1.00  0.00           C  
ATOM   2891  C   ALA A 189     -10.203 -25.469   1.443  1.00  0.00           C  
ATOM   2892  O   ALA A 189     -10.432 -25.399   0.236  1.00  0.00           O  
ATOM   2893  CB  ALA A 189     -11.850 -24.437   3.052  1.00  0.00           C  
ATOM   2894  H   ALA A 189     -10.771 -26.280   4.431  1.00  0.00           H  
ATOM   2895  HA  ALA A 189     -12.152 -26.231   1.924  1.00  0.00           H  
ATOM   2896 1HB  ALA A 189     -12.216 -23.782   2.260  1.00  0.00           H  
ATOM   2897 2HB  ALA A 189     -12.664 -24.662   3.741  1.00  0.00           H  
ATOM   2898 3HB  ALA A 189     -11.045 -23.941   3.591  1.00  0.00           H  
ATOM   2899  N   ARG A 190      -8.989 -25.328   1.966  1.00  0.00           N  
ATOM   2900  CA  ARG A 190      -7.818 -25.039   1.146  1.00  0.00           C  
ATOM   2901  C   ARG A 190      -7.348 -26.235   0.310  1.00  0.00           C  
ATOM   2902  O   ARG A 190      -6.795 -26.065  -0.778  1.00  0.00           O  
ATOM   2903  CB  ARG A 190      -6.671 -24.574   2.031  1.00  0.00           C  
ATOM   2904  CG  ARG A 190      -6.890 -23.232   2.710  1.00  0.00           C  
ATOM   2905  CD  ARG A 190      -7.001 -22.128   1.723  1.00  0.00           C  
ATOM   2906  NE  ARG A 190      -7.118 -20.831   2.370  1.00  0.00           N  
ATOM   2907  CZ  ARG A 190      -7.751 -19.766   1.841  1.00  0.00           C  
ATOM   2908  NH1 ARG A 190      -8.319 -19.859   0.659  1.00  0.00           N  
ATOM   2909  NH2 ARG A 190      -7.803 -18.628   2.511  1.00  0.00           N  
ATOM   2910  H   ARG A 190      -8.879 -25.425   2.966  1.00  0.00           H  
ATOM   2911  HA  ARG A 190      -8.073 -24.245   0.444  1.00  0.00           H  
ATOM   2912 1HB  ARG A 190      -6.490 -25.313   2.810  1.00  0.00           H  
ATOM   2913 2HB  ARG A 190      -5.760 -24.497   1.436  1.00  0.00           H  
ATOM   2914 1HG  ARG A 190      -7.812 -23.265   3.292  1.00  0.00           H  
ATOM   2915 2HG  ARG A 190      -6.051 -23.017   3.372  1.00  0.00           H  
ATOM   2916 1HD  ARG A 190      -6.114 -22.114   1.091  1.00  0.00           H  
ATOM   2917 2HD  ARG A 190      -7.885 -22.280   1.104  1.00  0.00           H  
ATOM   2918  HE  ARG A 190      -6.694 -20.720   3.282  1.00  0.00           H  
ATOM   2919 1HH1 ARG A 190      -8.279 -20.729   0.147  1.00  0.00           H  
ATOM   2920 2HH1 ARG A 190      -8.793 -19.061   0.262  1.00  0.00           H  
ATOM   2921 1HH2 ARG A 190      -7.367 -18.556   3.420  1.00  0.00           H  
ATOM   2922 2HH2 ARG A 190      -8.277 -17.830   2.114  1.00  0.00           H  
ATOM   2923  N   LEU A 191      -7.443 -27.532   0.827  1.00  0.00           N  
ATOM   2924  CA  LEU A 191      -7.143 -28.791   0.159  1.00  0.00           C  
ATOM   2925  C   LEU A 191      -8.235 -29.156  -0.822  1.00  0.00           C  
ATOM   2926  O   LEU A 191      -7.976 -29.750  -1.861  1.00  0.00           O  
ATOM   2927  CB  LEU A 191      -6.978 -29.916   1.190  1.00  0.00           C  
ATOM   2928  CG  LEU A 191      -5.735 -29.824   2.082  1.00  0.00           C  
ATOM   2929  CD1 LEU A 191      -5.799 -30.900   3.157  1.00  0.00           C  
ATOM   2930  CD2 LEU A 191      -4.484 -29.978   1.228  1.00  0.00           C  
ATOM   2931  H   LEU A 191      -7.685 -27.540   1.807  1.00  0.00           H  
ATOM   2932  HA  LEU A 191      -6.203 -28.680  -0.382  1.00  0.00           H  
ATOM   2933 1HB  LEU A 191      -7.852 -29.924   1.839  1.00  0.00           H  
ATOM   2934 2HB  LEU A 191      -6.937 -30.868   0.660  1.00  0.00           H  
ATOM   2935  HG  LEU A 191      -5.715 -28.854   2.581  1.00  0.00           H  
ATOM   2936 1HD1 LEU A 191      -4.915 -30.834   3.792  1.00  0.00           H  
ATOM   2937 2HD1 LEU A 191      -6.692 -30.754   3.765  1.00  0.00           H  
ATOM   2938 3HD1 LEU A 191      -5.837 -31.882   2.688  1.00  0.00           H  
ATOM   2939 1HD2 LEU A 191      -3.600 -29.913   1.864  1.00  0.00           H  
ATOM   2940 2HD2 LEU A 191      -4.501 -30.948   0.731  1.00  0.00           H  
ATOM   2941 3HD2 LEU A 191      -4.455 -29.187   0.480  1.00  0.00           H  
ATOM   2942  N   GLY A 192      -9.471 -28.805  -0.488  1.00  0.00           N  
ATOM   2943  CA  GLY A 192     -10.583 -29.142  -1.349  1.00  0.00           C  
ATOM   2944  C   GLY A 192     -11.170 -30.480  -0.936  1.00  0.00           C  
ATOM   2945  O   GLY A 192     -11.631 -31.251  -1.785  1.00  0.00           O  
ATOM   2946  H   GLY A 192      -9.648 -28.301   0.368  1.00  0.00           H  
ATOM   2947 1HA  GLY A 192     -11.342 -28.363  -1.287  1.00  0.00           H  
ATOM   2948 2HA  GLY A 192     -10.246 -29.180  -2.384  1.00  0.00           H  
ATOM   2949  N   THR A 193     -11.134 -30.760   0.367  1.00  0.00           N  
ATOM   2950  CA  THR A 193     -11.634 -32.026   0.914  1.00  0.00           C  
ATOM   2951  C   THR A 193     -12.475 -31.818   2.185  1.00  0.00           C  
ATOM   2952  O   THR A 193     -12.903 -30.702   2.478  1.00  0.00           O  
ATOM   2953  CB  THR A 193     -10.469 -32.985   1.219  1.00  0.00           C  
ATOM   2954  OG1 THR A 193     -10.988 -34.273   1.573  1.00  0.00           O  
ATOM   2955  CG2 THR A 193      -9.625 -32.450   2.366  1.00  0.00           C  
ATOM   2956  H   THR A 193     -10.746 -30.071   0.998  1.00  0.00           H  
ATOM   2957  HA  THR A 193     -12.250 -32.511   0.154  1.00  0.00           H  
ATOM   2958  HB  THR A 193      -9.842 -33.091   0.333  1.00  0.00           H  
ATOM   2959  HG1 THR A 193     -10.287 -34.928   1.511  1.00  0.00           H  
ATOM   2960 1HG2 THR A 193      -8.805 -33.140   2.568  1.00  0.00           H  
ATOM   2961 2HG2 THR A 193      -9.219 -31.475   2.095  1.00  0.00           H  
ATOM   2962 3HG2 THR A 193     -10.243 -32.351   3.257  1.00  0.00           H  
ATOM   2963  N   THR A 194     -12.715 -32.947   2.893  1.00  0.00           N  
ATOM   2964  CA  THR A 194     -13.539 -32.916   4.098  1.00  0.00           C  
ATOM   2965  C   THR A 194     -12.665 -32.597   5.287  1.00  0.00           C  
ATOM   2966  O   THR A 194     -11.438 -32.651   5.179  1.00  0.00           O  
ATOM   2967  CB  THR A 194     -14.270 -34.252   4.329  1.00  0.00           C  
ATOM   2968  OG1 THR A 194     -13.315 -35.274   4.648  1.00  0.00           O  
ATOM   2969  CG2 THR A 194     -15.046 -34.657   3.087  1.00  0.00           C  
ATOM   2970  H   THR A 194     -12.318 -33.825   2.590  1.00  0.00           H  
ATOM   2971  HA  THR A 194     -14.305 -32.151   3.974  1.00  0.00           H  
ATOM   2972  HB  THR A 194     -14.962 -34.148   5.166  1.00  0.00           H  
ATOM   2973  HG1 THR A 194     -13.777 -36.060   4.947  1.00  0.00           H  
ATOM   2974 1HG2 THR A 194     -15.556 -35.603   3.268  1.00  0.00           H  
ATOM   2975 2HG2 THR A 194     -15.781 -33.888   2.848  1.00  0.00           H  
ATOM   2976 3HG2 THR A 194     -14.358 -34.772   2.250  1.00  0.00           H  
ATOM   2977  N   VAL A 195     -13.299 -32.298   6.408  1.00  0.00           N  
ATOM   2978  CA  VAL A 195     -12.575 -31.923   7.630  1.00  0.00           C  
ATOM   2979  C   VAL A 195     -11.831 -33.123   8.231  1.00  0.00           C  
ATOM   2980  O   VAL A 195     -10.683 -33.000   8.660  1.00  0.00           O  
ATOM   2981  CB  VAL A 195     -13.555 -31.355   8.675  1.00  0.00           C  
ATOM   2982  CG1 VAL A 195     -12.831 -31.068   9.982  1.00  0.00           C  
ATOM   2983  CG2 VAL A 195     -14.215 -30.096   8.135  1.00  0.00           C  
ATOM   2984  H   VAL A 195     -14.308 -32.315   6.417  1.00  0.00           H  
ATOM   2985  HA  VAL A 195     -11.816 -31.188   7.370  1.00  0.00           H  
ATOM   2986  HB  VAL A 195     -14.318 -32.104   8.889  1.00  0.00           H  
ATOM   2987 1HG1 VAL A 195     -13.538 -30.667  10.709  1.00  0.00           H  
ATOM   2988 2HG1 VAL A 195     -12.398 -31.989  10.368  1.00  0.00           H  
ATOM   2989 3HG1 VAL A 195     -12.041 -30.338   9.807  1.00  0.00           H  
ATOM   2990 1HG2 VAL A 195     -14.906 -29.701   8.878  1.00  0.00           H  
ATOM   2991 2HG2 VAL A 195     -13.451 -29.350   7.916  1.00  0.00           H  
ATOM   2992 3HG2 VAL A 195     -14.762 -30.335   7.222  1.00  0.00           H  
ATOM   2993  N   GLU A 196     -12.496 -34.277   8.246  1.00  0.00           N  
ATOM   2994  CA  GLU A 196     -11.935 -35.498   8.813  1.00  0.00           C  
ATOM   2995  C   GLU A 196     -10.738 -35.907   7.960  1.00  0.00           C  
ATOM   2996  O   GLU A 196      -9.713 -36.373   8.468  1.00  0.00           O  
ATOM   2997  CB  GLU A 196     -12.977 -36.619   8.856  1.00  0.00           C  
ATOM   2998  CG  GLU A 196     -14.144 -36.355   9.795  1.00  0.00           C  
ATOM   2999  CD  GLU A 196     -15.137 -35.375   9.235  1.00  0.00           C  
ATOM   3000  OE1 GLU A 196     -15.007 -35.018   8.089  1.00  0.00           O  
ATOM   3001  OE2 GLU A 196     -16.026 -34.983   9.953  1.00  0.00           O  
ATOM   3002  H   GLU A 196     -13.424 -34.302   7.850  1.00  0.00           H  
ATOM   3003  HA  GLU A 196     -11.625 -35.293   9.838  1.00  0.00           H  
ATOM   3004 1HB  GLU A 196     -13.380 -36.779   7.856  1.00  0.00           H  
ATOM   3005 2HB  GLU A 196     -12.498 -37.548   9.169  1.00  0.00           H  
ATOM   3006 1HG  GLU A 196     -14.655 -37.297   9.996  1.00  0.00           H  
ATOM   3007 2HG  GLU A 196     -13.759 -35.975  10.740  1.00  0.00           H  
ATOM   3008  N   GLU A 197     -10.771 -35.806   6.486  1.00  0.00           N  
ATOM   3009  CA  GLU A 197      -9.659 -36.119   5.606  1.00  0.00           C  
ATOM   3010  C   GLU A 197      -8.522 -35.116   5.778  1.00  0.00           C  
ATOM   3011  O   GLU A 197      -7.353 -35.482   5.726  1.00  0.00           O  
ATOM   3012  CB  GLU A 197     -10.125 -36.137   4.148  1.00  0.00           C  
ATOM   3013  CG  GLU A 197     -11.060 -37.287   3.801  1.00  0.00           C  
ATOM   3014  CD  GLU A 197     -10.414 -38.635   3.964  1.00  0.00           C  
ATOM   3015  OE1 GLU A 197      -9.345 -38.829   3.437  1.00  0.00           O  
ATOM   3016  OE2 GLU A 197     -10.992 -39.473   4.617  1.00  0.00           O  
ATOM   3017  H   GLU A 197     -11.625 -35.440   6.090  1.00  0.00           H  
ATOM   3018  HA  GLU A 197      -9.259 -37.096   5.885  1.00  0.00           H  
ATOM   3019 1HB  GLU A 197     -10.642 -35.205   3.920  1.00  0.00           H  
ATOM   3020 2HB  GLU A 197      -9.258 -36.201   3.490  1.00  0.00           H  
ATOM   3021 1HG  GLU A 197     -11.936 -37.236   4.447  1.00  0.00           H  
ATOM   3022 2HG  GLU A 197     -11.394 -37.172   2.771  1.00  0.00           H  
ATOM   3023  N   ALA A 198      -8.860 -33.853   6.004  1.00  0.00           N  
ATOM   3024  CA  ALA A 198      -7.828 -32.836   6.224  1.00  0.00           C  
ATOM   3025  C   ALA A 198      -6.982 -33.140   7.455  1.00  0.00           C  
ATOM   3026  O   ALA A 198      -5.784 -32.862   7.489  1.00  0.00           O  
ATOM   3027  CB  ALA A 198      -8.461 -31.453   6.345  1.00  0.00           C  
ATOM   3028  H   ALA A 198      -9.833 -33.581   6.026  1.00  0.00           H  
ATOM   3029  HA  ALA A 198      -7.159 -32.842   5.363  1.00  0.00           H  
ATOM   3030 1HB  ALA A 198      -7.679 -30.710   6.507  1.00  0.00           H  
ATOM   3031 2HB  ALA A 198      -9.000 -31.220   5.428  1.00  0.00           H  
ATOM   3032 3HB  ALA A 198      -9.152 -31.444   7.184  1.00  0.00           H  
ATOM   3033  N   VAL A 199      -7.629 -33.648   8.660  1.00  0.00           N  
ATOM   3034  CA  VAL A 199      -6.869 -34.054   9.834  1.00  0.00           C  
ATOM   3035  C   VAL A 199      -5.936 -35.228   9.529  1.00  0.00           C  
ATOM   3036  O   VAL A 199      -4.778 -35.246   9.959  1.00  0.00           O  
ATOM   3037  CB  VAL A 199      -7.827 -34.447  10.974  1.00  0.00           C  
ATOM   3038  CG1 VAL A 199      -7.052 -35.043  12.140  1.00  0.00           C  
ATOM   3039  CG2 VAL A 199      -8.625 -33.233  11.422  1.00  0.00           C  
ATOM   3040  H   VAL A 199      -8.635 -33.740   8.671  1.00  0.00           H  
ATOM   3041  HA  VAL A 199      -6.235 -33.221  10.141  1.00  0.00           H  
ATOM   3042  HB  VAL A 199      -8.509 -35.219  10.612  1.00  0.00           H  
ATOM   3043 1HG1 VAL A 199      -7.745 -35.316  12.937  1.00  0.00           H  
ATOM   3044 2HG1 VAL A 199      -6.517 -35.931  11.805  1.00  0.00           H  
ATOM   3045 3HG1 VAL A 199      -6.340 -34.309  12.516  1.00  0.00           H  
ATOM   3046 1HG2 VAL A 199      -9.301 -33.519  12.228  1.00  0.00           H  
ATOM   3047 2HG2 VAL A 199      -7.943 -32.460  11.777  1.00  0.00           H  
ATOM   3048 3HG2 VAL A 199      -9.204 -32.848  10.582  1.00  0.00           H  
ATOM   3049  N   GLU A 200      -6.424 -36.415   8.726  1.00  0.00           N  
ATOM   3050  CA  GLU A 200      -5.592 -37.544   8.361  1.00  0.00           C  
ATOM   3051  C   GLU A 200      -4.424 -37.083   7.507  1.00  0.00           C  
ATOM   3052  O   GLU A 200      -3.303 -37.571   7.655  1.00  0.00           O  
ATOM   3053  CB  GLU A 200      -6.411 -38.596   7.610  1.00  0.00           C  
ATOM   3054  CG  GLU A 200      -7.436 -39.325   8.467  1.00  0.00           C  
ATOM   3055  CD  GLU A 200      -6.807 -40.162   9.546  1.00  0.00           C  
ATOM   3056  OE1 GLU A 200      -5.942 -40.945   9.235  1.00  0.00           O  
ATOM   3057  OE2 GLU A 200      -7.193 -40.019  10.682  1.00  0.00           O  
ATOM   3058  H   GLU A 200      -7.391 -36.402   8.435  1.00  0.00           H  
ATOM   3059  HA  GLU A 200      -5.199 -37.994   9.274  1.00  0.00           H  
ATOM   3060 1HB  GLU A 200      -6.942 -38.122   6.784  1.00  0.00           H  
ATOM   3061 2HB  GLU A 200      -5.741 -39.342   7.183  1.00  0.00           H  
ATOM   3062 1HG  GLU A 200      -8.095 -38.590   8.931  1.00  0.00           H  
ATOM   3063 2HG  GLU A 200      -8.043 -39.962   7.826  1.00  0.00           H  
ATOM   3064  N   ARG A 201      -4.621 -36.048   6.493  1.00  0.00           N  
ATOM   3065  CA  ARG A 201      -3.552 -35.512   5.656  1.00  0.00           C  
ATOM   3066  C   ARG A 201      -2.465 -34.880   6.501  1.00  0.00           C  
ATOM   3067  O   ARG A 201      -1.286 -35.014   6.199  1.00  0.00           O  
ATOM   3068  CB  ARG A 201      -4.096 -34.477   4.682  1.00  0.00           C  
ATOM   3069  CG  ARG A 201      -5.120 -35.007   3.691  1.00  0.00           C  
ATOM   3070  CD  ARG A 201      -4.497 -35.905   2.685  1.00  0.00           C  
ATOM   3071  NE  ARG A 201      -4.500 -37.292   3.120  1.00  0.00           N  
ATOM   3072  CZ  ARG A 201      -5.581 -38.097   3.101  1.00  0.00           C  
ATOM   3073  NH1 ARG A 201      -6.734 -37.639   2.668  1.00  0.00           N  
ATOM   3074  NH2 ARG A 201      -5.481 -39.347   3.519  1.00  0.00           N  
ATOM   3075  H   ARG A 201      -5.562 -35.704   6.370  1.00  0.00           H  
ATOM   3076  HA  ARG A 201      -3.095 -36.336   5.109  1.00  0.00           H  
ATOM   3077 1HB  ARG A 201      -4.564 -33.666   5.238  1.00  0.00           H  
ATOM   3078 2HB  ARG A 201      -3.273 -34.049   4.109  1.00  0.00           H  
ATOM   3079 1HG  ARG A 201      -5.886 -35.570   4.225  1.00  0.00           H  
ATOM   3080 2HG  ARG A 201      -5.584 -34.172   3.165  1.00  0.00           H  
ATOM   3081 1HD  ARG A 201      -5.049 -35.840   1.748  1.00  0.00           H  
ATOM   3082 2HD  ARG A 201      -3.464 -35.602   2.518  1.00  0.00           H  
ATOM   3083  HE  ARG A 201      -3.631 -37.680   3.460  1.00  0.00           H  
ATOM   3084 1HH1 ARG A 201      -6.811 -36.684   2.348  1.00  0.00           H  
ATOM   3085 2HH1 ARG A 201      -7.544 -38.242   2.654  1.00  0.00           H  
ATOM   3086 1HH2 ARG A 201      -4.594 -39.699   3.852  1.00  0.00           H  
ATOM   3087 2HH2 ARG A 201      -6.290 -39.950   3.505  1.00  0.00           H  
ATOM   3088  N   ALA A 202      -2.840 -34.035   7.591  1.00  0.00           N  
ATOM   3089  CA  ALA A 202      -1.879 -33.402   8.485  1.00  0.00           C  
ATOM   3090  C   ALA A 202      -1.133 -34.439   9.313  1.00  0.00           C  
ATOM   3091  O   ALA A 202       0.069 -34.317   9.520  1.00  0.00           O  
ATOM   3092  CB  ALA A 202      -2.544 -32.371   9.364  1.00  0.00           C  
ATOM   3093  H   ALA A 202      -3.820 -33.816   7.684  1.00  0.00           H  
ATOM   3094  HA  ALA A 202      -1.128 -32.898   7.874  1.00  0.00           H  
ATOM   3095 1HB  ALA A 202      -1.801 -31.915  10.019  1.00  0.00           H  
ATOM   3096 2HB  ALA A 202      -2.999 -31.601   8.743  1.00  0.00           H  
ATOM   3097 3HB  ALA A 202      -3.311 -32.851   9.969  1.00  0.00           H  
ATOM   3098  N   LEU A 203      -1.841 -35.472   9.764  1.00  0.00           N  
ATOM   3099  CA  LEU A 203      -1.219 -36.538  10.547  1.00  0.00           C  
ATOM   3100  C   LEU A 203      -0.207 -37.345   9.733  1.00  0.00           C  
ATOM   3101  O   LEU A 203       0.860 -37.690  10.238  1.00  0.00           O  
ATOM   3102  CB  LEU A 203      -2.300 -37.479  11.095  1.00  0.00           C  
ATOM   3103  CG  LEU A 203      -3.163 -36.912  12.229  1.00  0.00           C  
ATOM   3104  CD1 LEU A 203      -4.368 -37.816  12.452  1.00  0.00           C  
ATOM   3105  CD2 LEU A 203      -2.327 -36.793  13.494  1.00  0.00           C  
ATOM   3106  H   LEU A 203      -2.830 -35.522   9.561  1.00  0.00           H  
ATOM   3107  HA  LEU A 203      -0.648 -36.083  11.355  1.00  0.00           H  
ATOM   3108 1HB  LEU A 203      -2.965 -37.758  10.280  1.00  0.00           H  
ATOM   3109 2HB  LEU A 203      -1.817 -38.382  11.467  1.00  0.00           H  
ATOM   3110  HG  LEU A 203      -3.534 -35.925  11.946  1.00  0.00           H  
ATOM   3111 1HD1 LEU A 203      -4.981 -37.412  13.258  1.00  0.00           H  
ATOM   3112 2HD1 LEU A 203      -4.959 -37.866  11.537  1.00  0.00           H  
ATOM   3113 3HD1 LEU A 203      -4.028 -38.814  12.721  1.00  0.00           H  
ATOM   3114 1HD2 LEU A 203      -2.940 -36.389  14.300  1.00  0.00           H  
ATOM   3115 2HD2 LEU A 203      -1.957 -37.778  13.780  1.00  0.00           H  
ATOM   3116 3HD2 LEU A 203      -1.482 -36.128  13.312  1.00  0.00           H  
ATOM   3117  N   GLN A 204      -0.530 -37.630   8.475  1.00  0.00           N  
ATOM   3118  CA  GLN A 204       0.394 -38.331   7.583  1.00  0.00           C  
ATOM   3119  C   GLN A 204       1.649 -37.504   7.293  1.00  0.00           C  
ATOM   3120  O   GLN A 204       2.760 -38.033   7.267  1.00  0.00           O  
ATOM   3121  CB  GLN A 204      -0.307 -38.688   6.269  1.00  0.00           C  
ATOM   3122  CG  GLN A 204      -1.375 -39.760   6.405  1.00  0.00           C  
ATOM   3123  CD  GLN A 204      -2.100 -40.023   5.099  1.00  0.00           C  
ATOM   3124  OE1 GLN A 204      -2.648 -39.105   4.481  1.00  0.00           O  
ATOM   3125  NE2 GLN A 204      -2.106 -41.279   4.669  1.00  0.00           N  
ATOM   3126  H   GLN A 204      -1.437 -37.355   8.126  1.00  0.00           H  
ATOM   3127  HA  GLN A 204       0.712 -39.253   8.070  1.00  0.00           H  
ATOM   3128 1HB  GLN A 204      -0.775 -37.796   5.853  1.00  0.00           H  
ATOM   3129 2HB  GLN A 204       0.431 -39.038   5.547  1.00  0.00           H  
ATOM   3130 1HG  GLN A 204      -0.904 -40.688   6.728  1.00  0.00           H  
ATOM   3131 2HG  GLN A 204      -2.108 -39.436   7.143  1.00  0.00           H  
ATOM   3132 1HE2 GLN A 204      -2.569 -41.514   3.813  1.00  0.00           H  
ATOM   3133 2HE2 GLN A 204      -1.649 -41.992   5.201  1.00  0.00           H  
ATOM   3134  N   LEU A 205       1.473 -36.204   7.075  1.00  0.00           N  
ATOM   3135  CA  LEU A 205       2.611 -35.313   6.867  1.00  0.00           C  
ATOM   3136  C   LEU A 205       3.418 -35.163   8.150  1.00  0.00           C  
ATOM   3137  O   LEU A 205       4.640 -35.113   8.110  1.00  0.00           O  
ATOM   3138  CB  LEU A 205       2.132 -33.935   6.391  1.00  0.00           C  
ATOM   3139  CG  LEU A 205       3.237 -32.928   6.049  1.00  0.00           C  
ATOM   3140  CD1 LEU A 205       4.061 -33.454   4.881  1.00  0.00           C  
ATOM   3141  CD2 LEU A 205       2.611 -31.582   5.714  1.00  0.00           C  
ATOM   3142  H   LEU A 205       0.539 -35.822   7.052  1.00  0.00           H  
ATOM   3143  HA  LEU A 205       3.257 -35.750   6.105  1.00  0.00           H  
ATOM   3144 1HB  LEU A 205       1.519 -34.069   5.502  1.00  0.00           H  
ATOM   3145 2HB  LEU A 205       1.511 -33.494   7.172  1.00  0.00           H  
ATOM   3146  HG  LEU A 205       3.905 -32.815   6.904  1.00  0.00           H  
ATOM   3147 1HD1 LEU A 205       4.846 -32.738   4.639  1.00  0.00           H  
ATOM   3148 2HD1 LEU A 205       4.512 -34.408   5.155  1.00  0.00           H  
ATOM   3149 3HD1 LEU A 205       3.416 -33.593   4.014  1.00  0.00           H  
ATOM   3150 1HD2 LEU A 205       3.397 -30.865   5.472  1.00  0.00           H  
ATOM   3151 2HD2 LEU A 205       1.946 -31.693   4.858  1.00  0.00           H  
ATOM   3152 3HD2 LEU A 205       2.044 -31.221   6.572  1.00  0.00           H  
ATOM   3153  N   LYS A 206       2.727 -35.087   9.282  1.00  0.00           N  
ATOM   3154  CA  LYS A 206       3.361 -34.994  10.604  1.00  0.00           C  
ATOM   3155  C   LYS A 206       4.323 -36.156  10.834  1.00  0.00           C  
ATOM   3156  O   LYS A 206       5.443 -35.964  11.306  1.00  0.00           O  
ATOM   3157  CB  LYS A 206       2.303 -34.963  11.709  1.00  0.00           C  
ATOM   3158  CG  LYS A 206       2.866 -34.808  13.115  1.00  0.00           C  
ATOM   3159  CD  LYS A 206       1.781 -34.985  14.166  1.00  0.00           C  
ATOM   3160  CE  LYS A 206       1.613 -36.449  14.548  1.00  0.00           C  
ATOM   3161  NZ  LYS A 206       2.685 -36.911  15.469  1.00  0.00           N  
ATOM   3162  H   LYS A 206       1.717 -35.095   9.221  1.00  0.00           H  
ATOM   3163  HA  LYS A 206       3.930 -34.066  10.649  1.00  0.00           H  
ATOM   3164 1HB  LYS A 206       1.615 -34.136  11.531  1.00  0.00           H  
ATOM   3165 2HB  LYS A 206       1.720 -35.884  11.680  1.00  0.00           H  
ATOM   3166 1HG  LYS A 206       3.645 -35.553  13.278  1.00  0.00           H  
ATOM   3167 2HG  LYS A 206       3.306 -33.817  13.223  1.00  0.00           H  
ATOM   3168 1HD  LYS A 206       2.042 -34.413  15.059  1.00  0.00           H  
ATOM   3169 2HD  LYS A 206       0.834 -34.609  13.780  1.00  0.00           H  
ATOM   3170 1HE  LYS A 206       0.648 -36.588  15.034  1.00  0.00           H  
ATOM   3171 2HE  LYS A 206       1.633 -37.063  13.649  1.00  0.00           H  
ATOM   3172 1HZ  LYS A 206       2.538 -37.883  15.697  1.00  0.00           H  
ATOM   3173 2HZ  LYS A 206       3.584 -36.802  15.021  1.00  0.00           H  
ATOM   3174 3HZ  LYS A 206       2.664 -36.360  16.316  1.00  0.00           H  
ATOM   3175  N   THR A 207       3.864 -37.360  10.493  1.00  0.00           N  
ATOM   3176  CA  THR A 207       4.664 -38.582  10.594  1.00  0.00           C  
ATOM   3177  C   THR A 207       5.813 -38.567   9.581  1.00  0.00           C  
ATOM   3178  O   THR A 207       6.946 -38.892   9.930  1.00  0.00           O  
ATOM   3179  CB  THR A 207       3.795 -39.835  10.377  1.00  0.00           C  
ATOM   3180  OG1 THR A 207       2.775 -39.892  11.382  1.00  0.00           O  
ATOM   3181  CG2 THR A 207       4.646 -41.093  10.452  1.00  0.00           C  
ATOM   3182  H   THR A 207       2.916 -37.419  10.149  1.00  0.00           H  
ATOM   3183  HA  THR A 207       5.097 -38.631  11.593  1.00  0.00           H  
ATOM   3184  HB  THR A 207       3.320 -39.782   9.398  1.00  0.00           H  
ATOM   3185  HG1 THR A 207       2.224 -39.107  11.323  1.00  0.00           H  
ATOM   3186 1HG2 THR A 207       4.015 -41.969  10.296  1.00  0.00           H  
ATOM   3187 2HG2 THR A 207       5.416 -41.058   9.681  1.00  0.00           H  
ATOM   3188 3HG2 THR A 207       5.117 -41.156  11.432  1.00  0.00           H  
ATOM   3189  N   LYS A 208       5.525 -38.155   8.348  1.00  0.00           N  
ATOM   3190  CA  LYS A 208       6.527 -38.102   7.271  1.00  0.00           C  
ATOM   3191  C   LYS A 208       7.706 -37.131   7.524  1.00  0.00           C  
ATOM   3192  O   LYS A 208       8.864 -37.464   7.279  1.00  0.00           O  
ATOM   3193  CB  LYS A 208       5.836 -37.728   5.959  1.00  0.00           C  
ATOM   3194  CG  LYS A 208       6.764 -37.677   4.752  1.00  0.00           C  
ATOM   3195  CD  LYS A 208       5.995 -37.371   3.476  1.00  0.00           C  
ATOM   3196  CE  LYS A 208       6.928 -37.256   2.279  1.00  0.00           C  
ATOM   3197  NZ  LYS A 208       6.188 -36.961   1.023  1.00  0.00           N  
ATOM   3198  H   LYS A 208       4.575 -37.867   8.152  1.00  0.00           H  
ATOM   3199  HA  LYS A 208       6.993 -39.083   7.185  1.00  0.00           H  
ATOM   3200 1HB  LYS A 208       5.048 -38.450   5.743  1.00  0.00           H  
ATOM   3201 2HB  LYS A 208       5.365 -36.750   6.060  1.00  0.00           H  
ATOM   3202 1HG  LYS A 208       7.518 -36.905   4.906  1.00  0.00           H  
ATOM   3203 2HG  LYS A 208       7.269 -38.636   4.641  1.00  0.00           H  
ATOM   3204 1HD  LYS A 208       5.271 -38.165   3.287  1.00  0.00           H  
ATOM   3205 2HD  LYS A 208       5.453 -36.432   3.594  1.00  0.00           H  
ATOM   3206 1HE  LYS A 208       7.649 -36.460   2.457  1.00  0.00           H  
ATOM   3207 2HE  LYS A 208       7.475 -38.191   2.154  1.00  0.00           H  
ATOM   3208 1HZ  LYS A 208       6.841 -36.894   0.255  1.00  0.00           H  
ATOM   3209 2HZ  LYS A 208       5.528 -37.704   0.838  1.00  0.00           H  
ATOM   3210 3HZ  LYS A 208       5.692 -36.087   1.120  1.00  0.00           H  
ATOM   3211  N   LEU A 209       7.419 -35.931   8.013  1.00  0.00           N  
ATOM   3212  CA  LEU A 209       8.463 -34.933   8.222  1.00  0.00           C  
ATOM   3213  C   LEU A 209       9.203 -35.151   9.543  1.00  0.00           C  
ATOM   3214  O   LEU A 209       8.623 -35.615  10.533  1.00  0.00           O  
ATOM   3215  CB  LEU A 209       7.853 -33.525   8.199  1.00  0.00           C  
ATOM   3216  CG  LEU A 209       7.161 -33.123   6.891  1.00  0.00           C  
ATOM   3217  CD1 LEU A 209       6.509 -31.757   7.060  1.00  0.00           C  
ATOM   3218  CD2 LEU A 209       8.180 -33.106   5.760  1.00  0.00           C  
ATOM   3219  H   LEU A 209       6.463 -35.700   8.248  1.00  0.00           H  
ATOM   3220  HA  LEU A 209       9.198 -35.031   7.425  1.00  0.00           H  
ATOM   3221 1HB  LEU A 209       7.119 -33.451   8.998  1.00  0.00           H  
ATOM   3222 2HB  LEU A 209       8.644 -32.802   8.391  1.00  0.00           H  
ATOM   3223  HG  LEU A 209       6.374 -33.840   6.659  1.00  0.00           H  
ATOM   3224 1HD1 LEU A 209       6.017 -31.470   6.131  1.00  0.00           H  
ATOM   3225 2HD1 LEU A 209       5.772 -31.803   7.861  1.00  0.00           H  
ATOM   3226 3HD1 LEU A 209       7.272 -31.019   7.309  1.00  0.00           H  
ATOM   3227 1HD2 LEU A 209       7.687 -32.820   4.830  1.00  0.00           H  
ATOM   3228 2HD2 LEU A 209       8.966 -32.387   5.990  1.00  0.00           H  
ATOM   3229 3HD2 LEU A 209       8.616 -34.099   5.649  1.00  0.00           H  
ATOM   3230  N   GLY A 210      10.490 -34.810   9.551  1.00  0.00           N  
ATOM   3231  CA  GLY A 210      11.292 -34.891  10.761  1.00  0.00           C  
ATOM   3232  C   GLY A 210      12.681 -34.286  10.631  1.00  0.00           C  
ATOM   3233  O   GLY A 210      13.501 -34.388  11.546  1.00  0.00           O  
ATOM   3234  OXT GLY A 210      13.030 -33.681   9.619  1.00  0.00           O  
ATOM   3235  H   GLY A 210      10.920 -34.489   8.696  1.00  0.00           H  
ATOM   3236 1HA  GLY A 210      10.775 -34.383  11.574  1.00  0.00           H  
ATOM   3237 2HA  GLY A 210      11.404 -35.934  11.054  1.00  0.00           H  
TER                                                                             
HETATM 3239 FE1  HRR B 211      -2.269 -17.082  12.397  1.00  0.00          FE  
HETATM 3240  N4  HRR B 211      -1.618 -16.027  14.008  1.00  0.00           N  
HETATM 3241  C19 HRR B 211      -1.446 -16.497  15.286  1.00  0.00           C  
HETATM 3242  C18 HRR B 211      -0.964 -15.446  16.159  1.00  0.00           C  
HETATM 3243  C15 HRR B 211      -0.863 -14.309  15.378  1.00  0.00           C  
HETATM 3244  C14 HRR B 211      -1.276 -14.703  14.033  1.00  0.00           C  
HETATM 3245  C31 HRR B 211      -1.312 -13.847  12.936  1.00  0.00           C  
HETATM 3246  C12 HRR B 211      -1.642 -14.197  11.635  1.00  0.00           C  
HETATM 3247  N1  HRR B 211      -2.063 -15.438  11.228  1.00  0.00           N  
HETATM 3248  C6  HRR B 211      -2.220 -15.366   9.869  1.00  0.00           C  
HETATM 3249  C7  HRR B 211      -1.888 -14.027   9.388  1.00  0.00           C  
HETATM 3250  C11 HRR B 211      -1.545 -13.296  10.493  1.00  0.00           C  
HETATM 3251  C13 HRR B 211      -1.131 -11.859  10.577  1.00  0.00           C  
HETATM 3252  C8  HRR B 211      -1.968 -13.610   7.951  1.00  0.00           C  
HETATM 3253  C9  HRR B 211      -0.593 -13.394   7.272  1.00  0.00           C  
HETATM 3254  C10 HRR B 211      -0.512 -12.167   6.315  1.00  0.00           C  
HETATM 3255  O4  HRR B 211      -0.017 -12.352   5.165  1.00  0.00           O  
HETATM 3256  O2  HRR B 211      -0.992 -11.096   6.771  1.00  0.00           O  
HETATM 3257  C28 HRR B 211      -2.681 -16.397   9.058  1.00  0.00           C  
HETATM 3258  C1  HRR B 211      -3.107 -17.643   9.513  1.00  0.00           C  
HETATM 3259  N2  HRR B 211      -3.046 -18.069  10.815  1.00  0.00           N  
HETATM 3260  C33 HRR B 211      -3.621 -19.317  10.834  1.00  0.00           C  
HETATM 3261  C32 HRR B 211      -4.055 -19.699   9.498  1.00  0.00           C  
HETATM 3262  C2  HRR B 211      -3.727 -18.659   8.667  1.00  0.00           C  
HETATM 3263  C3  HRR B 211      -4.022 -18.523   7.204  1.00  0.00           C  
HETATM 3264  C4  HRR B 211      -5.528 -18.409   6.915  1.00  0.00           C  
HETATM 3265  C5  HRR B 211      -5.953 -18.806   5.473  1.00  0.00           C  
HETATM 3266  O1  HRR B 211      -5.677 -19.991   5.138  1.00  0.00           O  
HETATM 3267  O3  HRR B 211      -6.508 -17.921   4.767  1.00  0.00           O  
HETATM 3268  C34 HRR B 211      -4.726 -20.991   9.146  1.00  0.00           C  
HETATM 3269  C29 HRR B 211      -3.744 -20.118  11.961  1.00  0.00           C  
HETATM 3270  C26 HRR B 211      -3.255 -19.823  13.232  1.00  0.00           C  
HETATM 3271  C25 HRR B 211      -3.274 -20.754  14.341  1.00  0.00           C  
HETATM 3272  C22 HRR B 211      -2.606 -20.142  15.379  1.00  0.00           C  
HETATM 3273  C21 HRR B 211      -2.245 -18.808  14.902  1.00  0.00           C  
HETATM 3274  N3  HRR B 211      -2.627 -18.656  13.593  1.00  0.00           N  
HETATM 3275  C30 HRR B 211      -1.716 -17.798  15.695  1.00  0.00           C  
HETATM 3276  C23 HRR B 211      -2.317 -20.733  16.681  1.00  0.00           C  
HETATM 3277  C24 HRR B 211      -1.137 -20.740  17.323  1.00  0.00           C  
HETATM 3278  C27 HRR B 211      -3.854 -22.135  14.291  1.00  0.00           C  
HETATM 3279  C16 HRR B 211      -0.405 -12.976  15.739  1.00  0.00           C  
HETATM 3280  C17 HRR B 211      -0.430 -12.411  16.959  1.00  0.00           C  
HETATM 3281  C20 HRR B 211      -0.613 -15.609  17.605  1.00  0.00           C  
HETATM 3282  C35 HRR B 211      -0.552 -17.441  11.842  1.00  0.00           C  
HETATM 3283  C36 HRR B 211       0.639 -16.773  12.427  1.00  0.00           C  
HETATM 3284  O5  HRR B 211       0.967 -15.636  12.110  1.00  0.00           O  
HETATM 3285  O6  HRR B 211       1.273 -17.477  13.379  1.00  0.00           O  
HETATM 3286  C37 HRR B 211       2.143 -16.730  14.258  1.00  0.00           C  
HETATM 3287  C38 HRR B 211       2.305 -17.551  15.522  1.00  0.00           C  
HETATM 3288  C39 HRR B 211      -0.089 -19.679  12.291  1.00  0.00           C  
HETATM 3289  C40 HRR B 211       0.887 -19.694  11.348  1.00  0.00           C  
HETATM 3290  C41 HRR B 211       0.694 -19.917   9.917  1.00  0.00           C  
HETATM 3291  C42 HRR B 211      -0.534 -20.359   9.382  1.00  0.00           C  
HETATM 3292  C44 HRR B 211      -0.692 -20.520   8.010  1.00  0.00           C  
HETATM 3293  C46 HRR B 211       0.370 -20.251   7.140  1.00  0.00           C  
HETATM 3294  C45 HRR B 211       1.593 -19.813   7.655  1.00  0.00           C  
HETATM 3295  C43 HRR B 211       1.751 -19.644   9.029  1.00  0.00           C  
HETATM 3296  H29 HRR B 211      -1.018 -12.816  13.100  1.00  0.00           H  
HETATM 3297  H23 HRR B 211      -1.808 -11.279  11.218  1.00  0.00           H  
HETATM 3298  H22 HRR B 211      -0.124 -11.749  11.000  1.00  0.00           H  
HETATM 3299  H24 HRR B 211      -1.129 -11.390   9.589  1.00  0.00           H  
HETATM 3300  H3  HRR B 211      -2.551 -14.350   7.391  1.00  0.00           H  
HETATM 3301  H4  HRR B 211      -2.501 -12.656   7.875  1.00  0.00           H  
HETATM 3302  H11 HRR B 211      -0.282 -14.285   6.717  1.00  0.00           H  
HETATM 3303  H12 HRR B 211       0.179 -13.237   8.038  1.00  0.00           H  
HETATM 3304  H28 HRR B 211      -2.757 -16.193   7.995  1.00  0.00           H  
HETATM 3305  H26 HRR B 211      -3.519 -17.646   6.786  1.00  0.00           H  
HETATM 3306  H27 HRR B 211      -3.638 -19.392   6.657  1.00  0.00           H  
HETATM 3307  H6  HRR B 211      -6.083 -19.046   7.619  1.00  0.00           H  
HETATM 3308  H5  HRR B 211      -5.869 -17.383   7.110  1.00  0.00           H  
HETATM 3309  H15 HRR B 211      -4.153 -21.856   9.506  1.00  0.00           H  
HETATM 3310  H13 HRR B 211      -4.836 -21.090   8.062  1.00  0.00           H  
HETATM 3311  H14 HRR B 211      -5.728 -21.065   9.588  1.00  0.00           H  
HETATM 3312  H25 HRR B 211      -4.220 -21.084  11.829  1.00  0.00           H  
HETATM 3313  H30 HRR B 211      -1.554 -18.033  16.740  1.00  0.00           H  
HETATM 3314  H1  HRR B 211      -3.151 -21.255  17.151  1.00  0.00           H  
HETATM 3315  H7  HRR B 211      -0.241 -20.297  16.900  1.00  0.00           H  
HETATM 3316  H8  HRR B 211      -1.034 -21.220  18.293  1.00  0.00           H  
HETATM 3317  H17 HRR B 211      -3.858 -22.603  15.278  1.00  0.00           H  
HETATM 3318  H16 HRR B 211      -4.885 -22.123  13.920  1.00  0.00           H  
HETATM 3319  H18 HRR B 211      -3.281 -22.789  13.621  1.00  0.00           H  
HETATM 3320  H2  HRR B 211       0.001 -12.382  14.922  1.00  0.00           H  
HETATM 3321  H9  HRR B 211      -0.850 -12.907  17.827  1.00  0.00           H  
HETATM 3322  H10 HRR B 211      -0.041 -11.409  17.112  1.00  0.00           H  
HETATM 3323  H20 HRR B 211      -1.439 -15.316  18.268  1.00  0.00           H  
HETATM 3324  H21 HRR B 211       0.245 -14.982  17.868  1.00  0.00           H  
HETATM 3325  H19 HRR B 211      -0.358 -16.646  17.845  1.00  0.00           H  
HETATM 3326  H31 HRR B 211      -0.414 -17.605  10.772  1.00  0.00           H  
HETATM 3327  H32 HRR B 211       1.677 -15.762  14.461  1.00  0.00           H  
HETATM 3328  H33 HRR B 211       3.099 -16.557  13.756  1.00  0.00           H  
HETATM 3329  H34 HRR B 211       2.950 -17.021  16.231  1.00  0.00           H  
HETATM 3330  H35 HRR B 211       1.331 -17.719  15.993  1.00  0.00           H  
HETATM 3331  H36 HRR B 211       2.758 -18.523  15.301  1.00  0.00           H  
HETATM 3332  H38 HRR B 211      -1.102 -19.981  12.070  1.00  0.00           H  
HETATM 3333  H37 HRR B 211       0.149 -19.518  13.334  1.00  0.00           H  
HETATM 3334  H39 HRR B 211       1.904 -19.449  11.652  1.00  0.00           H  
HETATM 3335  H40 HRR B 211      -1.372 -20.562  10.038  1.00  0.00           H  
HETATM 3336  H42 HRR B 211      -1.650 -20.851   7.621  1.00  0.00           H  
HETATM 3337  H44 HRR B 211       0.243 -20.376   6.069  1.00  0.00           H  
HETATM 3338  H43 HRR B 211       2.422 -19.599   6.985  1.00  0.00           H  
HETATM 3339  H41 HRR B 211       2.700 -19.296   9.428  1.00  0.00           H  
TER                                                                             
CONECT 2251 3239                                                                
CONECT 3239 2251 3240 3247 3259                                                 
CONECT 3239 3274 3282                                                           
CONECT 3240 3239 3241 3244                                                      
CONECT 3241 3240 3242 3275                                                      
CONECT 3242 3241 3243 3281                                                      
CONECT 3243 3242 3244 3279                                                      
CONECT 3244 3240 3243 3245                                                      
CONECT 3245 3244 3246 3296                                                      
CONECT 3246 3245 3247 3250                                                      
CONECT 3247 3239 3246 3248                                                      
CONECT 3248 3247 3249 3257                                                      
CONECT 3249 3248 3250 3252                                                      
CONECT 3250 3246 3249 3251                                                      
CONECT 3251 3250 3297 3298 3299                                                 
CONECT 3252 3249 3253 3300 3301                                                 
CONECT 3253 3252 3254 3302 3303                                                 
CONECT 3254 3253 3255 3256                                                      
CONECT 3255 3254                                                                
CONECT 3256 3254                                                                
CONECT 3257 3248 3258 3304                                                      
CONECT 3258 3257 3259 3262                                                      
CONECT 3259 3239 3258 3260                                                      
CONECT 3260 3259 3261 3269                                                      
CONECT 3261 3260 3262 3268                                                      
CONECT 3262 3258 3261 3263                                                      
CONECT 3263 3262 3264 3305 3306                                                 
CONECT 3264 3263 3265 3307 3308                                                 
CONECT 3265 3264 3266 3267                                                      
CONECT 3266 3265                                                                
CONECT 3267 3265                                                                
CONECT 3268 3261 3309 3310 3311                                                 
CONECT 3269 3260 3270 3312                                                      
CONECT 3270 3269 3271 3274                                                      
CONECT 3271 3270 3272 3278                                                      
CONECT 3272 3271 3273 3276                                                      
CONECT 3273 3272 3274 3275                                                      
CONECT 3274 3239 3270 3273                                                      
CONECT 3275 3241 3273 3313                                                      
CONECT 3276 3272 3277 3314                                                      
CONECT 3277 3276 3315 3316                                                      
CONECT 3278 3271 3317 3318 3319                                                 
CONECT 3279 3243 3280 3320                                                      
CONECT 3280 3279 3321 3322                                                      
CONECT 3281 3242 3323 3324 3325                                                 
CONECT 3282 3239 3283 3288 3326                                                 
CONECT 3283 3282 3284 3285                                                      
CONECT 3284 3283                                                                
CONECT 3285 3283 3286                                                           
CONECT 3286 3285 3287 3327 3328                                                 
CONECT 3287 3286 3329 3330 3331                                                 
CONECT 3288 3282 3289 3332 3333                                                 
CONECT 3289 3288 3290 3334                                                      
CONECT 3290 3289 3291 3295                                                      
CONECT 3291 3290 3292 3335                                                      
CONECT 3292 3291 3293 3336                                                      
CONECT 3293 3292 3294 3337                                                      
CONECT 3294 3293 3295 3338                                                      
CONECT 3295 3290 3294 3339                                                      
CONECT 3296 3245                                                                
CONECT 3297 3251                                                                
CONECT 3298 3251                                                                
CONECT 3299 3251                                                                
CONECT 3300 3252                                                                
CONECT 3301 3252                                                                
CONECT 3302 3253                                                                
CONECT 3303 3253                                                                
CONECT 3304 3257                                                                
CONECT 3305 3263                                                                
CONECT 3306 3263                                                                
CONECT 3307 3264                                                                
CONECT 3308 3264                                                                
CONECT 3309 3268                                                                
CONECT 3310 3268                                                                
CONECT 3311 3268                                                                
CONECT 3312 3269                                                                
CONECT 3313 3275                                                                
CONECT 3314 3276                                                                
CONECT 3315 3277                                                                
CONECT 3316 3277                                                                
CONECT 3317 3278                                                                
CONECT 3318 3278                                                                
CONECT 3319 3278                                                                
CONECT 3320 3279                                                                
CONECT 3321 3280                                                                
CONECT 3322 3280                                                                
CONECT 3323 3281                                                                
CONECT 3324 3281                                                                
CONECT 3325 3281                                                                
CONECT 3326 3282                                                                
CONECT 3327 3286                                                                
CONECT 3328 3286                                                                
CONECT 3329 3287                                                                
CONECT 3330 3287                                                                
CONECT 3331 3287                                                                
CONECT 3332 3288                                                                
CONECT 3333 3288                                                                
CONECT 3334 3289                                                                
CONECT 3335 3291                                                                
CONECT 3336 3292                                                                
CONECT 3337 3293                                                                
CONECT 3338 3294                                                                
CONECT 3339 3295                                                                
# All scores below are weighted scores, not raw scores.
#BEGIN_POSE_ENERGIES_TABLE correct_surface_True/010_008_UM_159_H148_areda15_HMM_onlyH_1__DE_4_HRR_rnd_DE_15.pdb
label fa_atr fa_rep fa_sol fa_intra_atr_xover4 fa_intra_rep_xover4 fa_intra_sol_xover4 lk_ball lk_ball_iso lk_ball_bridge lk_ball_bridge_uncpl fa_elec fa_intra_elec pro_close hbond_sr_bb hbond_lr_bb hbond_bb_sc hbond_sc dslf_fa13 omega fa_dun_dev fa_dun_rot fa_dun_semi p_aa_pp hxl_tors ref rama_prepro total
weights 1 0.55 1 1 0.55 1 0.92 -0.38 -0.33 -0.33 1 1 1.25 1 1 1 1 1.25 0.48 0.69 0.76 0.78 0.61 1 1 0.5 NA
pose -1259.13 134.051 638.129 -83.1534 49.1544 37.2012 412.412 -429.594 -10.5747 -48.2894 -372.63 -39.5026 0 -145.248 -15.6872 -27.1815 -19.1736 0 26.5038 19.843 72.0963 105.086 -59.2276 57.8423 60.9154 -37.8037 -933.963
VAL:NtermProteinFull_1 -4.65831 0.657 1.27265 -0.3104 0.27487 0.04822 0.72756 -1.2006 -0.01644 -0.05348 -1.86313 1.9148 0 0 0 0 0 0 0.00035 0.0071 0.00919 0 0 0 2.085 0 -1.10561
SER_2 -3.75378 0.17171 3.63881 -0.02583 0 0.06656 2.09674 -1.67327 -0.06503 -0.33646 -1.71257 -0.55815 0 0 0 -0.66377 0 0 0.06888 0.00406 0.10892 0 -0.39421 0.62495 -1.1772 -0.16357 -3.74321
LEU_3 -6.12053 0.66092 1.29225 -0.71283 0.44576 0.19173 1.37598 -1.57603 -0.02245 -0.07966 -0.44694 0.0339 0 0 0 0 0 0 -0.00161 0.05357 0.65158 0 -0.21714 0 0.72952 -0.23886 -3.98084
ASP_4 -4.6622 0.33358 4.77951 -0.1136 0.0169 0.30532 2.54164 -2.19017 -0.01986 -0.10139 -2.72158 -0.21544 0 0 0 0 -1.02876 0 0.06644 0.00322 0 1.45637 0.24647 0 -2.2837 -0.10789 -3.69514
GLU_5 -6.76353 0.50004 4.96195 -0.32758 0.05591 0.33618 2.33064 -2.53999 -0.08132 -0.43074 -2.29062 -0.4806 0 0 0 -0.66377 0 0 0.08176 0.02682 0 3.03032 -0.09384 0 -2.5358 -0.15136 -5.03553
ALA_6 -6.75308 0.53211 2.30856 -0.02294 0 0 2.00086 -2.21735 -0.01285 -0.04346 -1.60732 -0.29345 0 0 0 0 0 0 0.25015 0 0 0 -0.28427 0 2.3386 -0.36028 -4.16471
ILE_7 -9.26963 1.1972 2.44685 -0.50971 0.56101 0.07243 2.16217 -2.45598 -0.05655 -0.22308 -1.86769 0.04854 0 0 0 0 0 0 -0.05653 0.08027 0.06994 0 -0.43056 0 1.0317 -0.24443 -7.44405
ILE_8 -8.81302 1.51745 2.13269 -0.50585 0.55328 0.07073 2.10542 -2.22239 -0.036 -0.22701 -2.09404 0.08757 0 0 0 0 0 0 -0.00479 0.10077 0.06308 0 -0.44449 0 1.0317 0.02706 -6.65783
ILE_9 -8.9146 1.40438 1.46781 -0.51385 0.58449 0.07381 2.03194 -2.20023 -0.00649 -0.07097 -1.81572 0.06444 0 0 0 0 0 0 0.07706 0.08762 0.09849 0 -0.35244 0 1.0317 0.02858 -6.92399
LEU_10 -7.84978 0.95294 1.20128 -0.49802 0.36287 0.07437 1.51282 -1.98585 -0.01519 -0.08694 -1.44838 0.14468 0 0 0 0 0 0 0.21907 0.15332 0.2371 0 -0.28444 0 0.72952 -0.15791 -6.73852
ILE_11 -9.14044 0.9254 2.48932 -0.51859 0.67509 0.0749 2.33976 -2.31572 -0.02261 -0.08157 -1.94369 -0.0012 0 0 0 0 0 0 0.04339 0.02121 0.07625 0 -0.41148 0 1.0317 -0.17066 -6.92892
VAL_12 -8.36177 0.97427 1.86155 -0.31659 0.33215 0.05504 2.14291 -2.24492 -0.01353 -0.25209 -2.21077 -0.0344 0 0 0 0 0 0 0.26247 0.08367 -0.02568 0 -0.26507 0 2.085 -0.06366 -5.99143
ALA_13 -5.95275 0.24495 2.92076 -0.02259 0 0 2.17789 -2.32244 -0.04579 -0.19499 -2.2883 -0.28028 0 0 0 0 0 0 0.03433 0 0 0 -0.27817 0 2.3386 -0.28121 -3.95
ALA_14 -3.53667 0.1235 2.2555 -0.02241 0 0 1.25715 -1.50168 -0.00224 -0.02062 -0.66162 -0.29386 0 0 0 0 0 0 0.0596 0 0 0 -0.20036 0 2.3386 -0.41778 -0.62289
LYS_15 -6.57011 0.88188 6.52857 -0.35005 0.0332 0.15322 2.7011 -2.76426 -0.18577 -0.32238 -4.63597 0.34839 0 0 0 0 -0.3416 0 0.23758 0.69036 2.00986 0 -0.08988 0 -1.6738 -0.34005 -3.6897
LEU_16 -6.22681 1.06334 1.06991 -0.50449 0.3248 0.07791 1.38723 -1.54989 -0.00261 -0.02851 -0.63575 0.11875 0 0 0 0 0 0 -0.03837 0.16329 0.1374 0 -0.31524 0 0.72952 -0.31528 -4.54481
GLY_17 -1.65625 0.08007 1.84593 -5e-05 0 0 0.9182 -0.89873 -0.01425 -0.09835 -0.70315 -0.32278 0 0 0 0 0 0 -0.00921 0 0 0 -1.41953 0 1.2108 -0.10336 -1.17068
THR_18 -4.46531 0.7131 2.05409 -0.19494 0.15578 0.05959 1.5551 -1.48885 -0.04801 -0.38407 -1.2148 -0.77745 0 0 0 -0.35839 0 0 0.07578 0 0.65371 0 -0.76528 2.30378 -1.425 0.29303 -3.25812
THR_19 -4.01396 0.4641 3.96278 -0.1135 0.06277 0.0796 2.29794 -1.937 -0.09324 -0.30332 -2.14695 -0.51087 0 0 0 -0.93732 0 0 -0.01627 0.02575 0.01161 0 -0.41205 2.28996 -1.425 -0.00964 -2.72462
VAL_20 -5.76485 1.24439 1.38616 -0.36874 0.31154 0.06822 1.35148 -1.66833 -0.05825 -0.15346 -0.70474 0.06319 0 0 0 0 0 0 0.0629 0.03077 1.00723 0 0.09978 0 2.085 -0.3339 -1.34162
GLU_21 -4.67661 0.56686 5.26888 -0.46477 0.20969 1.24714 1.81001 -2.36672 -0.19157 -0.49314 -2.79884 -2.36416 0 0 0 0 0 0 -0.05275 0.00655 0 4.03746 -0.31186 0 -2.5358 -0.35644 -3.46604
GLU_22 -6.28155 0.54248 6.25007 -0.6507 0.17758 1.0821 2.66823 -2.66832 -0.13001 -0.54941 -1.71151 -0.52269 0 0 0 -0.57893 0 0 0.11432 0 0 3.13107 -0.23629 0 -2.5358 -0.45792 -2.3573
ALA_23 -5.98014 0.19917 1.97587 -0.02226 0 0 1.90169 -2.10057 -0.05999 -0.32576 -1.40574 -0.30426 0 0 0 0 0 0 0.03786 0 0 0 -0.34777 0 2.3386 -0.46142 -4.55471
VAL_24 -6.29604 0.48886 2.39824 -0.30886 0.25951 0.05335 2.07901 -2.12144 -0.06679 -0.19467 -1.66569 -0.07293 0 0 0 0 0 0 -0.05318 0 -0.01902 0 -0.3266 0 2.085 -0.31977 -4.08102
GLU_25 -4.73977 0.1952 4.3104 -0.63565 0.16846 1.04914 1.86652 -2.03145 -0.03622 -0.14876 -1.82979 -0.56014 0 0 0 0 0 0 -0.00842 0 0 3.40474 -0.21946 0 -2.5358 -0.32252 -2.07353
GLN_26 -7.37654 0.81536 5.52426 -0.2587 0.05026 0.20207 2.584 -2.82542 -0.07845 -0.48969 -2.35916 -0.38544 0 0 0 0 0 0 0.34357 0.08625 0 2.43969 -0.08638 0 -1.0644 -0.37814 -3.25686
ALA_27 -6.31809 0.38857 2.29509 -0.02264 0 0 2.17607 -2.18585 -0.0092 -0.07575 -1.85967 -0.29579 0 0 0 0 0 0 0.40536 0 0 0 -0.30793 0 2.3386 -0.36336 -3.83459
LEU_28 -5.89641 0.48753 3.62636 -0.50015 0.28664 0.07903 2.00398 -2.1062 -0.0318 -0.1018 -2.45425 0.13501 0 0 0 0 0 0 0.53896 0.5227 0.19233 0 -0.2924 0 0.72952 -0.43921 -3.22016
TRP_29 -7.09821 0.95943 4.48778 -1.26863 0.0783 0.37256 2.28327 -2.25232 -0.06421 -0.25266 -1.83791 -0.20717 0 0 0 0 0 0 0.0043 0.10925 0 1.29551 -0.29116 0 3.035 -0.15354 -0.80038
LEU_30 -9.75308 1.68802 1.66824 -0.49265 0.5672 0.06984 2.22765 -2.35492 -0.0714 -0.48534 -1.93676 0.14677 0 0 0 0 0 0 -0.01128 0.1725 0.51424 0 -0.23288 0 0.72952 -0.04201 -7.59635
LYS_31 -6.8843 0.81757 5.21873 -0.49233 0.10933 0.30763 2.67217 -2.51622 -0.06038 -0.26774 -2.2305 0.47036 0 0 0 0 0 0 0.09528 0.41062 1.69828 0 0.03352 0 -1.6738 0.17519 -2.11658
THR_32 -3.23337 0.11151 3.44843 -0.20315 0.13951 0.06334 1.21447 -1.54372 -0.00515 -0.01408 -1.29742 -0.13724 0 0 0 0 0 0 0.07809 0.00901 -0.00934 0 -0.02578 2.28641 -1.425 0.31238 -0.23111
LYS_33 -4.29091 0.17977 2.83535 -0.53592 0.27085 0.28429 1.1166 -1.31394 -0.00164 -0.02164 -0.62504 0.21267 0 0 0 0 0 0 -0.0199 0.10252 1.76818 0 -0.1231 0 -1.6738 -0.07937 -1.91502
LEU_34 -5.33242 0.99271 0.50825 -0.52456 0.53051 0.08783 1.12468 -1.18426 -0.01873 -0.11413 -0.89825 0.11963 0 0 0 0 0 0 0.02709 0 0.0515 0 -0.25173 0 0.72952 -0.17829 -4.33066
GLY_35 -1.67936 0.09787 1.59298 -5e-05 0 0 0.79704 -0.85165 -0.04432 -0.30284 -0.46099 -0.31566 0 0 0 0 0 0 0.10877 0 0 0 -1.25351 0 1.2108 0.06819 -1.03274
VAL_36 -5.86996 0.93047 1.59455 -0.31164 0.24111 0.04861 1.20625 -1.58907 -0.0613 -0.41426 -1.04968 -0.16211 0 0 0 0 0 0 -0.02435 0.08625 0.0065 0 -0.49533 0 2.085 -0.05598 -3.83493
SER_37 -4.3483 0.17837 4.44726 -0.02724 0 0.06973 2.8121 -2.04088 -0.012 -0.03679 -2.24142 -0.44753 0 0 0 -1.81815 0 0 -0.02966 0.01473 0.07464 0 -0.45308 0.65056 -1.1772 -0.42883 -4.81369
LEU_38 -5.7851 0.62215 2.01901 -0.5003 0.58362 0.07415 1.58001 -1.65145 -0.00725 -0.03577 -0.71753 0.14116 0 0 0 0 0 0 0.06486 0.08648 0.20538 0 -0.28595 0 0.72952 -0.45355 -3.33054
LEU_39 -4.51333 0.31361 2.3035 -0.51626 0.46531 0.07963 1.17406 -1.4438 -0.00146 -0.00638 -0.59708 0.1701 0 0 0 0 0 0 0.91926 0.09341 0.24357 0 -0.27821 0 0.72952 -0.34462 -1.20919
GLN_40 -6.35089 0.45585 5.63127 -0.25325 0.02254 0.18876 3.3213 -2.62094 -0.04093 -0.20427 -3.03816 -0.28309 0 0 0 -1.81815 -0.74925 0 0.5054 0.00959 0 3.27142 -0.06422 0 -1.0644 -0.27079 -3.35221
ALA_41 -6.82522 0.9476 2.4135 -0.02277 0 0 2.41297 -2.29152 -0.01039 -0.01815 -1.61191 -0.28576 0 0 0 0 0 0 0.12716 0 0 0 -0.1914 0 2.3386 -0.31419 -3.33149
LEU_42 -9.52957 1.36976 1.77494 -0.48519 0.3105 0.07247 2.26023 -2.35811 -0.00702 -0.02021 -2.03454 0.09748 0 0 0 0 0 0 0.88829 0.46233 0.14746 0 -0.31621 0 0.72952 -0.38398 -7.02187
PHE_43 -10.0427 1.26551 3.56543 -0.86333 0.05025 0.30797 2.4582 -2.5414 -0.02783 -0.135 -2.25242 -0.04683 0 0 0 0 0 0 0.28431 0.19813 0 2.05752 -0.02619 0 1.4028 -0.2794 -4.62502
ILE_44 -8.98586 1.15245 1.20585 -0.51425 0.60654 0.07371 2.30657 -2.24156 -0.0444 -0.12584 -1.64976 0.05483 0 0 0 0 0 0 0.11846 0.07212 0.09141 0 -0.36702 0 1.0317 -0.11981 -7.33485
LEU_45 -9.37322 1.4694 1.41406 -0.49785 0.38326 0.07595 2.22661 -2.38456 -0.03842 -0.10107 -1.29667 0.15161 0 0 0 0 0 0 0.56243 0.44621 0.24328 0 -0.27648 0 0.72952 -0.18359 -6.44954
LEU_46 -8.92907 2.43931 3.07415 -0.70622 0.33964 0.17798 2.194 -2.44498 -0.04934 -0.17398 -1.4595 0.10365 0 0 0 0 0 0 0.0485 0.3916 0.34308 0 -0.18232 0 0.72952 -0.08929 -4.19328
ALA_47 -5.86547 0.29143 4.01589 -0.02289 0 0 2.74691 -2.56577 -0.12293 -0.69237 -2.05532 -0.29634 0 0 0 0 0 0 0.17701 0 0 0 -0.21844 0 2.3386 -0.12659 -2.39629
ALA_48 -5.64258 0.19272 3.7592 -0.02187 0 0 2.94193 -2.55629 -0.06548 -0.25565 -2.47137 -0.28019 0 0 0 0 0 0 0.6392 0 0 0 -0.317 0 2.3386 -0.45618 -2.19494
ALA_49 -3.53677 0.11987 2.12647 -0.02329 1e-05 0 1.25359 -1.49242 -0.01151 -0.08651 -0.64124 -0.26982 0 0 0 0 0 0 0.03464 0 0 0 -0.26788 0 2.3386 -0.52717 -0.98343
ASN_50 -6.01686 0.15915 5.56133 -0.17878 0.04483 0.26428 2.58831 -2.66499 -0.13022 -0.52525 -3.12981 -0.27691 0 0 0 -0.91294 -0.35233 0 0.01993 0.13242 0 1.37412 0.17945 0 -0.87355 -0.22745 -4.96529
THR_51 -5.42206 0.4664 3.69785 -0.11937 0.04394 0.05891 2.39899 -2.2921 -0.19078 -0.48387 -1.07634 -1.08493 0 0 0 0 -0.66587 0 -0.03197 0.10637 0.02052 0 -0.23684 2.80832 -1.425 -0.08584 -3.51367
GLY_52 -1.79113 0.09995 1.96311 -5e-05 0 0 1.05572 -0.98477 -0.01213 -0.0264 -0.67815 -0.32567 0 0 0 0 0 0 0.05352 0 0 0 -1.26264 0 1.2108 -0.3455 -1.04334
THR_53 -4.2343 0.2877 4.06598 -0.10302 0.06779 0.06716 2.13749 -2.00207 -0.18514 -0.88337 -2.21166 -0.42474 0 0 0 0 -0.66587 0 0.54895 0 0.08852 0 -0.79535 2.31392 -1.425 -0.23714 -3.59014
THR_54 -4.37636 0.22738 4.74699 -0.11207 0.06483 0.07607 2.50669 -2.13876 -0.07675 -0.4201 -2.60174 -0.50144 0 0 0 -0.67065 0 0 -0.02313 0.00285 0.01492 0 -0.43193 2.32451 -1.425 -0.29346 -3.10714
VAL_55 -6.62326 1.6826 1.16991 -0.27626 0.22377 0.03413 1.22329 -1.74748 -0.07062 -0.25205 -0.68157 0.4065 0 0 0 0 0 0 -0.01683 0 0.94991 0 0.08279 0 2.085 -0.35152 -2.1617
GLU_56 -5.45136 1.48396 5.26729 -0.4555 0.22809 1.23498 1.96279 -2.37847 -0.15487 -0.62837 -1.85957 -2.3738 0 0 0 0 0 0 -0.00817 0 0 4.07189 -0.08772 0 -2.5358 -0.18965 -1.87428
GLU_57 -5.35691 0.25551 5.96809 -0.21139 0.03008 0.26069 2.37155 -2.51413 -0.10214 -0.65665 -1.4416 -0.49923 0 0 0 -0.67065 0 0 0.01815 0 0 2.93165 -0.18742 0 -2.5358 -0.24325 -2.58342
ALA_58 -5.27505 0.13586 2.95418 -0.02174 0 0 2.12668 -2.17617 -0.06606 -0.45366 -1.49194 -0.28932 0 0 0 0 0 0 -0.05221 0 0 0 -0.26808 0 2.3386 -0.36749 -2.9064
VAL_59 -7.49988 1.11512 1.9605 -0.30935 0.25334 0.05348 2.20476 -2.28451 -0.0416 -0.18436 -1.72965 -0.10443 0 0 0 0 0 0 -0.03916 0.14997 -0.0263 0 -0.39179 0 2.085 -0.2338 -5.02267
GLN_60 -5.24929 0.70113 4.65405 -0.2522 0.03368 0.181 2.05596 -2.23552 -0.09035 -0.56107 -1.60563 -0.33182 0 0 0 0 0 0 0.21279 0 0 2.62455 0.08432 0 -1.0644 0.03019 -0.81262
GLU_61 -5.64558 0.31221 4.77779 -0.21698 0.02872 0.26799 1.99389 -2.34821 -0.06007 -0.56826 -1.82169 -0.47234 0 0 0 0 0 0 -0.00129 0.08625 0 2.83671 -0.25991 0 -2.5358 -0.23045 -3.85702
ALA_62 -7.20133 1.45923 2.61979 -0.02258 0 0 2.78264 -2.49954 -0.01966 -0.21675 -2.28618 -0.28684 0 0 0 0 0 0 -0.03335 0 0 0 -0.25322 0 2.3386 -0.55146 -4.17065
LEU_63 -6.35636 0.64344 3.70454 -0.49803 0.4433 0.07339 2.01017 -2.20008 -0.06682 -0.229 -2.3064 0.1449 0 0 0 0 0 0 0.19531 0.20139 0.35002 0 -0.25748 0 0.72952 -0.3929 -3.81109
GLN_64 -4.31444 0.1869 4.35857 -0.2529 0.03609 0.18419 1.80175 -1.95867 -0.07694 -0.44122 -1.41346 -0.32889 0 0 0 0 0 0 0.16294 0 0 2.56674 0.14143 0 -1.0644 -0.05894 -0.47125
LEU_65 -7.90683 0.66587 1.61242 -0.72027 0.5441 0.20772 1.79102 -2.00704 -0.03758 -0.30139 -1.8027 0.05828 0 0 0 0 0 0 0.25911 0.08625 0.88866 0 -0.26585 0 0.72952 -0.06642 -6.26514
LYS_66 -8.21797 1.00909 6.22693 -0.4978 0.12025 0.36979 3.0066 -2.96935 -0.10069 -0.29839 -3.17635 0.34186 0 0 0 0 0 0 -0.00829 0.36668 1.71699 0 0.00763 0 -1.6738 -0.00364 -3.78045
THR_67 -2.98033 0.09827 3.29678 -0.20634 0.1675 0.06409 1.05765 -1.50487 -0.05878 -0.2735 -1.02458 -0.20506 0 0 0 0 0 0 -0.02576 0 -0.00814 0 -0.02058 2.44587 -1.425 0.15842 -0.44436
LYS_68 -3.3342 0.13183 2.73108 -0.30519 0.0271 0.11766 1.01264 -1.27015 -0.0043 -0.04467 -0.33267 0.11806 0 0 0 0 0 0 -0.01908 0.01668 1.0204 0 -0.01619 0 -1.6738 -0.18866 -2.01347
LEU_69 -5.93908 0.76598 0.12467 -0.52188 0.50814 0.08516 0.83867 -1.19472 -0.04142 -0.11008 -0.44839 0.12755 0 0 0 0 0 0 -0.01981 0 0.06953 0 -0.26671 0 0.72952 -0.32921 -5.62208
GLY_70 -1.90048 0.08676 1.81606 -5e-05 0 0 1.00665 -0.95977 -0.0245 -0.12572 -0.61013 -0.32048 0 0 0 0 0 0 0.2279 0 0 0 -1.19571 0 1.2108 0.02417 -0.76452
VAL_71 -5.61752 1.25162 1.13828 -0.29635 0.20713 0.04012 1.3034 -1.45611 -0.07523 -0.29862 -1.29699 0.08228 0 0 0 0 0 0 0.11062 7e-05 0.00058 0 -0.17446 0 2.085 0.58035 -2.41583
SER_72 -4.19361 0.28614 3.7848 -0.02791 0 0.07148 2.16986 -1.8807 -0.09072 -0.27033 -1.57222 -0.45109 0 0 0 -0.62338 0 0 -0.02255 0.01305 0.09335 0 -0.41823 0.61002 -1.1772 0.1553 -3.54394
LEU_73 -7.02626 0.54687 1.77099 -0.69342 0.53153 0.17433 1.47699 -1.8286 -0.0384 -0.15831 -0.9789 0.05525 0 0 0 0 0 0 -0.0342 0.13975 1.03528 0 -0.28753 0 0.72952 -0.47981 -5.06493
GLU_74 -6.57637 0.51382 4.86294 -0.4586 0.20252 1.22996 2.44973 -2.44389 -0.10242 -0.37778 -2.87634 -2.36779 0 0 0 0 -0.74925 0 0.09806 4e-05 0 3.88001 -0.2602 0 -2.5358 -0.4767 -5.98806
ALA_75 -6.32503 0.60345 2.76517 -0.02043 0 0 2.08991 -2.31154 -0.10329 -0.37714 -0.9616 -0.26097 0 0 0 -0.62338 0 0 -0.01046 0 0 0 0.05508 0 2.3386 -0.22007 -3.3617
ALA_76 -6.72837 0.65292 2.17935 -0.02119 0 0 2.20251 -2.2205 -0.03679 -0.1866 -1.5322 -0.29486 0 0 0 0 0 0 0.00399 0 0 0 -0.15188 0 2.3386 -0.05049 -3.8455
LEU_77 -9.3602 1.31117 2.16295 -0.48366 0.28589 0.07182 2.0836 -2.47183 -0.04922 -0.26319 -1.27841 0.12423 0 0 0 0 0 0 -0.01706 0.66644 0.49256 0 -0.2363 0 0.72952 -0.22406 -6.45576
ALA_78 -6.05698 0.47215 3.11442 -0.02293 0 0 2.14139 -2.36171 -0.04393 -0.2381 -2.23225 -0.31637 0 0 0 0 0 0 -0.042 0 0 0 -0.29666 0 2.3386 -0.40721 -3.95159
ILE_79 -8.82247 1.10291 1.3975 -0.50861 0.56574 0.07161 2.18112 -2.27896 -0.03668 -0.1493 -1.75276 0.04577 0 0 0 0 0 0 -0.04673 0.03469 0.09269 0 -0.45845 0 1.0317 -0.32187 -7.8521
LEU_80 -7.55059 0.60628 2.13521 -0.49896 0.3987 0.07238 1.83365 -2.201 -0.00984 -0.07327 -1.7567 0.14731 0 0 0 0 0 0 0.11213 0.12746 0.3145 0 -0.26224 0 0.72952 -0.14868 -6.02415
SER_81 -6.61325 0.4037 6.25495 -0.02431 0 0.02486 3.45578 -3.03274 -0.13855 -0.73047 -4.15729 -0.29511 0 0 0 0 -0.41104 0 0.06743 0.00307 0.44386 0 0.31661 0.60012 -1.1772 -0.09484 -5.10444
ALA_82 -6.04194 0.46943 2.67588 -0.0221 0 0 2.09301 -2.18917 -0.02249 -0.26647 -2.0977 -0.28672 0 0 0 0 0 0 0.04324 0 0 0 -0.18269 0 2.3386 -0.09555 -3.58468
ALA_83 -5.90545 0.30848 2.79138 -0.0207 0 0 2.1714 -2.32891 -0.04307 -0.11651 -2.49587 -0.26826 0 0 0 0 0 0 -0.02229 0 0 0 -0.06837 0 2.3386 -0.18147 -3.84104
ALA_84 -3.37894 0.15924 2.00313 -0.02279 0 0 1.15432 -1.42809 -0.00536 -0.06961 -0.512 -0.28842 0 0 0 0 0 0 -0.04441 0 0 0 -0.21915 0 2.3386 -0.23934 -0.55283
GLN_85 -5.59125 0.55246 4.57282 -0.6421 0.06898 0.64836 2.03977 -2.22915 -0.0892 -0.24368 -2.31595 -0.28836 0 0 0 -0.91294 0 0 0.51748 0.10273 0 2.42504 -0.14908 0 -1.0644 -0.2902 -2.88868
LEU_86 -5.90266 0.63345 1.14731 -0.49233 0.41576 0.07479 1.0434 -1.5349 -0.00776 -0.08889 -0.41368 0.10382 0 0 0 0 0 0 -0.05168 0.39886 0.17448 0 -0.30622 0 0.72952 -0.22974 -4.30648
GLY_87 -1.62466 0.12347 1.74676 -6e-05 0 0 0.72886 -0.85902 -0.0215 -0.16736 -0.45724 -0.31657 0 0 0 0 0 0 -0.04015 0 0 0 -1.50216 0 1.2108 0.1165 -1.06234
THR_88 -4.44539 0.46054 2.22412 -0.19947 0.15294 0.06235 1.62613 -1.571 -0.07221 -0.53344 -1.0408 -0.82986 0 0 0 -0.32476 0 0 0.01638 0 0.87165 0 -0.78943 2.30378 -1.425 0.4156 -3.09786
THR_89 -3.97043 0.37495 3.76634 -0.11221 0.05583 0.0779 2.0396 -1.88009 -0.10147 -0.49306 -1.80123 -0.50069 0 0 0 -1.04149 0 0 -0.01567 0 0.01327 0 -0.35682 2.60012 -1.425 -0.09898 -2.86911
VAL_90 -5.35805 0.655 1.59699 -0.30248 0.22393 0.05146 1.50185 -1.68131 -0.08105 -0.30036 -1.08344 -0.05023 0 0 0 0 0 0 -0.06844 0.00462 -0.02116 0 -0.32206 0 2.085 -0.30859 -3.45831
GLU_91 -4.13763 0.19479 4.1588 -0.46338 0.24535 1.24981 1.41099 -1.93818 -0.07331 -0.29376 -1.70159 -2.46099 0 0 0 0 0 0 0.2711 0.02124 0 3.80802 -0.25632 0 -2.5358 -0.35306 -2.85391
GLU_92 -6.12961 0.24991 6.32029 -0.67627 0.22554 1.13838 2.8541 -2.63317 -0.04164 -0.26005 -2.68569 -0.45105 0 0 0 -0.71673 -0.85619 0 0.23246 0.01066 0 3.23523 -0.26672 0 -2.5358 -0.53962 -3.52596
ALA_93 -5.81026 0.28901 2.14966 -0.0221 0 0 2.17323 -2.09809 -0.06429 -0.28511 -1.66436 -0.3051 0 0 0 0 0 0 0.0537 0 0 0 -0.3041 0 2.3386 -0.53615 -4.08538
VAL_94 -7.67126 1.38305 2.13772 -0.29656 0.20911 0.04759 2.33012 -2.35981 -0.05698 -0.21659 -2.0666 0.05734 0 0 0 0 0 0 -0.05692 0.22542 0.00671 0 -0.37875 0 2.085 -0.19194 -4.81333
ASN_95 -5.11978 0.12273 4.81324 -0.17839 0.03564 0.25847 1.97993 -2.35421 -0.03046 -0.15534 -1.59383 -0.23782 0 0 0 0 0 0 0.03338 0 0 1.22159 0.54287 0 -0.87355 0.29463 -1.24091
ARG_96 -7.45161 0.48897 5.52623 -0.44842 0.0637 0.2062 2.65054 -2.70288 -0.01244 -0.05541 -2.76197 0.53466 0 0 0 0 -0.85619 0 -0.02187 0.40647 1.54914 0 -0.07905 0 -1.281 0.03987 -4.20505
ALA_97 -6.36574 0.56173 2.44357 -0.02175 0 0 2.34565 -2.22979 -0.00682 -0.06764 -2.16261 -0.30718 0 0 0 0 0 0 0.04629 0 0 0 -0.21989 0 2.3386 -0.36856 -4.01414
LEU_98 -6.41515 0.64612 3.05541 -0.51342 0.43089 0.08122 1.8168 -2.0842 -0.06917 -0.24899 -1.42827 0.1555 0 0 0 0 0 0 0.83388 0.05895 0.24137 0 -0.28502 0 0.72952 -0.3509 -3.34548
ASN_99 -3.93617 0.10246 4.24604 -0.17682 0.03602 0.2563 1.93811 -1.9849 -0.02607 -0.12936 -1.51878 -0.24157 0 0 0 0 0 0 0.18934 0 0 1.12715 0.48307 0 -0.87355 -0.04857 -0.5573
LEU_100 -8.19772 0.95542 2.3754 -0.50185 0.5519 0.0719 2.38322 -2.31823 -0.06404 -0.39202 -1.91743 0.1525 0 0 0 0 0 0 0.01862 0.01686 0.28168 0 -0.27182 0 0.72952 -0.03007 -6.15616
LYS_101 -6.96394 0.87356 4.97273 -0.45969 0.0958 0.27346 2.94418 -2.54811 -0.05805 -0.15755 -2.67004 0.44228 0 0 0 0 0 0 0.17013 0.59675 1.71929 0 0.06739 0 -1.6738 0.22913 -2.14649
THR_102 -2.8614 0.09266 2.98505 -0.12068 0.06158 0.05913 0.96995 -1.45359 -0.09602 -0.31003 -0.11957 -0.8036 0 0 0 0 0 0 0.39842 0.01985 0.05149 0 -0.08559 2.31465 -1.425 0.2443 -0.0784
LYS_103 -3.4239 0.15733 2.72727 -0.43283 0.07049 0.20791 1.13377 -1.28235 -0.03141 -0.09483 -0.2294 0.00551 0 0 0 0 0 0 -0.01311 0.0084 1.44345 0 -0.08157 0 -1.6738 -0.19532 -1.70437
LEU_104 -5.56936 0.43953 0.43375 -0.51939 0.4438 0.08704 1.10313 -1.16543 -0.01177 -0.0608 -0.91956 0.10161 0 0 0 0 0 0 0.15105 0.08345 0.05348 0 -0.22289 0 0.72952 -0.14476 -4.9876
GLY_105 -1.77505 0.09266 1.6689 -5e-05 0 0 0.88498 -0.89543 -0.02042 -0.08714 -0.40123 -0.30004 0 0 0 0 0 0 0.28779 0 0 0 -1.28757 0 1.2108 0.12037 -0.50142
VAL_106 -5.56659 0.7081 1.29831 -0.30821 0.22776 0.04681 1.32038 -1.51699 -0.06228 -0.38266 -0.76937 -0.13015 0 0 0 0 0 0 -0.03733 0.03996 0.00215 0 -0.50262 0 2.085 0.06052 -3.48721
ASP_107 -4.41855 0.16245 5.12448 -0.25077 0.10792 0.83491 2.36035 -2.25729 -0.03346 -0.25001 -4.82271 -0.50061 0 0 0 -0.54325 -0.50845 0 0.27262 0.295 0 1.39904 -0.51399 0 -2.2837 -0.24245 -6.06848
LEU_108 -6.87803 0.8711 0.66314 -0.74814 1.30664 0.12511 1.28884 -1.56498 -0.01554 -0.07089 -0.60392 0.20024 0 0 0 0 0 0 0.03554 0.02452 3.10039 0 -0.28807 0 0.72952 -0.2623 -2.08682
LEU_109 -7.23 0.93235 2.17571 -0.71611 0.53602 0.19223 1.12705 -2.05503 -0.03907 -0.12512 -1.07082 0.0906 0 0 0 0 0 0 0.48235 0.01864 0.65245 0 -0.23107 0 0.72952 -0.1894 -4.7197
THR_110 -6.37049 0.74984 3.93782 -0.20691 0.17815 0.06459 2.54319 -2.37189 -0.05723 -0.14515 -3.41788 -0.07875 0 0 0 -0.54325 -0.50845 0 0.11138 0.15142 -0.00652 0 -0.01732 2.28579 -1.425 -0.01716 -5.1438
ALA_111 -6.02804 0.74013 1.97438 -0.02193 0 0 2.13095 -2.07464 -0.05706 -0.23203 -1.51855 -0.30545 0 0 0 0 0 0 0.07497 0 0 0 -0.21143 0 2.3386 -0.13561 -3.32571
ALA_112 -6.00604 0.5849 2.62665 -0.02332 0 0 2.2275 -2.21656 -0.01178 -0.11749 -2.16495 -0.30428 0 0 0 0 0 0 0.49522 0 0 0 -0.2904 0 2.3386 -0.45057 -3.31251
LEU_113 -9.08642 0.909 2.35302 -0.71841 0.57483 0.19411 2.50134 -2.43386 -0.01802 -0.07515 -2.8768 0.08322 0 0 0 0 0 0 0.43663 0.01398 0.9091 0 -0.26547 0 0.72952 -0.42449 -7.19388
ALA_114 -5.57051 0.53622 2.44719 -0.02175 0 0 1.85935 -2.07675 -0.06035 -0.17205 -1.21119 -0.28204 0 0 0 0 0 0 0.03102 0 0 0 -0.24778 0 2.3386 -0.37383 -2.80388
LEU_115 -8.91191 1.29106 1.51489 -0.50949 0.56778 0.07288 2.19857 -2.28664 -0.07823 -0.18886 -1.08284 0.16906 0 0 0 0 0 0 0.06442 0.01053 0.3516 0 -0.25928 0 0.72952 -0.33859 -6.68553
LEU_116 -8.00402 0.72501 3.71827 -0.69992 0.41109 0.17512 1.9209 -2.52927 -0.07871 -0.26664 -1.87321 0.08439 0 0 0 0 0 0 0.01659 0.10384 0.67583 0 -0.23784 0 0.72952 -0.19446 -5.32355
THR_117 -8.29401 0.97428 4.60134 -0.206 0.1615 0.06363 3.56928 -2.93876 -0.01893 -0.38931 -3.45762 -0.08178 0 0 0 0 0 0 0.17734 0.00043 0.01877 0 0.06109 2.29209 -1.425 0.02384 -4.86781
ALA_118 -5.88447 0.41622 3.08154 -0.0212 0 0 2.23283 -2.40164 -0.04578 -0.1613 -2.04037 -0.28974 0 0 0 0 0 0 0.13071 0 0 0 -0.26009 0 2.3386 -0.04002 -2.94472
ALA_119 -4.27211 0.4135 1.76675 -0.02258 0 0 1.09405 -1.51929 -0.01536 -0.06322 -0.36924 -0.28049 0 0 0 0 0 0 -0.0525 0 0 0 -0.24997 0 2.3386 -0.40111 -1.63297
LYS_120 -5.10923 0.16064 3.86611 -0.5458 0.39677 0.29364 1.60659 -1.87237 -0.14379 -0.34229 -1.40687 0.18128 0 0 0 0 0 0 0.021 0.13075 1.52771 0 -0.16376 0 -1.6738 -0.34056 -3.41398
LEU_121 -6.43568 0.97264 0.98258 -0.74893 0.99164 0.13158 1.25596 -1.55893 -0.01085 -0.11711 -1.02243 0.25073 0 0 0 0 0 0 -0.04818 0.24516 3.22309 0 -0.27502 0 0.72952 -0.19428 -1.62852
GLY_122 -1.59082 0.03794 1.73423 -5e-05 0 0 0.7913 -0.87529 -0.00842 -0.14975 -0.76839 -0.32919 0 0 0 0 0 0 -0.01697 0 0 0 -1.40921 0 1.2108 -0.05078 -1.4246
THR_123 -4.47076 0.34234 3.71822 -0.10731 0.0803 0.07166 1.76012 -1.88175 -0.09542 -0.63275 -1.92277 -0.40119 0 0 0 0 0 0 0.03899 0.06446 0.0663 0 -0.76814 2.28501 -1.425 0.01532 -3.26235
THR_124 -4.93248 0.23171 5.63347 -0.11285 0.07039 0.07704 3.24957 -2.52205 -0.07229 -0.33902 -3.03303 -0.5427 0 0 0 -1.83262 0 0 -0.02347 0.11225 0.01512 0 -0.47602 2.28453 -1.425 -0.28939 -3.92685
VAL_125 -5.64908 0.78003 1.51917 -0.30538 0.22134 0.05219 1.45152 -1.67505 -0.08073 -0.29495 -0.86152 -0.05548 0 0 0 0 0 0 -0.06919 0.00461 -0.02698 0 -0.30215 0 2.085 -0.31031 -3.51697
GLU_126 -4.46995 0.42871 4.5989 -0.46671 0.2668 1.26324 1.52005 -2.07009 -0.09481 -0.40451 -1.83208 -2.42083 0 0 0 0 0 0 0.04931 0.04843 0 3.92404 -0.27995 0 -2.5358 -0.37457 -2.84981
GLU_127 -6.31037 0.44014 7.00624 -0.20836 0.02642 0.25942 3.19001 -2.94023 -0.11247 -0.78095 -2.43801 -0.4307 0 0 0 -1.83262 0 0 -0.01468 0.14453 0 3.42928 -0.22836 0 -2.5358 -0.51983 -3.85633
ALA_128 -5.61142 0.15022 2.80969 -0.02074 0 0 2.21665 -2.22658 -0.08745 -0.44488 -1.51645 -0.28238 0 0 0 0 0 0 -0.02099 0 0 0 -0.21024 0 2.3386 -0.38914 -3.29512
VAL_129 -6.76262 0.93886 1.88294 -0.30663 0.24317 0.05233 2.07595 -2.08285 -0.04976 -0.17242 -1.73919 -0.03426 0 0 0 0 0 0 0.00171 0.0792 -0.01775 0 -0.38599 0 2.085 -0.16852 -4.36084
GLN_130 -5.40583 0.49314 4.69603 -0.25889 0.03721 0.19072 2.03357 -2.26038 -0.08289 -0.55898 -1.66168 -0.32459 0 0 0 0 0 0 0.10582 0 0 2.47922 -0.08872 0 -1.0644 -0.11453 -1.7852
GLU_131 -5.88108 0.30125 4.94586 -0.20736 0.02619 0.25002 2.20454 -2.43955 -0.08449 -0.57604 -1.84095 -0.43716 0 0 0 0 0 0 0.19079 0.08625 0 3.2206 -0.23114 0 -2.5358 -0.31264 -3.3207
ALA_132 -6.89084 0.96892 2.46678 -0.02215 0 0 2.32882 -2.3468 -0.01894 -0.21393 -2.0573 -0.29194 0 0 0 0 0 0 0.32359 0 0 0 -0.19603 0 2.3386 -0.37416 -3.98537
LEU_133 -5.98056 0.3085 3.19412 -0.51464 0.36461 0.08376 1.91778 -2.01522 -0.05888 -0.14887 -2.15133 0.1577 0 0 0 0 0 0 0.74885 0.08014 0.14062 0 -0.30899 0 0.72952 -0.3836 -3.83648
GLN_134 -4.77332 0.1825 4.69384 -0.25295 0.03654 0.18487 1.9945 -2.11031 -0.08082 -0.50608 -1.8911 -0.34742 0 0 0 0 0 0 0.192 0 0 2.50147 0.06708 0 -1.0644 -0.20566 -1.37926
LEU_135 -8.26423 0.78939 2.2324 -0.48821 0.40603 0.07065 2.2608 -2.29173 -0.04828 -0.33905 -2.17997 0.13582 0 0 0 0 0 0 0.02861 0.44044 0.52098 0 -0.23185 0 0.72952 -0.07173 -6.30042
LYS_136 -7.67052 0.73176 5.70932 -0.48278 0.09079 0.3368 2.66333 -2.75208 -0.05939 -0.18464 -2.46491 0.38807 0 0 0 0 0 0 -0.01334 0.23429 1.69562 0 0.04687 0 -1.6738 0.12372 -3.28089
THR_137 -3.13238 0.09675 3.38327 -0.20673 0.17267 0.06398 1.15909 -1.53892 -0.0503 -0.21115 -0.98528 -0.19073 0 0 0 0 0 0 -0.02447 0 -0.00692 0 -0.02763 2.44587 -1.425 0.2832 -0.19465
LYS_138 -3.42633 0.11229 2.66519 -0.30688 0.02807 0.12035 1.10096 -1.31575 -0.00058 -0.00726 -0.62145 0.08763 0 0 0 0 0 0 -0.03035 0.01499 0.97136 0 -0.06807 0 -1.6738 -0.08698 -2.4366
LEU_139 -5.21958 0.88087 0.71536 -0.77498 0.98055 0.14257 1.0722 -1.25437 -0.01752 -0.10973 -1.07876 0.24056 0 0 0 0 0 0 0.2219 0.12166 3.22085 0 -0.27529 0 0.72952 -0.29154 -0.69573
GLY_140 -1.75937 0.09176 1.67057 -5e-05 0 0 0.76159 -0.89638 -0.0293 -0.20254 -0.47589 -0.29903 0 0 0 0 0 0 0.54778 0 0 0 -1.34977 0 1.2108 0.05283 -0.67701
VAL_141 -5.78989 1.17046 2.13465 -0.29961 0.20078 0.04284 1.2489 -1.66151 -0.03831 -0.22722 -1.66442 -0.06551 0 0 0 0 0 0 0.10637 0.02311 -0.00169 0 -0.433 0 2.085 0.23059 -2.93844
SER_142 -4.62254 0.20044 5.14498 -0.0351 0 0.06876 2.89164 -2.19047 -0.04401 -0.2361 -2.86209 -0.25403 0 0 0 -1.09724 -0.76584 0 -0.03367 0.00099 0.067 0 -0.47698 1.73501 -1.1772 -0.19766 -3.88412
LEU_143 -6.73363 0.37666 1.06137 -0.71338 0.65887 0.19458 1.31925 -1.58822 -0.00908 -0.09575 -0.74244 0.03372 0 0 0 0 0 0 -0.00203 0.01257 1.32443 0 -0.31158 0 0.72952 -0.46254 -4.94765
ILE_144 -8.01117 1.0474 1.85145 -0.70208 1.3949 0.10913 2.17709 -2.11148 -0.02813 -0.05672 -1.50376 0.33728 0 0 0 0 0 0 0.02547 0.2365 1.62571 0 -0.3912 0 1.0317 -0.16063 -3.12854
GLU_145 -7.41894 0.91689 6.25608 -0.20985 0.02365 0.27777 2.9959 -2.86533 -0.04698 -0.19041 -3.92487 -0.43428 0 0 0 -1.09724 -0.76584 0 0.07417 0.30259 0 4.69668 -0.19636 0 -2.5358 -0.19299 -4.33517
ALA_146 -6.69631 0.56368 2.34483 -0.02164 0 0 2.25493 -2.23623 -0.05122 -0.23318 -1.38243 -0.27235 0 0 0 0 0 0 0.31593 0 0 0 -0.08409 0 2.3386 -0.3218 -3.48128
LEU_147 -9.98096 0.94881 2.28482 -0.49553 0.33023 0.07695 2.47334 -2.59762 -0.00414 -0.04912 -1.90394 0.11524 0 0 0 0 0 0 0.47538 0.38715 0.21877 0 -0.29119 0 0.72952 -0.2469 -7.52918
HIS_D:MP-NE2-connect_148 -9.07925 0.87145 5.177 -0.41346 0.00666 0.35649 2.95516 -3.1301 -0.02866 -0.1402 -3.56798 -0.22751 0 0 0 0 0 0 1.16655 0.35405 0 2.54386 0.11648 0 0.13443 -0.31037 -3.21541
ILE_149 -7.36605 0.29398 2.0058 -0.51915 0.66509 0.07559 2.09906 -2.09297 -0.04127 -0.11278 -1.69272 0.04051 0 0 0 0 0 0 0.41601 0.03528 0.10174 0 -0.34827 0 1.0317 -0.16775 -5.5762
LEU_150 -8.86012 0.93787 1.52141 -0.4919 0.37686 0.07062 2.09967 -2.25736 -0.05413 -0.14288 -1.56005 0.16043 0 0 0 0 0 0 0.09144 0.25076 0.75983 0 -0.20058 0 0.72952 -0.01779 -6.5864
LEU_151 -7.37389 0.78771 2.93254 -0.50991 0.40537 0.07958 2.35403 -2.32193 -0.01596 -0.09444 -1.84276 0.16501 0 0 0 0 0 0 0.02749 0.21252 0.29829 0 -0.26575 0 0.72952 -0.15456 -4.58713
THR_152 -7.53699 0.72166 4.08384 -0.20567 0.15725 0.06385 3.08518 -2.703 -0.00846 -0.16376 -2.83812 -0.15151 0 0 0 0 0 0 0.08337 0.00296 0.00454 0 0.00385 2.35059 -1.425 -0.1022 -4.57762
ALA_153 -6.24595 0.33608 3.12623 -0.02137 0 0 2.21423 -2.46102 -0.03635 -0.0912 -2.30998 -0.28102 0 0 0 0 0 0 -0.042 0 0 0 -0.22268 0 2.3386 -0.15652 -3.85294
ALA_154 -3.96268 0.2502 2.06369 -0.02095 0 0 1.409 -1.62625 -0.02684 -0.07959 -0.53183 -0.28535 0 0 0 0 0 0 0.07022 0 0 0 -0.08887 0 2.3386 -0.28667 -0.7773
VAL_155 -5.76695 1.051 1.89039 -0.31544 0.2906 0.05484 1.38228 -1.78488 -0.01915 -0.06825 -0.67162 -0.10545 0 0 0 0 0 0 0.03542 0.18132 -0.02152 0 -0.30339 0 2.085 -0.15059 -2.23638
LEU_156 -6.39051 0.6608 1.35616 -0.51745 0.46274 0.08194 1.09259 -1.61209 -0.00487 -0.06521 -0.53077 0.14268 0 0 0 0 0 0 0.01417 0.00852 0.10521 0 -0.30514 0 0.72952 -0.24363 -5.01532
GLY_157 -1.71804 0.09706 1.92043 -5e-05 0 0 1.03234 -0.93603 -0.0058 -0.05921 -0.90227 -0.34452 0 0 0 0 0 0 -0.05789 0 0 0 -1.36735 0 1.2108 -0.14103 -1.27157
THR_158 -4.49945 0.90134 1.99156 -0.18271 0.15232 0.05582 1.43389 -1.46917 -0.04519 -0.32789 -1.20471 -0.74373 0 0 0 -0.33401 0 0 -0.06854 0 0.21706 0 -0.67412 2.30378 -1.425 0.48383 -3.43492
THR_159 -4.32498 0.58423 3.88948 -0.11136 0.07049 0.07672 2.37445 -1.9765 -0.07413 -0.29438 -2.33639 -0.59658 0 0 0 -0.9737 0 0 -0.02791 0.02388 0.00551 0 -0.49617 2.29984 -1.425 0.32663 -2.98585
VAL_160 -5.9877 0.99811 1.25876 -0.27734 0.21899 0.03482 1.33326 -1.69397 -0.04813 -0.13759 -0.87812 0.37359 0 0 0 0 0 0 0.11202 0.08625 0.98847 0 0.06244 0 2.085 -0.19612 -1.66726
GLU_161 -3.94585 0.30949 4.01655 -0.46263 0.23206 1.24649 1.38497 -1.86354 -0.07739 -0.2982 -1.78545 -2.37268 0 0 0 0 0 0 0.33007 0.0043 0 3.86906 -0.27273 0 -2.5358 -0.38678 -2.60806
GLU_162 -6.44172 0.35173 6.32976 -0.64334 0.24903 1.07513 2.88028 -2.63808 -0.06958 -0.35198 -3.05939 -0.53366 0 0 0 -0.63969 -0.84738 0 0.20782 0.01354 0 3.21262 -0.27452 0 -2.5358 -0.47943 -4.19466
ALA_163 -5.52497 0.12275 1.92665 -0.02092 0 0 1.97357 -1.96329 -0.0382 -0.22047 -1.45045 -0.28272 0 0 0 0 0 0 0.27997 0 0 0 -0.21727 0 2.3386 -0.34073 -3.41747
VAL_164 -6.56574 0.55923 2.07967 -0.31014 0.26602 0.05353 2.12684 -2.11806 -0.03462 -0.13952 -1.71949 -0.07703 0 0 0 0 0 0 0.10057 0.11406 -0.01797 0 -0.39514 0 2.085 -0.16427 -4.15707
TYR_165 -4.81499 0.24645 3.96714 -0.9327 0.04982 0.30559 1.80247 -1.9412 -0.03043 -0.07435 -1.50532 -0.21587 0 0 0 0 0 0 0.15106 0 0 1.48876 -0.41467 0 0.96414 0.08318 -0.87091
ARG_166 -7.39362 0.53148 5.19415 -0.45046 0.06726 0.20788 2.39446 -2.55688 -0.0191 -0.09044 -2.97061 0.53206 0 0 0 0 -0.84738 0 0.05545 0.52002 1.49167 0 -0.128 0 -1.281 -0.14425 -4.88733
ALA_167 -6.38854 0.59204 2.53354 -0.02159 0 0 2.47693 -2.30142 -0.01117 -0.10027 -2.19392 -0.30459 0 0 0 0 0 0 0.19039 0 0 0 -0.23827 0 2.3386 -0.45704 -3.8853
LEU_168 -6.14426 0.69863 3.51926 -0.50027 0.3036 0.07996 1.97761 -2.13414 -0.021 -0.07494 -2.23366 0.13865 0 0 0 0 0 0 0.58005 0.61781 0.31512 0 -0.26463 0 0.72952 -0.38144 -2.79414
LYS_169 -4.22225 0.09072 4.01744 -0.43234 0.10092 0.20083 1.75744 -1.89056 -0.08259 -0.18609 -2.6752 0.02796 0 0 0 0 0 0 -0.01648 0.18299 0.96459 0 0.02646 0 -1.6738 -0.14158 -3.95152
LEU_170 -7.8642 0.58463 2.23525 -0.75484 0.86166 0.13304 1.87221 -2.04275 -0.08212 -0.41871 -1.36626 0.23133 0 0 0 0 0 0 0.51829 0.20081 2.97119 0 -0.28375 0 0.72952 -0.09448 -2.56919
LYS_171 -6.83171 0.81529 5.66679 -0.66068 0.19716 0.37794 3.02728 -2.72332 -0.10697 -0.41817 -2.68615 0.09896 0 0 0 0 0 0 -0.00366 1.15884 3.37699 0 0.07122 0 -1.6738 0.027 -0.28699
THR_172 -3.12332 0.15491 3.61672 -0.20448 0.14831 0.06338 0.98247 -1.60536 -0.06556 -0.28687 -0.96904 -0.13791 0 0 0 0 0 0 -0.02491 0.0002 -0.00101 0 -0.01065 2.29087 -1.425 0.14986 -0.44739
LYS_173 -3.92934 0.0977 2.85874 -0.43316 0.09462 0.1987 0.99389 -1.35963 -0.01016 -0.05163 -0.06793 0.06558 0 0 0 0 0 0 0.33369 0.01907 1.08406 0 0.06784 0 -1.6738 -0.02781 -1.73957
LEU_174 -5.51644 0.50545 0.44363 -0.52449 0.55112 0.08759 0.86964 -1.12479 -0.01894 -0.09475 -0.54469 0.10482 0 0 0 0 0 0 0.04897 0.03233 0.05216 0 -0.24476 0 0.72952 -0.09494 -4.73856
GLY_175 -1.87763 0.1063 1.77067 -5e-05 0 0 0.98467 -0.94415 -0.02361 -0.20488 -0.4816 -0.30483 0 0 0 0 0 0 -0.00379 0 0 0 -1.28974 0 1.2108 0.24481 -0.81303
VAL_176 -5.84297 0.6548 1.65631 -0.31283 0.23057 0.04892 1.36047 -1.60871 -0.0566 -0.37473 -0.79464 -0.13752 0 0 0 0 0 0 -0.03474 0.02455 0.00709 0 -0.47972 0 2.085 0.15284 -3.4219
SER_177 -4.38189 0.14512 4.65631 -0.03656 0 0.07062 3.07594 -2.11691 -0.02753 -0.18232 -2.85569 -0.17744 0 0 0 -1.53973 -0.598 0 -0.02011 0.03797 0.08936 0 -0.42055 1.75594 -1.1772 -0.41506 -4.11774
LEU_178 -5.44982 0.60654 0.6713 -0.50867 0.58278 0.07667 1.43898 -1.41142 -2e-05 -9e-05 -0.68361 0.14796 0 0 0 0 0 0 0.12419 0.04668 0.15283 0 -0.30602 0 0.72952 -0.47919 -4.26138
LEU_179 -7.21686 1.36889 1.12775 -0.72609 0.57606 0.21189 1.45655 -1.7209 -0.02443 -0.06087 -0.59774 0.06309 0 0 0 0 0 0 0.74646 0.1255 0.62322 0 -0.22974 0 0.72952 -0.25958 -3.80728
GLN_180 -7.09675 0.26684 5.9873 -0.26284 0.03957 0.22042 3.79559 -2.95192 -0.04978 -0.21732 -4.03113 -0.3609 0 0 0 -1.53973 -1.62676 0 0.20815 0.50397 0 2.84057 -0.01096 0 -1.0644 -0.13215 -5.48223
ALA_181 -6.42922 0.61164 2.73407 -0.02236 0 0 2.28333 -2.29974 -0.04363 -0.23804 -1.80127 -0.29619 0 0 0 0 0 0 0.05262 0 0 0 -0.18075 0 2.3386 -0.29893 -3.5899
ALA_182 -5.78356 0.70019 3.35406 -0.02139 0 0 2.70416 -2.35601 -0.01573 -0.11604 -2.10259 -0.28578 0 0 0 0 0 0 0.48041 0 0 0 -0.18209 0 2.3386 -0.37991 -1.66568
ALA_183 -5.84113 0.58556 2.07495 -0.02347 0 0 2.0832 -2.01066 -0.03158 -0.07724 -1.69297 -0.29627 0 0 0 0 0 0 0.60759 0 0 0 -0.37537 0 2.3386 -0.46535 -3.12415
ILE_184 -8.31404 1.23707 1.71396 -0.51696 0.66418 0.07438 2.26141 -2.14225 -0.04909 -0.11179 -1.40681 0.04161 0 0 0 0 0 0 0.1548 0.01702 0.09982 0 -0.37242 0 1.0317 -0.35361 -5.97104
LEU_185 -8.42772 0.94566 1.53835 -0.50629 0.49666 0.06964 1.89047 -2.12705 -0.05215 -0.13861 -1.40775 0.19044 0 0 0 0 0 0 0.52112 0.42462 0.25586 0 -0.27584 0 0.72952 -0.19674 -6.0698
ILE_186 -9.50467 0.95094 3.12906 -0.50965 0.5831 0.07183 2.68939 -2.71858 -0.05285 -0.29847 -2.31913 0.07982 0 0 0 0 0 0 0.07121 0.11125 0.09498 0 -0.49013 0 1.0317 -0.12731 -7.20749
LEU_187 -10.5954 2.07776 2.42506 -0.71518 0.37678 0.19087 2.66591 -2.68041 -0.02023 -0.26495 -2.11868 0.09161 0 0 0 0 0 0 0.13921 0.1558 0.30435 0 -0.14303 0 0.72952 0.1722 -7.20878
ALA_188 -6.53697 0.80849 3.23268 -0.02168 0 0 2.28777 -2.59207 -0.03628 -0.0757 -2.38223 -0.27214 0 0 0 0 0 0 -0.02349 0 0 0 -0.20239 0 2.3386 -0.00522 -3.48063
ALA_189 -3.74499 0.3801 2.09218 -0.02144 0 0 1.31555 -1.51988 -0.01159 -0.02938 -0.4163 -0.30013 0 0 0 0 0 0 -0.0506 0 0 0 -0.19007 0 2.3386 -0.35174 -0.50969
ARG_190 -7.40047 0.71312 5.89886 -0.74855 0.5944 0.38664 2.89185 -2.81596 -0.15075 -0.23801 -4.26558 0.53855 0 0 0 0 -1.2121 0 0.40738 0.39622 2.63263 0 -0.14395 0 -1.281 -0.33303 -4.12973
LEU_191 -5.82012 0.72219 0.9259 -0.51792 0.68461 0.0799 0.96895 -1.34257 -0.02202 -0.17208 -0.48989 0.14913 0 0 0 0 0 0 -0.03741 0.0526 0.15816 0 -0.28928 0 0.72952 -0.23222 -4.45256
GLY_192 -1.66848 0.07208 1.80494 -6e-05 0 0 0.86795 -0.88753 -0.02366 -0.17215 -0.67432 -0.317 0 0 0 0 0 0 -0.07551 0 0 0 -1.49222 0 1.2108 0.15958 -1.19558
THR_193 -4.67943 0.77417 2.06393 -0.18402 0.13752 0.05777 1.55807 -1.59187 -0.03091 -0.41835 -1.25383 -0.82647 0 0 0 -0.24983 0 0 -0.0683 0.07476 0.28786 0 -0.69618 2.28611 -1.425 0.61749 -3.5665
THR_194 -4.43265 0.61647 4.10577 -0.11453 0.069 0.08016 2.51676 -2.07016 -0.05707 -0.26092 -2.22134 -0.57571 0 0 0 -0.93651 0 0 0.10507 0.11763 0.00761 0 -0.4895 2.30401 -1.425 0.16686 -2.49405
VAL_195 -5.54269 0.75567 1.38171 -0.3072 0.25302 0.05328 1.30901 -1.61948 -0.08358 -0.21152 -0.71531 -0.09114 0 0 0 0 0 0 -0.06218 0.04309 -0.00756 0 -0.30718 0 2.085 -0.23878 -3.30583
GLU_196 -4.094 0.07591 5.06717 -0.46964 0.26721 1.2724 1.44489 -2.16194 -0.14136 -0.46183 -2.53719 -2.39774 0 0 0 0 0 0 0.15259 0.06565 0 3.98064 -0.23434 0 -2.5358 -0.2846 -2.992
GLU_197 -5.75562 1.06609 6.12516 -0.44744 0.05625 0.78381 2.78725 -2.62656 -0.1093 -0.5775 -2.818 -0.3604 0 0 0 -0.68669 -0.47704 0 0.10436 0 0 3.04949 -0.3283 0 -2.5358 -0.47921 -3.22948
ALA_198 -6.35623 0.68666 2.08542 -0.02275 0 0 2.21737 -2.179 -0.03002 -0.17558 -1.59944 -0.2927 0 0 0 0 0 0 0.32004 0 0 0 -0.24324 0 2.3386 -0.45857 -3.70944
VAL_199 -6.55472 0.61366 1.74446 -0.31144 0.2763 0.05392 1.99829 -1.9953 -0.05383 -0.15148 -1.77207 -0.06413 0 0 0 0 0 0 0.00615 0.00854 -0.02808 0 -0.28169 0 2.085 -0.26826 -4.69471
GLU_200 -5.32005 0.37732 4.63382 -0.44108 0.05817 0.75431 1.85059 -2.20401 -0.06516 -0.30971 -1.6459 -0.42559 0 0 0 0 0 0 0.07463 0 0 3.419 -0.25293 0 -2.5358 -0.36124 -2.39361
ARG_201 -7.11179 0.93487 6.30748 -1.53248 0.5275 1.2998 3.17041 -2.95691 -0.06009 -0.23479 -3.95965 0.49727 0 0 0 0 -1.24999 0 0.04843 0.345 4.01453 0 -0.07057 0 -1.281 -0.44931 -1.76129
ALA_202 -6.47869 0.52206 2.35069 -0.022 0 0 2.2257 -2.22144 -0.02198 -0.21527 -1.99838 -0.29016 0 0 0 0 0 0 0.04613 0 0 0 -0.14262 0 2.3386 -0.311 -4.21836
LEU_203 -6.6749 0.54003 3.83537 -0.50057 0.34358 0.07636 2.14352 -2.27046 -0.05401 -0.16152 -2.21088 0.14366 0 0 0 0 0 0 0.21633 0.27124 0.28122 0 -0.27425 0 0.72952 -0.30047 -3.86625
GLN_204 -5.25077 0.37417 5.49456 -0.25122 0.02587 0.18315 2.78987 -2.48421 -0.04902 -0.2161 -3.01148 -0.28334 0 0 0 0 -0.77294 0 0.22295 0 0 2.8053 -0.06609 0 -1.0644 -0.2404 -1.79411
LEU_205 -8.734 1.26917 1.88435 -0.70512 0.55191 0.1837 2.07597 -2.20807 -0.03714 -0.23206 -1.38236 0.06139 0 0 0 0 0 0 0.14428 0.16129 1.00297 0 -0.27888 0 0.72952 -0.22935 -5.74241
LYS_206 -7.66381 0.64531 5.46335 -0.69631 0.21927 0.5323 2.08631 -2.61367 -0.03741 -0.14827 -0.84901 0.42754 0 0 0 0 0 0 0.09938 0.49238 3.23695 0 0.02074 0 -1.6738 -0.22243 -0.68117
THR_207 -3.01816 0.10377 3.50789 -0.20456 0.14907 0.06369 1.16978 -1.5778 -0.05118 -0.25288 -0.6895 -0.22829 0 0 0 0 0 0 -0.0151 0 0.00363 0 -0.00472 2.44587 -1.425 -0.04529 -0.0688
LYS_208 -3.66882 0.09917 3.53873 -0.43543 0.08427 0.20644 1.61209 -1.59241 -0.11168 -0.16531 -1.88571 0.04147 0 0 0 0 0 0 -0.02924 0.00838 1.24912 0 0.03425 0 -1.6738 -0.10378 -2.79226
LEU_209 -5.56897 0.72345 0.84124 -0.48397 0.46122 0.0474 0.93 -1.30899 -0.01694 -0.12602 -0.54484 0.23151 0 0 0 0 0 0 -0.01415 0.01112 0.06299 0 -0.26511 0 0.72952 -0.39212 -4.68268
GLY:CtermProteinFull_210 -0.64702 0.01894 0.4297 -0.00121 0 0 0.07314 -0.25078 -0.00608 -0.02082 -0.17679 0.03468 0 0 0 0 0 0 0 0 0 0 0 0 1.2108 -0.23651 0.42805
HRR:MP-FE1-connect_211 -25.6134 7.03632 0.35179 -15.2374 4.75254 0.80177 4.62168 -4.49682 -0.05658 -0.39029 -15.8426 0.95309 0 0 0 0 -2.31707 0 0 0 0 0 0 0 0 0 -45.437
#END_POSE_ENERGIES_TABLE correct_surface_True/010_008_UM_159_H148_areda15_HMM_onlyH_1__DE_4_HRR_rnd_DE_15.pdb
