# Supplementary material for: Design of Heme Enzymes with a Tunable Substrate Binding Pocket Adjacent to an Open Metal Coordination Site
Source: J Am Chem Soc. 2023 Jun 21;145(26):14307–15. doi: 10.1021/jacs.3c02742 (PMC10326885; doi:10.1021/jacs.3c02742)
Supplement: Supplementary file 3 — ja3c02742_si_003.zip [file ja3c02742_si_003.zip › carbene_transferase_design_models/dnHEM1-27_RR.pdb]

HEADER                                            12-JAN-23   XXXX              
EXPDTA    THEORETICAL MODEL                                                     
REMARK 220                                                                      
REMARK 220 EXPERIMENTAL DETAILS                                                 
REMARK 220  EXPERIMENT TYPE                : THEORETICAL MODELLING              
REMARK 220  DATE OF DATA COLLECTION        : 12-JAN-23                          
REMARK 220                                                                      
REMARK 220 REMARK: MODEL GENERATED BY ROSETTA                                   
REMARK 220  VERSION 2020.50+release.1295438                                     
HETNAM     HRR B 211  HRR                                                       
LINK         NE2 HIS A 148                FE1  HRR B 211                  2.43  
ATOM      1  N   VAL A   1      -9.093   0.888 -15.652  1.00  0.00           N  
ATOM      2  CA  VAL A   1      -8.042   0.658 -14.667  1.00  0.00           C  
ATOM      3  C   VAL A   1      -7.315   1.968 -14.371  1.00  0.00           C  
ATOM      4  O   VAL A   1      -6.942   2.698 -15.290  1.00  0.00           O  
ATOM      5  CB  VAL A   1      -7.037  -0.391 -15.180  1.00  0.00           C  
ATOM      6  CG1 VAL A   1      -5.880  -0.541 -14.204  1.00  0.00           C  
ATOM      7  CG2 VAL A   1      -7.741  -1.722 -15.392  1.00  0.00           C  
ATOM      8 1H   VAL A   1      -9.566   0.028 -15.843  1.00  0.00           H  
ATOM      9 2H   VAL A   1      -9.746   1.555 -15.294  1.00  0.00           H  
ATOM     10 3H   VAL A   1      -8.688   1.239 -16.496  1.00  0.00           H  
ATOM     11  HA  VAL A   1      -8.503   0.300 -13.746  1.00  0.00           H  
ATOM     12  HB  VAL A   1      -6.617  -0.046 -16.125  1.00  0.00           H  
ATOM     13 1HG1 VAL A   1      -5.179  -1.286 -14.582  1.00  0.00           H  
ATOM     14 2HG1 VAL A   1      -5.369   0.415 -14.095  1.00  0.00           H  
ATOM     15 3HG1 VAL A   1      -6.261  -0.863 -13.234  1.00  0.00           H  
ATOM     16 1HG2 VAL A   1      -7.025  -2.458 -15.755  1.00  0.00           H  
ATOM     17 2HG2 VAL A   1      -8.166  -2.064 -14.448  1.00  0.00           H  
ATOM     18 3HG2 VAL A   1      -8.538  -1.599 -16.125  1.00  0.00           H  
ATOM     19  N   SER A   2      -7.225   2.304 -13.095  1.00  0.00           N  
ATOM     20  CA  SER A   2      -6.572   3.538 -12.667  1.00  0.00           C  
ATOM     21  C   SER A   2      -5.070   3.338 -12.498  1.00  0.00           C  
ATOM     22  O   SER A   2      -4.584   2.205 -12.500  1.00  0.00           O  
ATOM     23  CB  SER A   2      -7.177   4.023 -11.364  1.00  0.00           C  
ATOM     24  OG  SER A   2      -8.512   4.407 -11.542  1.00  0.00           O  
ATOM     25  H   SER A   2      -7.619   1.688 -12.398  1.00  0.00           H  
ATOM     26  HA  SER A   2      -6.728   4.296 -13.436  1.00  0.00           H  
ATOM     27 1HB  SER A   2      -7.119   3.230 -10.619  1.00  0.00           H  
ATOM     28 2HB  SER A   2      -6.600   4.867 -10.987  1.00  0.00           H  
ATOM     29  HG  SER A   2      -8.818   4.709 -10.683  1.00  0.00           H  
ATOM     30  N   LEU A   3      -4.279   4.457 -12.421  1.00  0.00           N  
ATOM     31  CA  LEU A   3      -2.831   4.392 -12.256  1.00  0.00           C  
ATOM     32  C   LEU A   3      -2.466   3.755 -10.920  1.00  0.00           C  
ATOM     33  O   LEU A   3      -1.519   2.969 -10.839  1.00  0.00           O  
ATOM     34  CB  LEU A   3      -2.216   5.790 -12.352  1.00  0.00           C  
ATOM     35  CG  LEU A   3      -0.699   5.878 -12.181  1.00  0.00           C  
ATOM     36  CD1 LEU A   3       0.004   5.063 -13.261  1.00  0.00           C  
ATOM     37  CD2 LEU A   3      -0.239   7.331 -12.215  1.00  0.00           C  
ATOM     38  H   LEU A   3      -4.727   5.361 -12.484  1.00  0.00           H  
ATOM     39  HA  LEU A   3      -2.420   3.775 -13.054  1.00  0.00           H  
ATOM     40 1HB  LEU A   3      -2.458   6.209 -13.328  1.00  0.00           H  
ATOM     41 2HB  LEU A   3      -2.666   6.422 -11.587  1.00  0.00           H  
ATOM     42  HG  LEU A   3      -0.414   5.440 -11.224  1.00  0.00           H  
ATOM     43 1HD1 LEU A   3       1.083   5.135 -13.126  1.00  0.00           H  
ATOM     44 2HD1 LEU A   3      -0.303   4.019 -13.186  1.00  0.00           H  
ATOM     45 3HD1 LEU A   3      -0.266   5.452 -14.243  1.00  0.00           H  
ATOM     46 1HD2 LEU A   3       0.843   7.374 -12.091  1.00  0.00           H  
ATOM     47 2HD2 LEU A   3      -0.513   7.777 -13.172  1.00  0.00           H  
ATOM     48 3HD2 LEU A   3      -0.720   7.884 -11.407  1.00  0.00           H  
ATOM     49  N   ASP A   4      -3.228   4.020  -9.841  1.00  0.00           N  
ATOM     50  CA  ASP A   4      -2.906   3.531  -8.504  1.00  0.00           C  
ATOM     51  C   ASP A   4      -2.955   2.006  -8.449  1.00  0.00           C  
ATOM     52  O   ASP A   4      -2.113   1.375  -7.807  1.00  0.00           O  
ATOM     53  CB  ASP A   4      -3.871   4.118  -7.472  1.00  0.00           C  
ATOM     54  CG  ASP A   4      -5.333   3.866  -7.817  1.00  0.00           C  
ATOM     55  OD1 ASP A   4      -5.599   3.448  -8.918  1.00  0.00           O  
ATOM     56  OD2 ASP A   4      -6.168   4.094  -6.975  1.00  0.00           O  
ATOM     57  H   ASP A   4      -4.056   4.583  -9.973  1.00  0.00           H  
ATOM     58  HA  ASP A   4      -1.891   3.843  -8.257  1.00  0.00           H  
ATOM     59 1HB  ASP A   4      -3.664   3.685  -6.493  1.00  0.00           H  
ATOM     60 2HB  ASP A   4      -3.711   5.194  -7.394  1.00  0.00           H  
ATOM     61  N   LEU A   5      -3.932   1.450  -9.229  1.00  0.00           N  
ATOM     62  CA  LEU A   5      -4.022  -0.002  -9.326  1.00  0.00           C  
ATOM     63  C   LEU A   5      -2.770  -0.588  -9.975  1.00  0.00           C  
ATOM     64  O   LEU A   5      -2.168  -1.522  -9.442  1.00  0.00           O  
ATOM     65  CB  LEU A   5      -5.262  -0.403 -10.134  1.00  0.00           C  
ATOM     66  CG  LEU A   5      -6.610  -0.197  -9.431  1.00  0.00           C  
ATOM     67  CD1 LEU A   5      -7.741  -0.404 -10.429  1.00  0.00           C  
ATOM     68  CD2 LEU A   5      -6.727  -1.164  -8.263  1.00  0.00           C  
ATOM     69  H   LEU A   5      -4.592   2.020  -9.739  1.00  0.00           H  
ATOM     70  HA  LEU A   5      -4.102  -0.412  -8.319  1.00  0.00           H  
ATOM     71 1HB  LEU A   5      -5.278   0.175 -11.056  1.00  0.00           H  
ATOM     72 2HB  LEU A   5      -5.182  -1.459 -10.393  1.00  0.00           H  
ATOM     73  HG  LEU A   5      -6.674   0.827  -9.061  1.00  0.00           H  
ATOM     74 1HD1 LEU A   5      -8.699  -0.257  -9.929  1.00  0.00           H  
ATOM     75 2HD1 LEU A   5      -7.644   0.314 -11.243  1.00  0.00           H  
ATOM     76 3HD1 LEU A   5      -7.692  -1.416 -10.828  1.00  0.00           H  
ATOM     77 1HD2 LEU A   5      -7.684  -1.017  -7.762  1.00  0.00           H  
ATOM     78 2HD2 LEU A   5      -6.664  -2.189  -8.631  1.00  0.00           H  
ATOM     79 3HD2 LEU A   5      -5.916  -0.982  -7.556  1.00  0.00           H  
ATOM     80  N   ALA A   6      -2.394   0.053 -11.072  1.00  0.00           N  
ATOM     81  CA  ALA A   6      -1.232  -0.451 -11.800  1.00  0.00           C  
ATOM     82  C   ALA A   6       0.010  -0.461 -10.914  1.00  0.00           C  
ATOM     83  O   ALA A   6       0.828  -1.380 -10.989  1.00  0.00           O  
ATOM     84  CB  ALA A   6      -0.982   0.386 -13.051  1.00  0.00           C  
ATOM     85  H   ALA A   6      -2.875   0.870 -11.419  1.00  0.00           H  
ATOM     86  HA  ALA A   6      -1.440  -1.479 -12.100  1.00  0.00           H  
ATOM     87 1HB  ALA A   6      -0.114  -0.003 -13.583  1.00  0.00           H  
ATOM     88 2HB  ALA A   6      -1.856   0.339 -13.701  1.00  0.00           H  
ATOM     89 3HB  ALA A   6      -0.799   1.421 -12.766  1.00  0.00           H  
ATOM     90  N   ILE A   7       0.155   0.552 -10.057  1.00  0.00           N  
ATOM     91  CA  ILE A   7       1.344   0.694  -9.222  1.00  0.00           C  
ATOM     92  C   ILE A   7       1.386  -0.430  -8.189  1.00  0.00           C  
ATOM     93  O   ILE A   7       2.387  -1.138  -8.074  1.00  0.00           O  
ATOM     94  CB  ILE A   7       1.381   2.071  -8.519  1.00  0.00           C  
ATOM     95  CG1 ILE A   7       1.542   3.192  -9.552  1.00  0.00           C  
ATOM     96  CG2 ILE A   7       2.504   2.116  -7.479  1.00  0.00           C  
ATOM     97  CD1 ILE A   7       1.220   4.580  -9.012  1.00  0.00           C  
ATOM     98  H   ILE A   7      -0.580   1.240  -9.986  1.00  0.00           H  
ATOM     99  HA  ILE A   7       2.224   0.614  -9.857  1.00  0.00           H  
ATOM    100  HB  ILE A   7       0.431   2.250  -8.019  1.00  0.00           H  
ATOM    101 1HG1 ILE A   7       2.566   3.201  -9.923  1.00  0.00           H  
ATOM    102 2HG1 ILE A   7       0.888   3.000 -10.403  1.00  0.00           H  
ATOM    103 1HG2 ILE A   7       2.514   3.093  -6.997  1.00  0.00           H  
ATOM    104 2HG2 ILE A   7       2.337   1.343  -6.730  1.00  0.00           H  
ATOM    105 3HG2 ILE A   7       3.462   1.944  -7.970  1.00  0.00           H  
ATOM    106 1HD1 ILE A   7       1.356   5.318  -9.802  1.00  0.00           H  
ATOM    107 2HD1 ILE A   7       0.186   4.606  -8.666  1.00  0.00           H  
ATOM    108 3HD1 ILE A   7       1.886   4.811  -8.182  1.00  0.00           H  
ATOM    109  N   ILE A   8       0.291  -0.607  -7.520  1.00  0.00           N  
ATOM    110  CA  ILE A   8       0.268  -1.560  -6.416  1.00  0.00           C  
ATOM    111  C   ILE A   8       0.324  -2.994  -6.935  1.00  0.00           C  
ATOM    112  O   ILE A   8       0.871  -3.877  -6.271  1.00  0.00           O  
ATOM    113  CB  ILE A   8      -0.992  -1.372  -5.552  1.00  0.00           C  
ATOM    114  CG1 ILE A   8      -2.250  -1.670  -6.371  1.00  0.00           C  
ATOM    115  CG2 ILE A   8      -1.043   0.038  -4.985  1.00  0.00           C  
ATOM    116  CD1 ILE A   8      -3.516  -1.730  -5.546  1.00  0.00           C  
ATOM    117  H   ILE A   8      -0.550  -0.096  -7.746  1.00  0.00           H  
ATOM    118  HA  ILE A   8       1.144  -1.388  -5.791  1.00  0.00           H  
ATOM    119  HB  ILE A   8      -0.977  -2.084  -4.727  1.00  0.00           H  
ATOM    120 1HG1 ILE A   8      -2.376  -0.905  -7.135  1.00  0.00           H  
ATOM    121 2HG1 ILE A   8      -2.133  -2.626  -6.883  1.00  0.00           H  
ATOM    122 1HG2 ILE A   8      -1.940   0.154  -4.378  1.00  0.00           H  
ATOM    123 2HG2 ILE A   8      -0.163   0.215  -4.369  1.00  0.00           H  
ATOM    124 3HG2 ILE A   8      -1.064   0.758  -5.804  1.00  0.00           H  
ATOM    125 1HD1 ILE A   8      -4.364  -1.945  -6.196  1.00  0.00           H  
ATOM    126 2HD1 ILE A   8      -3.425  -2.516  -4.795  1.00  0.00           H  
ATOM    127 3HD1 ILE A   8      -3.673  -0.772  -5.052  1.00  0.00           H  
ATOM    128  N   ILE A   9      -0.171  -3.238  -8.098  1.00  0.00           N  
ATOM    129  CA  ILE A   9      -0.120  -4.561  -8.709  1.00  0.00           C  
ATOM    130  C   ILE A   9       1.335  -4.971  -8.929  1.00  0.00           C  
ATOM    131  O   ILE A   9       1.717  -6.107  -8.636  1.00  0.00           O  
ATOM    132  CB  ILE A   9      -0.881  -4.589 -10.046  1.00  0.00           C  
ATOM    133  CG1 ILE A   9      -2.386  -4.442  -9.807  1.00  0.00           C  
ATOM    134  CG2 ILE A   9      -0.582  -5.875 -10.802  1.00  0.00           C  
ATOM    135  CD1 ILE A   9      -3.172  -4.105 -11.053  1.00  0.00           C  
ATOM    136  H   ILE A   9      -0.610  -2.480  -8.601  1.00  0.00           H  
ATOM    137  HA  ILE A   9      -0.583  -5.274  -8.028  1.00  0.00           H  
ATOM    138  HB  ILE A   9      -0.575  -3.741 -10.657  1.00  0.00           H  
ATOM    139 1HG1 ILE A   9      -2.781  -5.370  -9.395  1.00  0.00           H  
ATOM    140 2HG1 ILE A   9      -2.562  -3.657  -9.071  1.00  0.00           H  
ATOM    141 1HG2 ILE A   9      -1.129  -5.879 -11.744  1.00  0.00           H  
ATOM    142 2HG2 ILE A   9       0.486  -5.939 -11.002  1.00  0.00           H  
ATOM    143 3HG2 ILE A   9      -0.891  -6.730 -10.200  1.00  0.00           H  
ATOM    144 1HD1 ILE A   9      -4.230  -4.016 -10.804  1.00  0.00           H  
ATOM    145 2HD1 ILE A   9      -2.816  -3.159 -11.464  1.00  0.00           H  
ATOM    146 3HD1 ILE A   9      -3.039  -4.894 -11.792  1.00  0.00           H  
ATOM    147  N   LEU A  10       2.086  -4.082  -9.421  1.00  0.00           N  
ATOM    148  CA  LEU A  10       3.500  -4.365  -9.630  1.00  0.00           C  
ATOM    149  C   LEU A  10       4.200  -4.650  -8.305  1.00  0.00           C  
ATOM    150  O   LEU A  10       5.039  -5.550  -8.222  1.00  0.00           O  
ATOM    151  CB  LEU A  10       4.182  -3.192 -10.338  1.00  0.00           C  
ATOM    152  CG  LEU A  10       3.766  -2.939 -11.787  1.00  0.00           C  
ATOM    153  CD1 LEU A  10       4.233  -1.558 -12.240  1.00  0.00           C  
ATOM    154  CD2 LEU A  10       4.323  -4.024 -12.701  1.00  0.00           C  
ATOM    155  H   LEU A  10       1.722  -3.174  -9.674  1.00  0.00           H  
ATOM    156  HA  LEU A  10       3.587  -5.249 -10.260  1.00  0.00           H  
ATOM    157 1HB  LEU A  10       3.977  -2.280  -9.777  1.00  0.00           H  
ATOM    158 2HB  LEU A  10       5.259  -3.361 -10.333  1.00  0.00           H  
ATOM    159  HG  LEU A  10       2.678  -2.940 -11.858  1.00  0.00           H  
ATOM    160 1HD1 LEU A  10       3.929  -1.392 -13.273  1.00  0.00           H  
ATOM    161 2HD1 LEU A  10       3.784  -0.795 -11.604  1.00  0.00           H  
ATOM    162 3HD1 LEU A  10       5.318  -1.499 -12.167  1.00  0.00           H  
ATOM    163 1HD2 LEU A  10       4.016  -3.827 -13.729  1.00  0.00           H  
ATOM    164 2HD2 LEU A  10       5.412  -4.026 -12.643  1.00  0.00           H  
ATOM    165 3HD2 LEU A  10       3.941  -4.996 -12.388  1.00  0.00           H  
ATOM    166  N   ILE A  11       3.802  -3.905  -7.360  1.00  0.00           N  
ATOM    167  CA  ILE A  11       4.430  -4.073  -6.053  1.00  0.00           C  
ATOM    168  C   ILE A  11       4.057  -5.435  -5.474  1.00  0.00           C  
ATOM    169  O   ILE A  11       4.920  -6.168  -4.987  1.00  0.00           O  
ATOM    170  CB  ILE A  11       4.006  -2.957  -5.082  1.00  0.00           C  
ATOM    171  CG1 ILE A  11       4.606  -1.616  -5.514  1.00  0.00           C  
ATOM    172  CG2 ILE A  11       4.429  -3.299  -3.661  1.00  0.00           C  
ATOM    173  CD1 ILE A  11       4.040  -0.427  -4.773  1.00  0.00           C  
ATOM    174  H   ILE A  11       3.078  -3.209  -7.471  1.00  0.00           H  
ATOM    175  HA  ILE A  11       5.512  -4.036  -6.183  1.00  0.00           H  
ATOM    176  HB  ILE A  11       2.923  -2.841  -5.110  1.00  0.00           H  
ATOM    177 1HG1 ILE A  11       5.684  -1.634  -5.360  1.00  0.00           H  
ATOM    178 2HG1 ILE A  11       4.432  -1.467  -6.580  1.00  0.00           H  
ATOM    179 1HG2 ILE A  11       4.123  -2.499  -2.988  1.00  0.00           H  
ATOM    180 2HG2 ILE A  11       3.956  -4.232  -3.356  1.00  0.00           H  
ATOM    181 3HG2 ILE A  11       5.513  -3.412  -3.621  1.00  0.00           H  
ATOM    182 1HD1 ILE A  11       4.514   0.486  -5.135  1.00  0.00           H  
ATOM    183 2HD1 ILE A  11       2.965  -0.370  -4.943  1.00  0.00           H  
ATOM    184 3HD1 ILE A  11       4.234  -0.537  -3.707  1.00  0.00           H  
ATOM    185  N   VAL A  12       2.884  -5.784  -5.533  1.00  0.00           N  
ATOM    186  CA  VAL A  12       2.392  -7.053  -5.009  1.00  0.00           C  
ATOM    187  C   VAL A  12       3.098  -8.210  -5.711  1.00  0.00           C  
ATOM    188  O   VAL A  12       3.534  -9.165  -5.065  1.00  0.00           O  
ATOM    189  CB  VAL A  12       0.870  -7.173  -5.212  1.00  0.00           C  
ATOM    190  CG1 VAL A  12       0.409  -8.600  -4.957  1.00  0.00           C  
ATOM    191  CG2 VAL A  12       0.148  -6.200  -4.293  1.00  0.00           C  
ATOM    192  H   VAL A  12       2.233  -5.148  -5.973  1.00  0.00           H  
ATOM    193  HA  VAL A  12       2.623  -7.100  -3.944  1.00  0.00           H  
ATOM    194  HB  VAL A  12       0.632  -6.938  -6.250  1.00  0.00           H  
ATOM    195 1HG1 VAL A  12      -0.669  -8.666  -5.106  1.00  0.00           H  
ATOM    196 2HG1 VAL A  12       0.912  -9.274  -5.651  1.00  0.00           H  
ATOM    197 3HG1 VAL A  12       0.652  -8.883  -3.933  1.00  0.00           H  
ATOM    198 1HG2 VAL A  12      -0.928  -6.289  -4.442  1.00  0.00           H  
ATOM    199 2HG2 VAL A  12       0.391  -6.431  -3.255  1.00  0.00           H  
ATOM    200 3HG2 VAL A  12       0.462  -5.181  -4.521  1.00  0.00           H  
ATOM    201  N   ALA A  13       3.219  -8.102  -6.986  1.00  0.00           N  
ATOM    202  CA  ALA A  13       3.926  -9.131  -7.746  1.00  0.00           C  
ATOM    203  C   ALA A  13       5.358  -9.295  -7.245  1.00  0.00           C  
ATOM    204  O   ALA A  13       5.855 -10.419  -7.125  1.00  0.00           O  
ATOM    205  CB  ALA A  13       3.922  -8.791  -9.234  1.00  0.00           C  
ATOM    206  H   ALA A  13       2.831  -7.308  -7.477  1.00  0.00           H  
ATOM    207  HA  ALA A  13       3.405 -10.077  -7.598  1.00  0.00           H  
ATOM    208 1HB  ALA A  13       4.451  -9.568  -9.786  1.00  0.00           H  
ATOM    209 2HB  ALA A  13       2.892  -8.730  -9.590  1.00  0.00           H  
ATOM    210 3HB  ALA A  13       4.416  -7.834  -9.390  1.00  0.00           H  
ATOM    211  N   ALA A  14       5.974  -8.229  -6.984  1.00  0.00           N  
ATOM    212  CA  ALA A  14       7.314  -8.256  -6.403  1.00  0.00           C  
ATOM    213  C   ALA A  14       7.296  -8.878  -5.011  1.00  0.00           C  
ATOM    214  O   ALA A  14       8.157  -9.696  -4.679  1.00  0.00           O  
ATOM    215  CB  ALA A  14       7.894  -6.845  -6.345  1.00  0.00           C  
ATOM    216  H   ALA A  14       5.538  -7.340  -7.178  1.00  0.00           H  
ATOM    217  HA  ALA A  14       7.947  -8.872  -7.041  1.00  0.00           H  
ATOM    218 1HB  ALA A  14       8.893  -6.880  -5.910  1.00  0.00           H  
ATOM    219 2HB  ALA A  14       7.951  -6.433  -7.353  1.00  0.00           H  
ATOM    220 3HB  ALA A  14       7.254  -6.213  -5.732  1.00  0.00           H  
ATOM    221  N   LYS A  15       6.302  -8.569  -4.215  1.00  0.00           N  
ATOM    222  CA  LYS A  15       6.206  -9.051  -2.840  1.00  0.00           C  
ATOM    223  C   LYS A  15       5.949 -10.555  -2.801  1.00  0.00           C  
ATOM    224  O   LYS A  15       6.484 -11.259  -1.942  1.00  0.00           O  
ATOM    225  CB  LYS A  15       5.101  -8.309  -2.087  1.00  0.00           C  
ATOM    226  CG  LYS A  15       5.362  -6.821  -1.892  1.00  0.00           C  
ATOM    227  CD  LYS A  15       6.360  -6.578  -0.769  1.00  0.00           C  
ATOM    228  CE  LYS A  15       6.519  -5.092  -0.481  1.00  0.00           C  
ATOM    229  NZ  LYS A  15       5.382  -4.554   0.313  1.00  0.00           N  
ATOM    230  H   LYS A  15       5.574  -7.970  -4.578  1.00  0.00           H  
ATOM    231  HA  LYS A  15       7.155  -8.858  -2.339  1.00  0.00           H  
ATOM    232 1HB  LYS A  15       4.159  -8.415  -2.625  1.00  0.00           H  
ATOM    233 2HB  LYS A  15       4.967  -8.757  -1.102  1.00  0.00           H  
ATOM    234 1HG  LYS A  15       5.758  -6.397  -2.816  1.00  0.00           H  
ATOM    235 2HG  LYS A  15       4.428  -6.316  -1.652  1.00  0.00           H  
ATOM    236 1HD  LYS A  15       6.018  -7.080   0.137  1.00  0.00           H  
ATOM    237 2HD  LYS A  15       7.329  -6.990  -1.048  1.00  0.00           H  
ATOM    238 1HE  LYS A  15       7.443  -4.926   0.071  1.00  0.00           H  
ATOM    239 2HE  LYS A  15       6.581  -4.544  -1.422  1.00  0.00           H  
ATOM    240 1HZ  LYS A  15       5.526  -3.568   0.481  1.00  0.00           H  
ATOM    241 2HZ  LYS A  15       4.521  -4.686  -0.199  1.00  0.00           H  
ATOM    242 3HZ  LYS A  15       5.327  -5.041   1.196  1.00  0.00           H  
ATOM    243  N   LEU A  16       5.207 -11.018  -3.712  1.00  0.00           N  
ATOM    244  CA  LEU A  16       4.876 -12.439  -3.768  1.00  0.00           C  
ATOM    245  C   LEU A  16       6.045 -13.246  -4.324  1.00  0.00           C  
ATOM    246  O   LEU A  16       6.156 -14.446  -4.063  1.00  0.00           O  
ATOM    247  CB  LEU A  16       3.630 -12.663  -4.634  1.00  0.00           C  
ATOM    248  CG  LEU A  16       2.332 -12.044  -4.104  1.00  0.00           C  
ATOM    249  CD1 LEU A  16       1.252 -12.133  -5.174  1.00  0.00           C  
ATOM    250  CD2 LEU A  16       1.905 -12.768  -2.836  1.00  0.00           C  
ATOM    251  H   LEU A  16       4.832 -10.398  -4.415  1.00  0.00           H  
ATOM    252  HA  LEU A  16       4.670 -12.787  -2.755  1.00  0.00           H  
ATOM    253 1HB  LEU A  16       3.816 -12.247  -5.624  1.00  0.00           H  
ATOM    254 2HB  LEU A  16       3.468 -13.736  -4.740  1.00  0.00           H  
ATOM    255  HG  LEU A  16       2.495 -10.989  -3.883  1.00  0.00           H  
ATOM    256 1HD1 LEU A  16       0.329 -11.693  -4.797  1.00  0.00           H  
ATOM    257 2HD1 LEU A  16       1.575 -11.591  -6.063  1.00  0.00           H  
ATOM    258 3HD1 LEU A  16       1.078 -13.177  -5.429  1.00  0.00           H  
ATOM    259 1HD2 LEU A  16       0.981 -12.328  -2.458  1.00  0.00           H  
ATOM    260 2HD2 LEU A  16       1.740 -13.823  -3.057  1.00  0.00           H  
ATOM    261 3HD2 LEU A  16       2.686 -12.673  -2.083  1.00  0.00           H  
ATOM    262  N   GLY A  17       6.980 -12.515  -5.029  1.00  0.00           N  
ATOM    263  CA  GLY A  17       7.980 -13.234  -5.801  1.00  0.00           C  
ATOM    264  C   GLY A  17       7.410 -13.910  -7.035  1.00  0.00           C  
ATOM    265  O   GLY A  17       7.802 -15.029  -7.372  1.00  0.00           O  
ATOM    266  H   GLY A  17       6.992 -11.505  -5.028  1.00  0.00           H  
ATOM    267 1HA  GLY A  17       8.765 -12.544  -6.113  1.00  0.00           H  
ATOM    268 2HA  GLY A  17       8.449 -13.991  -5.174  1.00  0.00           H  
ATOM    269  N   THR A  18       6.391 -13.321  -7.653  1.00  0.00           N  
ATOM    270  CA  THR A  18       5.683 -13.900  -8.789  1.00  0.00           C  
ATOM    271  C   THR A  18       5.653 -12.925  -9.961  1.00  0.00           C  
ATOM    272  O   THR A  18       6.213 -11.829  -9.880  1.00  0.00           O  
ATOM    273  CB  THR A  18       4.246 -14.298  -8.406  1.00  0.00           C  
ATOM    274  OG1 THR A  18       3.484 -13.120  -8.108  1.00  0.00           O  
ATOM    275  CG2 THR A  18       4.251 -15.213  -7.191  1.00  0.00           C  
ATOM    276  H   THR A  18       6.103 -12.419  -7.302  1.00  0.00           H  
ATOM    277  HA  THR A  18       6.212 -14.799  -9.104  1.00  0.00           H  
ATOM    278  HB  THR A  18       3.776 -14.815  -9.242  1.00  0.00           H  
ATOM    279  HG1 THR A  18       3.197 -12.710  -8.928  1.00  0.00           H  
ATOM    280 1HG2 THR A  18       3.227 -15.484  -6.935  1.00  0.00           H  
ATOM    281 2HG2 THR A  18       4.820 -16.115  -7.418  1.00  0.00           H  
ATOM    282 3HG2 THR A  18       4.711 -14.697  -6.349  1.00  0.00           H  
ATOM    283  N   THR A  19       5.032 -13.355 -11.067  1.00  0.00           N  
ATOM    284  CA  THR A  19       4.861 -12.461 -12.206  1.00  0.00           C  
ATOM    285  C   THR A  19       3.718 -11.479 -11.955  1.00  0.00           C  
ATOM    286  O   THR A  19       2.967 -11.628 -10.989  1.00  0.00           O  
ATOM    287  CB  THR A  19       4.594 -13.253 -13.499  1.00  0.00           C  
ATOM    288  OG1 THR A  19       3.340 -13.940 -13.393  1.00  0.00           O  
ATOM    289  CG2 THR A  19       5.702 -14.266 -13.743  1.00  0.00           C  
ATOM    290  H   THR A  19       4.678 -14.299 -11.125  1.00  0.00           H  
ATOM    291  HA  THR A  19       5.781 -11.892 -12.341  1.00  0.00           H  
ATOM    292  HB  THR A  19       4.545 -12.566 -14.343  1.00  0.00           H  
ATOM    293  HG1 THR A  19       3.099 -14.301 -14.249  1.00  0.00           H  
ATOM    294 1HG2 THR A  19       5.498 -14.816 -14.661  1.00  0.00           H  
ATOM    295 2HG2 THR A  19       6.656 -13.746 -13.837  1.00  0.00           H  
ATOM    296 3HG2 THR A  19       5.750 -14.962 -12.907  1.00  0.00           H  
ATOM    297  N   VAL A  20       3.587 -10.429 -12.816  1.00  0.00           N  
ATOM    298  CA  VAL A  20       2.554  -9.405 -12.703  1.00  0.00           C  
ATOM    299  C   VAL A  20       1.184 -10.018 -12.995  1.00  0.00           C  
ATOM    300  O   VAL A  20       0.225  -9.785 -12.258  1.00  0.00           O  
ATOM    301  CB  VAL A  20       2.827  -8.248 -13.682  1.00  0.00           C  
ATOM    302  CG1 VAL A  20       1.683  -7.246 -13.654  1.00  0.00           C  
ATOM    303  CG2 VAL A  20       4.145  -7.574 -13.333  1.00  0.00           C  
ATOM    304  H   VAL A  20       4.254 -10.373 -13.572  1.00  0.00           H  
ATOM    305  HA  VAL A  20       2.555  -9.024 -11.681  1.00  0.00           H  
ATOM    306  HB  VAL A  20       2.879  -8.648 -14.696  1.00  0.00           H  
ATOM    307 1HG1 VAL A  20       1.893  -6.435 -14.352  1.00  0.00           H  
ATOM    308 2HG1 VAL A  20       0.757  -7.742 -13.942  1.00  0.00           H  
ATOM    309 3HG1 VAL A  20       1.580  -6.840 -12.648  1.00  0.00           H  
ATOM    310 1HG2 VAL A  20       4.331  -6.758 -14.030  1.00  0.00           H  
ATOM    311 2HG2 VAL A  20       4.094  -7.181 -12.318  1.00  0.00           H  
ATOM    312 3HG2 VAL A  20       4.954  -8.301 -13.401  1.00  0.00           H  
ATOM    313  N   GLU A  21       1.127 -10.874 -13.992  1.00  0.00           N  
ATOM    314  CA  GLU A  21      -0.129 -11.499 -14.393  1.00  0.00           C  
ATOM    315  C   GLU A  21      -0.673 -12.402 -13.290  1.00  0.00           C  
ATOM    316  O   GLU A  21      -1.879 -12.416 -13.030  1.00  0.00           O  
ATOM    317  CB  GLU A  21       0.064 -12.307 -15.678  1.00  0.00           C  
ATOM    318  CG  GLU A  21       0.379 -11.466 -16.908  1.00  0.00           C  
ATOM    319  CD  GLU A  21       1.825 -11.063 -16.987  1.00  0.00           C  
ATOM    320  OE1 GLU A  21       2.573 -11.431 -16.113  1.00  0.00           O  
ATOM    321  OE2 GLU A  21       2.182 -10.385 -17.921  1.00  0.00           O  
ATOM    322  H   GLU A  21       1.974 -11.107 -14.491  1.00  0.00           H  
ATOM    323  HA  GLU A  21      -0.864 -10.714 -14.573  1.00  0.00           H  
ATOM    324 1HB  GLU A  21       0.879 -13.018 -15.542  1.00  0.00           H  
ATOM    325 2HB  GLU A  21      -0.839 -12.880 -15.887  1.00  0.00           H  
ATOM    326 1HG  GLU A  21       0.123 -12.037 -17.800  1.00  0.00           H  
ATOM    327 2HG  GLU A  21      -0.243 -10.572 -16.892  1.00  0.00           H  
ATOM    328  N   GLU A  22       0.270 -13.087 -12.692  1.00  0.00           N  
ATOM    329  CA  GLU A  22      -0.140 -13.998 -11.627  1.00  0.00           C  
ATOM    330  C   GLU A  22      -0.749 -13.237 -10.453  1.00  0.00           C  
ATOM    331  O   GLU A  22      -1.784 -13.639  -9.916  1.00  0.00           O  
ATOM    332  CB  GLU A  22       1.052 -14.828 -11.147  1.00  0.00           C  
ATOM    333  CG  GLU A  22       0.721 -15.822 -10.041  1.00  0.00           C  
ATOM    334  CD  GLU A  22       1.882 -16.709  -9.686  1.00  0.00           C  
ATOM    335  OE1 GLU A  22       2.831 -16.741 -10.432  1.00  0.00           O  
ATOM    336  OE2 GLU A  22       1.819 -17.357  -8.668  1.00  0.00           O  
ATOM    337  H   GLU A  22       1.250 -13.014 -12.927  1.00  0.00           H  
ATOM    338  HA  GLU A  22      -0.906 -14.667 -12.021  1.00  0.00           H  
ATOM    339 1HB  GLU A  22       1.467 -15.387 -11.985  1.00  0.00           H  
ATOM    340 2HB  GLU A  22       1.832 -14.164 -10.776  1.00  0.00           H  
ATOM    341 1HG  GLU A  22       0.414 -15.271  -9.152  1.00  0.00           H  
ATOM    342 2HG  GLU A  22      -0.118 -16.437 -10.360  1.00  0.00           H  
ATOM    343  N   ALA A  23      -0.083 -12.102 -10.080  1.00  0.00           N  
ATOM    344  CA  ALA A  23      -0.590 -11.294  -8.973  1.00  0.00           C  
ATOM    345  C   ALA A  23      -2.012 -10.814  -9.251  1.00  0.00           C  
ATOM    346  O   ALA A  23      -2.855 -10.797  -8.353  1.00  0.00           O  
ATOM    347  CB  ALA A  23       0.331 -10.105  -8.717  1.00  0.00           C  
ATOM    348  H   ALA A  23       0.758 -11.809 -10.558  1.00  0.00           H  
ATOM    349  HA  ALA A  23      -0.614 -11.921  -8.082  1.00  0.00           H  
ATOM    350 1HB  ALA A  23      -0.061  -9.514  -7.890  1.00  0.00           H  
ATOM    351 2HB  ALA A  23       1.329 -10.464  -8.466  1.00  0.00           H  
ATOM    352 3HB  ALA A  23       0.383  -9.486  -9.612  1.00  0.00           H  
ATOM    353  N   VAL A  24      -2.373 -10.448 -10.508  1.00  0.00           N  
ATOM    354  CA  VAL A  24      -3.688  -9.951 -10.895  1.00  0.00           C  
ATOM    355  C   VAL A  24      -4.712 -11.081 -10.816  1.00  0.00           C  
ATOM    356  O   VAL A  24      -5.801 -10.903 -10.265  1.00  0.00           O  
ATOM    357  CB  VAL A  24      -3.653  -9.380 -12.326  1.00  0.00           C  
ATOM    358  CG1 VAL A  24      -5.057  -9.033 -12.796  1.00  0.00           C  
ATOM    359  CG2 VAL A  24      -2.749  -8.156 -12.373  1.00  0.00           C  
ATOM    360  H   VAL A  24      -1.653 -10.537 -11.211  1.00  0.00           H  
ATOM    361  HA  VAL A  24      -3.981  -9.165 -10.198  1.00  0.00           H  
ATOM    362  HB  VAL A  24      -3.267 -10.143 -13.002  1.00  0.00           H  
ATOM    363 1HG1 VAL A  24      -5.013  -8.631 -13.809  1.00  0.00           H  
ATOM    364 2HG1 VAL A  24      -5.675  -9.930 -12.789  1.00  0.00           H  
ATOM    365 3HG1 VAL A  24      -5.490  -8.287 -12.129  1.00  0.00           H  
ATOM    366 1HG2 VAL A  24      -2.728  -7.758 -13.387  1.00  0.00           H  
ATOM    367 2HG2 VAL A  24      -3.132  -7.395 -11.692  1.00  0.00           H  
ATOM    368 3HG2 VAL A  24      -1.740  -8.437 -12.073  1.00  0.00           H  
ATOM    369  N   GLN A  25      -4.313 -12.248 -11.352  1.00  0.00           N  
ATOM    370  CA  GLN A  25      -5.234 -13.380 -11.398  1.00  0.00           C  
ATOM    371  C   GLN A  25      -5.581 -13.864  -9.993  1.00  0.00           C  
ATOM    372  O   GLN A  25      -6.734 -14.199  -9.714  1.00  0.00           O  
ATOM    373  CB  GLN A  25      -4.631 -14.528 -12.213  1.00  0.00           C  
ATOM    374  CG  GLN A  25      -4.551 -14.255 -13.705  1.00  0.00           C  
ATOM    375  CD  GLN A  25      -5.919 -14.074 -14.336  1.00  0.00           C  
ATOM    376  OE1 GLN A  25      -6.798 -14.930 -14.202  1.00  0.00           O  
ATOM    377  NE2 GLN A  25      -6.107 -12.956 -15.027  1.00  0.00           N  
ATOM    378  H   GLN A  25      -3.381 -12.357 -11.725  1.00  0.00           H  
ATOM    379  HA  GLN A  25      -6.156 -13.056 -11.879  1.00  0.00           H  
ATOM    380 1HB  GLN A  25      -3.624 -14.739 -11.855  1.00  0.00           H  
ATOM    381 2HB  GLN A  25      -5.226 -15.429 -12.067  1.00  0.00           H  
ATOM    382 1HG  GLN A  25      -3.976 -13.344 -13.868  1.00  0.00           H  
ATOM    383 2HG  GLN A  25      -4.059 -15.099 -14.192  1.00  0.00           H  
ATOM    384 1HE2 GLN A  25      -6.990 -12.781 -15.465  1.00  0.00           H  
ATOM    385 2HE2 GLN A  25      -5.367 -12.288 -15.110  1.00  0.00           H  
ATOM    386  N   GLN A  26      -4.547 -13.803  -9.181  1.00  0.00           N  
ATOM    387  CA  GLN A  26      -4.783 -14.210  -7.800  1.00  0.00           C  
ATOM    388  C   GLN A  26      -5.735 -13.246  -7.101  1.00  0.00           C  
ATOM    389  O   GLN A  26      -6.630 -13.665  -6.366  1.00  0.00           O  
ATOM    390  CB  GLN A  26      -3.462 -14.292  -7.031  1.00  0.00           C  
ATOM    391  CG  GLN A  26      -2.587 -15.471  -7.419  1.00  0.00           C  
ATOM    392  CD  GLN A  26      -1.206 -15.398  -6.796  1.00  0.00           C  
ATOM    393  OE1 GLN A  26      -0.691 -14.310  -6.522  1.00  0.00           O  
ATOM    394  NE2 GLN A  26      -0.597 -16.556  -6.570  1.00  0.00           N  
ATOM    395  H   GLN A  26      -3.623 -13.498  -9.453  1.00  0.00           H  
ATOM    396  HA  GLN A  26      -5.245 -15.197  -7.805  1.00  0.00           H  
ATOM    397 1HB  GLN A  26      -2.888 -13.379  -7.195  1.00  0.00           H  
ATOM    398 2HB  GLN A  26      -3.666 -14.362  -5.963  1.00  0.00           H  
ATOM    399 1HG  GLN A  26      -3.065 -16.391  -7.083  1.00  0.00           H  
ATOM    400 2HG  GLN A  26      -2.473 -15.485  -8.503  1.00  0.00           H  
ATOM    401 1HE2 GLN A  26       0.316 -16.570  -6.161  1.00  0.00           H  
ATOM    402 2HE2 GLN A  26      -1.051 -17.415  -6.808  1.00  0.00           H  
ATOM    403  N   ALA A  27      -5.532 -11.935  -7.339  1.00  0.00           N  
ATOM    404  CA  ALA A  27      -6.403 -10.932  -6.731  1.00  0.00           C  
ATOM    405  C   ALA A  27      -7.840 -11.085  -7.219  1.00  0.00           C  
ATOM    406  O   ALA A  27      -8.786 -10.938  -6.443  1.00  0.00           O  
ATOM    407  CB  ALA A  27      -5.887  -9.527  -7.032  1.00  0.00           C  
ATOM    408  H   ALA A  27      -4.777 -11.632  -7.938  1.00  0.00           H  
ATOM    409  HA  ALA A  27      -6.395 -11.087  -5.651  1.00  0.00           H  
ATOM    410 1HB  ALA A  27      -6.546  -8.790  -6.573  1.00  0.00           H  
ATOM    411 2HB  ALA A  27      -4.880  -9.415  -6.629  1.00  0.00           H  
ATOM    412 3HB  ALA A  27      -5.865  -9.371  -8.110  1.00  0.00           H  
ATOM    413  N   LEU A  28      -8.027 -11.419  -8.471  1.00  0.00           N  
ATOM    414  CA  LEU A  28      -9.366 -11.595  -9.024  1.00  0.00           C  
ATOM    415  C   LEU A  28     -10.067 -12.788  -8.385  1.00  0.00           C  
ATOM    416  O   LEU A  28     -11.280 -12.759  -8.170  1.00  0.00           O  
ATOM    417  CB  LEU A  28      -9.292 -11.787 -10.544  1.00  0.00           C  
ATOM    418  CG  LEU A  28      -8.856 -10.557 -11.350  1.00  0.00           C  
ATOM    419  CD1 LEU A  28      -8.570 -10.966 -12.788  1.00  0.00           C  
ATOM    420  CD2 LEU A  28      -9.946  -9.497 -11.290  1.00  0.00           C  
ATOM    421  H   LEU A  28      -7.226 -11.559  -9.069  1.00  0.00           H  
ATOM    422  HA  LEU A  28      -9.950 -10.700  -8.808  1.00  0.00           H  
ATOM    423 1HB  LEU A  28      -8.589 -12.590 -10.759  1.00  0.00           H  
ATOM    424 2HB  LEU A  28     -10.276 -12.087 -10.904  1.00  0.00           H  
ATOM    425  HG  LEU A  28      -7.934 -10.154 -10.929  1.00  0.00           H  
ATOM    426 1HD1 LEU A  28      -8.259 -10.092 -13.360  1.00  0.00           H  
ATOM    427 2HD1 LEU A  28      -7.773 -11.711 -12.803  1.00  0.00           H  
ATOM    428 3HD1 LEU A  28      -9.470 -11.390 -13.232  1.00  0.00           H  
ATOM    429 1HD2 LEU A  28      -9.635  -8.622 -11.861  1.00  0.00           H  
ATOM    430 2HD2 LEU A  28     -10.867  -9.899 -11.712  1.00  0.00           H  
ATOM    431 3HD2 LEU A  28     -10.117  -9.210 -10.252  1.00  0.00           H  
ATOM    432  N   TRP A  29      -9.254 -13.828  -8.182  1.00  0.00           N  
ATOM    433  CA  TRP A  29      -9.817 -14.991  -7.504  1.00  0.00           C  
ATOM    434  C   TRP A  29     -10.300 -14.626  -6.106  1.00  0.00           C  
ATOM    435  O   TRP A  29     -11.428 -14.951  -5.727  1.00  0.00           O  
ATOM    436  CB  TRP A  29      -8.779 -16.111  -7.415  1.00  0.00           C  
ATOM    437  CG  TRP A  29      -9.318 -17.381  -6.828  1.00  0.00           C  
ATOM    438  CD1 TRP A  29      -9.953 -18.383  -7.497  1.00  0.00           C  
ATOM    439  CD2 TRP A  29      -9.270 -17.793  -5.440  1.00  0.00           C  
ATOM    440  NE1 TRP A  29     -10.304 -19.386  -6.627  1.00  0.00           N  
ATOM    441  CE2 TRP A  29      -9.893 -19.042  -5.364  1.00  0.00           C  
ATOM    442  CE3 TRP A  29      -8.756 -17.211  -4.275  1.00  0.00           C  
ATOM    443  CZ2 TRP A  29     -10.021 -19.727  -4.166  1.00  0.00           C  
ATOM    444  CZ3 TRP A  29      -8.884 -17.899  -3.074  1.00  0.00           C  
ATOM    445  CH2 TRP A  29      -9.500 -19.123  -3.021  1.00  0.00           C  
ATOM    446  H   TRP A  29      -8.286 -13.846  -8.469  1.00  0.00           H  
ATOM    447  HA  TRP A  29     -10.672 -15.346  -8.078  1.00  0.00           H  
ATOM    448 1HB  TRP A  29      -8.394 -16.331  -8.411  1.00  0.00           H  
ATOM    449 2HB  TRP A  29      -7.939 -15.781  -6.803  1.00  0.00           H  
ATOM    450  HD1 TRP A  29     -10.154 -18.388  -8.568  1.00  0.00           H  
ATOM    451  HE1 TRP A  29     -10.788 -20.237  -6.875  1.00  0.00           H  
ATOM    452  HE3 TRP A  29      -8.264 -16.240  -4.311  1.00  0.00           H  
ATOM    453  HZ2 TRP A  29     -10.506 -20.700  -4.104  1.00  0.00           H  
ATOM    454  HZ3 TRP A  29      -8.481 -17.438  -2.170  1.00  0.00           H  
ATOM    455  HH2 TRP A  29      -9.582 -19.635  -2.061  1.00  0.00           H  
ATOM    456  N   LEU A  30      -9.508 -13.923  -5.342  1.00  0.00           N  
ATOM    457  CA  LEU A  30      -9.875 -13.463  -4.007  1.00  0.00           C  
ATOM    458  C   LEU A  30     -11.072 -12.518  -4.069  1.00  0.00           C  
ATOM    459  O   LEU A  30     -11.957 -12.574  -3.211  1.00  0.00           O  
ATOM    460  CB  LEU A  30      -8.687 -12.756  -3.343  1.00  0.00           C  
ATOM    461  CG  LEU A  30      -7.509 -13.658  -2.952  1.00  0.00           C  
ATOM    462  CD1 LEU A  30      -6.293 -12.798  -2.641  1.00  0.00           C  
ATOM    463  CD2 LEU A  30      -7.898 -14.512  -1.755  1.00  0.00           C  
ATOM    464  H   LEU A  30      -8.595 -13.693  -5.708  1.00  0.00           H  
ATOM    465  HA  LEU A  30     -10.152 -14.329  -3.407  1.00  0.00           H  
ATOM    466 1HB  LEU A  30      -8.310 -11.995  -4.024  1.00  0.00           H  
ATOM    467 2HB  LEU A  30      -9.040 -12.261  -2.437  1.00  0.00           H  
ATOM    468  HG  LEU A  30      -7.254 -14.306  -3.792  1.00  0.00           H  
ATOM    469 1HD1 LEU A  30      -5.455 -13.439  -2.364  1.00  0.00           H  
ATOM    470 2HD1 LEU A  30      -6.025 -12.213  -3.520  1.00  0.00           H  
ATOM    471 3HD1 LEU A  30      -6.523 -12.126  -1.814  1.00  0.00           H  
ATOM    472 1HD2 LEU A  30      -7.061 -15.153  -1.478  1.00  0.00           H  
ATOM    473 2HD2 LEU A  30      -8.152 -13.865  -0.914  1.00  0.00           H  
ATOM    474 3HD2 LEU A  30      -8.759 -15.129  -2.012  1.00  0.00           H  
ATOM    475  N   LYS A  31     -10.999 -11.676  -5.065  1.00  0.00           N  
ATOM    476  CA  LYS A  31     -12.070 -10.693  -5.208  1.00  0.00           C  
ATOM    477  C   LYS A  31     -13.435 -11.370  -5.270  1.00  0.00           C  
ATOM    478  O   LYS A  31     -14.331 -11.048  -4.487  1.00  0.00           O  
ATOM    479  CB  LYS A  31     -11.849  -9.839  -6.459  1.00  0.00           C  
ATOM    480  CG  LYS A  31     -12.876  -8.731  -6.652  1.00  0.00           C  
ATOM    481  CD  LYS A  31     -12.645  -7.986  -7.959  1.00  0.00           C  
ATOM    482  CE  LYS A  31     -13.618  -6.827  -8.115  1.00  0.00           C  
ATOM    483  NZ  LYS A  31     -15.005  -7.296  -8.379  1.00  0.00           N  
ATOM    484  H   LYS A  31     -10.241 -11.679  -5.732  1.00  0.00           H  
ATOM    485  HA  LYS A  31     -12.058 -10.039  -4.335  1.00  0.00           H  
ATOM    486 1HB  LYS A  31     -10.863  -9.376  -6.413  1.00  0.00           H  
ATOM    487 2HB  LYS A  31     -11.873 -10.476  -7.343  1.00  0.00           H  
ATOM    488 1HG  LYS A  31     -13.878  -9.162  -6.662  1.00  0.00           H  
ATOM    489 2HG  LYS A  31     -12.811  -8.026  -5.825  1.00  0.00           H  
ATOM    490 1HD  LYS A  31     -11.625  -7.600  -7.981  1.00  0.00           H  
ATOM    491 2HD  LYS A  31     -12.773  -8.671  -8.796  1.00  0.00           H  
ATOM    492 1HE  LYS A  31     -13.617  -6.226  -7.206  1.00  0.00           H  
ATOM    493 2HE  LYS A  31     -13.298  -6.193  -8.943  1.00  0.00           H  
ATOM    494 1HZ  LYS A  31     -15.618  -6.499  -8.477  1.00  0.00           H  
ATOM    495 2HZ  LYS A  31     -15.021  -7.839  -9.232  1.00  0.00           H  
ATOM    496 3HZ  LYS A  31     -15.319  -7.869  -7.610  1.00  0.00           H  
ATOM    497  N   THR A  32     -13.595 -12.377  -6.155  1.00  0.00           N  
ATOM    498  CA  THR A  32     -14.846 -13.100  -6.342  1.00  0.00           C  
ATOM    499  C   THR A  32     -15.146 -13.985  -5.135  1.00  0.00           C  
ATOM    500  O   THR A  32     -16.274 -14.008  -4.638  1.00  0.00           O  
ATOM    501  CB  THR A  32     -14.807 -13.958  -7.620  1.00  0.00           C  
ATOM    502  OG1 THR A  32     -14.606 -13.112  -8.760  1.00  0.00           O  
ATOM    503  CG2 THR A  32     -16.108 -14.726  -7.787  1.00  0.00           C  
ATOM    504  H   THR A  32     -12.791 -12.630  -6.712  1.00  0.00           H  
ATOM    505  HA  THR A  32     -15.653 -12.374  -6.444  1.00  0.00           H  
ATOM    506  HB  THR A  32     -13.979 -14.664  -7.559  1.00  0.00           H  
ATOM    507  HG1 THR A  32     -13.774 -12.640  -8.666  1.00  0.00           H  
ATOM    508 1HG2 THR A  32     -16.062 -15.327  -8.696  1.00  0.00           H  
ATOM    509 2HG2 THR A  32     -16.258 -15.379  -6.928  1.00  0.00           H  
ATOM    510 3HG2 THR A  32     -16.938 -14.025  -7.859  1.00  0.00           H  
ATOM    511  N   LYS A  33     -14.078 -14.668  -4.696  1.00  0.00           N  
ATOM    512  CA  LYS A  33     -14.263 -15.735  -3.717  1.00  0.00           C  
ATOM    513  C   LYS A  33     -14.708 -15.171  -2.369  1.00  0.00           C  
ATOM    514  O   LYS A  33     -15.627 -15.702  -1.742  1.00  0.00           O  
ATOM    515  CB  LYS A  33     -12.974 -16.540  -3.551  1.00  0.00           C  
ATOM    516  CG  LYS A  33     -13.066 -17.673  -2.537  1.00  0.00           C  
ATOM    517  CD  LYS A  33     -13.998 -18.774  -3.022  1.00  0.00           C  
ATOM    518  CE  LYS A  33     -13.957 -19.983  -2.097  1.00  0.00           C  
ATOM    519  NZ  LYS A  33     -14.915 -21.040  -2.520  1.00  0.00           N  
ATOM    520  H   LYS A  33     -13.146 -14.462  -5.027  1.00  0.00           H  
ATOM    521  HA  LYS A  33     -15.046 -16.403  -4.077  1.00  0.00           H  
ATOM    522 1HB  LYS A  33     -12.688 -16.972  -4.510  1.00  0.00           H  
ATOM    523 2HB  LYS A  33     -12.167 -15.876  -3.238  1.00  0.00           H  
ATOM    524 1HG  LYS A  33     -12.073 -18.095  -2.372  1.00  0.00           H  
ATOM    525 2HG  LYS A  33     -13.438 -17.285  -1.590  1.00  0.00           H  
ATOM    526 1HD  LYS A  33     -15.019 -18.394  -3.064  1.00  0.00           H  
ATOM    527 2HD  LYS A  33     -13.703 -19.085  -4.024  1.00  0.00           H  
ATOM    528 1HE  LYS A  33     -12.952 -20.402  -2.092  1.00  0.00           H  
ATOM    529 2HE  LYS A  33     -14.202 -19.672  -1.082  1.00  0.00           H  
ATOM    530 1HZ  LYS A  33     -14.858 -21.820  -1.883  1.00  0.00           H  
ATOM    531 2HZ  LYS A  33     -15.854 -20.666  -2.511  1.00  0.00           H  
ATOM    532 3HZ  LYS A  33     -14.685 -21.349  -3.454  1.00  0.00           H  
ATOM    533  N   LEU A  34     -14.074 -14.097  -1.954  1.00  0.00           N  
ATOM    534  CA  LEU A  34     -14.284 -13.600  -0.599  1.00  0.00           C  
ATOM    535  C   LEU A  34     -15.342 -12.500  -0.581  1.00  0.00           C  
ATOM    536  O   LEU A  34     -15.810 -12.100   0.487  1.00  0.00           O  
ATOM    537  CB  LEU A  34     -12.969 -13.063  -0.018  1.00  0.00           C  
ATOM    538  CG  LEU A  34     -11.814 -14.070   0.052  1.00  0.00           C  
ATOM    539  CD1 LEU A  34     -10.564 -13.374   0.571  1.00  0.00           C  
ATOM    540  CD2 LEU A  34     -12.208 -15.232   0.952  1.00  0.00           C  
ATOM    541  H   LEU A  34     -13.437 -13.606  -2.566  1.00  0.00           H  
ATOM    542  HA  LEU A  34     -14.636 -14.423   0.021  1.00  0.00           H  
ATOM    543 1HB  LEU A  34     -12.639 -12.223  -0.626  1.00  0.00           H  
ATOM    544 2HB  LEU A  34     -13.157 -12.704   0.993  1.00  0.00           H  
ATOM    545  HG  LEU A  34     -11.597 -14.445  -0.949  1.00  0.00           H  
ATOM    546 1HD1 LEU A  34      -9.743 -14.090   0.622  1.00  0.00           H  
ATOM    547 2HD1 LEU A  34     -10.295 -12.561  -0.101  1.00  0.00           H  
ATOM    548 3HD1 LEU A  34     -10.758 -12.976   1.567  1.00  0.00           H  
ATOM    549 1HD2 LEU A  34     -11.387 -15.949   1.001  1.00  0.00           H  
ATOM    550 2HD2 LEU A  34     -12.425 -14.860   1.953  1.00  0.00           H  
ATOM    551 3HD2 LEU A  34     -13.094 -15.723   0.548  1.00  0.00           H  
ATOM    552  N   GLY A  35     -15.804 -12.115  -1.724  1.00  0.00           N  
ATOM    553  CA  GLY A  35     -16.761 -11.021  -1.803  1.00  0.00           C  
ATOM    554  C   GLY A  35     -16.156  -9.675  -1.451  1.00  0.00           C  
ATOM    555  O   GLY A  35     -16.710  -8.935  -0.635  1.00  0.00           O  
ATOM    556  H   GLY A  35     -15.507 -12.570  -2.575  1.00  0.00           H  
ATOM    557 1HA  GLY A  35     -17.169 -10.967  -2.811  1.00  0.00           H  
ATOM    558 2HA  GLY A  35     -17.594 -11.216  -1.129  1.00  0.00           H  
ATOM    559  N   VAL A  36     -14.884  -9.362  -1.939  1.00  0.00           N  
ATOM    560  CA  VAL A  36     -14.157  -8.156  -1.551  1.00  0.00           C  
ATOM    561  C   VAL A  36     -13.833  -7.326  -2.791  1.00  0.00           C  
ATOM    562  O   VAL A  36     -14.016  -7.789  -3.919  1.00  0.00           O  
ATOM    563  CB  VAL A  36     -12.859  -8.498  -0.785  1.00  0.00           C  
ATOM    564  CG1 VAL A  36     -13.173  -9.282   0.489  1.00  0.00           C  
ATOM    565  CG2 VAL A  36     -11.905  -9.288  -1.679  1.00  0.00           C  
ATOM    566  H   VAL A  36     -14.457 -10.006  -2.588  1.00  0.00           H  
ATOM    567  HA  VAL A  36     -14.794  -7.565  -0.893  1.00  0.00           H  
ATOM    568  HB  VAL A  36     -12.376  -7.573  -0.474  1.00  0.00           H  
ATOM    569 1HG1 VAL A  36     -12.246  -9.513   1.013  1.00  0.00           H  
ATOM    570 2HG1 VAL A  36     -13.815  -8.683   1.134  1.00  0.00           H  
ATOM    571 3HG1 VAL A  36     -13.683 -10.210   0.229  1.00  0.00           H  
ATOM    572 1HG2 VAL A  36     -10.997  -9.521  -1.125  1.00  0.00           H  
ATOM    573 2HG2 VAL A  36     -12.386 -10.214  -1.995  1.00  0.00           H  
ATOM    574 3HG2 VAL A  36     -11.652  -8.693  -2.557  1.00  0.00           H  
ATOM    575  N   SER A  37     -13.364  -6.099  -2.514  1.00  0.00           N  
ATOM    576  CA  SER A  37     -12.969  -5.232  -3.617  1.00  0.00           C  
ATOM    577  C   SER A  37     -11.628  -5.662  -4.208  1.00  0.00           C  
ATOM    578  O   SER A  37     -10.940  -6.513  -3.640  1.00  0.00           O  
ATOM    579  CB  SER A  37     -12.885  -3.793  -3.145  1.00  0.00           C  
ATOM    580  OG  SER A  37     -11.747  -3.590  -2.354  1.00  0.00           O  
ATOM    581  H   SER A  37     -13.278  -5.759  -1.566  1.00  0.00           H  
ATOM    582  HA  SER A  37     -13.723  -5.303  -4.402  1.00  0.00           H  
ATOM    583 1HB  SER A  37     -12.855  -3.128  -4.008  1.00  0.00           H  
ATOM    584 2HB  SER A  37     -13.778  -3.546  -2.573  1.00  0.00           H  
ATOM    585  HG  SER A  37     -11.851  -2.720  -1.959  1.00  0.00           H  
ATOM    586  N   LEU A  38     -11.269  -5.088  -5.427  1.00  0.00           N  
ATOM    587  CA  LEU A  38     -10.040  -5.471  -6.112  1.00  0.00           C  
ATOM    588  C   LEU A  38      -8.815  -5.087  -5.290  1.00  0.00           C  
ATOM    589  O   LEU A  38      -7.889  -5.887  -5.136  1.00  0.00           O  
ATOM    590  CB  LEU A  38      -9.970  -4.812  -7.492  1.00  0.00           C  
ATOM    591  CG  LEU A  38      -8.750  -5.158  -8.348  1.00  0.00           C  
ATOM    592  CD1 LEU A  38      -8.694  -6.658  -8.607  1.00  0.00           C  
ATOM    593  CD2 LEU A  38      -8.781  -4.384  -9.663  1.00  0.00           C  
ATOM    594  H   LEU A  38     -11.870  -4.392  -5.846  1.00  0.00           H  
ATOM    595  HA  LEU A  38     -10.039  -6.552  -6.242  1.00  0.00           H  
ATOM    596 1HB  LEU A  38     -10.856  -5.097  -8.059  1.00  0.00           H  
ATOM    597 2HB  LEU A  38      -9.980  -3.730  -7.361  1.00  0.00           H  
ATOM    598  HG  LEU A  38      -7.840  -4.897  -7.807  1.00  0.00           H  
ATOM    599 1HD1 LEU A  38      -7.820  -6.890  -9.217  1.00  0.00           H  
ATOM    600 2HD1 LEU A  38      -8.623  -7.190  -7.658  1.00  0.00           H  
ATOM    601 3HD1 LEU A  38      -9.595  -6.971  -9.133  1.00  0.00           H  
ATOM    602 1HD2 LEU A  38      -7.906  -4.643 -10.258  1.00  0.00           H  
ATOM    603 2HD2 LEU A  38      -9.685  -4.643 -10.215  1.00  0.00           H  
ATOM    604 3HD2 LEU A  38      -8.777  -3.314  -9.455  1.00  0.00           H  
ATOM    605  N   LYS A  39      -8.815  -3.920  -4.663  1.00  0.00           N  
ATOM    606  CA  LYS A  39      -7.698  -3.453  -3.848  1.00  0.00           C  
ATOM    607  C   LYS A  39      -7.560  -4.287  -2.576  1.00  0.00           C  
ATOM    608  O   LYS A  39      -6.447  -4.617  -2.161  1.00  0.00           O  
ATOM    609  CB  LYS A  39      -7.875  -1.976  -3.493  1.00  0.00           C  
ATOM    610  CG  LYS A  39      -7.634  -1.018  -4.652  1.00  0.00           C  
ATOM    611  CD  LYS A  39      -7.751   0.432  -4.204  1.00  0.00           C  
ATOM    612  CE  LYS A  39      -7.339   1.389  -5.312  1.00  0.00           C  
ATOM    613  NZ  LYS A  39      -7.461   2.812  -4.893  1.00  0.00           N  
ATOM    614  H   LYS A  39      -9.631  -3.333  -4.760  1.00  0.00           H  
ATOM    615  HA  LYS A  39      -6.779  -3.567  -4.423  1.00  0.00           H  
ATOM    616 1HB  LYS A  39      -8.887  -1.808  -3.125  1.00  0.00           H  
ATOM    617 2HB  LYS A  39      -7.187  -1.710  -2.690  1.00  0.00           H  
ATOM    618 1HG  LYS A  39      -6.636  -1.184  -5.060  1.00  0.00           H  
ATOM    619 2HG  LYS A  39      -8.364  -1.206  -5.438  1.00  0.00           H  
ATOM    620 1HD  LYS A  39      -8.782   0.642  -3.918  1.00  0.00           H  
ATOM    621 2HD  LYS A  39      -7.111   0.597  -3.337  1.00  0.00           H  
ATOM    622 1HE  LYS A  39      -6.305   1.194  -5.595  1.00  0.00           H  
ATOM    623 2HE  LYS A  39      -7.969   1.226  -6.187  1.00  0.00           H  
ATOM    624 1HZ  LYS A  39      -7.180   3.413  -5.654  1.00  0.00           H  
ATOM    625 2HZ  LYS A  39      -8.421   3.009  -4.645  1.00  0.00           H  
ATOM    626 3HZ  LYS A  39      -6.867   2.980  -4.094  1.00  0.00           H  
ATOM    627  N   GLN A  40      -8.714  -4.654  -2.027  1.00  0.00           N  
ATOM    628  CA  GLN A  40      -8.706  -5.490  -0.831  1.00  0.00           C  
ATOM    629  C   GLN A  40      -8.083  -6.853  -1.119  1.00  0.00           C  
ATOM    630  O   GLN A  40      -7.335  -7.387  -0.295  1.00  0.00           O  
ATOM    631  CB  GLN A  40     -10.127  -5.668  -0.291  1.00  0.00           C  
ATOM    632  CG  GLN A  40     -10.690  -4.437   0.397  1.00  0.00           C  
ATOM    633  CD  GLN A  40     -12.152  -4.598   0.769  1.00  0.00           C  
ATOM    634  OE1 GLN A  40     -12.895  -5.335   0.115  1.00  0.00           O  
ATOM    635  NE2 GLN A  40     -12.573  -3.908   1.822  1.00  0.00           N  
ATOM    636  H   GLN A  40      -9.599  -4.365  -2.420  1.00  0.00           H  
ATOM    637  HA  GLN A  40      -8.101  -4.999  -0.069  1.00  0.00           H  
ATOM    638 1HB  GLN A  40     -10.797  -5.932  -1.109  1.00  0.00           H  
ATOM    639 2HB  GLN A  40     -10.144  -6.491   0.424  1.00  0.00           H  
ATOM    640 1HG  GLN A  40     -10.124  -4.253   1.310  1.00  0.00           H  
ATOM    641 2HG  GLN A  40     -10.600  -3.584  -0.275  1.00  0.00           H  
ATOM    642 1HE2 GLN A  40     -13.529  -3.974   2.115  1.00  0.00           H  
ATOM    643 2HE2 GLN A  40     -11.938  -3.322   2.324  1.00  0.00           H  
ATOM    644  N   ALA A  41      -8.381  -7.319  -2.320  1.00  0.00           N  
ATOM    645  CA  ALA A  41      -7.789  -8.588  -2.734  1.00  0.00           C  
ATOM    646  C   ALA A  41      -6.269  -8.489  -2.805  1.00  0.00           C  
ATOM    647  O   ALA A  41      -5.560  -9.420  -2.416  1.00  0.00           O  
ATOM    648  CB  ALA A  41      -8.355  -9.022  -4.084  1.00  0.00           C  
ATOM    649  H   ALA A  41      -8.997  -6.833  -2.956  1.00  0.00           H  
ATOM    650  HA  ALA A  41      -8.043  -9.340  -1.986  1.00  0.00           H  
ATOM    651 1HB  ALA A  41      -7.905  -9.970  -4.379  1.00  0.00           H  
ATOM    652 2HB  ALA A  41      -9.436  -9.143  -4.005  1.00  0.00           H  
ATOM    653 3HB  ALA A  41      -8.130  -8.265  -4.834  1.00  0.00           H  
ATOM    654  N   PHE A  42      -5.773  -7.369  -3.251  1.00  0.00           N  
ATOM    655  CA  PHE A  42      -4.334  -7.179  -3.395  1.00  0.00           C  
ATOM    656  C   PHE A  42      -3.677  -6.951  -2.039  1.00  0.00           C  
ATOM    657  O   PHE A  42      -2.524  -7.335  -1.829  1.00  0.00           O  
ATOM    658  CB  PHE A  42      -4.039  -5.996  -4.319  1.00  0.00           C  
ATOM    659  CG  PHE A  42      -4.121  -6.334  -5.781  1.00  0.00           C  
ATOM    660  CD1 PHE A  42      -5.212  -5.935  -6.539  1.00  0.00           C  
ATOM    661  CD2 PHE A  42      -3.108  -7.051  -6.400  1.00  0.00           C  
ATOM    662  CE1 PHE A  42      -5.288  -6.245  -7.884  1.00  0.00           C  
ATOM    663  CE2 PHE A  42      -3.182  -7.361  -7.744  1.00  0.00           C  
ATOM    664  CZ  PHE A  42      -4.273  -6.958  -8.487  1.00  0.00           C  
ATOM    665  H   PHE A  42      -6.397  -6.615  -3.503  1.00  0.00           H  
ATOM    666  HA  PHE A  42      -3.909  -8.082  -3.835  1.00  0.00           H  
ATOM    667 1HB  PHE A  42      -4.744  -5.192  -4.116  1.00  0.00           H  
ATOM    668 2HB  PHE A  42      -3.039  -5.615  -4.114  1.00  0.00           H  
ATOM    669  HD1 PHE A  42      -6.014  -5.371  -6.063  1.00  0.00           H  
ATOM    670  HD2 PHE A  42      -2.246  -7.369  -5.814  1.00  0.00           H  
ATOM    671  HE1 PHE A  42      -6.151  -5.926  -8.468  1.00  0.00           H  
ATOM    672  HE2 PHE A  42      -2.379  -7.924  -8.219  1.00  0.00           H  
ATOM    673  HZ  PHE A  42      -4.333  -7.203  -9.546  1.00  0.00           H  
ATOM    674  N   LEU A  43      -4.417  -6.383  -1.162  1.00  0.00           N  
ATOM    675  CA  LEU A  43      -3.901  -6.223   0.193  1.00  0.00           C  
ATOM    676  C   LEU A  43      -3.721  -7.575   0.875  1.00  0.00           C  
ATOM    677  O   LEU A  43      -2.770  -7.772   1.633  1.00  0.00           O  
ATOM    678  CB  LEU A  43      -4.849  -5.347   1.022  1.00  0.00           C  
ATOM    679  CG  LEU A  43      -4.827  -3.849   0.694  1.00  0.00           C  
ATOM    680  CD1 LEU A  43      -5.997  -3.161   1.385  1.00  0.00           C  
ATOM    681  CD2 LEU A  43      -3.501  -3.251   1.139  1.00  0.00           C  
ATOM    682  H   LEU A  43      -5.344  -6.046  -1.378  1.00  0.00           H  
ATOM    683  HA  LEU A  43      -2.925  -5.741   0.137  1.00  0.00           H  
ATOM    684 1HB  LEU A  43      -5.867  -5.703   0.877  1.00  0.00           H  
ATOM    685 2HB  LEU A  43      -4.594  -5.460   2.076  1.00  0.00           H  
ATOM    686  HG  LEU A  43      -4.946  -3.710  -0.380  1.00  0.00           H  
ATOM    687 1HD1 LEU A  43      -5.982  -2.096   1.152  1.00  0.00           H  
ATOM    688 2HD1 LEU A  43      -6.933  -3.595   1.034  1.00  0.00           H  
ATOM    689 3HD1 LEU A  43      -5.914  -3.297   2.463  1.00  0.00           H  
ATOM    690 1HD2 LEU A  43      -3.485  -2.186   0.905  1.00  0.00           H  
ATOM    691 2HD2 LEU A  43      -3.382  -3.388   2.214  1.00  0.00           H  
ATOM    692 3HD2 LEU A  43      -2.684  -3.749   0.617  1.00  0.00           H  
ATOM    693  N   ILE A  44      -4.575  -8.481   0.571  1.00  0.00           N  
ATOM    694  CA  ILE A  44      -4.437  -9.834   1.094  1.00  0.00           C  
ATOM    695  C   ILE A  44      -3.147 -10.461   0.570  1.00  0.00           C  
ATOM    696  O   ILE A  44      -2.397 -11.080   1.330  1.00  0.00           O  
ATOM    697  CB  ILE A  44      -5.643 -10.709   0.704  1.00  0.00           C  
ATOM    698  CG1 ILE A  44      -6.902 -10.240   1.436  1.00  0.00           C  
ATOM    699  CG2 ILE A  44      -5.359 -12.172   1.011  1.00  0.00           C  
ATOM    700  CD1 ILE A  44      -8.182 -10.833   0.892  1.00  0.00           C  
ATOM    701  H   ILE A  44      -5.355  -8.265  -0.035  1.00  0.00           H  
ATOM    702  HA  ILE A  44      -4.382  -9.781   2.182  1.00  0.00           H  
ATOM    703  HB  ILE A  44      -5.839 -10.603  -0.362  1.00  0.00           H  
ATOM    704 1HG1 ILE A  44      -6.828 -10.499   2.492  1.00  0.00           H  
ATOM    705 2HG1 ILE A  44      -6.977  -9.154   1.372  1.00  0.00           H  
ATOM    706 1HG2 ILE A  44      -6.221 -12.776   0.730  1.00  0.00           H  
ATOM    707 2HG2 ILE A  44      -4.487 -12.499   0.446  1.00  0.00           H  
ATOM    708 3HG2 ILE A  44      -5.166 -12.290   2.077  1.00  0.00           H  
ATOM    709 1HD1 ILE A  44      -9.030 -10.453   1.461  1.00  0.00           H  
ATOM    710 2HD1 ILE A  44      -8.295 -10.556  -0.156  1.00  0.00           H  
ATOM    711 3HD1 ILE A  44      -8.145 -11.918   0.979  1.00  0.00           H  
ATOM    712  N   LEU A  45      -2.956 -10.266  -0.701  1.00  0.00           N  
ATOM    713  CA  LEU A  45      -1.742 -10.822  -1.291  1.00  0.00           C  
ATOM    714  C   LEU A  45      -0.499 -10.184  -0.681  1.00  0.00           C  
ATOM    715  O   LEU A  45       0.470 -10.879  -0.367  1.00  0.00           O  
ATOM    716  CB  LEU A  45      -1.742 -10.621  -2.808  1.00  0.00           C  
ATOM    717  CG  LEU A  45      -2.816 -11.377  -3.592  1.00  0.00           C  
ATOM    718  CD1 LEU A  45      -2.801 -10.953  -5.058  1.00  0.00           C  
ATOM    719  CD2 LEU A  45      -2.610 -12.884  -3.466  1.00  0.00           C  
ATOM    720  H   LEU A  45      -3.598  -9.753  -1.289  1.00  0.00           H  
ATOM    721  HA  LEU A  45      -1.716 -11.891  -1.082  1.00  0.00           H  
ATOM    722 1HB  LEU A  45      -1.873  -9.560  -3.017  1.00  0.00           H  
ATOM    723 2HB  LEU A  45      -0.774 -10.931  -3.200  1.00  0.00           H  
ATOM    724  HG  LEU A  45      -3.802 -11.122  -3.201  1.00  0.00           H  
ATOM    725 1HD1 LEU A  45      -3.571 -11.500  -5.603  1.00  0.00           H  
ATOM    726 2HD1 LEU A  45      -2.998  -9.884  -5.129  1.00  0.00           H  
ATOM    727 3HD1 LEU A  45      -1.826 -11.173  -5.490  1.00  0.00           H  
ATOM    728 1HD2 LEU A  45      -3.383 -13.406  -4.029  1.00  0.00           H  
ATOM    729 2HD2 LEU A  45      -1.630 -13.151  -3.862  1.00  0.00           H  
ATOM    730 3HD2 LEU A  45      -2.668 -13.172  -2.416  1.00  0.00           H  
ATOM    731  N   ALA A  46      -0.606  -8.957  -0.546  1.00  0.00           N  
ATOM    732  CA  ALA A  46       0.511  -8.240   0.060  1.00  0.00           C  
ATOM    733  C   ALA A  46       0.723  -8.670   1.508  1.00  0.00           C  
ATOM    734  O   ALA A  46       1.860  -8.871   1.940  1.00  0.00           O  
ATOM    735  CB  ALA A  46       0.282  -6.738  -0.018  1.00  0.00           C  
ATOM    736  H   ALA A  46      -1.424  -8.439  -0.834  1.00  0.00           H  
ATOM    737  HA  ALA A  46       1.418  -8.478  -0.499  1.00  0.00           H  
ATOM    738 1HB  ALA A  46       1.124  -6.217   0.437  1.00  0.00           H  
ATOM    739 2HB  ALA A  46       0.190  -6.438  -1.062  1.00  0.00           H  
ATOM    740 3HB  ALA A  46      -0.633  -6.482   0.514  1.00  0.00           H  
ATOM    741  N   ALA A  47      -0.276  -8.834   2.237  1.00  0.00           N  
ATOM    742  CA  ALA A  47      -0.182  -9.262   3.629  1.00  0.00           C  
ATOM    743  C   ALA A  47       0.485 -10.632   3.737  1.00  0.00           C  
ATOM    744  O   ALA A  47       1.336 -10.850   4.603  1.00  0.00           O  
ATOM    745  CB  ALA A  47      -1.566  -9.296   4.273  1.00  0.00           C  
ATOM    746  H   ALA A  47      -1.187  -8.660   1.837  1.00  0.00           H  
ATOM    747  HA  ALA A  47       0.438  -8.543   4.164  1.00  0.00           H  
ATOM    748 1HB  ALA A  47      -1.477  -9.618   5.310  1.00  0.00           H  
ATOM    749 2HB  ALA A  47      -2.007  -8.299   4.238  1.00  0.00           H  
ATOM    750 3HB  ALA A  47      -2.202  -9.993   3.730  1.00  0.00           H  
ATOM    751  N   ALA A  48       0.140 -11.501   2.840  1.00  0.00           N  
ATOM    752  CA  ALA A  48       0.753 -12.826   2.825  1.00  0.00           C  
ATOM    753  C   ALA A  48       2.270 -12.728   2.706  1.00  0.00           C  
ATOM    754  O   ALA A  48       3.001 -13.391   3.446  1.00  0.00           O  
ATOM    755  CB  ALA A  48       0.187 -13.660   1.678  1.00  0.00           C  
ATOM    756  H   ALA A  48      -0.554 -11.271   2.144  1.00  0.00           H  
ATOM    757  HA  ALA A  48       0.518 -13.319   3.769  1.00  0.00           H  
ATOM    758 1HB  ALA A  48       0.652 -14.646   1.680  1.00  0.00           H  
ATOM    759 2HB  ALA A  48      -0.891 -13.767   1.804  1.00  0.00           H  
ATOM    760 3HB  ALA A  48       0.393 -13.163   0.731  1.00  0.00           H  
ATOM    761  N   ALA A  49       2.696 -11.893   1.828  1.00  0.00           N  
ATOM    762  CA  ALA A  49       4.127 -11.639   1.685  1.00  0.00           C  
ATOM    763  C   ALA A  49       4.687 -10.939   2.922  1.00  0.00           C  
ATOM    764  O   ALA A  49       5.739 -11.321   3.436  1.00  0.00           O  
ATOM    765  CB  ALA A  49       4.397 -10.804   0.437  1.00  0.00           C  
ATOM    766  H   ALA A  49       2.047 -11.404   1.229  1.00  0.00           H  
ATOM    767  HA  ALA A  49       4.633 -12.599   1.584  1.00  0.00           H  
ATOM    768 1HB  ALA A  49       5.468 -10.623   0.344  1.00  0.00           H  
ATOM    769 2HB  ALA A  49       4.043 -11.341  -0.443  1.00  0.00           H  
ATOM    770 3HB  ALA A  49       3.874  -9.852   0.515  1.00  0.00           H  
ATOM    771  N   ASN A  50       3.978 -10.013   3.456  1.00  0.00           N  
ATOM    772  CA  ASN A  50       4.483  -9.187   4.549  1.00  0.00           C  
ATOM    773  C   ASN A  50       4.585  -9.981   5.849  1.00  0.00           C  
ATOM    774  O   ASN A  50       5.425  -9.681   6.699  1.00  0.00           O  
ATOM    775  CB  ASN A  50       3.606  -7.964   4.740  1.00  0.00           C  
ATOM    776  CG  ASN A  50       3.742  -6.974   3.617  1.00  0.00           C  
ATOM    777  OD1 ASN A  50       4.768  -6.935   2.928  1.00  0.00           O  
ATOM    778  ND2 ASN A  50       2.727  -6.172   3.418  1.00  0.00           N  
ATOM    779  H   ASN A  50       3.043  -9.851   3.109  1.00  0.00           H  
ATOM    780  HA  ASN A  50       5.490  -8.854   4.295  1.00  0.00           H  
ATOM    781 1HB  ASN A  50       2.562  -8.272   4.813  1.00  0.00           H  
ATOM    782 2HB  ASN A  50       3.867  -7.471   5.677  1.00  0.00           H  
ATOM    783 1HD2 ASN A  50       2.762  -5.493   2.685  1.00  0.00           H  
ATOM    784 2HD2 ASN A  50       1.917  -6.239   4.000  1.00  0.00           H  
ATOM    785  N   THR A  51       3.814 -10.988   5.980  1.00  0.00           N  
ATOM    786  CA  THR A  51       3.798 -11.767   7.213  1.00  0.00           C  
ATOM    787  C   THR A  51       4.620 -13.043   7.059  1.00  0.00           C  
ATOM    788  O   THR A  51       4.768 -13.811   8.011  1.00  0.00           O  
ATOM    789  CB  THR A  51       2.358 -12.122   7.628  1.00  0.00           C  
ATOM    790  OG1 THR A  51       1.716 -12.841   6.567  1.00  0.00           O  
ATOM    791  CG2 THR A  51       1.565 -10.861   7.935  1.00  0.00           C  
ATOM    792  H   THR A  51       3.204 -11.256   5.220  1.00  0.00           H  
ATOM    793  HA  THR A  51       4.242 -11.166   8.008  1.00  0.00           H  
ATOM    794  HB  THR A  51       2.381 -12.755   8.515  1.00  0.00           H  
ATOM    795  HG1 THR A  51       1.731 -13.781   6.762  1.00  0.00           H  
ATOM    796 1HG2 THR A  51       0.550 -11.132   8.226  1.00  0.00           H  
ATOM    797 2HG2 THR A  51       2.045 -10.319   8.749  1.00  0.00           H  
ATOM    798 3HG2 THR A  51       1.531 -10.229   7.049  1.00  0.00           H  
ATOM    799  N   GLY A  52       5.204 -13.272   5.827  1.00  0.00           N  
ATOM    800  CA  GLY A  52       5.947 -14.489   5.540  1.00  0.00           C  
ATOM    801  C   GLY A  52       5.060 -15.713   5.410  1.00  0.00           C  
ATOM    802  O   GLY A  52       5.421 -16.798   5.871  1.00  0.00           O  
ATOM    803  H   GLY A  52       5.111 -12.572   5.106  1.00  0.00           H  
ATOM    804 1HA  GLY A  52       6.506 -14.363   4.612  1.00  0.00           H  
ATOM    805 2HA  GLY A  52       6.675 -14.667   6.331  1.00  0.00           H  
ATOM    806  N   THR A  53       3.809 -15.590   4.936  1.00  0.00           N  
ATOM    807  CA  THR A  53       2.843 -16.677   4.824  1.00  0.00           C  
ATOM    808  C   THR A  53       2.364 -16.831   3.383  1.00  0.00           C  
ATOM    809  O   THR A  53       2.846 -16.134   2.487  1.00  0.00           O  
ATOM    810  CB  THR A  53       1.636 -16.447   5.751  1.00  0.00           C  
ATOM    811  OG1 THR A  53       0.842 -15.366   5.247  1.00  0.00           O  
ATOM    812  CG2 THR A  53       2.102 -16.113   7.160  1.00  0.00           C  
ATOM    813  H   THR A  53       3.543 -14.662   4.641  1.00  0.00           H  
ATOM    814  HA  THR A  53       3.330 -17.605   5.124  1.00  0.00           H  
ATOM    815  HB  THR A  53       1.023 -17.347   5.781  1.00  0.00           H  
ATOM    816  HG1 THR A  53       0.306 -15.678   4.513  1.00  0.00           H  
ATOM    817 1HG2 THR A  53       1.236 -15.954   7.803  1.00  0.00           H  
ATOM    818 2HG2 THR A  53       2.698 -16.939   7.551  1.00  0.00           H  
ATOM    819 3HG2 THR A  53       2.708 -15.208   7.139  1.00  0.00           H  
ATOM    820  N   THR A  54       1.501 -17.759   3.188  1.00  0.00           N  
ATOM    821  CA  THR A  54       0.862 -17.910   1.885  1.00  0.00           C  
ATOM    822  C   THR A  54      -0.475 -17.175   1.851  1.00  0.00           C  
ATOM    823  O   THR A  54      -0.870 -16.550   2.837  1.00  0.00           O  
ATOM    824  CB  THR A  54       0.648 -19.395   1.537  1.00  0.00           C  
ATOM    825  OG1 THR A  54       0.259 -19.514   0.163  1.00  0.00           O  
ATOM    826  CG2 THR A  54      -0.432 -20.000   2.421  1.00  0.00           C  
ATOM    827  H   THR A  54       1.255 -18.396   3.934  1.00  0.00           H  
ATOM    828  HA  THR A  54       1.514 -17.474   1.128  1.00  0.00           H  
ATOM    829  HB  THR A  54       1.580 -19.940   1.686  1.00  0.00           H  
ATOM    830  HG1 THR A  54       0.479 -20.393  -0.156  1.00  0.00           H  
ATOM    831 1HG2 THR A  54      -0.568 -21.050   2.161  1.00  0.00           H  
ATOM    832 2HG2 THR A  54      -0.134 -19.921   3.466  1.00  0.00           H  
ATOM    833 3HG2 THR A  54      -1.368 -19.464   2.270  1.00  0.00           H  
ATOM    834  N   VAL A  55      -1.206 -17.221   0.708  1.00  0.00           N  
ATOM    835  CA  VAL A  55      -2.413 -16.441   0.454  1.00  0.00           C  
ATOM    836  C   VAL A  55      -3.553 -16.953   1.333  1.00  0.00           C  
ATOM    837  O   VAL A  55      -4.216 -16.170   2.016  1.00  0.00           O  
ATOM    838  CB  VAL A  55      -2.817 -16.534  -1.029  1.00  0.00           C  
ATOM    839  CG1 VAL A  55      -4.143 -15.824  -1.266  1.00  0.00           C  
ATOM    840  CG2 VAL A  55      -1.724 -15.940  -1.903  1.00  0.00           C  
ATOM    841  H   VAL A  55      -0.868 -17.851  -0.006  1.00  0.00           H  
ATOM    842  HA  VAL A  55      -2.213 -15.400   0.711  1.00  0.00           H  
ATOM    843  HB  VAL A  55      -2.964 -17.582  -1.292  1.00  0.00           H  
ATOM    844 1HG1 VAL A  55      -4.413 -15.900  -2.319  1.00  0.00           H  
ATOM    845 2HG1 VAL A  55      -4.918 -16.289  -0.657  1.00  0.00           H  
ATOM    846 3HG1 VAL A  55      -4.046 -14.774  -0.991  1.00  0.00           H  
ATOM    847 1HG2 VAL A  55      -2.016 -16.009  -2.951  1.00  0.00           H  
ATOM    848 2HG2 VAL A  55      -1.574 -14.893  -1.637  1.00  0.00           H  
ATOM    849 3HG2 VAL A  55      -0.795 -16.490  -1.748  1.00  0.00           H  
ATOM    850  N   GLU A  56      -3.692 -18.237   1.411  1.00  0.00           N  
ATOM    851  CA  GLU A  56      -4.779 -18.851   2.170  1.00  0.00           C  
ATOM    852  C   GLU A  56      -4.674 -18.514   3.653  1.00  0.00           C  
ATOM    853  O   GLU A  56      -5.679 -18.210   4.299  1.00  0.00           O  
ATOM    854  CB  GLU A  56      -4.772 -20.370   1.980  1.00  0.00           C  
ATOM    855  CG  GLU A  56      -5.850 -21.107   2.762  1.00  0.00           C  
ATOM    856  CD  GLU A  56      -7.240 -20.780   2.292  1.00  0.00           C  
ATOM    857  OE1 GLU A  56      -7.382 -20.350   1.172  1.00  0.00           O  
ATOM    858  OE2 GLU A  56      -8.161 -20.961   3.053  1.00  0.00           O  
ATOM    859  H   GLU A  56      -3.030 -18.831   0.932  1.00  0.00           H  
ATOM    860  HA  GLU A  56      -5.726 -18.451   1.804  1.00  0.00           H  
ATOM    861 1HB  GLU A  56      -4.904 -20.605   0.924  1.00  0.00           H  
ATOM    862 2HB  GLU A  56      -3.805 -20.769   2.285  1.00  0.00           H  
ATOM    863 1HG  GLU A  56      -5.688 -22.179   2.662  1.00  0.00           H  
ATOM    864 2HG  GLU A  56      -5.759 -20.849   3.816  1.00  0.00           H  
ATOM    865  N   GLU A  57      -3.404 -18.550   4.083  1.00  0.00           N  
ATOM    866  CA  GLU A  57      -3.188 -18.276   5.501  1.00  0.00           C  
ATOM    867  C   GLU A  57      -3.519 -16.823   5.837  1.00  0.00           C  
ATOM    868  O   GLU A  57      -4.140 -16.546   6.864  1.00  0.00           O  
ATOM    869  CB  GLU A  57      -1.739 -18.583   5.889  1.00  0.00           C  
ATOM    870  CG  GLU A  57      -1.407 -20.067   5.954  1.00  0.00           C  
ATOM    871  CD  GLU A  57       0.063 -20.331   6.125  1.00  0.00           C  
ATOM    872  OE1 GLU A  57       0.848 -19.573   5.606  1.00  0.00           O  
ATOM    873  OE2 GLU A  57       0.401 -21.290   6.776  1.00  0.00           O  
ATOM    874  H   GLU A  57      -2.608 -18.750   3.494  1.00  0.00           H  
ATOM    875  HA  GLU A  57      -3.854 -18.915   6.081  1.00  0.00           H  
ATOM    876 1HB  GLU A  57      -1.064 -18.120   5.169  1.00  0.00           H  
ATOM    877 2HB  GLU A  57      -1.525 -18.149   6.865  1.00  0.00           H  
ATOM    878 1HG  GLU A  57      -1.945 -20.513   6.791  1.00  0.00           H  
ATOM    879 2HG  GLU A  57      -1.754 -20.546   5.038  1.00  0.00           H  
ATOM    880  N   ALA A  58      -3.122 -15.967   4.924  1.00  0.00           N  
ATOM    881  CA  ALA A  58      -3.426 -14.554   5.129  1.00  0.00           C  
ATOM    882  C   ALA A  58      -4.932 -14.318   5.176  1.00  0.00           C  
ATOM    883  O   ALA A  58      -5.418 -13.531   5.992  1.00  0.00           O  
ATOM    884  CB  ALA A  58      -2.793 -13.708   4.027  1.00  0.00           C  
ATOM    885  H   ALA A  58      -2.619 -16.247   4.094  1.00  0.00           H  
ATOM    886  HA  ALA A  58      -3.008 -14.253   6.089  1.00  0.00           H  
ATOM    887 1HB  ALA A  58      -3.028 -12.657   4.195  1.00  0.00           H  
ATOM    888 2HB  ALA A  58      -1.711 -13.844   4.041  1.00  0.00           H  
ATOM    889 3HB  ALA A  58      -3.185 -14.019   3.060  1.00  0.00           H  
ATOM    890  N   VAL A  59      -5.724 -15.008   4.372  1.00  0.00           N  
ATOM    891  CA  VAL A  59      -7.175 -14.866   4.318  1.00  0.00           C  
ATOM    892  C   VAL A  59      -7.791 -15.327   5.637  1.00  0.00           C  
ATOM    893  O   VAL A  59      -8.625 -14.628   6.217  1.00  0.00           O  
ATOM    894  CB  VAL A  59      -7.758 -15.691   3.155  1.00  0.00           C  
ATOM    895  CG1 VAL A  59      -9.276 -15.740   3.246  1.00  0.00           C  
ATOM    896  CG2 VAL A  59      -7.316 -15.098   1.827  1.00  0.00           C  
ATOM    897  H   VAL A  59      -5.271 -15.674   3.763  1.00  0.00           H  
ATOM    898  HA  VAL A  59      -7.415 -13.813   4.171  1.00  0.00           H  
ATOM    899  HB  VAL A  59      -7.398 -16.717   3.234  1.00  0.00           H  
ATOM    900 1HG1 VAL A  59      -9.671 -16.327   2.417  1.00  0.00           H  
ATOM    901 2HG1 VAL A  59      -9.570 -16.201   4.189  1.00  0.00           H  
ATOM    902 3HG1 VAL A  59      -9.676 -14.728   3.196  1.00  0.00           H  
ATOM    903 1HG2 VAL A  59      -7.731 -15.687   1.009  1.00  0.00           H  
ATOM    904 2HG2 VAL A  59      -7.671 -14.070   1.751  1.00  0.00           H  
ATOM    905 3HG2 VAL A  59      -6.227 -15.111   1.766  1.00  0.00           H  
ATOM    906  N   GLN A  60      -7.332 -16.465   6.082  1.00  0.00           N  
ATOM    907  CA  GLN A  60      -7.906 -17.051   7.289  1.00  0.00           C  
ATOM    908  C   GLN A  60      -7.647 -16.168   8.506  1.00  0.00           C  
ATOM    909  O   GLN A  60      -8.563 -15.891   9.285  1.00  0.00           O  
ATOM    910  CB  GLN A  60      -7.337 -18.453   7.527  1.00  0.00           C  
ATOM    911  CG  GLN A  60      -7.814 -19.497   6.532  1.00  0.00           C  
ATOM    912  CD  GLN A  60      -7.168 -20.850   6.757  1.00  0.00           C  
ATOM    913  OE1 GLN A  60      -6.512 -21.078   7.777  1.00  0.00           O  
ATOM    914  NE2 GLN A  60      -7.348 -21.757   5.804  1.00  0.00           N  
ATOM    915  H   GLN A  60      -6.584 -16.951   5.608  1.00  0.00           H  
ATOM    916  HA  GLN A  60      -8.985 -17.130   7.154  1.00  0.00           H  
ATOM    917 1HB  GLN A  60      -6.249 -18.416   7.480  1.00  0.00           H  
ATOM    918 2HB  GLN A  60      -7.610 -18.792   8.527  1.00  0.00           H  
ATOM    919 1HG  GLN A  60      -8.894 -19.612   6.631  1.00  0.00           H  
ATOM    920 2HG  GLN A  60      -7.565 -19.162   5.524  1.00  0.00           H  
ATOM    921 1HE2 GLN A  60      -6.945 -22.669   5.899  1.00  0.00           H  
ATOM    922 2HE2 GLN A  60      -7.887 -21.530   4.993  1.00  0.00           H  
ATOM    923  N   GLU A  61      -6.419 -15.745   8.564  1.00  0.00           N  
ATOM    924  CA  GLU A  61      -6.055 -14.932   9.721  1.00  0.00           C  
ATOM    925  C   GLU A  61      -6.734 -13.567   9.671  1.00  0.00           C  
ATOM    926  O   GLU A  61      -7.187 -13.054  10.698  1.00  0.00           O  
ATOM    927  CB  GLU A  61      -4.537 -14.755   9.792  1.00  0.00           C  
ATOM    928  CG  GLU A  61      -3.775 -16.010  10.192  1.00  0.00           C  
ATOM    929  CD  GLU A  61      -2.294 -15.782  10.315  1.00  0.00           C  
ATOM    930  OE1 GLU A  61      -1.822 -14.787   9.819  1.00  0.00           O  
ATOM    931  OE2 GLU A  61      -1.634 -16.604  10.906  1.00  0.00           O  
ATOM    932  H   GLU A  61      -5.718 -15.945   7.865  1.00  0.00           H  
ATOM    933  HA  GLU A  61      -6.397 -15.440  10.623  1.00  0.00           H  
ATOM    934 1HB  GLU A  61      -4.162 -14.431   8.821  1.00  0.00           H  
ATOM    935 2HB  GLU A  61      -4.295 -13.972  10.513  1.00  0.00           H  
ATOM    936 1HG  GLU A  61      -4.157 -16.365  11.149  1.00  0.00           H  
ATOM    937 2HG  GLU A  61      -3.958 -16.785   9.449  1.00  0.00           H  
ATOM    938  N   ALA A  62      -6.810 -13.000   8.464  1.00  0.00           N  
ATOM    939  CA  ALA A  62      -7.396 -11.670   8.314  1.00  0.00           C  
ATOM    940  C   ALA A  62      -8.877 -11.680   8.675  1.00  0.00           C  
ATOM    941  O   ALA A  62      -9.365 -10.763   9.340  1.00  0.00           O  
ATOM    942  CB  ALA A  62      -7.202 -11.162   6.886  1.00  0.00           C  
ATOM    943  H   ALA A  62      -6.465 -13.480   7.644  1.00  0.00           H  
ATOM    944  HA  ALA A  62      -6.885 -10.996   9.000  1.00  0.00           H  
ATOM    945 1HB  ALA A  62      -7.645 -10.170   6.791  1.00  0.00           H  
ATOM    946 2HB  ALA A  62      -6.137 -11.108   6.660  1.00  0.00           H  
ATOM    947 3HB  ALA A  62      -7.687 -11.843   6.188  1.00  0.00           H  
ATOM    948  N   LEU A  63      -9.610 -12.720   8.268  1.00  0.00           N  
ATOM    949  CA  LEU A  63     -11.049 -12.782   8.496  1.00  0.00           C  
ATOM    950  C   LEU A  63     -11.357 -13.092   9.957  1.00  0.00           C  
ATOM    951  O   LEU A  63     -12.340 -12.593  10.510  1.00  0.00           O  
ATOM    952  CB  LEU A  63     -11.685 -13.849   7.595  1.00  0.00           C  
ATOM    953  CG  LEU A  63     -11.629 -13.564   6.088  1.00  0.00           C  
ATOM    954  CD1 LEU A  63     -12.100 -14.794   5.322  1.00  0.00           C  
ATOM    955  CD2 LEU A  63     -12.495 -12.356   5.766  1.00  0.00           C  
ATOM    956  H   LEU A  63      -9.154 -13.483   7.789  1.00  0.00           H  
ATOM    957  HA  LEU A  63     -11.481 -11.812   8.255  1.00  0.00           H  
ATOM    958 1HB  LEU A  63     -11.183 -14.798   7.772  1.00  0.00           H  
ATOM    959 2HB  LEU A  63     -12.734 -13.958   7.873  1.00  0.00           H  
ATOM    960  HG  LEU A  63     -10.599 -13.363   5.794  1.00  0.00           H  
ATOM    961 1HD1 LEU A  63     -12.059 -14.593   4.252  1.00  0.00           H  
ATOM    962 2HD1 LEU A  63     -11.452 -15.639   5.556  1.00  0.00           H  
ATOM    963 3HD1 LEU A  63     -13.123 -15.031   5.608  1.00  0.00           H  
ATOM    964 1HD2 LEU A  63     -12.453 -12.154   4.695  1.00  0.00           H  
ATOM    965 2HD2 LEU A  63     -13.525 -12.558   6.059  1.00  0.00           H  
ATOM    966 3HD2 LEU A  63     -12.125 -11.488   6.313  1.00  0.00           H  
ATOM    967  N   GLN A  64     -10.517 -13.894  10.544  1.00  0.00           N  
ATOM    968  CA  GLN A  64     -10.700 -14.216  11.954  1.00  0.00           C  
ATOM    969  C   GLN A  64     -10.412 -13.007  12.837  1.00  0.00           C  
ATOM    970  O   GLN A  64     -11.151 -12.730  13.784  1.00  0.00           O  
ATOM    971  CB  GLN A  64      -9.799 -15.386  12.357  1.00  0.00           C  
ATOM    972  CG  GLN A  64     -10.222 -16.726  11.780  1.00  0.00           C  
ATOM    973  CD  GLN A  64      -9.220 -17.827  12.078  1.00  0.00           C  
ATOM    974  OE1 GLN A  64      -8.281 -17.636  12.853  1.00  0.00           O  
ATOM    975  NE2 GLN A  64      -9.417 -18.985  11.461  1.00  0.00           N  
ATOM    976  H   GLN A  64      -9.738 -14.300  10.044  1.00  0.00           H  
ATOM    977  HA  GLN A  64     -11.739 -14.504  12.111  1.00  0.00           H  
ATOM    978 1HB  GLN A  64      -8.777 -15.187  12.034  1.00  0.00           H  
ATOM    979 2HB  GLN A  64      -9.785 -15.478  13.445  1.00  0.00           H  
ATOM    980 1HG  GLN A  64     -11.181 -17.010  12.214  1.00  0.00           H  
ATOM    981 2HG  GLN A  64     -10.314 -16.631  10.699  1.00  0.00           H  
ATOM    982 1HE2 GLN A  64      -8.788 -19.749  11.617  1.00  0.00           H  
ATOM    983 2HE2 GLN A  64     -10.192 -19.097  10.839  1.00  0.00           H  
ATOM    984  N   LEU A  65      -9.343 -12.323  12.462  1.00  0.00           N  
ATOM    985  CA  LEU A  65      -8.964 -11.135  13.219  1.00  0.00           C  
ATOM    986  C   LEU A  65      -9.976 -10.011  13.013  1.00  0.00           C  
ATOM    987  O   LEU A  65     -10.350  -9.325  13.965  1.00  0.00           O  
ATOM    988  CB  LEU A  65      -7.567 -10.660  12.799  1.00  0.00           C  
ATOM    989  CG  LEU A  65      -7.018  -9.450  13.564  1.00  0.00           C  
ATOM    990  CD1 LEU A  65      -6.902  -9.793  15.043  1.00  0.00           C  
ATOM    991  CD2 LEU A  65      -5.666  -9.055  12.987  1.00  0.00           C  
ATOM    992  H   LEU A  65      -8.784 -12.600  11.668  1.00  0.00           H  
ATOM    993  HA  LEU A  65      -8.947 -11.390  14.277  1.00  0.00           H  
ATOM    994 1HB  LEU A  65      -6.867 -11.483  12.933  1.00  0.00           H  
ATOM    995 2HB  LEU A  65      -7.592 -10.400  11.741  1.00  0.00           H  
ATOM    996  HG  LEU A  65      -7.711  -8.613  13.469  1.00  0.00           H  
ATOM    997 1HD1 LEU A  65      -6.512  -8.933  15.587  1.00  0.00           H  
ATOM    998 2HD1 LEU A  65      -7.885 -10.052  15.435  1.00  0.00           H  
ATOM    999 3HD1 LEU A  65      -6.226 -10.639  15.169  1.00  0.00           H  
ATOM   1000 1HD2 LEU A  65      -5.276  -8.194  13.530  1.00  0.00           H  
ATOM   1001 2HD2 LEU A  65      -4.971  -9.890  13.082  1.00  0.00           H  
ATOM   1002 3HD2 LEU A  65      -5.782  -8.798  11.933  1.00  0.00           H  
ATOM   1003  N   LYS A  66     -10.385  -9.905  11.736  1.00  0.00           N  
ATOM   1004  CA  LYS A  66     -11.408  -8.919  11.395  1.00  0.00           C  
ATOM   1005  C   LYS A  66     -12.648  -9.091  12.269  1.00  0.00           C  
ATOM   1006  O   LYS A  66     -13.125  -8.129  12.874  1.00  0.00           O  
ATOM   1007  CB  LYS A  66     -11.786  -9.025   9.917  1.00  0.00           C  
ATOM   1008  CG  LYS A  66     -12.830  -8.015   9.461  1.00  0.00           C  
ATOM   1009  CD  LYS A  66     -13.292  -8.303   8.040  1.00  0.00           C  
ATOM   1010  CE  LYS A  66     -14.335  -7.294   7.581  1.00  0.00           C  
ATOM   1011  NZ  LYS A  66     -15.660  -7.536   8.214  1.00  0.00           N  
ATOM   1012  H   LYS A  66     -10.003 -10.490  11.005  1.00  0.00           H  
ATOM   1013  HA  LYS A  66     -11.003  -7.923  11.580  1.00  0.00           H  
ATOM   1014 1HB  LYS A  66     -10.895  -8.887   9.303  1.00  0.00           H  
ATOM   1015 2HB  LYS A  66     -12.173 -10.023   9.712  1.00  0.00           H  
ATOM   1016 1HG  LYS A  66     -13.692  -8.055  10.129  1.00  0.00           H  
ATOM   1017 2HG  LYS A  66     -12.407  -7.012   9.500  1.00  0.00           H  
ATOM   1018 1HD  LYS A  66     -12.437  -8.262   7.363  1.00  0.00           H  
ATOM   1019 2HD  LYS A  66     -13.723  -9.303   7.992  1.00  0.00           H  
ATOM   1020 1HE  LYS A  66     -14.004  -6.288   7.835  1.00  0.00           H  
ATOM   1021 2HE  LYS A  66     -14.448  -7.353   6.498  1.00  0.00           H  
ATOM   1022 1HZ  LYS A  66     -16.322  -6.848   7.885  1.00  0.00           H  
ATOM   1023 2HZ  LYS A  66     -15.986  -8.461   7.970  1.00  0.00           H  
ATOM   1024 3HZ  LYS A  66     -15.572  -7.465   9.218  1.00  0.00           H  
ATOM   1025  N   THR A  67     -13.147 -10.314  12.402  1.00  0.00           N  
ATOM   1026  CA  THR A  67     -14.362 -10.624  13.147  1.00  0.00           C  
ATOM   1027  C   THR A  67     -14.174 -10.339  14.634  1.00  0.00           C  
ATOM   1028  O   THR A  67     -15.008  -9.678  15.255  1.00  0.00           O  
ATOM   1029  CB  THR A  67     -14.778 -12.093  12.947  1.00  0.00           C  
ATOM   1030  OG1 THR A  67     -15.051 -12.331  11.560  1.00  0.00           O  
ATOM   1031  CG2 THR A  67     -16.019 -12.413  13.766  1.00  0.00           C  
ATOM   1032  H   THR A  67     -12.639 -11.064  11.956  1.00  0.00           H  
ATOM   1033  HA  THR A  67     -15.167  -9.990  12.774  1.00  0.00           H  
ATOM   1034  HB  THR A  67     -13.964 -12.747  13.261  1.00  0.00           H  
ATOM   1035  HG1 THR A  67     -14.262 -12.149  11.044  1.00  0.00           H  
ATOM   1036 1HG2 THR A  67     -16.297 -13.455  13.613  1.00  0.00           H  
ATOM   1037 2HG2 THR A  67     -15.811 -12.244  14.823  1.00  0.00           H  
ATOM   1038 3HG2 THR A  67     -16.838 -11.768  13.451  1.00  0.00           H  
ATOM   1039  N   LYS A  68     -13.100 -10.801  15.123  1.00  0.00           N  
ATOM   1040  CA  LYS A  68     -12.843 -10.700  16.556  1.00  0.00           C  
ATOM   1041  C   LYS A  68     -12.741  -9.241  16.996  1.00  0.00           C  
ATOM   1042  O   LYS A  68     -13.263  -8.868  18.049  1.00  0.00           O  
ATOM   1043  CB  LYS A  68     -11.564 -11.453  16.925  1.00  0.00           C  
ATOM   1044  CG  LYS A  68     -11.694 -12.970  16.891  1.00  0.00           C  
ATOM   1045  CD  LYS A  68     -10.360 -13.646  17.172  1.00  0.00           C  
ATOM   1046  CE  LYS A  68     -10.486 -15.161  17.125  1.00  0.00           C  
ATOM   1047  NZ  LYS A  68      -9.178 -15.835  17.347  1.00  0.00           N  
ATOM   1048  H   LYS A  68     -12.412 -11.241  14.530  1.00  0.00           H  
ATOM   1049  HA  LYS A  68     -13.678 -11.156  17.090  1.00  0.00           H  
ATOM   1050 1HB  LYS A  68     -10.764 -11.170  16.240  1.00  0.00           H  
ATOM   1051 2HB  LYS A  68     -11.249 -11.167  17.930  1.00  0.00           H  
ATOM   1052 1HG  LYS A  68     -12.418 -13.290  17.641  1.00  0.00           H  
ATOM   1053 2HG  LYS A  68     -12.051 -13.282  15.911  1.00  0.00           H  
ATOM   1054 1HD  LYS A  68      -9.627 -13.327  16.430  1.00  0.00           H  
ATOM   1055 2HD  LYS A  68     -10.004 -13.350  18.159  1.00  0.00           H  
ATOM   1056 1HE  LYS A  68     -11.185 -15.492  17.891  1.00  0.00           H  
ATOM   1057 2HE  LYS A  68     -10.876 -15.464  16.153  1.00  0.00           H  
ATOM   1058 1HZ  LYS A  68      -9.304 -16.837  17.308  1.00  0.00           H  
ATOM   1059 2HZ  LYS A  68      -8.525 -15.549  16.631  1.00  0.00           H  
ATOM   1060 3HZ  LYS A  68      -8.815 -15.577  18.254  1.00  0.00           H  
ATOM   1061  N   LEU A  69     -12.132  -8.421  16.157  1.00  0.00           N  
ATOM   1062  CA  LEU A  69     -11.959  -7.016  16.510  1.00  0.00           C  
ATOM   1063  C   LEU A  69     -13.209  -6.211  16.165  1.00  0.00           C  
ATOM   1064  O   LEU A  69     -13.557  -5.265  16.873  1.00  0.00           O  
ATOM   1065  CB  LEU A  69     -10.744  -6.428  15.787  1.00  0.00           C  
ATOM   1066  CG  LEU A  69      -9.385  -7.034  16.143  1.00  0.00           C  
ATOM   1067  CD1 LEU A  69      -8.293  -6.440  15.260  1.00  0.00           C  
ATOM   1068  CD2 LEU A  69      -9.068  -6.808  17.617  1.00  0.00           C  
ATOM   1069  H   LEU A  69     -11.781  -8.751  15.270  1.00  0.00           H  
ATOM   1070  HA  LEU A  69     -11.793  -6.946  17.584  1.00  0.00           H  
ATOM   1071 1HB  LEU A  69     -10.884  -6.551  14.714  1.00  0.00           H  
ATOM   1072 2HB  LEU A  69     -10.692  -5.361  16.005  1.00  0.00           H  
ATOM   1073  HG  LEU A  69      -9.401  -8.105  15.945  1.00  0.00           H  
ATOM   1074 1HD1 LEU A  69      -7.332  -6.880  15.524  1.00  0.00           H  
ATOM   1075 2HD1 LEU A  69      -8.514  -6.655  14.214  1.00  0.00           H  
ATOM   1076 3HD1 LEU A  69      -8.251  -5.362  15.408  1.00  0.00           H  
ATOM   1077 1HD2 LEU A  69      -8.098  -7.246  17.853  1.00  0.00           H  
ATOM   1078 2HD2 LEU A  69      -9.043  -5.738  17.824  1.00  0.00           H  
ATOM   1079 3HD2 LEU A  69      -9.838  -7.278  18.231  1.00  0.00           H  
ATOM   1080  N   GLY A  70     -13.949  -6.674  15.192  1.00  0.00           N  
ATOM   1081  CA  GLY A  70     -15.075  -5.892  14.709  1.00  0.00           C  
ATOM   1082  C   GLY A  70     -14.658  -4.734  13.821  1.00  0.00           C  
ATOM   1083  O   GLY A  70     -15.176  -3.623  13.956  1.00  0.00           O  
ATOM   1084  H   GLY A  70     -13.754  -7.570  14.768  1.00  0.00           H  
ATOM   1085 1HA  GLY A  70     -15.752  -6.537  14.148  1.00  0.00           H  
ATOM   1086 2HA  GLY A  70     -15.635  -5.498  15.556  1.00  0.00           H  
ATOM   1087  N   VAL A  71     -13.586  -4.939  12.971  1.00  0.00           N  
ATOM   1088  CA  VAL A  71     -13.029  -3.847  12.181  1.00  0.00           C  
ATOM   1089  C   VAL A  71     -13.090  -4.201  10.696  1.00  0.00           C  
ATOM   1090  O   VAL A  71     -13.569  -5.275  10.326  1.00  0.00           O  
ATOM   1091  CB  VAL A  71     -11.571  -3.569  12.591  1.00  0.00           C  
ATOM   1092  CG1 VAL A  71     -11.498  -3.159  14.054  1.00  0.00           C  
ATOM   1093  CG2 VAL A  71     -10.716  -4.801  12.333  1.00  0.00           C  
ATOM   1094  H   VAL A  71     -13.177  -5.860  12.895  1.00  0.00           H  
ATOM   1095  HA  VAL A  71     -13.633  -2.955  12.350  1.00  0.00           H  
ATOM   1096  HB  VAL A  71     -11.191  -2.733  12.004  1.00  0.00           H  
ATOM   1097 1HG1 VAL A  71     -10.460  -2.966  14.327  1.00  0.00           H  
ATOM   1098 2HG1 VAL A  71     -12.087  -2.255  14.209  1.00  0.00           H  
ATOM   1099 3HG1 VAL A  71     -11.892  -3.962  14.677  1.00  0.00           H  
ATOM   1100 1HG2 VAL A  71      -9.686  -4.597  12.624  1.00  0.00           H  
ATOM   1101 2HG2 VAL A  71     -11.100  -5.638  12.916  1.00  0.00           H  
ATOM   1102 3HG2 VAL A  71     -10.750  -5.051  11.272  1.00  0.00           H  
ATOM   1103  N   SER A  72     -12.525  -3.236   9.945  1.00  0.00           N  
ATOM   1104  CA  SER A  72     -12.493  -3.467   8.504  1.00  0.00           C  
ATOM   1105  C   SER A  72     -11.460  -4.526   8.137  1.00  0.00           C  
ATOM   1106  O   SER A  72     -10.629  -4.903   8.964  1.00  0.00           O  
ATOM   1107  CB  SER A  72     -12.184  -2.174   7.775  1.00  0.00           C  
ATOM   1108  OG  SER A  72     -10.862  -1.771   8.005  1.00  0.00           O  
ATOM   1109  H   SER A  72     -12.132  -2.382  10.314  1.00  0.00           H  
ATOM   1110  HA  SER A  72     -13.474  -3.826   8.190  1.00  0.00           H  
ATOM   1111 1HB  SER A  72     -12.344  -2.311   6.706  1.00  0.00           H  
ATOM   1112 2HB  SER A  72     -12.867  -1.395   8.111  1.00  0.00           H  
ATOM   1113  HG  SER A  72     -10.737  -0.968   7.494  1.00  0.00           H  
ATOM   1114  N   LEU A  73     -11.554  -5.080   6.904  1.00  0.00           N  
ATOM   1115  CA  LEU A  73     -10.611  -6.083   6.420  1.00  0.00           C  
ATOM   1116  C   LEU A  73      -9.205  -5.500   6.310  1.00  0.00           C  
ATOM   1117  O   LEU A  73      -8.231  -6.140   6.711  1.00  0.00           O  
ATOM   1118  CB  LEU A  73     -11.059  -6.619   5.054  1.00  0.00           C  
ATOM   1119  CG  LEU A  73     -10.152  -7.686   4.428  1.00  0.00           C  
ATOM   1120  CD1 LEU A  73     -10.069  -8.890   5.356  1.00  0.00           C  
ATOM   1121  CD2 LEU A  73     -10.701  -8.083   3.066  1.00  0.00           C  
ATOM   1122  H   LEU A  73     -12.307  -4.781   6.301  1.00  0.00           H  
ATOM   1123  HA  LEU A  73     -10.587  -6.907   7.132  1.00  0.00           H  
ATOM   1124 1HB  LEU A  73     -12.053  -7.049   5.160  1.00  0.00           H  
ATOM   1125 2HB  LEU A  73     -11.119  -5.784   4.356  1.00  0.00           H  
ATOM   1126  HG  LEU A  73      -9.145  -7.285   4.311  1.00  0.00           H  
ATOM   1127 1HD1 LEU A  73      -9.424  -9.648   4.911  1.00  0.00           H  
ATOM   1128 2HD1 LEU A  73      -9.655  -8.581   6.316  1.00  0.00           H  
ATOM   1129 3HD1 LEU A  73     -11.065  -9.304   5.506  1.00  0.00           H  
ATOM   1130 1HD2 LEU A  73     -10.056  -8.841   2.620  1.00  0.00           H  
ATOM   1131 2HD2 LEU A  73     -11.707  -8.485   3.182  1.00  0.00           H  
ATOM   1132 3HD2 LEU A  73     -10.733  -7.207   2.417  1.00  0.00           H  
ATOM   1133  N   GLU A  74      -9.139  -4.207   5.905  1.00  0.00           N  
ATOM   1134  CA  GLU A  74      -7.846  -3.538   5.771  1.00  0.00           C  
ATOM   1135  C   GLU A  74      -7.134  -3.442   7.116  1.00  0.00           C  
ATOM   1136  O   GLU A  74      -5.926  -3.676   7.202  1.00  0.00           O  
ATOM   1137  CB  GLU A  74      -8.027  -2.139   5.178  1.00  0.00           C  
ATOM   1138  CG  GLU A  74      -8.571  -2.125   3.756  1.00  0.00           C  
ATOM   1139  CD  GLU A  74     -10.068  -2.250   3.701  1.00  0.00           C  
ATOM   1140  OE1 GLU A  74     -10.673  -2.384   4.738  1.00  0.00           O  
ATOM   1141  OE2 GLU A  74     -10.608  -2.210   2.620  1.00  0.00           O  
ATOM   1142  H   GLU A  74      -9.982  -3.693   5.692  1.00  0.00           H  
ATOM   1143  HA  GLU A  74      -7.219  -4.129   5.102  1.00  0.00           H  
ATOM   1144 1HB  GLU A  74      -8.711  -1.564   5.803  1.00  0.00           H  
ATOM   1145 2HB  GLU A  74      -7.070  -1.618   5.175  1.00  0.00           H  
ATOM   1146 1HG  GLU A  74      -8.278  -1.191   3.275  1.00  0.00           H  
ATOM   1147 2HG  GLU A  74      -8.122  -2.945   3.198  1.00  0.00           H  
ATOM   1148  N   ALA A  75      -7.962  -3.163   8.106  1.00  0.00           N  
ATOM   1149  CA  ALA A  75      -7.384  -3.023   9.440  1.00  0.00           C  
ATOM   1150  C   ALA A  75      -6.778  -4.340   9.916  1.00  0.00           C  
ATOM   1151  O   ALA A  75      -5.645  -4.369  10.403  1.00  0.00           O  
ATOM   1152  CB  ALA A  75      -8.437  -2.537  10.426  1.00  0.00           C  
ATOM   1153  H   ALA A  75      -8.958  -3.045   7.985  1.00  0.00           H  
ATOM   1154  HA  ALA A  75      -6.586  -2.283   9.388  1.00  0.00           H  
ATOM   1155 1HB  ALA A  75      -7.991  -2.439  11.416  1.00  0.00           H  
ATOM   1156 2HB  ALA A  75      -8.819  -1.569  10.103  1.00  0.00           H  
ATOM   1157 3HB  ALA A  75      -9.255  -3.255  10.467  1.00  0.00           H  
ATOM   1158  N   ALA A  76      -7.519  -5.401   9.704  1.00  0.00           N  
ATOM   1159  CA  ALA A  76      -7.045  -6.726  10.099  1.00  0.00           C  
ATOM   1160  C   ALA A  76      -5.760  -7.092   9.361  1.00  0.00           C  
ATOM   1161  O   ALA A  76      -4.808  -7.589   9.967  1.00  0.00           O  
ATOM   1162  CB  ALA A  76      -8.123  -7.776   9.838  1.00  0.00           C  
ATOM   1163  H   ALA A  76      -8.424  -5.313   9.263  1.00  0.00           H  
ATOM   1164  HA  ALA A  76      -6.827  -6.702  11.167  1.00  0.00           H  
ATOM   1165 1HB  ALA A  76      -7.755  -8.758  10.138  1.00  0.00           H  
ATOM   1166 2HB  ALA A  76      -9.016  -7.532  10.412  1.00  0.00           H  
ATOM   1167 3HB  ALA A  76      -8.367  -7.789   8.777  1.00  0.00           H  
ATOM   1168  N   LEU A  77      -5.712  -6.800   8.094  1.00  0.00           N  
ATOM   1169  CA  LEU A  77      -4.533  -7.114   7.294  1.00  0.00           C  
ATOM   1170  C   LEU A  77      -3.343  -6.264   7.728  1.00  0.00           C  
ATOM   1171  O   LEU A  77      -2.223  -6.767   7.837  1.00  0.00           O  
ATOM   1172  CB  LEU A  77      -4.819  -6.890   5.807  1.00  0.00           C  
ATOM   1173  CG  LEU A  77      -5.789  -7.874   5.149  1.00  0.00           C  
ATOM   1174  CD1 LEU A  77      -6.284  -7.318   3.816  1.00  0.00           C  
ATOM   1175  CD2 LEU A  77      -5.125  -9.231   4.953  1.00  0.00           C  
ATOM   1176  H   LEU A  77      -6.501  -6.352   7.651  1.00  0.00           H  
ATOM   1177  HA  LEU A  77      -4.280  -8.162   7.447  1.00  0.00           H  
ATOM   1178 1HB  LEU A  77      -5.233  -5.891   5.679  1.00  0.00           H  
ATOM   1179 2HB  LEU A  77      -3.878  -6.944   5.259  1.00  0.00           H  
ATOM   1180  HG  LEU A  77      -6.667  -7.998   5.782  1.00  0.00           H  
ATOM   1181 1HD1 LEU A  77      -6.974  -8.028   3.360  1.00  0.00           H  
ATOM   1182 2HD1 LEU A  77      -6.799  -6.371   3.987  1.00  0.00           H  
ATOM   1183 3HD1 LEU A  77      -5.437  -7.156   3.152  1.00  0.00           H  
ATOM   1184 1HD2 LEU A  77      -5.831  -9.918   4.484  1.00  0.00           H  
ATOM   1185 2HD2 LEU A  77      -4.248  -9.119   4.314  1.00  0.00           H  
ATOM   1186 3HD2 LEU A  77      -4.820  -9.629   5.921  1.00  0.00           H  
ATOM   1187  N   ALA A  78      -3.586  -5.047   7.954  1.00  0.00           N  
ATOM   1188  CA  ALA A  78      -2.512  -4.147   8.367  1.00  0.00           C  
ATOM   1189  C   ALA A  78      -1.954  -4.548   9.729  1.00  0.00           C  
ATOM   1190  O   ALA A  78      -0.746  -4.460   9.963  1.00  0.00           O  
ATOM   1191  CB  ALA A  78      -3.009  -2.709   8.400  1.00  0.00           C  
ATOM   1192  H   ALA A  78      -4.522  -4.682   7.852  1.00  0.00           H  
ATOM   1193  HA  ALA A  78      -1.707  -4.223   7.637  1.00  0.00           H  
ATOM   1194 1HB  ALA A  78      -2.198  -2.051   8.710  1.00  0.00           H  
ATOM   1195 2HB  ALA A  78      -3.352  -2.419   7.406  1.00  0.00           H  
ATOM   1196 3HB  ALA A  78      -3.834  -2.626   9.106  1.00  0.00           H  
ATOM   1197  N   ILE A  79      -2.771  -5.015  10.628  1.00  0.00           N  
ATOM   1198  CA  ILE A  79      -2.355  -5.454  11.957  1.00  0.00           C  
ATOM   1199  C   ILE A  79      -1.483  -6.703  11.840  1.00  0.00           C  
ATOM   1200  O   ILE A  79      -0.425  -6.789  12.467  1.00  0.00           O  
ATOM   1201  CB  ILE A  79      -3.572  -5.746  12.855  1.00  0.00           C  
ATOM   1202  CG1 ILE A  79      -4.312  -4.449  13.190  1.00  0.00           C  
ATOM   1203  CG2 ILE A  79      -3.136  -6.458  14.126  1.00  0.00           C  
ATOM   1204  CD1 ILE A  79      -5.700  -4.664  13.747  1.00  0.00           C  
ATOM   1205  H   ILE A  79      -3.746  -5.070  10.375  1.00  0.00           H  
ATOM   1206  HA  ILE A  79      -1.764  -4.661  12.414  1.00  0.00           H  
ATOM   1207  HB  ILE A  79      -4.276  -6.380  12.317  1.00  0.00           H  
ATOM   1208 1HG1 ILE A  79      -3.736  -3.880  13.920  1.00  0.00           H  
ATOM   1209 2HG1 ILE A  79      -4.397  -3.836  12.293  1.00  0.00           H  
ATOM   1210 1HG2 ILE A  79      -4.008  -6.657  14.749  1.00  0.00           H  
ATOM   1211 2HG2 ILE A  79      -2.653  -7.400  13.868  1.00  0.00           H  
ATOM   1212 3HG2 ILE A  79      -2.434  -5.829  14.673  1.00  0.00           H  
ATOM   1213 1HD1 ILE A  79      -6.161  -3.699  13.960  1.00  0.00           H  
ATOM   1214 2HD1 ILE A  79      -6.306  -5.202  13.017  1.00  0.00           H  
ATOM   1215 3HD1 ILE A  79      -5.637  -5.246  14.666  1.00  0.00           H  
ATOM   1216  N   LEU A  80      -1.934  -7.621  10.996  1.00  0.00           N  
ATOM   1217  CA  LEU A  80      -1.143  -8.833  10.807  1.00  0.00           C  
ATOM   1218  C   LEU A  80       0.229  -8.501  10.232  1.00  0.00           C  
ATOM   1219  O   LEU A  80       1.245  -9.023  10.698  1.00  0.00           O  
ATOM   1220  CB  LEU A  80      -1.876  -9.806   9.876  1.00  0.00           C  
ATOM   1221  CG  LEU A  80      -3.169 -10.416  10.434  1.00  0.00           C  
ATOM   1222  CD1 LEU A  80      -3.922 -11.124   9.314  1.00  0.00           C  
ATOM   1223  CD2 LEU A  80      -2.830 -11.381  11.560  1.00  0.00           C  
ATOM   1224  H   LEU A  80      -2.797  -7.512  10.484  1.00  0.00           H  
ATOM   1225  HA  LEU A  80      -1.002  -9.309  11.777  1.00  0.00           H  
ATOM   1226 1HB  LEU A  80      -2.128  -9.284   8.955  1.00  0.00           H  
ATOM   1227 2HB  LEU A  80      -1.202 -10.628   9.630  1.00  0.00           H  
ATOM   1228  HG  LEU A  80      -3.810  -9.622  10.816  1.00  0.00           H  
ATOM   1229 1HD1 LEU A  80      -4.840 -11.557   9.711  1.00  0.00           H  
ATOM   1230 2HD1 LEU A  80      -4.168 -10.407   8.532  1.00  0.00           H  
ATOM   1231 3HD1 LEU A  80      -3.297 -11.915   8.901  1.00  0.00           H  
ATOM   1232 1HD2 LEU A  80      -3.749 -11.813  11.957  1.00  0.00           H  
ATOM   1233 2HD2 LEU A  80      -2.190 -12.176  11.178  1.00  0.00           H  
ATOM   1234 3HD2 LEU A  80      -2.309 -10.845  12.354  1.00  0.00           H  
ATOM   1235  N   SER A  81       0.186  -7.616   9.344  1.00  0.00           N  
ATOM   1236  CA  SER A  81       1.449  -7.162   8.771  1.00  0.00           C  
ATOM   1237  C   SER A  81       2.299  -6.439   9.810  1.00  0.00           C  
ATOM   1238  O   SER A  81       3.487  -6.732   9.961  1.00  0.00           O  
ATOM   1239  CB  SER A  81       1.188  -6.245   7.592  1.00  0.00           C  
ATOM   1240  OG  SER A  81       2.390  -5.816   7.014  1.00  0.00           O  
ATOM   1241  H   SER A  81      -0.677  -7.209   9.014  1.00  0.00           H  
ATOM   1242  HA  SER A  81       2.005  -8.035   8.426  1.00  0.00           H  
ATOM   1243 1HB  SER A  81       0.590  -6.771   6.848  1.00  0.00           H  
ATOM   1244 2HB  SER A  81       0.612  -5.382   7.924  1.00  0.00           H  
ATOM   1245  HG  SER A  81       2.151  -5.128   6.388  1.00  0.00           H  
ATOM   1246  N   ALA A  82       1.693  -5.606  10.507  1.00  0.00           N  
ATOM   1247  CA  ALA A  82       2.411  -4.835  11.519  1.00  0.00           C  
ATOM   1248  C   ALA A  82       3.074  -5.754  12.540  1.00  0.00           C  
ATOM   1249  O   ALA A  82       4.215  -5.519  12.946  1.00  0.00           O  
ATOM   1250  CB  ALA A  82       1.464  -3.862  12.217  1.00  0.00           C  
ATOM   1251  H   ALA A  82       0.703  -5.453  10.382  1.00  0.00           H  
ATOM   1252  HA  ALA A  82       3.194  -4.266  11.018  1.00  0.00           H  
ATOM   1253 1HB  ALA A  82       2.014  -3.295  12.968  1.00  0.00           H  
ATOM   1254 2HB  ALA A  82       1.040  -3.176  11.483  1.00  0.00           H  
ATOM   1255 3HB  ALA A  82       0.662  -4.419  12.699  1.00  0.00           H  
ATOM   1256  N   ALA A  83       2.354  -6.778  12.920  1.00  0.00           N  
ATOM   1257  CA  ALA A  83       2.894  -7.734  13.885  1.00  0.00           C  
ATOM   1258  C   ALA A  83       4.182  -8.368  13.367  1.00  0.00           C  
ATOM   1259  O   ALA A  83       5.192  -8.403  14.072  1.00  0.00           O  
ATOM   1260  CB  ALA A  83       1.861  -8.815  14.198  1.00  0.00           C  
ATOM   1261  H   ALA A  83       1.424  -6.921  12.554  1.00  0.00           H  
ATOM   1262  HA  ALA A  83       3.128  -7.193  14.802  1.00  0.00           H  
ATOM   1263 1HB  ALA A  83       2.278  -9.518  14.918  1.00  0.00           H  
ATOM   1264 2HB  ALA A  83       0.967  -8.353  14.618  1.00  0.00           H  
ATOM   1265 3HB  ALA A  83       1.600  -9.344  13.283  1.00  0.00           H  
ATOM   1266  N   ALA A  84       4.175  -8.847  12.185  1.00  0.00           N  
ATOM   1267  CA  ALA A  84       5.338  -9.493  11.580  1.00  0.00           C  
ATOM   1268  C   ALA A  84       6.478  -8.496  11.383  1.00  0.00           C  
ATOM   1269  O   ALA A  84       7.607  -8.743  11.814  1.00  0.00           O  
ATOM   1270  CB  ALA A  84       4.958 -10.133  10.247  1.00  0.00           C  
ATOM   1271  H   ALA A  84       3.321  -8.771  11.650  1.00  0.00           H  
ATOM   1272  HA  ALA A  84       5.685 -10.271  12.260  1.00  0.00           H  
ATOM   1273 1HB  ALA A  84       5.835 -10.610   9.810  1.00  0.00           H  
ATOM   1274 2HB  ALA A  84       4.182 -10.881  10.411  1.00  0.00           H  
ATOM   1275 3HB  ALA A  84       4.586  -9.367   9.569  1.00  0.00           H  
ATOM   1276  N   GLN A  85       6.210  -7.381  10.894  1.00  0.00           N  
ATOM   1277  CA  GLN A  85       7.251  -6.421  10.543  1.00  0.00           C  
ATOM   1278  C   GLN A  85       7.849  -5.778  11.791  1.00  0.00           C  
ATOM   1279  O   GLN A  85       9.047  -5.487  11.833  1.00  0.00           O  
ATOM   1280  CB  GLN A  85       6.691  -5.341   9.613  1.00  0.00           C  
ATOM   1281  CG  GLN A  85       6.290  -5.848   8.240  1.00  0.00           C  
ATOM   1282  CD  GLN A  85       7.489  -6.241   7.396  1.00  0.00           C  
ATOM   1283  OE1 GLN A  85       8.457  -5.486   7.279  1.00  0.00           O  
ATOM   1284  NE2 GLN A  85       7.429  -7.427   6.801  1.00  0.00           N  
ATOM   1285  H   GLN A  85       5.242  -7.137  10.737  1.00  0.00           H  
ATOM   1286  HA  GLN A  85       8.049  -6.952  10.025  1.00  0.00           H  
ATOM   1287 1HB  GLN A  85       5.814  -4.885  10.072  1.00  0.00           H  
ATOM   1288 2HB  GLN A  85       7.435  -4.556   9.479  1.00  0.00           H  
ATOM   1289 1HG  GLN A  85       5.654  -6.725   8.358  1.00  0.00           H  
ATOM   1290 2HG  GLN A  85       5.747  -5.061   7.716  1.00  0.00           H  
ATOM   1291 1HE2 GLN A  85       8.190  -7.741   6.232  1.00  0.00           H  
ATOM   1292 2HE2 GLN A  85       6.624  -8.008   6.923  1.00  0.00           H  
ATOM   1293  N   LEU A  86       7.033  -5.581  12.767  1.00  0.00           N  
ATOM   1294  CA  LEU A  86       7.478  -4.898  13.978  1.00  0.00           C  
ATOM   1295  C   LEU A  86       8.233  -5.854  14.894  1.00  0.00           C  
ATOM   1296  O   LEU A  86       8.914  -5.420  15.826  1.00  0.00           O  
ATOM   1297  CB  LEU A  86       6.278  -4.302  14.725  1.00  0.00           C  
ATOM   1298  CG  LEU A  86       6.617  -3.308  15.843  1.00  0.00           C  
ATOM   1299  CD1 LEU A  86       7.307  -2.088  15.246  1.00  0.00           C  
ATOM   1300  CD2 LEU A  86       5.344  -2.913  16.574  1.00  0.00           C  
ATOM   1301  H   LEU A  86       6.075  -5.898  12.704  1.00  0.00           H  
ATOM   1302  HA  LEU A  86       8.154  -4.092  13.691  1.00  0.00           H  
ATOM   1303 1HB  LEU A  86       5.642  -3.788  14.006  1.00  0.00           H  
ATOM   1304 2HB  LEU A  86       5.705  -5.117  15.168  1.00  0.00           H  
ATOM   1305  HG  LEU A  86       7.310  -3.772  16.545  1.00  0.00           H  
ATOM   1306 1HD1 LEU A  86       7.547  -1.382  16.040  1.00  0.00           H  
ATOM   1307 2HD1 LEU A  86       8.224  -2.398  14.746  1.00  0.00           H  
ATOM   1308 3HD1 LEU A  86       6.643  -1.611  14.527  1.00  0.00           H  
ATOM   1309 1HD2 LEU A  86       5.584  -2.207  17.369  1.00  0.00           H  
ATOM   1310 2HD2 LEU A  86       4.651  -2.447  15.873  1.00  0.00           H  
ATOM   1311 3HD2 LEU A  86       4.881  -3.800  17.005  1.00  0.00           H  
ATOM   1312  N   GLY A  87       8.159  -7.189  14.518  1.00  0.00           N  
ATOM   1313  CA  GLY A  87       8.797  -8.179  15.370  1.00  0.00           C  
ATOM   1314  C   GLY A  87       8.006  -8.480  16.631  1.00  0.00           C  
ATOM   1315  O   GLY A  87       8.583  -8.630  17.710  1.00  0.00           O  
ATOM   1316  H   GLY A  87       7.681  -7.494  13.682  1.00  0.00           H  
ATOM   1317 1HA  GLY A  87       8.933  -9.106  14.813  1.00  0.00           H  
ATOM   1318 2HA  GLY A  87       9.789  -7.828  15.655  1.00  0.00           H  
ATOM   1319  N   THR A  88       6.643  -8.392  16.553  1.00  0.00           N  
ATOM   1320  CA  THR A  88       5.763  -8.613  17.694  1.00  0.00           C  
ATOM   1321  C   THR A  88       4.698  -9.652  17.359  1.00  0.00           C  
ATOM   1322  O   THR A  88       4.664 -10.180  16.246  1.00  0.00           O  
ATOM   1323  CB  THR A  88       5.090  -7.302  18.141  1.00  0.00           C  
ATOM   1324  OG1 THR A  88       4.138  -6.889  17.152  1.00  0.00           O  
ATOM   1325  CG2 THR A  88       6.128  -6.207  18.329  1.00  0.00           C  
ATOM   1326  H   THR A  88       6.239  -8.160  15.657  1.00  0.00           H  
ATOM   1327  HA  THR A  88       6.361  -8.990  18.524  1.00  0.00           H  
ATOM   1328  HB  THR A  88       4.567  -7.465  19.083  1.00  0.00           H  
ATOM   1329  HG1 THR A  88       3.327  -7.391  17.261  1.00  0.00           H  
ATOM   1330 1HG2 THR A  88       5.635  -5.288  18.645  1.00  0.00           H  
ATOM   1331 2HG2 THR A  88       6.847  -6.513  19.089  1.00  0.00           H  
ATOM   1332 3HG2 THR A  88       6.648  -6.033  17.388  1.00  0.00           H  
ATOM   1333  N   THR A  89       3.871  -9.994  18.335  1.00  0.00           N  
ATOM   1334  CA  THR A  89       2.744 -10.885  18.088  1.00  0.00           C  
ATOM   1335  C   THR A  89       1.551 -10.109  17.540  1.00  0.00           C  
ATOM   1336  O   THR A  89       1.574  -8.877  17.489  1.00  0.00           O  
ATOM   1337  CB  THR A  89       2.333 -11.634  19.370  1.00  0.00           C  
ATOM   1338  OG1 THR A  89       1.769 -10.707  20.307  1.00  0.00           O  
ATOM   1339  CG2 THR A  89       3.537 -12.316  19.999  1.00  0.00           C  
ATOM   1340  H   THR A  89       4.018  -9.635  19.268  1.00  0.00           H  
ATOM   1341  HA  THR A  89       3.044 -11.625  17.345  1.00  0.00           H  
ATOM   1342  HB  THR A  89       1.582 -12.386  19.127  1.00  0.00           H  
ATOM   1343  HG1 THR A  89       1.334 -11.191  21.013  1.00  0.00           H  
ATOM   1344 1HG2 THR A  89       3.228 -12.839  20.904  1.00  0.00           H  
ATOM   1345 2HG2 THR A  89       3.962 -13.030  19.293  1.00  0.00           H  
ATOM   1346 3HG2 THR A  89       4.288 -11.567  20.252  1.00  0.00           H  
ATOM   1347  N   VAL A  90       0.491 -10.817  17.065  1.00  0.00           N  
ATOM   1348  CA  VAL A  90      -0.733 -10.217  16.545  1.00  0.00           C  
ATOM   1349  C   VAL A  90      -1.465  -9.480  17.666  1.00  0.00           C  
ATOM   1350  O   VAL A  90      -1.898  -8.339  17.487  1.00  0.00           O  
ATOM   1351  CB  VAL A  90      -1.654 -11.295  15.943  1.00  0.00           C  
ATOM   1352  CG1 VAL A  90      -2.994 -10.691  15.551  1.00  0.00           C  
ATOM   1353  CG2 VAL A  90      -0.980 -11.939  14.742  1.00  0.00           C  
ATOM   1354  H   VAL A  90       0.577 -11.824  17.082  1.00  0.00           H  
ATOM   1355  HA  VAL A  90      -0.463  -9.495  15.773  1.00  0.00           H  
ATOM   1356  HB  VAL A  90      -1.852 -12.053  16.701  1.00  0.00           H  
ATOM   1357 1HG1 VAL A  90      -3.633 -11.467  15.128  1.00  0.00           H  
ATOM   1358 2HG1 VAL A  90      -3.475 -10.268  16.432  1.00  0.00           H  
ATOM   1359 3HG1 VAL A  90      -2.838  -9.907  14.810  1.00  0.00           H  
ATOM   1360 1HG2 VAL A  90      -1.636 -12.701  14.322  1.00  0.00           H  
ATOM   1361 2HG2 VAL A  90      -0.776 -11.179  13.987  1.00  0.00           H  
ATOM   1362 3HG2 VAL A  90      -0.043 -12.401  15.054  1.00  0.00           H  
ATOM   1363  N   GLU A  91      -1.491 -10.074  18.804  1.00  0.00           N  
ATOM   1364  CA  GLU A  91      -2.159  -9.476  19.955  1.00  0.00           C  
ATOM   1365  C   GLU A  91      -1.469  -8.184  20.384  1.00  0.00           C  
ATOM   1366  O   GLU A  91      -2.135  -7.199  20.712  1.00  0.00           O  
ATOM   1367  CB  GLU A  91      -2.189 -10.461  21.126  1.00  0.00           C  
ATOM   1368  CG  GLU A  91      -3.005 -11.721  20.866  1.00  0.00           C  
ATOM   1369  CD  GLU A  91      -2.275 -12.727  20.021  1.00  0.00           C  
ATOM   1370  OE1 GLU A  91      -1.122 -12.512  19.738  1.00  0.00           O  
ATOM   1371  OE2 GLU A  91      -2.873 -13.712  19.658  1.00  0.00           O  
ATOM   1372  H   GLU A  91      -1.043 -10.974  18.907  1.00  0.00           H  
ATOM   1373  HA  GLU A  91      -3.182  -9.229  19.672  1.00  0.00           H  
ATOM   1374 1HB  GLU A  91      -1.171 -10.766  21.370  1.00  0.00           H  
ATOM   1375 2HB  GLU A  91      -2.604  -9.970  22.006  1.00  0.00           H  
ATOM   1376 1HG  GLU A  91      -3.257 -12.180  21.822  1.00  0.00           H  
ATOM   1377 2HG  GLU A  91      -3.935 -11.442  20.372  1.00  0.00           H  
ATOM   1378  N   GLU A  92      -0.149  -8.226  20.343  1.00  0.00           N  
ATOM   1379  CA  GLU A  92       0.608  -7.021  20.673  1.00  0.00           C  
ATOM   1380  C   GLU A  92       0.374  -5.924  19.639  1.00  0.00           C  
ATOM   1381  O   GLU A  92       0.244  -4.750  19.989  1.00  0.00           O  
ATOM   1382  CB  GLU A  92       2.102  -7.338  20.766  1.00  0.00           C  
ATOM   1383  CG  GLU A  92       2.969  -6.161  21.193  1.00  0.00           C  
ATOM   1384  CD  GLU A  92       4.413  -6.536  21.379  1.00  0.00           C  
ATOM   1385  OE1 GLU A  92       4.676  -7.666  21.713  1.00  0.00           O  
ATOM   1386  OE2 GLU A  92       5.255  -5.690  21.186  1.00  0.00           O  
ATOM   1387  H   GLU A  92       0.351  -9.068  20.092  1.00  0.00           H  
ATOM   1388  HA  GLU A  92       0.264  -6.649  21.638  1.00  0.00           H  
ATOM   1389 1HB  GLU A  92       2.259  -8.146  21.481  1.00  0.00           H  
ATOM   1390 2HB  GLU A  92       2.462  -7.684  19.797  1.00  0.00           H  
ATOM   1391 1HG  GLU A  92       2.903  -5.381  20.435  1.00  0.00           H  
ATOM   1392 2HG  GLU A  92       2.580  -5.757  22.127  1.00  0.00           H  
ATOM   1393  N   ALA A  93       0.309  -6.300  18.405  1.00  0.00           N  
ATOM   1394  CA  ALA A  93       0.035  -5.334  17.344  1.00  0.00           C  
ATOM   1395  C   ALA A  93      -1.340  -4.697  17.527  1.00  0.00           C  
ATOM   1396  O   ALA A  93      -1.514  -3.502  17.277  1.00  0.00           O  
ATOM   1397  CB  ALA A  93       0.129  -6.007  15.976  1.00  0.00           C  
ATOM   1398  H   ALA A  93       0.448  -7.271  18.164  1.00  0.00           H  
ATOM   1399  HA  ALA A  93       0.785  -4.546  17.402  1.00  0.00           H  
ATOM   1400 1HB  ALA A  93      -0.078  -5.274  15.195  1.00  0.00           H  
ATOM   1401 2HB  ALA A  93       1.132  -6.411  15.838  1.00  0.00           H  
ATOM   1402 3HB  ALA A  93      -0.599  -6.814  15.917  1.00  0.00           H  
ATOM   1403  N   VAL A  94      -2.323  -5.452  17.977  1.00  0.00           N  
ATOM   1404  CA  VAL A  94      -3.664  -4.945  18.249  1.00  0.00           C  
ATOM   1405  C   VAL A  94      -3.615  -3.954  19.411  1.00  0.00           C  
ATOM   1406  O   VAL A  94      -4.161  -2.852  19.318  1.00  0.00           O  
ATOM   1407  CB  VAL A  94      -4.623  -6.101  18.590  1.00  0.00           C  
ATOM   1408  CG1 VAL A  94      -5.942  -5.559  19.121  1.00  0.00           C  
ATOM   1409  CG2 VAL A  94      -4.851  -6.965  17.360  1.00  0.00           C  
ATOM   1410  H   VAL A  94      -2.125  -6.430  18.138  1.00  0.00           H  
ATOM   1411  HA  VAL A  94      -4.024  -4.426  17.360  1.00  0.00           H  
ATOM   1412  HB  VAL A  94      -4.181  -6.705  19.383  1.00  0.00           H  
ATOM   1413 1HG1 VAL A  94      -6.607  -6.390  19.357  1.00  0.00           H  
ATOM   1414 2HG1 VAL A  94      -5.758  -4.974  20.023  1.00  0.00           H  
ATOM   1415 3HG1 VAL A  94      -6.406  -4.927  18.365  1.00  0.00           H  
ATOM   1416 1HG2 VAL A  94      -5.530  -7.781  17.609  1.00  0.00           H  
ATOM   1417 2HG2 VAL A  94      -5.288  -6.359  16.565  1.00  0.00           H  
ATOM   1418 3HG2 VAL A  94      -3.899  -7.376  17.021  1.00  0.00           H  
ATOM   1419  N   ASN A  95      -2.938  -4.370  20.447  1.00  0.00           N  
ATOM   1420  CA  ASN A  95      -2.864  -3.516  21.628  1.00  0.00           C  
ATOM   1421  C   ASN A  95      -2.136  -2.208  21.327  1.00  0.00           C  
ATOM   1422  O   ASN A  95      -2.599  -1.133  21.710  1.00  0.00           O  
ATOM   1423  CB  ASN A  95      -2.190  -4.249  22.773  1.00  0.00           C  
ATOM   1424  CG  ASN A  95      -3.062  -5.321  23.365  1.00  0.00           C  
ATOM   1425  OD1 ASN A  95      -4.288  -5.299  23.207  1.00  0.00           O  
ATOM   1426  ND2 ASN A  95      -2.453  -6.260  24.042  1.00  0.00           N  
ATOM   1427  H   ASN A  95      -2.466  -5.264  20.456  1.00  0.00           H  
ATOM   1428  HA  ASN A  95      -3.879  -3.259  21.933  1.00  0.00           H  
ATOM   1429 1HB  ASN A  95      -1.264  -4.703  22.419  1.00  0.00           H  
ATOM   1430 2HB  ASN A  95      -1.927  -3.538  23.556  1.00  0.00           H  
ATOM   1431 1HD2 ASN A  95      -2.982  -7.000  24.459  1.00  0.00           H  
ATOM   1432 2HD2 ASN A  95      -1.459  -6.239  24.145  1.00  0.00           H  
ATOM   1433  N   ARG A  96      -1.106  -2.358  20.596  1.00  0.00           N  
ATOM   1434  CA  ARG A  96      -0.361  -1.158  20.231  1.00  0.00           C  
ATOM   1435  C   ARG A  96      -1.182  -0.261  19.312  1.00  0.00           C  
ATOM   1436  O   ARG A  96      -1.195   0.961  19.476  1.00  0.00           O  
ATOM   1437  CB  ARG A  96       0.945  -1.526  19.542  1.00  0.00           C  
ATOM   1438  CG  ARG A  96       2.023  -2.072  20.465  1.00  0.00           C  
ATOM   1439  CD  ARG A  96       3.274  -2.380  19.726  1.00  0.00           C  
ATOM   1440  NE  ARG A  96       4.281  -2.975  20.590  1.00  0.00           N  
ATOM   1441  CZ  ARG A  96       5.126  -2.277  21.373  1.00  0.00           C  
ATOM   1442  NH1 ARG A  96       5.073  -0.963  21.391  1.00  0.00           N  
ATOM   1443  NH2 ARG A  96       6.009  -2.913  22.124  1.00  0.00           N  
ATOM   1444  H   ARG A  96      -0.788  -3.256  20.261  1.00  0.00           H  
ATOM   1445  HA  ARG A  96      -0.139  -0.599  21.140  1.00  0.00           H  
ATOM   1446 1HB  ARG A  96       0.753  -2.279  18.778  1.00  0.00           H  
ATOM   1447 2HB  ARG A  96       1.353  -0.648  19.042  1.00  0.00           H  
ATOM   1448 1HG  ARG A  96       2.251  -1.334  21.234  1.00  0.00           H  
ATOM   1449 2HG  ARG A  96       1.668  -2.990  20.936  1.00  0.00           H  
ATOM   1450 1HD  ARG A  96       3.058  -3.081  18.921  1.00  0.00           H  
ATOM   1451 2HD  ARG A  96       3.684  -1.462  19.307  1.00  0.00           H  
ATOM   1452  HE  ARG A  96       4.353  -3.984  20.603  1.00  0.00           H  
ATOM   1453 1HH1 ARG A  96       4.398  -0.477  20.817  1.00  0.00           H  
ATOM   1454 2HH1 ARG A  96       5.706  -0.440  21.979  1.00  0.00           H  
ATOM   1455 1HH2 ARG A  96       6.050  -3.923  22.110  1.00  0.00           H  
ATOM   1456 2HH2 ARG A  96       6.642  -2.390  22.711  1.00  0.00           H  
ATOM   1457  N   ALA A  97      -1.866  -0.889  18.348  1.00  0.00           N  
ATOM   1458  CA  ALA A  97      -2.690  -0.119  17.419  1.00  0.00           C  
ATOM   1459  C   ALA A  97      -3.833   0.578  18.150  1.00  0.00           C  
ATOM   1460  O   ALA A  97      -4.194   1.709  17.818  1.00  0.00           O  
ATOM   1461  CB  ALA A  97      -3.239  -1.024  16.320  1.00  0.00           C  
ATOM   1462  H   ALA A  97      -1.822  -1.894  18.250  1.00  0.00           H  
ATOM   1463  HA  ALA A  97      -2.062   0.647  16.965  1.00  0.00           H  
ATOM   1464 1HB  ALA A  97      -3.851  -0.435  15.637  1.00  0.00           H  
ATOM   1465 2HB  ALA A  97      -2.411  -1.473  15.771  1.00  0.00           H  
ATOM   1466 3HB  ALA A  97      -3.847  -1.810  16.766  1.00  0.00           H  
ATOM   1467  N   LEU A  98      -4.392  -0.049  19.156  1.00  0.00           N  
ATOM   1468  CA  LEU A  98      -5.477   0.540  19.930  1.00  0.00           C  
ATOM   1469  C   LEU A  98      -4.990   1.756  20.714  1.00  0.00           C  
ATOM   1470  O   LEU A  98      -5.707   2.751  20.832  1.00  0.00           O  
ATOM   1471  CB  LEU A  98      -6.068  -0.497  20.893  1.00  0.00           C  
ATOM   1472  CG  LEU A  98      -6.905  -1.606  20.243  1.00  0.00           C  
ATOM   1473  CD1 LEU A  98      -7.120  -2.733  21.245  1.00  0.00           C  
ATOM   1474  CD2 LEU A  98      -8.233  -1.032  19.774  1.00  0.00           C  
ATOM   1475  H   LEU A  98      -4.057  -0.970  19.400  1.00  0.00           H  
ATOM   1476  HA  LEU A  98      -6.256   0.866  19.241  1.00  0.00           H  
ATOM   1477 1HB  LEU A  98      -5.251  -0.972  21.434  1.00  0.00           H  
ATOM   1478 2HB  LEU A  98      -6.703   0.018  21.614  1.00  0.00           H  
ATOM   1479  HG  LEU A  98      -6.366  -2.017  19.389  1.00  0.00           H  
ATOM   1480 1HD1 LEU A  98      -7.715  -3.521  20.783  1.00  0.00           H  
ATOM   1481 2HD1 LEU A  98      -6.156  -3.139  21.549  1.00  0.00           H  
ATOM   1482 3HD1 LEU A  98      -7.645  -2.348  22.118  1.00  0.00           H  
ATOM   1483 1HD2 LEU A  98      -8.828  -1.819  19.311  1.00  0.00           H  
ATOM   1484 2HD2 LEU A  98      -8.774  -0.621  20.626  1.00  0.00           H  
ATOM   1485 3HD2 LEU A  98      -8.049  -0.241  19.046  1.00  0.00           H  
ATOM   1486  N   ASN A  99      -3.794   1.577  21.206  1.00  0.00           N  
ATOM   1487  CA  ASN A  99      -3.240   2.694  21.964  1.00  0.00           C  
ATOM   1488  C   ASN A  99      -3.005   3.913  21.076  1.00  0.00           C  
ATOM   1489  O   ASN A  99      -3.289   5.043  21.476  1.00  0.00           O  
ATOM   1490  CB  ASN A  99      -1.952   2.281  22.653  1.00  0.00           C  
ATOM   1491  CG  ASN A  99      -2.191   1.370  23.825  1.00  0.00           C  
ATOM   1492  OD1 ASN A  99      -3.294   1.330  24.382  1.00  0.00           O  
ATOM   1493  ND2 ASN A  99      -1.177   0.638  24.211  1.00  0.00           N  
ATOM   1494  H   ASN A  99      -3.244   0.737  21.097  1.00  0.00           H  
ATOM   1495  HA  ASN A  99      -3.964   2.985  22.728  1.00  0.00           H  
ATOM   1496 1HB  ASN A  99      -1.304   1.772  21.938  1.00  0.00           H  
ATOM   1497 2HB  ASN A  99      -1.424   3.169  23.000  1.00  0.00           H  
ATOM   1498 1HD2 ASN A  99      -1.278   0.013  24.986  1.00  0.00           H  
ATOM   1499 2HD2 ASN A  99      -0.303   0.703  23.732  1.00  0.00           H  
ATOM   1500  N   LEU A 100      -2.523   3.615  19.945  1.00  0.00           N  
ATOM   1501  CA  LEU A 100      -2.335   4.687  18.974  1.00  0.00           C  
ATOM   1502  C   LEU A 100      -3.678   5.220  18.486  1.00  0.00           C  
ATOM   1503  O   LEU A 100      -3.828   6.422  18.257  1.00  0.00           O  
ATOM   1504  CB  LEU A 100      -1.510   4.186  17.782  1.00  0.00           C  
ATOM   1505  CG  LEU A 100      -0.041   3.859  18.079  1.00  0.00           C  
ATOM   1506  CD1 LEU A 100       0.567   3.126  16.892  1.00  0.00           C  
ATOM   1507  CD2 LEU A 100       0.716   5.146  18.374  1.00  0.00           C  
ATOM   1508  H   LEU A 100      -2.265   2.671  19.692  1.00  0.00           H  
ATOM   1509  HA  LEU A 100      -1.801   5.503  19.458  1.00  0.00           H  
ATOM   1510 1HB  LEU A 100      -1.977   3.284  17.391  1.00  0.00           H  
ATOM   1511 2HB  LEU A 100      -1.529   4.947  17.002  1.00  0.00           H  
ATOM   1512  HG  LEU A 100       0.017   3.198  18.944  1.00  0.00           H  
ATOM   1513 1HD1 LEU A 100       1.611   2.894  17.103  1.00  0.00           H  
ATOM   1514 2HD1 LEU A 100       0.019   2.201  16.715  1.00  0.00           H  
ATOM   1515 3HD1 LEU A 100       0.509   3.758  16.006  1.00  0.00           H  
ATOM   1516 1HD2 LEU A 100       1.760   4.914  18.587  1.00  0.00           H  
ATOM   1517 2HD2 LEU A 100       0.660   5.807  17.509  1.00  0.00           H  
ATOM   1518 3HD2 LEU A 100       0.271   5.640  19.238  1.00  0.00           H  
ATOM   1519  N   LYS A 101      -4.627   4.304  18.282  1.00  0.00           N  
ATOM   1520  CA  LYS A 101      -5.951   4.690  17.796  1.00  0.00           C  
ATOM   1521  C   LYS A 101      -6.519   5.849  18.609  1.00  0.00           C  
ATOM   1522  O   LYS A 101      -6.897   6.879  18.048  1.00  0.00           O  
ATOM   1523  CB  LYS A 101      -6.908   3.497  17.841  1.00  0.00           C  
ATOM   1524  CG  LYS A 101      -8.300   3.786  17.296  1.00  0.00           C  
ATOM   1525  CD  LYS A 101      -9.233   2.603  17.507  1.00  0.00           C  
ATOM   1526  CE  LYS A 101     -10.652   2.932  17.070  1.00  0.00           C  
ATOM   1527  NZ  LYS A 101     -11.598   1.821  17.366  1.00  0.00           N  
ATOM   1528  H   LYS A 101      -4.435   3.330  18.465  1.00  0.00           H  
ATOM   1529  HA  LYS A 101      -5.856   5.020  16.760  1.00  0.00           H  
ATOM   1530 1HB  LYS A 101      -6.488   2.671  17.266  1.00  0.00           H  
ATOM   1531 2HB  LYS A 101      -7.016   3.156  18.871  1.00  0.00           H  
ATOM   1532 1HG  LYS A 101      -8.714   4.660  17.800  1.00  0.00           H  
ATOM   1533 2HG  LYS A 101      -8.235   4.001  16.230  1.00  0.00           H  
ATOM   1534 1HD  LYS A 101      -8.873   1.748  16.934  1.00  0.00           H  
ATOM   1535 2HD  LYS A 101      -9.242   2.331  18.564  1.00  0.00           H  
ATOM   1536 1HE  LYS A 101     -10.993   3.829  17.586  1.00  0.00           H  
ATOM   1537 2HE  LYS A 101     -10.667   3.128  15.998  1.00  0.00           H  
ATOM   1538 1HZ  LYS A 101     -12.525   2.077  17.062  1.00  0.00           H  
ATOM   1539 2HZ  LYS A 101     -11.302   0.986  16.878  1.00  0.00           H  
ATOM   1540 3HZ  LYS A 101     -11.608   1.642  18.360  1.00  0.00           H  
ATOM   1541  N   THR A 102      -6.514   5.708  19.938  1.00  0.00           N  
ATOM   1542  CA  THR A 102      -7.045   6.721  20.843  1.00  0.00           C  
ATOM   1543  C   THR A 102      -6.171   7.972  20.825  1.00  0.00           C  
ATOM   1544  O   THR A 102      -6.666   9.079  20.599  1.00  0.00           O  
ATOM   1545  CB  THR A 102      -7.153   6.181  22.281  1.00  0.00           C  
ATOM   1546  OG1 THR A 102      -8.050   5.063  22.308  1.00  0.00           O  
ATOM   1547  CG2 THR A 102      -7.668   7.262  23.219  1.00  0.00           C  
ATOM   1548  H   THR A 102      -6.125   4.859  20.324  1.00  0.00           H  
ATOM   1549  HA  THR A 102      -8.045   6.995  20.506  1.00  0.00           H  
ATOM   1550  HB  THR A 102      -6.172   5.851  22.621  1.00  0.00           H  
ATOM   1551  HG1 THR A 102      -7.716   4.372  21.732  1.00  0.00           H  
ATOM   1552 1HG2 THR A 102      -7.738   6.863  24.231  1.00  0.00           H  
ATOM   1553 2HG2 THR A 102      -6.983   8.109  23.209  1.00  0.00           H  
ATOM   1554 3HG2 THR A 102      -8.654   7.590  22.890  1.00  0.00           H  
ATOM   1555  N   LYS A 103      -4.923   7.838  20.973  1.00  0.00           N  
ATOM   1556  CA  LYS A 103      -4.015   8.961  21.193  1.00  0.00           C  
ATOM   1557  C   LYS A 103      -3.978   9.882  19.977  1.00  0.00           C  
ATOM   1558  O   LYS A 103      -3.952  11.107  20.119  1.00  0.00           O  
ATOM   1559  CB  LYS A 103      -2.606   8.457  21.514  1.00  0.00           C  
ATOM   1560  CG  LYS A 103      -2.462   7.832  22.895  1.00  0.00           C  
ATOM   1561  CD  LYS A 103      -1.043   7.342  23.135  1.00  0.00           C  
ATOM   1562  CE  LYS A 103      -0.897   6.717  24.515  1.00  0.00           C  
ATOM   1563  NZ  LYS A 103       0.495   6.258  24.774  1.00  0.00           N  
ATOM   1564  H   LYS A 103      -4.547   6.901  20.937  1.00  0.00           H  
ATOM   1565  HA  LYS A 103      -4.378   9.539  22.042  1.00  0.00           H  
ATOM   1566 1HB  LYS A 103      -2.309   7.712  20.777  1.00  0.00           H  
ATOM   1567 2HB  LYS A 103      -1.900   9.285  21.447  1.00  0.00           H  
ATOM   1568 1HG  LYS A 103      -2.717   8.569  23.657  1.00  0.00           H  
ATOM   1569 2HG  LYS A 103      -3.149   6.990  22.987  1.00  0.00           H  
ATOM   1570 1HD  LYS A 103      -0.781   6.599  22.379  1.00  0.00           H  
ATOM   1571 2HD  LYS A 103      -0.349   8.179  23.051  1.00  0.00           H  
ATOM   1572 1HE  LYS A 103      -1.174   7.446  25.275  1.00  0.00           H  
ATOM   1573 2HE  LYS A 103      -1.568   5.863  24.600  1.00  0.00           H  
ATOM   1574 1HZ  LYS A 103       0.550   5.851  25.697  1.00  0.00           H  
ATOM   1575 2HZ  LYS A 103       0.756   5.568  24.084  1.00  0.00           H  
ATOM   1576 3HZ  LYS A 103       1.125   7.046  24.716  1.00  0.00           H  
ATOM   1577  N   LEU A 104      -4.049   9.201  18.814  1.00  0.00           N  
ATOM   1578  CA  LEU A 104      -3.837  10.004  17.616  1.00  0.00           C  
ATOM   1579  C   LEU A 104      -5.163  10.528  17.071  1.00  0.00           C  
ATOM   1580  O   LEU A 104      -5.180  11.348  16.152  1.00  0.00           O  
ATOM   1581  CB  LEU A 104      -3.123   9.175  16.541  1.00  0.00           C  
ATOM   1582  CG  LEU A 104      -1.718   8.679  16.907  1.00  0.00           C  
ATOM   1583  CD1 LEU A 104      -1.183   7.797  15.787  1.00  0.00           C  
ATOM   1584  CD2 LEU A 104      -0.805   9.872  17.147  1.00  0.00           C  
ATOM   1585  H   LEU A 104      -4.232   8.212  18.717  1.00  0.00           H  
ATOM   1586  HA  LEU A 104      -3.212  10.856  17.878  1.00  0.00           H  
ATOM   1587 1HB  LEU A 104      -3.733   8.303  16.312  1.00  0.00           H  
ATOM   1588 2HB  LEU A 104      -3.036   9.779  15.637  1.00  0.00           H  
ATOM   1589  HG  LEU A 104      -1.771   8.074  17.812  1.00  0.00           H  
ATOM   1590 1HD1 LEU A 104      -0.185   7.444  16.048  1.00  0.00           H  
ATOM   1591 2HD1 LEU A 104      -1.845   6.941  15.650  1.00  0.00           H  
ATOM   1592 3HD1 LEU A 104      -1.135   8.371  14.863  1.00  0.00           H  
ATOM   1593 1HD2 LEU A 104       0.193   9.519  17.408  1.00  0.00           H  
ATOM   1594 2HD2 LEU A 104      -0.751  10.477  16.242  1.00  0.00           H  
ATOM   1595 3HD2 LEU A 104      -1.202  10.475  17.963  1.00  0.00           H  
ATOM   1596  N   GLY A 105      -6.282  10.127  17.691  1.00  0.00           N  
ATOM   1597  CA  GLY A 105      -7.604  10.465  17.190  1.00  0.00           C  
ATOM   1598  C   GLY A 105      -7.913   9.830  15.847  1.00  0.00           C  
ATOM   1599  O   GLY A 105      -8.410  10.500  14.939  1.00  0.00           O  
ATOM   1600  H   GLY A 105      -6.202   9.573  18.532  1.00  0.00           H  
ATOM   1601 1HA  GLY A 105      -8.359  10.147  17.909  1.00  0.00           H  
ATOM   1602 2HA  GLY A 105      -7.691  11.547  17.092  1.00  0.00           H  
ATOM   1603  N   VAL A 106      -7.467   8.570  15.610  1.00  0.00           N  
ATOM   1604  CA  VAL A 106      -7.596   7.963  14.291  1.00  0.00           C  
ATOM   1605  C   VAL A 106      -8.267   6.597  14.413  1.00  0.00           C  
ATOM   1606  O   VAL A 106      -8.602   6.160  15.516  1.00  0.00           O  
ATOM   1607  CB  VAL A 106      -6.215   7.806  13.627  1.00  0.00           C  
ATOM   1608  CG1 VAL A 106      -5.560   9.166  13.433  1.00  0.00           C  
ATOM   1609  CG2 VAL A 106      -5.334   6.900  14.474  1.00  0.00           C  
ATOM   1610  H   VAL A 106      -7.040   8.041  16.356  1.00  0.00           H  
ATOM   1611  HA  VAL A 106      -8.227   8.604  13.674  1.00  0.00           H  
ATOM   1612  HB  VAL A 106      -6.345   7.367  12.638  1.00  0.00           H  
ATOM   1613 1HG1 VAL A 106      -4.585   9.036  12.963  1.00  0.00           H  
ATOM   1614 2HG1 VAL A 106      -6.191   9.785  12.795  1.00  0.00           H  
ATOM   1615 3HG1 VAL A 106      -5.434   9.651  14.400  1.00  0.00           H  
ATOM   1616 1HG2 VAL A 106      -4.359   6.793  13.998  1.00  0.00           H  
ATOM   1617 2HG2 VAL A 106      -5.209   7.336  15.465  1.00  0.00           H  
ATOM   1618 3HG2 VAL A 106      -5.802   5.920  14.565  1.00  0.00           H  
ATOM   1619  N   ASP A 107      -8.470   5.969  13.206  1.00  0.00           N  
ATOM   1620  CA  ASP A 107      -8.991   4.606  13.254  1.00  0.00           C  
ATOM   1621  C   ASP A 107      -7.862   3.594  13.425  1.00  0.00           C  
ATOM   1622  O   ASP A 107      -6.695   3.971  13.561  1.00  0.00           O  
ATOM   1623  CB  ASP A 107      -9.783   4.289  11.984  1.00  0.00           C  
ATOM   1624  CG  ASP A 107      -8.934   4.367  10.722  1.00  0.00           C  
ATOM   1625  OD1 ASP A 107      -7.732   4.398  10.839  1.00  0.00           O  
ATOM   1626  OD2 ASP A 107      -9.497   4.393   9.654  1.00  0.00           O  
ATOM   1627  H   ASP A 107      -8.280   6.392  12.308  1.00  0.00           H  
ATOM   1628  HA  ASP A 107      -9.653   4.520  14.117  1.00  0.00           H  
ATOM   1629 1HB  ASP A 107     -10.206   3.287  12.060  1.00  0.00           H  
ATOM   1630 2HB  ASP A 107     -10.614   4.988  11.889  1.00  0.00           H  
ATOM   1631  N   LEU A 108      -8.180   2.328  13.475  1.00  0.00           N  
ATOM   1632  CA  LEU A 108      -7.236   1.259  13.781  1.00  0.00           C  
ATOM   1633  C   LEU A 108      -6.392   0.912  12.559  1.00  0.00           C  
ATOM   1634  O   LEU A 108      -5.289   0.377  12.693  1.00  0.00           O  
ATOM   1635  CB  LEU A 108      -7.986   0.011  14.266  1.00  0.00           C  
ATOM   1636  CG  LEU A 108      -7.142  -1.018  15.028  1.00  0.00           C  
ATOM   1637  CD1 LEU A 108      -6.647  -0.405  16.331  1.00  0.00           C  
ATOM   1638  CD2 LEU A 108      -7.975  -2.263  15.291  1.00  0.00           C  
ATOM   1639  H   LEU A 108      -9.145   2.095  13.287  1.00  0.00           H  
ATOM   1640  HA  LEU A 108      -6.570   1.601  14.573  1.00  0.00           H  
ATOM   1641 1HB  LEU A 108      -8.796   0.326  14.922  1.00  0.00           H  
ATOM   1642 2HB  LEU A 108      -8.420  -0.491  13.402  1.00  0.00           H  
ATOM   1643  HG  LEU A 108      -6.268  -1.285  14.432  1.00  0.00           H  
ATOM   1644 1HD1 LEU A 108      -6.047  -1.136  16.873  1.00  0.00           H  
ATOM   1645 2HD1 LEU A 108      -6.038   0.472  16.112  1.00  0.00           H  
ATOM   1646 3HD1 LEU A 108      -7.500  -0.112  16.942  1.00  0.00           H  
ATOM   1647 1HD2 LEU A 108      -7.375  -2.995  15.832  1.00  0.00           H  
ATOM   1648 2HD2 LEU A 108      -8.848  -1.998  15.888  1.00  0.00           H  
ATOM   1649 3HD2 LEU A 108      -8.300  -2.691  14.343  1.00  0.00           H  
ATOM   1650  N   LEU A 109      -6.949   1.237  11.383  1.00  0.00           N  
ATOM   1651  CA  LEU A 109      -6.156   1.028  10.174  1.00  0.00           C  
ATOM   1652  C   LEU A 109      -4.966   1.982  10.123  1.00  0.00           C  
ATOM   1653  O   LEU A 109      -3.848   1.571   9.807  1.00  0.00           O  
ATOM   1654  CB  LEU A 109      -7.029   1.222   8.928  1.00  0.00           C  
ATOM   1655  CG  LEU A 109      -6.305   1.095   7.582  1.00  0.00           C  
ATOM   1656  CD1 LEU A 109      -5.649  -0.275   7.485  1.00  0.00           C  
ATOM   1657  CD2 LEU A 109      -7.298   1.308   6.449  1.00  0.00           C  
ATOM   1658  H   LEU A 109      -7.881   1.615  11.300  1.00  0.00           H  
ATOM   1659  HA  LEU A 109      -5.766   0.010  10.187  1.00  0.00           H  
ATOM   1660 1HB  LEU A 109      -7.828   0.483   8.945  1.00  0.00           H  
ATOM   1661 2HB  LEU A 109      -7.479   2.214   8.970  1.00  0.00           H  
ATOM   1662  HG  LEU A 109      -5.517   1.847   7.520  1.00  0.00           H  
ATOM   1663 1HD1 LEU A 109      -5.134  -0.366   6.528  1.00  0.00           H  
ATOM   1664 2HD1 LEU A 109      -4.930  -0.393   8.296  1.00  0.00           H  
ATOM   1665 3HD1 LEU A 109      -6.412  -1.050   7.560  1.00  0.00           H  
ATOM   1666 1HD2 LEU A 109      -6.783   1.219   5.492  1.00  0.00           H  
ATOM   1667 2HD2 LEU A 109      -8.085   0.556   6.509  1.00  0.00           H  
ATOM   1668 3HD2 LEU A 109      -7.738   2.302   6.533  1.00  0.00           H  
ATOM   1669  N   THR A 110      -5.254   3.245  10.465  1.00  0.00           N  
ATOM   1670  CA  THR A 110      -4.188   4.238  10.524  1.00  0.00           C  
ATOM   1671  C   THR A 110      -3.158   3.865  11.586  1.00  0.00           C  
ATOM   1672  O   THR A 110      -1.952   3.921  11.338  1.00  0.00           O  
ATOM   1673  CB  THR A 110      -4.750   5.642  10.816  1.00  0.00           C  
ATOM   1674  OG1 THR A 110      -5.705   5.996   9.806  1.00  0.00           O  
ATOM   1675  CG2 THR A 110      -3.632   6.672  10.834  1.00  0.00           C  
ATOM   1676  H   THR A 110      -6.200   3.525  10.684  1.00  0.00           H  
ATOM   1677  HA  THR A 110      -3.687   4.266   9.556  1.00  0.00           H  
ATOM   1678  HB  THR A 110      -5.251   5.640  11.784  1.00  0.00           H  
ATOM   1679  HG1 THR A 110      -6.507   5.484   9.932  1.00  0.00           H  
ATOM   1680 1HG2 THR A 110      -4.048   7.658  11.041  1.00  0.00           H  
ATOM   1681 2HG2 THR A 110      -2.910   6.412  11.609  1.00  0.00           H  
ATOM   1682 3HG2 THR A 110      -3.134   6.685   9.865  1.00  0.00           H  
ATOM   1683  N   ALA A 111      -3.646   3.431  12.707  1.00  0.00           N  
ATOM   1684  CA  ALA A 111      -2.762   3.039  13.801  1.00  0.00           C  
ATOM   1685  C   ALA A 111      -1.820   1.919  13.370  1.00  0.00           C  
ATOM   1686  O   ALA A 111      -0.627   1.948  13.680  1.00  0.00           O  
ATOM   1687  CB  ALA A 111      -3.578   2.605  15.017  1.00  0.00           C  
ATOM   1688  H   ALA A 111      -4.646   3.361  12.833  1.00  0.00           H  
ATOM   1689  HA  ALA A 111      -2.157   3.904  14.074  1.00  0.00           H  
ATOM   1690 1HB  ALA A 111      -2.904   2.316  15.823  1.00  0.00           H  
ATOM   1691 2HB  ALA A 111      -4.206   3.432  15.348  1.00  0.00           H  
ATOM   1692 3HB  ALA A 111      -4.206   1.758  14.749  1.00  0.00           H  
ATOM   1693  N   ALA A 112      -2.340   0.952  12.653  1.00  0.00           N  
ATOM   1694  CA  ALA A 112      -1.526  -0.149  12.146  1.00  0.00           C  
ATOM   1695  C   ALA A 112      -0.451   0.359  11.192  1.00  0.00           C  
ATOM   1696  O   ALA A 112       0.668  -0.159  11.174  1.00  0.00           O  
ATOM   1697  CB  ALA A 112      -2.406  -1.185  11.451  1.00  0.00           C  
ATOM   1698  H   ALA A 112      -3.329   0.968  12.445  1.00  0.00           H  
ATOM   1699  HA  ALA A 112      -1.029  -0.620  12.994  1.00  0.00           H  
ATOM   1700 1HB  ALA A 112      -1.784  -2.000  11.078  1.00  0.00           H  
ATOM   1701 2HB  ALA A 112      -3.134  -1.579  12.159  1.00  0.00           H  
ATOM   1702 3HB  ALA A 112      -2.927  -0.718  10.617  1.00  0.00           H  
ATOM   1703  N   LEU A 113      -0.831   1.375  10.434  1.00  0.00           N  
ATOM   1704  CA  LEU A 113       0.121   1.954   9.493  1.00  0.00           C  
ATOM   1705  C   LEU A 113       1.304   2.572  10.228  1.00  0.00           C  
ATOM   1706  O   LEU A 113       2.446   2.472   9.774  1.00  0.00           O  
ATOM   1707  CB  LEU A 113      -0.565   3.018   8.627  1.00  0.00           C  
ATOM   1708  CG  LEU A 113       0.301   3.639   7.524  1.00  0.00           C  
ATOM   1709  CD1 LEU A 113       0.780   2.546   6.578  1.00  0.00           C  
ATOM   1710  CD2 LEU A 113      -0.503   4.694   6.780  1.00  0.00           C  
ATOM   1711  H   LEU A 113      -1.764   1.761  10.489  1.00  0.00           H  
ATOM   1712  HA  LEU A 113       0.496   1.159   8.848  1.00  0.00           H  
ATOM   1713 1HB  LEU A 113      -1.436   2.569   8.151  1.00  0.00           H  
ATOM   1714 2HB  LEU A 113      -0.907   3.825   9.275  1.00  0.00           H  
ATOM   1715  HG  LEU A 113       1.182   4.102   7.971  1.00  0.00           H  
ATOM   1716 1HD1 LEU A 113       1.396   2.988   5.794  1.00  0.00           H  
ATOM   1717 2HD1 LEU A 113       1.369   1.816   7.133  1.00  0.00           H  
ATOM   1718 3HD1 LEU A 113      -0.081   2.053   6.128  1.00  0.00           H  
ATOM   1719 1HD2 LEU A 113       0.113   5.136   5.996  1.00  0.00           H  
ATOM   1720 2HD2 LEU A 113      -1.383   4.231   6.332  1.00  0.00           H  
ATOM   1721 3HD2 LEU A 113      -0.817   5.471   7.476  1.00  0.00           H  
ATOM   1722  N   ALA A 114       1.023   3.145  11.299  1.00  0.00           N  
ATOM   1723  CA  ALA A 114       2.089   3.767  12.081  1.00  0.00           C  
ATOM   1724  C   ALA A 114       3.071   2.721  12.598  1.00  0.00           C  
ATOM   1725  O   ALA A 114       4.278   2.967  12.652  1.00  0.00           O  
ATOM   1726  CB  ALA A 114       1.500   4.561  13.245  1.00  0.00           C  
ATOM   1727  H   ALA A 114       0.072   3.191  11.640  1.00  0.00           H  
ATOM   1728  HA  ALA A 114       2.634   4.450  11.428  1.00  0.00           H  
ATOM   1729 1HB  ALA A 114       2.307   5.019  13.818  1.00  0.00           H  
ATOM   1730 2HB  ALA A 114       0.843   5.340  12.859  1.00  0.00           H  
ATOM   1731 3HB  ALA A 114       0.931   3.893  13.890  1.00  0.00           H  
ATOM   1732  N   LEU A 115       2.530   1.582  12.946  1.00  0.00           N  
ATOM   1733  CA  LEU A 115       3.390   0.527  13.468  1.00  0.00           C  
ATOM   1734  C   LEU A 115       4.320  -0.004  12.381  1.00  0.00           C  
ATOM   1735  O   LEU A 115       5.507  -0.227  12.627  1.00  0.00           O  
ATOM   1736  CB  LEU A 115       2.551  -0.618  14.039  1.00  0.00           C  
ATOM   1737  CG  LEU A 115       1.693  -0.283  15.261  1.00  0.00           C  
ATOM   1738  CD1 LEU A 115       0.811  -1.471  15.631  1.00  0.00           C  
ATOM   1739  CD2 LEU A 115       2.573   0.120  16.439  1.00  0.00           C  
ATOM   1740  H   LEU A 115       1.537   1.413  12.865  1.00  0.00           H  
ATOM   1741  HA  LEU A 115       4.002   0.943  14.268  1.00  0.00           H  
ATOM   1742 1HB  LEU A 115       1.881  -0.979  13.261  1.00  0.00           H  
ATOM   1743 2HB  LEU A 115       3.218  -1.431  14.323  1.00  0.00           H  
ATOM   1744  HG  LEU A 115       1.023   0.542  15.022  1.00  0.00           H  
ATOM   1745 1HD1 LEU A 115       0.206  -1.219  16.502  1.00  0.00           H  
ATOM   1746 2HD1 LEU A 115       0.155  -1.712  14.794  1.00  0.00           H  
ATOM   1747 3HD1 LEU A 115       1.436  -2.332  15.862  1.00  0.00           H  
ATOM   1748 1HD2 LEU A 115       1.946   0.355  17.299  1.00  0.00           H  
ATOM   1749 2HD2 LEU A 115       3.244  -0.702  16.691  1.00  0.00           H  
ATOM   1750 3HD2 LEU A 115       3.161   0.998  16.168  1.00  0.00           H  
ATOM   1751  N   LEU A 116       3.706  -0.114  11.254  1.00  0.00           N  
ATOM   1752  CA  LEU A 116       4.500  -0.556  10.111  1.00  0.00           C  
ATOM   1753  C   LEU A 116       5.569   0.474   9.762  1.00  0.00           C  
ATOM   1754  O   LEU A 116       6.693   0.112   9.408  1.00  0.00           O  
ATOM   1755  CB  LEU A 116       3.596  -0.798   8.896  1.00  0.00           C  
ATOM   1756  CG  LEU A 116       2.766  -2.088   8.931  1.00  0.00           C  
ATOM   1757  CD1 LEU A 116       1.624  -1.985   7.929  1.00  0.00           C  
ATOM   1758  CD2 LEU A 116       3.662  -3.277   8.620  1.00  0.00           C  
ATOM   1759  H   LEU A 116       2.725   0.085  11.124  1.00  0.00           H  
ATOM   1760  HA  LEU A 116       4.997  -1.489  10.376  1.00  0.00           H  
ATOM   1761 1HB  LEU A 116       2.904   0.038   8.806  1.00  0.00           H  
ATOM   1762 2HB  LEU A 116       4.217  -0.828   8.001  1.00  0.00           H  
ATOM   1763  HG  LEU A 116       2.329  -2.212   9.923  1.00  0.00           H  
ATOM   1764 1HD1 LEU A 116       1.034  -2.902   7.954  1.00  0.00           H  
ATOM   1765 2HD1 LEU A 116       0.988  -1.138   8.187  1.00  0.00           H  
ATOM   1766 3HD1 LEU A 116       2.031  -1.843   6.928  1.00  0.00           H  
ATOM   1767 1HD2 LEU A 116       3.072  -4.194   8.646  1.00  0.00           H  
ATOM   1768 2HD2 LEU A 116       4.098  -3.154   7.629  1.00  0.00           H  
ATOM   1769 3HD2 LEU A 116       4.458  -3.337   9.362  1.00  0.00           H  
ATOM   1770  N   THR A 117       5.221   1.673   9.871  1.00  0.00           N  
ATOM   1771  CA  THR A 117       6.152   2.759   9.578  1.00  0.00           C  
ATOM   1772  C   THR A 117       7.383   2.672  10.476  1.00  0.00           C  
ATOM   1773  O   THR A 117       8.515   2.733   9.993  1.00  0.00           O  
ATOM   1774  CB  THR A 117       5.478   4.133   9.750  1.00  0.00           C  
ATOM   1775  OG1 THR A 117       4.349   4.228   8.872  1.00  0.00           O  
ATOM   1776  CG2 THR A 117       6.459   5.251   9.432  1.00  0.00           C  
ATOM   1777  H   THR A 117       4.282   1.898  10.166  1.00  0.00           H  
ATOM   1778  HA  THR A 117       6.476   2.667   8.541  1.00  0.00           H  
ATOM   1779  HB  THR A 117       5.133   4.243  10.778  1.00  0.00           H  
ATOM   1780  HG1 THR A 117       3.668   3.615   9.160  1.00  0.00           H  
ATOM   1781 1HG2 THR A 117       5.966   6.214   9.558  1.00  0.00           H  
ATOM   1782 2HG2 THR A 117       7.314   5.189  10.105  1.00  0.00           H  
ATOM   1783 3HG2 THR A 117       6.801   5.153   8.402  1.00  0.00           H  
ATOM   1784  N   ALA A 118       7.153   2.486  11.726  1.00  0.00           N  
ATOM   1785  CA  ALA A 118       8.246   2.326  12.683  1.00  0.00           C  
ATOM   1786  C   ALA A 118       9.094   1.102  12.346  1.00  0.00           C  
ATOM   1787  O   ALA A 118      10.324   1.149  12.426  1.00  0.00           O  
ATOM   1788  CB  ALA A 118       7.699   2.214  14.103  1.00  0.00           C  
ATOM   1789  H   ALA A 118       6.200   2.448  12.058  1.00  0.00           H  
ATOM   1790  HA  ALA A 118       8.884   3.207  12.618  1.00  0.00           H  
ATOM   1791 1HB  ALA A 118       8.526   2.096  14.803  1.00  0.00           H  
ATOM   1792 2HB  ALA A 118       7.141   3.118  14.349  1.00  0.00           H  
ATOM   1793 3HB  ALA A 118       7.039   1.351  14.171  1.00  0.00           H  
ATOM   1794  N   ALA A 119       8.487   0.062  11.987  1.00  0.00           N  
ATOM   1795  CA  ALA A 119       9.183  -1.194  11.718  1.00  0.00           C  
ATOM   1796  C   ALA A 119      10.191  -1.031  10.585  1.00  0.00           C  
ATOM   1797  O   ALA A 119      11.361  -1.395  10.728  1.00  0.00           O  
ATOM   1798  CB  ALA A 119       8.182  -2.296  11.382  1.00  0.00           C  
ATOM   1799  H   ALA A 119       7.483   0.101  11.883  1.00  0.00           H  
ATOM   1800  HA  ALA A 119       9.730  -1.477  12.617  1.00  0.00           H  
ATOM   1801 1HB  ALA A 119       8.717  -3.225  11.184  1.00  0.00           H  
ATOM   1802 2HB  ALA A 119       7.503  -2.440  12.223  1.00  0.00           H  
ATOM   1803 3HB  ALA A 119       7.610  -2.012  10.500  1.00  0.00           H  
ATOM   1804  N   LYS A 120       9.811  -0.413   9.531  1.00  0.00           N  
ATOM   1805  CA  LYS A 120      10.604  -0.397   8.305  1.00  0.00           C  
ATOM   1806  C   LYS A 120      11.613   0.747   8.320  1.00  0.00           C  
ATOM   1807  O   LYS A 120      12.611   0.711   7.595  1.00  0.00           O  
ATOM   1808  CB  LYS A 120       9.695  -0.282   7.080  1.00  0.00           C  
ATOM   1809  CG  LYS A 120       8.840  -1.514   6.814  1.00  0.00           C  
ATOM   1810  CD  LYS A 120       8.011  -1.348   5.549  1.00  0.00           C  
ATOM   1811  CE  LYS A 120       7.259  -2.626   5.208  1.00  0.00           C  
ATOM   1812  NZ  LYS A 120       6.408  -2.464   3.997  1.00  0.00           N  
ATOM   1813  H   LYS A 120       8.930   0.078   9.554  1.00  0.00           H  
ATOM   1814  HA  LYS A 120      11.157  -1.334   8.238  1.00  0.00           H  
ATOM   1815 1HB  LYS A 120       9.025   0.570   7.203  1.00  0.00           H  
ATOM   1816 2HB  LYS A 120      10.301  -0.097   6.193  1.00  0.00           H  
ATOM   1817 1HG  LYS A 120       9.484  -2.387   6.704  1.00  0.00           H  
ATOM   1818 2HG  LYS A 120       8.171  -1.682   7.657  1.00  0.00           H  
ATOM   1819 1HD  LYS A 120       7.292  -0.539   5.689  1.00  0.00           H  
ATOM   1820 2HD  LYS A 120       8.665  -1.089   4.717  1.00  0.00           H  
ATOM   1821 1HE  LYS A 120       7.971  -3.431   5.031  1.00  0.00           H  
ATOM   1822 2HE  LYS A 120       6.624  -2.910   6.047  1.00  0.00           H  
ATOM   1823 1HZ  LYS A 120       5.927  -3.332   3.805  1.00  0.00           H  
ATOM   1824 2HZ  LYS A 120       5.730  -1.732   4.157  1.00  0.00           H  
ATOM   1825 3HZ  LYS A 120       6.988  -2.220   3.208  1.00  0.00           H  
ATOM   1826  N   LEU A 121      11.413   1.681   9.165  1.00  0.00           N  
ATOM   1827  CA  LEU A 121      12.403   2.732   9.373  1.00  0.00           C  
ATOM   1828  C   LEU A 121      13.526   2.247  10.283  1.00  0.00           C  
ATOM   1829  O   LEU A 121      14.626   2.805  10.270  1.00  0.00           O  
ATOM   1830  CB  LEU A 121      11.739   3.973   9.982  1.00  0.00           C  
ATOM   1831  CG  LEU A 121      10.795   4.746   9.052  1.00  0.00           C  
ATOM   1832  CD1 LEU A 121      10.023   5.782   9.858  1.00  0.00           C  
ATOM   1833  CD2 LEU A 121      11.602   5.406   7.943  1.00  0.00           C  
ATOM   1834  H   LEU A 121      10.558   1.697   9.700  1.00  0.00           H  
ATOM   1835  HA  LEU A 121      12.834   2.997   8.408  1.00  0.00           H  
ATOM   1836 1HB  LEU A 121      11.166   3.668  10.856  1.00  0.00           H  
ATOM   1837 2HB  LEU A 121      12.520   4.661  10.307  1.00  0.00           H  
ATOM   1838  HG  LEU A 121      10.072   4.058   8.614  1.00  0.00           H  
ATOM   1839 1HD1 LEU A 121       9.353   6.332   9.197  1.00  0.00           H  
ATOM   1840 2HD1 LEU A 121       9.440   5.282  10.631  1.00  0.00           H  
ATOM   1841 3HD1 LEU A 121      10.723   6.476  10.323  1.00  0.00           H  
ATOM   1842 1HD2 LEU A 121      10.931   5.955   7.282  1.00  0.00           H  
ATOM   1843 2HD2 LEU A 121      12.325   6.095   8.380  1.00  0.00           H  
ATOM   1844 3HD2 LEU A 121      12.129   4.641   7.372  1.00  0.00           H  
ATOM   1845  N   GLY A 122      13.249   1.120  10.975  1.00  0.00           N  
ATOM   1846  CA  GLY A 122      14.197   0.678  11.983  1.00  0.00           C  
ATOM   1847  C   GLY A 122      14.200   1.548  13.224  1.00  0.00           C  
ATOM   1848  O   GLY A 122      15.261   1.854  13.773  1.00  0.00           O  
ATOM   1849  H   GLY A 122      12.411   0.580  10.818  1.00  0.00           H  
ATOM   1850 1HA  GLY A 122      13.966  -0.347  12.276  1.00  0.00           H  
ATOM   1851 2HA  GLY A 122      15.201   0.670  11.560  1.00  0.00           H  
ATOM   1852  N   THR A 123      13.008   2.135  13.593  1.00  0.00           N  
ATOM   1853  CA  THR A 123      12.858   3.052  14.717  1.00  0.00           C  
ATOM   1854  C   THR A 123      11.798   2.545  15.691  1.00  0.00           C  
ATOM   1855  O   THR A 123      11.256   1.453  15.512  1.00  0.00           O  
ATOM   1856  CB  THR A 123      12.488   4.467  14.235  1.00  0.00           C  
ATOM   1857  OG1 THR A 123      11.157   4.461  13.706  1.00  0.00           O  
ATOM   1858  CG2 THR A 123      13.456   4.934  13.159  1.00  0.00           C  
ATOM   1859  H   THR A 123      12.198   1.901  13.037  1.00  0.00           H  
ATOM   1860  HA  THR A 123      13.810   3.110  15.246  1.00  0.00           H  
ATOM   1861  HB  THR A 123      12.527   5.160  15.077  1.00  0.00           H  
ATOM   1862  HG1 THR A 123      10.525   4.422  14.429  1.00  0.00           H  
ATOM   1863 1HG2 THR A 123      13.179   5.936  12.831  1.00  0.00           H  
ATOM   1864 2HG2 THR A 123      14.469   4.951  13.563  1.00  0.00           H  
ATOM   1865 3HG2 THR A 123      13.415   4.252  12.312  1.00  0.00           H  
ATOM   1866  N   THR A 124      11.583   3.311  16.766  1.00  0.00           N  
ATOM   1867  CA  THR A 124      10.517   2.947  17.692  1.00  0.00           C  
ATOM   1868  C   THR A 124       9.166   3.451  17.188  1.00  0.00           C  
ATOM   1869  O   THR A 124       9.105   4.211  16.221  1.00  0.00           O  
ATOM   1870  CB  THR A 124      10.789   3.505  19.101  1.00  0.00           C  
ATOM   1871  OG1 THR A 124      10.674   4.934  19.082  1.00  0.00           O  
ATOM   1872  CG2 THR A 124      12.184   3.118  19.569  1.00  0.00           C  
ATOM   1873  H   THR A 124      12.137   4.134  16.954  1.00  0.00           H  
ATOM   1874  HA  THR A 124      10.473   1.859  17.760  1.00  0.00           H  
ATOM   1875  HB  THR A 124      10.054   3.105  19.800  1.00  0.00           H  
ATOM   1876  HG1 THR A 124      10.654   5.265  19.984  1.00  0.00           H  
ATOM   1877 1HG2 THR A 124      12.358   3.521  20.566  1.00  0.00           H  
ATOM   1878 2HG2 THR A 124      12.271   2.032  19.595  1.00  0.00           H  
ATOM   1879 3HG2 THR A 124      12.923   3.525  18.879  1.00  0.00           H  
ATOM   1880  N   VAL A 125       8.025   3.019  17.789  1.00  0.00           N  
ATOM   1881  CA  VAL A 125       6.675   3.438  17.434  1.00  0.00           C  
ATOM   1882  C   VAL A 125       6.503   4.929  17.715  1.00  0.00           C  
ATOM   1883  O   VAL A 125       6.000   5.673  16.871  1.00  0.00           O  
ATOM   1884  CB  VAL A 125       5.631   2.634  18.232  1.00  0.00           C  
ATOM   1885  CG1 VAL A 125       4.236   3.198  18.002  1.00  0.00           C  
ATOM   1886  CG2 VAL A 125       5.692   1.168  17.834  1.00  0.00           C  
ATOM   1887  H   VAL A 125       8.153   2.354  18.538  1.00  0.00           H  
ATOM   1888  HA  VAL A 125       6.528   3.267  16.366  1.00  0.00           H  
ATOM   1889  HB  VAL A 125       5.846   2.733  19.296  1.00  0.00           H  
ATOM   1890 1HG1 VAL A 125       3.511   2.618  18.573  1.00  0.00           H  
ATOM   1891 2HG1 VAL A 125       4.206   4.238  18.327  1.00  0.00           H  
ATOM   1892 3HG1 VAL A 125       3.991   3.141  16.942  1.00  0.00           H  
ATOM   1893 1HG2 VAL A 125       4.952   0.605  18.402  1.00  0.00           H  
ATOM   1894 2HG2 VAL A 125       5.483   1.070  16.769  1.00  0.00           H  
ATOM   1895 3HG2 VAL A 125       6.687   0.774  18.046  1.00  0.00           H  
ATOM   1896  N   GLU A 126       7.006   5.419  18.839  1.00  0.00           N  
ATOM   1897  CA  GLU A 126       6.861   6.813  19.244  1.00  0.00           C  
ATOM   1898  C   GLU A 126       7.579   7.748  18.275  1.00  0.00           C  
ATOM   1899  O   GLU A 126       7.043   8.792  17.900  1.00  0.00           O  
ATOM   1900  CB  GLU A 126       7.405   7.015  20.660  1.00  0.00           C  
ATOM   1901  CG  GLU A 126       6.644   6.259  21.740  1.00  0.00           C  
ATOM   1902  CD  GLU A 126       6.999   4.798  21.792  1.00  0.00           C  
ATOM   1903  OE1 GLU A 126       7.900   4.401  21.093  1.00  0.00           O  
ATOM   1904  OE2 GLU A 126       6.369   4.081  22.533  1.00  0.00           O  
ATOM   1905  H   GLU A 126       7.514   4.783  19.436  1.00  0.00           H  
ATOM   1906  HA  GLU A 126       5.801   7.069  19.229  1.00  0.00           H  
ATOM   1907 1HB  GLU A 126       8.447   6.695  20.699  1.00  0.00           H  
ATOM   1908 2HB  GLU A 126       7.379   8.075  20.912  1.00  0.00           H  
ATOM   1909 1HG  GLU A 126       6.864   6.709  22.707  1.00  0.00           H  
ATOM   1910 2HG  GLU A 126       5.575   6.361  21.556  1.00  0.00           H  
ATOM   1911  N   GLU A 127       8.783   7.236  17.879  1.00  0.00           N  
ATOM   1912  CA  GLU A 127       9.573   8.065  16.973  1.00  0.00           C  
ATOM   1913  C   GLU A 127       8.888   8.212  15.618  1.00  0.00           C  
ATOM   1914  O   GLU A 127       8.822   9.313  15.067  1.00  0.00           O  
ATOM   1915  CB  GLU A 127      10.969   7.468  16.787  1.00  0.00           C  
ATOM   1916  CG  GLU A 127      11.885   7.624  17.994  1.00  0.00           C  
ATOM   1917  CD  GLU A 127      13.179   6.872  17.846  1.00  0.00           C  
ATOM   1918  OE1 GLU A 127      13.152   5.774  17.344  1.00  0.00           O  
ATOM   1919  OE2 GLU A 127      14.195   7.397  18.237  1.00  0.00           O  
ATOM   1920  H   GLU A 127       9.147   6.340  18.169  1.00  0.00           H  
ATOM   1921  HA  GLU A 127       9.666   9.060  17.409  1.00  0.00           H  
ATOM   1922 1HB  GLU A 127      10.885   6.404  16.568  1.00  0.00           H  
ATOM   1923 2HB  GLU A 127      11.456   7.941  15.934  1.00  0.00           H  
ATOM   1924 1HG  GLU A 127      12.106   8.681  18.134  1.00  0.00           H  
ATOM   1925 2HG  GLU A 127      11.363   7.269  18.881  1.00  0.00           H  
ATOM   1926  N   ALA A 128       8.390   7.092  15.132  1.00  0.00           N  
ATOM   1927  CA  ALA A 128       7.751   7.126  13.819  1.00  0.00           C  
ATOM   1928  C   ALA A 128       6.509   8.012  13.835  1.00  0.00           C  
ATOM   1929  O   ALA A 128       6.248   8.745  12.879  1.00  0.00           O  
ATOM   1930  CB  ALA A 128       7.386   5.712  13.368  1.00  0.00           C  
ATOM   1931  H   ALA A 128       8.436   6.217  15.635  1.00  0.00           H  
ATOM   1932  HA  ALA A 128       8.459   7.550  13.108  1.00  0.00           H  
ATOM   1933 1HB  ALA A 128       6.911   5.754  12.388  1.00  0.00           H  
ATOM   1934 2HB  ALA A 128       8.290   5.105  13.308  1.00  0.00           H  
ATOM   1935 3HB  ALA A 128       6.699   5.268  14.086  1.00  0.00           H  
ATOM   1936  N   VAL A 129       5.724   8.023  14.901  1.00  0.00           N  
ATOM   1937  CA  VAL A 129       4.513   8.825  15.027  1.00  0.00           C  
ATOM   1938  C   VAL A 129       4.873  10.310  15.042  1.00  0.00           C  
ATOM   1939  O   VAL A 129       4.248  11.114  14.349  1.00  0.00           O  
ATOM   1940  CB  VAL A 129       3.752   8.462  16.316  1.00  0.00           C  
ATOM   1941  CG1 VAL A 129       2.646   9.470  16.584  1.00  0.00           C  
ATOM   1942  CG2 VAL A 129       3.185   7.054  16.201  1.00  0.00           C  
ATOM   1943  H   VAL A 129       6.001   7.428  15.668  1.00  0.00           H  
ATOM   1944  HA  VAL A 129       3.877   8.631  14.161  1.00  0.00           H  
ATOM   1945  HB  VAL A 129       4.442   8.509  17.159  1.00  0.00           H  
ATOM   1946 1HG1 VAL A 129       2.119   9.197  17.499  1.00  0.00           H  
ATOM   1947 2HG1 VAL A 129       3.079  10.464  16.697  1.00  0.00           H  
ATOM   1948 3HG1 VAL A 129       1.945   9.472  15.749  1.00  0.00           H  
ATOM   1949 1HG2 VAL A 129       2.649   6.804  17.117  1.00  0.00           H  
ATOM   1950 2HG2 VAL A 129       2.500   7.006  15.354  1.00  0.00           H  
ATOM   1951 3HG2 VAL A 129       3.999   6.345  16.052  1.00  0.00           H  
ATOM   1952  N   GLN A 130       5.871  10.676  15.852  1.00  0.00           N  
ATOM   1953  CA  GLN A 130       6.257  12.077  15.973  1.00  0.00           C  
ATOM   1954  C   GLN A 130       6.812  12.610  14.655  1.00  0.00           C  
ATOM   1955  O   GLN A 130       6.542  13.752  14.278  1.00  0.00           O  
ATOM   1956  CB  GLN A 130       7.293  12.253  17.086  1.00  0.00           C  
ATOM   1957  CG  GLN A 130       6.740  12.057  18.488  1.00  0.00           C  
ATOM   1958  CD  GLN A 130       5.657  13.063  18.830  1.00  0.00           C  
ATOM   1959  OE1 GLN A 130       5.851  14.274  18.692  1.00  0.00           O  
ATOM   1960  NE2 GLN A 130       4.511  12.567  19.277  1.00  0.00           N  
ATOM   1961  H   GLN A 130       6.367   9.980  16.390  1.00  0.00           H  
ATOM   1962  HA  GLN A 130       5.372  12.660  16.223  1.00  0.00           H  
ATOM   1963 1HB  GLN A 130       8.107  11.542  16.943  1.00  0.00           H  
ATOM   1964 2HB  GLN A 130       7.721  13.255  17.031  1.00  0.00           H  
ATOM   1965 1HG  GLN A 130       6.313  11.057  18.562  1.00  0.00           H  
ATOM   1966 2HG  GLN A 130       7.552  12.170  19.207  1.00  0.00           H  
ATOM   1967 1HE2 GLN A 130       3.759  13.183  19.519  1.00  0.00           H  
ATOM   1968 2HE2 GLN A 130       4.396  11.578  19.374  1.00  0.00           H  
ATOM   1969  N   GLU A 131       7.564  11.736  14.056  1.00  0.00           N  
ATOM   1970  CA  GLU A 131       8.134  12.150  12.777  1.00  0.00           C  
ATOM   1971  C   GLU A 131       7.048  12.320  11.718  1.00  0.00           C  
ATOM   1972  O   GLU A 131       7.073  13.280  10.946  1.00  0.00           O  
ATOM   1973  CB  GLU A 131       9.171  11.131  12.301  1.00  0.00           C  
ATOM   1974  CG  GLU A 131       9.935  11.549  11.052  1.00  0.00           C  
ATOM   1975  CD  GLU A 131      11.102  10.651  10.753  1.00  0.00           C  
ATOM   1976  OE1 GLU A 131      11.060   9.506  11.135  1.00  0.00           O  
ATOM   1977  OE2 GLU A 131      12.038  11.111  10.141  1.00  0.00           O  
ATOM   1978  H   GLU A 131       7.773  10.813  14.411  1.00  0.00           H  
ATOM   1979  HA  GLU A 131       8.621  13.116  12.913  1.00  0.00           H  
ATOM   1980 1HB  GLU A 131       9.898  10.953  13.093  1.00  0.00           H  
ATOM   1981 2HB  GLU A 131       8.678  10.182  12.089  1.00  0.00           H  
ATOM   1982 1HG  GLU A 131       9.254  11.535  10.201  1.00  0.00           H  
ATOM   1983 2HG  GLU A 131      10.291  12.570  11.181  1.00  0.00           H  
ATOM   1984  N   ALA A 132       6.072  11.417  11.676  1.00  0.00           N  
ATOM   1985  CA  ALA A 132       4.950  11.518  10.747  1.00  0.00           C  
ATOM   1986  C   ALA A 132       4.114  12.763  11.032  1.00  0.00           C  
ATOM   1987  O   ALA A 132       3.625  13.413  10.105  1.00  0.00           O  
ATOM   1988  CB  ALA A 132       4.079  10.266  10.826  1.00  0.00           C  
ATOM   1989  H   ALA A 132       6.114  10.633  12.313  1.00  0.00           H  
ATOM   1990  HA  ALA A 132       5.353  11.604   9.738  1.00  0.00           H  
ATOM   1991 1HB  ALA A 132       3.247  10.358  10.128  1.00  0.00           H  
ATOM   1992 2HB  ALA A 132       4.675   9.391  10.568  1.00  0.00           H  
ATOM   1993 3HB  ALA A 132       3.692  10.157  11.838  1.00  0.00           H  
ATOM   1994  N   LEU A 133       3.950  13.110  12.311  1.00  0.00           N  
ATOM   1995  CA  LEU A 133       3.174  14.286  12.687  1.00  0.00           C  
ATOM   1996  C   LEU A 133       3.887  15.567  12.261  1.00  0.00           C  
ATOM   1997  O   LEU A 133       3.246  16.517  11.810  1.00  0.00           O  
ATOM   1998  CB  LEU A 133       2.935  14.304  14.201  1.00  0.00           C  
ATOM   1999  CG  LEU A 133       1.952  13.251  14.732  1.00  0.00           C  
ATOM   2000  CD1 LEU A 133       2.039  13.195  16.251  1.00  0.00           C  
ATOM   2001  CD2 LEU A 133       0.543  13.599  14.277  1.00  0.00           C  
ATOM   2002  H   LEU A 133       4.373  12.546  13.036  1.00  0.00           H  
ATOM   2003  HA  LEU A 133       2.213  14.244  12.177  1.00  0.00           H  
ATOM   2004 1HB  LEU A 133       3.888  14.151  14.706  1.00  0.00           H  
ATOM   2005 2HB  LEU A 133       2.552  15.286  14.482  1.00  0.00           H  
ATOM   2006  HG  LEU A 133       2.227  12.270  14.345  1.00  0.00           H  
ATOM   2007 1HD1 LEU A 133       1.341  12.447  16.627  1.00  0.00           H  
ATOM   2008 2HD1 LEU A 133       3.053  12.926  16.547  1.00  0.00           H  
ATOM   2009 3HD1 LEU A 133       1.786  14.169  16.666  1.00  0.00           H  
ATOM   2010 1HD2 LEU A 133      -0.156  12.851  14.653  1.00  0.00           H  
ATOM   2011 2HD2 LEU A 133       0.267  14.580  14.665  1.00  0.00           H  
ATOM   2012 3HD2 LEU A 133       0.505  13.615  13.188  1.00  0.00           H  
ATOM   2013  N   GLN A 134       5.198  15.578  12.389  1.00  0.00           N  
ATOM   2014  CA  GLN A 134       5.980  16.733  11.960  1.00  0.00           C  
ATOM   2015  C   GLN A 134       5.872  16.940  10.453  1.00  0.00           C  
ATOM   2016  O   GLN A 134       5.705  18.069   9.985  1.00  0.00           O  
ATOM   2017  CB  GLN A 134       7.448  16.566  12.360  1.00  0.00           C  
ATOM   2018  CG  GLN A 134       7.706  16.706  13.851  1.00  0.00           C  
ATOM   2019  CD  GLN A 134       9.135  16.363  14.225  1.00  0.00           C  
ATOM   2020  OE1 GLN A 134       9.957  16.039  13.364  1.00  0.00           O  
ATOM   2021  NE2 GLN A 134       9.441  16.432  15.517  1.00  0.00           N  
ATOM   2022  H   GLN A 134       5.674  14.783  12.789  1.00  0.00           H  
ATOM   2023  HA  GLN A 134       5.583  17.622  12.449  1.00  0.00           H  
ATOM   2024 1HB  GLN A 134       7.800  15.583  12.049  1.00  0.00           H  
ATOM   2025 2HB  GLN A 134       8.053  17.310  11.843  1.00  0.00           H  
ATOM   2026 1HG  GLN A 134       7.512  17.737  14.148  1.00  0.00           H  
ATOM   2027 2HG  GLN A 134       7.040  16.032  14.390  1.00  0.00           H  
ATOM   2028 1HE2 GLN A 134      10.368  16.217  15.824  1.00  0.00           H  
ATOM   2029 2HE2 GLN A 134       8.743  16.699  16.182  1.00  0.00           H  
ATOM   2030  N   LEU A 135       5.958  15.839   9.779  1.00  0.00           N  
ATOM   2031  CA  LEU A 135       5.831  15.894   8.326  1.00  0.00           C  
ATOM   2032  C   LEU A 135       4.415  16.288   7.920  1.00  0.00           C  
ATOM   2033  O   LEU A 135       4.230  17.085   6.997  1.00  0.00           O  
ATOM   2034  CB  LEU A 135       6.191  14.536   7.708  1.00  0.00           C  
ATOM   2035  CG  LEU A 135       6.116  14.461   6.177  1.00  0.00           C  
ATOM   2036  CD1 LEU A 135       7.064  15.488   5.572  1.00  0.00           C  
ATOM   2037  CD2 LEU A 135       6.468  13.054   5.720  1.00  0.00           C  
ATOM   2038  H   LEU A 135       6.112  14.946  10.226  1.00  0.00           H  
ATOM   2039  HA  LEU A 135       6.519  16.649   7.947  1.00  0.00           H  
ATOM   2040 1HB  LEU A 135       7.207  14.278   8.003  1.00  0.00           H  
ATOM   2041 2HB  LEU A 135       5.515  13.781   8.110  1.00  0.00           H  
ATOM   2042  HG  LEU A 135       5.106  14.708   5.849  1.00  0.00           H  
ATOM   2043 1HD1 LEU A 135       7.012  15.435   4.484  1.00  0.00           H  
ATOM   2044 2HD1 LEU A 135       6.778  16.487   5.900  1.00  0.00           H  
ATOM   2045 3HD1 LEU A 135       8.083  15.278   5.896  1.00  0.00           H  
ATOM   2046 1HD2 LEU A 135       6.415  13.001   4.632  1.00  0.00           H  
ATOM   2047 2HD2 LEU A 135       7.480  12.808   6.046  1.00  0.00           H  
ATOM   2048 3HD2 LEU A 135       5.765  12.343   6.153  1.00  0.00           H  
ATOM   2049  N   LYS A 136       3.432  15.693   8.675  1.00  0.00           N  
ATOM   2050  CA  LYS A 136       2.028  16.020   8.442  1.00  0.00           C  
ATOM   2051  C   LYS A 136       1.807  17.530   8.445  1.00  0.00           C  
ATOM   2052  O   LYS A 136       1.211  18.076   7.515  1.00  0.00           O  
ATOM   2053  CB  LYS A 136       1.140  15.354   9.495  1.00  0.00           C  
ATOM   2054  CG  LYS A 136      -0.349  15.620   9.321  1.00  0.00           C  
ATOM   2055  CD  LYS A 136      -1.149  15.069  10.491  1.00  0.00           C  
ATOM   2056  CE  LYS A 136      -2.636  15.346  10.327  1.00  0.00           C  
ATOM   2057  NZ  LYS A 136      -2.970  16.770  10.600  1.00  0.00           N  
ATOM   2058  H   LYS A 136       3.668  15.027   9.396  1.00  0.00           H  
ATOM   2059  HA  LYS A 136       1.743  15.639   7.459  1.00  0.00           H  
ATOM   2060 1HB  LYS A 136       1.292  14.275   9.469  1.00  0.00           H  
ATOM   2061 2HB  LYS A 136       1.429  15.702  10.486  1.00  0.00           H  
ATOM   2062 1HG  LYS A 136      -0.521  16.695   9.249  1.00  0.00           H  
ATOM   2063 2HG  LYS A 136      -0.698  15.152   8.401  1.00  0.00           H  
ATOM   2064 1HD  LYS A 136      -0.995  13.991  10.562  1.00  0.00           H  
ATOM   2065 2HD  LYS A 136      -0.805  15.529  11.418  1.00  0.00           H  
ATOM   2066 1HE  LYS A 136      -2.941  15.102   9.310  1.00  0.00           H  
ATOM   2067 2HE  LYS A 136      -3.202  14.716  11.013  1.00  0.00           H  
ATOM   2068 1HZ  LYS A 136      -3.963  16.912  10.480  1.00  0.00           H  
ATOM   2069 2HZ  LYS A 136      -2.709  17.002  11.548  1.00  0.00           H  
ATOM   2070 3HZ  LYS A 136      -2.467  17.364   9.957  1.00  0.00           H  
ATOM   2071  N   THR A 137       2.303  18.254   9.434  1.00  0.00           N  
ATOM   2072  CA  THR A 137       2.158  19.699   9.583  1.00  0.00           C  
ATOM   2073  C   THR A 137       2.886  20.434   8.459  1.00  0.00           C  
ATOM   2074  O   THR A 137       2.304  21.293   7.794  1.00  0.00           O  
ATOM   2075  CB  THR A 137       2.691  20.174  10.947  1.00  0.00           C  
ATOM   2076  OG1 THR A 137       1.936  19.558  11.999  1.00  0.00           O  
ATOM   2077  CG2 THR A 137       2.578  21.687  11.066  1.00  0.00           C  
ATOM   2078  H   THR A 137       2.820  17.738  10.130  1.00  0.00           H  
ATOM   2079  HA  THR A 137       1.098  19.949   9.528  1.00  0.00           H  
ATOM   2080  HB  THR A 137       3.736  19.884  11.051  1.00  0.00           H  
ATOM   2081  HG1 THR A 137       2.022  18.604  11.937  1.00  0.00           H  
ATOM   2082 1HG2 THR A 137       2.960  22.005  12.037  1.00  0.00           H  
ATOM   2083 2HG2 THR A 137       3.160  22.158  10.275  1.00  0.00           H  
ATOM   2084 3HG2 THR A 137       1.534  21.982  10.973  1.00  0.00           H  
ATOM   2085  N   LYS A 138       4.124  20.043   8.256  1.00  0.00           N  
ATOM   2086  CA  LYS A 138       5.004  20.791   7.365  1.00  0.00           C  
ATOM   2087  C   LYS A 138       4.418  20.879   5.960  1.00  0.00           C  
ATOM   2088  O   LYS A 138       4.433  21.945   5.339  1.00  0.00           O  
ATOM   2089  CB  LYS A 138       6.391  20.149   7.318  1.00  0.00           C  
ATOM   2090  CG  LYS A 138       7.241  20.395   8.557  1.00  0.00           C  
ATOM   2091  CD  LYS A 138       8.549  19.622   8.493  1.00  0.00           C  
ATOM   2092  CE  LYS A 138       9.400  19.870   9.730  1.00  0.00           C  
ATOM   2093  NZ  LYS A 138      10.654  19.066   9.712  1.00  0.00           N  
ATOM   2094  H   LYS A 138       4.477  19.216   8.718  1.00  0.00           H  
ATOM   2095  HA  LYS A 138       5.105  21.806   7.751  1.00  0.00           H  
ATOM   2096 1HB  LYS A 138       6.289  19.071   7.191  1.00  0.00           H  
ATOM   2097 2HB  LYS A 138       6.939  20.529   6.456  1.00  0.00           H  
ATOM   2098 1HG  LYS A 138       7.462  21.460   8.641  1.00  0.00           H  
ATOM   2099 2HG  LYS A 138       6.689  20.087   9.444  1.00  0.00           H  
ATOM   2100 1HD  LYS A 138       8.338  18.556   8.414  1.00  0.00           H  
ATOM   2101 2HD  LYS A 138       9.111  19.930   7.610  1.00  0.00           H  
ATOM   2102 1HE  LYS A 138       9.662  20.925   9.787  1.00  0.00           H  
ATOM   2103 2HE  LYS A 138       8.830  19.610  10.622  1.00  0.00           H  
ATOM   2104 1HZ  LYS A 138      11.189  19.257  10.548  1.00  0.00           H  
ATOM   2105 2HZ  LYS A 138      10.423  18.083   9.679  1.00  0.00           H  
ATOM   2106 3HZ  LYS A 138      11.201  19.312   8.900  1.00  0.00           H  
ATOM   2107  N   LEU A 139       3.852  19.767   5.479  1.00  0.00           N  
ATOM   2108  CA  LEU A 139       3.342  19.722   4.113  1.00  0.00           C  
ATOM   2109  C   LEU A 139       1.871  20.124   4.070  1.00  0.00           C  
ATOM   2110  O   LEU A 139       1.312  20.335   2.991  1.00  0.00           O  
ATOM   2111  CB  LEU A 139       3.519  18.323   3.519  1.00  0.00           C  
ATOM   2112  CG  LEU A 139       4.957  17.828   3.368  1.00  0.00           C  
ATOM   2113  CD1 LEU A 139       4.973  16.410   2.808  1.00  0.00           C  
ATOM   2114  CD2 LEU A 139       5.755  18.770   2.470  1.00  0.00           C  
ATOM   2115  H   LEU A 139       3.774  18.945   6.061  1.00  0.00           H  
ATOM   2116  HA  LEU A 139       3.909  20.430   3.509  1.00  0.00           H  
ATOM   2117 1HB  LEU A 139       2.994  17.608   4.153  1.00  0.00           H  
ATOM   2118 2HB  LEU A 139       3.062  18.304   2.530  1.00  0.00           H  
ATOM   2119  HG  LEU A 139       5.433  17.786   4.347  1.00  0.00           H  
ATOM   2120 1HD1 LEU A 139       6.005  16.070   2.705  1.00  0.00           H  
ATOM   2121 2HD1 LEU A 139       4.441  15.744   3.486  1.00  0.00           H  
ATOM   2122 3HD1 LEU A 139       4.489  16.398   1.832  1.00  0.00           H  
ATOM   2123 1HD2 LEU A 139       6.777  18.403   2.374  1.00  0.00           H  
ATOM   2124 2HD2 LEU A 139       5.290  18.814   1.486  1.00  0.00           H  
ATOM   2125 3HD2 LEU A 139       5.767  19.767   2.911  1.00  0.00           H  
ATOM   2126  N   GLY A 140       1.265  20.325   5.199  1.00  0.00           N  
ATOM   2127  CA  GLY A 140      -0.167  20.573   5.245  1.00  0.00           C  
ATOM   2128  C   GLY A 140      -0.991  19.406   4.735  1.00  0.00           C  
ATOM   2129  O   GLY A 140      -1.882  19.587   3.899  1.00  0.00           O  
ATOM   2130  H   GLY A 140       1.790  20.309   6.062  1.00  0.00           H  
ATOM   2131 1HA  GLY A 140      -0.466  20.789   6.271  1.00  0.00           H  
ATOM   2132 2HA  GLY A 140      -0.403  21.454   4.650  1.00  0.00           H  
ATOM   2133  N   VAL A 141      -0.638  18.129   5.109  1.00  0.00           N  
ATOM   2134  CA  VAL A 141      -1.236  16.920   4.548  1.00  0.00           C  
ATOM   2135  C   VAL A 141      -1.841  16.077   5.670  1.00  0.00           C  
ATOM   2136  O   VAL A 141      -1.718  16.418   6.849  1.00  0.00           O  
ATOM   2137  CB  VAL A 141      -0.182  16.094   3.787  1.00  0.00           C  
ATOM   2138  CG1 VAL A 141       0.392  16.899   2.631  1.00  0.00           C  
ATOM   2139  CG2 VAL A 141       0.920  15.656   4.739  1.00  0.00           C  
ATOM   2140  H   VAL A 141       0.081  18.041   5.814  1.00  0.00           H  
ATOM   2141  HA  VAL A 141      -2.032  17.214   3.863  1.00  0.00           H  
ATOM   2142  HB  VAL A 141      -0.664  15.215   3.358  1.00  0.00           H  
ATOM   2143 1HG1 VAL A 141       1.134  16.300   2.103  1.00  0.00           H  
ATOM   2144 2HG1 VAL A 141      -0.410  17.171   1.943  1.00  0.00           H  
ATOM   2145 3HG1 VAL A 141       0.863  17.804   3.016  1.00  0.00           H  
ATOM   2146 1HG2 VAL A 141       1.661  15.072   4.194  1.00  0.00           H  
ATOM   2147 2HG2 VAL A 141       1.397  16.535   5.172  1.00  0.00           H  
ATOM   2148 3HG2 VAL A 141       0.492  15.046   5.535  1.00  0.00           H  
ATOM   2149  N   SER A 142      -2.488  14.953   5.217  1.00  0.00           N  
ATOM   2150  CA  SER A 142      -3.033  14.026   6.202  1.00  0.00           C  
ATOM   2151  C   SER A 142      -1.935  13.159   6.811  1.00  0.00           C  
ATOM   2152  O   SER A 142      -0.802  13.151   6.325  1.00  0.00           O  
ATOM   2153  CB  SER A 142      -4.089  13.147   5.563  1.00  0.00           C  
ATOM   2154  OG  SER A 142      -3.517  12.280   4.623  1.00  0.00           O  
ATOM   2155  H   SER A 142      -2.600  14.748   4.234  1.00  0.00           H  
ATOM   2156  HA  SER A 142      -3.491  14.605   7.006  1.00  0.00           H  
ATOM   2157 1HB  SER A 142      -4.597  12.568   6.334  1.00  0.00           H  
ATOM   2158 2HB  SER A 142      -4.837  13.772   5.077  1.00  0.00           H  
ATOM   2159  HG  SER A 142      -3.330  12.815   3.848  1.00  0.00           H  
ATOM   2160  N   LEU A 143      -2.243  12.471   7.941  1.00  0.00           N  
ATOM   2161  CA  LEU A 143      -1.309  11.551   8.583  1.00  0.00           C  
ATOM   2162  C   LEU A 143      -1.026  10.351   7.685  1.00  0.00           C  
ATOM   2163  O   LEU A 143       0.097   9.842   7.658  1.00  0.00           O  
ATOM   2164  CB  LEU A 143      -1.872  11.072   9.927  1.00  0.00           C  
ATOM   2165  CG  LEU A 143      -0.935  10.193  10.765  1.00  0.00           C  
ATOM   2166  CD1 LEU A 143       0.341  10.963  11.077  1.00  0.00           C  
ATOM   2167  CD2 LEU A 143      -1.645   9.769  12.043  1.00  0.00           C  
ATOM   2168  H   LEU A 143      -3.156  12.607   8.348  1.00  0.00           H  
ATOM   2169  HA  LEU A 143      -0.372  12.077   8.759  1.00  0.00           H  
ATOM   2170 1HB  LEU A 143      -2.131  11.945  10.525  1.00  0.00           H  
ATOM   2171 2HB  LEU A 143      -2.782  10.503   9.740  1.00  0.00           H  
ATOM   2172  HG  LEU A 143      -0.659   9.307  10.193  1.00  0.00           H  
ATOM   2173 1HD1 LEU A 143       1.006  10.338  11.673  1.00  0.00           H  
ATOM   2174 2HD1 LEU A 143       0.837  11.237  10.147  1.00  0.00           H  
ATOM   2175 3HD1 LEU A 143       0.093  11.865  11.636  1.00  0.00           H  
ATOM   2176 1HD2 LEU A 143      -0.979   9.144  12.638  1.00  0.00           H  
ATOM   2177 2HD2 LEU A 143      -1.921  10.655  12.616  1.00  0.00           H  
ATOM   2178 3HD2 LEU A 143      -2.543   9.206  11.790  1.00  0.00           H  
ATOM   2179  N   ILE A 144      -1.975   9.903   6.924  1.00  0.00           N  
ATOM   2180  CA  ILE A 144      -1.789   8.786   6.004  1.00  0.00           C  
ATOM   2181  C   ILE A 144      -0.749   9.154   4.948  1.00  0.00           C  
ATOM   2182  O   ILE A 144       0.104   8.336   4.595  1.00  0.00           O  
ATOM   2183  CB  ILE A 144      -3.113   8.397   5.323  1.00  0.00           C  
ATOM   2184  CG1 ILE A 144      -4.115   7.881   6.359  1.00  0.00           C  
ATOM   2185  CG2 ILE A 144      -2.869   7.350   4.247  1.00  0.00           C  
ATOM   2186  CD1 ILE A 144      -3.686   6.603   7.041  1.00  0.00           C  
ATOM   2187  H   ILE A 144      -2.879  10.351   6.977  1.00  0.00           H  
ATOM   2188  HA  ILE A 144      -1.421   7.930   6.569  1.00  0.00           H  
ATOM   2189  HB  ILE A 144      -3.559   9.278   4.864  1.00  0.00           H  
ATOM   2190 1HG1 ILE A 144      -4.270   8.641   7.124  1.00  0.00           H  
ATOM   2191 2HG1 ILE A 144      -5.077   7.703   5.877  1.00  0.00           H  
ATOM   2192 1HG2 ILE A 144      -3.816   7.085   3.775  1.00  0.00           H  
ATOM   2193 2HG2 ILE A 144      -2.190   7.751   3.496  1.00  0.00           H  
ATOM   2194 3HG2 ILE A 144      -2.428   6.461   4.697  1.00  0.00           H  
ATOM   2195 1HD1 ILE A 144      -4.447   6.300   7.760  1.00  0.00           H  
ATOM   2196 2HD1 ILE A 144      -3.559   5.817   6.295  1.00  0.00           H  
ATOM   2197 3HD1 ILE A 144      -2.742   6.767   7.560  1.00  0.00           H  
ATOM   2198  N   GLU A 145      -0.866  10.403   4.428  1.00  0.00           N  
ATOM   2199  CA  GLU A 145       0.115  10.845   3.441  1.00  0.00           C  
ATOM   2200  C   GLU A 145       1.518  10.897   4.042  1.00  0.00           C  
ATOM   2201  O   GLU A 145       2.483  10.453   3.417  1.00  0.00           O  
ATOM   2202  CB  GLU A 145      -0.266  12.221   2.890  1.00  0.00           C  
ATOM   2203  CG  GLU A 145      -1.418  12.202   1.897  1.00  0.00           C  
ATOM   2204  CD  GLU A 145      -2.043  13.556   1.700  1.00  0.00           C  
ATOM   2205  OE1 GLU A 145      -2.687  14.029   2.605  1.00  0.00           O  
ATOM   2206  OE2 GLU A 145      -1.875  14.117   0.643  1.00  0.00           O  
ATOM   2207  H   GLU A 145      -1.606  11.033   4.702  1.00  0.00           H  
ATOM   2208  HA  GLU A 145       0.131  10.125   2.622  1.00  0.00           H  
ATOM   2209 1HB  GLU A 145      -0.543  12.878   3.714  1.00  0.00           H  
ATOM   2210 2HB  GLU A 145       0.597  12.665   2.393  1.00  0.00           H  
ATOM   2211 1HG  GLU A 145      -1.051  11.841   0.935  1.00  0.00           H  
ATOM   2212 2HG  GLU A 145      -2.178  11.505   2.249  1.00  0.00           H  
ATOM   2213  N   ALA A 146       1.592  11.418   5.229  1.00  0.00           N  
ATOM   2214  CA  ALA A 146       2.880  11.525   5.912  1.00  0.00           C  
ATOM   2215  C   ALA A 146       3.486  10.147   6.161  1.00  0.00           C  
ATOM   2216  O   ALA A 146       4.683   9.940   5.944  1.00  0.00           O  
ATOM   2217  CB  ALA A 146       2.722  12.280   7.230  1.00  0.00           C  
ATOM   2218  H   ALA A 146       0.761  11.754   5.692  1.00  0.00           H  
ATOM   2219  HA  ALA A 146       3.559  12.080   5.265  1.00  0.00           H  
ATOM   2220 1HB  ALA A 146       3.690  12.351   7.725  1.00  0.00           H  
ATOM   2221 2HB  ALA A 146       2.341  13.282   7.032  1.00  0.00           H  
ATOM   2222 3HB  ALA A 146       2.024  11.747   7.872  1.00  0.00           H  
ATOM   2223  N   LEU A 147       2.672   9.212   6.603  1.00  0.00           N  
ATOM   2224  CA  LEU A 147       3.172   7.881   6.935  1.00  0.00           C  
ATOM   2225  C   LEU A 147       3.636   7.147   5.682  1.00  0.00           C  
ATOM   2226  O   LEU A 147       4.641   6.432   5.713  1.00  0.00           O  
ATOM   2227  CB  LEU A 147       2.083   7.064   7.642  1.00  0.00           C  
ATOM   2228  CG  LEU A 147       1.756   7.495   9.078  1.00  0.00           C  
ATOM   2229  CD1 LEU A 147       0.451   6.846   9.518  1.00  0.00           C  
ATOM   2230  CD2 LEU A 147       2.900   7.101   9.999  1.00  0.00           C  
ATOM   2231  H   LEU A 147       1.688   9.410   6.716  1.00  0.00           H  
ATOM   2232  HA  LEU A 147       4.025   7.990   7.605  1.00  0.00           H  
ATOM   2233 1HB  LEU A 147       1.166   7.131   7.059  1.00  0.00           H  
ATOM   2234 2HB  LEU A 147       2.396   6.021   7.672  1.00  0.00           H  
ATOM   2235  HG  LEU A 147       1.619   8.576   9.111  1.00  0.00           H  
ATOM   2236 1HD1 LEU A 147       0.218   7.151  10.538  1.00  0.00           H  
ATOM   2237 2HD1 LEU A 147      -0.354   7.160   8.853  1.00  0.00           H  
ATOM   2238 3HD1 LEU A 147       0.552   5.762   9.478  1.00  0.00           H  
ATOM   2239 1HD2 LEU A 147       2.668   7.407  11.020  1.00  0.00           H  
ATOM   2240 2HD2 LEU A 147       3.038   6.019   9.967  1.00  0.00           H  
ATOM   2241 3HD2 LEU A 147       3.817   7.592   9.672  1.00  0.00           H  
ATOM   2242  N   HIS A 148       2.956   7.365   4.600  1.00  0.00           N  
ATOM   2243  CA  HIS A 148       3.350   6.727   3.348  1.00  0.00           C  
ATOM   2244  C   HIS A 148       4.691   7.263   2.856  1.00  0.00           C  
ATOM   2245  O   HIS A 148       5.486   6.520   2.276  1.00  0.00           O  
ATOM   2246  CB  HIS A 148       2.280   6.942   2.272  1.00  0.00           C  
ATOM   2247  CG  HIS A 148       1.174   5.933   2.313  1.00  0.00           C  
ATOM   2248  ND1 HIS A 148       0.236   5.899   3.323  1.00  0.00           N  
ATOM   2249  CD2 HIS A 148       0.857   4.923   1.470  1.00  0.00           C  
ATOM   2250  CE1 HIS A 148      -0.612   4.910   3.098  1.00  0.00           C  
ATOM   2251  NE2 HIS A 148      -0.256   4.302   1.981  1.00  0.00           N  
ATOM   2252  H   HIS A 148       2.150   7.973   4.609  1.00  0.00           H  
ATOM   2253  HA  HIS A 148       3.463   5.655   3.506  1.00  0.00           H  
ATOM   2254 1HB  HIS A 148       1.842   7.934   2.387  1.00  0.00           H  
ATOM   2255 2HB  HIS A 148       2.743   6.900   1.286  1.00  0.00           H  
ATOM   2256  HD1 HIS A 148       0.145   6.561   4.068  1.00  0.00           H  
ATOM   2257  HD2 HIS A 148       1.305   4.563   0.544  1.00  0.00           H  
ATOM   2258  HE1 HIS A 148      -1.433   4.716   3.787  1.00  0.00           H  
ATOM   2259  N   ILE A 149       4.972   8.485   3.096  1.00  0.00           N  
ATOM   2260  CA  ILE A 149       6.259   9.054   2.712  1.00  0.00           C  
ATOM   2261  C   ILE A 149       7.368   8.447   3.567  1.00  0.00           C  
ATOM   2262  O   ILE A 149       8.454   8.147   3.067  1.00  0.00           O  
ATOM   2263  CB  ILE A 149       6.259  10.587   2.863  1.00  0.00           C  
ATOM   2264  CG1 ILE A 149       5.339  11.226   1.820  1.00  0.00           C  
ATOM   2265  CG2 ILE A 149       7.673  11.133   2.737  1.00  0.00           C  
ATOM   2266  CD1 ILE A 149       5.056  12.690   2.072  1.00  0.00           C  
ATOM   2267  H   ILE A 149       4.294   9.073   3.560  1.00  0.00           H  
ATOM   2268  HA  ILE A 149       6.450   8.803   1.668  1.00  0.00           H  
ATOM   2269  HB  ILE A 149       5.862  10.856   3.841  1.00  0.00           H  
ATOM   2270 1HG1 ILE A 149       5.787  11.130   0.832  1.00  0.00           H  
ATOM   2271 2HG1 ILE A 149       4.387  10.695   1.800  1.00  0.00           H  
ATOM   2272 1HG2 ILE A 149       7.655  12.217   2.845  1.00  0.00           H  
ATOM   2273 2HG2 ILE A 149       8.301  10.701   3.515  1.00  0.00           H  
ATOM   2274 3HG2 ILE A 149       8.077  10.873   1.758  1.00  0.00           H  
ATOM   2275 1HD1 ILE A 149       4.397  13.072   1.292  1.00  0.00           H  
ATOM   2276 2HD1 ILE A 149       4.574  12.806   3.043  1.00  0.00           H  
ATOM   2277 3HD1 ILE A 149       5.991  13.248   2.061  1.00  0.00           H  
ATOM   2278  N   LEU A 150       7.087   8.315   4.823  1.00  0.00           N  
ATOM   2279  CA  LEU A 150       8.077   7.694   5.696  1.00  0.00           C  
ATOM   2280  C   LEU A 150       8.376   6.267   5.249  1.00  0.00           C  
ATOM   2281  O   LEU A 150       9.526   5.825   5.296  1.00  0.00           O  
ATOM   2282  CB  LEU A 150       7.579   7.690   7.147  1.00  0.00           C  
ATOM   2283  CG  LEU A 150       8.036   8.874   8.010  1.00  0.00           C  
ATOM   2284  CD1 LEU A 150       7.560  10.176   7.380  1.00  0.00           C  
ATOM   2285  CD2 LEU A 150       7.487   8.716   9.420  1.00  0.00           C  
ATOM   2286  H   LEU A 150       6.211   8.627   5.217  1.00  0.00           H  
ATOM   2287  HA  LEU A 150       8.999   8.272   5.640  1.00  0.00           H  
ATOM   2288 1HB  LEU A 150       6.490   7.686   7.141  1.00  0.00           H  
ATOM   2289 2HB  LEU A 150       7.923   6.776   7.630  1.00  0.00           H  
ATOM   2290  HG  LEU A 150       9.125   8.899   8.045  1.00  0.00           H  
ATOM   2291 1HD1 LEU A 150       7.885  11.016   7.993  1.00  0.00           H  
ATOM   2292 2HD1 LEU A 150       7.984  10.272   6.380  1.00  0.00           H  
ATOM   2293 3HD1 LEU A 150       6.473  10.172   7.316  1.00  0.00           H  
ATOM   2294 1HD2 LEU A 150       7.812   9.557  10.034  1.00  0.00           H  
ATOM   2295 2HD2 LEU A 150       6.397   8.692   9.386  1.00  0.00           H  
ATOM   2296 3HD2 LEU A 150       7.857   7.786   9.853  1.00  0.00           H  
ATOM   2297  N   LEU A 151       7.352   5.651   4.912  1.00  0.00           N  
ATOM   2298  CA  LEU A 151       7.533   4.302   4.386  1.00  0.00           C  
ATOM   2299  C   LEU A 151       8.317   4.329   3.079  1.00  0.00           C  
ATOM   2300  O   LEU A 151       9.137   3.442   2.822  1.00  0.00           O  
ATOM   2301  CB  LEU A 151       6.173   3.631   4.161  1.00  0.00           C  
ATOM   2302  CG  LEU A 151       5.438   3.175   5.428  1.00  0.00           C  
ATOM   2303  CD1 LEU A 151       3.986   2.865   5.090  1.00  0.00           C  
ATOM   2304  CD2 LEU A 151       6.137   1.954   6.009  1.00  0.00           C  
ATOM   2305  H   LEU A 151       6.420   6.030   4.982  1.00  0.00           H  
ATOM   2306  HA  LEU A 151       8.098   3.720   5.112  1.00  0.00           H  
ATOM   2307 1HB  LEU A 151       5.523   4.329   3.635  1.00  0.00           H  
ATOM   2308 2HB  LEU A 151       6.317   2.755   3.528  1.00  0.00           H  
ATOM   2309  HG  LEU A 151       5.445   3.980   6.163  1.00  0.00           H  
ATOM   2310 1HD1 LEU A 151       3.464   2.541   5.991  1.00  0.00           H  
ATOM   2311 2HD1 LEU A 151       3.505   3.760   4.696  1.00  0.00           H  
ATOM   2312 3HD1 LEU A 151       3.947   2.072   4.344  1.00  0.00           H  
ATOM   2313 1HD2 LEU A 151       5.615   1.631   6.910  1.00  0.00           H  
ATOM   2314 2HD2 LEU A 151       6.129   1.147   5.276  1.00  0.00           H  
ATOM   2315 3HD2 LEU A 151       7.167   2.209   6.257  1.00  0.00           H  
ATOM   2316  N   THR A 152       8.051   5.312   2.280  1.00  0.00           N  
ATOM   2317  CA  THR A 152       8.755   5.482   1.013  1.00  0.00           C  
ATOM   2318  C   THR A 152      10.256   5.635   1.246  1.00  0.00           C  
ATOM   2319  O   THR A 152      11.064   5.019   0.548  1.00  0.00           O  
ATOM   2320  CB  THR A 152       8.222   6.701   0.238  1.00  0.00           C  
ATOM   2321  OG1 THR A 152       6.830   6.515  -0.051  1.00  0.00           O  
ATOM   2322  CG2 THR A 152       8.986   6.881  -1.065  1.00  0.00           C  
ATOM   2323  H   THR A 152       7.338   5.978   2.539  1.00  0.00           H  
ATOM   2324  HA  THR A 152       8.590   4.594   0.404  1.00  0.00           H  
ATOM   2325  HB  THR A 152       8.336   7.598   0.846  1.00  0.00           H  
ATOM   2326  HG1 THR A 152       6.329   6.534   0.768  1.00  0.00           H  
ATOM   2327 1HG2 THR A 152       8.595   7.747  -1.599  1.00  0.00           H  
ATOM   2328 2HG2 THR A 152      10.043   7.034  -0.849  1.00  0.00           H  
ATOM   2329 3HG2 THR A 152       8.867   5.991  -1.682  1.00  0.00           H  
ATOM   2330  N   ALA A 153      10.622   6.408   2.211  1.00  0.00           N  
ATOM   2331  CA  ALA A 153      12.025   6.558   2.584  1.00  0.00           C  
ATOM   2332  C   ALA A 153      12.627   5.220   3.006  1.00  0.00           C  
ATOM   2333  O   ALA A 153      13.764   4.904   2.650  1.00  0.00           O  
ATOM   2334  CB  ALA A 153      12.172   7.582   3.706  1.00  0.00           C  
ATOM   2335  H   ALA A 153       9.919   6.922   2.723  1.00  0.00           H  
ATOM   2336  HA  ALA A 153      12.572   6.912   1.711  1.00  0.00           H  
ATOM   2337 1HB  ALA A 153      13.224   7.683   3.973  1.00  0.00           H  
ATOM   2338 2HB  ALA A 153      11.788   8.546   3.371  1.00  0.00           H  
ATOM   2339 3HB  ALA A 153      11.608   7.251   4.576  1.00  0.00           H  
ATOM   2340  N   ALA A 154      11.911   4.490   3.679  1.00  0.00           N  
ATOM   2341  CA  ALA A 154      12.382   3.216   4.217  1.00  0.00           C  
ATOM   2342  C   ALA A 154      12.752   2.250   3.093  1.00  0.00           C  
ATOM   2343  O   ALA A 154      13.795   1.598   3.145  1.00  0.00           O  
ATOM   2344  CB  ALA A 154      11.322   2.593   5.122  1.00  0.00           C  
ATOM   2345  H   ALA A 154      10.964   4.782   3.868  1.00  0.00           H  
ATOM   2346  HA  ALA A 154      13.280   3.407   4.805  1.00  0.00           H  
ATOM   2347 1HB  ALA A 154      11.690   1.645   5.512  1.00  0.00           H  
ATOM   2348 2HB  ALA A 154      11.108   3.270   5.949  1.00  0.00           H  
ATOM   2349 3HB  ALA A 154      10.413   2.421   4.549  1.00  0.00           H  
ATOM   2350  N   VAL A 155      11.954   2.165   2.081  1.00  0.00           N  
ATOM   2351  CA  VAL A 155      12.142   1.214   0.990  1.00  0.00           C  
ATOM   2352  C   VAL A 155      13.153   1.770  -0.011  1.00  0.00           C  
ATOM   2353  O   VAL A 155      13.907   1.012  -0.625  1.00  0.00           O  
ATOM   2354  CB  VAL A 155      10.805   0.934   0.278  1.00  0.00           C  
ATOM   2355  CG1 VAL A 155       9.796   0.345   1.252  1.00  0.00           C  
ATOM   2356  CG2 VAL A 155      10.271   2.215  -0.344  1.00  0.00           C  
ATOM   2357  H   VAL A 155      11.164   2.793   2.056  1.00  0.00           H  
ATOM   2358  HA  VAL A 155      12.537   0.285   1.403  1.00  0.00           H  
ATOM   2359  HB  VAL A 155      10.969   0.191  -0.503  1.00  0.00           H  
ATOM   2360 1HG1 VAL A 155       8.857   0.153   0.732  1.00  0.00           H  
ATOM   2361 2HG1 VAL A 155      10.184  -0.589   1.657  1.00  0.00           H  
ATOM   2362 3HG1 VAL A 155       9.621   1.050   2.065  1.00  0.00           H  
ATOM   2363 1HG2 VAL A 155       9.326   2.009  -0.847  1.00  0.00           H  
ATOM   2364 2HG2 VAL A 155      10.113   2.959   0.436  1.00  0.00           H  
ATOM   2365 3HG2 VAL A 155      10.991   2.595  -1.069  1.00  0.00           H  
ATOM   2366  N   LEU A 156      13.266   3.028  -0.093  1.00  0.00           N  
ATOM   2367  CA  LEU A 156      14.317   3.660  -0.885  1.00  0.00           C  
ATOM   2368  C   LEU A 156      15.675   3.501  -0.213  1.00  0.00           C  
ATOM   2369  O   LEU A 156      16.696   3.364  -0.890  1.00  0.00           O  
ATOM   2370  CB  LEU A 156      14.008   5.149  -1.087  1.00  0.00           C  
ATOM   2371  CG  LEU A 156      12.814   5.463  -1.998  1.00  0.00           C  
ATOM   2372  CD1 LEU A 156      12.500   6.952  -1.928  1.00  0.00           C  
ATOM   2373  CD2 LEU A 156      13.137   5.039  -3.423  1.00  0.00           C  
ATOM   2374  H   LEU A 156      12.608   3.610   0.405  1.00  0.00           H  
ATOM   2375  HA  LEU A 156      14.357   3.172  -1.858  1.00  0.00           H  
ATOM   2376 1HB  LEU A 156      13.811   5.598  -0.115  1.00  0.00           H  
ATOM   2377 2HB  LEU A 156      14.887   5.631  -1.515  1.00  0.00           H  
ATOM   2378  HG  LEU A 156      11.936   4.920  -1.647  1.00  0.00           H  
ATOM   2379 1HD1 LEU A 156      11.652   7.175  -2.575  1.00  0.00           H  
ATOM   2380 2HD1 LEU A 156      12.254   7.224  -0.901  1.00  0.00           H  
ATOM   2381 3HD1 LEU A 156      13.368   7.522  -2.257  1.00  0.00           H  
ATOM   2382 1HD2 LEU A 156      12.288   5.262  -4.070  1.00  0.00           H  
ATOM   2383 2HD2 LEU A 156      14.014   5.582  -3.775  1.00  0.00           H  
ATOM   2384 3HD2 LEU A 156      13.340   3.968  -3.446  1.00  0.00           H  
ATOM   2385  N   GLY A 157      15.682   3.434   1.147  1.00  0.00           N  
ATOM   2386  CA  GLY A 157      16.947   3.360   1.858  1.00  0.00           C  
ATOM   2387  C   GLY A 157      17.593   4.715   2.072  1.00  0.00           C  
ATOM   2388  O   GLY A 157      18.817   4.843   1.999  1.00  0.00           O  
ATOM   2389  H   GLY A 157      14.820   3.434   1.677  1.00  0.00           H  
ATOM   2390 1HA  GLY A 157      16.793   2.890   2.830  1.00  0.00           H  
ATOM   2391 2HA  GLY A 157      17.640   2.728   1.303  1.00  0.00           H  
ATOM   2392  N   THR A 158      16.727   5.782   2.175  1.00  0.00           N  
ATOM   2393  CA  THR A 158      17.203   7.154   2.315  1.00  0.00           C  
ATOM   2394  C   THR A 158      16.446   7.880   3.422  1.00  0.00           C  
ATOM   2395  O   THR A 158      15.779   7.247   4.242  1.00  0.00           O  
ATOM   2396  CB  THR A 158      17.062   7.929   0.991  1.00  0.00           C  
ATOM   2397  OG1 THR A 158      17.712   9.201   1.108  1.00  0.00           O  
ATOM   2398  CG2 THR A 158      15.594   8.144   0.653  1.00  0.00           C  
ATOM   2399  H   THR A 158      15.733   5.607   2.155  1.00  0.00           H  
ATOM   2400  HA  THR A 158      18.260   7.127   2.582  1.00  0.00           H  
ATOM   2401  HB  THR A 158      17.535   7.366   0.187  1.00  0.00           H  
ATOM   2402  HG1 THR A 158      17.863   9.563   0.232  1.00  0.00           H  
ATOM   2403 1HG2 THR A 158      15.513   8.692  -0.284  1.00  0.00           H  
ATOM   2404 2HG2 THR A 158      15.099   7.178   0.553  1.00  0.00           H  
ATOM   2405 3HG2 THR A 158      15.117   8.714   1.450  1.00  0.00           H  
ATOM   2406  N   THR A 159      16.608   9.215   3.507  1.00  0.00           N  
ATOM   2407  CA  THR A 159      15.961   9.982   4.566  1.00  0.00           C  
ATOM   2408  C   THR A 159      14.523  10.325   4.184  1.00  0.00           C  
ATOM   2409  O   THR A 159      14.124  10.154   3.031  1.00  0.00           O  
ATOM   2410  CB  THR A 159      16.741  11.273   4.875  1.00  0.00           C  
ATOM   2411  OG1 THR A 159      16.702  12.142   3.736  1.00  0.00           O  
ATOM   2412  CG2 THR A 159      18.190  10.953   5.214  1.00  0.00           C  
ATOM   2413  H   THR A 159      17.184   9.697   2.832  1.00  0.00           H  
ATOM   2414  HA  THR A 159      15.940   9.373   5.471  1.00  0.00           H  
ATOM   2415  HB  THR A 159      16.280  11.784   5.720  1.00  0.00           H  
ATOM   2416  HG1 THR A 159      17.050  13.003   3.978  1.00  0.00           H  
ATOM   2417 1HG2 THR A 159      18.725  11.877   5.430  1.00  0.00           H  
ATOM   2418 2HG2 THR A 159      18.222  10.302   6.087  1.00  0.00           H  
ATOM   2419 3HG2 THR A 159      18.659  10.452   4.369  1.00  0.00           H  
ATOM   2420  N   VAL A 160      13.710  10.801   5.178  1.00  0.00           N  
ATOM   2421  CA  VAL A 160      12.335  11.234   4.939  1.00  0.00           C  
ATOM   2422  C   VAL A 160      12.332  12.463   4.033  1.00  0.00           C  
ATOM   2423  O   VAL A 160      11.575  12.522   3.061  1.00  0.00           O  
ATOM   2424  CB  VAL A 160      11.601  11.544   6.261  1.00  0.00           C  
ATOM   2425  CG1 VAL A 160      10.251  12.203   5.986  1.00  0.00           C  
ATOM   2426  CG2 VAL A 160      11.420  10.268   7.083  1.00  0.00           C  
ATOM   2427  H   VAL A 160      14.086  10.853   6.114  1.00  0.00           H  
ATOM   2428  HA  VAL A 160      11.802  10.427   4.434  1.00  0.00           H  
ATOM   2429  HB  VAL A 160      12.190  12.259   6.835  1.00  0.00           H  
ATOM   2430 1HG1 VAL A 160       9.749  12.413   6.932  1.00  0.00           H  
ATOM   2431 2HG1 VAL A 160      10.405  13.135   5.443  1.00  0.00           H  
ATOM   2432 3HG1 VAL A 160       9.632  11.532   5.390  1.00  0.00           H  
ATOM   2433 1HG2 VAL A 160      10.901  10.504   8.011  1.00  0.00           H  
ATOM   2434 2HG2 VAL A 160      10.833   9.548   6.512  1.00  0.00           H  
ATOM   2435 3HG2 VAL A 160      12.396   9.842   7.312  1.00  0.00           H  
ATOM   2436  N   GLU A 161      13.263  13.390   4.290  1.00  0.00           N  
ATOM   2437  CA  GLU A 161      13.325  14.632   3.526  1.00  0.00           C  
ATOM   2438  C   GLU A 161      13.523  14.357   2.039  1.00  0.00           C  
ATOM   2439  O   GLU A 161      12.914  15.015   1.192  1.00  0.00           O  
ATOM   2440  CB  GLU A 161      14.457  15.521   4.045  1.00  0.00           C  
ATOM   2441  CG  GLU A 161      14.237  16.064   5.450  1.00  0.00           C  
ATOM   2442  CD  GLU A 161      14.593  15.072   6.523  1.00  0.00           C  
ATOM   2443  OE1 GLU A 161      14.991  13.982   6.189  1.00  0.00           O  
ATOM   2444  OE2 GLU A 161      14.468  15.406   7.677  1.00  0.00           O  
ATOM   2445  H   GLU A 161      13.936  13.230   5.026  1.00  0.00           H  
ATOM   2446  HA  GLU A 161      12.378  15.159   3.642  1.00  0.00           H  
ATOM   2447 1HB  GLU A 161      15.391  14.958   4.047  1.00  0.00           H  
ATOM   2448 2HB  GLU A 161      14.589  16.371   3.375  1.00  0.00           H  
ATOM   2449 1HG  GLU A 161      14.844  16.959   5.582  1.00  0.00           H  
ATOM   2450 2HG  GLU A 161      13.191  16.348   5.558  1.00  0.00           H  
ATOM   2451  N   GLU A 162      14.368  13.372   1.800  1.00  0.00           N  
ATOM   2452  CA  GLU A 162      14.612  13.005   0.408  1.00  0.00           C  
ATOM   2453  C   GLU A 162      13.367  12.402  -0.233  1.00  0.00           C  
ATOM   2454  O   GLU A 162      13.023  12.735  -1.369  1.00  0.00           O  
ATOM   2455  CB  GLU A 162      15.784  12.022   0.310  1.00  0.00           C  
ATOM   2456  CG  GLU A 162      16.148  11.642  -1.116  1.00  0.00           C  
ATOM   2457  CD  GLU A 162      16.686  12.808  -1.930  1.00  0.00           C  
ATOM   2458  OE1 GLU A 162      16.608  12.764  -3.179  1.00  0.00           O  
ATOM   2459  OE2 GLU A 162      17.190  13.773  -1.314  1.00  0.00           O  
ATOM   2460  H   GLU A 162      14.845  12.867   2.532  1.00  0.00           H  
ATOM   2461  HA  GLU A 162      14.868  13.907  -0.148  1.00  0.00           H  
ATOM   2462 1HB  GLU A 162      16.665  12.457   0.782  1.00  0.00           H  
ATOM   2463 2HB  GLU A 162      15.538  11.109   0.854  1.00  0.00           H  
ATOM   2464 1HG  GLU A 162      16.904  10.857  -1.090  1.00  0.00           H  
ATOM   2465 2HG  GLU A 162      15.265  11.240  -1.611  1.00  0.00           H  
ATOM   2466  N   ALA A 163      12.654  11.543   0.496  1.00  0.00           N  
ATOM   2467  CA  ALA A 163      11.397  10.991  -0.004  1.00  0.00           C  
ATOM   2468  C   ALA A 163      10.370  12.094  -0.241  1.00  0.00           C  
ATOM   2469  O   ALA A 163       9.585  12.025  -1.191  1.00  0.00           O  
ATOM   2470  CB  ALA A 163      10.846   9.955   0.972  1.00  0.00           C  
ATOM   2471  H   ALA A 163      12.984  11.266   1.409  1.00  0.00           H  
ATOM   2472  HA  ALA A 163      11.597  10.504  -0.959  1.00  0.00           H  
ATOM   2473 1HB  ALA A 163       9.909   9.552   0.586  1.00  0.00           H  
ATOM   2474 2HB  ALA A 163      11.568   9.146   1.090  1.00  0.00           H  
ATOM   2475 3HB  ALA A 163      10.667  10.425   1.938  1.00  0.00           H  
ATOM   2476  N   VAL A 164      10.363  13.147   0.605  1.00  0.00           N  
ATOM   2477  CA  VAL A 164       9.440  14.268   0.462  1.00  0.00           C  
ATOM   2478  C   VAL A 164       9.718  15.006  -0.844  1.00  0.00           C  
ATOM   2479  O   VAL A 164       8.804  15.252  -1.633  1.00  0.00           O  
ATOM   2480  CB  VAL A 164       9.579  15.242   1.648  1.00  0.00           C  
ATOM   2481  CG1 VAL A 164       8.823  16.533   1.369  1.00  0.00           C  
ATOM   2482  CG2 VAL A 164       9.068  14.583   2.921  1.00  0.00           C  
ATOM   2483  H   VAL A 164      11.028  13.152   1.365  1.00  0.00           H  
ATOM   2484  HA  VAL A 164       8.422  13.877   0.431  1.00  0.00           H  
ATOM   2485  HB  VAL A 164      10.630  15.504   1.771  1.00  0.00           H  
ATOM   2486 1HG1 VAL A 164       8.933  17.209   2.218  1.00  0.00           H  
ATOM   2487 2HG1 VAL A 164       9.229  17.005   0.475  1.00  0.00           H  
ATOM   2488 3HG1 VAL A 164       7.768  16.311   1.217  1.00  0.00           H  
ATOM   2489 1HG2 VAL A 164       9.171  15.276   3.755  1.00  0.00           H  
ATOM   2490 2HG2 VAL A 164       8.019  14.316   2.798  1.00  0.00           H  
ATOM   2491 3HG2 VAL A 164       9.651  13.684   3.124  1.00  0.00           H  
ATOM   2492  N   TYR A 165      11.021  15.308  -0.987  1.00  0.00           N  
ATOM   2493  CA  TYR A 165      11.424  16.079  -2.158  1.00  0.00           C  
ATOM   2494  C   TYR A 165      11.097  15.331  -3.445  1.00  0.00           C  
ATOM   2495  O   TYR A 165      10.534  15.907  -4.379  1.00  0.00           O  
ATOM   2496  CB  TYR A 165      12.918  16.404  -2.097  1.00  0.00           C  
ATOM   2497  CG  TYR A 165      13.269  17.478  -1.091  1.00  0.00           C  
ATOM   2498  CD1 TYR A 165      14.230  17.233  -0.121  1.00  0.00           C  
ATOM   2499  CD2 TYR A 165      12.630  18.708  -1.139  1.00  0.00           C  
ATOM   2500  CE1 TYR A 165      14.550  18.213   0.798  1.00  0.00           C  
ATOM   2501  CE2 TYR A 165      12.950  19.689  -0.220  1.00  0.00           C  
ATOM   2502  CZ  TYR A 165      13.906  19.444   0.745  1.00  0.00           C  
ATOM   2503  OH  TYR A 165      14.225  20.421   1.661  1.00  0.00           O  
ATOM   2504  H   TYR A 165      11.723  15.023  -0.320  1.00  0.00           H  
ATOM   2505  HA  TYR A 165      10.872  17.019  -2.161  1.00  0.00           H  
ATOM   2506 1HB  TYR A 165      13.477  15.502  -1.842  1.00  0.00           H  
ATOM   2507 2HB  TYR A 165      13.259  16.734  -3.078  1.00  0.00           H  
ATOM   2508  HD1 TYR A 165      14.732  16.266  -0.084  1.00  0.00           H  
ATOM   2509  HD2 TYR A 165      11.875  18.900  -1.900  1.00  0.00           H  
ATOM   2510  HE1 TYR A 165      15.305  18.020   1.560  1.00  0.00           H  
ATOM   2511  HE2 TYR A 165      12.446  20.655  -0.257  1.00  0.00           H  
ATOM   2512  HH  TYR A 165      13.696  21.204   1.488  1.00  0.00           H  
ATOM   2513  N   ARG A 166      11.319  14.068  -3.477  1.00  0.00           N  
ATOM   2514  CA  ARG A 166      11.019  13.249  -4.647  1.00  0.00           C  
ATOM   2515  C   ARG A 166       9.515  13.149  -4.875  1.00  0.00           C  
ATOM   2516  O   ARG A 166       9.042  13.282  -6.006  1.00  0.00           O  
ATOM   2517  CB  ARG A 166      11.621  11.851  -4.494  1.00  0.00           C  
ATOM   2518  CG  ARG A 166      13.140  11.821  -4.568  1.00  0.00           C  
ATOM   2519  CD  ARG A 166      13.682  10.403  -4.466  1.00  0.00           C  
ATOM   2520  NE  ARG A 166      15.137  10.388  -4.359  1.00  0.00           N  
ATOM   2521  CZ  ARG A 166      15.900   9.312  -4.532  1.00  0.00           C  
ATOM   2522  NH1 ARG A 166      15.357   8.136  -4.823  1.00  0.00           N  
ATOM   2523  NH2 ARG A 166      17.216   9.413  -4.411  1.00  0.00           N  
ATOM   2524  H   ARG A 166      11.717  13.630  -2.659  1.00  0.00           H  
ATOM   2525  HA  ARG A 166      11.461  13.724  -5.524  1.00  0.00           H  
ATOM   2526 1HB  ARG A 166      11.320  11.429  -3.536  1.00  0.00           H  
ATOM   2527 2HB  ARG A 166      11.231  11.199  -5.275  1.00  0.00           H  
ATOM   2528 1HG  ARG A 166      13.467  12.243  -5.518  1.00  0.00           H  
ATOM   2529 2HG  ARG A 166      13.556  12.406  -3.748  1.00  0.00           H  
ATOM   2530 1HD  ARG A 166      13.268   9.918  -3.582  1.00  0.00           H  
ATOM   2531 2HD  ARG A 166      13.398   9.840  -5.354  1.00  0.00           H  
ATOM   2532  HE  ARG A 166      15.601  11.260  -4.137  1.00  0.00           H  
ATOM   2533 1HH1 ARG A 166      14.354   8.052  -4.915  1.00  0.00           H  
ATOM   2534 2HH1 ARG A 166      15.946   7.327  -4.952  1.00  0.00           H  
ATOM   2535 1HH2 ARG A 166      17.635  10.305  -4.189  1.00  0.00           H  
ATOM   2536 2HH2 ARG A 166      17.798   8.599  -4.542  1.00  0.00           H  
ATOM   2537  N   ALA A 167       8.749  12.948  -3.785  1.00  0.00           N  
ATOM   2538  CA  ALA A 167       7.304  12.788  -3.921  1.00  0.00           C  
ATOM   2539  C   ALA A 167       6.656  14.072  -4.425  1.00  0.00           C  
ATOM   2540  O   ALA A 167       5.769  14.032  -5.284  1.00  0.00           O  
ATOM   2541  CB  ALA A 167       6.687  12.374  -2.585  1.00  0.00           C  
ATOM   2542  H   ALA A 167       9.165  12.907  -2.865  1.00  0.00           H  
ATOM   2543  HA  ALA A 167       7.118  12.003  -4.654  1.00  0.00           H  
ATOM   2544 1HB  ALA A 167       5.610  12.258  -2.702  1.00  0.00           H  
ATOM   2545 2HB  ALA A 167       7.121  11.427  -2.262  1.00  0.00           H  
ATOM   2546 3HB  ALA A 167       6.891  13.140  -1.838  1.00  0.00           H  
ATOM   2547  N   LEU A 168       7.136  15.238  -3.960  1.00  0.00           N  
ATOM   2548  CA  LEU A 168       6.535  16.512  -4.341  1.00  0.00           C  
ATOM   2549  C   LEU A 168       6.837  16.840  -5.798  1.00  0.00           C  
ATOM   2550  O   LEU A 168       5.984  17.379  -6.508  1.00  0.00           O  
ATOM   2551  CB  LEU A 168       7.054  17.636  -3.436  1.00  0.00           C  
ATOM   2552  CG  LEU A 168       6.615  17.565  -1.967  1.00  0.00           C  
ATOM   2553  CD1 LEU A 168       7.403  18.580  -1.152  1.00  0.00           C  
ATOM   2554  CD2 LEU A 168       5.120  17.829  -1.872  1.00  0.00           C  
ATOM   2555  H   LEU A 168       7.929  15.235  -3.335  1.00  0.00           H  
ATOM   2556  HA  LEU A 168       5.454  16.434  -4.224  1.00  0.00           H  
ATOM   2557 1HB  LEU A 168       8.142  17.625  -3.456  1.00  0.00           H  
ATOM   2558 2HB  LEU A 168       6.713  18.591  -3.837  1.00  0.00           H  
ATOM   2559  HG  LEU A 168       6.834  16.575  -1.570  1.00  0.00           H  
ATOM   2560 1HD1 LEU A 168       7.092  18.530  -0.108  1.00  0.00           H  
ATOM   2561 2HD1 LEU A 168       8.468  18.356  -1.223  1.00  0.00           H  
ATOM   2562 3HD1 LEU A 168       7.216  19.582  -1.537  1.00  0.00           H  
ATOM   2563 1HD2 LEU A 168       4.807  17.778  -0.828  1.00  0.00           H  
ATOM   2564 2HD2 LEU A 168       4.898  18.820  -2.267  1.00  0.00           H  
ATOM   2565 3HD2 LEU A 168       4.579  17.078  -2.450  1.00  0.00           H  
ATOM   2566  N   LYS A 169       8.096  16.550  -6.137  1.00  0.00           N  
ATOM   2567  CA  LYS A 169       8.485  16.835  -7.515  1.00  0.00           C  
ATOM   2568  C   LYS A 169       7.783  15.894  -8.490  1.00  0.00           C  
ATOM   2569  O   LYS A 169       7.342  16.316  -9.561  1.00  0.00           O  
ATOM   2570  CB  LYS A 169      10.002  16.727  -7.677  1.00  0.00           C  
ATOM   2571  CG  LYS A 169      10.788  17.847  -7.008  1.00  0.00           C  
ATOM   2572  CD  LYS A 169      12.287  17.647  -7.177  1.00  0.00           C  
ATOM   2573  CE  LYS A 169      13.074  18.760  -6.500  1.00  0.00           C  
ATOM   2574  NZ  LYS A 169      14.543  18.573  -6.651  1.00  0.00           N  
ATOM   2575  H   LYS A 169       8.777  16.152  -5.506  1.00  0.00           H  
ATOM   2576  HA  LYS A 169       8.183  17.855  -7.756  1.00  0.00           H  
ATOM   2577 1HB  LYS A 169      10.347  15.781  -7.259  1.00  0.00           H  
ATOM   2578 2HB  LYS A 169      10.255  16.728  -8.737  1.00  0.00           H  
ATOM   2579 1HG  LYS A 169      10.506  18.804  -7.448  1.00  0.00           H  
ATOM   2580 2HG  LYS A 169      10.551  17.871  -5.945  1.00  0.00           H  
ATOM   2581 1HD  LYS A 169      12.579  16.690  -6.742  1.00  0.00           H  
ATOM   2582 2HD  LYS A 169      12.535  17.635  -8.239  1.00  0.00           H  
ATOM   2583 1HE  LYS A 169      12.796  19.718  -6.935  1.00  0.00           H  
ATOM   2584 2HE  LYS A 169      12.831  18.783  -5.438  1.00  0.00           H  
ATOM   2585 1HZ  LYS A 169      15.028  19.330  -6.189  1.00  0.00           H  
ATOM   2586 2HZ  LYS A 169      14.816  17.694  -6.234  1.00  0.00           H  
ATOM   2587 3HZ  LYS A 169      14.784  18.570  -7.632  1.00  0.00           H  
ATOM   2588  N   LEU A 170       7.672  14.659  -8.140  1.00  0.00           N  
ATOM   2589  CA  LEU A 170       6.998  13.663  -8.966  1.00  0.00           C  
ATOM   2590  C   LEU A 170       5.495  13.917  -9.008  1.00  0.00           C  
ATOM   2591  O   LEU A 170       4.866  13.772 -10.057  1.00  0.00           O  
ATOM   2592  CB  LEU A 170       7.274  12.253  -8.430  1.00  0.00           C  
ATOM   2593  CG  LEU A 170       6.719  11.099  -9.275  1.00  0.00           C  
ATOM   2594  CD1 LEU A 170       7.357  11.131 -10.658  1.00  0.00           C  
ATOM   2595  CD2 LEU A 170       6.998   9.777  -8.575  1.00  0.00           C  
ATOM   2596  H   LEU A 170       8.070  14.376  -7.256  1.00  0.00           H  
ATOM   2597  HA  LEU A 170       7.385  13.738  -9.982  1.00  0.00           H  
ATOM   2598 1HB  LEU A 170       8.350  12.116  -8.348  1.00  0.00           H  
ATOM   2599 2HB  LEU A 170       6.841  12.170  -7.432  1.00  0.00           H  
ATOM   2600  HG  LEU A 170       5.643  11.224  -9.402  1.00  0.00           H  
ATOM   2601 1HD1 LEU A 170       6.963  10.311 -11.259  1.00  0.00           H  
ATOM   2602 2HD1 LEU A 170       7.125  12.080 -11.143  1.00  0.00           H  
ATOM   2603 3HD1 LEU A 170       8.437  11.025 -10.563  1.00  0.00           H  
ATOM   2604 1HD2 LEU A 170       6.603   8.957  -9.176  1.00  0.00           H  
ATOM   2605 2HD2 LEU A 170       8.073   9.651  -8.450  1.00  0.00           H  
ATOM   2606 3HD2 LEU A 170       6.516   9.775  -7.598  1.00  0.00           H  
ATOM   2607  N   LYS A 171       4.906  14.313  -7.842  1.00  0.00           N  
ATOM   2608  CA  LYS A 171       3.489  14.651  -7.764  1.00  0.00           C  
ATOM   2609  C   LYS A 171       3.104  15.662  -8.841  1.00  0.00           C  
ATOM   2610  O   LYS A 171       2.156  15.441  -9.597  1.00  0.00           O  
ATOM   2611  CB  LYS A 171       3.145  15.201  -6.379  1.00  0.00           C  
ATOM   2612  CG  LYS A 171       1.680  15.579  -6.198  1.00  0.00           C  
ATOM   2613  CD  LYS A 171       1.451  16.280  -4.868  1.00  0.00           C  
ATOM   2614  CE  LYS A 171      -0.013  16.650  -4.682  1.00  0.00           C  
ATOM   2615  NZ  LYS A 171      -0.408  17.805  -5.533  1.00  0.00           N  
ATOM   2616  H   LYS A 171       5.473  14.373  -7.008  1.00  0.00           H  
ATOM   2617  HA  LYS A 171       2.907  13.744  -7.931  1.00  0.00           H  
ATOM   2618 1HB  LYS A 171       3.395  14.459  -5.621  1.00  0.00           H  
ATOM   2619 2HB  LYS A 171       3.746  16.088  -6.180  1.00  0.00           H  
ATOM   2620 1HG  LYS A 171       1.373  16.243  -7.007  1.00  0.00           H  
ATOM   2621 2HG  LYS A 171       1.066  14.680  -6.236  1.00  0.00           H  
ATOM   2622 1HD  LYS A 171       1.758  15.624  -4.053  1.00  0.00           H  
ATOM   2623 2HD  LYS A 171       2.053  17.188  -4.827  1.00  0.00           H  
ATOM   2624 1HE  LYS A 171      -0.639  15.796  -4.936  1.00  0.00           H  
ATOM   2625 2HE  LYS A 171      -0.194  16.907  -3.638  1.00  0.00           H  
ATOM   2626 1HZ  LYS A 171      -1.383  18.019  -5.381  1.00  0.00           H  
ATOM   2627 2HZ  LYS A 171       0.154  18.609  -5.293  1.00  0.00           H  
ATOM   2628 3HZ  LYS A 171      -0.263  17.572  -6.505  1.00  0.00           H  
ATOM   2629  N   THR A 172       3.877  16.747  -8.938  1.00  0.00           N  
ATOM   2630  CA  THR A 172       3.643  17.788  -9.932  1.00  0.00           C  
ATOM   2631  C   THR A 172       3.845  17.247 -11.344  1.00  0.00           C  
ATOM   2632  O   THR A 172       2.989  17.428 -12.213  1.00  0.00           O  
ATOM   2633  CB  THR A 172       4.570  18.996  -9.700  1.00  0.00           C  
ATOM   2634  OG1 THR A 172       4.302  19.566  -8.413  1.00  0.00           O  
ATOM   2635  CG2 THR A 172       4.349  20.051 -10.774  1.00  0.00           C  
ATOM   2636  H   THR A 172       4.651  16.842  -8.296  1.00  0.00           H  
ATOM   2637  HA  THR A 172       2.612  18.129  -9.840  1.00  0.00           H  
ATOM   2638  HB  THR A 172       5.609  18.668  -9.729  1.00  0.00           H  
ATOM   2639  HG1 THR A 172       4.461  18.907  -7.732  1.00  0.00           H  
ATOM   2640 1HG2 THR A 172       5.012  20.897 -10.594  1.00  0.00           H  
ATOM   2641 2HG2 THR A 172       4.562  19.624 -11.753  1.00  0.00           H  
ATOM   2642 3HG2 THR A 172       3.314  20.389 -10.744  1.00  0.00           H  
ATOM   2643  N   LYS A 173       4.930  16.577 -11.513  1.00  0.00           N  
ATOM   2644  CA  LYS A 173       5.314  16.126 -12.847  1.00  0.00           C  
ATOM   2645  C   LYS A 173       4.182  15.348 -13.512  1.00  0.00           C  
ATOM   2646  O   LYS A 173       3.811  15.632 -14.652  1.00  0.00           O  
ATOM   2647  CB  LYS A 173       6.577  15.267 -12.778  1.00  0.00           C  
ATOM   2648  CG  LYS A 173       7.039  14.719 -14.123  1.00  0.00           C  
ATOM   2649  CD  LYS A 173       8.259  13.824 -13.966  1.00  0.00           C  
ATOM   2650  CE  LYS A 173       8.648  13.180 -15.288  1.00  0.00           C  
ATOM   2651  NZ  LYS A 173       9.803  12.254 -15.137  1.00  0.00           N  
ATOM   2652  H   LYS A 173       5.525  16.355 -10.728  1.00  0.00           H  
ATOM   2653  HA  LYS A 173       5.526  17.002 -13.461  1.00  0.00           H  
ATOM   2654 1HB  LYS A 173       7.394  15.852 -12.357  1.00  0.00           H  
ATOM   2655 2HB  LYS A 173       6.404  14.419 -12.115  1.00  0.00           H  
ATOM   2656 1HG  LYS A 173       6.232  14.144 -14.579  1.00  0.00           H  
ATOM   2657 2HG  LYS A 173       7.289  15.547 -14.785  1.00  0.00           H  
ATOM   2658 1HD  LYS A 173       9.099  14.415 -13.597  1.00  0.00           H  
ATOM   2659 2HD  LYS A 173       8.043  13.040 -13.240  1.00  0.00           H  
ATOM   2660 1HE  LYS A 173       7.800  12.622 -15.684  1.00  0.00           H  
ATOM   2661 2HE  LYS A 173       8.912  13.955 -16.006  1.00  0.00           H  
ATOM   2662 1HZ  LYS A 173      10.030  11.849 -16.034  1.00  0.00           H  
ATOM   2663 2HZ  LYS A 173      10.602  12.765 -14.787  1.00  0.00           H  
ATOM   2664 3HZ  LYS A 173       9.564  11.519 -14.487  1.00  0.00           H  
ATOM   2665  N   LEU A 174       3.581  14.425 -12.803  1.00  0.00           N  
ATOM   2666  CA  LEU A 174       2.641  13.498 -13.423  1.00  0.00           C  
ATOM   2667  C   LEU A 174       1.209  14.009 -13.300  1.00  0.00           C  
ATOM   2668  O   LEU A 174       0.296  13.466 -13.924  1.00  0.00           O  
ATOM   2669  CB  LEU A 174       2.757  12.113 -12.776  1.00  0.00           C  
ATOM   2670  CG  LEU A 174       4.146  11.464 -12.836  1.00  0.00           C  
ATOM   2671  CD1 LEU A 174       4.123  10.143 -12.079  1.00  0.00           C  
ATOM   2672  CD2 LEU A 174       4.547  11.256 -14.288  1.00  0.00           C  
ATOM   2673  H   LEU A 174       3.767  14.348 -11.814  1.00  0.00           H  
ATOM   2674  HA  LEU A 174       2.884  13.417 -14.483  1.00  0.00           H  
ATOM   2675 1HB  LEU A 174       2.474  12.195 -11.728  1.00  0.00           H  
ATOM   2676 2HB  LEU A 174       2.055  11.440 -13.268  1.00  0.00           H  
ATOM   2677  HG  LEU A 174       4.872  12.114 -12.348  1.00  0.00           H  
ATOM   2678 1HD1 LEU A 174       5.109   9.682 -12.122  1.00  0.00           H  
ATOM   2679 2HD1 LEU A 174       3.851  10.323 -11.040  1.00  0.00           H  
ATOM   2680 3HD1 LEU A 174       3.391   9.475 -12.535  1.00  0.00           H  
ATOM   2681 1HD2 LEU A 174       5.535  10.796 -14.331  1.00  0.00           H  
ATOM   2682 2HD2 LEU A 174       3.821  10.604 -14.777  1.00  0.00           H  
ATOM   2683 3HD2 LEU A 174       4.573  12.218 -14.800  1.00  0.00           H  
ATOM   2684  N   GLY A 175       1.017  15.067 -12.580  1.00  0.00           N  
ATOM   2685  CA  GLY A 175      -0.325  15.534 -12.261  1.00  0.00           C  
ATOM   2686  C   GLY A 175      -1.096  14.572 -11.379  1.00  0.00           C  
ATOM   2687  O   GLY A 175      -2.231  14.205 -11.695  1.00  0.00           O  
ATOM   2688  H   GLY A 175       1.812  15.581 -12.229  1.00  0.00           H  
ATOM   2689 1HA  GLY A 175      -0.265  16.499 -11.758  1.00  0.00           H  
ATOM   2690 2HA  GLY A 175      -0.884  15.688 -13.184  1.00  0.00           H  
ATOM   2691  N   VAL A 176      -0.460  13.957 -10.339  1.00  0.00           N  
ATOM   2692  CA  VAL A 176      -1.062  12.910  -9.521  1.00  0.00           C  
ATOM   2693  C   VAL A 176      -1.126  13.365  -8.064  1.00  0.00           C  
ATOM   2694  O   VAL A 176      -0.611  14.430  -7.717  1.00  0.00           O  
ATOM   2695  CB  VAL A 176      -0.250  11.605  -9.624  1.00  0.00           C  
ATOM   2696  CG1 VAL A 176      -0.230  11.102 -11.059  1.00  0.00           C  
ATOM   2697  CG2 VAL A 176       1.164  11.834  -9.113  1.00  0.00           C  
ATOM   2698  H   VAL A 176       0.484  14.256 -10.138  1.00  0.00           H  
ATOM   2699  HA  VAL A 176      -2.078  12.734  -9.876  1.00  0.00           H  
ATOM   2700  HB  VAL A 176      -0.735  10.837  -9.021  1.00  0.00           H  
ATOM   2701 1HG1 VAL A 176       0.348  10.179 -11.114  1.00  0.00           H  
ATOM   2702 2HG1 VAL A 176      -1.251  10.910 -11.392  1.00  0.00           H  
ATOM   2703 3HG1 VAL A 176       0.227  11.853 -11.702  1.00  0.00           H  
ATOM   2704 1HG2 VAL A 176       1.732  10.907  -9.188  1.00  0.00           H  
ATOM   2705 2HG2 VAL A 176       1.647  12.606  -9.713  1.00  0.00           H  
ATOM   2706 3HG2 VAL A 176       1.128  12.154  -8.072  1.00  0.00           H  
ATOM   2707  N   SER A 177      -1.782  12.468  -7.277  1.00  0.00           N  
ATOM   2708  CA  SER A 177      -1.849  12.780  -5.853  1.00  0.00           C  
ATOM   2709  C   SER A 177      -0.515  12.517  -5.165  1.00  0.00           C  
ATOM   2710  O   SER A 177       0.381  11.903  -5.748  1.00  0.00           O  
ATOM   2711  CB  SER A 177      -2.940  11.962  -5.191  1.00  0.00           C  
ATOM   2712  OG  SER A 177      -2.568  10.614  -5.095  1.00  0.00           O  
ATOM   2713  H   SER A 177      -2.213  11.619  -7.616  1.00  0.00           H  
ATOM   2714  HA  SER A 177      -2.083  13.840  -5.743  1.00  0.00           H  
ATOM   2715 1HB  SER A 177      -3.139  12.359  -4.195  1.00  0.00           H  
ATOM   2716 2HB  SER A 177      -3.860  12.047  -5.767  1.00  0.00           H  
ATOM   2717  HG  SER A 177      -3.351  10.144  -4.796  1.00  0.00           H  
ATOM   2718  N   LEU A 178      -0.305  13.006  -3.936  1.00  0.00           N  
ATOM   2719  CA  LEU A 178       0.925  12.818  -3.176  1.00  0.00           C  
ATOM   2720  C   LEU A 178       1.127  11.349  -2.823  1.00  0.00           C  
ATOM   2721  O   LEU A 178       2.257  10.854  -2.825  1.00  0.00           O  
ATOM   2722  CB  LEU A 178       0.893  13.661  -1.895  1.00  0.00           C  
ATOM   2723  CG  LEU A 178       2.173  13.636  -1.050  1.00  0.00           C  
ATOM   2724  CD1 LEU A 178       3.346  14.125  -1.889  1.00  0.00           C  
ATOM   2725  CD2 LEU A 178       1.984  14.505   0.185  1.00  0.00           C  
ATOM   2726  H   LEU A 178      -1.062  13.536  -3.527  1.00  0.00           H  
ATOM   2727  HA  LEU A 178       1.764  13.142  -3.791  1.00  0.00           H  
ATOM   2728 1HB  LEU A 178       0.696  14.697  -2.166  1.00  0.00           H  
ATOM   2729 2HB  LEU A 178       0.075  13.309  -1.268  1.00  0.00           H  
ATOM   2730  HG  LEU A 178       2.387  12.612  -0.743  1.00  0.00           H  
ATOM   2731 1HD1 LEU A 178       4.256  14.106  -1.288  1.00  0.00           H  
ATOM   2732 2HD1 LEU A 178       3.471  13.474  -2.754  1.00  0.00           H  
ATOM   2733 3HD1 LEU A 178       3.154  15.143  -2.224  1.00  0.00           H  
ATOM   2734 1HD2 LEU A 178       2.893  14.486   0.786  1.00  0.00           H  
ATOM   2735 2HD2 LEU A 178       1.772  15.530  -0.121  1.00  0.00           H  
ATOM   2736 3HD2 LEU A 178       1.151  14.122   0.775  1.00  0.00           H  
ATOM   2737  N   LEU A 179       0.003  10.684  -2.556  1.00  0.00           N  
ATOM   2738  CA  LEU A 179       0.081   9.262  -2.241  1.00  0.00           C  
ATOM   2739  C   LEU A 179       0.563   8.462  -3.445  1.00  0.00           C  
ATOM   2740  O   LEU A 179       1.385   7.554  -3.303  1.00  0.00           O  
ATOM   2741  CB  LEU A 179      -1.290   8.744  -1.787  1.00  0.00           C  
ATOM   2742  CG  LEU A 179      -1.751   9.208  -0.400  1.00  0.00           C  
ATOM   2743  CD1 LEU A 179      -3.235   8.913  -0.233  1.00  0.00           C  
ATOM   2744  CD2 LEU A 179      -0.930   8.504   0.670  1.00  0.00           C  
ATOM   2745  H   LEU A 179      -0.900  11.138  -2.568  1.00  0.00           H  
ATOM   2746  HA  LEU A 179       0.797   9.127  -1.431  1.00  0.00           H  
ATOM   2747 1HB  LEU A 179      -2.039   9.064  -2.510  1.00  0.00           H  
ATOM   2748 2HB  LEU A 179      -1.264   7.654  -1.781  1.00  0.00           H  
ATOM   2749  HG  LEU A 179      -1.613  10.286  -0.313  1.00  0.00           H  
ATOM   2750 1HD1 LEU A 179      -3.563   9.243   0.753  1.00  0.00           H  
ATOM   2751 2HD1 LEU A 179      -3.800   9.444  -0.999  1.00  0.00           H  
ATOM   2752 3HD1 LEU A 179      -3.407   7.842  -0.332  1.00  0.00           H  
ATOM   2753 1HD2 LEU A 179      -1.257   8.835   1.656  1.00  0.00           H  
ATOM   2754 2HD2 LEU A 179      -1.068   7.426   0.585  1.00  0.00           H  
ATOM   2755 3HD2 LEU A 179       0.125   8.747   0.538  1.00  0.00           H  
ATOM   2756  N   GLN A 180       0.063   8.864  -4.607  1.00  0.00           N  
ATOM   2757  CA  GLN A 180       0.477   8.188  -5.831  1.00  0.00           C  
ATOM   2758  C   GLN A 180       1.959   8.410  -6.107  1.00  0.00           C  
ATOM   2759  O   GLN A 180       2.675   7.477  -6.479  1.00  0.00           O  
ATOM   2760  CB  GLN A 180      -0.357   8.675  -7.020  1.00  0.00           C  
ATOM   2761  CG  GLN A 180      -1.784   8.156  -7.033  1.00  0.00           C  
ATOM   2762  CD  GLN A 180      -2.602   8.742  -8.169  1.00  0.00           C  
ATOM   2763  OE1 GLN A 180      -2.829   9.953  -8.228  1.00  0.00           O  
ATOM   2764  NE2 GLN A 180      -3.050   7.883  -9.078  1.00  0.00           N  
ATOM   2765  H   GLN A 180      -0.596   9.626  -4.664  1.00  0.00           H  
ATOM   2766  HA  GLN A 180       0.316   7.117  -5.705  1.00  0.00           H  
ATOM   2767 1HB  GLN A 180      -0.394   9.764  -7.016  1.00  0.00           H  
ATOM   2768 2HB  GLN A 180       0.122   8.367  -7.949  1.00  0.00           H  
ATOM   2769 1HG  GLN A 180      -1.765   7.073  -7.149  1.00  0.00           H  
ATOM   2770 2HG  GLN A 180      -2.266   8.423  -6.092  1.00  0.00           H  
ATOM   2771 1HE2 GLN A 180      -3.595   8.211  -9.851  1.00  0.00           H  
ATOM   2772 2HE2 GLN A 180      -2.842   6.909  -8.991  1.00  0.00           H  
ATOM   2773  N   ALA A 181       2.344   9.625  -5.894  1.00  0.00           N  
ATOM   2774  CA  ALA A 181       3.752   9.952  -6.101  1.00  0.00           C  
ATOM   2775  C   ALA A 181       4.646   9.135  -5.172  1.00  0.00           C  
ATOM   2776  O   ALA A 181       5.696   8.638  -5.590  1.00  0.00           O  
ATOM   2777  CB  ALA A 181       3.988  11.445  -5.883  1.00  0.00           C  
ATOM   2778  H   ALA A 181       1.709  10.351  -5.593  1.00  0.00           H  
ATOM   2779  HA  ALA A 181       4.011   9.699  -7.128  1.00  0.00           H  
ATOM   2780 1HB  ALA A 181       5.043  11.672  -6.039  1.00  0.00           H  
ATOM   2781 2HB  ALA A 181       3.386  12.016  -6.589  1.00  0.00           H  
ATOM   2782 3HB  ALA A 181       3.708  11.713  -4.866  1.00  0.00           H  
ATOM   2783  N   ALA A 182       4.271   9.014  -3.931  1.00  0.00           N  
ATOM   2784  CA  ALA A 182       5.007   8.183  -2.981  1.00  0.00           C  
ATOM   2785  C   ALA A 182       4.973   6.714  -3.396  1.00  0.00           C  
ATOM   2786  O   ALA A 182       5.976   6.009  -3.286  1.00  0.00           O  
ATOM   2787  CB  ALA A 182       4.434   8.349  -1.575  1.00  0.00           C  
ATOM   2788  H   ALA A 182       3.448   9.509  -3.618  1.00  0.00           H  
ATOM   2789  HA  ALA A 182       6.047   8.510  -2.979  1.00  0.00           H  
ATOM   2790 1HB  ALA A 182       4.993   7.724  -0.878  1.00  0.00           H  
ATOM   2791 2HB  ALA A 182       4.515   9.393  -1.271  1.00  0.00           H  
ATOM   2792 3HB  ALA A 182       3.387   8.050  -1.572  1.00  0.00           H  
ATOM   2793  N   ALA A 183       3.865   6.270  -3.888  1.00  0.00           N  
ATOM   2794  CA  ALA A 183       3.696   4.876  -4.289  1.00  0.00           C  
ATOM   2795  C   ALA A 183       4.614   4.526  -5.459  1.00  0.00           C  
ATOM   2796  O   ALA A 183       5.136   3.411  -5.535  1.00  0.00           O  
ATOM   2797  CB  ALA A 183       2.240   4.599  -4.660  1.00  0.00           C  
ATOM   2798  H   ALA A 183       3.091   6.910  -3.997  1.00  0.00           H  
ATOM   2799  HA  ALA A 183       3.970   4.244  -3.445  1.00  0.00           H  
ATOM   2800 1HB  ALA A 183       2.133   3.556  -4.957  1.00  0.00           H  
ATOM   2801 2HB  ALA A 183       1.602   4.800  -3.800  1.00  0.00           H  
ATOM   2802 3HB  ALA A 183       1.947   5.243  -5.487  1.00  0.00           H  
ATOM   2803  N   ILE A 184       4.818   5.418  -6.339  1.00  0.00           N  
ATOM   2804  CA  ILE A 184       5.714   5.222  -7.474  1.00  0.00           C  
ATOM   2805  C   ILE A 184       7.155   5.109  -6.982  1.00  0.00           C  
ATOM   2806  O   ILE A 184       7.917   4.266  -7.462  1.00  0.00           O  
ATOM   2807  CB  ILE A 184       5.595   6.377  -8.485  1.00  0.00           C  
ATOM   2808  CG1 ILE A 184       4.213   6.369  -9.145  1.00  0.00           C  
ATOM   2809  CG2 ILE A 184       6.690   6.279  -9.536  1.00  0.00           C  
ATOM   2810  CD1 ILE A 184       3.885   7.643  -9.889  1.00  0.00           C  
ATOM   2811  H   ILE A 184       4.335   6.300  -6.241  1.00  0.00           H  
ATOM   2812  HA  ILE A 184       5.444   4.292  -7.971  1.00  0.00           H  
ATOM   2813  HB  ILE A 184       5.689   7.329  -7.963  1.00  0.00           H  
ATOM   2814 1HG1 ILE A 184       4.150   5.538  -9.846  1.00  0.00           H  
ATOM   2815 2HG1 ILE A 184       3.448   6.213  -8.384  1.00  0.00           H  
ATOM   2816 1HG2 ILE A 184       6.591   7.103 -10.243  1.00  0.00           H  
ATOM   2817 2HG2 ILE A 184       7.664   6.333  -9.052  1.00  0.00           H  
ATOM   2818 3HG2 ILE A 184       6.601   5.332 -10.068  1.00  0.00           H  
ATOM   2819 1HD1 ILE A 184       2.890   7.562 -10.328  1.00  0.00           H  
ATOM   2820 2HD1 ILE A 184       3.908   8.486  -9.196  1.00  0.00           H  
ATOM   2821 3HD1 ILE A 184       4.617   7.802 -10.679  1.00  0.00           H  
ATOM   2822  N   LEU A 185       7.477   5.920  -6.051  1.00  0.00           N  
ATOM   2823  CA  LEU A 185       8.810   5.811  -5.468  1.00  0.00           C  
ATOM   2824  C   LEU A 185       8.991   4.469  -4.768  1.00  0.00           C  
ATOM   2825  O   LEU A 185      10.066   3.869  -4.834  1.00  0.00           O  
ATOM   2826  CB  LEU A 185       9.057   6.954  -4.479  1.00  0.00           C  
ATOM   2827  CG  LEU A 185       9.066   8.368  -5.063  1.00  0.00           C  
ATOM   2828  CD1 LEU A 185       9.132   9.403  -3.946  1.00  0.00           C  
ATOM   2829  CD2 LEU A 185      10.231   8.541  -6.030  1.00  0.00           C  
ATOM   2830  H   LEU A 185       6.846   6.629  -5.707  1.00  0.00           H  
ATOM   2831  HA  LEU A 185       9.545   5.880  -6.269  1.00  0.00           H  
ATOM   2832 1HB  LEU A 185       8.285   6.924  -3.713  1.00  0.00           H  
ATOM   2833 2HB  LEU A 185      10.023   6.795  -3.999  1.00  0.00           H  
ATOM   2834  HG  LEU A 185       8.133   8.545  -5.599  1.00  0.00           H  
ATOM   2835 1HD1 LEU A 185       9.137  10.404  -4.377  1.00  0.00           H  
ATOM   2836 2HD1 LEU A 185       8.264   9.293  -3.296  1.00  0.00           H  
ATOM   2837 3HD1 LEU A 185      10.042   9.254  -3.366  1.00  0.00           H  
ATOM   2838 1HD2 LEU A 185      10.220   9.553  -6.436  1.00  0.00           H  
ATOM   2839 2HD2 LEU A 185      11.171   8.372  -5.502  1.00  0.00           H  
ATOM   2840 3HD2 LEU A 185      10.139   7.822  -6.844  1.00  0.00           H  
ATOM   2841  N   ILE A 186       7.938   4.080  -4.109  1.00  0.00           N  
ATOM   2842  CA  ILE A 186       7.976   2.758  -3.492  1.00  0.00           C  
ATOM   2843  C   ILE A 186       8.102   1.687  -4.573  1.00  0.00           C  
ATOM   2844  O   ILE A 186       8.887   0.746  -4.435  1.00  0.00           O  
ATOM   2845  CB  ILE A 186       6.717   2.501  -2.644  1.00  0.00           C  
ATOM   2846  CG1 ILE A 186       6.708   3.410  -1.412  1.00  0.00           C  
ATOM   2847  CG2 ILE A 186       6.644   1.039  -2.231  1.00  0.00           C  
ATOM   2848  CD1 ILE A 186       5.367   3.486  -0.719  1.00  0.00           C  
ATOM   2849  H   ILE A 186       7.108   4.646  -4.007  1.00  0.00           H  
ATOM   2850  HA  ILE A 186       8.853   2.703  -2.847  1.00  0.00           H  
ATOM   2851  HB  ILE A 186       5.830   2.750  -3.225  1.00  0.00           H  
ATOM   2852 1HG1 ILE A 186       7.445   3.054  -0.692  1.00  0.00           H  
ATOM   2853 2HG1 ILE A 186       6.999   4.420  -1.703  1.00  0.00           H  
ATOM   2854 1HG2 ILE A 186       5.748   0.875  -1.632  1.00  0.00           H  
ATOM   2855 2HG2 ILE A 186       6.605   0.412  -3.121  1.00  0.00           H  
ATOM   2856 3HG2 ILE A 186       7.526   0.782  -1.644  1.00  0.00           H  
ATOM   2857 1HD1 ILE A 186       5.440   4.149   0.143  1.00  0.00           H  
ATOM   2858 2HD1 ILE A 186       4.620   3.874  -1.413  1.00  0.00           H  
ATOM   2859 3HD1 ILE A 186       5.072   2.492  -0.387  1.00  0.00           H  
ATOM   2860  N   LEU A 187       7.367   1.833  -5.633  1.00  0.00           N  
ATOM   2861  CA  LEU A 187       7.436   0.902  -6.755  1.00  0.00           C  
ATOM   2862  C   LEU A 187       8.861   0.796  -7.288  1.00  0.00           C  
ATOM   2863  O   LEU A 187       9.364  -0.308  -7.509  1.00  0.00           O  
ATOM   2864  CB  LEU A 187       6.495   1.352  -7.879  1.00  0.00           C  
ATOM   2865  CG  LEU A 187       6.586   0.552  -9.185  1.00  0.00           C  
ATOM   2866  CD1 LEU A 187       6.226  -0.903  -8.915  1.00  0.00           C  
ATOM   2867  CD2 LEU A 187       5.654   1.163 -10.221  1.00  0.00           C  
ATOM   2868  H   LEU A 187       6.729   2.615  -5.681  1.00  0.00           H  
ATOM   2869  HA  LEU A 187       7.127  -0.083  -6.406  1.00  0.00           H  
ATOM   2870 1HB  LEU A 187       5.469   1.285  -7.520  1.00  0.00           H  
ATOM   2871 2HB  LEU A 187       6.708   2.395  -8.114  1.00  0.00           H  
ATOM   2872  HG  LEU A 187       7.610   0.578  -9.557  1.00  0.00           H  
ATOM   2873 1HD1 LEU A 187       6.291  -1.471  -9.843  1.00  0.00           H  
ATOM   2874 2HD1 LEU A 187       6.919  -1.320  -8.185  1.00  0.00           H  
ATOM   2875 3HD1 LEU A 187       5.210  -0.960  -8.525  1.00  0.00           H  
ATOM   2876 1HD2 LEU A 187       5.720   0.594 -11.149  1.00  0.00           H  
ATOM   2877 2HD2 LEU A 187       4.630   1.136  -9.850  1.00  0.00           H  
ATOM   2878 3HD2 LEU A 187       5.946   2.197 -10.407  1.00  0.00           H  
ATOM   2879  N   ALA A 188       9.487   1.912  -7.487  1.00  0.00           N  
ATOM   2880  CA  ALA A 188      10.863   1.936  -7.978  1.00  0.00           C  
ATOM   2881  C   ALA A 188      11.783   1.128  -7.071  1.00  0.00           C  
ATOM   2882  O   ALA A 188      12.691   0.442  -7.549  1.00  0.00           O  
ATOM   2883  CB  ALA A 188      11.360   3.375  -8.093  1.00  0.00           C  
ATOM   2884  H   ALA A 188       9.016   2.785  -7.300  1.00  0.00           H  
ATOM   2885  HA  ALA A 188      10.877   1.478  -8.967  1.00  0.00           H  
ATOM   2886 1HB  ALA A 188      12.386   3.376  -8.460  1.00  0.00           H  
ATOM   2887 2HB  ALA A 188      10.725   3.926  -8.787  1.00  0.00           H  
ATOM   2888 3HB  ALA A 188      11.324   3.851  -7.114  1.00  0.00           H  
ATOM   2889  N   ALA A 189      11.618   1.209  -5.831  1.00  0.00           N  
ATOM   2890  CA  ALA A 189      12.413   0.453  -4.868  1.00  0.00           C  
ATOM   2891  C   ALA A 189      12.191  -1.048  -5.027  1.00  0.00           C  
ATOM   2892  O   ALA A 189      13.145  -1.829  -5.005  1.00  0.00           O  
ATOM   2893  CB  ALA A 189      12.077   0.889  -3.443  1.00  0.00           C  
ATOM   2894  H   ALA A 189      10.896   1.829  -5.494  1.00  0.00           H  
ATOM   2895  HA  ALA A 189      13.467   0.661  -5.061  1.00  0.00           H  
ATOM   2896 1HB  ALA A 189      12.679   0.317  -2.737  1.00  0.00           H  
ATOM   2897 2HB  ALA A 189      12.293   1.951  -3.327  1.00  0.00           H  
ATOM   2898 3HB  ALA A 189      11.021   0.709  -3.249  1.00  0.00           H  
ATOM   2899  N   ARG A 190      11.016  -1.406  -5.289  1.00  0.00           N  
ATOM   2900  CA  ARG A 190      10.681  -2.822  -5.408  1.00  0.00           C  
ATOM   2901  C   ARG A 190      11.144  -3.383  -6.749  1.00  0.00           C  
ATOM   2902  O   ARG A 190      11.543  -4.545  -6.836  1.00  0.00           O  
ATOM   2903  CB  ARG A 190       9.182  -3.033  -5.262  1.00  0.00           C  
ATOM   2904  CG  ARG A 190       8.618  -2.690  -3.892  1.00  0.00           C  
ATOM   2905  CD  ARG A 190       9.242  -3.507  -2.821  1.00  0.00           C  
ATOM   2906  NE  ARG A 190       9.131  -4.931  -3.090  1.00  0.00           N  
ATOM   2907  CZ  ARG A 190       9.855  -5.886  -2.472  1.00  0.00           C  
ATOM   2908  NH1 ARG A 190      10.736  -5.553  -1.556  1.00  0.00           N  
ATOM   2909  NH2 ARG A 190       9.679  -7.157  -2.790  1.00  0.00           N  
ATOM   2910  H   ARG A 190      10.290  -0.716  -5.421  1.00  0.00           H  
ATOM   2911  HA  ARG A 190      11.198  -3.367  -4.618  1.00  0.00           H  
ATOM   2912 1HB  ARG A 190       8.656  -2.426  -5.997  1.00  0.00           H  
ATOM   2913 2HB  ARG A 190       8.940  -4.077  -5.466  1.00  0.00           H  
ATOM   2914 1HG  ARG A 190       8.805  -1.638  -3.675  1.00  0.00           H  
ATOM   2915 2HG  ARG A 190       7.543  -2.876  -3.884  1.00  0.00           H  
ATOM   2916 1HD  ARG A 190      10.300  -3.257  -2.741  1.00  0.00           H  
ATOM   2917 2HD  ARG A 190       8.749  -3.301  -1.871  1.00  0.00           H  
ATOM   2918  HE  ARG A 190       8.463  -5.227  -3.790  1.00  0.00           H  
ATOM   2919 1HH1 ARG A 190      10.870  -4.581  -1.313  1.00  0.00           H  
ATOM   2920 2HH1 ARG A 190      11.278  -6.267  -1.093  1.00  0.00           H  
ATOM   2921 1HH2 ARG A 190       9.002  -7.413  -3.495  1.00  0.00           H  
ATOM   2922 2HH2 ARG A 190      10.221  -7.871  -2.327  1.00  0.00           H  
ATOM   2923  N   LEU A 191      11.078  -2.599  -7.736  1.00  0.00           N  
ATOM   2924  CA  LEU A 191      11.514  -3.023  -9.062  1.00  0.00           C  
ATOM   2925  C   LEU A 191      13.037  -3.054  -9.151  1.00  0.00           C  
ATOM   2926  O   LEU A 191      13.605  -3.896  -9.848  1.00  0.00           O  
ATOM   2927  CB  LEU A 191      10.951  -2.080 -10.133  1.00  0.00           C  
ATOM   2928  CG  LEU A 191       9.425  -2.090 -10.291  1.00  0.00           C  
ATOM   2929  CD1 LEU A 191       9.009  -1.007 -11.278  1.00  0.00           C  
ATOM   2930  CD2 LEU A 191       8.971  -3.463 -10.763  1.00  0.00           C  
ATOM   2931  H   LEU A 191      10.720  -1.663  -7.611  1.00  0.00           H  
ATOM   2932  HA  LEU A 191      11.141  -4.029  -9.244  1.00  0.00           H  
ATOM   2933 1HB  LEU A 191      11.252  -1.062  -9.894  1.00  0.00           H  
ATOM   2934 2HB  LEU A 191      11.385  -2.349 -11.096  1.00  0.00           H  
ATOM   2935  HG  LEU A 191       8.958  -1.863  -9.332  1.00  0.00           H  
ATOM   2936 1HD1 LEU A 191       7.925  -1.014 -11.390  1.00  0.00           H  
ATOM   2937 2HD1 LEU A 191       9.329  -0.034 -10.906  1.00  0.00           H  
ATOM   2938 3HD1 LEU A 191       9.474  -1.198 -12.244  1.00  0.00           H  
ATOM   2939 1HD2 LEU A 191       7.886  -3.470 -10.874  1.00  0.00           H  
ATOM   2940 2HD2 LEU A 191       9.436  -3.690 -11.723  1.00  0.00           H  
ATOM   2941 3HD2 LEU A 191       9.265  -4.215 -10.030  1.00  0.00           H  
ATOM   2942  N   GLY A 192      13.672  -2.167  -8.331  1.00  0.00           N  
ATOM   2943  CA  GLY A 192      15.111  -2.010  -8.479  1.00  0.00           C  
ATOM   2944  C   GLY A 192      15.498  -1.131  -9.652  1.00  0.00           C  
ATOM   2945  O   GLY A 192      16.475  -1.415 -10.351  1.00  0.00           O  
ATOM   2946  H   GLY A 192      13.187  -1.621  -7.634  1.00  0.00           H  
ATOM   2947 1HA  GLY A 192      15.525  -1.577  -7.568  1.00  0.00           H  
ATOM   2948 2HA  GLY A 192      15.573  -2.988  -8.608  1.00  0.00           H  
ATOM   2949  N   THR A 193      14.589  -0.130  -9.971  1.00  0.00           N  
ATOM   2950  CA  THR A 193      14.760   0.718 -11.147  1.00  0.00           C  
ATOM   2951  C   THR A 193      14.721   2.193 -10.758  1.00  0.00           C  
ATOM   2952  O   THR A 193      14.616   2.527  -9.577  1.00  0.00           O  
ATOM   2953  CB  THR A 193      13.678   0.429 -12.204  1.00  0.00           C  
ATOM   2954  OG1 THR A 193      12.397   0.833 -11.704  1.00  0.00           O  
ATOM   2955  CG2 THR A 193      13.641  -1.054 -12.539  1.00  0.00           C  
ATOM   2956  H   THR A 193      13.789   0.014  -9.373  1.00  0.00           H  
ATOM   2957  HA  THR A 193      15.733   0.504 -11.590  1.00  0.00           H  
ATOM   2958  HB  THR A 193      13.894   0.996 -13.110  1.00  0.00           H  
ATOM   2959  HG1 THR A 193      12.340   1.792 -11.710  1.00  0.00           H  
ATOM   2960 1HG2 THR A 193      12.872  -1.239 -13.288  1.00  0.00           H  
ATOM   2961 2HG2 THR A 193      14.611  -1.362 -12.931  1.00  0.00           H  
ATOM   2962 3HG2 THR A 193      13.416  -1.625 -11.639  1.00  0.00           H  
ATOM   2963  N   THR A 194      14.879   3.049 -11.747  1.00  0.00           N  
ATOM   2964  CA  THR A 194      14.761   4.481 -11.495  1.00  0.00           C  
ATOM   2965  C   THR A 194      13.297   4.887 -11.348  1.00  0.00           C  
ATOM   2966  O   THR A 194      12.397   4.074 -11.571  1.00  0.00           O  
ATOM   2967  CB  THR A 194      15.418   5.301 -12.622  1.00  0.00           C  
ATOM   2968  OG1 THR A 194      14.660   5.151 -13.830  1.00  0.00           O  
ATOM   2969  CG2 THR A 194      16.845   4.833 -12.861  1.00  0.00           C  
ATOM   2970  H   THR A 194      15.081   2.729 -12.684  1.00  0.00           H  
ATOM   2971  HA  THR A 194      15.279   4.712 -10.564  1.00  0.00           H  
ATOM   2972  HB  THR A 194      15.429   6.355 -12.345  1.00  0.00           H  
ATOM   2973  HG1 THR A 194      15.065   5.671 -14.527  1.00  0.00           H  
ATOM   2974 1HG2 THR A 194      17.292   5.423 -13.659  1.00  0.00           H  
ATOM   2975 2HG2 THR A 194      17.426   4.956 -11.947  1.00  0.00           H  
ATOM   2976 3HG2 THR A 194      16.839   3.781 -13.147  1.00  0.00           H  
ATOM   2977  N   VAL A 195      13.048   6.158 -10.900  1.00  0.00           N  
ATOM   2978  CA  VAL A 195      11.701   6.680 -10.700  1.00  0.00           C  
ATOM   2979  C   VAL A 195      10.970   6.755 -12.040  1.00  0.00           C  
ATOM   2980  O   VAL A 195       9.816   6.335 -12.148  1.00  0.00           O  
ATOM   2981  CB  VAL A 195      11.750   8.077 -10.055  1.00  0.00           C  
ATOM   2982  CG1 VAL A 195      10.352   8.669  -9.956  1.00  0.00           C  
ATOM   2983  CG2 VAL A 195      12.397   7.991  -8.681  1.00  0.00           C  
ATOM   2984  H   VAL A 195      13.840   6.752 -10.703  1.00  0.00           H  
ATOM   2985  HA  VAL A 195      11.159   5.996 -10.046  1.00  0.00           H  
ATOM   2986  HB  VAL A 195      12.335   8.741 -10.692  1.00  0.00           H  
ATOM   2987 1HG1 VAL A 195      10.406   9.656  -9.498  1.00  0.00           H  
ATOM   2988 2HG1 VAL A 195       9.921   8.754 -10.953  1.00  0.00           H  
ATOM   2989 3HG1 VAL A 195       9.725   8.019  -9.345  1.00  0.00           H  
ATOM   2990 1HG2 VAL A 195      12.430   8.983  -8.232  1.00  0.00           H  
ATOM   2991 2HG2 VAL A 195      11.815   7.323  -8.046  1.00  0.00           H  
ATOM   2992 3HG2 VAL A 195      13.412   7.605  -8.781  1.00  0.00           H  
ATOM   2993  N   GLU A 196      11.675   7.176 -13.071  1.00  0.00           N  
ATOM   2994  CA  GLU A 196      11.090   7.313 -14.402  1.00  0.00           C  
ATOM   2995  C   GLU A 196      10.658   5.958 -14.955  1.00  0.00           C  
ATOM   2996  O   GLU A 196       9.588   5.840 -15.556  1.00  0.00           O  
ATOM   2997  CB  GLU A 196      12.086   7.972 -15.357  1.00  0.00           C  
ATOM   2998  CG  GLU A 196      11.591   8.100 -16.791  1.00  0.00           C  
ATOM   2999  CD  GLU A 196      10.430   9.046 -16.928  1.00  0.00           C  
ATOM   3000  OE1 GLU A 196      10.321   9.942 -16.126  1.00  0.00           O  
ATOM   3001  OE2 GLU A 196       9.652   8.872 -17.835  1.00  0.00           O  
ATOM   3002  H   GLU A 196      12.648   7.410 -12.935  1.00  0.00           H  
ATOM   3003  HA  GLU A 196      10.201   7.940 -14.325  1.00  0.00           H  
ATOM   3004 1HB  GLU A 196      12.328   8.973 -14.998  1.00  0.00           H  
ATOM   3005 2HB  GLU A 196      13.011   7.397 -15.373  1.00  0.00           H  
ATOM   3006 1HG  GLU A 196      12.410   8.455 -17.417  1.00  0.00           H  
ATOM   3007 2HG  GLU A 196      11.296   7.115 -17.152  1.00  0.00           H  
ATOM   3008  N   GLU A 197      11.538   4.988 -14.701  1.00  0.00           N  
ATOM   3009  CA  GLU A 197      11.218   3.640 -15.163  1.00  0.00           C  
ATOM   3010  C   GLU A 197       9.998   3.083 -14.434  1.00  0.00           C  
ATOM   3011  O   GLU A 197       9.146   2.436 -15.047  1.00  0.00           O  
ATOM   3012  CB  GLU A 197      12.416   2.709 -14.959  1.00  0.00           C  
ATOM   3013  CG  GLU A 197      13.566   2.944 -15.927  1.00  0.00           C  
ATOM   3014  CD  GLU A 197      14.759   2.076 -15.639  1.00  0.00           C  
ATOM   3015  OE1 GLU A 197      15.273   2.147 -14.548  1.00  0.00           O  
ATOM   3016  OE2 GLU A 197      15.157   1.340 -16.512  1.00  0.00           O  
ATOM   3017  H   GLU A 197      12.404   5.147 -14.207  1.00  0.00           H  
ATOM   3018  HA  GLU A 197      10.980   3.686 -16.226  1.00  0.00           H  
ATOM   3019 1HB  GLU A 197      12.801   2.828 -13.947  1.00  0.00           H  
ATOM   3020 2HB  GLU A 197      12.093   1.674 -15.068  1.00  0.00           H  
ATOM   3021 1HG  GLU A 197      13.221   2.742 -16.941  1.00  0.00           H  
ATOM   3022 2HG  GLU A 197      13.863   3.991 -15.874  1.00  0.00           H  
ATOM   3023  N   ALA A 198       9.914   3.371 -13.164  1.00  0.00           N  
ATOM   3024  CA  ALA A 198       8.763   2.923 -12.386  1.00  0.00           C  
ATOM   3025  C   ALA A 198       7.471   3.540 -12.912  1.00  0.00           C  
ATOM   3026  O   ALA A 198       6.422   2.894 -12.914  1.00  0.00           O  
ATOM   3027  CB  ALA A 198       8.951   3.266 -10.909  1.00  0.00           C  
ATOM   3028  H   ALA A 198      10.640   3.904 -12.706  1.00  0.00           H  
ATOM   3029  HA  ALA A 198       8.685   1.841 -12.489  1.00  0.00           H  
ATOM   3030 1HB  ALA A 198       8.084   2.926 -10.343  1.00  0.00           H  
ATOM   3031 2HB  ALA A 198       9.847   2.774 -10.533  1.00  0.00           H  
ATOM   3032 3HB  ALA A 198       9.056   4.345 -10.798  1.00  0.00           H  
ATOM   3033  N   VAL A 199       7.489   4.794 -13.363  1.00  0.00           N  
ATOM   3034  CA  VAL A 199       6.326   5.481 -13.915  1.00  0.00           C  
ATOM   3035  C   VAL A 199       5.880   4.792 -15.203  1.00  0.00           C  
ATOM   3036  O   VAL A 199       4.695   4.499 -15.379  1.00  0.00           O  
ATOM   3037  CB  VAL A 199       6.654   6.958 -14.203  1.00  0.00           C  
ATOM   3038  CG1 VAL A 199       5.522   7.614 -14.980  1.00  0.00           C  
ATOM   3039  CG2 VAL A 199       6.911   7.695 -12.897  1.00  0.00           C  
ATOM   3040  H   VAL A 199       8.371   5.284 -13.312  1.00  0.00           H  
ATOM   3041  HA  VAL A 199       5.513   5.422 -13.190  1.00  0.00           H  
ATOM   3042  HB  VAL A 199       7.545   7.007 -14.829  1.00  0.00           H  
ATOM   3043 1HG1 VAL A 199       5.772   8.658 -15.174  1.00  0.00           H  
ATOM   3044 2HG1 VAL A 199       5.381   7.092 -15.926  1.00  0.00           H  
ATOM   3045 3HG1 VAL A 199       4.604   7.564 -14.395  1.00  0.00           H  
ATOM   3046 1HG2 VAL A 199       7.142   8.739 -13.108  1.00  0.00           H  
ATOM   3047 2HG2 VAL A 199       6.022   7.641 -12.268  1.00  0.00           H  
ATOM   3048 3HG2 VAL A 199       7.751   7.235 -12.377  1.00  0.00           H  
ATOM   3049  N   GLN A 200       6.858   4.538 -16.074  1.00  0.00           N  
ATOM   3050  CA  GLN A 200       6.558   3.941 -17.372  1.00  0.00           C  
ATOM   3051  C   GLN A 200       5.997   2.531 -17.211  1.00  0.00           C  
ATOM   3052  O   GLN A 200       5.084   2.133 -17.939  1.00  0.00           O  
ATOM   3053  CB  GLN A 200       7.812   3.910 -18.251  1.00  0.00           C  
ATOM   3054  CG  GLN A 200       8.280   5.277 -18.717  1.00  0.00           C  
ATOM   3055  CD  GLN A 200       9.569   5.208 -19.513  1.00  0.00           C  
ATOM   3056  OE1 GLN A 200       9.917   4.162 -20.068  1.00  0.00           O  
ATOM   3057  NE2 GLN A 200      10.288   6.323 -19.573  1.00  0.00           N  
ATOM   3058  H   GLN A 200       7.817   4.758 -15.844  1.00  0.00           H  
ATOM   3059  HA  GLN A 200       5.799   4.549 -17.865  1.00  0.00           H  
ATOM   3060 1HB  GLN A 200       8.629   3.444 -17.700  1.00  0.00           H  
ATOM   3061 2HB  GLN A 200       7.622   3.300 -19.134  1.00  0.00           H  
ATOM   3062 1HG  GLN A 200       7.510   5.716 -19.352  1.00  0.00           H  
ATOM   3063 2HG  GLN A 200       8.449   5.909 -17.845  1.00  0.00           H  
ATOM   3064 1HE2 GLN A 200      11.149   6.338 -20.084  1.00  0.00           H  
ATOM   3065 2HE2 GLN A 200       9.969   7.150 -19.108  1.00  0.00           H  
ATOM   3066  N   GLU A 201       6.578   1.899 -16.277  1.00  0.00           N  
ATOM   3067  CA  GLU A 201       6.137   0.524 -16.058  1.00  0.00           C  
ATOM   3068  C   GLU A 201       4.687   0.480 -15.585  1.00  0.00           C  
ATOM   3069  O   GLU A 201       3.902  -0.349 -16.049  1.00  0.00           O  
ATOM   3070  CB  GLU A 201       7.039  -0.169 -15.035  1.00  0.00           C  
ATOM   3071  CG  GLU A 201       6.750  -1.651 -14.843  1.00  0.00           C  
ATOM   3072  CD  GLU A 201       7.132  -2.480 -16.038  1.00  0.00           C  
ATOM   3073  OE1 GLU A 201       7.857  -1.991 -16.870  1.00  0.00           O  
ATOM   3074  OE2 GLU A 201       6.699  -3.606 -16.118  1.00  0.00           O  
ATOM   3075  H   GLU A 201       7.309   2.280 -15.694  1.00  0.00           H  
ATOM   3076  HA  GLU A 201       6.196  -0.014 -17.005  1.00  0.00           H  
ATOM   3077 1HB  GLU A 201       8.081  -0.068 -15.340  1.00  0.00           H  
ATOM   3078 2HB  GLU A 201       6.934   0.319 -14.066  1.00  0.00           H  
ATOM   3079 1HG  GLU A 201       7.303  -2.009 -13.975  1.00  0.00           H  
ATOM   3080 2HG  GLU A 201       5.688  -1.780 -14.643  1.00  0.00           H  
ATOM   3081  N   ALA A 202       4.302   1.386 -14.617  1.00  0.00           N  
ATOM   3082  CA  ALA A 202       2.925   1.456 -14.134  1.00  0.00           C  
ATOM   3083  C   ALA A 202       1.975   1.878 -15.249  1.00  0.00           C  
ATOM   3084  O   ALA A 202       0.882   1.322 -15.384  1.00  0.00           O  
ATOM   3085  CB  ALA A 202       2.824   2.421 -12.956  1.00  0.00           C  
ATOM   3086  H   ALA A 202       4.991   2.017 -14.231  1.00  0.00           H  
ATOM   3087  HA  ALA A 202       2.633   0.460 -13.801  1.00  0.00           H  
ATOM   3088 1HB  ALA A 202       1.792   2.463 -12.607  1.00  0.00           H  
ATOM   3089 2HB  ALA A 202       3.467   2.076 -12.147  1.00  0.00           H  
ATOM   3090 3HB  ALA A 202       3.140   3.414 -13.272  1.00  0.00           H  
ATOM   3091  N   LEU A 203       2.394   2.786 -16.106  1.00  0.00           N  
ATOM   3092  CA  LEU A 203       1.556   3.272 -17.196  1.00  0.00           C  
ATOM   3093  C   LEU A 203       1.294   2.167 -18.214  1.00  0.00           C  
ATOM   3094  O   LEU A 203       0.187   2.056 -18.746  1.00  0.00           O  
ATOM   3095  CB  LEU A 203       2.222   4.468 -17.887  1.00  0.00           C  
ATOM   3096  CG  LEU A 203       2.271   5.766 -17.071  1.00  0.00           C  
ATOM   3097  CD1 LEU A 203       3.205   6.759 -17.749  1.00  0.00           C  
ATOM   3098  CD2 LEU A 203       0.866   6.336 -16.939  1.00  0.00           C  
ATOM   3099  H   LEU A 203       3.328   3.156 -16.001  1.00  0.00           H  
ATOM   3100  HA  LEU A 203       0.599   3.588 -16.782  1.00  0.00           H  
ATOM   3101 1HB  LEU A 203       3.245   4.197 -18.141  1.00  0.00           H  
ATOM   3102 2HB  LEU A 203       1.685   4.678 -18.812  1.00  0.00           H  
ATOM   3103  HG  LEU A 203       2.671   5.556 -16.078  1.00  0.00           H  
ATOM   3104 1HD1 LEU A 203       3.239   7.680 -17.169  1.00  0.00           H  
ATOM   3105 2HD1 LEU A 203       4.205   6.333 -17.812  1.00  0.00           H  
ATOM   3106 3HD1 LEU A 203       2.838   6.976 -18.752  1.00  0.00           H  
ATOM   3107 1HD2 LEU A 203       0.902   7.259 -16.358  1.00  0.00           H  
ATOM   3108 2HD2 LEU A 203       0.466   6.547 -17.931  1.00  0.00           H  
ATOM   3109 3HD2 LEU A 203       0.226   5.614 -16.435  1.00  0.00           H  
ATOM   3110  N   GLN A 204       2.347   1.377 -18.477  1.00  0.00           N  
ATOM   3111  CA  GLN A 204       2.207   0.280 -19.429  1.00  0.00           C  
ATOM   3112  C   GLN A 204       1.229  -0.772 -18.915  1.00  0.00           C  
ATOM   3113  O   GLN A 204       0.418  -1.300 -19.680  1.00  0.00           O  
ATOM   3114  CB  GLN A 204       3.568  -0.363 -19.710  1.00  0.00           C  
ATOM   3115  CG  GLN A 204       3.536  -1.447 -20.774  1.00  0.00           C  
ATOM   3116  CD  GLN A 204       3.148  -0.909 -22.138  1.00  0.00           C  
ATOM   3117  OE1 GLN A 204       3.765   0.031 -22.648  1.00  0.00           O  
ATOM   3118  NE2 GLN A 204       2.122  -1.501 -22.737  1.00  0.00           N  
ATOM   3119  H   GLN A 204       3.238   1.526 -18.025  1.00  0.00           H  
ATOM   3120  HA  GLN A 204       1.810   0.681 -20.361  1.00  0.00           H  
ATOM   3121 1HB  GLN A 204       4.273   0.403 -20.032  1.00  0.00           H  
ATOM   3122 2HB  GLN A 204       3.959  -0.803 -18.793  1.00  0.00           H  
ATOM   3123 1HG  GLN A 204       4.527  -1.894 -20.852  1.00  0.00           H  
ATOM   3124 2HG  GLN A 204       2.807  -2.204 -20.485  1.00  0.00           H  
ATOM   3125 1HE2 GLN A 204       1.820  -1.189 -23.639  1.00  0.00           H  
ATOM   3126 2HE2 GLN A 204       1.650  -2.260 -22.288  1.00  0.00           H  
ATOM   3127  N   LEU A 205       1.374  -1.035 -17.688  1.00  0.00           N  
ATOM   3128  CA  LEU A 205       0.471  -2.010 -17.090  1.00  0.00           C  
ATOM   3129  C   LEU A 205      -0.957  -1.477 -17.045  1.00  0.00           C  
ATOM   3130  O   LEU A 205      -1.910  -2.220 -17.285  1.00  0.00           O  
ATOM   3131  CB  LEU A 205       0.938  -2.366 -15.673  1.00  0.00           C  
ATOM   3132  CG  LEU A 205       0.079  -3.397 -14.928  1.00  0.00           C  
ATOM   3133  CD1 LEU A 205       0.038  -4.694 -15.725  1.00  0.00           C  
ATOM   3134  CD2 LEU A 205       0.652  -3.626 -13.538  1.00  0.00           C  
ATOM   3135  H   LEU A 205       2.081  -0.600 -17.113  1.00  0.00           H  
ATOM   3136  HA  LEU A 205       0.481  -2.911 -17.703  1.00  0.00           H  
ATOM   3137 1HB  LEU A 205       1.951  -2.760 -15.729  1.00  0.00           H  
ATOM   3138 2HB  LEU A 205       0.955  -1.455 -15.073  1.00  0.00           H  
ATOM   3139  HG  LEU A 205      -0.943  -3.026 -14.843  1.00  0.00           H  
ATOM   3140 1HD1 LEU A 205      -0.572  -5.426 -15.196  1.00  0.00           H  
ATOM   3141 2HD1 LEU A 205      -0.394  -4.505 -16.707  1.00  0.00           H  
ATOM   3142 3HD1 LEU A 205       1.050  -5.081 -15.840  1.00  0.00           H  
ATOM   3143 1HD2 LEU A 205       0.041  -4.358 -13.009  1.00  0.00           H  
ATOM   3144 2HD2 LEU A 205       1.673  -3.999 -13.622  1.00  0.00           H  
ATOM   3145 3HD2 LEU A 205       0.653  -2.687 -12.985  1.00  0.00           H  
ATOM   3146  N   LYS A 206      -1.100  -0.203 -16.705  1.00  0.00           N  
ATOM   3147  CA  LYS A 206      -2.414   0.436 -16.719  1.00  0.00           C  
ATOM   3148  C   LYS A 206      -3.116   0.218 -18.058  1.00  0.00           C  
ATOM   3149  O   LYS A 206      -4.287  -0.168 -18.095  1.00  0.00           O  
ATOM   3150  CB  LYS A 206      -2.286   1.932 -16.427  1.00  0.00           C  
ATOM   3151  CG  LYS A 206      -3.611   2.683 -16.402  1.00  0.00           C  
ATOM   3152  CD  LYS A 206      -3.395   4.177 -16.213  1.00  0.00           C  
ATOM   3153  CE  LYS A 206      -4.718   4.916 -16.078  1.00  0.00           C  
ATOM   3154  NZ  LYS A 206      -5.507   4.878 -17.339  1.00  0.00           N  
ATOM   3155  H   LYS A 206      -0.293   0.338 -16.431  1.00  0.00           H  
ATOM   3156  HA  LYS A 206      -3.028  -0.018 -15.939  1.00  0.00           H  
ATOM   3157 1HB  LYS A 206      -1.802   2.074 -15.461  1.00  0.00           H  
ATOM   3158 2HB  LYS A 206      -1.652   2.397 -17.183  1.00  0.00           H  
ATOM   3159 1HG  LYS A 206      -4.141   2.518 -17.341  1.00  0.00           H  
ATOM   3160 2HG  LYS A 206      -4.227   2.307 -15.586  1.00  0.00           H  
ATOM   3161 1HD  LYS A 206      -2.800   4.348 -15.314  1.00  0.00           H  
ATOM   3162 2HD  LYS A 206      -2.852   4.578 -17.068  1.00  0.00           H  
ATOM   3163 1HE  LYS A 206      -5.307   4.464 -15.282  1.00  0.00           H  
ATOM   3164 2HE  LYS A 206      -4.529   5.956 -15.814  1.00  0.00           H  
ATOM   3165 1HZ  LYS A 206      -6.375   5.378 -17.209  1.00  0.00           H  
ATOM   3166 2HZ  LYS A 206      -4.977   5.312 -18.082  1.00  0.00           H  
ATOM   3167 3HZ  LYS A 206      -5.706   3.919 -17.584  1.00  0.00           H  
ATOM   3168  N   THR A 207      -2.354   0.434 -19.216  1.00  0.00           N  
ATOM   3169  CA  THR A 207      -2.883   0.245 -20.562  1.00  0.00           C  
ATOM   3170  C   THR A 207      -3.231  -1.220 -20.806  1.00  0.00           C  
ATOM   3171  O   THR A 207      -4.278  -1.528 -21.380  1.00  0.00           O  
ATOM   3172  CB  THR A 207      -1.880   0.726 -21.627  1.00  0.00           C  
ATOM   3173  OG1 THR A 207      -1.630   2.127 -21.453  1.00  0.00           O  
ATOM   3174  CG2 THR A 207      -2.428   0.483 -23.025  1.00  0.00           C  
ATOM   3175  H   THR A 207      -1.396   0.732 -19.102  1.00  0.00           H  
ATOM   3176  HA  THR A 207      -3.794   0.837 -20.661  1.00  0.00           H  
ATOM   3177  HB  THR A 207      -0.941   0.186 -21.512  1.00  0.00           H  
ATOM   3178  HG1 THR A 207      -1.265   2.280 -20.578  1.00  0.00           H  
ATOM   3179 1HG2 THR A 207      -1.706   0.828 -23.764  1.00  0.00           H  
ATOM   3180 2HG2 THR A 207      -2.609  -0.583 -23.164  1.00  0.00           H  
ATOM   3181 3HG2 THR A 207      -3.363   1.028 -23.149  1.00  0.00           H  
ATOM   3182  N   LYS A 208      -2.345  -2.103 -20.396  1.00  0.00           N  
ATOM   3183  CA  LYS A 208      -2.523  -3.532 -20.638  1.00  0.00           C  
ATOM   3184  C   LYS A 208      -3.767  -4.059 -19.928  1.00  0.00           C  
ATOM   3185  O   LYS A 208      -4.512  -4.867 -20.488  1.00  0.00           O  
ATOM   3186  CB  LYS A 208      -1.287  -4.311 -20.183  1.00  0.00           C  
ATOM   3187  CG  LYS A 208      -1.347  -5.806 -20.467  1.00  0.00           C  
ATOM   3188  CD  LYS A 208      -0.048  -6.495 -20.075  1.00  0.00           C  
ATOM   3189  CE  LYS A 208      -0.112  -7.991 -20.340  1.00  0.00           C  
ATOM   3190  NZ  LYS A 208       1.152  -8.679 -19.961  1.00  0.00           N  
ATOM   3191  H   LYS A 208      -1.523  -1.787 -19.902  1.00  0.00           H  
ATOM   3192  HA  LYS A 208      -2.656  -3.689 -21.709  1.00  0.00           H  
ATOM   3193 1HB  LYS A 208      -0.403  -3.911 -20.679  1.00  0.00           H  
ATOM   3194 2HB  LYS A 208      -1.149  -4.179 -19.110  1.00  0.00           H  
ATOM   3195 1HG  LYS A 208      -2.169  -6.251 -19.905  1.00  0.00           H  
ATOM   3196 2HG  LYS A 208      -1.527  -5.967 -21.530  1.00  0.00           H  
ATOM   3197 1HD  LYS A 208       0.778  -6.067 -20.645  1.00  0.00           H  
ATOM   3198 2HD  LYS A 208       0.144  -6.332 -19.014  1.00  0.00           H  
ATOM   3199 1HE  LYS A 208      -0.933  -8.427 -19.772  1.00  0.00           H  
ATOM   3200 2HE  LYS A 208      -0.301  -8.165 -21.400  1.00  0.00           H  
ATOM   3201 1HZ  LYS A 208       1.069  -9.667 -20.153  1.00  0.00           H  
ATOM   3202 2HZ  LYS A 208       1.918  -8.295 -20.496  1.00  0.00           H  
ATOM   3203 3HZ  LYS A 208       1.328  -8.541 -18.976  1.00  0.00           H  
ATOM   3204  N   LEU A 209      -3.967  -3.572 -18.761  1.00  0.00           N  
ATOM   3205  CA  LEU A 209      -5.108  -4.042 -17.984  1.00  0.00           C  
ATOM   3206  C   LEU A 209      -6.371  -3.273 -18.354  1.00  0.00           C  
ATOM   3207  O   LEU A 209      -7.478  -3.810 -18.265  1.00  0.00           O  
ATOM   3208  CB  LEU A 209      -4.830  -3.891 -16.483  1.00  0.00           C  
ATOM   3209  CG  LEU A 209      -3.653  -4.712 -15.938  1.00  0.00           C  
ATOM   3210  CD1 LEU A 209      -3.394  -4.329 -14.488  1.00  0.00           C  
ATOM   3211  CD2 LEU A 209      -3.967  -6.195 -16.065  1.00  0.00           C  
ATOM   3212  H   LEU A 209      -3.357  -2.872 -18.363  1.00  0.00           H  
ATOM   3213  HA  LEU A 209      -5.269  -5.096 -18.208  1.00  0.00           H  
ATOM   3214 1HB  LEU A 209      -4.628  -2.842 -16.272  1.00  0.00           H  
ATOM   3215 2HB  LEU A 209      -5.723  -4.185 -15.932  1.00  0.00           H  
ATOM   3216  HG  LEU A 209      -2.753  -4.480 -16.510  1.00  0.00           H  
ATOM   3217 1HD1 LEU A 209      -2.558  -4.912 -14.101  1.00  0.00           H  
ATOM   3218 2HD1 LEU A 209      -3.153  -3.267 -14.428  1.00  0.00           H  
ATOM   3219 3HD1 LEU A 209      -4.284  -4.533 -13.894  1.00  0.00           H  
ATOM   3220 1HD2 LEU A 209      -3.130  -6.777 -15.679  1.00  0.00           H  
ATOM   3221 2HD2 LEU A 209      -4.865  -6.426 -15.493  1.00  0.00           H  
ATOM   3222 3HD2 LEU A 209      -4.130  -6.444 -17.115  1.00  0.00           H  
ATOM   3223  N   GLY A 210      -6.280  -2.069 -18.791  1.00  0.00           N  
ATOM   3224  CA  GLY A 210      -7.408  -1.234 -19.172  1.00  0.00           C  
ATOM   3225  C   GLY A 210      -8.290  -1.867 -20.229  1.00  0.00           C  
ATOM   3226  O   GLY A 210      -9.489  -1.588 -20.295  1.00  0.00           O  
ATOM   3227  OXT GLY A 210      -7.822  -2.647 -21.012  1.00  0.00           O  
ATOM   3228  H   GLY A 210      -5.345  -1.697 -18.867  1.00  0.00           H  
ATOM   3229 1HA  GLY A 210      -8.018  -1.021 -18.293  1.00  0.00           H  
ATOM   3230 2HA  GLY A 210      -7.043  -0.279 -19.548  1.00  0.00           H  
TER                                                                             
HETATM 3232 FE1  HRR B 211      -1.792   2.611   1.159  1.00  0.00          FE  
HETATM 3233  N4  HRR B 211      -3.337   3.453   2.177  1.00  0.00           N  
HETATM 3234  C19 HRR B 211      -4.195   4.422   1.718  1.00  0.00           C  
HETATM 3235  C18 HRR B 211      -5.169   4.766   2.734  1.00  0.00           C  
HETATM 3236  C15 HRR B 211      -4.869   3.990   3.838  1.00  0.00           C  
HETATM 3237  C14 HRR B 211      -3.718   3.175   3.461  1.00  0.00           C  
HETATM 3238  C31 HRR B 211      -3.102   2.244   4.293  1.00  0.00           C  
HETATM 3239  C12 HRR B 211      -2.045   1.413   3.951  1.00  0.00           C  
HETATM 3240  N1  HRR B 211      -1.383   1.423   2.751  1.00  0.00           N  
HETATM 3241  C6  HRR B 211      -0.460   0.410   2.810  1.00  0.00           C  
HETATM 3242  C7  HRR B 211      -0.535  -0.272   4.099  1.00  0.00           C  
HETATM 3243  C11 HRR B 211      -1.513   0.365   4.814  1.00  0.00           C  
HETATM 3244  C13 HRR B 211      -1.994   0.084   6.205  1.00  0.00           C  
HETATM 3245  C8  HRR B 211       0.346  -1.419   4.492  1.00  0.00           C  
HETATM 3246  C9  HRR B 211      -0.303  -2.813   4.313  1.00  0.00           C  
HETATM 3247  C10 HRR B 211       0.588  -4.019   4.735  1.00  0.00           C  
HETATM 3248  O4  HRR B 211       0.287  -5.160   4.279  1.00  0.00           O  
HETATM 3249  O2  HRR B 211       1.567  -3.732   5.475  1.00  0.00           O  
HETATM 3250  C28 HRR B 211       0.459   0.103   1.813  1.00  0.00           C  
HETATM 3251  C1  HRR B 211       0.619   0.812   0.626  1.00  0.00           C  
HETATM 3252  N2  HRR B 211      -0.167   1.860   0.222  1.00  0.00           N  
HETATM 3253  C33 HRR B 211       0.370   2.305  -0.962  1.00  0.00           C  
HETATM 3254  C32 HRR B 211       1.531   1.508  -1.326  1.00  0.00           C  
HETATM 3255  C2  HRR B 211       1.685   0.566  -0.341  1.00  0.00           C  
HETATM 3256  C3  HRR B 211       2.776  -0.454  -0.207  1.00  0.00           C  
HETATM 3257  C4  HRR B 211       3.763  -0.115   0.922  1.00  0.00           C  
HETATM 3258  C5  HRR B 211       4.786  -1.236   1.259  1.00  0.00           C  
HETATM 3259  O1  HRR B 211       4.978  -2.084   0.344  1.00  0.00           O  
HETATM 3260  O3  HRR B 211       5.311  -1.218   2.406  1.00  0.00           O  
HETATM 3261  C34 HRR B 211       2.367   1.712  -2.552  1.00  0.00           C  
HETATM 3262  C29 HRR B 211      -0.140   3.348  -1.724  1.00  0.00           C  
HETATM 3263  C26 HRR B 211      -1.302   4.067  -1.452  1.00  0.00           C  
HETATM 3264  C25 HRR B 211      -1.875   5.043  -2.355  1.00  0.00           C  
HETATM 3265  C22 HRR B 211      -3.067   5.447  -1.791  1.00  0.00           C  
HETATM 3266  C21 HRR B 211      -3.168   4.750  -0.510  1.00  0.00           C  
HETATM 3267  N3  HRR B 211      -2.100   3.903  -0.346  1.00  0.00           N  
HETATM 3268  C30 HRR B 211      -4.129   5.006   0.459  1.00  0.00           C  
HETATM 3269  C23 HRR B 211      -4.026   6.374  -2.381  1.00  0.00           C  
HETATM 3270  C24 HRR B 211      -5.357   6.220  -2.461  1.00  0.00           C  
HETATM 3271  C27 HRR B 211      -1.285   5.446  -3.671  1.00  0.00           C  
HETATM 3272  C16 HRR B 211      -5.542   3.914   5.127  1.00  0.00           C  
HETATM 3273  C17 HRR B 211      -6.281   4.870   5.714  1.00  0.00           C  
HETATM 3274  C20 HRR B 211      -6.293   5.741   2.566  1.00  0.00           C  
HETATM 3275  C35 HRR B 211      -2.823   1.185   0.620  1.00  0.00           C  
HETATM 3276  C36 HRR B 211      -4.203   0.958   1.120  1.00  0.00           C  
HETATM 3277  O5  HRR B 211      -4.433   0.253   2.095  1.00  0.00           O  
HETATM 3278  O6  HRR B 211      -5.162   1.641   0.472  1.00  0.00           O  
HETATM 3279  C37 HRR B 211      -6.484   1.599   1.050  1.00  0.00           C  
HETATM 3280  C38 HRR B 211      -7.335   2.589   0.281  1.00  0.00           C  
HETATM 3281  C39 HRR B 211      -3.190   1.371  -1.673  1.00  0.00           C  
HETATM 3282  C40 HRR B 211      -3.566   0.070  -1.745  1.00  0.00           C  
HETATM 3283  C41 HRR B 211      -2.670  -1.076  -1.880  1.00  0.00           C  
HETATM 3284  C42 HRR B 211      -1.269  -0.952  -1.784  1.00  0.00           C  
HETATM 3285  C44 HRR B 211      -0.450  -2.072  -1.876  1.00  0.00           C  
HETATM 3286  C46 HRR B 211      -1.008  -3.341  -2.071  1.00  0.00           C  
HETATM 3287  C45 HRR B 211      -2.395  -3.481  -2.168  1.00  0.00           C  
HETATM 3288  C43 HRR B 211      -3.217  -2.358  -2.069  1.00  0.00           C  
HETATM 3289  H29 HRR B 211      -3.504   2.127   5.293  1.00  0.00           H  
HETATM 3290  H23 HRR B 211      -1.866   0.953   6.862  1.00  0.00           H  
HETATM 3291  H22 HRR B 211      -3.061  -0.172   6.222  1.00  0.00           H  
HETATM 3292  H24 HRR B 211      -1.447  -0.751   6.651  1.00  0.00           H  
HETATM 3293  H3  HRR B 211       1.284  -1.365   3.927  1.00  0.00           H  
HETATM 3294  H4  HRR B 211       0.604  -1.334   5.554  1.00  0.00           H  
HETATM 3295  H11 HRR B 211      -0.625  -2.968   3.277  1.00  0.00           H  
HETATM 3296  H12 HRR B 211      -1.217  -2.880   4.919  1.00  0.00           H  
HETATM 3297  H28 HRR B 211       1.133  -0.728   2.002  1.00  0.00           H  
HETATM 3298  H26 HRR B 211       2.358  -1.447  -0.018  1.00  0.00           H  
HETATM 3299  H27 HRR B 211       3.343  -0.529  -1.141  1.00  0.00           H  
HETATM 3300  H6  HRR B 211       4.330   0.789   0.652  1.00  0.00           H  
HETATM 3301  H5  HRR B 211       3.214   0.141   1.837  1.00  0.00           H  
HETATM 3302  H15 HRR B 211       1.755   1.732  -3.462  1.00  0.00           H  
HETATM 3303  H13 HRR B 211       3.102   0.907  -2.662  1.00  0.00           H  
HETATM 3304  H14 HRR B 211       2.920   2.659  -2.518  1.00  0.00           H  
HETATM 3305  H25 HRR B 211       0.387   3.591  -2.640  1.00  0.00           H  
HETATM 3306  H30 HRR B 211      -4.859   5.772   0.231  1.00  0.00           H  
HETATM 3307  H1  HRR B 211      -3.593   7.266  -2.835  1.00  0.00           H  
HETATM 3308  H7  HRR B 211      -5.865   5.335  -2.089  1.00  0.00           H  
HETATM 3309  H8  HRR B 211      -5.978   6.977  -2.932  1.00  0.00           H  
HETATM 3310  H17 HRR B 211      -1.831   6.282  -4.116  1.00  0.00           H  
HETATM 3311  H16 HRR B 211      -0.236   5.748  -3.565  1.00  0.00           H  
HETATM 3312  H18 HRR B 211      -1.308   4.618  -4.392  1.00  0.00           H  
HETATM 3313  H2  HRR B 211      -5.425   2.974   5.663  1.00  0.00           H  
HETATM 3314  H9  HRR B 211      -6.424   5.853   5.278  1.00  0.00           H  
HETATM 3315  H10 HRR B 211      -6.754   4.692   6.676  1.00  0.00           H  
HETATM 3316  H20 HRR B 211      -6.039   6.737   2.954  1.00  0.00           H  
HETATM 3317  H21 HRR B 211      -7.181   5.404   3.110  1.00  0.00           H  
HETATM 3318  H19 HRR B 211      -6.568   5.864   1.514  1.00  0.00           H  
HETATM 3319  H31 HRR B 211      -2.303   0.237   0.482  1.00  0.00           H  
HETATM 3320  H32 HRR B 211      -6.406   1.868   2.107  1.00  0.00           H  
HETATM 3321  H33 HRR B 211      -6.874   0.579   0.980  1.00  0.00           H  
HETATM 3322  H34 HRR B 211      -8.351   2.605   0.690  1.00  0.00           H  
HETATM 3323  H35 HRR B 211      -6.912   3.595   0.360  1.00  0.00           H  
HETATM 3324  H36 HRR B 211      -7.393   2.316  -0.778  1.00  0.00           H  
HETATM 3325  H38 HRR B 211      -2.173   1.683  -1.857  1.00  0.00           H  
HETATM 3326  H37 HRR B 211      -3.927   2.159  -1.586  1.00  0.00           H  
HETATM 3327  H39 HRR B 211      -4.621  -0.172  -1.622  1.00  0.00           H  
HETATM 3328  H40 HRR B 211      -0.818   0.019  -1.621  1.00  0.00           H  
HETATM 3329  H42 HRR B 211       0.626  -1.953  -1.788  1.00  0.00           H  
HETATM 3330  H44 HRR B 211      -0.366  -4.214  -2.141  1.00  0.00           H  
HETATM 3331  H43 HRR B 211      -2.835  -4.462  -2.317  1.00  0.00           H  
HETATM 3332  H41 HRR B 211      -4.297  -2.470  -2.137  1.00  0.00           H  
TER                                                                             
CONECT 2251 3232                                                                
CONECT 3232 2251 3233 3240 3252                                                 
CONECT 3232 3267 3275                                                           
CONECT 3233 3232 3234 3237                                                      
CONECT 3234 3233 3235 3268                                                      
CONECT 3235 3234 3236 3274                                                      
CONECT 3236 3235 3237 3272                                                      
CONECT 3237 3233 3236 3238                                                      
CONECT 3238 3237 3239 3289                                                      
CONECT 3239 3238 3240 3243                                                      
CONECT 3240 3232 3239 3241                                                      
CONECT 3241 3240 3242 3250                                                      
CONECT 3242 3241 3243 3245                                                      
CONECT 3243 3239 3242 3244                                                      
CONECT 3244 3243 3290 3291 3292                                                 
CONECT 3245 3242 3246 3293 3294                                                 
CONECT 3246 3245 3247 3295 3296                                                 
CONECT 3247 3246 3248 3249                                                      
CONECT 3248 3247                                                                
CONECT 3249 3247                                                                
CONECT 3250 3241 3251 3297                                                      
CONECT 3251 3250 3252 3255                                                      
CONECT 3252 3232 3251 3253                                                      
CONECT 3253 3252 3254 3262                                                      
CONECT 3254 3253 3255 3261                                                      
CONECT 3255 3251 3254 3256                                                      
CONECT 3256 3255 3257 3298 3299                                                 
CONECT 3257 3256 3258 3300 3301                                                 
CONECT 3258 3257 3259 3260                                                      
CONECT 3259 3258                                                                
CONECT 3260 3258                                                                
CONECT 3261 3254 3302 3303 3304                                                 
CONECT 3262 3253 3263 3305                                                      
CONECT 3263 3262 3264 3267                                                      
CONECT 3264 3263 3265 3271                                                      
CONECT 3265 3264 3266 3269                                                      
CONECT 3266 3265 3267 3268                                                      
CONECT 3267 3232 3263 3266                                                      
CONECT 3268 3234 3266 3306                                                      
CONECT 3269 3265 3270 3307                                                      
CONECT 3270 3269 3308 3309                                                      
CONECT 3271 3264 3310 3311 3312                                                 
CONECT 3272 3236 3273 3313                                                      
CONECT 3273 3272 3314 3315                                                      
CONECT 3274 3235 3316 3317 3318                                                 
CONECT 3275 3232 3276 3281 3319                                                 
CONECT 3276 3275 3277 3278                                                      
CONECT 3277 3276                                                                
CONECT 3278 3276 3279                                                           
CONECT 3279 3278 3280 3320 3321                                                 
CONECT 3280 3279 3322 3323 3324                                                 
CONECT 3281 3275 3282 3325 3326                                                 
CONECT 3282 3281 3283 3327                                                      
CONECT 3283 3282 3284 3288                                                      
CONECT 3284 3283 3285 3328                                                      
CONECT 3285 3284 3286 3329                                                      
CONECT 3286 3285 3287 3330                                                      
CONECT 3287 3286 3288 3331                                                      
CONECT 3288 3283 3287 3332                                                      
CONECT 3289 3238                                                                
CONECT 3290 3244                                                                
CONECT 3291 3244                                                                
CONECT 3292 3244                                                                
CONECT 3293 3245                                                                
CONECT 3294 3245                                                                
CONECT 3295 3246                                                                
CONECT 3296 3246                                                                
CONECT 3297 3250                                                                
CONECT 3298 3256                                                                
CONECT 3299 3256                                                                
CONECT 3300 3257                                                                
CONECT 3301 3257                                                                
CONECT 3302 3261                                                                
CONECT 3303 3261                                                                
CONECT 3304 3261                                                                
CONECT 3305 3262                                                                
CONECT 3306 3268                                                                
CONECT 3307 3269                                                                
CONECT 3308 3270                                                                
CONECT 3309 3270                                                                
CONECT 3310 3271                                                                
CONECT 3311 3271                                                                
CONECT 3312 3271                                                                
CONECT 3313 3272                                                                
CONECT 3314 3273                                                                
CONECT 3315 3273                                                                
CONECT 3316 3274                                                                
CONECT 3317 3274                                                                
CONECT 3318 3274                                                                
CONECT 3319 3275                                                                
CONECT 3320 3279                                                                
CONECT 3321 3279                                                                
CONECT 3322 3280                                                                
CONECT 3323 3280                                                                
CONECT 3324 3280                                                                
CONECT 3325 3281                                                                
CONECT 3326 3281                                                                
CONECT 3327 3282                                                                
CONECT 3328 3284                                                                
CONECT 3329 3285                                                                
CONECT 3330 3286                                                                
CONECT 3331 3287                                                                
CONECT 3332 3288                                                                
# All scores below are weighted scores, not raw scores.
#BEGIN_POSE_ENERGIES_TABLE correct_surface_True/027_9_model_4_HMM_fr_HRR_run02_DE_6.pdb
label fa_atr fa_rep fa_sol fa_intra_atr_xover4 fa_intra_rep_xover4 fa_intra_sol_xover4 lk_ball lk_ball_iso lk_ball_bridge lk_ball_bridge_uncpl fa_elec fa_intra_elec pro_close hbond_sr_bb hbond_lr_bb hbond_bb_sc hbond_sc dslf_fa13 omega fa_dun_dev fa_dun_rot fa_dun_semi p_aa_pp hxl_tors ref rama_prepro total
weights 1 0.55 1 1 0.55 1 0.92 -0.38 -0.33 -0.33 1 1 1.25 1 1 1 1 1.25 0.48 0.69 0.76 0.78 0.61 1 1 0.5 NA
pose -1315.73 160.952 689.576 -80.5119 45.4443 34.8075 445.383 -457.009 -13.36 -54.9903 -383.381 -37.5886 0 -143.538 -15.2573 -26.3002 -14.5474 0 15.5825 20.2958 65.6392 111.373 -54.022 56.9495 65.0745 -48.902 -934.066
VAL:NtermProteinFull_1 -4.42401 0.5682 0.9227 -0.30051 0.21158 0.04211 0.76296 -1.09129 -0.08428 -0.12699 -1.26346 1.89872 0 0 0 0 0 0 0.00314 0.0381 0.0095 0 0 0 2.085 0 -0.74852
SER_2 -3.9652 0.50764 3.28479 -0.0215 0 0.02072 1.68128 -1.55475 -0.03249 -0.07742 -1.40305 0.04376 0 0 0 0 0 0 0.02358 0.02214 1.42577 0 -0.33738 0.60027 -1.1772 -0.19514 -1.15417
LEU_3 -6.35542 0.4539 2.02634 -0.70976 0.41046 0.19583 1.48707 -1.76448 -0.05263 -0.17797 -0.25706 0.048 0 0 0 0 0 0 -0.01784 0.10157 1.12638 0 -0.29836 0 0.72952 -0.37872 -3.43315
ASP_4 -5.68185 0.75249 6.62158 -0.16469 0.03737 0.50897 3.25323 -2.86119 -0.06796 -0.26489 -4.9496 -1.90572 0 0 0 -0.30464 -0.2897 0 0.24829 0.10609 0 4.50012 0.101 0 -2.2837 -0.37728 -3.02207
LEU_5 -7.80043 1.4665 3.67718 -0.49783 0.54674 0.06901 2.3405 -2.45233 -0.05951 -0.21954 -1.5705 0.17552 0 0 0 -0.30464 0 0 -0.02476 0.06089 0.64155 0 -0.21715 0 0.72952 -0.22431 -3.66358
ALA_6 -6.67737 0.5353 2.44008 -0.02215 0 0 2.09187 -2.23686 -0.0753 -0.27188 -1.41615 -0.29142 0 0 0 0 0 0 -0.02502 0 0 0 -0.36587 0 2.3386 -0.32837 -4.30455
ILE_7 -9.76477 1.25555 2.14736 -0.49248 0.4367 0.06691 2.44758 -2.49318 -0.10628 -0.2933 -1.57848 0.12228 0 0 0 0 0 0 0.18617 0.13362 0.1104 0 -0.49763 0 1.0317 -0.22295 -7.51082
ILE_8 -9.52013 2.15835 2.18188 -0.52965 0.67597 0.07295 2.48966 -2.38395 -0.03793 -0.23336 -1.93016 0.45892 0 0 0 0 0 0 0.05201 0.0384 0.99429 0 0.16225 0 1.0317 0.02328 -4.29551
ILE_9 -9.36743 2.93842 2.00716 -0.51005 0.54651 0.07272 2.13181 -2.35077 -0.03564 -0.16312 -1.72166 0.0454 0 0 0 0 0 0 0.00033 0.12753 0.0724 0 -0.41327 0 1.0317 -0.05851 -5.64646
LEU_10 -8.77714 1.48357 1.75188 -0.48366 0.26898 0.0696 2.04151 -2.23919 -0.06196 -0.34467 -1.41553 0.13729 0 0 0 0 0 0 -0.05128 0.34209 0.22983 0 -0.28042 0 0.72952 -0.17781 -6.7774
ILE_11 -9.37324 1.39737 3.44295 -0.50987 0.65961 0.07096 2.58871 -2.6756 -0.1047 -0.41451 -1.68841 0.08247 0 0 0 0 0 0 -0.06825 0.09371 0.09276 0 -0.46747 0 1.0317 -0.16666 -6.00847
VAL_12 -8.73739 1.27737 2.58932 -0.31161 0.26488 0.05372 2.55481 -2.53064 -0.04597 -0.45646 -1.92549 -0.04102 0 0 0 0 0 0 0.03155 0.23892 -0.02073 0 -0.22665 0 2.085 -0.05921 -5.2596
ALA_13 -6.41083 0.54683 3.63022 -0.02152 0 0 2.57646 -2.6588 -0.09706 -0.33974 -1.80208 -0.28464 0 0 0 0 0 0 0.28626 0 0 0 -0.25143 0 2.3386 -0.23494 -2.72268
ALA_14 -4.39262 0.31119 3.20981 -0.02099 0 0 1.97363 -1.9742 -0.02759 -0.11439 -0.93179 -0.27258 0 0 0 0 0 0 -0.04274 0 0 0 -0.17371 0 2.3386 -0.3428 -0.46018
LYS_15 -7.10993 0.95146 6.98854 -0.53855 0.17964 0.28125 3.52993 -3.06508 -0.11261 -0.20536 -5.87794 0.5025 0 0 0 0 -0.37633 0 -0.03121 0.39186 3.31045 0 -0.07248 0 -1.6738 -0.37781 -3.30548
LEU_16 -6.98166 0.95127 1.50023 -0.51014 0.423 0.08166 1.6476 -1.84187 -0.03527 -0.14028 -0.95851 0.10912 0 0 0 0 0 0 0.61764 0.13131 0.06327 0 -0.19454 0 0.72952 -0.3995 -4.80714
GLY_17 -1.91049 0.20669 2.03567 -5e-05 0 0 0.98138 -1.02492 -0.0271 -0.08434 -0.67807 -0.32161 0 0 0 0 0 0 0.00017 0 0 0 -1.03409 0 1.2108 -0.4793 -1.12526
THR_18 -4.89584 0.47369 4.16055 -0.10222 0.07124 0.06575 1.69871 -2.09395 -0.10373 -0.74228 -1.61361 -0.41228 0 0 0 0 0 0 0.06356 0 0.09093 0 -0.79191 2.31392 -1.425 -0.32894 -3.57141
THR_19 -3.7949 0.10855 4.12606 -0.11077 0.06708 0.07415 2.0882 -1.91207 -0.11498 -0.46662 -1.93232 -0.51303 0 0 0 -0.56123 0 0 0.01566 0.02707 0.01555 0 -0.43009 2.30409 -1.425 -0.28795 -2.72255
VAL_20 -5.34967 0.89577 1.35023 -0.30215 0.21279 0.05141 1.32007 -1.58669 -0.0944 -0.29751 -0.86319 -0.05046 0 0 0 0 0 0 -0.06383 0.03181 0.01199 0 -0.25797 0 2.085 -0.32667 -3.23351
GLU_21 -4.40401 0.2364 5.37714 -0.45832 0.23141 1.24007 2.23071 -2.30874 -0.16803 -0.61675 -3.46188 -2.36206 0 0 0 0 0 0 -0.03085 0 0 3.98128 -0.25132 0 -2.5358 -0.33525 -3.63601
GLU_22 -6.27619 0.53558 6.67323 -0.33471 0.06786 0.34722 2.34247 -2.80633 -0.13237 -0.58512 -1.81662 -0.46476 0 0 0 -0.56123 0 0 0.01403 0.03356 0 3.38219 -0.15557 0 -2.5358 -0.43306 -2.7056
ALA_23 -6.31039 0.24229 2.5148 -0.02178 0 0 2.17383 -2.28659 -0.07869 -0.43382 -1.41582 -0.28721 0 0 0 0 0 0 -0.06386 0 0 0 -0.36786 0 2.3386 -0.46903 -4.46553
VAL_24 -7.15535 0.79769 2.3532 -0.30403 0.22239 0.05181 2.24633 -2.25407 -0.07604 -0.2137 -1.5373 -0.05796 0 0 0 0 0 0 -0.02044 0.01428 -0.02585 0 -0.3687 0 2.085 -0.31142 -4.55417
GLN_25 -5.10723 0.25706 4.2044 -0.64313 0.07113 0.64564 1.97072 -2.10465 -0.0484 -0.30173 -1.91541 -0.24119 0 0 0 0 0 0 0.06697 0.05447 0 2.83278 -0.1931 0 -1.0644 -0.1855 -1.70157
GLN_26 -7.31692 0.7116 5.45348 -0.2565 0.04394 0.19636 2.70111 -2.84294 -0.09227 -0.59506 -2.11611 -0.37868 0 0 0 0 0 0 0.03365 0.1725 0 2.45406 -0.03239 0 -1.0644 -0.24328 -3.17186
ALA_27 -7.01571 0.88196 2.555 -0.02182 0 0 2.42647 -2.41817 -0.01998 -0.21314 -2.21626 -0.2841 0 0 0 0 0 0 -0.01059 0 0 0 -0.26278 0 2.3386 -0.35182 -4.61234
LEU_28 -6.04015 0.46101 3.8576 -0.5043 0.45439 0.07606 2.0416 -2.23379 -0.10012 -0.30178 -1.8833 0.14467 0 0 0 0 0 0 0.21095 0.08136 0.25177 0 -0.2817 0 0.72952 -0.41819 -3.45441
TRP_29 -6.16843 0.51078 4.29948 -1.2644 0.08448 0.36094 2.09488 -2.13993 -0.05923 -0.2679 -2.14491 -0.21998 0 0 0 0 0 0 0.12562 0.08572 0 1.29835 -0.27447 0 3.035 -0.15417 -0.79818
LEU_30 -9.94749 0.95115 2.06082 -0.49371 0.34737 0.07256 2.32472 -2.50281 -0.05615 -0.35562 -1.65032 0.14117 0 0 0 0 0 0 -0.04497 0.26965 0.33056 0 -0.26013 0 0.72952 -0.14875 -8.23244
LYS_31 -7.70714 0.78222 5.69146 -0.47279 0.08738 0.30503 2.83718 -2.76847 -0.04379 -0.15456 -2.15534 0.4119 0 0 0 0 0 0 -0.00826 0.13945 1.72428 0 0.06218 0 -1.6738 -0.0717 -3.01477
THR_32 -2.96089 0.11688 3.31295 -0.20379 0.14514 0.0633 1.14154 -1.5228 -0.05982 -0.29914 -1.02899 -0.24379 0 0 0 0 0 0 0.58679 0 0.01108 0 0.00499 2.44587 -1.425 0.15577 0.24008
LYS_33 -4.42926 0.22801 2.73137 -0.75283 0.28131 0.49338 1.22254 -1.32195 -0.00496 -0.04481 -0.4822 0.03952 0 0 0 0 0 0 0.32952 0.05837 2.06528 0 -0.00505 0 -1.6738 -0.02155 -1.28712
LEU_34 -5.7673 0.61018 0.51712 -0.52145 0.48214 0.08945 1.04486 -1.21585 -0.04919 -0.21714 -0.91692 0.07623 0 0 0 0 0 0 -0.02857 0.06961 0.03345 0 -0.18688 0 0.72952 -0.34385 -5.5946
GLY_35 -1.80721 0.10093 1.78885 -5e-05 0 0 0.85144 -0.93978 -0.04353 -0.25352 -0.25683 -0.31217 0 0 0 0 0 0 0.21164 0 0 0 -0.74803 0 1.2108 -0.24847 -0.44593
VAL_36 -6.37693 0.8829 1.69697 -0.30108 0.16808 0.04404 1.74335 -1.76552 -0.03521 -0.28491 -1.34427 -0.07291 0 0 0 0 0 0 -0.03845 0.00369 0.00066 0 -0.46811 0 2.085 -0.04096 -4.10365
SER_37 -4.62081 0.36217 4.7444 -0.0263 0 0.06812 2.89162 -2.16189 -0.08993 -0.31539 -1.98608 -0.54905 0 0 0 -1.44665 0 0 0.15352 0.21751 0.06765 0 -0.48236 0.66565 -1.1772 -0.29194 -3.97695
LEU_38 -5.92363 1.19767 1.57933 -0.69864 0.45674 0.17377 1.40451 -1.49145 -0.05474 -0.12512 -0.09994 0.08355 0 0 0 0 0 0 -0.00782 0.00085 0.92394 0 -0.27348 0 0.72952 -0.41181 -2.53673
LYS_39 -6.0495 0.32102 4.83901 -0.30013 0.02677 0.1093 2.49496 -2.32154 -0.03377 -0.07171 -3.15926 0.07289 0 0 0 0 -0.2897 0 0.10436 0.29843 0.95972 0 -0.06572 0 -1.6738 -0.33839 -5.07706
GLN_40 -8.12024 1.07565 6.78937 -0.25568 0.03708 0.18986 4.02886 -3.22145 -0.10169 -0.46347 -3.38593 -0.36981 0 0 0 -1.44665 -0.69182 0 0.14971 0.21442 0 2.45647 -0.21251 0 -1.0644 -0.36966 -4.76187
ALA_41 -7.15545 0.97049 2.65296 -0.0218 0 0 2.67745 -2.45146 -0.05472 -0.12197 -1.67057 -0.2836 0 0 0 0 0 0 -0.05772 0 0 0 -0.26802 0 2.3386 -0.44876 -3.89457
PHE_42 -11.4516 3.28103 1.8854 -0.5763 0.02732 0.19761 2.54909 -2.5926 -0.05221 -0.12785 -1.7825 -0.10517 0 0 0 0 0 0 0.40934 0.42433 0 1.91742 0.0191 0 1.4028 -0.29376 -4.86851
LEU_43 -8.738 1.1734 3.36142 -0.50574 0.49884 0.07905 2.37461 -2.57932 -0.06604 -0.28733 -1.82865 0.1377 0 0 0 0 0 0 0.3089 0.40193 0.14143 0 -0.3171 0 0.72952 -0.20781 -5.32319
ILE_44 -9.34348 1.2867 1.37127 -0.51074 0.59748 0.07226 2.52621 -2.41786 -0.07319 -0.20359 -1.4804 0.05666 0 0 0 0 0 0 -0.05137 0.03895 0.07291 0 -0.42337 0 1.0317 -0.19302 -7.64287
LEU_45 -9.8032 1.13984 1.25091 -0.50014 0.4609 0.07018 2.35098 -2.43074 -0.08257 -0.19975 -1.08003 0.17706 0 0 0 0 0 0 0.05815 0.09103 0.39985 0 -0.25044 0 0.72952 -0.12298 -7.74143
ALA_46 -5.61369 0.45537 3.66689 -0.02136 0 0 2.29564 -2.49334 -0.03914 -0.11287 -2.02137 -0.27452 0 0 0 0 0 0 0.02881 0 0 0 -0.13603 0 2.3386 -0.24245 -2.16947
ALA_47 -5.93817 0.62501 3.94413 -0.02113 0 0 2.84929 -2.62364 -0.16936 -0.64636 -1.55586 -0.27788 0 0 0 0 0 0 0.08284 0 0 0 -0.26226 0 2.3386 -0.34464 -1.99943
ALA_48 -6.46564 0.57063 4.17321 -0.02048 0 0 3.0218 -2.91863 -0.13787 -0.36786 -1.7163 -0.27236 0 0 0 0 0 0 0.24941 0 0 0 -0.13321 0 2.3386 -0.27785 -1.95655
ALA_49 -4.41021 0.58498 2.80396 -0.02064 0 0 1.55107 -1.92288 -0.04677 -0.15233 -1.03147 -0.26503 0 0 0 0 0 0 0.11576 0 0 0 -0.08515 0 2.3386 -0.16324 -0.70335
ASN_50 -6.13018 0.33486 6.58647 -0.18133 0.02978 0.26763 3.81156 -3.08275 -0.10873 -0.19438 -3.73671 -0.24221 0 0 0 -0.82456 -0.2828 0 -0.04686 0.02348 0 1.342 0.02251 0 -0.87355 -0.1497 -3.43547
THR_51 -5.4076 0.86955 3.53986 -0.12193 0.04602 0.06997 2.24846 -2.27328 -0.25989 -0.70528 -0.86446 -1.00911 0 0 0 0 0 0 -0.02165 0.08625 0.00141 0 -0.39554 2.62184 -1.425 -0.28863 -3.28901
GLY_52 -1.81552 0.09367 1.99459 -5e-05 0 0 0.80247 -1.00442 -0.02038 -0.19055 -0.75639 -0.32101 0 0 0 0 0 0 -0.11822 0 0 0 -1.07353 0 1.2108 -0.55195 -1.75049
THR_53 -4.85597 0.57924 4.80982 -0.10453 0.09102 0.06612 2.41724 -2.34584 -0.25511 -1.14019 -2.05813 -0.42279 0 0 0 0 0 0 0.20324 0.11021 0.08898 0 -0.79833 2.29892 -1.425 -0.29529 -3.03637
THR_54 -4.74408 0.598 3.42451 -0.20632 0.16296 0.06389 2.41414 -1.95798 -0.07196 -0.41686 -2.50065 -0.69906 0 0 0 -1.06179 0 0 0.42308 0.01603 1.7963 0 -0.57691 2.33759 -1.425 0.13859 -2.28551
VAL_55 -5.1379 0.70763 0.88867 -0.29758 0.20065 0.04934 1.48438 -1.47502 -0.04474 -0.15862 -1.15539 -0.0085 0 0 0 -0.35117 0 0 -0.03702 0.02192 -0.02479 0 -0.35116 0 2.085 0.08807 -3.51621
GLU_56 -4.67524 0.3818 4.16823 -0.65928 0.16967 1.09116 2.07016 -1.97939 -0.05907 -0.29805 -1.79002 -0.45938 0 0 0 0 -0.93418 0 -0.04744 0.04786 0 3.37869 -0.23888 0 -2.5358 -0.30534 -2.6745
GLU_57 -6.06359 0.85178 5.76964 -0.2111 0.03527 0.27015 2.44676 -2.57138 -0.06206 -0.52898 -2.30506 -0.44784 0 0 0 -0.71062 0 0 0.09222 0.19247 0 3.21786 -0.25241 0 -2.5358 -0.48292 -3.2956
ALA_58 -5.48341 0.36613 2.84319 -0.02169 0 0 2.14899 -2.24741 -0.07586 -0.39631 -1.69955 -0.28339 0 0 0 0 0 0 -0.03951 0 0 0 -0.29503 0 2.3386 -0.49494 -3.34018
VAL_59 -7.23729 1.05149 2.14943 -0.30538 0.23524 0.05181 2.18709 -2.19194 -0.07725 -0.27181 -1.79188 -0.01915 0 0 0 0 0 0 0.00899 0.08625 -0.02316 0 -0.35248 0 2.085 -0.30065 -4.71569
GLN_60 -5.80259 0.47401 5.68877 -0.25996 0.02885 0.19061 2.58074 -2.54866 -0.04627 -0.27793 -2.87831 -0.38366 0 0 0 0 -0.93418 0 -0.02928 0.0087 0 2.9869 0.08362 0 -1.0644 -0.02211 -2.20514
GLU_61 -5.48643 0.30077 4.62498 -0.2114 0.02262 0.24997 1.92785 -2.29804 -0.04708 -0.46108 -1.95276 -0.4678 0 0 0 0 0 0 -0.04642 0.11463 0 2.92022 -0.27568 0 -2.5358 -0.19965 -3.82109
ALA_62 -6.15567 0.88401 2.6885 -0.02141 0 0 2.36039 -2.24639 -0.01907 -0.24483 -2.36116 -0.27671 0 0 0 0 0 0 -0.02756 0 0 0 -0.14695 0 2.3386 -0.34432 -3.57257
LEU_63 -5.65614 0.36758 3.45883 -0.5072 0.48946 0.07564 1.94565 -2.04012 -0.07065 -0.21654 -2.22633 0.14095 0 0 0 0 0 0 0.13913 0.0488 0.17626 0 -0.2876 0 0.72952 -0.25227 -3.68505
GLN_64 -5.17824 0.43221 5.21467 -0.26242 0.03076 0.20009 2.00054 -2.33686 -0.06539 -0.40538 -2.04741 -0.42634 0 0 0 0 0 0 0.02421 0.07775 0 2.94931 -0.0185 0 -1.0644 -0.15263 -1.02804
LEU_65 -8.47766 0.81335 2.12453 -0.70675 0.56505 0.18053 2.13254 -2.27017 -0.04654 -0.33186 -1.80385 0.08652 0 0 0 0 0 0 0.20463 0.04302 0.81546 0 -0.24907 0 0.72952 -0.1335 -6.32426
LYS_66 -8.37578 0.94376 6.38742 -0.49015 0.10923 0.35071 2.98521 -3.0522 -0.1447 -0.37151 -2.97455 0.35724 0 0 0 0 0 0 -0.00292 0.39378 1.76858 0 0.02904 0 -1.6738 -0.07989 -3.84053
THR_67 -3.61515 0.2204 3.89949 -0.20191 0.14007 0.06191 1.45422 -1.78571 -0.04998 -0.25497 -1.19053 -0.19875 0 0 0 0 0 0 0.04405 0 -0.00567 0 -0.02793 2.44587 -1.425 0.10228 -0.38733
LYS_68 -3.69847 0.25919 3.21129 -0.30472 0.02685 0.11523 1.20777 -1.45616 -0.0203 -0.14102 -0.61678 0.0956 0 0 0 0 0 0 -0.05403 0.11477 0.96846 0 -0.03227 0 -1.6738 -0.15414 -2.15252
LEU_69 -6.11918 1.01993 0.40447 -0.50332 0.45299 0.07535 1.01319 -1.32028 -0.03585 -0.14565 -0.5537 0.13031 0 0 0 0 0 0 0.04914 0.0037 0.07678 0 -0.26431 0 0.72952 -0.35819 -5.3451
GLY_70 -1.97754 0.10091 1.9407 -5e-05 0 0 1.05902 -1.01558 -0.04568 -0.13328 -0.53363 -0.3112 0 0 0 0 0 0 0.28606 0 0 0 -1.19158 0 1.2108 -0.13006 -0.74113
VAL_71 -5.56282 1.39143 1.1847 -0.29702 0.20696 0.04059 1.38343 -1.5114 -0.08581 -0.31833 -1.36402 0.04528 0 0 0 0 0 0 -0.01641 0 0.00054 0 -0.22553 0 2.085 0.37347 -2.66993
SER_72 -4.26266 0.41387 3.9046 -0.0268 0 0.06873 2.25771 -1.95071 -0.10871 -0.30219 -1.52876 -0.47415 0 0 0 -0.61292 0 0 -0.01766 0.01803 0.09196 0 -0.41677 0.60161 -1.1772 0.08972 -3.43228
LEU_73 -7.19456 0.52756 2.29313 -0.71125 0.53033 0.18571 1.34561 -1.91295 -0.05 -0.207 -0.79088 0.08564 0 0 0 0 0 0 -0.00692 0.07656 1.1682 0 -0.30255 0 0.72952 -0.49579 -4.72963
GLU_74 -6.46415 0.81013 5.39959 -0.45498 0.21508 1.22792 2.51363 -2.61575 -0.11047 -0.41334 -3.16549 -2.40367 0 0 0 0 -0.69182 0 -0.0442 0.04704 0 3.9653 -0.25734 0 -2.5358 -0.47139 -5.44969
ALA_75 -6.34588 0.75187 2.81494 -0.02034 0 0 2.18509 -2.36502 -0.09648 -0.39071 -1.0589 -0.26381 0 0 0 -0.61292 0 0 0.02698 0 0 0 -0.05566 0 2.3386 -0.31936 -3.4116
ALA_76 -6.85971 0.51193 2.54762 -0.02078 0 0 2.32142 -2.33127 -0.05154 -0.18452 -1.65018 -0.27179 0 0 0 0 0 0 -0.02248 0 0 0 -0.1894 0 2.3386 -0.18938 -4.05147
LEU_77 -8.91151 1.21042 2.58127 -0.47768 0.24872 0.06857 2.11962 -2.47932 -0.02855 -0.13492 -1.80919 0.12411 0 0 0 0 0 0 -0.0111 0.41658 0.41263 0 -0.24242 0 0.72952 -0.23306 -6.41631
ALA_78 -6.0823 0.46512 2.79387 -0.02221 0 0 2.45896 -2.28992 -0.03506 -0.18506 -2.29646 -0.28723 0 0 0 0 0 0 0.03242 0 0 0 -0.22174 0 2.3386 -0.34705 -3.67806
ILE_79 -9.3355 1.26856 1.83335 -0.50695 0.52495 0.07173 2.49116 -2.55987 -0.05762 -0.24759 -1.85407 0.05671 0 0 0 0 0 0 -0.02888 0.182 0.1004 0 -0.43787 0 1.0317 -0.28276 -7.75054
LEU_80 -8.12757 0.86985 2.4494 -0.49592 0.4158 0.06885 2.04534 -2.42074 -0.0755 -0.28096 -1.63453 0.16824 0 0 0 0 0 0 0.17984 0.12086 0.29837 0 -0.26538 0 0.72952 -0.16608 -6.12062
SER_81 -7.01716 0.81541 6.12 -0.02729 0 0.06926 3.44727 -3.0685 -0.06832 -0.42925 -4.52976 -0.52428 0 0 0 0 -0.59989 0 -0.02156 0.00966 0.75775 0 0.32777 0.6561 -1.1772 -0.02145 -5.28144
ALA_82 -6.4632 0.95092 3.09374 -0.02148 0 0 2.33208 -2.47858 -0.05699 -0.44161 -1.98051 -0.28418 0 0 0 0 0 0 -1e-05 0 0 0 -0.27797 0 2.3386 -0.07276 -3.36195
ALA_83 -6.33025 0.69038 3.87836 -0.01989 0 0 2.81197 -2.77865 -0.14366 -0.35952 -1.87785 -0.26269 0 0 0 0 0 0 -0.0048 0 0 0 0.0694 0 2.3386 -0.09801 -2.0866
ALA_84 -3.95186 0.43283 2.63203 -0.0194 0 0 1.4796 -1.75274 -0.04315 -0.16855 -0.90422 -0.25048 0 0 0 0 0 0 0.11252 0 0 0 0.00274 0 2.3386 0.12513 0.03304
GLN_85 -5.46553 0.67177 3.7984 -0.60081 0.06424 0.59071 1.80917 -1.95153 -0.00896 -0.235 -1.93151 -0.25291 0 0 0 -0.82456 0 0 -0.04089 0.18015 0 2.5367 -0.15575 0 -1.0644 -0.08538 -2.96608
LEU_86 -6.21866 0.54285 1.39749 -0.71178 0.96777 0.2072 1.27052 -1.67127 -0.03444 -0.19588 -0.95284 -0.06709 0 0 0 0 0 0 -0.04737 0.17936 3.25977 0 -0.1436 0 0.72952 -0.36491 -1.85338
GLY_87 -1.88821 0.25537 2.02353 -5e-05 0 0 0.92027 -1.01826 -0.04434 -0.12464 -0.72284 -0.31384 0 0 0 0 0 0 -0.16104 0 0 0 -1.23001 0 1.2108 -0.455 -1.54826
THR_88 -5.55818 0.86409 4.37296 -0.10444 0.08544 0.06846 1.83598 -2.27394 -0.12355 -0.60079 -1.61547 -0.4272 0 0 0 0 0 0 0.10193 0.08625 0.07064 0 -0.75743 2.31392 -1.425 -0.30494 -3.39128
THR_89 -4.30224 0.18459 4.54665 -0.11058 0.08019 0.07366 2.42538 -2.14309 -0.08632 -0.41113 -2.2387 -0.60879 0 0 0 -0.79542 0 0 -0.02418 0.16983 0.01335 0 -0.50666 2.28905 -1.425 -0.32376 -3.19316
VAL_90 -5.41341 0.63781 1.67354 -0.30343 0.21915 0.05167 1.49276 -1.71887 -0.08436 -0.26108 -1.06386 -0.03458 0 0 0 0 0 0 -0.06721 0.00856 0.00514 0 -0.22941 0 2.085 -0.31897 -3.32156
GLU_91 -4.43994 0.21491 4.65604 -0.46601 0.26767 1.26492 1.64329 -2.14175 -0.09291 -0.36029 -1.73634 -2.39019 0 0 0 0 0 0 0.15788 0.05576 0 3.97147 -0.24051 0 -2.5358 -0.35071 -2.52254
GLU_92 -7.01367 1.00376 7.54775 -0.33573 0.0666 0.35339 3.14927 -3.12153 -0.10627 -0.46185 -3.63429 -0.46118 0 0 0 -0.79542 -1.00689 0 0.13028 0 0 4.03333 -0.26345 0 -2.5358 -0.48809 -3.9398
ALA_93 -6.30471 0.44552 2.83138 -0.0221 0 0 2.44666 -2.38015 -0.07009 -0.3294 -1.74649 -0.28902 0 0 0 0 0 0 0.13686 0 0 0 -0.29108 0 2.3386 -0.53326 -3.76729
VAL_94 -7.63441 1.14344 2.34783 -0.30494 0.23524 0.05157 2.4076 -2.41417 -0.07002 -0.20766 -1.78817 -0.01106 0 0 0 0 0 0 -0.06422 0.13602 -0.01699 0 -0.36281 0 2.085 -0.28935 -4.75711
ASN_95 -5.42133 0.22735 4.95038 -0.17553 0.03532 0.25324 2.16579 -2.47441 -0.04809 -0.1864 -1.57942 -0.20213 0 0 0 0 0 0 0.04739 0.00315 0 1.14339 0.52354 0 -0.87355 0.10332 -1.50799
ARG_96 -7.97277 0.63949 5.9049 -0.62286 0.16509 0.32386 3.07761 -2.88929 -0.0551 -0.32515 -3.57684 0.42256 0 0 0 0 -1.00689 0 0.01184 0.08625 2.16525 0 -0.04943 0 -1.281 -0.03907 -5.02154
ALA_97 -7.02481 0.8863 2.87601 -0.02223 0 0 2.59171 -2.5297 -0.01698 -0.14561 -2.41427 -0.28858 0 0 0 0 0 0 0.01646 0 0 0 -0.2464 0 2.3386 -0.42774 -4.40725
LEU_98 -6.73622 0.78226 4.01169 -0.49476 0.36635 0.07505 2.16517 -2.40751 -0.07372 -0.28588 -1.88804 0.12832 0 0 0 0 0 0 0.01299 0.40221 0.24366 0 -0.2843 0 0.72952 -0.4324 -3.68561
ASN_99 -4.91529 0.29762 5.00562 -0.17676 0.03689 0.25695 2.00056 -2.30344 -0.03889 -0.14371 -1.6601 -0.21116 0 0 0 0 0 0 0.25151 0 0 1.16405 0.50335 0 -0.87355 -0.04311 -0.84948
LEU_100 -8.49139 1.01656 2.59856 -0.50206 0.43889 0.07495 2.37759 -2.41799 -0.03854 -0.2623 -1.81497 0.14106 0 0 0 0 0 0 -0.02794 0.08625 0.27727 0 -0.27315 0 0.72952 -0.01627 -6.10396
LYS_101 -8.05615 0.83075 5.96253 -0.41041 0.08223 0.17109 2.9864 -2.89842 -0.05997 -0.20318 -1.99792 0.07973 0 0 0 0 0 0 -0.02135 0.25947 0.91573 0 -0.0044 0 -1.6738 0.05883 -3.97884
THR_102 -3.1572 0.23987 3.46721 -0.19713 0.12679 0.05886 1.1679 -1.59168 -0.07456 -0.28449 -1.15478 -0.18034 0 0 0 0 0 0 0.46313 0 0.01961 0 -0.00984 2.44587 -1.425 0.36675 0.28095
LYS_103 -3.55397 0.21912 2.87035 -0.30353 0.02645 0.11446 1.1336 -1.32669 -0.00512 -0.07574 -0.38872 0.09354 0 0 0 0 0 0 0.22322 0.0484 0.94389 0 -0.0421 0 -1.6738 -0.05731 -1.75395
LEU_104 -5.75012 1.60117 0.63185 -0.52636 0.57973 0.09269 1.26555 -1.3522 -0.02668 -0.08731 -0.93113 0.07517 0 0 0 0 0 0 0.06702 0 0.02713 0 -0.18663 0 0.72952 -0.53416 -4.32476
GLY_105 -1.88942 0.16219 1.85072 -5e-05 0 0 0.83827 -0.9799 -0.04228 -0.12129 -0.65067 -0.32072 0 0 0 0 0 0 0.30244 0 0 0 -0.68411 0 1.2108 -0.46972 -0.79375
VAL_106 -6.00795 1.41255 1.63211 -0.29649 0.20127 0.04097 1.56582 -1.7102 -0.01694 -0.18779 -0.79469 -0.04564 0 0 0 0 0 0 0.1076 0.00625 -0.00093 0 -0.37986 0 2.085 -0.04751 -2.43643
ASP_107 -4.80757 0.35445 5.51152 -0.25129 0.1177 0.83934 2.46842 -2.36171 -0.03739 -0.19687 -4.50871 -0.51894 0 0 0 -0.54263 -0.53475 0 0.27545 0.33578 0 1.42193 -0.40254 0 -2.2837 -0.00533 -5.12684
LEU_108 -7.33972 0.94832 0.94154 -0.66552 0.87924 0.17472 1.24897 -1.72121 -0.02994 -0.11977 -0.03872 0.00472 0 0 0 0 0 0 0.38027 0.58201 2.23983 0 -0.23675 0 0.72952 -0.30201 -2.32451
LEU_109 -7.42556 1.38884 2.49629 -0.71769 0.5203 0.19828 1.38598 -2.16461 -0.06881 -0.21253 -1.05794 0.08996 0 0 0 0 0 0 0.19503 0.12684 0.66241 0 -0.22968 0 0.72952 -0.21682 -4.30019
THR_110 -6.69737 0.81279 4.33127 -0.20072 0.12235 0.06214 2.8109 -2.56502 -0.078 -0.16663 -3.46376 -0.10687 0 0 0 -0.54263 -0.53475 0 -0.00466 0.12068 0.02337 0 0.02464 2.28659 -1.425 -0.06385 -5.25453
ALA_111 -6.68613 0.93356 2.28342 -0.02119 0 0 2.40456 -2.33558 -0.07979 -0.27794 -1.22682 -0.28 0 0 0 0 0 0 0.07922 0 0 0 -0.22231 0 2.3386 -0.16569 -3.2561
ALA_112 -6.30238 0.50406 2.75904 -0.0224 0 0 2.32945 -2.31476 -0.01901 -0.12894 -1.84626 -0.2929 0 0 0 0 0 0 -0.00316 0 0 0 -0.30342 0 2.3386 -0.4744 -3.77646
LEU_113 -9.71826 2.00786 2.55449 -0.71377 0.67012 0.19036 2.66982 -2.60989 -0.0302 -0.09173 -2.64989 0.06301 0 0 0 0 0 0 -0.01491 0.00315 1.10581 0 -0.29589 0 0.72952 -0.49821 -6.62863
ALA_114 -5.66511 0.65081 2.83462 -0.02227 0 0 2.25528 -2.21554 -0.07735 -0.17079 -1.68111 -0.28826 0 0 0 0 0 0 -0.04136 0 0 0 -0.2149 0 2.3386 -0.44046 -2.73783
LEU_115 -9.05958 0.91823 1.82356 -0.50205 0.46913 0.0705 2.40907 -2.37658 -0.07623 -0.18054 -1.33144 0.17319 0 0 0 0 0 0 0.15535 0.12576 0.30929 0 -0.26574 0 0.72952 -0.37231 -6.98088
LEU_116 -9.23792 1.69189 3.54172 -0.48818 0.25882 0.07611 2.62013 -2.86584 -0.08492 -0.32431 -1.54924 0.10915 0 0 0 0 0 0 0.00625 1.12994 0.20506 0 -0.29317 0 0.72952 -0.28161 -4.7566
THR_117 -8.24381 1.43697 4.56613 -0.1993 0.12015 0.06071 3.15878 -2.93269 -0.05453 -0.48629 -2.46365 -0.09242 0 0 0 0 0 0 0.12604 0.07434 0.0058 0 0.00295 2.31427 -1.425 -0.09212 -4.12366
ALA_118 -6.50687 0.94963 3.32431 -0.02151 0 0 2.46056 -2.63054 -0.11021 -0.31734 -1.69008 -0.28098 0 0 0 0 0 0 -0.01791 0 0 0 -0.22453 0 2.3386 -0.1116 -2.83847
ALA_119 -4.86763 0.55323 2.3999 -0.01964 0 0 1.64662 -1.88016 -0.01999 -0.05446 -1.20798 -0.25865 0 0 0 0 0 0 0.56322 0 0 0 -0.06594 0 2.3386 -0.21592 -1.08879
LYS_120 -5.13029 1.17172 4.86198 -0.30763 0.03007 0.12724 2.00826 -2.24739 -0.27215 -0.33611 -6.05808 -0.03013 0 0 0 0 0 0 0.82462 0.12652 0.89141 0 -0.16707 0 -1.6738 -0.2233 -6.40414
LEU_121 -6.42464 0.96168 1.53031 -0.51153 0.49386 0.0865 1.33009 -1.70499 -0.03703 -0.14545 -0.5484 0.09215 0 0 0 0 0 0 0.14457 0.35833 0.05581 0 -0.17893 0 0.72952 -0.41452 -4.18267
GLY_122 -1.79878 0.18819 1.9112 -5e-05 0 0 0.8881 -0.96341 -0.06308 -0.26889 -0.82776 -0.31889 0 0 0 0 0 0 -0.10106 0 0 0 -1.08381 0 1.2108 -0.50317 -1.7306
THR_123 -4.50711 0.32578 3.73517 -0.10346 0.08342 0.0653 1.69075 -1.92395 -0.09308 -0.64306 -1.89171 -0.39505 0 0 0 0 0 0 0.06076 0.04397 0.08535 0 -0.79447 2.2872 -1.425 -0.29906 -3.69823
THR_124 -4.66452 0.28742 5.35493 -0.11142 0.08221 0.07514 3.07915 -2.40038 -0.08885 -0.36887 -2.68639 -0.5789 0 0 0 -1.46952 0 0 -0.02124 0.20122 0.0131 0 -0.47946 2.29208 -1.425 -0.25943 -3.16874
VAL_125 -5.67769 0.81051 1.37145 -0.30379 0.22356 0.05154 1.25477 -1.65658 -0.07584 -0.28183 -0.9944 -0.02003 0 0 0 0 0 0 -0.04484 0 -0.01342 0 -0.25022 0 2.085 -0.33959 -3.86142
GLU_126 -4.12859 0.18992 4.38855 -0.46593 0.27689 1.26746 1.45066 -1.95491 -0.11267 -0.65957 -1.99181 -2.39289 0 0 0 0 0 0 -0.04342 0.05902 0 3.97393 -0.24024 0 -2.5358 -0.34519 -3.26459
GLU_127 -5.43747 0.3644 6.34538 -0.20888 0.03015 0.26433 3.04218 -2.64913 -0.10887 -0.65465 -2.25868 -0.42561 0 0 0 -1.46952 0 0 -0.03411 0.13025 0 3.47362 -0.14862 0 -2.5358 -0.38401 -2.66505
ALA_128 -5.62928 0.55776 2.64562 -0.02186 0 0 2.07681 -2.19103 -0.06264 -0.31694 -1.58978 -0.28376 0 0 0 0 0 0 -0.02562 0 0 0 -0.2392 0 2.3386 -0.39231 -3.13363
VAL_129 -6.7888 1.52764 2.23536 -0.30856 0.24923 0.0529 2.14309 -2.18314 -0.04364 -0.14725 -1.65055 -0.04702 0 0 0 0 0 0 -0.0574 0.17311 -0.01793 0 -0.36227 0 2.085 -0.25759 -3.39783
GLN_130 -5.35528 0.40221 4.51269 -0.65047 0.0751 0.65784 2.02275 -2.25441 -0.05078 -0.34977 -2.01996 -0.23682 0 0 0 0 0 0 0.00923 0.04959 0 2.89999 -0.12814 0 -1.0644 -0.13649 -1.61714
GLU_131 -5.99193 0.40551 4.94182 -0.32807 0.03457 0.32392 1.9778 -2.44853 -0.0584 -0.44796 -2.04997 -0.49825 0 0 0 0 0 0 0.17816 0.12493 0 3.95048 -0.22835 0 -2.5358 -0.33515 -2.98523
ALA_132 -6.50339 0.54508 2.61796 -0.02223 0 0 2.42346 -2.28978 -0.01947 -0.18368 -2.29454 -0.28874 0 0 0 0 0 0 -0.01103 0 0 0 -0.24986 0 2.3386 -0.46754 -4.40516
LEU_133 -6.62481 0.61667 3.6844 -0.4995 0.44921 0.07501 2.14644 -2.29589 -0.06923 -0.22215 -1.95715 0.13921 0 0 0 0 0 0 0.14602 0.20301 0.23998 0 -0.28528 0 0.72952 -0.40113 -3.92568
GLN_134 -5.26801 0.5433 5.31218 -0.26158 0.03339 0.19804 2.15767 -2.37401 -0.06627 -0.41836 -2.227 -0.40488 0 0 0 0 0 0 0.07543 0.08476 0 2.80017 -0.00792 0 -1.0644 -0.20441 -1.0919
LEU_135 -8.58883 1.15032 1.98289 -0.71406 0.56714 0.19231 1.90457 -2.21646 -0.04289 -0.27562 -1.50644 0.07795 0 0 0 0 0 0 0.15768 0.01652 0.85796 0 -0.26233 0 0.72952 -0.1828 -6.15256
LYS_136 -8.32427 0.98196 6.16507 -0.48916 0.10638 0.34509 3.01329 -2.98672 -0.06878 -0.20089 -2.49267 0.35406 0 0 0 0 0 0 -0.01803 0.34551 1.73479 0 0.00527 0 -1.6738 -0.03714 -3.24006
THR_137 -3.45083 0.2169 3.78675 -0.19968 0.13348 0.06046 1.40534 -1.74363 -0.05609 -0.21725 -1.45513 -0.18216 0 0 0 0 0 0 0.39602 0 0.01027 0 -0.02326 2.44587 -1.425 0.22552 -0.07241
LYS_138 -3.94628 0.35872 3.30246 -0.30379 0.02513 0.11248 1.29109 -1.49771 -0.01839 -0.1358 -0.63745 0.10793 0 0 0 0 0 0 -0.00496 0.25433 1.14751 0 -0.00633 0 -1.6738 -0.04444 -1.6693
LEU_139 -5.75938 0.92503 0.08524 -0.52097 0.53332 0.09124 0.72014 -1.23498 -0.04579 -0.13656 -0.59182 0.07896 0 0 0 0 0 0 0.11976 0.03317 0.02649 0 -0.18905 0 0.72952 -0.46913 -5.60483
GLY_140 -1.95666 0.11488 1.91903 -5e-05 0 0 0.93861 -1.00789 -0.05786 -0.26728 -0.71009 -0.32015 0 0 0 0 0 0 0.4725 0 0 0 -0.39851 0 1.2108 -0.30208 -0.36472
VAL_141 -6.44351 1.34759 2.25817 -0.3005 0.20644 0.04262 1.62779 -1.88781 -0.02152 -0.19158 -1.80426 -0.01083 0 0 0 0 0 0 0.03036 0.00067 -0.00152 0 -0.39219 0 2.085 0.12602 -3.32907
SER_142 -4.74513 0.2896 5.16247 -0.03528 1e-05 0.0665 3.09942 -2.2259 -0.04215 -0.18158 -2.82044 -0.25135 0 0 0 -1.29015 -0.72346 0 -0.01876 1e-05 0.09287 0 -0.43372 1.78871 -1.1772 -0.14307 -3.58858
LEU_143 -6.96576 0.53154 1.27988 -0.7158 0.71075 0.19445 1.30944 -1.6599 -0.01576 -0.22292 -0.60654 0.0531 0 0 0 0 0 0 0.07421 0.0007 1.37761 0 -0.31678 0 0.72952 -0.48958 -4.73184
ILE_144 -8.01207 0.84779 1.66687 -0.70902 1.40629 0.11137 2.11987 -2.11502 -0.06204 -0.14784 -1.35481 0.25949 0 0 0 0 0 0 -0.00662 0.04943 1.39104 0 -0.37793 0 1.0317 -0.2245 -4.12599
GLU_145 -7.95321 0.95024 6.47374 -0.20986 0.01719 0.29022 3.26225 -2.98403 -0.08472 -0.33586 -3.72217 -0.43828 0 0 0 -1.29015 -0.72346 0 -0.00651 0.7096 0 4.34549 -0.15104 0 -2.5358 -0.22244 -4.60878
ALA_146 -6.87609 0.62797 2.47941 -0.02102 0 0 2.36643 -2.33238 -0.04854 -0.25046 -1.53807 -0.27351 0 0 0 0 0 0 -0.02653 0 0 0 -0.12655 0 2.3386 -0.28748 -3.96824
LEU_147 -10.0771 1.16011 2.81593 -0.4949 0.36908 0.07499 2.68157 -2.73227 -0.00554 -0.05548 -1.96009 0.12761 0 0 0 0 0 0 0.06279 0.40864 0.16626 0 -0.31051 0 0.72952 -0.26357 -7.30298
HIS_D:MP-NE2-connect_148 -9.62811 0.83486 5.50425 -0.40663 0.00592 0.33761 3.13631 -3.33678 -0.05763 -0.31396 -3.50555 -0.26848 0 0 0 0 0 0 0.16161 0.92276 0 2.8398 0.07088 0 0.13443 -0.30457 -3.87329
ILE_149 -9.16119 1.30892 2.27766 -0.51545 0.65555 0.0745 2.60995 -2.56663 -0.06915 -0.16566 -1.66923 -0.02316 0 0 0 0 0 0 0.0297 0.06772 0.16867 0 -0.3832 0 1.0317 -0.17173 -6.50104
LEU_150 -10.0473 1.65049 1.65847 -0.53383 0.32798 0.0738 2.2527 -2.52965 -0.04731 -0.13188 -1.35829 -0.00253 0 0 0 0 0 0 0.21386 0.09796 3.4236 0 -0.25343 0 0.72952 -0.17131 -4.64718
LEU_151 -8.2885 1.56269 3.85181 -0.49706 0.37263 0.07714 2.61716 -2.75196 -0.07659 -0.29705 -1.72845 0.12616 0 0 0 0 0 0 0.07443 0.5635 0.2 0 -0.29266 0 0.72952 -0.31306 -4.07029
THR_152 -8.86551 2.09664 4.83362 -0.20487 0.14854 0.06374 3.78405 -3.19438 -0.01884 -0.23102 -2.58421 -0.14956 0 0 0 0 0 0 0.25097 0.00749 0.02045 0 0.04311 2.31935 -1.425 -0.16549 -3.27093
ALA_153 -6.73661 0.50798 3.13673 -0.02155 0 0 2.4462 -2.63702 -0.0835 -0.14811 -2.34088 -0.28332 0 0 0 0 0 0 -0.03057 0 0 0 -0.29508 0 2.3386 -0.23508 -4.38221
ALA_154 -4.76164 0.56512 2.25071 -0.02088 0 0 1.59893 -1.86107 -0.01427 -0.03976 -0.79363 -0.27085 0 0 0 0 0 0 0.01247 0 0 0 -0.12377 0 2.3386 -0.34266 -1.4627
VAL_155 -5.61168 1.27486 1.15508 -0.27806 0.23145 0.03445 1.51209 -1.66829 -0.05157 -0.11068 -0.5344 0.37687 0 0 0 0 0 0 0.68228 6e-05 0.50991 0 0.22141 0 2.085 -0.0585 -0.22971
LEU_156 -6.72447 1.0423 1.27967 -0.50945 0.55845 0.07837 1.23976 -1.66516 -0.02524 -0.16752 -0.15739 0.13972 0 0 0 0 0 0 -0.04262 0.08698 0.11307 0 -0.30083 0 0.72952 -0.11058 -4.43545
GLY_157 -1.72992 0.1071 1.93732 -5e-05 0 0 1.01368 -0.9411 -0.05719 -0.19132 -0.74522 -0.30884 0 0 0 0 0 0 -0.05515 0 0 0 -1.39969 0 1.2108 -0.21871 -1.37829
THR_158 -4.36363 0.55341 2.00332 -0.18543 0.14399 0.05762 1.46159 -1.45488 -0.03409 -0.32076 -1.19483 -0.79605 0 0 0 -0.34263 0 0 -0.04151 0.07146 0.46428 0 -0.7363 2.28844 -1.425 0.20316 -3.64784
THR_159 -4.07329 0.39922 3.87262 -0.11132 0.06624 0.07573 2.20213 -1.93061 -0.10299 -0.35245 -2.02246 -0.55418 0 0 0 -0.94269 0 0 -0.0123 0.02838 0.0117 0 -0.4458 2.30491 -1.425 0.02424 -2.98793
VAL_160 -6.45305 1.03825 1.77461 -0.30427 0.20703 0.05203 1.7055 -1.95356 -0.08725 -0.29896 -1.2305 -0.05034 0 0 0 0 0 0 -0.04697 0.02993 -0.00634 0 -0.24575 0 2.085 -0.3441 -4.12873
GLU_161 -4.82597 0.46195 4.39955 -0.45687 0.22604 1.23206 1.71479 -2.10633 -0.0999 -0.40678 -1.78242 -2.43294 0 0 0 0 0 0 0.02307 0 0 3.86543 -0.22886 0 -2.5358 -0.38388 -3.33686
GLU_162 -6.41123 0.397 6.21807 -0.62792 0.14938 1.0277 2.83665 -2.62301 -0.08184 -0.35646 -2.69338 -0.47053 0 0 0 -0.60006 -0.88008 0 0.30566 0.01414 0 3.21446 -0.21259 0 -2.5358 -0.47325 -3.80307
ALA_163 -6.23552 0.28398 2.31258 -0.02246 0 0 2.21638 -2.24131 -0.04822 -0.20017 -1.73536 -0.29368 0 0 0 0 0 0 0.00706 0 0 0 -0.3094 0 2.3386 -0.51966 -4.44718
VAL_164 -7.82683 1.54357 2.03607 -0.30405 0.23727 0.05102 2.40608 -2.34067 -0.08306 -0.27142 -1.91815 0.0186 0 0 0 0 0 0 -0.02278 0.15709 0.00068 0 -0.34453 0 2.085 -0.26953 -4.84562
TYR_165 -5.7605 0.40762 4.32115 -0.59433 0.23741 0.22376 2.00779 -2.18353 -0.04331 -0.26494 -1.92603 -0.19824 0 0 0 0 0 0 0.03341 0.00217 0 2.83699 0.04311 0 0.96414 -0.05816 0.0485
ARG_166 -7.311 0.53887 5.46099 -0.42461 0.06592 0.18566 2.64573 -2.6372 -0.04129 -0.21911 -3.14413 0.51639 0 0 0 0 -0.88008 0 -0.03811 0.52802 1.63132 0 -0.03653 0 -1.281 -0.22887 -4.66903
ALA_167 -6.186 0.4717 2.79494 -0.02134 0 0 2.42602 -2.31206 -0.01745 -0.22001 -2.46117 -0.27644 0 0 0 0 0 0 -0.04851 0 0 0 -0.17039 0 2.3386 -0.30452 -3.98664
LEU_168 -5.92869 0.4752 2.98279 -0.50216 0.4603 0.07414 1.83938 -1.99045 -0.06522 -0.21577 -1.92313 0.14156 0 0 0 0 0 0 -0.00291 0.06255 0.36009 0 -0.23829 0 0.72952 -0.26006 -4.00115
LYS_169 -4.22039 0.15664 4.23053 -0.3036 0.0278 0.11576 1.70751 -1.88432 -0.03968 -0.2085 -1.77442 0.08224 0 0 0 0 0 0 0.06836 0.0191 1.01759 0 -0.04945 0 -1.6738 -0.21895 -2.94759
LEU_170 -8.54843 1.02361 2.0498 -0.70489 0.63245 0.1802 1.99923 -2.24771 -0.06523 -0.35997 -1.73039 0.07577 0 0 0 0 0 0 0.19713 0.09691 0.95589 0 -0.26828 0 0.72952 -0.26235 -6.24674
LYS_171 -8.17057 1.00436 6.01369 -0.49027 0.11242 0.34556 2.94773 -2.92323 -0.09432 -0.29007 -2.53913 0.37553 0 0 0 0 0 0 0.02816 0.32395 1.71948 0 0.01387 0 -1.6738 -0.00932 -3.30594
THR_172 -3.21909 0.25997 3.61439 -0.20122 0.13913 0.06138 1.24008 -1.66423 -0.06258 -0.32651 -1.11943 -0.1873 0 0 0 0 0 0 0.12523 0 -0.00021 0 -0.02795 2.44587 -1.425 0.20951 -0.13795
LYS_173 -4.31968 0.31137 4.08025 -0.42213 0.09043 0.18483 2.14812 -1.83748 -0.00146 -0.02287 -2.42689 0.06333 0 0 0 0 0 0 0.4638 0.16769 0.96642 0 0.00927 0 -1.6738 0.09391 -2.12491
LEU_174 -6.07448 1.04528 0.49801 -0.52187 0.4553 0.08965 0.78785 -1.25868 -0.06758 -0.17565 -0.47183 0.07696 0 0 0 0 0 0 0.23158 0.10955 0.03149 0 -0.19206 0 0.72952 -0.25185 -4.95882
GLY_175 -1.88552 0.10313 1.85719 -5e-05 0 0 0.945 -0.97234 -0.0672 -0.24319 -0.63684 -0.31445 0 0 0 0 0 0 0.26123 0 0 0 -0.57861 0 1.2108 -0.2999 -0.62075
VAL_176 -6.4475 1.13992 1.78263 -0.30247 0.20799 0.04345 1.60445 -1.77964 -0.02553 -0.20417 -1.69744 0.00691 0 0 0 0 0 0 -0.01747 0.00408 -0.00224 0 -0.37659 0 2.085 0.0772 -3.90143
SER_177 -4.84934 0.36417 4.79272 -0.02664 0 0.06872 3.00592 -2.18944 -0.03384 -0.10038 -2.03234 -0.51834 0 0 0 -1.73915 0 0 0.00367 0.10526 0.07891 0 -0.45372 0.64227 -1.1772 -0.14705 -4.20578
LEU_178 -6.81181 0.58805 1.66088 -0.7173 0.70962 0.19647 1.52129 -1.67721 -0.01397 -0.04825 -0.54801 0.05853 0 0 0 0 0 0 0.06471 0.00506 1.2557 0 -0.31066 0 0.72952 -0.47397 -3.81134
LEU_179 -7.84836 1.42965 1.48582 -0.49305 0.36966 0.07255 1.54941 -1.9583 -0.02725 -0.08713 -0.78494 0.13756 0 0 0 0 0 0 0.0504 0.34399 0.26266 0 -0.27865 0 0.72952 -0.32774 -5.37418
GLN_180 -8.29745 0.69971 5.72131 -0.24787 0.01776 0.17783 3.3791 -3.10482 -0.0738 -0.26211 -1.97823 -0.28366 0 0 0 -1.73915 0 0 0.0444 0.16237 0 3.14374 -0.03082 0 -1.0644 -0.22656 -3.96266
ALA_181 -6.9382 0.60573 2.50269 -0.02137 0 0 2.42567 -2.3861 -0.03978 -0.1009 -1.44807 -0.28045 0 0 0 0 0 0 0.23716 0 0 0 -0.1507 0 2.3386 -0.19411 -3.44985
ALA_182 -6.12267 0.49777 3.54008 -0.02169 0 0 2.67034 -2.43286 -0.02196 -0.13051 -2.03317 -0.28128 0 0 0 0 0 0 -0.05209 0 0 0 -0.22715 0 2.3386 -0.34105 -2.61766
ALA_183 -6.75547 1.33468 2.49124 -0.02243 0 0 2.54843 -2.36807 -0.01661 -0.06068 -1.97633 -0.29009 0 0 0 0 0 0 0.12009 0 0 0 -0.21735 0 2.3386 -0.4939 -3.36788
ILE_184 -9.49021 1.88041 2.00718 -0.5119 0.57146 0.07359 2.50414 -2.47555 -0.05012 -0.12764 -1.94275 -0.00507 0 0 0 0 0 0 0.14358 0.08339 0.19138 0 -0.33151 0 1.0317 -0.31618 -6.7641
LEU_185 -9.34125 1.4047 1.91191 -0.50079 0.38985 0.07175 2.23013 -2.41756 -0.07052 -0.21356 -1.04225 0.16779 0 0 0 0 0 0 0.3309 0.22761 0.25212 0 -0.27821 0 0.72952 -0.21018 -6.35802
ILE_186 -9.56092 1.30802 3.01201 -0.51042 0.54911 0.073 2.69473 -2.70852 -0.08926 -0.25357 -1.91559 0.03174 0 0 0 0 0 0 0.01687 0.10973 0.10722 0 -0.36787 0 1.0317 -0.1996 -6.67163
LEU_187 -10.7663 1.96788 2.68566 -0.71412 0.39822 0.19273 2.86612 -2.78959 -0.03698 -0.42899 -2.18843 0.08 0 0 0 0 0 0 0.02486 0.19653 0.44486 0 -0.19061 0 0.72952 -0.02376 -7.55247
ALA_188 -6.27565 0.51047 3.75266 -0.0221 0 0 2.63878 -2.63647 -0.07609 -0.2422 -2.4298 -0.29491 0 0 0 0 0 0 0.05049 0 0 0 -0.32376 0 2.3386 -0.18029 -3.19028
ALA_189 -4.43115 0.3988 2.26311 -0.02105 0 0 1.45588 -1.74465 -0.03071 -0.08471 -0.69671 -0.27234 0 0 0 0 0 0 -0.05411 0 0 0 -0.23295 0 2.3386 -0.43917 -1.55117
ARG_190 -6.49503 0.46417 4.41428 -1.27157 0.60651 0.82841 1.98603 -2.10429 -0.06097 -0.36825 -0.452 0.57525 0 0 0 0 0 0 0.07279 0.29413 2.68374 0 -0.14903 0 -1.281 -0.33 -0.58683
LEU_191 -6.09705 0.66476 1.62837 -0.51395 0.58459 0.0778 1.2297 -1.55589 -0.03648 -0.16341 -0.7196 0.14882 0 0 0 0 0 0 0.16863 0.01048 0.09944 0 -0.28021 0 0.72952 -0.23004 -4.25454
GLY_192 -1.88462 0.14643 2.01254 -5e-05 0 0 1.05322 -1.01193 -0.03646 -0.19195 -0.63093 -0.31225 0 0 0 0 0 0 0.20837 0 0 0 -1.31323 0 1.2108 -0.28967 -1.03972
THR_193 -4.68544 0.5105 3.78161 -0.10257 0.07403 0.06525 1.59263 -1.91706 -0.08516 -0.60021 -2.09639 -0.37329 0 0 0 0 0 0 0.05263 0.00228 0.08851 0 -0.78973 2.28553 -1.425 -0.19533 -3.81721
THR_194 -4.42467 0.19295 4.97104 -0.11099 0.082 0.07313 3.19021 -2.22926 -0.05852 -0.16693 -2.50168 -0.53557 0 0 0 -1.55873 0 0 0.00863 0.17608 0.01654 0 -0.44291 2.46201 -1.425 -0.24818 -2.52985
VAL_195 -4.804 0.73564 1.00126 -0.30197 0.21238 0.05131 1.45542 -1.39423 -0.05059 -0.14989 -0.40278 -0.03201 0 0 0 0 0 0 -0.07204 0.09687 0.01463 0 -0.20521 0 2.085 -0.31369 -2.07389
GLU_196 -4.79403 0.39727 5.67621 -0.66737 0.1631 1.10247 2.92486 -2.43857 -0.03079 -0.10555 -3.99951 -0.38762 0 0 0 0 -0.95381 0 0.03673 0.08952 0 3.42969 -0.21911 0 -2.5358 -0.349 -2.66128
GLU_197 -6.15503 0.53755 6.6296 -0.20549 0.01851 0.25058 3.07006 -2.81162 -0.04943 -0.25388 -2.48227 -0.3884 0 0 0 -1.55873 0 0 0.09634 0.10422 0 3.90197 -0.28428 0 -2.5358 -0.49745 -2.61354
ALA_198 -6.40495 0.53208 2.40306 -0.02246 0 0 2.31813 -2.29203 -0.06983 -0.25021 -1.54937 -0.29323 0 0 0 0 0 0 0.03427 0 0 0 -0.28783 0 2.3386 -0.56061 -4.10439
VAL_199 -7.29191 1.34101 2.10566 -0.30412 0.22892 0.05146 2.27372 -2.22273 -0.07039 -0.2068 -1.80619 -0.00958 0 0 0 0 0 0 -0.0344 0.02998 -0.01369 0 -0.35034 0 2.085 -0.28799 -4.48237
GLN_200 -5.42504 0.25582 5.10456 -0.26752 0.02891 0.20204 2.45209 -2.34956 -0.04069 -0.17875 -2.71931 -0.39446 0 0 0 0 -0.95381 0 -0.04813 0.00034 0 2.96194 -0.16557 0 -1.0644 -0.14373 -2.74527
GLU_201 -5.41636 0.37264 3.94577 -0.58782 0.14795 0.9526 2.00728 -2.01536 -0.03594 -0.19242 -1.62747 -0.572 0 0 0 0 0 0 0.11297 0.1372 0 3.26626 -0.14886 0 -2.5358 -0.30993 -2.49928
ALA_202 -6.30442 0.3586 2.52523 -0.02136 0 0 2.22303 -2.22239 -0.01982 -0.17174 -2.1704 -0.27742 0 0 0 0 0 0 -0.0435 0 0 0 -0.22409 0 2.3386 -0.39564 -4.40531
LEU_203 -5.85857 0.54123 3.6981 -0.49958 0.4321 0.0746 2.11003 -2.14116 -0.04989 -0.14221 -2.05755 0.1408 0 0 0 0 0 0 0.0134 0.15918 0.27141 0 -0.2766 0 0.72952 -0.37351 -3.2287
GLN_204 -4.2942 0.17266 4.46451 -0.86777 0.12051 0.9002 2.03044 -2.03579 -0.02999 -0.15101 -2.02029 -0.67634 0 0 0 0 0 0 0.04513 0 0 2.61487 -0.02572 0 -1.0644 -0.21308 -1.03026
LEU_205 -8.82857 1.28288 2.31507 -0.71845 0.56793 0.20076 2.27917 -2.31346 -0.04311 -0.18498 -1.73829 0.06656 0 0 0 0 0 0 0.29563 0.02001 0.84756 0 -0.26133 0 0.72952 -0.19037 -5.67346
LYS_206 -7.72465 0.4935 5.99246 -0.49865 0.11008 0.37903 2.44543 -2.82635 -0.10448 -0.22288 -2.38256 0.36472 0 0 0 0 0 0 0.02578 0.14008 1.80289 0 -0.01136 0 -1.6738 -0.1131 -3.80389
THR_207 -3.54929 0.21058 3.88586 -0.2075 0.16657 0.06489 1.50165 -1.78263 -0.0668 -0.29229 -0.51277 -0.24087 0 0 0 0 0 0 -0.01854 0 -0.00265 0 -0.01246 2.44587 -1.425 0.02799 0.1926
LYS_208 -3.90642 0.1147 4.02653 -0.4255 0.06204 0.20438 2.05801 -1.77909 -0.05403 -0.07935 -1.79805 -0.02859 0 0 0 0 0 0 -0.05285 0 1.44227 0 -0.02093 0 -1.6738 -0.20907 -2.11975
LEU_209 -5.71864 0.91369 0.97979 -0.51036 0.48573 0.07837 1.12266 -1.37155 -0.0055 -0.02248 -0.62757 0.11991 0 0 0 0 0 0 0.01936 0.04471 0.0777 0 -0.2705 0 0.72952 -0.33005 -4.28519
GLY:CtermProteinFull_210 -2.21222 0.12683 2.71824 -0.0002 0 0 1.22634 -1.2388 -0.03716 -0.17256 0.36964 0.33144 0 0 0 0 0 0 0 0 0 0 0 0 1.2108 -0.09006 2.23229
HRR:MP-FE1-connect_211 -22.6329 5.84852 -1.46123 -14.8398 4.46412 0.9854 4.26435 -3.85469 -0.25143 -0.42128 -16.1902 0.92496 0 0 0 0 -1.25902 0 0 0 0 0 0 0 0 0 -44.4232
#END_POSE_ENERGIES_TABLE correct_surface_True/027_9_model_4_HMM_fr_HRR_run02_DE_6.pdb
