# Supplementary material for: Design of Heme Enzymes with a Tunable Substrate Binding Pocket Adjacent to an Open Metal Coordination Site
Source: J Am Chem Soc. 2023 Jun 21;145(26):14307–15. doi: 10.1021/jacs.3c02742 (PMC10326885; doi:10.1021/jacs.3c02742)
Supplement: Supplementary file 3 — ja3c02742_si_003.zip [file ja3c02742_si_003.zip › carbene_transferase_design_models/dnHEM1-23_SS.pdb]

HEADER                                            12-JAN-23   XXXX              
EXPDTA    THEORETICAL MODEL                                                     
REMARK 220                                                                      
REMARK 220 EXPERIMENTAL DETAILS                                                 
REMARK 220  EXPERIMENT TYPE                : THEORETICAL MODELLING              
REMARK 220  DATE OF DATA COLLECTION        : 12-JAN-23                          
REMARK 220                                                                      
REMARK 220 REMARK: MODEL GENERATED BY ROSETTA                                   
REMARK 220  VERSION 2020.50+release.1295438                                     
HETNAM     HSS B 211  HSS                                                       
LINK         NE2 HIS A 148                FE1  HSS B 211                  2.39  
ATOM      1  N   VAL A   1       8.021 -32.838  14.640  1.00  0.00           N  
ATOM      2  CA  VAL A   1       6.967 -32.124  13.922  1.00  0.00           C  
ATOM      3  C   VAL A   1       5.585 -32.309  14.544  1.00  0.00           C  
ATOM      4  O   VAL A   1       5.117 -33.430  14.717  1.00  0.00           O  
ATOM      5  CB  VAL A   1       6.922 -32.599  12.457  1.00  0.00           C  
ATOM      6  CG1 VAL A   1       5.781 -31.922  11.713  1.00  0.00           C  
ATOM      7  CG2 VAL A   1       8.254 -32.313  11.780  1.00  0.00           C  
ATOM      8 1H   VAL A   1       8.899 -32.680  14.188  1.00  0.00           H  
ATOM      9 2H   VAL A   1       8.067 -32.506  15.582  1.00  0.00           H  
ATOM     10 3H   VAL A   1       7.819 -33.817  14.642  1.00  0.00           H  
ATOM     11  HA  VAL A   1       7.195 -31.058  13.943  1.00  0.00           H  
ATOM     12  HB  VAL A   1       6.726 -33.670  12.439  1.00  0.00           H  
ATOM     13 1HG1 VAL A   1       5.762 -32.269  10.680  1.00  0.00           H  
ATOM     14 2HG1 VAL A   1       4.835 -32.170  12.195  1.00  0.00           H  
ATOM     15 3HG1 VAL A   1       5.924 -30.841  11.730  1.00  0.00           H  
ATOM     16 1HG2 VAL A   1       8.215 -32.652  10.745  1.00  0.00           H  
ATOM     17 2HG2 VAL A   1       8.450 -31.241  11.804  1.00  0.00           H  
ATOM     18 3HG2 VAL A   1       9.050 -32.841  12.303  1.00  0.00           H  
ATOM     19  N   SER A   2       4.921 -31.205  14.863  1.00  0.00           N  
ATOM     20  CA  SER A   2       3.579 -31.296  15.412  1.00  0.00           C  
ATOM     21  C   SER A   2       2.512 -31.288  14.315  1.00  0.00           C  
ATOM     22  O   SER A   2       2.792 -30.997  13.143  1.00  0.00           O  
ATOM     23  CB  SER A   2       3.339 -30.147  16.372  1.00  0.00           C  
ATOM     24  OG  SER A   2       3.311 -28.922  15.692  1.00  0.00           O  
ATOM     25  H   SER A   2       5.337 -30.296  14.726  1.00  0.00           H  
ATOM     26  HA  SER A   2       3.476 -32.252  15.924  1.00  0.00           H  
ATOM     27 1HB  SER A   2       2.394 -30.299  16.892  1.00  0.00           H  
ATOM     28 2HB  SER A   2       4.127 -30.131  17.124  1.00  0.00           H  
ATOM     29  HG  SER A   2       3.156 -28.252  16.362  1.00  0.00           H  
ATOM     30  N   LEU A   3       1.119 -31.628  14.697  1.00  0.00           N  
ATOM     31  CA  LEU A   3      -0.006 -31.560  13.794  1.00  0.00           C  
ATOM     32  C   LEU A   3      -0.140 -30.148  13.259  1.00  0.00           C  
ATOM     33  O   LEU A   3      -0.435 -29.947  12.093  1.00  0.00           O  
ATOM     34  CB  LEU A   3      -1.297 -31.981  14.507  1.00  0.00           C  
ATOM     35  CG  LEU A   3      -2.580 -31.886  13.671  1.00  0.00           C  
ATOM     36  CD1 LEU A   3      -2.482 -32.829  12.480  1.00  0.00           C  
ATOM     37  CD2 LEU A   3      -3.780 -32.228  14.542  1.00  0.00           C  
ATOM     38  H   LEU A   3       0.966 -31.897  15.660  1.00  0.00           H  
ATOM     39  HA  LEU A   3       0.162 -32.259  12.977  1.00  0.00           H  
ATOM     40 1HB  LEU A   3      -1.192 -33.013  14.835  1.00  0.00           H  
ATOM     41 2HB  LEU A   3      -1.429 -31.353  15.388  1.00  0.00           H  
ATOM     42  HG  LEU A   3      -2.689 -30.872  13.286  1.00  0.00           H  
ATOM     43 1HD1 LEU A   3      -3.393 -32.761  11.886  1.00  0.00           H  
ATOM     44 2HD1 LEU A   3      -1.627 -32.549  11.864  1.00  0.00           H  
ATOM     45 3HD1 LEU A   3      -2.355 -33.851  12.835  1.00  0.00           H  
ATOM     46 1HD2 LEU A   3      -4.692 -32.160  13.948  1.00  0.00           H  
ATOM     47 2HD2 LEU A   3      -3.673 -33.242  14.927  1.00  0.00           H  
ATOM     48 3HD2 LEU A   3      -3.836 -31.528  15.376  1.00  0.00           H  
ATOM     49  N   ASP A   4      -0.016 -28.969  14.140  1.00  0.00           N  
ATOM     50  CA  ASP A   4      -0.105 -27.571  13.766  1.00  0.00           C  
ATOM     51  C   ASP A   4       0.932 -27.168  12.710  1.00  0.00           C  
ATOM     52  O   ASP A   4       0.633 -26.404  11.794  1.00  0.00           O  
ATOM     53  CB  ASP A   4       0.060 -26.693  15.010  1.00  0.00           C  
ATOM     54  CG  ASP A   4      -1.144 -26.751  15.940  1.00  0.00           C  
ATOM     55  OD1 ASP A   4      -2.160 -27.263  15.534  1.00  0.00           O  
ATOM     56  OD2 ASP A   4      -1.037 -26.281  17.048  1.00  0.00           O  
ATOM     57  H   ASP A   4       0.158 -29.212  15.106  1.00  0.00           H  
ATOM     58  HA  ASP A   4      -1.090 -27.398  13.331  1.00  0.00           H  
ATOM     59 1HB  ASP A   4       0.944 -27.008  15.563  1.00  0.00           H  
ATOM     60 2HB  ASP A   4       0.215 -25.658  14.705  1.00  0.00           H  
ATOM     61  N   GLU A   5       2.257 -27.684  12.872  1.00  0.00           N  
ATOM     62  CA  GLU A   5       3.305 -27.426  11.881  1.00  0.00           C  
ATOM     63  C   GLU A   5       2.910 -28.009  10.529  1.00  0.00           C  
ATOM     64  O   GLU A   5       2.991 -27.332   9.504  1.00  0.00           O  
ATOM     65  CB  GLU A   5       4.640 -28.019  12.337  1.00  0.00           C  
ATOM     66  CG  GLU A   5       5.787 -27.810  11.359  1.00  0.00           C  
ATOM     67  CD  GLU A   5       7.081 -28.407  11.839  1.00  0.00           C  
ATOM     68  OE1 GLU A   5       7.223 -28.596  13.024  1.00  0.00           O  
ATOM     69  OE2 GLU A   5       7.928 -28.675  11.020  1.00  0.00           O  
ATOM     70  H   GLU A   5       2.490 -28.191  13.712  1.00  0.00           H  
ATOM     71  HA  GLU A   5       3.426 -26.348  11.781  1.00  0.00           H  
ATOM     72 1HB  GLU A   5       4.928 -27.576  13.291  1.00  0.00           H  
ATOM     73 2HB  GLU A   5       4.526 -29.091  12.496  1.00  0.00           H  
ATOM     74 1HG  GLU A   5       5.524 -28.264  10.404  1.00  0.00           H  
ATOM     75 2HG  GLU A   5       5.923 -26.742  11.198  1.00  0.00           H  
ATOM     76  N   ALA A   6       2.493 -29.272  10.533  1.00  0.00           N  
ATOM     77  CA  ALA A   6       2.090 -29.956   9.309  1.00  0.00           C  
ATOM     78  C   ALA A   6       0.906 -29.256   8.648  1.00  0.00           C  
ATOM     79  O   ALA A   6       0.811 -29.207   7.418  1.00  0.00           O  
ATOM     80  CB  ALA A   6       1.738 -31.388   9.605  1.00  0.00           C  
ATOM     81  H   ALA A   6       2.458 -29.770  11.410  1.00  0.00           H  
ATOM     82  HA  ALA A   6       2.930 -29.932   8.613  1.00  0.00           H  
ATOM     83 1HB  ALA A   6       1.438 -31.888   8.682  1.00  0.00           H  
ATOM     84 2HB  ALA A   6       2.606 -31.895  10.026  1.00  0.00           H  
ATOM     85 3HB  ALA A   6       0.916 -31.420  10.319  1.00  0.00           H  
ATOM     86  N   LEU A   7      -0.198 -28.692   9.439  1.00  0.00           N  
ATOM     87  CA  LEU A   7      -1.389 -27.997   8.947  1.00  0.00           C  
ATOM     88  C   LEU A   7      -0.984 -26.692   8.276  1.00  0.00           C  
ATOM     89  O   LEU A   7      -1.510 -26.337   7.221  1.00  0.00           O  
ATOM     90  CB  LEU A   7      -2.365 -27.715  10.096  1.00  0.00           C  
ATOM     91  CG  LEU A   7      -3.119 -28.933  10.643  1.00  0.00           C  
ATOM     92  CD1 LEU A   7      -3.717 -28.593  12.002  1.00  0.00           C  
ATOM     93  CD2 LEU A   7      -4.201 -29.346   9.657  1.00  0.00           C  
ATOM     94  H   LEU A   7      -0.079 -28.820  10.436  1.00  0.00           H  
ATOM     95  HA  LEU A   7      -1.868 -28.635   8.204  1.00  0.00           H  
ATOM     96 1HB  LEU A   7      -1.811 -27.270  10.921  1.00  0.00           H  
ATOM     97 2HB  LEU A   7      -3.107 -26.993   9.753  1.00  0.00           H  
ATOM     98  HG  LEU A   7      -2.422 -29.760  10.784  1.00  0.00           H  
ATOM     99 1HD1 LEU A   7      -4.253 -29.459  12.391  1.00  0.00           H  
ATOM    100 2HD1 LEU A   7      -2.920 -28.321  12.693  1.00  0.00           H  
ATOM    101 3HD1 LEU A   7      -4.408 -27.757  11.896  1.00  0.00           H  
ATOM    102 1HD2 LEU A   7      -4.737 -30.213  10.046  1.00  0.00           H  
ATOM    103 2HD2 LEU A   7      -4.900 -28.521   9.517  1.00  0.00           H  
ATOM    104 3HD2 LEU A   7      -3.744 -29.601   8.701  1.00  0.00           H  
ATOM    105  N   VAL A   8      -0.052 -25.981   8.894  1.00  0.00           N  
ATOM    106  CA  VAL A   8       0.372 -24.707   8.330  1.00  0.00           C  
ATOM    107  C   VAL A   8       1.122 -24.957   7.009  1.00  0.00           C  
ATOM    108  O   VAL A   8       0.925 -24.241   6.027  1.00  0.00           O  
ATOM    109  CB  VAL A   8       1.281 -23.953   9.319  1.00  0.00           C  
ATOM    110  CG1 VAL A   8       1.918 -22.748   8.643  1.00  0.00           C  
ATOM    111  CG2 VAL A   8       0.477 -23.525  10.537  1.00  0.00           C  
ATOM    112  H   VAL A   8       0.373 -26.306   9.749  1.00  0.00           H  
ATOM    113  HA  VAL A   8      -0.514 -24.107   8.127  1.00  0.00           H  
ATOM    114  HB  VAL A   8       2.090 -24.613   9.630  1.00  0.00           H  
ATOM    115 1HG1 VAL A   8       2.557 -22.227   9.356  1.00  0.00           H  
ATOM    116 2HG1 VAL A   8       2.517 -23.081   7.796  1.00  0.00           H  
ATOM    117 3HG1 VAL A   8       1.138 -22.071   8.294  1.00  0.00           H  
ATOM    118 1HG2 VAL A   8       1.126 -22.993  11.233  1.00  0.00           H  
ATOM    119 2HG2 VAL A   8      -0.336 -22.870  10.226  1.00  0.00           H  
ATOM    120 3HG2 VAL A   8       0.065 -24.406  11.029  1.00  0.00           H  
ATOM    121  N   ILE A   9       1.995 -25.985   6.983  1.00  0.00           N  
ATOM    122  CA  ILE A   9       2.747 -26.315   5.776  1.00  0.00           C  
ATOM    123  C   ILE A   9       1.817 -26.624   4.594  1.00  0.00           C  
ATOM    124  O   ILE A   9       2.058 -26.163   3.468  1.00  0.00           O  
ATOM    125  CB  ILE A   9       3.675 -27.517   6.028  1.00  0.00           C  
ATOM    126  CG1 ILE A   9       4.802 -27.128   6.989  1.00  0.00           C  
ATOM    127  CG2 ILE A   9       4.245 -28.034   4.716  1.00  0.00           C  
ATOM    128  CD1 ILE A   9       5.561 -28.310   7.550  1.00  0.00           C  
ATOM    129  H   ILE A   9       2.151 -26.522   7.824  1.00  0.00           H  
ATOM    130  HA  ILE A   9       3.325 -25.441   5.480  1.00  0.00           H  
ATOM    131  HB  ILE A   9       3.113 -28.316   6.510  1.00  0.00           H  
ATOM    132 1HG1 ILE A   9       5.511 -26.481   6.475  1.00  0.00           H  
ATOM    133 2HG1 ILE A   9       4.390 -26.562   7.824  1.00  0.00           H  
ATOM    134 1HG2 ILE A   9       4.899 -28.882   4.913  1.00  0.00           H  
ATOM    135 2HG2 ILE A   9       3.430 -28.347   4.065  1.00  0.00           H  
ATOM    136 3HG2 ILE A   9       4.814 -27.242   4.229  1.00  0.00           H  
ATOM    137 1HD1 ILE A   9       6.343 -27.954   8.222  1.00  0.00           H  
ATOM    138 2HD1 ILE A   9       4.875 -28.955   8.100  1.00  0.00           H  
ATOM    139 3HD1 ILE A   9       6.013 -28.872   6.734  1.00  0.00           H  
ATOM    140  N   LEU A  10       0.651 -27.466   4.797  1.00  0.00           N  
ATOM    141  CA  LEU A  10      -0.372 -27.687   3.783  1.00  0.00           C  
ATOM    142  C   LEU A  10      -1.125 -26.383   3.439  1.00  0.00           C  
ATOM    143  O   LEU A  10      -1.543 -26.161   2.290  1.00  0.00           O  
ATOM    144  CB  LEU A  10      -1.364 -28.750   4.271  1.00  0.00           C  
ATOM    145  CG  LEU A  10      -0.803 -30.172   4.404  1.00  0.00           C  
ATOM    146  CD1 LEU A  10      -1.794 -31.040   5.167  1.00  0.00           C  
ATOM    147  CD2 LEU A  10      -0.530 -30.741   3.019  1.00  0.00           C  
ATOM    148  H   LEU A  10       0.576 -27.942   5.686  1.00  0.00           H  
ATOM    149  HA  LEU A  10       0.116 -28.018   2.867  1.00  0.00           H  
ATOM    150 1HB  LEU A  10      -1.742 -28.451   5.248  1.00  0.00           H  
ATOM    151 2HB  LEU A  10      -2.203 -28.789   3.577  1.00  0.00           H  
ATOM    152  HG  LEU A  10       0.126 -30.145   4.975  1.00  0.00           H  
ATOM    153 1HD1 LEU A  10      -1.396 -32.050   5.261  1.00  0.00           H  
ATOM    154 2HD1 LEU A  10      -1.956 -30.621   6.160  1.00  0.00           H  
ATOM    155 3HD1 LEU A  10      -2.740 -31.073   4.627  1.00  0.00           H  
ATOM    156 1HD2 LEU A  10      -0.131 -31.751   3.114  1.00  0.00           H  
ATOM    157 2HD2 LEU A  10      -1.458 -30.769   2.448  1.00  0.00           H  
ATOM    158 3HD2 LEU A  10       0.194 -30.111   2.503  1.00  0.00           H  
ATOM    159  N   LEU A  11      -1.457 -25.386   4.505  1.00  0.00           N  
ATOM    160  CA  LEU A  11      -2.062 -24.097   4.229  1.00  0.00           C  
ATOM    161  C   LEU A  11      -1.187 -23.283   3.287  1.00  0.00           C  
ATOM    162  O   LEU A  11      -1.688 -22.595   2.397  1.00  0.00           O  
ATOM    163  CB  LEU A  11      -2.283 -23.324   5.536  1.00  0.00           C  
ATOM    164  CG  LEU A  11      -2.914 -21.934   5.387  1.00  0.00           C  
ATOM    165  CD1 LEU A  11      -4.334 -22.074   4.855  1.00  0.00           C  
ATOM    166  CD2 LEU A  11      -2.903 -21.224   6.733  1.00  0.00           C  
ATOM    167  H   LEU A  11      -1.227 -25.630   5.457  1.00  0.00           H  
ATOM    168  HA  LEU A  11      -3.019 -24.270   3.738  1.00  0.00           H  
ATOM    169 1HB  LEU A  11      -2.930 -23.914   6.183  1.00  0.00           H  
ATOM    170 2HB  LEU A  11      -1.321 -23.199   6.033  1.00  0.00           H  
ATOM    171  HG  LEU A  11      -2.344 -21.350   4.664  1.00  0.00           H  
ATOM    172 1HD1 LEU A  11      -4.783 -21.086   4.749  1.00  0.00           H  
ATOM    173 2HD1 LEU A  11      -4.311 -22.567   3.883  1.00  0.00           H  
ATOM    174 3HD1 LEU A  11      -4.926 -22.668   5.550  1.00  0.00           H  
ATOM    175 1HD2 LEU A  11      -3.351 -20.235   6.627  1.00  0.00           H  
ATOM    176 2HD2 LEU A  11      -3.474 -21.806   7.456  1.00  0.00           H  
ATOM    177 3HD2 LEU A  11      -1.875 -21.121   7.081  1.00  0.00           H  
ATOM    178  N   VAL A  12       0.287 -23.239   3.480  1.00  0.00           N  
ATOM    179  CA  VAL A  12       1.257 -22.558   2.610  1.00  0.00           C  
ATOM    180  C   VAL A  12       1.272 -23.109   1.184  1.00  0.00           C  
ATOM    181  O   VAL A  12       1.274 -22.351   0.216  1.00  0.00           O  
ATOM    182  CB  VAL A  12       2.672 -22.683   3.205  1.00  0.00           C  
ATOM    183  CG1 VAL A  12       3.718 -22.250   2.188  1.00  0.00           C  
ATOM    184  CG2 VAL A  12       2.776 -21.851   4.474  1.00  0.00           C  
ATOM    185  H   VAL A  12       0.618 -23.726   4.299  1.00  0.00           H  
ATOM    186  HA  VAL A  12       0.971 -21.508   2.541  1.00  0.00           H  
ATOM    187  HB  VAL A  12       2.866 -23.730   3.439  1.00  0.00           H  
ATOM    188 1HG1 VAL A  12       4.712 -22.345   2.626  1.00  0.00           H  
ATOM    189 2HG1 VAL A  12       3.649 -22.882   1.304  1.00  0.00           H  
ATOM    190 3HG1 VAL A  12       3.544 -21.211   1.908  1.00  0.00           H  
ATOM    191 1HG2 VAL A  12       3.779 -21.945   4.889  1.00  0.00           H  
ATOM    192 2HG2 VAL A  12       2.576 -20.805   4.240  1.00  0.00           H  
ATOM    193 3HG2 VAL A  12       2.047 -22.205   5.202  1.00  0.00           H  
ATOM    194  N   ALA A  13       1.312 -24.533   0.955  1.00  0.00           N  
ATOM    195  CA  ALA A  13       1.254 -25.107  -0.384  1.00  0.00           C  
ATOM    196  C   ALA A  13      -0.036 -24.769  -1.111  1.00  0.00           C  
ATOM    197  O   ALA A  13      -0.019 -24.485  -2.317  1.00  0.00           O  
ATOM    198  CB  ALA A  13       1.408 -26.613  -0.319  1.00  0.00           C  
ATOM    199  H   ALA A  13       1.393 -25.148   1.750  1.00  0.00           H  
ATOM    200  HA  ALA A  13       2.081 -24.694  -0.963  1.00  0.00           H  
ATOM    201 1HB  ALA A  13       1.363 -27.028  -1.326  1.00  0.00           H  
ATOM    202 2HB  ALA A  13       2.367 -26.862   0.135  1.00  0.00           H  
ATOM    203 3HB  ALA A  13       0.603 -27.034   0.283  1.00  0.00           H  
ATOM    204  N   ALA A  14      -1.238 -24.809  -0.367  1.00  0.00           N  
ATOM    205  CA  ALA A  14      -2.531 -24.523  -1.002  1.00  0.00           C  
ATOM    206  C   ALA A  14      -2.576 -23.088  -1.507  1.00  0.00           C  
ATOM    207  O   ALA A  14      -3.155 -22.807  -2.558  1.00  0.00           O  
ATOM    208  CB  ALA A  14      -3.669 -24.784  -0.026  1.00  0.00           C  
ATOM    209  H   ALA A  14      -1.213 -25.037   0.616  1.00  0.00           H  
ATOM    210  HA  ALA A  14      -2.642 -25.187  -1.859  1.00  0.00           H  
ATOM    211 1HB  ALA A  14      -4.621 -24.568  -0.511  1.00  0.00           H  
ATOM    212 2HB  ALA A  14      -3.649 -25.828   0.286  1.00  0.00           H  
ATOM    213 3HB  ALA A  14      -3.553 -24.144   0.846  1.00  0.00           H  
ATOM    214  N   LYS A  15      -2.032 -22.023  -0.717  1.00  0.00           N  
ATOM    215  CA  LYS A  15      -2.041 -20.608  -1.042  1.00  0.00           C  
ATOM    216  C   LYS A  15      -0.977 -20.266  -2.092  1.00  0.00           C  
ATOM    217  O   LYS A  15      -1.183 -19.381  -2.924  1.00  0.00           O  
ATOM    218  CB  LYS A  15      -1.825 -19.775   0.222  1.00  0.00           C  
ATOM    219  CG  LYS A  15      -3.027 -19.727   1.156  1.00  0.00           C  
ATOM    220  CD  LYS A  15      -2.688 -19.013   2.456  1.00  0.00           C  
ATOM    221  CE  LYS A  15      -2.508 -17.518   2.237  1.00  0.00           C  
ATOM    222  NZ  LYS A  15      -3.784 -16.853   1.856  1.00  0.00           N  
ATOM    223  H   LYS A  15      -1.669 -22.319   0.179  1.00  0.00           H  
ATOM    224  HA  LYS A  15      -3.012 -20.359  -1.471  1.00  0.00           H  
ATOM    225 1HB  LYS A  15      -0.981 -20.176   0.783  1.00  0.00           H  
ATOM    226 2HB  LYS A  15      -1.576 -18.750  -0.056  1.00  0.00           H  
ATOM    227 1HG  LYS A  15      -3.848 -19.202   0.666  1.00  0.00           H  
ATOM    228 2HG  LYS A  15      -3.352 -20.742   1.383  1.00  0.00           H  
ATOM    229 1HD  LYS A  15      -3.490 -19.172   3.178  1.00  0.00           H  
ATOM    230 2HD  LYS A  15      -1.766 -19.423   2.867  1.00  0.00           H  
ATOM    231 1HE  LYS A  15      -2.133 -17.059   3.150  1.00  0.00           H  
ATOM    232 2HE  LYS A  15      -1.777 -17.352   1.446  1.00  0.00           H  
ATOM    233 1HZ  LYS A  15      -3.622 -15.866   1.719  1.00  0.00           H  
ATOM    234 2HZ  LYS A  15      -4.132 -17.259   0.998  1.00  0.00           H  
ATOM    235 3HZ  LYS A  15      -4.465 -16.984   2.590  1.00  0.00           H  
ATOM    236  N   LEU A  16       0.158 -20.959  -2.062  1.00  0.00           N  
ATOM    237  CA  LEU A  16       1.162 -20.747  -3.099  1.00  0.00           C  
ATOM    238  C   LEU A  16       0.752 -21.398  -4.408  1.00  0.00           C  
ATOM    239  O   LEU A  16       1.162 -20.966  -5.489  1.00  0.00           O  
ATOM    240  CB  LEU A  16       2.517 -21.308  -2.648  1.00  0.00           C  
ATOM    241  CG  LEU A  16       3.198 -20.556  -1.498  1.00  0.00           C  
ATOM    242  CD1 LEU A  16       4.423 -21.334  -1.037  1.00  0.00           C  
ATOM    243  CD2 LEU A  16       3.582 -19.158  -1.962  1.00  0.00           C  
ATOM    244  H   LEU A  16       0.338 -21.633  -1.332  1.00  0.00           H  
ATOM    245  HA  LEU A  16       1.229 -19.678  -3.304  1.00  0.00           H  
ATOM    246 1HB  LEU A  16       2.377 -22.340  -2.332  1.00  0.00           H  
ATOM    247 2HB  LEU A  16       3.196 -21.299  -3.501  1.00  0.00           H  
ATOM    248  HG  LEU A  16       2.512 -20.483  -0.653  1.00  0.00           H  
ATOM    249 1HD1 LEU A  16       4.907 -20.800  -0.219  1.00  0.00           H  
ATOM    250 2HD1 LEU A  16       4.116 -22.322  -0.693  1.00  0.00           H  
ATOM    251 3HD1 LEU A  16       5.121 -21.438  -1.867  1.00  0.00           H  
ATOM    252 1HD2 LEU A  16       4.065 -18.624  -1.144  1.00  0.00           H  
ATOM    253 2HD2 LEU A  16       4.268 -19.231  -2.805  1.00  0.00           H  
ATOM    254 3HD2 LEU A  16       2.685 -18.618  -2.269  1.00  0.00           H  
ATOM    255  N   GLY A  17      -0.101 -22.557  -4.380  1.00  0.00           N  
ATOM    256  CA  GLY A  17      -0.521 -23.308  -5.545  1.00  0.00           C  
ATOM    257  C   GLY A  17       0.551 -24.293  -5.978  1.00  0.00           C  
ATOM    258  O   GLY A  17       0.697 -24.570  -7.158  1.00  0.00           O  
ATOM    259  H   GLY A  17      -0.438 -22.837  -3.467  1.00  0.00           H  
ATOM    260 1HA  GLY A  17      -1.443 -23.843  -5.320  1.00  0.00           H  
ATOM    261 2HA  GLY A  17      -0.738 -22.621  -6.360  1.00  0.00           H  
ATOM    262  N   THR A  18       1.306 -24.814  -5.018  1.00  0.00           N  
ATOM    263  CA  THR A  18       2.419 -25.708  -5.305  1.00  0.00           C  
ATOM    264  C   THR A  18       2.283 -26.982  -4.480  1.00  0.00           C  
ATOM    265  O   THR A  18       1.261 -27.199  -3.834  1.00  0.00           O  
ATOM    266  CB  THR A  18       3.773 -25.034  -5.015  1.00  0.00           C  
ATOM    267  OG1 THR A  18       4.835 -25.847  -5.531  1.00  0.00           O  
ATOM    268  CG2 THR A  18       3.965 -24.846  -3.518  1.00  0.00           C  
ATOM    269  H   THR A  18       1.099 -24.580  -4.059  1.00  0.00           H  
ATOM    270  HA  THR A  18       2.428 -25.918  -6.374  1.00  0.00           H  
ATOM    271  HB  THR A  18       3.807 -24.061  -5.505  1.00  0.00           H  
ATOM    272  HG1 THR A  18       5.624 -25.311  -5.637  1.00  0.00           H  
ATOM    273 1HG2 THR A  18       4.927 -24.368  -3.332  1.00  0.00           H  
ATOM    274 2HG2 THR A  18       3.165 -24.219  -3.124  1.00  0.00           H  
ATOM    275 3HG2 THR A  18       3.941 -25.816  -3.024  1.00  0.00           H  
ATOM    276  N   THR A  19       3.315 -27.818  -4.492  1.00  0.00           N  
ATOM    277  CA  THR A  19       3.257 -29.110  -3.810  1.00  0.00           C  
ATOM    278  C   THR A  19       3.611 -28.910  -2.335  1.00  0.00           C  
ATOM    279  O   THR A  19       4.156 -27.869  -1.967  1.00  0.00           O  
ATOM    280  CB  THR A  19       4.209 -30.137  -4.451  1.00  0.00           C  
ATOM    281  OG1 THR A  19       5.565 -29.709  -4.276  1.00  0.00           O  
ATOM    282  CG2 THR A  19       3.915 -30.280  -5.937  1.00  0.00           C  
ATOM    283  H   THR A  19       4.158 -27.559  -4.981  1.00  0.00           H  
ATOM    284  HA  THR A  19       2.259 -29.527  -3.942  1.00  0.00           H  
ATOM    285  HB  THR A  19       4.081 -31.104  -3.967  1.00  0.00           H  
ATOM    286  HG1 THR A  19       6.159 -30.429  -4.505  1.00  0.00           H  
ATOM    287 1HG2 THR A  19       4.597 -31.009  -6.374  1.00  0.00           H  
ATOM    288 2HG2 THR A  19       2.887 -30.616  -6.074  1.00  0.00           H  
ATOM    289 3HG2 THR A  19       4.050 -29.318  -6.430  1.00  0.00           H  
ATOM    290  N   VAL A  20       3.340 -29.896  -1.487  1.00  0.00           N  
ATOM    291  CA  VAL A  20       3.718 -29.746  -0.082  1.00  0.00           C  
ATOM    292  C   VAL A  20       5.241 -29.795   0.128  1.00  0.00           C  
ATOM    293  O   VAL A  20       5.771 -29.153   1.045  1.00  0.00           O  
ATOM    294  CB  VAL A  20       3.055 -30.855   0.756  1.00  0.00           C  
ATOM    295  CG1 VAL A  20       3.766 -32.183   0.538  1.00  0.00           C  
ATOM    296  CG2 VAL A  20       3.069 -30.471   2.228  1.00  0.00           C  
ATOM    297  H   VAL A  20       2.879 -30.744  -1.785  1.00  0.00           H  
ATOM    298  HA  VAL A  20       3.445 -28.741   0.246  1.00  0.00           H  
ATOM    299  HB  VAL A  20       2.025 -30.983   0.423  1.00  0.00           H  
ATOM    300 1HG1 VAL A  20       3.284 -32.956   1.138  1.00  0.00           H  
ATOM    301 2HG1 VAL A  20       3.712 -32.456  -0.516  1.00  0.00           H  
ATOM    302 3HG1 VAL A  20       4.809 -32.091   0.838  1.00  0.00           H  
ATOM    303 1HG2 VAL A  20       2.599 -31.259   2.814  1.00  0.00           H  
ATOM    304 2HG2 VAL A  20       4.099 -30.337   2.559  1.00  0.00           H  
ATOM    305 3HG2 VAL A  20       2.519 -29.540   2.365  1.00  0.00           H  
ATOM    306  N   GLU A  21       5.943 -30.535  -0.730  1.00  0.00           N  
ATOM    307  CA  GLU A  21       7.403 -30.587  -0.674  1.00  0.00           C  
ATOM    308  C   GLU A  21       7.976 -29.227  -1.006  1.00  0.00           C  
ATOM    309  O   GLU A  21       9.026 -28.861  -0.495  1.00  0.00           O  
ATOM    310  CB  GLU A  21       7.952 -31.637  -1.642  1.00  0.00           C  
ATOM    311  CG  GLU A  21       7.596 -33.072  -1.281  1.00  0.00           C  
ATOM    312  CD  GLU A  21       6.211 -33.459  -1.719  1.00  0.00           C  
ATOM    313  OE1 GLU A  21       5.539 -32.637  -2.294  1.00  0.00           O  
ATOM    314  OE2 GLU A  21       5.823 -34.578  -1.476  1.00  0.00           O  
ATOM    315  H   GLU A  21       5.457 -31.073  -1.433  1.00  0.00           H  
ATOM    316  HA  GLU A  21       7.700 -30.837   0.346  1.00  0.00           H  
ATOM    317 1HB  GLU A  21       7.574 -31.441  -2.645  1.00  0.00           H  
ATOM    318 2HB  GLU A  21       9.039 -31.562  -1.682  1.00  0.00           H  
ATOM    319 1HG  GLU A  21       8.314 -33.743  -1.753  1.00  0.00           H  
ATOM    320 2HG  GLU A  21       7.679 -33.196  -0.203  1.00  0.00           H  
ATOM    321  N   GLU A  22       7.382 -28.539  -1.934  1.00  0.00           N  
ATOM    322  CA  GLU A  22       7.939 -27.235  -2.269  1.00  0.00           C  
ATOM    323  C   GLU A  22       7.748 -26.257  -1.114  1.00  0.00           C  
ATOM    324  O   GLU A  22       8.655 -25.492  -0.781  1.00  0.00           O  
ATOM    325  CB  GLU A  22       7.286 -26.682  -3.537  1.00  0.00           C  
ATOM    326  CG  GLU A  22       7.842 -25.341  -3.997  1.00  0.00           C  
ATOM    327  CD  GLU A  22       9.277 -25.422  -4.437  1.00  0.00           C  
ATOM    328  OE1 GLU A  22       9.737 -26.508  -4.703  1.00  0.00           O  
ATOM    329  OE2 GLU A  22       9.915 -24.398  -4.508  1.00  0.00           O  
ATOM    330  H   GLU A  22       6.561 -28.864  -2.424  1.00  0.00           H  
ATOM    331  HA  GLU A  22       9.013 -27.347  -2.423  1.00  0.00           H  
ATOM    332 1HB  GLU A  22       7.414 -27.394  -4.352  1.00  0.00           H  
ATOM    333 2HB  GLU A  22       6.215 -26.561  -3.372  1.00  0.00           H  
ATOM    334 1HG  GLU A  22       7.239 -24.976  -4.828  1.00  0.00           H  
ATOM    335 2HG  GLU A  22       7.757 -24.625  -3.180  1.00  0.00           H  
ATOM    336  N   ALA A  23       6.579 -26.300  -0.484  1.00  0.00           N  
ATOM    337  CA  ALA A  23       6.340 -25.423   0.653  1.00  0.00           C  
ATOM    338  C   ALA A  23       7.382 -25.675   1.739  1.00  0.00           C  
ATOM    339  O   ALA A  23       7.847 -24.743   2.396  1.00  0.00           O  
ATOM    340  CB  ALA A  23       4.935 -25.603   1.187  1.00  0.00           C  
ATOM    341  H   ALA A  23       5.848 -26.932  -0.779  1.00  0.00           H  
ATOM    342  HA  ALA A  23       6.455 -24.391   0.315  1.00  0.00           H  
ATOM    343 1HB  ALA A  23       4.780 -24.938   2.037  1.00  0.00           H  
ATOM    344 2HB  ALA A  23       4.215 -25.367   0.404  1.00  0.00           H  
ATOM    345 3HB  ALA A  23       4.800 -26.637   1.506  1.00  0.00           H  
ATOM    346  N   VAL A  24       7.799 -27.032   2.017  1.00  0.00           N  
ATOM    347  CA  VAL A  24       8.818 -27.306   3.030  1.00  0.00           C  
ATOM    348  C   VAL A  24      10.189 -26.819   2.586  1.00  0.00           C  
ATOM    349  O   VAL A  24      10.926 -26.198   3.375  1.00  0.00           O  
ATOM    350  CB  VAL A  24       8.888 -28.816   3.324  1.00  0.00           C  
ATOM    351  CG1 VAL A  24      10.052 -29.125   4.253  1.00  0.00           C  
ATOM    352  CG2 VAL A  24       7.575 -29.287   3.930  1.00  0.00           C  
ATOM    353  H   VAL A  24       7.376 -27.804   1.521  1.00  0.00           H  
ATOM    354  HA  VAL A  24       8.575 -26.740   3.930  1.00  0.00           H  
ATOM    355  HB  VAL A  24       9.071 -29.350   2.391  1.00  0.00           H  
ATOM    356 1HG1 VAL A  24      10.087 -30.197   4.450  1.00  0.00           H  
ATOM    357 2HG1 VAL A  24      10.985 -28.812   3.784  1.00  0.00           H  
ATOM    358 3HG1 VAL A  24       9.920 -28.588   5.193  1.00  0.00           H  
ATOM    359 1HG2 VAL A  24       7.631 -30.356   4.134  1.00  0.00           H  
ATOM    360 2HG2 VAL A  24       7.389 -28.749   4.859  1.00  0.00           H  
ATOM    361 3HG2 VAL A  24       6.761 -29.094   3.230  1.00  0.00           H  
ATOM    362  N   GLU A  25      10.521 -27.074   1.320  1.00  0.00           N  
ATOM    363  CA  GLU A  25      11.819 -26.701   0.798  1.00  0.00           C  
ATOM    364  C   GLU A  25      11.987 -25.188   0.858  1.00  0.00           C  
ATOM    365  O   GLU A  25      13.062 -24.686   1.187  1.00  0.00           O  
ATOM    366  CB  GLU A  25      11.984 -27.198  -0.640  1.00  0.00           C  
ATOM    367  CG  GLU A  25      13.342 -26.895  -1.257  1.00  0.00           C  
ATOM    368  CD  GLU A  25      14.470 -27.613  -0.570  1.00  0.00           C  
ATOM    369  OE1 GLU A  25      14.209 -28.571   0.117  1.00  0.00           O  
ATOM    370  OE2 GLU A  25      15.595 -27.202  -0.731  1.00  0.00           O  
ATOM    371  H   GLU A  25       9.860 -27.535   0.711  1.00  0.00           H  
ATOM    372  HA  GLU A  25      12.587 -27.164   1.418  1.00  0.00           H  
ATOM    373 1HB  GLU A  25      11.836 -28.277  -0.672  1.00  0.00           H  
ATOM    374 2HB  GLU A  25      11.221 -26.743  -1.272  1.00  0.00           H  
ATOM    375 1HG  GLU A  25      13.327 -27.189  -2.307  1.00  0.00           H  
ATOM    376 2HG  GLU A  25      13.520 -25.822  -1.212  1.00  0.00           H  
ATOM    377  N   GLN A  26      10.924 -24.461   0.540  1.00  0.00           N  
ATOM    378  CA  GLN A  26      10.989 -23.011   0.570  1.00  0.00           C  
ATOM    379  C   GLN A  26      11.159 -22.499   2.006  1.00  0.00           C  
ATOM    380  O   GLN A  26      11.914 -21.559   2.255  1.00  0.00           O  
ATOM    381  CB  GLN A  26       9.731 -22.409  -0.062  1.00  0.00           C  
ATOM    382  CG  GLN A  26       9.658 -22.564  -1.572  1.00  0.00           C  
ATOM    383  CD  GLN A  26       8.424 -21.909  -2.162  1.00  0.00           C  
ATOM    384  OE1 GLN A  26       7.607 -21.328  -1.441  1.00  0.00           O  
ATOM    385  NE2 GLN A  26       8.281 -21.997  -3.479  1.00  0.00           N  
ATOM    386  H   GLN A  26      10.059 -24.909   0.274  1.00  0.00           H  
ATOM    387  HA  GLN A  26      11.856 -22.692  -0.008  1.00  0.00           H  
ATOM    388 1HB  GLN A  26       8.847 -22.881   0.367  1.00  0.00           H  
ATOM    389 2HB  GLN A  26       9.680 -21.346   0.170  1.00  0.00           H  
ATOM    390 1HG  GLN A  26      10.538 -22.100  -2.017  1.00  0.00           H  
ATOM    391 2HG  GLN A  26       9.631 -23.626  -1.817  1.00  0.00           H  
ATOM    392 1HE2 GLN A  26       7.486 -21.583  -3.926  1.00  0.00           H  
ATOM    393 2HE2 GLN A  26       8.967 -22.476  -4.026  1.00  0.00           H  
ATOM    394  N   ALA A  27      10.421 -23.152   2.980  1.00  0.00           N  
ATOM    395  CA  ALA A  27      10.595 -22.813   4.381  1.00  0.00           C  
ATOM    396  C   ALA A  27      12.024 -23.061   4.861  1.00  0.00           C  
ATOM    397  O   ALA A  27      12.544 -22.292   5.670  1.00  0.00           O  
ATOM    398  CB  ALA A  27       9.588 -23.545   5.244  1.00  0.00           C  
ATOM    399  H   ALA A  27       9.744 -23.854   2.725  1.00  0.00           H  
ATOM    400  HA  ALA A  27      10.435 -21.741   4.494  1.00  0.00           H  
ATOM    401 1HB  ALA A  27       9.740 -23.273   6.289  1.00  0.00           H  
ATOM    402 2HB  ALA A  27       8.580 -23.269   4.940  1.00  0.00           H  
ATOM    403 3HB  ALA A  27       9.722 -24.619   5.126  1.00  0.00           H  
ATOM    404  N   LEU A  28      12.788 -24.245   4.419  1.00  0.00           N  
ATOM    405  CA  LEU A  28      14.201 -24.556   4.701  1.00  0.00           C  
ATOM    406  C   LEU A  28      15.179 -23.544   4.103  1.00  0.00           C  
ATOM    407  O   LEU A  28      16.216 -23.235   4.694  1.00  0.00           O  
ATOM    408  CB  LEU A  28      14.540 -25.953   4.167  1.00  0.00           C  
ATOM    409  CG  LEU A  28      13.926 -27.127   4.940  1.00  0.00           C  
ATOM    410  CD1 LEU A  28      14.037 -28.397   4.107  1.00  0.00           C  
ATOM    411  CD2 LEU A  28      14.639 -27.285   6.275  1.00  0.00           C  
ATOM    412  H   LEU A  28      12.249 -24.880   3.850  1.00  0.00           H  
ATOM    413  HA  LEU A  28      14.355 -24.520   5.779  1.00  0.00           H  
ATOM    414 1HB  LEU A  28      14.199 -26.022   3.135  1.00  0.00           H  
ATOM    415 2HB  LEU A  28      15.622 -26.076   4.179  1.00  0.00           H  
ATOM    416  HG  LEU A  28      12.867 -26.935   5.114  1.00  0.00           H  
ATOM    417 1HD1 LEU A  28      13.602 -29.232   4.657  1.00  0.00           H  
ATOM    418 2HD1 LEU A  28      13.503 -28.264   3.167  1.00  0.00           H  
ATOM    419 3HD1 LEU A  28      15.087 -28.607   3.902  1.00  0.00           H  
ATOM    420 1HD2 LEU A  28      14.202 -28.119   6.825  1.00  0.00           H  
ATOM    421 2HD2 LEU A  28      15.697 -27.478   6.102  1.00  0.00           H  
ATOM    422 3HD2 LEU A  28      14.528 -26.369   6.856  1.00  0.00           H  
ATOM    423  N   TRP A  29      14.902 -22.952   2.745  1.00  0.00           N  
ATOM    424  CA  TRP A  29      15.680 -21.887   2.132  1.00  0.00           C  
ATOM    425  C   TRP A  29      15.624 -20.590   2.952  1.00  0.00           C  
ATOM    426  O   TRP A  29      16.652 -19.967   3.218  1.00  0.00           O  
ATOM    427  CB  TRP A  29      15.176 -21.620   0.714  1.00  0.00           C  
ATOM    428  CG  TRP A  29      16.031 -20.657  -0.055  1.00  0.00           C  
ATOM    429  CD1 TRP A  29      17.130 -20.959  -0.800  1.00  0.00           C  
ATOM    430  CD2 TRP A  29      15.858 -19.223  -0.157  1.00  0.00           C  
ATOM    431  NE1 TRP A  29      17.653 -19.818  -1.357  1.00  0.00           N  
ATOM    432  CE2 TRP A  29      16.886 -18.746  -0.974  1.00  0.00           C  
ATOM    433  CE3 TRP A  29      14.927 -18.320   0.371  1.00  0.00           C  
ATOM    434  CZ2 TRP A  29      17.016 -17.400  -1.280  1.00  0.00           C  
ATOM    435  CZ3 TRP A  29      15.056 -16.971   0.063  1.00  0.00           C  
ATOM    436  CH2 TRP A  29      16.073 -16.524  -0.741  1.00  0.00           C  
ATOM    437  H   TRP A  29      14.119 -23.341   2.239  1.00  0.00           H  
ATOM    438  HA  TRP A  29      16.721 -22.205   2.079  1.00  0.00           H  
ATOM    439 1HB  TRP A  29      15.135 -22.558   0.160  1.00  0.00           H  
ATOM    440 2HB  TRP A  29      14.163 -21.221   0.756  1.00  0.00           H  
ATOM    441  HD1 TRP A  29      17.536 -21.960  -0.936  1.00  0.00           H  
ATOM    442  HE1 TRP A  29      18.469 -19.772  -1.949  1.00  0.00           H  
ATOM    443  HE3 TRP A  29      14.115 -18.671   1.008  1.00  0.00           H  
ATOM    444  HZ2 TRP A  29      17.817 -17.026  -1.917  1.00  0.00           H  
ATOM    445  HZ3 TRP A  29      14.328 -16.274   0.479  1.00  0.00           H  
ATOM    446  HH2 TRP A  29      16.146 -15.458  -0.962  1.00  0.00           H  
ATOM    447  N   LEU A  30      14.420 -20.177   3.355  1.00  0.00           N  
ATOM    448  CA  LEU A  30      14.272 -18.949   4.128  1.00  0.00           C  
ATOM    449  C   LEU A  30      14.960 -19.128   5.470  1.00  0.00           C  
ATOM    450  O   LEU A  30      15.678 -18.254   5.929  1.00  0.00           O  
ATOM    451  CB  LEU A  30      12.792 -18.605   4.334  1.00  0.00           C  
ATOM    452  CG  LEU A  30      12.048 -18.097   3.092  1.00  0.00           C  
ATOM    453  CD1 LEU A  30      10.547 -18.154   3.340  1.00  0.00           C  
ATOM    454  CD2 LEU A  30      12.496 -16.679   2.776  1.00  0.00           C  
ATOM    455  H   LEU A  30      13.598 -20.716   3.126  1.00  0.00           H  
ATOM    456  HA  LEU A  30      14.718 -18.131   3.567  1.00  0.00           H  
ATOM    457 1HB  LEU A  30      12.274 -19.496   4.689  1.00  0.00           H  
ATOM    458 2HB  LEU A  30      12.716 -17.836   5.103  1.00  0.00           H  
ATOM    459  HG  LEU A  30      12.271 -18.746   2.245  1.00  0.00           H  
ATOM    460 1HD1 LEU A  30      10.019 -17.794   2.457  1.00  0.00           H  
ATOM    461 2HD1 LEU A  30      10.250 -19.184   3.544  1.00  0.00           H  
ATOM    462 3HD1 LEU A  30      10.295 -17.526   4.195  1.00  0.00           H  
ATOM    463 1HD2 LEU A  30      11.969 -16.318   1.893  1.00  0.00           H  
ATOM    464 2HD2 LEU A  30      12.273 -16.029   3.623  1.00  0.00           H  
ATOM    465 3HD2 LEU A  30      13.570 -16.671   2.586  1.00  0.00           H  
ATOM    466  N   LYS A  31      14.717 -20.276   6.091  1.00  0.00           N  
ATOM    467  CA  LYS A  31      15.297 -20.619   7.386  1.00  0.00           C  
ATOM    468  C   LYS A  31      16.801 -20.415   7.352  1.00  0.00           C  
ATOM    469  O   LYS A  31      17.369 -19.725   8.192  1.00  0.00           O  
ATOM    470  CB  LYS A  31      14.963 -22.062   7.769  1.00  0.00           C  
ATOM    471  CG  LYS A  31      15.749 -22.594   8.960  1.00  0.00           C  
ATOM    472  CD  LYS A  31      15.253 -23.969   9.380  1.00  0.00           C  
ATOM    473  CE  LYS A  31      15.946 -24.446  10.648  1.00  0.00           C  
ATOM    474  NZ  LYS A  31      17.383 -24.757  10.414  1.00  0.00           N  
ATOM    475  H   LYS A  31      14.101 -20.936   5.636  1.00  0.00           H  
ATOM    476  HA  LYS A  31      14.835 -19.990   8.147  1.00  0.00           H  
ATOM    477 1HB  LYS A  31      13.902 -22.141   8.006  1.00  0.00           H  
ATOM    478 2HB  LYS A  31      15.159 -22.717   6.920  1.00  0.00           H  
ATOM    479 1HG  LYS A  31      16.806 -22.663   8.698  1.00  0.00           H  
ATOM    480 2HG  LYS A  31      15.646 -21.908   9.800  1.00  0.00           H  
ATOM    481 1HD  LYS A  31      14.177 -23.930   9.558  1.00  0.00           H  
ATOM    482 2HD  LYS A  31      15.445 -24.686   8.581  1.00  0.00           H  
ATOM    483 1HE  LYS A  31      15.875 -23.675  11.414  1.00  0.00           H  
ATOM    484 2HE  LYS A  31      15.449 -25.342  11.019  1.00  0.00           H  
ATOM    485 1HZ  LYS A  31      17.805 -25.069  11.276  1.00  0.00           H  
ATOM    486 2HZ  LYS A  31      17.461 -25.485   9.718  1.00  0.00           H  
ATOM    487 3HZ  LYS A  31      17.858 -23.928  10.087  1.00  0.00           H  
ATOM    488  N   THR A  32      17.433 -21.024   6.357  1.00  0.00           N  
ATOM    489  CA  THR A  32      18.880 -21.036   6.247  1.00  0.00           C  
ATOM    490  C   THR A  32      19.412 -19.629   6.025  1.00  0.00           C  
ATOM    491  O   THR A  32      20.369 -19.222   6.673  1.00  0.00           O  
ATOM    492  CB  THR A  32      19.345 -21.956   5.103  1.00  0.00           C  
ATOM    493  OG1 THR A  32      18.904 -23.297   5.356  1.00  0.00           O  
ATOM    494  CG2 THR A  32      20.861 -21.939   4.986  1.00  0.00           C  
ATOM    495  H   THR A  32      16.883 -21.497   5.656  1.00  0.00           H  
ATOM    496  HA  THR A  32      19.295 -21.433   7.174  1.00  0.00           H  
ATOM    497  HB  THR A  32      18.910 -21.616   4.163  1.00  0.00           H  
ATOM    498  HG1 THR A  32      17.962 -23.361   5.178  1.00  0.00           H  
ATOM    499 1HG2 THR A  32      21.171 -22.595   4.172  1.00  0.00           H  
ATOM    500 2HG2 THR A  32      21.199 -20.923   4.783  1.00  0.00           H  
ATOM    501 3HG2 THR A  32      21.302 -22.287   5.920  1.00  0.00           H  
ATOM    502  N   LYS A  33      18.768 -18.900   5.113  1.00  0.00           N  
ATOM    503  CA  LYS A  33      19.196 -17.566   4.695  1.00  0.00           C  
ATOM    504  C   LYS A  33      18.924 -16.479   5.737  1.00  0.00           C  
ATOM    505  O   LYS A  33      19.686 -15.515   5.840  1.00  0.00           O  
ATOM    506  CB  LYS A  33      18.511 -17.193   3.377  1.00  0.00           C  
ATOM    507  CG  LYS A  33      18.950 -18.028   2.182  1.00  0.00           C  
ATOM    508  CD  LYS A  33      20.388 -17.720   1.791  1.00  0.00           C  
ATOM    509  CE  LYS A  33      20.772 -18.421   0.496  1.00  0.00           C  
ATOM    510  NZ  LYS A  33      22.193 -18.171   0.128  1.00  0.00           N  
ATOM    511  H   LYS A  33      17.942 -19.305   4.700  1.00  0.00           H  
ATOM    512  HA  LYS A  33      20.278 -17.576   4.557  1.00  0.00           H  
ATOM    513 1HB  LYS A  33      17.432 -17.303   3.484  1.00  0.00           H  
ATOM    514 2HB  LYS A  33      18.712 -16.147   3.147  1.00  0.00           H  
ATOM    515 1HG  LYS A  33      18.869 -19.088   2.429  1.00  0.00           H  
ATOM    516 2HG  LYS A  33      18.300 -17.820   1.334  1.00  0.00           H  
ATOM    517 1HD  LYS A  33      20.507 -16.644   1.662  1.00  0.00           H  
ATOM    518 2HD  LYS A  33      21.060 -18.050   2.584  1.00  0.00           H  
ATOM    519 1HE  LYS A  33      20.622 -19.494   0.605  1.00  0.00           H  
ATOM    520 2HE  LYS A  33      20.133 -18.067  -0.313  1.00  0.00           H  
ATOM    521 1HZ  LYS A  33      22.407 -18.651  -0.734  1.00  0.00           H  
ATOM    522 2HZ  LYS A  33      22.340 -17.179   0.006  1.00  0.00           H  
ATOM    523 3HZ  LYS A  33      22.796 -18.512   0.862  1.00  0.00           H  
ATOM    524  N   LEU A  34      17.790 -16.526   6.580  1.00  0.00           N  
ATOM    525  CA  LEU A  34      17.341 -15.531   7.558  1.00  0.00           C  
ATOM    526  C   LEU A  34      17.778 -15.819   8.997  1.00  0.00           C  
ATOM    527  O   LEU A  34      17.915 -14.901   9.802  1.00  0.00           O  
ATOM    528  CB  LEU A  34      15.811 -15.431   7.512  1.00  0.00           C  
ATOM    529  CG  LEU A  34      15.239 -14.453   6.476  1.00  0.00           C  
ATOM    530  CD1 LEU A  34      15.532 -14.970   5.074  1.00  0.00           C  
ATOM    531  CD2 LEU A  34      13.742 -14.295   6.700  1.00  0.00           C  
ATOM    532  H   LEU A  34      17.234 -17.357   6.434  1.00  0.00           H  
ATOM    533  HA  LEU A  34      17.786 -14.569   7.300  1.00  0.00           H  
ATOM    534 1HB  LEU A  34      15.405 -16.417   7.295  1.00  0.00           H  
ATOM    535 2HB  LEU A  34      15.454 -15.120   8.493  1.00  0.00           H  
ATOM    536  HG  LEU A  34      15.727 -13.484   6.583  1.00  0.00           H  
ATOM    537 1HD1 LEU A  34      15.126 -14.276   4.338  1.00  0.00           H  
ATOM    538 2HD1 LEU A  34      16.610 -15.055   4.935  1.00  0.00           H  
ATOM    539 3HD1 LEU A  34      15.070 -15.947   4.943  1.00  0.00           H  
ATOM    540 1HD2 LEU A  34      13.337 -13.599   5.965  1.00  0.00           H  
ATOM    541 2HD2 LEU A  34      13.254 -15.264   6.592  1.00  0.00           H  
ATOM    542 3HD2 LEU A  34      13.564 -13.908   7.703  1.00  0.00           H  
ATOM    543  N   GLY A  35      17.988 -17.088   9.322  1.00  0.00           N  
ATOM    544  CA  GLY A  35      18.254 -17.473  10.697  1.00  0.00           C  
ATOM    545  C   GLY A  35      16.992 -17.550  11.541  1.00  0.00           C  
ATOM    546  O   GLY A  35      16.983 -17.173  12.715  1.00  0.00           O  
ATOM    547  H   GLY A  35      17.967 -17.802   8.607  1.00  0.00           H  
ATOM    548 1HA  GLY A  35      18.750 -18.444  10.715  1.00  0.00           H  
ATOM    549 2HA  GLY A  35      18.939 -16.755  11.149  1.00  0.00           H  
ATOM    550  N   VAL A  36      15.911 -18.040  10.946  1.00  0.00           N  
ATOM    551  CA  VAL A  36      14.628 -18.064  11.640  1.00  0.00           C  
ATOM    552  C   VAL A  36      14.043 -19.475  11.670  1.00  0.00           C  
ATOM    553  O   VAL A  36      14.513 -20.367  10.959  1.00  0.00           O  
ATOM    554  CB  VAL A  36      13.631 -17.112  10.952  1.00  0.00           C  
ATOM    555  CG1 VAL A  36      14.141 -15.680  11.003  1.00  0.00           C  
ATOM    556  CG2 VAL A  36      13.402 -17.553   9.514  1.00  0.00           C  
ATOM    557  H   VAL A  36      15.967 -18.401  10.004  1.00  0.00           H  
ATOM    558  HA  VAL A  36      14.791 -17.777  12.679  1.00  0.00           H  
ATOM    559  HB  VAL A  36      12.686 -17.136  11.495  1.00  0.00           H  
ATOM    560 1HG1 VAL A  36      13.425 -15.021  10.512  1.00  0.00           H  
ATOM    561 2HG1 VAL A  36      14.264 -15.374  12.041  1.00  0.00           H  
ATOM    562 3HG1 VAL A  36      15.101 -15.617  10.489  1.00  0.00           H  
ATOM    563 1HG2 VAL A  36      12.696 -16.876   9.035  1.00  0.00           H  
ATOM    564 2HG2 VAL A  36      14.348 -17.535   8.973  1.00  0.00           H  
ATOM    565 3HG2 VAL A  36      12.998 -18.565   9.504  1.00  0.00           H  
ATOM    566  N   SER A  37      13.024 -19.680  12.494  1.00  0.00           N  
ATOM    567  CA  SER A  37      12.405 -20.998  12.585  1.00  0.00           C  
ATOM    568  C   SER A  37      11.610 -21.328  11.322  1.00  0.00           C  
ATOM    569  O   SER A  37      11.320 -20.444  10.506  1.00  0.00           O  
ATOM    570  CB  SER A  37      11.498 -21.063  13.797  1.00  0.00           C  
ATOM    571  OG  SER A  37      10.364 -20.259  13.620  1.00  0.00           O  
ATOM    572  H   SER A  37      12.665 -18.929  13.066  1.00  0.00           H  
ATOM    573  HA  SER A  37      13.196 -21.742  12.688  1.00  0.00           H  
ATOM    574 1HB  SER A  37      11.191 -22.095  13.966  1.00  0.00           H  
ATOM    575 2HB  SER A  37      12.045 -20.736  14.680  1.00  0.00           H  
ATOM    576  HG  SER A  37       9.920 -20.236  14.472  1.00  0.00           H  
ATOM    577  N   LEU A  38      11.274 -22.603  11.160  1.00  0.00           N  
ATOM    578  CA  LEU A  38      10.496 -23.041  10.013  1.00  0.00           C  
ATOM    579  C   LEU A  38       9.131 -22.350  10.052  1.00  0.00           C  
ATOM    580  O   LEU A  38       8.571 -21.997   9.013  1.00  0.00           O  
ATOM    581  CB  LEU A  38      10.325 -24.565  10.020  1.00  0.00           C  
ATOM    582  CG  LEU A  38      11.588 -25.377   9.705  1.00  0.00           C  
ATOM    583  CD1 LEU A  38      11.334 -26.848  10.002  1.00  0.00           C  
ATOM    584  CD2 LEU A  38      11.974 -25.172   8.247  1.00  0.00           C  
ATOM    585  H   LEU A  38      11.565 -23.285  11.844  1.00  0.00           H  
ATOM    586  HA  LEU A  38      11.033 -22.768   9.105  1.00  0.00           H  
ATOM    587 1HB  LEU A  38       9.972 -24.870  11.002  1.00  0.00           H  
ATOM    588 2HB  LEU A  38       9.567 -24.833   9.284  1.00  0.00           H  
ATOM    589  HG  LEU A  38      12.405 -25.044  10.347  1.00  0.00           H  
ATOM    590 1HD1 LEU A  38      12.231 -27.426   9.779  1.00  0.00           H  
ATOM    591 2HD1 LEU A  38      11.079 -26.968  11.055  1.00  0.00           H  
ATOM    592 3HD1 LEU A  38      10.510 -27.206   9.385  1.00  0.00           H  
ATOM    593 1HD2 LEU A  38      12.873 -25.748   8.025  1.00  0.00           H  
ATOM    594 2HD2 LEU A  38      11.158 -25.506   7.605  1.00  0.00           H  
ATOM    595 3HD2 LEU A  38      12.168 -24.114   8.067  1.00  0.00           H  
ATOM    596  N   LEU A  39       8.469 -22.174  11.314  1.00  0.00           N  
ATOM    597  CA  LEU A  39       7.187 -21.500  11.487  1.00  0.00           C  
ATOM    598  C   LEU A  39       7.221 -20.024  11.082  1.00  0.00           C  
ATOM    599  O   LEU A  39       6.232 -19.485  10.585  1.00  0.00           O  
ATOM    600  CB  LEU A  39       6.742 -21.614  12.951  1.00  0.00           C  
ATOM    601  CG  LEU A  39       6.378 -23.026  13.427  1.00  0.00           C  
ATOM    602  CD1 LEU A  39       6.154 -23.012  14.933  1.00  0.00           C  
ATOM    603  CD2 LEU A  39       5.135 -23.506  12.694  1.00  0.00           C  
ATOM    604  H   LEU A  39       8.950 -22.532  12.126  1.00  0.00           H  
ATOM    605  HA  LEU A  39       6.458 -21.989  10.842  1.00  0.00           H  
ATOM    606 1HB  LEU A  39       7.544 -21.246  13.588  1.00  0.00           H  
ATOM    607 2HB  LEU A  39       5.868 -20.979  13.099  1.00  0.00           H  
ATOM    608  HG  LEU A  39       7.206 -23.705  13.220  1.00  0.00           H  
ATOM    609 1HD1 LEU A  39       5.896 -24.016  15.272  1.00  0.00           H  
ATOM    610 2HD1 LEU A  39       7.065 -22.684  15.434  1.00  0.00           H  
ATOM    611 3HD1 LEU A  39       5.341 -22.328  15.173  1.00  0.00           H  
ATOM    612 1HD2 LEU A  39       4.877 -24.510  13.032  1.00  0.00           H  
ATOM    613 2HD2 LEU A  39       4.306 -22.828  12.901  1.00  0.00           H  
ATOM    614 3HD2 LEU A  39       5.329 -23.523  11.621  1.00  0.00           H  
ATOM    615  N   GLN A  40       8.350 -19.256  11.402  1.00  0.00           N  
ATOM    616  CA  GLN A  40       8.589 -17.902  10.920  1.00  0.00           C  
ATOM    617  C   GLN A  40       8.762 -17.835   9.398  1.00  0.00           C  
ATOM    618  O   GLN A  40       8.319 -16.875   8.754  1.00  0.00           O  
ATOM    619  CB  GLN A  40       9.826 -17.316  11.607  1.00  0.00           C  
ATOM    620  CG  GLN A  40       9.627 -16.998  13.079  1.00  0.00           C  
ATOM    621  CD  GLN A  40      10.901 -16.508  13.741  1.00  0.00           C  
ATOM    622  OE1 GLN A  40      11.884 -17.245  13.850  1.00  0.00           O  
ATOM    623  NE2 GLN A  40      10.889 -15.258  14.192  1.00  0.00           N  
ATOM    624  H   GLN A  40       9.030 -19.687  12.013  1.00  0.00           H  
ATOM    625  HA  GLN A  40       7.702 -17.302  11.124  1.00  0.00           H  
ATOM    626 1HB  GLN A  40      10.655 -18.019  11.523  1.00  0.00           H  
ATOM    627 2HB  GLN A  40      10.122 -16.398  11.101  1.00  0.00           H  
ATOM    628 1HG  GLN A  40       8.872 -16.217  13.173  1.00  0.00           H  
ATOM    629 2HG  GLN A  40       9.299 -17.900  13.594  1.00  0.00           H  
ATOM    630 1HE2 GLN A  40      11.700 -14.880  14.639  1.00  0.00           H  
ATOM    631 2HE2 GLN A  40      10.069 -14.694  14.084  1.00  0.00           H  
ATOM    632  N   ALA A  41       9.509 -18.842   8.778  1.00  0.00           N  
ATOM    633  CA  ALA A  41       9.658 -19.004   7.332  1.00  0.00           C  
ATOM    634  C   ALA A  41       8.337 -19.303   6.622  1.00  0.00           C  
ATOM    635  O   ALA A  41       8.107 -18.829   5.510  1.00  0.00           O  
ATOM    636  CB  ALA A  41      10.682 -20.093   7.019  1.00  0.00           C  
ATOM    637  H   ALA A  41      10.014 -19.457   9.399  1.00  0.00           H  
ATOM    638  HA  ALA A  41      10.012 -18.057   6.921  1.00  0.00           H  
ATOM    639 1HB  ALA A  41      10.781 -20.200   5.939  1.00  0.00           H  
ATOM    640 2HB  ALA A  41      11.647 -19.817   7.448  1.00  0.00           H  
ATOM    641 3HB  ALA A  41      10.351 -21.037   7.450  1.00  0.00           H  
ATOM    642  N   LEU A  42       7.372 -20.198   7.204  1.00  0.00           N  
ATOM    643  CA  LEU A  42       6.073 -20.548   6.634  1.00  0.00           C  
ATOM    644  C   LEU A  42       5.215 -19.296   6.629  1.00  0.00           C  
ATOM    645  O   LEU A  42       4.432 -19.074   5.707  1.00  0.00           O  
ATOM    646  CB  LEU A  42       5.393 -21.660   7.441  1.00  0.00           C  
ATOM    647  CG  LEU A  42       6.046 -23.045   7.347  1.00  0.00           C  
ATOM    648  CD1 LEU A  42       5.471 -23.953   8.425  1.00  0.00           C  
ATOM    649  CD2 LEU A  42       5.810 -23.625   5.960  1.00  0.00           C  
ATOM    650  H   LEU A  42       7.663 -20.631   8.068  1.00  0.00           H  
ATOM    651  HA  LEU A  42       6.233 -20.880   5.608  1.00  0.00           H  
ATOM    652 1HB  LEU A  42       5.381 -21.371   8.491  1.00  0.00           H  
ATOM    653 2HB  LEU A  42       4.362 -21.757   7.100  1.00  0.00           H  
ATOM    654  HG  LEU A  42       7.118 -22.955   7.525  1.00  0.00           H  
ATOM    655 1HD1 LEU A  42       5.935 -24.937   8.359  1.00  0.00           H  
ATOM    656 2HD1 LEU A  42       5.671 -23.524   9.407  1.00  0.00           H  
ATOM    657 3HD1 LEU A  42       4.395 -24.050   8.283  1.00  0.00           H  
ATOM    658 1HD2 LEU A  42       6.275 -24.609   5.893  1.00  0.00           H  
ATOM    659 2HD2 LEU A  42       4.739 -23.717   5.782  1.00  0.00           H  
ATOM    660 3HD2 LEU A  42       6.247 -22.965   5.211  1.00  0.00           H  
ATOM    661  N   ILE A  43       5.304 -18.299   7.753  1.00  0.00           N  
ATOM    662  CA  ILE A  43       4.649 -16.997   7.816  1.00  0.00           C  
ATOM    663  C   ILE A  43       5.098 -16.087   6.683  1.00  0.00           C  
ATOM    664  O   ILE A  43       4.288 -15.384   6.078  1.00  0.00           O  
ATOM    665  CB  ILE A  43       4.931 -16.308   9.165  1.00  0.00           C  
ATOM    666  CG1 ILE A  43       4.176 -17.016  10.293  1.00  0.00           C  
ATOM    667  CG2 ILE A  43       4.545 -14.838   9.102  1.00  0.00           C  
ATOM    668  CD1 ILE A  43       4.623 -16.606  11.678  1.00  0.00           C  
ATOM    669  H   ILE A  43       5.883 -18.597   8.524  1.00  0.00           H  
ATOM    670  HA  ILE A  43       3.575 -17.151   7.710  1.00  0.00           H  
ATOM    671  HB  ILE A  43       5.992 -16.386   9.398  1.00  0.00           H  
ATOM    672 1HG1 ILE A  43       3.110 -16.808  10.203  1.00  0.00           H  
ATOM    673 2HG1 ILE A  43       4.307 -18.094  10.199  1.00  0.00           H  
ATOM    674 1HG2 ILE A  43       4.750 -14.367  10.063  1.00  0.00           H  
ATOM    675 2HG2 ILE A  43       5.125 -14.343   8.324  1.00  0.00           H  
ATOM    676 3HG2 ILE A  43       3.483 -14.750   8.873  1.00  0.00           H  
ATOM    677 1HD1 ILE A  43       4.043 -17.150  12.423  1.00  0.00           H  
ATOM    678 2HD1 ILE A  43       5.682 -16.838  11.802  1.00  0.00           H  
ATOM    679 3HD1 ILE A  43       4.468 -15.536  11.808  1.00  0.00           H  
ATOM    680  N   ILE A  44       6.410 -16.078   6.365  1.00  0.00           N  
ATOM    681  CA  ILE A  44       6.885 -15.333   5.205  1.00  0.00           C  
ATOM    682  C   ILE A  44       6.222 -15.838   3.923  1.00  0.00           C  
ATOM    683  O   ILE A  44       5.789 -15.048   3.085  1.00  0.00           O  
ATOM    684  CB  ILE A  44       8.415 -15.439   5.073  1.00  0.00           C  
ATOM    685  CG1 ILE A  44       9.103 -14.674   6.207  1.00  0.00           C  
ATOM    686  CG2 ILE A  44       8.870 -14.913   3.720  1.00  0.00           C  
ATOM    687  CD1 ILE A  44      10.557 -15.041   6.397  1.00  0.00           C  
ATOM    688  H   ILE A  44       7.076 -16.589   6.927  1.00  0.00           H  
ATOM    689  HA  ILE A  44       6.607 -14.288   5.338  1.00  0.00           H  
ATOM    690  HB  ILE A  44       8.717 -16.481   5.167  1.00  0.00           H  
ATOM    691 1HG1 ILE A  44       9.043 -13.603   6.012  1.00  0.00           H  
ATOM    692 2HG1 ILE A  44       8.579 -14.863   7.144  1.00  0.00           H  
ATOM    693 1HG2 ILE A  44       9.954 -14.995   3.643  1.00  0.00           H  
ATOM    694 2HG2 ILE A  44       8.405 -15.499   2.928  1.00  0.00           H  
ATOM    695 3HG2 ILE A  44       8.576 -13.868   3.618  1.00  0.00           H  
ATOM    696 1HD1 ILE A  44      10.975 -14.458   7.218  1.00  0.00           H  
ATOM    697 2HD1 ILE A  44      10.637 -16.103   6.629  1.00  0.00           H  
ATOM    698 3HD1 ILE A  44      11.109 -14.826   5.483  1.00  0.00           H  
ATOM    699  N   LEU A  45       6.138 -17.214   3.761  1.00  0.00           N  
ATOM    700  CA  LEU A  45       5.547 -17.791   2.553  1.00  0.00           C  
ATOM    701  C   LEU A  45       4.051 -17.460   2.424  1.00  0.00           C  
ATOM    702  O   LEU A  45       3.550 -17.231   1.340  1.00  0.00           O  
ATOM    703  CB  LEU A  45       5.739 -19.313   2.556  1.00  0.00           C  
ATOM    704  CG  LEU A  45       7.192 -19.800   2.483  1.00  0.00           C  
ATOM    705  CD1 LEU A  45       7.224 -21.320   2.577  1.00  0.00           C  
ATOM    706  CD2 LEU A  45       7.824 -19.320   1.185  1.00  0.00           C  
ATOM    707  H   LEU A  45       6.494 -17.831   4.477  1.00  0.00           H  
ATOM    708  HA  LEU A  45       6.058 -17.378   1.685  1.00  0.00           H  
ATOM    709 1HB  LEU A  45       5.301 -19.716   3.468  1.00  0.00           H  
ATOM    710 2HB  LEU A  45       5.205 -19.733   1.704  1.00  0.00           H  
ATOM    711  HG  LEU A  45       7.753 -19.402   3.329  1.00  0.00           H  
ATOM    712 1HD1 LEU A  45       8.256 -21.666   2.524  1.00  0.00           H  
ATOM    713 2HD1 LEU A  45       6.783 -21.636   3.523  1.00  0.00           H  
ATOM    714 3HD1 LEU A  45       6.656 -21.748   1.750  1.00  0.00           H  
ATOM    715 1HD2 LEU A  45       8.857 -19.665   1.134  1.00  0.00           H  
ATOM    716 2HD2 LEU A  45       7.265 -19.717   0.339  1.00  0.00           H  
ATOM    717 3HD2 LEU A  45       7.804 -18.230   1.152  1.00  0.00           H  
ATOM    718  N   LEU A  46       3.352 -17.440   3.554  1.00  0.00           N  
ATOM    719  CA  LEU A  46       1.952 -17.014   3.617  1.00  0.00           C  
ATOM    720  C   LEU A  46       1.786 -15.558   3.174  1.00  0.00           C  
ATOM    721  O   LEU A  46       0.864 -15.221   2.430  1.00  0.00           O  
ATOM    722  CB  LEU A  46       1.413 -17.184   5.043  1.00  0.00           C  
ATOM    723  CG  LEU A  46       1.243 -18.631   5.522  1.00  0.00           C  
ATOM    724  CD1 LEU A  46       0.895 -18.638   7.004  1.00  0.00           C  
ATOM    725  CD2 LEU A  46       0.158 -19.313   4.702  1.00  0.00           C  
ATOM    726  H   LEU A  46       3.817 -17.734   4.402  1.00  0.00           H  
ATOM    727  HA  LEU A  46       1.353 -17.628   2.947  1.00  0.00           H  
ATOM    728 1HB  LEU A  46       2.092 -16.684   5.732  1.00  0.00           H  
ATOM    729 2HB  LEU A  46       0.440 -16.697   5.106  1.00  0.00           H  
ATOM    730  HG  LEU A  46       2.184 -19.168   5.398  1.00  0.00           H  
ATOM    731 1HD1 LEU A  46       0.774 -19.667   7.345  1.00  0.00           H  
ATOM    732 2HD1 LEU A  46       1.696 -18.162   7.569  1.00  0.00           H  
ATOM    733 3HD1 LEU A  46      -0.035 -18.093   7.162  1.00  0.00           H  
ATOM    734 1HD2 LEU A  46       0.038 -20.342   5.042  1.00  0.00           H  
ATOM    735 2HD2 LEU A  46      -0.783 -18.778   4.826  1.00  0.00           H  
ATOM    736 3HD2 LEU A  46       0.441 -19.310   3.649  1.00  0.00           H  
ATOM    737  N   ALA A  47       2.726 -14.609   3.697  1.00  0.00           N  
ATOM    738  CA  ALA A  47       2.726 -13.213   3.289  1.00  0.00           C  
ATOM    739  C   ALA A  47       3.043 -13.057   1.811  1.00  0.00           C  
ATOM    740  O   ALA A  47       2.505 -12.177   1.141  1.00  0.00           O  
ATOM    741  CB  ALA A  47       3.721 -12.421   4.125  1.00  0.00           C  
ATOM    742  H   ALA A  47       3.379 -14.915   4.405  1.00  0.00           H  
ATOM    743  HA  ALA A  47       1.726 -12.813   3.453  1.00  0.00           H  
ATOM    744 1HB  ALA A  47       3.706 -11.377   3.813  1.00  0.00           H  
ATOM    745 2HB  ALA A  47       3.444 -12.489   5.177  1.00  0.00           H  
ATOM    746 3HB  ALA A  47       4.720 -12.829   3.985  1.00  0.00           H  
ATOM    747  N   ALA A  48       4.065 -13.880   1.205  1.00  0.00           N  
ATOM    748  CA  ALA A  48       4.424 -13.852  -0.213  1.00  0.00           C  
ATOM    749  C   ALA A  48       3.222 -14.207  -1.110  1.00  0.00           C  
ATOM    750  O   ALA A  48       3.022 -13.602  -2.164  1.00  0.00           O  
ATOM    751  CB  ALA A  48       5.578 -14.805  -0.486  1.00  0.00           C  
ATOM    752  H   ALA A  48       4.557 -14.508   1.824  1.00  0.00           H  
ATOM    753  HA  ALA A  48       4.734 -12.838  -0.463  1.00  0.00           H  
ATOM    754 1HB  ALA A  48       5.834 -14.772  -1.545  1.00  0.00           H  
ATOM    755 2HB  ALA A  48       6.444 -14.506   0.105  1.00  0.00           H  
ATOM    756 3HB  ALA A  48       5.287 -15.817  -0.213  1.00  0.00           H  
ATOM    757  N   ALA A  49       2.314 -15.287  -0.684  1.00  0.00           N  
ATOM    758  CA  ALA A  49       1.070 -15.631  -1.391  1.00  0.00           C  
ATOM    759  C   ALA A  49       0.010 -14.518  -1.424  1.00  0.00           C  
ATOM    760  O   ALA A  49      -0.717 -14.368  -2.405  1.00  0.00           O  
ATOM    761  CB  ALA A  49       0.438 -16.871  -0.776  1.00  0.00           C  
ATOM    762  H   ALA A  49       2.573 -15.809   0.140  1.00  0.00           H  
ATOM    763  HA  ALA A  49       1.317 -15.840  -2.432  1.00  0.00           H  
ATOM    764 1HB  ALA A  49      -0.481 -17.114  -1.309  1.00  0.00           H  
ATOM    765 2HB  ALA A  49       1.133 -17.708  -0.851  1.00  0.00           H  
ATOM    766 3HB  ALA A  49       0.211 -16.682   0.272  1.00  0.00           H  
ATOM    767  N   ASN A  50      -0.170 -13.722  -0.259  1.00  0.00           N  
ATOM    768  CA  ASN A  50      -1.141 -12.643  -0.119  1.00  0.00           C  
ATOM    769  C   ASN A  50      -0.633 -11.397  -0.828  1.00  0.00           C  
ATOM    770  O   ASN A  50      -1.421 -10.552  -1.255  1.00  0.00           O  
ATOM    771  CB  ASN A  50      -1.427 -12.356   1.344  1.00  0.00           C  
ATOM    772  CG  ASN A  50      -2.299 -13.403   1.979  1.00  0.00           C  
ATOM    773  OD1 ASN A  50      -3.066 -14.089   1.293  1.00  0.00           O  
ATOM    774  ND2 ASN A  50      -2.198 -13.539   3.276  1.00  0.00           N  
ATOM    775  H   ASN A  50       0.376 -14.001   0.543  1.00  0.00           H  
ATOM    776  HA  ASN A  50      -2.071 -12.948  -0.600  1.00  0.00           H  
ATOM    777 1HB  ASN A  50      -0.487 -12.300   1.895  1.00  0.00           H  
ATOM    778 2HB  ASN A  50      -1.918 -11.386   1.435  1.00  0.00           H  
ATOM    779 1HD2 ASN A  50      -2.755 -14.220   3.753  1.00  0.00           H  
ATOM    780 2HD2 ASN A  50      -1.565 -12.962   3.791  1.00  0.00           H  
ATOM    781  N   THR A  51       0.828 -11.163  -0.950  1.00  0.00           N  
ATOM    782  CA  THR A  51       1.364 -10.001  -1.661  1.00  0.00           C  
ATOM    783  C   THR A  51       1.548 -10.259  -3.147  1.00  0.00           C  
ATOM    784  O   THR A  51       1.591  -9.327  -3.949  1.00  0.00           O  
ATOM    785  CB  THR A  51       2.708  -9.560  -1.056  1.00  0.00           C  
ATOM    786  OG1 THR A  51       3.623 -10.664  -1.062  1.00  0.00           O  
ATOM    787  CG2 THR A  51       2.516  -9.072   0.372  1.00  0.00           C  
ATOM    788  H   THR A  51       1.464 -11.780  -0.467  1.00  0.00           H  
ATOM    789  HA  THR A  51       0.657  -9.177  -1.562  1.00  0.00           H  
ATOM    790  HB  THR A  51       3.130  -8.753  -1.655  1.00  0.00           H  
ATOM    791  HG1 THR A  51       4.407 -10.427  -1.563  1.00  0.00           H  
ATOM    792 1HG2 THR A  51       3.478  -8.765   0.784  1.00  0.00           H  
ATOM    793 2HG2 THR A  51       1.831  -8.226   0.379  1.00  0.00           H  
ATOM    794 3HG2 THR A  51       2.104  -9.878   0.978  1.00  0.00           H  
ATOM    795  N   GLY A  52       1.664 -11.562  -3.557  1.00  0.00           N  
ATOM    796  CA  GLY A  52       1.899 -11.914  -4.946  1.00  0.00           C  
ATOM    797  C   GLY A  52       3.353 -11.700  -5.358  1.00  0.00           C  
ATOM    798  O   GLY A  52       3.641 -11.402  -6.517  1.00  0.00           O  
ATOM    799  H   GLY A  52       1.583 -12.298  -2.870  1.00  0.00           H  
ATOM    800 1HA  GLY A  52       1.632 -12.958  -5.107  1.00  0.00           H  
ATOM    801 2HA  GLY A  52       1.254 -11.315  -5.588  1.00  0.00           H  
ATOM    802  N   THR A  53       4.260 -11.854  -4.405  1.00  0.00           N  
ATOM    803  CA  THR A  53       5.669 -11.584  -4.635  1.00  0.00           C  
ATOM    804  C   THR A  53       6.465 -12.866  -4.386  1.00  0.00           C  
ATOM    805  O   THR A  53       5.907 -13.883  -3.970  1.00  0.00           O  
ATOM    806  CB  THR A  53       6.184 -10.449  -3.731  1.00  0.00           C  
ATOM    807  OG1 THR A  53       6.142 -10.869  -2.361  1.00  0.00           O  
ATOM    808  CG2 THR A  53       5.329  -9.202  -3.901  1.00  0.00           C  
ATOM    809  H   THR A  53       3.962 -12.168  -3.491  1.00  0.00           H  
ATOM    810  HA  THR A  53       5.798 -11.280  -5.673  1.00  0.00           H  
ATOM    811  HB  THR A  53       7.215 -10.214  -3.993  1.00  0.00           H  
ATOM    812  HG1 THR A  53       6.906 -11.421  -2.173  1.00  0.00           H  
ATOM    813 1HG2 THR A  53       5.708  -8.411  -3.254  1.00  0.00           H  
ATOM    814 2HG2 THR A  53       5.368  -8.873  -4.939  1.00  0.00           H  
ATOM    815 3HG2 THR A  53       4.298  -9.429  -3.630  1.00  0.00           H  
ATOM    816  N   THR A  54       7.767 -12.828  -4.637  1.00  0.00           N  
ATOM    817  CA  THR A  54       8.614 -13.973  -4.325  1.00  0.00           C  
ATOM    818  C   THR A  54       8.902 -14.072  -2.830  1.00  0.00           C  
ATOM    819  O   THR A  54       8.627 -13.139  -2.075  1.00  0.00           O  
ATOM    820  CB  THR A  54       9.943 -13.906  -5.100  1.00  0.00           C  
ATOM    821  OG1 THR A  54      10.702 -12.775  -4.653  1.00  0.00           O  
ATOM    822  CG2 THR A  54       9.683 -13.779  -6.593  1.00  0.00           C  
ATOM    823  H   THR A  54       8.185 -12.004  -5.049  1.00  0.00           H  
ATOM    824  HA  THR A  54       8.114 -14.877  -4.677  1.00  0.00           H  
ATOM    825  HB  THR A  54      10.520 -14.811  -4.913  1.00  0.00           H  
ATOM    826  HG1 THR A  54      11.592 -12.826  -5.011  1.00  0.00           H  
ATOM    827 1HG2 THR A  54      10.633 -13.732  -7.125  1.00  0.00           H  
ATOM    828 2HG2 THR A  54       9.115 -14.643  -6.938  1.00  0.00           H  
ATOM    829 3HG2 THR A  54       9.114 -12.870  -6.787  1.00  0.00           H  
ATOM    830  N   VAL A  55       9.473 -15.200  -2.412  1.00  0.00           N  
ATOM    831  CA  VAL A  55       9.765 -15.416  -1.000  1.00  0.00           C  
ATOM    832  C   VAL A  55      10.902 -14.506  -0.531  1.00  0.00           C  
ATOM    833  O   VAL A  55      10.909 -14.057   0.614  1.00  0.00           O  
ATOM    834  CB  VAL A  55      10.149 -16.888  -0.754  1.00  0.00           C  
ATOM    835  CG1 VAL A  55       9.121 -17.818  -1.382  1.00  0.00           C  
ATOM    836  CG2 VAL A  55      11.536 -17.161  -1.312  1.00  0.00           C  
ATOM    837  H   VAL A  55       9.711 -15.918  -3.079  1.00  0.00           H  
ATOM    838  HA  VAL A  55       8.902 -15.095  -0.415  1.00  0.00           H  
ATOM    839  HB  VAL A  55      10.143 -17.080   0.319  1.00  0.00           H  
ATOM    840 1HG1 VAL A  55       9.408 -18.854  -1.198  1.00  0.00           H  
ATOM    841 2HG1 VAL A  55       8.143 -17.630  -0.942  1.00  0.00           H  
ATOM    842 3HG1 VAL A  55       9.078 -17.639  -2.456  1.00  0.00           H  
ATOM    843 1HG2 VAL A  55      11.802 -18.202  -1.135  1.00  0.00           H  
ATOM    844 2HG2 VAL A  55      11.544 -16.962  -2.385  1.00  0.00           H  
ATOM    845 3HG2 VAL A  55      12.261 -16.514  -0.820  1.00  0.00           H  
ATOM    846  N   GLU A  56      11.831 -14.197  -1.435  1.00  0.00           N  
ATOM    847  CA  GLU A  56      12.940 -13.294  -1.119  1.00  0.00           C  
ATOM    848  C   GLU A  56      12.458 -11.848  -1.047  1.00  0.00           C  
ATOM    849  O   GLU A  56      12.817 -11.103  -0.135  1.00  0.00           O  
ATOM    850  CB  GLU A  56      14.052 -13.419  -2.163  1.00  0.00           C  
ATOM    851  CG  GLU A  56      15.306 -12.618  -1.846  1.00  0.00           C  
ATOM    852  CD  GLU A  56      16.393 -12.803  -2.869  1.00  0.00           C  
ATOM    853  OE1 GLU A  56      16.165 -13.496  -3.831  1.00  0.00           O  
ATOM    854  OE2 GLU A  56      17.452 -12.251  -2.688  1.00  0.00           O  
ATOM    855  H   GLU A  56      11.770 -14.596  -2.362  1.00  0.00           H  
ATOM    856  HA  GLU A  56      13.342 -13.566  -0.144  1.00  0.00           H  
ATOM    857 1HB  GLU A  56      14.340 -14.466  -2.263  1.00  0.00           H  
ATOM    858 2HB  GLU A  56      13.679 -13.089  -3.133  1.00  0.00           H  
ATOM    859 1HG  GLU A  56      15.046 -11.561  -1.796  1.00  0.00           H  
ATOM    860 2HG  GLU A  56      15.679 -12.919  -0.868  1.00  0.00           H  
ATOM    861  N   GLU A  57      11.619 -11.466  -2.004  1.00  0.00           N  
ATOM    862  CA  GLU A  57      11.135 -10.090  -2.071  1.00  0.00           C  
ATOM    863  C   GLU A  57      10.321  -9.743  -0.830  1.00  0.00           C  
ATOM    864  O   GLU A  57      10.423  -8.637  -0.295  1.00  0.00           O  
ATOM    865  CB  GLU A  57      10.287  -9.879  -3.327  1.00  0.00           C  
ATOM    866  CG  GLU A  57       9.800  -8.451  -3.525  1.00  0.00           C  
ATOM    867  CD  GLU A  57       9.051  -8.261  -4.815  1.00  0.00           C  
ATOM    868  OE1 GLU A  57       8.921  -9.211  -5.549  1.00  0.00           O  
ATOM    869  OE2 GLU A  57       8.607  -7.166  -5.065  1.00  0.00           O  
ATOM    870  H   GLU A  57      11.308 -12.132  -2.695  1.00  0.00           H  
ATOM    871  HA  GLU A  57      11.996  -9.420  -2.085  1.00  0.00           H  
ATOM    872 1HB  GLU A  57      10.865 -10.160  -4.208  1.00  0.00           H  
ATOM    873 2HB  GLU A  57       9.412 -10.529  -3.289  1.00  0.00           H  
ATOM    874 1HG  GLU A  57       9.145  -8.183  -2.696  1.00  0.00           H  
ATOM    875 2HG  GLU A  57      10.657  -7.780  -3.506  1.00  0.00           H  
ATOM    876  N   ALA A  58       9.517 -10.703  -0.376  1.00  0.00           N  
ATOM    877  CA  ALA A  58       8.665 -10.499   0.784  1.00  0.00           C  
ATOM    878  C   ALA A  58       9.498 -10.116   2.004  1.00  0.00           C  
ATOM    879  O   ALA A  58       9.077  -9.300   2.824  1.00  0.00           O  
ATOM    880  CB  ALA A  58       7.845 -11.750   1.067  1.00  0.00           C  
ATOM    881  H   ALA A  58       9.498 -11.595  -0.848  1.00  0.00           H  
ATOM    882  HA  ALA A  58       7.986  -9.675   0.565  1.00  0.00           H  
ATOM    883 1HB  ALA A  58       7.212 -11.581   1.937  1.00  0.00           H  
ATOM    884 2HB  ALA A  58       7.220 -11.977   0.202  1.00  0.00           H  
ATOM    885 3HB  ALA A  58       8.514 -12.587   1.261  1.00  0.00           H  
ATOM    886  N   VAL A  59      10.686 -10.715   2.115  1.00  0.00           N  
ATOM    887  CA  VAL A  59      11.571 -10.480   3.254  1.00  0.00           C  
ATOM    888  C   VAL A  59      12.256  -9.140   3.097  1.00  0.00           C  
ATOM    889  O   VAL A  59      12.308  -8.342   4.034  1.00  0.00           O  
ATOM    890  CB  VAL A  59      12.632 -11.591   3.365  1.00  0.00           C  
ATOM    891  CG1 VAL A  59      13.629 -11.267   4.467  1.00  0.00           C  
ATOM    892  CG2 VAL A  59      11.955 -12.928   3.626  1.00  0.00           C  
ATOM    893  H   VAL A  59      10.979 -11.349   1.384  1.00  0.00           H  
ATOM    894  HA  VAL A  59      10.976 -10.502   4.166  1.00  0.00           H  
ATOM    895  HB  VAL A  59      13.190 -11.642   2.430  1.00  0.00           H  
ATOM    896 1HG1 VAL A  59      14.372 -12.063   4.531  1.00  0.00           H  
ATOM    897 2HG1 VAL A  59      14.127 -10.324   4.241  1.00  0.00           H  
ATOM    898 3HG1 VAL A  59      13.106 -11.183   5.419  1.00  0.00           H  
ATOM    899 1HG2 VAL A  59      12.711 -13.709   3.703  1.00  0.00           H  
ATOM    900 2HG2 VAL A  59      11.392 -12.875   4.558  1.00  0.00           H  
ATOM    901 3HG2 VAL A  59      11.277 -13.160   2.805  1.00  0.00           H  
ATOM    902  N   GLN A  60      12.813  -8.910   1.874  1.00  0.00           N  
ATOM    903  CA  GLN A  60      13.557  -7.682   1.667  1.00  0.00           C  
ATOM    904  C   GLN A  60      12.661  -6.506   1.999  1.00  0.00           C  
ATOM    905  O   GLN A  60      13.081  -5.563   2.670  1.00  0.00           O  
ATOM    906  CB  GLN A  60      14.066  -7.580   0.227  1.00  0.00           C  
ATOM    907  CG  GLN A  60      15.179  -8.557  -0.111  1.00  0.00           C  
ATOM    908  CD  GLN A  60      15.595  -8.481  -1.568  1.00  0.00           C  
ATOM    909  OE1 GLN A  60      15.051  -7.689  -2.342  1.00  0.00           O  
ATOM    910  NE2 GLN A  60      16.563  -9.306  -1.950  1.00  0.00           N  
ATOM    911  H   GLN A  60      12.724  -9.566   1.111  1.00  0.00           H  
ATOM    912  HA  GLN A  60      14.414  -7.679   2.341  1.00  0.00           H  
ATOM    913 1HB  GLN A  60      13.242  -7.757  -0.464  1.00  0.00           H  
ATOM    914 2HB  GLN A  60      14.437  -6.572   0.042  1.00  0.00           H  
ATOM    915 1HG  GLN A  60      16.049  -8.328   0.505  1.00  0.00           H  
ATOM    916 2HG  GLN A  60      14.833  -9.571   0.094  1.00  0.00           H  
ATOM    917 1HE2 GLN A  60      16.879  -9.301  -2.899  1.00  0.00           H  
ATOM    918 2HE2 GLN A  60      16.977  -9.932  -1.289  1.00  0.00           H  
ATOM    919  N   GLU A  61      11.417  -6.555   1.530  1.00  0.00           N  
ATOM    920  CA  GLU A  61      10.458  -5.508   1.864  1.00  0.00           C  
ATOM    921  C   GLU A  61      10.090  -5.451   3.349  1.00  0.00           C  
ATOM    922  O   GLU A  61       9.960  -4.371   3.925  1.00  0.00           O  
ATOM    923  CB  GLU A  61       9.185  -5.698   1.036  1.00  0.00           C  
ATOM    924  CG  GLU A  61       9.357  -5.427  -0.452  1.00  0.00           C  
ATOM    925  CD  GLU A  61       9.716  -3.998  -0.749  1.00  0.00           C  
ATOM    926  OE1 GLU A  61       8.954  -3.129  -0.399  1.00  0.00           O  
ATOM    927  OE2 GLU A  61      10.754  -3.774  -1.327  1.00  0.00           O  
ATOM    928  H   GLU A  61      11.125  -7.319   0.937  1.00  0.00           H  
ATOM    929  HA  GLU A  61      10.898  -4.543   1.612  1.00  0.00           H  
ATOM    930 1HB  GLU A  61       8.826  -6.721   1.150  1.00  0.00           H  
ATOM    931 2HB  GLU A  61       8.406  -5.034   1.409  1.00  0.00           H  
ATOM    932 1HG  GLU A  61      10.143  -6.075  -0.841  1.00  0.00           H  
ATOM    933 2HG  GLU A  61       8.431  -5.678  -0.966  1.00  0.00           H  
ATOM    934  N   ALA A  62       9.920  -6.644   3.974  1.00  0.00           N  
ATOM    935  CA  ALA A  62       9.558  -6.678   5.394  1.00  0.00           C  
ATOM    936  C   ALA A  62      10.648  -6.067   6.267  1.00  0.00           C  
ATOM    937  O   ALA A  62      10.360  -5.400   7.261  1.00  0.00           O  
ATOM    938  CB  ALA A  62       9.274  -8.107   5.834  1.00  0.00           C  
ATOM    939  H   ALA A  62      10.039  -7.514   3.475  1.00  0.00           H  
ATOM    940  HA  ALA A  62       8.655  -6.082   5.528  1.00  0.00           H  
ATOM    941 1HB  ALA A  62       9.008  -8.116   6.890  1.00  0.00           H  
ATOM    942 2HB  ALA A  62       8.451  -8.513   5.248  1.00  0.00           H  
ATOM    943 3HB  ALA A  62      10.164  -8.718   5.680  1.00  0.00           H  
ATOM    944  N   LEU A  63      11.896  -6.310   5.875  1.00  0.00           N  
ATOM    945  CA  LEU A  63      13.067  -5.822   6.602  1.00  0.00           C  
ATOM    946  C   LEU A  63      13.171  -4.303   6.519  1.00  0.00           C  
ATOM    947  O   LEU A  63      13.473  -3.638   7.520  1.00  0.00           O  
ATOM    948  CB  LEU A  63      14.345  -6.459   6.042  1.00  0.00           C  
ATOM    949  CG  LEU A  63      14.530  -7.952   6.341  1.00  0.00           C  
ATOM    950  CD1 LEU A  63      15.697  -8.492   5.526  1.00  0.00           C  
ATOM    951  CD2 LEU A  63      14.768  -8.146   7.832  1.00  0.00           C  
ATOM    952  H   LEU A  63      12.030  -6.855   5.036  1.00  0.00           H  
ATOM    953  HA  LEU A  63      12.959  -6.088   7.652  1.00  0.00           H  
ATOM    954 1HB  LEU A  63      14.351  -6.334   4.961  1.00  0.00           H  
ATOM    955 2HB  LEU A  63      15.206  -5.930   6.452  1.00  0.00           H  
ATOM    956  HG  LEU A  63      13.634  -8.496   6.043  1.00  0.00           H  
ATOM    957 1HD1 LEU A  63      15.828  -9.553   5.738  1.00  0.00           H  
ATOM    958 2HD1 LEU A  63      15.492  -8.359   4.464  1.00  0.00           H  
ATOM    959 3HD1 LEU A  63      16.606  -7.955   5.792  1.00  0.00           H  
ATOM    960 1HD2 LEU A  63      14.898  -9.207   8.044  1.00  0.00           H  
ATOM    961 2HD2 LEU A  63      15.664  -7.603   8.130  1.00  0.00           H  
ATOM    962 3HD2 LEU A  63      13.912  -7.767   8.389  1.00  0.00           H  
ATOM    963  N   GLN A  64      12.908  -3.761   5.331  1.00  0.00           N  
ATOM    964  CA  GLN A  64      12.904  -2.308   5.132  1.00  0.00           C  
ATOM    965  C   GLN A  64      11.801  -1.637   5.949  1.00  0.00           C  
ATOM    966  O   GLN A  64      12.038  -0.637   6.626  1.00  0.00           O  
ATOM    967  CB  GLN A  64      12.731  -1.970   3.649  1.00  0.00           C  
ATOM    968  CG  GLN A  64      13.931  -2.321   2.786  1.00  0.00           C  
ATOM    969  CD  GLN A  64      13.682  -2.058   1.313  1.00  0.00           C  
ATOM    970  OE1 GLN A  64      12.928  -1.152   0.949  1.00  0.00           O  
ATOM    971  NE2 GLN A  64      14.315  -2.851   0.456  1.00  0.00           N  
ATOM    972  H   GLN A  64      12.706  -4.365   4.547  1.00  0.00           H  
ATOM    973  HA  GLN A  64      13.860  -1.910   5.471  1.00  0.00           H  
ATOM    974 1HB  GLN A  64      11.865  -2.502   3.253  1.00  0.00           H  
ATOM    975 2HB  GLN A  64      12.538  -0.903   3.539  1.00  0.00           H  
ATOM    976 1HG  GLN A  64      14.782  -1.717   3.102  1.00  0.00           H  
ATOM    977 2HG  GLN A  64      14.158  -3.380   2.911  1.00  0.00           H  
ATOM    978 1HE2 GLN A  64      14.190  -2.725  -0.529  1.00  0.00           H  
ATOM    979 2HE2 GLN A  64      14.918  -3.574   0.795  1.00  0.00           H  
ATOM    980  N   LEU A  65      10.595  -2.195   5.880  1.00  0.00           N  
ATOM    981  CA  LEU A  65       9.458  -1.685   6.647  1.00  0.00           C  
ATOM    982  C   LEU A  65       9.670  -1.914   8.152  1.00  0.00           C  
ATOM    983  O   LEU A  65       9.299  -1.084   8.978  1.00  0.00           O  
ATOM    984  CB  LEU A  65       8.163  -2.369   6.192  1.00  0.00           C  
ATOM    985  CG  LEU A  65       6.883  -1.907   6.900  1.00  0.00           C  
ATOM    986  CD1 LEU A  65       6.676  -0.418   6.653  1.00  0.00           C  
ATOM    987  CD2 LEU A  65       5.700  -2.716   6.389  1.00  0.00           C  
ATOM    988  H   LEU A  65      10.463  -2.997   5.277  1.00  0.00           H  
ATOM    989  HA  LEU A  65       9.367  -0.617   6.460  1.00  0.00           H  
ATOM    990 1HB  LEU A  65       8.034  -2.194   5.126  1.00  0.00           H  
ATOM    991 2HB  LEU A  65       8.261  -3.443   6.354  1.00  0.00           H  
ATOM    992  HG  LEU A  65       6.987  -2.056   7.975  1.00  0.00           H  
ATOM    993 1HD1 LEU A  65       5.766  -0.089   7.157  1.00  0.00           H  
ATOM    994 2HD1 LEU A  65       7.527   0.138   7.046  1.00  0.00           H  
ATOM    995 3HD1 LEU A  65       6.584  -0.236   5.584  1.00  0.00           H  
ATOM    996 1HD2 LEU A  65       4.790  -2.387   6.893  1.00  0.00           H  
ATOM    997 2HD2 LEU A  65       5.594  -2.566   5.314  1.00  0.00           H  
ATOM    998 3HD2 LEU A  65       5.867  -3.773   6.594  1.00  0.00           H  
ATOM    999  N   LYS A  66      10.258  -3.163   8.668  1.00  0.00           N  
ATOM   1000  CA  LYS A  66      10.602  -3.520  10.038  1.00  0.00           C  
ATOM   1001  C   LYS A  66      11.481  -2.471  10.704  1.00  0.00           C  
ATOM   1002  O   LYS A  66      11.203  -2.021  11.814  1.00  0.00           O  
ATOM   1003  CB  LYS A  66      11.301  -4.880  10.069  1.00  0.00           C  
ATOM   1004  CG  LYS A  66      11.676  -5.363  11.465  1.00  0.00           C  
ATOM   1005  CD  LYS A  66      12.541  -6.613  11.403  1.00  0.00           C  
ATOM   1006  CE  LYS A  66      12.886  -7.117  12.797  1.00  0.00           C  
ATOM   1007  NZ  LYS A  66      13.891  -6.250  13.469  1.00  0.00           N  
ATOM   1008  H   LYS A  66      10.426  -3.833   7.930  1.00  0.00           H  
ATOM   1009  HA  LYS A  66       9.680  -3.619  10.613  1.00  0.00           H  
ATOM   1010 1HB  LYS A  66      10.655  -5.633   9.618  1.00  0.00           H  
ATOM   1011 2HB  LYS A  66      12.214  -4.833   9.476  1.00  0.00           H  
ATOM   1012 1HG  LYS A  66      12.224  -4.577  11.987  1.00  0.00           H  
ATOM   1013 2HG  LYS A  66      10.770  -5.584  12.028  1.00  0.00           H  
ATOM   1014 1HD  LYS A  66      12.009  -7.397  10.863  1.00  0.00           H  
ATOM   1015 2HD  LYS A  66      13.464  -6.391  10.869  1.00  0.00           H  
ATOM   1016 1HE  LYS A  66      11.984  -7.147  13.406  1.00  0.00           H  
ATOM   1017 2HE  LYS A  66      13.286  -8.128  12.729  1.00  0.00           H  
ATOM   1018 1HZ  LYS A  66      14.092  -6.618  14.388  1.00  0.00           H  
ATOM   1019 2HZ  LYS A  66      14.740  -6.230  12.922  1.00  0.00           H  
ATOM   1020 3HZ  LYS A  66      13.524  -5.313  13.556  1.00  0.00           H  
ATOM   1021  N   THR A  67      12.551  -2.078  10.025  1.00  0.00           N  
ATOM   1022  CA  THR A  67      13.466  -1.085  10.583  1.00  0.00           C  
ATOM   1023  C   THR A  67      12.797   0.280  10.749  1.00  0.00           C  
ATOM   1024  O   THR A  67      12.930   0.926  11.784  1.00  0.00           O  
ATOM   1025  CB  THR A  67      14.720  -0.938   9.701  1.00  0.00           C  
ATOM   1026  OG1 THR A  67      15.416  -2.190   9.644  1.00  0.00           O  
ATOM   1027  CG2 THR A  67      15.646   0.128  10.264  1.00  0.00           C  
ATOM   1028  H   THR A  67      12.743  -2.465   9.112  1.00  0.00           H  
ATOM   1029  HA  THR A  67      13.762  -1.408  11.582  1.00  0.00           H  
ATOM   1030  HB  THR A  67      14.423  -0.657   8.691  1.00  0.00           H  
ATOM   1031  HG1 THR A  67      14.839  -2.860   9.270  1.00  0.00           H  
ATOM   1032 1HG2 THR A  67      16.527   0.218   9.627  1.00  0.00           H  
ATOM   1033 2HG2 THR A  67      15.123   1.084  10.298  1.00  0.00           H  
ATOM   1034 3HG2 THR A  67      15.954  -0.153  11.270  1.00  0.00           H  
ATOM   1035  N   LYS A  68      12.066   0.709   9.725  1.00  0.00           N  
ATOM   1036  CA  LYS A  68      11.405   2.015   9.755  1.00  0.00           C  
ATOM   1037  C   LYS A  68      10.333   2.129  10.861  1.00  0.00           C  
ATOM   1038  O   LYS A  68      10.212   3.176  11.501  1.00  0.00           O  
ATOM   1039  CB  LYS A  68      10.777   2.306   8.391  1.00  0.00           C  
ATOM   1040  CG  LYS A  68      11.782   2.586   7.282  1.00  0.00           C  
ATOM   1041  CD  LYS A  68      11.084   2.846   5.956  1.00  0.00           C  
ATOM   1042  CE  LYS A  68      12.087   3.116   4.845  1.00  0.00           C  
ATOM   1043  NZ  LYS A  68      11.420   3.333   3.532  1.00  0.00           N  
ATOM   1044  H   LYS A  68      11.966   0.125   8.907  1.00  0.00           H  
ATOM   1045  HA  LYS A  68      12.145   2.772  10.025  1.00  0.00           H  
ATOM   1046 1HB  LYS A  68      10.166   1.457   8.083  1.00  0.00           H  
ATOM   1047 2HB  LYS A  68      10.118   3.171   8.471  1.00  0.00           H  
ATOM   1048 1HG  LYS A  68      12.381   3.459   7.545  1.00  0.00           H  
ATOM   1049 2HG  LYS A  68      12.448   1.731   7.171  1.00  0.00           H  
ATOM   1050 1HD  LYS A  68      10.480   1.978   5.686  1.00  0.00           H  
ATOM   1051 2HD  LYS A  68      10.425   3.708   6.054  1.00  0.00           H  
ATOM   1052 1HE  LYS A  68      12.673   4.001   5.091  1.00  0.00           H  
ATOM   1053 2HE  LYS A  68      12.769   2.270   4.756  1.00  0.00           H  
ATOM   1054 1HZ  LYS A  68      12.118   3.508   2.824  1.00  0.00           H  
ATOM   1055 2HZ  LYS A  68      10.888   2.510   3.284  1.00  0.00           H  
ATOM   1056 3HZ  LYS A  68      10.800   4.127   3.597  1.00  0.00           H  
ATOM   1057  N   LEU A  69       9.570   1.060  11.098  1.00  0.00           N  
ATOM   1058  CA  LEU A  69       8.531   1.092  12.129  1.00  0.00           C  
ATOM   1059  C   LEU A  69       9.056   0.764  13.532  1.00  0.00           C  
ATOM   1060  O   LEU A  69       8.493   1.212  14.537  1.00  0.00           O  
ATOM   1061  CB  LEU A  69       7.414   0.106  11.765  1.00  0.00           C  
ATOM   1062  CG  LEU A  69       6.660   0.407  10.463  1.00  0.00           C  
ATOM   1063  CD1 LEU A  69       5.673  -0.716  10.175  1.00  0.00           C  
ATOM   1064  CD2 LEU A  69       5.946   1.745  10.587  1.00  0.00           C  
ATOM   1065  H   LEU A  69       9.706   0.214  10.563  1.00  0.00           H  
ATOM   1066  HA  LEU A  69       8.140   2.108  12.191  1.00  0.00           H  
ATOM   1067 1HB  LEU A  69       7.846  -0.889  11.674  1.00  0.00           H  
ATOM   1068 2HB  LEU A  69       6.684   0.092  12.574  1.00  0.00           H  
ATOM   1069  HG  LEU A  69       7.367   0.449   9.633  1.00  0.00           H  
ATOM   1070 1HD1 LEU A  69       5.138  -0.503   9.250  1.00  0.00           H  
ATOM   1071 2HD1 LEU A  69       6.213  -1.658  10.072  1.00  0.00           H  
ATOM   1072 3HD1 LEU A  69       4.961  -0.794  10.996  1.00  0.00           H  
ATOM   1073 1HD2 LEU A  69       5.411   1.958   9.661  1.00  0.00           H  
ATOM   1074 2HD2 LEU A  69       5.237   1.703  11.414  1.00  0.00           H  
ATOM   1075 3HD2 LEU A  69       6.676   2.531  10.774  1.00  0.00           H  
ATOM   1076  N   GLY A  70      10.121  -0.028  13.602  1.00  0.00           N  
ATOM   1077  CA  GLY A  70      10.608  -0.500  14.884  1.00  0.00           C  
ATOM   1078  C   GLY A  70       9.783  -1.656  15.417  1.00  0.00           C  
ATOM   1079  O   GLY A  70       9.492  -1.734  16.610  1.00  0.00           O  
ATOM   1080  H   GLY A  70      10.602  -0.307  12.760  1.00  0.00           H  
ATOM   1081 1HA  GLY A  70      11.646  -0.818  14.785  1.00  0.00           H  
ATOM   1082 2HA  GLY A  70      10.590   0.316  15.604  1.00  0.00           H  
ATOM   1083  N   VAL A  71       9.398  -2.562  14.523  1.00  0.00           N  
ATOM   1084  CA  VAL A  71       8.508  -3.652  14.893  1.00  0.00           C  
ATOM   1085  C   VAL A  71       9.205  -4.950  14.561  1.00  0.00           C  
ATOM   1086  O   VAL A  71      10.342  -4.942  14.110  1.00  0.00           O  
ATOM   1087  CB  VAL A  71       7.168  -3.564  14.138  1.00  0.00           C  
ATOM   1088  CG1 VAL A  71       6.451  -2.265  14.476  1.00  0.00           C  
ATOM   1089  CG2 VAL A  71       7.410  -3.673  12.640  1.00  0.00           C  
ATOM   1090  H   VAL A  71       9.724  -2.494  13.569  1.00  0.00           H  
ATOM   1091  HA  VAL A  71       8.305  -3.584  15.963  1.00  0.00           H  
ATOM   1092  HB  VAL A  71       6.524  -4.381  14.463  1.00  0.00           H  
ATOM   1093 1HG1 VAL A  71       5.506  -2.219  13.934  1.00  0.00           H  
ATOM   1094 2HG1 VAL A  71       6.257  -2.225  15.548  1.00  0.00           H  
ATOM   1095 3HG1 VAL A  71       7.075  -1.419  14.188  1.00  0.00           H  
ATOM   1096 1HG2 VAL A  71       6.458  -3.610  12.113  1.00  0.00           H  
ATOM   1097 2HG2 VAL A  71       8.059  -2.859  12.316  1.00  0.00           H  
ATOM   1098 3HG2 VAL A  71       7.886  -4.627  12.417  1.00  0.00           H  
ATOM   1099  N   SER A  72       8.539  -6.201  14.766  1.00  0.00           N  
ATOM   1100  CA  SER A  72       9.001  -7.531  14.397  1.00  0.00           C  
ATOM   1101  C   SER A  72       8.899  -7.733  12.893  1.00  0.00           C  
ATOM   1102  O   SER A  72       8.213  -6.969  12.202  1.00  0.00           O  
ATOM   1103  CB  SER A  72       8.191  -8.591  15.118  1.00  0.00           C  
ATOM   1104  OG  SER A  72       6.873  -8.627  14.639  1.00  0.00           O  
ATOM   1105  H   SER A  72       7.639  -6.101  15.213  1.00  0.00           H  
ATOM   1106  HA  SER A  72      10.044  -7.629  14.695  1.00  0.00           H  
ATOM   1107 1HB  SER A  72       8.658  -9.566  14.976  1.00  0.00           H  
ATOM   1108 2HB  SER A  72       8.187  -8.381  16.186  1.00  0.00           H  
ATOM   1109  HG  SER A  72       6.430  -9.317  15.139  1.00  0.00           H  
ATOM   1110  N   LEU A  73       9.585  -8.758  12.391  1.00  0.00           N  
ATOM   1111  CA  LEU A  73       9.530  -9.119  10.974  1.00  0.00           C  
ATOM   1112  C   LEU A  73       8.097  -9.531  10.592  1.00  0.00           C  
ATOM   1113  O   LEU A  73       7.606  -9.210   9.498  1.00  0.00           O  
ATOM   1114  CB  LEU A  73      10.507 -10.262  10.675  1.00  0.00           C  
ATOM   1115  CG  LEU A  73      10.626 -10.666   9.200  1.00  0.00           C  
ATOM   1116  CD1 LEU A  73      11.201  -9.505   8.400  1.00  0.00           C  
ATOM   1117  CD2 LEU A  73      11.507 -11.901   9.081  1.00  0.00           C  
ATOM   1118  H   LEU A  73      10.163  -9.303  13.012  1.00  0.00           H  
ATOM   1119  HA  LEU A  73       9.818  -8.248  10.385  1.00  0.00           H  
ATOM   1120 1HB  LEU A  73      11.498  -9.972  11.020  1.00  0.00           H  
ATOM   1121 2HB  LEU A  73      10.193 -11.143  11.235  1.00  0.00           H  
ATOM   1122  HG  LEU A  73       9.635 -10.887   8.801  1.00  0.00           H  
ATOM   1123 1HD1 LEU A  73      11.285  -9.792   7.351  1.00  0.00           H  
ATOM   1124 2HD1 LEU A  73      10.541  -8.641   8.486  1.00  0.00           H  
ATOM   1125 3HD1 LEU A  73      12.187  -9.249   8.786  1.00  0.00           H  
ATOM   1126 1HD2 LEU A  73      11.591 -12.188   8.032  1.00  0.00           H  
ATOM   1127 2HD2 LEU A  73      12.498 -11.680   9.477  1.00  0.00           H  
ATOM   1128 3HD2 LEU A  73      11.064 -12.720   9.647  1.00  0.00           H  
ATOM   1129  N   GLU A  74       7.334 -10.302  11.512  1.00  0.00           N  
ATOM   1130  CA  GLU A  74       5.971 -10.787  11.320  1.00  0.00           C  
ATOM   1131  C   GLU A  74       5.010  -9.631  11.123  1.00  0.00           C  
ATOM   1132  O   GLU A  74       4.091  -9.709  10.308  1.00  0.00           O  
ATOM   1133  CB  GLU A  74       5.526 -11.632  12.516  1.00  0.00           C  
ATOM   1134  CG  GLU A  74       6.262 -12.957  12.657  1.00  0.00           C  
ATOM   1135  CD  GLU A  74       7.613 -12.811  13.300  1.00  0.00           C  
ATOM   1136  OE1 GLU A  74       7.963 -11.712  13.658  1.00  0.00           O  
ATOM   1137  OE2 GLU A  74       8.296 -13.799  13.434  1.00  0.00           O  
ATOM   1138  H   GLU A  74       7.807 -10.495  12.383  1.00  0.00           H  
ATOM   1139  HA  GLU A  74       5.954 -11.398  10.418  1.00  0.00           H  
ATOM   1140 1HB  GLU A  74       5.675 -11.068  13.437  1.00  0.00           H  
ATOM   1141 2HB  GLU A  74       4.461 -11.849  12.433  1.00  0.00           H  
ATOM   1142 1HG  GLU A  74       5.657 -13.634  13.260  1.00  0.00           H  
ATOM   1143 2HG  GLU A  74       6.381 -13.402  11.670  1.00  0.00           H  
ATOM   1144  N   ALA A  75       5.232  -8.555  11.882  1.00  0.00           N  
ATOM   1145  CA  ALA A  75       4.437  -7.342  11.784  1.00  0.00           C  
ATOM   1146  C   ALA A  75       4.589  -6.677  10.422  1.00  0.00           C  
ATOM   1147  O   ALA A  75       3.602  -6.304   9.791  1.00  0.00           O  
ATOM   1148  CB  ALA A  75       4.823  -6.371  12.890  1.00  0.00           C  
ATOM   1149  H   ALA A  75       5.989  -8.595  12.549  1.00  0.00           H  
ATOM   1150  HA  ALA A  75       3.388  -7.614  11.902  1.00  0.00           H  
ATOM   1151 1HB  ALA A  75       4.217  -5.468  12.810  1.00  0.00           H  
ATOM   1152 2HB  ALA A  75       4.652  -6.838  13.860  1.00  0.00           H  
ATOM   1153 3HB  ALA A  75       5.876  -6.110  12.794  1.00  0.00           H  
ATOM   1154  N   ALA A  76       5.835  -6.538   9.983  1.00  0.00           N  
ATOM   1155  CA  ALA A  76       6.121  -5.909   8.709  1.00  0.00           C  
ATOM   1156  C   ALA A  76       5.501  -6.728   7.592  1.00  0.00           C  
ATOM   1157  O   ALA A  76       4.917  -6.179   6.658  1.00  0.00           O  
ATOM   1158  CB  ALA A  76       7.623  -5.759   8.517  1.00  0.00           C  
ATOM   1159  H   ALA A  76       6.602  -6.876  10.548  1.00  0.00           H  
ATOM   1160  HA  ALA A  76       5.665  -4.919   8.712  1.00  0.00           H  
ATOM   1161 1HB  ALA A  76       7.821  -5.286   7.555  1.00  0.00           H  
ATOM   1162 2HB  ALA A  76       8.033  -5.143   9.317  1.00  0.00           H  
ATOM   1163 3HB  ALA A  76       8.091  -6.743   8.541  1.00  0.00           H  
ATOM   1164  N   LEU A  77       5.623  -8.067   7.678  1.00  0.00           N  
ATOM   1165  CA  LEU A  77       5.089  -8.978   6.683  1.00  0.00           C  
ATOM   1166  C   LEU A  77       3.555  -8.861   6.615  1.00  0.00           C  
ATOM   1167  O   LEU A  77       2.968  -8.894   5.536  1.00  0.00           O  
ATOM   1168  CB  LEU A  77       5.498 -10.418   7.015  1.00  0.00           C  
ATOM   1169  CG  LEU A  77       6.979 -10.756   6.800  1.00  0.00           C  
ATOM   1170  CD1 LEU A  77       7.333 -12.010   7.587  1.00  0.00           C  
ATOM   1171  CD2 LEU A  77       7.245 -10.949   5.315  1.00  0.00           C  
ATOM   1172  H   LEU A  77       6.114  -8.445   8.477  1.00  0.00           H  
ATOM   1173  HA  LEU A  77       5.503  -8.710   5.713  1.00  0.00           H  
ATOM   1174 1HB  LEU A  77       5.261 -10.615   8.059  1.00  0.00           H  
ATOM   1175 2HB  LEU A  77       4.910 -11.097   6.397  1.00  0.00           H  
ATOM   1176  HG  LEU A  77       7.596  -9.940   7.177  1.00  0.00           H  
ATOM   1177 1HD1 LEU A  77       8.386 -12.250   7.435  1.00  0.00           H  
ATOM   1178 2HD1 LEU A  77       7.151 -11.837   8.648  1.00  0.00           H  
ATOM   1179 3HD1 LEU A  77       6.719 -12.841   7.244  1.00  0.00           H  
ATOM   1180 1HD2 LEU A  77       8.298 -11.188   5.162  1.00  0.00           H  
ATOM   1181 2HD2 LEU A  77       6.629 -11.765   4.937  1.00  0.00           H  
ATOM   1182 3HD2 LEU A  77       7.000 -10.032   4.779  1.00  0.00           H  
ATOM   1183  N   ALA A  78       2.785  -8.782   7.809  1.00  0.00           N  
ATOM   1184  CA  ALA A  78       1.330  -8.691   7.878  1.00  0.00           C  
ATOM   1185  C   ALA A  78       0.874  -7.371   7.274  1.00  0.00           C  
ATOM   1186  O   ALA A  78      -0.202  -7.287   6.682  1.00  0.00           O  
ATOM   1187  CB  ALA A  78       0.845  -8.821   9.315  1.00  0.00           C  
ATOM   1188  H   ALA A  78       3.316  -8.850   8.666  1.00  0.00           H  
ATOM   1189  HA  ALA A  78       0.912  -9.507   7.288  1.00  0.00           H  
ATOM   1190 1HB  ALA A  78      -0.241  -8.734   9.341  1.00  0.00           H  
ATOM   1191 2HB  ALA A  78       1.141  -9.792   9.712  1.00  0.00           H  
ATOM   1192 3HB  ALA A  78       1.287  -8.032   9.920  1.00  0.00           H  
ATOM   1193  N   ILE A  79       1.640  -6.181   7.421  1.00  0.00           N  
ATOM   1194  CA  ILE A  79       1.297  -4.859   6.915  1.00  0.00           C  
ATOM   1195  C   ILE A  79       1.377  -4.872   5.399  1.00  0.00           C  
ATOM   1196  O   ILE A  79       0.492  -4.357   4.716  1.00  0.00           O  
ATOM   1197  CB  ILE A  79       2.232  -3.775   7.484  1.00  0.00           C  
ATOM   1198  CG1 ILE A  79       2.003  -3.610   8.988  1.00  0.00           C  
ATOM   1199  CG2 ILE A  79       2.017  -2.455   6.760  1.00  0.00           C  
ATOM   1200  CD1 ILE A  79       3.081  -2.812   9.686  1.00  0.00           C  
ATOM   1201  H   ILE A  79       2.476  -6.293   7.975  1.00  0.00           H  
ATOM   1202  HA  ILE A  79       0.276  -4.627   7.219  1.00  0.00           H  
ATOM   1203  HB  ILE A  79       3.268  -4.086   7.355  1.00  0.00           H  
ATOM   1204 1HG1 ILE A  79       1.048  -3.114   9.158  1.00  0.00           H  
ATOM   1205 2HG1 ILE A  79       1.950  -4.592   9.460  1.00  0.00           H  
ATOM   1206 1HG2 ILE A  79       2.685  -1.701   7.175  1.00  0.00           H  
ATOM   1207 2HG2 ILE A  79       2.228  -2.583   5.700  1.00  0.00           H  
ATOM   1208 3HG2 ILE A  79       0.983  -2.134   6.887  1.00  0.00           H  
ATOM   1209 1HD1 ILE A  79       2.850  -2.737  10.748  1.00  0.00           H  
ATOM   1210 2HD1 ILE A  79       4.043  -3.310   9.558  1.00  0.00           H  
ATOM   1211 3HD1 ILE A  79       3.130  -1.813   9.255  1.00  0.00           H  
ATOM   1212  N   LEU A  80       2.454  -5.468   4.875  1.00  0.00           N  
ATOM   1213  CA  LEU A  80       2.686  -5.561   3.428  1.00  0.00           C  
ATOM   1214  C   LEU A  80       1.578  -6.378   2.781  1.00  0.00           C  
ATOM   1215  O   LEU A  80       1.139  -6.077   1.671  1.00  0.00           O  
ATOM   1216  CB  LEU A  80       4.047  -6.204   3.135  1.00  0.00           C  
ATOM   1217  CG  LEU A  80       5.275  -5.375   3.534  1.00  0.00           C  
ATOM   1218  CD1 LEU A  80       6.522  -6.245   3.464  1.00  0.00           C  
ATOM   1219  CD2 LEU A  80       5.396  -4.171   2.613  1.00  0.00           C  
ATOM   1220  H   LEU A  80       3.130  -5.868   5.510  1.00  0.00           H  
ATOM   1221  HA  LEU A  80       2.661  -4.552   3.015  1.00  0.00           H  
ATOM   1222 1HB  LEU A  80       4.104  -7.155   3.663  1.00  0.00           H  
ATOM   1223 2HB  LEU A  80       4.116  -6.402   2.065  1.00  0.00           H  
ATOM   1224  HG  LEU A  80       5.165  -5.035   4.565  1.00  0.00           H  
ATOM   1225 1HD1 LEU A  80       7.394  -5.656   3.748  1.00  0.00           H  
ATOM   1226 2HD1 LEU A  80       6.417  -7.088   4.146  1.00  0.00           H  
ATOM   1227 3HD1 LEU A  80       6.650  -6.615   2.447  1.00  0.00           H  
ATOM   1228 1HD2 LEU A  80       6.268  -3.581   2.898  1.00  0.00           H  
ATOM   1229 2HD2 LEU A  80       5.508  -4.509   1.583  1.00  0.00           H  
ATOM   1230 3HD2 LEU A  80       4.499  -3.556   2.698  1.00  0.00           H  
ATOM   1231  N   SER A  81       1.123  -7.581   3.443  1.00  0.00           N  
ATOM   1232  CA  SER A  81       0.051  -8.418   2.949  1.00  0.00           C  
ATOM   1233  C   SER A  81      -1.294  -7.723   3.048  1.00  0.00           C  
ATOM   1234  O   SER A  81      -2.177  -7.938   2.218  1.00  0.00           O  
ATOM   1235  CB  SER A  81       0.014  -9.721   3.723  1.00  0.00           C  
ATOM   1236  OG  SER A  81      -0.212  -9.489   5.086  1.00  0.00           O  
ATOM   1237  H   SER A  81       1.610  -7.851   4.285  1.00  0.00           H  
ATOM   1238  HA  SER A  81       0.242  -8.624   1.895  1.00  0.00           H  
ATOM   1239 1HB  SER A  81      -0.774 -10.359   3.325  1.00  0.00           H  
ATOM   1240 2HB  SER A  81       0.958 -10.248   3.593  1.00  0.00           H  
ATOM   1241  HG  SER A  81      -0.412 -10.345   5.471  1.00  0.00           H  
ATOM   1242  N   ALA A  82      -1.575  -6.898   4.206  1.00  0.00           N  
ATOM   1243  CA  ALA A  82      -2.803  -6.118   4.353  1.00  0.00           C  
ATOM   1244  C   ALA A  82      -2.939  -5.063   3.249  1.00  0.00           C  
ATOM   1245  O   ALA A  82      -4.034  -4.817   2.744  1.00  0.00           O  
ATOM   1246  CB  ALA A  82      -2.843  -5.456   5.723  1.00  0.00           C  
ATOM   1247  H   ALA A  82      -0.912  -6.919   4.968  1.00  0.00           H  
ATOM   1248  HA  ALA A  82      -3.649  -6.799   4.266  1.00  0.00           H  
ATOM   1249 1HB  ALA A  82      -3.766  -4.882   5.823  1.00  0.00           H  
ATOM   1250 2HB  ALA A  82      -2.806  -6.221   6.498  1.00  0.00           H  
ATOM   1251 3HB  ALA A  82      -1.989  -4.789   5.830  1.00  0.00           H  
ATOM   1252  N   ALA A  83      -1.781  -4.287   2.861  1.00  0.00           N  
ATOM   1253  CA  ALA A  83      -1.820  -3.294   1.786  1.00  0.00           C  
ATOM   1254  C   ALA A  83      -2.169  -3.944   0.437  1.00  0.00           C  
ATOM   1255  O   ALA A  83      -2.987  -3.424  -0.320  1.00  0.00           O  
ATOM   1256  CB  ALA A  83      -0.490  -2.565   1.690  1.00  0.00           C  
ATOM   1257  H   ALA A  83      -0.923  -4.413   3.382  1.00  0.00           H  
ATOM   1258  HA  ALA A  83      -2.603  -2.573   2.020  1.00  0.00           H  
ATOM   1259 1HB  ALA A  83      -0.534  -1.830   0.886  1.00  0.00           H  
ATOM   1260 2HB  ALA A  83      -0.282  -2.057   2.634  1.00  0.00           H  
ATOM   1261 3HB  ALA A  83       0.305  -3.280   1.483  1.00  0.00           H  
ATOM   1262  N   ALA A  84      -1.550  -5.077   0.141  1.00  0.00           N  
ATOM   1263  CA  ALA A  84      -1.796  -5.789  -1.112  1.00  0.00           C  
ATOM   1264  C   ALA A  84      -3.246  -6.263  -1.222  1.00  0.00           C  
ATOM   1265  O   ALA A  84      -3.823  -6.276  -2.309  1.00  0.00           O  
ATOM   1266  CB  ALA A  84      -0.849  -6.973  -1.243  1.00  0.00           C  
ATOM   1267  H   ALA A  84      -0.889  -5.460   0.802  1.00  0.00           H  
ATOM   1268  HA  ALA A  84      -1.613  -5.098  -1.936  1.00  0.00           H  
ATOM   1269 1HB  ALA A  84      -1.044  -7.493  -2.180  1.00  0.00           H  
ATOM   1270 2HB  ALA A  84       0.181  -6.619  -1.231  1.00  0.00           H  
ATOM   1271 3HB  ALA A  84      -1.005  -7.658  -0.410  1.00  0.00           H  
ATOM   1272  N   GLN A  85      -3.944  -6.823  -0.048  1.00  0.00           N  
ATOM   1273  CA  GLN A  85      -5.337  -7.296  -0.046  1.00  0.00           C  
ATOM   1274  C   GLN A  85      -6.376  -6.176   0.001  1.00  0.00           C  
ATOM   1275  O   GLN A  85      -7.471  -6.310  -0.546  1.00  0.00           O  
ATOM   1276  CB  GLN A  85      -5.563  -8.239   1.138  1.00  0.00           C  
ATOM   1277  CG  GLN A  85      -4.818  -9.559   1.034  1.00  0.00           C  
ATOM   1278  CD  GLN A  85      -5.295 -10.402  -0.133  1.00  0.00           C  
ATOM   1279  OE1 GLN A  85      -6.489 -10.684  -0.267  1.00  0.00           O  
ATOM   1280  NE2 GLN A  85      -4.362 -10.811  -0.987  1.00  0.00           N  
ATOM   1281  H   GLN A  85      -3.401  -6.892   0.801  1.00  0.00           H  
ATOM   1282  HA  GLN A  85      -5.515  -7.847  -0.969  1.00  0.00           H  
ATOM   1283 1HB  GLN A  85      -5.250  -7.748   2.060  1.00  0.00           H  
ATOM   1284 2HB  GLN A  85      -6.626  -8.460   1.230  1.00  0.00           H  
ATOM   1285 1HG  GLN A  85      -3.756  -9.355   0.897  1.00  0.00           H  
ATOM   1286 2HG  GLN A  85      -4.974 -10.126   1.952  1.00  0.00           H  
ATOM   1287 1HE2 GLN A  85      -4.617 -11.370  -1.776  1.00  0.00           H  
ATOM   1288 2HE2 GLN A  85      -3.405 -10.560  -0.841  1.00  0.00           H  
ATOM   1289  N   LEU A  86      -6.077  -4.947   0.694  1.00  0.00           N  
ATOM   1290  CA  LEU A  86      -6.875  -3.738   0.747  1.00  0.00           C  
ATOM   1291  C   LEU A  86      -6.890  -3.112  -0.641  1.00  0.00           C  
ATOM   1292  O   LEU A  86      -7.901  -2.556  -1.070  1.00  0.00           O  
ATOM   1293  CB  LEU A  86      -6.306  -2.752   1.775  1.00  0.00           C  
ATOM   1294  CG  LEU A  86      -6.520  -3.128   3.247  1.00  0.00           C  
ATOM   1295  CD1 LEU A  86      -5.649  -2.244   4.130  1.00  0.00           C  
ATOM   1296  CD2 LEU A  86      -7.992  -2.972   3.601  1.00  0.00           C  
ATOM   1297  H   LEU A  86      -5.198  -4.979   1.188  1.00  0.00           H  
ATOM   1298  HA  LEU A  86      -7.891  -4.013   1.027  1.00  0.00           H  
ATOM   1299 1HB  LEU A  86      -5.233  -2.659   1.610  1.00  0.00           H  
ATOM   1300 2HB  LEU A  86      -6.762  -1.776   1.611  1.00  0.00           H  
ATOM   1301  HG  LEU A  86      -6.217  -4.163   3.407  1.00  0.00           H  
ATOM   1302 1HD1 LEU A  86      -5.802  -2.512   5.176  1.00  0.00           H  
ATOM   1303 2HD1 LEU A  86      -4.601  -2.390   3.869  1.00  0.00           H  
ATOM   1304 3HD1 LEU A  86      -5.920  -1.200   3.978  1.00  0.00           H  
ATOM   1305 1HD2 LEU A  86      -8.145  -3.241   4.647  1.00  0.00           H  
ATOM   1306 2HD2 LEU A  86      -8.297  -1.937   3.442  1.00  0.00           H  
ATOM   1307 3HD2 LEU A  86      -8.590  -3.627   2.967  1.00  0.00           H  
ATOM   1308  N   GLY A  87      -5.762  -3.204  -1.342  1.00  0.00           N  
ATOM   1309  CA  GLY A  87      -5.639  -2.579  -2.638  1.00  0.00           C  
ATOM   1310  C   GLY A  87      -5.069  -1.178  -2.493  1.00  0.00           C  
ATOM   1311  O   GLY A  87      -5.390  -0.274  -3.267  1.00  0.00           O  
ATOM   1312  H   GLY A  87      -4.979  -3.717  -0.968  1.00  0.00           H  
ATOM   1313 1HA  GLY A  87      -4.993  -3.183  -3.274  1.00  0.00           H  
ATOM   1314 2HA  GLY A  87      -6.616  -2.539  -3.119  1.00  0.00           H  
ATOM   1315  N   THR A  88      -4.209  -0.990  -1.500  1.00  0.00           N  
ATOM   1316  CA  THR A  88      -3.675   0.334  -1.281  1.00  0.00           C  
ATOM   1317  C   THR A  88      -2.170   0.334  -1.091  1.00  0.00           C  
ATOM   1318  O   THR A  88      -1.512  -0.679  -1.291  1.00  0.00           O  
ATOM   1319  CB  THR A  88      -4.344   0.991  -0.060  1.00  0.00           C  
ATOM   1320  OG1 THR A  88      -3.978   2.376   0.001  1.00  0.00           O  
ATOM   1321  CG2 THR A  88      -3.910   0.299   1.223  1.00  0.00           C  
ATOM   1322  H   THR A  88      -3.917  -1.743  -0.894  1.00  0.00           H  
ATOM   1323  HA  THR A  88      -3.842   0.926  -2.179  1.00  0.00           H  
ATOM   1324  HB  THR A  88      -5.427   0.920  -0.156  1.00  0.00           H  
ATOM   1325  HG1 THR A  88      -4.612   2.850   0.544  1.00  0.00           H  
ATOM   1326 1HG2 THR A  88      -4.393   0.777   2.076  1.00  0.00           H  
ATOM   1327 2HG2 THR A  88      -4.197  -0.751   1.185  1.00  0.00           H  
ATOM   1328 3HG2 THR A  88      -2.828   0.376   1.330  1.00  0.00           H  
ATOM   1329  N   THR A  89      -1.591   1.489  -0.662  1.00  0.00           N  
ATOM   1330  CA  THR A  89      -0.140   1.580  -0.526  1.00  0.00           C  
ATOM   1331  C   THR A  89       0.270   1.008   0.830  1.00  0.00           C  
ATOM   1332  O   THR A  89      -0.583   0.821   1.707  1.00  0.00           O  
ATOM   1333  CB  THR A  89       0.354   3.032  -0.662  1.00  0.00           C  
ATOM   1334  OG1 THR A  89      -0.189   3.826   0.400  1.00  0.00           O  
ATOM   1335  CG2 THR A  89      -0.074   3.618  -1.999  1.00  0.00           C  
ATOM   1336  H   THR A  89      -2.159   2.288  -0.424  1.00  0.00           H  
ATOM   1337  HA  THR A  89       0.320   1.031  -1.348  1.00  0.00           H  
ATOM   1338  HB  THR A  89       1.442   3.054  -0.595  1.00  0.00           H  
ATOM   1339  HG1 THR A  89       0.482   4.435   0.719  1.00  0.00           H  
ATOM   1340 1HG2 THR A  89       0.284   4.644  -2.078  1.00  0.00           H  
ATOM   1341 2HG2 THR A  89       0.347   3.023  -2.809  1.00  0.00           H  
ATOM   1342 3HG2 THR A  89      -1.161   3.608  -2.068  1.00  0.00           H  
ATOM   1343  N   VAL A  90       1.565   0.724   0.991  1.00  0.00           N  
ATOM   1344  CA  VAL A  90       2.065   0.230   2.266  1.00  0.00           C  
ATOM   1345  C   VAL A  90       1.968   1.317   3.336  1.00  0.00           C  
ATOM   1346  O   VAL A  90       1.517   1.067   4.475  1.00  0.00           O  
ATOM   1347  CB  VAL A  90       3.528  -0.230   2.128  1.00  0.00           C  
ATOM   1348  CG1 VAL A  90       4.100  -0.604   3.488  1.00  0.00           C  
ATOM   1349  CG2 VAL A  90       3.613  -1.404   1.166  1.00  0.00           C  
ATOM   1350  H   VAL A  90       2.211   0.853   0.228  1.00  0.00           H  
ATOM   1351  HA  VAL A  90       1.389  -0.547   2.625  1.00  0.00           H  
ATOM   1352  HB  VAL A  90       4.126   0.599   1.746  1.00  0.00           H  
ATOM   1353 1HG1 VAL A  90       5.135  -0.927   3.372  1.00  0.00           H  
ATOM   1354 2HG1 VAL A  90       4.062   0.261   4.150  1.00  0.00           H  
ATOM   1355 3HG1 VAL A  90       3.514  -1.416   3.918  1.00  0.00           H  
ATOM   1356 1HG2 VAL A  90       4.651  -1.724   1.073  1.00  0.00           H  
ATOM   1357 2HG2 VAL A  90       3.012  -2.230   1.545  1.00  0.00           H  
ATOM   1358 3HG2 VAL A  90       3.238  -1.101   0.189  1.00  0.00           H  
ATOM   1359  N   GLU A  91       2.338   2.534   2.948  1.00  0.00           N  
ATOM   1360  CA  GLU A  91       2.310   3.663   3.870  1.00  0.00           C  
ATOM   1361  C   GLU A  91       0.903   3.872   4.418  1.00  0.00           C  
ATOM   1362  O   GLU A  91       0.744   4.256   5.575  1.00  0.00           O  
ATOM   1363  CB  GLU A  91       2.795   4.938   3.176  1.00  0.00           C  
ATOM   1364  CG  GLU A  91       4.259   4.906   2.755  1.00  0.00           C  
ATOM   1365  CD  GLU A  91       4.484   4.151   1.476  1.00  0.00           C  
ATOM   1366  OE1 GLU A  91       3.525   3.701   0.897  1.00  0.00           O  
ATOM   1367  OE2 GLU A  91       5.617   4.022   1.077  1.00  0.00           O  
ATOM   1368  H   GLU A  91       2.646   2.683   1.997  1.00  0.00           H  
ATOM   1369  HA  GLU A  91       2.953   3.433   4.720  1.00  0.00           H  
ATOM   1370 1HB  GLU A  91       2.195   5.116   2.282  1.00  0.00           H  
ATOM   1371 2HB  GLU A  91       2.655   5.790   3.839  1.00  0.00           H  
ATOM   1372 1HG  GLU A  91       4.610   5.930   2.626  1.00  0.00           H  
ATOM   1373 2HG  GLU A  91       4.844   4.448   3.551  1.00  0.00           H  
ATOM   1374  N   GLU A  92      -0.286   3.695   3.572  1.00  0.00           N  
ATOM   1375  CA  GLU A  92      -1.666   3.794   4.057  1.00  0.00           C  
ATOM   1376  C   GLU A  92      -2.019   2.682   5.042  1.00  0.00           C  
ATOM   1377  O   GLU A  92      -2.736   2.917   6.013  1.00  0.00           O  
ATOM   1378  CB  GLU A  92      -2.642   3.759   2.879  1.00  0.00           C  
ATOM   1379  CG  GLU A  92      -4.109   3.876   3.274  1.00  0.00           C  
ATOM   1380  CD  GLU A  92      -4.442   5.199   3.902  1.00  0.00           C  
ATOM   1381  OE1 GLU A  92      -3.702   6.133   3.705  1.00  0.00           O  
ATOM   1382  OE2 GLU A  92      -5.439   5.278   4.580  1.00  0.00           O  
ATOM   1383  H   GLU A  92      -0.119   3.446   2.608  1.00  0.00           H  
ATOM   1384  HA  GLU A  92      -1.790   4.758   4.550  1.00  0.00           H  
ATOM   1385 1HB  GLU A  92      -2.416   4.577   2.195  1.00  0.00           H  
ATOM   1386 2HB  GLU A  92      -2.517   2.827   2.329  1.00  0.00           H  
ATOM   1387 1HG  GLU A  92      -4.724   3.743   2.384  1.00  0.00           H  
ATOM   1388 2HG  GLU A  92      -4.350   3.076   3.972  1.00  0.00           H  
ATOM   1389  N   ALA A  93      -1.536   1.339   4.819  1.00  0.00           N  
ATOM   1390  CA  ALA A  93      -1.743   0.218   5.731  1.00  0.00           C  
ATOM   1391  C   ALA A  93      -1.084   0.527   7.073  1.00  0.00           C  
ATOM   1392  O   ALA A  93      -1.604   0.183   8.126  1.00  0.00           O  
ATOM   1393  CB  ALA A  93      -1.188  -1.074   5.141  1.00  0.00           C  
ATOM   1394  H   ALA A  93      -1.071   1.175   3.935  1.00  0.00           H  
ATOM   1395  HA  ALA A  93      -2.815   0.100   5.883  1.00  0.00           H  
ATOM   1396 1HB  ALA A  93      -1.355  -1.894   5.839  1.00  0.00           H  
ATOM   1397 2HB  ALA A  93      -1.694  -1.290   4.201  1.00  0.00           H  
ATOM   1398 3HB  ALA A  93      -0.119  -0.962   4.962  1.00  0.00           H  
ATOM   1399  N   VAL A  94       0.068   1.180   7.012  1.00  0.00           N  
ATOM   1400  CA  VAL A  94       0.796   1.579   8.203  1.00  0.00           C  
ATOM   1401  C   VAL A  94      -0.017   2.647   8.952  1.00  0.00           C  
ATOM   1402  O   VAL A  94      -0.317   2.467  10.132  1.00  0.00           O  
ATOM   1403  CB  VAL A  94       2.184   2.134   7.832  1.00  0.00           C  
ATOM   1404  CG1 VAL A  94       2.831   2.803   9.037  1.00  0.00           C  
ATOM   1405  CG2 VAL A  94       3.064   1.013   7.302  1.00  0.00           C  
ATOM   1406  H   VAL A  94       0.450   1.409   6.103  1.00  0.00           H  
ATOM   1407  HA  VAL A  94       0.878   0.715   8.864  1.00  0.00           H  
ATOM   1408  HB  VAL A  94       2.067   2.898   7.065  1.00  0.00           H  
ATOM   1409 1HG1 VAL A  94       3.811   3.188   8.756  1.00  0.00           H  
ATOM   1410 2HG1 VAL A  94       2.202   3.623   9.377  1.00  0.00           H  
ATOM   1411 3HG1 VAL A  94       2.946   2.073   9.839  1.00  0.00           H  
ATOM   1412 1HG2 VAL A  94       4.044   1.411   7.040  1.00  0.00           H  
ATOM   1413 2HG2 VAL A  94       3.178   0.243   8.067  1.00  0.00           H  
ATOM   1414 3HG2 VAL A  94       2.603   0.575   6.416  1.00  0.00           H  
ATOM   1415  N   ASN A  95      -0.436   3.706   8.244  1.00  0.00           N  
ATOM   1416  CA  ASN A  95      -1.214   4.787   8.861  1.00  0.00           C  
ATOM   1417  C   ASN A  95      -2.458   4.271   9.545  1.00  0.00           C  
ATOM   1418  O   ASN A  95      -2.786   4.688  10.656  1.00  0.00           O  
ATOM   1419  CB  ASN A  95      -1.585   5.837   7.830  1.00  0.00           C  
ATOM   1420  CG  ASN A  95      -0.411   6.679   7.415  1.00  0.00           C  
ATOM   1421  OD1 ASN A  95       0.599   6.751   8.124  1.00  0.00           O  
ATOM   1422  ND2 ASN A  95      -0.524   7.319   6.278  1.00  0.00           N  
ATOM   1423  H   ASN A  95      -0.211   3.761   7.261  1.00  0.00           H  
ATOM   1424  HA  ASN A  95      -0.602   5.258   9.632  1.00  0.00           H  
ATOM   1425 1HB  ASN A  95      -1.998   5.349   6.946  1.00  0.00           H  
ATOM   1426 2HB  ASN A  95      -2.359   6.488   8.236  1.00  0.00           H  
ATOM   1427 1HD2 ASN A  95       0.226   7.894   5.952  1.00  0.00           H  
ATOM   1428 2HD2 ASN A  95      -1.359   7.231   5.737  1.00  0.00           H  
ATOM   1429  N   ARG A  96      -3.261   3.280   8.880  1.00  0.00           N  
ATOM   1430  CA  ARG A  96      -4.459   2.695   9.478  1.00  0.00           C  
ATOM   1431  C   ARG A  96      -4.117   1.795  10.663  1.00  0.00           C  
ATOM   1432  O   ARG A  96      -4.840   1.768  11.650  1.00  0.00           O  
ATOM   1433  CB  ARG A  96      -5.231   1.889   8.444  1.00  0.00           C  
ATOM   1434  CG  ARG A  96      -5.837   2.708   7.317  1.00  0.00           C  
ATOM   1435  CD  ARG A  96      -6.524   1.848   6.319  1.00  0.00           C  
ATOM   1436  NE  ARG A  96      -6.936   2.601   5.146  1.00  0.00           N  
ATOM   1437  CZ  ARG A  96      -7.736   2.123   4.174  1.00  0.00           C  
ATOM   1438  NH1 ARG A  96      -8.200   0.895   4.247  1.00  0.00           N  
ATOM   1439  NH2 ARG A  96      -8.054   2.888   3.144  1.00  0.00           N  
ATOM   1440  H   ARG A  96      -3.001   3.018   7.940  1.00  0.00           H  
ATOM   1441  HA  ARG A  96      -5.093   3.502   9.847  1.00  0.00           H  
ATOM   1442 1HB  ARG A  96      -4.572   1.147   7.996  1.00  0.00           H  
ATOM   1443 2HB  ARG A  96      -6.043   1.350   8.935  1.00  0.00           H  
ATOM   1444 1HG  ARG A  96      -6.567   3.407   7.726  1.00  0.00           H  
ATOM   1445 2HG  ARG A  96      -5.049   3.264   6.806  1.00  0.00           H  
ATOM   1446 1HD  ARG A  96      -5.848   1.056   5.997  1.00  0.00           H  
ATOM   1447 2HD  ARG A  96      -7.410   1.406   6.772  1.00  0.00           H  
ATOM   1448  HE  ARG A  96      -6.599   3.549   5.054  1.00  0.00           H  
ATOM   1449 1HH1 ARG A  96      -7.957   0.309   5.035  1.00  0.00           H  
ATOM   1450 2HH1 ARG A  96      -8.800   0.538   3.519  1.00  0.00           H  
ATOM   1451 1HH2 ARG A  96      -7.697   3.832   3.087  1.00  0.00           H  
ATOM   1452 2HH2 ARG A  96      -8.653   2.530   2.416  1.00  0.00           H  
ATOM   1453  N   ALA A  97      -2.941   0.932  10.573  1.00  0.00           N  
ATOM   1454  CA  ALA A  97      -2.520   0.023  11.621  1.00  0.00           C  
ATOM   1455  C   ALA A  97      -2.149   0.854  12.850  1.00  0.00           C  
ATOM   1456  O   ALA A  97      -2.446   0.462  13.958  1.00  0.00           O  
ATOM   1457  CB  ALA A  97      -1.346  -0.820  11.152  1.00  0.00           C  
ATOM   1458  H   ALA A  97      -2.452   0.925   9.691  1.00  0.00           H  
ATOM   1459  HA  ALA A  97      -3.356  -0.637  11.855  1.00  0.00           H  
ATOM   1460 1HB  ALA A  97      -1.042  -1.497  11.949  1.00  0.00           H  
ATOM   1461 2HB  ALA A  97      -1.642  -1.399  10.277  1.00  0.00           H  
ATOM   1462 3HB  ALA A  97      -0.514  -0.169  10.891  1.00  0.00           H  
ATOM   1463  N   LEU A  98      -1.505   2.001  12.634  1.00  0.00           N  
ATOM   1464  CA  LEU A  98      -1.124   2.900  13.725  1.00  0.00           C  
ATOM   1465  C   LEU A  98      -2.324   3.543  14.419  1.00  0.00           C  
ATOM   1466  O   LEU A  98      -2.296   3.745  15.618  1.00  0.00           O  
ATOM   1467  CB  LEU A  98      -0.200   4.002  13.188  1.00  0.00           C  
ATOM   1468  CG  LEU A  98       1.198   3.544  12.753  1.00  0.00           C  
ATOM   1469  CD1 LEU A  98       1.899   4.680  12.020  1.00  0.00           C  
ATOM   1470  CD2 LEU A  98       1.993   3.108  13.974  1.00  0.00           C  
ATOM   1471  H   LEU A  98      -1.273   2.256  11.685  1.00  0.00           H  
ATOM   1472  HA  LEU A  98      -0.610   2.317  14.490  1.00  0.00           H  
ATOM   1473 1HB  LEU A  98      -0.680   4.467  12.329  1.00  0.00           H  
ATOM   1474 2HB  LEU A  98      -0.076   4.758  13.963  1.00  0.00           H  
ATOM   1475  HG  LEU A  98       1.107   2.706  12.061  1.00  0.00           H  
ATOM   1476 1HD1 LEU A  98       2.892   4.355  11.711  1.00  0.00           H  
ATOM   1477 2HD1 LEU A  98       1.318   4.958  11.140  1.00  0.00           H  
ATOM   1478 3HD1 LEU A  98       1.989   5.540  12.683  1.00  0.00           H  
ATOM   1479 1HD2 LEU A  98       2.986   2.782  13.665  1.00  0.00           H  
ATOM   1480 2HD2 LEU A  98       2.085   3.945  14.666  1.00  0.00           H  
ATOM   1481 3HD2 LEU A  98       1.478   2.284  14.468  1.00  0.00           H  
ATOM   1482  N   ASN A  99      -3.518   3.992  13.661  1.00  0.00           N  
ATOM   1483  CA  ASN A  99      -4.777   4.464  14.237  1.00  0.00           C  
ATOM   1484  C   ASN A  99      -5.399   3.396  15.123  1.00  0.00           C  
ATOM   1485  O   ASN A  99      -5.925   3.694  16.195  1.00  0.00           O  
ATOM   1486  CB  ASN A  99      -5.746   4.884  13.147  1.00  0.00           C  
ATOM   1487  CG  ASN A  99      -5.357   6.183  12.498  1.00  0.00           C  
ATOM   1488  OD1 ASN A  99      -4.597   6.974  13.069  1.00  0.00           O  
ATOM   1489  ND2 ASN A  99      -5.864   6.419  11.314  1.00  0.00           N  
ATOM   1490  H   ASN A  99      -3.419   3.956  12.656  1.00  0.00           H  
ATOM   1491  HA  ASN A  99      -4.566   5.330  14.867  1.00  0.00           H  
ATOM   1492 1HB  ASN A  99      -5.791   4.108  12.381  1.00  0.00           H  
ATOM   1493 2HB  ASN A  99      -6.746   4.986  13.568  1.00  0.00           H  
ATOM   1494 1HD2 ASN A  99      -5.640   7.268  10.835  1.00  0.00           H  
ATOM   1495 2HD2 ASN A  99      -6.474   5.751  10.890  1.00  0.00           H  
ATOM   1496  N   LEU A 100      -5.394   1.992  14.737  1.00  0.00           N  
ATOM   1497  CA  LEU A 100      -5.866   0.827  15.470  1.00  0.00           C  
ATOM   1498  C   LEU A 100      -4.971   0.589  16.685  1.00  0.00           C  
ATOM   1499  O   LEU A 100      -5.448   0.238  17.765  1.00  0.00           O  
ATOM   1500  CB  LEU A 100      -5.873  -0.413  14.566  1.00  0.00           C  
ATOM   1501  CG  LEU A 100      -6.900  -0.400  13.427  1.00  0.00           C  
ATOM   1502  CD1 LEU A 100      -6.617  -1.554  12.474  1.00  0.00           C  
ATOM   1503  CD2 LEU A 100      -8.303  -0.500  14.006  1.00  0.00           C  
ATOM   1504  H   LEU A 100      -5.024   1.869  13.804  1.00  0.00           H  
ATOM   1505  HA  LEU A 100      -6.886   1.019  15.804  1.00  0.00           H  
ATOM   1506 1HB  LEU A 100      -4.886  -0.525  14.122  1.00  0.00           H  
ATOM   1507 2HB  LEU A 100      -6.073  -1.291  15.182  1.00  0.00           H  
ATOM   1508  HG  LEU A 100      -6.805   0.529  12.862  1.00  0.00           H  
ATOM   1509 1HD1 LEU A 100      -7.347  -1.544  11.664  1.00  0.00           H  
ATOM   1510 2HD1 LEU A 100      -5.615  -1.446  12.060  1.00  0.00           H  
ATOM   1511 3HD1 LEU A 100      -6.688  -2.497  13.015  1.00  0.00           H  
ATOM   1512 1HD2 LEU A 100      -9.033  -0.489  13.196  1.00  0.00           H  
ATOM   1513 2HD2 LEU A 100      -8.400  -1.428  14.568  1.00  0.00           H  
ATOM   1514 3HD2 LEU A 100      -8.485   0.347  14.668  1.00  0.00           H  
ATOM   1515  N   LYS A 101      -3.669   0.766  16.489  1.00  0.00           N  
ATOM   1516  CA  LYS A 101      -2.710   0.579  17.562  1.00  0.00           C  
ATOM   1517  C   LYS A 101      -3.161   1.372  18.799  1.00  0.00           C  
ATOM   1518  O   LYS A 101      -3.389   0.791  19.864  1.00  0.00           O  
ATOM   1519  CB  LYS A 101      -1.312   1.013  17.117  1.00  0.00           C  
ATOM   1520  CG  LYS A 101      -0.236   0.857  18.185  1.00  0.00           C  
ATOM   1521  CD  LYS A 101       1.066   1.517  17.756  1.00  0.00           C  
ATOM   1522  CE  LYS A 101       2.205   1.159  18.700  1.00  0.00           C  
ATOM   1523  NZ  LYS A 101       2.046   1.804  20.033  1.00  0.00           N  
ATOM   1524  H   LYS A 101      -3.338   1.037  15.575  1.00  0.00           H  
ATOM   1525  HA  LYS A 101      -2.701  -0.477  17.837  1.00  0.00           H  
ATOM   1526 1HB  LYS A 101      -1.009   0.428  16.249  1.00  0.00           H  
ATOM   1527 2HB  LYS A 101      -1.335   2.060  16.816  1.00  0.00           H  
ATOM   1528 1HG  LYS A 101      -0.577   1.313  19.114  1.00  0.00           H  
ATOM   1529 2HG  LYS A 101      -0.054  -0.203  18.365  1.00  0.00           H  
ATOM   1530 1HD  LYS A 101       1.325   1.191  16.748  1.00  0.00           H  
ATOM   1531 2HD  LYS A 101       0.940   2.599  17.749  1.00  0.00           H  
ATOM   1532 1HE  LYS A 101       2.241   0.080  18.835  1.00  0.00           H  
ATOM   1533 2HE  LYS A 101       3.152   1.481  18.266  1.00  0.00           H  
ATOM   1534 1HZ  LYS A 101       2.820   1.543  20.627  1.00  0.00           H  
ATOM   1535 2HZ  LYS A 101       2.031   2.808  19.921  1.00  0.00           H  
ATOM   1536 3HZ  LYS A 101       1.181   1.499  20.454  1.00  0.00           H  
ATOM   1537  N   THR A 102      -3.349   2.684  18.647  1.00  0.00           N  
ATOM   1538  CA  THR A 102      -3.628   3.532  19.802  1.00  0.00           C  
ATOM   1539  C   THR A 102      -5.104   3.519  20.199  1.00  0.00           C  
ATOM   1540  O   THR A 102      -5.459   3.787  21.347  1.00  0.00           O  
ATOM   1541  CB  THR A 102      -3.186   4.982  19.531  1.00  0.00           C  
ATOM   1542  OG1 THR A 102      -3.948   5.521  18.444  1.00  0.00           O  
ATOM   1543  CG2 THR A 102      -1.707   5.033  19.182  1.00  0.00           C  
ATOM   1544  H   THR A 102      -3.301   3.103  17.729  1.00  0.00           H  
ATOM   1545  HA  THR A 102      -3.075   3.144  20.658  1.00  0.00           H  
ATOM   1546  HB  THR A 102      -3.365   5.589  20.418  1.00  0.00           H  
ATOM   1547  HG1 THR A 102      -4.810   5.799  18.763  1.00  0.00           H  
ATOM   1548 1HG2 THR A 102      -1.412   6.065  18.994  1.00  0.00           H  
ATOM   1549 2HG2 THR A 102      -1.123   4.635  20.013  1.00  0.00           H  
ATOM   1550 3HG2 THR A 102      -1.523   4.435  18.291  1.00  0.00           H  
ATOM   1551  N   LYS A 103      -5.968   3.198  19.252  1.00  0.00           N  
ATOM   1552  CA  LYS A 103      -7.387   3.067  19.546  1.00  0.00           C  
ATOM   1553  C   LYS A 103      -7.727   1.802  20.342  1.00  0.00           C  
ATOM   1554  O   LYS A 103      -8.525   1.848  21.283  1.00  0.00           O  
ATOM   1555  CB  LYS A 103      -8.189   3.090  18.244  1.00  0.00           C  
ATOM   1556  CG  LYS A 103      -9.697   3.007  18.432  1.00  0.00           C  
ATOM   1557  CD  LYS A 103     -10.427   3.109  17.101  1.00  0.00           C  
ATOM   1558  CE  LYS A 103     -11.936   3.036  17.288  1.00  0.00           C  
ATOM   1559  NZ  LYS A 103     -12.661   3.089  15.989  1.00  0.00           N  
ATOM   1560  H   LYS A 103      -5.646   3.044  18.307  1.00  0.00           H  
ATOM   1561  HA  LYS A 103      -7.690   3.907  20.174  1.00  0.00           H  
ATOM   1562 1HB  LYS A 103      -7.970   4.007  17.697  1.00  0.00           H  
ATOM   1563 2HB  LYS A 103      -7.883   2.254  17.614  1.00  0.00           H  
ATOM   1564 1HG  LYS A 103      -9.954   2.058  18.905  1.00  0.00           H  
ATOM   1565 2HG  LYS A 103     -10.028   3.818  19.081  1.00  0.00           H  
ATOM   1566 1HD  LYS A 103     -10.174   4.055  16.619  1.00  0.00           H  
ATOM   1567 2HD  LYS A 103     -10.111   2.295  16.450  1.00  0.00           H  
ATOM   1568 1HE  LYS A 103     -12.194   2.109  17.797  1.00  0.00           H  
ATOM   1569 2HE  LYS A 103     -12.266   3.869  17.908  1.00  0.00           H  
ATOM   1570 1HZ  LYS A 103     -13.655   3.039  16.156  1.00  0.00           H  
ATOM   1571 2HZ  LYS A 103     -12.443   3.955  15.516  1.00  0.00           H  
ATOM   1572 3HZ  LYS A 103     -12.376   2.310  15.413  1.00  0.00           H  
ATOM   1573  N   LEU A 104      -7.126   0.675  19.973  1.00  0.00           N  
ATOM   1574  CA  LEU A 104      -7.480  -0.606  20.588  1.00  0.00           C  
ATOM   1575  C   LEU A 104      -6.515  -1.041  21.697  1.00  0.00           C  
ATOM   1576  O   LEU A 104      -6.874  -1.870  22.535  1.00  0.00           O  
ATOM   1577  CB  LEU A 104      -7.530  -1.695  19.509  1.00  0.00           C  
ATOM   1578  CG  LEU A 104      -8.499  -1.438  18.348  1.00  0.00           C  
ATOM   1579  CD1 LEU A 104      -8.366  -2.550  17.317  1.00  0.00           C  
ATOM   1580  CD2 LEU A 104      -9.921  -1.355  18.882  1.00  0.00           C  
ATOM   1581  H   LEU A 104      -6.414   0.696  19.258  1.00  0.00           H  
ATOM   1582  HA  LEU A 104      -8.465  -0.510  21.044  1.00  0.00           H  
ATOM   1583 1HB  LEU A 104      -6.533  -1.813  19.087  1.00  0.00           H  
ATOM   1584 2HB  LEU A 104      -7.818  -2.636  19.977  1.00  0.00           H  
ATOM   1585  HG  LEU A 104      -8.240  -0.498  17.859  1.00  0.00           H  
ATOM   1586 1HD1 LEU A 104      -9.054  -2.367  16.492  1.00  0.00           H  
ATOM   1587 2HD1 LEU A 104      -7.343  -2.574  16.938  1.00  0.00           H  
ATOM   1588 3HD1 LEU A 104      -8.603  -3.507  17.782  1.00  0.00           H  
ATOM   1589 1HD2 LEU A 104     -10.611  -1.171  18.057  1.00  0.00           H  
ATOM   1590 2HD2 LEU A 104     -10.182  -2.295  19.369  1.00  0.00           H  
ATOM   1591 3HD2 LEU A 104      -9.993  -0.541  19.603  1.00  0.00           H  
ATOM   1592  N   GLY A 105      -5.298  -0.498  21.689  1.00  0.00           N  
ATOM   1593  CA  GLY A 105      -4.243  -0.960  22.578  1.00  0.00           C  
ATOM   1594  C   GLY A 105      -3.519  -2.218  22.111  1.00  0.00           C  
ATOM   1595  O   GLY A 105      -3.189  -3.088  22.922  1.00  0.00           O  
ATOM   1596  H   GLY A 105      -5.105   0.257  21.045  1.00  0.00           H  
ATOM   1597 1HA  GLY A 105      -3.500  -0.172  22.701  1.00  0.00           H  
ATOM   1598 2HA  GLY A 105      -4.661  -1.161  23.563  1.00  0.00           H  
ATOM   1599  N   VAL A 106      -3.260  -2.320  20.805  1.00  0.00           N  
ATOM   1600  CA  VAL A 106      -2.673  -3.534  20.244  1.00  0.00           C  
ATOM   1601  C   VAL A 106      -1.406  -3.196  19.464  1.00  0.00           C  
ATOM   1602  O   VAL A 106      -1.139  -2.033  19.173  1.00  0.00           O  
ATOM   1603  CB  VAL A 106      -3.678  -4.242  19.317  1.00  0.00           C  
ATOM   1604  CG1 VAL A 106      -4.945  -4.601  20.079  1.00  0.00           C  
ATOM   1605  CG2 VAL A 106      -3.998  -3.354  18.125  1.00  0.00           C  
ATOM   1606  H   VAL A 106      -3.473  -1.547  20.191  1.00  0.00           H  
ATOM   1607  HA  VAL A 106      -2.376  -4.187  21.066  1.00  0.00           H  
ATOM   1608  HB  VAL A 106      -3.239  -5.177  18.968  1.00  0.00           H  
ATOM   1609 1HG1 VAL A 106      -5.644  -5.101  19.408  1.00  0.00           H  
ATOM   1610 2HG1 VAL A 106      -4.698  -5.266  20.906  1.00  0.00           H  
ATOM   1611 3HG1 VAL A 106      -5.404  -3.691  20.468  1.00  0.00           H  
ATOM   1612 1HG2 VAL A 106      -4.707  -3.862  17.473  1.00  0.00           H  
ATOM   1613 2HG2 VAL A 106      -4.431  -2.417  18.475  1.00  0.00           H  
ATOM   1614 3HG2 VAL A 106      -3.082  -3.145  17.570  1.00  0.00           H  
ATOM   1615  N   ASP A 107      -0.610  -4.208  19.139  1.00  0.00           N  
ATOM   1616  CA  ASP A 107       0.593  -3.958  18.367  1.00  0.00           C  
ATOM   1617  C   ASP A 107       0.294  -3.888  16.856  1.00  0.00           C  
ATOM   1618  O   ASP A 107      -0.858  -3.995  16.424  1.00  0.00           O  
ATOM   1619  CB  ASP A 107       1.630  -5.049  18.646  1.00  0.00           C  
ATOM   1620  CG  ASP A 107       1.158  -6.436  18.228  1.00  0.00           C  
ATOM   1621  OD1 ASP A 107       0.177  -6.521  17.529  1.00  0.00           O  
ATOM   1622  OD2 ASP A 107       1.784  -7.394  18.611  1.00  0.00           O  
ATOM   1623  H   ASP A 107      -0.828  -5.152  19.420  1.00  0.00           H  
ATOM   1624  HA  ASP A 107       0.996  -2.986  18.659  1.00  0.00           H  
ATOM   1625 1HB  ASP A 107       2.553  -4.819  18.113  1.00  0.00           H  
ATOM   1626 2HB  ASP A 107       1.863  -5.067  19.711  1.00  0.00           H  
ATOM   1627  N   LEU A 108       1.398  -3.709  15.921  1.00  0.00           N  
ATOM   1628  CA  LEU A 108       1.206  -3.447  14.513  1.00  0.00           C  
ATOM   1629  C   LEU A 108       0.755  -4.738  13.843  1.00  0.00           C  
ATOM   1630  O   LEU A 108      -0.002  -4.711  12.888  1.00  0.00           O  
ATOM   1631  CB  LEU A 108       2.500  -2.931  13.871  1.00  0.00           C  
ATOM   1632  CG  LEU A 108       2.691  -1.409  13.891  1.00  0.00           C  
ATOM   1633  CD1 LEU A 108       1.666  -0.757  12.973  1.00  0.00           C  
ATOM   1634  CD2 LEU A 108       2.552  -0.898  15.318  1.00  0.00           C  
ATOM   1635  H   LEU A 108       2.337  -3.731  16.295  1.00  0.00           H  
ATOM   1636  HA  LEU A 108       0.443  -2.675  14.405  1.00  0.00           H  
ATOM   1637 1HB  LEU A 108       3.347  -3.378  14.390  1.00  0.00           H  
ATOM   1638 2HB  LEU A 108       2.526  -3.255  12.831  1.00  0.00           H  
ATOM   1639  HG  LEU A 108       3.683  -1.162  13.512  1.00  0.00           H  
ATOM   1640 1HD1 LEU A 108       1.802   0.325  12.987  1.00  0.00           H  
ATOM   1641 2HD1 LEU A 108       1.801  -1.126  11.956  1.00  0.00           H  
ATOM   1642 3HD1 LEU A 108       0.662  -1.000  13.318  1.00  0.00           H  
ATOM   1643 1HD2 LEU A 108       2.689   0.184  15.331  1.00  0.00           H  
ATOM   1644 2HD2 LEU A 108       1.560  -1.144  15.697  1.00  0.00           H  
ATOM   1645 3HD2 LEU A 108       3.308  -1.367  15.947  1.00  0.00           H  
ATOM   1646  N   LEU A 109       1.222  -5.866  14.364  1.00  0.00           N  
ATOM   1647  CA  LEU A 109       0.873  -7.168  13.811  1.00  0.00           C  
ATOM   1648  C   LEU A 109      -0.596  -7.497  14.036  1.00  0.00           C  
ATOM   1649  O   LEU A 109      -1.288  -7.946  13.123  1.00  0.00           O  
ATOM   1650  CB  LEU A 109       1.747  -8.260  14.441  1.00  0.00           C  
ATOM   1651  CG  LEU A 109       1.412  -9.699  14.031  1.00  0.00           C  
ATOM   1652  CD1 LEU A 109       1.487  -9.827  12.516  1.00  0.00           C  
ATOM   1653  CD2 LEU A 109       2.379 -10.659  14.709  1.00  0.00           C  
ATOM   1654  H   LEU A 109       1.836  -5.820  15.166  1.00  0.00           H  
ATOM   1655  HA  LEU A 109       1.052  -7.146  12.735  1.00  0.00           H  
ATOM   1656 1HB  LEU A 109       2.785  -8.072  14.172  1.00  0.00           H  
ATOM   1657 2HB  LEU A 109       1.657  -8.194  15.526  1.00  0.00           H  
ATOM   1658  HG  LEU A 109       0.392  -9.936  14.336  1.00  0.00           H  
ATOM   1659 1HD1 LEU A 109       1.248 -10.850  12.224  1.00  0.00           H  
ATOM   1660 2HD1 LEU A 109       0.771  -9.144  12.057  1.00  0.00           H  
ATOM   1661 3HD1 LEU A 109       2.493  -9.579  12.179  1.00  0.00           H  
ATOM   1662 1HD2 LEU A 109       2.140 -11.682  14.418  1.00  0.00           H  
ATOM   1663 2HD2 LEU A 109       3.398 -10.423  14.404  1.00  0.00           H  
ATOM   1664 3HD2 LEU A 109       2.291 -10.559  15.791  1.00  0.00           H  
ATOM   1665  N   THR A 110      -1.084  -7.278  15.246  1.00  0.00           N  
ATOM   1666  CA  THR A 110      -2.511  -7.470  15.502  1.00  0.00           C  
ATOM   1667  C   THR A 110      -3.431  -6.514  14.733  1.00  0.00           C  
ATOM   1668  O   THR A 110      -4.477  -6.917  14.228  1.00  0.00           O  
ATOM   1669  CB  THR A 110      -2.799  -7.334  17.008  1.00  0.00           C  
ATOM   1670  OG1 THR A 110      -2.012  -8.286  17.736  1.00  0.00           O  
ATOM   1671  CG2 THR A 110      -4.273  -7.576  17.294  1.00  0.00           C  
ATOM   1672  H   THR A 110      -0.486  -6.979  16.001  1.00  0.00           H  
ATOM   1673  HA  THR A 110      -2.781  -8.477  15.180  1.00  0.00           H  
ATOM   1674  HB  THR A 110      -2.531  -6.332  17.341  1.00  0.00           H  
ATOM   1675  HG1 THR A 110      -1.104  -7.980  17.784  1.00  0.00           H  
ATOM   1676 1HG2 THR A 110      -4.459  -7.475  18.363  1.00  0.00           H  
ATOM   1677 2HG2 THR A 110      -4.874  -6.846  16.751  1.00  0.00           H  
ATOM   1678 3HG2 THR A 110      -4.546  -8.580  16.972  1.00  0.00           H  
ATOM   1679  N   ALA A 111      -3.084  -5.112  14.587  1.00  0.00           N  
ATOM   1680  CA  ALA A 111      -3.776  -4.085  13.813  1.00  0.00           C  
ATOM   1681  C   ALA A 111      -3.777  -4.499  12.343  1.00  0.00           C  
ATOM   1682  O   ALA A 111      -4.747  -4.304  11.632  1.00  0.00           O  
ATOM   1683  CB  ALA A 111      -3.114  -2.727  13.994  1.00  0.00           C  
ATOM   1684  H   ALA A 111      -2.268  -4.857  15.123  1.00  0.00           H  
ATOM   1685  HA  ALA A 111      -4.803  -4.023  14.174  1.00  0.00           H  
ATOM   1686 1HB  ALA A 111      -3.648  -1.981  13.409  1.00  0.00           H  
ATOM   1687 2HB  ALA A 111      -3.139  -2.448  15.048  1.00  0.00           H  
ATOM   1688 3HB  ALA A 111      -2.080  -2.780  13.658  1.00  0.00           H  
ATOM   1689  N   ALA A 112      -2.530  -5.083  11.727  1.00  0.00           N  
ATOM   1690  CA  ALA A 112      -2.405  -5.573  10.356  1.00  0.00           C  
ATOM   1691  C   ALA A 112      -3.359  -6.706  10.089  1.00  0.00           C  
ATOM   1692  O   ALA A 112      -3.855  -6.863   8.975  1.00  0.00           O  
ATOM   1693  CB  ALA A 112      -0.977  -6.018  10.074  1.00  0.00           C  
ATOM   1694  H   ALA A 112      -1.729  -5.128  12.339  1.00  0.00           H  
ATOM   1695  HA  ALA A 112      -2.661  -4.757   9.679  1.00  0.00           H  
ATOM   1696 1HB  ALA A 112      -0.906  -6.386   9.050  1.00  0.00           H  
ATOM   1697 2HB  ALA A 112      -0.300  -5.172  10.203  1.00  0.00           H  
ATOM   1698 3HB  ALA A 112      -0.700  -6.812  10.766  1.00  0.00           H  
ATOM   1699  N   LEU A 113      -3.629  -7.706  11.107  1.00  0.00           N  
ATOM   1700  CA  LEU A 113      -4.643  -8.750  11.016  1.00  0.00           C  
ATOM   1701  C   LEU A 113      -6.061  -8.205  10.820  1.00  0.00           C  
ATOM   1702  O   LEU A 113      -6.817  -8.699   9.984  1.00  0.00           O  
ATOM   1703  CB  LEU A 113      -4.603  -9.614  12.283  1.00  0.00           C  
ATOM   1704  CG  LEU A 113      -5.673 -10.709  12.377  1.00  0.00           C  
ATOM   1705  CD1 LEU A 113      -5.502 -11.687  11.221  1.00  0.00           C  
ATOM   1706  CD2 LEU A 113      -5.557 -11.420  13.716  1.00  0.00           C  
ATOM   1707  H   LEU A 113      -3.044  -7.660  11.928  1.00  0.00           H  
ATOM   1708  HA  LEU A 113      -4.417  -9.378  10.156  1.00  0.00           H  
ATOM   1709 1HB  LEU A 113      -3.629 -10.097  12.344  1.00  0.00           H  
ATOM   1710 2HB  LEU A 113      -4.717  -8.964  13.151  1.00  0.00           H  
ATOM   1711  HG  LEU A 113      -6.663 -10.259  12.289  1.00  0.00           H  
ATOM   1712 1HD1 LEU A 113      -6.263 -12.464  11.288  1.00  0.00           H  
ATOM   1713 2HD1 LEU A 113      -5.609 -11.155  10.276  1.00  0.00           H  
ATOM   1714 3HD1 LEU A 113      -4.514 -12.141  11.273  1.00  0.00           H  
ATOM   1715 1HD2 LEU A 113      -6.318 -12.198  13.783  1.00  0.00           H  
ATOM   1716 2HD2 LEU A 113      -4.568 -11.872  13.805  1.00  0.00           H  
ATOM   1717 3HD2 LEU A 113      -5.701 -10.702  14.524  1.00  0.00           H  
ATOM   1718  N   ALA A 114      -6.419  -7.186  11.595  1.00  0.00           N  
ATOM   1719  CA  ALA A 114      -7.716  -6.529  11.435  1.00  0.00           C  
ATOM   1720  C   ALA A 114      -7.846  -5.903  10.045  1.00  0.00           C  
ATOM   1721  O   ALA A 114      -8.914  -5.944   9.433  1.00  0.00           O  
ATOM   1722  CB  ALA A 114      -7.912  -5.473  12.513  1.00  0.00           C  
ATOM   1723  H   ALA A 114      -5.787  -6.855  12.310  1.00  0.00           H  
ATOM   1724  HA  ALA A 114      -8.493  -7.286  11.536  1.00  0.00           H  
ATOM   1725 1HB  ALA A 114      -8.881  -4.993  12.378  1.00  0.00           H  
ATOM   1726 2HB  ALA A 114      -7.872  -5.944  13.494  1.00  0.00           H  
ATOM   1727 3HB  ALA A 114      -7.124  -4.724  12.437  1.00  0.00           H  
ATOM   1728  N   LEU A 115      -6.720  -5.295   9.507  1.00  0.00           N  
ATOM   1729  CA  LEU A 115      -6.786  -4.669   8.196  1.00  0.00           C  
ATOM   1730  C   LEU A 115      -7.021  -5.711   7.115  1.00  0.00           C  
ATOM   1731  O   LEU A 115      -7.840  -5.513   6.217  1.00  0.00           O  
ATOM   1732  CB  LEU A 115      -5.490  -3.902   7.906  1.00  0.00           C  
ATOM   1733  CG  LEU A 115      -5.253  -2.649   8.757  1.00  0.00           C  
ATOM   1734  CD1 LEU A 115      -3.870  -2.085   8.460  1.00  0.00           C  
ATOM   1735  CD2 LEU A 115      -6.337  -1.623   8.462  1.00  0.00           C  
ATOM   1736  H   LEU A 115      -5.848  -5.280  10.016  1.00  0.00           H  
ATOM   1737  HA  LEU A 115      -7.630  -3.980   8.191  1.00  0.00           H  
ATOM   1738 1HB  LEU A 115      -4.647  -4.573   8.062  1.00  0.00           H  
ATOM   1739 2HB  LEU A 115      -5.494  -3.597   6.859  1.00  0.00           H  
ATOM   1740  HG  LEU A 115      -5.284  -2.916   9.814  1.00  0.00           H  
ATOM   1741 1HD1 LEU A 115      -3.701  -1.195   9.066  1.00  0.00           H  
ATOM   1742 2HD1 LEU A 115      -3.114  -2.833   8.698  1.00  0.00           H  
ATOM   1743 3HD1 LEU A 115      -3.803  -1.824   7.405  1.00  0.00           H  
ATOM   1744 1HD2 LEU A 115      -6.169  -0.732   9.068  1.00  0.00           H  
ATOM   1745 2HD2 LEU A 115      -6.305  -1.354   7.407  1.00  0.00           H  
ATOM   1746 3HD2 LEU A 115      -7.313  -2.045   8.700  1.00  0.00           H  
ATOM   1747  N   LEU A 116      -6.275  -6.796   7.258  1.00  0.00           N  
ATOM   1748  CA  LEU A 116      -6.405  -7.882   6.284  1.00  0.00           C  
ATOM   1749  C   LEU A 116      -7.790  -8.543   6.393  1.00  0.00           C  
ATOM   1750  O   LEU A 116      -8.423  -8.848   5.381  1.00  0.00           O  
ATOM   1751  CB  LEU A 116      -5.306  -8.929   6.504  1.00  0.00           C  
ATOM   1752  CG  LEU A 116      -5.267 -10.076   5.487  1.00  0.00           C  
ATOM   1753  CD1 LEU A 116      -3.820 -10.381   5.120  1.00  0.00           C  
ATOM   1754  CD2 LEU A 116      -5.951 -11.301   6.075  1.00  0.00           C  
ATOM   1755  H   LEU A 116      -5.620  -6.896   8.020  1.00  0.00           H  
ATOM   1756  HA  LEU A 116      -6.310  -7.455   5.287  1.00  0.00           H  
ATOM   1757 1HB  LEU A 116      -4.339  -8.429   6.476  1.00  0.00           H  
ATOM   1758 2HB  LEU A 116      -5.437  -9.368   7.494  1.00  0.00           H  
ATOM   1759  HG  LEU A 116      -5.784  -9.773   4.577  1.00  0.00           H  
ATOM   1760 1HD1 LEU A 116      -3.792 -11.196   4.397  1.00  0.00           H  
ATOM   1761 2HD1 LEU A 116      -3.361  -9.493   4.683  1.00  0.00           H  
ATOM   1762 3HD1 LEU A 116      -3.272 -10.671   6.015  1.00  0.00           H  
ATOM   1763 1HD2 LEU A 116      -5.923 -12.116   5.351  1.00  0.00           H  
ATOM   1764 2HD2 LEU A 116      -5.432 -11.605   6.985  1.00  0.00           H  
ATOM   1765 3HD2 LEU A 116      -6.988 -11.060   6.311  1.00  0.00           H  
ATOM   1766  N   THR A 117      -8.234  -8.755   7.614  1.00  0.00           N  
ATOM   1767  CA  THR A 117      -9.551  -9.329   7.836  1.00  0.00           C  
ATOM   1768  C   THR A 117     -10.662  -8.551   7.118  1.00  0.00           C  
ATOM   1769  O   THR A 117     -11.528  -9.142   6.472  1.00  0.00           O  
ATOM   1770  CB  THR A 117      -9.862  -9.395   9.341  1.00  0.00           C  
ATOM   1771  OG1 THR A 117      -8.891 -10.222   9.997  1.00  0.00           O  
ATOM   1772  CG2 THR A 117     -11.252  -9.971   9.575  1.00  0.00           C  
ATOM   1773  H   THR A 117      -7.660  -8.518   8.410  1.00  0.00           H  
ATOM   1774  HA  THR A 117      -9.552 -10.340   7.430  1.00  0.00           H  
ATOM   1775  HB  THR A 117      -9.814  -8.394   9.768  1.00  0.00           H  
ATOM   1776  HG1 THR A 117      -8.034  -9.792   9.965  1.00  0.00           H  
ATOM   1777 1HG2 THR A 117     -11.453 -10.009  10.645  1.00  0.00           H  
ATOM   1778 2HG2 THR A 117     -11.993  -9.338   9.088  1.00  0.00           H  
ATOM   1779 3HG2 THR A 117     -11.304 -10.975   9.159  1.00  0.00           H  
ATOM   1780  N   ALA A 118     -10.741  -7.081   7.164  1.00  0.00           N  
ATOM   1781  CA  ALA A 118     -11.683  -6.222   6.461  1.00  0.00           C  
ATOM   1782  C   ALA A 118     -11.635  -6.473   4.935  1.00  0.00           C  
ATOM   1783  O   ALA A 118     -12.673  -6.486   4.265  1.00  0.00           O  
ATOM   1784  CB  ALA A 118     -11.407  -4.763   6.790  1.00  0.00           C  
ATOM   1785  H   ALA A 118     -10.065  -6.663   7.790  1.00  0.00           H  
ATOM   1786  HA  ALA A 118     -12.688  -6.478   6.796  1.00  0.00           H  
ATOM   1787 1HB  ALA A 118     -12.119  -4.130   6.257  1.00  0.00           H  
ATOM   1788 2HB  ALA A 118     -11.514  -4.605   7.863  1.00  0.00           H  
ATOM   1789 3HB  ALA A 118     -10.393  -4.506   6.483  1.00  0.00           H  
ATOM   1790  N   ALA A 119     -10.364  -6.655   4.335  1.00  0.00           N  
ATOM   1791  CA  ALA A 119     -10.154  -6.989   2.926  1.00  0.00           C  
ATOM   1792  C   ALA A 119     -10.713  -8.361   2.547  1.00  0.00           C  
ATOM   1793  O   ALA A 119     -11.233  -8.548   1.446  1.00  0.00           O  
ATOM   1794  CB  ALA A 119      -8.673  -6.937   2.585  1.00  0.00           C  
ATOM   1795  H   ALA A 119      -9.565  -6.448   4.917  1.00  0.00           H  
ATOM   1796  HA  ALA A 119     -10.682  -6.252   2.322  1.00  0.00           H  
ATOM   1797 1HB  ALA A 119      -8.532  -7.188   1.533  1.00  0.00           H  
ATOM   1798 2HB  ALA A 119      -8.291  -5.934   2.771  1.00  0.00           H  
ATOM   1799 3HB  ALA A 119      -8.132  -7.652   3.203  1.00  0.00           H  
ATOM   1800  N   LYS A 120     -10.612  -9.356   3.478  1.00  0.00           N  
ATOM   1801  CA  LYS A 120     -11.132 -10.693   3.213  1.00  0.00           C  
ATOM   1802  C   LYS A 120     -12.633 -10.813   3.425  1.00  0.00           C  
ATOM   1803  O   LYS A 120     -13.314 -11.546   2.707  1.00  0.00           O  
ATOM   1804  CB  LYS A 120     -10.409 -11.716   4.091  1.00  0.00           C  
ATOM   1805  CG  LYS A 120      -8.916 -11.838   3.816  1.00  0.00           C  
ATOM   1806  CD  LYS A 120      -8.653 -12.338   2.403  1.00  0.00           C  
ATOM   1807  CE  LYS A 120      -7.206 -12.775   2.231  1.00  0.00           C  
ATOM   1808  NZ  LYS A 120      -6.896 -13.128   0.819  1.00  0.00           N  
ATOM   1809  H   LYS A 120     -10.168  -9.167   4.366  1.00  0.00           H  
ATOM   1810  HA  LYS A 120     -10.926 -10.944   2.172  1.00  0.00           H  
ATOM   1811 1HB  LYS A 120     -10.535 -11.449   5.140  1.00  0.00           H  
ATOM   1812 2HB  LYS A 120     -10.857 -12.700   3.947  1.00  0.00           H  
ATOM   1813 1HG  LYS A 120      -8.442 -10.863   3.941  1.00  0.00           H  
ATOM   1814 2HG  LYS A 120      -8.471 -12.532   4.527  1.00  0.00           H  
ATOM   1815 1HD  LYS A 120      -9.308 -13.184   2.189  1.00  0.00           H  
ATOM   1816 2HD  LYS A 120      -8.870 -11.544   1.689  1.00  0.00           H  
ATOM   1817 1HE  LYS A 120      -6.543 -11.971   2.545  1.00  0.00           H  
ATOM   1818 2HE  LYS A 120      -7.010 -13.644   2.860  1.00  0.00           H  
ATOM   1819 1HZ  LYS A 120      -5.929 -13.412   0.747  1.00  0.00           H  
ATOM   1820 2HZ  LYS A 120      -7.493 -13.887   0.522  1.00  0.00           H  
ATOM   1821 3HZ  LYS A 120      -7.055 -12.324   0.228  1.00  0.00           H  
ATOM   1822  N   LEU A 121     -13.146 -10.085   4.417  1.00  0.00           N  
ATOM   1823  CA  LEU A 121     -14.568 -10.098   4.768  1.00  0.00           C  
ATOM   1824  C   LEU A 121     -15.370  -9.232   3.814  1.00  0.00           C  
ATOM   1825  O   LEU A 121     -16.521  -9.521   3.522  1.00  0.00           O  
ATOM   1826  CB  LEU A 121     -14.770  -9.603   6.206  1.00  0.00           C  
ATOM   1827  CG  LEU A 121     -14.730 -10.684   7.294  1.00  0.00           C  
ATOM   1828  CD1 LEU A 121     -16.026 -11.483   7.264  1.00  0.00           C  
ATOM   1829  CD2 LEU A 121     -13.527 -11.586   7.070  1.00  0.00           C  
ATOM   1830  H   LEU A 121     -12.512  -9.508   4.949  1.00  0.00           H  
ATOM   1831  HA  LEU A 121     -14.927 -11.126   4.722  1.00  0.00           H  
ATOM   1832 1HB  LEU A 121     -13.993  -8.875   6.435  1.00  0.00           H  
ATOM   1833 2HB  LEU A 121     -15.736  -9.104   6.270  1.00  0.00           H  
ATOM   1834  HG  LEU A 121     -14.653 -10.212   8.274  1.00  0.00           H  
ATOM   1835 1HD1 LEU A 121     -15.998 -12.251   8.037  1.00  0.00           H  
ATOM   1836 2HD1 LEU A 121     -16.869 -10.816   7.446  1.00  0.00           H  
ATOM   1837 3HD1 LEU A 121     -16.140 -11.954   6.288  1.00  0.00           H  
ATOM   1838 1HD2 LEU A 121     -13.498 -12.355   7.843  1.00  0.00           H  
ATOM   1839 2HD2 LEU A 121     -13.604 -12.060   6.091  1.00  0.00           H  
ATOM   1840 3HD2 LEU A 121     -12.613 -10.993   7.114  1.00  0.00           H  
ATOM   1841  N   GLY A 122     -14.788  -8.054   3.165  1.00  0.00           N  
ATOM   1842  CA  GLY A 122     -15.445  -7.119   2.289  1.00  0.00           C  
ATOM   1843  C   GLY A 122     -16.175  -6.044   3.057  1.00  0.00           C  
ATOM   1844  O   GLY A 122     -17.101  -5.437   2.529  1.00  0.00           O  
ATOM   1845  H   GLY A 122     -13.813  -7.918   3.390  1.00  0.00           H  
ATOM   1846 1HA  GLY A 122     -14.707  -6.655   1.635  1.00  0.00           H  
ATOM   1847 2HA  GLY A 122     -16.150  -7.650   1.653  1.00  0.00           H  
ATOM   1848  N   THR A 123     -15.706  -5.629   4.266  1.00  0.00           N  
ATOM   1849  CA  THR A 123     -16.266  -4.665   5.206  1.00  0.00           C  
ATOM   1850  C   THR A 123     -15.255  -3.552   5.446  1.00  0.00           C  
ATOM   1851  O   THR A 123     -14.136  -3.601   4.927  1.00  0.00           O  
ATOM   1852  CB  THR A 123     -16.647  -5.332   6.542  1.00  0.00           C  
ATOM   1853  OG1 THR A 123     -15.456  -5.728   7.236  1.00  0.00           O  
ATOM   1854  CG2 THR A 123     -17.518  -6.553   6.300  1.00  0.00           C  
ATOM   1855  H   THR A 123     -14.820  -6.067   4.478  1.00  0.00           H  
ATOM   1856  HA  THR A 123     -17.196  -4.277   4.791  1.00  0.00           H  
ATOM   1857  HB  THR A 123     -17.191  -4.619   7.161  1.00  0.00           H  
ATOM   1858  HG1 THR A 123     -15.039  -4.954   7.621  1.00  0.00           H  
ATOM   1859 1HG2 THR A 123     -17.778  -7.010   7.254  1.00  0.00           H  
ATOM   1860 2HG2 THR A 123     -18.429  -6.253   5.781  1.00  0.00           H  
ATOM   1861 3HG2 THR A 123     -16.975  -7.273   5.690  1.00  0.00           H  
ATOM   1862  N   THR A 124     -15.626  -2.558   6.244  1.00  0.00           N  
ATOM   1863  CA  THR A 124     -14.677  -1.504   6.563  1.00  0.00           C  
ATOM   1864  C   THR A 124     -13.752  -2.029   7.650  1.00  0.00           C  
ATOM   1865  O   THR A 124     -14.013  -3.079   8.252  1.00  0.00           O  
ATOM   1866  CB  THR A 124     -15.378  -0.215   7.027  1.00  0.00           C  
ATOM   1867  OG1 THR A 124     -16.014  -0.441   8.292  1.00  0.00           O  
ATOM   1868  CG2 THR A 124     -16.423   0.219   6.010  1.00  0.00           C  
ATOM   1869  H   THR A 124     -16.558  -2.516   6.632  1.00  0.00           H  
ATOM   1870  HA  THR A 124     -14.171  -1.204   5.645  1.00  0.00           H  
ATOM   1871  HB  THR A 124     -14.640   0.579   7.142  1.00  0.00           H  
ATOM   1872  HG1 THR A 124     -16.261   0.401   8.680  1.00  0.00           H  
ATOM   1873 1HG2 THR A 124     -16.908   1.133   6.355  1.00  0.00           H  
ATOM   1874 2HG2 THR A 124     -15.942   0.404   5.050  1.00  0.00           H  
ATOM   1875 3HG2 THR A 124     -17.169  -0.566   5.898  1.00  0.00           H  
ATOM   1876  N   VAL A 125     -12.683  -1.288   7.922  1.00  0.00           N  
ATOM   1877  CA  VAL A 125     -11.741  -1.688   8.951  1.00  0.00           C  
ATOM   1878  C   VAL A 125     -12.434  -1.650  10.303  1.00  0.00           C  
ATOM   1879  O   VAL A 125     -12.306  -2.588  11.098  1.00  0.00           O  
ATOM   1880  CB  VAL A 125     -10.515  -0.756   8.963  1.00  0.00           C  
ATOM   1881  CG1 VAL A 125      -9.623  -1.064  10.157  1.00  0.00           C  
ATOM   1882  CG2 VAL A 125      -9.743  -0.899   7.661  1.00  0.00           C  
ATOM   1883  H   VAL A 125     -12.519  -0.434   7.410  1.00  0.00           H  
ATOM   1884  HA  VAL A 125     -11.424  -2.711   8.751  1.00  0.00           H  
ATOM   1885  HB  VAL A 125     -10.855   0.274   9.074  1.00  0.00           H  
ATOM   1886 1HG1 VAL A 125      -8.762  -0.396  10.150  1.00  0.00           H  
ATOM   1887 2HG1 VAL A 125     -10.186  -0.921  11.079  1.00  0.00           H  
ATOM   1888 3HG1 VAL A 125      -9.280  -2.097  10.097  1.00  0.00           H  
ATOM   1889 1HG2 VAL A 125      -8.878  -0.236   7.677  1.00  0.00           H  
ATOM   1890 2HG2 VAL A 125      -9.408  -1.930   7.548  1.00  0.00           H  
ATOM   1891 3HG2 VAL A 125     -10.388  -0.632   6.824  1.00  0.00           H  
ATOM   1892  N   GLU A 126     -13.206  -0.587  10.541  1.00  0.00           N  
ATOM   1893  CA  GLU A 126     -13.924  -0.422  11.807  1.00  0.00           C  
ATOM   1894  C   GLU A 126     -14.947  -1.528  12.027  1.00  0.00           C  
ATOM   1895  O   GLU A 126     -15.157  -1.974  13.148  1.00  0.00           O  
ATOM   1896  CB  GLU A 126     -14.623   0.939  11.848  1.00  0.00           C  
ATOM   1897  CG  GLU A 126     -13.677   2.132  11.824  1.00  0.00           C  
ATOM   1898  CD  GLU A 126     -13.161   2.442  10.447  1.00  0.00           C  
ATOM   1899  OE1 GLU A 126     -13.592   1.806   9.515  1.00  0.00           O  
ATOM   1900  OE2 GLU A 126     -12.335   3.315  10.325  1.00  0.00           O  
ATOM   1901  H   GLU A 126     -13.296   0.119   9.828  1.00  0.00           H  
ATOM   1902  HA  GLU A 126     -13.203  -0.485  12.623  1.00  0.00           H  
ATOM   1903 1HB  GLU A 126     -15.296   1.028  10.996  1.00  0.00           H  
ATOM   1904 2HB  GLU A 126     -15.227   1.010  12.752  1.00  0.00           H  
ATOM   1905 1HG  GLU A 126     -14.201   3.006  12.207  1.00  0.00           H  
ATOM   1906 2HG  GLU A 126     -12.836   1.928  12.484  1.00  0.00           H  
ATOM   1907  N   GLU A 127     -15.729  -2.025  10.901  1.00  0.00           N  
ATOM   1908  CA  GLU A 127     -16.715  -3.097  11.001  1.00  0.00           C  
ATOM   1909  C   GLU A 127     -16.021  -4.409  11.355  1.00  0.00           C  
ATOM   1910  O   GLU A 127     -16.528  -5.178  12.167  1.00  0.00           O  
ATOM   1911  CB  GLU A 127     -17.486  -3.246   9.688  1.00  0.00           C  
ATOM   1912  CG  GLU A 127     -18.500  -2.139   9.425  1.00  0.00           C  
ATOM   1913  CD  GLU A 127     -19.125  -2.230   8.061  1.00  0.00           C  
ATOM   1914  OE1 GLU A 127     -18.415  -2.486   7.118  1.00  0.00           O  
ATOM   1915  OE2 GLU A 127     -20.314  -2.043   7.961  1.00  0.00           O  
ATOM   1916  H   GLU A 127     -15.603  -1.552  10.018  1.00  0.00           H  
ATOM   1917  HA  GLU A 127     -17.419  -2.845  11.793  1.00  0.00           H  
ATOM   1918 1HB  GLU A 127     -16.785  -3.261   8.853  1.00  0.00           H  
ATOM   1919 2HB  GLU A 127     -18.021  -4.196   9.684  1.00  0.00           H  
ATOM   1920 1HG  GLU A 127     -19.285  -2.196  10.178  1.00  0.00           H  
ATOM   1921 2HG  GLU A 127     -18.005  -1.174   9.529  1.00  0.00           H  
ATOM   1922  N   ALA A 128     -14.857  -4.657  10.759  1.00  0.00           N  
ATOM   1923  CA  ALA A 128     -14.128  -5.889  11.028  1.00  0.00           C  
ATOM   1924  C   ALA A 128     -13.732  -5.994  12.512  1.00  0.00           C  
ATOM   1925  O   ALA A 128     -13.836  -7.065  13.125  1.00  0.00           O  
ATOM   1926  CB  ALA A 128     -12.906  -6.011  10.105  1.00  0.00           C  
ATOM   1927  H   ALA A 128     -14.467  -3.988  10.109  1.00  0.00           H  
ATOM   1928  HA  ALA A 128     -14.799  -6.727  10.837  1.00  0.00           H  
ATOM   1929 1HB  ALA A 128     -12.377  -6.939  10.324  1.00  0.00           H  
ATOM   1930 2HB  ALA A 128     -13.235  -6.019   9.064  1.00  0.00           H  
ATOM   1931 3HB  ALA A 128     -12.240  -5.166  10.267  1.00  0.00           H  
ATOM   1932  N   VAL A 129     -13.278  -4.874  13.071  1.00  0.00           N  
ATOM   1933  CA  VAL A 129     -12.851  -4.790  14.464  1.00  0.00           C  
ATOM   1934  C   VAL A 129     -14.050  -4.928  15.393  1.00  0.00           C  
ATOM   1935  O   VAL A 129     -14.014  -5.689  16.350  1.00  0.00           O  
ATOM   1936  CB  VAL A 129     -12.141  -3.450  14.732  1.00  0.00           C  
ATOM   1937  CG1 VAL A 129     -11.889  -3.270  16.222  1.00  0.00           C  
ATOM   1938  CG2 VAL A 129     -10.837  -3.389  13.953  1.00  0.00           C  
ATOM   1939  H   VAL A 129     -13.232  -4.046  12.494  1.00  0.00           H  
ATOM   1940  HA  VAL A 129     -12.149  -5.601  14.660  1.00  0.00           H  
ATOM   1941  HB  VAL A 129     -12.793  -2.635  14.417  1.00  0.00           H  
ATOM   1942 1HG1 VAL A 129     -11.386  -2.318  16.394  1.00  0.00           H  
ATOM   1943 2HG1 VAL A 129     -12.838  -3.281  16.757  1.00  0.00           H  
ATOM   1944 3HG1 VAL A 129     -11.258  -4.082  16.584  1.00  0.00           H  
ATOM   1945 1HG2 VAL A 129     -10.341  -2.439  14.147  1.00  0.00           H  
ATOM   1946 2HG2 VAL A 129     -10.189  -4.207  14.264  1.00  0.00           H  
ATOM   1947 3HG2 VAL A 129     -11.046  -3.478  12.886  1.00  0.00           H  
ATOM   1948  N   GLN A 130     -15.123  -4.194  15.092  1.00  0.00           N  
ATOM   1949  CA  GLN A 130     -16.355  -4.253  15.884  1.00  0.00           C  
ATOM   1950  C   GLN A 130     -17.016  -5.640  15.906  1.00  0.00           C  
ATOM   1951  O   GLN A 130     -17.501  -6.091  16.944  1.00  0.00           O  
ATOM   1952  CB  GLN A 130     -17.356  -3.222  15.355  1.00  0.00           C  
ATOM   1953  CG  GLN A 130     -16.967  -1.780  15.629  1.00  0.00           C  
ATOM   1954  CD  GLN A 130     -17.940  -0.791  15.014  1.00  0.00           C  
ATOM   1955  OE1 GLN A 130     -18.578  -1.078  13.998  1.00  0.00           O  
ATOM   1956  NE2 GLN A 130     -18.058   0.381  15.628  1.00  0.00           N  
ATOM   1957  H   GLN A 130     -15.081  -3.579  14.292  1.00  0.00           H  
ATOM   1958  HA  GLN A 130     -16.114  -4.006  16.918  1.00  0.00           H  
ATOM   1959 1HB  GLN A 130     -17.467  -3.342  14.278  1.00  0.00           H  
ATOM   1960 2HB  GLN A 130     -18.332  -3.399  15.806  1.00  0.00           H  
ATOM   1961 1HG  GLN A 130     -16.950  -1.617  16.707  1.00  0.00           H  
ATOM   1962 2HG  GLN A 130     -15.979  -1.594  15.207  1.00  0.00           H  
ATOM   1963 1HE2 GLN A 130     -18.685   1.073  15.268  1.00  0.00           H  
ATOM   1964 2HE2 GLN A 130     -17.522   0.572  16.450  1.00  0.00           H  
ATOM   1965  N   GLU A 131     -17.047  -6.335  14.771  1.00  0.00           N  
ATOM   1966  CA  GLU A 131     -17.602  -7.688  14.751  1.00  0.00           C  
ATOM   1967  C   GLU A 131     -16.707  -8.640  15.554  1.00  0.00           C  
ATOM   1968  O   GLU A 131     -17.198  -9.497  16.289  1.00  0.00           O  
ATOM   1969  CB  GLU A 131     -17.748  -8.189  13.312  1.00  0.00           C  
ATOM   1970  CG  GLU A 131     -18.876  -7.531  12.530  1.00  0.00           C  
ATOM   1971  CD  GLU A 131     -18.949  -8.001  11.103  1.00  0.00           C  
ATOM   1972  OE1 GLU A 131     -17.923  -8.304  10.544  1.00  0.00           O  
ATOM   1973  OE2 GLU A 131     -20.034  -8.057  10.572  1.00  0.00           O  
ATOM   1974  H   GLU A 131     -16.689  -5.937  13.914  1.00  0.00           H  
ATOM   1975  HA  GLU A 131     -18.589  -7.664  15.215  1.00  0.00           H  
ATOM   1976 1HB  GLU A 131     -16.819  -8.014  12.770  1.00  0.00           H  
ATOM   1977 2HB  GLU A 131     -17.927  -9.264  13.318  1.00  0.00           H  
ATOM   1978 1HG  GLU A 131     -19.823  -7.752  13.022  1.00  0.00           H  
ATOM   1979 2HG  GLU A 131     -18.734  -6.452  12.545  1.00  0.00           H  
ATOM   1980  N   ALA A 132     -15.398  -8.476  15.402  1.00  0.00           N  
ATOM   1981  CA  ALA A 132     -14.438  -9.266  16.165  1.00  0.00           C  
ATOM   1982  C   ALA A 132     -14.572  -8.974  17.662  1.00  0.00           C  
ATOM   1983  O   ALA A 132     -14.440  -9.881  18.476  1.00  0.00           O  
ATOM   1984  CB  ALA A 132     -13.029  -9.011  15.676  1.00  0.00           C  
ATOM   1985  H   ALA A 132     -15.057  -7.791  14.742  1.00  0.00           H  
ATOM   1986  HA  ALA A 132     -14.675 -10.318  16.021  1.00  0.00           H  
ATOM   1987 1HB  ALA A 132     -12.328  -9.610  16.258  1.00  0.00           H  
ATOM   1988 2HB  ALA A 132     -12.953  -9.286  14.624  1.00  0.00           H  
ATOM   1989 3HB  ALA A 132     -12.788  -7.957  15.794  1.00  0.00           H  
ATOM   1990  N   LEU A 133     -14.818  -7.557  18.181  1.00  0.00           N  
ATOM   1991  CA  LEU A 133     -15.052  -7.250  19.600  1.00  0.00           C  
ATOM   1992  C   LEU A 133     -16.334  -7.894  20.178  1.00  0.00           C  
ATOM   1993  O   LEU A 133     -16.393  -8.193  21.370  1.00  0.00           O  
ATOM   1994  CB  LEU A 133     -15.126  -5.729  19.785  1.00  0.00           C  
ATOM   1995  CG  LEU A 133     -13.814  -4.968  19.563  1.00  0.00           C  
ATOM   1996  CD1 LEU A 133     -14.093  -3.471  19.534  1.00  0.00           C  
ATOM   1997  CD2 LEU A 133     -12.830  -5.319  20.669  1.00  0.00           C  
ATOM   1998  H   LEU A 133     -14.833  -6.806  17.505  1.00  0.00           H  
ATOM   1999  HA  LEU A 133     -14.243  -7.684  20.186  1.00  0.00           H  
ATOM   2000 1HB  LEU A 133     -15.863  -5.330  19.088  1.00  0.00           H  
ATOM   2001 2HB  LEU A 133     -15.466  -5.518  20.799  1.00  0.00           H  
ATOM   2002  HG  LEU A 133     -13.389  -5.247  18.598  1.00  0.00           H  
ATOM   2003 1HD1 LEU A 133     -13.160  -2.929  19.377  1.00  0.00           H  
ATOM   2004 2HD1 LEU A 133     -14.784  -3.245  18.722  1.00  0.00           H  
ATOM   2005 3HD1 LEU A 133     -14.533  -3.165  20.482  1.00  0.00           H  
ATOM   2006 1HD2 LEU A 133     -11.896  -4.778  20.511  1.00  0.00           H  
ATOM   2007 2HD2 LEU A 133     -13.253  -5.039  21.634  1.00  0.00           H  
ATOM   2008 3HD2 LEU A 133     -12.635  -6.392  20.655  1.00  0.00           H  
ATOM   2009  N   GLN A 134     -17.505  -8.072  19.331  1.00  0.00           N  
ATOM   2010  CA  GLN A 134     -18.725  -8.807  19.677  1.00  0.00           C  
ATOM   2011  C   GLN A 134     -18.441 -10.304  19.829  1.00  0.00           C  
ATOM   2012  O   GLN A 134     -18.896 -10.939  20.781  1.00  0.00           O  
ATOM   2013  CB  GLN A 134     -19.805  -8.584  18.615  1.00  0.00           C  
ATOM   2014  CG  GLN A 134     -20.370  -7.174  18.588  1.00  0.00           C  
ATOM   2015  CD  GLN A 134     -21.370  -6.973  17.465  1.00  0.00           C  
ATOM   2016  OE1 GLN A 134     -21.295  -7.629  16.423  1.00  0.00           O  
ATOM   2017  NE2 GLN A 134     -22.315  -6.063  17.672  1.00  0.00           N  
ATOM   2018  H   GLN A 134     -17.436  -7.633  18.424  1.00  0.00           H  
ATOM   2019  HA  GLN A 134     -19.094  -8.435  20.633  1.00  0.00           H  
ATOM   2020 1HB  GLN A 134     -19.397  -8.802  17.629  1.00  0.00           H  
ATOM   2021 2HB  GLN A 134     -20.632  -9.274  18.787  1.00  0.00           H  
ATOM   2022 1HG  GLN A 134     -20.874  -6.977  19.534  1.00  0.00           H  
ATOM   2023 2HG  GLN A 134     -19.551  -6.469  18.447  1.00  0.00           H  
ATOM   2024 1HE2 GLN A 134     -23.003  -5.886  16.967  1.00  0.00           H  
ATOM   2025 2HE2 GLN A 134     -22.339  -5.553  18.533  1.00  0.00           H  
ATOM   2026  N   LEU A 135     -17.690 -10.858  18.890  1.00  0.00           N  
ATOM   2027  CA  LEU A 135     -17.302 -12.256  18.974  1.00  0.00           C  
ATOM   2028  C   LEU A 135     -16.387 -12.467  20.178  1.00  0.00           C  
ATOM   2029  O   LEU A 135     -16.539 -13.442  20.916  1.00  0.00           O  
ATOM   2030  CB  LEU A 135     -16.593 -12.694  17.687  1.00  0.00           C  
ATOM   2031  CG  LEU A 135     -17.494 -12.867  16.457  1.00  0.00           C  
ATOM   2032  CD1 LEU A 135     -16.632 -12.956  15.205  1.00  0.00           C  
ATOM   2033  CD2 LEU A 135     -18.347 -14.113  16.623  1.00  0.00           C  
ATOM   2034  H   LEU A 135     -17.377 -10.308  18.101  1.00  0.00           H  
ATOM   2035  HA  LEU A 135     -18.202 -12.856  19.096  1.00  0.00           H  
ATOM   2036 1HB  LEU A 135     -15.831 -11.956  17.439  1.00  0.00           H  
ATOM   2037 2HB  LEU A 135     -16.097 -13.648  17.871  1.00  0.00           H  
ATOM   2038  HG  LEU A 135     -18.139 -11.995  16.354  1.00  0.00           H  
ATOM   2039 1HD1 LEU A 135     -17.271 -13.079  14.330  1.00  0.00           H  
ATOM   2040 2HD1 LEU A 135     -16.045 -12.043  15.101  1.00  0.00           H  
ATOM   2041 3HD1 LEU A 135     -15.960 -13.811  15.286  1.00  0.00           H  
ATOM   2042 1HD2 LEU A 135     -18.988 -14.236  15.750  1.00  0.00           H  
ATOM   2043 2HD2 LEU A 135     -17.701 -14.986  16.725  1.00  0.00           H  
ATOM   2044 3HD2 LEU A 135     -18.965 -14.014  17.516  1.00  0.00           H  
ATOM   2045  N   LYS A 136     -15.444 -11.541  20.365  1.00  0.00           N  
ATOM   2046  CA  LYS A 136     -14.483 -11.578  21.470  1.00  0.00           C  
ATOM   2047  C   LYS A 136     -15.177 -11.731  22.809  1.00  0.00           C  
ATOM   2048  O   LYS A 136     -14.855 -12.619  23.601  1.00  0.00           O  
ATOM   2049  CB  LYS A 136     -13.620 -10.314  21.475  1.00  0.00           C  
ATOM   2050  CG  LYS A 136     -12.507 -10.317  22.514  1.00  0.00           C  
ATOM   2051  CD  LYS A 136     -11.779  -8.981  22.546  1.00  0.00           C  
ATOM   2052  CE  LYS A 136     -10.654  -8.988  23.571  1.00  0.00           C  
ATOM   2053  NZ  LYS A 136     -11.171  -8.991  24.966  1.00  0.00           N  
ATOM   2054  H   LYS A 136     -15.405 -10.778  19.703  1.00  0.00           H  
ATOM   2055  HA  LYS A 136     -13.807 -12.418  21.311  1.00  0.00           H  
ATOM   2056 1HB  LYS A 136     -13.163 -10.182  20.494  1.00  0.00           H  
ATOM   2057 2HB  LYS A 136     -14.250  -9.444  21.662  1.00  0.00           H  
ATOM   2058 1HG  LYS A 136     -12.930 -10.515  23.500  1.00  0.00           H  
ATOM   2059 2HG  LYS A 136     -11.792 -11.104  22.279  1.00  0.00           H  
ATOM   2060 1HD  LYS A 136     -11.362  -8.770  21.561  1.00  0.00           H  
ATOM   2061 2HD  LYS A 136     -12.483  -8.189  22.801  1.00  0.00           H  
ATOM   2062 1HE  LYS A 136     -10.035  -9.872  23.425  1.00  0.00           H  
ATOM   2063 2HE  LYS A 136     -10.028  -8.107  23.431  1.00  0.00           H  
ATOM   2064 1HZ  LYS A 136     -10.396  -8.995  25.613  1.00  0.00           H  
ATOM   2065 2HZ  LYS A 136     -11.733  -8.164  25.119  1.00  0.00           H  
ATOM   2066 3HZ  LYS A 136     -11.738  -9.813  25.115  1.00  0.00           H  
ATOM   2067  N   THR A 137     -16.128 -10.844  23.060  1.00  0.00           N  
ATOM   2068  CA  THR A 137     -16.868 -10.836  24.313  1.00  0.00           C  
ATOM   2069  C   THR A 137     -17.727 -12.082  24.500  1.00  0.00           C  
ATOM   2070  O   THR A 137     -17.705 -12.694  25.566  1.00  0.00           O  
ATOM   2071  CB  THR A 137     -17.760  -9.584  24.406  1.00  0.00           C  
ATOM   2072  OG1 THR A 137     -16.942  -8.408  24.373  1.00  0.00           O  
ATOM   2073  CG2 THR A 137     -18.567  -9.600  25.695  1.00  0.00           C  
ATOM   2074  H   THR A 137     -16.344 -10.152  22.358  1.00  0.00           H  
ATOM   2075  HA  THR A 137     -16.154 -10.801  25.136  1.00  0.00           H  
ATOM   2076  HB  THR A 137     -18.443  -9.560  23.557  1.00  0.00           H  
ATOM   2077  HG1 THR A 137     -16.447  -8.386  23.551  1.00  0.00           H  
ATOM   2078 1HG2 THR A 137     -19.192  -8.708  25.744  1.00  0.00           H  
ATOM   2079 2HG2 THR A 137     -19.199 -10.488  25.719  1.00  0.00           H  
ATOM   2080 3HG2 THR A 137     -17.890  -9.615  26.548  1.00  0.00           H  
ATOM   2081  N   LYS A 138     -18.464 -12.461  23.460  1.00  0.00           N  
ATOM   2082  CA  LYS A 138     -19.358 -13.614  23.532  1.00  0.00           C  
ATOM   2083  C   LYS A 138     -18.623 -14.961  23.635  1.00  0.00           C  
ATOM   2084  O   LYS A 138     -19.068 -15.857  24.357  1.00  0.00           O  
ATOM   2085  CB  LYS A 138     -20.284 -13.626  22.316  1.00  0.00           C  
ATOM   2086  CG  LYS A 138     -21.341 -12.528  22.319  1.00  0.00           C  
ATOM   2087  CD  LYS A 138     -22.205 -12.590  21.068  1.00  0.00           C  
ATOM   2088  CE  LYS A 138     -23.264 -11.497  21.071  1.00  0.00           C  
ATOM   2089  NZ  LYS A 138     -24.110 -11.538  19.848  1.00  0.00           N  
ATOM   2090  H   LYS A 138     -18.405 -11.939  22.598  1.00  0.00           H  
ATOM   2091  HA  LYS A 138     -19.939 -13.545  24.453  1.00  0.00           H  
ATOM   2092 1HB  LYS A 138     -19.691 -13.515  21.406  1.00  0.00           H  
ATOM   2093 2HB  LYS A 138     -20.798 -14.585  22.257  1.00  0.00           H  
ATOM   2094 1HG  LYS A 138     -21.978 -12.640  23.197  1.00  0.00           H  
ATOM   2095 2HG  LYS A 138     -20.854 -11.554  22.366  1.00  0.00           H  
ATOM   2096 1HD  LYS A 138     -21.576 -12.473  20.185  1.00  0.00           H  
ATOM   2097 2HD  LYS A 138     -22.699 -13.560  21.015  1.00  0.00           H  
ATOM   2098 1HE  LYS A 138     -23.903 -11.612  21.945  1.00  0.00           H  
ATOM   2099 2HE  LYS A 138     -22.779 -10.522  21.130  1.00  0.00           H  
ATOM   2100 1HZ  LYS A 138     -24.797 -10.799  19.888  1.00  0.00           H  
ATOM   2101 2HZ  LYS A 138     -23.528 -11.413  19.031  1.00  0.00           H  
ATOM   2102 3HZ  LYS A 138     -24.579 -12.431  19.792  1.00  0.00           H  
ATOM   2103  N   LEU A 139     -17.509 -15.107  22.920  1.00  0.00           N  
ATOM   2104  CA  LEU A 139     -16.759 -16.366  22.942  1.00  0.00           C  
ATOM   2105  C   LEU A 139     -15.876 -16.526  24.166  1.00  0.00           C  
ATOM   2106  O   LEU A 139     -15.619 -17.651  24.597  1.00  0.00           O  
ATOM   2107  CB  LEU A 139     -15.888 -16.472  21.684  1.00  0.00           C  
ATOM   2108  CG  LEU A 139     -16.552 -17.138  20.472  1.00  0.00           C  
ATOM   2109  CD1 LEU A 139     -16.687 -18.633  20.723  1.00  0.00           C  
ATOM   2110  CD2 LEU A 139     -17.911 -16.501  20.223  1.00  0.00           C  
ATOM   2111  H   LEU A 139     -17.172 -14.342  22.351  1.00  0.00           H  
ATOM   2112  HA  LEU A 139     -17.469 -17.191  22.950  1.00  0.00           H  
ATOM   2113 1HB  LEU A 139     -15.584 -15.471  21.387  1.00  0.00           H  
ATOM   2114 2HB  LEU A 139     -14.994 -17.046  21.928  1.00  0.00           H  
ATOM   2115  HG  LEU A 139     -15.922 -17.003  19.592  1.00  0.00           H  
ATOM   2116 1HD1 LEU A 139     -17.158 -19.106  19.861  1.00  0.00           H  
ATOM   2117 2HD1 LEU A 139     -15.698 -19.067  20.878  1.00  0.00           H  
ATOM   2118 3HD1 LEU A 139     -17.299 -18.800  21.607  1.00  0.00           H  
ATOM   2119 1HD2 LEU A 139     -18.382 -16.973  19.360  1.00  0.00           H  
ATOM   2120 2HD2 LEU A 139     -18.542 -16.637  21.101  1.00  0.00           H  
ATOM   2121 3HD2 LEU A 139     -17.784 -15.436  20.029  1.00  0.00           H  
ATOM   2122  N   GLY A 140     -15.385 -15.413  24.710  1.00  0.00           N  
ATOM   2123  CA  GLY A 140     -14.384 -15.467  25.766  1.00  0.00           C  
ATOM   2124  C   GLY A 140     -12.949 -15.646  25.270  1.00  0.00           C  
ATOM   2125  O   GLY A 140     -12.154 -16.356  25.897  1.00  0.00           O  
ATOM   2126  H   GLY A 140     -15.709 -14.513  24.387  1.00  0.00           H  
ATOM   2127 1HA  GLY A 140     -14.426 -14.551  26.355  1.00  0.00           H  
ATOM   2128 2HA  GLY A 140     -14.614 -16.293  26.440  1.00  0.00           H  
ATOM   2129  N   VAL A 141     -12.615 -15.010  24.145  1.00  0.00           N  
ATOM   2130  CA  VAL A 141     -11.319 -15.217  23.489  1.00  0.00           C  
ATOM   2131  C   VAL A 141     -10.607 -13.890  23.252  1.00  0.00           C  
ATOM   2132  O   VAL A 141     -11.162 -12.832  23.531  1.00  0.00           O  
ATOM   2133  CB  VAL A 141     -11.506 -15.941  22.143  1.00  0.00           C  
ATOM   2134  CG1 VAL A 141     -12.120 -17.317  22.358  1.00  0.00           C  
ATOM   2135  CG2 VAL A 141     -12.376 -15.101  21.220  1.00  0.00           C  
ATOM   2136  H   VAL A 141     -13.276 -14.366  23.735  1.00  0.00           H  
ATOM   2137  HA  VAL A 141     -10.705 -15.849  24.129  1.00  0.00           H  
ATOM   2138  HB  VAL A 141     -10.529 -16.094  21.683  1.00  0.00           H  
ATOM   2139 1HG1 VAL A 141     -12.245 -17.814  21.396  1.00  0.00           H  
ATOM   2140 2HG1 VAL A 141     -11.464 -17.913  22.992  1.00  0.00           H  
ATOM   2141 3HG1 VAL A 141     -13.092 -17.210  22.840  1.00  0.00           H  
ATOM   2142 1HG2 VAL A 141     -12.504 -15.619  20.269  1.00  0.00           H  
ATOM   2143 2HG2 VAL A 141     -13.351 -14.944  21.682  1.00  0.00           H  
ATOM   2144 3HG2 VAL A 141     -11.897 -14.138  21.046  1.00  0.00           H  
ATOM   2145  N   SER A 142      -9.312 -13.872  22.714  1.00  0.00           N  
ATOM   2146  CA  SER A 142      -8.590 -12.659  22.340  1.00  0.00           C  
ATOM   2147  C   SER A 142      -9.145 -12.046  21.055  1.00  0.00           C  
ATOM   2148  O   SER A 142      -9.906 -12.686  20.329  1.00  0.00           O  
ATOM   2149  CB  SER A 142      -7.116 -12.966  22.167  1.00  0.00           C  
ATOM   2150  OG  SER A 142      -6.902 -13.790  21.054  1.00  0.00           O  
ATOM   2151  H   SER A 142      -8.887 -14.771  22.539  1.00  0.00           H  
ATOM   2152  HA  SER A 142      -8.722 -11.928  23.138  1.00  0.00           H  
ATOM   2153 1HB  SER A 142      -6.562 -12.036  22.047  1.00  0.00           H  
ATOM   2154 2HB  SER A 142      -6.739 -13.457  23.064  1.00  0.00           H  
ATOM   2155  HG  SER A 142      -7.052 -14.688  21.357  1.00  0.00           H  
ATOM   2156  N   LEU A 143      -8.748 -10.669  20.695  1.00  0.00           N  
ATOM   2157  CA  LEU A 143      -9.188 -10.038  19.452  1.00  0.00           C  
ATOM   2158  C   LEU A 143      -8.652 -10.819  18.251  1.00  0.00           C  
ATOM   2159  O   LEU A 143      -9.320 -10.930  17.223  1.00  0.00           O  
ATOM   2160  CB  LEU A 143      -8.709  -8.582  19.390  1.00  0.00           C  
ATOM   2161  CG  LEU A 143      -9.155  -7.788  18.156  1.00  0.00           C  
ATOM   2162  CD1 LEU A 143     -10.674  -7.685  18.139  1.00  0.00           C  
ATOM   2163  CD2 LEU A 143      -8.514  -6.408  18.182  1.00  0.00           C  
ATOM   2164  H   LEU A 143      -8.150 -10.155  21.324  1.00  0.00           H  
ATOM   2165  HA  LEU A 143     -10.278 -10.052  19.425  1.00  0.00           H  
ATOM   2166 1HB  LEU A 143      -9.075  -8.058  20.271  1.00  0.00           H  
ATOM   2167 2HB  LEU A 143      -7.619  -8.574  19.414  1.00  0.00           H  
ATOM   2168  HG  LEU A 143      -8.846  -8.314  17.253  1.00  0.00           H  
ATOM   2169 1HD1 LEU A 143     -10.991  -7.120  17.262  1.00  0.00           H  
ATOM   2170 2HD1 LEU A 143     -11.106  -8.685  18.101  1.00  0.00           H  
ATOM   2171 3HD1 LEU A 143     -11.014  -7.176  19.040  1.00  0.00           H  
ATOM   2172 1HD2 LEU A 143      -8.830  -5.843  17.304  1.00  0.00           H  
ATOM   2173 2HD2 LEU A 143      -8.823  -5.880  19.084  1.00  0.00           H  
ATOM   2174 3HD2 LEU A 143      -7.429  -6.511  18.175  1.00  0.00           H  
ATOM   2175  N   ILE A 144      -7.440 -11.351  18.405  1.00  0.00           N  
ATOM   2176  CA  ILE A 144      -6.787 -12.109  17.345  1.00  0.00           C  
ATOM   2177  C   ILE A 144      -7.612 -13.334  16.958  1.00  0.00           C  
ATOM   2178  O   ILE A 144      -7.818 -13.606  15.775  1.00  0.00           O  
ATOM   2179  CB  ILE A 144      -5.377 -12.553  17.776  1.00  0.00           C  
ATOM   2180  CG1 ILE A 144      -4.449 -11.341  17.895  1.00  0.00           C  
ATOM   2181  CG2 ILE A 144      -4.813 -13.564  16.790  1.00  0.00           C  
ATOM   2182  CD1 ILE A 144      -3.146 -11.636  18.603  1.00  0.00           C  
ATOM   2183  H   ILE A 144      -6.962 -11.224  19.285  1.00  0.00           H  
ATOM   2184  HA  ILE A 144      -6.701 -11.471  16.465  1.00  0.00           H  
ATOM   2185  HB  ILE A 144      -5.425 -13.010  18.764  1.00  0.00           H  
ATOM   2186 1HG1 ILE A 144      -4.219 -10.960  16.901  1.00  0.00           H  
ATOM   2187 2HG1 ILE A 144      -4.958 -10.545  18.439  1.00  0.00           H  
ATOM   2188 1HG2 ILE A 144      -3.816 -13.866  17.109  1.00  0.00           H  
ATOM   2189 2HG2 ILE A 144      -5.462 -14.437  16.754  1.00  0.00           H  
ATOM   2190 3HG2 ILE A 144      -4.755 -13.113  15.799  1.00  0.00           H  
ATOM   2191 1HD1 ILE A 144      -2.543 -10.729  18.649  1.00  0.00           H  
ATOM   2192 2HD1 ILE A 144      -3.353 -11.986  19.615  1.00  0.00           H  
ATOM   2193 3HD1 ILE A 144      -2.602 -12.405  18.057  1.00  0.00           H  
ATOM   2194  N   GLU A 145      -8.136 -14.138  17.944  1.00  0.00           N  
ATOM   2195  CA  GLU A 145      -8.988 -15.313  17.792  1.00  0.00           C  
ATOM   2196  C   GLU A 145     -10.329 -14.949  17.147  1.00  0.00           C  
ATOM   2197  O   GLU A 145     -10.832 -15.672  16.285  1.00  0.00           O  
ATOM   2198  CB  GLU A 145      -9.224 -15.974  19.152  1.00  0.00           C  
ATOM   2199  CG  GLU A 145      -7.996 -16.650  19.745  1.00  0.00           C  
ATOM   2200  CD  GLU A 145      -8.165 -16.998  21.198  1.00  0.00           C  
ATOM   2201  OE1 GLU A 145      -8.724 -18.030  21.481  1.00  0.00           O  
ATOM   2202  OE2 GLU A 145      -7.733 -16.231  22.027  1.00  0.00           O  
ATOM   2203  H   GLU A 145      -7.832 -13.867  18.869  1.00  0.00           H  
ATOM   2204  HA  GLU A 145      -8.481 -16.016  17.132  1.00  0.00           H  
ATOM   2205 1HB  GLU A 145      -9.573 -15.227  19.864  1.00  0.00           H  
ATOM   2206 2HB  GLU A 145     -10.007 -16.728  19.058  1.00  0.00           H  
ATOM   2207 1HG  GLU A 145      -7.790 -17.561  19.186  1.00  0.00           H  
ATOM   2208 2HG  GLU A 145      -7.140 -15.985  19.633  1.00  0.00           H  
ATOM   2209  N   ALA A 146     -10.893 -13.825  17.578  1.00  0.00           N  
ATOM   2210  CA  ALA A 146     -12.160 -13.322  17.058  1.00  0.00           C  
ATOM   2211  C   ALA A 146     -12.038 -12.885  15.600  1.00  0.00           C  
ATOM   2212  O   ALA A 146     -12.929 -13.138  14.790  1.00  0.00           O  
ATOM   2213  CB  ALA A 146     -12.658 -12.165  17.912  1.00  0.00           C  
ATOM   2214  H   ALA A 146     -10.415 -13.305  18.298  1.00  0.00           H  
ATOM   2215  HA  ALA A 146     -12.888 -14.131  17.100  1.00  0.00           H  
ATOM   2216 1HB  ALA A 146     -13.604 -11.798  17.510  1.00  0.00           H  
ATOM   2217 2HB  ALA A 146     -12.805 -12.505  18.936  1.00  0.00           H  
ATOM   2218 3HB  ALA A 146     -11.924 -11.359  17.898  1.00  0.00           H  
ATOM   2219  N   LEU A 147     -10.933 -12.224  15.265  1.00  0.00           N  
ATOM   2220  CA  LEU A 147     -10.673 -11.869  13.875  1.00  0.00           C  
ATOM   2221  C   LEU A 147     -10.471 -13.122  13.030  1.00  0.00           C  
ATOM   2222  O   LEU A 147     -10.806 -13.145  11.844  1.00  0.00           O  
ATOM   2223  CB  LEU A 147      -9.435 -10.969  13.777  1.00  0.00           C  
ATOM   2224  CG  LEU A 147      -9.612  -9.537  14.299  1.00  0.00           C  
ATOM   2225  CD1 LEU A 147      -8.245  -8.903  14.516  1.00  0.00           C  
ATOM   2226  CD2 LEU A 147     -10.437  -8.732  13.305  1.00  0.00           C  
ATOM   2227  H   LEU A 147     -10.261 -11.960  15.973  1.00  0.00           H  
ATOM   2228  HA  LEU A 147     -11.545 -11.341  13.491  1.00  0.00           H  
ATOM   2229 1HB  LEU A 147      -8.625 -11.429  14.340  1.00  0.00           H  
ATOM   2230 2HB  LEU A 147      -9.134 -10.906  12.731  1.00  0.00           H  
ATOM   2231  HG  LEU A 147     -10.125  -9.561  15.261  1.00  0.00           H  
ATOM   2232 1HD1 LEU A 147      -8.370  -7.886  14.886  1.00  0.00           H  
ATOM   2233 2HD1 LEU A 147      -7.684  -9.487  15.245  1.00  0.00           H  
ATOM   2234 3HD1 LEU A 147      -7.701  -8.880  13.572  1.00  0.00           H  
ATOM   2235 1HD2 LEU A 147     -10.563  -7.715  13.677  1.00  0.00           H  
ATOM   2236 2HD2 LEU A 147      -9.924  -8.706  12.343  1.00  0.00           H  
ATOM   2237 3HD2 LEU A 147     -11.414  -9.197  13.183  1.00  0.00           H  
ATOM   2238  N   HIS A 148      -9.766 -14.362  13.553  1.00  0.00           N  
ATOM   2239  CA  HIS A 148      -9.627 -15.621  12.832  1.00  0.00           C  
ATOM   2240  C   HIS A 148     -10.968 -16.326  12.652  1.00  0.00           C  
ATOM   2241  O   HIS A 148     -11.160 -17.080  11.700  1.00  0.00           O  
ATOM   2242  CB  HIS A 148      -8.653 -16.552  13.561  1.00  0.00           C  
ATOM   2243  CG  HIS A 148      -7.213 -16.224  13.319  1.00  0.00           C  
ATOM   2244  ND1 HIS A 148      -6.556 -15.217  13.995  1.00  0.00           N  
ATOM   2245  CD2 HIS A 148      -6.303 -16.768  12.477  1.00  0.00           C  
ATOM   2246  CE1 HIS A 148      -5.303 -15.157  13.578  1.00  0.00           C  
ATOM   2247  NE2 HIS A 148      -5.125 -16.086  12.658  1.00  0.00           N  
ATOM   2248  H   HIS A 148      -9.424 -14.297  14.500  1.00  0.00           H  
ATOM   2249  HA  HIS A 148      -9.236 -15.403  11.839  1.00  0.00           H  
ATOM   2250 1HB  HIS A 148      -8.839 -16.504  14.635  1.00  0.00           H  
ATOM   2251 2HB  HIS A 148      -8.827 -17.580  13.245  1.00  0.00           H  
ATOM   2252  HD1 HIS A 148      -6.927 -14.667  14.744  1.00  0.00           H  
ATOM   2253  HD2 HIS A 148      -6.359 -17.580  11.752  1.00  0.00           H  
ATOM   2254  HE1 HIS A 148      -4.614 -14.421  13.994  1.00  0.00           H  
ATOM   2255  N   ILE A 149     -12.073 -16.198  13.671  1.00  0.00           N  
ATOM   2256  CA  ILE A 149     -13.441 -16.637  13.444  1.00  0.00           C  
ATOM   2257  C   ILE A 149     -14.109 -15.926  12.244  1.00  0.00           C  
ATOM   2258  O   ILE A 149     -14.826 -16.551  11.461  1.00  0.00           O  
ATOM   2259  CB  ILE A 149     -14.285 -16.407  14.710  1.00  0.00           C  
ATOM   2260  CG1 ILE A 149     -13.839 -17.353  15.828  1.00  0.00           C  
ATOM   2261  CG2 ILE A 149     -15.763 -16.597  14.406  1.00  0.00           C  
ATOM   2262  CD1 ILE A 149     -14.392 -16.995  17.189  1.00  0.00           C  
ATOM   2263  H   ILE A 149     -11.835 -15.764  14.550  1.00  0.00           H  
ATOM   2264  HA  ILE A 149     -13.422 -17.702  13.213  1.00  0.00           H  
ATOM   2265  HB  ILE A 149     -14.126 -15.393  15.075  1.00  0.00           H  
ATOM   2266 1HG1 ILE A 149     -14.150 -18.370  15.590  1.00  0.00           H  
ATOM   2267 2HG1 ILE A 149     -12.751 -17.352  15.893  1.00  0.00           H  
ATOM   2268 1HG2 ILE A 149     -16.345 -16.431  15.314  1.00  0.00           H  
ATOM   2269 2HG2 ILE A 149     -16.072 -15.885  13.643  1.00  0.00           H  
ATOM   2270 3HG2 ILE A 149     -15.933 -17.611  14.047  1.00  0.00           H  
ATOM   2271 1HD1 ILE A 149     -14.031 -17.710  17.928  1.00  0.00           H  
ATOM   2272 2HD1 ILE A 149     -14.061 -15.992  17.463  1.00  0.00           H  
ATOM   2273 3HD1 ILE A 149     -15.480 -17.023  17.158  1.00  0.00           H  
ATOM   2274  N   LEU A 150     -13.938 -14.445  12.041  1.00  0.00           N  
ATOM   2275  CA  LEU A 150     -14.416 -13.761  10.830  1.00  0.00           C  
ATOM   2276  C   LEU A 150     -13.771 -14.331   9.567  1.00  0.00           C  
ATOM   2277  O   LEU A 150     -14.453 -14.598   8.577  1.00  0.00           O  
ATOM   2278  CB  LEU A 150     -14.123 -12.259  10.920  1.00  0.00           C  
ATOM   2279  CG  LEU A 150     -14.973 -11.473  11.927  1.00  0.00           C  
ATOM   2280  CD1 LEU A 150     -14.375 -10.087  12.126  1.00  0.00           C  
ATOM   2281  CD2 LEU A 150     -16.405 -11.384  11.422  1.00  0.00           C  
ATOM   2282  H   LEU A 150     -13.449 -13.912  12.746  1.00  0.00           H  
ATOM   2283  HA  LEU A 150     -15.490 -13.923  10.752  1.00  0.00           H  
ATOM   2284 1HB  LEU A 150     -13.078 -12.124  11.193  1.00  0.00           H  
ATOM   2285 2HB  LEU A 150     -14.280 -11.814   9.936  1.00  0.00           H  
ATOM   2286  HG  LEU A 150     -14.959 -11.984  12.891  1.00  0.00           H  
ATOM   2287 1HD1 LEU A 150     -14.979  -9.530  12.842  1.00  0.00           H  
ATOM   2288 2HD1 LEU A 150     -13.357 -10.182  12.505  1.00  0.00           H  
ATOM   2289 3HD1 LEU A 150     -14.361  -9.558  11.174  1.00  0.00           H  
ATOM   2290 1HD2 LEU A 150     -17.010 -10.828  12.138  1.00  0.00           H  
ATOM   2291 2HD2 LEU A 150     -16.421 -10.872  10.459  1.00  0.00           H  
ATOM   2292 3HD2 LEU A 150     -16.814 -12.388  11.306  1.00  0.00           H  
ATOM   2293  N   LEU A 151     -12.453 -14.524   9.593  1.00  0.00           N  
ATOM   2294  CA  LEU A 151     -11.724 -15.115   8.452  1.00  0.00           C  
ATOM   2295  C   LEU A 151     -12.167 -16.531   8.096  1.00  0.00           C  
ATOM   2296  O   LEU A 151     -12.255 -16.888   6.920  1.00  0.00           O  
ATOM   2297  CB  LEU A 151     -10.220 -15.130   8.752  1.00  0.00           C  
ATOM   2298  CG  LEU A 151      -9.514 -13.769   8.683  1.00  0.00           C  
ATOM   2299  CD1 LEU A 151      -8.121 -13.888   9.286  1.00  0.00           C  
ATOM   2300  CD2 LEU A 151      -9.445 -13.306   7.235  1.00  0.00           C  
ATOM   2301  H   LEU A 151     -11.937 -14.255  10.418  1.00  0.00           H  
ATOM   2302  HA  LEU A 151     -11.916 -14.502   7.571  1.00  0.00           H  
ATOM   2303 1HB  LEU A 151     -10.069 -15.530   9.753  1.00  0.00           H  
ATOM   2304 2HB  LEU A 151      -9.730 -15.794   8.040  1.00  0.00           H  
ATOM   2305  HG  LEU A 151     -10.071 -13.040   9.271  1.00  0.00           H  
ATOM   2306 1HD1 LEU A 151      -7.620 -12.921   9.237  1.00  0.00           H  
ATOM   2307 2HD1 LEU A 151      -8.201 -14.202  10.327  1.00  0.00           H  
ATOM   2308 3HD1 LEU A 151      -7.544 -14.624   8.728  1.00  0.00           H  
ATOM   2309 1HD2 LEU A 151      -8.944 -12.339   7.186  1.00  0.00           H  
ATOM   2310 2HD2 LEU A 151      -8.887 -14.034   6.646  1.00  0.00           H  
ATOM   2311 3HD2 LEU A 151     -10.454 -13.213   6.834  1.00  0.00           H  
ATOM   2312  N   THR A 152     -12.422 -17.454   9.150  1.00  0.00           N  
ATOM   2313  CA  THR A 152     -12.878 -18.826   8.964  1.00  0.00           C  
ATOM   2314  C   THR A 152     -14.202 -18.867   8.217  1.00  0.00           C  
ATOM   2315  O   THR A 152     -14.367 -19.634   7.269  1.00  0.00           O  
ATOM   2316  CB  THR A 152     -13.022 -19.552  10.314  1.00  0.00           C  
ATOM   2317  OG1 THR A 152     -11.753 -19.581  10.982  1.00  0.00           O  
ATOM   2318  CG2 THR A 152     -13.513 -20.976  10.105  1.00  0.00           C  
ATOM   2319  H   THR A 152     -12.242 -17.118  10.085  1.00  0.00           H  
ATOM   2320  HA  THR A 152     -12.137 -19.350   8.361  1.00  0.00           H  
ATOM   2321  HB  THR A 152     -13.735 -19.016  10.941  1.00  0.00           H  
ATOM   2322  HG1 THR A 152     -11.525 -18.694  11.273  1.00  0.00           H  
ATOM   2323 1HG2 THR A 152     -13.609 -21.473  11.069  1.00  0.00           H  
ATOM   2324 2HG2 THR A 152     -14.482 -20.957   9.607  1.00  0.00           H  
ATOM   2325 3HG2 THR A 152     -12.799 -21.519   9.486  1.00  0.00           H  
ATOM   2326  N   ALA A 153     -15.133 -18.034   8.660  1.00  0.00           N  
ATOM   2327  CA  ALA A 153     -16.448 -17.932   8.032  1.00  0.00           C  
ATOM   2328  C   ALA A 153     -16.327 -17.461   6.582  1.00  0.00           C  
ATOM   2329  O   ALA A 153     -17.019 -17.964   5.693  1.00  0.00           O  
ATOM   2330  CB  ALA A 153     -17.333 -16.967   8.829  1.00  0.00           C  
ATOM   2331  H   ALA A 153     -14.923 -17.451   9.458  1.00  0.00           H  
ATOM   2332  HA  ALA A 153     -16.903 -18.922   8.037  1.00  0.00           H  
ATOM   2333 1HB  ALA A 153     -18.313 -16.895   8.355  1.00  0.00           H  
ATOM   2334 2HB  ALA A 153     -17.450 -17.337   9.849  1.00  0.00           H  
ATOM   2335 3HB  ALA A 153     -16.870 -15.981   8.852  1.00  0.00           H  
ATOM   2336  N   ALA A 154     -15.438 -16.495   6.352  1.00  0.00           N  
ATOM   2337  CA  ALA A 154     -15.251 -15.907   5.024  1.00  0.00           C  
ATOM   2338  C   ALA A 154     -14.710 -16.960   4.075  1.00  0.00           C  
ATOM   2339  O   ALA A 154     -15.173 -17.086   2.941  1.00  0.00           O  
ATOM   2340  CB  ALA A 154     -14.320 -14.705   5.102  1.00  0.00           C  
ATOM   2341  H   ALA A 154     -14.877 -16.159   7.123  1.00  0.00           H  
ATOM   2342  HA  ALA A 154     -16.223 -15.576   4.659  1.00  0.00           H  
ATOM   2343 1HB  ALA A 154     -14.190 -14.279   4.107  1.00  0.00           H  
ATOM   2344 2HB  ALA A 154     -14.749 -13.955   5.765  1.00  0.00           H  
ATOM   2345 3HB  ALA A 154     -13.352 -15.021   5.491  1.00  0.00           H  
ATOM   2346  N   VAL A 155     -13.717 -17.724   4.555  1.00  0.00           N  
ATOM   2347  CA  VAL A 155     -13.119 -18.766   3.746  1.00  0.00           C  
ATOM   2348  C   VAL A 155     -14.108 -19.886   3.495  1.00  0.00           C  
ATOM   2349  O   VAL A 155     -14.209 -20.401   2.381  1.00  0.00           O  
ATOM   2350  CB  VAL A 155     -11.867 -19.333   4.441  1.00  0.00           C  
ATOM   2351  CG1 VAL A 155     -11.387 -20.590   3.731  1.00  0.00           C  
ATOM   2352  CG2 VAL A 155     -10.770 -18.279   4.472  1.00  0.00           C  
ATOM   2353  H   VAL A 155     -13.377 -17.576   5.493  1.00  0.00           H  
ATOM   2354  HA  VAL A 155     -12.847 -18.333   2.783  1.00  0.00           H  
ATOM   2355  HB  VAL A 155     -12.126 -19.619   5.460  1.00  0.00           H  
ATOM   2356 1HG1 VAL A 155     -10.501 -20.978   4.235  1.00  0.00           H  
ATOM   2357 2HG1 VAL A 155     -12.174 -21.343   3.753  1.00  0.00           H  
ATOM   2358 3HG1 VAL A 155     -11.139 -20.352   2.697  1.00  0.00           H  
ATOM   2359 1HG2 VAL A 155      -9.888 -18.687   4.965  1.00  0.00           H  
ATOM   2360 2HG2 VAL A 155     -10.515 -17.990   3.452  1.00  0.00           H  
ATOM   2361 3HG2 VAL A 155     -11.121 -17.405   5.020  1.00  0.00           H  
ATOM   2362  N   LEU A 156     -14.949 -20.395   4.546  1.00  0.00           N  
ATOM   2363  CA  LEU A 156     -15.941 -21.444   4.432  1.00  0.00           C  
ATOM   2364  C   LEU A 156     -17.179 -20.981   3.658  1.00  0.00           C  
ATOM   2365  O   LEU A 156     -17.916 -21.800   3.103  1.00  0.00           O  
ATOM   2366  CB  LEU A 156     -16.352 -21.923   5.830  1.00  0.00           C  
ATOM   2367  CG  LEU A 156     -15.545 -23.099   6.394  1.00  0.00           C  
ATOM   2368  CD1 LEU A 156     -14.058 -22.774   6.329  1.00  0.00           C  
ATOM   2369  CD2 LEU A 156     -15.982 -23.376   7.824  1.00  0.00           C  
ATOM   2370  H   LEU A 156     -14.802 -19.951   5.442  1.00  0.00           H  
ATOM   2371  HA  LEU A 156     -15.517 -22.256   3.842  1.00  0.00           H  
ATOM   2372 1HB  LEU A 156     -16.252 -21.090   6.525  1.00  0.00           H  
ATOM   2373 2HB  LEU A 156     -17.399 -22.222   5.802  1.00  0.00           H  
ATOM   2374  HG  LEU A 156     -15.719 -23.985   5.784  1.00  0.00           H  
ATOM   2375 1HD1 LEU A 156     -13.485 -23.610   6.729  1.00  0.00           H  
ATOM   2376 2HD1 LEU A 156     -13.768 -22.600   5.292  1.00  0.00           H  
ATOM   2377 3HD1 LEU A 156     -13.856 -21.881   6.918  1.00  0.00           H  
ATOM   2378 1HD2 LEU A 156     -15.409 -24.213   8.224  1.00  0.00           H  
ATOM   2379 2HD2 LEU A 156     -15.806 -22.491   8.436  1.00  0.00           H  
ATOM   2380 3HD2 LEU A 156     -17.043 -23.622   7.839  1.00  0.00           H  
ATOM   2381  N   GLY A 157     -17.399 -19.670   3.595  1.00  0.00           N  
ATOM   2382  CA  GLY A 157     -18.537 -19.150   2.853  1.00  0.00           C  
ATOM   2383  C   GLY A 157     -19.802 -19.344   3.671  1.00  0.00           C  
ATOM   2384  O   GLY A 157     -20.923 -19.428   3.139  1.00  0.00           O  
ATOM   2385  H   GLY A 157     -16.779 -19.025   4.061  1.00  0.00           H  
ATOM   2386 1HA  GLY A 157     -18.375 -18.094   2.638  1.00  0.00           H  
ATOM   2387 2HA  GLY A 157     -18.613 -19.664   1.896  1.00  0.00           H  
ATOM   2388  N   THR A 158     -19.758 -19.275   5.057  1.00  0.00           N  
ATOM   2389  CA  THR A 158     -20.818 -19.520   6.021  1.00  0.00           C  
ATOM   2390  C   THR A 158     -20.822 -18.381   7.037  1.00  0.00           C  
ATOM   2391  O   THR A 158     -20.227 -17.326   6.787  1.00  0.00           O  
ATOM   2392  CB  THR A 158     -20.641 -20.874   6.733  1.00  0.00           C  
ATOM   2393  OG1 THR A 158     -21.814 -21.170   7.501  1.00  0.00           O  
ATOM   2394  CG2 THR A 158     -19.431 -20.838   7.655  1.00  0.00           C  
ATOM   2395  H   THR A 158     -18.836 -19.030   5.392  1.00  0.00           H  
ATOM   2396  HA  THR A 158     -21.772 -19.509   5.494  1.00  0.00           H  
ATOM   2397  HB  THR A 158     -20.501 -21.660   5.990  1.00  0.00           H  
ATOM   2398  HG1 THR A 158     -21.847 -22.113   7.683  1.00  0.00           H  
ATOM   2399 1HG2 THR A 158     -19.321 -21.803   8.149  1.00  0.00           H  
ATOM   2400 2HG2 THR A 158     -18.536 -20.624   7.072  1.00  0.00           H  
ATOM   2401 3HG2 THR A 158     -19.570 -20.060   8.405  1.00  0.00           H  
ATOM   2402  N   THR A 159     -21.504 -18.575   8.163  1.00  0.00           N  
ATOM   2403  CA  THR A 159     -21.615 -17.521   9.179  1.00  0.00           C  
ATOM   2404  C   THR A 159     -20.549 -17.676  10.271  1.00  0.00           C  
ATOM   2405  O   THR A 159     -19.887 -18.706  10.348  1.00  0.00           O  
ATOM   2406  CB  THR A 159     -23.015 -17.520   9.821  1.00  0.00           C  
ATOM   2407  OG1 THR A 159     -23.205 -18.735  10.560  1.00  0.00           O  
ATOM   2408  CG2 THR A 159     -24.092 -17.407   8.754  1.00  0.00           C  
ATOM   2409  H   THR A 159     -21.957 -19.464   8.325  1.00  0.00           H  
ATOM   2410  HA  THR A 159     -21.501 -16.555   8.690  1.00  0.00           H  
ATOM   2411  HB  THR A 159     -23.100 -16.678  10.507  1.00  0.00           H  
ATOM   2412  HG1 THR A 159     -23.997 -18.661  11.097  1.00  0.00           H  
ATOM   2413 1HG2 THR A 159     -25.074 -17.408   9.226  1.00  0.00           H  
ATOM   2414 2HG2 THR A 159     -23.957 -16.479   8.198  1.00  0.00           H  
ATOM   2415 3HG2 THR A 159     -24.018 -18.253   8.071  1.00  0.00           H  
ATOM   2416  N   VAL A 160     -20.390 -16.670  11.127  1.00  0.00           N  
ATOM   2417  CA  VAL A 160     -19.416 -16.790  12.204  1.00  0.00           C  
ATOM   2418  C   VAL A 160     -19.895 -17.803  13.237  1.00  0.00           C  
ATOM   2419  O   VAL A 160     -19.086 -18.455  13.872  1.00  0.00           O  
ATOM   2420  CB  VAL A 160     -19.188 -15.427  12.885  1.00  0.00           C  
ATOM   2421  CG1 VAL A 160     -18.572 -14.439  11.906  1.00  0.00           C  
ATOM   2422  CG2 VAL A 160     -20.505 -14.895  13.431  1.00  0.00           C  
ATOM   2423  H   VAL A 160     -20.931 -15.819  11.045  1.00  0.00           H  
ATOM   2424  HA  VAL A 160     -18.483 -17.172  11.785  1.00  0.00           H  
ATOM   2425  HB  VAL A 160     -18.479 -15.553  13.703  1.00  0.00           H  
ATOM   2426 1HG1 VAL A 160     -18.418 -13.482  12.403  1.00  0.00           H  
ATOM   2427 2HG1 VAL A 160     -17.614 -14.824  11.555  1.00  0.00           H  
ATOM   2428 3HG1 VAL A 160     -19.242 -14.303  11.056  1.00  0.00           H  
ATOM   2429 1HG2 VAL A 160     -20.336 -13.931  13.911  1.00  0.00           H  
ATOM   2430 2HG2 VAL A 160     -21.216 -14.774  12.613  1.00  0.00           H  
ATOM   2431 3HG2 VAL A 160     -20.907 -15.599  14.160  1.00  0.00           H  
ATOM   2432  N   GLU A 161     -21.315 -17.990  13.506  1.00  0.00           N  
ATOM   2433  CA  GLU A 161     -21.926 -18.969  14.408  1.00  0.00           C  
ATOM   2434  C   GLU A 161     -21.614 -20.393  13.988  1.00  0.00           C  
ATOM   2435  O   GLU A 161     -21.408 -21.263  14.816  1.00  0.00           O  
ATOM   2436  CB  GLU A 161     -23.442 -18.771  14.461  1.00  0.00           C  
ATOM   2437  CG  GLU A 161     -23.884 -17.457  15.089  1.00  0.00           C  
ATOM   2438  CD  GLU A 161     -23.799 -16.297  14.138  1.00  0.00           C  
ATOM   2439  OE1 GLU A 161     -23.432 -16.506  13.006  1.00  0.00           O  
ATOM   2440  OE2 GLU A 161     -24.103 -15.198  14.544  1.00  0.00           O  
ATOM   2441  H   GLU A 161     -21.910 -17.391  12.952  1.00  0.00           H  
ATOM   2442  HA  GLU A 161     -21.517 -18.820  15.408  1.00  0.00           H  
ATOM   2443 1HB  GLU A 161     -23.851 -18.813  13.451  1.00  0.00           H  
ATOM   2444 2HB  GLU A 161     -23.895 -19.583  15.031  1.00  0.00           H  
ATOM   2445 1HG  GLU A 161     -24.913 -17.558  15.431  1.00  0.00           H  
ATOM   2446 2HG  GLU A 161     -23.259 -17.254  15.959  1.00  0.00           H  
ATOM   2447  N   GLU A 162     -21.601 -20.743  12.563  1.00  0.00           N  
ATOM   2448  CA  GLU A 162     -21.226 -22.025  11.979  1.00  0.00           C  
ATOM   2449  C   GLU A 162     -19.721 -22.281  12.072  1.00  0.00           C  
ATOM   2450  O   GLU A 162     -19.281 -23.412  12.309  1.00  0.00           O  
ATOM   2451  CB  GLU A 162     -21.696 -22.099  10.523  1.00  0.00           C  
ATOM   2452  CG  GLU A 162     -21.444 -23.432   9.847  1.00  0.00           C  
ATOM   2453  CD  GLU A 162     -22.243 -24.576  10.463  1.00  0.00           C  
ATOM   2454  OE1 GLU A 162     -23.126 -24.321  11.315  1.00  0.00           O  
ATOM   2455  OE2 GLU A 162     -21.975 -25.736  10.086  1.00  0.00           O  
ATOM   2456  H   GLU A 162     -21.892 -19.992  11.954  1.00  0.00           H  
ATOM   2457  HA  GLU A 162     -21.716 -22.817  12.546  1.00  0.00           H  
ATOM   2458 1HB  GLU A 162     -22.766 -21.897  10.476  1.00  0.00           H  
ATOM   2459 2HB  GLU A 162     -21.193 -21.328   9.939  1.00  0.00           H  
ATOM   2460 1HG  GLU A 162     -21.710 -23.348   8.793  1.00  0.00           H  
ATOM   2461 2HG  GLU A 162     -20.384 -23.666   9.909  1.00  0.00           H  
ATOM   2462  N   ALA A 163     -18.935 -21.224  11.870  1.00  0.00           N  
ATOM   2463  CA  ALA A 163     -17.491 -21.313  11.995  1.00  0.00           C  
ATOM   2464  C   ALA A 163     -17.099 -21.743  13.422  1.00  0.00           C  
ATOM   2465  O   ALA A 163     -16.213 -22.578  13.598  1.00  0.00           O  
ATOM   2466  CB  ALA A 163     -16.843 -19.974  11.630  1.00  0.00           C  
ATOM   2467  H   ALA A 163     -19.355 -20.337  11.625  1.00  0.00           H  
ATOM   2468  HA  ALA A 163     -17.137 -22.077  11.303  1.00  0.00           H  
ATOM   2469 1HB  ALA A 163     -15.761 -20.054  11.728  1.00  0.00           H  
ATOM   2470 2HB  ALA A 163     -17.098 -19.716  10.601  1.00  0.00           H  
ATOM   2471 3HB  ALA A 163     -17.212 -19.198  12.298  1.00  0.00           H  
ATOM   2472  N   VAL A 164     -17.767 -21.177  14.426  1.00  0.00           N  
ATOM   2473  CA  VAL A 164     -17.557 -21.570  15.820  1.00  0.00           C  
ATOM   2474  C   VAL A 164     -18.110 -22.967  16.083  1.00  0.00           C  
ATOM   2475  O   VAL A 164     -17.459 -23.797  16.725  1.00  0.00           O  
ATOM   2476  CB  VAL A 164     -18.235 -20.563  16.770  1.00  0.00           C  
ATOM   2477  CG1 VAL A 164     -18.215 -21.084  18.199  1.00  0.00           C  
ATOM   2478  CG2 VAL A 164     -17.540 -19.214  16.676  1.00  0.00           C  
ATOM   2479  H   VAL A 164     -18.441 -20.455  14.216  1.00  0.00           H  
ATOM   2480  HA  VAL A 164     -16.484 -21.589  16.016  1.00  0.00           H  
ATOM   2481  HB  VAL A 164     -19.281 -20.455  16.481  1.00  0.00           H  
ATOM   2482 1HG1 VAL A 164     -18.699 -20.362  18.856  1.00  0.00           H  
ATOM   2483 2HG1 VAL A 164     -18.749 -22.032  18.248  1.00  0.00           H  
ATOM   2484 3HG1 VAL A 164     -17.183 -21.229  18.517  1.00  0.00           H  
ATOM   2485 1HG2 VAL A 164     -18.026 -18.508  17.349  1.00  0.00           H  
ATOM   2486 2HG2 VAL A 164     -16.492 -19.325  16.958  1.00  0.00           H  
ATOM   2487 3HG2 VAL A 164     -17.604 -18.843  15.653  1.00  0.00           H  
ATOM   2488  N   TYR A 165     -19.452 -23.342  15.619  1.00  0.00           N  
ATOM   2489  CA  TYR A 165     -20.018 -24.676  15.784  1.00  0.00           C  
ATOM   2490  C   TYR A 165     -19.096 -25.786  15.257  1.00  0.00           C  
ATOM   2491  O   TYR A 165     -18.865 -26.789  15.934  1.00  0.00           O  
ATOM   2492  CB  TYR A 165     -21.379 -24.751  15.089  1.00  0.00           C  
ATOM   2493  CG  TYR A 165     -22.024 -26.117  15.155  1.00  0.00           C  
ATOM   2494  CD1 TYR A 165     -22.682 -26.519  16.309  1.00  0.00           C  
ATOM   2495  CD2 TYR A 165     -21.958 -26.969  14.063  1.00  0.00           C  
ATOM   2496  CE1 TYR A 165     -23.271 -27.767  16.370  1.00  0.00           C  
ATOM   2497  CE2 TYR A 165     -22.547 -28.217  14.123  1.00  0.00           C  
ATOM   2498  CZ  TYR A 165     -23.202 -28.616  15.271  1.00  0.00           C  
ATOM   2499  OH  TYR A 165     -23.788 -29.860  15.331  1.00  0.00           O  
ATOM   2500  H   TYR A 165     -19.988 -22.638  15.131  1.00  0.00           H  
ATOM   2501  HA  TYR A 165     -20.162 -24.863  16.849  1.00  0.00           H  
ATOM   2502 1HB  TYR A 165     -22.061 -24.030  15.544  1.00  0.00           H  
ATOM   2503 2HB  TYR A 165     -21.267 -24.478  14.040  1.00  0.00           H  
ATOM   2504  HD1 TYR A 165     -22.734 -25.849  17.168  1.00  0.00           H  
ATOM   2505  HD2 TYR A 165     -21.441 -26.654  13.157  1.00  0.00           H  
ATOM   2506  HE1 TYR A 165     -23.788 -28.082  17.276  1.00  0.00           H  
ATOM   2507  HE2 TYR A 165     -22.495 -28.887  13.265  1.00  0.00           H  
ATOM   2508  HH  TYR A 165     -24.197 -29.978  16.192  1.00  0.00           H  
ATOM   2509  N   ARG A 166     -18.535 -25.619  13.963  1.00  0.00           N  
ATOM   2510  CA  ARG A 166     -17.600 -26.581  13.393  1.00  0.00           C  
ATOM   2511  C   ARG A 166     -16.293 -26.616  14.144  1.00  0.00           C  
ATOM   2512  O   ARG A 166     -15.669 -27.670  14.271  1.00  0.00           O  
ATOM   2513  CB  ARG A 166     -17.324 -26.260  11.933  1.00  0.00           C  
ATOM   2514  CG  ARG A 166     -18.506 -26.464  10.997  1.00  0.00           C  
ATOM   2515  CD  ARG A 166     -18.160 -26.121   9.594  1.00  0.00           C  
ATOM   2516  NE  ARG A 166     -19.320 -26.190   8.718  1.00  0.00           N  
ATOM   2517  CZ  ARG A 166     -19.264 -26.151   7.373  1.00  0.00           C  
ATOM   2518  NH1 ARG A 166     -18.104 -26.046   6.764  1.00  0.00           N  
ATOM   2519  NH2 ARG A 166     -20.379 -26.221   6.664  1.00  0.00           N  
ATOM   2520  H   ARG A 166     -18.801 -24.811  13.417  1.00  0.00           H  
ATOM   2521  HA  ARG A 166     -18.053 -27.575  13.442  1.00  0.00           H  
ATOM   2522 1HB  ARG A 166     -17.009 -25.222  11.843  1.00  0.00           H  
ATOM   2523 2HB  ARG A 166     -16.506 -26.882  11.571  1.00  0.00           H  
ATOM   2524 1HG  ARG A 166     -18.817 -27.509  11.029  1.00  0.00           H  
ATOM   2525 2HG  ARG A 166     -19.334 -25.827  11.312  1.00  0.00           H  
ATOM   2526 1HD  ARG A 166     -17.764 -25.108   9.555  1.00  0.00           H  
ATOM   2527 2HD  ARG A 166     -17.410 -26.819   9.222  1.00  0.00           H  
ATOM   2528  HE  ARG A 166     -20.231 -26.270   9.150  1.00  0.00           H  
ATOM   2529 1HH1 ARG A 166     -17.253 -25.993   7.306  1.00  0.00           H  
ATOM   2530 2HH1 ARG A 166     -18.062 -26.019   5.756  1.00  0.00           H  
ATOM   2531 1HH2 ARG A 166     -21.271 -26.303   7.131  1.00  0.00           H  
ATOM   2532 2HH2 ARG A 166     -20.337 -26.192   5.656  1.00  0.00           H  
ATOM   2533  N   ALA A 167     -15.721 -25.356  14.696  1.00  0.00           N  
ATOM   2534  CA  ALA A 167     -14.494 -25.285  15.466  1.00  0.00           C  
ATOM   2535  C   ALA A 167     -14.669 -26.064  16.773  1.00  0.00           C  
ATOM   2536  O   ALA A 167     -13.740 -26.751  17.211  1.00  0.00           O  
ATOM   2537  CB  ALA A 167     -14.117 -23.832  15.733  1.00  0.00           C  
ATOM   2538  H   ALA A 167     -16.187 -24.501  14.430  1.00  0.00           H  
ATOM   2539  HA  ALA A 167     -13.700 -25.753  14.883  1.00  0.00           H  
ATOM   2540 1HB  ALA A 167     -13.194 -23.797  16.313  1.00  0.00           H  
ATOM   2541 2HB  ALA A 167     -13.971 -23.316  14.787  1.00  0.00           H  
ATOM   2542 3HB  ALA A 167     -14.916 -23.347  16.294  1.00  0.00           H  
ATOM   2543  N   LEU A 168     -15.859 -25.957  17.373  1.00  0.00           N  
ATOM   2544  CA  LEU A 168     -16.207 -26.710  18.593  1.00  0.00           C  
ATOM   2545  C   LEU A 168     -16.223 -28.227  18.374  1.00  0.00           C  
ATOM   2546  O   LEU A 168     -15.808 -28.981  19.256  1.00  0.00           O  
ATOM   2547  CB  LEU A 168     -17.580 -26.259  19.107  1.00  0.00           C  
ATOM   2548  CG  LEU A 168     -17.618 -24.883  19.782  1.00  0.00           C  
ATOM   2549  CD1 LEU A 168     -19.064 -24.420  19.909  1.00  0.00           C  
ATOM   2550  CD2 LEU A 168     -16.949 -24.967  21.147  1.00  0.00           C  
ATOM   2551  H   LEU A 168     -16.542 -25.332  16.970  1.00  0.00           H  
ATOM   2552  HA  LEU A 168     -15.441 -26.521  19.345  1.00  0.00           H  
ATOM   2553 1HB  LEU A 168     -18.274 -26.237  18.270  1.00  0.00           H  
ATOM   2554 2HB  LEU A 168     -17.937 -26.992  19.831  1.00  0.00           H  
ATOM   2555  HG  LEU A 168     -17.089 -24.158  19.162  1.00  0.00           H  
ATOM   2556 1HD1 LEU A 168     -19.091 -23.441  20.389  1.00  0.00           H  
ATOM   2557 2HD1 LEU A 168     -19.511 -24.350  18.917  1.00  0.00           H  
ATOM   2558 3HD1 LEU A 168     -19.624 -25.134  20.512  1.00  0.00           H  
ATOM   2559 1HD2 LEU A 168     -16.976 -23.987  21.625  1.00  0.00           H  
ATOM   2560 2HD2 LEU A 168     -17.479 -25.689  21.767  1.00  0.00           H  
ATOM   2561 3HD2 LEU A 168     -15.913 -25.282  21.024  1.00  0.00           H  
ATOM   2562  N   LYS A 169     -16.792 -28.818  17.145  1.00  0.00           N  
ATOM   2563  CA  LYS A 169     -16.734 -30.237  16.765  1.00  0.00           C  
ATOM   2564  C   LYS A 169     -15.297 -30.767  16.783  1.00  0.00           C  
ATOM   2565  O   LYS A 169     -15.032 -31.853  17.312  1.00  0.00           O  
ATOM   2566  CB  LYS A 169     -17.350 -30.446  15.381  1.00  0.00           C  
ATOM   2567  CG  LYS A 169     -17.311 -31.886  14.885  1.00  0.00           C  
ATOM   2568  CD  LYS A 169     -17.878 -32.001  13.478  1.00  0.00           C  
ATOM   2569  CE  LYS A 169     -17.713 -33.411  12.928  1.00  0.00           C  
ATOM   2570  NZ  LYS A 169     -18.186 -33.517  11.522  1.00  0.00           N  
ATOM   2571  H   LYS A 169     -17.287 -28.169  16.551  1.00  0.00           H  
ATOM   2572  HA  LYS A 169     -17.306 -30.814  17.491  1.00  0.00           H  
ATOM   2573 1HB  LYS A 169     -18.391 -30.124  15.393  1.00  0.00           H  
ATOM   2574 2HB  LYS A 169     -16.824 -29.827  14.652  1.00  0.00           H  
ATOM   2575 1HG  LYS A 169     -16.280 -32.242  14.882  1.00  0.00           H  
ATOM   2576 2HG  LYS A 169     -17.893 -32.517  15.555  1.00  0.00           H  
ATOM   2577 1HD  LYS A 169     -18.938 -31.747  13.491  1.00  0.00           H  
ATOM   2578 2HD  LYS A 169     -17.362 -31.303  12.819  1.00  0.00           H  
ATOM   2579 1HE  LYS A 169     -16.663 -33.695  12.969  1.00  0.00           H  
ATOM   2580 2HE  LYS A 169     -18.280 -34.110  13.543  1.00  0.00           H  
ATOM   2581 1HZ  LYS A 169     -18.060 -34.465  11.195  1.00  0.00           H  
ATOM   2582 2HZ  LYS A 169     -19.165 -33.273  11.475  1.00  0.00           H  
ATOM   2583 3HZ  LYS A 169     -17.654 -32.889  10.939  1.00  0.00           H  
ATOM   2584  N   LEU A 170     -14.316 -30.010  16.153  1.00  0.00           N  
ATOM   2585  CA  LEU A 170     -12.902 -30.352  16.056  1.00  0.00           C  
ATOM   2586  C   LEU A 170     -12.170 -30.104  17.365  1.00  0.00           C  
ATOM   2587  O   LEU A 170     -11.244 -30.832  17.697  1.00  0.00           O  
ATOM   2588  CB  LEU A 170     -12.237 -29.541  14.936  1.00  0.00           C  
ATOM   2589  CG  LEU A 170     -12.292 -30.169  13.539  1.00  0.00           C  
ATOM   2590  CD1 LEU A 170     -11.315 -31.334  13.466  1.00  0.00           C  
ATOM   2591  CD2 LEU A 170     -13.712 -30.627  13.242  1.00  0.00           C  
ATOM   2592  H   LEU A 170     -14.655 -29.185  15.679  1.00  0.00           H  
ATOM   2593  HA  LEU A 170     -12.816 -31.420  15.859  1.00  0.00           H  
ATOM   2594 1HB  LEU A 170     -12.721 -28.567  14.881  1.00  0.00           H  
ATOM   2595 2HB  LEU A 170     -11.189 -29.390  15.193  1.00  0.00           H  
ATOM   2596  HG  LEU A 170     -11.985 -29.431  12.796  1.00  0.00           H  
ATOM   2597 1HD1 LEU A 170     -11.352 -31.780  12.473  1.00  0.00           H  
ATOM   2598 2HD1 LEU A 170     -10.304 -30.975  13.664  1.00  0.00           H  
ATOM   2599 3HD1 LEU A 170     -11.586 -32.083  14.211  1.00  0.00           H  
ATOM   2600 1HD2 LEU A 170     -13.750 -31.073  12.247  1.00  0.00           H  
ATOM   2601 2HD2 LEU A 170     -14.018 -31.366  13.982  1.00  0.00           H  
ATOM   2602 3HD2 LEU A 170     -14.386 -29.771  13.281  1.00  0.00           H  
ATOM   2603  N   LYS A 171     -12.572 -29.066  18.094  1.00  0.00           N  
ATOM   2604  CA  LYS A 171     -12.014 -28.816  19.417  1.00  0.00           C  
ATOM   2605  C   LYS A 171     -12.171 -30.058  20.264  1.00  0.00           C  
ATOM   2606  O   LYS A 171     -11.219 -30.569  20.852  1.00  0.00           O  
ATOM   2607  CB  LYS A 171     -12.693 -27.621  20.088  1.00  0.00           C  
ATOM   2608  CG  LYS A 171     -12.310 -27.419  21.549  1.00  0.00           C  
ATOM   2609  CD  LYS A 171     -13.459 -27.787  22.476  1.00  0.00           C  
ATOM   2610  CE  LYS A 171     -13.169 -27.368  23.910  1.00  0.00           C  
ATOM   2611  NZ  LYS A 171     -14.247 -27.794  24.843  1.00  0.00           N  
ATOM   2612  H   LYS A 171     -13.273 -28.439  17.728  1.00  0.00           H  
ATOM   2613  HA  LYS A 171     -10.967 -28.527  19.305  1.00  0.00           H  
ATOM   2614 1HB  LYS A 171     -12.441 -26.709  19.547  1.00  0.00           H  
ATOM   2615 2HB  LYS A 171     -13.775 -27.743  20.039  1.00  0.00           H  
ATOM   2616 1HG  LYS A 171     -11.448 -28.041  21.788  1.00  0.00           H  
ATOM   2617 2HG  LYS A 171     -12.041 -26.376  21.713  1.00  0.00           H  
ATOM   2618 1HD  LYS A 171     -14.372 -27.291  22.140  1.00  0.00           H  
ATOM   2619 2HD  LYS A 171     -13.620 -28.864  22.447  1.00  0.00           H  
ATOM   2620 1HE  LYS A 171     -12.229 -27.813  24.234  1.00  0.00           H  
ATOM   2621 2HE  LYS A 171     -13.070 -26.284  23.961  1.00  0.00           H  
ATOM   2622 1HZ  LYS A 171     -14.018 -27.498  25.781  1.00  0.00           H  
ATOM   2623 2HZ  LYS A 171     -15.123 -27.373  24.562  1.00  0.00           H  
ATOM   2624 3HZ  LYS A 171     -14.337 -28.800  24.820  1.00  0.00           H  
ATOM   2625  N   THR A 172     -13.476 -30.654  20.385  1.00  0.00           N  
ATOM   2626  CA  THR A 172     -13.752 -31.826  21.188  1.00  0.00           C  
ATOM   2627  C   THR A 172     -13.029 -33.060  20.642  1.00  0.00           C  
ATOM   2628  O   THR A 172     -12.414 -33.811  21.407  1.00  0.00           O  
ATOM   2629  CB  THR A 172     -15.268 -32.096  21.257  1.00  0.00           C  
ATOM   2630  OG1 THR A 172     -15.927 -30.979  21.868  1.00  0.00           O  
ATOM   2631  CG2 THR A 172     -15.549 -33.353  22.066  1.00  0.00           C  
ATOM   2632  H   THR A 172     -14.232 -30.210  19.884  1.00  0.00           H  
ATOM   2633  HA  THR A 172     -13.365 -31.659  22.191  1.00  0.00           H  
ATOM   2634  HB  THR A 172     -15.659 -32.224  20.247  1.00  0.00           H  
ATOM   2635  HG1 THR A 172     -15.912 -30.230  21.265  1.00  0.00           H  
ATOM   2636 1HG2 THR A 172     -16.625 -33.527  22.103  1.00  0.00           H  
ATOM   2637 2HG2 THR A 172     -15.059 -34.205  21.596  1.00  0.00           H  
ATOM   2638 3HG2 THR A 172     -15.169 -33.226  23.078  1.00  0.00           H  
ATOM   2639  N   LYS A 173     -13.063 -33.252  19.325  1.00  0.00           N  
ATOM   2640  CA  LYS A 173     -12.456 -34.450  18.741  1.00  0.00           C  
ATOM   2641  C   LYS A 173     -10.967 -34.563  18.989  1.00  0.00           C  
ATOM   2642  O   LYS A 173     -10.487 -35.613  19.409  1.00  0.00           O  
ATOM   2643  CB  LYS A 173     -12.720 -34.487  17.234  1.00  0.00           C  
ATOM   2644  CG  LYS A 173     -12.130 -35.696  16.522  1.00  0.00           C  
ATOM   2645  CD  LYS A 173     -12.445 -35.670  15.034  1.00  0.00           C  
ATOM   2646  CE  LYS A 173     -11.800 -36.842  14.310  1.00  0.00           C  
ATOM   2647  NZ  LYS A 173     -12.101 -36.830  12.853  1.00  0.00           N  
ATOM   2648  H   LYS A 173     -13.504 -32.577  18.718  1.00  0.00           H  
ATOM   2649  HA  LYS A 173     -12.903 -35.327  19.210  1.00  0.00           H  
ATOM   2650 1HB  LYS A 173     -13.795 -34.482  17.052  1.00  0.00           H  
ATOM   2651 2HB  LYS A 173     -12.305 -33.591  16.771  1.00  0.00           H  
ATOM   2652 1HG  LYS A 173     -11.047 -35.706  16.655  1.00  0.00           H  
ATOM   2653 2HG  LYS A 173     -12.538 -36.609  16.955  1.00  0.00           H  
ATOM   2654 1HD  LYS A 173     -13.526 -35.715  14.890  1.00  0.00           H  
ATOM   2655 2HD  LYS A 173     -12.076 -34.740  14.600  1.00  0.00           H  
ATOM   2656 1HE  LYS A 173     -10.720 -36.804  14.445  1.00  0.00           H  
ATOM   2657 2HE  LYS A 173     -12.163 -37.778  14.735  1.00  0.00           H  
ATOM   2658 1HZ  LYS A 173     -11.656 -37.622  12.410  1.00  0.00           H  
ATOM   2659 2HZ  LYS A 173     -13.100 -36.885  12.714  1.00  0.00           H  
ATOM   2660 3HZ  LYS A 173     -11.751 -35.975  12.443  1.00  0.00           H  
ATOM   2661  N   LEU A 174     -10.243 -33.480  18.738  1.00  0.00           N  
ATOM   2662  CA  LEU A 174      -8.793 -33.512  18.755  1.00  0.00           C  
ATOM   2663  C   LEU A 174      -8.203 -33.026  20.063  1.00  0.00           C  
ATOM   2664  O   LEU A 174      -7.058 -33.341  20.375  1.00  0.00           O  
ATOM   2665  CB  LEU A 174      -8.243 -32.660  17.604  1.00  0.00           C  
ATOM   2666  CG  LEU A 174      -8.675 -33.086  16.195  1.00  0.00           C  
ATOM   2667  CD1 LEU A 174      -8.139 -32.090  15.176  1.00  0.00           C  
ATOM   2668  CD2 LEU A 174      -8.160 -34.490  15.909  1.00  0.00           C  
ATOM   2669  H   LEU A 174     -10.715 -32.612  18.528  1.00  0.00           H  
ATOM   2670  HA  LEU A 174      -8.469 -34.540  18.598  1.00  0.00           H  
ATOM   2671 1HB  LEU A 174      -8.564 -31.630  17.751  1.00  0.00           H  
ATOM   2672 2HB  LEU A 174      -7.154 -32.689  17.640  1.00  0.00           H  
ATOM   2673  HG  LEU A 174      -9.763 -33.078  16.129  1.00  0.00           H  
ATOM   2674 1HD1 LEU A 174      -8.445 -32.392  14.175  1.00  0.00           H  
ATOM   2675 2HD1 LEU A 174      -8.537 -31.098  15.393  1.00  0.00           H  
ATOM   2676 3HD1 LEU A 174      -7.051 -32.064  15.230  1.00  0.00           H  
ATOM   2677 1HD2 LEU A 174      -8.468 -34.793  14.908  1.00  0.00           H  
ATOM   2678 2HD2 LEU A 174      -7.072 -34.498  15.973  1.00  0.00           H  
ATOM   2679 3HD2 LEU A 174      -8.572 -35.184  16.641  1.00  0.00           H  
ATOM   2680  N   GLY A 175      -8.977 -32.248  20.818  1.00  0.00           N  
ATOM   2681  CA  GLY A 175      -8.479 -31.607  22.024  1.00  0.00           C  
ATOM   2682  C   GLY A 175      -7.671 -30.344  21.731  1.00  0.00           C  
ATOM   2683  O   GLY A 175      -6.622 -30.107  22.340  1.00  0.00           O  
ATOM   2684  H   GLY A 175      -9.938 -32.100  20.544  1.00  0.00           H  
ATOM   2685 1HA  GLY A 175      -9.318 -31.346  22.670  1.00  0.00           H  
ATOM   2686 2HA  GLY A 175      -7.853 -32.306  22.575  1.00  0.00           H  
ATOM   2687  N   VAL A 176      -8.153 -29.530  20.795  1.00  0.00           N  
ATOM   2688  CA  VAL A 176      -7.432 -28.331  20.374  1.00  0.00           C  
ATOM   2689  C   VAL A 176      -8.327 -27.113  20.576  1.00  0.00           C  
ATOM   2690  O   VAL A 176      -9.529 -27.254  20.773  1.00  0.00           O  
ATOM   2691  CB  VAL A 176      -7.014 -28.432  18.894  1.00  0.00           C  
ATOM   2692  CG1 VAL A 176      -6.123 -29.645  18.674  1.00  0.00           C  
ATOM   2693  CG2 VAL A 176      -8.250 -28.504  18.010  1.00  0.00           C  
ATOM   2694  H   VAL A 176      -9.041 -29.747  20.363  1.00  0.00           H  
ATOM   2695  HA  VAL A 176      -6.538 -28.229  20.992  1.00  0.00           H  
ATOM   2696  HB  VAL A 176      -6.429 -27.551  18.630  1.00  0.00           H  
ATOM   2697 1HG1 VAL A 176      -5.836 -29.701  17.624  1.00  0.00           H  
ATOM   2698 2HG1 VAL A 176      -5.226 -29.555  19.289  1.00  0.00           H  
ATOM   2699 3HG1 VAL A 176      -6.664 -30.549  18.950  1.00  0.00           H  
ATOM   2700 1HG2 VAL A 176      -7.947 -28.574  16.966  1.00  0.00           H  
ATOM   2701 2HG2 VAL A 176      -8.838 -29.382  18.278  1.00  0.00           H  
ATOM   2702 3HG2 VAL A 176      -8.852 -27.605  18.153  1.00  0.00           H  
ATOM   2703  N   SER A 177      -7.750 -25.804  20.555  1.00  0.00           N  
ATOM   2704  CA  SER A 177      -8.415 -24.517  20.705  1.00  0.00           C  
ATOM   2705  C   SER A 177      -9.264 -24.237  19.466  1.00  0.00           C  
ATOM   2706  O   SER A 177      -9.097 -24.865  18.433  1.00  0.00           O  
ATOM   2707  CB  SER A 177      -7.395 -23.413  20.909  1.00  0.00           C  
ATOM   2708  OG  SER A 177      -6.601 -23.247  19.767  1.00  0.00           O  
ATOM   2709  H   SER A 177      -6.751 -25.826  20.412  1.00  0.00           H  
ATOM   2710  HA  SER A 177      -9.045 -24.556  21.596  1.00  0.00           H  
ATOM   2711 1HB  SER A 177      -7.911 -22.480  21.136  1.00  0.00           H  
ATOM   2712 2HB  SER A 177      -6.763 -23.654  21.762  1.00  0.00           H  
ATOM   2713  HG  SER A 177      -5.939 -23.941  19.801  1.00  0.00           H  
ATOM   2714  N   LEU A 178     -10.178 -23.289  19.578  1.00  0.00           N  
ATOM   2715  CA  LEU A 178     -11.037 -22.901  18.471  1.00  0.00           C  
ATOM   2716  C   LEU A 178     -10.207 -22.318  17.330  1.00  0.00           C  
ATOM   2717  O   LEU A 178     -10.559 -22.437  16.147  1.00  0.00           O  
ATOM   2718  CB  LEU A 178     -12.078 -21.876  18.939  1.00  0.00           C  
ATOM   2719  CG  LEU A 178     -13.117 -22.394  19.942  1.00  0.00           C  
ATOM   2720  CD1 LEU A 178     -13.925 -21.224  20.487  1.00  0.00           C  
ATOM   2721  CD2 LEU A 178     -14.019 -23.411  19.259  1.00  0.00           C  
ATOM   2722  H   LEU A 178     -10.279 -22.820  20.466  1.00  0.00           H  
ATOM   2723  HA  LEU A 178     -11.573 -23.785  18.124  1.00  0.00           H  
ATOM   2724 1HB  LEU A 178     -11.558 -21.040  19.403  1.00  0.00           H  
ATOM   2725 2HB  LEU A 178     -12.616 -21.504  18.067  1.00  0.00           H  
ATOM   2726  HG  LEU A 178     -12.607 -22.867  20.782  1.00  0.00           H  
ATOM   2727 1HD1 LEU A 178     -14.663 -21.592  21.200  1.00  0.00           H  
ATOM   2728 2HD1 LEU A 178     -13.257 -20.522  20.987  1.00  0.00           H  
ATOM   2729 3HD1 LEU A 178     -14.434 -20.720  19.666  1.00  0.00           H  
ATOM   2730 1HD2 LEU A 178     -14.757 -23.779  19.972  1.00  0.00           H  
ATOM   2731 2HD2 LEU A 178     -14.530 -22.938  18.420  1.00  0.00           H  
ATOM   2732 3HD2 LEU A 178     -13.418 -24.244  18.895  1.00  0.00           H  
ATOM   2733  N   LEU A 179      -9.104 -21.585  17.596  1.00  0.00           N  
ATOM   2734  CA  LEU A 179      -8.141 -20.966  16.706  1.00  0.00           C  
ATOM   2735  C   LEU A 179      -7.372 -22.005  15.913  1.00  0.00           C  
ATOM   2736  O   LEU A 179      -7.112 -21.827  14.724  1.00  0.00           O  
ATOM   2737  CB  LEU A 179      -7.161 -20.100  17.508  1.00  0.00           C  
ATOM   2738  CG  LEU A 179      -6.064 -19.406  16.691  1.00  0.00           C  
ATOM   2739  CD1 LEU A 179      -6.703 -18.541  15.613  1.00  0.00           C  
ATOM   2740  CD2 LEU A 179      -5.193 -18.570  17.618  1.00  0.00           C  
ATOM   2741  H   LEU A 179      -8.989 -21.483  18.594  1.00  0.00           H  
ATOM   2742  HA  LEU A 179      -8.678 -20.332  15.999  1.00  0.00           H  
ATOM   2743 1HB  LEU A 179      -7.726 -19.327  18.028  1.00  0.00           H  
ATOM   2744 2HB  LEU A 179      -6.673 -20.727  18.254  1.00  0.00           H  
ATOM   2745  HG  LEU A 179      -5.449 -20.157  16.195  1.00  0.00           H  
ATOM   2746 1HD1 LEU A 179      -5.923 -18.048  15.032  1.00  0.00           H  
ATOM   2747 2HD1 LEU A 179      -7.304 -19.167  14.954  1.00  0.00           H  
ATOM   2748 3HD1 LEU A 179      -7.338 -17.789  16.079  1.00  0.00           H  
ATOM   2749 1HD2 LEU A 179      -4.413 -18.077  17.037  1.00  0.00           H  
ATOM   2750 2HD2 LEU A 179      -5.807 -17.817  18.113  1.00  0.00           H  
ATOM   2751 3HD2 LEU A 179      -4.735 -19.215  18.367  1.00  0.00           H  
ATOM   2752  N   GLN A 180      -6.887 -23.148  16.560  1.00  0.00           N  
ATOM   2753  CA  GLN A 180      -6.290 -24.323  15.936  1.00  0.00           C  
ATOM   2754  C   GLN A 180      -7.290 -25.053  15.074  1.00  0.00           C  
ATOM   2755  O   GLN A 180      -6.940 -25.585  14.015  1.00  0.00           O  
ATOM   2756  CB  GLN A 180      -5.730 -25.274  16.999  1.00  0.00           C  
ATOM   2757  CG  GLN A 180      -4.486 -24.759  17.703  1.00  0.00           C  
ATOM   2758  CD  GLN A 180      -4.191 -25.517  18.983  1.00  0.00           C  
ATOM   2759  OE1 GLN A 180      -4.988 -25.508  19.926  1.00  0.00           O  
ATOM   2760  NE2 GLN A 180      -3.042 -26.179  19.025  1.00  0.00           N  
ATOM   2761  H   GLN A 180      -6.977 -23.119  17.565  1.00  0.00           H  
ATOM   2762  HA  GLN A 180      -5.460 -23.996  15.306  1.00  0.00           H  
ATOM   2763 1HB  GLN A 180      -6.491 -25.463  17.755  1.00  0.00           H  
ATOM   2764 2HB  GLN A 180      -5.483 -26.230  16.537  1.00  0.00           H  
ATOM   2765 1HG  GLN A 180      -3.632 -24.869  17.035  1.00  0.00           H  
ATOM   2766 2HG  GLN A 180      -4.633 -23.708  17.952  1.00  0.00           H  
ATOM   2767 1HE2 GLN A 180      -2.792 -26.697  19.844  1.00  0.00           H  
ATOM   2768 2HE2 GLN A 180      -2.424 -26.160  18.239  1.00  0.00           H  
ATOM   2769  N   ALA A 181      -8.611 -25.182  15.539  1.00  0.00           N  
ATOM   2770  CA  ALA A 181      -9.636 -25.800  14.703  1.00  0.00           C  
ATOM   2771  C   ALA A 181      -9.920 -24.922  13.490  1.00  0.00           C  
ATOM   2772  O   ALA A 181     -10.187 -25.419  12.398  1.00  0.00           O  
ATOM   2773  CB  ALA A 181     -10.912 -26.015  15.507  1.00  0.00           C  
ATOM   2774  H   ALA A 181      -8.850 -24.879  16.471  1.00  0.00           H  
ATOM   2775  HA  ALA A 181      -9.265 -26.767  14.369  1.00  0.00           H  
ATOM   2776 1HB  ALA A 181     -11.669 -26.476  14.870  1.00  0.00           H  
ATOM   2777 2HB  ALA A 181     -10.703 -26.667  16.353  1.00  0.00           H  
ATOM   2778 3HB  ALA A 181     -11.280 -25.055  15.868  1.00  0.00           H  
ATOM   2779  N   ALA A 182      -9.857 -23.610  13.695  1.00  0.00           N  
ATOM   2780  CA  ALA A 182     -10.050 -22.668  12.600  1.00  0.00           C  
ATOM   2781  C   ALA A 182      -9.018 -22.905  11.511  1.00  0.00           C  
ATOM   2782  O   ALA A 182      -9.336 -22.868  10.321  1.00  0.00           O  
ATOM   2783  CB  ALA A 182      -9.973 -21.235  13.106  1.00  0.00           C  
ATOM   2784  H   ALA A 182      -9.673 -23.255  14.622  1.00  0.00           H  
ATOM   2785  HA  ALA A 182     -11.039 -22.839  12.176  1.00  0.00           H  
ATOM   2786 1HB  ALA A 182     -10.112 -20.547  12.272  1.00  0.00           H  
ATOM   2787 2HB  ALA A 182     -10.755 -21.068  13.848  1.00  0.00           H  
ATOM   2788 3HB  ALA A 182      -8.999 -21.063  13.561  1.00  0.00           H  
ATOM   2789  N   ALA A 183      -7.579 -23.190  11.847  1.00  0.00           N  
ATOM   2790  CA  ALA A 183      -6.568 -23.599  10.882  1.00  0.00           C  
ATOM   2791  C   ALA A 183      -6.955 -24.862  10.100  1.00  0.00           C  
ATOM   2792  O   ALA A 183      -6.789 -24.925   8.882  1.00  0.00           O  
ATOM   2793  CB  ALA A 183      -5.234 -23.828  11.577  1.00  0.00           C  
ATOM   2794  H   ALA A 183      -7.319 -23.084  12.817  1.00  0.00           H  
ATOM   2795  HA  ALA A 183      -6.453 -22.798  10.152  1.00  0.00           H  
ATOM   2796 1HB  ALA A 183      -4.489 -24.134  10.843  1.00  0.00           H  
ATOM   2797 2HB  ALA A 183      -4.912 -22.905  12.060  1.00  0.00           H  
ATOM   2798 3HB  ALA A 183      -5.345 -24.610  12.327  1.00  0.00           H  
ATOM   2799  N   ILE A 184      -7.509 -25.961  10.805  1.00  0.00           N  
ATOM   2800  CA  ILE A 184      -7.995 -27.194  10.165  1.00  0.00           C  
ATOM   2801  C   ILE A 184      -9.159 -26.930   9.208  1.00  0.00           C  
ATOM   2802  O   ILE A 184      -9.186 -27.446   8.091  1.00  0.00           O  
ATOM   2803  CB  ILE A 184      -8.437 -28.221  11.223  1.00  0.00           C  
ATOM   2804  CG1 ILE A 184      -7.230 -28.710  12.029  1.00  0.00           C  
ATOM   2805  CG2 ILE A 184      -9.149 -29.392  10.563  1.00  0.00           C  
ATOM   2806  CD1 ILE A 184      -7.600 -29.446  13.296  1.00  0.00           C  
ATOM   2807  H   ILE A 184      -7.603 -25.857  11.807  1.00  0.00           H  
ATOM   2808  HA  ILE A 184      -7.182 -27.625   9.584  1.00  0.00           H  
ATOM   2809  HB  ILE A 184      -9.116 -27.747  11.930  1.00  0.00           H  
ATOM   2810 1HG1 ILE A 184      -6.625 -29.374  11.412  1.00  0.00           H  
ATOM   2811 2HG1 ILE A 184      -6.605 -27.858  12.301  1.00  0.00           H  
ATOM   2812 1HG2 ILE A 184      -9.453 -30.109  11.326  1.00  0.00           H  
ATOM   2813 2HG2 ILE A 184     -10.029 -29.031  10.034  1.00  0.00           H  
ATOM   2814 3HG2 ILE A 184      -8.474 -29.878   9.858  1.00  0.00           H  
ATOM   2815 1HD1 ILE A 184      -6.692 -29.760  13.813  1.00  0.00           H  
ATOM   2816 2HD1 ILE A 184      -8.177 -28.788  13.945  1.00  0.00           H  
ATOM   2817 3HD1 ILE A 184      -8.195 -30.323  13.047  1.00  0.00           H  
ATOM   2818  N   LEU A 185     -10.279 -26.053   9.586  1.00  0.00           N  
ATOM   2819  CA  LEU A 185     -11.456 -25.712   8.792  1.00  0.00           C  
ATOM   2820  C   LEU A 185     -11.060 -24.894   7.562  1.00  0.00           C  
ATOM   2821  O   LEU A 185     -11.505 -25.162   6.438  1.00  0.00           O  
ATOM   2822  CB  LEU A 185     -12.460 -24.923   9.641  1.00  0.00           C  
ATOM   2823  CG  LEU A 185     -13.074 -25.684  10.823  1.00  0.00           C  
ATOM   2824  CD1 LEU A 185     -13.859 -24.716  11.698  1.00  0.00           C  
ATOM   2825  CD2 LEU A 185     -13.969 -26.798  10.301  1.00  0.00           C  
ATOM   2826  H   LEU A 185     -10.179 -25.664  10.512  1.00  0.00           H  
ATOM   2827  HA  LEU A 185     -11.928 -26.635   8.455  1.00  0.00           H  
ATOM   2828 1HB  LEU A 185     -11.962 -24.040  10.038  1.00  0.00           H  
ATOM   2829 2HB  LEU A 185     -13.277 -24.595   8.998  1.00  0.00           H  
ATOM   2830  HG  LEU A 185     -12.278 -26.113  11.432  1.00  0.00           H  
ATOM   2831 1HD1 LEU A 185     -14.295 -25.257  12.539  1.00  0.00           H  
ATOM   2832 2HD1 LEU A 185     -13.191 -23.941  12.074  1.00  0.00           H  
ATOM   2833 3HD1 LEU A 185     -14.654 -24.258  11.111  1.00  0.00           H  
ATOM   2834 1HD2 LEU A 185     -14.404 -27.339  11.141  1.00  0.00           H  
ATOM   2835 2HD2 LEU A 185     -14.766 -26.369   9.693  1.00  0.00           H  
ATOM   2836 3HD2 LEU A 185     -13.379 -27.484   9.694  1.00  0.00           H  
ATOM   2837  N   ILE A 186     -10.205 -23.902   7.790  1.00  0.00           N  
ATOM   2838  CA  ILE A 186      -9.700 -23.062   6.706  1.00  0.00           C  
ATOM   2839  C   ILE A 186      -8.825 -23.870   5.749  1.00  0.00           C  
ATOM   2840  O   ILE A 186      -8.942 -23.743   4.529  1.00  0.00           O  
ATOM   2841  CB  ILE A 186      -8.895 -21.873   7.260  1.00  0.00           C  
ATOM   2842  CG1 ILE A 186      -9.828 -20.867   7.938  1.00  0.00           C  
ATOM   2843  CG2 ILE A 186      -8.102 -21.203   6.149  1.00  0.00           C  
ATOM   2844  CD1 ILE A 186      -9.111 -19.853   8.800  1.00  0.00           C  
ATOM   2845  H   ILE A 186      -9.898 -23.722   8.735  1.00  0.00           H  
ATOM   2846  HA  ILE A 186     -10.554 -22.687   6.142  1.00  0.00           H  
ATOM   2847  HB  ILE A 186      -8.204 -22.226   8.025  1.00  0.00           H  
ATOM   2848 1HG1 ILE A 186     -10.396 -20.329   7.180  1.00  0.00           H  
ATOM   2849 2HG1 ILE A 186     -10.544 -21.399   8.564  1.00  0.00           H  
ATOM   2850 1HG2 ILE A 186      -7.539 -20.364   6.558  1.00  0.00           H  
ATOM   2851 2HG2 ILE A 186      -7.412 -21.923   5.710  1.00  0.00           H  
ATOM   2852 3HG2 ILE A 186      -8.786 -20.841   5.381  1.00  0.00           H  
ATOM   2853 1HD1 ILE A 186      -9.838 -19.175   9.247  1.00  0.00           H  
ATOM   2854 2HD1 ILE A 186      -8.563 -20.369   9.590  1.00  0.00           H  
ATOM   2855 3HD1 ILE A 186      -8.414 -19.283   8.188  1.00  0.00           H  
ATOM   2856  N   LEU A 187      -7.939 -24.705   6.290  1.00  0.00           N  
ATOM   2857  CA  LEU A 187      -7.105 -25.540   5.434  1.00  0.00           C  
ATOM   2858  C   LEU A 187      -7.909 -26.423   4.477  1.00  0.00           C  
ATOM   2859  O   LEU A 187      -7.616 -26.485   3.283  1.00  0.00           O  
ATOM   2860  CB  LEU A 187      -6.205 -26.426   6.304  1.00  0.00           C  
ATOM   2861  CG  LEU A 187      -5.346 -27.448   5.548  1.00  0.00           C  
ATOM   2862  CD1 LEU A 187      -4.389 -26.718   4.617  1.00  0.00           C  
ATOM   2863  CD2 LEU A 187      -4.588 -28.311   6.545  1.00  0.00           C  
ATOM   2864  H   LEU A 187      -7.836 -24.772   7.293  1.00  0.00           H  
ATOM   2865  HA  LEU A 187      -6.491 -24.885   4.817  1.00  0.00           H  
ATOM   2866 1HB  LEU A 187      -5.532 -25.786   6.873  1.00  0.00           H  
ATOM   2867 2HB  LEU A 187      -6.831 -26.975   7.007  1.00  0.00           H  
ATOM   2868  HG  LEU A 187      -5.989 -28.081   4.936  1.00  0.00           H  
ATOM   2869 1HD1 LEU A 187      -3.779 -27.445   4.079  1.00  0.00           H  
ATOM   2870 2HD1 LEU A 187      -4.958 -26.124   3.902  1.00  0.00           H  
ATOM   2871 3HD1 LEU A 187      -3.742 -26.063   5.200  1.00  0.00           H  
ATOM   2872 1HD2 LEU A 187      -3.978 -29.039   6.008  1.00  0.00           H  
ATOM   2873 2HD2 LEU A 187      -3.944 -27.680   7.157  1.00  0.00           H  
ATOM   2874 3HD2 LEU A 187      -5.297 -28.835   7.187  1.00  0.00           H  
ATOM   2875  N   ALA A 188      -8.932 -27.116   4.985  1.00  0.00           N  
ATOM   2876  CA  ALA A 188      -9.761 -27.967   4.123  1.00  0.00           C  
ATOM   2877  C   ALA A 188     -10.391 -27.204   2.949  1.00  0.00           C  
ATOM   2878  O   ALA A 188     -10.472 -27.715   1.831  1.00  0.00           O  
ATOM   2879  CB  ALA A 188     -10.842 -28.674   4.940  1.00  0.00           C  
ATOM   2880  H   ALA A 188      -9.143 -27.062   5.971  1.00  0.00           H  
ATOM   2881  HA  ALA A 188      -9.115 -28.720   3.669  1.00  0.00           H  
ATOM   2882 1HB  ALA A 188     -11.445 -29.297   4.281  1.00  0.00           H  
ATOM   2883 2HB  ALA A 188     -10.373 -29.296   5.702  1.00  0.00           H  
ATOM   2884 3HB  ALA A 188     -11.478 -27.930   5.417  1.00  0.00           H  
ATOM   2885  N   ALA A 189     -10.897 -25.954   3.216  1.00  0.00           N  
ATOM   2886  CA  ALA A 189     -11.501 -25.127   2.179  1.00  0.00           C  
ATOM   2887  C   ALA A 189     -10.433 -24.778   1.145  1.00  0.00           C  
ATOM   2888  O   ALA A 189     -10.703 -24.746  -0.056  1.00  0.00           O  
ATOM   2889  CB  ALA A 189     -12.119 -23.878   2.791  1.00  0.00           C  
ATOM   2890  H   ALA A 189     -10.847 -25.599   4.160  1.00  0.00           H  
ATOM   2891  HA  ALA A 189     -12.288 -25.708   1.695  1.00  0.00           H  
ATOM   2892 1HB  ALA A 189     -12.567 -23.271   2.004  1.00  0.00           H  
ATOM   2893 2HB  ALA A 189     -12.888 -24.166   3.508  1.00  0.00           H  
ATOM   2894 3HB  ALA A 189     -11.347 -23.302   3.299  1.00  0.00           H  
ATOM   2895  N   ARG A 190      -9.222 -24.520   1.628  1.00  0.00           N  
ATOM   2896  CA  ARG A 190      -8.105 -24.143   0.768  1.00  0.00           C  
ATOM   2897  C   ARG A 190      -7.557 -25.306  -0.067  1.00  0.00           C  
ATOM   2898  O   ARG A 190      -7.065 -25.107  -1.178  1.00  0.00           O  
ATOM   2899  CB  ARG A 190      -6.977 -23.565   1.611  1.00  0.00           C  
ATOM   2900  CG  ARG A 190      -7.305 -22.253   2.306  1.00  0.00           C  
ATOM   2901  CD  ARG A 190      -7.456 -21.140   1.334  1.00  0.00           C  
ATOM   2902  NE  ARG A 190      -7.604 -19.856   1.999  1.00  0.00           N  
ATOM   2903  CZ  ARG A 190      -8.062 -18.735   1.407  1.00  0.00           C  
ATOM   2904  NH1 ARG A 190      -8.410 -18.757   0.140  1.00  0.00           N  
ATOM   2905  NH2 ARG A 190      -8.160 -17.614   2.100  1.00  0.00           N  
ATOM   2906  H   ARG A 190      -9.075 -24.588   2.626  1.00  0.00           H  
ATOM   2907  HA  ARG A 190      -8.450 -23.385   0.065  1.00  0.00           H  
ATOM   2908 1HB  ARG A 190      -6.694 -24.283   2.379  1.00  0.00           H  
ATOM   2909 2HB  ARG A 190      -6.103 -23.396   0.982  1.00  0.00           H  
ATOM   2910 1HG  ARG A 190      -8.240 -22.357   2.857  1.00  0.00           H  
ATOM   2911 2HG  ARG A 190      -6.502 -21.998   2.998  1.00  0.00           H  
ATOM   2912 1HD  ARG A 190      -6.575 -21.093   0.695  1.00  0.00           H  
ATOM   2913 2HD  ARG A 190      -8.340 -21.310   0.721  1.00  0.00           H  
ATOM   2914  HE  ARG A 190      -7.346 -19.799   2.976  1.00  0.00           H  
ATOM   2915 1HH1 ARG A 190      -8.335 -19.614  -0.390  1.00  0.00           H  
ATOM   2916 2HH1 ARG A 190      -8.753 -17.918  -0.304  1.00  0.00           H  
ATOM   2917 1HH2 ARG A 190      -7.892 -17.597   3.075  1.00  0.00           H  
ATOM   2918 2HH2 ARG A 190      -8.502 -16.775   1.656  1.00  0.00           H  
ATOM   2919  N   LEU A 191      -7.510 -26.596   0.475  1.00  0.00           N  
ATOM   2920  CA  LEU A 191      -7.102 -27.832  -0.178  1.00  0.00           C  
ATOM   2921  C   LEU A 191      -8.155 -28.296  -1.160  1.00  0.00           C  
ATOM   2922  O   LEU A 191      -7.844 -28.893  -2.183  1.00  0.00           O  
ATOM   2923  CB  LEU A 191      -6.849 -28.929   0.864  1.00  0.00           C  
ATOM   2924  CG  LEU A 191      -5.627 -28.719   1.767  1.00  0.00           C  
ATOM   2925  CD1 LEU A 191      -5.615 -29.778   2.860  1.00  0.00           C  
ATOM   2926  CD2 LEU A 191      -4.358 -28.785   0.928  1.00  0.00           C  
ATOM   2927  H   LEU A 191      -7.726 -26.609   1.461  1.00  0.00           H  
ATOM   2928  HA  LEU A 191      -6.173 -27.647  -0.717  1.00  0.00           H  
ATOM   2929 1HB  LEU A 191      -7.724 -29.008   1.506  1.00  0.00           H  
ATOM   2930 2HB  LEU A 191      -6.718 -29.878   0.344  1.00  0.00           H  
ATOM   2931  HG  LEU A 191      -5.692 -27.743   2.248  1.00  0.00           H  
ATOM   2932 1HD1 LEU A 191      -4.746 -29.629   3.503  1.00  0.00           H  
ATOM   2933 2HD1 LEU A 191      -6.524 -29.696   3.456  1.00  0.00           H  
ATOM   2934 3HD1 LEU A 191      -5.566 -30.768   2.408  1.00  0.00           H  
ATOM   2935 1HD2 LEU A 191      -3.490 -28.636   1.570  1.00  0.00           H  
ATOM   2936 2HD2 LEU A 191      -4.290 -29.762   0.448  1.00  0.00           H  
ATOM   2937 3HD2 LEU A 191      -4.385 -28.007   0.165  1.00  0.00           H  
ATOM   2938  N   GLY A 192      -9.417 -28.029  -0.845  1.00  0.00           N  
ATOM   2939  CA  GLY A 192     -10.492 -28.449  -1.716  1.00  0.00           C  
ATOM   2940  C   GLY A 192     -11.019 -29.802  -1.274  1.00  0.00           C  
ATOM   2941  O   GLY A 192     -11.458 -30.605  -2.103  1.00  0.00           O  
ATOM   2942  H   GLY A 192      -9.639 -27.531   0.005  1.00  0.00           H  
ATOM   2943 1HA  GLY A 192     -11.291 -27.708  -1.693  1.00  0.00           H  
ATOM   2944 2HA  GLY A 192     -10.131 -28.500  -2.743  1.00  0.00           H  
ATOM   2945  N   THR A 193     -10.954 -30.059   0.034  1.00  0.00           N  
ATOM   2946  CA  THR A 193     -11.393 -31.335   0.607  1.00  0.00           C  
ATOM   2947  C   THR A 193     -12.233 -31.142   1.881  1.00  0.00           C  
ATOM   2948  O   THR A 193     -12.652 -30.027   2.192  1.00  0.00           O  
ATOM   2949  CB  THR A 193     -10.183 -32.236   0.921  1.00  0.00           C  
ATOM   2950  OG1 THR A 193     -10.641 -33.543   1.286  1.00  0.00           O  
ATOM   2951  CG2 THR A 193      -9.365 -31.651   2.062  1.00  0.00           C  
ATOM   2952  H   THR A 193     -10.587 -29.344   0.647  1.00  0.00           H  
ATOM   2953  HA  THR A 193     -11.992 -31.861  -0.139  1.00  0.00           H  
ATOM   2954  HB  THR A 193      -9.553 -32.320   0.035  1.00  0.00           H  
ATOM   2955  HG1 THR A 193      -9.903 -34.158   1.265  1.00  0.00           H  
ATOM   2956 1HG2 THR A 193      -8.515 -32.300   2.270  1.00  0.00           H  
ATOM   2957 2HG2 THR A 193      -9.006 -30.660   1.782  1.00  0.00           H  
ATOM   2958 3HG2 THR A 193      -9.988 -31.573   2.953  1.00  0.00           H  
ATOM   2959  N   THR A 194     -12.483 -32.280   2.570  1.00  0.00           N  
ATOM   2960  CA  THR A 194     -13.312 -32.263   3.772  1.00  0.00           C  
ATOM   2961  C   THR A 194     -12.448 -31.936   4.966  1.00  0.00           C  
ATOM   2962  O   THR A 194     -11.221 -31.970   4.862  1.00  0.00           O  
ATOM   2963  CB  THR A 194     -14.026 -33.610   3.996  1.00  0.00           C  
ATOM   2964  OG1 THR A 194     -13.060 -34.618   4.322  1.00  0.00           O  
ATOM   2965  CG2 THR A 194     -14.786 -34.025   2.747  1.00  0.00           C  
ATOM   2966  H   THR A 194     -12.089 -33.155   2.256  1.00  0.00           H  
ATOM   2967  HA  THR A 194     -14.088 -31.508   3.646  1.00  0.00           H  
ATOM   2968  HB  THR A 194     -14.727 -33.516   4.826  1.00  0.00           H  
ATOM   2969  HG1 THR A 194     -13.513 -35.408   4.626  1.00  0.00           H  
ATOM   2970 1HG2 THR A 194     -15.284 -34.978   2.924  1.00  0.00           H  
ATOM   2971 2HG2 THR A 194     -15.529 -33.266   2.502  1.00  0.00           H  
ATOM   2972 3HG2 THR A 194     -14.089 -34.129   1.916  1.00  0.00           H  
ATOM   2973  N   VAL A 195     -13.091 -31.652   6.085  1.00  0.00           N  
ATOM   2974  CA  VAL A 195     -12.379 -31.262   7.309  1.00  0.00           C  
ATOM   2975  C   VAL A 195     -11.588 -32.439   7.896  1.00  0.00           C  
ATOM   2976  O   VAL A 195     -10.438 -32.281   8.308  1.00  0.00           O  
ATOM   2977  CB  VAL A 195     -13.377 -30.743   8.363  1.00  0.00           C  
ATOM   2978  CG1 VAL A 195     -12.660 -30.441   9.670  1.00  0.00           C  
ATOM   2979  CG2 VAL A 195     -14.087 -29.505   7.837  1.00  0.00           C  
ATOM   2980  H   VAL A 195     -14.100 -31.690   6.091  1.00  0.00           H  
ATOM   2981  HA  VAL A 195     -11.649 -30.496   7.056  1.00  0.00           H  
ATOM   2982  HB  VAL A 195     -14.109 -31.523   8.571  1.00  0.00           H  
ATOM   2983 1HG1 VAL A 195     -13.380 -30.075  10.403  1.00  0.00           H  
ATOM   2984 2HG1 VAL A 195     -12.190 -31.348  10.046  1.00  0.00           H  
ATOM   2985 3HG1 VAL A 195     -11.900 -29.679   9.500  1.00  0.00           H  
ATOM   2986 1HG2 VAL A 195     -14.791 -29.144   8.586  1.00  0.00           H  
ATOM   2987 2HG2 VAL A 195     -13.353 -28.728   7.623  1.00  0.00           H  
ATOM   2988 3HG2 VAL A 195     -14.627 -29.756   6.923  1.00  0.00           H  
ATOM   2989  N   GLU A 196     -12.215 -33.614   7.918  1.00  0.00           N  
ATOM   2990  CA  GLU A 196     -11.610 -34.816   8.478  1.00  0.00           C  
ATOM   2991  C   GLU A 196     -10.415 -35.192   7.607  1.00  0.00           C  
ATOM   2992  O   GLU A 196      -9.379 -35.652   8.098  1.00  0.00           O  
ATOM   2993  CB  GLU A 196     -12.617 -35.967   8.540  1.00  0.00           C  
ATOM   2994  CG  GLU A 196     -13.781 -35.732   9.491  1.00  0.00           C  
ATOM   2995  CD  GLU A 196     -14.818 -34.799   8.928  1.00  0.00           C  
ATOM   2996  OE1 GLU A 196     -14.698 -34.430   7.785  1.00  0.00           O  
ATOM   2997  OE2 GLU A 196     -15.731 -34.457   9.642  1.00  0.00           O  
ATOM   2998  H   GLU A 196     -13.146 -33.668   7.531  1.00  0.00           H  
ATOM   2999  HA  GLU A 196     -11.290 -34.599   9.498  1.00  0.00           H  
ATOM   3000 1HB  GLU A 196     -13.027 -36.146   7.546  1.00  0.00           H  
ATOM   3001 2HB  GLU A 196     -12.107 -36.879   8.854  1.00  0.00           H  
ATOM   3002 1HG  GLU A 196     -14.253 -36.688   9.715  1.00  0.00           H  
ATOM   3003 2HG  GLU A 196     -13.399 -35.320  10.424  1.00  0.00           H  
ATOM   3004  N   GLN A 197     -10.462 -35.064   6.136  1.00  0.00           N  
ATOM   3005  CA  GLN A 197      -9.368 -35.388   5.237  1.00  0.00           C  
ATOM   3006  C   GLN A 197      -8.201 -34.422   5.422  1.00  0.00           C  
ATOM   3007  O   GLN A 197      -7.038 -34.818   5.353  1.00  0.00           O  
ATOM   3008  CB  GLN A 197      -9.847 -35.363   3.783  1.00  0.00           C  
ATOM   3009  CG  GLN A 197     -10.840 -36.459   3.436  1.00  0.00           C  
ATOM   3010  CD  GLN A 197     -10.249 -37.847   3.593  1.00  0.00           C  
ATOM   3011  OE1 GLN A 197      -9.204 -38.160   3.017  1.00  0.00           O  
ATOM   3012  NE2 GLN A 197     -10.916 -38.688   4.375  1.00  0.00           N  
ATOM   3013  H   GLN A 197     -11.331 -34.723   5.750  1.00  0.00           H  
ATOM   3014  HA  GLN A 197      -9.015 -36.392   5.470  1.00  0.00           H  
ATOM   3015 1HB  GLN A 197     -10.317 -34.403   3.571  1.00  0.00           H  
ATOM   3016 2HB  GLN A 197      -8.990 -35.462   3.116  1.00  0.00           H  
ATOM   3017 1HG  GLN A 197     -11.702 -36.377   4.098  1.00  0.00           H  
ATOM   3018 2HG  GLN A 197     -11.153 -36.336   2.399  1.00  0.00           H  
ATOM   3019 1HE2 GLN A 197     -10.575 -39.618   4.517  1.00  0.00           H  
ATOM   3020 2HE2 GLN A 197     -11.760 -38.392   4.823  1.00  0.00           H  
ATOM   3021  N   ALA A 198      -8.500 -33.151   5.658  1.00  0.00           N  
ATOM   3022  CA  ALA A 198      -7.439 -32.171   5.903  1.00  0.00           C  
ATOM   3023  C   ALA A 198      -6.613 -32.523   7.135  1.00  0.00           C  
ATOM   3024  O   ALA A 198      -5.409 -32.275   7.187  1.00  0.00           O  
ATOM   3025  CB  ALA A 198      -8.028 -30.772   6.042  1.00  0.00           C  
ATOM   3026  H   ALA A 198      -9.464 -32.848   5.672  1.00  0.00           H  
ATOM   3027  HA  ALA A 198      -6.763 -32.185   5.047  1.00  0.00           H  
ATOM   3028 1HB  ALA A 198      -7.224 -30.057   6.223  1.00  0.00           H  
ATOM   3029 2HB  ALA A 198      -8.552 -30.507   5.124  1.00  0.00           H  
ATOM   3030 3HB  ALA A 198      -8.726 -30.754   6.876  1.00  0.00           H  
ATOM   3031  N   VAL A 199      -7.285 -33.040   8.323  1.00  0.00           N  
ATOM   3032  CA  VAL A 199      -6.547 -33.492   9.494  1.00  0.00           C  
ATOM   3033  C   VAL A 199      -5.690 -34.721   9.187  1.00  0.00           C  
ATOM   3034  O   VAL A 199      -4.535 -34.812   9.615  1.00  0.00           O  
ATOM   3035  CB  VAL A 199      -7.524 -33.824  10.638  1.00  0.00           C  
ATOM   3036  CG1 VAL A 199      -6.777 -34.433  11.816  1.00  0.00           C  
ATOM   3037  CG2 VAL A 199      -8.269 -32.569  11.064  1.00  0.00           C  
ATOM   3038  H   VAL A 199      -8.293 -33.106   8.323  1.00  0.00           H  
ATOM   3039  HA  VAL A 199      -5.861 -32.700   9.798  1.00  0.00           H  
ATOM   3040  HB  VAL A 199      -8.237 -34.571  10.288  1.00  0.00           H  
ATOM   3041 1HG1 VAL A 199      -7.483 -34.662  12.616  1.00  0.00           H  
ATOM   3042 2HG1 VAL A 199      -6.280 -35.349  11.497  1.00  0.00           H  
ATOM   3043 3HG1 VAL A 199      -6.034 -33.724  12.182  1.00  0.00           H  
ATOM   3044 1HG2 VAL A 199      -8.958 -32.811  11.872  1.00  0.00           H  
ATOM   3045 2HG2 VAL A 199      -7.554 -31.820  11.408  1.00  0.00           H  
ATOM   3046 3HG2 VAL A 199      -8.829 -32.173  10.216  1.00  0.00           H  
ATOM   3047  N   GLU A 200      -6.253 -35.875   8.384  1.00  0.00           N  
ATOM   3048  CA  GLU A 200      -5.499 -37.060   8.030  1.00  0.00           C  
ATOM   3049  C   GLU A 200      -4.289 -36.684   7.193  1.00  0.00           C  
ATOM   3050  O   GLU A 200      -3.205 -37.242   7.366  1.00  0.00           O  
ATOM   3051  CB  GLU A 200      -6.381 -38.051   7.267  1.00  0.00           C  
ATOM   3052  CG  GLU A 200      -5.691 -39.358   6.906  1.00  0.00           C  
ATOM   3053  CD  GLU A 200      -6.609 -40.337   6.228  1.00  0.00           C  
ATOM   3054  OE1 GLU A 200      -7.760 -40.018   6.052  1.00  0.00           O  
ATOM   3055  OE2 GLU A 200      -6.158 -41.405   5.887  1.00  0.00           O  
ATOM   3056  H   GLU A 200      -7.215 -35.796   8.085  1.00  0.00           H  
ATOM   3057  HA  GLU A 200      -5.152 -37.536   8.948  1.00  0.00           H  
ATOM   3058 1HB  GLU A 200      -7.260 -38.291   7.865  1.00  0.00           H  
ATOM   3059 2HB  GLU A 200      -6.729 -37.590   6.342  1.00  0.00           H  
ATOM   3060 1HG  GLU A 200      -4.853 -39.144   6.242  1.00  0.00           H  
ATOM   3061 2HG  GLU A 200      -5.293 -39.809   7.814  1.00  0.00           H  
ATOM   3062  N   ARG A 201      -4.402 -35.648   6.167  1.00  0.00           N  
ATOM   3063  CA  ARG A 201      -3.283 -35.177   5.356  1.00  0.00           C  
ATOM   3064  C   ARG A 201      -2.181 -34.609   6.227  1.00  0.00           C  
ATOM   3065  O   ARG A 201      -1.006 -34.811   5.951  1.00  0.00           O  
ATOM   3066  CB  ARG A 201      -3.741 -34.113   4.370  1.00  0.00           C  
ATOM   3067  CG  ARG A 201      -4.545 -34.638   3.190  1.00  0.00           C  
ATOM   3068  CD  ARG A 201      -4.905 -33.551   2.244  1.00  0.00           C  
ATOM   3069  NE  ARG A 201      -5.889 -33.987   1.266  1.00  0.00           N  
ATOM   3070  CZ  ARG A 201      -6.183 -33.326   0.130  1.00  0.00           C  
ATOM   3071  NH1 ARG A 201      -5.562 -32.203  -0.157  1.00  0.00           N  
ATOM   3072  NH2 ARG A 201      -7.096 -33.806  -0.697  1.00  0.00           N  
ATOM   3073  H   ARG A 201      -5.319 -35.253   6.017  1.00  0.00           H  
ATOM   3074  HA  ARG A 201      -2.862 -36.027   4.820  1.00  0.00           H  
ATOM   3075 1HB  ARG A 201      -4.357 -33.378   4.887  1.00  0.00           H  
ATOM   3076 2HB  ARG A 201      -2.873 -33.589   3.970  1.00  0.00           H  
ATOM   3077 1HG  ARG A 201      -3.956 -35.381   2.651  1.00  0.00           H  
ATOM   3078 2HG  ARG A 201      -5.465 -35.096   3.552  1.00  0.00           H  
ATOM   3079 1HD  ARG A 201      -5.324 -32.711   2.797  1.00  0.00           H  
ATOM   3080 2HD  ARG A 201      -4.014 -33.224   1.709  1.00  0.00           H  
ATOM   3081  HE  ARG A 201      -6.387 -34.847   1.452  1.00  0.00           H  
ATOM   3082 1HH1 ARG A 201      -4.865 -31.836   0.475  1.00  0.00           H  
ATOM   3083 2HH1 ARG A 201      -5.783 -31.708  -1.009  1.00  0.00           H  
ATOM   3084 1HH2 ARG A 201      -7.573 -34.670  -0.476  1.00  0.00           H  
ATOM   3085 2HH2 ARG A 201      -7.316 -33.311  -1.548  1.00  0.00           H  
ATOM   3086  N   ALA A 202      -2.532 -33.745   7.309  1.00  0.00           N  
ATOM   3087  CA  ALA A 202      -1.556 -33.158   8.219  1.00  0.00           C  
ATOM   3088  C   ALA A 202      -0.887 -34.228   9.072  1.00  0.00           C  
ATOM   3089  O   ALA A 202       0.310 -34.159   9.322  1.00  0.00           O  
ATOM   3090  CB  ALA A 202      -2.180 -32.083   9.075  1.00  0.00           C  
ATOM   3091  H   ALA A 202      -3.502 -33.477   7.386  1.00  0.00           H  
ATOM   3092  HA  ALA A 202      -0.765 -32.703   7.620  1.00  0.00           H  
ATOM   3093 1HB  ALA A 202      -1.426 -31.664   9.743  1.00  0.00           H  
ATOM   3094 2HB  ALA A 202      -2.577 -31.294   8.438  1.00  0.00           H  
ATOM   3095 3HB  ALA A 202      -2.986 -32.514   9.667  1.00  0.00           H  
ATOM   3096  N   LEU A 203      -1.657 -35.228   9.494  1.00  0.00           N  
ATOM   3097  CA  LEU A 203      -1.109 -36.330  10.284  1.00  0.00           C  
ATOM   3098  C   LEU A 203      -0.110 -37.174   9.491  1.00  0.00           C  
ATOM   3099  O   LEU A 203       0.927 -37.567  10.022  1.00  0.00           O  
ATOM   3100  CB  LEU A 203      -2.248 -37.226  10.788  1.00  0.00           C  
ATOM   3101  CG  LEU A 203      -3.116 -36.631  11.904  1.00  0.00           C  
ATOM   3102  CD1 LEU A 203      -4.361 -37.488  12.090  1.00  0.00           C  
ATOM   3103  CD2 LEU A 203      -2.309 -36.555  13.191  1.00  0.00           C  
ATOM   3104  H   LEU A 203      -2.641 -35.228   9.264  1.00  0.00           H  
ATOM   3105  HA  LEU A 203      -0.542 -35.909  11.113  1.00  0.00           H  
ATOM   3106 1HB  LEU A 203      -2.901 -37.462   9.950  1.00  0.00           H  
ATOM   3107 2HB  LEU A 203      -1.818 -38.155  11.161  1.00  0.00           H  
ATOM   3108  HG  LEU A 203      -3.440 -35.629  11.619  1.00  0.00           H  
ATOM   3109 1HD1 LEU A 203      -4.979 -37.066  12.882  1.00  0.00           H  
ATOM   3110 2HD1 LEU A 203      -4.931 -37.509  11.160  1.00  0.00           H  
ATOM   3111 3HD1 LEU A 203      -4.068 -38.501  12.360  1.00  0.00           H  
ATOM   3112 1HD2 LEU A 203      -2.926 -36.133  13.984  1.00  0.00           H  
ATOM   3113 2HD2 LEU A 203      -1.986 -37.556  13.478  1.00  0.00           H  
ATOM   3114 3HD2 LEU A 203      -1.434 -35.923  13.035  1.00  0.00           H  
ATOM   3115  N   GLN A 204      -0.411 -37.440   8.224  1.00  0.00           N  
ATOM   3116  CA  GLN A 204       0.524 -38.135   7.340  1.00  0.00           C  
ATOM   3117  C   GLN A 204       1.776 -37.300   7.059  1.00  0.00           C  
ATOM   3118  O   GLN A 204       2.889 -37.825   7.024  1.00  0.00           O  
ATOM   3119  CB  GLN A 204      -0.165 -38.497   6.021  1.00  0.00           C  
ATOM   3120  CG  GLN A 204      -1.231 -39.571   6.151  1.00  0.00           C  
ATOM   3121  CD  GLN A 204      -1.942 -39.842   4.838  1.00  0.00           C  
ATOM   3122  OE1 GLN A 204      -1.640 -39.224   3.814  1.00  0.00           O  
ATOM   3123  NE2 GLN A 204      -2.893 -40.769   4.862  1.00  0.00           N  
ATOM   3124  H   GLN A 204      -1.310 -37.154   7.863  1.00  0.00           H  
ATOM   3125  HA  GLN A 204       0.845 -39.054   7.830  1.00  0.00           H  
ATOM   3126 1HB  GLN A 204      -0.632 -37.608   5.599  1.00  0.00           H  
ATOM   3127 2HB  GLN A 204       0.580 -38.847   5.306  1.00  0.00           H  
ATOM   3128 1HG  GLN A 204      -0.762 -40.497   6.482  1.00  0.00           H  
ATOM   3129 2HG  GLN A 204      -1.973 -39.246   6.881  1.00  0.00           H  
ATOM   3130 1HE2 GLN A 204      -3.397 -40.991   4.026  1.00  0.00           H  
ATOM   3131 2HE2 GLN A 204      -3.105 -41.247   5.714  1.00  0.00           H  
ATOM   3132  N   LEU A 205       1.596 -35.999   6.858  1.00  0.00           N  
ATOM   3133  CA  LEU A 205       2.732 -35.098   6.678  1.00  0.00           C  
ATOM   3134  C   LEU A 205       3.541 -34.991   7.964  1.00  0.00           C  
ATOM   3135  O   LEU A 205       4.762 -34.930   7.924  1.00  0.00           O  
ATOM   3136  CB  LEU A 205       2.249 -33.706   6.251  1.00  0.00           C  
ATOM   3137  CG  LEU A 205       3.351 -32.685   5.942  1.00  0.00           C  
ATOM   3138  CD1 LEU A 205       4.159 -33.158   4.741  1.00  0.00           C  
ATOM   3139  CD2 LEU A 205       2.723 -31.325   5.677  1.00  0.00           C  
ATOM   3140  H   LEU A 205       0.660 -35.621   6.828  1.00  0.00           H  
ATOM   3141  HA  LEU A 205       3.377 -35.507   5.901  1.00  0.00           H  
ATOM   3142 1HB  LEU A 205       1.635 -33.811   5.359  1.00  0.00           H  
ATOM   3143 2HB  LEU A 205       1.629 -33.293   7.048  1.00  0.00           H  
ATOM   3144  HG  LEU A 205       4.030 -32.613   6.792  1.00  0.00           H  
ATOM   3145 1HD1 LEU A 205       4.943 -32.433   4.521  1.00  0.00           H  
ATOM   3146 2HD1 LEU A 205       4.613 -34.124   4.965  1.00  0.00           H  
ATOM   3147 3HD1 LEU A 205       3.503 -33.256   3.877  1.00  0.00           H  
ATOM   3148 1HD2 LEU A 205       3.507 -30.599   5.458  1.00  0.00           H  
ATOM   3149 2HD2 LEU A 205       2.046 -31.396   4.825  1.00  0.00           H  
ATOM   3150 3HD2 LEU A 205       2.168 -31.003   6.557  1.00  0.00           H  
ATOM   3151  N   LYS A 206       2.852 -34.964   9.100  1.00  0.00           N  
ATOM   3152  CA  LYS A 206       3.488 -34.900  10.423  1.00  0.00           C  
ATOM   3153  C   LYS A 206       4.442 -36.073  10.630  1.00  0.00           C  
ATOM   3154  O   LYS A 206       5.562 -35.899  11.108  1.00  0.00           O  
ATOM   3155  CB  LYS A 206       2.432 -34.881  11.529  1.00  0.00           C  
ATOM   3156  CG  LYS A 206       2.998 -34.766  12.938  1.00  0.00           C  
ATOM   3157  CD  LYS A 206       1.905 -34.905  13.986  1.00  0.00           C  
ATOM   3158  CE  LYS A 206       1.671 -36.363  14.352  1.00  0.00           C  
ATOM   3159  NZ  LYS A 206       2.712 -36.878  15.281  1.00  0.00           N  
ATOM   3160  H   LYS A 206       1.843 -34.989   9.041  1.00  0.00           H  
ATOM   3161  HA  LYS A 206       4.065 -33.978  10.484  1.00  0.00           H  
ATOM   3162 1HB  LYS A 206       1.755 -34.041  11.371  1.00  0.00           H  
ATOM   3163 2HB  LYS A 206       1.838 -35.794  11.480  1.00  0.00           H  
ATOM   3164 1HG  LYS A 206       3.743 -35.546  13.095  1.00  0.00           H  
ATOM   3165 2HG  LYS A 206       3.483 -33.797  13.057  1.00  0.00           H  
ATOM   3166 1HD  LYS A 206       2.189 -34.354  14.884  1.00  0.00           H  
ATOM   3167 2HD  LYS A 206       0.976 -34.484  13.602  1.00  0.00           H  
ATOM   3168 1HE  LYS A 206       0.696 -36.467  14.827  1.00  0.00           H  
ATOM   3169 2HE  LYS A 206       1.676 -36.971  13.448  1.00  0.00           H  
ATOM   3170 1HZ  LYS A 206       2.522 -37.845  15.499  1.00  0.00           H  
ATOM   3171 2HZ  LYS A 206       3.621 -36.804  14.844  1.00  0.00           H  
ATOM   3172 3HZ  LYS A 206       2.705 -36.333  16.132  1.00  0.00           H  
ATOM   3173  N   THR A 207       3.975 -37.266  10.263  1.00  0.00           N  
ATOM   3174  CA  THR A 207       4.770 -38.494  10.328  1.00  0.00           C  
ATOM   3175  C   THR A 207       5.919 -38.454   9.317  1.00  0.00           C  
ATOM   3176  O   THR A 207       7.050 -38.802   9.654  1.00  0.00           O  
ATOM   3177  CB  THR A 207       3.897 -39.736  10.073  1.00  0.00           C  
ATOM   3178  OG1 THR A 207       2.875 -39.820  11.076  1.00  0.00           O  
ATOM   3179  CG2 THR A 207       4.742 -41.000  10.110  1.00  0.00           C  
ATOM   3180  H   THR A 207       3.024 -37.313   9.925  1.00  0.00           H  
ATOM   3181  HA  THR A 207       5.202 -38.575  11.326  1.00  0.00           H  
ATOM   3182  HB  THR A 207       3.421 -39.653   9.096  1.00  0.00           H  
ATOM   3183  HG1 THR A 207       2.328 -39.031  11.041  1.00  0.00           H  
ATOM   3184 1HG2 THR A 207       4.109 -41.867   9.928  1.00  0.00           H  
ATOM   3185 2HG2 THR A 207       5.513 -40.945   9.341  1.00  0.00           H  
ATOM   3186 3HG2 THR A 207       5.213 -41.094  11.088  1.00  0.00           H  
ATOM   3187  N   LYS A 208       5.635 -37.997   8.099  1.00  0.00           N  
ATOM   3188  CA  LYS A 208       6.640 -37.909   7.026  1.00  0.00           C  
ATOM   3189  C   LYS A 208       7.816 -36.943   7.311  1.00  0.00           C  
ATOM   3190  O   LYS A 208       8.974 -37.261   7.049  1.00  0.00           O  
ATOM   3191  CB  LYS A 208       5.951 -37.498   5.724  1.00  0.00           C  
ATOM   3192  CG  LYS A 208       6.880 -37.417   4.520  1.00  0.00           C  
ATOM   3193  CD  LYS A 208       6.114 -37.071   3.253  1.00  0.00           C  
ATOM   3194  CE  LYS A 208       7.046 -36.943   2.057  1.00  0.00           C  
ATOM   3195  NZ  LYS A 208       6.312 -36.584   0.814  1.00  0.00           N  
ATOM   3196  H   LYS A 208       4.688 -37.698   7.912  1.00  0.00           H  
ATOM   3197  HA  LYS A 208       7.109 -38.886   6.912  1.00  0.00           H  
ATOM   3198 1HB  LYS A 208       5.161 -38.212   5.489  1.00  0.00           H  
ATOM   3199 2HB  LYS A 208       5.483 -36.522   5.852  1.00  0.00           H  
ATOM   3200 1HG  LYS A 208       7.638 -36.654   4.696  1.00  0.00           H  
ATOM   3201 2HG  LYS A 208       7.380 -38.376   4.382  1.00  0.00           H  
ATOM   3202 1HD  LYS A 208       5.378 -37.850   3.047  1.00  0.00           H  
ATOM   3203 2HD  LYS A 208       5.586 -36.127   3.393  1.00  0.00           H  
ATOM   3204 1HE  LYS A 208       7.791 -36.175   2.259  1.00  0.00           H  
ATOM   3205 2HE  LYS A 208       7.566 -37.888   1.898  1.00  0.00           H  
ATOM   3206 1HZ  LYS A 208       6.964 -36.509   0.047  1.00  0.00           H  
ATOM   3207 2HZ  LYS A 208       5.630 -37.300   0.606  1.00  0.00           H  
ATOM   3208 3HZ  LYS A 208       5.842 -35.699   0.943  1.00  0.00           H  
ATOM   3209  N   LEU A 209       7.525 -35.764   7.847  1.00  0.00           N  
ATOM   3210  CA  LEU A 209       8.566 -34.771   8.094  1.00  0.00           C  
ATOM   3211  C   LEU A 209       9.292 -35.024   9.417  1.00  0.00           C  
ATOM   3212  O   LEU A 209       8.702 -35.523  10.384  1.00  0.00           O  
ATOM   3213  CB  LEU A 209       7.957 -33.364   8.101  1.00  0.00           C  
ATOM   3214  CG  LEU A 209       7.272 -32.930   6.799  1.00  0.00           C  
ATOM   3215  CD1 LEU A 209       6.626 -31.565   6.996  1.00  0.00           C  
ATOM   3216  CD2 LEU A 209       8.296 -32.893   5.674  1.00  0.00           C  
ATOM   3217  H   LEU A 209       6.569 -35.545   8.090  1.00  0.00           H  
ATOM   3218  HA  LEU A 209       9.311 -34.848   7.303  1.00  0.00           H  
ATOM   3219 1HB  LEU A 209       7.218 -33.309   8.898  1.00  0.00           H  
ATOM   3220 2HB  LEU A 209       8.746 -32.645   8.315  1.00  0.00           H  
ATOM   3221  HG  LEU A 209       6.483 -33.638   6.548  1.00  0.00           H  
ATOM   3222 1HD1 LEU A 209       6.139 -31.256   6.070  1.00  0.00           H  
ATOM   3223 2HD1 LEU A 209       5.884 -31.624   7.792  1.00  0.00           H  
ATOM   3224 3HD1 LEU A 209       7.391 -30.836   7.264  1.00  0.00           H  
ATOM   3225 1HD2 LEU A 209       7.808 -32.585   4.748  1.00  0.00           H  
ATOM   3226 2HD2 LEU A 209       9.084 -32.183   5.922  1.00  0.00           H  
ATOM   3227 3HD2 LEU A 209       8.728 -33.885   5.543  1.00  0.00           H  
ATOM   3228  N   GLY A 210      10.575 -34.675   9.452  1.00  0.00           N  
ATOM   3229  CA  GLY A 210      11.363 -34.787  10.669  1.00  0.00           C  
ATOM   3230  C   GLY A 210      12.783 -34.257  10.546  1.00  0.00           C  
ATOM   3231  O   GLY A 210      13.588 -34.394  11.469  1.00  0.00           O  
ATOM   3232  OXT GLY A 210      13.172 -33.681   9.531  1.00  0.00           O  
ATOM   3233  H   GLY A 210      11.014 -34.324   8.613  1.00  0.00           H  
ATOM   3234 1HA  GLY A 210      10.867 -34.244  11.474  1.00  0.00           H  
ATOM   3235 2HA  GLY A 210      11.416 -35.831  10.973  1.00  0.00           H  
TER                                                                             
HETATM 3237 FE1  HSS B 211      -2.839 -16.583  12.157  1.00  0.00          FE  
HETATM 3238  N1  HSS B 211      -2.059 -15.505  13.704  1.00  0.00           N  
HETATM 3239  C1  HSS B 211      -1.691 -16.010  14.929  1.00  0.00           C  
HETATM 3240  C2  HSS B 211      -1.079 -14.975  15.737  1.00  0.00           C  
HETATM 3241  C3  HSS B 211      -1.116 -13.818  14.988  1.00  0.00           C  
HETATM 3242  C32 HSS B 211      -0.644 -12.506  15.419  1.00  0.00           C  
HETATM 3243  C33 HSS B 211      -1.377 -11.399  15.617  1.00  0.00           C  
HETATM 3244  C4  HSS B 211      -1.703 -14.183  13.699  1.00  0.00           C  
HETATM 3245  C5  HSS B 211      -1.779 -13.347  12.590  1.00  0.00           C  
HETATM 3246  C6  HSS B 211      -2.229 -13.708  11.328  1.00  0.00           C  
HETATM 3247  C9  HSS B 211      -2.238 -12.819  10.173  1.00  0.00           C  
HETATM 3248  C8  HSS B 211      -2.758 -13.540   9.131  1.00  0.00           C  
HETATM 3249  C7  HSS B 211      -3.044 -14.867   9.659  1.00  0.00           C  
HETATM 3250  N2  HSS B 211      -2.724 -14.943  10.987  1.00  0.00           N  
HETATM 3251  C14 HSS B 211      -3.602 -15.897   8.917  1.00  0.00           C  
HETATM 3252  C15 HSS B 211      -3.987 -17.139   9.409  1.00  0.00           C  
HETATM 3253  N3  HSS B 211      -3.782 -17.572  10.693  1.00  0.00           N  
HETATM 3254  C16 HSS B 211      -4.327 -18.832  10.761  1.00  0.00           C  
HETATM 3255  C23 HSS B 211      -4.276 -19.671  11.864  1.00  0.00           C  
HETATM 3256  C24 HSS B 211      -3.653 -19.385  13.078  1.00  0.00           C  
HETATM 3257  N4  HSS B 211      -3.043 -18.191  13.379  1.00  0.00           N  
HETATM 3258  C27 HSS B 211      -2.561 -18.316  14.654  1.00  0.00           C  
HETATM 3259  C26 HSS B 211      -2.852 -19.647  15.180  1.00  0.00           C  
HETATM 3260  C25 HSS B 211      -3.554 -20.308  14.191  1.00  0.00           C  
HETATM 3261  C31 HSS B 211      -4.130 -21.688  14.226  1.00  0.00           C  
HETATM 3262  C29 HSS B 211      -2.470 -20.106  16.509  1.00  0.00           C  
HETATM 3263  C30 HSS B 211      -2.189 -21.368  16.877  1.00  0.00           C  
HETATM 3264  C28 HSS B 211      -1.902 -17.313  15.359  1.00  0.00           C  
HETATM 3265  C17 HSS B 211      -4.921 -19.200   9.482  1.00  0.00           C  
HETATM 3266  C18 HSS B 211      -4.700 -18.150   8.631  1.00  0.00           C  
HETATM 3267  C19 HSS B 211      -5.135 -17.991   7.204  1.00  0.00           C  
HETATM 3268  C20 HSS B 211      -6.338 -17.051   7.023  1.00  0.00           C  
HETATM 3269  C21 HSS B 211      -6.739 -16.767   5.548  1.00  0.00           C  
HETATM 3270  O3  HSS B 211      -6.538 -15.587   5.151  1.00  0.00           O  
HETATM 3271  O4  HSS B 211      -7.244 -17.719   4.891  1.00  0.00           O  
HETATM 3272  C22 HSS B 211      -5.621 -20.498   9.216  1.00  0.00           C  
HETATM 3273  C11 HSS B 211      -2.939 -13.112   7.708  1.00  0.00           C  
HETATM 3274  C12 HSS B 211      -1.890 -13.733   6.754  1.00  0.00           C  
HETATM 3275  C13 HSS B 211      -0.966 -12.705   6.033  1.00  0.00           C  
HETATM 3276  O2  HSS B 211      -0.288 -13.164   5.079  1.00  0.00           O  
HETATM 3277  O1  HSS B 211      -0.942 -11.524   6.486  1.00  0.00           O  
HETATM 3278  C10 HSS B 211      -1.745 -11.403  10.170  1.00  0.00           C  
HETATM 3279  C34 HSS B 211      -0.578 -15.165  17.135  1.00  0.00           C  
HETATM 3280  C35 HSS B 211      -1.087 -17.008  11.836  1.00  0.00           C  
HETATM 3281  C36 HSS B 211      -0.173 -16.170  11.009  1.00  0.00           C  
HETATM 3282  O6  HSS B 211       0.575 -15.384  11.817  1.00  0.00           O  
HETATM 3283  C37 HSS B 211       1.302 -14.311  11.177  1.00  0.00           C  
HETATM 3284  C38 HSS B 211       1.997 -13.521  12.268  1.00  0.00           C  
HETATM 3285  O5  HSS B 211      -0.097 -16.131   9.791  1.00  0.00           O  
HETATM 3286  C40 HSS B 211      -1.007 -19.006  10.538  1.00  0.00           C  
HETATM 3287  C39 HSS B 211       0.301 -19.189  10.842  1.00  0.00           C  
HETATM 3288  C41 HSS B 211       0.826 -19.830  12.045  1.00  0.00           C  
HETATM 3289  C43 HSS B 211       2.217 -19.977  12.194  1.00  0.00           C  
HETATM 3290  C45 HSS B 211       2.759 -20.555  13.341  1.00  0.00           C  
HETATM 3291  C46 HSS B 211       1.918 -20.984  14.371  1.00  0.00           C  
HETATM 3292  C44 HSS B 211       0.532 -20.835  14.244  1.00  0.00           C  
HETATM 3293  C42 HSS B 211      -0.010 -20.269  13.093  1.00  0.00           C  
HETATM 3294  H25 HSS B 211       0.424 -12.447  15.628  1.00  0.00           H  
HETATM 3295  H27 HSS B 211      -0.909 -10.475  15.943  1.00  0.00           H  
HETATM 3296  H26 HSS B 211      -2.455 -11.380  15.490  1.00  0.00           H  
HETATM 3297  H1  HSS B 211      -1.399 -12.340  12.704  1.00  0.00           H  
HETATM 3298  H9  HSS B 211      -3.780 -15.701   7.868  1.00  0.00           H  
HETATM 3299  H17 HSS B 211      -4.728 -20.650  11.756  1.00  0.00           H  
HETATM 3300  H24 HSS B 211      -3.403 -22.446  13.908  1.00  0.00           H  
HETATM 3301  H22 HSS B 211      -4.444 -21.952  15.242  1.00  0.00           H  
HETATM 3302  H23 HSS B 211      -5.001 -21.778  13.570  1.00  0.00           H  
HETATM 3303  H19 HSS B 211      -2.403 -19.335  17.274  1.00  0.00           H  
HETATM 3304  H20 HSS B 211      -2.192 -22.197  16.176  1.00  0.00           H  
HETATM 3305  H21 HSS B 211      -1.926 -21.600  17.904  1.00  0.00           H  
HETATM 3306  H18 HSS B 211      -1.541 -17.559  16.352  1.00  0.00           H  
HETATM 3307  H10 HSS B 211      -4.297 -17.614   6.597  1.00  0.00           H  
HETATM 3308  H11 HSS B 211      -5.396 -18.971   6.789  1.00  0.00           H  
HETATM 3309  H13 HSS B 211      -6.145 -16.097   7.518  1.00  0.00           H  
HETATM 3310  H12 HSS B 211      -7.196 -17.514   7.532  1.00  0.00           H  
HETATM 3311  H14 HSS B 211      -4.957 -21.356   9.377  1.00  0.00           H  
HETATM 3312  H15 HSS B 211      -5.985 -20.548   8.187  1.00  0.00           H  
HETATM 3313  H16 HSS B 211      -6.483 -20.634   9.881  1.00  0.00           H  
HETATM 3314  H5  HSS B 211      -3.951 -13.356   7.361  1.00  0.00           H  
HETATM 3315  H6  HSS B 211      -2.827 -12.028   7.626  1.00  0.00           H  
HETATM 3316  H7  HSS B 211      -2.361 -14.377   6.002  1.00  0.00           H  
HETATM 3317  H8  HSS B 211      -1.225 -14.391   7.333  1.00  0.00           H  
HETATM 3318  H4  HSS B 211      -1.704 -11.009   9.151  1.00  0.00           H  
HETATM 3319  H3  HSS B 211      -0.737 -11.330  10.596  1.00  0.00           H  
HETATM 3320  H2  HSS B 211      -2.388 -10.742  10.765  1.00  0.00           H  
HETATM 3321  H29 HSS B 211      -0.059 -14.275  17.499  1.00  0.00           H  
HETATM 3322  H30 HSS B 211       0.119 -16.009  17.200  1.00  0.00           H  
HETATM 3323  H28 HSS B 211      -1.399 -15.374  17.833  1.00  0.00           H  
HETATM 3324  H31 HSS B 211      -0.553 -17.526  12.635  1.00  0.00           H  
HETATM 3325  H33 HSS B 211       2.013 -14.741  10.464  1.00  0.00           H  
HETATM 3326  H32 HSS B 211       0.588 -13.696  10.621  1.00  0.00           H  
HETATM 3327  H34 HSS B 211       2.563 -12.696  11.824  1.00  0.00           H  
HETATM 3328  H36 HSS B 211       2.694 -14.157  12.825  1.00  0.00           H  
HETATM 3329  H35 HSS B 211       1.268 -13.106  12.969  1.00  0.00           H  
HETATM 3330  H38 HSS B 211      -1.298 -18.510   9.621  1.00  0.00           H  
HETATM 3331  H37 HSS B 211      -1.802 -19.451  11.119  1.00  0.00           H  
HETATM 3332  H39 HSS B 211       1.050 -18.766  10.175  1.00  0.00           H  
HETATM 3333  H41 HSS B 211       2.873 -19.636  11.397  1.00  0.00           H  
HETATM 3334  H43 HSS B 211       3.836 -20.663  13.434  1.00  0.00           H  
HETATM 3335  H44 HSS B 211       2.338 -21.425  15.270  1.00  0.00           H  
HETATM 3336  H42 HSS B 211      -0.129 -21.147  15.047  1.00  0.00           H  
HETATM 3337  H40 HSS B 211      -1.083 -20.151  13.016  1.00  0.00           H  
TER                                                                             
CONECT 2247 3237                                                                
CONECT 3237 2247 3238 3250 3253                                                 
CONECT 3237 3257 3280                                                           
CONECT 3238 3237 3239 3244                                                      
CONECT 3239 3238 3240 3264                                                      
CONECT 3240 3239 3241 3279                                                      
CONECT 3241 3240 3242 3244                                                      
CONECT 3242 3241 3243 3294                                                      
CONECT 3243 3242 3295 3296                                                      
CONECT 3244 3238 3241 3245                                                      
CONECT 3245 3244 3246 3297                                                      
CONECT 3246 3245 3247 3250                                                      
CONECT 3247 3246 3248 3278                                                      
CONECT 3248 3247 3249 3273                                                      
CONECT 3249 3248 3250 3251                                                      
CONECT 3250 3237 3246 3249                                                      
CONECT 3251 3249 3252 3298                                                      
CONECT 3252 3251 3253 3266                                                      
CONECT 3253 3237 3252 3254                                                      
CONECT 3254 3253 3255 3265                                                      
CONECT 3255 3254 3256 3299                                                      
CONECT 3256 3255 3257 3260                                                      
CONECT 3257 3237 3256 3258                                                      
CONECT 3258 3257 3259 3264                                                      
CONECT 3259 3258 3260 3262                                                      
CONECT 3260 3256 3259 3261                                                      
CONECT 3261 3260 3300 3301 3302                                                 
CONECT 3262 3259 3263 3303                                                      
CONECT 3263 3262 3304 3305                                                      
CONECT 3264 3239 3258 3306                                                      
CONECT 3265 3254 3266 3272                                                      
CONECT 3266 3252 3265 3267                                                      
CONECT 3267 3266 3268 3307 3308                                                 
CONECT 3268 3267 3269 3309 3310                                                 
CONECT 3269 3268 3270 3271                                                      
CONECT 3270 3269                                                                
CONECT 3271 3269                                                                
CONECT 3272 3265 3311 3312 3313                                                 
CONECT 3273 3248 3274 3314 3315                                                 
CONECT 3274 3273 3275 3316 3317                                                 
CONECT 3275 3274 3276 3277                                                      
CONECT 3276 3275                                                                
CONECT 3277 3275                                                                
CONECT 3278 3247 3318 3319 3320                                                 
CONECT 3279 3240 3321 3322 3323                                                 
CONECT 3280 3237 3281 3286 3324                                                 
CONECT 3281 3280 3282 3285                                                      
CONECT 3282 3281 3283                                                           
CONECT 3283 3282 3284 3325 3326                                                 
CONECT 3284 3283 3327 3328 3329                                                 
CONECT 3285 3281                                                                
CONECT 3286 3280 3287 3330 3331                                                 
CONECT 3287 3286 3288 3332                                                      
CONECT 3288 3287 3289 3293                                                      
CONECT 3289 3288 3290 3333                                                      
CONECT 3290 3289 3291 3334                                                      
CONECT 3291 3290 3292 3335                                                      
CONECT 3292 3291 3293 3336                                                      
CONECT 3293 3288 3292 3337                                                      
CONECT 3294 3242                                                                
CONECT 3295 3243                                                                
CONECT 3296 3243                                                                
CONECT 3297 3245                                                                
CONECT 3298 3251                                                                
CONECT 3299 3255                                                                
CONECT 3300 3261                                                                
CONECT 3301 3261                                                                
CONECT 3302 3261                                                                
CONECT 3303 3262                                                                
CONECT 3304 3263                                                                
CONECT 3305 3263                                                                
CONECT 3306 3264                                                                
CONECT 3307 3267                                                                
CONECT 3308 3267                                                                
CONECT 3309 3268                                                                
CONECT 3310 3268                                                                
CONECT 3311 3272                                                                
CONECT 3312 3272                                                                
CONECT 3313 3272                                                                
CONECT 3314 3273                                                                
CONECT 3315 3273                                                                
CONECT 3316 3274                                                                
CONECT 3317 3274                                                                
CONECT 3318 3278                                                                
CONECT 3319 3278                                                                
CONECT 3320 3278                                                                
CONECT 3321 3279                                                                
CONECT 3322 3279                                                                
CONECT 3323 3279                                                                
CONECT 3324 3280                                                                
CONECT 3325 3283                                                                
CONECT 3326 3283                                                                
CONECT 3327 3284                                                                
CONECT 3328 3284                                                                
CONECT 3329 3284                                                                
CONECT 3330 3286                                                                
CONECT 3331 3286                                                                
CONECT 3332 3287                                                                
CONECT 3333 3289                                                                
CONECT 3334 3290                                                                
CONECT 3335 3291                                                                
CONECT 3336 3292                                                                
CONECT 3337 3293                                                                
# All scores below are weighted scores, not raw scores.
#BEGIN_POSE_ENERGIES_TABLE correct_surface_True/023_008_UM_159_H148_areda15_HMM_onlyH_1__DE_4_HSS_run17_DE_1.pdb
label fa_atr fa_rep fa_sol fa_intra_atr_xover4 fa_intra_rep_xover4 fa_intra_sol_xover4 lk_ball lk_ball_iso lk_ball_bridge lk_ball_bridge_uncpl fa_elec fa_intra_elec pro_close hbond_sr_bb hbond_lr_bb hbond_bb_sc hbond_sc dslf_fa13 omega fa_dun_dev fa_dun_rot fa_dun_semi p_aa_pp hxl_tors ref rama_prepro total
weights 1 0.55 1 1 0.55 1 0.92 -0.38 -0.33 -0.33 1 1 1.25 1 1 1 1 1.25 0.48 0.69 0.76 0.78 0.61 1 1 0.5 NA
pose -1252.08 130.356 627.22 -81.8315 47.0948 35.7283 408.879 -426.485 -10.2947 -47.6777 -346.978 -38.1654 0 -144.641 -15.6416 -27.5022 -18.2467 0 26.8058 21.0348 78.8627 104.274 -58.8004 57.8322 62.4647 -39.1577 -906.948
VAL:NtermProteinFull_1 -4.79483 0.76146 1.36683 -0.30976 0.27138 0.04749 0.72139 -1.24569 -0.01898 -0.058 -1.85444 1.92537 0 0 0 0 0 0 0.03494 0.00094 0.00896 0 0 0 2.085 0 -1.05795
SER_2 -3.81055 0.16375 3.66544 -0.02564 0 0.06609 2.03638 -1.68375 -0.06916 -0.34351 -1.71896 -0.55941 0 0 0 -0.71092 0 0 0.0441 0 0.12088 0 -0.36185 0.6 -1.1772 -0.12215 -3.88645
LEU_3 -6.43757 0.70913 1.10861 -0.71528 0.4396 0.19576 1.39154 -1.60597 -0.02369 -0.08109 -0.45417 0.03844 0 0 0 0 0 0 0.01553 0.05613 0.65706 0 -0.22129 0 0.72952 -0.20113 -4.39888
ASP_4 -4.29502 0.57234 4.43459 -0.11404 0.01686 0.30737 2.38063 -2.05102 -0.03124 -0.12549 -2.54986 -0.213 0 0 0 0 -1.00776 0 0.1875 0.00054 0 1.44451 0.22601 0 -2.2837 -0.14438 -3.24516
GLU_5 -6.46777 0.55133 4.94094 -0.32574 0.07666 0.33126 2.20746 -2.51683 -0.09342 -0.45396 -2.29391 -0.45751 0 0 0 -0.71092 0 0 0.00505 0.02014 0 3.21767 -0.0046 0 -2.5358 -0.05714 -4.56708
ALA_6 -6.83915 0.54066 2.27005 -0.02303 0 0 2.0743 -2.22925 -0.011 -0.02948 -1.64335 -0.29488 0 0 0 0 0 0 -0.02274 0 0 0 -0.29335 0 2.3386 -0.24671 -4.40932
LEU_7 -8.97391 1.45259 2.41765 -0.48154 0.27245 0.07007 2.30407 -2.41714 -0.03969 -0.10465 -2.0906 0.11688 0 0 0 0 0 0 -0.03398 0.57681 0.37602 0 -0.25495 0 0.72952 -0.36704 -6.44743
VAL_8 -6.95622 0.82979 2.22099 -0.30944 0.24409 0.05357 2.264 -2.11545 -0.0347 -0.18306 -2.14539 -0.11226 0 0 0 0 0 0 -0.04851 0.11124 -0.00889 0 -0.28842 0 2.085 -0.18388 -4.57755
ILE_9 -9.06218 1.41072 1.54432 -0.51483 0.61155 0.07393 2.14694 -2.26645 -0.01895 -0.07842 -1.60992 0.07052 0 0 0 0 0 0 0.48365 0.04281 0.1191 0 -0.32289 0 1.0317 -0.05761 -6.39599
LEU_10 -8.32666 0.6781 1.40584 -0.49905 0.35567 0.07441 1.68884 -2.13252 -0.01528 -0.08234 -1.48444 0.14801 0 0 0 0 0 0 0.40554 0.15083 0.19496 0 -0.29476 0 0.72952 -0.16032 -7.16365
LEU_11 -7.94184 0.73922 2.07923 -0.70729 0.4034 0.18659 1.96305 -2.07829 -0.01888 -0.08127 -1.86774 0.03752 0 0 0 0 0 0 0.18343 0.14631 0.72308 0 -0.22973 0 0.72952 -0.27535 -6.00904
VAL_12 -8.70173 1.56872 1.67913 -0.31571 0.33074 0.05466 2.21346 -2.28182 -0.01277 -0.20097 -2.25539 -0.00744 0 0 0 0 0 0 0.09879 0.19918 -0.01944 0 -0.29514 0 2.085 -0.11152 -5.97225
ALA_13 -5.91641 0.30253 2.90665 -0.02246 0 0 2.21888 -2.32672 -0.04483 -0.13632 -2.16204 -0.27677 0 0 0 0 0 0 -0.04487 0 0 0 -0.23282 0 2.3386 -0.21015 -3.60673
ALA_14 -3.80874 0.162 1.95549 -0.02235 0 0 1.17221 -1.48896 -2e-05 -0.0003 -0.71844 -0.29213 0 0 0 0 0 0 -0.04566 0 0 0 -0.177 0 2.3386 -0.3637 -1.28901
LYS_15 -6.00418 0.41428 4.90694 -0.56056 0.55566 0.26744 2.16603 -2.2457 -0.06272 -0.17441 -1.07906 0.57702 0 0 0 0 -0.86434 0 0.42059 0.15972 3.00595 0 -0.14284 0 -1.6738 -0.29593 -0.62992
LEU_16 -5.91899 0.74251 1.23027 -0.5164 0.46872 0.08384 1.2962 -1.52471 -0.00227 -0.02986 -0.47189 0.11347 0 0 0 0 0 0 -0.05009 0.07955 0.09471 0 -0.2767 0 0.72952 -0.27808 -4.2302
GLY_17 -1.66844 0.07693 1.85941 -5e-05 0 0 1.01609 -0.90664 -0.01227 -0.09131 -0.68659 -0.32691 0 0 0 0 0 0 -0.00788 0 0 0 -1.36662 0 1.2108 -0.15997 -1.06344
THR_18 -4.60026 0.70434 2.149 -0.19697 0.15732 0.06012 1.64137 -1.55574 -0.04363 -0.38743 -1.26907 -0.76359 0 0 0 -0.35294 0 0 0.07918 0 0.93135 0 -0.79112 2.30378 -1.425 0.18345 -3.17586
THR_19 -4.10067 0.45004 3.99294 -0.11357 0.06295 0.07972 2.34549 -1.9678 -0.09082 -0.30683 -2.16185 -0.51179 0 0 0 -0.98151 0 0 -0.01815 0.02621 0.01137 0 -0.4091 2.29062 -1.425 -0.0446 -2.87236
VAL_20 -5.78951 1.14749 1.43628 -0.36988 0.31785 0.06867 1.38771 -1.69426 -0.05591 -0.15266 -0.73768 0.05334 0 0 0 0 0 0 0.11565 0.01254 1.01136 0 0.12495 0 2.085 -0.32798 -1.36703
GLU_21 -4.62845 0.52102 5.23374 -0.46292 0.2026 1.24074 1.76323 -2.34614 -0.20927 -0.538 -2.66466 -2.35262 0 0 0 0 0 0 -0.03487 0 0 4.00584 -0.29964 0 -2.5358 -0.36186 -3.46708
GLU_22 -6.28795 0.67756 6.38713 -0.6343 0.16542 1.04629 2.96969 -2.70753 -0.1038 -0.42766 -2.22277 -0.52574 0 0 0 -0.62858 -0.75929 0 0.09232 0.02587 0 3.1174 -0.23557 0 -2.5358 -0.46018 -3.04748
ALA_23 -6.02938 0.24355 1.97002 -0.02206 0 0 1.8953 -2.1005 -0.04944 -0.27427 -1.43563 -0.3017 0 0 0 0 0 0 0.03071 0 0 0 -0.32651 0 2.3386 -0.4251 -4.48642
VAL_24 -6.28611 0.49776 2.3166 -0.30911 0.26192 0.0534 2.02488 -2.09905 -0.06129 -0.17997 -1.73062 -0.0724 0 0 0 0 0 0 -0.05265 0 -0.01882 0 -0.32478 0 2.085 -0.29083 -4.18606
GLU_25 -4.77168 0.18377 4.35167 -0.63975 0.17406 1.05893 1.88259 -2.05078 -0.03171 -0.16035 -1.86761 -0.55774 0 0 0 0 0 0 -0.0157 0 0 3.37947 -0.23805 0 -2.5358 -0.33008 -2.16875
GLN_26 -7.70655 0.83296 5.50624 -0.25814 0.02746 0.18213 2.93163 -2.87451 -0.03767 -0.27935 -2.86584 -0.40728 0 0 0 0 -0.75929 0 0.38248 0.1725 0 2.75911 -0.09157 0 -1.0644 -0.38684 -3.93693
ALA_27 -6.23586 0.39947 2.3214 -0.02258 0 0 2.14447 -2.17452 -0.01138 -0.08669 -1.82867 -0.29485 0 0 0 0 0 0 0.43105 0 0 0 -0.28884 0 2.3386 -0.35504 -3.66342
LEU_28 -5.86048 0.42447 3.73814 -0.50201 0.30952 0.07886 2.06516 -2.13244 -0.02744 -0.09129 -2.58167 0.13962 0 0 0 0 0 0 0.5626 0.40236 0.19415 0 -0.29234 0 0.72952 -0.42705 -3.27032
TRP_29 -7.30581 0.48093 4.1663 -1.27405 0.09043 0.3738 1.97886 -2.17626 -0.05785 -0.23005 -2.00812 -0.19934 0 0 0 0 0 0 -0.00589 0.20401 0 1.29551 -0.28797 0 3.035 -0.1578 -2.07831
LEU_30 -10.0028 1.21691 1.62321 -0.48332 0.40065 0.06782 2.20478 -2.43917 -0.0702 -0.47286 -1.90876 0.13212 0 0 0 0 0 0 0.00951 0.36739 0.54523 0 -0.22759 0 0.72952 -0.03338 -8.34096
LYS_31 -6.99432 0.78812 5.23576 -0.4988 0.10329 0.30812 2.69694 -2.53234 -0.06267 -0.27546 -2.26996 0.47424 0 0 0 0 0 0 0.10836 0.66118 1.69633 0 0.03558 0 -1.6738 0.12611 -2.07331
THR_32 -3.34217 0.11767 3.57476 -0.20346 0.14114 0.0635 1.33902 -1.5982 -0.00273 -0.00865 -1.45924 -0.13861 0 0 0 0 0 0 0.02388 0.00851 -0.00883 0 -0.02371 2.2871 -1.425 0.2381 -0.41692
LYS_33 -4.48254 0.24011 2.73272 -0.53767 0.27392 0.28556 1.09675 -1.33812 -0.00145 -0.01773 -0.65119 0.21398 0 0 0 0 0 0 -0.02622 0.09664 1.75102 0 -0.1208 0 -1.6738 -0.09729 -2.2561
LEU_34 -5.80001 1.17463 0.05641 -0.52329 0.53521 0.08026 1.12049 -1.22894 -0.02025 -0.10743 -0.825 -0.0328 0 0 0 0 0 0 0.05434 0.11424 2.67099 0 -0.26884 0 0.72952 -0.17449 -2.44495
GLY_35 -1.6827 0.09301 1.59263 -5e-05 0 0 0.7982 -0.85206 -0.04092 -0.28425 -0.51146 -0.31558 0 0 0 0 0 0 0.07032 0 0 0 -1.26147 0 1.2108 0.08845 -1.09508
VAL_36 -5.84496 0.94965 1.526 -0.30656 0.21151 0.04683 1.19647 -1.561 -0.05904 -0.39625 -1.03288 -0.14669 0 0 0 0 0 0 -0.00644 0.01911 0.00527 0 -0.49782 0 2.085 -0.027 -3.83878
SER_37 -4.33195 0.16388 4.43868 -0.02735 0 0.07004 2.77636 -2.03077 -0.0146 -0.04291 -2.2349 -0.44451 0 0 0 -1.80675 0 0 -0.02303 0.02158 0.07642 0 -0.44921 0.64889 -1.1772 -0.40751 -4.79484
LEU_38 -5.44213 0.64415 1.96414 -0.49871 0.564 0.07367 1.39506 -1.56867 -0.0152 -0.04979 -0.61355 0.14122 0 0 0 0 0 0 0.06528 0.11332 0.2345 0 -0.27818 0 0.72952 -0.44286 -2.98425
LEU_39 -5.03365 0.55475 2.21802 -0.51945 0.52814 0.08095 1.39153 -1.51319 -0.00091 -0.00367 -0.40166 0.17254 0 0 0 0 0 0 0.91551 0.02054 0.2458 0 -0.27712 0 0.72952 -0.33597 -1.22833
GLN_40 -6.5766 0.48977 5.45109 -0.25265 0.02131 0.18574 3.16242 -2.62382 -0.04637 -0.20283 -2.85638 -0.28361 0 0 0 -1.80675 -0.73449 0 0.55159 0.01069 0 3.1912 -0.09112 0 -1.0644 -0.28576 -3.76098
ALA_41 -6.78625 1.0269 2.4941 -0.02251 0 0 2.463 -2.30867 -0.01993 -0.03514 -1.66599 -0.28305 0 0 0 0 0 0 0.02025 0 0 0 -0.20336 0 2.3386 -0.3125 -3.29454
LEU_42 -9.39007 1.69476 2.01848 -0.48876 0.35567 0.07086 2.39712 -2.38762 -0.01935 -0.04061 -1.92183 0.11471 0 0 0 0 0 0 0.61859 0.21357 0.16966 0 -0.30657 0 0.72952 -0.36805 -6.53995
ILE_43 -7.75002 0.78047 3.19728 -0.51912 0.68182 0.07541 2.21709 -2.24349 -0.02542 -0.11091 -1.61235 0.03107 0 0 0 0 0 0 0.34874 0.17504 0.14303 0 -0.29702 0 1.0317 -0.22414 -4.1008
ILE_44 -9.19209 1.59719 0.93883 -0.51192 0.52626 0.07379 2.34467 -2.22868 -0.04989 -0.149 -1.61473 0.05092 0 0 0 0 0 0 -0.03893 0.25801 0.09265 0 -0.36144 0 1.0317 -0.04186 -7.27451
LEU_45 -9.8373 1.77053 1.43433 -0.52055 0.69896 0.07745 2.48012 -2.4445 -0.03831 -0.08409 -1.35903 0.20367 0 0 0 0 0 0 0.53768 0.20371 0.17623 0 -0.30186 0 0.72952 -0.17293 -6.4464
LEU_46 -8.0597 1.12111 3.28288 -0.50729 0.59122 0.07219 2.31639 -2.44396 -0.0354 -0.08302 -1.67535 0.18601 0 0 0 0 0 0 0.22104 0.00495 0.56046 0 -0.22637 0 0.72952 -0.25005 -4.19536
ALA_47 -5.4595 0.3483 3.61734 -0.02285 0 0 2.56508 -2.35133 -0.08579 -0.49965 -1.90653 -0.29548 0 0 0 0 0 0 0.1022 0 0 0 -0.19089 0 2.3386 -0.25539 -2.09591
ALA_48 -5.6627 0.14176 3.6481 -0.02174 0 0 2.92983 -2.53279 -0.06613 -0.21315 -2.32974 -0.27856 0 0 0 0 0 0 0.43708 0 0 0 -0.29026 0 2.3386 -0.4159 -2.31559
ALA_49 -3.94879 0.19718 2.05233 -0.02312 0 0 1.18728 -1.55147 -0.01691 -0.10684 -0.49463 -0.26596 0 0 0 0 0 0 -0.04359 0 0 0 -0.24939 0 2.3386 -0.47026 -1.39558
ASN_50 -6.10539 0.33399 6.44956 -0.17929 0.03983 0.26735 3.19745 -2.92348 -0.05827 -0.22162 -2.75023 -0.27654 0 0 0 -0.87173 -0.86434 0 0.14074 0.06167 0 1.45279 0.09857 0 -0.87355 -0.21298 -3.29546
THR_51 -5.44347 0.68244 3.56189 -0.11854 0.03916 0.05734 2.40901 -2.25136 -0.19618 -0.48988 -0.96069 -1.09158 0 0 0 0 -0.62416 0 -0.0466 0.22168 0.01939 0 -0.20642 2.80572 -1.425 -0.08748 -3.14471
GLY_52 -1.74694 0.074 1.93456 -5e-05 0 0 1.01548 -0.96568 -0.01538 -0.03104 -0.65038 -0.32556 0 0 0 0 0 0 0.05416 0 0 0 -1.26971 0 1.2108 -0.3227 -1.03843
THR_53 -4.67116 0.31357 4.28551 -0.10541 0.0658 0.07006 1.96266 -2.0889 -0.19575 -0.90058 -2.13203 -0.43991 0 0 0 0 -0.62416 0 0.07587 0 0.05194 0 -0.74003 2.31392 -1.425 -0.2596 -4.44318
THR_54 -3.85939 0.14539 4.01129 -0.11219 0.07293 0.07582 2.37891 -1.89179 -0.08719 -0.41405 -2.00219 -0.47837 0 0 0 -0.81068 0 0 0.05416 0.03931 0.01603 0 -0.42455 2.29897 -1.425 -0.26952 -2.68211
VAL_55 -5.29783 1.01162 0.36407 -0.28982 0.34022 0.03707 0.97004 -1.21017 -0.0357 -0.11973 0.10165 0.4425 0 0 0 0 0 0 0.02642 0.49542 0.97922 0 0.07567 0 2.085 -0.30294 -0.32729
GLU_56 -4.96817 0.70753 4.11809 -0.32387 0.05515 0.33813 1.57484 -1.94417 -0.11431 -0.37922 -1.53175 -0.48199 0 0 0 0 0 0 -0.03912 0.03729 0 3.28727 -0.19011 0 -2.5358 -0.14577 -2.53597
GLU_57 -5.76184 0.39821 5.8206 -0.33606 0.06518 0.36132 2.35461 -2.46641 -0.09196 -0.5953 -1.74175 -0.51933 0 0 0 -0.81068 0 0 -0.04659 0 0 3.36126 -0.25731 0 -2.5358 -0.34821 -3.15006
ALA_58 -5.17335 0.16236 2.52274 -0.02235 0 0 1.87928 -2.04 -0.06789 -0.32515 -1.33909 -0.30058 0 0 0 0 0 0 -0.07307 0 0 0 -0.39357 0 2.3386 -0.58151 -3.41358
VAL_59 -7.60758 1.31829 1.99699 -0.30273 0.21822 0.05165 2.31523 -2.27363 -0.05842 -0.26014 -1.52091 -0.09245 0 0 0 0 0 0 0.01931 0 -0.01344 0 -0.4185 0 2.085 -0.27217 -4.81528
GLN_60 -5.61956 0.3094 5.25964 -0.25849 0.02995 0.18702 1.98513 -2.39524 -0.1096 -0.55918 -2.25936 -0.37596 0 0 0 0 0 0 0.18681 0 0 2.8876 0.03485 0 -1.0644 0.03244 -1.72895
GLU_61 -5.59975 0.40746 4.7105 -0.45444 0.06227 0.78935 1.86195 -2.28308 -0.05798 -0.67896 -1.98949 -0.39696 0 0 0 0 0 0 -0.02055 0 0 3.37857 -0.24438 0 -2.5358 -0.22786 -3.27915
ALA_62 -6.99039 1.28679 2.56217 -0.02247 0 0 2.71267 -2.42798 -0.01906 -0.22718 -2.13422 -0.2858 0 0 0 0 0 0 -0.05009 0 0 0 -0.25954 0 2.3386 -0.51545 -4.03195
LEU_63 -6.1039 0.54289 3.64171 -0.50172 0.49406 0.07311 1.91463 -2.13548 -0.07103 -0.23801 -2.3079 0.15403 0 0 0 0 0 0 0.19796 0.06966 0.36513 0 -0.25241 0 0.72952 -0.3737 -3.80146
GLN_64 -4.54355 0.21479 4.83516 -0.26501 0.02696 0.19828 1.70214 -2.13888 -0.06699 -0.38835 -1.60967 -0.35431 0 0 0 0 0 0 0.10561 0 0 3.10651 0.14228 0 -1.0644 -0.04566 -0.14511
LEU_65 -8.16009 0.75638 1.50813 -0.71522 0.5576 0.19669 1.83359 -2.02611 -0.03327 -0.28925 -1.83652 0.06022 0 0 0 0 0 0 0.27203 0.04218 0.90568 0 -0.26872 0 0.72952 -0.06849 -6.53565
LYS_66 -8.13499 0.91513 6.13345 -0.49978 0.12469 0.37314 2.9394 -2.93198 -0.09468 -0.29602 -3.10435 0.34946 0 0 0 0 0 0 -0.01067 0.35861 1.72318 0 0.02511 0 -1.6738 -0.03835 -3.84247
THR_67 -2.96856 0.09131 3.28164 -0.20632 0.16813 0.0641 1.05777 -1.49497 -0.06113 -0.29753 -1.04438 -0.20695 0 0 0 0 0 0 -0.02865 0 -0.00833 0 -0.02066 2.44587 -1.425 0.12936 -0.5243
LYS_68 -3.30691 0.14218 2.7701 -0.30615 0.02837 0.11928 0.97834 -1.27869 -0.00577 -0.08597 -0.42525 0.11541 0 0 0 0 0 0 -0.02228 0 0.97567 0 -0.02777 0 -1.6738 -0.19645 -2.19969
LEU_69 -5.87377 0.95767 0.24975 -0.5197 0.47661 0.08358 0.8814 -1.20818 -0.03906 -0.1101 -0.47109 0.13112 0 0 0 0 0 0 0.02288 0.0091 0.07694 0 -0.27155 0 0.72952 -0.33237 -5.20725
GLY_70 -1.861 0.08419 1.77736 -5e-05 0 0 0.95021 -0.9401 -0.02591 -0.12258 -0.59556 -0.31857 0 0 0 0 0 0 0.18465 0 0 0 -1.22124 0 1.2108 0.06575 -0.81205
VAL_71 -5.62165 1.22756 1.03501 -0.29842 0.20783 0.04096 1.30292 -1.44211 -0.0657 -0.28178 -1.25859 0.05555 0 0 0 0 0 0 0.18301 0 0.00046 0 -0.24083 0 2.085 0.53052 -2.54028
SER_72 -4.194 0.29029 3.77938 -0.02795 0 0.07161 2.19898 -1.88463 -0.09105 -0.25562 -1.59725 -0.44867 0 0 0 -0.61321 0 0 -0.02363 0.01377 0.09055 0 -0.42077 0.60001 -1.1772 0.07192 -3.61745
LEU_73 -6.97214 0.58614 1.83019 -0.68763 0.53444 0.17028 1.46997 -1.81948 -0.03805 -0.15113 -0.92391 0.05541 0 0 0 0 0 0 -0.03072 0.18721 1.00218 0 -0.28093 0 0.72952 -0.47611 -4.81477
GLU_74 -6.26387 0.53887 4.49756 -0.46026 0.21351 1.23632 2.20307 -2.33675 -0.10845 -0.39841 -2.65442 -2.36996 0 0 0 0 -0.73449 0 0.098 0.00738 0 3.87661 -0.2567 0 -2.5358 -0.47502 -5.92282
ALA_75 -6.30604 0.64271 2.75301 -0.02057 0 0 2.06544 -2.29933 -0.09991 -0.38392 -1.06552 -0.26261 0 0 0 -0.61321 0 0 -0.00799 0 0 0 0.03961 0 2.3386 -0.23726 -3.45701
ALA_76 -6.8154 0.54709 2.22209 -0.0211 0 0 2.22689 -2.25111 -0.03158 -0.12552 -1.61973 -0.294 0 0 0 0 0 0 -0.0197 0 0 0 -0.15804 0 2.3386 -0.06601 -4.06753
LEU_77 -8.94784 1.26883 2.04231 -0.47882 0.22749 0.06995 2.0875 -2.41927 -0.04066 -0.26574 -1.63266 0.11701 0 0 0 0 0 0 -0.03139 0.78735 0.43036 0 -0.2452 0 0.72952 -0.24136 -6.54263
ALA_78 -5.65845 0.64616 3.17944 -0.02294 0 0 2.56477 -2.35532 -0.02979 -0.13386 -1.65002 -0.3137 0 0 0 0 0 0 -0.05227 0 0 0 -0.19423 0 2.3386 -0.36728 -2.0489
ILE_79 -8.77953 1.03298 1.44377 -0.50891 0.56509 0.07187 2.20271 -2.30994 -0.03279 -0.13414 -1.74034 0.0362 0 0 0 0 0 0 -0.06241 0.04934 0.11112 0 -0.46188 0 1.0317 -0.26228 -7.74745
LEU_80 -7.53422 0.74543 1.85637 -0.49517 0.3757 0.07191 1.70116 -2.12764 -0.008 -0.08427 -1.67588 0.14007 0 0 0 0 0 0 0.08232 0.13488 0.36843 0 -0.25461 0 0.72952 -0.12916 -6.10317
SER_81 -6.49039 0.44198 5.87635 -0.02676 0 0.0431 3.44568 -2.92603 -0.08893 -0.46731 -2.36912 -1.05805 0 0 0 0 -0.52512 0 0.30305 0.06635 0.90448 0 0.30227 0.68301 -1.1772 -0.14383 -3.20648
ALA_82 -6.11304 0.36481 2.816 -0.02207 0 0 2.26426 -2.25638 -0.01917 -0.24676 -2.13668 -0.28596 0 0 0 0 0 0 0.08904 0 0 0 -0.16994 0 2.3386 -0.15449 -3.53178
ALA_83 -6.00349 0.32039 2.84625 -0.02091 0 0 2.22763 -2.36318 -0.04093 -0.11088 -2.57326 -0.27046 0 0 0 0 0 0 -0.00664 0 0 0 -0.10455 0 2.3386 -0.21093 -3.97236
ALA_84 -3.49642 0.17922 2.04247 -0.02274 0 0 1.21044 -1.46911 -0.00595 -0.06435 -0.46052 -0.28828 0 0 0 0 0 0 0.00382 0 0 0 -0.20841 0 2.3386 -0.26573 -0.50695
GLN_85 -5.7176 0.42453 4.9638 -0.65093 0.07088 0.66216 2.30925 -2.3402 -0.05463 -0.19931 -2.59729 -0.28775 0 0 0 -0.87173 -0.20044 0 0.59679 0.05817 0 2.50661 -0.15502 0 -1.0644 -0.29524 -2.84236
LEU_86 -6.05353 0.68454 1.19223 -0.49108 0.40547 0.07374 1.08516 -1.56718 -0.0056 -0.05605 -0.3532 0.10806 0 0 0 0 0 0 -0.03969 0.38449 0.1888 0 -0.30276 0 0.72952 -0.25865 -4.27572
GLY_87 -1.65334 0.1209 1.76904 -6e-05 0 0 0.75566 -0.87099 -0.01947 -0.15108 -0.48564 -0.31833 0 0 0 0 0 0 -0.02765 0 0 0 -1.4949 0 1.2108 0.09075 -1.07431
THR_88 -4.53498 0.5211 2.21166 -0.19575 0.15085 0.06117 1.60606 -1.56484 -0.06864 -0.51911 -1.13475 -0.83433 0 0 0 -0.33057 0 0 -0.00208 0 0.54456 0 -0.74938 2.30378 -1.425 0.48383 -3.47641
THR_89 -4.01528 0.41383 3.8165 -0.11205 0.0559 0.07768 2.09351 -1.90039 -0.10129 -0.46679 -1.88232 -0.50946 0 0 0 -1.04122 0 0 -0.01649 0 0.01235 0 -0.36885 2.60012 -1.425 -0.00791 -2.77715
VAL_90 -5.44987 0.63875 1.48305 -0.30314 0.22648 0.0517 1.47061 -1.66497 -0.07801 -0.28354 -1.06059 -0.05449 0 0 0 0 0 0 -0.06958 0.0079 -0.01733 0 -0.3026 0 2.085 -0.312 -3.63263
GLU_91 -4.16281 0.20784 4.19882 -0.4637 0.24531 1.25072 1.4371 -1.95432 -0.07146 -0.28276 -1.73687 -2.4592 0 0 0 0 0 0 0.25119 0.02267 0 3.81768 -0.26234 0 -2.5358 -0.3734 -2.87133
GLU_92 -6.21751 0.25298 6.34293 -0.67811 0.22826 1.14293 2.90779 -2.64951 -0.04453 -0.27153 -2.75012 -0.44934 0 0 0 -0.71066 -0.86879 0 0.24853 0.01255 0 3.25463 -0.27234 0 -2.5358 -0.5571 -3.61475
ALA_93 -5.81786 0.2809 2.08913 -0.02207 0 0 2.16252 -2.09364 -0.06595 -0.28248 -1.68902 -0.30512 0 0 0 0 0 0 0.059 0 0 0 -0.30755 0 2.3386 -0.54364 -4.19718
VAL_94 -7.60597 1.23978 2.16198 -0.29677 0.20937 0.04765 2.3597 -2.36042 -0.05804 -0.21564 -2.04214 0.05626 0 0 0 0 0 0 -0.05845 0.24893 0.00659 0 -0.37919 0 2.085 -0.19148 -4.79286
ASN_95 -5.10628 0.13118 4.77207 -0.1786 0.03564 0.25887 1.96943 -2.33789 -0.03329 -0.14897 -1.53259 -0.23989 0 0 0 0 0 0 0.05572 0 0 1.22004 0.53101 0 -0.87355 0.28747 -1.18963
ARG_96 -7.5057 0.49696 5.45936 -0.44887 0.06721 0.20689 2.61315 -2.70101 -0.0159 -0.06641 -2.75222 0.53336 0 0 0 0 -0.86879 0 -0.02338 0.46613 1.53031 0 -0.08699 0 -1.281 0.03856 -4.33833
ALA_97 -6.3741 0.65769 2.49265 -0.02185 0 0 2.39646 -2.24559 -0.00631 -0.06343 -2.18284 -0.30794 0 0 0 0 0 0 0.05377 0 0 0 -0.22046 0 2.3386 -0.36996 -3.85331
LEU_98 -6.26963 0.63383 3.25641 -0.51391 0.43727 0.0813 1.85749 -2.10024 -0.06927 -0.24147 -1.50736 0.15768 0 0 0 0 0 0 0.82431 0.05941 0.23409 0 -0.2874 0 0.72952 -0.36575 -3.08371
ASN_99 -3.90945 0.11629 4.23436 -0.17674 0.03598 0.25605 1.94876 -1.97747 -0.03094 -0.14521 -1.47707 -0.24223 0 0 0 0 0 0 0.20151 0 0 1.13158 0.48546 0 -0.87355 -0.05218 -0.47484
LEU_100 -8.33381 0.94448 2.34431 -0.49677 0.47768 0.07064 2.39223 -2.33686 -0.07467 -0.41035 -1.88493 0.14828 0 0 0 0 0 0 0.01119 0.06309 0.30806 0 -0.26565 0 0.72952 -0.0214 -6.33498
LYS_101 -6.854 0.8644 4.91392 -0.46157 0.09921 0.27527 2.88923 -2.52219 -0.0582 -0.17062 -2.64145 0.45585 0 0 0 0 0 0 0.19946 0.47868 1.71645 0 0.07384 0 -1.6738 0.22323 -2.1923
THR_102 -2.85942 0.08855 2.99088 -0.12071 0.06278 0.05924 0.99274 -1.45466 -0.09883 -0.31494 -0.14762 -0.80162 0 0 0 0 0 0 0.3668 0.02415 0.05133 0 -0.08529 2.3136 -1.425 0.23333 -0.12469
LYS_103 -3.5198 0.15786 2.83127 -0.43147 0.07545 0.20585 1.12829 -1.32121 -0.03375 -0.10392 -0.26099 0.01527 0 0 0 0 0 0 0.04586 0.02509 1.38584 0 -0.08359 0 -1.6738 -0.16673 -1.72447
LEU_104 -5.52326 0.4702 0.46478 -0.52011 0.44564 0.08778 1.08268 -1.14792 -0.01358 -0.07465 -0.8939 0.10124 0 0 0 0 0 0 0.14582 0.09426 0.05222 0 -0.20518 0 0.72952 -0.10909 -4.81357
GLY_105 -1.75558 0.08987 1.65359 -5e-05 0 0 0.85374 -0.88717 -0.02169 -0.09306 -0.41185 -0.29955 0 0 0 0 0 0 0.1916 0 0 0 -1.29346 0 1.2108 0.14085 -0.62197
VAL_106 -5.49934 0.66276 1.34804 -0.31096 0.23198 0.04832 1.31336 -1.51638 -0.06881 -0.41423 -0.69954 -0.15681 0 0 0 0 0 0 -0.03217 0.03913 0.00668 0 -0.4943 0 2.085 0.02912 -3.42814
ASP_107 -4.36006 0.1547 5.11565 -0.2509 0.11186 0.83932 2.35103 -2.25064 -0.03593 -0.25229 -4.82037 -0.46882 0 0 0 -0.55698 -0.49219 0 0.38819 0.27642 0 1.40162 -0.50205 0 -2.2837 -0.29245 -5.9276
LEU_108 -6.47014 0.72272 0.66942 -0.74907 1.17644 0.12639 1.29479 -1.50731 -0.01777 -0.06519 -0.56227 0.20598 0 0 0 0 0 0 -0.00711 0.04328 3.07911 0 -0.29597 0 0.72952 -0.26591 -1.89309
LEU_109 -7.77264 1.40313 1.95157 -0.72374 0.53733 0.20681 1.19201 -2.12022 -0.04182 -0.1218 -1.0884 0.08925 0 0 0 0 0 0 0.35899 0.25619 0.54608 0 -0.20683 0 0.72952 -0.13451 -4.9391
THR_110 -6.19689 0.52617 4.13173 -0.21031 0.20857 0.06604 2.46028 -2.33153 -0.04917 -0.11851 -3.43665 -0.10675 0 0 0 -0.55698 -0.49219 0 0.36886 0.11358 0.0593 0 0.03645 2.29082 -1.425 -0.02367 -4.68586
ALA_111 -6.18072 0.84423 2.08973 -0.02181 0 0 2.18909 -2.14414 -0.05729 -0.23495 -1.5858 -0.30409 0 0 0 0 0 0 0.13101 0 0 0 -0.19939 0 2.3386 -0.17625 -3.31177
ALA_112 -6.08459 0.51352 2.57243 -0.02334 0 0 2.24803 -2.22845 -0.02082 -0.23872 -2.12118 -0.30569 0 0 0 0 0 0 0.70374 0 0 0 -0.32444 0 2.3386 -0.44129 -3.41222
LEU_113 -9.35643 1.19333 2.66628 -0.71907 0.44808 0.1968 2.60651 -2.56275 -0.02846 -0.10458 -2.82591 0.09491 0 0 0 0 0 0 0.22644 0.04998 0.57633 0 -0.21197 0 0.72952 -0.33321 -7.35421
ALA_114 -5.52678 0.3808 2.34585 -0.02199 0 0 1.77875 -2.03611 -0.0556 -0.17012 -1.23678 -0.28578 0 0 0 0 0 0 -0.04402 0 0 0 -0.28516 0 2.3386 -0.31122 -3.12956
LEU_115 -8.99071 1.30133 1.53292 -0.51051 0.63854 0.07252 2.24201 -2.30253 -0.07472 -0.17651 -1.12894 0.1746 0 0 0 0 0 0 0.00624 0.01464 0.48172 0 -0.23425 0 0.72952 -0.32933 -6.55349
LEU_116 -8.54872 0.49053 3.87044 -0.67001 0.37435 0.17936 2.16928 -2.60954 -0.06611 -0.22502 -1.93342 -0.08707 0 0 0 0 0 0 0.11986 0.77113 3.13595 0 -0.2486 0 0.72952 -0.15867 -2.70673
THR_117 -8.49891 0.86243 4.62512 -0.2064 0.16325 0.06367 3.59187 -2.98649 -0.02092 -0.47501 -3.38785 -0.08736 0 0 0 0 0 0 0.24773 0 0.01904 0 0.06259 2.31883 -1.425 0.01552 -5.11787
ALA_118 -5.88733 0.43735 3.21654 -0.02133 0 0 2.30886 -2.43208 -0.04603 -0.18598 -2.12358 -0.29111 0 0 0 0 0 0 0.24822 0 0 0 -0.28805 0 2.3386 -0.06224 -2.78816
ALA_119 -4.14146 0.33735 1.9557 -0.02277 0 0 1.13169 -1.54946 -0.01899 -0.0857 -0.43933 -0.28307 0 0 0 0 0 0 0.01281 0 0 0 -0.2318 0 2.3386 -0.43814 -1.43456
LYS_120 -5.91598 0.29933 4.94666 -0.55564 0.27062 0.30019 2.21659 -2.28655 -0.13992 -0.40122 -1.86807 0.22397 0 0 0 0 -0.20044 0 -0.01152 0.31437 1.64041 0 -0.15104 0 -1.6738 -0.35944 -3.3515
LEU_121 -6.39622 0.96355 1.01946 -0.75045 0.98227 0.13162 1.2393 -1.56303 -0.00951 -0.09393 -0.99518 0.2492 0 0 0 0 0 0 -0.05111 0.21678 3.18596 0 -0.27662 0 0.72952 -0.20256 -1.62095
GLY_122 -1.60979 0.03941 1.75767 -6e-05 0 0 0.83569 -0.88621 -0.00535 -0.1235 -0.7976 -0.33031 0 0 0 0 0 0 -0.04031 0 0 0 -1.41494 0 1.2108 -0.08663 -1.45112
THR_123 -4.43286 0.32645 3.71947 -0.10709 0.0793 0.07135 1.73359 -1.87328 -0.09677 -0.64355 -1.93016 -0.41121 0 0 0 0 0 0 0.00955 0.0512 0.06709 0 -0.76935 2.28855 -1.425 -0.00867 -3.35137
THR_124 -4.8993 0.24208 5.60705 -0.11298 0.07063 0.07718 3.21952 -2.50847 -0.07341 -0.34215 -2.9718 -0.53601 0 0 0 -1.83224 0 0 -0.01626 0.11683 0.01527 0 -0.46987 2.28563 -1.425 -0.27792 -3.83123
VAL_125 -5.59119 0.73175 1.47644 -0.30491 0.21741 0.05211 1.4141 -1.65154 -0.08222 -0.29592 -0.85323 -0.05747 0 0 0 0 0 0 -0.06859 0 -0.02601 0 -0.29866 0 2.085 -0.31445 -3.5674
GLU_126 -4.52424 0.43526 4.72431 -0.46729 0.26914 1.26549 1.52935 -2.11421 -0.0919 -0.40126 -1.88721 -2.4118 0 0 0 0 0 0 0.03155 0.04816 0 3.9399 -0.27474 0 -2.5358 -0.36979 -2.83509
GLU_127 -6.30266 0.43188 7.00098 -0.20853 0.02574 0.25858 3.18555 -2.93743 -0.11137 -0.76566 -2.43926 -0.43074 0 0 0 -1.83224 0 0 -0.0226 0.15865 0 3.40847 -0.24595 0 -2.5358 -0.53501 -3.8974
ALA_128 -5.59563 0.18296 2.73752 -0.02066 0 0 2.21508 -2.20958 -0.0884 -0.44987 -1.51746 -0.28153 0 0 0 0 0 0 -0.02235 0 0 0 -0.19463 0 2.3386 -0.39691 -3.30285
VAL_129 -6.87614 0.78776 1.76925 -0.30645 0.24023 0.05234 2.08727 -2.09591 -0.05481 -0.17615 -1.72522 -0.04049 0 0 0 0 0 0 -0.01304 0.06114 -0.01957 0 -0.38679 0 2.085 -0.15762 -4.76922
GLN_130 -5.43126 0.49188 4.66963 -0.25899 0.03722 0.1908 2.03008 -2.25415 -0.08092 -0.5343 -1.62665 -0.32471 0 0 0 0 0 0 0.16398 0 0 2.47884 -0.08853 0 -1.0644 -0.11839 -1.71987
GLU_131 -5.80966 0.29572 4.88195 -0.20756 0.02622 0.25037 2.19535 -2.40911 -0.08399 -0.57144 -1.81089 -0.4373 0 0 0 0 0 0 0.22135 0.08625 0 3.2113 -0.23743 0 -2.5358 -0.32052 -3.2552
ALA_132 -7.07045 1.08494 2.4953 -0.02229 0 0 2.37767 -2.40529 -0.01814 -0.20597 -2.03565 -0.2937 0 0 0 0 0 0 0.32793 0 0 0 -0.21414 0 2.3386 -0.40683 -4.04802
LEU_133 -6.01874 0.37532 3.2972 -0.51568 0.37744 0.0843 1.92719 -2.03475 -0.06067 -0.15134 -2.11456 0.15779 0 0 0 0 0 0 0.82927 0.07248 0.14474 0 -0.30548 0 0.72952 -0.4085 -3.61449
GLN_134 -4.62897 0.15666 4.5665 -0.25288 0.03647 0.18472 1.94118 -2.05422 -0.07824 -0.48569 -1.82136 -0.34614 0 0 0 0 0 0 0.18828 0 0 2.50564 0.0735 0 -1.0644 -0.2023 -1.28125
LEU_135 -8.25771 0.75904 2.20242 -0.48886 0.39613 0.07092 2.23957 -2.27632 -0.04352 -0.32184 -2.15034 0.13349 0 0 0 0 0 0 0.00781 0.37572 0.41189 0 -0.24796 0 0.72952 -0.09835 -6.55842
LYS_136 -7.75578 0.83991 5.78733 -0.48391 0.09241 0.34031 2.72776 -2.7864 -0.05843 -0.17145 -2.51668 0.38307 0 0 0 0 0 0 -0.01041 0.27026 1.69717 0 0.05711 0 -1.6738 0.07422 -3.18729
THR_137 -3.06633 0.09283 3.32418 -0.20732 0.17573 0.06429 1.09841 -1.51199 -0.04856 -0.20629 -0.94697 -0.19326 0 0 0 0 0 0 -0.02611 0 -0.00875 0 -0.02706 2.44587 -1.425 0.24934 -0.21699
LYS_138 -3.39658 0.10257 2.6268 -0.30703 0.02841 0.12043 1.05431 -1.30182 -0.00053 -0.0045 -0.56146 0.0895 0 0 0 0 0 0 -0.03295 0.01068 0.97475 0 -0.06395 0 -1.6738 -0.10154 -2.43673
LEU_139 -5.24622 0.85678 0.67464 -0.77531 0.97402 0.14286 1.06736 -1.24884 -0.01518 -0.09594 -1.05818 0.24232 0 0 0 0 0 0 0.21677 0.12479 3.2066 0 -0.27625 0 0.72952 -0.28707 -0.76733
GLY_140 -1.75642 0.0907 1.66921 -5e-05 0 0 0.75905 -0.89519 -0.02873 -0.19829 -0.4898 -0.29836 0 0 0 0 0 0 0.45806 0 0 0 -1.35733 0 1.2108 0.06272 -0.77363
VAL_141 -5.77976 1.12184 2.09892 -0.29965 0.20193 0.04283 1.24675 -1.6486 -0.04023 -0.233 -1.65467 -0.06144 0 0 0 0 0 0 0.10415 0.01745 -0.00165 0 -0.4294 0 2.085 0.24537 -2.98416
SER_142 -4.665 0.21101 5.17128 -0.03514 0 0.06887 2.92537 -2.21062 -0.04228 -0.2382 -2.82745 -0.24537 0 0 0 -1.09635 -0.7645 0 -0.02997 1e-05 0.06917 0 -0.47094 1.73352 -1.1772 -0.19493 -3.81873
LEU_143 -6.63384 0.32352 1.07763 -0.71044 0.54441 0.19217 1.34702 -1.59169 -0.00623 -0.06382 -0.71367 0.03252 0 0 0 0 0 0 -0.05499 0.07374 1.17834 0 -0.29848 0 0.72952 -0.46603 -5.04033
ILE_144 -7.25523 0.62711 2.18276 -0.5127 0.61539 0.07243 2.14664 -1.99885 -0.03525 -0.06813 -1.2786 0.09174 0 0 0 0 0 0 0.04932 0.01622 0.07221 0 -0.39805 0 1.0317 -0.17096 -4.81224
GLU_145 -7.33323 0.78808 6.20672 -0.20968 0.02509 0.27617 2.9803 -2.83442 -0.05602 -0.20311 -3.87323 -0.43274 0 0 0 -1.09635 -0.7645 0 0.02264 0.26343 0 4.69204 -0.19814 0 -2.5358 -0.21156 -4.49429
ALA_146 -6.72845 0.64808 2.35467 -0.02175 0 0 2.32053 -2.2528 -0.05232 -0.22903 -1.39197 -0.27375 0 0 0 0 0 0 0.42652 0 0 0 -0.07544 0 2.3386 -0.32868 -3.26581
LEU_147 -9.99407 0.92226 2.21014 -0.49263 0.27184 0.07751 2.43569 -2.57279 -0.00445 -0.03461 -1.93288 0.10406 0 0 0 0 0 0 0.34495 0.58784 0.16413 0 -0.3069 0 0.72952 -0.27467 -7.76505
HIS_D:MP-NE2-connect_148 -9.47459 1.15573 5.14081 -0.4126 0.0062 0.3583 3.00179 -3.18991 -0.03566 -0.12115 -3.38551 -0.24287 0 0 0 0 0 0 1.58401 0.33886 0 2.42123 0.04651 0 0.13443 -0.32514 -2.99956
ILE_149 -7.48842 0.35444 1.81694 -0.51982 0.67277 0.07575 2.10112 -2.06158 -0.05135 -0.12777 -1.56714 0.03301 0 0 0 0 0 0 0.51832 0.01755 0.11956 0 -0.32205 0 1.0317 -0.16333 -5.5603
LEU_150 -8.81124 0.91125 1.53769 -0.49455 0.40028 0.07024 2.12275 -2.25992 -0.05886 -0.16992 -1.53428 0.16692 0 0 0 0 0 0 0.09619 0.10897 0.66318 0 -0.21146 0 0.72952 -0.06061 -6.79385
LEU_151 -8.38028 0.86274 2.74821 -0.51229 0.44095 0.08061 2.35096 -2.44213 -0.01944 -0.11543 -1.75987 0.16648 0 0 0 0 0 0 0.04455 0.28414 0.35823 0 -0.2529 0 0.72952 -0.17609 -5.59205
THR_152 -7.60125 0.82646 3.88294 -0.20302 0.14143 0.06274 3.14051 -2.70193 -0.01004 -0.16764 -2.84726 -0.10846 0 0 0 0 0 0 0.04959 0.02725 0.00686 0 0.00554 2.29611 -1.425 -0.05369 -4.67886
ALA_153 -6.19324 0.31757 3.05233 -0.02127 0 0 2.16971 -2.45339 -0.03782 -0.0813 -2.11194 -0.27941 0 0 0 0 0 0 -0.04562 0 0 0 -0.21676 0 2.3386 -0.10926 -3.67182
ALA_154 -3.97633 0.26103 2.02325 -0.02059 0 0 1.43635 -1.61786 -0.02685 -0.07843 -0.59272 -0.28103 0 0 0 0 0 0 0.00535 0 0 0 -0.03638 0 2.3386 -0.21277 -0.77838
VAL_155 -5.99674 0.97535 1.54107 -0.3148 0.28519 0.0547 1.36219 -1.75605 -0.01759 -0.08052 -0.63646 -0.10594 0 0 0 0 0 0 -0.04067 0.15461 -0.02177 0 -0.31629 0 2.085 -0.08114 -2.90987
LEU_156 -6.65873 0.62196 1.03579 -0.5498 0.47031 0.08446 1.28911 -1.65161 -0.00771 -0.11821 -0.6617 -0.00758 0 0 0 0 0 0 0.04588 0.18186 2.65616 0 -0.213 0 0.72952 -0.23579 -2.98912
GLY_157 -1.72188 0.09646 1.94147 -5e-05 0 0 1.12844 -0.94533 -0.01044 -0.05547 -0.80984 -0.3519 0 0 0 0 0 0 0.06409 0 0 0 -1.24569 0 1.2108 -0.30756 -1.0069
THR_158 -4.71886 0.92819 2.08488 -0.18474 0.15322 0.0562 1.51305 -1.54647 -0.03924 -0.32118 -1.29629 -0.72766 0 0 0 -0.34033 0 0 -0.05706 0 0.35033 0 -0.70783 2.30378 -1.425 0.26864 -3.70634
THR_159 -4.37394 0.55685 3.92553 -0.11071 0.07069 0.07612 2.39889 -2.00578 -0.07188 -0.28863 -2.33066 -0.6172 0 0 0 -0.96388 0 0 -0.02897 0.02009 0.00727 0 -0.51659 2.29751 -1.425 0.29871 -3.08158
VAL_160 -5.95455 0.92454 1.29724 -0.27773 0.2171 0.03488 1.32702 -1.69923 -0.04725 -0.13346 -0.86946 0.37554 0 0 0 0 0 0 0.10918 0.07171 1.01855 0 0.06237 0 2.085 -0.1807 -1.63925
GLU_161 -3.94429 0.31421 4.03457 -0.46262 0.23296 1.24709 1.39486 -1.87011 -0.07839 -0.29996 -1.77641 -2.36627 0 0 0 0 0 0 0.34823 0.00546 0 3.89049 -0.25969 0 -2.5358 -0.38337 -2.50904
GLU_162 -6.45303 0.46897 6.39342 -0.63585 0.25336 1.06037 2.89495 -2.65294 -0.07134 -0.36009 -3.05235 -0.54871 0 0 0 -0.62355 -0.8133 0 0.21288 0.0256 0 3.26183 -0.28016 0 -2.5358 -0.47281 -3.92854
ALA_163 -5.53885 0.18979 2.03434 -0.02083 0 0 1.99227 -1.98405 -0.03835 -0.22186 -1.45064 -0.28251 0 0 0 0 0 0 0.28109 0 0 0 -0.21101 0 2.3386 -0.33203 -3.24404
VAL_164 -6.63423 0.60869 2.06077 -0.31003 0.26601 0.05348 2.10057 -2.11562 -0.03543 -0.14504 -1.73671 -0.07488 0 0 0 0 0 0 0.06818 0.10364 -0.01859 0 -0.39422 0 2.085 -0.15417 -4.27258
TYR_165 -4.86948 0.23328 4.01679 -0.93067 0.04955 0.30213 1.82144 -1.96171 -0.02746 -0.06501 -1.53496 -0.21514 0 0 0 0 0 0 0.12765 0 0 1.48052 -0.42305 0 0.96414 0.07071 -0.96128
ARG_166 -7.38778 0.41429 5.24626 -0.45017 0.06771 0.20692 2.5175 -2.55774 -0.01871 -0.11161 -2.99381 0.52718 0 0 0 0 -0.8133 0 0.09113 0.37289 1.47616 0 -0.13466 0 -1.281 -0.15475 -4.98349
ALA_167 -6.27159 0.7351 2.54462 -0.02154 0 0 2.41402 -2.26002 -0.01265 -0.09907 -2.11845 -0.30381 0 0 0 0 0 0 0.23305 0 0 0 -0.22104 0 2.3386 -0.44166 -3.48444
LEU_168 -6.21539 0.7059 3.57605 -0.50122 0.31917 0.07987 1.99948 -2.16119 -0.01974 -0.07577 -2.26947 0.14094 0 0 0 0 0 0 0.60194 0.51847 0.29915 0 -0.26835 0 0.72952 -0.36931 -2.90997
LYS_169 -4.28764 0.09651 4.05922 -0.43265 0.10147 0.20182 1.78105 -1.91027 -0.07727 -0.17919 -2.69077 0.02397 0 0 0 0 0 0 -0.01245 0.18549 0.96458 0 0.02045 0 -1.6738 -0.14926 -3.9787
LEU_170 -7.80742 0.53301 2.23693 -0.7541 0.88744 0.13154 1.89073 -2.0416 -0.08273 -0.41401 -1.39678 0.22751 0 0 0 0 0 0 0.51872 0.16968 2.9744 0 -0.28277 0 0.72952 -0.09721 -2.57713
LYS_171 -6.79113 0.88956 5.7156 -0.65823 0.19202 0.37445 3.05688 -2.73497 -0.10197 -0.39482 -2.65489 0.10149 0 0 0 0 0 0 -0.00512 1.14666 3.36271 0 0.0748 0 -1.6738 0.03778 -0.06298
THR_172 -3.14331 0.15231 3.63712 -0.20434 0.14837 0.06328 1.0188 -1.61421 -0.06409 -0.27203 -0.99877 -0.13708 0 0 0 0 0 0 -0.02258 3e-05 -0.00232 0 -0.01211 2.29138 -1.425 0.16094 -0.42361
LYS_173 -3.93005 0.09606 2.90071 -0.43339 0.09488 0.19804 1.01408 -1.36897 -0.01034 -0.06111 -0.09543 0.06979 0 0 0 0 0 0 0.32198 0.02368 1.08103 0 0.06911 0 -1.6738 -0.01916 -1.72289
LEU_174 -5.52552 0.52581 0.43873 -0.52539 0.53975 0.08902 0.85432 -1.12918 -0.01884 -0.09658 -0.56129 0.09691 0 0 0 0 0 0 0.03028 0.03081 0.0532 0 -0.21668 0 0.72952 -0.09947 -4.7846
GLY_175 -1.90383 0.11625 1.79733 -5e-05 0 0 1.02979 -0.9581 -0.02069 -0.20162 -0.47407 -0.30773 0 0 0 0 0 0 -0.01322 0 0 0 -1.23496 0 1.2108 0.18193 -0.77816
VAL_176 -5.89791 0.73063 1.80167 -0.31414 0.23357 0.04954 1.38503 -1.65351 -0.056 -0.37375 -0.80805 -0.14635 0 0 0 0 0 0 -0.02918 0.03044 0.00852 0 -0.46456 0 2.085 0.0906 -3.32845
SER_177 -4.36746 0.14323 4.63323 -0.03637 0 0.07021 3.04755 -2.1011 -0.02795 -0.16535 -2.75077 -0.18122 0 0 0 -1.50164 -0.66533 0 -0.02133 0.03589 0.08449 0 -0.43074 1.75418 -1.1772 -0.42126 -4.07893
LEU_178 -5.41297 0.54032 0.61777 -0.50853 0.54798 0.07581 1.40898 -1.38742 -0 -0 -0.62162 0.15195 0 0 0 0 0 0 0.08179 0.0799 0.14872 0 -0.30713 0 0.72952 -0.47727 -4.3322
LEU_179 -7.42793 1.5179 1.2951 -0.72611 0.59036 0.21184 1.56766 -1.86859 -0.03832 -0.0957 -0.52892 0.06165 0 0 0 0 0 0 0.87842 0.09599 0.68212 0 -0.23889 0 0.72952 -0.2775 -3.57142
GLN_180 -7.25104 0.38198 5.84176 -0.26221 0.03063 0.21678 3.67271 -2.94741 -0.05417 -0.23826 -3.95169 -0.34855 0 0 0 -1.50164 -1.67309 0 0.27465 0.49407 0 3.09767 -0.11311 0 -1.0644 -0.21077 -5.6061
ALA_181 -6.30782 0.50947 2.81793 -0.02255 0 0 2.29243 -2.29554 -0.03749 -0.27823 -1.83272 -0.29756 0 0 0 0 0 0 0.15898 0 0 0 -0.14499 0 2.3386 -0.34993 -3.44943
ALA_182 -5.78165 0.64465 3.37201 -0.02151 0 0 2.54436 -2.37057 -0.02446 -0.13852 -1.90658 -0.29041 0 0 0 0 0 0 0.80621 0 0 0 -0.24716 0 2.3386 -0.40289 -1.47791
ALA_183 -5.09892 1.52849 2.44312 -0.02142 0 0 1.82719 -1.90271 -0.05306 -0.14165 -1.54506 -0.26543 0 0 0 0 0 0 0.20231 0 0 0 -0.15392 0 2.3386 -0.24569 -1.08813
ILE_184 -8.15579 1.23537 1.2534 -0.51371 0.60303 0.07345 2.0239 -1.96975 -0.05047 -0.12907 -1.22228 0.06712 0 0 0 0 0 0 -0.05486 0.08458 0.07098 0 -0.41021 0 1.0317 -0.06345 -6.12609
LEU_185 -8.36356 0.76074 1.56074 -0.49557 0.44598 0.06554 1.78946 -2.13014 -0.0395 -0.11321 -1.54028 0.17699 0 0 0 0 0 0 0.10521 0.14969 0.5862 0 -0.21903 0 0.72952 -0.03241 -6.56363
ILE_186 -9.37016 1.2135 2.46184 -0.51363 0.60292 0.07412 2.61169 -2.51086 -0.05794 -0.31249 -2.0767 0.0387 0 0 0 0 0 0 0.01147 0.31934 0.09736 0 -0.4272 0 1.0317 -0.05225 -6.85858
LEU_187 -9.87543 1.91528 2.68518 -0.71665 0.40647 0.19241 2.5777 -2.67135 -0.03487 -0.34948 -2.21878 0.1004 0 0 0 0 0 0 0.03089 0.07288 0.43107 0 -0.18948 0 0.72952 0.0042 -6.91002
ALA_188 -6.42813 0.57067 3.18343 -0.02191 0 0 2.2753 -2.53904 -0.04043 -0.1063 -2.26989 -0.27745 0 0 0 0 0 0 0.01032 0 0 0 -0.27304 0 2.3386 -0.14362 -3.72149
ALA_189 -3.6406 0.40824 2.00787 -0.02145 0 0 1.14872 -1.46724 -0.0223 -0.0591 -0.4053 -0.30061 0 0 0 0 0 0 -0.04937 0 0 0 -0.21902 0 2.3386 -0.39633 -0.67789
ARG_190 -6.30833 0.59027 4.41477 -0.69394 0.32601 0.34069 2.07305 -2.2878 -0.06368 -0.27709 -1.72933 0.55287 0 0 0 0 -0.80361 0 0.30168 0.12252 2.64877 0 -0.13743 0 -1.281 -0.35225 -2.56382
LEU_191 -6.97679 1.14776 1.27834 -0.51726 0.6359 0.07997 1.25116 -1.65434 -0.02125 -0.17725 -0.62853 0.14772 0 0 0 0 0 0 -0.02121 0.0365 0.14508 0 -0.29981 0 0.72952 -0.25336 -5.09786
GLY_192 -1.63826 0.07511 1.78711 -6e-05 0 0 0.81597 -0.87621 -0.02509 -0.19753 -0.67536 -0.3162 0 0 0 0 0 0 -0.07534 0 0 0 -1.50541 0 1.2108 0.1161 -1.30438
THR_193 -5.26103 0.67763 2.54588 -0.18952 0.14122 0.05905 1.66063 -1.82719 -0.06866 -0.61092 -1.00902 -0.82848 0 0 0 -0.29584 0 0 -0.03544 0.05568 0.43781 0 -0.71973 2.28518 -1.425 0.47529 -3.93247
THR_194 -4.38184 0.81318 4.06965 -0.11465 0.07058 0.08017 2.45365 -2.04271 -0.07196 -0.32084 -2.16549 -0.56716 0 0 0 -0.964 0 0 0.13374 0.13801 0.00909 0 -0.48904 2.29955 -1.425 0.02692 -2.44817
VAL_195 -5.48485 0.81679 1.33633 -0.30615 0.2478 0.05293 1.27772 -1.58072 -0.08221 -0.21174 -0.66032 -0.07146 0 0 0 0 0 0 -0.06178 0.05771 -0.0193 0 -0.32305 0 2.085 -0.25536 -3.18265
GLU_196 -4.10304 0.07449 5.02559 -0.46881 0.26825 1.27012 1.42134 -2.1717 -0.12976 -0.43024 -2.62036 -2.41586 0 0 0 0 0 0 0.01422 0.05411 0 3.98973 -0.27393 0 -2.5358 -0.3043 -3.33595
GLN_197 -5.44961 0.70434 5.4096 -0.64914 0.07364 0.66207 2.31 -2.38229 -0.11085 -0.84029 -1.81921 -0.2475 0 0 0 -0.66816 0 0 0.14635 0 0 2.8234 -0.17466 0 -1.0644 -0.39808 -1.67479
ALA_198 -5.87856 0.28441 1.97099 -0.02283 0 0 1.87706 -2.02114 -0.03308 -0.17351 -1.47075 -0.29475 0 0 0 0 0 0 0.32768 0 0 0 -0.26528 0 2.3386 -0.37184 -3.73299
VAL_199 -6.71608 0.66274 1.49288 -0.31 0.26882 0.05367 2.01199 -1.97655 -0.06055 -0.18626 -1.67346 -0.07693 0 0 0 0 0 0 -0.02994 0.03905 -0.02886 0 -0.31477 0 2.085 -0.28217 -5.04141
GLU_200 -5.05883 0.26623 4.91194 -0.33668 0.06594 0.36232 1.90559 -2.24101 -0.13005 -0.45657 -1.9829 -0.53401 0 0 0 0 0 0 0.1357 0 0 3.22287 -0.23389 0 -2.5358 -0.34625 -2.98539
ARG_201 -7.04153 0.77074 4.91625 -0.44272 0.07103 0.2001 2.14722 -2.53773 -0.04731 -0.6345 -1.99981 0.54554 0 0 0 0 0 0 0.01892 0.8625 1.8006 0 -0.07854 0 -1.281 -0.43866 -3.16891
ALA_202 -6.81745 0.90589 2.36528 -0.02222 0 0 2.28103 -2.29684 -0.01997 -0.20242 -1.93045 -0.29193 0 0 0 0 0 0 0.09407 0 0 0 -0.13996 0 2.3386 -0.32585 -4.06221
LEU_203 -6.54383 0.59174 3.65878 -0.5017 0.3612 0.07641 2.17826 -2.19328 -0.05335 -0.14945 -2.10416 0.1468 0 0 0 0 0 0 0.43474 0.23784 0.30159 0 -0.26957 0 0.72952 -0.30869 -3.40716
GLN_204 -4.87736 0.23967 5.00167 -0.2629 0.03358 0.19631 2.01378 -2.23663 -0.0895 -0.40899 -2.40631 -0.4015 0 0 0 0 0 0 0.31641 0 0 2.75666 -0.09444 0 -1.0644 -0.24525 -1.52919
LEU_205 -8.81788 1.20485 2.01384 -0.70294 0.52845 0.18281 2.19812 -2.26883 -0.0362 -0.22266 -1.45722 0.05501 0 0 0 0 0 0 0.08118 0.20685 1.03907 0 -0.28755 0 0.72952 -0.25917 -5.81273
LYS_206 -7.66993 0.69285 5.49486 -0.68202 0.21102 0.50217 2.13903 -2.63051 -0.03852 -0.13787 -0.86224 0.42677 0 0 0 0 0 0 0.13964 0.42269 3.26876 0 0.03129 0 -1.6738 -0.26529 -0.63109
THR_207 -2.98164 0.09456 3.44456 -0.20508 0.15216 0.06392 1.17154 -1.5535 -0.04693 -0.23799 -0.62418 -0.22934 0 0 0 0 0 0 -0.00775 0 0.00784 0 -0.00298 2.44587 -1.425 -0.07968 -0.01361
LYS_208 -3.66857 0.10213 3.53751 -0.43563 0.0847 0.20803 1.56656 -1.59313 -0.12328 -0.16774 -1.84732 0.03471 0 0 0 0 0 0 -0.03458 0.00575 1.2859 0 0.02669 0 -1.6738 -0.12673 -2.81879
LEU_209 -5.57948 0.67225 0.87078 -0.48403 0.46064 0.04763 0.9792 -1.32989 -0.01853 -0.12508 -0.53997 0.23021 0 0 0 0 0 0 -0.01532 0.0121 0.05942 0 -0.27806 0 0.72952 -0.39595 -4.70457
GLY:CtermProteinFull_210 -0.62804 0.01784 0.41347 -0.00123 0 0 0.06917 -0.24264 -0.00604 -0.0211 -0.16645 0.0302 0 0 0 0 0 0 0 0 0 0 0 0 1.2108 -0.22924 0.44674
HSS:MP-FE1-connect_211 -22.895 5.44377 -2.1004 -15.2291 4.00568 1.4349 3.67952 -3.73151 -0.04697 -0.30271 -4.64465 1.47392 0 0 0 0 -1.32873 0 0 0 0 0 0 0 0 0 -34.2413
#END_POSE_ENERGIES_TABLE correct_surface_True/023_008_UM_159_H148_areda15_HMM_onlyH_1__DE_4_HSS_run17_DE_1.pdb
