# Supplementary material for: Design of Heme Enzymes with a Tunable Substrate Binding Pocket Adjacent to an Open Metal Coordination Site
Source: J Am Chem Soc. 2023 Jun 21;145(26):14307–15. doi: 10.1021/jacs.3c02742 (PMC10326885; doi:10.1021/jacs.3c02742)
Supplement: Supplementary file 3 — ja3c02742_si_003.zip [file ja3c02742_si_003.zip › carbene_transferase_design_models/dnHEM1-35_SS.pdb]

HEADER                                            12-JAN-23   XXXX              
EXPDTA    THEORETICAL MODEL                                                     
REMARK 220                                                                      
REMARK 220 EXPERIMENTAL DETAILS                                                 
REMARK 220  EXPERIMENT TYPE                : THEORETICAL MODELLING              
REMARK 220  DATE OF DATA COLLECTION        : 12-JAN-23                          
REMARK 220                                                                      
REMARK 220 REMARK: MODEL GENERATED BY ROSETTA                                   
REMARK 220  VERSION 2020.50+release.1295438                                     
HETNAM     HSS B 211  HSS                                                       
LINK         NE2 HIS A 148                FE1  HSS B 211                  2.44  
ATOM      1  N   VAL A   1      -9.093   0.888 -15.652  1.00  0.00           N  
ATOM      2  CA  VAL A   1      -8.042   0.658 -14.667  1.00  0.00           C  
ATOM      3  C   VAL A   1      -7.315   1.968 -14.371  1.00  0.00           C  
ATOM      4  O   VAL A   1      -7.006   2.733 -15.286  1.00  0.00           O  
ATOM      5  CB  VAL A   1      -7.037  -0.391 -15.180  1.00  0.00           C  
ATOM      6  CG1 VAL A   1      -5.885  -0.548 -14.199  1.00  0.00           C  
ATOM      7  CG2 VAL A   1      -7.743  -1.720 -15.401  1.00  0.00           C  
ATOM      8 1H   VAL A   1      -9.566   0.028 -15.843  1.00  0.00           H  
ATOM      9 2H   VAL A   1      -9.746   1.555 -15.294  1.00  0.00           H  
ATOM     10 3H   VAL A   1      -8.688   1.239 -16.496  1.00  0.00           H  
ATOM     11  HA  VAL A   1      -8.503   0.300 -13.746  1.00  0.00           H  
ATOM     12  HB  VAL A   1      -6.612  -0.042 -16.121  1.00  0.00           H  
ATOM     13 1HG1 VAL A   1      -5.184  -1.293 -14.577  1.00  0.00           H  
ATOM     14 2HG1 VAL A   1      -5.372   0.407 -14.084  1.00  0.00           H  
ATOM     15 3HG1 VAL A   1      -6.271  -0.873 -13.233  1.00  0.00           H  
ATOM     16 1HG2 VAL A   1      -7.027  -2.456 -15.765  1.00  0.00           H  
ATOM     17 2HG2 VAL A   1      -8.173  -2.065 -14.461  1.00  0.00           H  
ATOM     18 3HG2 VAL A   1      -8.537  -1.592 -16.137  1.00  0.00           H  
ATOM     19  N   SER A   2      -7.153   2.263 -13.092  1.00  0.00           N  
ATOM     20  CA  SER A   2      -6.539   3.516 -12.662  1.00  0.00           C  
ATOM     21  C   SER A   2      -5.017   3.419 -12.677  1.00  0.00           C  
ATOM     22  O   SER A   2      -4.460   2.335 -12.858  1.00  0.00           O  
ATOM     23  CB  SER A   2      -7.018   3.882 -11.270  1.00  0.00           C  
ATOM     24  OG  SER A   2      -6.461   3.030 -10.308  1.00  0.00           O  
ATOM     25  H   SER A   2      -7.463   1.602 -12.394  1.00  0.00           H  
ATOM     26  HA  SER A   2      -6.834   4.303 -13.358  1.00  0.00           H  
ATOM     27 1HB  SER A   2      -6.742   4.913 -11.050  1.00  0.00           H  
ATOM     28 2HB  SER A   2      -8.104   3.819 -11.232  1.00  0.00           H  
ATOM     29  HG  SER A   2      -6.897   3.244  -9.480  1.00  0.00           H  
ATOM     30  N   LEU A   3      -4.300   4.583 -12.559  1.00  0.00           N  
ATOM     31  CA  LEU A   3      -2.847   4.606 -12.430  1.00  0.00           C  
ATOM     32  C   LEU A   3      -2.404   3.898 -11.154  1.00  0.00           C  
ATOM     33  O   LEU A   3      -1.414   3.163 -11.157  1.00  0.00           O  
ATOM     34  CB  LEU A   3      -2.330   6.047 -12.433  1.00  0.00           C  
ATOM     35  CG  LEU A   3      -0.818   6.227 -12.295  1.00  0.00           C  
ATOM     36  CD1 LEU A   3      -0.096   5.547 -13.454  1.00  0.00           C  
ATOM     37  CD2 LEU A   3      -0.457   7.706 -12.227  1.00  0.00           C  
ATOM     38  H   LEU A   3      -4.807   5.457 -12.564  1.00  0.00           H  
ATOM     39  HA  LEU A   3      -2.416   4.080 -13.281  1.00  0.00           H  
ATOM     40 1HB  LEU A   3      -2.630   6.522 -13.366  1.00  0.00           H  
ATOM     41 2HB  LEU A   3      -2.797   6.586 -11.609  1.00  0.00           H  
ATOM     42  HG  LEU A   3      -0.474   5.737 -11.383  1.00  0.00           H  
ATOM     43 1HD1 LEU A   3       0.979   5.683 -13.342  1.00  0.00           H  
ATOM     44 2HD1 LEU A   3      -0.330   4.482 -13.452  1.00  0.00           H  
ATOM     45 3HD1 LEU A   3      -0.423   5.990 -14.395  1.00  0.00           H  
ATOM     46 1HD2 LEU A   3       0.623   7.814 -12.129  1.00  0.00           H  
ATOM     47 2HD2 LEU A   3      -0.790   8.204 -13.139  1.00  0.00           H  
ATOM     48 3HD2 LEU A   3      -0.948   8.161 -11.366  1.00  0.00           H  
ATOM     49  N   ASP A   4      -3.144   4.044 -10.037  1.00  0.00           N  
ATOM     50  CA  ASP A   4      -2.801   3.404  -8.772  1.00  0.00           C  
ATOM     51  C   ASP A   4      -2.778   1.884  -8.912  1.00  0.00           C  
ATOM     52  O   ASP A   4      -1.848   1.226  -8.442  1.00  0.00           O  
ATOM     53  CB  ASP A   4      -3.796   3.808  -7.681  1.00  0.00           C  
ATOM     54  CG  ASP A   4      -3.671   5.271  -7.277  1.00  0.00           C  
ATOM     55  OD1 ASP A   4      -2.698   5.886  -7.642  1.00  0.00           O  
ATOM     56  OD2 ASP A   4      -4.550   5.758  -6.607  1.00  0.00           O  
ATOM     57  H   ASP A   4      -3.969   4.624 -10.089  1.00  0.00           H  
ATOM     58  HA  ASP A   4      -1.803   3.729  -8.478  1.00  0.00           H  
ATOM     59 1HB  ASP A   4      -4.813   3.628  -8.030  1.00  0.00           H  
ATOM     60 2HB  ASP A   4      -3.639   3.187  -6.798  1.00  0.00           H  
ATOM     61  N   GLU A   5      -3.804   1.376  -9.660  1.00  0.00           N  
ATOM     62  CA  GLU A   5      -3.880  -0.064  -9.877  1.00  0.00           C  
ATOM     63  C   GLU A   5      -2.701  -0.557 -10.713  1.00  0.00           C  
ATOM     64  O   GLU A   5      -2.076  -1.565 -10.380  1.00  0.00           O  
ATOM     65  CB  GLU A   5      -5.196  -0.432 -10.566  1.00  0.00           C  
ATOM     66  CG  GLU A   5      -6.430  -0.273  -9.689  1.00  0.00           C  
ATOM     67  CD  GLU A   5      -7.714  -0.498 -10.438  1.00  0.00           C  
ATOM     68  OE1 GLU A   5      -7.949   0.196 -11.398  1.00  0.00           O  
ATOM     69  OE2 GLU A   5      -8.460  -1.366 -10.051  1.00  0.00           O  
ATOM     70  H   GLU A   5      -4.511   1.973 -10.067  1.00  0.00           H  
ATOM     71  HA  GLU A   5      -3.837  -0.563  -8.909  1.00  0.00           H  
ATOM     72 1HB  GLU A   5      -5.331   0.193 -11.450  1.00  0.00           H  
ATOM     73 2HB  GLU A   5      -5.155  -1.468 -10.901  1.00  0.00           H  
ATOM     74 1HG  GLU A   5      -6.373  -0.985  -8.867  1.00  0.00           H  
ATOM     75 2HG  GLU A   5      -6.434   0.730  -9.264  1.00  0.00           H  
ATOM     76  N   ALA A   6      -2.404   0.239 -11.730  1.00  0.00           N  
ATOM     77  CA  ALA A   6      -1.290  -0.137 -12.597  1.00  0.00           C  
ATOM     78  C   ALA A   6       0.019  -0.200 -11.815  1.00  0.00           C  
ATOM     79  O   ALA A   6       0.818  -1.120 -12.001  1.00  0.00           O  
ATOM     80  CB  ALA A   6      -1.165   0.843 -13.760  1.00  0.00           C  
ATOM     81  H   ALA A   6      -2.913   1.089 -11.925  1.00  0.00           H  
ATOM     82  HA  ALA A   6      -1.493  -1.132 -12.996  1.00  0.00           H  
ATOM     83 1HB  ALA A   6      -0.331   0.548 -14.397  1.00  0.00           H  
ATOM     84 2HB  ALA A   6      -2.086   0.836 -14.343  1.00  0.00           H  
ATOM     85 3HB  ALA A   6      -0.989   1.846 -13.373  1.00  0.00           H  
ATOM     86  N   ILE A   7       0.243   0.768 -10.924  1.00  0.00           N  
ATOM     87  CA  ILE A   7       1.469   0.823 -10.135  1.00  0.00           C  
ATOM     88  C   ILE A   7       1.540  -0.387  -9.206  1.00  0.00           C  
ATOM     89  O   ILE A   7       2.545  -1.098  -9.178  1.00  0.00           O  
ATOM     90  CB  ILE A   7       1.546   2.122  -9.312  1.00  0.00           C  
ATOM     91  CG1 ILE A   7       1.709   3.331 -10.237  1.00  0.00           C  
ATOM     92  CG2 ILE A   7       2.692   2.053  -8.315  1.00  0.00           C  
ATOM     93  CD1 ILE A   7       1.459   4.658  -9.557  1.00  0.00           C  
ATOM     94  H   ILE A   7      -0.458   1.482 -10.794  1.00  0.00           H  
ATOM     95  HA  ILE A   7       2.319   0.788 -10.815  1.00  0.00           H  
ATOM     96  HB  ILE A   7       0.612   2.264  -8.769  1.00  0.00           H  
ATOM     97 1HG1 ILE A   7       2.718   3.342 -10.647  1.00  0.00           H  
ATOM     98 2HG1 ILE A   7       1.018   3.244 -11.076  1.00  0.00           H  
ATOM     99 1HG2 ILE A   7       2.732   2.979  -7.742  1.00  0.00           H  
ATOM    100 2HG2 ILE A   7       2.534   1.214  -7.638  1.00  0.00           H  
ATOM    101 3HG2 ILE A   7       3.632   1.916  -8.849  1.00  0.00           H  
ATOM    102 1HD1 ILE A   7       1.593   5.466 -10.276  1.00  0.00           H  
ATOM    103 2HD1 ILE A   7       0.440   4.682  -9.170  1.00  0.00           H  
ATOM    104 3HD1 ILE A   7       2.163   4.784  -8.736  1.00  0.00           H  
ATOM    105  N   LEU A   8       0.463  -0.626  -8.527  1.00  0.00           N  
ATOM    106  CA  LEU A   8       0.459  -1.696  -7.536  1.00  0.00           C  
ATOM    107  C   LEU A   8       0.636  -3.056  -8.204  1.00  0.00           C  
ATOM    108  O   LEU A   8       1.320  -3.931  -7.669  1.00  0.00           O  
ATOM    109  CB  LEU A   8      -0.849  -1.675  -6.736  1.00  0.00           C  
ATOM    110  CG  LEU A   8      -0.836  -0.823  -5.460  1.00  0.00           C  
ATOM    111  CD1 LEU A   8      -0.194   0.525  -5.757  1.00  0.00           C  
ATOM    112  CD2 LEU A   8      -2.258  -0.651  -4.949  1.00  0.00           C  
ATOM    113  H   LEU A   8      -0.377  -0.084  -8.669  1.00  0.00           H  
ATOM    114  HA  LEU A   8       1.294  -1.539  -6.854  1.00  0.00           H  
ATOM    115 1HB  LEU A   8      -1.643  -1.298  -7.378  1.00  0.00           H  
ATOM    116 2HB  LEU A   8      -1.097  -2.697  -6.449  1.00  0.00           H  
ATOM    117  HG  LEU A   8      -0.234  -1.319  -4.698  1.00  0.00           H  
ATOM    118 1HD1 LEU A   8      -0.184   1.131  -4.850  1.00  0.00           H  
ATOM    119 2HD1 LEU A   8       0.829   0.373  -6.102  1.00  0.00           H  
ATOM    120 3HD1 LEU A   8      -0.766   1.038  -6.529  1.00  0.00           H  
ATOM    121 1HD2 LEU A   8      -2.249  -0.046  -4.042  1.00  0.00           H  
ATOM    122 2HD2 LEU A   8      -2.861  -0.155  -5.710  1.00  0.00           H  
ATOM    123 3HD2 LEU A   8      -2.687  -1.629  -4.729  1.00  0.00           H  
ATOM    124  N   ILE A   9       0.090  -3.242  -9.356  1.00  0.00           N  
ATOM    125  CA  ILE A   9       0.227  -4.493 -10.094  1.00  0.00           C  
ATOM    126  C   ILE A   9       1.701  -4.761 -10.386  1.00  0.00           C  
ATOM    127  O   ILE A   9       2.182  -5.881 -10.201  1.00  0.00           O  
ATOM    128  CB  ILE A   9      -0.571  -4.454 -11.410  1.00  0.00           C  
ATOM    129  CG1 ILE A   9      -2.075  -4.480 -11.125  1.00  0.00           C  
ATOM    130  CG2 ILE A   9      -0.175  -5.618 -12.306  1.00  0.00           C  
ATOM    131  CD1 ILE A   9      -2.926  -4.039 -12.293  1.00  0.00           C  
ATOM    132  H   ILE A   9      -0.450  -2.489  -9.758  1.00  0.00           H  
ATOM    133  HA  ILE A   9      -0.159  -5.302  -9.475  1.00  0.00           H  
ATOM    134  HB  ILE A   9      -0.366  -3.520 -11.932  1.00  0.00           H  
ATOM    135 1HG1 ILE A   9      -2.374  -5.490 -10.846  1.00  0.00           H  
ATOM    136 2HG1 ILE A   9      -2.296  -3.829 -10.278  1.00  0.00           H  
ATOM    137 1HG2 ILE A   9      -0.749  -5.575 -13.232  1.00  0.00           H  
ATOM    138 2HG2 ILE A   9       0.888  -5.555 -12.535  1.00  0.00           H  
ATOM    139 3HG2 ILE A   9      -0.382  -6.557 -11.794  1.00  0.00           H  
ATOM    140 1HD1 ILE A   9      -3.979  -4.084 -12.014  1.00  0.00           H  
ATOM    141 2HD1 ILE A   9      -2.667  -3.016 -12.567  1.00  0.00           H  
ATOM    142 3HD1 ILE A   9      -2.748  -4.698 -13.142  1.00  0.00           H  
ATOM    143  N   LEU A  10       2.362  -3.775 -10.819  1.00  0.00           N  
ATOM    144  CA  LEU A  10       3.781  -3.929 -11.113  1.00  0.00           C  
ATOM    145  C   LEU A  10       4.568  -4.243  -9.844  1.00  0.00           C  
ATOM    146  O   LEU A  10       5.468  -5.085  -9.860  1.00  0.00           O  
ATOM    147  CB  LEU A  10       4.333  -2.660 -11.768  1.00  0.00           C  
ATOM    148  CG  LEU A  10       3.808  -2.335 -13.166  1.00  0.00           C  
ATOM    149  CD1 LEU A  10       4.168  -0.902 -13.549  1.00  0.00           C  
ATOM    150  CD2 LEU A  10       4.361  -3.322 -14.189  1.00  0.00           C  
ATOM    151  H   LEU A  10       1.922  -2.877 -10.968  1.00  0.00           H  
ATOM    152  HA  LEU A  10       3.904  -4.760 -11.806  1.00  0.00           H  
ATOM    153 1HB  LEU A  10       4.102  -1.809 -11.128  1.00  0.00           H  
ATOM    154 2HB  LEU A  10       5.417  -2.749 -11.840  1.00  0.00           H  
ATOM    155  HG  LEU A  10       2.719  -2.396 -13.169  1.00  0.00           H  
ATOM    156 1HD1 LEU A  10       3.787  -0.685 -14.547  1.00  0.00           H  
ATOM    157 2HD1 LEU A  10       3.722  -0.211 -12.833  1.00  0.00           H  
ATOM    158 3HD1 LEU A  10       5.251  -0.785 -13.540  1.00  0.00           H  
ATOM    159 1HD2 LEU A  10       3.975  -3.075 -15.178  1.00  0.00           H  
ATOM    160 2HD2 LEU A  10       5.449  -3.264 -14.199  1.00  0.00           H  
ATOM    161 3HD2 LEU A  10       4.053  -4.333 -13.922  1.00  0.00           H  
ATOM    162  N   VAL A  11       4.172  -3.586  -8.835  1.00  0.00           N  
ATOM    163  CA  VAL A  11       4.857  -3.813  -7.567  1.00  0.00           C  
ATOM    164  C   VAL A  11       4.605  -5.241  -7.094  1.00  0.00           C  
ATOM    165  O   VAL A  11       5.532  -5.938  -6.676  1.00  0.00           O  
ATOM    166  CB  VAL A  11       4.368  -2.817  -6.499  1.00  0.00           C  
ATOM    167  CG1 VAL A  11       4.880  -3.217  -5.123  1.00  0.00           C  
ATOM    168  CG2 VAL A  11       4.823  -1.410  -6.856  1.00  0.00           C  
ATOM    169  H   VAL A  11       3.413  -2.920  -8.872  1.00  0.00           H  
ATOM    170  HA  VAL A  11       5.928  -3.683  -7.725  1.00  0.00           H  
ATOM    171  HB  VAL A  11       3.279  -2.848  -6.458  1.00  0.00           H  
ATOM    172 1HG1 VAL A  11       4.524  -2.502  -4.380  1.00  0.00           H  
ATOM    173 2HG1 VAL A  11       4.512  -4.212  -4.874  1.00  0.00           H  
ATOM    174 3HG1 VAL A  11       5.969  -3.222  -5.128  1.00  0.00           H  
ATOM    175 1HG2 VAL A  11       4.472  -0.711  -6.096  1.00  0.00           H  
ATOM    176 2HG2 VAL A  11       5.911  -1.380  -6.902  1.00  0.00           H  
ATOM    177 3HG2 VAL A  11       4.410  -1.129  -7.825  1.00  0.00           H  
ATOM    178  N   VAL A  12       3.462  -5.678  -7.168  1.00  0.00           N  
ATOM    179  CA  VAL A  12       3.085  -7.023  -6.747  1.00  0.00           C  
ATOM    180  C   VAL A  12       3.820  -8.056  -7.596  1.00  0.00           C  
ATOM    181  O   VAL A  12       4.343  -9.042  -7.073  1.00  0.00           O  
ATOM    182  CB  VAL A  12       1.564  -7.228  -6.881  1.00  0.00           C  
ATOM    183  CG1 VAL A  12       1.213  -8.704  -6.768  1.00  0.00           C  
ATOM    184  CG2 VAL A  12       0.837  -6.418  -5.817  1.00  0.00           C  
ATOM    185  H   VAL A  12       2.754  -5.063  -7.544  1.00  0.00           H  
ATOM    186  HA  VAL A  12       3.380  -7.155  -5.705  1.00  0.00           H  
ATOM    187  HB  VAL A  12       1.248  -6.896  -7.870  1.00  0.00           H  
ATOM    188 1HG1 VAL A  12       0.134  -8.830  -6.865  1.00  0.00           H  
ATOM    189 2HG1 VAL A  12       1.715  -9.258  -7.561  1.00  0.00           H  
ATOM    190 3HG1 VAL A  12       1.536  -9.082  -5.799  1.00  0.00           H  
ATOM    191 1HG2 VAL A  12      -0.237  -6.567  -5.918  1.00  0.00           H  
ATOM    192 2HG2 VAL A  12       1.158  -6.746  -4.828  1.00  0.00           H  
ATOM    193 3HG2 VAL A  12       1.070  -5.361  -5.943  1.00  0.00           H  
ATOM    194  N   ALA A  13       3.871  -7.811  -8.857  1.00  0.00           N  
ATOM    195  CA  ALA A  13       4.575  -8.726  -9.754  1.00  0.00           C  
ATOM    196  C   ALA A  13       6.023  -8.919  -9.310  1.00  0.00           C  
ATOM    197  O   ALA A  13       6.544 -10.038  -9.345  1.00  0.00           O  
ATOM    198  CB  ALA A  13       4.526  -8.206 -11.188  1.00  0.00           C  
ATOM    199  H   ALA A  13       3.427  -6.990  -9.242  1.00  0.00           H  
ATOM    200  HA  ALA A  13       4.076  -9.693  -9.711  1.00  0.00           H  
ATOM    201 1HB  ALA A  13       5.055  -8.899 -11.844  1.00  0.00           H  
ATOM    202 2HB  ALA A  13       3.487  -8.124 -11.510  1.00  0.00           H  
ATOM    203 3HB  ALA A  13       4.999  -7.227 -11.237  1.00  0.00           H  
ATOM    204  N   ALA A  14       6.624  -7.882  -8.930  1.00  0.00           N  
ATOM    205  CA  ALA A  14       7.974  -7.952  -8.376  1.00  0.00           C  
ATOM    206  C   ALA A  14       7.987  -8.726  -7.062  1.00  0.00           C  
ATOM    207  O   ALA A  14       8.848  -9.582  -6.846  1.00  0.00           O  
ATOM    208  CB  ALA A  14       8.536  -6.548  -8.169  1.00  0.00           C  
ATOM    209  H   ALA A  14       6.170  -6.984  -9.008  1.00  0.00           H  
ATOM    210  HA  ALA A  14       8.605  -8.484  -9.088  1.00  0.00           H  
ATOM    211 1HB  ALA A  14       9.542  -6.617  -7.756  1.00  0.00           H  
ATOM    212 2HB  ALA A  14       8.572  -6.026  -9.125  1.00  0.00           H  
ATOM    213 3HB  ALA A  14       7.898  -5.998  -7.480  1.00  0.00           H  
ATOM    214  N   LYS A  15       7.017  -8.502  -6.210  1.00  0.00           N  
ATOM    215  CA  LYS A  15       6.939  -9.153  -4.905  1.00  0.00           C  
ATOM    216  C   LYS A  15       6.764 -10.662  -5.054  1.00  0.00           C  
ATOM    217  O   LYS A  15       7.373 -11.438  -4.315  1.00  0.00           O  
ATOM    218  CB  LYS A  15       5.791  -8.569  -4.081  1.00  0.00           C  
ATOM    219  CG  LYS A  15       6.054  -7.171  -3.537  1.00  0.00           C  
ATOM    220  CD  LYS A  15       4.863  -6.652  -2.746  1.00  0.00           C  
ATOM    221  CE  LYS A  15       5.147  -5.281  -2.151  1.00  0.00           C  
ATOM    222  NZ  LYS A  15       6.109  -5.355  -1.018  1.00  0.00           N  
ATOM    223  H   LYS A  15       6.295  -7.846  -6.476  1.00  0.00           H  
ATOM    224  HA  LYS A  15       7.873  -8.973  -4.372  1.00  0.00           H  
ATOM    225 1HB  LYS A  15       4.889  -8.525  -4.693  1.00  0.00           H  
ATOM    226 2HB  LYS A  15       5.580  -9.223  -3.234  1.00  0.00           H  
ATOM    227 1HG  LYS A  15       6.929  -7.193  -2.886  1.00  0.00           H  
ATOM    228 2HG  LYS A  15       6.256  -6.491  -4.363  1.00  0.00           H  
ATOM    229 1HD  LYS A  15       3.994  -6.581  -3.402  1.00  0.00           H  
ATOM    230 2HD  LYS A  15       4.631  -7.347  -1.939  1.00  0.00           H  
ATOM    231 1HE  LYS A  15       5.559  -4.629  -2.920  1.00  0.00           H  
ATOM    232 2HE  LYS A  15       4.217  -4.840  -1.793  1.00  0.00           H  
ATOM    233 1HZ  LYS A  15       6.271  -4.427  -0.652  1.00  0.00           H  
ATOM    234 2HZ  LYS A  15       5.728  -5.942  -0.290  1.00  0.00           H  
ATOM    235 3HZ  LYS A  15       6.983  -5.744  -1.343  1.00  0.00           H  
ATOM    236  N   LEU A  16       6.008 -11.047  -5.989  1.00  0.00           N  
ATOM    237  CA  LEU A  16       5.712 -12.463  -6.188  1.00  0.00           C  
ATOM    238  C   LEU A  16       6.881 -13.171  -6.864  1.00  0.00           C  
ATOM    239  O   LEU A  16       7.005 -14.395  -6.777  1.00  0.00           O  
ATOM    240  CB  LEU A  16       4.443 -12.629  -7.033  1.00  0.00           C  
ATOM    241  CG  LEU A  16       3.150 -12.098  -6.403  1.00  0.00           C  
ATOM    242  CD1 LEU A  16       2.031 -12.129  -7.436  1.00  0.00           C  
ATOM    243  CD2 LEU A  16       2.795 -12.942  -5.188  1.00  0.00           C  
ATOM    244  H   LEU A  16       5.599 -10.367  -6.613  1.00  0.00           H  
ATOM    245  HA  LEU A  16       5.550 -12.923  -5.213  1.00  0.00           H  
ATOM    246 1HB  LEU A  16       4.587 -12.110  -7.980  1.00  0.00           H  
ATOM    247 2HB  LEU A  16       4.301 -13.689  -7.243  1.00  0.00           H  
ATOM    248  HG  LEU A  16       3.292 -11.062  -6.097  1.00  0.00           H  
ATOM    249 1HD1 LEU A  16       1.112 -11.752  -6.987  1.00  0.00           H  
ATOM    250 2HD1 LEU A  16       2.303 -11.502  -8.285  1.00  0.00           H  
ATOM    251 3HD1 LEU A  16       1.877 -13.153  -7.774  1.00  0.00           H  
ATOM    252 1HD2 LEU A  16       1.875 -12.565  -4.738  1.00  0.00           H  
ATOM    253 2HD2 LEU A  16       2.651 -13.979  -5.493  1.00  0.00           H  
ATOM    254 3HD2 LEU A  16       3.603 -12.888  -4.459  1.00  0.00           H  
ATOM    255  N   GLY A  17       7.801 -12.338  -7.469  1.00  0.00           N  
ATOM    256  CA  GLY A  17       8.811 -12.934  -8.329  1.00  0.00           C  
ATOM    257  C   GLY A  17       8.243 -13.494  -9.619  1.00  0.00           C  
ATOM    258  O   GLY A  17       8.664 -14.557 -10.079  1.00  0.00           O  
ATOM    259  H   GLY A  17       7.797 -11.337  -7.335  1.00  0.00           H  
ATOM    260 1HA  GLY A  17       9.566 -12.186  -8.576  1.00  0.00           H  
ATOM    261 2HA  GLY A  17       9.318 -13.736  -7.793  1.00  0.00           H  
ATOM    262  N   THR A  18       7.194 -12.878 -10.157  1.00  0.00           N  
ATOM    263  CA  THR A  18       6.481 -13.361 -11.333  1.00  0.00           C  
ATOM    264  C   THR A  18       6.419 -12.282 -12.409  1.00  0.00           C  
ATOM    265  O   THR A  18       6.968 -11.191 -12.234  1.00  0.00           O  
ATOM    266  CB  THR A  18       5.056 -13.819 -10.973  1.00  0.00           C  
ATOM    267  OG1 THR A  18       4.273 -12.685 -10.577  1.00  0.00           O  
ATOM    268  CG2 THR A  18       5.091 -14.828  -9.835  1.00  0.00           C  
ATOM    269  H   THR A  18       6.886 -12.026  -9.711  1.00  0.00           H  
ATOM    270  HA  THR A  18       7.021 -14.218 -11.738  1.00  0.00           H  
ATOM    271  HB  THR A  18       4.589 -14.279 -11.844  1.00  0.00           H  
ATOM    272  HG1 THR A  18       4.018 -12.185 -11.357  1.00  0.00           H  
ATOM    273 1HG2 THR A  18       4.076 -15.139  -9.593  1.00  0.00           H  
ATOM    274 2HG2 THR A  18       5.677 -15.695 -10.137  1.00  0.00           H  
ATOM    275 3HG2 THR A  18       5.548 -14.370  -8.958  1.00  0.00           H  
ATOM    276  N   THR A  19       5.784 -12.615 -13.540  1.00  0.00           N  
ATOM    277  CA  THR A  19       5.559 -11.614 -14.576  1.00  0.00           C  
ATOM    278  C   THR A  19       4.397 -10.697 -14.199  1.00  0.00           C  
ATOM    279  O   THR A  19       3.681 -10.962 -13.230  1.00  0.00           O  
ATOM    280  CB  THR A  19       5.280 -12.277 -15.938  1.00  0.00           C  
ATOM    281  OG1 THR A  19       4.044 -13.000 -15.876  1.00  0.00           O  
ATOM    282  CG2 THR A  19       6.404 -13.233 -16.307  1.00  0.00           C  
ATOM    283  H   THR A  19       5.456 -13.558 -13.688  1.00  0.00           H  
ATOM    284  HA  THR A  19       6.460 -11.008 -14.673  1.00  0.00           H  
ATOM    285  HB  THR A  19       5.197 -11.509 -16.706  1.00  0.00           H  
ATOM    286  HG1 THR A  19       3.779 -13.257 -16.763  1.00  0.00           H  
ATOM    287 1HG2 THR A  19       6.190 -13.692 -17.271  1.00  0.00           H  
ATOM    288 2HG2 THR A  19       7.343 -12.684 -16.366  1.00  0.00           H  
ATOM    289 3HG2 THR A  19       6.485 -14.010 -15.546  1.00  0.00           H  
ATOM    290  N   VAL A  20       4.209  -9.574 -14.950  1.00  0.00           N  
ATOM    291  CA  VAL A  20       3.143  -8.606 -14.716  1.00  0.00           C  
ATOM    292  C   VAL A  20       1.790  -9.236 -15.043  1.00  0.00           C  
ATOM    293  O   VAL A  20       0.838  -9.110 -14.271  1.00  0.00           O  
ATOM    294  CB  VAL A  20       3.354  -7.348 -15.580  1.00  0.00           C  
ATOM    295  CG1 VAL A  20       2.183  -6.391 -15.422  1.00  0.00           C  
ATOM    296  CG2 VAL A  20       4.661  -6.670 -15.199  1.00  0.00           C  
ATOM    297  H   VAL A  20       4.856  -9.420 -15.709  1.00  0.00           H  
ATOM    298  HA  VAL A  20       3.153  -8.327 -13.662  1.00  0.00           H  
ATOM    299  HB  VAL A  20       3.389  -7.642 -16.630  1.00  0.00           H  
ATOM    300 1HG1 VAL A  20       2.348  -5.508 -16.039  1.00  0.00           H  
ATOM    301 2HG1 VAL A  20       1.263  -6.885 -15.735  1.00  0.00           H  
ATOM    302 3HG1 VAL A  20       2.097  -6.091 -14.378  1.00  0.00           H  
ATOM    303 1HG2 VAL A  20       4.803  -5.782 -15.814  1.00  0.00           H  
ATOM    304 2HG2 VAL A  20       4.628  -6.382 -14.148  1.00  0.00           H  
ATOM    305 3HG2 VAL A  20       5.489  -7.361 -15.360  1.00  0.00           H  
ATOM    306  N   GLU A  21       1.743  -9.995 -16.116  1.00  0.00           N  
ATOM    307  CA  GLU A  21       0.499 -10.619 -16.559  1.00  0.00           C  
ATOM    308  C   GLU A  21      -0.016 -11.616 -15.526  1.00  0.00           C  
ATOM    309  O   GLU A  21      -1.222 -11.691 -15.275  1.00  0.00           O  
ATOM    310  CB  GLU A  21       0.704 -11.322 -17.903  1.00  0.00           C  
ATOM    311  CG  GLU A  21       0.991 -10.384 -19.066  1.00  0.00           C  
ATOM    312  CD  GLU A  21       2.429  -9.948 -19.125  1.00  0.00           C  
ATOM    313  OE1 GLU A  21       3.190 -10.363 -18.284  1.00  0.00           O  
ATOM    314  OE2 GLU A  21       2.767  -9.199 -20.011  1.00  0.00           O  
ATOM    315  H   GLU A  21       2.587 -10.152 -16.648  1.00  0.00           H  
ATOM    316  HA  GLU A  21      -0.256  -9.840 -16.676  1.00  0.00           H  
ATOM    317 1HB  GLU A  21       1.535 -12.022 -17.824  1.00  0.00           H  
ATOM    318 2HB  GLU A  21      -0.187 -11.899 -18.151  1.00  0.00           H  
ATOM    319 1HG  GLU A  21       0.739 -10.889 -19.998  1.00  0.00           H  
ATOM    320 2HG  GLU A  21       0.354  -9.505 -18.977  1.00  0.00           H  
ATOM    321  N   GLU A  22       0.949 -12.307 -14.971  1.00  0.00           N  
ATOM    322  CA  GLU A  22       0.569 -13.292 -13.962  1.00  0.00           C  
ATOM    323  C   GLU A  22      -0.026 -12.619 -12.729  1.00  0.00           C  
ATOM    324  O   GLU A  22      -1.041 -13.073 -12.196  1.00  0.00           O  
ATOM    325  CB  GLU A  22       1.780 -14.137 -13.559  1.00  0.00           C  
ATOM    326  CG  GLU A  22       1.476 -15.225 -12.539  1.00  0.00           C  
ATOM    327  CD  GLU A  22       0.543 -16.279 -13.068  1.00  0.00           C  
ATOM    328  OE1 GLU A  22       0.410 -16.381 -14.264  1.00  0.00           O  
ATOM    329  OE2 GLU A  22      -0.038 -16.982 -12.276  1.00  0.00           O  
ATOM    330  H   GLU A  22       1.925 -12.191 -15.203  1.00  0.00           H  
ATOM    331  HA  GLU A  22      -0.196 -13.943 -14.386  1.00  0.00           H  
ATOM    332 1HB  GLU A  22       2.200 -14.616 -14.444  1.00  0.00           H  
ATOM    333 2HB  GLU A  22       2.551 -13.491 -13.139  1.00  0.00           H  
ATOM    334 1HG  GLU A  22       2.410 -15.700 -12.241  1.00  0.00           H  
ATOM    335 2HG  GLU A  22       1.035 -14.767 -11.655  1.00  0.00           H  
ATOM    336  N   ALA A  23       0.628 -11.497 -12.299  1.00  0.00           N  
ATOM    337  CA  ALA A  23       0.117 -10.757 -11.148  1.00  0.00           C  
ATOM    338  C   ALA A  23      -1.307 -10.269 -11.396  1.00  0.00           C  
ATOM    339  O   ALA A  23      -2.142 -10.286 -10.491  1.00  0.00           O  
ATOM    340  CB  ALA A  23       1.033  -9.579 -10.825  1.00  0.00           C  
ATOM    341  H   ALA A  23       1.461 -11.167 -12.766  1.00  0.00           H  
ATOM    342  HA  ALA A  23       0.099 -11.434 -10.293  1.00  0.00           H  
ATOM    343 1HB  ALA A  23       0.639  -9.038  -9.964  1.00  0.00           H  
ATOM    344 2HB  ALA A  23       2.033  -9.947 -10.595  1.00  0.00           H  
ATOM    345 3HB  ALA A  23       1.080  -8.909 -11.682  1.00  0.00           H  
ATOM    346  N   VAL A  24      -1.680  -9.859 -12.635  1.00  0.00           N  
ATOM    347  CA  VAL A  24      -3.007  -9.377 -13.000  1.00  0.00           C  
ATOM    348  C   VAL A  24      -4.019 -10.516 -12.888  1.00  0.00           C  
ATOM    349  O   VAL A  24      -5.077 -10.356 -12.275  1.00  0.00           O  
ATOM    350  CB  VAL A  24      -3.007  -8.820 -14.437  1.00  0.00           C  
ATOM    351  CG1 VAL A  24      -4.426  -8.519 -14.891  1.00  0.00           C  
ATOM    352  CG2 VAL A  24      -2.140  -7.571 -14.507  1.00  0.00           C  
ATOM    353  H   VAL A  24      -0.959  -9.901 -13.342  1.00  0.00           H  
ATOM    354  HA  VAL A  24      -3.292  -8.587 -12.304  1.00  0.00           H  
ATOM    355  HB  VAL A  24      -2.608  -9.579 -15.110  1.00  0.00           H  
ATOM    356 1HG1 VAL A  24      -4.408  -8.126 -15.908  1.00  0.00           H  
ATOM    357 2HG1 VAL A  24      -5.018  -9.433 -14.867  1.00  0.00           H  
ATOM    358 3HG1 VAL A  24      -4.872  -7.779 -14.226  1.00  0.00           H  
ATOM    359 1HG2 VAL A  24      -2.144  -7.183 -15.525  1.00  0.00           H  
ATOM    360 2HG2 VAL A  24      -2.536  -6.815 -13.829  1.00  0.00           H  
ATOM    361 3HG2 VAL A  24      -1.119  -7.820 -14.218  1.00  0.00           H  
ATOM    362  N   GLN A  25      -3.643 -11.669 -13.469  1.00  0.00           N  
ATOM    363  CA  GLN A  25      -4.570 -12.795 -13.517  1.00  0.00           C  
ATOM    364  C   GLN A  25      -4.857 -13.331 -12.117  1.00  0.00           C  
ATOM    365  O   GLN A  25      -5.999 -13.672 -11.800  1.00  0.00           O  
ATOM    366  CB  GLN A  25      -4.010 -13.913 -14.401  1.00  0.00           C  
ATOM    367  CG  GLN A  25      -3.964 -13.572 -15.880  1.00  0.00           C  
ATOM    368  CD  GLN A  25      -5.339 -13.277 -16.450  1.00  0.00           C  
ATOM    369  OE1 GLN A  25      -6.273 -14.067 -16.295  1.00  0.00           O  
ATOM    370  NE2 GLN A  25      -5.470 -12.133 -17.113  1.00  0.00           N  
ATOM    371  H   GLN A  25      -2.724 -11.771 -13.875  1.00  0.00           H  
ATOM    372  HA  GLN A  25      -5.511 -12.451 -13.943  1.00  0.00           H  
ATOM    373 1HB  GLN A  25      -2.998 -14.159 -14.080  1.00  0.00           H  
ATOM    374 2HB  GLN A  25      -4.617 -14.810 -14.282  1.00  0.00           H  
ATOM    375 1HG  GLN A  25      -3.340 -12.689 -16.020  1.00  0.00           H  
ATOM    376 2HG  GLN A  25      -3.542 -14.417 -16.425  1.00  0.00           H  
ATOM    377 1HE2 GLN A  25      -6.354 -11.884 -17.511  1.00  0.00           H  
ATOM    378 2HE2 GLN A  25      -4.686 -11.520 -17.215  1.00  0.00           H  
ATOM    379  N   GLN A  26      -3.788 -13.306 -11.350  1.00  0.00           N  
ATOM    380  CA  GLN A  26      -3.961 -13.775  -9.980  1.00  0.00           C  
ATOM    381  C   GLN A  26      -4.864 -12.834  -9.190  1.00  0.00           C  
ATOM    382  O   GLN A  26      -5.735 -13.277  -8.441  1.00  0.00           O  
ATOM    383  CB  GLN A  26      -2.604 -13.908  -9.283  1.00  0.00           C  
ATOM    384  CG  GLN A  26      -1.765 -15.076  -9.771  1.00  0.00           C  
ATOM    385  CD  GLN A  26      -0.452 -15.199  -9.023  1.00  0.00           C  
ATOM    386  OE1 GLN A  26      -0.223 -14.508  -8.026  1.00  0.00           O  
ATOM    387  NE2 GLN A  26       0.420 -16.079  -9.500  1.00  0.00           N  
ATOM    388  H   GLN A  26      -2.877 -12.988 -11.650  1.00  0.00           H  
ATOM    389  HA  GLN A  26      -4.436 -14.755 -10.008  1.00  0.00           H  
ATOM    390 1HB  GLN A  26      -2.028 -12.995  -9.431  1.00  0.00           H  
ATOM    391 2HB  GLN A  26      -2.757 -14.029  -8.210  1.00  0.00           H  
ATOM    392 1HG  GLN A  26      -2.328 -15.999  -9.628  1.00  0.00           H  
ATOM    393 2HG  GLN A  26      -1.544 -14.934 -10.829  1.00  0.00           H  
ATOM    394 1HE2 GLN A  26       1.305 -16.204  -9.048  1.00  0.00           H  
ATOM    395 2HE2 GLN A  26       0.194 -16.619 -10.311  1.00  0.00           H  
ATOM    396  N   ALA A  27      -4.645 -11.516  -9.367  1.00  0.00           N  
ATOM    397  CA  ALA A  27      -5.462 -10.533  -8.659  1.00  0.00           C  
ATOM    398  C   ALA A  27      -6.919 -10.607  -9.103  1.00  0.00           C  
ATOM    399  O   ALA A  27      -7.832 -10.482  -8.284  1.00  0.00           O  
ATOM    400  CB  ALA A  27      -4.910  -9.126  -8.881  1.00  0.00           C  
ATOM    401  H   ALA A  27      -3.918 -11.194  -9.989  1.00  0.00           H  
ATOM    402  HA  ALA A  27      -5.421 -10.764  -7.593  1.00  0.00           H  
ATOM    403 1HB  ALA A  27      -5.528  -8.404  -8.347  1.00  0.00           H  
ATOM    404 2HB  ALA A  27      -3.887  -9.073  -8.508  1.00  0.00           H  
ATOM    405 3HB  ALA A  27      -4.920  -8.895  -9.945  1.00  0.00           H  
ATOM    406  N   LEU A  28      -7.161 -10.850 -10.366  1.00  0.00           N  
ATOM    407  CA  LEU A  28      -8.523 -10.945 -10.880  1.00  0.00           C  
ATOM    408  C   LEU A  28      -9.235 -12.168 -10.314  1.00  0.00           C  
ATOM    409  O   LEU A  28     -10.442 -12.131 -10.067  1.00  0.00           O  
ATOM    410  CB  LEU A  28      -8.509 -11.013 -12.412  1.00  0.00           C  
ATOM    411  CG  LEU A  28      -8.089  -9.725 -13.132  1.00  0.00           C  
ATOM    412  CD1 LEU A  28      -7.857 -10.020 -14.607  1.00  0.00           C  
ATOM    413  CD2 LEU A  28      -9.166  -8.666 -12.949  1.00  0.00           C  
ATOM    414  H   LEU A  28      -6.386 -10.976 -11.001  1.00  0.00           H  
ATOM    415  HA  LEU A  28      -9.072 -10.056 -10.569  1.00  0.00           H  
ATOM    416 1HB  LEU A  28      -7.825 -11.802 -12.719  1.00  0.00           H  
ATOM    417 2HB  LEU A  28      -9.510 -11.274 -12.757  1.00  0.00           H  
ATOM    418  HG  LEU A  28      -7.150  -9.364 -12.713  1.00  0.00           H  
ATOM    419 1HD1 LEU A  28      -7.558  -9.105 -15.118  1.00  0.00           H  
ATOM    420 2HD1 LEU A  28      -7.069 -10.766 -14.710  1.00  0.00           H  
ATOM    421 3HD1 LEU A  28      -8.777 -10.400 -15.052  1.00  0.00           H  
ATOM    422 1HD2 LEU A  28      -8.867  -7.750 -13.459  1.00  0.00           H  
ATOM    423 2HD2 LEU A  28     -10.106  -9.026 -13.369  1.00  0.00           H  
ATOM    424 3HD2 LEU A  28      -9.299  -8.462 -11.886  1.00  0.00           H  
ATOM    425  N   TRP A  29      -8.441 -13.236 -10.208  1.00  0.00           N  
ATOM    426  CA  TRP A  29      -9.018 -14.440  -9.619  1.00  0.00           C  
ATOM    427  C   TRP A  29      -9.501 -14.174  -8.199  1.00  0.00           C  
ATOM    428  O   TRP A  29     -10.632 -14.519  -7.846  1.00  0.00           O  
ATOM    429  CB  TRP A  29      -7.992 -15.575  -9.610  1.00  0.00           C  
ATOM    430  CG  TRP A  29      -8.515 -16.849  -9.018  1.00  0.00           C  
ATOM    431  CD1 TRP A  29      -9.296 -17.776  -9.639  1.00  0.00           C  
ATOM    432  CD2 TRP A  29      -8.293 -17.347  -7.676  1.00  0.00           C  
ATOM    433  NE1 TRP A  29      -9.577 -18.810  -8.781  1.00  0.00           N  
ATOM    434  CE2 TRP A  29      -8.970 -18.565  -7.576  1.00  0.00           C  
ATOM    435  CE3 TRP A  29      -7.585 -16.862  -6.569  1.00  0.00           C  
ATOM    436  CZ2 TRP A  29      -8.965 -19.313  -6.410  1.00  0.00           C  
ATOM    437  CZ3 TRP A  29      -7.579 -17.614  -5.400  1.00  0.00           C  
ATOM    438  CH2 TRP A  29      -8.251 -18.807  -5.323  1.00  0.00           C  
ATOM    439  H   TRP A  29      -7.477 -13.249 -10.511  1.00  0.00           H  
ATOM    440  HA  TRP A  29      -9.874 -14.742 -10.220  1.00  0.00           H  
ATOM    441 1HB  TRP A  29      -7.666 -15.779 -10.630  1.00  0.00           H  
ATOM    442 2HB  TRP A  29      -7.115 -15.267  -9.040  1.00  0.00           H  
ATOM    443  HD1 TRP A  29      -9.647 -17.705 -10.668  1.00  0.00           H  
ATOM    444  HE1 TRP A  29     -10.140 -19.620  -9.001  1.00  0.00           H  
ATOM    445  HE3 TRP A  29      -7.047 -15.917  -6.626  1.00  0.00           H  
ATOM    446  HZ2 TRP A  29      -9.493 -20.263  -6.329  1.00  0.00           H  
ATOM    447  HZ3 TRP A  29      -7.026 -17.229  -4.542  1.00  0.00           H  
ATOM    448  HH2 TRP A  29      -8.225 -19.372  -4.390  1.00  0.00           H  
ATOM    449  N   LEU A  30      -8.707 -13.533  -7.385  1.00  0.00           N  
ATOM    450  CA  LEU A  30      -9.081 -13.151  -6.027  1.00  0.00           C  
ATOM    451  C   LEU A  30     -10.259 -12.182  -6.041  1.00  0.00           C  
ATOM    452  O   LEU A  30     -11.160 -12.281  -5.203  1.00  0.00           O  
ATOM    453  CB  LEU A  30      -7.888 -12.510  -5.307  1.00  0.00           C  
ATOM    454  CG  LEU A  30      -6.724 -13.454  -4.979  1.00  0.00           C  
ATOM    455  CD1 LEU A  30      -5.498 -12.634  -4.600  1.00  0.00           C  
ATOM    456  CD2 LEU A  30      -7.130 -14.386  -3.848  1.00  0.00           C  
ATOM    457  H   LEU A  30      -7.787 -13.295  -7.727  1.00  0.00           H  
ATOM    458  HA  LEU A  30      -9.380 -14.048  -5.486  1.00  0.00           H  
ATOM    459 1HB  LEU A  30      -7.497 -11.706  -5.930  1.00  0.00           H  
ATOM    460 2HB  LEU A  30      -8.239 -12.077  -4.370  1.00  0.00           H  
ATOM    461  HG  LEU A  30      -6.472 -14.042  -5.862  1.00  0.00           H  
ATOM    462 1HD1 LEU A  30      -4.670 -13.304  -4.367  1.00  0.00           H  
ATOM    463 2HD1 LEU A  30      -5.218 -11.990  -5.433  1.00  0.00           H  
ATOM    464 3HD1 LEU A  30      -5.724 -12.021  -3.728  1.00  0.00           H  
ATOM    465 1HD2 LEU A  30      -6.302 -15.057  -3.614  1.00  0.00           H  
ATOM    466 2HD2 LEU A  30      -7.380 -13.799  -2.964  1.00  0.00           H  
ATOM    467 3HD2 LEU A  30      -7.997 -14.972  -4.153  1.00  0.00           H  
ATOM    468  N   LYS A  31     -10.155 -11.274  -6.974  1.00  0.00           N  
ATOM    469  CA  LYS A  31     -11.216 -10.275  -7.078  1.00  0.00           C  
ATOM    470  C   LYS A  31     -12.588 -10.936  -7.165  1.00  0.00           C  
ATOM    471  O   LYS A  31     -13.482 -10.630  -6.374  1.00  0.00           O  
ATOM    472  CB  LYS A  31     -10.988  -9.375  -8.293  1.00  0.00           C  
ATOM    473  CG  LYS A  31     -12.025  -8.272  -8.463  1.00  0.00           C  
ATOM    474  CD  LYS A  31     -11.781  -7.476  -9.736  1.00  0.00           C  
ATOM    475  CE  LYS A  31     -12.845  -6.406  -9.933  1.00  0.00           C  
ATOM    476  NZ  LYS A  31     -12.619  -5.618 -11.175  1.00  0.00           N  
ATOM    477  H   LYS A  31      -9.379 -11.237  -7.620  1.00  0.00           H  
ATOM    478  HA  LYS A  31     -11.197  -9.657  -6.180  1.00  0.00           H  
ATOM    479 1HB  LYS A  31     -10.008  -8.904  -8.219  1.00  0.00           H  
ATOM    480 2HB  LYS A  31     -10.992  -9.980  -9.200  1.00  0.00           H  
ATOM    481 1HG  LYS A  31     -13.021  -8.713  -8.505  1.00  0.00           H  
ATOM    482 2HG  LYS A  31     -11.981  -7.598  -7.609  1.00  0.00           H  
ATOM    483 1HD  LYS A  31     -10.802  -6.998  -9.685  1.00  0.00           H  
ATOM    484 2HD  LYS A  31     -11.793  -8.148 -10.594  1.00  0.00           H  
ATOM    485 1HE  LYS A  31     -13.826  -6.875  -9.988  1.00  0.00           H  
ATOM    486 2HE  LYS A  31     -12.839  -5.726  -9.081  1.00  0.00           H  
ATOM    487 1HZ  LYS A  31     -13.344  -4.921 -11.269  1.00  0.00           H  
ATOM    488 2HZ  LYS A  31     -11.718  -5.163 -11.127  1.00  0.00           H  
ATOM    489 3HZ  LYS A  31     -12.642  -6.236 -11.974  1.00  0.00           H  
ATOM    490  N   THR A  32     -12.756 -11.911  -8.082  1.00  0.00           N  
ATOM    491  CA  THR A  32     -14.011 -12.622  -8.289  1.00  0.00           C  
ATOM    492  C   THR A  32     -14.287 -13.581  -7.133  1.00  0.00           C  
ATOM    493  O   THR A  32     -15.405 -13.637  -6.617  1.00  0.00           O  
ATOM    494  CB  THR A  32     -13.997 -13.398  -9.619  1.00  0.00           C  
ATOM    495  OG1 THR A  32     -13.813 -12.483 -10.707  1.00  0.00           O  
ATOM    496  CG2 THR A  32     -15.304 -14.152  -9.810  1.00  0.00           C  
ATOM    497  H   THR A  32     -11.955 -12.150  -8.651  1.00  0.00           H  
ATOM    498  HA  THR A  32     -14.820 -11.892  -8.329  1.00  0.00           H  
ATOM    499  HB  THR A  32     -13.171 -14.109  -9.617  1.00  0.00           H  
ATOM    500  HG1 THR A  32     -12.979 -12.021 -10.598  1.00  0.00           H  
ATOM    501 1HG2 THR A  32     -15.276 -14.695 -10.755  1.00  0.00           H  
ATOM    502 2HG2 THR A  32     -15.442 -14.856  -8.990  1.00  0.00           H  
ATOM    503 3HG2 THR A  32     -16.133 -13.445  -9.823  1.00  0.00           H  
ATOM    504  N   LYS A  33     -13.210 -14.288  -6.758  1.00  0.00           N  
ATOM    505  CA  LYS A  33     -13.378 -15.424  -5.857  1.00  0.00           C  
ATOM    506  C   LYS A  33     -13.834 -14.965  -4.474  1.00  0.00           C  
ATOM    507  O   LYS A  33     -14.742 -15.557  -3.887  1.00  0.00           O  
ATOM    508  CB  LYS A  33     -12.075 -16.217  -5.746  1.00  0.00           C  
ATOM    509  CG  LYS A  33     -12.144 -17.411  -4.802  1.00  0.00           C  
ATOM    510  CD  LYS A  33     -13.075 -18.488  -5.339  1.00  0.00           C  
ATOM    511  CE  LYS A  33     -13.019 -19.745  -4.484  1.00  0.00           C  
ATOM    512  NZ  LYS A  33     -13.984 -20.778  -4.950  1.00  0.00           N  
ATOM    513  H   LYS A  33     -12.284 -14.052  -7.084  1.00  0.00           H  
ATOM    514  HA  LYS A  33     -14.149 -16.078  -6.265  1.00  0.00           H  
ATOM    515 1HB  LYS A  33     -11.789 -16.586  -6.731  1.00  0.00           H  
ATOM    516 2HB  LYS A  33     -11.277 -15.560  -5.398  1.00  0.00           H  
ATOM    517 1HG  LYS A  33     -11.146 -17.833  -4.677  1.00  0.00           H  
ATOM    518 2HG  LYS A  33     -12.505 -17.084  -3.827  1.00  0.00           H  
ATOM    519 1HD  LYS A  33     -14.098 -18.111  -5.351  1.00  0.00           H  
ATOM    520 2HD  LYS A  33     -12.788 -18.741  -6.359  1.00  0.00           H  
ATOM    521 1HE  LYS A  33     -12.014 -20.163  -4.517  1.00  0.00           H  
ATOM    522 2HE  LYS A  33     -13.250 -19.492  -3.450  1.00  0.00           H  
ATOM    523 1HZ  LYS A  33     -13.916 -21.593  -4.359  1.00  0.00           H  
ATOM    524 2HZ  LYS A  33     -14.922 -20.408  -4.907  1.00  0.00           H  
ATOM    525 3HZ  LYS A  33     -13.767 -21.035  -5.903  1.00  0.00           H  
ATOM    526  N   LEU A  34     -13.222 -13.910  -3.984  1.00  0.00           N  
ATOM    527  CA  LEU A  34     -13.442 -13.512  -2.598  1.00  0.00           C  
ATOM    528  C   LEU A  34     -14.482 -12.399  -2.511  1.00  0.00           C  
ATOM    529  O   LEU A  34     -14.935 -12.050  -1.418  1.00  0.00           O  
ATOM    530  CB  LEU A  34     -12.127 -13.044  -1.962  1.00  0.00           C  
ATOM    531  CG  LEU A  34     -10.984 -14.067  -1.971  1.00  0.00           C  
ATOM    532  CD1 LEU A  34      -9.740 -13.445  -1.352  1.00  0.00           C  
ATOM    533  CD2 LEU A  34     -11.411 -15.312  -1.207  1.00  0.00           C  
ATOM    534  H   LEU A  34     -12.594 -13.365  -4.559  1.00  0.00           H  
ATOM    535  HA  LEU A  34     -13.816 -14.373  -2.046  1.00  0.00           H  
ATOM    536 1HB  LEU A  34     -11.782 -12.158  -2.491  1.00  0.00           H  
ATOM    537 2HB  LEU A  34     -12.320 -12.772  -0.925  1.00  0.00           H  
ATOM    538  HG  LEU A  34     -10.745 -14.337  -3.000  1.00  0.00           H  
ATOM    539 1HD1 LEU A  34      -8.928 -14.172  -1.357  1.00  0.00           H  
ATOM    540 2HD1 LEU A  34      -9.447 -12.569  -1.929  1.00  0.00           H  
ATOM    541 3HD1 LEU A  34      -9.955 -13.150  -0.325  1.00  0.00           H  
ATOM    542 1HD2 LEU A  34     -10.599 -16.040  -1.214  1.00  0.00           H  
ATOM    543 2HD2 LEU A  34     -11.649 -15.044  -0.178  1.00  0.00           H  
ATOM    544 3HD2 LEU A  34     -12.291 -15.747  -1.681  1.00  0.00           H  
ATOM    545  N   GLY A  35     -14.947 -11.945  -3.627  1.00  0.00           N  
ATOM    546  CA  GLY A  35     -15.870 -10.819  -3.638  1.00  0.00           C  
ATOM    547  C   GLY A  35     -15.223  -9.515  -3.213  1.00  0.00           C  
ATOM    548  O   GLY A  35     -15.761  -8.799  -2.364  1.00  0.00           O  
ATOM    549  H   GLY A  35     -14.675 -12.367  -4.503  1.00  0.00           H  
ATOM    550 1HA  GLY A  35     -16.279 -10.695  -4.641  1.00  0.00           H  
ATOM    551 2HA  GLY A  35     -16.707 -11.027  -2.974  1.00  0.00           H  
ATOM    552  N   VAL A  36     -13.937  -9.221  -3.672  1.00  0.00           N  
ATOM    553  CA  VAL A  36     -13.171  -8.065  -3.211  1.00  0.00           C  
ATOM    554  C   VAL A  36     -12.754  -7.212  -4.407  1.00  0.00           C  
ATOM    555  O   VAL A  36     -12.862  -7.647  -5.555  1.00  0.00           O  
ATOM    556  CB  VAL A  36     -11.926  -8.496  -2.404  1.00  0.00           C  
ATOM    557  CG1 VAL A  36     -12.332  -9.320  -1.182  1.00  0.00           C  
ATOM    558  CG2 VAL A  36     -10.964  -9.286  -3.289  1.00  0.00           C  
ATOM    559  H   VAL A  36     -13.527  -9.843  -4.353  1.00  0.00           H  
ATOM    560  HA  VAL A  36     -13.808  -7.466  -2.560  1.00  0.00           H  
ATOM    561  HB  VAL A  36     -11.421  -7.606  -2.029  1.00  0.00           H  
ATOM    562 1HG1 VAL A  36     -11.440  -9.613  -0.628  1.00  0.00           H  
ATOM    563 2HG1 VAL A  36     -12.978  -8.723  -0.540  1.00  0.00           H  
ATOM    564 3HG1 VAL A  36     -12.865 -10.213  -1.507  1.00  0.00           H  
ATOM    565 1HG2 VAL A  36     -10.093  -9.581  -2.706  1.00  0.00           H  
ATOM    566 2HG2 VAL A  36     -11.466 -10.176  -3.668  1.00  0.00           H  
ATOM    567 3HG2 VAL A  36     -10.646  -8.664  -4.126  1.00  0.00           H  
ATOM    568  N   SER A  37     -12.294  -5.996  -4.070  1.00  0.00           N  
ATOM    569  CA  SER A  37     -11.787  -5.121  -5.119  1.00  0.00           C  
ATOM    570  C   SER A  37     -10.427  -5.594  -5.627  1.00  0.00           C  
ATOM    571  O   SER A  37      -9.782  -6.434  -4.996  1.00  0.00           O  
ATOM    572  CB  SER A  37     -11.677  -3.699  -4.604  1.00  0.00           C  
ATOM    573  OG  SER A  37     -10.634  -3.581  -3.676  1.00  0.00           O  
ATOM    574  H   SER A  37     -12.290  -5.671  -3.113  1.00  0.00           H  
ATOM    575  HA  SER A  37     -12.487  -5.141  -5.956  1.00  0.00           H  
ATOM    576 1HB  SER A  37     -11.502  -3.021  -5.440  1.00  0.00           H  
ATOM    577 2HB  SER A  37     -12.617  -3.407  -4.138  1.00  0.00           H  
ATOM    578  HG  SER A  37     -10.715  -2.701  -3.297  1.00  0.00           H  
ATOM    579  N   LEU A  38      -9.999  -5.072  -6.848  1.00  0.00           N  
ATOM    580  CA  LEU A  38      -8.694  -5.412  -7.402  1.00  0.00           C  
ATOM    581  C   LEU A  38      -7.573  -4.965  -6.471  1.00  0.00           C  
ATOM    582  O   LEU A  38      -6.598  -5.693  -6.271  1.00  0.00           O  
ATOM    583  CB  LEU A  38      -8.515  -4.770  -8.780  1.00  0.00           C  
ATOM    584  CG  LEU A  38      -7.257  -5.168  -9.556  1.00  0.00           C  
ATOM    585  CD1 LEU A  38      -7.280  -6.659  -9.870  1.00  0.00           C  
ATOM    586  CD2 LEU A  38      -7.136  -4.348 -10.836  1.00  0.00           C  
ATOM    587  H   LEU A  38     -10.603  -4.444  -7.360  1.00  0.00           H  
ATOM    588  HA  LEU A  38      -8.636  -6.494  -7.511  1.00  0.00           H  
ATOM    589 1HB  LEU A  38      -9.373  -5.029  -9.398  1.00  0.00           H  
ATOM    590 2HB  LEU A  38      -8.494  -3.687  -8.659  1.00  0.00           H  
ATOM    591  HG  LEU A  38      -6.377  -4.990  -8.937  1.00  0.00           H  
ATOM    592 1HD1 LEU A  38      -6.379  -6.929 -10.422  1.00  0.00           H  
ATOM    593 2HD1 LEU A  38      -7.318  -7.227  -8.941  1.00  0.00           H  
ATOM    594 3HD1 LEU A  38      -8.157  -6.890 -10.474  1.00  0.00           H  
ATOM    595 1HD2 LEU A  38      -6.236  -4.645 -11.374  1.00  0.00           H  
ATOM    596 2HD2 LEU A  38      -8.010  -4.525 -11.464  1.00  0.00           H  
ATOM    597 3HD2 LEU A  38      -7.077  -3.289 -10.585  1.00  0.00           H  
ATOM    598  N   LEU A  39      -7.720  -3.829  -5.804  1.00  0.00           N  
ATOM    599  CA  LEU A  39      -6.715  -3.311  -4.881  1.00  0.00           C  
ATOM    600  C   LEU A  39      -6.556  -4.227  -3.670  1.00  0.00           C  
ATOM    601  O   LEU A  39      -5.436  -4.486  -3.224  1.00  0.00           O  
ATOM    602  CB  LEU A  39      -7.100  -1.900  -4.417  1.00  0.00           C  
ATOM    603  CG  LEU A  39      -7.105  -0.820  -5.506  1.00  0.00           C  
ATOM    604  CD1 LEU A  39      -7.724   0.457  -4.953  1.00  0.00           C  
ATOM    605  CD2 LEU A  39      -5.682  -0.575  -5.985  1.00  0.00           C  
ATOM    606  H   LEU A  39      -8.571  -3.306  -5.948  1.00  0.00           H  
ATOM    607  HA  LEU A  39      -5.757  -3.272  -5.400  1.00  0.00           H  
ATOM    608 1HB  LEU A  39      -8.098  -1.937  -3.983  1.00  0.00           H  
ATOM    609 2HB  LEU A  39      -6.400  -1.586  -3.643  1.00  0.00           H  
ATOM    610  HG  LEU A  39      -7.718  -1.151  -6.345  1.00  0.00           H  
ATOM    611 1HD1 LEU A  39      -7.728   1.224  -5.727  1.00  0.00           H  
ATOM    612 2HD1 LEU A  39      -8.748   0.257  -4.637  1.00  0.00           H  
ATOM    613 3HD1 LEU A  39      -7.141   0.804  -4.101  1.00  0.00           H  
ATOM    614 1HD2 LEU A  39      -5.685   0.193  -6.760  1.00  0.00           H  
ATOM    615 2HD2 LEU A  39      -5.068  -0.242  -5.148  1.00  0.00           H  
ATOM    616 3HD2 LEU A  39      -5.270  -1.499  -6.392  1.00  0.00           H  
ATOM    617  N   GLN A  40      -7.693  -4.741  -3.212  1.00  0.00           N  
ATOM    618  CA  GLN A  40      -7.656  -5.701  -2.114  1.00  0.00           C  
ATOM    619  C   GLN A  40      -6.999  -7.008  -2.551  1.00  0.00           C  
ATOM    620  O   GLN A  40      -6.183  -7.574  -1.819  1.00  0.00           O  
ATOM    621  CB  GLN A  40      -9.068  -5.974  -1.591  1.00  0.00           C  
ATOM    622  CG  GLN A  40      -9.679  -4.819  -0.816  1.00  0.00           C  
ATOM    623  CD  GLN A  40     -11.116  -5.089  -0.411  1.00  0.00           C  
ATOM    624  OE1 GLN A  40     -11.971  -5.370  -1.256  1.00  0.00           O  
ATOM    625  NE2 GLN A  40     -11.391  -5.005   0.885  1.00  0.00           N  
ATOM    626  H   GLN A  40      -8.585  -4.479  -3.606  1.00  0.00           H  
ATOM    627  HA  GLN A  40      -7.059  -5.281  -1.305  1.00  0.00           H  
ATOM    628 1HB  GLN A  40      -9.728  -6.204  -2.427  1.00  0.00           H  
ATOM    629 2HB  GLN A  40      -9.052  -6.846  -0.937  1.00  0.00           H  
ATOM    630 1HG  GLN A  40      -9.095  -4.653   0.089  1.00  0.00           H  
ATOM    631 2HG  GLN A  40      -9.662  -3.926  -1.441  1.00  0.00           H  
ATOM    632 1HE2 GLN A  40     -12.322  -5.172   1.212  1.00  0.00           H  
ATOM    633 2HE2 GLN A  40     -10.667  -4.774   1.536  1.00  0.00           H  
ATOM    634  N   ALA A  41      -7.351  -7.386  -3.769  1.00  0.00           N  
ATOM    635  CA  ALA A  41      -6.735  -8.589  -4.322  1.00  0.00           C  
ATOM    636  C   ALA A  41      -5.220  -8.435  -4.422  1.00  0.00           C  
ATOM    637  O   ALA A  41      -4.474  -9.371  -4.127  1.00  0.00           O  
ATOM    638  CB  ALA A  41      -7.326  -8.904  -5.694  1.00  0.00           C  
ATOM    639  H   ALA A  41      -8.023  -6.877  -4.324  1.00  0.00           H  
ATOM    640  HA  ALA A  41      -6.946  -9.418  -3.647  1.00  0.00           H  
ATOM    641 1HB  ALA A  41      -6.857  -9.804  -6.093  1.00  0.00           H  
ATOM    642 2HB  ALA A  41      -8.400  -9.067  -5.599  1.00  0.00           H  
ATOM    643 3HB  ALA A  41      -7.144  -8.070  -6.369  1.00  0.00           H  
ATOM    644  N   LEU A  42      -4.771  -7.267  -4.786  1.00  0.00           N  
ATOM    645  CA  LEU A  42      -3.341  -7.014  -4.929  1.00  0.00           C  
ATOM    646  C   LEU A  42      -2.659  -6.967  -3.566  1.00  0.00           C  
ATOM    647  O   LEU A  42      -1.508  -7.389  -3.428  1.00  0.00           O  
ATOM    648  CB  LEU A  42      -3.100  -5.700  -5.678  1.00  0.00           C  
ATOM    649  CG  LEU A  42      -3.498  -5.680  -7.156  1.00  0.00           C  
ATOM    650  CD1 LEU A  42      -3.535  -4.247  -7.674  1.00  0.00           C  
ATOM    651  CD2 LEU A  42      -2.538  -6.529  -7.980  1.00  0.00           C  
ATOM    652  H   LEU A  42      -5.424  -6.520  -4.974  1.00  0.00           H  
ATOM    653  HA  LEU A  42      -2.902  -7.828  -5.504  1.00  0.00           H  
ATOM    654 1HB  LEU A  42      -3.659  -4.909  -5.180  1.00  0.00           H  
ATOM    655 2HB  LEU A  42      -2.039  -5.458  -5.623  1.00  0.00           H  
ATOM    656  HG  LEU A  42      -4.506  -6.079  -7.266  1.00  0.00           H  
ATOM    657 1HD1 LEU A  42      -3.820  -4.247  -8.726  1.00  0.00           H  
ATOM    658 2HD1 LEU A  42      -4.263  -3.671  -7.102  1.00  0.00           H  
ATOM    659 3HD1 LEU A  42      -2.550  -3.795  -7.565  1.00  0.00           H  
ATOM    660 1HD2 LEU A  42      -2.837  -6.503  -9.029  1.00  0.00           H  
ATOM    661 2HD2 LEU A  42      -1.526  -6.134  -7.882  1.00  0.00           H  
ATOM    662 3HD2 LEU A  42      -2.562  -7.558  -7.621  1.00  0.00           H  
ATOM    663  N   ALA A  43      -3.376  -6.507  -2.612  1.00  0.00           N  
ATOM    664  CA  ALA A  43      -2.833  -6.518  -1.257  1.00  0.00           C  
ATOM    665  C   ALA A  43      -2.619  -7.945  -0.764  1.00  0.00           C  
ATOM    666  O   ALA A  43      -1.634  -8.230  -0.081  1.00  0.00           O  
ATOM    667  CB  ALA A  43      -3.752  -5.762  -0.309  1.00  0.00           C  
ATOM    668  H   ALA A  43      -4.304  -6.140  -2.765  1.00  0.00           H  
ATOM    669  HA  ALA A  43      -1.865  -6.016  -1.269  1.00  0.00           H  
ATOM    670 1HB  ALA A  43      -3.333  -5.781   0.697  1.00  0.00           H  
ATOM    671 2HB  ALA A  43      -3.849  -4.729  -0.643  1.00  0.00           H  
ATOM    672 3HB  ALA A  43      -4.734  -6.234  -0.302  1.00  0.00           H  
ATOM    673  N   ILE A  44      -3.485  -8.811  -1.143  1.00  0.00           N  
ATOM    674  CA  ILE A  44      -3.354 -10.209  -0.751  1.00  0.00           C  
ATOM    675  C   ILE A  44      -2.083 -10.798  -1.359  1.00  0.00           C  
ATOM    676  O   ILE A  44      -1.325 -11.491  -0.676  1.00  0.00           O  
ATOM    677  CB  ILE A  44      -4.578 -11.030  -1.196  1.00  0.00           C  
ATOM    678  CG1 ILE A  44      -5.819 -10.609  -0.405  1.00  0.00           C  
ATOM    679  CG2 ILE A  44      -4.312 -12.517  -1.022  1.00  0.00           C  
ATOM    680  CD1 ILE A  44      -7.114 -11.150  -0.967  1.00  0.00           C  
ATOM    681  H   ILE A  44      -4.269  -8.532  -1.716  1.00  0.00           H  
ATOM    682  HA  ILE A  44      -3.276 -10.258   0.335  1.00  0.00           H  
ATOM    683  HB  ILE A  44      -4.790 -10.828  -2.245  1.00  0.00           H  
ATOM    684 1HG1 ILE A  44      -5.726 -10.949   0.626  1.00  0.00           H  
ATOM    685 2HG1 ILE A  44      -5.886  -9.521  -0.384  1.00  0.00           H  
ATOM    686 1HG2 ILE A  44      -5.188 -13.083  -1.341  1.00  0.00           H  
ATOM    687 2HG2 ILE A  44      -3.454 -12.806  -1.628  1.00  0.00           H  
ATOM    688 3HG2 ILE A  44      -4.104 -12.730   0.026  1.00  0.00           H  
ATOM    689 1HD1 ILE A  44      -7.948 -10.808  -0.353  1.00  0.00           H  
ATOM    690 2HD1 ILE A  44      -7.245 -10.792  -1.989  1.00  0.00           H  
ATOM    691 3HD1 ILE A  44      -7.085 -12.238  -0.964  1.00  0.00           H  
ATOM    692  N   LEU A  45      -1.917 -10.489  -2.611  1.00  0.00           N  
ATOM    693  CA  LEU A  45      -0.750 -11.044  -3.291  1.00  0.00           C  
ATOM    694  C   LEU A  45       0.541 -10.520  -2.670  1.00  0.00           C  
ATOM    695  O   LEU A  45       1.501 -11.273  -2.499  1.00  0.00           O  
ATOM    696  CB  LEU A  45      -0.788 -10.706  -4.783  1.00  0.00           C  
ATOM    697  CG  LEU A  45      -1.936 -11.317  -5.588  1.00  0.00           C  
ATOM    698  CD1 LEU A  45      -1.924 -10.786  -7.019  1.00  0.00           C  
ATOM    699  CD2 LEU A  45      -1.844 -12.841  -5.578  1.00  0.00           C  
ATOM    700  H   LEU A  45      -2.547  -9.890  -3.126  1.00  0.00           H  
ATOM    701  HA  LEU A  45      -0.769 -12.127  -3.178  1.00  0.00           H  
ATOM    702 1HB  LEU A  45      -0.853  -9.624  -4.892  1.00  0.00           H  
ATOM    703 2HB  LEU A  45       0.144 -11.041  -5.239  1.00  0.00           H  
ATOM    704  HG  LEU A  45      -2.889 -11.018  -5.150  1.00  0.00           H  
ATOM    705 1HD1 LEU A  45      -2.747 -11.231  -7.578  1.00  0.00           H  
ATOM    706 2HD1 LEU A  45      -2.039  -9.703  -7.005  1.00  0.00           H  
ATOM    707 3HD1 LEU A  45      -0.980 -11.046  -7.494  1.00  0.00           H  
ATOM    708 1HD2 LEU A  45      -2.670 -13.259  -6.155  1.00  0.00           H  
ATOM    709 2HD2 LEU A  45      -0.898 -13.151  -6.022  1.00  0.00           H  
ATOM    710 3HD2 LEU A  45      -1.899 -13.202  -4.552  1.00  0.00           H  
ATOM    711  N   ALA A  46       0.479  -9.318  -2.375  1.00  0.00           N  
ATOM    712  CA  ALA A  46       1.642  -8.716  -1.733  1.00  0.00           C  
ATOM    713  C   ALA A  46       1.914  -9.353  -0.373  1.00  0.00           C  
ATOM    714  O   ALA A  46       3.062  -9.653  -0.041  1.00  0.00           O  
ATOM    715  CB  ALA A  46       1.447  -7.214  -1.584  1.00  0.00           C  
ATOM    716  H   ALA A  46      -0.333  -8.746  -2.559  1.00  0.00           H  
ATOM    717  HA  ALA A  46       2.514  -8.887  -2.365  1.00  0.00           H  
ATOM    718 1HB  ALA A  46       2.323  -6.779  -1.103  1.00  0.00           H  
ATOM    719 2HB  ALA A  46       1.312  -6.766  -2.568  1.00  0.00           H  
ATOM    720 3HB  ALA A  46       0.566  -7.021  -0.974  1.00  0.00           H  
ATOM    721  N   ALA A  47       0.949  -9.583   0.384  1.00  0.00           N  
ATOM    722  CA  ALA A  47       1.097 -10.225   1.686  1.00  0.00           C  
ATOM    723  C   ALA A  47       1.666 -11.635   1.541  1.00  0.00           C  
ATOM    724  O   ALA A  47       2.555 -12.035   2.296  1.00  0.00           O  
ATOM    725  CB  ALA A  47      -0.242 -10.268   2.418  1.00  0.00           C  
ATOM    726  H   ALA A  47       0.028  -9.310   0.073  1.00  0.00           H  
ATOM    727  HA  ALA A  47       1.802  -9.638   2.276  1.00  0.00           H  
ATOM    728 1HB  ALA A  47      -0.113 -10.750   3.386  1.00  0.00           H  
ATOM    729 2HB  ALA A  47      -0.609  -9.251   2.563  1.00  0.00           H  
ATOM    730 3HB  ALA A  47      -0.961 -10.831   1.825  1.00  0.00           H  
ATOM    731  N   ALA A  48       1.195 -12.336   0.558  1.00  0.00           N  
ATOM    732  CA  ALA A  48       1.695 -13.685   0.310  1.00  0.00           C  
ATOM    733  C   ALA A  48       3.206 -13.681   0.101  1.00  0.00           C  
ATOM    734  O   ALA A  48       3.915 -14.539   0.633  1.00  0.00           O  
ATOM    735  CB  ALA A  48       0.997 -14.295  -0.904  1.00  0.00           C  
ATOM    736  H   ALA A  48       0.480 -11.957  -0.045  1.00  0.00           H  
ATOM    737  HA  ALA A  48       1.476 -14.295   1.187  1.00  0.00           H  
ATOM    738 1HB  ALA A  48       1.379 -15.301  -1.076  1.00  0.00           H  
ATOM    739 2HB  ALA A  48      -0.077 -14.341  -0.720  1.00  0.00           H  
ATOM    740 3HB  ALA A  48       1.188 -13.679  -1.781  1.00  0.00           H  
ATOM    741  N   ALA A  49       3.656 -12.714  -0.616  1.00  0.00           N  
ATOM    742  CA  ALA A  49       5.093 -12.555  -0.822  1.00  0.00           C  
ATOM    743  C   ALA A  49       5.801 -12.219   0.488  1.00  0.00           C  
ATOM    744  O   ALA A  49       6.821 -12.825   0.823  1.00  0.00           O  
ATOM    745  CB  ALA A  49       5.364 -11.473  -1.863  1.00  0.00           C  
ATOM    746  H   ALA A  49       3.021 -12.055  -1.043  1.00  0.00           H  
ATOM    747  HA  ALA A  49       5.490 -13.503  -1.186  1.00  0.00           H  
ATOM    748 1HB  ALA A  49       6.440 -11.366  -2.006  1.00  0.00           H  
ATOM    749 2HB  ALA A  49       4.900 -11.753  -2.808  1.00  0.00           H  
ATOM    750 3HB  ALA A  49       4.949 -10.526  -1.521  1.00  0.00           H  
ATOM    751  N   ASN A  50       5.247 -11.362   1.265  1.00  0.00           N  
ATOM    752  CA  ASN A  50       5.919 -10.850   2.455  1.00  0.00           C  
ATOM    753  C   ASN A  50       6.014 -11.914   3.546  1.00  0.00           C  
ATOM    754  O   ASN A  50       6.977 -11.935   4.314  1.00  0.00           O  
ATOM    755  CB  ASN A  50       5.208  -9.614   2.977  1.00  0.00           C  
ATOM    756  CG  ASN A  50       5.426  -8.410   2.103  1.00  0.00           C  
ATOM    757  OD1 ASN A  50       6.378  -8.364   1.315  1.00  0.00           O  
ATOM    758  ND2 ASN A  50       4.563  -7.435   2.227  1.00  0.00           N  
ATOM    759  H   ASN A  50       4.317 -11.033   1.045  1.00  0.00           H  
ATOM    760  HA  ASN A  50       6.940 -10.573   2.185  1.00  0.00           H  
ATOM    761 1HB  ASN A  50       4.138  -9.812   3.044  1.00  0.00           H  
ATOM    762 2HB  ASN A  50       5.563  -9.388   3.982  1.00  0.00           H  
ATOM    763 1HD2 ASN A  50       4.658  -6.609   1.671  1.00  0.00           H  
ATOM    764 2HD2 ASN A  50       3.808  -7.515   2.877  1.00  0.00           H  
ATOM    765  N   THR A  51       5.096 -12.798   3.580  1.00  0.00           N  
ATOM    766  CA  THR A  51       5.079 -13.822   4.619  1.00  0.00           C  
ATOM    767  C   THR A  51       5.766 -15.096   4.135  1.00  0.00           C  
ATOM    768  O   THR A  51       5.898 -16.060   4.890  1.00  0.00           O  
ATOM    769  CB  THR A  51       3.639 -14.143   5.061  1.00  0.00           C  
ATOM    770  OG1 THR A  51       2.894 -14.645   3.944  1.00  0.00           O  
ATOM    771  CG2 THR A  51       2.957 -12.895   5.601  1.00  0.00           C  
ATOM    772  H   THR A  51       4.368 -12.794   2.880  1.00  0.00           H  
ATOM    773  HA  THR A  51       5.623 -13.445   5.486  1.00  0.00           H  
ATOM    774  HB  THR A  51       3.659 -14.905   5.840  1.00  0.00           H  
ATOM    775  HG1 THR A  51       2.850 -15.603   3.995  1.00  0.00           H  
ATOM    776 1HG2 THR A  51       1.940 -13.141   5.909  1.00  0.00           H  
ATOM    777 2HG2 THR A  51       3.514 -12.517   6.458  1.00  0.00           H  
ATOM    778 3HG2 THR A  51       2.925 -12.133   4.824  1.00  0.00           H  
ATOM    779  N   GLY A  52       6.252 -15.097   2.841  1.00  0.00           N  
ATOM    780  CA  GLY A  52       6.892 -16.266   2.259  1.00  0.00           C  
ATOM    781  C   GLY A  52       5.927 -17.404   1.990  1.00  0.00           C  
ATOM    782  O   GLY A  52       6.258 -18.571   2.209  1.00  0.00           O  
ATOM    783  H   GLY A  52       6.158 -14.261   2.283  1.00  0.00           H  
ATOM    784 1HA  GLY A  52       7.374 -15.988   1.321  1.00  0.00           H  
ATOM    785 2HA  GLY A  52       7.675 -16.623   2.928  1.00  0.00           H  
ATOM    786  N   THR A  53       4.650 -17.141   1.664  1.00  0.00           N  
ATOM    787  CA  THR A  53       3.611 -18.144   1.460  1.00  0.00           C  
ATOM    788  C   THR A  53       3.019 -18.034   0.057  1.00  0.00           C  
ATOM    789  O   THR A  53       3.461 -17.208  -0.744  1.00  0.00           O  
ATOM    790  CB  THR A  53       2.492 -18.007   2.509  1.00  0.00           C  
ATOM    791  OG1 THR A  53       1.752 -16.804   2.268  1.00  0.00           O  
ATOM    792  CG2 THR A  53       3.079 -17.963   3.912  1.00  0.00           C  
ATOM    793  H   THR A  53       4.419 -16.163   1.558  1.00  0.00           H  
ATOM    794  HA  THR A  53       4.058 -19.132   1.567  1.00  0.00           H  
ATOM    795  HB  THR A  53       1.815 -18.856   2.431  1.00  0.00           H  
ATOM    796  HG1 THR A  53       1.162 -16.935   1.521  1.00  0.00           H  
ATOM    797 1HG2 THR A  53       2.274 -17.867   4.641  1.00  0.00           H  
ATOM    798 2HG2 THR A  53       3.634 -18.883   4.102  1.00  0.00           H  
ATOM    799 3HG2 THR A  53       3.751 -17.110   3.999  1.00  0.00           H  
ATOM    800  N   THR A  54       2.105 -18.890  -0.220  1.00  0.00           N  
ATOM    801  CA  THR A  54       1.378 -18.809  -1.483  1.00  0.00           C  
ATOM    802  C   THR A  54       0.097 -17.998  -1.318  1.00  0.00           C  
ATOM    803  O   THR A  54      -0.184 -17.487  -0.231  1.00  0.00           O  
ATOM    804  CB  THR A  54       1.040 -20.211  -2.023  1.00  0.00           C  
ATOM    805  OG1 THR A  54       0.558 -20.104  -3.368  1.00  0.00           O  
ATOM    806  CG2 THR A  54      -0.021 -20.874  -1.159  1.00  0.00           C  
ATOM    807  H   THR A  54       1.878 -19.629   0.432  1.00  0.00           H  
ATOM    808  HA  THR A  54       2.012 -18.306  -2.215  1.00  0.00           H  
ATOM    809  HB  THR A  54       1.940 -20.827  -2.022  1.00  0.00           H  
ATOM    810  HG1 THR A  54       0.697 -20.937  -3.825  1.00  0.00           H  
ATOM    811 1HG2 THR A  54      -0.247 -21.864  -1.555  1.00  0.00           H  
ATOM    812 2HG2 THR A  54       0.347 -20.967  -0.137  1.00  0.00           H  
ATOM    813 3HG2 THR A  54      -0.925 -20.267  -1.163  1.00  0.00           H  
ATOM    814  N   VAL A  55      -0.714 -17.847  -2.397  1.00  0.00           N  
ATOM    815  CA  VAL A  55      -1.884 -16.977  -2.450  1.00  0.00           C  
ATOM    816  C   VAL A  55      -2.985 -17.537  -1.549  1.00  0.00           C  
ATOM    817  O   VAL A  55      -3.527 -16.820  -0.705  1.00  0.00           O  
ATOM    818  CB  VAL A  55      -2.405 -16.855  -3.894  1.00  0.00           C  
ATOM    819  CG1 VAL A  55      -3.701 -16.057  -3.928  1.00  0.00           C  
ATOM    820  CG2 VAL A  55      -1.348 -16.203  -4.773  1.00  0.00           C  
ATOM    821  H   VAL A  55      -0.467 -18.390  -3.211  1.00  0.00           H  
ATOM    822  HA  VAL A  55      -1.600 -15.991  -2.081  1.00  0.00           H  
ATOM    823  HB  VAL A  55      -2.631 -17.851  -4.275  1.00  0.00           H  
ATOM    824 1HG1 VAL A  55      -4.054 -15.982  -4.956  1.00  0.00           H  
ATOM    825 2HG1 VAL A  55      -4.453 -16.561  -3.321  1.00  0.00           H  
ATOM    826 3HG1 VAL A  55      -3.523 -15.058  -3.531  1.00  0.00           H  
ATOM    827 1HG2 VAL A  55      -1.723 -16.120  -5.792  1.00  0.00           H  
ATOM    828 2HG2 VAL A  55      -1.118 -15.209  -4.388  1.00  0.00           H  
ATOM    829 3HG2 VAL A  55      -0.444 -16.813  -4.766  1.00  0.00           H  
ATOM    830  N   GLU A  56      -3.218 -18.806  -1.641  1.00  0.00           N  
ATOM    831  CA  GLU A  56      -4.295 -19.449  -0.893  1.00  0.00           C  
ATOM    832  C   GLU A  56      -4.068 -19.333   0.610  1.00  0.00           C  
ATOM    833  O   GLU A  56      -5.003 -19.057   1.365  1.00  0.00           O  
ATOM    834  CB  GLU A  56      -4.415 -20.923  -1.288  1.00  0.00           C  
ATOM    835  CG  GLU A  56      -5.496 -21.689  -0.539  1.00  0.00           C  
ATOM    836  CD  GLU A  56      -6.883 -21.210  -0.862  1.00  0.00           C  
ATOM    837  OE1 GLU A  56      -7.062 -20.623  -1.902  1.00  0.00           O  
ATOM    838  OE2 GLU A  56      -7.767 -21.429  -0.067  1.00  0.00           O  
ATOM    839  H   GLU A  56      -2.637 -19.367  -2.247  1.00  0.00           H  
ATOM    840  HA  GLU A  56      -5.232 -18.940  -1.128  1.00  0.00           H  
ATOM    841 1HB  GLU A  56      -4.629 -20.997  -2.355  1.00  0.00           H  
ATOM    842 2HB  GLU A  56      -3.464 -21.425  -1.110  1.00  0.00           H  
ATOM    843 1HG  GLU A  56      -5.421 -22.746  -0.795  1.00  0.00           H  
ATOM    844 2HG  GLU A  56      -5.322 -21.589   0.531  1.00  0.00           H  
ATOM    845  N   GLU A  57      -2.779 -19.512   0.934  1.00  0.00           N  
ATOM    846  CA  GLU A  57      -2.451 -19.459   2.356  1.00  0.00           C  
ATOM    847  C   GLU A  57      -2.648 -18.050   2.914  1.00  0.00           C  
ATOM    848  O   GLU A  57      -3.191 -17.882   4.006  1.00  0.00           O  
ATOM    849  CB  GLU A  57      -1.008 -19.914   2.588  1.00  0.00           C  
ATOM    850  CG  GLU A  57      -0.784 -21.409   2.409  1.00  0.00           C  
ATOM    851  CD  GLU A  57       0.671 -21.787   2.422  1.00  0.00           C  
ATOM    852  OE1 GLU A  57       1.472 -21.012   1.957  1.00  0.00           O  
ATOM    853  OE2 GLU A  57       0.981 -22.853   2.899  1.00  0.00           O  
ATOM    854  H   GLU A  57      -2.040 -19.677   0.265  1.00  0.00           H  
ATOM    855  HA  GLU A  57      -3.125 -20.128   2.891  1.00  0.00           H  
ATOM    856 1HB  GLU A  57      -0.346 -19.391   1.897  1.00  0.00           H  
ATOM    857 2HB  GLU A  57      -0.701 -19.648   3.599  1.00  0.00           H  
ATOM    858 1HG  GLU A  57      -1.294 -21.941   3.211  1.00  0.00           H  
ATOM    859 2HG  GLU A  57      -1.227 -21.720   1.463  1.00  0.00           H  
ATOM    860  N   ALA A  58      -2.232 -17.102   2.107  1.00  0.00           N  
ATOM    861  CA  ALA A  58      -2.406 -15.715   2.530  1.00  0.00           C  
ATOM    862  C   ALA A  58      -3.882 -15.376   2.707  1.00  0.00           C  
ATOM    863  O   ALA A  58      -4.257 -14.679   3.652  1.00  0.00           O  
ATOM    864  CB  ALA A  58      -1.763 -14.766   1.522  1.00  0.00           C  
ATOM    865  H   ALA A  58      -1.801 -17.293   1.214  1.00  0.00           H  
ATOM    866  HA  ALA A  58      -1.915 -15.591   3.495  1.00  0.00           H  
ATOM    867 1HB  ALA A  58      -1.901 -13.736   1.852  1.00  0.00           H  
ATOM    868 2HB  ALA A  58      -0.697 -14.983   1.447  1.00  0.00           H  
ATOM    869 3HB  ALA A  58      -2.230 -14.901   0.547  1.00  0.00           H  
ATOM    870  N   VAL A  59      -4.771 -15.884   1.868  1.00  0.00           N  
ATOM    871  CA  VAL A  59      -6.207 -15.629   1.928  1.00  0.00           C  
ATOM    872  C   VAL A  59      -6.786 -16.223   3.210  1.00  0.00           C  
ATOM    873  O   VAL A  59      -7.512 -15.547   3.941  1.00  0.00           O  
ATOM    874  CB  VAL A  59      -6.918 -16.239   0.705  1.00  0.00           C  
ATOM    875  CG1 VAL A  59      -8.427 -16.197   0.891  1.00  0.00           C  
ATOM    876  CG2 VAL A  59      -6.509 -15.494  -0.557  1.00  0.00           C  
ATOM    877  H   VAL A  59      -4.408 -16.489   1.145  1.00  0.00           H  
ATOM    878  HA  VAL A  59      -6.366 -14.551   1.941  1.00  0.00           H  
ATOM    879  HB  VAL A  59      -6.634 -17.287   0.617  1.00  0.00           H  
ATOM    880 1HG1 VAL A  59      -8.914 -16.632   0.018  1.00  0.00           H  
ATOM    881 2HG1 VAL A  59      -8.700 -16.767   1.779  1.00  0.00           H  
ATOM    882 3HG1 VAL A  59      -8.750 -15.162   1.008  1.00  0.00           H  
ATOM    883 1HG2 VAL A  59      -7.015 -15.930  -1.417  1.00  0.00           H  
ATOM    884 2HG2 VAL A  59      -6.788 -14.444  -0.466  1.00  0.00           H  
ATOM    885 3HG2 VAL A  59      -5.430 -15.572  -0.692  1.00  0.00           H  
ATOM    886  N   GLN A  60      -6.416 -17.451   3.454  1.00  0.00           N  
ATOM    887  CA  GLN A  60      -6.978 -18.158   4.601  1.00  0.00           C  
ATOM    888  C   GLN A  60      -6.615 -17.461   5.908  1.00  0.00           C  
ATOM    889  O   GLN A  60      -7.479 -17.241   6.762  1.00  0.00           O  
ATOM    890  CB  GLN A  60      -6.491 -19.609   4.627  1.00  0.00           C  
ATOM    891  CG  GLN A  60      -7.088 -20.487   3.540  1.00  0.00           C  
ATOM    892  CD  GLN A  60      -6.528 -21.896   3.561  1.00  0.00           C  
ATOM    893  OE1 GLN A  60      -5.866 -22.302   4.520  1.00  0.00           O  
ATOM    894  NE2 GLN A  60      -6.789 -22.651   2.500  1.00  0.00           N  
ATOM    895  H   GLN A  60      -5.746 -17.925   2.865  1.00  0.00           H  
ATOM    896  HA  GLN A  60      -8.064 -18.155   4.509  1.00  0.00           H  
ATOM    897 1HB  GLN A  60      -5.407 -19.630   4.519  1.00  0.00           H  
ATOM    898 2HB  GLN A  60      -6.732 -20.057   5.591  1.00  0.00           H  
ATOM    899 1HG  GLN A  60      -8.166 -20.545   3.685  1.00  0.00           H  
ATOM    900 2HG  GLN A  60      -6.864 -20.045   2.568  1.00  0.00           H  
ATOM    901 1HE2 GLN A  60      -6.445 -23.591   2.458  1.00  0.00           H  
ATOM    902 2HE2 GLN A  60      -7.329 -22.283   1.744  1.00  0.00           H  
ATOM    903  N   GLU A  61      -5.362 -17.117   5.960  1.00  0.00           N  
ATOM    904  CA  GLU A  61      -4.904 -16.473   7.188  1.00  0.00           C  
ATOM    905  C   GLU A  61      -5.492 -15.072   7.328  1.00  0.00           C  
ATOM    906  O   GLU A  61      -5.864 -14.656   8.428  1.00  0.00           O  
ATOM    907  CB  GLU A  61      -3.376 -16.400   7.215  1.00  0.00           C  
ATOM    908  CG  GLU A  61      -2.686 -17.741   7.429  1.00  0.00           C  
ATOM    909  CD  GLU A  61      -1.191 -17.621   7.525  1.00  0.00           C  
ATOM    910  OE1 GLU A  61      -0.667 -16.610   7.120  1.00  0.00           O  
ATOM    911  OE2 GLU A  61      -0.571 -18.540   8.005  1.00  0.00           O  
ATOM    912  H   GLU A  61      -4.703 -17.269   5.210  1.00  0.00           H  
ATOM    913  HA  GLU A  61      -5.248 -17.064   8.038  1.00  0.00           H  
ATOM    914 1HB  GLU A  61      -3.015 -15.985   6.274  1.00  0.00           H  
ATOM    915 2HB  GLU A  61      -3.057 -15.728   8.013  1.00  0.00           H  
ATOM    916 1HG  GLU A  61      -3.064 -18.188   8.348  1.00  0.00           H  
ATOM    917 2HG  GLU A  61      -2.941 -18.404   6.604  1.00  0.00           H  
ATOM    918  N   ALA A  62      -5.582 -14.364   6.198  1.00  0.00           N  
ATOM    919  CA  ALA A  62      -6.099 -12.999   6.228  1.00  0.00           C  
ATOM    920  C   ALA A  62      -7.560 -12.975   6.665  1.00  0.00           C  
ATOM    921  O   ALA A  62      -7.964 -12.111   7.447  1.00  0.00           O  
ATOM    922  CB  ALA A  62      -5.946 -12.343   4.856  1.00  0.00           C  
ATOM    923  H   ALA A  62      -5.295 -14.762   5.315  1.00  0.00           H  
ATOM    924  HA  ALA A  62      -5.518 -12.433   6.956  1.00  0.00           H  
ATOM    925 1HB  ALA A  62      -6.336 -11.326   4.895  1.00  0.00           H  
ATOM    926 2HB  ALA A  62      -4.891 -12.317   4.581  1.00  0.00           H  
ATOM    927 3HB  ALA A  62      -6.501 -12.916   4.115  1.00  0.00           H  
ATOM    928  N   LEU A  63      -8.366 -13.928   6.192  1.00  0.00           N  
ATOM    929  CA  LEU A  63      -9.796 -13.938   6.480  1.00  0.00           C  
ATOM    930  C   LEU A  63     -10.060 -14.395   7.911  1.00  0.00           C  
ATOM    931  O   LEU A  63     -10.998 -13.920   8.557  1.00  0.00           O  
ATOM    932  CB  LEU A  63     -10.531 -14.859   5.498  1.00  0.00           C  
ATOM    933  CG  LEU A  63     -10.516 -14.412   4.030  1.00  0.00           C  
ATOM    934  CD1 LEU A  63     -11.112 -15.510   3.159  1.00  0.00           C  
ATOM    935  CD2 LEU A  63     -11.300 -13.116   3.887  1.00  0.00           C  
ATOM    936  H   LEU A  63      -7.975 -14.662   5.619  1.00  0.00           H  
ATOM    937  HA  LEU A  63     -10.179 -12.925   6.370  1.00  0.00           H  
ATOM    938 1HB  LEU A  63     -10.080 -15.849   5.547  1.00  0.00           H  
ATOM    939 2HB  LEU A  63     -11.572 -14.940   5.810  1.00  0.00           H  
ATOM    940  HG  LEU A  63      -9.488 -14.252   3.708  1.00  0.00           H  
ATOM    941 1HD1 LEU A  63     -11.101 -15.193   2.116  1.00  0.00           H  
ATOM    942 2HD1 LEU A  63     -10.521 -16.420   3.266  1.00  0.00           H  
ATOM    943 3HD1 LEU A  63     -12.137 -15.704   3.469  1.00  0.00           H  
ATOM    944 1HD2 LEU A  63     -11.288 -12.798   2.844  1.00  0.00           H  
ATOM    945 2HD2 LEU A  63     -12.329 -13.275   4.207  1.00  0.00           H  
ATOM    946 3HD2 LEU A  63     -10.842 -12.344   4.506  1.00  0.00           H  
ATOM    947  N   GLN A  64      -9.235 -15.290   8.371  1.00  0.00           N  
ATOM    948  CA  GLN A  64      -9.374 -15.754   9.746  1.00  0.00           C  
ATOM    949  C   GLN A  64      -9.004 -14.655  10.737  1.00  0.00           C  
ATOM    950  O   GLN A  64      -9.698 -14.450  11.735  1.00  0.00           O  
ATOM    951  CB  GLN A  64      -8.504 -16.990   9.984  1.00  0.00           C  
ATOM    952  CG  GLN A  64      -9.005 -18.247   9.294  1.00  0.00           C  
ATOM    953  CD  GLN A  64      -8.038 -19.409   9.434  1.00  0.00           C  
ATOM    954  OE1 GLN A  64      -7.063 -19.335  10.186  1.00  0.00           O  
ATOM    955  NE2 GLN A  64      -8.305 -20.488   8.709  1.00  0.00           N  
ATOM    956  H   GLN A  64      -8.499 -15.672   7.795  1.00  0.00           H  
ATOM    957  HA  GLN A  64     -10.417 -16.021   9.917  1.00  0.00           H  
ATOM    958 1HB  GLN A  64      -7.490 -16.795   9.634  1.00  0.00           H  
ATOM    959 2HB  GLN A  64      -8.446 -17.194  11.055  1.00  0.00           H  
ATOM    960 1HG  GLN A  64      -9.956 -18.539   9.740  1.00  0.00           H  
ATOM    961 2HG  GLN A  64      -9.137 -18.039   8.233  1.00  0.00           H  
ATOM    962 1HE2 GLN A  64      -7.702 -21.286   8.759  1.00  0.00           H  
ATOM    963 2HE2 GLN A  64      -9.107 -20.506   8.112  1.00  0.00           H  
ATOM    964  N   LEU A  65      -7.920 -13.979  10.394  1.00  0.00           N  
ATOM    965  CA  LEU A  65      -7.465 -12.891  11.253  1.00  0.00           C  
ATOM    966  C   LEU A  65      -8.431 -11.711  11.195  1.00  0.00           C  
ATOM    967  O   LEU A  65      -8.750 -11.113  12.224  1.00  0.00           O  
ATOM    968  CB  LEU A  65      -6.061 -12.436  10.836  1.00  0.00           C  
ATOM    969  CG  LEU A  65      -5.439 -11.328  11.695  1.00  0.00           C  
ATOM    970  CD1 LEU A  65      -5.309 -11.813  13.132  1.00  0.00           C  
ATOM    971  CD2 LEU A  65      -4.082 -10.943  11.123  1.00  0.00           C  
ATOM    972  H   LEU A  65      -7.401 -14.194   9.555  1.00  0.00           H  
ATOM    973  HA  LEU A  65      -7.429 -13.254  12.279  1.00  0.00           H  
ATOM    974 1HB  LEU A  65      -5.394 -13.295  10.868  1.00  0.00           H  
ATOM    975 2HB  LEU A  65      -6.105 -12.073   9.809  1.00  0.00           H  
ATOM    976  HG  LEU A  65      -6.094 -10.456  11.696  1.00  0.00           H  
ATOM    977 1HD1 LEU A  65      -4.866 -11.026  13.743  1.00  0.00           H  
ATOM    978 2HD1 LEU A  65      -6.294 -12.063  13.524  1.00  0.00           H  
ATOM    979 3HD1 LEU A  65      -4.671 -12.697  13.162  1.00  0.00           H  
ATOM    980 1HD2 LEU A  65      -3.640 -10.155  11.733  1.00  0.00           H  
ATOM    981 2HD2 LEU A  65      -3.427 -11.814  11.122  1.00  0.00           H  
ATOM    982 3HD2 LEU A  65      -4.208 -10.583  10.100  1.00  0.00           H  
ATOM    983  N   LYS A  66      -8.868 -11.454   9.949  1.00  0.00           N  
ATOM    984  CA  LYS A  66      -9.854 -10.396   9.744  1.00  0.00           C  
ATOM    985  C   LYS A  66     -11.081 -10.612  10.626  1.00  0.00           C  
ATOM    986  O   LYS A  66     -11.507  -9.702  11.339  1.00  0.00           O  
ATOM    987  CB  LYS A  66     -10.268 -10.325   8.274  1.00  0.00           C  
ATOM    988  CG  LYS A  66     -11.271  -9.225   7.955  1.00  0.00           C  
ATOM    989  CD  LYS A  66     -11.773  -9.333   6.522  1.00  0.00           C  
ATOM    990  CE  LYS A  66     -12.773  -8.232   6.201  1.00  0.00           C  
ATOM    991  NZ  LYS A  66     -14.093  -8.474   6.844  1.00  0.00           N  
ATOM    992  H   LYS A  66      -8.531 -11.974   9.150  1.00  0.00           H  
ATOM    993  HA  LYS A  66      -9.403  -9.443  10.025  1.00  0.00           H  
ATOM    994 1HB  LYS A  66      -9.384 -10.162   7.654  1.00  0.00           H  
ATOM    995 2HB  LYS A  66     -10.708 -11.276   7.973  1.00  0.00           H  
ATOM    996 1HG  LYS A  66     -12.121  -9.299   8.635  1.00  0.00           H  
ATOM    997 2HG  LYS A  66     -10.801  -8.252   8.093  1.00  0.00           H  
ATOM    998 1HD  LYS A  66     -10.930  -9.258   5.834  1.00  0.00           H  
ATOM    999 2HD  LYS A  66     -12.253 -10.301   6.377  1.00  0.00           H  
ATOM   1000 1HE  LYS A  66     -12.385  -7.276   6.546  1.00  0.00           H  
ATOM   1001 2HE  LYS A  66     -12.915  -8.172   5.121  1.00  0.00           H  
ATOM   1002 1HZ  LYS A  66     -14.726  -7.723   6.606  1.00  0.00           H  
ATOM   1003 2HZ  LYS A  66     -14.472  -9.351   6.515  1.00  0.00           H  
ATOM   1004 3HZ  LYS A  66     -13.978  -8.512   7.847  1.00  0.00           H  
ATOM   1005  N   THR A  67     -11.626 -11.823  10.644  1.00  0.00           N  
ATOM   1006  CA  THR A  67     -12.838 -12.163  11.380  1.00  0.00           C  
ATOM   1007  C   THR A  67     -12.611 -12.041  12.884  1.00  0.00           C  
ATOM   1008  O   THR A  67     -13.405 -11.416  13.588  1.00  0.00           O  
ATOM   1009  CB  THR A  67     -13.315 -13.587  11.039  1.00  0.00           C  
ATOM   1010  OG1 THR A  67     -13.623 -13.669   9.641  1.00  0.00           O  
ATOM   1011  CG2 THR A  67     -14.552 -13.943  11.849  1.00  0.00           C  
ATOM   1012  H   THR A  67     -11.156 -12.541  10.111  1.00  0.00           H  
ATOM   1013  HA  THR A  67     -13.624 -11.464  11.093  1.00  0.00           H  
ATOM   1014  HB  THR A  67     -12.522 -14.300  11.265  1.00  0.00           H  
ATOM   1015  HG1 THR A  67     -12.837 -13.464   9.129  1.00  0.00           H  
ATOM   1016 1HG2 THR A  67     -14.874 -14.953  11.595  1.00  0.00           H  
ATOM   1017 2HG2 THR A  67     -14.318 -13.893  12.912  1.00  0.00           H  
ATOM   1018 3HG2 THR A  67     -15.351 -13.240  11.620  1.00  0.00           H  
ATOM   1019  N   LYS A  68     -11.548 -12.592  13.299  1.00  0.00           N  
ATOM   1020  CA  LYS A  68     -11.257 -12.643  14.728  1.00  0.00           C  
ATOM   1021  C   LYS A  68     -11.087 -11.239  15.306  1.00  0.00           C  
ATOM   1022  O   LYS A  68     -11.565 -10.955  16.407  1.00  0.00           O  
ATOM   1023  CB  LYS A  68     -10.003 -13.477  14.990  1.00  0.00           C  
ATOM   1024  CG  LYS A  68     -10.194 -14.977  14.810  1.00  0.00           C  
ATOM   1025  CD  LYS A  68      -8.884 -15.728  14.994  1.00  0.00           C  
ATOM   1026  CE  LYS A  68      -9.072 -17.226  14.805  1.00  0.00           C  
ATOM   1027  NZ  LYS A  68      -7.789 -17.969  14.931  1.00  0.00           N  
ATOM   1028  H   LYS A  68     -10.892 -12.999  12.649  1.00  0.00           H  
ATOM   1029  HA  LYS A  68     -12.099 -13.117  15.236  1.00  0.00           H  
ATOM   1030 1HB  LYS A  68      -9.206 -13.159  14.316  1.00  0.00           H  
ATOM   1031 2HB  LYS A  68      -9.656 -13.304  16.010  1.00  0.00           H  
ATOM   1032 1HG  LYS A  68     -10.917 -15.342  15.541  1.00  0.00           H  
ATOM   1033 2HG  LYS A  68     -10.581 -15.177  13.812  1.00  0.00           H  
ATOM   1034 1HD  LYS A  68      -8.153 -15.368  14.268  1.00  0.00           H  
ATOM   1035 2HD  LYS A  68      -8.496 -15.543  15.996  1.00  0.00           H  
ATOM   1036 1HE  LYS A  68      -9.770 -17.601  15.552  1.00  0.00           H  
ATOM   1037 2HE  LYS A  68      -9.494 -17.419  13.818  1.00  0.00           H  
ATOM   1038 1HZ  LYS A  68      -7.957 -18.956  14.800  1.00  0.00           H  
ATOM   1039 2HZ  LYS A  68      -7.140 -17.641  14.230  1.00  0.00           H  
ATOM   1040 3HZ  LYS A  68      -7.398 -17.813  15.849  1.00  0.00           H  
ATOM   1041  N   LEU A  69     -10.471 -10.362  14.534  1.00  0.00           N  
ATOM   1042  CA  LEU A  69     -10.241  -9.004  15.014  1.00  0.00           C  
ATOM   1043  C   LEU A  69     -11.459  -8.122  14.757  1.00  0.00           C  
ATOM   1044  O   LEU A  69     -11.753  -7.218  15.541  1.00  0.00           O  
ATOM   1045  CB  LEU A  69      -9.006  -8.399  14.339  1.00  0.00           C  
ATOM   1046  CG  LEU A  69      -7.671  -9.086  14.629  1.00  0.00           C  
ATOM   1047  CD1 LEU A  69      -6.560  -8.457  13.794  1.00  0.00           C  
ATOM   1048  CD2 LEU A  69      -7.339  -9.005  16.115  1.00  0.00           C  
ATOM   1049  H   LEU A  69     -10.153 -10.616  13.610  1.00  0.00           H  
ATOM   1050  HA  LEU A  69     -10.067  -9.041  16.089  1.00  0.00           H  
ATOM   1051 1HB  LEU A  69      -9.155  -8.418  13.261  1.00  0.00           H  
ATOM   1052 2HB  LEU A  69      -8.913  -7.359  14.653  1.00  0.00           H  
ATOM   1053  HG  LEU A  69      -7.729 -10.133  14.336  1.00  0.00           H  
ATOM   1054 1HD1 LEU A  69      -5.615  -8.955  14.010  1.00  0.00           H  
ATOM   1055 2HD1 LEU A  69      -6.794  -8.568  12.734  1.00  0.00           H  
ATOM   1056 3HD1 LEU A  69      -6.476  -7.399  14.038  1.00  0.00           H  
ATOM   1057 1HD2 LEU A  69      -6.385  -9.500  16.302  1.00  0.00           H  
ATOM   1058 2HD2 LEU A  69      -7.271  -7.960  16.417  1.00  0.00           H  
ATOM   1059 3HD2 LEU A  69      -8.123  -9.499  16.690  1.00  0.00           H  
ATOM   1060  N   GLY A  70     -12.236  -8.478  13.767  1.00  0.00           N  
ATOM   1061  CA  GLY A  70     -13.352  -7.629  13.387  1.00  0.00           C  
ATOM   1062  C   GLY A  70     -12.925  -6.384  12.632  1.00  0.00           C  
ATOM   1063  O   GLY A  70     -13.420  -5.287  12.900  1.00  0.00           O  
ATOM   1064  H   GLY A  70     -12.075  -9.336  13.259  1.00  0.00           H  
ATOM   1065 1HA  GLY A  70     -14.045  -8.195  12.764  1.00  0.00           H  
ATOM   1066 2HA  GLY A  70     -13.899  -7.325  14.280  1.00  0.00           H  
ATOM   1067  N   VAL A  71     -11.865  -6.508  11.751  1.00  0.00           N  
ATOM   1068  CA  VAL A  71     -11.282  -5.340  11.102  1.00  0.00           C  
ATOM   1069  C   VAL A  71     -11.341  -5.508   9.585  1.00  0.00           C  
ATOM   1070  O   VAL A  71     -11.834  -6.522   9.085  1.00  0.00           O  
ATOM   1071  CB  VAL A  71      -9.821  -5.142  11.546  1.00  0.00           C  
ATOM   1072  CG1 VAL A  71      -9.746  -4.934  13.051  1.00  0.00           C  
ATOM   1073  CG2 VAL A  71      -8.985  -6.341  11.125  1.00  0.00           C  
ATOM   1074  H   VAL A  71     -11.485  -7.423  11.552  1.00  0.00           H  
ATOM   1075  HA  VAL A  71     -11.869  -4.463  11.377  1.00  0.00           H  
ATOM   1076  HB  VAL A  71      -9.427  -4.240  11.078  1.00  0.00           H  
ATOM   1077 1HG1 VAL A  71      -8.707  -4.796  13.348  1.00  0.00           H  
ATOM   1078 2HG1 VAL A  71     -10.322  -4.050  13.325  1.00  0.00           H  
ATOM   1079 3HG1 VAL A  71     -10.154  -5.807  13.560  1.00  0.00           H  
ATOM   1080 1HG2 VAL A  71      -7.953  -6.194  11.441  1.00  0.00           H  
ATOM   1081 2HG2 VAL A  71      -9.383  -7.243  11.589  1.00  0.00           H  
ATOM   1082 3HG2 VAL A  71      -9.020  -6.445  10.040  1.00  0.00           H  
ATOM   1083  N   SER A  72     -10.759  -4.467   8.959  1.00  0.00           N  
ATOM   1084  CA  SER A  72     -10.731  -4.517   7.500  1.00  0.00           C  
ATOM   1085  C   SER A  72      -9.766  -5.587   7.002  1.00  0.00           C  
ATOM   1086  O   SER A  72      -8.923  -6.070   7.759  1.00  0.00           O  
ATOM   1087  CB  SER A  72     -10.333  -3.165   6.940  1.00  0.00           C  
ATOM   1088  OG  SER A  72      -8.986  -2.887   7.208  1.00  0.00           O  
ATOM   1089  H   SER A  72     -10.351  -3.674   9.431  1.00  0.00           H  
ATOM   1090  HA  SER A  72     -11.731  -4.769   7.144  1.00  0.00           H  
ATOM   1091 1HB  SER A  72     -10.503  -3.153   5.864  1.00  0.00           H  
ATOM   1092 2HB  SER A  72     -10.961  -2.391   7.379  1.00  0.00           H  
ATOM   1093  HG  SER A  72      -8.821  -2.011   6.851  1.00  0.00           H  
ATOM   1094  N   LEU A  73      -9.935  -6.028   5.732  1.00  0.00           N  
ATOM   1095  CA  LEU A  73      -9.068  -7.036   5.129  1.00  0.00           C  
ATOM   1096  C   LEU A  73      -7.630  -6.534   5.040  1.00  0.00           C  
ATOM   1097  O   LEU A  73      -6.693  -7.262   5.375  1.00  0.00           O  
ATOM   1098  CB  LEU A  73      -9.576  -7.406   3.731  1.00  0.00           C  
ATOM   1099  CG  LEU A  73      -8.751  -8.459   2.980  1.00  0.00           C  
ATOM   1100  CD1 LEU A  73      -8.737  -9.757   3.776  1.00  0.00           C  
ATOM   1101  CD2 LEU A  73      -9.341  -8.674   1.594  1.00  0.00           C  
ATOM   1102  H   LEU A  73     -10.690  -5.639   5.187  1.00  0.00           H  
ATOM   1103  HA  LEU A  73      -9.083  -7.926   5.759  1.00  0.00           H  
ATOM   1104 1HB  LEU A  73     -10.593  -7.785   3.820  1.00  0.00           H  
ATOM   1105 2HB  LEU A  73      -9.599  -6.505   3.119  1.00  0.00           H  
ATOM   1106  HG  LEU A  73      -7.720  -8.115   2.886  1.00  0.00           H  
ATOM   1107 1HD1 LEU A  73      -8.151 -10.505   3.243  1.00  0.00           H  
ATOM   1108 2HD1 LEU A  73      -8.293  -9.579   4.755  1.00  0.00           H  
ATOM   1109 3HD1 LEU A  73      -9.758 -10.118   3.901  1.00  0.00           H  
ATOM   1110 1HD2 LEU A  73      -8.753  -9.422   1.060  1.00  0.00           H  
ATOM   1111 2HD2 LEU A  73     -10.371  -9.019   1.687  1.00  0.00           H  
ATOM   1112 3HD2 LEU A  73      -9.321  -7.735   1.041  1.00  0.00           H  
ATOM   1113  N   LEU A  74      -7.488  -5.220   4.733  1.00  0.00           N  
ATOM   1114  CA  LEU A  74      -6.157  -4.629   4.609  1.00  0.00           C  
ATOM   1115  C   LEU A  74      -5.404  -4.682   5.934  1.00  0.00           C  
ATOM   1116  O   LEU A  74      -4.214  -5.001   5.965  1.00  0.00           O  
ATOM   1117  CB  LEU A  74      -6.265  -3.174   4.133  1.00  0.00           C  
ATOM   1118  CG  LEU A  74      -4.938  -2.414   4.012  1.00  0.00           C  
ATOM   1119  CD1 LEU A  74      -4.021  -3.145   3.040  1.00  0.00           C  
ATOM   1120  CD2 LEU A  74      -5.208  -0.992   3.545  1.00  0.00           C  
ATOM   1121  H   LEU A  74      -8.300  -4.638   4.587  1.00  0.00           H  
ATOM   1122  HA  LEU A  74      -5.589  -5.206   3.878  1.00  0.00           H  
ATOM   1123 1HB  LEU A  74      -6.743  -3.163   3.155  1.00  0.00           H  
ATOM   1124 2HB  LEU A  74      -6.898  -2.627   4.831  1.00  0.00           H  
ATOM   1125  HG  LEU A  74      -4.442  -2.389   4.983  1.00  0.00           H  
ATOM   1126 1HD1 LEU A  74      -3.078  -2.605   2.954  1.00  0.00           H  
ATOM   1127 2HD1 LEU A  74      -3.828  -4.152   3.409  1.00  0.00           H  
ATOM   1128 3HD1 LEU A  74      -4.497  -3.200   2.062  1.00  0.00           H  
ATOM   1129 1HD2 LEU A  74      -4.265  -0.451   3.459  1.00  0.00           H  
ATOM   1130 2HD2 LEU A  74      -5.702  -1.016   2.573  1.00  0.00           H  
ATOM   1131 3HD2 LEU A  74      -5.851  -0.488   4.266  1.00  0.00           H  
ATOM   1132  N   ALA A  75      -6.185  -4.426   6.967  1.00  0.00           N  
ATOM   1133  CA  ALA A  75      -5.572  -4.463   8.293  1.00  0.00           C  
ATOM   1134  C   ALA A  75      -5.019  -5.852   8.602  1.00  0.00           C  
ATOM   1135  O   ALA A  75      -3.869  -5.988   9.026  1.00  0.00           O  
ATOM   1136  CB  ALA A  75      -6.579  -4.046   9.355  1.00  0.00           C  
ATOM   1137  H   ALA A  75      -7.168  -4.209   6.885  1.00  0.00           H  
ATOM   1138  HA  ALA A  75      -4.741  -3.759   8.303  1.00  0.00           H  
ATOM   1139 1HB  ALA A  75      -6.107  -4.081  10.337  1.00  0.00           H  
ATOM   1140 2HB  ALA A  75      -6.922  -3.031   9.153  1.00  0.00           H  
ATOM   1141 3HB  ALA A  75      -7.429  -4.726   9.337  1.00  0.00           H  
ATOM   1142  N   ALA A  76      -5.825  -6.846   8.319  1.00  0.00           N  
ATOM   1143  CA  ALA A  76      -5.414  -8.227   8.567  1.00  0.00           C  
ATOM   1144  C   ALA A  76      -4.193  -8.595   7.728  1.00  0.00           C  
ATOM   1145  O   ALA A  76      -3.247  -9.206   8.230  1.00  0.00           O  
ATOM   1146  CB  ALA A  76      -6.566  -9.186   8.274  1.00  0.00           C  
ATOM   1147  H   ALA A  76      -6.738  -6.668   7.925  1.00  0.00           H  
ATOM   1148  HA  ALA A  76      -5.141  -8.314   9.619  1.00  0.00           H  
ATOM   1149 1HB  ALA A  76      -6.244 -10.210   8.464  1.00  0.00           H  
ATOM   1150 2HB  ALA A  76      -7.412  -8.946   8.918  1.00  0.00           H  
ATOM   1151 3HB  ALA A  76      -6.864  -9.088   7.232  1.00  0.00           H  
ATOM   1152  N   LEU A  77      -4.187  -8.182   6.494  1.00  0.00           N  
ATOM   1153  CA  LEU A  77      -3.065  -8.472   5.608  1.00  0.00           C  
ATOM   1154  C   LEU A  77      -1.805  -7.749   6.075  1.00  0.00           C  
ATOM   1155  O   LEU A  77      -0.714  -8.322   6.060  1.00  0.00           O  
ATOM   1156  CB  LEU A  77      -3.397  -8.067   4.171  1.00  0.00           C  
ATOM   1157  CG  LEU A  77      -4.454  -8.912   3.457  1.00  0.00           C  
ATOM   1158  CD1 LEU A  77      -4.959  -8.187   2.211  1.00  0.00           C  
ATOM   1159  CD2 LEU A  77      -3.890 -10.280   3.092  1.00  0.00           C  
ATOM   1160  H   LEU A  77      -4.970  -7.653   6.138  1.00  0.00           H  
ATOM   1161  HA  LEU A  77      -2.874  -9.544   5.633  1.00  0.00           H  
ATOM   1162 1HB  LEU A  77      -3.752  -7.037   4.173  1.00  0.00           H  
ATOM   1163 2HB  LEU A  77      -2.485  -8.115   3.576  1.00  0.00           H  
ATOM   1164  HG  LEU A  77      -5.315  -9.047   4.111  1.00  0.00           H  
ATOM   1165 1HD1 LEU A  77      -5.710  -8.799   1.713  1.00  0.00           H  
ATOM   1166 2HD1 LEU A  77      -5.402  -7.233   2.501  1.00  0.00           H  
ATOM   1167 3HD1 LEU A  77      -4.126  -8.009   1.531  1.00  0.00           H  
ATOM   1168 1HD2 LEU A  77      -4.657 -10.867   2.585  1.00  0.00           H  
ATOM   1169 2HD2 LEU A  77      -3.032 -10.156   2.432  1.00  0.00           H  
ATOM   1170 3HD2 LEU A  77      -3.578 -10.797   3.999  1.00  0.00           H  
ATOM   1171  N   ALA A  78      -1.963  -6.558   6.460  1.00  0.00           N  
ATOM   1172  CA  ALA A  78      -0.818  -5.774   6.914  1.00  0.00           C  
ATOM   1173  C   ALA A  78      -0.199  -6.384   8.169  1.00  0.00           C  
ATOM   1174  O   ALA A  78       1.024  -6.391   8.326  1.00  0.00           O  
ATOM   1175  CB  ALA A  78      -1.230  -4.333   7.174  1.00  0.00           C  
ATOM   1176  H   ALA A  78      -2.879  -6.134   6.458  1.00  0.00           H  
ATOM   1177  HA  ALA A  78      -0.064  -5.787   6.127  1.00  0.00           H  
ATOM   1178 1HB  ALA A  78      -0.366  -3.762   7.512  1.00  0.00           H  
ATOM   1179 2HB  ALA A  78      -1.617  -3.894   6.254  1.00  0.00           H  
ATOM   1180 3HB  ALA A  78      -2.004  -4.309   7.940  1.00  0.00           H  
ATOM   1181  N   ILE A  79      -0.984  -6.925   9.055  1.00  0.00           N  
ATOM   1182  CA  ILE A  79      -0.512  -7.557  10.284  1.00  0.00           C  
ATOM   1183  C   ILE A  79       0.276  -8.821   9.945  1.00  0.00           C  
ATOM   1184  O   ILE A  79       1.383  -9.024  10.450  1.00  0.00           O  
ATOM   1185  CB  ILE A  79      -1.684  -7.905  11.219  1.00  0.00           C  
ATOM   1186  CG1 ILE A  79      -2.336  -6.628  11.755  1.00  0.00           C  
ATOM   1187  CG2 ILE A  79      -1.208  -8.785  12.364  1.00  0.00           C  
ATOM   1188  CD1 ILE A  79      -3.682  -6.856  12.406  1.00  0.00           C  
ATOM   1189  H   ILE A  79      -1.975  -6.897   8.866  1.00  0.00           H  
ATOM   1190  HA  ILE A  79       0.153  -6.862  10.797  1.00  0.00           H  
ATOM   1191  HB  ILE A  79      -2.451  -8.438  10.658  1.00  0.00           H  
ATOM   1192 1HG1 ILE A  79      -1.677  -6.163  12.488  1.00  0.00           H  
ATOM   1193 2HG1 ILE A  79      -2.470  -5.917  10.939  1.00  0.00           H  
ATOM   1194 1HG2 ILE A  79      -2.049  -9.021  13.016  1.00  0.00           H  
ATOM   1195 2HG2 ILE A  79      -0.789  -9.707  11.964  1.00  0.00           H  
ATOM   1196 3HG2 ILE A  79      -0.444  -8.257  12.935  1.00  0.00           H  
ATOM   1197 1HD1 ILE A  79      -4.080  -5.906  12.761  1.00  0.00           H  
ATOM   1198 2HD1 ILE A  79      -4.369  -7.290  11.679  1.00  0.00           H  
ATOM   1199 3HD1 ILE A  79      -3.567  -7.537  13.248  1.00  0.00           H  
ATOM   1200  N   LEU A  80      -0.302  -9.617   9.055  1.00  0.00           N  
ATOM   1201  CA  LEU A  80       0.381 -10.854   8.689  1.00  0.00           C  
ATOM   1202  C   LEU A  80       1.717 -10.557   8.017  1.00  0.00           C  
ATOM   1203  O   LEU A  80       2.732 -11.181   8.341  1.00  0.00           O  
ATOM   1204  CB  LEU A  80      -0.499 -11.689   7.751  1.00  0.00           C  
ATOM   1205  CG  LEU A  80      -1.791 -12.242   8.366  1.00  0.00           C  
ATOM   1206  CD1 LEU A  80      -2.691 -12.780   7.261  1.00  0.00           C  
ATOM   1207  CD2 LEU A  80      -1.448 -13.332   9.371  1.00  0.00           C  
ATOM   1208  H   LEU A  80      -1.189  -9.399   8.627  1.00  0.00           H  
ATOM   1209  HA  LEU A  80       0.573 -11.425   9.596  1.00  0.00           H  
ATOM   1210 1HB  LEU A  80      -0.776 -11.075   6.896  1.00  0.00           H  
ATOM   1211 2HB  LEU A  80       0.085 -12.536   7.388  1.00  0.00           H  
ATOM   1212  HG  LEU A  80      -2.326 -11.438   8.870  1.00  0.00           H  
ATOM   1213 1HD1 LEU A  80      -3.608 -13.173   7.698  1.00  0.00           H  
ATOM   1214 2HD1 LEU A  80      -2.935 -11.976   6.568  1.00  0.00           H  
ATOM   1215 3HD1 LEU A  80      -2.174 -13.577   6.727  1.00  0.00           H  
ATOM   1216 1HD2 LEU A  80      -2.366 -13.724   9.809  1.00  0.00           H  
ATOM   1217 2HD2 LEU A  80      -0.914 -14.137   8.867  1.00  0.00           H  
ATOM   1218 3HD2 LEU A  80      -0.819 -12.916  10.159  1.00  0.00           H  
ATOM   1219  N   SER A  81       1.658  -9.596   7.214  1.00  0.00           N  
ATOM   1220  CA  SER A  81       2.876  -9.227   6.500  1.00  0.00           C  
ATOM   1221  C   SER A  81       3.918  -8.645   7.449  1.00  0.00           C  
ATOM   1222  O   SER A  81       5.069  -9.085   7.461  1.00  0.00           O  
ATOM   1223  CB  SER A  81       2.558  -8.223   5.408  1.00  0.00           C  
ATOM   1224  OG  SER A  81       3.717  -7.850   4.715  1.00  0.00           O  
ATOM   1225  H   SER A  81       0.811  -9.072   7.044  1.00  0.00           H  
ATOM   1226  HA  SER A  81       3.296 -10.125   6.045  1.00  0.00           H  
ATOM   1227 1HB  SER A  81       1.839  -8.658   4.714  1.00  0.00           H  
ATOM   1228 2HB  SER A  81       2.095  -7.342   5.849  1.00  0.00           H  
ATOM   1229  HG  SER A  81       3.435  -7.220   4.048  1.00  0.00           H  
ATOM   1230  N   ALA A  82       3.500  -7.766   8.224  1.00  0.00           N  
ATOM   1231  CA  ALA A  82       4.412  -7.127   9.170  1.00  0.00           C  
ATOM   1232  C   ALA A  82       4.998  -8.148  10.139  1.00  0.00           C  
ATOM   1233  O   ALA A  82       6.179  -8.074  10.489  1.00  0.00           O  
ATOM   1234  CB  ALA A  82       3.694  -6.020   9.936  1.00  0.00           C  
ATOM   1235  H   ALA A  82       2.531  -7.483   8.207  1.00  0.00           H  
ATOM   1236  HA  ALA A  82       5.233  -6.688   8.604  1.00  0.00           H  
ATOM   1237 1HB  ALA A  82       4.386  -5.554  10.637  1.00  0.00           H  
ATOM   1238 2HB  ALA A  82       3.328  -5.269   9.235  1.00  0.00           H  
ATOM   1239 3HB  ALA A  82       2.854  -6.443  10.485  1.00  0.00           H  
ATOM   1240  N   ALA A  83       4.170  -9.078  10.540  1.00  0.00           N  
ATOM   1241  CA  ALA A  83       4.618 -10.101  11.483  1.00  0.00           C  
ATOM   1242  C   ALA A  83       5.831 -10.852  10.941  1.00  0.00           C  
ATOM   1243  O   ALA A  83       6.835 -11.010  11.640  1.00  0.00           O  
ATOM   1244  CB  ALA A  83       3.484 -11.078  11.787  1.00  0.00           C  
ATOM   1245  H   ALA A  83       3.217  -9.102  10.205  1.00  0.00           H  
ATOM   1246  HA  ALA A  83       4.912  -9.603  12.406  1.00  0.00           H  
ATOM   1247 1HB  ALA A  83       3.833 -11.832  12.491  1.00  0.00           H  
ATOM   1248 2HB  ALA A  83       2.644 -10.536  12.223  1.00  0.00           H  
ATOM   1249 3HB  ALA A  83       3.164 -11.561  10.866  1.00  0.00           H  
ATOM   1250  N   ALA A  84       5.771 -11.296   9.748  1.00  0.00           N  
ATOM   1251  CA  ALA A  84       6.860 -12.041   9.119  1.00  0.00           C  
ATOM   1252  C   ALA A  84       8.089 -11.155   8.925  1.00  0.00           C  
ATOM   1253  O   ALA A  84       9.196 -11.523   9.324  1.00  0.00           O  
ATOM   1254  CB  ALA A  84       6.407 -12.618   7.780  1.00  0.00           C  
ATOM   1255  H   ALA A  84       4.927 -11.120   9.220  1.00  0.00           H  
ATOM   1256  HA  ALA A  84       7.137 -12.860   9.783  1.00  0.00           H  
ATOM   1257 1HB  ALA A  84       7.230 -13.170   7.325  1.00  0.00           H  
ATOM   1258 2HB  ALA A  84       5.564 -13.291   7.941  1.00  0.00           H  
ATOM   1259 3HB  ALA A  84       6.103 -11.809   7.119  1.00  0.00           H  
ATOM   1260  N   GLN A  85       7.922 -10.005   8.472  1.00  0.00           N  
ATOM   1261  CA  GLN A  85       9.046  -9.135   8.141  1.00  0.00           C  
ATOM   1262  C   GLN A  85       9.685  -8.557   9.401  1.00  0.00           C  
ATOM   1263  O   GLN A  85      10.886  -8.281   9.423  1.00  0.00           O  
ATOM   1264  CB  GLN A  85       8.592  -8.002   7.216  1.00  0.00           C  
ATOM   1265  CG  GLN A  85       8.211  -8.454   5.817  1.00  0.00           C  
ATOM   1266  CD  GLN A  85       9.408  -8.938   5.020  1.00  0.00           C  
ATOM   1267  OE1 GLN A  85      10.418  -8.238   4.904  1.00  0.00           O  
ATOM   1268  NE2 GLN A  85       9.301 -10.140   4.465  1.00  0.00           N  
ATOM   1269  H   GLN A  85       6.980  -9.668   8.331  1.00  0.00           H  
ATOM   1270  HA  GLN A  85       9.801  -9.728   7.625  1.00  0.00           H  
ATOM   1271 1HB  GLN A  85       7.729  -7.499   7.654  1.00  0.00           H  
ATOM   1272 2HB  GLN A  85       9.389  -7.264   7.126  1.00  0.00           H  
ATOM   1273 1HG  GLN A  85       7.497  -9.274   5.893  1.00  0.00           H  
ATOM   1274 2HG  GLN A  85       7.762  -7.616   5.285  1.00  0.00           H  
ATOM   1275 1HE2 GLN A  85      10.059 -10.512   3.927  1.00  0.00           H  
ATOM   1276 2HE2 GLN A  85       8.464 -10.674   4.584  1.00  0.00           H  
ATOM   1277  N   LEU A  86       8.897  -8.398  10.406  1.00  0.00           N  
ATOM   1278  CA  LEU A  86       9.391  -7.811  11.648  1.00  0.00           C  
ATOM   1279  C   LEU A  86      10.153  -8.843  12.472  1.00  0.00           C  
ATOM   1280  O   LEU A  86      10.873  -8.489  13.407  1.00  0.00           O  
ATOM   1281  CB  LEU A  86       8.226  -7.247  12.471  1.00  0.00           C  
ATOM   1282  CG  LEU A  86       8.620  -6.409  13.694  1.00  0.00           C  
ATOM   1283  CD1 LEU A  86       9.387  -5.175  13.238  1.00  0.00           C  
ATOM   1284  CD2 LEU A  86       7.369  -6.020  14.467  1.00  0.00           C  
ATOM   1285  H   LEU A  86       7.928  -8.680  10.346  1.00  0.00           H  
ATOM   1286  HA  LEU A  86      10.074  -6.999  11.398  1.00  0.00           H  
ATOM   1287 1HB  LEU A  86       7.614  -6.622  11.824  1.00  0.00           H  
ATOM   1288 2HB  LEU A  86       7.614  -8.079  12.822  1.00  0.00           H  
ATOM   1289  HG  LEU A  86       9.278  -6.992  14.338  1.00  0.00           H  
ATOM   1290 1HD1 LEU A  86       9.666  -4.579  14.107  1.00  0.00           H  
ATOM   1291 2HD1 LEU A  86      10.286  -5.482  12.705  1.00  0.00           H  
ATOM   1292 3HD1 LEU A  86       8.758  -4.579  12.578  1.00  0.00           H  
ATOM   1293 1HD2 LEU A  86       7.648  -5.426  15.337  1.00  0.00           H  
ATOM   1294 2HD2 LEU A  86       6.710  -5.436  13.824  1.00  0.00           H  
ATOM   1295 3HD2 LEU A  86       6.850  -6.921  14.795  1.00  0.00           H  
ATOM   1296  N   GLY A  87      10.036 -10.147  12.008  1.00  0.00           N  
ATOM   1297  CA  GLY A  87      10.673 -11.208  12.773  1.00  0.00           C  
ATOM   1298  C   GLY A  87       9.908 -11.578  14.031  1.00  0.00           C  
ATOM   1299  O   GLY A  87      10.509 -11.840  15.074  1.00  0.00           O  
ATOM   1300  H   GLY A  87       9.528 -10.384  11.167  1.00  0.00           H  
ATOM   1301 1HA  GLY A  87      10.772 -12.097  12.150  1.00  0.00           H  
ATOM   1302 2HA  GLY A  87      11.679 -10.898  13.054  1.00  0.00           H  
ATOM   1303  N   THR A  88       8.548 -11.426  14.007  1.00  0.00           N  
ATOM   1304  CA  THR A  88       7.692 -11.719  15.150  1.00  0.00           C  
ATOM   1305  C   THR A  88       6.580 -12.686  14.758  1.00  0.00           C  
ATOM   1306  O   THR A  88       6.499 -13.116  13.605  1.00  0.00           O  
ATOM   1307  CB  THR A  88       7.081 -10.431  15.733  1.00  0.00           C  
ATOM   1308  OG1 THR A  88       6.117  -9.898  14.815  1.00  0.00           O  
ATOM   1309  CG2 THR A  88       8.164  -9.393  15.984  1.00  0.00           C  
ATOM   1310  H   THR A  88       8.128 -11.094  13.149  1.00  0.00           H  
ATOM   1311  HA  THR A  88       8.298 -12.189  15.925  1.00  0.00           H  
ATOM   1312  HB  THR A  88       6.580 -10.660  16.673  1.00  0.00           H  
ATOM   1313  HG1 THR A  88       5.291 -10.380  14.904  1.00  0.00           H  
ATOM   1314 1HG2 THR A  88       7.714  -8.490  16.396  1.00  0.00           H  
ATOM   1315 2HG2 THR A  88       8.892  -9.791  16.691  1.00  0.00           H  
ATOM   1316 3HG2 THR A  88       8.663  -9.154  15.046  1.00  0.00           H  
ATOM   1317  N   THR A  89       5.763 -13.078  15.723  1.00  0.00           N  
ATOM   1318  CA  THR A  89       4.580 -13.877  15.428  1.00  0.00           C  
ATOM   1319  C   THR A  89       3.412 -12.984  15.023  1.00  0.00           C  
ATOM   1320  O   THR A  89       3.497 -11.757  15.121  1.00  0.00           O  
ATOM   1321  CB  THR A  89       4.177 -14.745  16.635  1.00  0.00           C  
ATOM   1322  OG1 THR A  89       3.699 -13.903  17.693  1.00  0.00           O  
ATOM   1323  CG2 THR A  89       5.365 -15.552  17.132  1.00  0.00           C  
ATOM   1324  H   THR A  89       5.958 -12.824  16.681  1.00  0.00           H  
ATOM   1325  HA  THR A  89       4.809 -14.541  14.595  1.00  0.00           H  
ATOM   1326  HB  THR A  89       3.378 -15.426  16.343  1.00  0.00           H  
ATOM   1327  HG1 THR A  89       3.279 -14.443  18.366  1.00  0.00           H  
ATOM   1328 1HG2 THR A  89       5.062 -16.159  17.985  1.00  0.00           H  
ATOM   1329 2HG2 THR A  89       5.724 -16.202  16.333  1.00  0.00           H  
ATOM   1330 3HG2 THR A  89       6.164 -14.875  17.434  1.00  0.00           H  
ATOM   1331  N   VAL A  90       2.303 -13.576  14.505  1.00  0.00           N  
ATOM   1332  CA  VAL A  90       1.087 -12.862  14.128  1.00  0.00           C  
ATOM   1333  C   VAL A  90       0.433 -12.262  15.371  1.00  0.00           C  
ATOM   1334  O   VAL A  90       0.074 -11.082  15.382  1.00  0.00           O  
ATOM   1335  CB  VAL A  90       0.098 -13.808  13.423  1.00  0.00           C  
ATOM   1336  CG1 VAL A  90      -1.227 -13.103  13.174  1.00  0.00           C  
ATOM   1337  CG2 VAL A  90       0.698 -14.306  12.118  1.00  0.00           C  
ATOM   1338  H   VAL A  90       2.342 -14.579  14.383  1.00  0.00           H  
ATOM   1339  HA  VAL A  90       1.360 -12.050  13.453  1.00  0.00           H  
ATOM   1340  HB  VAL A  90      -0.107 -14.656  14.077  1.00  0.00           H  
ATOM   1341 1HG1 VAL A  90      -1.915 -13.786  12.676  1.00  0.00           H  
ATOM   1342 2HG1 VAL A  90      -1.656 -12.788  14.125  1.00  0.00           H  
ATOM   1343 3HG1 VAL A  90      -1.062 -12.231  12.542  1.00  0.00           H  
ATOM   1344 1HG2 VAL A  90      -0.007 -14.976  11.625  1.00  0.00           H  
ATOM   1345 2HG2 VAL A  90       0.909 -13.457  11.467  1.00  0.00           H  
ATOM   1346 3HG2 VAL A  90       1.624 -14.844  12.323  1.00  0.00           H  
ATOM   1347  N   GLU A  91       0.390 -13.023  16.405  1.00  0.00           N  
ATOM   1348  CA  GLU A  91      -0.230 -12.577  17.648  1.00  0.00           C  
ATOM   1349  C   GLU A  91       0.497 -11.366  18.225  1.00  0.00           C  
ATOM   1350  O   GLU A  91      -0.139 -10.430  18.717  1.00  0.00           O  
ATOM   1351  CB  GLU A  91      -0.244 -13.711  18.675  1.00  0.00           C  
ATOM   1352  CG  GLU A  91      -1.099 -14.908  18.278  1.00  0.00           C  
ATOM   1353  CD  GLU A  91      -0.417 -15.812  17.290  1.00  0.00           C  
ATOM   1354  OE1 GLU A  91       0.728 -15.575  16.987  1.00  0.00           O  
ATOM   1355  OE2 GLU A  91      -1.042 -16.741  16.836  1.00  0.00           O  
ATOM   1356  H   GLU A  91       0.792 -13.949  16.360  1.00  0.00           H  
ATOM   1357  HA  GLU A  91      -1.257 -12.278  17.435  1.00  0.00           H  
ATOM   1358 1HB  GLU A  91       0.774 -14.067  18.837  1.00  0.00           H  
ATOM   1359 2HB  GLU A  91      -0.616 -13.336  19.628  1.00  0.00           H  
ATOM   1360 1HG  GLU A  91      -1.338 -15.481  19.174  1.00  0.00           H  
ATOM   1361 2HG  GLU A  91      -2.033 -14.547  17.851  1.00  0.00           H  
ATOM   1362  N   GLU A  92       1.814 -11.415  18.123  1.00  0.00           N  
ATOM   1363  CA  GLU A  92       2.602 -10.271  18.572  1.00  0.00           C  
ATOM   1364  C   GLU A  92       2.344  -9.047  17.697  1.00  0.00           C  
ATOM   1365  O   GLU A  92       2.217  -7.931  18.203  1.00  0.00           O  
ATOM   1366  CB  GLU A  92       4.093 -10.614  18.561  1.00  0.00           C  
ATOM   1367  CG  GLU A  92       4.996  -9.508  19.090  1.00  0.00           C  
ATOM   1368  CD  GLU A  92       6.442  -9.915  19.157  1.00  0.00           C  
ATOM   1369  OE1 GLU A  92       6.741 -11.034  18.816  1.00  0.00           O  
ATOM   1370  OE2 GLU A  92       7.249  -9.106  19.551  1.00  0.00           O  
ATOM   1371  H   GLU A  92       2.289 -12.222  17.744  1.00  0.00           H  
ATOM   1372  HA  GLU A  92       2.302 -10.022  19.590  1.00  0.00           H  
ATOM   1373 1HB  GLU A  92       4.267 -11.505  19.165  1.00  0.00           H  
ATOM   1374 2HB  GLU A  92       4.407 -10.842  17.543  1.00  0.00           H  
ATOM   1375 1HG  GLU A  92       4.906  -8.638  18.441  1.00  0.00           H  
ATOM   1376 2HG  GLU A  92       4.658  -9.222  20.085  1.00  0.00           H  
ATOM   1377  N   ALA A  93       2.258  -9.256  16.426  1.00  0.00           N  
ATOM   1378  CA  ALA A  93       1.965  -8.159  15.507  1.00  0.00           C  
ATOM   1379  C   ALA A  93       0.583  -7.572  15.779  1.00  0.00           C  
ATOM   1380  O   ALA A  93       0.385  -6.360  15.667  1.00  0.00           O  
ATOM   1381  CB  ALA A  93       2.062  -8.638  14.060  1.00  0.00           C  
ATOM   1382  H   ALA A  93       2.392 -10.187  16.055  1.00  0.00           H  
ATOM   1383  HA  ALA A  93       2.706  -7.376  15.669  1.00  0.00           H  
ATOM   1384 1HB  ALA A  93       1.842  -7.808  13.387  1.00  0.00           H  
ATOM   1385 2HB  ALA A  93       3.070  -9.006  13.865  1.00  0.00           H  
ATOM   1386 3HB  ALA A  93       1.345  -9.440  13.894  1.00  0.00           H  
ATOM   1387  N   VAL A  94      -0.379  -8.391  16.155  1.00  0.00           N  
ATOM   1388  CA  VAL A  94      -1.725  -7.943  16.498  1.00  0.00           C  
ATOM   1389  C   VAL A  94      -1.672  -7.051  17.738  1.00  0.00           C  
ATOM   1390  O   VAL A  94      -2.215  -5.944  17.737  1.00  0.00           O  
ATOM   1391  CB  VAL A  94      -2.648  -9.147  16.762  1.00  0.00           C  
ATOM   1392  CG1 VAL A  94      -3.950  -8.689  17.403  1.00  0.00           C  
ATOM   1393  CG2 VAL A  94      -2.919  -9.886  15.461  1.00  0.00           C  
ATOM   1394  H   VAL A  94      -0.162  -9.376  16.204  1.00  0.00           H  
ATOM   1395  HA  VAL A  94      -2.118  -7.360  15.664  1.00  0.00           H  
ATOM   1396  HB  VAL A  94      -2.161  -9.819  17.468  1.00  0.00           H  
ATOM   1397 1HG1 VAL A  94      -4.590  -9.553  17.582  1.00  0.00           H  
ATOM   1398 2HG1 VAL A  94      -3.735  -8.194  18.350  1.00  0.00           H  
ATOM   1399 3HG1 VAL A  94      -4.459  -7.993  16.736  1.00  0.00           H  
ATOM   1400 1HG2 VAL A  94      -3.572 -10.737  15.655  1.00  0.00           H  
ATOM   1401 2HG2 VAL A  94      -3.402  -9.212  14.752  1.00  0.00           H  
ATOM   1402 3HG2 VAL A  94      -1.978 -10.241  15.040  1.00  0.00           H  
ATOM   1403  N   ASN A  95      -0.995  -7.554  18.735  1.00  0.00           N  
ATOM   1404  CA  ASN A  95      -0.925  -6.805  19.985  1.00  0.00           C  
ATOM   1405  C   ASN A  95      -0.174  -5.487  19.808  1.00  0.00           C  
ATOM   1406  O   ASN A  95      -0.605  -4.449  20.312  1.00  0.00           O  
ATOM   1407  CB  ASN A  95      -0.278  -7.644  21.072  1.00  0.00           C  
ATOM   1408  CG  ASN A  95      -1.178  -8.741  21.567  1.00  0.00           C  
ATOM   1409  OD1 ASN A  95      -2.404  -8.670  21.420  1.00  0.00           O  
ATOM   1410  ND2 ASN A  95      -0.594  -9.756  22.150  1.00  0.00           N  
ATOM   1411  H   ASN A  95      -0.520  -8.443  18.666  1.00  0.00           H  
ATOM   1412  HA  ASN A  95      -1.940  -6.559  20.299  1.00  0.00           H  
ATOM   1413 1HB  ASN A  95       0.642  -8.088  20.689  1.00  0.00           H  
ATOM   1414 2HB  ASN A  95      -0.007  -7.005  21.912  1.00  0.00           H  
ATOM   1415 1HD2 ASN A  95      -1.143 -10.516  22.500  1.00  0.00           H  
ATOM   1416 2HD2 ASN A  95       0.400  -9.773  22.248  1.00  0.00           H  
ATOM   1417  N   ARG A  96       0.837  -5.581  19.042  1.00  0.00           N  
ATOM   1418  CA  ARG A  96       1.605  -4.366  18.793  1.00  0.00           C  
ATOM   1419  C   ARG A  96       0.798  -3.364  17.975  1.00  0.00           C  
ATOM   1420  O   ARG A  96       0.787  -2.169  18.280  1.00  0.00           O  
ATOM   1421  CB  ARG A  96       2.898  -4.691  18.060  1.00  0.00           C  
ATOM   1422  CG  ARG A  96       3.970  -5.348  18.915  1.00  0.00           C  
ATOM   1423  CD  ARG A  96       5.210  -5.606  18.139  1.00  0.00           C  
ATOM   1424  NE  ARG A  96       6.211  -6.303  18.932  1.00  0.00           N  
ATOM   1425  CZ  ARG A  96       7.075  -5.703  19.773  1.00  0.00           C  
ATOM   1426  NH1 ARG A  96       7.049  -4.397  19.920  1.00  0.00           N  
ATOM   1427  NH2 ARG A  96       7.949  -6.427  20.450  1.00  0.00           N  
ATOM   1428  H   ARG A  96       1.126  -6.444  18.604  1.00  0.00           H  
ATOM   1429  HA  ARG A  96       1.844  -3.905  19.752  1.00  0.00           H  
ATOM   1430 1HB  ARG A  96       2.686  -5.358  17.227  1.00  0.00           H  
ATOM   1431 2HB  ARG A  96       3.322  -3.775  17.647  1.00  0.00           H  
ATOM   1432 1HG  ARG A  96       4.219  -4.696  19.753  1.00  0.00           H  
ATOM   1433 2HG  ARG A  96       3.599  -6.301  19.295  1.00  0.00           H  
ATOM   1434 1HD  ARG A  96       4.975  -6.220  17.271  1.00  0.00           H  
ATOM   1435 2HD  ARG A  96       5.636  -4.659  17.810  1.00  0.00           H  
ATOM   1436  HE  ARG A  96       6.261  -7.310  18.845  1.00  0.00           H  
ATOM   1437 1HH1 ARG A  96       6.381  -3.843  19.402  1.00  0.00           H  
ATOM   1438 2HH1 ARG A  96       7.697  -3.947  20.550  1.00  0.00           H  
ATOM   1439 1HH2 ARG A  96       7.969  -7.431  20.337  1.00  0.00           H  
ATOM   1440 2HH2 ARG A  96       8.596  -5.977  21.080  1.00  0.00           H  
ATOM   1441  N   ALA A  97       0.122  -3.873  16.937  1.00  0.00           N  
ATOM   1442  CA  ALA A  97      -0.666  -2.992  16.079  1.00  0.00           C  
ATOM   1443  C   ALA A  97      -1.810  -2.349  16.856  1.00  0.00           C  
ATOM   1444  O   ALA A  97      -2.123  -1.173  16.655  1.00  0.00           O  
ATOM   1445  CB  ALA A  97      -1.209  -3.765  14.881  1.00  0.00           C  
ATOM   1446  H   ALA A  97       0.148  -4.863  16.736  1.00  0.00           H  
ATOM   1447  HA  ALA A  97      -0.013  -2.197  15.720  1.00  0.00           H  
ATOM   1448 1HB  ALA A  97      -1.794  -3.095  14.250  1.00  0.00           H  
ATOM   1449 2HB  ALA A  97      -0.378  -4.173  14.304  1.00  0.00           H  
ATOM   1450 3HB  ALA A  97      -1.842  -4.579  15.230  1.00  0.00           H  
ATOM   1451  N   LEU A  98      -2.423  -3.074  17.759  1.00  0.00           N  
ATOM   1452  CA  LEU A  98      -3.526  -2.551  18.555  1.00  0.00           C  
ATOM   1453  C   LEU A  98      -3.048  -1.441  19.486  1.00  0.00           C  
ATOM   1454  O   LEU A  98      -3.746  -0.444  19.679  1.00  0.00           O  
ATOM   1455  CB  LEU A  98      -4.170  -3.676  19.375  1.00  0.00           C  
ATOM   1456  CG  LEU A  98      -4.977  -4.705  18.572  1.00  0.00           C  
ATOM   1457  CD1 LEU A  98      -5.251  -5.925  19.443  1.00  0.00           C  
ATOM   1458  CD2 LEU A  98      -6.274  -4.073  18.093  1.00  0.00           C  
ATOM   1459  H   LEU A  98      -2.117  -4.026  17.906  1.00  0.00           H  
ATOM   1460  HA  LEU A  98      -4.273  -2.135  17.880  1.00  0.00           H  
ATOM   1461 1HB  LEU A  98      -3.385  -4.212  19.906  1.00  0.00           H  
ATOM   1462 2HB  LEU A  98      -4.840  -3.232  20.111  1.00  0.00           H  
ATOM   1463  HG  LEU A  98      -4.393  -5.035  17.712  1.00  0.00           H  
ATOM   1464 1HD1 LEU A  98      -5.825  -6.657  18.872  1.00  0.00           H  
ATOM   1465 2HD1 LEU A  98      -4.307  -6.369  19.755  1.00  0.00           H  
ATOM   1466 3HD1 LEU A  98      -5.821  -5.624  20.321  1.00  0.00           H  
ATOM   1467 1HD2 LEU A  98      -6.847  -4.803  17.523  1.00  0.00           H  
ATOM   1468 2HD2 LEU A  98      -6.859  -3.744  18.953  1.00  0.00           H  
ATOM   1469 3HD2 LEU A  98      -6.047  -3.214  17.460  1.00  0.00           H  
ATOM   1470  N   ASN A  99      -1.881  -1.706  20.008  1.00  0.00           N  
ATOM   1471  CA  ASN A  99      -1.342  -0.697  20.916  1.00  0.00           C  
ATOM   1472  C   ASN A  99      -1.004   0.596  20.178  1.00  0.00           C  
ATOM   1473  O   ASN A  99      -1.267   1.690  20.680  1.00  0.00           O  
ATOM   1474  CB  ASN A  99      -0.120  -1.232  21.640  1.00  0.00           C  
ATOM   1475  CG  ASN A  99      -0.470  -2.250  22.690  1.00  0.00           C  
ATOM   1476  OD1 ASN A  99      -1.609  -2.300  23.168  1.00  0.00           O  
ATOM   1477  ND2 ASN A  99       0.487  -3.062  23.058  1.00  0.00           N  
ATOM   1478  H   ASN A  99      -1.343  -2.541  19.828  1.00  0.00           H  
ATOM   1479  HA  ASN A  99      -2.106  -0.456  21.657  1.00  0.00           H  
ATOM   1480 1HB  ASN A  99       0.559  -1.689  20.919  1.00  0.00           H  
ATOM   1481 2HB  ASN A  99       0.412  -0.407  22.114  1.00  0.00           H  
ATOM   1482 1HD2 ASN A  99       0.312  -3.760  23.753  1.00  0.00           H  
ATOM   1483 2HD2 ASN A  99       1.394  -2.986  22.644  1.00  0.00           H  
ATOM   1484  N   LEU A 100      -0.464   0.397  19.052  1.00  0.00           N  
ATOM   1485  CA  LEU A 100      -0.155   1.557  18.223  1.00  0.00           C  
ATOM   1486  C   LEU A 100      -1.432   2.233  17.735  1.00  0.00           C  
ATOM   1487  O   LEU A 100      -1.496   3.461  17.648  1.00  0.00           O  
ATOM   1488  CB  LEU A 100       0.703   1.141  17.022  1.00  0.00           C  
ATOM   1489  CG  LEU A 100       2.141   0.715  17.348  1.00  0.00           C  
ATOM   1490  CD1 LEU A 100       2.769   0.066  16.122  1.00  0.00           C  
ATOM   1491  CD2 LEU A 100       2.942   1.928  17.796  1.00  0.00           C  
ATOM   1492  H   LEU A 100      -0.240  -0.527  18.708  1.00  0.00           H  
ATOM   1493  HA  LEU A 100       0.401   2.275  18.826  1.00  0.00           H  
ATOM   1494 1HB  LEU A 100       0.217   0.307  16.520  1.00  0.00           H  
ATOM   1495 2HB  LEU A 100       0.756   1.978  16.326  1.00  0.00           H  
ATOM   1496  HG  LEU A 100       2.128  -0.027  18.148  1.00  0.00           H  
ATOM   1497 1HD1 LEU A 100       3.790  -0.237  16.354  1.00  0.00           H  
ATOM   1498 2HD1 LEU A 100       2.187  -0.810  15.836  1.00  0.00           H  
ATOM   1499 3HD1 LEU A 100       2.780   0.780  15.299  1.00  0.00           H  
ATOM   1500 1HD2 LEU A 100       3.963   1.625  18.028  1.00  0.00           H  
ATOM   1501 2HD2 LEU A 100       2.956   2.670  16.996  1.00  0.00           H  
ATOM   1502 3HD2 LEU A 100       2.481   2.361  18.683  1.00  0.00           H  
ATOM   1503  N   LYS A 101      -2.420   1.413  17.372  1.00  0.00           N  
ATOM   1504  CA  LYS A 101      -3.688   1.941  16.871  1.00  0.00           C  
ATOM   1505  C   LYS A 101      -4.222   3.044  17.779  1.00  0.00           C  
ATOM   1506  O   LYS A 101      -4.470   4.163  17.324  1.00  0.00           O  
ATOM   1507  CB  LYS A 101      -4.722   0.821  16.739  1.00  0.00           C  
ATOM   1508  CG  LYS A 101      -6.072   1.271  16.200  1.00  0.00           C  
ATOM   1509  CD  LYS A 101      -7.095   0.146  16.258  1.00  0.00           C  
ATOM   1510  CE  LYS A 101      -8.473   0.626  15.830  1.00  0.00           C  
ATOM   1511  NZ  LYS A 101      -9.512  -0.423  16.017  1.00  0.00           N  
ATOM   1512  H   LYS A 101      -2.297   0.413  17.443  1.00  0.00           H  
ATOM   1513  HA  LYS A 101      -3.516   2.372  15.883  1.00  0.00           H  
ATOM   1514 1HB  LYS A 101      -4.337   0.046  16.076  1.00  0.00           H  
ATOM   1515 2HB  LYS A 101      -4.887   0.363  17.715  1.00  0.00           H  
ATOM   1516 1HG  LYS A 101      -6.437   2.114  16.788  1.00  0.00           H  
ATOM   1517 2HG  LYS A 101      -5.960   1.595  15.165  1.00  0.00           H  
ATOM   1518 1HD  LYS A 101      -6.780  -0.666  15.601  1.00  0.00           H  
ATOM   1519 2HD  LYS A 101      -7.154  -0.238  17.277  1.00  0.00           H  
ATOM   1520 1HE  LYS A 101      -8.751   1.502  16.414  1.00  0.00           H  
ATOM   1521 2HE  LYS A 101      -8.449   0.911  14.778  1.00  0.00           H  
ATOM   1522 1HZ  LYS A 101     -10.409  -0.067  15.722  1.00  0.00           H  
ATOM   1523 2HZ  LYS A 101      -9.274  -1.236  15.464  1.00  0.00           H  
ATOM   1524 3HZ  LYS A 101      -9.557  -0.683  16.992  1.00  0.00           H  
ATOM   1525  N   THR A 102      -4.332   2.749  19.078  1.00  0.00           N  
ATOM   1526  CA  THR A 102      -4.861   3.690  20.060  1.00  0.00           C  
ATOM   1527  C   THR A 102      -3.915   4.874  20.237  1.00  0.00           C  
ATOM   1528  O   THR A 102      -4.330   6.030  20.127  1.00  0.00           O  
ATOM   1529  CB  THR A 102      -5.097   3.004  21.418  1.00  0.00           C  
ATOM   1530  OG1 THR A 102      -6.059   1.953  21.265  1.00  0.00           O  
ATOM   1531  CG2 THR A 102      -5.606   4.008  22.441  1.00  0.00           C  
ATOM   1532  H   THR A 102      -4.037   1.833  19.384  1.00  0.00           H  
ATOM   1533  HA  THR A 102      -5.818   4.066  19.699  1.00  0.00           H  
ATOM   1534  HB  THR A 102      -4.162   2.573  21.776  1.00  0.00           H  
ATOM   1535  HG1 THR A 102      -5.730   1.308  20.635  1.00  0.00           H  
ATOM   1536 1HG2 THR A 102      -5.767   3.506  23.395  1.00  0.00           H  
ATOM   1537 2HG2 THR A 102      -4.872   4.803  22.569  1.00  0.00           H  
ATOM   1538 3HG2 THR A 102      -6.546   4.436  22.094  1.00  0.00           H  
ATOM   1539  N   LYS A 103      -2.686   4.642  20.425  1.00  0.00           N  
ATOM   1540  CA  LYS A 103      -1.723   5.671  20.806  1.00  0.00           C  
ATOM   1541  C   LYS A 103      -1.562   6.709  19.700  1.00  0.00           C  
ATOM   1542  O   LYS A 103      -1.450   7.906  19.975  1.00  0.00           O  
ATOM   1543  CB  LYS A 103      -0.368   5.042  21.139  1.00  0.00           C  
ATOM   1544  CG  LYS A 103      -0.342   4.262  22.446  1.00  0.00           C  
ATOM   1545  CD  LYS A 103       1.032   3.663  22.705  1.00  0.00           C  
ATOM   1546  CE  LYS A 103       1.063   2.887  24.014  1.00  0.00           C  
ATOM   1547  NZ  LYS A 103       2.410   2.319  24.293  1.00  0.00           N  
ATOM   1548  H   LYS A 103      -2.367   3.691  20.301  1.00  0.00           H  
ATOM   1549  HA  LYS A 103      -2.095   6.181  21.695  1.00  0.00           H  
ATOM   1550 1HB  LYS A 103      -0.076   4.363  20.338  1.00  0.00           H  
ATOM   1551 2HB  LYS A 103       0.390   5.823  21.200  1.00  0.00           H  
ATOM   1552 1HG  LYS A 103      -0.600   4.925  23.272  1.00  0.00           H  
ATOM   1553 2HG  LYS A 103      -1.077   3.458  22.405  1.00  0.00           H  
ATOM   1554 1HD  LYS A 103       1.296   2.990  21.887  1.00  0.00           H  
ATOM   1555 2HD  LYS A 103       1.775   4.460  22.749  1.00  0.00           H  
ATOM   1556 1HE  LYS A 103       0.783   3.548  24.833  1.00  0.00           H  
ATOM   1557 2HE  LYS A 103       0.341   2.073  23.970  1.00  0.00           H  
ATOM   1558 1HZ  LYS A 103       2.387   1.814  25.167  1.00  0.00           H  
ATOM   1559 2HZ  LYS A 103       2.671   1.690  23.546  1.00  0.00           H  
ATOM   1560 3HZ  LYS A 103       3.084   3.068  24.354  1.00  0.00           H  
ATOM   1561  N   LEU A 104      -1.631   6.162  18.468  1.00  0.00           N  
ATOM   1562  CA  LEU A 104      -1.306   7.067  17.373  1.00  0.00           C  
ATOM   1563  C   LEU A 104      -2.566   7.735  16.828  1.00  0.00           C  
ATOM   1564  O   LEU A 104      -2.482   8.635  15.990  1.00  0.00           O  
ATOM   1565  CB  LEU A 104      -0.592   6.306  16.249  1.00  0.00           C  
ATOM   1566  CG  LEU A 104       0.756   5.677  16.624  1.00  0.00           C  
ATOM   1567  CD1 LEU A 104       1.292   4.881  15.441  1.00  0.00           C  
ATOM   1568  CD2 LEU A 104       1.731   6.771  17.033  1.00  0.00           C  
ATOM   1569  H   LEU A 104      -1.884   5.206  18.258  1.00  0.00           H  
ATOM   1570  HA  LEU A 104      -0.642   7.843  17.752  1.00  0.00           H  
ATOM   1571 1HB  LEU A 104      -1.245   5.507  15.902  1.00  0.00           H  
ATOM   1572 2HB  LEU A 104      -0.419   6.992  15.420  1.00  0.00           H  
ATOM   1573  HG  LEU A 104       0.617   4.985  17.455  1.00  0.00           H  
ATOM   1574 1HD1 LEU A 104       2.250   4.434  15.708  1.00  0.00           H  
ATOM   1575 2HD1 LEU A 104       0.584   4.093  15.182  1.00  0.00           H  
ATOM   1576 3HD1 LEU A 104       1.426   5.544  14.587  1.00  0.00           H  
ATOM   1577 1HD2 LEU A 104       2.689   6.324  17.300  1.00  0.00           H  
ATOM   1578 2HD2 LEU A 104       1.872   7.462  16.202  1.00  0.00           H  
ATOM   1579 3HD2 LEU A 104       1.331   7.312  17.891  1.00  0.00           H  
ATOM   1580  N   GLY A 105      -3.738   7.363  17.363  1.00  0.00           N  
ATOM   1581  CA  GLY A 105      -5.006   7.878  16.873  1.00  0.00           C  
ATOM   1582  C   GLY A 105      -5.320   7.439  15.455  1.00  0.00           C  
ATOM   1583  O   GLY A 105      -5.742   8.252  14.628  1.00  0.00           O  
ATOM   1584  H   GLY A 105      -3.737   6.704  18.128  1.00  0.00           H  
ATOM   1585 1HA  GLY A 105      -5.812   7.546  17.528  1.00  0.00           H  
ATOM   1586 2HA  GLY A 105      -4.994   8.967  16.906  1.00  0.00           H  
ATOM   1587  N   VAL A 106      -4.958   6.189  15.070  1.00  0.00           N  
ATOM   1588  CA  VAL A 106      -5.102   5.758  13.684  1.00  0.00           C  
ATOM   1589  C   VAL A 106      -5.841   4.423  13.631  1.00  0.00           C  
ATOM   1590  O   VAL A 106      -6.198   3.863  14.670  1.00  0.00           O  
ATOM   1591  CB  VAL A 106      -3.722   5.614  13.014  1.00  0.00           C  
ATOM   1592  CG1 VAL A 106      -3.005   6.956  12.981  1.00  0.00           C  
ATOM   1593  CG2 VAL A 106      -2.893   4.577  13.755  1.00  0.00           C  
ATOM   1594  H   VAL A 106      -4.584   5.543  15.751  1.00  0.00           H  
ATOM   1595  HA  VAL A 106      -5.692   6.502  13.150  1.00  0.00           H  
ATOM   1596  HB  VAL A 106      -3.862   5.299  11.980  1.00  0.00           H  
ATOM   1597 1HG1 VAL A 106      -2.032   6.836  12.504  1.00  0.00           H  
ATOM   1598 2HG1 VAL A 106      -3.599   7.673  12.416  1.00  0.00           H  
ATOM   1599 3HG1 VAL A 106      -2.866   7.319  13.999  1.00  0.00           H  
ATOM   1600 1HG2 VAL A 106      -1.919   4.480  13.275  1.00  0.00           H  
ATOM   1601 2HG2 VAL A 106      -2.758   4.889  14.790  1.00  0.00           H  
ATOM   1602 3HG2 VAL A 106      -3.406   3.615  13.730  1.00  0.00           H  
ATOM   1603  N   ASP A 107      -6.077   3.970  12.355  1.00  0.00           N  
ATOM   1604  CA  ASP A 107      -6.664   2.640  12.227  1.00  0.00           C  
ATOM   1605  C   ASP A 107      -5.596   1.556  12.335  1.00  0.00           C  
ATOM   1606  O   ASP A 107      -4.421   1.853  12.568  1.00  0.00           O  
ATOM   1607  CB  ASP A 107      -7.406   2.506  10.895  1.00  0.00           C  
ATOM   1608  CG  ASP A 107      -6.475   2.562   9.691  1.00  0.00           C  
ATOM   1609  OD1 ASP A 107      -5.287   2.449   9.877  1.00  0.00           O  
ATOM   1610  OD2 ASP A 107      -6.962   2.716   8.596  1.00  0.00           O  
ATOM   1611  H   ASP A 107      -5.867   4.497  11.518  1.00  0.00           H  
ATOM   1612  HA  ASP A 107      -7.373   2.496  13.044  1.00  0.00           H  
ATOM   1613 1HB  ASP A 107      -7.948   1.560  10.874  1.00  0.00           H  
ATOM   1614 2HB  ASP A 107      -8.141   3.307  10.805  1.00  0.00           H  
ATOM   1615  N   LEU A 108      -5.976   0.312  12.224  1.00  0.00           N  
ATOM   1616  CA  LEU A 108      -5.123  -0.834  12.519  1.00  0.00           C  
ATOM   1617  C   LEU A 108      -4.219  -1.158  11.334  1.00  0.00           C  
ATOM   1618  O   LEU A 108      -3.139  -1.727  11.509  1.00  0.00           O  
ATOM   1619  CB  LEU A 108      -5.979  -2.058  12.871  1.00  0.00           C  
ATOM   1620  CG  LEU A 108      -5.225  -3.240  13.493  1.00  0.00           C  
ATOM   1621  CD1 LEU A 108      -4.593  -2.804  14.808  1.00  0.00           C  
ATOM   1622  CD2 LEU A 108      -6.187  -4.399  13.707  1.00  0.00           C  
ATOM   1623  H   LEU A 108      -6.924   0.153  11.913  1.00  0.00           H  
ATOM   1624  HA  LEU A 108      -4.493  -0.586  13.373  1.00  0.00           H  
ATOM   1625 1HB  LEU A 108      -6.751  -1.750  13.574  1.00  0.00           H  
ATOM   1626 2HB  LEU A 108      -6.464  -2.415  11.962  1.00  0.00           H  
ATOM   1627  HG  LEU A 108      -4.422  -3.553  12.824  1.00  0.00           H  
ATOM   1628 1HD1 LEU A 108      -4.057  -3.644  15.250  1.00  0.00           H  
ATOM   1629 2HD1 LEU A 108      -3.895  -1.987  14.623  1.00  0.00           H  
ATOM   1630 3HD1 LEU A 108      -5.371  -2.470  15.493  1.00  0.00           H  
ATOM   1631 1HD2 LEU A 108      -5.651  -5.240  14.148  1.00  0.00           H  
ATOM   1632 2HD2 LEU A 108      -6.989  -4.088  14.376  1.00  0.00           H  
ATOM   1633 3HD2 LEU A 108      -6.610  -4.702  12.749  1.00  0.00           H  
ATOM   1634  N   ALA A 109      -4.700  -0.776  10.142  1.00  0.00           N  
ATOM   1635  CA  ALA A 109      -3.842  -0.954   8.974  1.00  0.00           C  
ATOM   1636  C   ALA A 109      -2.626  -0.033   9.036  1.00  0.00           C  
ATOM   1637  O   ALA A 109      -1.522  -0.428   8.656  1.00  0.00           O  
ATOM   1638  CB  ALA A 109      -4.629  -0.705   7.695  1.00  0.00           C  
ATOM   1639  H   ALA A 109      -5.619  -0.376  10.021  1.00  0.00           H  
ATOM   1640  HA  ALA A 109      -3.479  -1.982   8.963  1.00  0.00           H  
ATOM   1641 1HB  ALA A 109      -3.976  -0.842   6.833  1.00  0.00           H  
ATOM   1642 2HB  ALA A 109      -5.459  -1.409   7.637  1.00  0.00           H  
ATOM   1643 3HB  ALA A 109      -5.016   0.312   7.699  1.00  0.00           H  
ATOM   1644  N   THR A 110      -2.877   1.181   9.545  1.00  0.00           N  
ATOM   1645  CA  THR A 110      -1.788   2.136   9.706  1.00  0.00           C  
ATOM   1646  C   THR A 110      -0.828   1.683  10.802  1.00  0.00           C  
ATOM   1647  O   THR A 110       0.392   1.750  10.636  1.00  0.00           O  
ATOM   1648  CB  THR A 110      -2.323   3.542  10.034  1.00  0.00           C  
ATOM   1649  OG1 THR A 110      -3.222   3.966   9.000  1.00  0.00           O  
ATOM   1650  CG2 THR A 110      -1.178   4.537  10.144  1.00  0.00           C  
ATOM   1651  H   THR A 110      -3.811   1.449   9.821  1.00  0.00           H  
ATOM   1652  HA  THR A 110      -1.235   2.192   8.768  1.00  0.00           H  
ATOM   1653  HB  THR A 110      -2.866   3.515  10.978  1.00  0.00           H  
ATOM   1654  HG1 THR A 110      -4.035   3.458   9.055  1.00  0.00           H  
ATOM   1655 1HG2 THR A 110      -1.576   5.525  10.375  1.00  0.00           H  
ATOM   1656 2HG2 THR A 110      -0.500   4.223  10.938  1.00  0.00           H  
ATOM   1657 3HG2 THR A 110      -0.638   4.576   9.200  1.00  0.00           H  
ATOM   1658  N   ALA A 111      -1.387   1.172  11.855  1.00  0.00           N  
ATOM   1659  CA  ALA A 111      -0.573   0.621  12.936  1.00  0.00           C  
ATOM   1660  C   ALA A 111       0.302  -0.524  12.433  1.00  0.00           C  
ATOM   1661  O   ALA A 111       1.495  -0.585  12.744  1.00  0.00           O  
ATOM   1662  CB  ALA A 111      -1.462   0.142  14.082  1.00  0.00           C  
ATOM   1663  H   ALA A 111      -2.393   1.151  11.937  1.00  0.00           H  
ATOM   1664  HA  ALA A 111       0.082   1.411  13.304  1.00  0.00           H  
ATOM   1665 1HB  ALA A 111      -0.839  -0.266  14.878  1.00  0.00           H  
ATOM   1666 2HB  ALA A 111      -2.041   0.981  14.467  1.00  0.00           H  
ATOM   1667 3HB  ALA A 111      -2.138  -0.629  13.720  1.00  0.00           H  
ATOM   1668  N   ALA A 112      -0.271  -1.411  11.656  1.00  0.00           N  
ATOM   1669  CA  ALA A 112       0.475  -2.529  11.089  1.00  0.00           C  
ATOM   1670  C   ALA A 112       1.495  -2.045  10.064  1.00  0.00           C  
ATOM   1671  O   ALA A 112       2.559  -2.648   9.904  1.00  0.00           O  
ATOM   1672  CB  ALA A 112      -0.479  -3.537  10.452  1.00  0.00           C  
ATOM   1673  H   ALA A 112      -1.254  -1.318  11.444  1.00  0.00           H  
ATOM   1674  HA  ALA A 112       1.017  -3.019  11.898  1.00  0.00           H  
ATOM   1675 1HB  ALA A 112       0.094  -4.366  10.033  1.00  0.00           H  
ATOM   1676 2HB  ALA A 112      -1.166  -3.916  11.208  1.00  0.00           H  
ATOM   1677 3HB  ALA A 112      -1.044  -3.051   9.659  1.00  0.00           H  
ATOM   1678  N   LEU A 113       1.133  -0.952   9.411  1.00  0.00           N  
ATOM   1679  CA  LEU A 113       2.072  -0.340   8.477  1.00  0.00           C  
ATOM   1680  C   LEU A 113       3.336   0.115   9.197  1.00  0.00           C  
ATOM   1681  O   LEU A 113       4.444  -0.049   8.681  1.00  0.00           O  
ATOM   1682  CB  LEU A 113       1.419   0.854   7.771  1.00  0.00           C  
ATOM   1683  CG  LEU A 113       2.289   1.570   6.730  1.00  0.00           C  
ATOM   1684  CD1 LEU A 113       2.693   0.585   5.641  1.00  0.00           C  
ATOM   1685  CD2 LEU A 113       1.520   2.746   6.147  1.00  0.00           C  
ATOM   1686  H   LEU A 113       0.225  -0.530   9.541  1.00  0.00           H  
ATOM   1687  HA  LEU A 113       2.352  -1.084   7.732  1.00  0.00           H  
ATOM   1688 1HB  LEU A 113       0.517   0.509   7.267  1.00  0.00           H  
ATOM   1689 2HB  LEU A 113       1.131   1.588   8.524  1.00  0.00           H  
ATOM   1690  HG  LEU A 113       3.201   1.933   7.206  1.00  0.00           H  
ATOM   1691 1HD1 LEU A 113       3.311   1.093   4.902  1.00  0.00           H  
ATOM   1692 2HD1 LEU A 113       3.258  -0.236   6.084  1.00  0.00           H  
ATOM   1693 3HD1 LEU A 113       1.799   0.192   5.158  1.00  0.00           H  
ATOM   1694 1HD2 LEU A 113       2.139   3.255   5.408  1.00  0.00           H  
ATOM   1695 2HD2 LEU A 113       0.609   2.384   5.670  1.00  0.00           H  
ATOM   1696 3HD2 LEU A 113       1.260   3.442   6.944  1.00  0.00           H  
ATOM   1697  N   ALA A 114       3.153   0.626  10.319  1.00  0.00           N  
ATOM   1698  CA  ALA A 114       4.305   1.069  11.102  1.00  0.00           C  
ATOM   1699  C   ALA A 114       5.211  -0.106  11.457  1.00  0.00           C  
ATOM   1700  O   ALA A 114       6.437   0.024  11.450  1.00  0.00           O  
ATOM   1701  CB  ALA A 114       3.843   1.782  12.371  1.00  0.00           C  
ATOM   1702  H   ALA A 114       2.224   0.743  10.701  1.00  0.00           H  
ATOM   1703  HA  ALA A 114       4.879   1.768  10.493  1.00  0.00           H  
ATOM   1704 1HB  ALA A 114       4.712   2.106  12.943  1.00  0.00           H  
ATOM   1705 2HB  ALA A 114       3.241   2.650  12.102  1.00  0.00           H  
ATOM   1706 3HB  ALA A 114       3.245   1.100  12.974  1.00  0.00           H  
ATOM   1707  N   LEU A 115       4.584  -1.219  11.738  1.00  0.00           N  
ATOM   1708  CA  LEU A 115       5.369  -2.395  12.097  1.00  0.00           C  
ATOM   1709  C   LEU A 115       6.197  -2.878  10.909  1.00  0.00           C  
ATOM   1710  O   LEU A 115       7.378  -3.196  11.058  1.00  0.00           O  
ATOM   1711  CB  LEU A 115       4.457  -3.520  12.589  1.00  0.00           C  
ATOM   1712  CG  LEU A 115       3.683  -3.248  13.881  1.00  0.00           C  
ATOM   1713  CD1 LEU A 115       2.736  -4.404  14.184  1.00  0.00           C  
ATOM   1714  CD2 LEU A 115       4.644  -3.020  15.042  1.00  0.00           C  
ATOM   1715  H   LEU A 115       3.577  -1.288  11.715  1.00  0.00           H  
ATOM   1716  HA  LEU A 115       6.052  -2.122  12.901  1.00  0.00           H  
ATOM   1717 1HB  LEU A 115       3.727  -3.740  11.812  1.00  0.00           H  
ATOM   1718 2HB  LEU A 115       5.062  -4.412  12.753  1.00  0.00           H  
ATOM   1719  HG  LEU A 115       3.064  -2.361  13.755  1.00  0.00           H  
ATOM   1720 1HD1 LEU A 115       2.192  -4.197  15.107  1.00  0.00           H  
ATOM   1721 2HD1 LEU A 115       2.026  -4.519  13.364  1.00  0.00           H  
ATOM   1722 3HD1 LEU A 115       3.308  -5.324  14.301  1.00  0.00           H  
ATOM   1723 1HD2 LEU A 115       4.076  -2.827  15.952  1.00  0.00           H  
ATOM   1724 2HD2 LEU A 115       5.265  -3.906  15.181  1.00  0.00           H  
ATOM   1725 3HD2 LEU A 115       5.280  -2.162  14.823  1.00  0.00           H  
ATOM   1726  N   LEU A 116       5.511  -2.846   9.819  1.00  0.00           N  
ATOM   1727  CA  LEU A 116       6.207  -3.224   8.592  1.00  0.00           C  
ATOM   1728  C   LEU A 116       7.321  -2.232   8.272  1.00  0.00           C  
ATOM   1729  O   LEU A 116       8.419  -2.632   7.880  1.00  0.00           O  
ATOM   1730  CB  LEU A 116       5.221  -3.294   7.420  1.00  0.00           C  
ATOM   1731  CG  LEU A 116       5.811  -3.750   6.080  1.00  0.00           C  
ATOM   1732  CD1 LEU A 116       6.296  -5.188   6.201  1.00  0.00           C  
ATOM   1733  CD2 LEU A 116       4.758  -3.618   4.990  1.00  0.00           C  
ATOM   1734  H   LEU A 116       4.539  -2.579   9.770  1.00  0.00           H  
ATOM   1735  HA  LEU A 116       6.656  -4.207   8.738  1.00  0.00           H  
ATOM   1736 1HB  LEU A 116       4.420  -3.984   7.681  1.00  0.00           H  
ATOM   1737 2HB  LEU A 116       4.786  -2.306   7.272  1.00  0.00           H  
ATOM   1738  HG  LEU A 116       6.671  -3.128   5.831  1.00  0.00           H  
ATOM   1739 1HD1 LEU A 116       6.716  -5.512   5.249  1.00  0.00           H  
ATOM   1740 2HD1 LEU A 116       7.062  -5.250   6.974  1.00  0.00           H  
ATOM   1741 3HD1 LEU A 116       5.459  -5.833   6.466  1.00  0.00           H  
ATOM   1742 1HD2 LEU A 116       5.178  -3.941   4.037  1.00  0.00           H  
ATOM   1743 2HD2 LEU A 116       3.898  -4.241   5.237  1.00  0.00           H  
ATOM   1744 3HD2 LEU A 116       4.443  -2.577   4.913  1.00  0.00           H  
ATOM   1745  N   THR A 117       7.035  -1.024   8.443  1.00  0.00           N  
ATOM   1746  CA  THR A 117       7.999   0.030   8.142  1.00  0.00           C  
ATOM   1747  C   THR A 117       9.291  -0.181   8.924  1.00  0.00           C  
ATOM   1748  O   THR A 117      10.384  -0.102   8.360  1.00  0.00           O  
ATOM   1749  CB  THR A 117       7.420   1.421   8.456  1.00  0.00           C  
ATOM   1750  OG1 THR A 117       6.234   1.636   7.680  1.00  0.00           O  
ATOM   1751  CG2 THR A 117       8.435   2.507   8.133  1.00  0.00           C  
ATOM   1752  H   THR A 117       6.123  -0.770   8.796  1.00  0.00           H  
ATOM   1753  HA  THR A 117       8.231  -0.008   7.077  1.00  0.00           H  
ATOM   1754  HB  THR A 117       7.161   1.477   9.514  1.00  0.00           H  
ATOM   1755  HG1 THR A 117       5.549   1.027   7.969  1.00  0.00           H  
ATOM   1756 1HG2 THR A 117       8.010   3.483   8.362  1.00  0.00           H  
ATOM   1757 2HG2 THR A 117       9.335   2.354   8.730  1.00  0.00           H  
ATOM   1758 3HG2 THR A 117       8.692   2.463   7.075  1.00  0.00           H  
ATOM   1759  N   ALA A 118       9.154  -0.485  10.165  1.00  0.00           N  
ATOM   1760  CA  ALA A 118      10.309  -0.791  11.004  1.00  0.00           C  
ATOM   1761  C   ALA A 118      11.106  -1.962  10.433  1.00  0.00           C  
ATOM   1762  O   ALA A 118      12.339  -1.944  10.441  1.00  0.00           O  
ATOM   1763  CB  ALA A 118       9.864  -1.102  12.430  1.00  0.00           C  
ATOM   1764  H   ALA A 118       8.229  -0.515  10.570  1.00  0.00           H  
ATOM   1765  HA  ALA A 118      10.959   0.084  11.019  1.00  0.00           H  
ATOM   1766 1HB  ALA A 118      10.737  -1.327  13.043  1.00  0.00           H  
ATOM   1767 2HB  ALA A 118       9.344  -0.238  12.844  1.00  0.00           H  
ATOM   1768 3HB  ALA A 118       9.194  -1.959  12.423  1.00  0.00           H  
ATOM   1769  N   ALA A 119      10.454  -2.927   9.962  1.00  0.00           N  
ATOM   1770  CA  ALA A 119      11.105  -4.103   9.390  1.00  0.00           C  
ATOM   1771  C   ALA A 119      11.947  -3.728   8.174  1.00  0.00           C  
ATOM   1772  O   ALA A 119      13.107  -4.132   8.065  1.00  0.00           O  
ATOM   1773  CB  ALA A 119      10.066  -5.155   9.010  1.00  0.00           C  
ATOM   1774  H   ALA A 119       9.445  -2.882   9.981  1.00  0.00           H  
ATOM   1775  HA  ALA A 119      11.771  -4.522  10.144  1.00  0.00           H  
ATOM   1776 1HB  ALA A 119      10.568  -6.024   8.586  1.00  0.00           H  
ATOM   1777 2HB  ALA A 119       9.510  -5.455   9.899  1.00  0.00           H  
ATOM   1778 3HB  ALA A 119       9.378  -4.739   8.276  1.00  0.00           H  
ATOM   1779  N   LYS A 120      11.449  -2.902   7.334  1.00  0.00           N  
ATOM   1780  CA  LYS A 120      12.095  -2.595   6.061  1.00  0.00           C  
ATOM   1781  C   LYS A 120      13.240  -1.604   6.251  1.00  0.00           C  
ATOM   1782  O   LYS A 120      14.235  -1.650   5.525  1.00  0.00           O  
ATOM   1783  CB  LYS A 120      11.077  -2.039   5.064  1.00  0.00           C  
ATOM   1784  CG  LYS A 120       9.960  -3.008   4.700  1.00  0.00           C  
ATOM   1785  CD  LYS A 120      10.507  -4.252   4.016  1.00  0.00           C  
ATOM   1786  CE  LYS A 120       9.385  -5.154   3.525  1.00  0.00           C  
ATOM   1787  NZ  LYS A 120       9.904  -6.410   2.920  1.00  0.00           N  
ATOM   1788  H   LYS A 120      10.577  -2.449   7.565  1.00  0.00           H  
ATOM   1789  HA  LYS A 120      12.511  -3.517   5.653  1.00  0.00           H  
ATOM   1790 1HB  LYS A 120      10.620  -1.139   5.474  1.00  0.00           H  
ATOM   1791 2HB  LYS A 120      11.588  -1.756   4.143  1.00  0.00           H  
ATOM   1792 1HG  LYS A 120       9.427  -3.305   5.604  1.00  0.00           H  
ATOM   1793 2HG  LYS A 120       9.256  -2.515   4.030  1.00  0.00           H  
ATOM   1794 1HD  LYS A 120      11.124  -3.958   3.165  1.00  0.00           H  
ATOM   1795 2HD  LYS A 120      11.128  -4.809   4.717  1.00  0.00           H  
ATOM   1796 1HE  LYS A 120       8.733  -5.410   4.360  1.00  0.00           H  
ATOM   1797 2HE  LYS A 120       8.792  -4.625   2.780  1.00  0.00           H  
ATOM   1798 1HZ  LYS A 120       9.130  -6.979   2.607  1.00  0.00           H  
ATOM   1799 2HZ  LYS A 120      10.496  -6.185   2.132  1.00  0.00           H  
ATOM   1800 3HZ  LYS A 120      10.440  -6.919   3.608  1.00  0.00           H  
ATOM   1801  N   LEU A 121      13.146  -0.799   7.236  1.00  0.00           N  
ATOM   1802  CA  LEU A 121      14.211   0.152   7.533  1.00  0.00           C  
ATOM   1803  C   LEU A 121      15.356  -0.529   8.275  1.00  0.00           C  
ATOM   1804  O   LEU A 121      16.477  -0.017   8.300  1.00  0.00           O  
ATOM   1805  CB  LEU A 121      13.667   1.314   8.373  1.00  0.00           C  
ATOM   1806  CG  LEU A 121      12.690   2.253   7.655  1.00  0.00           C  
ATOM   1807  CD1 LEU A 121      12.040   3.185   8.670  1.00  0.00           C  
ATOM   1808  CD2 LEU A 121      13.434   3.041   6.587  1.00  0.00           C  
ATOM   1809  H   LEU A 121      12.324  -0.816   7.821  1.00  0.00           H  
ATOM   1810  HA  LEU A 121      14.597   0.544   6.593  1.00  0.00           H  
ATOM   1811 1HB  LEU A 121      13.154   0.905   9.242  1.00  0.00           H  
ATOM   1812 2HB  LEU A 121      14.507   1.914   8.722  1.00  0.00           H  
ATOM   1813  HG  LEU A 121      11.898   1.666   7.187  1.00  0.00           H  
ATOM   1814 1HD1 LEU A 121      11.346   3.852   8.160  1.00  0.00           H  
ATOM   1815 2HD1 LEU A 121      11.499   2.596   9.411  1.00  0.00           H  
ATOM   1816 3HD1 LEU A 121      12.811   3.774   9.166  1.00  0.00           H  
ATOM   1817 1HD2 LEU A 121      12.739   3.708   6.076  1.00  0.00           H  
ATOM   1818 2HD2 LEU A 121      14.224   3.629   7.054  1.00  0.00           H  
ATOM   1819 3HD2 LEU A 121      13.872   2.352   5.866  1.00  0.00           H  
ATOM   1820  N   GLY A 122      15.064  -1.754   8.766  1.00  0.00           N  
ATOM   1821  CA  GLY A 122      16.036  -2.401   9.631  1.00  0.00           C  
ATOM   1822  C   GLY A 122      16.152  -1.748  10.993  1.00  0.00           C  
ATOM   1823  O   GLY A 122      17.256  -1.579  11.517  1.00  0.00           O  
ATOM   1824  H   GLY A 122      14.199  -2.230   8.555  1.00  0.00           H  
ATOM   1825 1HA  GLY A 122      15.762  -3.448   9.767  1.00  0.00           H  
ATOM   1826 2HA  GLY A 122      17.015  -2.386   9.152  1.00  0.00           H  
ATOM   1827  N   THR A 123      15.013  -1.184  11.528  1.00  0.00           N  
ATOM   1828  CA  THR A 123      14.974  -0.450  12.788  1.00  0.00           C  
ATOM   1829  C   THR A 123      13.947  -1.061  13.737  1.00  0.00           C  
ATOM   1830  O   THR A 123      13.323  -2.074  13.417  1.00  0.00           O  
ATOM   1831  CB  THR A 123      14.650   1.037  12.556  1.00  0.00           C  
ATOM   1832  OG1 THR A 123      13.292   1.170  12.118  1.00  0.00           O  
ATOM   1833  CG2 THR A 123      15.578   1.628  11.507  1.00  0.00           C  
ATOM   1834  H   THR A 123      14.161  -1.297  10.998  1.00  0.00           H  
ATOM   1835  HA  THR A 123      15.956  -0.515  13.257  1.00  0.00           H  
ATOM   1836  HB  THR A 123      14.771   1.586  13.491  1.00  0.00           H  
ATOM   1837  HG1 THR A 123      12.701   1.044  12.864  1.00  0.00           H  
ATOM   1838 1HG2 THR A 123      15.334   2.680  11.356  1.00  0.00           H  
ATOM   1839 2HG2 THR A 123      16.612   1.540  11.843  1.00  0.00           H  
ATOM   1840 3HG2 THR A 123      15.455   1.091  10.568  1.00  0.00           H  
ATOM   1841  N   THR A 124      13.853  -0.483  14.940  1.00  0.00           N  
ATOM   1842  CA  THR A 124      12.834  -0.952  15.873  1.00  0.00           C  
ATOM   1843  C   THR A 124      11.484  -0.306  15.569  1.00  0.00           C  
ATOM   1844  O   THR A 124      11.399   0.608  14.749  1.00  0.00           O  
ATOM   1845  CB  THR A 124      13.237  -0.659  17.330  1.00  0.00           C  
ATOM   1846  OG1 THR A 124      13.215   0.756  17.559  1.00  0.00           O  
ATOM   1847  CG2 THR A 124      14.632  -1.194  17.616  1.00  0.00           C  
ATOM   1848  H   THR A 124      14.467   0.269  15.220  1.00  0.00           H  
ATOM   1849  HA  THR A 124      12.732  -2.032  15.759  1.00  0.00           H  
ATOM   1850  HB  THR A 124      12.526  -1.134  18.006  1.00  0.00           H  
ATOM   1851  HG1 THR A 124      13.242   0.926  18.504  1.00  0.00           H  
ATOM   1852 1HG2 THR A 124      14.899  -0.979  18.651  1.00  0.00           H  
ATOM   1853 2HG2 THR A 124      14.648  -2.272  17.454  1.00  0.00           H  
ATOM   1854 3HG2 THR A 124      15.348  -0.715  16.949  1.00  0.00           H  
ATOM   1855  N   VAL A 125      10.365  -0.779  16.180  1.00  0.00           N  
ATOM   1856  CA  VAL A 125       9.021  -0.242  16.010  1.00  0.00           C  
ATOM   1857  C   VAL A 125       8.968   1.198  16.517  1.00  0.00           C  
ATOM   1858  O   VAL A 125       8.452   2.085  15.834  1.00  0.00           O  
ATOM   1859  CB  VAL A 125       7.994  -1.100  16.773  1.00  0.00           C  
ATOM   1860  CG1 VAL A 125       6.627  -0.434  16.757  1.00  0.00           C  
ATOM   1861  CG2 VAL A 125       7.924  -2.490  16.159  1.00  0.00           C  
ATOM   1862  H   VAL A 125      10.506  -1.567  16.797  1.00  0.00           H  
ATOM   1863  HA  VAL A 125       8.779  -0.244  14.946  1.00  0.00           H  
ATOM   1864  HB  VAL A 125       8.302  -1.178  17.816  1.00  0.00           H  
ATOM   1865 1HG1 VAL A 125       5.914  -1.054  17.301  1.00  0.00           H  
ATOM   1866 2HG1 VAL A 125       6.693   0.544  17.233  1.00  0.00           H  
ATOM   1867 3HG1 VAL A 125       6.291  -0.315  15.727  1.00  0.00           H  
ATOM   1868 1HG2 VAL A 125       7.197  -3.092  16.704  1.00  0.00           H  
ATOM   1869 2HG2 VAL A 125       7.622  -2.412  15.115  1.00  0.00           H  
ATOM   1870 3HG2 VAL A 125       8.904  -2.964  16.219  1.00  0.00           H  
ATOM   1871  N   GLU A 126       9.587   1.488  17.653  1.00  0.00           N  
ATOM   1872  CA  GLU A 126       9.570   2.813  18.261  1.00  0.00           C  
ATOM   1873  C   GLU A 126      10.245   3.843  17.362  1.00  0.00           C  
ATOM   1874  O   GLU A 126       9.758   4.966  17.219  1.00  0.00           O  
ATOM   1875  CB  GLU A 126      10.262   2.781  19.626  1.00  0.00           C  
ATOM   1876  CG  GLU A 126       9.559   1.922  20.668  1.00  0.00           C  
ATOM   1877  CD  GLU A 126       9.850   0.454  20.509  1.00  0.00           C  
ATOM   1878  OE1 GLU A 126      10.617   0.111  19.642  1.00  0.00           O  
ATOM   1879  OE2 GLU A 126       9.306  -0.322  21.258  1.00  0.00           O  
ATOM   1880  H   GLU A 126      10.093   0.743  18.109  1.00  0.00           H  
ATOM   1881  HA  GLU A 126       8.531   3.119  18.395  1.00  0.00           H  
ATOM   1882 1HB  GLU A 126      11.277   2.402  19.511  1.00  0.00           H  
ATOM   1883 2HB  GLU A 126      10.333   3.794  20.021  1.00  0.00           H  
ATOM   1884 1HG  GLU A 126       9.877   2.239  21.660  1.00  0.00           H  
ATOM   1885 2HG  GLU A 126       8.484   2.083  20.591  1.00  0.00           H  
ATOM   1886  N   GLU A 127      11.351   3.327  16.745  1.00  0.00           N  
ATOM   1887  CA  GLU A 127      12.100   4.240  15.887  1.00  0.00           C  
ATOM   1888  C   GLU A 127      11.309   4.594  14.631  1.00  0.00           C  
ATOM   1889  O   GLU A 127      11.260   5.758  14.230  1.00  0.00           O  
ATOM   1890  CB  GLU A 127      13.444   3.622  15.498  1.00  0.00           C  
ATOM   1891  CG  GLU A 127      14.453   3.545  16.635  1.00  0.00           C  
ATOM   1892  CD  GLU A 127      15.719   2.831  16.247  1.00  0.00           C  
ATOM   1893  OE1 GLU A 127      15.628   1.776  15.668  1.00  0.00           O  
ATOM   1894  OE2 GLU A 127      16.776   3.342  16.532  1.00  0.00           O  
ATOM   1895  H   GLU A 127      11.669   2.374  16.846  1.00  0.00           H  
ATOM   1896  HA  GLU A 127      12.278   5.164  16.438  1.00  0.00           H  
ATOM   1897 1HB  GLU A 127      13.286   2.611  15.123  1.00  0.00           H  
ATOM   1898 2HB  GLU A 127      13.892   4.204  14.692  1.00  0.00           H  
ATOM   1899 1HG  GLU A 127      14.704   4.557  16.954  1.00  0.00           H  
ATOM   1900 2HG  GLU A 127      13.995   3.031  17.479  1.00  0.00           H  
ATOM   1901  N   ALA A 128      10.706   3.570  14.058  1.00  0.00           N  
ATOM   1902  CA  ALA A 128       9.955   3.804  12.827  1.00  0.00           C  
ATOM   1903  C   ALA A 128       8.775   4.739  13.074  1.00  0.00           C  
ATOM   1904  O   ALA A 128       8.482   5.611  12.253  1.00  0.00           O  
ATOM   1905  CB  ALA A 128       9.468   2.479  12.242  1.00  0.00           C  
ATOM   1906  H   ALA A 128      10.748   2.636  14.440  1.00  0.00           H  
ATOM   1907  HA  ALA A 128      10.621   4.282  12.109  1.00  0.00           H  
ATOM   1908 1HB  ALA A 128       8.909   2.670  11.325  1.00  0.00           H  
ATOM   1909 2HB  ALA A 128      10.325   1.843  12.019  1.00  0.00           H  
ATOM   1910 3HB  ALA A 128       8.823   1.979  12.962  1.00  0.00           H  
ATOM   1911  N   VAL A 129       8.081   4.639  14.197  1.00  0.00           N  
ATOM   1912  CA  VAL A 129       6.925   5.463  14.530  1.00  0.00           C  
ATOM   1913  C   VAL A 129       7.367   6.908  14.754  1.00  0.00           C  
ATOM   1914  O   VAL A 129       6.742   7.842  14.248  1.00  0.00           O  
ATOM   1915  CB  VAL A 129       6.225   4.931  15.795  1.00  0.00           C  
ATOM   1916  CG1 VAL A 129       5.168   5.915  16.272  1.00  0.00           C  
ATOM   1917  CG2 VAL A 129       5.607   3.570  15.510  1.00  0.00           C  
ATOM   1918  H   VAL A 129       8.389   3.936  14.853  1.00  0.00           H  
ATOM   1919  HA  VAL A 129       6.229   5.440  13.691  1.00  0.00           H  
ATOM   1920  HB  VAL A 129       6.961   4.836  16.593  1.00  0.00           H  
ATOM   1921 1HG1 VAL A 129       4.683   5.522  17.167  1.00  0.00           H  
ATOM   1922 2HG1 VAL A 129       5.638   6.870  16.504  1.00  0.00           H  
ATOM   1923 3HG1 VAL A 129       4.423   6.056  15.490  1.00  0.00           H  
ATOM   1924 1HG2 VAL A 129       5.114   3.200  16.409  1.00  0.00           H  
ATOM   1925 2HG2 VAL A 129       4.875   3.664  14.707  1.00  0.00           H  
ATOM   1926 3HG2 VAL A 129       6.388   2.871  15.210  1.00  0.00           H  
ATOM   1927  N   GLN A 130       8.436   7.094  15.535  1.00  0.00           N  
ATOM   1928  CA  GLN A 130       8.904   8.439  15.851  1.00  0.00           C  
ATOM   1929  C   GLN A 130       9.420   9.149  14.603  1.00  0.00           C  
ATOM   1930  O   GLN A 130       9.207  10.351  14.435  1.00  0.00           O  
ATOM   1931  CB  GLN A 130      10.002   8.388  16.916  1.00  0.00           C  
ATOM   1932  CG  GLN A 130      10.465   9.752  17.400  1.00  0.00           C  
ATOM   1933  CD  GLN A 130       9.359  10.524  18.094  1.00  0.00           C  
ATOM   1934  OE1 GLN A 130       8.738  10.032  19.040  1.00  0.00           O  
ATOM   1935  NE2 GLN A 130       9.107  11.742  17.628  1.00  0.00           N  
ATOM   1936  H   GLN A 130       8.931   6.299  15.913  1.00  0.00           H  
ATOM   1937  HA  GLN A 130       8.065   9.014  16.240  1.00  0.00           H  
ATOM   1938 1HB  GLN A 130       9.645   7.827  17.780  1.00  0.00           H  
ATOM   1939 2HB  GLN A 130      10.870   7.860  16.520  1.00  0.00           H  
ATOM   1940 1HG  GLN A 130      11.283   9.617  18.107  1.00  0.00           H  
ATOM   1941 2HG  GLN A 130      10.803  10.334  16.543  1.00  0.00           H  
ATOM   1942 1HE2 GLN A 130       8.389  12.300  18.047  1.00  0.00           H  
ATOM   1943 2HE2 GLN A 130       9.635  12.103  16.860  1.00  0.00           H  
ATOM   1944  N   GLU A 131      10.076   8.344  13.822  1.00  0.00           N  
ATOM   1945  CA  GLU A 131      10.580   8.925  12.581  1.00  0.00           C  
ATOM   1946  C   GLU A 131       9.436   9.310  11.647  1.00  0.00           C  
ATOM   1947  O   GLU A 131       9.469  10.372  11.022  1.00  0.00           O  
ATOM   1948  CB  GLU A 131      11.519   7.944  11.876  1.00  0.00           C  
ATOM   1949  CG  GLU A 131      12.167   8.492  10.612  1.00  0.00           C  
ATOM   1950  CD  GLU A 131      13.258   7.603  10.082  1.00  0.00           C  
ATOM   1951  OE1 GLU A 131      13.117   6.407  10.167  1.00  0.00           O  
ATOM   1952  OE2 GLU A 131      14.232   8.121   9.590  1.00  0.00           O  
ATOM   1953  H   GLU A 131      10.254   7.369  14.016  1.00  0.00           H  
ATOM   1954  HA  GLU A 131      11.132   9.834  12.824  1.00  0.00           H  
ATOM   1955 1HB  GLU A 131      12.316   7.648  12.559  1.00  0.00           H  
ATOM   1956 2HB  GLU A 131      10.968   7.043  11.606  1.00  0.00           H  
ATOM   1957 1HG  GLU A 131      11.402   8.606   9.845  1.00  0.00           H  
ATOM   1958 2HG  GLU A 131      12.579   9.477  10.826  1.00  0.00           H  
ATOM   1959  N   ALA A 132       8.402   8.478  11.552  1.00  0.00           N  
ATOM   1960  CA  ALA A 132       7.218   8.787  10.756  1.00  0.00           C  
ATOM   1961  C   ALA A 132       6.488  10.007  11.309  1.00  0.00           C  
ATOM   1962  O   ALA A 132       5.951  10.814  10.546  1.00  0.00           O  
ATOM   1963  CB  ALA A 132       6.279   7.584  10.710  1.00  0.00           C  
ATOM   1964  H   ALA A 132       8.443   7.601  12.053  1.00  0.00           H  
ATOM   1965  HA  ALA A 132       7.544   9.019   9.741  1.00  0.00           H  
ATOM   1966 1HB  ALA A 132       5.401   7.830  10.113  1.00  0.00           H  
ATOM   1967 2HB  ALA A 132       6.796   6.735  10.264  1.00  0.00           H  
ATOM   1968 3HB  ALA A 132       5.968   7.328  11.722  1.00  0.00           H  
ATOM   1969  N   LEU A 133       6.469  10.158  12.636  1.00  0.00           N  
ATOM   1970  CA  LEU A 133       5.814  11.301  13.263  1.00  0.00           C  
ATOM   1971  C   LEU A 133       6.564  12.594  12.955  1.00  0.00           C  
ATOM   1972  O   LEU A 133       5.945  13.631  12.712  1.00  0.00           O  
ATOM   1973  CB  LEU A 133       5.728  11.099  14.780  1.00  0.00           C  
ATOM   1974  CG  LEU A 133       4.690  10.074  15.257  1.00  0.00           C  
ATOM   1975  CD1 LEU A 133       4.919   9.767  16.731  1.00  0.00           C  
ATOM   1976  CD2 LEU A 133       3.291  10.622  15.024  1.00  0.00           C  
ATOM   1977  H   LEU A 133       6.917   9.466  13.220  1.00  0.00           H  
ATOM   1978  HA  LEU A 133       4.806  11.386  12.860  1.00  0.00           H  
ATOM   1979 1HB  LEU A 133       6.703  10.778  15.144  1.00  0.00           H  
ATOM   1980 2HB  LEU A 133       5.487  12.055  15.246  1.00  0.00           H  
ATOM   1981  HG  LEU A 133       4.815   9.145  14.700  1.00  0.00           H  
ATOM   1982 1HD1 LEU A 133       4.182   9.038  17.069  1.00  0.00           H  
ATOM   1983 2HD1 LEU A 133       5.921   9.359  16.866  1.00  0.00           H  
ATOM   1984 3HD1 LEU A 133       4.819  10.682  17.313  1.00  0.00           H  
ATOM   1985 1HD2 LEU A 133       2.553   9.894  15.362  1.00  0.00           H  
ATOM   1986 2HD2 LEU A 133       3.166  11.550  15.582  1.00  0.00           H  
ATOM   1987 3HD2 LEU A 133       3.148  10.816  13.961  1.00  0.00           H  
ATOM   1988  N   GLN A 134       7.879  12.521  12.950  1.00  0.00           N  
ATOM   1989  CA  GLN A 134       8.690  13.689  12.623  1.00  0.00           C  
ATOM   1990  C   GLN A 134       8.439  14.149  11.190  1.00  0.00           C  
ATOM   1991  O   GLN A 134       8.297  15.347  10.932  1.00  0.00           O  
ATOM   1992  CB  GLN A 134      10.177  13.382  12.822  1.00  0.00           C  
ATOM   1993  CG  GLN A 134      11.093  14.573  12.601  1.00  0.00           C  
ATOM   1994  CD  GLN A 134      10.870  15.672  13.622  1.00  0.00           C  
ATOM   1995  OE1 GLN A 134      10.930  15.436  14.832  1.00  0.00           O  
ATOM   1996  NE2 GLN A 134      10.611  16.883  13.140  1.00  0.00           N  
ATOM   1997  H   GLN A 134       8.339  11.651  13.174  1.00  0.00           H  
ATOM   1998  HA  GLN A 134       8.409  14.504  13.290  1.00  0.00           H  
ATOM   1999 1HB  GLN A 134      10.340  13.015  13.835  1.00  0.00           H  
ATOM   2000 2HB  GLN A 134      10.480  12.592  12.135  1.00  0.00           H  
ATOM   2001 1HG  GLN A 134      12.129  14.241  12.677  1.00  0.00           H  
ATOM   2002 2HG  GLN A 134      10.905  14.984  11.609  1.00  0.00           H  
ATOM   2003 1HE2 GLN A 134      10.455  17.648  13.766  1.00  0.00           H  
ATOM   2004 2HE2 GLN A 134      10.572  17.030  12.151  1.00  0.00           H  
ATOM   2005  N   LEU A 135       8.384  13.173  10.343  1.00  0.00           N  
ATOM   2006  CA  LEU A 135       8.101  13.474   8.944  1.00  0.00           C  
ATOM   2007  C   LEU A 135       6.663  13.952   8.771  1.00  0.00           C  
ATOM   2008  O   LEU A 135       6.403  14.884   8.008  1.00  0.00           O  
ATOM   2009  CB  LEU A 135       8.346  12.235   8.072  1.00  0.00           C  
ATOM   2010  CG  LEU A 135       8.133  12.429   6.565  1.00  0.00           C  
ATOM   2011  CD1 LEU A 135       9.049  13.537   6.062  1.00  0.00           C  
ATOM   2012  CD2 LEU A 135       8.407  11.121   5.841  1.00  0.00           C  
ATOM   2013  H   LEU A 135       8.531  12.212  10.620  1.00  0.00           H  
ATOM   2014  HA  LEU A 135       8.768  14.272   8.620  1.00  0.00           H  
ATOM   2015 1HB  LEU A 135       9.371  11.902   8.221  1.00  0.00           H  
ATOM   2016 2HB  LEU A 135       7.676  11.441   8.401  1.00  0.00           H  
ATOM   2017  HG  LEU A 135       7.104  12.739   6.379  1.00  0.00           H  
ATOM   2018 1HD1 LEU A 135       8.899  13.675   4.990  1.00  0.00           H  
ATOM   2019 2HD1 LEU A 135       8.818  14.466   6.583  1.00  0.00           H  
ATOM   2020 3HD1 LEU A 135      10.087  13.263   6.249  1.00  0.00           H  
ATOM   2021 1HD2 LEU A 135       8.256  11.258   4.770  1.00  0.00           H  
ATOM   2022 2HD2 LEU A 135       9.437  10.811   6.025  1.00  0.00           H  
ATOM   2023 3HD2 LEU A 135       7.727  10.351   6.207  1.00  0.00           H  
ATOM   2024  N   LYS A 136       5.751  13.265   9.538  1.00  0.00           N  
ATOM   2025  CA  LYS A 136       4.340  13.639   9.512  1.00  0.00           C  
ATOM   2026  C   LYS A 136       4.161  15.133   9.771  1.00  0.00           C  
ATOM   2027  O   LYS A 136       3.489  15.824   9.004  1.00  0.00           O  
ATOM   2028  CB  LYS A 136       3.551  12.827  10.540  1.00  0.00           C  
ATOM   2029  CG  LYS A 136       2.059  13.135  10.574  1.00  0.00           C  
ATOM   2030  CD  LYS A 136       1.375  12.426  11.733  1.00  0.00           C  
ATOM   2031  CE  LYS A 136      -0.107  12.765  11.793  1.00  0.00           C  
ATOM   2032  NZ  LYS A 136      -0.344  14.137  12.316  1.00  0.00           N  
ATOM   2033  H   LYS A 136       6.045  12.499  10.126  1.00  0.00           H  
ATOM   2034  HA  LYS A 136       3.943  13.419   8.519  1.00  0.00           H  
ATOM   2035 1HB  LYS A 136       3.667  11.764  10.332  1.00  0.00           H  
ATOM   2036 2HB  LYS A 136       3.953  13.013  11.536  1.00  0.00           H  
ATOM   2037 1HG  LYS A 136       1.912  14.211  10.680  1.00  0.00           H  
ATOM   2038 2HG  LYS A 136       1.600  12.813   9.640  1.00  0.00           H  
ATOM   2039 1HD  LYS A 136       1.489  11.347  11.618  1.00  0.00           H  
ATOM   2040 2HD  LYS A 136       1.844  12.725  12.671  1.00  0.00           H  
ATOM   2041 1HE  LYS A 136      -0.538  12.689  10.795  1.00  0.00           H  
ATOM   2042 2HE  LYS A 136      -0.617  12.050  12.439  1.00  0.00           H  
ATOM   2043 1HZ  LYS A 136      -1.337  14.322  12.340  1.00  0.00           H  
ATOM   2044 2HZ  LYS A 136       0.035  14.212  13.250  1.00  0.00           H  
ATOM   2045 3HZ  LYS A 136       0.108  14.810  11.715  1.00  0.00           H  
ATOM   2046  N   THR A 137       4.776  15.689  10.801  1.00  0.00           N  
ATOM   2047  CA  THR A 137       4.681  17.092  11.190  1.00  0.00           C  
ATOM   2048  C   THR A 137       5.306  17.992  10.126  1.00  0.00           C  
ATOM   2049  O   THR A 137       4.682  18.954   9.674  1.00  0.00           O  
ATOM   2050  CB  THR A 137       5.362  17.340  12.548  1.00  0.00           C  
ATOM   2051  OG1 THR A 137       4.706  16.569  13.563  1.00  0.00           O  
ATOM   2052  CG2 THR A 137       5.297  18.815  12.916  1.00  0.00           C  
ATOM   2053  H   THR A 137       5.353  15.066  11.347  1.00  0.00           H  
ATOM   2054  HA  THR A 137       3.627  17.354  11.286  1.00  0.00           H  
ATOM   2055  HB  THR A 137       6.406  17.031  12.494  1.00  0.00           H  
ATOM   2056  HG1 THR A 137       4.764  15.636  13.342  1.00  0.00           H  
ATOM   2057 1HG2 THR A 137       5.784  18.971  13.879  1.00  0.00           H  
ATOM   2058 2HG2 THR A 137       5.805  19.403  12.153  1.00  0.00           H  
ATOM   2059 3HG2 THR A 137       4.256  19.127  12.982  1.00  0.00           H  
ATOM   2060  N   LYS A 138       6.504  17.625   9.730  1.00  0.00           N  
ATOM   2061  CA  LYS A 138       7.304  18.496   8.875  1.00  0.00           C  
ATOM   2062  C   LYS A 138       6.579  18.800   7.567  1.00  0.00           C  
ATOM   2063  O   LYS A 138       6.570  19.944   7.106  1.00  0.00           O  
ATOM   2064  CB  LYS A 138       8.665  17.861   8.587  1.00  0.00           C  
ATOM   2065  CG  LYS A 138       9.598  18.724   7.748  1.00  0.00           C  
ATOM   2066  CD  LYS A 138      10.954  18.059   7.568  1.00  0.00           C  
ATOM   2067  CE  LYS A 138      11.876  18.905   6.703  1.00  0.00           C  
ATOM   2068  NZ  LYS A 138      13.207  18.267   6.518  1.00  0.00           N  
ATOM   2069  H   LYS A 138       6.882  16.733  10.015  1.00  0.00           H  
ATOM   2070  HA  LYS A 138       7.464  19.441   9.397  1.00  0.00           H  
ATOM   2071 1HB  LYS A 138       9.170  17.640   9.528  1.00  0.00           H  
ATOM   2072 2HB  LYS A 138       8.522  16.916   8.063  1.00  0.00           H  
ATOM   2073 1HG  LYS A 138       9.152  18.894   6.767  1.00  0.00           H  
ATOM   2074 2HG  LYS A 138       9.737  19.689   8.235  1.00  0.00           H  
ATOM   2075 1HD  LYS A 138      11.420  17.911   8.544  1.00  0.00           H  
ATOM   2076 2HD  LYS A 138      10.822  17.085   7.097  1.00  0.00           H  
ATOM   2077 1HE  LYS A 138      11.420  19.056   5.725  1.00  0.00           H  
ATOM   2078 2HE  LYS A 138      12.017  19.881   7.167  1.00  0.00           H  
ATOM   2079 1HZ  LYS A 138      13.788  18.858   5.940  1.00  0.00           H  
ATOM   2080 2HZ  LYS A 138      13.648  18.139   7.418  1.00  0.00           H  
ATOM   2081 3HZ  LYS A 138      13.091  17.369   6.070  1.00  0.00           H  
ATOM   2082  N   LEU A 139       5.927  17.782   6.998  1.00  0.00           N  
ATOM   2083  CA  LEU A 139       5.270  17.949   5.706  1.00  0.00           C  
ATOM   2084  C   LEU A 139       3.814  18.367   5.888  1.00  0.00           C  
ATOM   2085  O   LEU A 139       3.147  18.743   4.921  1.00  0.00           O  
ATOM   2086  CB  LEU A 139       5.344  16.654   4.894  1.00  0.00           C  
ATOM   2087  CG  LEU A 139       6.744  16.166   4.523  1.00  0.00           C  
ATOM   2088  CD1 LEU A 139       6.661  14.858   3.744  1.00  0.00           C  
ATOM   2089  CD2 LEU A 139       7.483  17.229   3.713  1.00  0.00           C  
ATOM   2090  H   LEU A 139       5.883  16.884   7.460  1.00  0.00           H  
ATOM   2091  HA  LEU A 139       5.786  18.734   5.155  1.00  0.00           H  
ATOM   2092 1HB  LEU A 139       4.864  15.859   5.464  1.00  0.00           H  
ATOM   2093 2HB  LEU A 139       4.791  16.792   3.966  1.00  0.00           H  
ATOM   2094  HG  LEU A 139       7.310  15.957   5.431  1.00  0.00           H  
ATOM   2095 1HD1 LEU A 139       7.666  14.523   3.485  1.00  0.00           H  
ATOM   2096 2HD1 LEU A 139       6.174  14.099   4.356  1.00  0.00           H  
ATOM   2097 3HD1 LEU A 139       6.086  15.013   2.831  1.00  0.00           H  
ATOM   2098 1HD2 LEU A 139       8.478  16.865   3.458  1.00  0.00           H  
ATOM   2099 2HD2 LEU A 139       6.927  17.440   2.800  1.00  0.00           H  
ATOM   2100 3HD2 LEU A 139       7.570  18.140   4.305  1.00  0.00           H  
ATOM   2101  N   GLY A 140       3.340  18.401   7.093  1.00  0.00           N  
ATOM   2102  CA  GLY A 140       1.928  18.650   7.336  1.00  0.00           C  
ATOM   2103  C   GLY A 140       1.025  17.581   6.750  1.00  0.00           C  
ATOM   2104  O   GLY A 140       0.055  17.894   6.053  1.00  0.00           O  
ATOM   2105  H   GLY A 140       3.955  18.253   7.881  1.00  0.00           H  
ATOM   2106 1HA  GLY A 140       1.747  18.710   8.409  1.00  0.00           H  
ATOM   2107 2HA  GLY A 140       1.650  19.614   6.910  1.00  0.00           H  
ATOM   2108  N   VAL A 141       1.384  16.259   6.888  1.00  0.00           N  
ATOM   2109  CA  VAL A 141       0.700  15.155   6.221  1.00  0.00           C  
ATOM   2110  C   VAL A 141       0.203  14.153   7.262  1.00  0.00           C  
ATOM   2111  O   VAL A 141       0.452  14.315   8.459  1.00  0.00           O  
ATOM   2112  CB  VAL A 141       1.644  14.449   5.230  1.00  0.00           C  
ATOM   2113  CG1 VAL A 141       2.109  15.419   4.154  1.00  0.00           C  
ATOM   2114  CG2 VAL A 141       2.832  13.861   5.975  1.00  0.00           C  
ATOM   2115  H   VAL A 141       2.171  16.059   7.490  1.00  0.00           H  
ATOM   2116  HA  VAL A 141      -0.159  15.555   5.682  1.00  0.00           H  
ATOM   2117  HB  VAL A 141       1.098  13.650   4.727  1.00  0.00           H  
ATOM   2118 1HG1 VAL A 141       2.775  14.904   3.462  1.00  0.00           H  
ATOM   2119 2HG1 VAL A 141       1.245  15.800   3.610  1.00  0.00           H  
ATOM   2120 3HG1 VAL A 141       2.641  16.250   4.619  1.00  0.00           H  
ATOM   2121 1HG2 VAL A 141       3.495  13.362   5.268  1.00  0.00           H  
ATOM   2122 2HG2 VAL A 141       3.375  14.658   6.482  1.00  0.00           H  
ATOM   2123 3HG2 VAL A 141       2.478  13.138   6.711  1.00  0.00           H  
ATOM   2124  N   SER A 142      -0.503  13.108   6.718  1.00  0.00           N  
ATOM   2125  CA  SER A 142      -0.950  12.040   7.605  1.00  0.00           C  
ATOM   2126  C   SER A 142       0.189  11.077   7.926  1.00  0.00           C  
ATOM   2127  O   SER A 142       1.250  11.131   7.302  1.00  0.00           O  
ATOM   2128  CB  SER A 142      -2.102  11.285   6.973  1.00  0.00           C  
ATOM   2129  OG  SER A 142      -1.680  10.590   5.832  1.00  0.00           O  
ATOM   2130  H   SER A 142      -0.723  13.053   5.733  1.00  0.00           H  
ATOM   2131  HA  SER A 142      -1.288  12.487   8.541  1.00  0.00           H  
ATOM   2132 1HB  SER A 142      -2.518  10.584   7.696  1.00  0.00           H  
ATOM   2133 2HB  SER A 142      -2.892  11.984   6.704  1.00  0.00           H  
ATOM   2134  HG  SER A 142      -1.567  11.251   5.145  1.00  0.00           H  
ATOM   2135  N   LEU A 143       0.005  10.225   8.968  1.00  0.00           N  
ATOM   2136  CA  LEU A 143       0.971   9.187   9.318  1.00  0.00           C  
ATOM   2137  C   LEU A 143       1.094   8.161   8.197  1.00  0.00           C  
ATOM   2138  O   LEU A 143       2.185   7.646   7.939  1.00  0.00           O  
ATOM   2139  CB  LEU A 143       0.554   8.489  10.618  1.00  0.00           C  
ATOM   2140  CG  LEU A 143       1.575   7.503  11.200  1.00  0.00           C  
ATOM   2141  CD1 LEU A 143       2.833   8.256  11.611  1.00  0.00           C  
ATOM   2142  CD2 LEU A 143       0.960   6.777  12.388  1.00  0.00           C  
ATOM   2143  H   LEU A 143      -0.835  10.320   9.519  1.00  0.00           H  
ATOM   2144  HA  LEU A 143       1.943   9.656   9.464  1.00  0.00           H  
ATOM   2145 1HB  LEU A 143       0.360   9.249  11.374  1.00  0.00           H  
ATOM   2146 2HB  LEU A 143      -0.371   7.941  10.438  1.00  0.00           H  
ATOM   2147  HG  LEU A 143       1.855   6.776  10.437  1.00  0.00           H  
ATOM   2148 1HD1 LEU A 143       3.558   7.555  12.024  1.00  0.00           H  
ATOM   2149 2HD1 LEU A 143       3.262   8.749  10.738  1.00  0.00           H  
ATOM   2150 3HD1 LEU A 143       2.581   9.003  12.363  1.00  0.00           H  
ATOM   2151 1HD2 LEU A 143       1.685   6.076  12.801  1.00  0.00           H  
ATOM   2152 2HD2 LEU A 143       0.681   7.503  13.153  1.00  0.00           H  
ATOM   2153 3HD2 LEU A 143       0.073   6.233  12.063  1.00  0.00           H  
ATOM   2154  N   ILE A 144       0.042   7.870   7.498  1.00  0.00           N  
ATOM   2155  CA  ILE A 144       0.067   6.916   6.394  1.00  0.00           C  
ATOM   2156  C   ILE A 144       0.996   7.423   5.294  1.00  0.00           C  
ATOM   2157  O   ILE A 144       1.770   6.653   4.722  1.00  0.00           O  
ATOM   2158  CB  ILE A 144      -1.344   6.686   5.824  1.00  0.00           C  
ATOM   2159  CG1 ILE A 144      -2.235   5.999   6.862  1.00  0.00           C  
ATOM   2160  CG2 ILE A 144      -1.274   5.860   4.548  1.00  0.00           C  
ATOM   2161  CD1 ILE A 144      -3.708   6.041   6.528  1.00  0.00           C  
ATOM   2162  H   ILE A 144      -0.827   8.327   7.734  1.00  0.00           H  
ATOM   2163  HA  ILE A 144       0.454   5.968   6.765  1.00  0.00           H  
ATOM   2164  HB  ILE A 144      -1.807   7.646   5.598  1.00  0.00           H  
ATOM   2165 1HG1 ILE A 144      -1.937   4.955   6.963  1.00  0.00           H  
ATOM   2166 2HG1 ILE A 144      -2.093   6.473   7.834  1.00  0.00           H  
ATOM   2167 1HG2 ILE A 144      -2.280   5.706   4.159  1.00  0.00           H  
ATOM   2168 2HG2 ILE A 144      -0.675   6.387   3.807  1.00  0.00           H  
ATOM   2169 3HG2 ILE A 144      -0.817   4.894   4.765  1.00  0.00           H  
ATOM   2170 1HD1 ILE A 144      -4.274   5.535   7.310  1.00  0.00           H  
ATOM   2171 2HD1 ILE A 144      -4.036   7.079   6.457  1.00  0.00           H  
ATOM   2172 3HD1 ILE A 144      -3.879   5.541   5.576  1.00  0.00           H  
ATOM   2173  N   GLU A 145       0.872   8.741   4.989  1.00  0.00           N  
ATOM   2174  CA  GLU A 145       1.757   9.311   3.978  1.00  0.00           C  
ATOM   2175  C   GLU A 145       3.220   9.213   4.404  1.00  0.00           C  
ATOM   2176  O   GLU A 145       4.080   8.839   3.604  1.00  0.00           O  
ATOM   2177  CB  GLU A 145       1.390  10.773   3.713  1.00  0.00           C  
ATOM   2178  CG  GLU A 145       0.124  10.965   2.892  1.00  0.00           C  
ATOM   2179  CD  GLU A 145      -0.464  12.342   3.035  1.00  0.00           C  
ATOM   2180  OE1 GLU A 145      -1.029  12.622   4.064  1.00  0.00           O  
ATOM   2181  OE2 GLU A 145      -0.346  13.114   2.112  1.00  0.00           O  
ATOM   2182  H   GLU A 145       0.191   9.335   5.439  1.00  0.00           H  
ATOM   2183  HA  GLU A 145       1.640   8.742   3.055  1.00  0.00           H  
ATOM   2184 1HB  GLU A 145       1.256  11.292   4.662  1.00  0.00           H  
ATOM   2185 2HB  GLU A 145       2.209  11.264   3.185  1.00  0.00           H  
ATOM   2186 1HG  GLU A 145       0.353  10.788   1.841  1.00  0.00           H  
ATOM   2187 2HG  GLU A 145      -0.614  10.226   3.203  1.00  0.00           H  
ATOM   2188  N   ALA A 146       3.459   9.531   5.640  1.00  0.00           N  
ATOM   2189  CA  ALA A 146       4.822   9.495   6.164  1.00  0.00           C  
ATOM   2190  C   ALA A 146       5.395   8.082   6.108  1.00  0.00           C  
ATOM   2191  O   ALA A 146       6.547   7.888   5.713  1.00  0.00           O  
ATOM   2192  CB  ALA A 146       4.856  10.024   7.596  1.00  0.00           C  
ATOM   2193  H   ALA A 146       2.704   9.807   6.251  1.00  0.00           H  
ATOM   2194  HA  ALA A 146       5.442  10.135   5.536  1.00  0.00           H  
ATOM   2195 1HB  ALA A 146       5.879   9.990   7.971  1.00  0.00           H  
ATOM   2196 2HB  ALA A 146       4.497  11.053   7.612  1.00  0.00           H  
ATOM   2197 3HB  ALA A 146       4.218   9.407   8.226  1.00  0.00           H  
ATOM   2198  N   LEU A 147       4.601   7.104   6.491  1.00  0.00           N  
ATOM   2199  CA  LEU A 147       5.089   5.731   6.569  1.00  0.00           C  
ATOM   2200  C   LEU A 147       5.388   5.181   5.179  1.00  0.00           C  
ATOM   2201  O   LEU A 147       6.360   4.443   4.996  1.00  0.00           O  
ATOM   2202  CB  LEU A 147       4.058   4.838   7.271  1.00  0.00           C  
ATOM   2203  CG  LEU A 147       3.916   5.048   8.784  1.00  0.00           C  
ATOM   2204  CD1 LEU A 147       2.662   4.341   9.280  1.00  0.00           C  
ATOM   2205  CD2 LEU A 147       5.157   4.519   9.488  1.00  0.00           C  
ATOM   2206  H   LEU A 147       3.640   7.299   6.734  1.00  0.00           H  
ATOM   2207  HA  LEU A 147       6.013   5.726   7.147  1.00  0.00           H  
ATOM   2208 1HB  LEU A 147       3.083   5.014   6.820  1.00  0.00           H  
ATOM   2209 2HB  LEU A 147       4.330   3.796   7.104  1.00  0.00           H  
ATOM   2210  HG  LEU A 147       3.805   6.112   8.995  1.00  0.00           H  
ATOM   2211 1HD1 LEU A 147       2.562   4.490  10.355  1.00  0.00           H  
ATOM   2212 2HD1 LEU A 147       1.789   4.752   8.774  1.00  0.00           H  
ATOM   2213 3HD1 LEU A 147       2.737   3.275   9.067  1.00  0.00           H  
ATOM   2214 1HD2 LEU A 147       5.057   4.668  10.564  1.00  0.00           H  
ATOM   2215 2HD2 LEU A 147       5.268   3.454   9.278  1.00  0.00           H  
ATOM   2216 3HD2 LEU A 147       6.036   5.053   9.128  1.00  0.00           H  
ATOM   2217  N   HIS A 148       4.608   5.575   4.222  1.00  0.00           N  
ATOM   2218  CA  HIS A 148       4.860   5.146   2.850  1.00  0.00           C  
ATOM   2219  C   HIS A 148       6.173   5.721   2.327  1.00  0.00           C  
ATOM   2220  O   HIS A 148       6.881   5.064   1.561  1.00  0.00           O  
ATOM   2221  CB  HIS A 148       3.709   5.567   1.931  1.00  0.00           C  
ATOM   2222  CG  HIS A 148       2.565   4.602   1.919  1.00  0.00           C  
ATOM   2223  ND1 HIS A 148       1.710   4.447   2.990  1.00  0.00           N  
ATOM   2224  CD2 HIS A 148       2.135   3.740   0.967  1.00  0.00           C  
ATOM   2225  CE1 HIS A 148       0.803   3.532   2.696  1.00  0.00           C  
ATOM   2226  NE2 HIS A 148       1.039   3.088   1.475  1.00  0.00           N  
ATOM   2227  H   HIS A 148       3.821   6.178   4.412  1.00  0.00           H  
ATOM   2228  HA  HIS A 148       4.941   4.060   2.818  1.00  0.00           H  
ATOM   2229 1HB  HIS A 148       3.330   6.541   2.244  1.00  0.00           H  
ATOM   2230 2HB  HIS A 148       4.077   5.673   0.911  1.00  0.00           H  
ATOM   2231  HD1 HIS A 148       1.709   4.992   3.829  1.00  0.00           H  
ATOM   2232  HD2 HIS A 148       2.490   3.510  -0.038  1.00  0.00           H  
ATOM   2233  HE1 HIS A 148       0.031   3.264   3.418  1.00  0.00           H  
ATOM   2234  N   ILE A 149       6.524   6.879   2.734  1.00  0.00           N  
ATOM   2235  CA  ILE A 149       7.797   7.467   2.333  1.00  0.00           C  
ATOM   2236  C   ILE A 149       8.947   6.713   2.998  1.00  0.00           C  
ATOM   2237  O   ILE A 149       9.981   6.469   2.373  1.00  0.00           O  
ATOM   2238  CB  ILE A 149       7.865   8.960   2.704  1.00  0.00           C  
ATOM   2239  CG1 ILE A 149       6.883   9.767   1.851  1.00  0.00           C  
ATOM   2240  CG2 ILE A 149       9.281   9.487   2.534  1.00  0.00           C  
ATOM   2241  CD1 ILE A 149       6.679  11.185   2.332  1.00  0.00           C  
ATOM   2242  H   ILE A 149       5.913   7.402   3.346  1.00  0.00           H  
ATOM   2243  HA  ILE A 149       7.898   7.368   1.252  1.00  0.00           H  
ATOM   2244  HB  ILE A 149       7.561   9.090   3.742  1.00  0.00           H  
ATOM   2245 1HG1 ILE A 149       7.241   9.804   0.822  1.00  0.00           H  
ATOM   2246 2HG1 ILE A 149       5.914   9.268   1.841  1.00  0.00           H  
ATOM   2247 1HG2 ILE A 149       9.311  10.543   2.800  1.00  0.00           H  
ATOM   2248 2HG2 ILE A 149       9.957   8.930   3.183  1.00  0.00           H  
ATOM   2249 3HG2 ILE A 149       9.593   9.365   1.496  1.00  0.00           H  
ATOM   2250 1HD1 ILE A 149       5.970  11.693   1.678  1.00  0.00           H  
ATOM   2251 2HD1 ILE A 149       6.286  11.171   3.350  1.00  0.00           H  
ATOM   2252 3HD1 ILE A 149       7.630  11.715   2.317  1.00  0.00           H  
ATOM   2253  N   LEU A 150       8.757   6.399   4.238  1.00  0.00           N  
ATOM   2254  CA  LEU A 150       9.793   5.642   4.931  1.00  0.00           C  
ATOM   2255  C   LEU A 150      10.070   4.322   4.218  1.00  0.00           C  
ATOM   2256  O   LEU A 150      11.223   3.898   4.114  1.00  0.00           O  
ATOM   2257  CB  LEU A 150       9.375   5.371   6.382  1.00  0.00           C  
ATOM   2258  CG  LEU A 150       9.902   6.368   7.423  1.00  0.00           C  
ATOM   2259  CD1 LEU A 150       9.441   7.773   7.060  1.00  0.00           C  
ATOM   2260  CD2 LEU A 150       9.404   5.969   8.804  1.00  0.00           C  
ATOM   2261  H   LEU A 150       7.920   6.660   4.740  1.00  0.00           H  
ATOM   2262  HA  LEU A 150      10.710   6.231   4.931  1.00  0.00           H  
ATOM   2263 1HB  LEU A 150       8.288   5.379   6.437  1.00  0.00           H  
ATOM   2264 2HB  LEU A 150       9.726   4.379   6.665  1.00  0.00           H  
ATOM   2265  HG  LEU A 150      10.992   6.361   7.414  1.00  0.00           H  
ATOM   2266 1HD1 LEU A 150       9.816   8.481   7.799  1.00  0.00           H  
ATOM   2267 2HD1 LEU A 150       9.827   8.039   6.076  1.00  0.00           H  
ATOM   2268 3HD1 LEU A 150       8.353   7.806   7.045  1.00  0.00           H  
ATOM   2269 1HD2 LEU A 150       9.779   6.677   9.544  1.00  0.00           H  
ATOM   2270 2HD2 LEU A 150       8.314   5.976   8.815  1.00  0.00           H  
ATOM   2271 3HD2 LEU A 150       9.763   4.968   9.045  1.00  0.00           H  
ATOM   2272  N   LEU A 151       9.030   3.760   3.840  1.00  0.00           N  
ATOM   2273  CA  LEU A 151       9.184   2.543   3.050  1.00  0.00           C  
ATOM   2274  C   LEU A 151       9.883   2.837   1.729  1.00  0.00           C  
ATOM   2275  O   LEU A 151      10.721   2.053   1.275  1.00  0.00           O  
ATOM   2276  CB  LEU A 151       7.815   1.904   2.783  1.00  0.00           C  
ATOM   2277  CG  LEU A 151       7.171   1.186   3.976  1.00  0.00           C  
ATOM   2278  CD1 LEU A 151       5.718   0.865   3.652  1.00  0.00           C  
ATOM   2279  CD2 LEU A 151       7.954  -0.080   4.290  1.00  0.00           C  
ATOM   2280  H   LEU A 151       8.102   4.097   4.048  1.00  0.00           H  
ATOM   2281  HA  LEU A 151       9.797   1.840   3.613  1.00  0.00           H  
ATOM   2282 1HB  LEU A 151       7.127   2.682   2.454  1.00  0.00           H  
ATOM   2283 2HB  LEU A 151       7.921   1.178   1.977  1.00  0.00           H  
ATOM   2284  HG  LEU A 151       7.181   1.844   4.846  1.00  0.00           H  
ATOM   2285 1HD1 LEU A 151       5.261   0.355   4.500  1.00  0.00           H  
ATOM   2286 2HD1 LEU A 151       5.177   1.790   3.451  1.00  0.00           H  
ATOM   2287 3HD1 LEU A 151       5.675   0.221   2.775  1.00  0.00           H  
ATOM   2288 1HD2 LEU A 151       7.497  -0.590   5.138  1.00  0.00           H  
ATOM   2289 2HD2 LEU A 151       7.944  -0.739   3.421  1.00  0.00           H  
ATOM   2290 3HD2 LEU A 151       8.984   0.181   4.535  1.00  0.00           H  
ATOM   2291  N   THR A 152       9.526   3.930   1.131  1.00  0.00           N  
ATOM   2292  CA  THR A 152      10.115   4.335  -0.141  1.00  0.00           C  
ATOM   2293  C   THR A 152      11.636   4.408  -0.032  1.00  0.00           C  
ATOM   2294  O   THR A 152      12.350   3.922  -0.911  1.00  0.00           O  
ATOM   2295  CB  THR A 152       9.561   5.695  -0.603  1.00  0.00           C  
ATOM   2296  OG1 THR A 152       8.138   5.606  -0.759  1.00  0.00           O  
ATOM   2297  CG2 THR A 152      10.187   6.104  -1.928  1.00  0.00           C  
ATOM   2298  H   THR A 152       8.822   4.516   1.556  1.00  0.00           H  
ATOM   2299  HA  THR A 152       9.860   3.590  -0.893  1.00  0.00           H  
ATOM   2300  HB  THR A 152       9.783   6.453   0.147  1.00  0.00           H  
ATOM   2301  HG1 THR A 152       7.733   5.440   0.096  1.00  0.00           H  
ATOM   2302 1HG2 THR A 152       9.784   7.068  -2.238  1.00  0.00           H  
ATOM   2303 2HG2 THR A 152      11.268   6.184  -1.809  1.00  0.00           H  
ATOM   2304 3HG2 THR A 152       9.960   5.355  -2.684  1.00  0.00           H  
ATOM   2305  N   ALA A 153      12.120   4.971   1.022  1.00  0.00           N  
ATOM   2306  CA  ALA A 153      13.556   5.009   1.281  1.00  0.00           C  
ATOM   2307  C   ALA A 153      14.127   3.599   1.416  1.00  0.00           C  
ATOM   2308  O   ALA A 153      15.191   3.300   0.871  1.00  0.00           O  
ATOM   2309  CB  ALA A 153      13.849   5.821   2.539  1.00  0.00           C  
ATOM   2310  H   ALA A 153      11.489   5.397   1.686  1.00  0.00           H  
ATOM   2311  HA  ALA A 153      14.042   5.488   0.431  1.00  0.00           H  
ATOM   2312 1HB  ALA A 153      14.924   5.840   2.719  1.00  0.00           H  
ATOM   2313 2HB  ALA A 153      13.485   6.841   2.407  1.00  0.00           H  
ATOM   2314 3HB  ALA A 153      13.348   5.365   3.391  1.00  0.00           H  
ATOM   2315  N   ALA A 154      13.458   2.801   2.060  1.00  0.00           N  
ATOM   2316  CA  ALA A 154      13.925   1.448   2.349  1.00  0.00           C  
ATOM   2317  C   ALA A 154      14.113   0.646   1.063  1.00  0.00           C  
ATOM   2318  O   ALA A 154      15.117  -0.049   0.900  1.00  0.00           O  
ATOM   2319  CB  ALA A 154      12.947   0.733   3.279  1.00  0.00           C  
ATOM   2320  H   ALA A 154      12.554   3.093   2.401  1.00  0.00           H  
ATOM   2321  HA  ALA A 154      14.893   1.522   2.845  1.00  0.00           H  
ATOM   2322 1HB  ALA A 154      13.311  -0.273   3.483  1.00  0.00           H  
ATOM   2323 2HB  ALA A 154      12.864   1.287   4.214  1.00  0.00           H  
ATOM   2324 3HB  ALA A 154      11.970   0.677   2.803  1.00  0.00           H  
ATOM   2325  N   VAL A 155      13.208   0.746   0.149  1.00  0.00           N  
ATOM   2326  CA  VAL A 155      13.221  -0.037  -1.082  1.00  0.00           C  
ATOM   2327  C   VAL A 155      14.187   0.592  -2.085  1.00  0.00           C  
ATOM   2328  O   VAL A 155      14.859  -0.118  -2.836  1.00  0.00           O  
ATOM   2329  CB  VAL A 155      11.810  -0.110  -1.695  1.00  0.00           C  
ATOM   2330  CG1 VAL A 155      10.841  -0.771  -0.725  1.00  0.00           C  
ATOM   2331  CG2 VAL A 155      11.333   1.286  -2.065  1.00  0.00           C  
ATOM   2332  H   VAL A 155      12.458   1.404   0.306  1.00  0.00           H  
ATOM   2333  HA  VAL A 155      13.569  -1.044  -0.849  1.00  0.00           H  
ATOM   2334  HB  VAL A 155      11.844  -0.732  -2.590  1.00  0.00           H  
ATOM   2335 1HG1 VAL A 155       9.849  -0.814  -1.175  1.00  0.00           H  
ATOM   2336 2HG1 VAL A 155      11.183  -1.782  -0.503  1.00  0.00           H  
ATOM   2337 3HG1 VAL A 155      10.796  -0.191   0.196  1.00  0.00           H  
ATOM   2338 1HG2 VAL A 155      10.335   1.227  -2.498  1.00  0.00           H  
ATOM   2339 2HG2 VAL A 155      11.305   1.910  -1.171  1.00  0.00           H  
ATOM   2340 3HG2 VAL A 155      12.018   1.724  -2.791  1.00  0.00           H  
ATOM   2341  N   LEU A 156      14.356   1.845  -2.030  1.00  0.00           N  
ATOM   2342  CA  LEU A 156      15.352   2.527  -2.849  1.00  0.00           C  
ATOM   2343  C   LEU A 156      16.759   2.265  -2.325  1.00  0.00           C  
ATOM   2344  O   LEU A 156      17.718   2.226  -3.100  1.00  0.00           O  
ATOM   2345  CB  LEU A 156      15.079   4.037  -2.871  1.00  0.00           C  
ATOM   2346  CG  LEU A 156      13.818   4.475  -3.626  1.00  0.00           C  
ATOM   2347  CD1 LEU A 156      13.549   5.949  -3.356  1.00  0.00           C  
ATOM   2348  CD2 LEU A 156      14.000   4.216  -5.114  1.00  0.00           C  
ATOM   2349  H   LEU A 156      13.782   2.387  -1.400  1.00  0.00           H  
ATOM   2350  HA  LEU A 156      15.288   2.141  -3.866  1.00  0.00           H  
ATOM   2351 1HB  LEU A 156      14.990   4.389  -1.845  1.00  0.00           H  
ATOM   2352 2HB  LEU A 156      15.931   4.537  -3.332  1.00  0.00           H  
ATOM   2353  HG  LEU A 156      12.961   3.907  -3.262  1.00  0.00           H  
ATOM   2354 1HD1 LEU A 156      12.651   6.259  -3.892  1.00  0.00           H  
ATOM   2355 2HD1 LEU A 156      13.402   6.102  -2.287  1.00  0.00           H  
ATOM   2356 3HD1 LEU A 156      14.397   6.541  -3.695  1.00  0.00           H  
ATOM   2357 1HD2 LEU A 156      13.103   4.526  -5.651  1.00  0.00           H  
ATOM   2358 2HD2 LEU A 156      14.856   4.784  -5.479  1.00  0.00           H  
ATOM   2359 3HD2 LEU A 156      14.173   3.152  -5.280  1.00  0.00           H  
ATOM   2360  N   GLY A 157      16.878   1.997  -0.996  1.00  0.00           N  
ATOM   2361  CA  GLY A 157      18.197   1.798  -0.417  1.00  0.00           C  
ATOM   2362  C   GLY A 157      18.893   3.096  -0.055  1.00  0.00           C  
ATOM   2363  O   GLY A 157      20.108   3.220  -0.220  1.00  0.00           O  
ATOM   2364  H   GLY A 157      16.065   1.932  -0.399  1.00  0.00           H  
ATOM   2365 1HA  GLY A 157      18.112   1.186   0.481  1.00  0.00           H  
ATOM   2366 2HA  GLY A 157      18.824   1.250  -1.120  1.00  0.00           H  
ATOM   2367  N   THR A 158      18.067   4.142   0.293  1.00  0.00           N  
ATOM   2368  CA  THR A 158      18.589   5.467   0.609  1.00  0.00           C  
ATOM   2369  C   THR A 158      17.986   5.991   1.908  1.00  0.00           C  
ATOM   2370  O   THR A 158      17.394   5.229   2.674  1.00  0.00           O  
ATOM   2371  CB  THR A 158      18.310   6.462  -0.534  1.00  0.00           C  
ATOM   2372  OG1 THR A 158      19.001   7.692  -0.278  1.00  0.00           O  
ATOM   2373  CG2 THR A 158      16.819   6.737  -0.649  1.00  0.00           C  
ATOM   2374  H   THR A 158      17.070   3.985   0.330  1.00  0.00           H  
ATOM   2375  HA  THR A 158      19.669   5.391   0.738  1.00  0.00           H  
ATOM   2376  HB  THR A 158      18.671   6.047  -1.474  1.00  0.00           H  
ATOM   2377  HG1 THR A 158      19.050   8.204  -1.089  1.00  0.00           H  
ATOM   2378 1HG2 THR A 158      16.641   7.441  -1.461  1.00  0.00           H  
ATOM   2379 2HG2 THR A 158      16.292   5.806  -0.854  1.00  0.00           H  
ATOM   2380 3HG2 THR A 158      16.454   7.161   0.286  1.00  0.00           H  
ATOM   2381  N   THR A 159      18.201   7.287   2.210  1.00  0.00           N  
ATOM   2382  CA  THR A 159      17.686   7.862   3.448  1.00  0.00           C  
ATOM   2383  C   THR A 159      16.238   8.312   3.274  1.00  0.00           C  
ATOM   2384  O   THR A 159      15.735   8.387   2.152  1.00  0.00           O  
ATOM   2385  CB  THR A 159      18.549   9.051   3.910  1.00  0.00           C  
ATOM   2386  OG1 THR A 159      18.447  10.117   2.957  1.00  0.00           O  
ATOM   2387  CG2 THR A 159      20.007   8.633   4.043  1.00  0.00           C  
ATOM   2388  H   THR A 159      18.724   7.871   1.575  1.00  0.00           H  
ATOM   2389  HA  THR A 159      17.719   7.098   4.225  1.00  0.00           H  
ATOM   2390  HB  THR A 159      18.190   9.409   4.874  1.00  0.00           H  
ATOM   2391  HG1 THR A 159      18.852  10.909   3.318  1.00  0.00           H  
ATOM   2392 1HG2 THR A 159      20.601   9.485   4.370  1.00  0.00           H  
ATOM   2393 2HG2 THR A 159      20.088   7.831   4.775  1.00  0.00           H  
ATOM   2394 3HG2 THR A 159      20.374   8.284   3.079  1.00  0.00           H  
ATOM   2395  N   VAL A 160      15.532   8.597   4.413  1.00  0.00           N  
ATOM   2396  CA  VAL A 160      14.160   9.098   4.391  1.00  0.00           C  
ATOM   2397  C   VAL A 160      14.125  10.475   3.732  1.00  0.00           C  
ATOM   2398  O   VAL A 160      13.289  10.731   2.862  1.00  0.00           O  
ATOM   2399  CB  VAL A 160      13.562   9.172   5.813  1.00  0.00           C  
ATOM   2400  CG1 VAL A 160      12.222   9.905   5.796  1.00  0.00           C  
ATOM   2401  CG2 VAL A 160      13.400   7.769   6.397  1.00  0.00           C  
ATOM   2402  H   VAL A 160      15.989   8.453   5.302  1.00  0.00           H  
ATOM   2403  HA  VAL A 160      13.551   8.412   3.801  1.00  0.00           H  
ATOM   2404  HB  VAL A 160      14.229   9.751   6.450  1.00  0.00           H  
ATOM   2405 1HG1 VAL A 160      11.816   9.946   6.808  1.00  0.00           H  
ATOM   2406 2HG1 VAL A 160      12.366  10.919   5.423  1.00  0.00           H  
ATOM   2407 3HG1 VAL A 160      11.524   9.375   5.148  1.00  0.00           H  
ATOM   2408 1HG2 VAL A 160      12.978   7.839   7.399  1.00  0.00           H  
ATOM   2409 2HG2 VAL A 160      12.734   7.185   5.762  1.00  0.00           H  
ATOM   2410 3HG2 VAL A 160      14.374   7.283   6.448  1.00  0.00           H  
ATOM   2411  N   GLU A 161      15.109  11.317   4.069  1.00  0.00           N  
ATOM   2412  CA  GLU A 161      15.152  12.679   3.543  1.00  0.00           C  
ATOM   2413  C   GLU A 161      15.199  12.681   2.019  1.00  0.00           C  
ATOM   2414  O   GLU A 161      14.534  13.493   1.372  1.00  0.00           O  
ATOM   2415  CB  GLU A 161      16.364  13.428   4.101  1.00  0.00           C  
ATOM   2416  CG  GLU A 161      16.298  13.706   5.596  1.00  0.00           C  
ATOM   2417  CD  GLU A 161      16.713  12.525   6.429  1.00  0.00           C  
ATOM   2418  OE1 GLU A 161      17.033  11.507   5.864  1.00  0.00           O  
ATOM   2419  OE2 GLU A 161      16.711  12.642   7.632  1.00  0.00           O  
ATOM   2420  H   GLU A 161      15.835  11.009   4.698  1.00  0.00           H  
ATOM   2421  HA  GLU A 161      14.243  13.197   3.848  1.00  0.00           H  
ATOM   2422 1HB  GLU A 161      17.269  12.852   3.907  1.00  0.00           H  
ATOM   2423 2HB  GLU A 161      16.469  14.384   3.587  1.00  0.00           H  
ATOM   2424 1HG  GLU A 161      16.951  14.547   5.828  1.00  0.00           H  
ATOM   2425 2HG  GLU A 161      15.280  13.990   5.858  1.00  0.00           H  
ATOM   2426  N   GLU A 162      15.986  11.746   1.521  1.00  0.00           N  
ATOM   2427  CA  GLU A 162      16.087  11.641   0.068  1.00  0.00           C  
ATOM   2428  C   GLU A 162      14.767  11.186  -0.546  1.00  0.00           C  
ATOM   2429  O   GLU A 162      14.330  11.729  -1.563  1.00  0.00           O  
ATOM   2430  CB  GLU A 162      17.210  10.675  -0.322  1.00  0.00           C  
ATOM   2431  CG  GLU A 162      17.421  10.555  -1.824  1.00  0.00           C  
ATOM   2432  CD  GLU A 162      17.913  11.841  -2.467  1.00  0.00           C  
ATOM   2433  OE1 GLU A 162      17.722  12.020  -3.691  1.00  0.00           O  
ATOM   2434  OE2 GLU A 162      18.498  12.676  -1.741  1.00  0.00           O  
ATOM   2435  H   GLU A 162      16.515  11.108   2.098  1.00  0.00           H  
ATOM   2436  HA  GLU A 162      16.319  12.627  -0.335  1.00  0.00           H  
ATOM   2437 1HB  GLU A 162      18.147  11.006   0.127  1.00  0.00           H  
ATOM   2438 2HB  GLU A 162      16.990   9.683   0.072  1.00  0.00           H  
ATOM   2439 1HG  GLU A 162      18.150   9.768  -2.016  1.00  0.00           H  
ATOM   2440 2HG  GLU A 162      16.481  10.262  -2.289  1.00  0.00           H  
ATOM   2441  N   ALA A 163      14.098  10.218   0.079  1.00  0.00           N  
ATOM   2442  CA  ALA A 163      12.786   9.780  -0.394  1.00  0.00           C  
ATOM   2443  C   ALA A 163      11.774  10.920  -0.335  1.00  0.00           C  
ATOM   2444  O   ALA A 163      10.901  11.027  -1.200  1.00  0.00           O  
ATOM   2445  CB  ALA A 163      12.295   8.593   0.429  1.00  0.00           C  
ATOM   2446  H   ALA A 163      14.499   9.778   0.895  1.00  0.00           H  
ATOM   2447  HA  ALA A 163      12.888   9.471  -1.434  1.00  0.00           H  
ATOM   2448 1HB  ALA A 163      11.316   8.277   0.064  1.00  0.00           H  
ATOM   2449 2HB  ALA A 163      13.000   7.767   0.334  1.00  0.00           H  
ATOM   2450 3HB  ALA A 163      12.214   8.883   1.475  1.00  0.00           H  
ATOM   2451  N   VAL A 164      11.879  11.811   0.675  1.00  0.00           N  
ATOM   2452  CA  VAL A 164      10.975  12.948   0.822  1.00  0.00           C  
ATOM   2453  C   VAL A 164      11.140  13.898  -0.360  1.00  0.00           C  
ATOM   2454  O   VAL A 164      10.158  14.282  -0.998  1.00  0.00           O  
ATOM   2455  CB  VAL A 164      11.257  13.701   2.137  1.00  0.00           C  
ATOM   2456  CG1 VAL A 164      10.503  15.022   2.167  1.00  0.00           C  
ATOM   2457  CG2 VAL A 164      10.870  12.832   3.324  1.00  0.00           C  
ATOM   2458  H   VAL A 164      12.616  11.679   1.352  1.00  0.00           H  
ATOM   2459  HA  VAL A 164       9.949  12.576   0.830  1.00  0.00           H  
ATOM   2460  HB  VAL A 164      12.320  13.937   2.189  1.00  0.00           H  
ATOM   2461 1HG1 VAL A 164      10.714  15.540   3.102  1.00  0.00           H  
ATOM   2462 2HG1 VAL A 164      10.821  15.641   1.329  1.00  0.00           H  
ATOM   2463 3HG1 VAL A 164       9.432  14.831   2.092  1.00  0.00           H  
ATOM   2464 1HG2 VAL A 164      11.074  13.370   4.249  1.00  0.00           H  
ATOM   2465 2HG2 VAL A 164       9.809  12.591   3.269  1.00  0.00           H  
ATOM   2466 3HG2 VAL A 164      11.453  11.910   3.305  1.00  0.00           H  
ATOM   2467  N   TYR A 165      12.429  14.211  -0.582  1.00  0.00           N  
ATOM   2468  CA  TYR A 165      12.733  15.163  -1.644  1.00  0.00           C  
ATOM   2469  C   TYR A 165      12.287  14.631  -3.001  1.00  0.00           C  
ATOM   2470  O   TYR A 165      11.662  15.351  -3.783  1.00  0.00           O  
ATOM   2471  CB  TYR A 165      14.229  15.484  -1.664  1.00  0.00           C  
ATOM   2472  CG  TYR A 165      14.682  16.358  -0.516  1.00  0.00           C  
ATOM   2473  CD1 TYR A 165      15.635  15.891   0.378  1.00  0.00           C  
ATOM   2474  CD2 TYR A 165      14.144  17.626  -0.357  1.00  0.00           C  
ATOM   2475  CE1 TYR A 165      16.048  16.690   1.427  1.00  0.00           C  
ATOM   2476  CE2 TYR A 165      14.558  18.425   0.692  1.00  0.00           C  
ATOM   2477  CZ  TYR A 165      15.505  17.960   1.581  1.00  0.00           C  
ATOM   2478  OH  TYR A 165      15.917  18.756   2.626  1.00  0.00           O  
ATOM   2479  H   TYR A 165      13.187  13.815  -0.045  1.00  0.00           H  
ATOM   2480  HA  TYR A 165      12.189  16.088  -1.447  1.00  0.00           H  
ATOM   2481 1HB  TYR A 165      14.801  14.555  -1.631  1.00  0.00           H  
ATOM   2482 2HB  TYR A 165      14.480  15.989  -2.596  1.00  0.00           H  
ATOM   2483  HD1 TYR A 165      16.057  14.894   0.252  1.00  0.00           H  
ATOM   2484  HD2 TYR A 165      13.395  17.993  -1.058  1.00  0.00           H  
ATOM   2485  HE1 TYR A 165      16.796  16.323   2.129  1.00  0.00           H  
ATOM   2486  HE2 TYR A 165      14.135  19.422   0.818  1.00  0.00           H  
ATOM   2487  HH  TYR A 165      16.574  18.286   3.145  1.00  0.00           H  
ATOM   2488  N   ARG A 166      12.481  13.387  -3.249  1.00  0.00           N  
ATOM   2489  CA  ARG A 166      12.060  12.763  -4.499  1.00  0.00           C  
ATOM   2490  C   ARG A 166      10.539  12.713  -4.602  1.00  0.00           C  
ATOM   2491  O   ARG A 166       9.972  13.007  -5.657  1.00  0.00           O  
ATOM   2492  CB  ARG A 166      12.621  11.353  -4.609  1.00  0.00           C  
ATOM   2493  CG  ARG A 166      14.124  11.277  -4.825  1.00  0.00           C  
ATOM   2494  CD  ARG A 166      14.603   9.872  -4.865  1.00  0.00           C  
ATOM   2495  NE  ARG A 166      16.040   9.794  -5.072  1.00  0.00           N  
ATOM   2496  CZ  ARG A 166      16.700   8.682  -5.450  1.00  0.00           C  
ATOM   2497  NH1 ARG A 166      16.039   7.565  -5.658  1.00  0.00           N  
ATOM   2498  NH2 ARG A 166      18.011   8.714  -5.611  1.00  0.00           N  
ATOM   2499  H   ARG A 166      12.942  12.824  -2.550  1.00  0.00           H  
ATOM   2500  HA  ARG A 166      12.433  13.365  -5.329  1.00  0.00           H  
ATOM   2501 1HB  ARG A 166      12.390  10.798  -3.701  1.00  0.00           H  
ATOM   2502 2HB  ARG A 166      12.141  10.835  -5.440  1.00  0.00           H  
ATOM   2503 1HG  ARG A 166      14.380  11.753  -5.772  1.00  0.00           H  
ATOM   2504 2HG  ARG A 166      14.635  11.791  -4.011  1.00  0.00           H  
ATOM   2505 1HD  ARG A 166      14.367   9.380  -3.922  1.00  0.00           H  
ATOM   2506 2HD  ARG A 166      14.112   9.343  -5.682  1.00  0.00           H  
ATOM   2507  HE  ARG A 166      16.582  10.634  -4.921  1.00  0.00           H  
ATOM   2508 1HH1 ARG A 166      15.037   7.540  -5.534  1.00  0.00           H  
ATOM   2509 2HH1 ARG A 166      16.534   6.731  -5.941  1.00  0.00           H  
ATOM   2510 1HH2 ARG A 166      18.519   9.573  -5.451  1.00  0.00           H  
ATOM   2511 2HH2 ARG A 166      18.505   7.881  -5.894  1.00  0.00           H  
ATOM   2512  N   ALA A 167       9.868  12.370  -3.485  1.00  0.00           N  
ATOM   2513  CA  ALA A 167       8.412  12.261  -3.507  1.00  0.00           C  
ATOM   2514  C   ALA A 167       7.766  13.619  -3.757  1.00  0.00           C  
ATOM   2515  O   ALA A 167       6.797  13.722  -4.516  1.00  0.00           O  
ATOM   2516  CB  ALA A 167       7.904  11.667  -2.194  1.00  0.00           C  
ATOM   2517  H   ALA A 167      10.363  12.185  -2.624  1.00  0.00           H  
ATOM   2518  HA  ALA A 167       8.134  11.597  -4.325  1.00  0.00           H  
ATOM   2519 1HB  ALA A 167       6.817  11.592  -2.224  1.00  0.00           H  
ATOM   2520 2HB  ALA A 167       8.333  10.675  -2.054  1.00  0.00           H  
ATOM   2521 3HB  ALA A 167       8.200  12.310  -1.365  1.00  0.00           H  
ATOM   2522  N   LEU A 168       8.333  14.695  -3.185  1.00  0.00           N  
ATOM   2523  CA  LEU A 168       7.747  16.025  -3.324  1.00  0.00           C  
ATOM   2524  C   LEU A 168       7.940  16.557  -4.739  1.00  0.00           C  
ATOM   2525  O   LEU A 168       7.061  17.233  -5.279  1.00  0.00           O  
ATOM   2526  CB  LEU A 168       8.378  16.991  -2.314  1.00  0.00           C  
ATOM   2527  CG  LEU A 168       8.072  16.706  -0.838  1.00  0.00           C  
ATOM   2528  CD1 LEU A 168       8.969  17.564   0.042  1.00  0.00           C  
ATOM   2529  CD2 LEU A 168       6.603  16.989  -0.562  1.00  0.00           C  
ATOM   2530  H   LEU A 168       9.181  14.584  -2.649  1.00  0.00           H  
ATOM   2531  HA  LEU A 168       6.678  15.954  -3.127  1.00  0.00           H  
ATOM   2532 1HB  LEU A 168       9.460  16.966  -2.438  1.00  0.00           H  
ATOM   2533 2HB  LEU A 168       8.032  18.001  -2.536  1.00  0.00           H  
ATOM   2534  HG  LEU A 168       8.288  15.661  -0.617  1.00  0.00           H  
ATOM   2535 1HD1 LEU A 168       8.751  17.361   1.091  1.00  0.00           H  
ATOM   2536 2HD1 LEU A 168      10.013  17.328  -0.163  1.00  0.00           H  
ATOM   2537 3HD1 LEU A 168       8.786  18.617  -0.169  1.00  0.00           H  
ATOM   2538 1HD2 LEU A 168       6.384  16.785   0.487  1.00  0.00           H  
ATOM   2539 2HD2 LEU A 168       6.385  18.033  -0.781  1.00  0.00           H  
ATOM   2540 3HD2 LEU A 168       5.984  16.349  -1.192  1.00  0.00           H  
ATOM   2541  N   LYS A 169       9.147  16.267  -5.234  1.00  0.00           N  
ATOM   2542  CA  LYS A 169       9.427  16.735  -6.588  1.00  0.00           C  
ATOM   2543  C   LYS A 169       8.593  15.975  -7.616  1.00  0.00           C  
ATOM   2544  O   LYS A 169       8.068  16.569  -8.560  1.00  0.00           O  
ATOM   2545  CB  LYS A 169      10.916  16.591  -6.907  1.00  0.00           C  
ATOM   2546  CG  LYS A 169      11.816  17.573  -6.168  1.00  0.00           C  
ATOM   2547  CD  LYS A 169      13.281  17.342  -6.506  1.00  0.00           C  
ATOM   2548  CE  LYS A 169      14.182  18.314  -5.759  1.00  0.00           C  
ATOM   2549  NZ  LYS A 169      15.620  18.096  -6.076  1.00  0.00           N  
ATOM   2550  H   LYS A 169       9.858  15.753  -4.734  1.00  0.00           H  
ATOM   2551  HA  LYS A 169       9.160  17.791  -6.652  1.00  0.00           H  
ATOM   2552 1HB  LYS A 169      11.247  15.582  -6.658  1.00  0.00           H  
ATOM   2553 2HB  LYS A 169      11.075  16.732  -7.976  1.00  0.00           H  
ATOM   2554 1HG  LYS A 169      11.545  18.593  -6.442  1.00  0.00           H  
ATOM   2555 2HG  LYS A 169      11.677  17.455  -5.094  1.00  0.00           H  
ATOM   2556 1HD  LYS A 169      13.561  16.322  -6.240  1.00  0.00           H  
ATOM   2557 2HD  LYS A 169      13.433  17.473  -7.578  1.00  0.00           H  
ATOM   2558 1HE  LYS A 169      13.916  19.335  -6.025  1.00  0.00           H  
ATOM   2559 2HE  LYS A 169      14.038  18.192  -4.686  1.00  0.00           H  
ATOM   2560 1HZ  LYS A 169      16.183  18.759  -5.561  1.00  0.00           H  
ATOM   2561 2HZ  LYS A 169      15.885  17.156  -5.815  1.00  0.00           H  
ATOM   2562 3HZ  LYS A 169      15.771  18.225  -7.066  1.00  0.00           H  
ATOM   2563  N   LEU A 170       8.463  14.705  -7.447  1.00  0.00           N  
ATOM   2564  CA  LEU A 170       7.655  13.870  -8.329  1.00  0.00           C  
ATOM   2565  C   LEU A 170       6.172  14.183  -8.165  1.00  0.00           C  
ATOM   2566  O   LEU A 170       5.430  14.227  -9.148  1.00  0.00           O  
ATOM   2567  CB  LEU A 170       7.909  12.386  -8.037  1.00  0.00           C  
ATOM   2568  CG  LEU A 170       7.215  11.394  -8.980  1.00  0.00           C  
ATOM   2569  CD1 LEU A 170       7.725  11.603 -10.399  1.00  0.00           C  
ATOM   2570  CD2 LEU A 170       7.481   9.973  -8.506  1.00  0.00           C  
ATOM   2571  H   LEU A 170       8.944  14.276  -6.669  1.00  0.00           H  
ATOM   2572  HA  LEU A 170       7.937  14.083  -9.360  1.00  0.00           H  
ATOM   2573 1HB  LEU A 170       8.980  12.200  -8.090  1.00  0.00           H  
ATOM   2574 2HB  LEU A 170       7.574  12.169  -7.022  1.00  0.00           H  
ATOM   2575  HG  LEU A 170       6.141  11.582  -8.980  1.00  0.00           H  
ATOM   2576 1HD1 LEU A 170       7.232  10.898 -11.070  1.00  0.00           H  
ATOM   2577 2HD1 LEU A 170       7.504  12.621 -10.719  1.00  0.00           H  
ATOM   2578 3HD1 LEU A 170       8.801  11.437 -10.428  1.00  0.00           H  
ATOM   2579 1HD2 LEU A 170       6.987   9.268  -9.177  1.00  0.00           H  
ATOM   2580 2HD2 LEU A 170       8.555   9.784  -8.507  1.00  0.00           H  
ATOM   2581 3HD2 LEU A 170       7.091   9.848  -7.496  1.00  0.00           H  
ATOM   2582  N   LYS A 171       5.729  14.415  -6.894  1.00  0.00           N  
ATOM   2583  CA  LYS A 171       4.348  14.793  -6.611  1.00  0.00           C  
ATOM   2584  C   LYS A 171       3.910  15.971  -7.477  1.00  0.00           C  
ATOM   2585  O   LYS A 171       2.873  15.910  -8.140  1.00  0.00           O  
ATOM   2586  CB  LYS A 171       4.181  15.138  -5.130  1.00  0.00           C  
ATOM   2587  CG  LYS A 171       2.763  15.525  -4.731  1.00  0.00           C  
ATOM   2588  CD  LYS A 171       2.705  15.991  -3.284  1.00  0.00           C  
ATOM   2589  CE  LYS A 171       1.289  16.377  -2.882  1.00  0.00           C  
ATOM   2590  NZ  LYS A 171       0.871  17.669  -3.491  1.00  0.00           N  
ATOM   2591  H   LYS A 171       6.381  14.321  -6.129  1.00  0.00           H  
ATOM   2592  HA  LYS A 171       3.702  13.946  -6.844  1.00  0.00           H  
ATOM   2593 1HB  LYS A 171       4.478  14.283  -4.522  1.00  0.00           H  
ATOM   2594 2HB  LYS A 171       4.840  15.968  -4.873  1.00  0.00           H  
ATOM   2595 1HG  LYS A 171       2.410  16.330  -5.377  1.00  0.00           H  
ATOM   2596 2HG  LYS A 171       2.103  14.668  -4.855  1.00  0.00           H  
ATOM   2597 1HD  LYS A 171       3.053  15.190  -2.629  1.00  0.00           H  
ATOM   2598 2HD  LYS A 171       3.357  16.854  -3.152  1.00  0.00           H  
ATOM   2599 1HE  LYS A 171       0.596  15.599  -3.200  1.00  0.00           H  
ATOM   2600 2HE  LYS A 171       1.229  16.465  -1.798  1.00  0.00           H  
ATOM   2601 1HZ  LYS A 171      -0.071  17.889  -3.201  1.00  0.00           H  
ATOM   2602 2HZ  LYS A 171       1.496  18.403  -3.188  1.00  0.00           H  
ATOM   2603 3HZ  LYS A 171       0.903  17.594  -4.498  1.00  0.00           H  
ATOM   2604  N   THR A 172       4.735  17.022  -7.507  1.00  0.00           N  
ATOM   2605  CA  THR A 172       4.461  18.209  -8.310  1.00  0.00           C  
ATOM   2606  C   THR A 172       4.483  17.876  -9.799  1.00  0.00           C  
ATOM   2607  O   THR A 172       3.548  18.210 -10.529  1.00  0.00           O  
ATOM   2608  CB  THR A 172       5.476  19.328  -8.013  1.00  0.00           C  
ATOM   2609  OG1 THR A 172       5.379  19.712  -6.635  1.00  0.00           O  
ATOM   2610  CG2 THR A 172       5.208  20.539  -8.893  1.00  0.00           C  
ATOM   2611  H   THR A 172       5.578  16.986  -6.952  1.00  0.00           H  
ATOM   2612  HA  THR A 172       3.466  18.576  -8.056  1.00  0.00           H  
ATOM   2613  HB  THR A 172       6.486  18.963  -8.203  1.00  0.00           H  
ATOM   2614  HG1 THR A 172       5.567  18.953  -6.078  1.00  0.00           H  
ATOM   2615 1HG2 THR A 172       5.936  21.319  -8.669  1.00  0.00           H  
ATOM   2616 2HG2 THR A 172       5.293  20.253  -9.941  1.00  0.00           H  
ATOM   2617 3HG2 THR A 172       4.204  20.914  -8.699  1.00  0.00           H  
ATOM   2618  N   LYS A 173       5.508  17.202 -10.183  1.00  0.00           N  
ATOM   2619  CA  LYS A 173       5.727  16.945 -11.603  1.00  0.00           C  
ATOM   2620  C   LYS A 173       4.498  16.302 -12.241  1.00  0.00           C  
ATOM   2621  O   LYS A 173       4.017  16.763 -13.277  1.00  0.00           O  
ATOM   2622  CB  LYS A 173       6.953  16.052 -11.803  1.00  0.00           C  
ATOM   2623  CG  LYS A 173       7.287  15.761 -13.260  1.00  0.00           C  
ATOM   2624  CD  LYS A 173       8.538  14.903 -13.378  1.00  0.00           C  
ATOM   2625  CE  LYS A 173       8.848  14.571 -14.831  1.00  0.00           C  
ATOM   2626  NZ  LYS A 173      10.070  13.732 -14.962  1.00  0.00           N  
ATOM   2627  H   LYS A 173       6.171  16.844  -9.511  1.00  0.00           H  
ATOM   2628  HA  LYS A 173       5.907  17.897 -12.103  1.00  0.00           H  
ATOM   2629 1HB  LYS A 173       7.824  16.523 -11.348  1.00  0.00           H  
ATOM   2630 2HB  LYS A 173       6.795  15.099 -11.299  1.00  0.00           H  
ATOM   2631 1HG  LYS A 173       6.453  15.237 -13.727  1.00  0.00           H  
ATOM   2632 2HG  LYS A 173       7.448  16.698 -13.791  1.00  0.00           H  
ATOM   2633 1HD  LYS A 173       9.387  15.436 -12.947  1.00  0.00           H  
ATOM   2634 2HD  LYS A 173       8.397  13.974 -12.826  1.00  0.00           H  
ATOM   2635 1HE  LYS A 173       8.006  14.037 -15.269  1.00  0.00           H  
ATOM   2636 2HE  LYS A 173       8.994  15.494 -15.392  1.00  0.00           H  
ATOM   2637 1HZ  LYS A 173      10.240  13.535 -15.938  1.00  0.00           H  
ATOM   2638 2HZ  LYS A 173      10.861  14.227 -14.576  1.00  0.00           H  
ATOM   2639 3HZ  LYS A 173       9.938  12.865 -14.462  1.00  0.00           H  
ATOM   2640  N   LEU A 174       3.942  15.297 -11.612  1.00  0.00           N  
ATOM   2641  CA  LEU A 174       2.897  14.503 -12.246  1.00  0.00           C  
ATOM   2642  C   LEU A 174       1.514  15.052 -11.909  1.00  0.00           C  
ATOM   2643  O   LEU A 174       0.517  14.649 -12.511  1.00  0.00           O  
ATOM   2644  CB  LEU A 174       2.998  13.039 -11.801  1.00  0.00           C  
ATOM   2645  CG  LEU A 174       4.331  12.343 -12.105  1.00  0.00           C  
ATOM   2646  CD1 LEU A 174       4.316  10.939 -11.516  1.00  0.00           C  
ATOM   2647  CD2 LEU A 174       4.552  12.302 -13.610  1.00  0.00           C  
ATOM   2648  H   LEU A 174       4.237  15.064 -10.675  1.00  0.00           H  
ATOM   2649  HA  LEU A 174       3.030  14.557 -13.327  1.00  0.00           H  
ATOM   2650 1HB  LEU A 174       2.837  12.992 -10.725  1.00  0.00           H  
ATOM   2651 2HB  LEU A 174       2.208  12.471 -12.291  1.00  0.00           H  
ATOM   2652  HG  LEU A 174       5.145  12.893 -11.634  1.00  0.00           H  
ATOM   2653 1HD1 LEU A 174       5.263  10.444 -11.732  1.00  0.00           H  
ATOM   2654 2HD1 LEU A 174       4.176  10.998 -10.437  1.00  0.00           H  
ATOM   2655 3HD1 LEU A 174       3.500  10.367 -11.958  1.00  0.00           H  
ATOM   2656 1HD2 LEU A 174       5.499  11.808 -13.826  1.00  0.00           H  
ATOM   2657 2HD2 LEU A 174       3.738  11.751 -14.082  1.00  0.00           H  
ATOM   2658 3HD2 LEU A 174       4.575  13.320 -14.001  1.00  0.00           H  
ATOM   2659  N   GLY A 175       1.450  15.997 -11.027  1.00  0.00           N  
ATOM   2660  CA  GLY A 175       0.173  16.465 -10.508  1.00  0.00           C  
ATOM   2661  C   GLY A 175      -0.558  15.416  -9.693  1.00  0.00           C  
ATOM   2662  O   GLY A 175      -1.734  15.136  -9.942  1.00  0.00           O  
ATOM   2663  H   GLY A 175       2.302  16.421 -10.690  1.00  0.00           H  
ATOM   2664 1HA  GLY A 175       0.333  17.344  -9.884  1.00  0.00           H  
ATOM   2665 2HA  GLY A 175      -0.466  16.771 -11.336  1.00  0.00           H  
ATOM   2666  N   VAL A 176       0.142  14.640  -8.814  1.00  0.00           N  
ATOM   2667  CA  VAL A 176      -0.429  13.504  -8.098  1.00  0.00           C  
ATOM   2668  C   VAL A 176      -0.329  13.739  -6.592  1.00  0.00           C  
ATOM   2669  O   VAL A 176       0.288  14.710  -6.149  1.00  0.00           O  
ATOM   2670  CB  VAL A 176       0.306  12.202  -8.472  1.00  0.00           C  
ATOM   2671  CG1 VAL A 176       0.162  11.918  -9.960  1.00  0.00           C  
ATOM   2672  CG2 VAL A 176       1.772  12.305  -8.082  1.00  0.00           C  
ATOM   2673  H   VAL A 176       1.111  14.881  -8.662  1.00  0.00           H  
ATOM   2674  HA  VAL A 176      -1.482  13.417  -8.368  1.00  0.00           H  
ATOM   2675  HB  VAL A 176      -0.155  11.370  -7.940  1.00  0.00           H  
ATOM   2676 1HG1 VAL A 176       0.686  10.995 -10.206  1.00  0.00           H  
ATOM   2677 2HG1 VAL A 176      -0.894  11.813 -10.209  1.00  0.00           H  
ATOM   2678 3HG1 VAL A 176       0.590  12.742 -10.530  1.00  0.00           H  
ATOM   2679 1HG2 VAL A 176       2.285  11.381  -8.348  1.00  0.00           H  
ATOM   2680 2HG2 VAL A 176       2.232  13.141  -8.610  1.00  0.00           H  
ATOM   2681 3HG2 VAL A 176       1.852  12.467  -7.007  1.00  0.00           H  
ATOM   2682  N   SER A 177      -0.971  12.772  -5.881  1.00  0.00           N  
ATOM   2683  CA  SER A 177      -0.884  12.868  -4.427  1.00  0.00           C  
ATOM   2684  C   SER A 177       0.477  12.404  -3.922  1.00  0.00           C  
ATOM   2685  O   SER A 177       1.275  11.856  -4.685  1.00  0.00           O  
ATOM   2686  CB  SER A 177      -1.980  12.043  -3.783  1.00  0.00           C  
ATOM   2687  OG  SER A 177      -1.714  10.673  -3.904  1.00  0.00           O  
ATOM   2688  H   SER A 177      -1.491  12.010  -6.293  1.00  0.00           H  
ATOM   2689  HA  SER A 177      -1.012  13.914  -4.142  1.00  0.00           H  
ATOM   2690 1HB  SER A 177      -2.063  12.308  -2.729  1.00  0.00           H  
ATOM   2691 2HB  SER A 177      -2.935  12.273  -4.255  1.00  0.00           H  
ATOM   2692  HG  SER A 177      -2.515  10.222  -3.625  1.00  0.00           H  
ATOM   2693  N   LEU A 178       0.820  12.647  -2.650  1.00  0.00           N  
ATOM   2694  CA  LEU A 178       2.107  12.289  -2.064  1.00  0.00           C  
ATOM   2695  C   LEU A 178       2.263  10.774  -1.979  1.00  0.00           C  
ATOM   2696  O   LEU A 178       3.358  10.245  -2.187  1.00  0.00           O  
ATOM   2697  CB  LEU A 178       2.244  12.905  -0.666  1.00  0.00           C  
ATOM   2698  CG  LEU A 178       3.603  12.707   0.018  1.00  0.00           C  
ATOM   2699  CD1 LEU A 178       4.704  13.275  -0.867  1.00  0.00           C  
ATOM   2700  CD2 LEU A 178       3.590  13.387   1.379  1.00  0.00           C  
ATOM   2701  H   LEU A 178       0.128  13.107  -2.076  1.00  0.00           H  
ATOM   2702  HA  LEU A 178       2.898  12.680  -2.701  1.00  0.00           H  
ATOM   2703 1HB  LEU A 178       2.063  13.976  -0.739  1.00  0.00           H  
ATOM   2704 2HB  LEU A 178       1.481  12.472  -0.019  1.00  0.00           H  
ATOM   2705  HG  LEU A 178       3.794  11.641   0.146  1.00  0.00           H  
ATOM   2706 1HD1 LEU A 178       5.670  13.134  -0.381  1.00  0.00           H  
ATOM   2707 2HD1 LEU A 178       4.703  12.758  -1.826  1.00  0.00           H  
ATOM   2708 3HD1 LEU A 178       4.530  14.338  -1.027  1.00  0.00           H  
ATOM   2709 1HD2 LEU A 178       4.556  13.245   1.866  1.00  0.00           H  
ATOM   2710 2HD2 LEU A 178       3.400  14.453   1.252  1.00  0.00           H  
ATOM   2711 3HD2 LEU A 178       2.805  12.949   1.997  1.00  0.00           H  
ATOM   2712  N   LEU A 179       1.138  10.117  -1.701  1.00  0.00           N  
ATOM   2713  CA  LEU A 179       1.161   8.659  -1.666  1.00  0.00           C  
ATOM   2714  C   LEU A 179       1.477   8.086  -3.043  1.00  0.00           C  
ATOM   2715  O   LEU A 179       2.258   7.139  -3.161  1.00  0.00           O  
ATOM   2716  CB  LEU A 179      -0.187   8.117  -1.174  1.00  0.00           C  
ATOM   2717  CG  LEU A 179      -0.461   8.277   0.327  1.00  0.00           C  
ATOM   2718  CD1 LEU A 179      -1.929   7.991   0.609  1.00  0.00           C  
ATOM   2719  CD2 LEU A 179       0.441   7.335   1.111  1.00  0.00           C  
ATOM   2720  H   LEU A 179       0.270  10.600  -1.515  1.00  0.00           H  
ATOM   2721  HA  LEU A 179       1.944   8.343  -0.976  1.00  0.00           H  
ATOM   2722 1HB  LEU A 179      -0.983   8.628  -1.712  1.00  0.00           H  
ATOM   2723 2HB  LEU A 179      -0.241   7.054  -1.409  1.00  0.00           H  
ATOM   2724  HG  LEU A 179      -0.258   9.306   0.626  1.00  0.00           H  
ATOM   2725 1HD1 LEU A 179      -2.124   8.105   1.675  1.00  0.00           H  
ATOM   2726 2HD1 LEU A 179      -2.550   8.692   0.051  1.00  0.00           H  
ATOM   2727 3HD1 LEU A 179      -2.166   6.972   0.304  1.00  0.00           H  
ATOM   2728 1HD2 LEU A 179       0.247   7.450   2.178  1.00  0.00           H  
ATOM   2729 2HD2 LEU A 179       0.238   6.306   0.813  1.00  0.00           H  
ATOM   2730 3HD2 LEU A 179       1.484   7.574   0.904  1.00  0.00           H  
ATOM   2731  N   GLN A 180       0.887   8.718  -4.049  1.00  0.00           N  
ATOM   2732  CA  GLN A 180       1.108   8.248  -5.411  1.00  0.00           C  
ATOM   2733  C   GLN A 180       2.557   8.456  -5.836  1.00  0.00           C  
ATOM   2734  O   GLN A 180       3.156   7.583  -6.469  1.00  0.00           O  
ATOM   2735  CB  GLN A 180       0.168   8.965  -6.384  1.00  0.00           C  
ATOM   2736  CG  GLN A 180      -1.292   8.570  -6.246  1.00  0.00           C  
ATOM   2737  CD  GLN A 180      -2.197   9.368  -7.165  1.00  0.00           C  
ATOM   2738  OE1 GLN A 180      -2.207  10.601  -7.132  1.00  0.00           O  
ATOM   2739  NE2 GLN A 180      -2.965   8.668  -7.992  1.00  0.00           N  
ATOM   2740  H   GLN A 180       0.289   9.517  -3.894  1.00  0.00           H  
ATOM   2741  HA  GLN A 180       0.898   7.179  -5.446  1.00  0.00           H  
ATOM   2742 1HB  GLN A 180       0.241  10.042  -6.233  1.00  0.00           H  
ATOM   2743 2HB  GLN A 180       0.478   8.758  -7.408  1.00  0.00           H  
ATOM   2744 1HG  GLN A 180      -1.397   7.514  -6.496  1.00  0.00           H  
ATOM   2745 2HG  GLN A 180      -1.609   8.744  -5.218  1.00  0.00           H  
ATOM   2746 1HE2 GLN A 180      -3.583   9.140  -8.622  1.00  0.00           H  
ATOM   2747 2HE2 GLN A 180      -2.926   7.668  -7.986  1.00  0.00           H  
ATOM   2748  N   ALA A 181       3.046   9.587  -5.451  1.00  0.00           N  
ATOM   2749  CA  ALA A 181       4.447   9.874  -5.750  1.00  0.00           C  
ATOM   2750  C   ALA A 181       5.370   8.868  -5.069  1.00  0.00           C  
ATOM   2751  O   ALA A 181       6.336   8.394  -5.674  1.00  0.00           O  
ATOM   2752  CB  ALA A 181       4.803  11.295  -5.318  1.00  0.00           C  
ATOM   2753  H   ALA A 181       2.498  10.276  -4.954  1.00  0.00           H  
ATOM   2754  HA  ALA A 181       4.588   9.786  -6.828  1.00  0.00           H  
ATOM   2755 1HB  ALA A 181       5.850  11.492  -5.548  1.00  0.00           H  
ATOM   2756 2HB  ALA A 181       4.174  12.006  -5.853  1.00  0.00           H  
ATOM   2757 3HB  ALA A 181       4.641  11.400  -4.247  1.00  0.00           H  
ATOM   2758  N   ALA A 182       5.113   8.560  -3.830  1.00  0.00           N  
ATOM   2759  CA  ALA A 182       5.909   7.578  -3.099  1.00  0.00           C  
ATOM   2760  C   ALA A 182       5.790   6.194  -3.733  1.00  0.00           C  
ATOM   2761  O   ALA A 182       6.782   5.476  -3.860  1.00  0.00           O  
ATOM   2762  CB  ALA A 182       5.477   7.528  -1.635  1.00  0.00           C  
ATOM   2763  H   ALA A 182       4.342   9.015  -3.363  1.00  0.00           H  
ATOM   2764  HA  ALA A 182       6.954   7.883  -3.148  1.00  0.00           H  
ATOM   2765 1HB  ALA A 182       6.079   6.790  -1.102  1.00  0.00           H  
ATOM   2766 2HB  ALA A 182       5.618   8.509  -1.180  1.00  0.00           H  
ATOM   2767 3HB  ALA A 182       4.426   7.249  -1.576  1.00  0.00           H  
ATOM   2768  N   ALA A 183       4.621   5.839  -4.150  1.00  0.00           N  
ATOM   2769  CA  ALA A 183       4.374   4.533  -4.755  1.00  0.00           C  
ATOM   2770  C   ALA A 183       5.154   4.377  -6.059  1.00  0.00           C  
ATOM   2771  O   ALA A 183       5.637   3.285  -6.374  1.00  0.00           O  
ATOM   2772  CB  ALA A 183       2.881   4.335  -5.007  1.00  0.00           C  
ATOM   2773  H   ALA A 183       3.853   6.488  -4.052  1.00  0.00           H  
ATOM   2774  HA  ALA A 183       4.718   3.767  -4.062  1.00  0.00           H  
ATOM   2775 1HB  ALA A 183       2.715   3.357  -5.459  1.00  0.00           H  
ATOM   2776 2HB  ALA A 183       2.342   4.394  -4.062  1.00  0.00           H  
ATOM   2777 3HB  ALA A 183       2.519   5.110  -5.679  1.00  0.00           H  
ATOM   2778  N   ILE A 184       5.288   5.401  -6.796  1.00  0.00           N  
ATOM   2779  CA  ILE A 184       6.049   5.389  -8.041  1.00  0.00           C  
ATOM   2780  C   ILE A 184       7.536   5.227  -7.736  1.00  0.00           C  
ATOM   2781  O   ILE A 184       8.234   4.461  -8.406  1.00  0.00           O  
ATOM   2782  CB  ILE A 184       5.818   6.679  -8.850  1.00  0.00           C  
ATOM   2783  CG1 ILE A 184       4.374   6.741  -9.355  1.00  0.00           C  
ATOM   2784  CG2 ILE A 184       6.796   6.761 -10.012  1.00  0.00           C  
ATOM   2785  CD1 ILE A 184       3.965   8.103  -9.868  1.00  0.00           C  
ATOM   2786  H   ILE A 184       4.843   6.259  -6.501  1.00  0.00           H  
ATOM   2787  HA  ILE A 184       5.723   4.539  -8.637  1.00  0.00           H  
ATOM   2788  HB  ILE A 184       5.963   7.544  -8.203  1.00  0.00           H  
ATOM   2789 1HG1 ILE A 184       4.239   6.019 -10.159  1.00  0.00           H  
ATOM   2790 2HG1 ILE A 184       3.694   6.463  -8.549  1.00  0.00           H  
ATOM   2791 1HG2 ILE A 184       6.619   7.678 -10.573  1.00  0.00           H  
ATOM   2792 2HG2 ILE A 184       7.816   6.762  -9.629  1.00  0.00           H  
ATOM   2793 3HG2 ILE A 184       6.655   5.902 -10.667  1.00  0.00           H  
ATOM   2794 1HD1 ILE A 184       2.930   8.068 -10.208  1.00  0.00           H  
ATOM   2795 2HD1 ILE A 184       4.059   8.837  -9.067  1.00  0.00           H  
ATOM   2796 3HD1 ILE A 184       4.609   8.388 -10.699  1.00  0.00           H  
ATOM   2797  N   LEU A 185       7.968   5.912  -6.750  1.00  0.00           N  
ATOM   2798  CA  LEU A 185       9.353   5.728  -6.331  1.00  0.00           C  
ATOM   2799  C   LEU A 185       9.590   4.302  -5.846  1.00  0.00           C  
ATOM   2800  O   LEU A 185      10.643   3.719  -6.110  1.00  0.00           O  
ATOM   2801  CB  LEU A 185       9.715   6.723  -5.225  1.00  0.00           C  
ATOM   2802  CG  LEU A 185       9.713   8.202  -5.615  1.00  0.00           C  
ATOM   2803  CD1 LEU A 185       9.896   9.077  -4.379  1.00  0.00           C  
ATOM   2804  CD2 LEU A 185      10.800   8.487  -6.645  1.00  0.00           C  
ATOM   2805  H   LEU A 185       7.387   6.574  -6.255  1.00  0.00           H  
ATOM   2806  HA  LEU A 185      10.000   5.909  -7.188  1.00  0.00           H  
ATOM   2807 1HB  LEU A 185       9.010   6.602  -4.404  1.00  0.00           H  
ATOM   2808 2HB  LEU A 185      10.713   6.486  -4.857  1.00  0.00           H  
ATOM   2809  HG  LEU A 185       8.744   8.464  -6.043  1.00  0.00           H  
ATOM   2810 1HD1 LEU A 185       9.892  10.127  -4.673  1.00  0.00           H  
ATOM   2811 2HD1 LEU A 185       9.080   8.894  -3.680  1.00  0.00           H  
ATOM   2812 3HD1 LEU A 185      10.846   8.838  -3.903  1.00  0.00           H  
ATOM   2813 1HD2 LEU A 185      10.783   9.544  -6.910  1.00  0.00           H  
ATOM   2814 2HD2 LEU A 185      11.775   8.234  -6.223  1.00  0.00           H  
ATOM   2815 3HD2 LEU A 185      10.624   7.885  -7.536  1.00  0.00           H  
ATOM   2816  N   ILE A 186       8.608   3.824  -5.137  1.00  0.00           N  
ATOM   2817  CA  ILE A 186       8.694   2.429  -4.717  1.00  0.00           C  
ATOM   2818  C   ILE A 186       8.690   1.520  -5.943  1.00  0.00           C  
ATOM   2819  O   ILE A 186       9.491   0.586  -6.035  1.00  0.00           O  
ATOM   2820  CB  ILE A 186       7.530   2.055  -3.782  1.00  0.00           C  
ATOM   2821  CG1 ILE A 186       7.673   2.771  -2.437  1.00  0.00           C  
ATOM   2822  CG2 ILE A 186       7.471   0.548  -3.583  1.00  0.00           C  
ATOM   2823  CD1 ILE A 186       6.404   2.790  -1.617  1.00  0.00           C  
ATOM   2824  H   ILE A 186       7.802   4.370  -4.867  1.00  0.00           H  
ATOM   2825  HA  ILE A 186       9.634   2.286  -4.183  1.00  0.00           H  
ATOM   2826  HB  ILE A 186       6.590   2.391  -4.219  1.00  0.00           H  
ATOM   2827 1HG1 ILE A 186       8.452   2.287  -1.848  1.00  0.00           H  
ATOM   2828 2HG1 ILE A 186       7.985   3.802  -2.605  1.00  0.00           H  
ATOM   2829 1HG2 ILE A 186       6.643   0.301  -2.919  1.00  0.00           H  
ATOM   2830 2HG2 ILE A 186       7.323   0.060  -4.545  1.00  0.00           H  
ATOM   2831 3HG2 ILE A 186       8.406   0.203  -3.141  1.00  0.00           H  
ATOM   2832 1HD1 ILE A 186       6.584   3.315  -0.678  1.00  0.00           H  
ATOM   2833 2HD1 ILE A 186       5.618   3.303  -2.173  1.00  0.00           H  
ATOM   2834 3HD1 ILE A 186       6.092   1.768  -1.405  1.00  0.00           H  
ATOM   2835  N   LEU A 187       7.827   1.791  -6.873  1.00  0.00           N  
ATOM   2836  CA  LEU A 187       7.755   1.020  -8.110  1.00  0.00           C  
ATOM   2837  C   LEU A 187       9.118   0.948  -8.788  1.00  0.00           C  
ATOM   2838  O   LEU A 187       9.555  -0.128  -9.201  1.00  0.00           O  
ATOM   2839  CB  LEU A 187       6.732   1.644  -9.068  1.00  0.00           C  
ATOM   2840  CG  LEU A 187       6.673   1.029 -10.472  1.00  0.00           C  
ATOM   2841  CD1 LEU A 187       6.319  -0.449 -10.365  1.00  0.00           C  
ATOM   2842  CD2 LEU A 187       5.649   1.777 -11.312  1.00  0.00           C  
ATOM   2843  H   LEU A 187       7.187   2.561  -6.736  1.00  0.00           H  
ATOM   2844  HA  LEU A 187       7.440   0.006  -7.866  1.00  0.00           H  
ATOM   2845 1HB  LEU A 187       5.741   1.553  -8.625  1.00  0.00           H  
ATOM   2846 2HB  LEU A 187       6.961   2.703  -9.180  1.00  0.00           H  
ATOM   2847  HG  LEU A 187       7.653   1.103 -10.943  1.00  0.00           H  
ATOM   2848 1HD1 LEU A 187       6.277  -0.886 -11.363  1.00  0.00           H  
ATOM   2849 2HD1 LEU A 187       7.078  -0.963  -9.776  1.00  0.00           H  
ATOM   2850 3HD1 LEU A 187       5.349  -0.556  -9.881  1.00  0.00           H  
ATOM   2851 1HD2 LEU A 187       5.607   1.340 -12.310  1.00  0.00           H  
ATOM   2852 2HD2 LEU A 187       4.668   1.702 -10.842  1.00  0.00           H  
ATOM   2853 3HD2 LEU A 187       5.936   2.826 -11.386  1.00  0.00           H  
ATOM   2854  N   ALA A 188       9.767   2.064  -8.898  1.00  0.00           N  
ATOM   2855  CA  ALA A 188      11.096   2.115  -9.502  1.00  0.00           C  
ATOM   2856  C   ALA A 188      12.051   1.148  -8.810  1.00  0.00           C  
ATOM   2857  O   ALA A 188      12.885   0.514  -9.464  1.00  0.00           O  
ATOM   2858  CB  ALA A 188      11.650   3.537  -9.447  1.00  0.00           C  
ATOM   2859  H   ALA A 188       9.346   2.917  -8.560  1.00  0.00           H  
ATOM   2860  HA  ALA A 188      11.007   1.812 -10.545  1.00  0.00           H  
ATOM   2861 1HB  ALA A 188      12.641   3.559  -9.900  1.00  0.00           H  
ATOM   2862 2HB  ALA A 188      10.986   4.208  -9.992  1.00  0.00           H  
ATOM   2863 3HB  ALA A 188      11.719   3.860  -8.409  1.00  0.00           H  
ATOM   2864  N   ALA A 189      11.991   1.043  -7.563  1.00  0.00           N  
ATOM   2865  CA  ALA A 189      12.820   0.115  -6.798  1.00  0.00           C  
ATOM   2866  C   ALA A 189      12.504  -1.333  -7.162  1.00  0.00           C  
ATOM   2867  O   ALA A 189      13.412  -2.150  -7.328  1.00  0.00           O  
ATOM   2868  CB  ALA A 189      12.624   0.338  -5.300  1.00  0.00           C  
ATOM   2869  H   ALA A 189      11.334   1.633  -7.074  1.00  0.00           H  
ATOM   2870  HA  ALA A 189      13.864   0.307  -7.050  1.00  0.00           H  
ATOM   2871 1HB  ALA A 189      13.249  -0.361  -4.744  1.00  0.00           H  
ATOM   2872 2HB  ALA A 189      12.906   1.360  -5.045  1.00  0.00           H  
ATOM   2873 3HB  ALA A 189      11.579   0.174  -5.043  1.00  0.00           H  
ATOM   2874  N   ARG A 190      11.296  -1.594  -7.384  1.00  0.00           N  
ATOM   2875  CA  ARG A 190      10.875  -2.960  -7.679  1.00  0.00           C  
ATOM   2876  C   ARG A 190      11.184  -3.328  -9.127  1.00  0.00           C  
ATOM   2877  O   ARG A 190      11.486  -4.484  -9.427  1.00  0.00           O  
ATOM   2878  CB  ARG A 190       9.385  -3.129  -7.422  1.00  0.00           C  
ATOM   2879  CG  ARG A 190       9.021  -3.506  -5.995  1.00  0.00           C  
ATOM   2880  CD  ARG A 190       9.111  -2.340  -5.079  1.00  0.00           C  
ATOM   2881  NE  ARG A 190       8.682  -2.674  -3.730  1.00  0.00           N  
ATOM   2882  CZ  ARG A 190       9.482  -3.196  -2.780  1.00  0.00           C  
ATOM   2883  NH1 ARG A 190      10.747  -3.437  -3.045  1.00  0.00           N  
ATOM   2884  NH2 ARG A 190       8.996  -3.466  -1.582  1.00  0.00           N  
ATOM   2885  H   ARG A 190      10.603  -0.860  -7.362  1.00  0.00           H  
ATOM   2886  HA  ARG A 190      11.430  -3.640  -7.032  1.00  0.00           H  
ATOM   2887 1HB  ARG A 190       8.867  -2.201  -7.660  1.00  0.00           H  
ATOM   2888 2HB  ARG A 190       8.988  -3.903  -8.079  1.00  0.00           H  
ATOM   2889 1HG  ARG A 190       7.999  -3.884  -5.967  1.00  0.00           H  
ATOM   2890 2HG  ARG A 190       9.703  -4.277  -5.636  1.00  0.00           H  
ATOM   2891 1HD  ARG A 190      10.143  -1.994  -5.032  1.00  0.00           H  
ATOM   2892 2HD  ARG A 190       8.476  -1.536  -5.449  1.00  0.00           H  
ATOM   2893  HE  ARG A 190       7.715  -2.503  -3.489  1.00  0.00           H  
ATOM   2894 1HH1 ARG A 190      11.119  -3.230  -3.962  1.00  0.00           H  
ATOM   2895 2HH1 ARG A 190      11.347  -3.828  -2.333  1.00  0.00           H  
ATOM   2896 1HH2 ARG A 190       8.023  -3.281  -1.378  1.00  0.00           H  
ATOM   2897 2HH2 ARG A 190       9.595  -3.857  -0.870  1.00  0.00           H  
ATOM   2898  N   LEU A 191      11.099  -2.394  -9.971  1.00  0.00           N  
ATOM   2899  CA  LEU A 191      11.397  -2.627 -11.381  1.00  0.00           C  
ATOM   2900  C   LEU A 191      12.903  -2.690 -11.615  1.00  0.00           C  
ATOM   2901  O   LEU A 191      13.371  -3.438 -12.475  1.00  0.00           O  
ATOM   2902  CB  LEU A 191      10.783  -1.517 -12.244  1.00  0.00           C  
ATOM   2903  CG  LEU A 191       9.251  -1.461 -12.264  1.00  0.00           C  
ATOM   2904  CD1 LEU A 191       8.797  -0.235 -13.045  1.00  0.00           C  
ATOM   2905  CD2 LEU A 191       8.703  -2.738 -12.883  1.00  0.00           C  
ATOM   2906  H   LEU A 191      10.820  -1.471  -9.673  1.00  0.00           H  
ATOM   2907  HA  LEU A 191      10.966  -3.582 -11.673  1.00  0.00           H  
ATOM   2908 1HB  LEU A 191      11.145  -0.556 -11.883  1.00  0.00           H  
ATOM   2909 2HB  LEU A 191      11.123  -1.648 -13.271  1.00  0.00           H  
ATOM   2910  HG  LEU A 191       8.877  -1.363 -11.244  1.00  0.00           H  
ATOM   2911 1HD1 LEU A 191       7.708  -0.195 -13.059  1.00  0.00           H  
ATOM   2912 2HD1 LEU A 191       9.186   0.664 -12.569  1.00  0.00           H  
ATOM   2913 3HD1 LEU A 191       9.170  -0.297 -14.067  1.00  0.00           H  
ATOM   2914 1HD2 LEU A 191       7.614  -2.699 -12.896  1.00  0.00           H  
ATOM   2915 2HD2 LEU A 191       9.075  -2.836 -13.903  1.00  0.00           H  
ATOM   2916 3HD2 LEU A 191       9.028  -3.596 -12.295  1.00  0.00           H  
ATOM   2917  N   GLY A 192      13.646  -1.951 -10.741  1.00  0.00           N  
ATOM   2918  CA  GLY A 192      15.069  -1.802 -11.008  1.00  0.00           C  
ATOM   2919  C   GLY A 192      15.370  -0.774 -12.080  1.00  0.00           C  
ATOM   2920  O   GLY A 192      16.260  -0.977 -12.910  1.00  0.00           O  
ATOM   2921  H   GLY A 192      13.250  -1.507  -9.924  1.00  0.00           H  
ATOM   2922 1HA  GLY A 192      15.582  -1.511 -10.092  1.00  0.00           H  
ATOM   2923 2HA  GLY A 192      15.484  -2.761 -11.318  1.00  0.00           H  
ATOM   2924  N   THR A 193      14.472   0.284 -12.159  1.00  0.00           N  
ATOM   2925  CA  THR A 193      14.557   1.288 -13.216  1.00  0.00           C  
ATOM   2926  C   THR A 193      14.594   2.693 -12.623  1.00  0.00           C  
ATOM   2927  O   THR A 193      14.612   2.858 -11.402  1.00  0.00           O  
ATOM   2928  CB  THR A 193      13.374   1.167 -14.195  1.00  0.00           C  
ATOM   2929  OG1 THR A 193      12.156   1.511 -13.523  1.00  0.00           O  
ATOM   2930  CG2 THR A 193      13.268  -0.253 -14.731  1.00  0.00           C  
ATOM   2931  H   THR A 193      13.741   0.359 -11.466  1.00  0.00           H  
ATOM   2932  HA  THR A 193      15.478   1.125 -13.775  1.00  0.00           H  
ATOM   2933  HB  THR A 193      13.520   1.854 -15.028  1.00  0.00           H  
ATOM   2934  HG1 THR A 193      12.134   2.459 -13.368  1.00  0.00           H  
ATOM   2935 1HG2 THR A 193      12.428  -0.319 -15.422  1.00  0.00           H  
ATOM   2936 2HG2 THR A 193      14.189  -0.514 -15.253  1.00  0.00           H  
ATOM   2937 3HG2 THR A 193      13.112  -0.943 -13.903  1.00  0.00           H  
ATOM   2938  N   THR A 194      14.678   3.679 -13.493  1.00  0.00           N  
ATOM   2939  CA  THR A 194      14.627   5.062 -13.032  1.00  0.00           C  
ATOM   2940  C   THR A 194      13.197   5.464 -12.684  1.00  0.00           C  
ATOM   2941  O   THR A 194      12.256   4.707 -12.931  1.00  0.00           O  
ATOM   2942  CB  THR A 194      15.195   6.023 -14.093  1.00  0.00           C  
ATOM   2943  OG1 THR A 194      14.316   6.063 -15.226  1.00  0.00           O  
ATOM   2944  CG2 THR A 194      16.575   5.569 -14.543  1.00  0.00           C  
ATOM   2945  H   THR A 194      14.778   3.491 -14.481  1.00  0.00           H  
ATOM   2946  HA  THR A 194      15.239   5.151 -12.135  1.00  0.00           H  
ATOM   2947  HB  THR A 194      15.268   7.026 -13.673  1.00  0.00           H  
ATOM   2948  HG1 THR A 194      14.664   6.674 -15.878  1.00  0.00           H  
ATOM   2949 1HG2 THR A 194      16.960   6.260 -15.291  1.00  0.00           H  
ATOM   2950 2HG2 THR A 194      17.248   5.549 -13.685  1.00  0.00           H  
ATOM   2951 3HG2 THR A 194      16.506   4.569 -14.972  1.00  0.00           H  
ATOM   2952  N   VAL A 195      13.030   6.660 -12.036  1.00  0.00           N  
ATOM   2953  CA  VAL A 195      11.726   7.163 -11.618  1.00  0.00           C  
ATOM   2954  C   VAL A 195      10.862   7.445 -12.845  1.00  0.00           C  
ATOM   2955  O   VAL A 195       9.686   7.071 -12.884  1.00  0.00           O  
ATOM   2956  CB  VAL A 195      11.880   8.447 -10.783  1.00  0.00           C  
ATOM   2957  CG1 VAL A 195      10.516   9.029 -10.442  1.00  0.00           C  
ATOM   2958  CG2 VAL A 195      12.672   8.152  -9.519  1.00  0.00           C  
ATOM   2959  H   VAL A 195      13.854   7.211 -11.844  1.00  0.00           H  
ATOM   2960  HA  VAL A 195      11.237   6.395 -11.016  1.00  0.00           H  
ATOM   2961  HB  VAL A 195      12.408   9.194 -11.378  1.00  0.00           H  
ATOM   2962 1HG1 VAL A 195      10.645   9.937  -9.853  1.00  0.00           H  
ATOM   2963 2HG1 VAL A 195       9.981   9.266 -11.361  1.00  0.00           H  
ATOM   2964 3HG1 VAL A 195       9.944   8.301  -9.867  1.00  0.00           H  
ATOM   2965 1HG2 VAL A 195      12.779   9.065  -8.934  1.00  0.00           H  
ATOM   2966 2HG2 VAL A 195      12.147   7.401  -8.927  1.00  0.00           H  
ATOM   2967 3HG2 VAL A 195      13.659   7.776  -9.787  1.00  0.00           H  
ATOM   2968  N   GLU A 196      11.470   7.991 -13.879  1.00  0.00           N  
ATOM   2969  CA  GLU A 196      10.756   8.317 -15.111  1.00  0.00           C  
ATOM   2970  C   GLU A 196      10.249   7.056 -15.803  1.00  0.00           C  
ATOM   2971  O   GLU A 196       9.123   7.027 -16.304  1.00  0.00           O  
ATOM   2972  CB  GLU A 196      11.662   9.103 -16.062  1.00  0.00           C  
ATOM   2973  CG  GLU A 196      12.039  10.492 -15.566  1.00  0.00           C  
ATOM   2974  CD  GLU A 196      13.162  10.471 -14.567  1.00  0.00           C  
ATOM   2975  OE1 GLU A 196      13.649   9.407 -14.270  1.00  0.00           O  
ATOM   2976  OE2 GLU A 196      13.535  11.522 -14.100  1.00  0.00           O  
ATOM   2977  H   GLU A 196      12.458   8.189 -13.817  1.00  0.00           H  
ATOM   2978  HA  GLU A 196       9.889   8.929 -14.856  1.00  0.00           H  
ATOM   2979 1HB  GLU A 196      12.584   8.546 -16.229  1.00  0.00           H  
ATOM   2980 2HB  GLU A 196      11.167   9.215 -17.026  1.00  0.00           H  
ATOM   2981 1HG  GLU A 196      12.337  11.102 -16.418  1.00  0.00           H  
ATOM   2982 2HG  GLU A 196      11.164  10.954 -15.112  1.00  0.00           H  
ATOM   2983  N   GLU A 197      11.134   6.058 -15.779  1.00  0.00           N  
ATOM   2984  CA  GLU A 197      10.743   4.787 -16.383  1.00  0.00           C  
ATOM   2985  C   GLU A 197       9.596   4.140 -15.612  1.00  0.00           C  
ATOM   2986  O   GLU A 197       8.679   3.577 -16.213  1.00  0.00           O  
ATOM   2987  CB  GLU A 197      11.939   3.833 -16.435  1.00  0.00           C  
ATOM   2988  CG  GLU A 197      12.983   4.190 -17.483  1.00  0.00           C  
ATOM   2989  CD  GLU A 197      14.175   3.275 -17.457  1.00  0.00           C  
ATOM   2990  OE1 GLU A 197      14.807   3.181 -16.432  1.00  0.00           O  
ATOM   2991  OE2 GLU A 197      14.454   2.668 -18.464  1.00  0.00           O  
ATOM   2992  H   GLU A 197      12.050   6.145 -15.364  1.00  0.00           H  
ATOM   2993  HA  GLU A 197      10.396   4.978 -17.399  1.00  0.00           H  
ATOM   2994 1HB  GLU A 197      12.432   3.814 -15.464  1.00  0.00           H  
ATOM   2995 2HB  GLU A 197      11.588   2.822 -16.645  1.00  0.00           H  
ATOM   2996 1HG  GLU A 197      12.524   4.142 -18.471  1.00  0.00           H  
ATOM   2997 2HG  GLU A 197      13.314   5.215 -17.316  1.00  0.00           H  
ATOM   2998  N   ALA A 198       9.645   4.262 -14.313  1.00  0.00           N  
ATOM   2999  CA  ALA A 198       8.579   3.704 -13.485  1.00  0.00           C  
ATOM   3000  C   ALA A 198       7.236   4.350 -13.810  1.00  0.00           C  
ATOM   3001  O   ALA A 198       6.200   3.683 -13.801  1.00  0.00           O  
ATOM   3002  CB  ALA A 198       8.907   3.881 -12.004  1.00  0.00           C  
ATOM   3003  H   ALA A 198      10.415   4.740 -13.868  1.00  0.00           H  
ATOM   3004  HA  ALA A 198       8.502   2.640 -13.703  1.00  0.00           H  
ATOM   3005 1HB  ALA A 198       8.103   3.461 -11.400  1.00  0.00           H  
ATOM   3006 2HB  ALA A 198       9.841   3.368 -11.774  1.00  0.00           H  
ATOM   3007 3HB  ALA A 198       9.012   4.942 -11.779  1.00  0.00           H  
ATOM   3008  N   VAL A 199       7.196   5.651 -14.096  1.00  0.00           N  
ATOM   3009  CA  VAL A 199       5.978   6.373 -14.451  1.00  0.00           C  
ATOM   3010  C   VAL A 199       5.432   5.848 -15.777  1.00  0.00           C  
ATOM   3011  O   VAL A 199       4.241   5.550 -15.891  1.00  0.00           O  
ATOM   3012  CB  VAL A 199       6.255   7.883 -14.564  1.00  0.00           C  
ATOM   3013  CG1 VAL A 199       5.043   8.607 -15.131  1.00  0.00           C  
ATOM   3014  CG2 VAL A 199       6.630   8.444 -13.201  1.00  0.00           C  
ATOM   3015  H   VAL A 199       8.071   6.153 -14.060  1.00  0.00           H  
ATOM   3016  HA  VAL A 199       5.232   6.196 -13.675  1.00  0.00           H  
ATOM   3017  HB  VAL A 199       7.078   8.041 -15.261  1.00  0.00           H  
ATOM   3018 1HG1 VAL A 199       5.257   9.674 -15.204  1.00  0.00           H  
ATOM   3019 2HG1 VAL A 199       4.815   8.214 -16.122  1.00  0.00           H  
ATOM   3020 3HG1 VAL A 199       4.187   8.453 -14.473  1.00  0.00           H  
ATOM   3021 1HG2 VAL A 199       6.825   9.513 -13.288  1.00  0.00           H  
ATOM   3022 2HG2 VAL A 199       5.809   8.282 -12.502  1.00  0.00           H  
ATOM   3023 3HG2 VAL A 199       7.523   7.941 -12.832  1.00  0.00           H  
ATOM   3024  N   GLU A 200       6.335   5.737 -16.753  1.00  0.00           N  
ATOM   3025  CA  GLU A 200       5.934   5.306 -18.089  1.00  0.00           C  
ATOM   3026  C   GLU A 200       5.432   3.865 -18.073  1.00  0.00           C  
ATOM   3027  O   GLU A 200       4.477   3.522 -18.770  1.00  0.00           O  
ATOM   3028  CB  GLU A 200       7.104   5.439 -19.067  1.00  0.00           C  
ATOM   3029  CG  GLU A 200       7.500   6.875 -19.381  1.00  0.00           C  
ATOM   3030  CD  GLU A 200       8.688   6.966 -20.298  1.00  0.00           C  
ATOM   3031  OE1 GLU A 200       9.254   5.946 -20.610  1.00  0.00           O  
ATOM   3032  OE2 GLU A 200       9.031   8.058 -20.686  1.00  0.00           O  
ATOM   3033  H   GLU A 200       7.306   5.951 -16.576  1.00  0.00           H  
ATOM   3034  HA  GLU A 200       5.120   5.946 -18.429  1.00  0.00           H  
ATOM   3035 1HB  GLU A 200       7.979   4.933 -18.659  1.00  0.00           H  
ATOM   3036 2HB  GLU A 200       6.850   4.948 -20.006  1.00  0.00           H  
ATOM   3037 1HG  GLU A 200       6.655   7.379 -19.850  1.00  0.00           H  
ATOM   3038 2HG  GLU A 200       7.725   7.391 -18.449  1.00  0.00           H  
ATOM   3039  N   ARG A 201       6.111   3.140 -17.283  1.00  0.00           N  
ATOM   3040  CA  ARG A 201       5.743   1.728 -17.226  1.00  0.00           C  
ATOM   3041  C   ARG A 201       4.336   1.548 -16.662  1.00  0.00           C  
ATOM   3042  O   ARG A 201       3.543   0.764 -17.184  1.00  0.00           O  
ATOM   3043  CB  ARG A 201       6.733   0.951 -16.371  1.00  0.00           C  
ATOM   3044  CG  ARG A 201       6.481  -0.547 -16.302  1.00  0.00           C  
ATOM   3045  CD  ARG A 201       6.792  -1.216 -17.591  1.00  0.00           C  
ATOM   3046  NE  ARG A 201       6.332  -2.595 -17.612  1.00  0.00           N  
ATOM   3047  CZ  ARG A 201       5.090  -2.982 -17.962  1.00  0.00           C  
ATOM   3048  NH1 ARG A 201       4.198  -2.084 -18.318  1.00  0.00           N  
ATOM   3049  NH2 ARG A 201       4.768  -4.264 -17.948  1.00  0.00           N  
ATOM   3050  H   ARG A 201       6.871   3.474 -16.707  1.00  0.00           H  
ATOM   3051  HA  ARG A 201       5.766   1.323 -18.238  1.00  0.00           H  
ATOM   3052 1HB  ARG A 201       7.741   1.098 -16.757  1.00  0.00           H  
ATOM   3053 2HB  ARG A 201       6.714   1.336 -15.351  1.00  0.00           H  
ATOM   3054 1HG  ARG A 201       7.109  -0.987 -15.527  1.00  0.00           H  
ATOM   3055 2HG  ARG A 201       5.432  -0.729 -16.066  1.00  0.00           H  
ATOM   3056 1HD  ARG A 201       6.304  -0.682 -18.406  1.00  0.00           H  
ATOM   3057 2HD  ARG A 201       7.870  -1.214 -17.751  1.00  0.00           H  
ATOM   3058  HE  ARG A 201       6.990  -3.315 -17.344  1.00  0.00           H  
ATOM   3059 1HH1 ARG A 201       4.443  -1.104 -18.328  1.00  0.00           H  
ATOM   3060 2HH1 ARG A 201       3.267  -2.374 -18.580  1.00  0.00           H  
ATOM   3061 1HH2 ARG A 201       5.454  -4.954 -17.675  1.00  0.00           H  
ATOM   3062 2HH2 ARG A 201       3.838  -4.553 -18.211  1.00  0.00           H  
ATOM   3063  N   ALA A 202       3.992   2.294 -15.552  1.00  0.00           N  
ATOM   3064  CA  ALA A 202       2.654   2.229 -14.968  1.00  0.00           C  
ATOM   3065  C   ALA A 202       1.604   2.746 -15.946  1.00  0.00           C  
ATOM   3066  O   ALA A 202       0.527   2.159 -16.076  1.00  0.00           O  
ATOM   3067  CB  ALA A 202       2.605   3.025 -13.666  1.00  0.00           C  
ATOM   3068  H   ALA A 202       4.683   2.900 -15.132  1.00  0.00           H  
ATOM   3069  HA  ALA A 202       2.430   1.185 -14.754  1.00  0.00           H  
ATOM   3070 1HB  ALA A 202       1.602   2.967 -13.243  1.00  0.00           H  
ATOM   3071 2HB  ALA A 202       3.322   2.610 -12.959  1.00  0.00           H  
ATOM   3072 3HB  ALA A 202       2.855   4.065 -13.866  1.00  0.00           H  
ATOM   3073  N   LEU A 203       1.920   3.779 -16.700  1.00  0.00           N  
ATOM   3074  CA  LEU A 203       0.982   4.359 -17.654  1.00  0.00           C  
ATOM   3075  C   LEU A 203       0.677   3.378 -18.781  1.00  0.00           C  
ATOM   3076  O   LEU A 203      -0.465   3.287 -19.239  1.00  0.00           O  
ATOM   3077  CB  LEU A 203       1.551   5.658 -18.237  1.00  0.00           C  
ATOM   3078  CG  LEU A 203       1.621   6.847 -17.269  1.00  0.00           C  
ATOM   3079  CD1 LEU A 203       2.484   7.946 -17.874  1.00  0.00           C  
ATOM   3080  CD2 LEU A 203       0.215   7.351 -16.981  1.00  0.00           C  
ATOM   3081  H   LEU A 203       2.843   4.179 -16.613  1.00  0.00           H  
ATOM   3082  HA  LEU A 203       0.051   4.580 -17.133  1.00  0.00           H  
ATOM   3083 1HB  LEU A 203       2.560   5.465 -18.598  1.00  0.00           H  
ATOM   3084 2HB  LEU A 203       0.936   5.958 -19.085  1.00  0.00           H  
ATOM   3085  HG  LEU A 203       2.091   6.529 -16.337  1.00  0.00           H  
ATOM   3086 1HD1 LEU A 203       2.534   8.789 -17.186  1.00  0.00           H  
ATOM   3087 2HD1 LEU A 203       3.489   7.563 -18.052  1.00  0.00           H  
ATOM   3088 3HD1 LEU A 203       2.048   8.272 -18.818  1.00  0.00           H  
ATOM   3089 1HD2 LEU A 203       0.266   8.195 -16.292  1.00  0.00           H  
ATOM   3090 2HD2 LEU A 203      -0.255   7.670 -17.912  1.00  0.00           H  
ATOM   3091 3HD2 LEU A 203      -0.374   6.552 -16.532  1.00  0.00           H  
ATOM   3092  N   GLN A 204       1.730   2.671 -19.219  1.00  0.00           N  
ATOM   3093  CA  GLN A 204       1.553   1.700 -20.293  1.00  0.00           C  
ATOM   3094  C   GLN A 204       0.662   0.544 -19.848  1.00  0.00           C  
ATOM   3095  O   GLN A 204      -0.191   0.081 -20.609  1.00  0.00           O  
ATOM   3096  CB  GLN A 204       2.909   1.166 -20.761  1.00  0.00           C  
ATOM   3097  CG  GLN A 204       3.761   2.187 -21.495  1.00  0.00           C  
ATOM   3098  CD  GLN A 204       5.127   1.643 -21.866  1.00  0.00           C  
ATOM   3099  OE1 GLN A 204       5.665   0.762 -21.188  1.00  0.00           O  
ATOM   3100  NE2 GLN A 204       5.698   2.164 -22.946  1.00  0.00           N  
ATOM   3101  H   GLN A 204       2.648   2.798 -18.817  1.00  0.00           H  
ATOM   3102  HA  GLN A 204       1.064   2.197 -21.131  1.00  0.00           H  
ATOM   3103 1HB  GLN A 204       3.477   0.810 -19.901  1.00  0.00           H  
ATOM   3104 2HB  GLN A 204       2.756   0.316 -21.426  1.00  0.00           H  
ATOM   3105 1HG  GLN A 204       3.249   2.480 -22.412  1.00  0.00           H  
ATOM   3106 2HG  GLN A 204       3.902   3.056 -20.853  1.00  0.00           H  
ATOM   3107 1HE2 GLN A 204       6.600   1.844 -23.239  1.00  0.00           H  
ATOM   3108 2HE2 GLN A 204       5.227   2.876 -23.466  1.00  0.00           H  
ATOM   3109  N   LEU A 205       0.921   0.133 -18.681  1.00  0.00           N  
ATOM   3110  CA  LEU A 205       0.113  -0.957 -18.149  1.00  0.00           C  
ATOM   3111  C   LEU A 205      -1.328  -0.510 -17.926  1.00  0.00           C  
ATOM   3112  O   LEU A 205      -2.265  -1.269 -18.178  1.00  0.00           O  
ATOM   3113  CB  LEU A 205       0.710  -1.466 -16.831  1.00  0.00           C  
ATOM   3114  CG  LEU A 205      -0.013  -2.658 -16.190  1.00  0.00           C  
ATOM   3115  CD1 LEU A 205       0.021  -3.844 -17.144  1.00  0.00           C  
ATOM   3116  CD2 LEU A 205       0.652  -3.002 -14.866  1.00  0.00           C  
ATOM   3117  H   LEU A 205       1.656   0.525 -18.110  1.00  0.00           H  
ATOM   3118  HA  LEU A 205       0.110  -1.770 -18.874  1.00  0.00           H  
ATOM   3119 1HB  LEU A 205       1.742  -1.761 -17.008  1.00  0.00           H  
ATOM   3120 2HB  LEU A 205       0.704  -0.649 -16.108  1.00  0.00           H  
ATOM   3121  HG  LEU A 205      -1.057  -2.400 -16.015  1.00  0.00           H  
ATOM   3122 1HD1 LEU A 205      -0.493  -4.692 -16.689  1.00  0.00           H  
ATOM   3123 2HD1 LEU A 205      -0.479  -3.577 -18.075  1.00  0.00           H  
ATOM   3124 3HD1 LEU A 205       1.055  -4.116 -17.350  1.00  0.00           H  
ATOM   3125 1HD2 LEU A 205       0.138  -3.850 -14.410  1.00  0.00           H  
ATOM   3126 2HD2 LEU A 205       1.696  -3.262 -15.040  1.00  0.00           H  
ATOM   3127 3HD2 LEU A 205       0.598  -2.144 -14.197  1.00  0.00           H  
ATOM   3128  N   LYS A 206      -1.497   0.706 -17.424  1.00  0.00           N  
ATOM   3129  CA  LYS A 206      -2.834   1.271 -17.255  1.00  0.00           C  
ATOM   3130  C   LYS A 206      -3.634   1.184 -18.553  1.00  0.00           C  
ATOM   3131  O   LYS A 206      -4.777   0.718 -18.553  1.00  0.00           O  
ATOM   3132  CB  LYS A 206      -2.747   2.724 -16.786  1.00  0.00           C  
ATOM   3133  CG  LYS A 206      -4.096   3.403 -16.588  1.00  0.00           C  
ATOM   3134  CD  LYS A 206      -3.927   4.870 -16.219  1.00  0.00           C  
ATOM   3135  CE  LYS A 206      -5.273   5.544 -15.999  1.00  0.00           C  
ATOM   3136  NZ  LYS A 206      -6.024   5.718 -17.273  1.00  0.00           N  
ATOM   3137  H   LYS A 206      -0.693   1.254 -17.152  1.00  0.00           H  
ATOM   3138  HA  LYS A 206      -3.361   0.692 -16.495  1.00  0.00           H  
ATOM   3139 1HB  LYS A 206      -2.208   2.769 -15.839  1.00  0.00           H  
ATOM   3140 2HB  LYS A 206      -2.182   3.308 -17.513  1.00  0.00           H  
ATOM   3141 1HG  LYS A 206      -4.677   3.333 -17.508  1.00  0.00           H  
ATOM   3142 2HG  LYS A 206      -4.644   2.898 -15.793  1.00  0.00           H  
ATOM   3143 1HD  LYS A 206      -3.337   4.950 -15.305  1.00  0.00           H  
ATOM   3144 2HD  LYS A 206      -3.398   5.388 -17.019  1.00  0.00           H  
ATOM   3145 1HE  LYS A 206      -5.874   4.944 -15.317  1.00  0.00           H  
ATOM   3146 2HE  LYS A 206      -5.120   6.523 -15.546  1.00  0.00           H  
ATOM   3147 1HZ  LYS A 206      -6.908   6.168 -17.084  1.00  0.00           H  
ATOM   3148 2HZ  LYS A 206      -5.483   6.290 -17.907  1.00  0.00           H  
ATOM   3149 3HZ  LYS A 206      -6.188   4.814 -17.693  1.00  0.00           H  
ATOM   3150  N   THR A 207      -2.991   1.611 -19.724  1.00  0.00           N  
ATOM   3151  CA  THR A 207      -3.632   1.591 -21.034  1.00  0.00           C  
ATOM   3152  C   THR A 207      -3.940   0.159 -21.463  1.00  0.00           C  
ATOM   3153  O   THR A 207      -5.011  -0.113 -22.011  1.00  0.00           O  
ATOM   3154  CB  THR A 207      -2.751   2.275 -22.096  1.00  0.00           C  
ATOM   3155  OG1 THR A 207      -2.542   3.647 -21.735  1.00  0.00           O  
ATOM   3156  CG2 THR A 207      -3.414   2.209 -23.463  1.00  0.00           C  
ATOM   3157  H   THR A 207      -2.043   1.946 -19.646  1.00  0.00           H  
ATOM   3158  HA  THR A 207      -4.571   2.141 -20.969  1.00  0.00           H  
ATOM   3159  HB  THR A 207      -1.784   1.775 -22.143  1.00  0.00           H  
ATOM   3160  HG1 THR A 207      -2.105   3.690 -20.881  1.00  0.00           H  
ATOM   3161 1HG2 THR A 207      -2.777   2.697 -24.200  1.00  0.00           H  
ATOM   3162 2HG2 THR A 207      -3.564   1.167 -23.744  1.00  0.00           H  
ATOM   3163 3HG2 THR A 207      -4.378   2.716 -23.424  1.00  0.00           H  
ATOM   3164  N   LYS A 208      -2.996  -0.730 -21.237  1.00  0.00           N  
ATOM   3165  CA  LYS A 208      -3.137  -2.118 -21.669  1.00  0.00           C  
ATOM   3166  C   LYS A 208      -4.301  -2.800 -20.955  1.00  0.00           C  
ATOM   3167  O   LYS A 208      -5.055  -3.558 -21.570  1.00  0.00           O  
ATOM   3168  CB  LYS A 208      -1.841  -2.891 -21.421  1.00  0.00           C  
ATOM   3169  CG  LYS A 208      -1.863  -4.332 -21.914  1.00  0.00           C  
ATOM   3170  CD  LYS A 208      -0.512  -5.003 -21.721  1.00  0.00           C  
ATOM   3171  CE  LYS A 208      -0.537  -6.448 -22.198  1.00  0.00           C  
ATOM   3172  NZ  LYS A 208       0.779  -7.118 -22.016  1.00  0.00           N  
ATOM   3173  H   LYS A 208      -2.155  -0.448 -20.754  1.00  0.00           H  
ATOM   3174  HA  LYS A 208      -3.346  -2.129 -22.739  1.00  0.00           H  
ATOM   3175 1HB  LYS A 208      -1.013  -2.382 -21.914  1.00  0.00           H  
ATOM   3176 2HB  LYS A 208      -1.625  -2.907 -20.352  1.00  0.00           H  
ATOM   3177 1HG  LYS A 208      -2.620  -4.893 -21.364  1.00  0.00           H  
ATOM   3178 2HG  LYS A 208      -2.121  -4.350 -22.973  1.00  0.00           H  
ATOM   3179 1HD  LYS A 208       0.249  -4.458 -22.281  1.00  0.00           H  
ATOM   3180 2HD  LYS A 208      -0.244  -4.985 -20.665  1.00  0.00           H  
ATOM   3181 1HE  LYS A 208      -1.293  -7.001 -21.643  1.00  0.00           H  
ATOM   3182 2HE  LYS A 208      -0.802  -6.477 -23.255  1.00  0.00           H  
ATOM   3183 1HZ  LYS A 208       0.720  -8.071 -22.344  1.00  0.00           H  
ATOM   3184 2HZ  LYS A 208       1.485  -6.623 -22.543  1.00  0.00           H  
ATOM   3185 3HZ  LYS A 208       1.026  -7.114 -21.037  1.00  0.00           H  
ATOM   3186  N   LEU A 209      -4.429  -2.492 -19.719  1.00  0.00           N  
ATOM   3187  CA  LEU A 209      -5.459  -3.154 -18.927  1.00  0.00           C  
ATOM   3188  C   LEU A 209      -6.773  -2.385 -18.991  1.00  0.00           C  
ATOM   3189  O   LEU A 209      -7.850  -2.980 -18.906  1.00  0.00           O  
ATOM   3190  CB  LEU A 209      -5.006  -3.288 -17.468  1.00  0.00           C  
ATOM   3191  CG  LEU A 209      -3.717  -4.091 -17.242  1.00  0.00           C  
ATOM   3192  CD1 LEU A 209      -3.341  -4.043 -15.768  1.00  0.00           C  
ATOM   3193  CD2 LEU A 209      -3.925  -5.525 -17.708  1.00  0.00           C  
ATOM   3194  H   LEU A 209      -3.838  -1.802 -19.278  1.00  0.00           H  
ATOM   3195  HA  LEU A 209      -5.624  -4.151 -19.338  1.00  0.00           H  
ATOM   3196 1HB  LEU A 209      -4.850  -2.290 -17.061  1.00  0.00           H  
ATOM   3197 2HB  LEU A 209      -5.801  -3.770 -16.899  1.00  0.00           H  
ATOM   3198  HG  LEU A 209      -2.903  -3.639 -17.809  1.00  0.00           H  
ATOM   3199 1HD1 LEU A 209      -2.426  -4.614 -15.608  1.00  0.00           H  
ATOM   3200 2HD1 LEU A 209      -3.180  -3.008 -15.466  1.00  0.00           H  
ATOM   3201 3HD1 LEU A 209      -4.146  -4.474 -15.173  1.00  0.00           H  
ATOM   3202 1HD2 LEU A 209      -3.009  -6.094 -17.548  1.00  0.00           H  
ATOM   3203 2HD2 LEU A 209      -4.738  -5.977 -17.140  1.00  0.00           H  
ATOM   3204 3HD2 LEU A 209      -4.175  -5.530 -18.769  1.00  0.00           H  
ATOM   3205  N   GLY A 210      -6.760  -1.113 -19.165  1.00  0.00           N  
ATOM   3206  CA  GLY A 210      -7.940  -0.263 -19.188  1.00  0.00           C  
ATOM   3207  C   GLY A 210      -8.847  -0.532 -20.371  1.00  0.00           C  
ATOM   3208  O   GLY A 210     -10.059  -0.317 -20.294  1.00  0.00           O  
ATOM   3209  OXT GLY A 210      -8.388  -0.958 -21.395  1.00  0.00           O  
ATOM   3210  H   GLY A 210      -5.850  -0.694 -19.293  1.00  0.00           H  
ATOM   3211 1HA  GLY A 210      -8.512  -0.409 -18.271  1.00  0.00           H  
ATOM   3212 2HA  GLY A 210      -7.635   0.782 -19.213  1.00  0.00           H  
TER                                                                             
HETATM 3214 FE1  HSS B 211      -0.658   1.592   0.549  1.00  0.00          FE  
HETATM 3215  N2  HSS B 211       0.916   0.962  -0.570  1.00  0.00           N  
HETATM 3216  C1  HSS B 211       1.807  -0.026  -0.251  1.00  0.00           C  
HETATM 3217  C2  HSS B 211       2.727  -0.273  -1.358  1.00  0.00           C  
HETATM 3218  C3  HSS B 211       3.879  -1.230  -1.340  1.00  0.00           C  
HETATM 3219  C4  HSS B 211       4.958  -0.841  -0.317  1.00  0.00           C  
HETATM 3220  C5  HSS B 211       5.841  -2.021   0.180  1.00  0.00           C  
HETATM 3221  O1  HSS B 211       6.444  -2.702  -0.694  1.00  0.00           O  
HETATM 3222  O3  HSS B 211       5.891  -2.169   1.432  1.00  0.00           O  
HETATM 3223  C32 HSS B 211       2.361   0.592  -2.355  1.00  0.00           C  
HETATM 3224  C33 HSS B 211       1.234   1.360  -1.846  1.00  0.00           C  
HETATM 3225  C29 HSS B 211       0.602   2.382  -2.542  1.00  0.00           C  
HETATM 3226  C26 HSS B 211      -0.442   3.170  -2.066  1.00  0.00           C  
HETATM 3227  C25 HSS B 211      -1.032   4.267  -2.804  1.00  0.00           C  
HETATM 3228  C22 HSS B 211      -2.006   4.809  -1.992  1.00  0.00           C  
HETATM 3229  C21 HSS B 211      -2.023   3.994  -0.777  1.00  0.00           C  
HETATM 3230  N3  HSS B 211      -1.048   3.033  -0.844  1.00  0.00           N  
HETATM 3231  C30 HSS B 211      -2.957   4.106   0.244  1.00  0.00           C  
HETATM 3232  C19 HSS B 211      -3.026   3.319   1.388  1.00  0.00           C  
HETATM 3233  C18 HSS B 211      -4.023   3.487   2.429  1.00  0.00           C  
HETATM 3234  C15 HSS B 211      -3.732   2.548   3.399  1.00  0.00           C  
HETATM 3235  C14 HSS B 211      -2.566   1.815   2.915  1.00  0.00           C  
HETATM 3236  N4  HSS B 211      -2.166   2.295   1.700  1.00  0.00           N  
HETATM 3237  C31 HSS B 211      -1.920   0.799   3.616  1.00  0.00           C  
HETATM 3238  C12 HSS B 211      -0.785   0.121   3.197  1.00  0.00           C  
HETATM 3239  N1  HSS B 211      -0.123   0.335   2.011  1.00  0.00           N  
HETATM 3240  C6  HSS B 211       0.914  -0.563   1.988  1.00  0.00           C  
HETATM 3241  C28 HSS B 211       1.818  -0.730   0.947  1.00  0.00           C  
HETATM 3242  C7  HSS B 211       0.907  -1.388   3.193  1.00  0.00           C  
HETATM 3243  C8  HSS B 211       1.863  -2.514   3.457  1.00  0.00           C  
HETATM 3244  C9  HSS B 211       1.224  -3.918   3.556  1.00  0.00           C  
HETATM 3245  C10 HSS B 211       1.979  -5.052   2.798  1.00  0.00           C  
HETATM 3246  O4  HSS B 211       2.052  -4.977   1.536  1.00  0.00           O  
HETATM 3247  O2  HSS B 211       2.485  -5.939   3.532  1.00  0.00           O  
HETATM 3248  C11 HSS B 211      -0.150  -0.953   3.949  1.00  0.00           C  
HETATM 3249  C13 HSS B 211      -0.623  -1.451   5.281  1.00  0.00           C  
HETATM 3250  C16 HSS B 211      -4.413   2.268   4.655  1.00  0.00           C  
HETATM 3251  C17 HSS B 211      -5.238   3.086   5.330  1.00  0.00           C  
HETATM 3252  C20 HSS B 211      -5.148   4.474   2.401  1.00  0.00           C  
HETATM 3253  C23 HSS B 211      -2.844   5.959  -2.314  1.00  0.00           C  
HETATM 3254  C24 HSS B 211      -2.505   7.042  -3.031  1.00  0.00           C  
HETATM 3255  C27 HSS B 211      -0.601   4.712  -4.166  1.00  0.00           C  
HETATM 3256  C34 HSS B 211       2.983   0.768  -3.706  1.00  0.00           C  
HETATM 3257  C35 HSS B 211      -1.746   0.500  -0.505  1.00  0.00           C  
HETATM 3258  C36 HSS B 211      -3.144   0.845  -0.903  1.00  0.00           C  
HETATM 3259  O5  HSS B 211      -4.162   0.744  -0.238  1.00  0.00           O  
HETATM 3260  O6  HSS B 211      -3.149   1.357  -2.158  1.00  0.00           O  
HETATM 3261  C37 HSS B 211      -4.391   1.945  -2.607  1.00  0.00           C  
HETATM 3262  C38 HSS B 211      -4.146   2.520  -3.988  1.00  0.00           C  
HETATM 3263  C39 HSS B 211      -2.268  -1.467   0.563  1.00  0.00           C  
HETATM 3264  C40 HSS B 211      -2.292  -2.124  -0.629  1.00  0.00           C  
HETATM 3265  C41 HSS B 211      -1.155  -2.805  -1.243  1.00  0.00           C  
HETATM 3266  C43 HSS B 211      -1.186  -3.105  -2.619  1.00  0.00           C  
HETATM 3267  C45 HSS B 211      -0.088  -3.696  -3.242  1.00  0.00           C  
HETATM 3268  C46 HSS B 211       1.056  -4.006  -2.499  1.00  0.00           C  
HETATM 3269  C44 HSS B 211       1.095  -3.732  -1.128  1.00  0.00           C  
HETATM 3270  C42 HSS B 211      -0.003  -3.144  -0.509  1.00  0.00           C  
HETATM 3271  H27 HSS B 211       4.350  -1.278  -2.327  1.00  0.00           H  
HETATM 3272  H26 HSS B 211       3.534  -2.244  -1.115  1.00  0.00           H  
HETATM 3273  H5  HSS B 211       4.496  -0.360   0.554  1.00  0.00           H  
HETATM 3274  H6  HSS B 211       5.624  -0.084  -0.758  1.00  0.00           H  
HETATM 3275  H25 HSS B 211       0.966   2.599  -3.541  1.00  0.00           H  
HETATM 3276  H30 HSS B 211      -3.716   4.868   0.126  1.00  0.00           H  
HETATM 3277  H29 HSS B 211      -2.326   0.521   4.582  1.00  0.00           H  
HETATM 3278  H28 HSS B 211       2.551  -1.522   1.053  1.00  0.00           H  
HETATM 3279  H3  HSS B 211       2.640  -2.508   2.685  1.00  0.00           H  
HETATM 3280  H4  HSS B 211       2.366  -2.340   4.415  1.00  0.00           H  
HETATM 3281  H11 HSS B 211       0.189  -3.906   3.195  1.00  0.00           H  
HETATM 3282  H12 HSS B 211       1.163  -4.234   4.606  1.00  0.00           H  
HETATM 3283  H24 HSS B 211       0.018  -2.254   5.655  1.00  0.00           H  
HETATM 3284  H22 HSS B 211      -1.648  -1.840   5.228  1.00  0.00           H  
HETATM 3285  H23 HSS B 211      -0.626  -0.650   6.032  1.00  0.00           H  
HETATM 3286  H2  HSS B 211      -4.222   1.285   5.084  1.00  0.00           H  
HETATM 3287  H10 HSS B 211      -5.707   2.760   6.255  1.00  0.00           H  
HETATM 3288  H9  HSS B 211      -5.456   4.098   5.005  1.00  0.00           H  
HETATM 3289  H19 HSS B 211      -5.438   4.727   1.376  1.00  0.00           H  
HETATM 3290  H21 HSS B 211      -6.029   4.070   2.912  1.00  0.00           H  
HETATM 3291  H20 HSS B 211      -4.888   5.415   2.906  1.00  0.00           H  
HETATM 3292  H1  HSS B 211      -3.868   5.901  -1.945  1.00  0.00           H  
HETATM 3293  H7  HSS B 211      -1.526   7.160  -3.485  1.00  0.00           H  
HETATM 3294  H8  HSS B 211      -3.222   7.840  -3.206  1.00  0.00           H  
HETATM 3295  H17 HSS B 211      -1.238   5.515  -4.546  1.00  0.00           H  
HETATM 3296  H16 HSS B 211       0.431   5.085  -4.163  1.00  0.00           H  
HETATM 3297  H18 HSS B 211      -0.637   3.885  -4.887  1.00  0.00           H  
HETATM 3298  H13 HSS B 211       3.733  -0.005  -3.894  1.00  0.00           H  
HETATM 3299  H15 HSS B 211       2.237   0.714  -4.509  1.00  0.00           H  
HETATM 3300  H14 HSS B 211       3.482   1.742  -3.801  1.00  0.00           H  
HETATM 3301  H31 HSS B 211      -1.224   0.020  -1.334  1.00  0.00           H  
HETATM 3302  H33 HSS B 211      -5.166   1.172  -2.615  1.00  0.00           H  
HETATM 3303  H32 HSS B 211      -4.682   2.719  -1.891  1.00  0.00           H  
HETATM 3304  H36 HSS B 211      -3.838   1.738  -4.689  1.00  0.00           H  
HETATM 3305  H34 HSS B 211      -5.066   2.980  -4.365  1.00  0.00           H  
HETATM 3306  H35 HSS B 211      -3.365   3.284  -3.947  1.00  0.00           H  
HETATM 3307  H38 HSS B 211      -3.173  -1.041   0.972  1.00  0.00           H  
HETATM 3308  H37 HSS B 211      -1.402  -1.495   1.207  1.00  0.00           H  
HETATM 3309  H39 HSS B 211      -3.199  -2.075  -1.230  1.00  0.00           H  
HETATM 3310  H41 HSS B 211      -2.073  -2.856  -3.197  1.00  0.00           H  
HETATM 3311  H43 HSS B 211      -0.124  -3.911  -4.306  1.00  0.00           H  
HETATM 3312  H44 HSS B 211       1.915  -4.457  -2.988  1.00  0.00           H  
HETATM 3313  H42 HSS B 211       1.987  -3.938  -0.542  1.00  0.00           H  
HETATM 3314  H40 HSS B 211       0.035  -2.936   0.554  1.00  0.00           H  
TER                                                                             
CONECT 2226 3214                                                                
CONECT 3214 2226 3215 3230 3236                                                 
CONECT 3214 3239 3257                                                           
CONECT 3215 3214 3216 3224                                                      
CONECT 3216 3215 3217 3241                                                      
CONECT 3217 3216 3218 3223                                                      
CONECT 3218 3217 3219 3271 3272                                                 
CONECT 3219 3218 3220 3273 3274                                                 
CONECT 3220 3219 3221 3222                                                      
CONECT 3221 3220                                                                
CONECT 3222 3220                                                                
CONECT 3223 3217 3224 3256                                                      
CONECT 3224 3215 3223 3225                                                      
CONECT 3225 3224 3226 3275                                                      
CONECT 3226 3225 3227 3230                                                      
CONECT 3227 3226 3228 3255                                                      
CONECT 3228 3227 3229 3253                                                      
CONECT 3229 3228 3230 3231                                                      
CONECT 3230 3214 3226 3229                                                      
CONECT 3231 3229 3232 3276                                                      
CONECT 3232 3231 3233 3236                                                      
CONECT 3233 3232 3234 3252                                                      
CONECT 3234 3233 3235 3250                                                      
CONECT 3235 3234 3236 3237                                                      
CONECT 3236 3214 3232 3235                                                      
CONECT 3237 3235 3238 3277                                                      
CONECT 3238 3237 3239 3248                                                      
CONECT 3239 3214 3238 3240                                                      
CONECT 3240 3239 3241 3242                                                      
CONECT 3241 3216 3240 3278                                                      
CONECT 3242 3240 3243 3248                                                      
CONECT 3243 3242 3244 3279 3280                                                 
CONECT 3244 3243 3245 3281 3282                                                 
CONECT 3245 3244 3246 3247                                                      
CONECT 3246 3245                                                                
CONECT 3247 3245                                                                
CONECT 3248 3238 3242 3249                                                      
CONECT 3249 3248 3283 3284 3285                                                 
CONECT 3250 3234 3251 3286                                                      
CONECT 3251 3250 3287 3288                                                      
CONECT 3252 3233 3289 3290 3291                                                 
CONECT 3253 3228 3254 3292                                                      
CONECT 3254 3253 3293 3294                                                      
CONECT 3255 3227 3295 3296 3297                                                 
CONECT 3256 3223 3298 3299 3300                                                 
CONECT 3257 3214 3258 3263 3301                                                 
CONECT 3258 3257 3259 3260                                                      
CONECT 3259 3258                                                                
CONECT 3260 3258 3261                                                           
CONECT 3261 3260 3262 3302 3303                                                 
CONECT 3262 3261 3304 3305 3306                                                 
CONECT 3263 3257 3264 3307 3308                                                 
CONECT 3264 3263 3265 3309                                                      
CONECT 3265 3264 3266 3270                                                      
CONECT 3266 3265 3267 3310                                                      
CONECT 3267 3266 3268 3311                                                      
CONECT 3268 3267 3269 3312                                                      
CONECT 3269 3268 3270 3313                                                      
CONECT 3270 3265 3269 3314                                                      
CONECT 3271 3218                                                                
CONECT 3272 3218                                                                
CONECT 3273 3219                                                                
CONECT 3274 3219                                                                
CONECT 3275 3225                                                                
CONECT 3276 3231                                                                
CONECT 3277 3237                                                                
CONECT 3278 3241                                                                
CONECT 3279 3243                                                                
CONECT 3280 3243                                                                
CONECT 3281 3244                                                                
CONECT 3282 3244                                                                
CONECT 3283 3249                                                                
CONECT 3284 3249                                                                
CONECT 3285 3249                                                                
CONECT 3286 3250                                                                
CONECT 3287 3251                                                                
CONECT 3288 3251                                                                
CONECT 3289 3252                                                                
CONECT 3290 3252                                                                
CONECT 3291 3252                                                                
CONECT 3292 3253                                                                
CONECT 3293 3254                                                                
CONECT 3294 3254                                                                
CONECT 3295 3255                                                                
CONECT 3296 3255                                                                
CONECT 3297 3255                                                                
CONECT 3298 3256                                                                
CONECT 3299 3256                                                                
CONECT 3300 3256                                                                
CONECT 3301 3257                                                                
CONECT 3302 3261                                                                
CONECT 3303 3261                                                                
CONECT 3304 3262                                                                
CONECT 3305 3262                                                                
CONECT 3306 3262                                                                
CONECT 3307 3263                                                                
CONECT 3308 3263                                                                
CONECT 3309 3264                                                                
CONECT 3310 3266                                                                
CONECT 3311 3267                                                                
CONECT 3312 3268                                                                
CONECT 3313 3269                                                                
CONECT 3314 3270                                                                
# All scores below are weighted scores, not raw scores.
#BEGIN_POSE_ENERGIES_TABLE correct_surface_True/035_9_model_4_HMM_fr_HSS_run03_DE_5.pdb
label fa_atr fa_rep fa_sol fa_intra_atr_xover4 fa_intra_rep_xover4 fa_intra_sol_xover4 lk_ball lk_ball_iso lk_ball_bridge lk_ball_bridge_uncpl fa_elec fa_intra_elec pro_close hbond_sr_bb hbond_lr_bb hbond_bb_sc hbond_sc dslf_fa13 omega fa_dun_dev fa_dun_rot fa_dun_semi p_aa_pp hxl_tors ref rama_prepro total
weights 1 0.55 1 1 0.55 1 0.92 -0.38 -0.33 -0.33 1 1 1.25 1 1 1 1 1.25 0.48 0.69 0.76 0.78 0.61 1 1 0.5 NA
pose -1321.37 161.097 682.063 -82.1166 46.9708 35.7589 446.474 -457.951 -13.0161 -55.4819 -370.432 -39.8124 0 -144.488 -15.1306 -29.169 -14.8995 0 15.161 17.8369 68.5277 102.989 -53.868 56.9333 70.5572 -49.5664 -942.935
VAL:NtermProteinFull_1 -4.86724 0.70818 1.84676 -0.29633 0.21056 0.04026 1.11421 -1.41254 -0.0301 -0.05825 -2.24185 1.91465 0 0 0 0 0 0 0.07146 0.00904 0.01815 0 0 0 2.085 0 -0.88802
SER_2 -4.59824 0.31263 4.94306 -0.02576 0 0.06684 3.0416 -2.13879 -0.03501 -0.0892 -2.31575 -0.58119 0 0 0 -1.57505 0 0 0.08835 0.10246 0.10297 0 -0.41785 0.63234 -1.1772 -0.24216 -3.90597
LEU_3 -6.00314 0.4766 2.09995 -0.70806 0.41297 0.19202 1.4612 -1.73455 -0.03631 -0.16437 -0.43617 0.05232 0 0 0 0 0 0 -0.01909 0.06546 1.0567 0 -0.2873 0 0.72952 -0.42246 -3.26472
ASP_4 -5.59858 0.66073 5.08758 -0.11072 0.01363 0.29738 2.7172 -2.47277 -0.0297 -0.1314 -3.16755 -0.19504 0 0 0 0 -0.85632 0 0.00676 0.05019 0 1.43603 0.24683 0 -2.2837 -0.26872 -4.59814
GLU_5 -7.80906 0.90488 6.47288 -0.20496 0.02401 0.2577 3.43339 -3.10679 -0.04704 -0.18235 -3.61975 -0.39272 0 0 0 -1.57505 0 0 -0.00238 0.02801 0 3.99678 -0.19795 0 -2.5358 -0.28506 -4.84126
ALA_6 -6.84701 0.51408 2.61811 -0.02134 0 0 2.29077 -2.33596 -0.05382 -0.15088 -1.41408 -0.2786 0 0 0 0 0 0 -0.03892 0 0 0 -0.21445 0 2.3386 -0.37397 -3.96747
ILE_7 -9.5376 1.09688 2.13465 -0.5021 0.53933 0.06847 2.54149 -2.52348 -0.06241 -0.22727 -1.95883 0.13171 0 0 0 0 0 0 0.05123 0.05405 0.07466 0 -0.47348 0 1.0317 -0.12702 -7.68802
LEU_8 -9.76064 2.08147 1.90637 -0.55874 0.73198 0.07635 2.49291 -2.45634 -0.03348 -0.22102 -2.38969 0.07617 0 0 0 0 0 0 0.06237 0.57496 3.27934 0 -0.30953 0 0.72952 -0.13239 -3.85038
ILE_9 -9.38896 1.65272 1.85181 -0.50882 0.49526 0.07289 2.32254 -2.47643 -0.03491 -0.17193 -1.92268 0.05326 0 0 0 0 0 0 -0.02801 0.36253 0.0748 0 -0.39286 0 1.0317 -0.1629 -7.17001
LEU_10 -9.67591 1.86723 1.56719 -0.4848 0.28293 0.06899 1.9912 -2.4193 -0.06489 -0.22279 -1.26746 0.14142 0 0 0 0 0 0 -0.00934 0.27193 0.2511 0 -0.27959 0 0.72952 -0.13649 -7.38906
VAL_11 -8.58643 1.02966 2.86354 -0.30859 0.24731 0.05299 2.55714 -2.51821 -0.07427 -0.20663 -1.73554 -0.05239 0 0 0 0 0 0 -0.06631 0.14389 -0.02833 0 -0.3217 0 2.085 -0.21129 -5.13014
VAL_12 -9.33984 1.44668 2.66067 -0.31304 0.2749 0.05413 2.69781 -2.67171 -0.05441 -0.49795 -2.01586 -0.05998 0 0 0 0 0 0 -0.02981 0.42054 -0.02326 0 -0.25161 0 2.085 -0.14062 -5.75836
ALA_13 -6.36496 0.54805 3.60517 -0.02156 0 0 2.5899 -2.64618 -0.09855 -0.35298 -1.82147 -0.28784 0 0 0 0 0 0 0.34459 0 0 0 -0.27559 0 2.3386 -0.24605 -2.68887
ALA_14 -3.98985 0.50254 2.85186 -0.02071 0 0 1.5611 -1.74939 -0.03782 -0.1363 -0.9737 -0.26842 0 0 0 0 0 0 -0.04085 0 0 0 -0.11997 0 2.3386 -0.27544 -0.35835
LYS_15 -7.54061 1.03252 6.67361 -0.3597 0.04466 0.16484 3.5951 -3.00685 -0.18717 -0.31594 -4.89929 0.46342 0 0 0 0 -0.40286 0 -0.04636 0.18743 2.08973 0 -0.02692 0 -1.6738 -0.35517 -4.56337
LEU_16 -7.02117 0.8927 1.50087 -0.5141 0.44851 0.0835 1.62018 -1.84671 -0.03846 -0.11726 -0.97439 0.10722 0 0 0 0 0 0 0.50371 0.09405 0.0583 0 -0.17285 0 0.72952 -0.44935 -5.09572
GLY_17 -1.9066 0.22594 2.04809 -5e-05 0 0 0.94974 -1.02898 -0.02335 -0.07631 -0.77128 -0.32398 0 0 0 0 0 0 0.03239 0 0 0 -0.95508 0 1.2108 -0.51029 -1.12895
THR_18 -4.38848 0.39884 3.47393 -0.10299 0.07542 0.06586 1.64469 -1.81979 -0.09189 -0.61779 -1.25461 -0.39638 0 0 0 0 0 0 0.14108 0.00386 0.09081 0 -0.79672 2.29023 -1.425 -0.32573 -3.03465
THR_19 -3.66735 0.09399 3.79051 -0.11067 0.06903 0.07394 1.89237 -1.77685 -0.09372 -0.3385 -1.88267 -0.51782 0 0 0 -0.50687 0 0 -0.00729 0.03811 0.01576 0 -0.43917 2.29398 -1.425 -0.26036 -2.75857
VAL_20 -5.89399 0.95405 1.56159 -0.30179 0.21183 0.05136 1.55755 -1.76426 -0.09366 -0.28567 -0.80759 -0.05246 0 0 0 0 0 0 -0.05866 0.05286 0.02095 0 -0.24871 0 2.085 -0.31848 -3.33007
GLU_21 -4.31885 0.24124 4.95484 -0.45809 0.22627 1.23716 1.83209 -2.17527 -0.17029 -0.64592 -2.65427 -2.38292 0 0 0 0 0 0 -0.01229 0 0 3.94973 -0.27189 0 -2.5358 -0.36954 -3.55381
GLU_22 -5.8245 0.56618 6.07361 -0.64564 0.17397 1.06759 2.55574 -2.54316 -0.08416 -0.3276 -2.10588 -0.51759 0 0 0 -0.50687 -0.95791 0 0.07663 0 0 3.21799 -0.17528 0 -2.5358 -0.46362 -2.95631
ALA_23 -5.94999 0.26918 2.39353 -0.02202 0 0 2.08923 -2.19886 -0.0695 -0.34911 -1.5916 -0.28955 0 0 0 0 0 0 -0.03429 0 0 0 -0.37477 0 2.3386 -0.49618 -4.28534
VAL_24 -7.12678 0.91678 2.29206 -0.30268 0.22218 0.05093 2.27656 -2.25373 -0.07356 -0.21743 -1.65801 -0.00924 0 0 0 0 0 0 0.05735 0.0345 -0.01446 0 -0.37216 0 2.085 -0.30734 -4.40003
GLN_25 -5.06809 0.20697 4.2009 -0.65334 0.0783 0.66686 1.94695 -2.09159 -0.05409 -0.305 -1.87566 -0.23759 0 0 0 0 0 0 0.04067 0.02876 0 2.8006 -0.18538 0 -1.0644 -0.14442 -1.70955
GLN_26 -7.39807 0.79792 5.52829 -0.25936 0.02807 0.18209 3.13694 -2.85644 -0.04402 -0.22771 -2.78929 -0.40063 0 0 0 0 -0.95791 0 0.01051 0.1725 0 2.93274 -0.00667 0 -1.0644 -0.21503 -3.43047
ALA_27 -6.73692 0.80458 2.65951 -0.02185 0 0 2.39867 -2.36226 -0.01499 -0.15888 -2.22324 -0.28279 0 0 0 0 0 0 -0.00632 0 0 0 -0.21871 0 2.3386 -0.30754 -4.13215
LEU_28 -6.32327 0.60682 3.94468 -0.50437 0.45656 0.07718 2.06788 -2.31267 -0.09174 -0.29544 -1.91732 0.13812 0 0 0 0 0 0 0.15402 0.10847 0.22934 0 -0.28873 0 0.72952 -0.3959 -3.61685
TRP_29 -6.47198 0.57146 4.33067 -1.22714 0.05091 0.36353 2.2074 -2.21452 -0.05592 -0.2661 -2.22968 -0.26488 0 0 0 0 0 0 0.19021 0.00077 0 1.53931 -0.27152 0 3.035 -0.16553 -0.878
LEU_30 -10.2664 1.42601 1.94431 -0.4931 0.34103 0.07175 2.27864 -2.5249 -0.06862 -0.39484 -1.52292 0.14321 0 0 0 0 0 0 -0.03163 0.26625 0.35479 0 -0.25647 0 0.72952 -0.15062 -8.15396
LYS_31 -7.46863 0.79913 5.7913 -0.40785 0.07659 0.16919 2.90777 -2.8051 -0.03849 -0.14762 -1.76127 0.08413 0 0 0 0 0 0 -0.00874 0.08625 0.9333 0 0.03476 0 -1.6738 -0.03733 -3.4664
THR_32 -3.02405 0.13863 3.37305 -0.20343 0.14315 0.06323 1.19999 -1.55232 -0.06138 -0.25884 -1.03733 -0.2531 0 0 0 0 0 0 0.68442 0 0.03087 0 0.01725 2.44587 -1.425 0.20001 0.48102
LYS_33 -4.46523 0.22425 2.8032 -0.7639 0.28825 0.51659 1.28436 -1.35565 -0.00608 -0.05283 -0.47017 0.01997 0 0 0 0 0 0 0.33074 0.05628 2.09285 0 0.006 0 -1.6738 -0.02073 -1.18591
LEU_34 -5.80578 0.66785 0.45936 -0.52315 0.48889 0.09079 1.00783 -1.2118 -0.0489 -0.21813 -0.91615 0.07353 0 0 0 0 0 0 0.00987 0.10505 0.0353 0 -0.16954 0 0.72952 -0.34974 -5.57522
GLY_35 -1.81906 0.10044 1.78363 -5e-05 0 0 0.79121 -0.94177 -0.04023 -0.24345 -0.25308 -0.31422 0 0 0 0 0 0 0.25253 0 0 0 -0.73178 0 1.2108 -0.27945 -0.48447
VAL_36 -6.4304 0.8813 1.79811 -0.304 0.17453 0.04575 1.64471 -1.81475 -0.04573 -0.33291 -1.01233 -0.13391 0 0 0 0 0 0 -0.01168 0.01884 0.00531 0 -0.49298 0 2.085 -0.17962 -4.10475
SER_37 -4.63234 0.25855 4.68115 -0.02742 0 0.0704 3.02742 -2.14785 -0.03408 -0.08304 -2.19094 -0.4664 0 0 0 -1.76201 0 0 -0.02668 0.06218 0.09478 0 -0.41169 0.64372 -1.1772 -0.43434 -4.5558
LEU_38 -6.8145 0.65183 2.45308 -0.68206 0.49627 0.16584 1.78762 -1.93166 -0.03009 -0.07038 -0.53239 0.06074 0 0 0 0 0 0 -0.0202 0.11073 1.09129 0 -0.28656 0 0.72952 -0.49794 -3.31888
LEU_39 -5.84322 0.45289 2.48854 -0.50223 0.44185 0.07095 1.57481 -1.77711 -0.03328 -0.09524 -0.74984 0.16953 0 0 0 0 0 0 0.27268 0.11338 0.23439 0 -0.28587 0 0.72952 -0.34205 -3.08032
GLN_40 -7.11604 0.77473 5.3176 -0.2482 0.02275 0.18122 3.22231 -2.7852 -0.08879 -0.36418 -1.91045 -0.29625 0 0 0 -1.76201 0 0 0.17592 0.07616 0 2.85376 -0.08835 0 -1.0644 -0.25917 -3.35858
ALA_41 -7.35615 1.07063 2.743 -0.02163 0 0 2.71557 -2.53313 -0.04274 -0.1183 -1.78298 -0.28307 0 0 0 0 0 0 -0.04681 0 0 0 -0.30757 0 2.3386 -0.37345 -3.99803
LEU_42 -10.1716 1.39131 2.30731 -0.48702 0.28509 0.07385 2.56212 -2.62052 -0.03179 -0.08226 -1.86133 0.11203 0 0 0 0 0 0 0.34433 0.34735 0.13888 0 -0.30785 0 0.72952 -0.41384 -7.68446
ALA_43 -5.98723 0.42775 2.55665 -0.02219 0 0 2.23518 -2.25163 -0.04285 -0.13935 -1.72742 -0.28575 0 0 0 0 0 0 0.04754 0 0 0 -0.21465 0 2.3386 -0.4144 -3.47975
ILE_44 -9.46218 1.66088 1.24379 -0.51095 0.61766 0.07203 2.60554 -2.42347 -0.06695 -0.18048 -1.6712 0.05994 0 0 0 0 0 0 -0.05643 0.01456 0.07356 0 -0.4321 0 1.0317 -0.2771 -7.70119
LEU_45 -9.8121 1.44733 1.23997 -0.504 0.46893 0.07194 2.43358 -2.44159 -0.0792 -0.17756 -1.15417 0.17766 0 0 0 0 0 0 0.08422 0.1592 0.26768 0 -0.27505 0 0.72952 -0.16085 -7.52449
ALA_46 -6.2016 0.62264 3.36558 -0.02115 0 0 2.34842 -2.45237 -0.06809 -0.21396 -1.91228 -0.27314 0 0 0 0 0 0 0.08229 0 0 0 -0.13204 0 2.3386 -0.26578 -2.78287
ALA_47 -5.79618 0.51332 3.73398 -0.02106 0 0 2.60308 -2.496 -0.14712 -0.72115 -1.69609 -0.27551 0 0 0 0 0 0 0.05057 0 0 0 -0.22131 0 2.3386 -0.30339 -2.43829
ALA_48 -6.13046 0.44211 3.93883 -0.02116 0 0 2.86826 -2.75115 -0.11518 -0.34333 -1.74104 -0.28112 0 0 0 0 0 0 0.19246 0 0 0 -0.28364 0 2.3386 -0.37209 -2.25891
ALA_49 -4.46914 0.63113 2.79017 -0.02027 0 0 1.60433 -1.94154 -0.05318 -0.18276 -1.17516 -0.26218 0 0 0 0 0 0 0.20479 0 0 0 -0.07624 0 2.3386 -0.25379 -0.86524
ASN_50 -6.4384 0.58795 6.71092 -0.17894 0.03532 0.26615 4.11712 -3.15062 -0.11406 -0.24037 -3.55779 -0.22456 0 0 0 -0.91281 -0.58449 0 -0.05196 0.00037 0 1.31986 0.08117 0 -0.87355 -0.08577 -3.2945
THR_51 -5.23142 0.87325 3.41608 -0.12494 0.05556 0.07277 1.99639 -2.20333 -0.22511 -0.59226 -0.9067 -1.04662 0 0 0 0 0 0 -0.05594 0 -0.00057 0 -0.28479 2.62184 -1.425 -0.28736 -3.34815
GLY_52 -1.82835 0.11802 2.0251 -5e-05 0 0 0.8268 -1.01545 -0.01776 -0.17788 -0.83484 -0.32241 0 0 0 0 0 0 -0.0696 0 0 0 -1.00324 0 1.2108 -0.59175 -1.68061
THR_53 -4.67561 0.58144 4.60409 -0.10472 0.08595 0.06661 2.21804 -2.23539 -0.23042 -1.03674 -1.93949 -0.4112 0 0 0 0 0 0 0.12523 0.0576 0.07823 0 -0.78547 2.29037 -1.425 -0.31923 -3.05571
THR_54 -4.58679 0.49005 3.36902 -0.20527 0.16273 0.06338 2.37208 -1.89995 -0.06958 -0.40971 -2.49853 -0.69392 0 0 0 -1.04851 0 0 0.34182 0.02171 1.62822 0 -0.54365 2.33888 -1.425 0.14718 -2.44583
VAL_55 -5.30397 0.85063 0.89147 -0.29662 0.19976 0.0487 1.4756 -1.4827 -0.04667 -0.17635 -1.17667 0.00838 0 0 0 -0.36471 0 0 -0.00403 0.01592 -0.02522 0 -0.37159 0 2.085 0.13076 -3.5423
GLU_56 -4.75132 0.39865 4.21329 -0.65697 0.16664 1.08599 2.10079 -1.99725 -0.05672 -0.29407 -1.85342 -0.46007 0 0 0 0 -0.97172 0 -0.0488 0.04088 0 3.39239 -0.23764 0 -2.5358 -0.29155 -2.75671
GLU_57 -5.96142 0.82753 5.65884 -0.21126 0.03692 0.2718 2.33989 -2.5271 -0.05831 -0.49269 -2.21834 -0.44881 0 0 0 -0.68381 0 0 0.07481 0.17451 0 3.24164 -0.23332 0 -2.5358 -0.46957 -3.21449
ALA_58 -5.33383 0.386 2.88691 -0.02175 0 0 2.13469 -2.21359 -0.07249 -0.38396 -1.69838 -0.28348 0 0 0 0 0 0 -0.03875 0 0 0 -0.29515 0 2.3386 -0.48343 -3.07862
VAL_59 -7.39933 1.18035 2.17482 -0.3047 0.235 0.05145 2.26455 -2.24107 -0.0811 -0.28067 -1.86254 -0.00523 0 0 0 0 0 0 0.02647 0.11604 -0.01622 0 -0.35933 0 2.085 -0.28277 -4.69927
GLN_60 -5.77106 0.50671 5.64569 -0.26029 0.02751 0.1893 2.58759 -2.53169 -0.03846 -0.24952 -2.90322 -0.37628 0 0 0 0 -0.97172 0 -0.02917 0.01861 0 3.0039 0.07388 0 -1.0644 -0.01028 -2.15287
GLU_61 -5.41421 0.3445 4.51228 -0.21137 0.02227 0.24948 1.84208 -2.25886 -0.04809 -0.47787 -1.88116 -0.46467 0 0 0 0 0 0 -0.04066 0.11903 0 2.92412 -0.28505 0 -2.5358 -0.20902 -3.81299
ALA_62 -6.1792 0.99484 2.73138 -0.02149 0 0 2.41052 -2.26388 -0.01738 -0.24148 -2.37246 -0.27838 0 0 0 0 0 0 -0.01383 0 0 0 -0.17455 0 2.3386 -0.36761 -3.45494
LEU_63 -5.79337 0.39845 3.48778 -0.50974 0.51881 0.07654 2.01032 -2.07578 -0.07762 -0.21296 -2.36679 0.14232 0 0 0 0 0 0 0.1609 0.03221 0.16105 0 -0.28846 0 0.72952 -0.27828 -3.8851
GLN_64 -5.1422 0.43937 5.17978 -0.26198 0.03002 0.199 1.99778 -2.32258 -0.06657 -0.41229 -2.01026 -0.4235 0 0 0 0 0 0 0.02602 0.08171 0 2.95135 -0.00552 0 -1.0644 -0.14839 -0.95266
LEU_65 -8.46239 0.82519 1.99229 -0.70798 0.56983 0.1817 2.07675 -2.23597 -0.04543 -0.322 -1.72568 0.08847 0 0 0 0 0 0 0.20301 0.0261 0.79265 0 -0.24416 0 0.72952 -0.12012 -6.37824
LYS_66 -8.36725 0.95962 6.34154 -0.49037 0.10773 0.35307 2.95838 -3.03286 -0.14925 -0.38322 -2.96504 0.35425 0 0 0 0 0 0 8e-05 0.37633 1.78071 0 0.02993 0 -1.6738 -0.08722 -3.88738
THR_67 -3.67323 0.22644 3.96274 -0.20178 0.13934 0.06184 1.49846 -1.81446 -0.05192 -0.25807 -1.26242 -0.19759 0 0 0 0 0 0 0.02933 0 -0.0053 0 -0.02794 2.44587 -1.425 0.08893 -0.46478
LYS_68 -3.67263 0.26319 3.18505 -0.30476 0.02678 0.11527 1.20142 -1.44677 -0.01682 -0.12888 -0.62824 0.09496 0 0 0 0 0 0 -0.05155 0.10754 0.96307 0 -0.03632 0 -1.6738 -0.15828 -2.16076
LEU_69 -6.14171 1.03042 0.40082 -0.50354 0.45299 0.07613 1.01962 -1.33293 -0.03515 -0.13586 -0.53244 0.12526 0 0 0 0 0 0 -0.01466 0.00356 0.07129 0 -0.25994 0 0.72952 -0.36624 -5.41287
GLY_70 -2.01113 0.1076 1.97291 -5e-05 0 0 1.09089 -1.03275 -0.04408 -0.12711 -0.53745 -0.31297 0 0 0 0 0 0 0.4655 0 0 0 -1.12355 0 1.2108 -0.18072 -0.52213
VAL_71 -5.58632 1.62699 1.24827 -0.29802 0.2116 0.041 1.38756 -1.5286 -0.09268 -0.33053 -1.35246 0.0299 0 0 0 0 0 0 -0.01566 0.01054 0.00043 0 -0.24677 0 2.085 0.29808 -2.51166
SER_72 -3.86597 0.40531 3.24879 -0.02818 0 0.07205 2.02407 -1.72166 -0.06891 -0.17364 -1.03411 -0.4153 0 0 0 -0.66179 0 0 0.00515 0.04074 0.1328 0 -0.33656 0.60195 -1.1772 0.04342 -2.90905
LEU_73 -6.9231 0.63746 1.73406 -0.70832 0.50875 0.18067 1.40229 -1.74844 -0.02929 -0.15066 -0.35204 0.09018 0 0 0 0 0 0 -0.03965 0.05917 1.07409 0 -0.28988 0 0.72952 -0.50952 -4.33473
LEU_74 -6.46187 0.67618 1.40032 -0.719 0.51502 0.20193 1.62251 -1.7949 -0.03122 -0.1472 -0.73217 0.0748 0 0 0 0 0 0 0.00776 0.136 0.98327 0 -0.27957 0 0.72952 -0.34651 -4.16515
ALA_75 -6.3737 0.58325 2.6353 -0.02009 0 0 2.14993 -2.36057 -0.09205 -0.3118 -0.83734 -0.26237 0 0 0 -0.66179 0 0 0.00141 0 0 0 -0.05167 0 2.3386 -0.18305 -3.44595
ALA_76 -6.77375 0.46913 2.56891 -0.02086 0 0 2.31218 -2.318 -0.05414 -0.18719 -1.66078 -0.27165 0 0 0 0 0 0 0.0007 0 0 0 -0.18249 0 2.3386 -0.17651 -3.95585
LEU_77 -9.12146 1.43348 2.40258 -0.47984 0.26048 0.06937 2.22168 -2.52413 -0.04128 -0.27179 -1.81669 0.12657 0 0 0 0 0 0 -0.02075 0.3785 0.3668 0 -0.25484 0 0.72952 -0.26163 -6.80345
ALA_78 -5.98283 0.69581 2.86722 -0.02216 0 0 2.31102 -2.28389 -0.05229 -0.37838 -2.31135 -0.28733 0 0 0 0 0 0 0.01771 0 0 0 -0.25321 0 2.3386 -0.38554 -3.72663
ILE_79 -9.54863 1.29553 1.5885 -0.50515 0.55229 0.07014 2.43418 -2.53834 -0.06732 -0.25186 -1.77173 0.09156 0 0 0 0 0 0 -0.07025 0.06747 0.08632 0 -0.47637 0 1.0317 -0.26538 -8.27733
LEU_80 -8.08906 0.9711 2.31459 -0.49336 0.37679 0.06778 1.87041 -2.37049 -0.08087 -0.29598 -1.51987 0.16526 0 0 0 0 0 0 -0.02922 0.1945 0.30055 0 -0.26738 0 0.72952 -0.12946 -6.28521
SER_81 -6.70533 0.91204 6.18036 -0.02635 0 0.06771 3.48488 -3.0395 -0.10448 -0.51191 -4.45976 -0.57853 0 0 0 0 -0.56928 0 -0.0042 0.00014 0.68267 0 0.33283 0.6 -1.1772 0.08636 -4.82955
ALA_82 -6.29238 0.69075 3.32279 -0.02196 0 0 2.29327 -2.45156 -0.04756 -0.47222 -2.01937 -0.28821 0 0 0 0 0 0 -0.04626 0 0 0 -0.29559 0 2.3386 -0.03842 -3.32815
ALA_83 -6.25575 0.68865 3.7961 -0.01999 0 0 2.78055 -2.72502 -0.1544 -0.39109 -1.77106 -0.26635 0 0 0 0 0 0 -0.00681 0 0 0 0.04044 0 2.3386 -0.17852 -2.12465
ALA_84 -3.90826 0.4765 2.64846 -0.01955 0 0 1.4779 -1.74588 -0.04976 -0.18273 -1.02837 -0.2519 0 0 0 0 0 0 0.06061 0 0 0 -0.00613 0 2.3386 0.09695 -0.09357
GLN_85 -5.90306 0.7091 4.86745 -0.61559 0.06078 0.61038 2.36278 -2.38495 -0.01996 -0.14691 -2.59416 -0.2875 0 0 0 -0.91281 -0.18921 0 -0.04738 0.20296 0 2.47546 -0.17383 0 -1.0644 -0.13607 -3.18692
LEU_86 -6.39281 0.70287 1.50234 -0.72934 0.95606 0.21912 1.44121 -1.73614 -0.02309 -0.14237 -1.07538 -0.07529 0 0 0 0 0 0 -0.04012 0.07414 3.20223 0 -0.13837 0 0.72952 -0.39161 -1.91703
GLY_87 -1.84745 0.26693 1.99408 -5e-05 0 0 0.82204 -1.00159 -0.04173 -0.17452 -0.77814 -0.31503 0 0 0 0 0 0 -0.18141 0 0 0 -1.24459 0 1.2108 -0.4895 -1.78017
THR_88 -5.2597 0.78171 4.22848 -0.10439 0.08603 0.06818 1.7161 -2.17285 -0.13076 -0.63733 -1.72706 -0.429 0 0 0 0 0 0 0.20332 0.08625 0.07256 0 -0.76553 2.31392 -1.425 -0.33334 -3.42842
THR_89 -4.17136 0.15752 4.509 -0.11091 0.0805 0.07428 2.50847 -2.10105 -0.12412 -0.53748 -2.14036 -0.60986 0 0 0 -0.76668 0 0 -0.01681 0.17641 0.01165 0 -0.50036 2.29287 -1.425 -0.30985 -3.00313
VAL_90 -5.61375 0.72062 1.72905 -0.30138 0.21232 0.05079 1.63156 -1.78339 -0.08613 -0.28812 -1.17244 -0.0126 0 0 0 0 0 0 -0.07047 0.01277 -0.02271 0 -0.28813 0 2.085 -0.29306 -3.49007
GLU_91 -4.39654 0.22208 4.54915 -0.46448 0.26148 1.25848 1.57899 -2.09885 -0.09451 -0.35838 -1.66861 -2.41607 0 0 0 0 0 0 0.20843 0.04411 0 3.95169 -0.2489 0 -2.5358 -0.3638 -2.57153
GLU_92 -6.80735 1.03686 7.47636 -0.33383 0.06218 0.35421 3.27117 -3.07676 -0.14044 -0.63121 -3.68481 -0.49951 0 0 0 -0.76668 -0.81588 0 0.11413 0 0 3.37184 -0.21959 0 -2.5358 -0.49332 -4.31844
ALA_93 -6.37862 0.59953 2.90499 -0.02236 0 0 2.464 -2.39445 -0.06986 -0.34354 -1.78414 -0.29141 0 0 0 0 0 0 0.1294 0 0 0 -0.26723 0 2.3386 -0.51374 -3.62883
VAL_94 -7.82878 1.41173 2.31581 -0.30461 0.24277 0.05106 2.40139 -2.43954 -0.06457 -0.20725 -1.87051 0.02213 0 0 0 0 0 0 -0.05241 0.28464 -0.00305 0 -0.34552 0 2.085 -0.25995 -4.56166
ASN_95 -5.16697 0.18674 4.75685 -0.17634 0.03656 0.25513 1.98981 -2.373 -0.0476 -0.21496 -1.5563 -0.20843 0 0 0 0 0 0 0.03579 0.00029 0 1.16608 0.43135 0 -0.87355 0.10798 -1.65057
ARG_96 -7.85473 0.75524 5.95538 -0.62171 0.16502 0.32268 3.04145 -2.87845 -0.06301 -0.32367 -3.58939 0.42527 0 0 0 0 -0.81588 0 -0.02159 0.08625 2.21423 0 -0.02374 0 -1.281 -0.02703 -4.53466
ALA_97 -7.12487 0.8369 2.75728 -0.02197 0 0 2.55129 -2.52564 -0.01731 -0.16197 -2.4782 -0.28535 0 0 0 0 0 0 -0.01691 0 0 0 -0.23817 0 2.3386 -0.34656 -4.73288
LEU_98 -6.52016 0.65859 3.66616 -0.49427 0.36365 0.07378 2.00856 -2.28534 -0.06897 -0.29018 -1.75105 0.13259 0 0 0 0 0 0 -0.00838 0.31861 0.26296 0 -0.27885 0 0.72952 -0.39892 -3.8817
ASN_99 -4.86066 0.28485 4.96324 -0.17661 0.03647 0.25705 1.92644 -2.28126 -0.03338 -0.14352 -1.65998 -0.20887 0 0 0 0 0 0 0.17556 0 0 1.19385 0.47036 0 -0.87355 -0.03816 -0.96818
LEU_100 -8.33826 0.88691 2.70574 -0.50119 0.43919 0.07536 2.38621 -2.4213 -0.03942 -0.27237 -1.84327 0.13955 0 0 0 0 0 0 -0.0266 0.12356 0.28259 0 -0.2728 0 0.72952 -0.0197 -5.9663
LYS_101 -8.03516 0.76366 5.96292 -0.41121 0.09292 0.16808 2.99233 -2.89006 -0.07073 -0.24488 -2.04792 0.10036 0 0 0 0 0 0 -0.0262 0.37264 0.90679 0 -0.00141 0 -1.6738 0.12512 -3.91656
THR_102 -3.10152 0.23832 3.40546 -0.19814 0.12934 0.05952 1.12199 -1.56091 -0.0694 -0.29029 -1.04965 -0.18115 0 0 0 0 0 0 0.37435 0 0.00925 0 -0.01875 2.44587 -1.425 0.40421 0.29349
LYS_103 -3.56693 0.21277 2.87274 -0.30395 0.02669 0.11501 1.12796 -1.32883 -0.0037 -0.06784 -0.41539 0.09143 0 0 0 0 0 0 0.22046 0.03768 0.93294 0 -0.04852 0 -1.6738 -0.09668 -1.86796
LEU_104 -6.05847 2.08764 0.5767 -0.52658 0.57967 0.0932 1.29282 -1.38446 -0.02812 -0.07943 -0.95032 0.07233 0 0 0 0 0 0 -0.03069 0 0.02797 0 -0.18548 0 0.72952 -0.54069 -4.32439
GLY_105 -1.87755 0.16568 1.84909 -5e-05 0 0 0.86385 -0.97847 -0.04648 -0.12216 -0.6513 -0.32182 0 0 0 0 0 0 0.22627 0 0 0 -0.72212 0 1.2108 -0.49975 -0.904
VAL_106 -6.02529 1.30271 1.51991 -0.2964 0.19786 0.04118 1.5037 -1.67686 -0.01728 -0.19632 -0.73618 -0.07018 0 0 0 0 0 0 0.10012 0.02925 -0.00124 0 -0.38462 0 2.085 -0.11411 -2.73875
ASP_107 -4.90445 0.35337 5.54018 -0.25139 0.18796 0.8593 2.64341 -2.461 -0.04384 -0.23854 -4.82487 -0.45916 0 0 0 -0.48006 -0.5349 0 0.67674 0.03706 0 1.45015 -0.40733 0 -2.2837 -0.0511 -5.19219
LEU_108 -7.93495 1.35606 0.95953 -0.70203 0.9607 0.19003 1.42316 -1.85581 -0.01781 -0.11086 -0.03052 0.02586 0 0 0 0 0 0 0.45701 0.22053 2.17206 0 -0.25862 0 0.72952 -0.27326 -2.68941
ALA_109 -5.53665 0.24587 2.37598 -0.0221 0 0 1.56966 -2.04516 -0.03274 -0.11129 -1.02001 -0.2819 0 0 0 0 0 0 0.12999 0 0 0 -0.12708 0 2.3386 -0.29788 -2.81471
THR_110 -7.38179 0.88817 4.5823 -0.20185 0.12918 0.0631 3.04613 -2.72937 -0.07542 -0.17784 -3.51382 -0.14541 0 0 0 -0.48006 -0.5349 0 0.28588 0.10676 0.10765 0 0.03173 2.29031 -1.425 -0.15434 -5.28861
ALA_111 -6.78317 0.99985 2.23327 -0.02071 0 0 2.41376 -2.35135 -0.09441 -0.31114 -1.10608 -0.2727 0 0 0 0 0 0 0.05671 0 0 0 -0.11336 0 2.3386 -0.04926 -3.05999
ALA_112 -6.55473 0.64783 2.73865 -0.02313 0 0 2.3797 -2.39063 -0.01869 -0.15129 -2.00719 -0.2988 0 0 0 0 0 0 0.32725 0 0 0 -0.08327 0 2.3386 -0.32385 -3.41956
LEU_113 -10.0891 2.25764 3.19413 -0.71459 0.58297 0.192 3.00766 -2.83346 -0.02028 -0.09826 -2.90144 0.06795 0 0 0 0 0 0 0.03422 0.00323 0.96416 0 -0.2724 0 0.72952 -0.41946 -6.3155
ALA_114 -5.9273 0.64233 2.88533 -0.02208 0 0 2.25116 -2.29233 -0.06217 -0.13592 -1.64225 -0.28702 0 0 0 0 0 0 -0.03492 0 0 0 -0.26673 0 2.3386 -0.43848 -2.99178
LEU_115 -9.24368 1.19247 1.71831 -0.50304 0.49093 0.06984 2.38426 -2.39989 -0.09765 -0.23817 -1.04282 0.18329 0 0 0 0 0 0 0.15919 0.18823 0.38597 0 -0.25127 0 0.72952 -0.37237 -6.64689
LEU_116 -8.76857 1.01515 3.89332 -0.69616 0.49109 0.17302 2.21597 -2.75949 -0.08681 -0.25793 -1.87386 0.07508 0 0 0 0 0 0 -0.03973 0.19128 0.81636 0 -0.25887 0 0.72952 -0.21874 -5.35936
THR_117 -8.57025 1.04791 4.8715 -0.20189 0.12907 0.06216 3.29059 -3.05088 -0.04306 -0.45803 -2.84318 -0.10594 0 0 0 0 0 0 0.19156 0.02756 0.01755 0 0.04981 2.32849 -1.425 -0.06888 -4.7509
ALA_118 -6.65395 0.86725 3.44157 -0.02168 0 0 2.54961 -2.70735 -0.10074 -0.30918 -1.78564 -0.28676 0 0 0 0 0 0 -0.02758 0 0 0 -0.29956 0 2.3386 -0.16111 -3.15651
ALA_119 -5.04782 0.76981 2.47364 -0.02022 0 0 1.6348 -1.9487 -0.03861 -0.09489 -1.02582 -0.26434 0 0 0 0 0 0 0.194 0 0 0 -0.15859 0 2.3386 -0.3418 -1.52993
LYS_120 -5.7688 0.70303 4.48822 -0.56301 0.40391 0.3172 2.07153 -2.13998 -0.06467 -0.17568 -1.78678 0.21302 0 0 0 0 -0.18921 0 0.17122 0.04559 1.56253 0 -0.15048 0 -1.6738 -0.29997 -2.83612
LEU_121 -6.39948 0.85211 1.5901 -0.51203 0.46298 0.08661 1.28094 -1.71155 -0.04661 -0.20572 -0.73877 0.08969 0 0 0 0 0 0 0.19929 0.26708 0.05212 0 -0.16223 0 0.72952 -0.40435 -4.57031
GLY_122 -1.86085 0.21696 1.97767 -5e-05 0 0 0.92131 -0.99631 -0.04909 -0.2459 -0.7684 -0.32069 0 0 0 0 0 0 -0.06915 0 0 0 -1.01428 0 1.2108 -0.52442 -1.52241
THR_123 -4.73987 0.42935 3.91148 -0.10383 0.08297 0.06615 1.80419 -2.01957 -0.09635 -0.63651 -1.99733 -0.39747 0 0 0 0 0 0 0.03354 0.04955 0.07597 0 -0.78176 2.28777 -1.425 -0.33852 -3.79524
THR_124 -4.68721 0.29115 5.34608 -0.11108 0.08026 0.0747 3.09677 -2.39905 -0.10333 -0.40149 -2.72524 -0.58029 0 0 0 -1.40357 0 0 -0.02222 0.17035 0.01319 0 -0.48384 2.28567 -1.425 -0.28894 -3.27308
VAL_125 -5.8332 0.73685 1.426 -0.30387 0.22468 0.05149 1.2313 -1.69084 -0.06787 -0.27108 -0.98576 -0.01067 0 0 0 0 0 0 -0.04997 0 -0.01523 0 -0.23527 0 2.085 -0.3393 -4.04774
GLU_126 -3.87957 0.11309 4.22967 -0.46168 0.25716 1.25271 1.34781 -1.87377 -0.10711 -0.51281 -1.856 -2.42059 0 0 0 0 0 0 -0.05328 0.0265 0 3.93197 -0.27549 0 -2.5358 -0.39297 -3.21015
GLU_127 -5.51208 0.46457 6.40144 -0.20636 0.02548 0.25633 3.08149 -2.67503 -0.11292 -0.63962 -2.31289 -0.40193 0 0 0 -1.40357 0 0 -0.03401 0.05149 0 3.6644 -0.17632 0 -2.5358 -0.40855 -2.47389
ALA_128 -5.67353 0.4738 2.58801 -0.0217 0 0 2.11061 -2.19209 -0.06946 -0.37858 -1.56905 -0.28258 0 0 0 0 0 0 -0.04522 0 0 0 -0.23398 0 2.3386 -0.35614 -3.31131
VAL_129 -6.60891 0.95089 2.0571 -0.30721 0.23851 0.05268 2.06119 -2.12161 -0.04123 -0.14254 -1.73442 -0.0619 0 0 0 0 0 0 -0.05001 0.08625 -0.01968 0 -0.37874 0 2.085 -0.24239 -4.177
GLN_130 -4.69314 0.20621 4.12951 -0.87604 0.12777 0.91698 1.86861 -2.03241 -0.0468 -0.35601 -1.75603 -0.71861 0 0 0 0 0 0 0.0683 0 0 2.47305 -0.15236 0 -1.0644 -0.14347 -2.04883
GLU_131 -5.83931 0.39592 4.85599 -0.33349 0.03859 0.3256 2.05691 -2.39397 -0.04924 -0.34396 -2.07858 -0.50928 0 0 0 0 0 0 0.27093 0.08625 0 4.09158 -0.24307 0 -2.5358 -0.3531 -2.55803
ALA_132 -6.62662 0.65696 2.59113 -0.02242 0 0 2.45121 -2.31426 -0.02107 -0.18863 -2.21547 -0.29106 0 0 0 0 0 0 0.0149 0 0 0 -0.24941 0 2.3386 -0.49753 -4.37366
LEU_133 -6.82632 0.64883 3.83193 -0.50053 0.47786 0.07648 2.19913 -2.364 -0.07279 -0.23655 -1.92192 0.13824 0 0 0 0 0 0 0.11168 0.38589 0.25126 0 -0.28192 0 0.72952 -0.41893 -3.77213
GLN_134 -4.06571 0.15238 4.26294 -0.85387 0.11344 0.87498 1.91549 -1.9317 -0.04656 -0.28798 -1.84446 -0.62688 0 0 0 0 0 0 0.09898 0 0 2.68206 0.00461 0 -1.0644 -0.1975 -0.81417
LEU_135 -8.30768 1.12382 1.83401 -0.71526 0.6367 0.19358 1.82763 -2.13607 -0.04481 -0.26922 -1.49924 0.07903 0 0 0 0 0 0 0.1106 0.00679 0.91468 0 -0.26494 0 0.72952 -0.17167 -5.95254
LYS_136 -8.41611 1.14263 6.24795 -0.49278 0.11008 0.35344 3.08027 -3.02194 -0.0728 -0.20011 -2.5416 0.36242 0 0 0 0 0 0 -0.01979 0.38981 1.73583 0 0.01355 0 -1.6738 -0.04182 -3.04477
THR_137 -3.35779 0.21282 3.76643 -0.19993 0.13397 0.06063 1.37463 -1.73374 -0.05616 -0.2234 -1.47229 -0.1851 0 0 0 0 0 0 0.36722 0 0.00751 0 -0.02426 2.44587 -1.425 0.2084 -0.1002
LYS_138 -3.32963 0.135 2.66434 -0.42313 0.06296 0.19852 1.20113 -1.279 -0.02728 -0.17873 -0.34957 -0.00908 0 0 0 0 0 0 -0.02314 0 1.24075 0 -0.01746 0 -1.6738 -0.07347 -1.88158
LEU_139 -6.05286 0.97829 0.07704 -0.52117 0.53036 0.09137 0.7357 -1.25978 -0.04728 -0.12997 -0.58367 0.08032 0 0 0 0 0 0 0.13019 0.05095 0.02717 0 -0.19051 0 0.72952 -0.48596 -5.84029
GLY_140 -1.96492 0.11335 1.92255 -5e-05 0 0 0.94209 -1.01048 -0.06044 -0.28304 -0.69806 -0.32006 0 0 0 0 0 0 0.47191 0 0 0 -0.38237 0 1.2108 -0.29086 -0.34959
VAL_141 -6.52802 1.56786 2.30942 -0.30011 0.20795 0.04236 1.64689 -1.91518 -0.02603 -0.20105 -1.85832 -0.00675 0 0 0 0 0 0 0.04726 3e-05 -0.00122 0 -0.38094 0 2.085 0.15198 -3.15885
SER_142 -4.78141 0.3139 5.1899 -0.03549 4e-05 0.0664 3.12456 -2.24019 -0.0416 -0.17846 -2.81635 -0.22993 0 0 0 -1.26507 -0.745 0 0.01418 0.003 0.10456 0 -0.41743 1.8003 -1.1772 -0.1214 -3.4327
LEU_143 -7.56821 1.55104 1.01892 -0.69144 0.6133 0.17661 1.31376 -1.67096 -0.02098 -0.24296 -0.51428 0.04148 0 0 0 0 0 0 0.0124 0.20575 1.30333 0 -0.31108 0 0.72952 -0.49412 -4.54793
ILE_144 -7.41108 0.68815 2.49593 -0.51124 0.55945 0.0733 2.24484 -2.18669 -0.05964 -0.14381 -1.23904 0.01381 0 0 0 0 0 0 0.00521 0.13161 0.08351 0 -0.39454 0 1.0317 -0.21978 -4.83831
GLU_145 -7.99927 1.25755 6.4897 -0.21146 0.01787 0.29686 3.22086 -2.98363 -0.08522 -0.34803 -3.75115 -0.44989 0 0 0 -1.26507 -0.745 0 -0.02586 0.77372 0 4.43922 -0.13371 0 -2.5358 -0.20314 -4.24145
ALA_146 -6.80626 0.64801 2.48252 -0.02105 0 0 2.33777 -2.31853 -0.04755 -0.24503 -1.58579 -0.27443 0 0 0 0 0 0 0.01896 0 0 0 -0.13015 0 2.3386 -0.28186 -3.88477
LEU_147 -10.4056 1.28907 2.69586 -0.49862 0.42068 0.07646 2.67422 -2.76044 -0.00967 -0.05626 -1.88217 0.13041 0 0 0 0 0 0 0.16987 0.37187 0.16121 0 -0.31225 0 0.72952 -0.26398 -7.46981
HIS_D:MP-NE2-connect_148 -9.5495 0.56136 5.31609 -0.40753 0.00583 0.33835 3.04242 -3.26341 -0.0574 -0.3306 -3.45435 -0.25666 0 0 0 0 0 0 0.18194 0.85633 0 2.8395 0.09725 0 0.13443 -0.31196 -4.25792
ILE_149 -9.28177 1.43264 2.39378 -0.51568 0.66391 0.07457 2.68081 -2.6252 -0.07946 -0.20871 -1.64584 -0.03084 0 0 0 0 0 0 0.0049 0.04674 0.18893 0 -0.37899 0 1.0317 -0.17812 -6.42663
LEU_150 -10.0465 1.49201 1.62998 -0.53621 0.32348 0.07467 2.36739 -2.5301 -0.05028 -0.13834 -1.40966 0.00536 0 0 0 0 0 0 0.31082 0.16034 3.4251 0 -0.23053 0 0.72952 -0.13686 -4.55981
LEU_151 -8.6751 1.32452 3.72743 -0.50255 0.49254 0.0769 2.7104 -2.76262 -0.0788 -0.32442 -2.03073 0.14287 0 0 0 0 0 0 -0.01132 0.397 0.2816 0 -0.2718 0 0.72952 -0.25725 -5.03184
THR_152 -8.95795 2.16386 4.94362 -0.20403 0.1394 0.06321 3.81287 -3.2374 -0.01833 -0.22649 -2.41803 -0.12102 0 0 0 0 0 0 0.2759 0.01009 0.02709 0 0.08261 2.3519 -1.425 -0.09552 -2.83322
ALA_153 -6.822 0.70077 3.18296 -0.02113 0 0 2.44257 -2.68682 -0.09212 -0.16546 -2.35161 -0.27618 0 0 0 0 0 0 0.00404 0 0 0 -0.19947 0 2.3386 -0.11033 -4.05617
ALA_154 -4.637 0.45816 2.25362 -0.021 0 0 1.62518 -1.84059 -0.01488 -0.06815 -0.73399 -0.27272 0 0 0 0 0 0 0.00623 0 0 0 -0.14604 0 2.3386 -0.28811 -1.34069
VAL_155 -6.70141 1.70154 1.46442 -0.27438 0.22946 0.03351 1.5344 -1.98039 -0.04503 -0.08554 -0.56246 0.40088 0 0 0 0 0 0 0.42806 0.00113 0.63607 0 0.11079 0 2.085 -0.09548 -1.11941
LEU_156 -6.65172 1.08644 1.40985 -0.50766 0.50029 0.07964 1.34215 -1.69858 -0.02782 -0.19623 -0.10785 0.12595 0 0 0 0 0 0 -0.04923 0.15403 0.08998 0 -0.27574 0 0.72952 -0.12835 -4.12532
GLY_157 -1.74553 0.11756 1.95443 -5e-05 0 0 1.04977 -0.95022 -0.06026 -0.1966 -0.73638 -0.30733 0 0 0 0 0 0 -0.08395 0 0 0 -1.40568 0 1.2108 -0.19798 -1.35141
THR_158 -4.48628 0.51523 2.05443 -0.18661 0.14437 0.05792 1.50879 -1.51356 -0.02856 -0.30871 -1.25067 -0.786 0 0 0 -0.33869 0 0 -0.04219 0.07318 0.60631 0 -0.75902 2.28738 -1.425 0.20551 -3.67216
THR_159 -4.12217 0.45511 3.88945 -0.11179 0.06685 0.07668 2.22127 -1.95424 -0.10264 -0.35496 -2.02301 -0.55152 0 0 0 -0.93825 0 0 -0.01595 0.03212 0.01082 0 -0.42003 2.30349 -1.425 0.01019 -2.95361
VAL_160 -6.39255 1.03268 1.79218 -0.30421 0.20638 0.05195 1.71704 -1.95772 -0.0881 -0.29581 -1.21968 -0.04445 0 0 0 0 0 0 -0.048 0.03076 -0.01043 0 -0.24239 0 2.085 -0.33599 -4.02332
GLU_161 -4.79404 0.63539 4.36009 -0.45653 0.22262 1.23035 1.70851 -2.08747 -0.09979 -0.40795 -1.71511 -2.42728 0 0 0 0 0 0 0.01804 0 0 3.88142 -0.21121 0 -2.5358 -0.36958 -3.04835
GLU_162 -6.39336 0.39402 6.1705 -0.62993 0.15339 1.03225 2.73874 -2.6002 -0.08321 -0.36026 -2.54256 -0.47181 0 0 0 -0.59956 -0.78484 0 0.2531 0.01095 0 3.20475 -0.21238 0 -2.5358 -0.45807 -3.71428
ALA_163 -6.35286 0.35378 2.43536 -0.02256 0 0 2.25845 -2.2912 -0.04655 -0.19059 -1.76771 -0.29472 0 0 0 0 0 0 -0.01054 0 0 0 -0.30913 0 2.3386 -0.531 -4.43068
VAL_164 -7.8404 1.60397 2.04192 -0.3035 0.23422 0.05084 2.42097 -2.33865 -0.09054 -0.27168 -1.83664 0.02044 0 0 0 0 0 0 -0.0358 0.12109 0.00109 0 -0.34436 0 2.085 -0.2783 -4.76034
TYR_165 -5.7785 0.58899 4.38583 -0.59505 0.11332 0.22778 2.04177 -2.21468 -0.06713 -0.39563 -1.92086 -0.19795 0 0 0 0 0 0 0.06644 0 0 2.64587 0.09301 0 0.96414 -0.06121 -0.10386
ARG_166 -7.50964 0.58419 5.53087 -0.44263 0.07883 0.19783 2.66816 -2.68596 -0.04224 -0.22336 -2.96993 0.53513 0 0 0 0 -0.78484 0 -0.03852 0.345 1.60619 0 -0.05088 0 -1.281 -0.25726 -4.74007
ALA_167 -6.22751 0.70878 2.77882 -0.02146 0 0 2.47251 -2.31852 -0.01587 -0.20326 -2.49975 -0.27829 0 0 0 0 0 0 -0.05175 0 0 0 -0.17635 0 2.3386 -0.34044 -3.83449
LEU_168 -6.00312 0.44216 3.02414 -0.50129 0.42786 0.07426 1.87732 -2.01545 -0.07237 -0.21624 -1.91078 0.1362 0 0 0 0 0 0 0.01032 0.09672 0.31057 0 -0.24917 0 0.72952 -0.28209 -4.12145
LYS_169 -4.29819 0.17458 4.29776 -0.30297 0.02751 0.11508 1.75913 -1.91463 -0.04092 -0.20596 -1.79333 0.0834 0 0 0 0 0 0 0.12388 0.02457 1.04239 0 -0.04418 0 -1.6738 -0.21217 -2.83785
LEU_170 -8.61212 1.06346 2.01619 -0.70153 0.62345 0.17722 2.00095 -2.24065 -0.05938 -0.35158 -1.77438 0.0755 0 0 0 0 0 0 0.20988 0.13412 0.93483 0 -0.26824 0 0.72952 -0.24965 -6.2924
LYS_171 -8.18776 1.08916 5.9816 -0.48883 0.10512 0.34358 2.9863 -2.92067 -0.08648 -0.27303 -2.55265 0.37287 0 0 0 0 0 0 0.03807 0.25379 1.72844 0 0.00645 0 -1.6738 -0.02556 -3.30342
THR_172 -3.2737 0.2557 3.66869 -0.20061 0.13775 0.06101 1.28149 -1.69028 -0.06432 -0.3155 -1.17587 -0.18347 0 0 0 0 0 0 0.14278 0 0.00368 0 -0.02668 2.44587 -1.425 0.21215 -0.14633
LYS_173 -3.99778 0.21304 3.27954 -0.41138 0.0624 0.17672 1.42048 -1.5328 -0.03186 -0.11752 -0.57638 0.05298 0 0 0 0 0 0 0.41009 0 0.97364 0 0.01748 0 -1.6738 0.10215 -1.63299
LEU_174 -5.90803 1.06469 0.49448 -0.52167 0.46313 0.08909 0.79159 -1.24302 -0.06159 -0.16327 -0.54276 0.07899 0 0 0 0 0 0 0.25085 0.08299 0.02912 0 -0.19196 0 0.72952 -0.26537 -4.82325
GLY_175 -1.90443 0.10945 1.87627 -5e-05 0 0 0.95186 -0.98231 -0.06495 -0.26258 -0.63068 -0.31386 0 0 0 0 0 0 0.33518 0 0 0 -0.58499 0 1.2108 -0.28915 -0.54945
VAL_176 -6.41849 1.35071 1.87395 -0.30349 0.20868 0.04408 1.67542 -1.80234 -0.02103 -0.19024 -1.73455 -0.01776 0 0 0 0 0 0 -0.01764 0.00536 -0.00236 0 -0.40656 0 2.085 0.051 -3.62027
SER_177 -4.9656 0.43276 4.89784 -0.02601 0 0.06725 3.13941 -2.23646 -0.03712 -0.12247 -2.08127 -0.5561 0 0 0 -1.66562 0 0 0.09132 0.13797 0.06958 0 -0.48258 0.66018 -1.1772 -0.1642 -4.01831
LEU_178 -6.89499 0.74064 1.53127 -0.71749 0.78136 0.19567 1.51847 -1.65628 -0.01586 -0.05515 -0.5782 0.06702 0 0 0 0 0 0 0.19694 0.02701 1.25581 0 -0.30869 0 0.72952 -0.43293 -3.61588
LEU_179 -7.98507 1.75527 1.67307 -0.4976 0.44331 0.07438 1.53603 -1.99406 -0.02618 -0.0917 -0.69678 0.1436 0 0 0 0 0 0 -0.02822 0.40734 0.26973 0 -0.27582 0 0.72952 -0.31727 -4.88045
GLN_180 -8.17637 1.03349 6.45389 -0.2499 0.02417 0.18179 4.14349 -3.26489 -0.06842 -0.2785 -3.57219 -0.29605 0 0 0 -1.66562 -0.85632 0 0.1459 0.01306 0 2.82711 -0.07589 0 -1.0644 -0.25049 -4.99615
ALA_181 -6.95359 0.55389 2.57705 -0.02133 0 0 2.42853 -2.39898 -0.03954 -0.12021 -1.57761 -0.27839 0 0 0 0 0 0 0.07948 0 0 0 -0.12344 0 2.3386 -0.19445 -3.72999
ALA_182 -6.27327 0.494 3.59532 -0.0214 0 0 2.75766 -2.48571 -0.02083 -0.14554 -2.09553 -0.27795 0 0 0 0 0 0 -0.03914 0 0 0 -0.20064 0 2.3386 -0.28396 -2.65839
ALA_183 -6.4144 1.00743 2.42518 -0.02242 0 0 2.32934 -2.25769 -0.02054 -0.07201 -2.06648 -0.2914 0 0 0 0 0 0 0.0923 0 0 0 -0.25257 0 2.3386 -0.47969 -3.68434
ILE_184 -9.19209 1.78189 2.03447 -0.51089 0.57367 0.07309 2.49912 -2.44122 -0.0496 -0.14515 -1.74945 0.00615 0 0 0 0 0 0 0.2309 0.06863 0.17223 0 -0.38249 0 1.0317 -0.32006 -6.31908
LEU_185 -9.44709 1.60797 1.94112 -0.50066 0.40819 0.07223 2.13326 -2.45209 -0.07473 -0.22043 -1.04986 0.16556 0 0 0 0 0 0 0.33242 0.12142 0.26017 0 -0.27481 0 0.72952 -0.19102 -6.43886
ILE_186 -10.192 2.00864 3.50416 -0.50815 0.49796 0.07259 2.95064 -2.98406 -0.09429 -0.2948 -2.21514 0.04414 0 0 0 0 0 0 0.00181 0.28414 0.07796 0 -0.41349 0 1.0317 -0.17579 -6.40402
LEU_187 -10.7843 2.25973 2.52888 -0.71715 0.42722 0.19773 2.94087 -2.82583 -0.03872 -0.4342 -2.31828 0.07348 0 0 0 0 0 0 0.04553 0.27385 0.37209 0 -0.16749 0 0.72952 0.05861 -7.37848
ALA_188 -6.30532 0.53112 3.70633 -0.02211 0 0 2.64253 -2.63649 -0.07374 -0.23178 -2.37174 -0.29664 0 0 0 0 0 0 0.08451 0 0 0 -0.33112 0 2.3386 -0.10397 -3.06983
ALA_189 -4.82697 0.63587 2.23399 -0.0212 0 0 1.52782 -1.82627 -0.03614 -0.09546 -0.53284 -0.27419 0 0 0 0 0 0 -0.05243 0 0 0 -0.24119 0 2.3386 -0.43671 -1.60712
ARG_190 -7.91172 0.92627 5.23288 -1.01528 0.37222 0.67736 2.50301 -2.69801 -0.21235 -0.51224 -2.25536 0.38674 0 0 0 0 -0.40339 0 0.08774 0.23658 4.77034 0 -0.15112 0 -1.281 -0.34812 -1.59545
LEU_191 -6.51527 0.72355 1.44075 -0.51429 0.60974 0.07793 1.28418 -1.5864 -0.04333 -0.19271 -0.62493 0.14731 0 0 0 0 0 0 0.22981 0.00181 0.10108 0 -0.27638 0 0.72952 -0.22065 -4.62829
GLY_192 -1.87738 0.13587 2.00385 -5e-05 0 0 1.04867 -1.00839 -0.03535 -0.18835 -0.61711 -0.31288 0 0 0 0 0 0 0.19849 0 0 0 -1.29538 0 1.2108 -0.284 -1.02122
THR_193 -4.74404 0.53463 3.79334 -0.10242 0.07397 0.06503 1.61428 -1.92954 -0.08307 -0.58744 -2.08641 -0.36237 0 0 0 0 0 0 0.04304 0.00125 0.09399 0 -0.78987 2.28717 -1.425 -0.20247 -3.80591
THR_194 -4.68743 0.20981 5.41576 -0.11119 0.08378 0.07346 3.3371 -2.39796 -0.09149 -0.29696 -2.8685 -0.53317 0 0 0 -1.59819 0 0 0.03591 0.19673 0.0164 0 -0.44125 2.45535 -1.425 -0.25529 -2.88215
VAL_195 -5.2791 0.72704 1.6053 -0.30232 0.21363 0.05156 1.4344 -1.60908 -0.0837 -0.2356 -0.8337 -0.04252 0 0 0 0 0 0 -0.07167 0.11484 0.03763 0 -0.18196 0 2.085 -0.32543 -2.69568
GLU_196 -4.48221 0.24424 5.11595 -0.45838 0.23044 1.24043 1.80902 -2.22862 -0.14348 -0.53337 -1.56986 -2.35323 0 0 0 0 0 0 0.06595 0 0 3.98728 -0.22335 0 -2.5358 -0.344 -2.179
GLU_197 -6.17023 0.55751 6.79717 -0.20539 0.01764 0.24826 3.16039 -2.87251 -0.07839 -0.51248 -2.84681 -0.3868 0 0 0 -1.59819 0 0 0.05378 0.11703 0 3.89314 -0.29661 0 -2.5358 -0.49537 -3.15366
ALA_198 -6.49415 0.59651 2.41067 -0.02232 0 0 2.35808 -2.32219 -0.06911 -0.24613 -1.61901 -0.29205 0 0 0 0 0 0 0.03599 0 0 0 -0.30982 0 2.3386 -0.56369 -4.19862
VAL_199 -6.83188 1.02929 2.01305 -0.3035 0.22423 0.05133 2.18909 -2.11888 -0.07418 -0.20539 -1.70558 -0.01227 0 0 0 0 0 0 -0.03926 0.00936 -0.01406 0 -0.35509 0 2.085 -0.28291 -4.34166
GLU_200 -5.21753 0.59635 4.75647 -0.21537 0.03004 0.26597 2.00554 -2.23426 -0.06935 -0.5574 -1.45368 -0.51006 0 0 0 0 0 0 -0.05271 0 0 2.7989 -0.29543 0 -2.5358 -0.26242 -2.95073
ARG_201 -7.65516 0.55858 5.12332 -1.60971 0.66728 1.39766 2.53689 -2.7486 -0.0758 -0.60222 -1.64759 -0.48459 0 0 0 0 0 0 0.11287 0.5175 3.12858 0 -0.03071 0 -1.281 -0.39923 -2.4919
ALA_202 -6.40577 0.47581 2.49184 -0.02137 0 0 2.18279 -2.22753 -0.02203 -0.19801 -2.22291 -0.27746 0 0 0 0 0 0 -0.04145 0 0 0 -0.23274 0 2.3386 -0.37367 -4.53393
LEU_203 -5.90915 0.5292 3.67443 -0.49727 0.39393 0.07425 2.07541 -2.12888 -0.05348 -0.14761 -1.99827 0.13732 0 0 0 0 0 0 -0.0018 0.21486 0.26066 0 -0.27945 0 0.72952 -0.38881 -3.31513
GLN_204 -5.0834 0.56413 5.1444 -0.25577 0.03626 0.18701 2.26206 -2.33803 -0.08687 -0.54705 -2.08648 -0.35689 0 0 0 0 0 0 0.03615 0 0 2.45927 -0.0217 0 -1.0644 -0.21635 -1.36764
LEU_205 -9.12974 1.18108 2.61027 -0.71379 0.58141 0.19186 2.46573 -2.45504 -0.05446 -0.21803 -1.39578 0.06483 0 0 0 0 0 0 0.29358 0.02558 0.89454 0 -0.26847 0 0.72952 -0.19585 -5.39278
LYS_206 -7.63647 0.59981 6.06372 -0.49567 0.10928 0.36146 2.53486 -2.81418 -0.0514 -0.15741 -2.35083 0.37085 0 0 0 0 0 0 -0.00954 0.15692 1.76896 0 0.00458 0 -1.6738 -0.09966 -3.31851
THR_207 -3.34184 0.1882 3.74587 -0.20872 0.17485 0.06543 1.45581 -1.7139 -0.05639 -0.24355 -0.46846 -0.24963 0 0 0 0 0 0 -0.02431 0 0.01764 0 0.00717 2.44587 -1.425 0.02627 0.39531
LYS_208 -3.68016 0.09999 3.37763 -0.42527 0.06143 0.20428 1.55473 -1.5531 -0.04846 -0.11099 -1.08357 -0.02893 0 0 0 0 0 0 -0.02799 0 1.46458 0 -0.02134 0 -1.6738 -0.23085 -2.12182
LEU_209 -5.87133 0.829 0.83465 -0.51083 0.48663 0.07785 1.1086 -1.32807 -0.01223 -0.03179 -0.64577 0.12362 0 0 0 0 0 0 -0.05 0.0482 0.0649 0 -0.28254 0 0.72952 -0.28254 -4.71214
GLY:CtermProteinFull_210 -2.22355 0.06912 2.86045 -0.00023 0 0 1.34968 -1.27577 -0.02983 -0.13123 0.27525 0.31257 0 0 0 0 0 0 0 0 0 0 0 0 1.2108 -0.04667 2.3706
HSS:MP-FE1-connect_211 -24.6717 4.70117 -2.70539 -16.5642 6.52732 1.83096 3.91275 -3.90985 -0.07503 -0.50919 -13.2153 -0.2367 0 0 0 0 -1.2279 0 0 0 0 0 0 0 0 0 -46.1431
#END_POSE_ENERGIES_TABLE correct_surface_True/035_9_model_4_HMM_fr_HSS_run03_DE_5.pdb
