# Supplementary material for: Design of Heme Enzymes with a Tunable Substrate Binding Pocket Adjacent to an Open Metal Coordination Site
Source: J Am Chem Soc. 2023 Jun 21;145(26):14307–15. doi: 10.1021/jacs.3c02742 (PMC10326885; doi:10.1021/jacs.3c02742)
Supplement: Supplementary file 3 — ja3c02742_si_003.zip [file ja3c02742_si_003.zip › carbene_transferase_design_models/dnHEM1-19_SS.pdb]

HEADER                                            12-JAN-23   XXXX              
EXPDTA    THEORETICAL MODEL                                                     
REMARK 220                                                                      
REMARK 220 EXPERIMENTAL DETAILS                                                 
REMARK 220  EXPERIMENT TYPE                : THEORETICAL MODELLING              
REMARK 220  DATE OF DATA COLLECTION        : 12-JAN-23                          
REMARK 220                                                                      
REMARK 220 REMARK: MODEL GENERATED BY ROSETTA                                   
REMARK 220  VERSION 2020.50+release.1295438                                     
HETNAM     HSS B 211  HSS                                                       
LINK         NE2 HIS A 148                FE1  HSS B 211                  2.43  
ATOM      1  N   VAL A   1       8.021 -32.838  14.640  1.00  0.00           N  
ATOM      2  CA  VAL A   1       6.967 -32.124  13.922  1.00  0.00           C  
ATOM      3  C   VAL A   1       5.585 -32.309  14.544  1.00  0.00           C  
ATOM      4  O   VAL A   1       5.109 -33.429  14.699  1.00  0.00           O  
ATOM      5  CB  VAL A   1       6.922 -32.599  12.457  1.00  0.00           C  
ATOM      6  CG1 VAL A   1       5.771 -31.933  11.717  1.00  0.00           C  
ATOM      7  CG2 VAL A   1       8.248 -32.299  11.775  1.00  0.00           C  
ATOM      8 1H   VAL A   1       8.899 -32.680  14.188  1.00  0.00           H  
ATOM      9 2H   VAL A   1       8.067 -32.506  15.582  1.00  0.00           H  
ATOM     10 3H   VAL A   1       7.819 -33.817  14.642  1.00  0.00           H  
ATOM     11  HA  VAL A   1       7.195 -31.058  13.943  1.00  0.00           H  
ATOM     12  HB  VAL A   1       6.737 -33.672  12.439  1.00  0.00           H  
ATOM     13 1HG1 VAL A   1       5.753 -32.281  10.684  1.00  0.00           H  
ATOM     14 2HG1 VAL A   1       4.829 -32.192  12.203  1.00  0.00           H  
ATOM     15 3HG1 VAL A   1       5.903 -30.852  11.734  1.00  0.00           H  
ATOM     16 1HG2 VAL A   1       8.209 -32.638  10.740  1.00  0.00           H  
ATOM     17 2HG2 VAL A   1       8.433 -31.225  11.799  1.00  0.00           H  
ATOM     18 3HG2 VAL A   1       9.051 -32.819  12.296  1.00  0.00           H  
ATOM     19  N   SER A   2       4.930 -31.205  14.883  1.00  0.00           N  
ATOM     20  CA  SER A   2       3.600 -31.297  15.462  1.00  0.00           C  
ATOM     21  C   SER A   2       2.513 -31.348  14.386  1.00  0.00           C  
ATOM     22  O   SER A   2       2.767 -31.101  13.199  1.00  0.00           O  
ATOM     23  CB  SER A   2       3.359 -30.115  16.381  1.00  0.00           C  
ATOM     24  OG  SER A   2       3.275 -28.921  15.653  1.00  0.00           O  
ATOM     25  H   SER A   2       5.345 -30.296  14.742  1.00  0.00           H  
ATOM     26  HA  SER A   2       3.524 -32.234  16.012  1.00  0.00           H  
ATOM     27 1HB  SER A   2       2.436 -30.271  16.939  1.00  0.00           H  
ATOM     28 2HB  SER A   2       4.170 -30.047  17.105  1.00  0.00           H  
ATOM     29  HG  SER A   2       3.218 -28.218  16.305  1.00  0.00           H  
ATOM     30  N   LEU A   3       1.133 -31.692  14.808  1.00  0.00           N  
ATOM     31  CA  LEU A   3      -0.011 -31.672  13.926  1.00  0.00           C  
ATOM     32  C   LEU A   3      -0.164 -30.288  13.329  1.00  0.00           C  
ATOM     33  O   LEU A   3      -0.473 -30.143  12.158  1.00  0.00           O  
ATOM     34  CB  LEU A   3      -1.285 -32.065  14.685  1.00  0.00           C  
ATOM     35  CG  LEU A   3      -2.583 -32.029  13.869  1.00  0.00           C  
ATOM     36  CD1 LEU A   3      -2.503 -33.048  12.740  1.00  0.00           C  
ATOM     37  CD2 LEU A   3      -3.766 -32.317  14.782  1.00  0.00           C  
ATOM     38  H   LEU A   3       1.003 -31.927  15.783  1.00  0.00           H  
ATOM     39  HA  LEU A   3       0.145 -32.408  13.140  1.00  0.00           H  
ATOM     40 1HB  LEU A   3      -1.163 -33.077  15.068  1.00  0.00           H  
ATOM     41 2HB  LEU A   3      -1.407 -31.391  15.532  1.00  0.00           H  
ATOM     42  HG  LEU A   3      -2.703 -31.043  13.419  1.00  0.00           H  
ATOM     43 1HD1 LEU A   3      -3.425 -33.022  12.160  1.00  0.00           H  
ATOM     44 2HD1 LEU A   3      -1.660 -32.807  12.092  1.00  0.00           H  
ATOM     45 3HD1 LEU A   3      -2.365 -34.044  13.159  1.00  0.00           H  
ATOM     46 1HD2 LEU A   3      -4.688 -32.291  14.202  1.00  0.00           H  
ATOM     47 2HD2 LEU A   3      -3.647 -33.303  15.231  1.00  0.00           H  
ATOM     48 3HD2 LEU A   3      -3.810 -31.563  15.568  1.00  0.00           H  
ATOM     49  N   ASP A   4      -0.043 -29.068  14.154  1.00  0.00           N  
ATOM     50  CA  ASP A   4      -0.141 -27.690  13.715  1.00  0.00           C  
ATOM     51  C   ASP A   4       0.856 -27.344  12.602  1.00  0.00           C  
ATOM     52  O   ASP A   4       0.514 -26.657  11.641  1.00  0.00           O  
ATOM     53  CB  ASP A   4       0.075 -26.753  14.907  1.00  0.00           C  
ATOM     54  CG  ASP A   4      -1.073 -26.792  15.906  1.00  0.00           C  
ATOM     55  OD1 ASP A   4      -2.109 -27.315  15.572  1.00  0.00           O  
ATOM     56  OD2 ASP A   4      -0.903 -26.298  16.996  1.00  0.00           O  
ATOM     57  H   ASP A   4       0.138 -29.264  15.128  1.00  0.00           H  
ATOM     58  HA  ASP A   4      -1.141 -27.533  13.310  1.00  0.00           H  
ATOM     59 1HB  ASP A   4       0.995 -27.025  15.421  1.00  0.00           H  
ATOM     60 2HB  ASP A   4       0.190 -25.729  14.548  1.00  0.00           H  
ATOM     61  N   GLU A   5       2.198 -27.818  12.761  1.00  0.00           N  
ATOM     62  CA  GLU A   5       3.221 -27.575  11.742  1.00  0.00           C  
ATOM     63  C   GLU A   5       2.831 -28.246  10.429  1.00  0.00           C  
ATOM     64  O   GLU A   5       2.914 -27.636   9.363  1.00  0.00           O  
ATOM     65  CB  GLU A   5       4.583 -28.092  12.209  1.00  0.00           C  
ATOM     66  CG  GLU A   5       5.721 -27.837  11.231  1.00  0.00           C  
ATOM     67  CD  GLU A   5       7.058 -28.277  11.760  1.00  0.00           C  
ATOM     68  OE1 GLU A   5       7.120 -28.689  12.894  1.00  0.00           O  
ATOM     69  OE2 GLU A   5       8.018 -28.201  11.030  1.00  0.00           O  
ATOM     70  H   GLU A   5       2.457 -28.283  13.618  1.00  0.00           H  
ATOM     71  HA  GLU A   5       3.300 -26.500  11.582  1.00  0.00           H  
ATOM     72 1HB  GLU A   5       4.846 -27.621  13.157  1.00  0.00           H  
ATOM     73 2HB  GLU A   5       4.525 -29.166  12.383  1.00  0.00           H  
ATOM     74 1HG  GLU A   5       5.516 -28.373  10.304  1.00  0.00           H  
ATOM     75 2HG  GLU A   5       5.759 -26.773  11.002  1.00  0.00           H  
ATOM     76  N   ALA A   6       2.416 -29.506  10.514  1.00  0.00           N  
ATOM     77  CA  ALA A   6       1.993 -30.260   9.339  1.00  0.00           C  
ATOM     78  C   ALA A   6       0.813 -29.587   8.645  1.00  0.00           C  
ATOM     79  O   ALA A   6       0.708 -29.613   7.414  1.00  0.00           O  
ATOM     80  CB  ALA A   6       1.623 -31.665   9.728  1.00  0.00           C  
ATOM     81  H   ALA A   6       2.397 -29.952  11.419  1.00  0.00           H  
ATOM     82  HA  ALA A   6       2.827 -30.293   8.637  1.00  0.00           H  
ATOM     83 1HB  ALA A   6       1.308 -32.218   8.842  1.00  0.00           H  
ATOM     84 2HB  ALA A   6       2.488 -32.157  10.174  1.00  0.00           H  
ATOM     85 3HB  ALA A   6       0.806 -31.640  10.450  1.00  0.00           H  
ATOM     86  N   ILE A   7      -0.277 -28.959   9.408  1.00  0.00           N  
ATOM     87  CA  ILE A   7      -1.428 -28.223   8.883  1.00  0.00           C  
ATOM     88  C   ILE A   7      -0.954 -26.968   8.164  1.00  0.00           C  
ATOM     89  O   ILE A   7      -1.399 -26.671   7.055  1.00  0.00           O  
ATOM     90  CB  ILE A   7      -2.409 -27.839  10.007  1.00  0.00           C  
ATOM     91  CG1 ILE A   7      -3.092 -29.089  10.568  1.00  0.00           C  
ATOM     92  CG2 ILE A   7      -3.443 -26.848   9.495  1.00  0.00           C  
ATOM     93  CD1 ILE A   7      -3.803 -28.858  11.882  1.00  0.00           C  
ATOM     94  H   ILE A   7      -0.179 -29.072  10.408  1.00  0.00           H  
ATOM     95  HA  ILE A   7      -1.938 -28.863   8.163  1.00  0.00           H  
ATOM     96  HB  ILE A   7      -1.859 -27.384  10.830  1.00  0.00           H  
ATOM     97 1HG1 ILE A   7      -3.819 -29.461   9.847  1.00  0.00           H  
ATOM     98 2HG1 ILE A   7      -2.350 -29.874  10.717  1.00  0.00           H  
ATOM     99 1HG2 ILE A   7      -4.128 -26.588  10.302  1.00  0.00           H  
ATOM    100 2HG2 ILE A   7      -2.940 -25.948   9.142  1.00  0.00           H  
ATOM    101 3HG2 ILE A   7      -4.002 -27.297   8.674  1.00  0.00           H  
ATOM    102 1HD1 ILE A   7      -4.262 -29.789  12.216  1.00  0.00           H  
ATOM    103 2HD1 ILE A   7      -3.086 -28.518  12.630  1.00  0.00           H  
ATOM    104 3HD1 ILE A   7      -4.575 -28.101  11.749  1.00  0.00           H  
ATOM    105  N   LEU A   8      -0.053 -26.234   8.801  1.00  0.00           N  
ATOM    106  CA  LEU A   8       0.384 -24.970   8.222  1.00  0.00           C  
ATOM    107  C   LEU A   8       1.125 -25.243   6.900  1.00  0.00           C  
ATOM    108  O   LEU A   8       0.966 -24.509   5.925  1.00  0.00           O  
ATOM    109  CB  LEU A   8       1.295 -24.218   9.200  1.00  0.00           C  
ATOM    110  CG  LEU A   8       0.617 -23.694  10.472  1.00  0.00           C  
ATOM    111  CD1 LEU A   8       1.678 -23.237  11.464  1.00  0.00           C  
ATOM    112  CD2 LEU A   8      -0.322 -22.552  10.112  1.00  0.00           C  
ATOM    113  H   LEU A   8       0.339 -26.533   9.681  1.00  0.00           H  
ATOM    114  HA  LEU A   8      -0.495 -24.361   8.017  1.00  0.00           H  
ATOM    115 1HB  LEU A   8       2.101 -24.884   9.506  1.00  0.00           H  
ATOM    116 2HB  LEU A   8       1.733 -23.365   8.682  1.00  0.00           H  
ATOM    117  HG  LEU A   8       0.048 -24.498  10.939  1.00  0.00           H  
ATOM    118 1HD1 LEU A   8       1.196 -22.864  12.367  1.00  0.00           H  
ATOM    119 2HD1 LEU A   8       2.324 -24.078  11.718  1.00  0.00           H  
ATOM    120 3HD1 LEU A   8       2.275 -22.443  11.017  1.00  0.00           H  
ATOM    121 1HD2 LEU A   8      -0.806 -22.179  11.016  1.00  0.00           H  
ATOM    122 2HD2 LEU A   8       0.246 -21.746   9.646  1.00  0.00           H  
ATOM    123 3HD2 LEU A   8      -1.081 -22.910   9.417  1.00  0.00           H  
ATOM    124  N   ILE A   9       1.946 -26.313   6.866  1.00  0.00           N  
ATOM    125  CA  ILE A   9       2.704 -26.651   5.665  1.00  0.00           C  
ATOM    126  C   ILE A   9       1.781 -27.001   4.489  1.00  0.00           C  
ATOM    127  O   ILE A   9       2.010 -26.552   3.355  1.00  0.00           O  
ATOM    128  CB  ILE A   9       3.656 -27.830   5.940  1.00  0.00           C  
ATOM    129  CG1 ILE A   9       4.766 -27.407   6.905  1.00  0.00           C  
ATOM    130  CG2 ILE A   9       4.247 -28.351   4.639  1.00  0.00           C  
ATOM    131  CD1 ILE A   9       5.534 -28.565   7.499  1.00  0.00           C  
ATOM    132  H   ILE A   9       2.059 -26.876   7.696  1.00  0.00           H  
ATOM    133  HA  ILE A   9       3.266 -25.773   5.352  1.00  0.00           H  
ATOM    134  HB  ILE A   9       3.106 -28.636   6.427  1.00  0.00           H  
ATOM    135 1HG1 ILE A   9       5.472 -26.760   6.386  1.00  0.00           H  
ATOM    136 2HG1 ILE A   9       4.336 -26.829   7.724  1.00  0.00           H  
ATOM    137 1HG2 ILE A   9       4.917 -29.184   4.852  1.00  0.00           H  
ATOM    138 2HG2 ILE A   9       3.444 -28.690   3.985  1.00  0.00           H  
ATOM    139 3HG2 ILE A   9       4.804 -27.554   4.147  1.00  0.00           H  
ATOM    140 1HD1 ILE A   9       6.303 -28.186   8.172  1.00  0.00           H  
ATOM    141 2HD1 ILE A   9       4.851 -29.209   8.055  1.00  0.00           H  
ATOM    142 3HD1 ILE A   9       6.003 -29.138   6.700  1.00  0.00           H  
ATOM    143  N   LEU A  10       0.635 -27.867   4.707  1.00  0.00           N  
ATOM    144  CA  LEU A  10      -0.334 -28.199   3.671  1.00  0.00           C  
ATOM    145  C   LEU A  10      -1.141 -26.960   3.226  1.00  0.00           C  
ATOM    146  O   LEU A  10      -1.505 -26.814   2.046  1.00  0.00           O  
ATOM    147  CB  LEU A  10      -1.287 -29.287   4.184  1.00  0.00           C  
ATOM    148  CG  LEU A  10      -0.665 -30.674   4.385  1.00  0.00           C  
ATOM    149  CD1 LEU A  10      -1.624 -31.550   5.181  1.00  0.00           C  
ATOM    150  CD2 LEU A  10      -0.355 -31.294   3.031  1.00  0.00           C  
ATOM    151  H   LEU A  10       0.537 -28.277   5.626  1.00  0.00           H  
ATOM    152  HA  LEU A  10       0.207 -28.554   2.794  1.00  0.00           H  
ATOM    153 1HB  LEU A  10      -1.699 -28.966   5.140  1.00  0.00           H  
ATOM    154 2HB  LEU A  10      -2.109 -29.392   3.475  1.00  0.00           H  
ATOM    155  HG  LEU A  10       0.256 -30.580   4.961  1.00  0.00           H  
ATOM    156 1HD1 LEU A  10      -1.182 -32.536   5.325  1.00  0.00           H  
ATOM    157 2HD1 LEU A  10      -1.813 -31.093   6.153  1.00  0.00           H  
ATOM    158 3HD1 LEU A  10      -2.562 -31.649   4.637  1.00  0.00           H  
ATOM    159 1HD2 LEU A  10       0.087 -32.280   3.174  1.00  0.00           H  
ATOM    160 2HD2 LEU A  10      -1.276 -31.389   2.455  1.00  0.00           H  
ATOM    161 3HD2 LEU A  10       0.345 -30.656   2.491  1.00  0.00           H  
ATOM    162  N   ILE A  11      -1.591 -25.940   4.223  1.00  0.00           N  
ATOM    163  CA  ILE A  11      -2.254 -24.703   3.855  1.00  0.00           C  
ATOM    164  C   ILE A  11      -1.337 -23.832   3.010  1.00  0.00           C  
ATOM    165  O   ILE A  11      -1.772 -23.214   2.038  1.00  0.00           O  
ATOM    166  CB  ILE A  11      -2.703 -23.925   5.105  1.00  0.00           C  
ATOM    167  CG1 ILE A  11      -3.834 -24.669   5.820  1.00  0.00           C  
ATOM    168  CG2 ILE A  11      -3.142 -22.518   4.727  1.00  0.00           C  
ATOM    169  CD1 ILE A  11      -4.153 -24.121   7.192  1.00  0.00           C  
ATOM    170  H   ILE A  11      -1.402 -26.126   5.197  1.00  0.00           H  
ATOM    171  HA  ILE A  11      -3.129 -24.954   3.255  1.00  0.00           H  
ATOM    172  HB  ILE A  11      -1.874 -23.859   5.810  1.00  0.00           H  
ATOM    173 1HG1 ILE A  11      -4.739 -24.623   5.215  1.00  0.00           H  
ATOM    174 2HG1 ILE A  11      -3.567 -25.720   5.928  1.00  0.00           H  
ATOM    175 1HG2 ILE A  11      -3.456 -21.983   5.623  1.00  0.00           H  
ATOM    176 2HG2 ILE A  11      -2.310 -21.991   4.262  1.00  0.00           H  
ATOM    177 3HG2 ILE A  11      -3.975 -22.573   4.026  1.00  0.00           H  
ATOM    178 1HD1 ILE A  11      -4.964 -24.700   7.635  1.00  0.00           H  
ATOM    179 2HD1 ILE A  11      -3.269 -24.190   7.827  1.00  0.00           H  
ATOM    180 3HD1 ILE A  11      -4.458 -23.079   7.106  1.00  0.00           H  
ATOM    181  N   LEU A  12       0.087 -23.645   3.395  1.00  0.00           N  
ATOM    182  CA  LEU A  12       1.095 -22.874   2.653  1.00  0.00           C  
ATOM    183  C   LEU A  12       1.329 -23.402   1.237  1.00  0.00           C  
ATOM    184  O   LEU A  12       1.427 -22.630   0.285  1.00  0.00           O  
ATOM    185  CB  LEU A  12       2.424 -22.882   3.419  1.00  0.00           C  
ATOM    186  CG  LEU A  12       3.583 -22.134   2.748  1.00  0.00           C  
ATOM    187  CD1 LEU A  12       3.225 -20.661   2.609  1.00  0.00           C  
ATOM    188  CD2 LEU A  12       4.848 -22.313   3.574  1.00  0.00           C  
ATOM    189  H   LEU A  12       0.352 -24.097   4.258  1.00  0.00           H  
ATOM    190  HA  LEU A  12       0.731 -21.851   2.554  1.00  0.00           H  
ATOM    191 1HB  LEU A  12       2.263 -22.434   4.398  1.00  0.00           H  
ATOM    192 2HB  LEU A  12       2.736 -23.916   3.563  1.00  0.00           H  
ATOM    193  HG  LEU A  12       3.743 -22.534   1.747  1.00  0.00           H  
ATOM    194 1HD1 LEU A  12       4.048 -20.129   2.132  1.00  0.00           H  
ATOM    195 2HD1 LEU A  12       2.327 -20.561   1.998  1.00  0.00           H  
ATOM    196 3HD1 LEU A  12       3.042 -20.236   3.596  1.00  0.00           H  
ATOM    197 1HD2 LEU A  12       5.673 -21.782   3.096  1.00  0.00           H  
ATOM    198 2HD2 LEU A  12       4.690 -21.912   4.575  1.00  0.00           H  
ATOM    199 3HD2 LEU A  12       5.091 -23.374   3.642  1.00  0.00           H  
ATOM    200  N   ALA A  13       1.466 -24.819   1.003  1.00  0.00           N  
ATOM    201  CA  ALA A  13       1.581 -25.378  -0.338  1.00  0.00           C  
ATOM    202  C   ALA A  13       0.382 -25.054  -1.213  1.00  0.00           C  
ATOM    203  O   ALA A  13       0.536 -24.779  -2.411  1.00  0.00           O  
ATOM    204  CB  ALA A  13       1.754 -26.882  -0.271  1.00  0.00           C  
ATOM    205  H   ALA A  13       1.492 -25.440   1.798  1.00  0.00           H  
ATOM    206  HA  ALA A  13       2.464 -24.943  -0.810  1.00  0.00           H  
ATOM    207 1HB  ALA A  13       1.840 -27.285  -1.279  1.00  0.00           H  
ATOM    208 2HB  ALA A  13       2.657 -27.118   0.294  1.00  0.00           H  
ATOM    209 3HB  ALA A  13       0.891 -27.324   0.226  1.00  0.00           H  
ATOM    210  N   ALA A  14      -0.898 -25.097  -0.612  1.00  0.00           N  
ATOM    211  CA  ALA A  14      -2.100 -24.714  -1.365  1.00  0.00           C  
ATOM    212  C   ALA A  14      -2.036 -23.248  -1.770  1.00  0.00           C  
ATOM    213  O   ALA A  14      -2.494 -22.871  -2.850  1.00  0.00           O  
ATOM    214  CB  ALA A  14      -3.349 -24.987  -0.541  1.00  0.00           C  
ATOM    215  H   ALA A  14      -0.993 -25.395   0.347  1.00  0.00           H  
ATOM    216  HA  ALA A  14      -2.137 -25.314  -2.273  1.00  0.00           H  
ATOM    217 1HB  ALA A  14      -4.232 -24.698  -1.111  1.00  0.00           H  
ATOM    218 2HB  ALA A  14      -3.403 -26.050  -0.303  1.00  0.00           H  
ATOM    219 3HB  ALA A  14      -3.310 -24.412   0.382  1.00  0.00           H  
ATOM    220  N   LYS A  15      -1.530 -22.264  -0.857  1.00  0.00           N  
ATOM    221  CA  LYS A  15      -1.363 -20.845  -1.115  1.00  0.00           C  
ATOM    222  C   LYS A  15      -0.239 -20.586  -2.125  1.00  0.00           C  
ATOM    223  O   LYS A  15      -0.358 -19.706  -2.980  1.00  0.00           O  
ATOM    224  CB  LYS A  15      -1.085 -20.101   0.191  1.00  0.00           C  
ATOM    225  CG  LYS A  15      -2.287 -19.988   1.120  1.00  0.00           C  
ATOM    226  CD  LYS A  15      -1.895 -19.384   2.460  1.00  0.00           C  
ATOM    227  CE  LYS A  15      -1.729 -17.875   2.360  1.00  0.00           C  
ATOM    228  NZ  LYS A  15      -3.039 -17.169   2.359  1.00  0.00           N  
ATOM    229  H   LYS A  15      -1.340 -22.621   0.068  1.00  0.00           H  
ATOM    230  HA  LYS A  15      -2.286 -20.464  -1.552  1.00  0.00           H  
ATOM    231 1HB  LYS A  15      -0.288 -20.608   0.736  1.00  0.00           H  
ATOM    232 2HB  LYS A  15      -0.738 -19.091  -0.032  1.00  0.00           H  
ATOM    233 1HG  LYS A  15      -3.047 -19.359   0.656  1.00  0.00           H  
ATOM    234 2HG  LYS A  15      -2.711 -20.977   1.287  1.00  0.00           H  
ATOM    235 1HD  LYS A  15      -2.664 -19.609   3.199  1.00  0.00           H  
ATOM    236 2HD  LYS A  15      -0.955 -19.822   2.795  1.00  0.00           H  
ATOM    237 1HE  LYS A  15      -1.139 -17.518   3.203  1.00  0.00           H  
ATOM    238 2HE  LYS A  15      -1.196 -17.627   1.442  1.00  0.00           H  
ATOM    239 1HZ  LYS A  15      -2.885 -16.173   2.291  1.00  0.00           H  
ATOM    240 2HZ  LYS A  15      -3.588 -17.479   1.569  1.00  0.00           H  
ATOM    241 3HZ  LYS A  15      -3.534 -17.376   3.214  1.00  0.00           H  
ATOM    242  N   LEU A  16       0.851 -21.343  -2.036  1.00  0.00           N  
ATOM    243  CA  LEU A  16       1.937 -21.160  -2.991  1.00  0.00           C  
ATOM    244  C   LEU A  16       1.583 -21.737  -4.351  1.00  0.00           C  
ATOM    245  O   LEU A  16       2.098 -21.297  -5.382  1.00  0.00           O  
ATOM    246  CB  LEU A  16       3.219 -21.824  -2.470  1.00  0.00           C  
ATOM    247  CG  LEU A  16       3.845 -21.176  -1.229  1.00  0.00           C  
ATOM    248  CD1 LEU A  16       4.941 -22.080  -0.682  1.00  0.00           C  
ATOM    249  CD2 LEU A  16       4.400 -19.807  -1.596  1.00  0.00           C  
ATOM    250  H   LEU A  16       0.940 -22.046  -1.317  1.00  0.00           H  
ATOM    251  HA  LEU A  16       2.086 -20.092  -3.149  1.00  0.00           H  
ATOM    252 1HB  LEU A  16       2.998 -22.861  -2.226  1.00  0.00           H  
ATOM    253 2HB  LEU A  16       3.965 -21.810  -3.265  1.00  0.00           H  
ATOM    254  HG  LEU A  16       3.086 -21.065  -0.454  1.00  0.00           H  
ATOM    255 1HD1 LEU A  16       5.386 -21.621   0.201  1.00  0.00           H  
ATOM    256 2HD1 LEU A  16       4.512 -23.045  -0.410  1.00  0.00           H  
ATOM    257 3HD1 LEU A  16       5.707 -22.224  -1.442  1.00  0.00           H  
ATOM    258 1HD2 LEU A  16       4.844 -19.346  -0.713  1.00  0.00           H  
ATOM    259 2HD2 LEU A  16       5.159 -19.918  -2.369  1.00  0.00           H  
ATOM    260 3HD2 LEU A  16       3.593 -19.176  -1.968  1.00  0.00           H  
ATOM    261  N   GLY A  17       0.656 -22.836  -4.428  1.00  0.00           N  
ATOM    262  CA  GLY A  17       0.267 -23.510  -5.649  1.00  0.00           C  
ATOM    263  C   GLY A  17       1.300 -24.547  -6.056  1.00  0.00           C  
ATOM    264  O   GLY A  17       1.498 -24.794  -7.237  1.00  0.00           O  
ATOM    265  H   GLY A  17       0.243 -23.129  -3.552  1.00  0.00           H  
ATOM    266 1HA  GLY A  17      -0.700 -23.991  -5.507  1.00  0.00           H  
ATOM    267 2HA  GLY A  17       0.149 -22.778  -6.446  1.00  0.00           H  
ATOM    268  N   THR A  18       1.964 -25.146  -5.075  1.00  0.00           N  
ATOM    269  CA  THR A  18       3.032 -26.102  -5.331  1.00  0.00           C  
ATOM    270  C   THR A  18       2.815 -27.355  -4.492  1.00  0.00           C  
ATOM    271  O   THR A  18       1.769 -27.513  -3.869  1.00  0.00           O  
ATOM    272  CB  THR A  18       4.415 -25.497  -5.027  1.00  0.00           C  
ATOM    273  OG1 THR A  18       5.440 -26.374  -5.511  1.00  0.00           O  
ATOM    274  CG2 THR A  18       4.591 -25.295  -3.529  1.00  0.00           C  
ATOM    275  H   THR A  18       1.716 -24.930  -4.121  1.00  0.00           H  
ATOM    276  HA  THR A  18       3.047 -26.327  -6.398  1.00  0.00           H  
ATOM    277  HB  THR A  18       4.510 -24.535  -5.531  1.00  0.00           H  
ATOM    278  HG1 THR A  18       6.259 -25.883  -5.612  1.00  0.00           H  
ATOM    279 1HG2 THR A  18       5.574 -24.867  -3.333  1.00  0.00           H  
ATOM    280 2HG2 THR A  18       3.820 -24.620  -3.160  1.00  0.00           H  
ATOM    281 3HG2 THR A  18       4.507 -26.255  -3.021  1.00  0.00           H  
ATOM    282  N   THR A  19       3.807 -28.239  -4.466  1.00  0.00           N  
ATOM    283  CA  THR A  19       3.668 -29.518  -3.773  1.00  0.00           C  
ATOM    284  C   THR A  19       3.971 -29.314  -2.287  1.00  0.00           C  
ATOM    285  O   THR A  19       4.541 -28.291  -1.908  1.00  0.00           O  
ATOM    286  CB  THR A  19       4.602 -30.591  -4.364  1.00  0.00           C  
ATOM    287  OG1 THR A  19       5.967 -30.216  -4.139  1.00  0.00           O  
ATOM    288  CG2 THR A  19       4.362 -30.742  -5.858  1.00  0.00           C  
ATOM    289  H   THR A  19       4.675 -28.025  -4.933  1.00  0.00           H  
ATOM    290  HA  THR A  19       2.660 -29.896  -3.940  1.00  0.00           H  
ATOM    291  HB  THR A  19       4.416 -31.546  -3.874  1.00  0.00           H  
ATOM    292  HG1 THR A  19       6.539 -30.964  -4.331  1.00  0.00           H  
ATOM    293 1HG2 THR A  19       5.030 -31.504  -6.259  1.00  0.00           H  
ATOM    294 2HG2 THR A  19       3.328 -31.038  -6.033  1.00  0.00           H  
ATOM    295 3HG2 THR A  19       4.555 -29.792  -6.356  1.00  0.00           H  
ATOM    296  N   VAL A  20       3.629 -30.279  -1.440  1.00  0.00           N  
ATOM    297  CA  VAL A  20       3.951 -30.125  -0.022  1.00  0.00           C  
ATOM    298  C   VAL A  20       5.462 -30.212   0.252  1.00  0.00           C  
ATOM    299  O   VAL A  20       5.973 -29.566   1.178  1.00  0.00           O  
ATOM    300  CB  VAL A  20       3.224 -31.207   0.798  1.00  0.00           C  
ATOM    301  CG1 VAL A  20       3.910 -32.554   0.627  1.00  0.00           C  
ATOM    302  CG2 VAL A  20       3.181 -30.805   2.264  1.00  0.00           C  
ATOM    303  H   VAL A  20       3.150 -31.114  -1.747  1.00  0.00           H  
ATOM    304  HA  VAL A  20       3.692 -29.109   0.285  1.00  0.00           H  
ATOM    305  HB  VAL A  20       2.206 -31.313   0.420  1.00  0.00           H  
ATOM    306 1HG1 VAL A  20       3.382 -33.308   1.213  1.00  0.00           H  
ATOM    307 2HG1 VAL A  20       3.895 -32.839  -0.425  1.00  0.00           H  
ATOM    308 3HG1 VAL A  20       4.940 -32.484   0.972  1.00  0.00           H  
ATOM    309 1HG2 VAL A  20       2.666 -31.574   2.837  1.00  0.00           H  
ATOM    310 2HG2 VAL A  20       4.198 -30.692   2.640  1.00  0.00           H  
ATOM    311 3HG2 VAL A  20       2.650 -29.859   2.367  1.00  0.00           H  
ATOM    312  N   GLU A  21       6.177 -30.990  -0.560  1.00  0.00           N  
ATOM    313  CA  GLU A  21       7.629 -31.095  -0.431  1.00  0.00           C  
ATOM    314  C   GLU A  21       8.270 -29.767  -0.770  1.00  0.00           C  
ATOM    315  O   GLU A  21       9.310 -29.429  -0.222  1.00  0.00           O  
ATOM    316  CB  GLU A  21       8.183 -32.192  -1.343  1.00  0.00           C  
ATOM    317  CG  GLU A  21       7.752 -33.602  -0.964  1.00  0.00           C  
ATOM    318  CD  GLU A  21       6.375 -33.946  -1.461  1.00  0.00           C  
ATOM    319  OE1 GLU A  21       5.767 -33.115  -2.092  1.00  0.00           O  
ATOM    320  OE2 GLU A  21       5.931 -35.041  -1.208  1.00  0.00           O  
ATOM    321  H   GLU A  21       5.706 -31.521  -1.279  1.00  0.00           H  
ATOM    322  HA  GLU A  21       7.868 -31.328   0.608  1.00  0.00           H  
ATOM    323 1HB  GLU A  21       7.862 -32.008  -2.369  1.00  0.00           H  
ATOM    324 2HB  GLU A  21       9.272 -32.160  -1.330  1.00  0.00           H  
ATOM    325 1HG  GLU A  21       8.464 -34.313  -1.382  1.00  0.00           H  
ATOM    326 2HG  GLU A  21       7.777 -33.699   0.120  1.00  0.00           H  
ATOM    327  N   GLU A  22       7.743 -29.080  -1.739  1.00  0.00           N  
ATOM    328  CA  GLU A  22       8.382 -27.821  -2.098  1.00  0.00           C  
ATOM    329  C   GLU A  22       8.219 -26.797  -0.979  1.00  0.00           C  
ATOM    330  O   GLU A  22       9.160 -26.076  -0.644  1.00  0.00           O  
ATOM    331  CB  GLU A  22       7.793 -27.273  -3.400  1.00  0.00           C  
ATOM    332  CG  GLU A  22       8.439 -25.984  -3.889  1.00  0.00           C  
ATOM    333  CD  GLU A  22       9.891 -26.153  -4.238  1.00  0.00           C  
ATOM    334  OE1 GLU A  22      10.308 -27.268  -4.441  1.00  0.00           O  
ATOM    335  OE2 GLU A  22      10.585 -25.166  -4.302  1.00  0.00           O  
ATOM    336  H   GLU A  22       6.921 -29.377  -2.244  1.00  0.00           H  
ATOM    337  HA  GLU A  22       9.451 -27.998  -2.221  1.00  0.00           H  
ATOM    338 1HB  GLU A  22       7.897 -28.019  -4.188  1.00  0.00           H  
ATOM    339 2HB  GLU A  22       6.728 -27.084  -3.267  1.00  0.00           H  
ATOM    340 1HG  GLU A  22       7.904 -25.633  -4.770  1.00  0.00           H  
ATOM    341 2HG  GLU A  22       8.343 -25.226  -3.113  1.00  0.00           H  
ATOM    342  N   ALA A  23       7.034 -26.754  -0.380  1.00  0.00           N  
ATOM    343  CA  ALA A  23       6.819 -25.833   0.727  1.00  0.00           C  
ATOM    344  C   ALA A  23       7.809 -26.123   1.851  1.00  0.00           C  
ATOM    345  O   ALA A  23       8.302 -25.207   2.511  1.00  0.00           O  
ATOM    346  CB  ALA A  23       5.390 -25.908   1.221  1.00  0.00           C  
ATOM    347  H   ALA A  23       6.274 -27.349  -0.678  1.00  0.00           H  
ATOM    348  HA  ALA A  23       7.011 -24.820   0.368  1.00  0.00           H  
ATOM    349 1HB  ALA A  23       5.254 -25.211   2.050  1.00  0.00           H  
ATOM    350 2HB  ALA A  23       4.711 -25.646   0.411  1.00  0.00           H  
ATOM    351 3HB  ALA A  23       5.178 -26.921   1.561  1.00  0.00           H  
ATOM    352  N   VAL A  24       8.144 -27.496   2.161  1.00  0.00           N  
ATOM    353  CA  VAL A  24       9.110 -27.808   3.215  1.00  0.00           C  
ATOM    354  C   VAL A  24      10.525 -27.427   2.802  1.00  0.00           C  
ATOM    355  O   VAL A  24      11.275 -26.829   3.595  1.00  0.00           O  
ATOM    356  CB  VAL A  24       9.068 -29.310   3.552  1.00  0.00           C  
ATOM    357  CG1 VAL A  24      10.175 -29.667   4.532  1.00  0.00           C  
ATOM    358  CG2 VAL A  24       7.705 -29.675   4.122  1.00  0.00           C  
ATOM    359  H   VAL A  24       7.698 -28.252   1.661  1.00  0.00           H  
ATOM    360  HA  VAL A  24       8.879 -27.201   4.090  1.00  0.00           H  
ATOM    361  HB  VAL A  24       9.247 -29.883   2.642  1.00  0.00           H  
ATOM    362 1HG1 VAL A  24      10.131 -30.733   4.760  1.00  0.00           H  
ATOM    363 2HG1 VAL A  24      11.143 -29.432   4.090  1.00  0.00           H  
ATOM    364 3HG1 VAL A  24      10.046 -29.096   5.451  1.00  0.00           H  
ATOM    365 1HG2 VAL A  24       7.682 -30.738   4.358  1.00  0.00           H  
ATOM    366 2HG2 VAL A  24       7.524 -29.098   5.029  1.00  0.00           H  
ATOM    367 3HG2 VAL A  24       6.932 -29.449   3.388  1.00  0.00           H  
ATOM    368  N   GLU A  25      10.879 -27.746   1.556  1.00  0.00           N  
ATOM    369  CA  GLU A  25      12.216 -27.479   1.069  1.00  0.00           C  
ATOM    370  C   GLU A  25      12.507 -25.986   1.146  1.00  0.00           C  
ATOM    371  O   GLU A  25      13.611 -25.577   1.506  1.00  0.00           O  
ATOM    372  CB  GLU A  25      12.376 -27.978  -0.369  1.00  0.00           C  
ATOM    373  CG  GLU A  25      13.768 -27.783  -0.951  1.00  0.00           C  
ATOM    374  CD  GLU A  25      14.815 -28.606  -0.254  1.00  0.00           C  
ATOM    375  OE1 GLU A  25      14.458 -29.551   0.407  1.00  0.00           O  
ATOM    376  OE2 GLU A  25      15.974 -28.289  -0.383  1.00  0.00           O  
ATOM    377  H   GLU A  25      10.208 -28.181   0.939  1.00  0.00           H  
ATOM    378  HA  GLU A  25      12.928 -28.008   1.704  1.00  0.00           H  
ATOM    379 1HB  GLU A  25      12.141 -29.042  -0.413  1.00  0.00           H  
ATOM    380 2HB  GLU A  25      11.667 -27.460  -1.015  1.00  0.00           H  
ATOM    381 1HG  GLU A  25      13.751 -28.055  -2.006  1.00  0.00           H  
ATOM    382 2HG  GLU A  25      14.035 -26.729  -0.881  1.00  0.00           H  
ATOM    383  N   GLN A  26      11.518 -25.171   0.808  1.00  0.00           N  
ATOM    384  CA  GLN A  26      11.696 -23.731   0.871  1.00  0.00           C  
ATOM    385  C   GLN A  26      11.876 -23.265   2.322  1.00  0.00           C  
ATOM    386  O   GLN A  26      12.707 -22.404   2.609  1.00  0.00           O  
ATOM    387  CB  GLN A  26      10.502 -23.019   0.229  1.00  0.00           C  
ATOM    388  CG  GLN A  26      10.411 -23.192  -1.278  1.00  0.00           C  
ATOM    389  CD  GLN A  26       9.110 -22.657  -1.844  1.00  0.00           C  
ATOM    390  OE1 GLN A  26       8.124 -22.489  -1.121  1.00  0.00           O  
ATOM    391  NE2 GLN A  26       9.099 -22.384  -3.144  1.00  0.00           N  
ATOM    392  H   GLN A  26      10.630 -25.544   0.503  1.00  0.00           H  
ATOM    393  HA  GLN A  26      12.597 -23.469   0.317  1.00  0.00           H  
ATOM    394 1HB  GLN A  26       9.577 -23.392   0.667  1.00  0.00           H  
ATOM    395 2HB  GLN A  26      10.558 -21.951   0.442  1.00  0.00           H  
ATOM    396 1HG  GLN A  26      11.235 -22.653  -1.746  1.00  0.00           H  
ATOM    397 2HG  GLN A  26      10.476 -24.254  -1.516  1.00  0.00           H  
ATOM    398 1HE2 GLN A  26       8.268 -22.028  -3.574  1.00  0.00           H  
ATOM    399 2HE2 GLN A  26       9.921 -22.535  -3.694  1.00  0.00           H  
ATOM    400  N   ALA A  27      11.058 -23.866   3.265  1.00  0.00           N  
ATOM    401  CA  ALA A  27      11.224 -23.565   4.675  1.00  0.00           C  
ATOM    402  C   ALA A  27      12.613 -23.943   5.187  1.00  0.00           C  
ATOM    403  O   ALA A  27      13.171 -23.238   6.028  1.00  0.00           O  
ATOM    404  CB  ALA A  27      10.135 -24.221   5.500  1.00  0.00           C  
ATOM    405  H   ALA A  27      10.330 -24.502   2.980  1.00  0.00           H  
ATOM    406  HA  ALA A  27      11.152 -22.486   4.803  1.00  0.00           H  
ATOM    407 1HB  ALA A  27      10.281 -23.980   6.553  1.00  0.00           H  
ATOM    408 2HB  ALA A  27       9.162 -23.854   5.175  1.00  0.00           H  
ATOM    409 3HB  ALA A  27      10.179 -25.301   5.366  1.00  0.00           H  
ATOM    410  N   LEU A  28      13.287 -25.176   4.737  1.00  0.00           N  
ATOM    411  CA  LEU A  28      14.655 -25.619   5.063  1.00  0.00           C  
ATOM    412  C   LEU A  28      15.741 -24.677   4.543  1.00  0.00           C  
ATOM    413  O   LEU A  28      16.785 -24.498   5.175  1.00  0.00           O  
ATOM    414  CB  LEU A  28      14.895 -27.021   4.490  1.00  0.00           C  
ATOM    415  CG  LEU A  28      14.154 -28.164   5.197  1.00  0.00           C  
ATOM    416  CD1 LEU A  28      14.209 -29.416   4.332  1.00  0.00           C  
ATOM    417  CD2 LEU A  28      14.784 -28.412   6.560  1.00  0.00           C  
ATOM    418  H   LEU A  28      12.719 -25.744   4.127  1.00  0.00           H  
ATOM    419  HA  LEU A  28      14.765 -25.634   6.147  1.00  0.00           H  
ATOM    420 1HB  LEU A  28      14.591 -27.026   3.445  1.00  0.00           H  
ATOM    421 2HB  LEU A  28      15.962 -27.238   4.538  1.00  0.00           H  
ATOM    422  HG  LEU A  28      13.105 -27.893   5.325  1.00  0.00           H  
ATOM    423 1HD1 LEU A  28      13.682 -30.228   4.834  1.00  0.00           H  
ATOM    424 2HD1 LEU A  28      13.735 -29.216   3.372  1.00  0.00           H  
ATOM    425 3HD1 LEU A  28      15.248 -29.703   4.172  1.00  0.00           H  
ATOM    426 1HD2 LEU A  28      14.256 -29.224   7.062  1.00  0.00           H  
ATOM    427 2HD2 LEU A  28      15.831 -28.683   6.432  1.00  0.00           H  
ATOM    428 3HD2 LEU A  28      14.714 -27.506   7.162  1.00  0.00           H  
ATOM    429  N   TRP A  29      15.563 -23.996   3.210  1.00  0.00           N  
ATOM    430  CA  TRP A  29      16.454 -22.978   2.676  1.00  0.00           C  
ATOM    431  C   TRP A  29      16.492 -21.725   3.561  1.00  0.00           C  
ATOM    432  O   TRP A  29      17.565 -21.216   3.888  1.00  0.00           O  
ATOM    433  CB  TRP A  29      16.019 -22.594   1.261  1.00  0.00           C  
ATOM    434  CG  TRP A  29      16.963 -21.649   0.580  1.00  0.00           C  
ATOM    435  CD1 TRP A  29      18.075 -21.980  -0.134  1.00  0.00           C  
ATOM    436  CD2 TRP A  29      16.881 -20.203   0.546  1.00  0.00           C  
ATOM    437  NE1 TRP A  29      18.689 -20.847  -0.608  1.00  0.00           N  
ATOM    438  CE2 TRP A  29      17.971 -19.751  -0.201  1.00  0.00           C  
ATOM    439  CE3 TRP A  29      15.983 -19.272   1.083  1.00  0.00           C  
ATOM    440  CZ2 TRP A  29      18.195 -18.401  -0.429  1.00  0.00           C  
ATOM    441  CZ3 TRP A  29      16.207 -17.919   0.853  1.00  0.00           C  
ATOM    442  CH2 TRP A  29      17.284 -17.497   0.116  1.00  0.00           C  
ATOM    443  H   TRP A  29      14.764 -24.285   2.665  1.00  0.00           H  
ATOM    444  HA  TRP A  29      17.462 -23.389   2.632  1.00  0.00           H  
ATOM    445 1HB  TRP A  29      15.936 -23.493   0.649  1.00  0.00           H  
ATOM    446 2HB  TRP A  29      15.034 -22.129   1.295  1.00  0.00           H  
ATOM    447  HD1 TRP A  29      18.425 -22.996  -0.306  1.00  0.00           H  
ATOM    448  HE1 TRP A  29      19.532 -20.822  -1.163  1.00  0.00           H  
ATOM    449  HE3 TRP A  29      15.125 -19.603   1.667  1.00  0.00           H  
ATOM    450  HZ2 TRP A  29      19.045 -18.046  -1.012  1.00  0.00           H  
ATOM    451  HZ3 TRP A  29      15.504 -17.201   1.275  1.00  0.00           H  
ATOM    452  HH2 TRP A  29      17.430 -16.428  -0.045  1.00  0.00           H  
ATOM    453  N   LEU A  30      15.320 -21.220   3.953  1.00  0.00           N  
ATOM    454  CA  LEU A  30      15.262 -20.031   4.794  1.00  0.00           C  
ATOM    455  C   LEU A  30      15.890 -20.350   6.139  1.00  0.00           C  
ATOM    456  O   LEU A  30      16.674 -19.575   6.666  1.00  0.00           O  
ATOM    457  CB  LEU A  30      13.813 -19.563   4.982  1.00  0.00           C  
ATOM    458  CG  LEU A  30      13.162 -18.907   3.759  1.00  0.00           C  
ATOM    459  CD1 LEU A  30      11.664 -18.763   3.996  1.00  0.00           C  
ATOM    460  CD2 LEU A  30      13.807 -17.553   3.504  1.00  0.00           C  
ATOM    461  H   LEU A  30      14.458 -21.662   3.667  1.00  0.00           H  
ATOM    462  HA  LEU A  30      15.798 -19.226   4.294  1.00  0.00           H  
ATOM    463 1HB  LEU A  30      13.205 -20.422   5.261  1.00  0.00           H  
ATOM    464 2HB  LEU A  30      13.784 -18.843   5.800  1.00  0.00           H  
ATOM    465  HG  LEU A  30      13.301 -19.545   2.886  1.00  0.00           H  
ATOM    466 1HD1 LEU A  30      11.201 -18.297   3.126  1.00  0.00           H  
ATOM    467 2HD1 LEU A  30      11.225 -19.748   4.156  1.00  0.00           H  
ATOM    468 3HD1 LEU A  30      11.493 -18.142   4.874  1.00  0.00           H  
ATOM    469 1HD2 LEU A  30      13.345 -17.087   2.634  1.00  0.00           H  
ATOM    470 2HD2 LEU A  30      13.667 -16.914   4.376  1.00  0.00           H  
ATOM    471 3HD2 LEU A  30      14.873 -17.687   3.320  1.00  0.00           H  
ATOM    472  N   LYS A  31      15.523 -21.503   6.685  1.00  0.00           N  
ATOM    473  CA  LYS A  31      16.015 -21.963   7.980  1.00  0.00           C  
ATOM    474  C   LYS A  31      17.530 -21.865   8.024  1.00  0.00           C  
ATOM    475  O   LYS A  31      18.102 -21.242   8.912  1.00  0.00           O  
ATOM    476  CB  LYS A  31      15.566 -23.399   8.256  1.00  0.00           C  
ATOM    477  CG  LYS A  31      16.194 -24.028   9.493  1.00  0.00           C  
ATOM    478  CD  LYS A  31      15.643 -25.424   9.744  1.00  0.00           C  
ATOM    479  CE  LYS A  31      16.160 -25.996  11.055  1.00  0.00           C  
ATOM    480  NZ  LYS A  31      17.615 -26.304  10.993  1.00  0.00           N  
ATOM    481  H   LYS A  31      14.873 -22.080   6.171  1.00  0.00           H  
ATOM    482  HA  LYS A  31      15.562 -21.350   8.759  1.00  0.00           H  
ATOM    483 1HB  LYS A  31      14.483 -23.425   8.381  1.00  0.00           H  
ATOM    484 2HB  LYS A  31      15.812 -24.028   7.400  1.00  0.00           H  
ATOM    485 1HG  LYS A  31      17.275 -24.091   9.361  1.00  0.00           H  
ATOM    486 2HG  LYS A  31      15.989 -23.404  10.362  1.00  0.00           H  
ATOM    487 1HD  LYS A  31      14.553 -25.384   9.779  1.00  0.00           H  
ATOM    488 2HD  LYS A  31      15.939 -26.084   8.928  1.00  0.00           H  
ATOM    489 1HE  LYS A  31      15.987 -25.281  11.858  1.00  0.00           H  
ATOM    490 2HE  LYS A  31      15.618 -26.912  11.291  1.00  0.00           H  
ATOM    491 1HZ  LYS A  31      17.918 -26.681  11.879  1.00  0.00           H  
ATOM    492 2HZ  LYS A  31      17.785 -26.981  10.263  1.00  0.00           H  
ATOM    493 3HZ  LYS A  31      18.130 -25.459  10.794  1.00  0.00           H  
ATOM    494  N   THR A  32      18.167 -22.490   7.042  1.00  0.00           N  
ATOM    495  CA  THR A  32      19.613 -22.604   7.002  1.00  0.00           C  
ATOM    496  C   THR A  32      20.253 -21.234   6.836  1.00  0.00           C  
ATOM    497  O   THR A  32      21.200 -20.906   7.542  1.00  0.00           O  
ATOM    498  CB  THR A  32      20.068 -23.534   5.863  1.00  0.00           C  
ATOM    499  OG1 THR A  32      19.521 -24.844   6.064  1.00  0.00           O  
ATOM    500  CG2 THR A  32      21.586 -23.624   5.821  1.00  0.00           C  
ATOM    501  H   THR A  32      17.621 -22.901   6.299  1.00  0.00           H  
ATOM    502  HA  THR A  32      19.952 -23.045   7.939  1.00  0.00           H  
ATOM    503  HB  THR A  32      19.707 -23.146   4.910  1.00  0.00           H  
ATOM    504  HG1 THR A  32      18.589 -24.839   5.832  1.00  0.00           H  
ATOM    505 1HG2 THR A  32      21.889 -24.286   5.009  1.00  0.00           H  
ATOM    506 2HG2 THR A  32      22.005 -22.632   5.656  1.00  0.00           H  
ATOM    507 3HG2 THR A  32      21.953 -24.020   6.767  1.00  0.00           H  
ATOM    508  N   LYS A  33      19.714 -20.448   5.905  1.00  0.00           N  
ATOM    509  CA  LYS A  33      20.277 -19.157   5.510  1.00  0.00           C  
ATOM    510  C   LYS A  33      20.046 -18.047   6.538  1.00  0.00           C  
ATOM    511  O   LYS A  33      20.889 -17.160   6.690  1.00  0.00           O  
ATOM    512  CB  LYS A  33      19.696 -18.731   4.160  1.00  0.00           C  
ATOM    513  CG  LYS A  33      20.117 -19.609   2.989  1.00  0.00           C  
ATOM    514  CD  LYS A  33      21.595 -19.435   2.671  1.00  0.00           C  
ATOM    515  CE  LYS A  33      21.978 -20.177   1.399  1.00  0.00           C  
ATOM    516  NZ  LYS A  33      23.432 -20.059   1.103  1.00  0.00           N  
ATOM    517  H   LYS A  33      18.870 -20.775   5.458  1.00  0.00           H  
ATOM    518  HA  LYS A  33      21.359 -19.261   5.429  1.00  0.00           H  
ATOM    519 1HB  LYS A  33      18.608 -18.742   4.212  1.00  0.00           H  
ATOM    520 2HB  LYS A  33      20.003 -17.709   3.938  1.00  0.00           H  
ATOM    521 1HG  LYS A  33      19.927 -20.656   3.233  1.00  0.00           H  
ATOM    522 2HG  LYS A  33      19.532 -19.347   2.109  1.00  0.00           H  
ATOM    523 1HD  LYS A  33      21.817 -18.375   2.545  1.00  0.00           H  
ATOM    524 2HD  LYS A  33      22.193 -19.819   3.497  1.00  0.00           H  
ATOM    525 1HE  LYS A  33      21.726 -21.231   1.503  1.00  0.00           H  
ATOM    526 2HE  LYS A  33      21.416 -19.772   0.557  1.00  0.00           H  
ATOM    527 1HZ  LYS A  33      23.645 -20.563   0.254  1.00  0.00           H  
ATOM    528 2HZ  LYS A  33      23.675 -19.085   0.986  1.00  0.00           H  
ATOM    529 3HZ  LYS A  33      23.965 -20.448   1.867  1.00  0.00           H  
ATOM    530  N   LEU A  34      18.864 -17.985   7.311  1.00  0.00           N  
ATOM    531  CA  LEU A  34      18.452 -16.947   8.260  1.00  0.00           C  
ATOM    532  C   LEU A  34      18.752 -17.276   9.725  1.00  0.00           C  
ATOM    533  O   LEU A  34      18.874 -16.376  10.553  1.00  0.00           O  
ATOM    534  CB  LEU A  34      16.948 -16.687   8.106  1.00  0.00           C  
ATOM    535  CG  LEU A  34      16.498 -16.184   6.729  1.00  0.00           C  
ATOM    536  CD1 LEU A  34      14.981 -16.046   6.709  1.00  0.00           C  
ATOM    537  CD2 LEU A  34      17.172 -14.854   6.428  1.00  0.00           C  
ATOM    538  H   LEU A  34      18.244 -18.762   7.131  1.00  0.00           H  
ATOM    539  HA  LEU A  34      19.010 -16.036   8.040  1.00  0.00           H  
ATOM    540 1HB  LEU A  34      16.413 -17.612   8.312  1.00  0.00           H  
ATOM    541 2HB  LEU A  34      16.646 -15.944   8.845  1.00  0.00           H  
ATOM    542  HG  LEU A  34      16.776 -16.913   5.967  1.00  0.00           H  
ATOM    543 1HD1 LEU A  34      14.661 -15.689   5.730  1.00  0.00           H  
ATOM    544 2HD1 LEU A  34      14.525 -17.016   6.908  1.00  0.00           H  
ATOM    545 3HD1 LEU A  34      14.671 -15.335   7.474  1.00  0.00           H  
ATOM    546 1HD2 LEU A  34      16.852 -14.497   5.448  1.00  0.00           H  
ATOM    547 2HD2 LEU A  34      16.893 -14.125   7.189  1.00  0.00           H  
ATOM    548 3HD2 LEU A  34      18.254 -14.986   6.431  1.00  0.00           H  
ATOM    549  N   GLY A  35      18.865 -18.558  10.045  1.00  0.00           N  
ATOM    550  CA  GLY A  35      19.025 -18.972  11.429  1.00  0.00           C  
ATOM    551  C   GLY A  35      17.714 -18.975  12.198  1.00  0.00           C  
ATOM    552  O   GLY A  35      17.655 -18.580  13.364  1.00  0.00           O  
ATOM    553  H   GLY A  35      18.842 -19.263   9.322  1.00  0.00           H  
ATOM    554 1HA  GLY A  35      19.457 -19.973  11.463  1.00  0.00           H  
ATOM    555 2HA  GLY A  35      19.727 -18.303  11.928  1.00  0.00           H  
ATOM    556  N   VAL A  36      16.647 -19.422  11.546  1.00  0.00           N  
ATOM    557  CA  VAL A  36      15.325 -19.368  12.161  1.00  0.00           C  
ATOM    558  C   VAL A  36      14.666 -20.745  12.174  1.00  0.00           C  
ATOM    559  O   VAL A  36      15.120 -21.668  11.491  1.00  0.00           O  
ATOM    560  CB  VAL A  36      14.423 -18.377  11.402  1.00  0.00           C  
ATOM    561  CG1 VAL A  36      15.051 -16.991  11.385  1.00  0.00           C  
ATOM    562  CG2 VAL A  36      14.182 -18.876   9.986  1.00  0.00           C  
ATOM    563  H   VAL A  36      16.741 -19.805  10.615  1.00  0.00           H  
ATOM    564  HA  VAL A  36      15.440 -19.073  13.204  1.00  0.00           H  
ATOM    565  HB  VAL A  36      13.471 -18.292  11.925  1.00  0.00           H  
ATOM    566 1HG1 VAL A  36      14.400 -16.303  10.845  1.00  0.00           H  
ATOM    567 2HG1 VAL A  36      15.181 -16.638  12.408  1.00  0.00           H  
ATOM    568 3HG1 VAL A  36      16.021 -17.037  10.890  1.00  0.00           H  
ATOM    569 1HG2 VAL A  36      13.543 -18.171   9.455  1.00  0.00           H  
ATOM    570 2HG2 VAL A  36      15.135 -18.967   9.464  1.00  0.00           H  
ATOM    571 3HG2 VAL A  36      13.694 -19.851  10.022  1.00  0.00           H  
ATOM    572  N   SER A  37      13.601 -20.889  12.953  1.00  0.00           N  
ATOM    573  CA  SER A  37      12.900 -22.167  13.010  1.00  0.00           C  
ATOM    574  C   SER A  37      12.126 -22.436  11.719  1.00  0.00           C  
ATOM    575  O   SER A  37      11.932 -21.533  10.896  1.00  0.00           O  
ATOM    576  CB  SER A  37      11.951 -22.186  14.192  1.00  0.00           C  
ATOM    577  OG  SER A  37      10.876 -21.311  13.988  1.00  0.00           O  
ATOM    578  H   SER A  37      13.265 -20.119  13.512  1.00  0.00           H  
ATOM    579  HA  SER A  37      13.639 -22.960  13.129  1.00  0.00           H  
ATOM    580 1HB  SER A  37      11.577 -23.198  14.341  1.00  0.00           H  
ATOM    581 2HB  SER A  37      12.490 -21.900  15.095  1.00  0.00           H  
ATOM    582  HG  SER A  37      10.408 -21.267  14.826  1.00  0.00           H  
ATOM    583  N   LEU A  38      11.701 -23.683  11.542  1.00  0.00           N  
ATOM    584  CA  LEU A  38      10.929 -24.059  10.369  1.00  0.00           C  
ATOM    585  C   LEU A  38       9.629 -23.254  10.357  1.00  0.00           C  
ATOM    586  O   LEU A  38       9.152 -22.838   9.299  1.00  0.00           O  
ATOM    587  CB  LEU A  38      10.629 -25.563  10.377  1.00  0.00           C  
ATOM    588  CG  LEU A  38      11.821 -26.482  10.081  1.00  0.00           C  
ATOM    589  CD1 LEU A  38      11.448 -27.921  10.409  1.00  0.00           C  
ATOM    590  CD2 LEU A  38      12.222 -26.339   8.620  1.00  0.00           C  
ATOM    591  H   LEU A  38      11.919 -24.385  12.233  1.00  0.00           H  
ATOM    592  HA  LEU A  38      11.520 -23.840   9.480  1.00  0.00           H  
ATOM    593 1HB  LEU A  38      10.237 -25.834  11.356  1.00  0.00           H  
ATOM    594 2HB  LEU A  38       9.860 -25.768   9.632  1.00  0.00           H  
ATOM    595  HG  LEU A  38      12.662 -26.202  10.717  1.00  0.00           H  
ATOM    596 1HD1 LEU A  38      12.296 -28.573  10.199  1.00  0.00           H  
ATOM    597 2HD1 LEU A  38      11.185 -27.998  11.464  1.00  0.00           H  
ATOM    598 3HD1 LEU A  38      10.598 -28.224   9.799  1.00  0.00           H  
ATOM    599 1HD2 LEU A  38      13.070 -26.992   8.411  1.00  0.00           H  
ATOM    600 2HD2 LEU A  38      11.382 -26.620   7.984  1.00  0.00           H  
ATOM    601 3HD2 LEU A  38      12.501 -25.305   8.419  1.00  0.00           H  
ATOM    602  N   LEU A  39       8.923 -23.039  11.590  1.00  0.00           N  
ATOM    603  CA  LEU A  39       7.695 -22.263  11.713  1.00  0.00           C  
ATOM    604  C   LEU A  39       7.867 -20.792  11.325  1.00  0.00           C  
ATOM    605  O   LEU A  39       6.953 -20.173  10.782  1.00  0.00           O  
ATOM    606  CB  LEU A  39       7.177 -22.350  13.155  1.00  0.00           C  
ATOM    607  CG  LEU A  39       6.639 -23.720  13.586  1.00  0.00           C  
ATOM    608  CD1 LEU A  39       6.436 -23.734  15.095  1.00  0.00           C  
ATOM    609  CD2 LEU A  39       5.335 -24.007  12.856  1.00  0.00           C  
ATOM    610  H   LEU A  39       9.334 -23.446  12.417  1.00  0.00           H  
ATOM    611  HA  LEU A  39       6.957 -22.686  11.032  1.00  0.00           H  
ATOM    612 1HB  LEU A  39       7.987 -22.084  13.832  1.00  0.00           H  
ATOM    613 2HB  LEU A  39       6.373 -21.624  13.280  1.00  0.00           H  
ATOM    614  HG  LEU A  39       7.369 -24.492  13.341  1.00  0.00           H  
ATOM    615 1HD1 LEU A  39       6.054 -24.708  15.402  1.00  0.00           H  
ATOM    616 2HD1 LEU A  39       7.387 -23.546  15.592  1.00  0.00           H  
ATOM    617 3HD1 LEU A  39       5.721 -22.960  15.373  1.00  0.00           H  
ATOM    618 1HD2 LEU A  39       4.953 -24.982  13.163  1.00  0.00           H  
ATOM    619 2HD2 LEU A  39       4.604 -23.237  13.102  1.00  0.00           H  
ATOM    620 3HD2 LEU A  39       5.513 -24.009  11.781  1.00  0.00           H  
ATOM    621  N   GLN A  40       9.035 -20.118  11.714  1.00  0.00           N  
ATOM    622  CA  GLN A  40       9.393 -18.775  11.280  1.00  0.00           C  
ATOM    623  C   GLN A  40       9.646 -18.686   9.770  1.00  0.00           C  
ATOM    624  O   GLN A  40       9.315 -17.677   9.132  1.00  0.00           O  
ATOM    625  CB  GLN A  40      10.633 -18.296  12.041  1.00  0.00           C  
ATOM    626  CG  GLN A  40      10.384 -17.996  13.509  1.00  0.00           C  
ATOM    627  CD  GLN A  40      11.651 -17.596  14.240  1.00  0.00           C  
ATOM    628  OE1 GLN A  40      12.614 -18.362  14.307  1.00  0.00           O  
ATOM    629  NE2 GLN A  40      11.655 -16.388  14.796  1.00  0.00           N  
ATOM    630  H   GLN A  40       9.654 -20.613  12.341  1.00  0.00           H  
ATOM    631  HA  GLN A  40       8.542 -18.117  11.456  1.00  0.00           H  
ATOM    632 1HB  GLN A  40      11.413 -19.054  11.979  1.00  0.00           H  
ATOM    633 2HB  GLN A  40      11.019 -17.391  11.573  1.00  0.00           H  
ATOM    634 1HG  GLN A  40       9.671 -17.174  13.585  1.00  0.00           H  
ATOM    635 2HG  GLN A  40       9.980 -18.888  13.987  1.00  0.00           H  
ATOM    636 1HE2 GLN A  40      12.463 -16.070  15.292  1.00  0.00           H  
ATOM    637 2HE2 GLN A  40      10.851 -15.798  14.718  1.00  0.00           H  
ATOM    638  N   ALA A  41      10.338 -19.735   9.158  1.00  0.00           N  
ATOM    639  CA  ALA A  41      10.547 -19.874   7.717  1.00  0.00           C  
ATOM    640  C   ALA A  41       9.243 -20.040   6.935  1.00  0.00           C  
ATOM    641  O   ALA A  41       9.119 -19.536   5.819  1.00  0.00           O  
ATOM    642  CB  ALA A  41      11.490 -21.039   7.423  1.00  0.00           C  
ATOM    643  H   ALA A  41      10.759 -20.406   9.784  1.00  0.00           H  
ATOM    644  HA  ALA A  41      11.001 -18.951   7.351  1.00  0.00           H  
ATOM    645 1HB  ALA A  41      11.635 -21.127   6.346  1.00  0.00           H  
ATOM    646 2HB  ALA A  41      12.451 -20.859   7.906  1.00  0.00           H  
ATOM    647 3HB  ALA A  41      11.058 -21.962   7.809  1.00  0.00           H  
ATOM    648  N   LEU A  42       8.169 -20.845   7.452  1.00  0.00           N  
ATOM    649  CA  LEU A  42       6.855 -21.020   6.838  1.00  0.00           C  
ATOM    650  C   LEU A  42       6.153 -19.675   6.849  1.00  0.00           C  
ATOM    651  O   LEU A  42       5.474 -19.312   5.891  1.00  0.00           O  
ATOM    652  CB  LEU A  42       6.023 -22.065   7.592  1.00  0.00           C  
ATOM    653  CG  LEU A  42       6.527 -23.510   7.499  1.00  0.00           C  
ATOM    654  CD1 LEU A  42       5.767 -24.379   8.492  1.00  0.00           C  
ATOM    655  CD2 LEU A  42       6.347 -24.020   6.077  1.00  0.00           C  
ATOM    656  H   LEU A  42       8.386 -21.346   8.301  1.00  0.00           H  
ATOM    657  HA  LEU A  42       7.004 -21.341   5.806  1.00  0.00           H  
ATOM    658 1HB  LEU A  42       5.995 -21.791   8.646  1.00  0.00           H  
ATOM    659 2HB  LEU A  42       5.004 -22.043   7.205  1.00  0.00           H  
ATOM    660  HG  LEU A  42       7.584 -23.545   7.766  1.00  0.00           H  
ATOM    661 1HD1 LEU A  42       6.125 -25.406   8.426  1.00  0.00           H  
ATOM    662 2HD1 LEU A  42       5.930 -24.003   9.503  1.00  0.00           H  
ATOM    663 3HD1 LEU A  42       4.703 -24.350   8.261  1.00  0.00           H  
ATOM    664 1HD2 LEU A  42       6.706 -25.048   6.010  1.00  0.00           H  
ATOM    665 2HD2 LEU A  42       5.290 -23.987   5.810  1.00  0.00           H  
ATOM    666 3HD2 LEU A  42       6.915 -23.392   5.390  1.00  0.00           H  
ATOM    667  N   ILE A  43       6.275 -18.754   8.033  1.00  0.00           N  
ATOM    668  CA  ILE A  43       5.696 -17.422   8.165  1.00  0.00           C  
ATOM    669  C   ILE A  43       6.226 -16.472   7.101  1.00  0.00           C  
ATOM    670  O   ILE A  43       5.474 -15.684   6.526  1.00  0.00           O  
ATOM    671  CB  ILE A  43       5.982 -16.836   9.559  1.00  0.00           C  
ATOM    672  CG1 ILE A  43       5.187 -17.589  10.629  1.00  0.00           C  
ATOM    673  CG2 ILE A  43       5.650 -15.352   9.591  1.00  0.00           C  
ATOM    674  CD1 ILE A  43       5.601 -17.257  12.044  1.00  0.00           C  
ATOM    675  H   ILE A  43       6.818 -19.132   8.796  1.00  0.00           H  
ATOM    676  HA  ILE A  43       4.617 -17.505   8.025  1.00  0.00           H  
ATOM    677  HB  ILE A  43       7.037 -16.967   9.799  1.00  0.00           H  
ATOM    678 1HG1 ILE A  43       4.127 -17.363  10.521  1.00  0.00           H  
ATOM    679 2HG1 ILE A  43       5.308 -18.663  10.482  1.00  0.00           H  
ATOM    680 1HG2 ILE A  43       5.857 -14.954  10.584  1.00  0.00           H  
ATOM    681 2HG2 ILE A  43       6.258 -14.827   8.855  1.00  0.00           H  
ATOM    682 3HG2 ILE A  43       4.594 -15.210   9.357  1.00  0.00           H  
ATOM    683 1HD1 ILE A  43       4.994 -17.831  12.745  1.00  0.00           H  
ATOM    684 2HD1 ILE A  43       6.653 -17.510  12.185  1.00  0.00           H  
ATOM    685 3HD1 ILE A  43       5.456 -16.193  12.225  1.00  0.00           H  
ATOM    686  N   ILE A  44       7.543 -16.525   6.810  1.00  0.00           N  
ATOM    687  CA  ILE A  44       8.090 -15.736   5.712  1.00  0.00           C  
ATOM    688  C   ILE A  44       7.444 -16.128   4.383  1.00  0.00           C  
ATOM    689  O   ILE A  44       7.054 -15.268   3.594  1.00  0.00           O  
ATOM    690  CB  ILE A  44       9.616 -15.912   5.617  1.00  0.00           C  
ATOM    691  CG1 ILE A  44      10.303 -15.275   6.828  1.00  0.00           C  
ATOM    692  CG2 ILE A  44      10.142 -15.307   4.324  1.00  0.00           C  
ATOM    693  CD1 ILE A  44      11.737 -15.715   7.018  1.00  0.00           C  
ATOM    694  H   ILE A  44       8.163 -17.112   7.349  1.00  0.00           H  
ATOM    695  HA  ILE A  44       7.860 -14.688   5.901  1.00  0.00           H  
ATOM    696  HB  ILE A  44       9.863 -16.973   5.637  1.00  0.00           H  
ATOM    697 1HG1 ILE A  44      10.290 -14.190   6.725  1.00  0.00           H  
ATOM    698 2HG1 ILE A  44       9.748 -15.523   7.733  1.00  0.00           H  
ATOM    699 1HG2 ILE A  44      11.222 -15.439   4.274  1.00  0.00           H  
ATOM    700 2HG2 ILE A  44       9.676 -15.804   3.475  1.00  0.00           H  
ATOM    701 3HG2 ILE A  44       9.905 -14.243   4.297  1.00  0.00           H  
ATOM    702 1HD1 ILE A  44      12.155 -15.222   7.896  1.00  0.00           H  
ATOM    703 2HD1 ILE A  44      11.770 -16.796   7.159  1.00  0.00           H  
ATOM    704 3HD1 ILE A  44      12.320 -15.445   6.139  1.00  0.00           H  
ATOM    705  N   LEU A  45       7.323 -17.486   4.121  1.00  0.00           N  
ATOM    706  CA  LEU A  45       6.690 -17.958   2.890  1.00  0.00           C  
ATOM    707  C   LEU A  45       5.202 -17.578   2.821  1.00  0.00           C  
ATOM    708  O   LEU A  45       4.690 -17.233   1.772  1.00  0.00           O  
ATOM    709  CB  LEU A  45       6.838 -19.481   2.779  1.00  0.00           C  
ATOM    710  CG  LEU A  45       8.228 -19.986   2.371  1.00  0.00           C  
ATOM    711  CD1 LEU A  45       8.387 -21.439   2.798  1.00  0.00           C  
ATOM    712  CD2 LEU A  45       8.400 -19.837   0.866  1.00  0.00           C  
ATOM    713  H   LEU A  45       7.682 -18.163   4.780  1.00  0.00           H  
ATOM    714  HA  LEU A  45       7.193 -17.497   2.041  1.00  0.00           H  
ATOM    715 1HB  LEU A  45       6.596 -19.924   3.743  1.00  0.00           H  
ATOM    716 2HB  LEU A  45       6.122 -19.847   2.043  1.00  0.00           H  
ATOM    717  HG  LEU A  45       8.993 -19.403   2.884  1.00  0.00           H  
ATOM    718 1HD1 LEU A  45       9.373 -21.798   2.507  1.00  0.00           H  
ATOM    719 2HD1 LEU A  45       8.277 -21.515   3.880  1.00  0.00           H  
ATOM    720 3HD1 LEU A  45       7.623 -22.047   2.312  1.00  0.00           H  
ATOM    721 1HD2 LEU A  45       9.389 -20.195   0.576  1.00  0.00           H  
ATOM    722 2HD2 LEU A  45       7.637 -20.420   0.352  1.00  0.00           H  
ATOM    723 3HD2 LEU A  45       8.300 -18.786   0.591  1.00  0.00           H  
ATOM    724  N   PHE A  46       4.521 -17.650   3.960  1.00  0.00           N  
ATOM    725  CA  PHE A  46       3.126 -17.220   4.082  1.00  0.00           C  
ATOM    726  C   PHE A  46       2.946 -15.763   3.649  1.00  0.00           C  
ATOM    727  O   PHE A  46       2.053 -15.438   2.865  1.00  0.00           O  
ATOM    728  CB  PHE A  46       2.642 -17.391   5.523  1.00  0.00           C  
ATOM    729  CG  PHE A  46       2.129 -18.769   5.831  1.00  0.00           C  
ATOM    730  CD1 PHE A  46       2.892 -19.659   6.573  1.00  0.00           C  
ATOM    731  CD2 PHE A  46       0.884 -19.179   5.379  1.00  0.00           C  
ATOM    732  CE1 PHE A  46       2.421 -20.927   6.857  1.00  0.00           C  
ATOM    733  CE2 PHE A  46       0.410 -20.445   5.662  1.00  0.00           C  
ATOM    734  CZ  PHE A  46       1.180 -21.320   6.402  1.00  0.00           C  
ATOM    735  H   PHE A  46       4.997 -18.019   4.771  1.00  0.00           H  
ATOM    736  HA  PHE A  46       2.498 -17.831   3.437  1.00  0.00           H  
ATOM    737 1HB  PHE A  46       3.459 -17.171   6.209  1.00  0.00           H  
ATOM    738 2HB  PHE A  46       1.844 -16.678   5.725  1.00  0.00           H  
ATOM    739  HD1 PHE A  46       3.872 -19.347   6.934  1.00  0.00           H  
ATOM    740  HD2 PHE A  46       0.276 -18.487   4.794  1.00  0.00           H  
ATOM    741  HE1 PHE A  46       3.030 -21.616   7.441  1.00  0.00           H  
ATOM    742  HE2 PHE A  46      -0.570 -20.754   5.301  1.00  0.00           H  
ATOM    743  HZ  PHE A  46       0.809 -22.319   6.624  1.00  0.00           H  
ATOM    744  N   ALA A  47       3.835 -14.799   4.229  1.00  0.00           N  
ATOM    745  CA  ALA A  47       3.773 -13.386   3.891  1.00  0.00           C  
ATOM    746  C   ALA A  47       4.105 -13.140   2.428  1.00  0.00           C  
ATOM    747  O   ALA A  47       3.551 -12.240   1.799  1.00  0.00           O  
ATOM    748  CB  ALA A  47       4.715 -12.589   4.782  1.00  0.00           C  
ATOM    749  H   ALA A  47       4.495 -15.109   4.929  1.00  0.00           H  
ATOM    750  HA  ALA A  47       2.752 -13.043   4.057  1.00  0.00           H  
ATOM    751 1HB  ALA A  47       4.655 -11.533   4.522  1.00  0.00           H  
ATOM    752 2HB  ALA A  47       4.426 -12.723   5.825  1.00  0.00           H  
ATOM    753 3HB  ALA A  47       5.736 -12.942   4.640  1.00  0.00           H  
ATOM    754  N   ALA A  48       5.159 -13.900   1.793  1.00  0.00           N  
ATOM    755  CA  ALA A  48       5.503 -13.821   0.374  1.00  0.00           C  
ATOM    756  C   ALA A  48       4.330 -14.267  -0.521  1.00  0.00           C  
ATOM    757  O   ALA A  48       4.076 -13.673  -1.569  1.00  0.00           O  
ATOM    758  CB  ALA A  48       6.734 -14.664   0.080  1.00  0.00           C  
ATOM    759  H   ALA A  48       5.683 -14.521   2.392  1.00  0.00           H  
ATOM    760  HA  ALA A  48       5.721 -12.780   0.137  1.00  0.00           H  
ATOM    761 1HB  ALA A  48       6.979 -14.594  -0.980  1.00  0.00           H  
ATOM    762 2HB  ALA A  48       7.575 -14.299   0.670  1.00  0.00           H  
ATOM    763 3HB  ALA A  48       6.535 -15.702   0.339  1.00  0.00           H  
ATOM    764  N   ALA A  49       3.517 -15.422  -0.101  1.00  0.00           N  
ATOM    765  CA  ALA A  49       2.317 -15.877  -0.819  1.00  0.00           C  
ATOM    766  C   ALA A  49       1.160 -14.866  -0.862  1.00  0.00           C  
ATOM    767  O   ALA A  49       0.438 -14.774  -1.854  1.00  0.00           O  
ATOM    768  CB  ALA A  49       1.795 -17.171  -0.211  1.00  0.00           C  
ATOM    769  H   ALA A  49       3.813 -15.916   0.728  1.00  0.00           H  
ATOM    770  HA  ALA A  49       2.591 -16.061  -1.858  1.00  0.00           H  
ATOM    771 1HB  ALA A  49       0.907 -17.496  -0.753  1.00  0.00           H  
ATOM    772 2HB  ALA A  49       2.564 -17.940  -0.280  1.00  0.00           H  
ATOM    773 3HB  ALA A  49       1.542 -17.005   0.834  1.00  0.00           H  
ATOM    774  N   ASN A  50       0.889 -14.101   0.305  1.00  0.00           N  
ATOM    775  CA  ASN A  50      -0.119 -13.052   0.410  1.00  0.00           C  
ATOM    776  C   ASN A  50       0.380 -11.787  -0.272  1.00  0.00           C  
ATOM    777  O   ASN A  50      -0.414 -10.964  -0.729  1.00  0.00           O  
ATOM    778  CB  ASN A  50      -0.476 -12.781   1.860  1.00  0.00           C  
ATOM    779  CG  ASN A  50      -1.320 -13.870   2.461  1.00  0.00           C  
ATOM    780  OD1 ASN A  50      -2.129 -14.500   1.768  1.00  0.00           O  
ATOM    781  ND2 ASN A  50      -1.147 -14.108   3.736  1.00  0.00           N  
ATOM    782  H   ASN A  50       1.395 -14.381   1.133  1.00  0.00           H  
ATOM    783  HA  ASN A  50      -1.018 -13.382  -0.112  1.00  0.00           H  
ATOM    784 1HB  ASN A  50       0.437 -12.679   2.446  1.00  0.00           H  
ATOM    785 2HB  ASN A  50      -1.018 -11.838   1.931  1.00  0.00           H  
ATOM    786 1HD2 ASN A  50      -1.681 -14.822   4.190  1.00  0.00           H  
ATOM    787 2HD2 ASN A  50      -0.481 -13.574   4.258  1.00  0.00           H  
ATOM    788  N   THR A  51       1.836 -11.507  -0.327  1.00  0.00           N  
ATOM    789  CA  THR A  51       2.363 -10.297  -0.962  1.00  0.00           C  
ATOM    790  C   THR A  51       2.539 -10.455  -2.463  1.00  0.00           C  
ATOM    791  O   THR A  51       2.447  -9.484  -3.214  1.00  0.00           O  
ATOM    792  CB  THR A  51       3.711  -9.892  -0.337  1.00  0.00           C  
ATOM    793  OG1 THR A  51       3.534  -9.639   1.063  1.00  0.00           O  
ATOM    794  CG2 THR A  51       4.256  -8.641  -1.010  1.00  0.00           C  
ATOM    795  H   THR A  51       2.473 -12.128   0.149  1.00  0.00           H  
ATOM    796  HA  THR A  51       1.653  -9.485  -0.804  1.00  0.00           H  
ATOM    797  HB  THR A  51       4.427 -10.704  -0.458  1.00  0.00           H  
ATOM    798  HG1 THR A  51       3.467 -10.474   1.532  1.00  0.00           H  
ATOM    799 1HG2 THR A  51       5.209  -8.370  -0.555  1.00  0.00           H  
ATOM    800 2HG2 THR A  51       4.402  -8.834  -2.072  1.00  0.00           H  
ATOM    801 3HG2 THR A  51       3.549  -7.823  -0.884  1.00  0.00           H  
ATOM    802  N   GLY A  52       2.804 -11.710  -2.945  1.00  0.00           N  
ATOM    803  CA  GLY A  52       3.043 -11.959  -4.356  1.00  0.00           C  
ATOM    804  C   GLY A  52       4.486 -11.670  -4.757  1.00  0.00           C  
ATOM    805  O   GLY A  52       4.755 -11.264  -5.888  1.00  0.00           O  
ATOM    806  H   GLY A  52       2.833 -12.484  -2.297  1.00  0.00           H  
ATOM    807 1HA  GLY A  52       2.810 -12.999  -4.586  1.00  0.00           H  
ATOM    808 2HA  GLY A  52       2.374 -11.340  -4.953  1.00  0.00           H  
ATOM    809  N   THR A  53       5.406 -11.879  -3.826  1.00  0.00           N  
ATOM    810  CA  THR A  53       6.812 -11.595  -4.059  1.00  0.00           C  
ATOM    811  C   THR A  53       7.638 -12.806  -3.623  1.00  0.00           C  
ATOM    812  O   THR A  53       7.089 -13.857  -3.289  1.00  0.00           O  
ATOM    813  CB  THR A  53       7.269 -10.334  -3.302  1.00  0.00           C  
ATOM    814  OG1 THR A  53       8.578  -9.955  -3.747  1.00  0.00           O  
ATOM    815  CG2 THR A  53       7.302 -10.594  -1.804  1.00  0.00           C  
ATOM    816  H   THR A  53       5.120 -12.246  -2.929  1.00  0.00           H  
ATOM    817  HA  THR A  53       6.959 -11.427  -5.126  1.00  0.00           H  
ATOM    818  HB  THR A  53       6.579  -9.516  -3.509  1.00  0.00           H  
ATOM    819  HG1 THR A  53       8.735  -9.034  -3.529  1.00  0.00           H  
ATOM    820 1HG2 THR A  53       7.627  -9.692  -1.286  1.00  0.00           H  
ATOM    821 2HG2 THR A  53       6.306 -10.871  -1.461  1.00  0.00           H  
ATOM    822 3HG2 THR A  53       7.998 -11.404  -1.590  1.00  0.00           H  
ATOM    823  N   THR A  54       8.958 -12.669  -3.625  1.00  0.00           N  
ATOM    824  CA  THR A  54       9.814 -13.753  -3.156  1.00  0.00           C  
ATOM    825  C   THR A  54      10.123 -13.626  -1.668  1.00  0.00           C  
ATOM    826  O   THR A  54       9.891 -12.577  -1.066  1.00  0.00           O  
ATOM    827  CB  THR A  54      11.132 -13.800  -3.953  1.00  0.00           C  
ATOM    828  OG1 THR A  54      11.884 -12.605  -3.706  1.00  0.00           O  
ATOM    829  CG2 THR A  54      10.849 -13.919  -5.442  1.00  0.00           C  
ATOM    830  H   THR A  54       9.383 -11.811  -3.950  1.00  0.00           H  
ATOM    831  HA  THR A  54       9.313 -14.700  -3.361  1.00  0.00           H  
ATOM    832  HB  THR A  54      11.721 -14.658  -3.630  1.00  0.00           H  
ATOM    833  HG1 THR A  54      12.760 -12.695  -4.088  1.00  0.00           H  
ATOM    834 1HG2 THR A  54      11.792 -13.951  -5.989  1.00  0.00           H  
ATOM    835 2HG2 THR A  54      10.287 -14.833  -5.635  1.00  0.00           H  
ATOM    836 3HG2 THR A  54      10.268 -13.059  -5.772  1.00  0.00           H  
ATOM    837  N   VAL A  55      10.666 -14.693  -1.084  1.00  0.00           N  
ATOM    838  CA  VAL A  55      11.031 -14.674   0.327  1.00  0.00           C  
ATOM    839  C   VAL A  55      12.222 -13.745   0.570  1.00  0.00           C  
ATOM    840  O   VAL A  55      12.318 -13.118   1.625  1.00  0.00           O  
ATOM    841  CB  VAL A  55      11.381 -16.096   0.806  1.00  0.00           C  
ATOM    842  CG1 VAL A  55      10.180 -17.018   0.657  1.00  0.00           C  
ATOM    843  CG2 VAL A  55      12.571 -16.628   0.024  1.00  0.00           C  
ATOM    844  H   VAL A  55      10.831 -15.530  -1.624  1.00  0.00           H  
ATOM    845  HA  VAL A  55      10.214 -14.220   0.890  1.00  0.00           H  
ATOM    846  HB  VAL A  55      11.629 -16.060   1.867  1.00  0.00           H  
ATOM    847 1HG1 VAL A  55      10.445 -18.019   1.001  1.00  0.00           H  
ATOM    848 2HG1 VAL A  55       9.352 -16.638   1.254  1.00  0.00           H  
ATOM    849 3HG1 VAL A  55       9.884 -17.062  -0.391  1.00  0.00           H  
ATOM    850 1HG2 VAL A  55      12.814 -17.633   0.369  1.00  0.00           H  
ATOM    851 2HG2 VAL A  55      12.326 -16.658  -1.038  1.00  0.00           H  
ATOM    852 3HG2 VAL A  55      13.430 -15.975   0.179  1.00  0.00           H  
ATOM    853  N   GLU A  56      13.098 -13.622  -0.427  1.00  0.00           N  
ATOM    854  CA  GLU A  56      14.270 -12.751  -0.316  1.00  0.00           C  
ATOM    855  C   GLU A  56      13.849 -11.297  -0.127  1.00  0.00           C  
ATOM    856  O   GLU A  56      14.338 -10.605   0.768  1.00  0.00           O  
ATOM    857  CB  GLU A  56      15.155 -12.879  -1.558  1.00  0.00           C  
ATOM    858  CG  GLU A  56      15.828 -14.236  -1.713  1.00  0.00           C  
ATOM    859  CD  GLU A  56      14.915 -15.278  -2.298  1.00  0.00           C  
ATOM    860  OE1 GLU A  56      13.786 -14.959  -2.583  1.00  0.00           O  
ATOM    861  OE2 GLU A  56      15.348 -16.394  -2.460  1.00  0.00           O  
ATOM    862  H   GLU A  56      12.950 -14.142  -1.280  1.00  0.00           H  
ATOM    863  HA  GLU A  56      14.846 -13.053   0.558  1.00  0.00           H  
ATOM    864 1HB  GLU A  56      14.557 -12.698  -2.451  1.00  0.00           H  
ATOM    865 2HB  GLU A  56      15.936 -12.120  -1.528  1.00  0.00           H  
ATOM    866 1HG  GLU A  56      16.697 -14.127  -2.360  1.00  0.00           H  
ATOM    867 2HG  GLU A  56      16.175 -14.571  -0.737  1.00  0.00           H  
ATOM    868  N   GLU A  57      12.919 -10.846  -0.961  1.00  0.00           N  
ATOM    869  CA  GLU A  57      12.457  -9.463  -0.894  1.00  0.00           C  
ATOM    870  C   GLU A  57      11.620  -9.232   0.358  1.00  0.00           C  
ATOM    871  O   GLU A  57      11.738  -8.196   1.016  1.00  0.00           O  
ATOM    872  CB  GLU A  57      11.641  -9.109  -2.139  1.00  0.00           C  
ATOM    873  CG  GLU A  57      11.197  -7.654  -2.207  1.00  0.00           C  
ATOM    874  CD  GLU A  57      10.508  -7.313  -3.499  1.00  0.00           C  
ATOM    875  OE1 GLU A  57      10.389  -8.178  -4.333  1.00  0.00           O  
ATOM    876  OE2 GLU A  57      10.101  -6.185  -3.652  1.00  0.00           O  
ATOM    877  H   GLU A  57      12.520 -11.467  -1.650  1.00  0.00           H  
ATOM    878  HA  GLU A  57      13.329  -8.811  -0.820  1.00  0.00           H  
ATOM    879 1HB  GLU A  57      12.230  -9.321  -3.032  1.00  0.00           H  
ATOM    880 2HB  GLU A  57      10.749  -9.733  -2.180  1.00  0.00           H  
ATOM    881 1HG  GLU A  57      10.515  -7.455  -1.381  1.00  0.00           H  
ATOM    882 2HG  GLU A  57      12.069  -7.013  -2.085  1.00  0.00           H  
ATOM    883  N   ALA A  58      10.779 -10.212   0.682  1.00  0.00           N  
ATOM    884  CA  ALA A  58       9.855 -10.086   1.798  1.00  0.00           C  
ATOM    885  C   ALA A  58      10.614  -9.874   3.105  1.00  0.00           C  
ATOM    886  O   ALA A  58      10.202  -9.082   3.952  1.00  0.00           O  
ATOM    887  CB  ALA A  58       8.963 -11.316   1.890  1.00  0.00           C  
ATOM    888  H   ALA A  58      10.782 -11.065   0.141  1.00  0.00           H  
ATOM    889  HA  ALA A  58       9.230  -9.210   1.623  1.00  0.00           H  
ATOM    890 1HB  ALA A  58       8.277 -11.207   2.729  1.00  0.00           H  
ATOM    891 2HB  ALA A  58       8.393 -11.421   0.966  1.00  0.00           H  
ATOM    892 3HB  ALA A  58       9.579 -12.202   2.037  1.00  0.00           H  
ATOM    893  N   VAL A  59      11.728 -10.593   3.259  1.00  0.00           N  
ATOM    894  CA  VAL A  59      12.538 -10.521   4.474  1.00  0.00           C  
ATOM    895  C   VAL A  59      13.301  -9.214   4.499  1.00  0.00           C  
ATOM    896  O   VAL A  59      13.353  -8.531   5.524  1.00  0.00           O  
ATOM    897  CB  VAL A  59      13.529 -11.697   4.545  1.00  0.00           C  
ATOM    898  CG1 VAL A  59      14.514 -11.495   5.688  1.00  0.00           C  
ATOM    899  CG2 VAL A  59      12.770 -13.004   4.714  1.00  0.00           C  
ATOM    900  H   VAL A  59      12.020 -11.204   2.508  1.00  0.00           H  
ATOM    901  HA  VAL A  59      11.876 -10.595   5.336  1.00  0.00           H  
ATOM    902  HB  VAL A  59      14.109 -11.728   3.623  1.00  0.00           H  
ATOM    903 1HG1 VAL A  59      15.208 -12.336   5.724  1.00  0.00           H  
ATOM    904 2HG1 VAL A  59      15.072 -10.572   5.528  1.00  0.00           H  
ATOM    905 3HG1 VAL A  59      13.971 -11.434   6.630  1.00  0.00           H  
ATOM    906 1HG2 VAL A  59      13.477 -13.832   4.763  1.00  0.00           H  
ATOM    907 2HG2 VAL A  59      12.186 -12.970   5.634  1.00  0.00           H  
ATOM    908 3HG2 VAL A  59      12.101 -13.148   3.865  1.00  0.00           H  
ATOM    909  N   GLN A  60      13.924  -8.881   3.333  1.00  0.00           N  
ATOM    910  CA  GLN A  60      14.717  -7.668   3.290  1.00  0.00           C  
ATOM    911  C   GLN A  60      13.841  -6.496   3.686  1.00  0.00           C  
ATOM    912  O   GLN A  60      14.241  -5.653   4.489  1.00  0.00           O  
ATOM    913  CB  GLN A  60      15.314  -7.447   1.897  1.00  0.00           C  
ATOM    914  CG  GLN A  60      16.413  -8.428   1.528  1.00  0.00           C  
ATOM    915  CD  GLN A  60      16.914  -8.230   0.110  1.00  0.00           C  
ATOM    916  OE1 GLN A  60      16.440  -7.349  -0.613  1.00  0.00           O  
ATOM    917  NE2 GLN A  60      17.877  -9.050  -0.296  1.00  0.00           N  
ATOM    918  H   GLN A  60      13.851  -9.450   2.502  1.00  0.00           H  
ATOM    919  HA  GLN A  60      15.532  -7.762   4.007  1.00  0.00           H  
ATOM    920 1HB  GLN A  60      14.526  -7.527   1.148  1.00  0.00           H  
ATOM    921 2HB  GLN A  60      15.726  -6.440   1.834  1.00  0.00           H  
ATOM    922 1HG  GLN A  60      17.253  -8.290   2.210  1.00  0.00           H  
ATOM    923 2HG  GLN A  60      16.025  -9.443   1.615  1.00  0.00           H  
ATOM    924 1HE2 GLN A  60      18.247  -8.967  -1.222  1.00  0.00           H  
ATOM    925 2HE2 GLN A  60      18.232  -9.750   0.323  1.00  0.00           H  
ATOM    926  N   GLU A  61      12.637  -6.437   3.123  1.00  0.00           N  
ATOM    927  CA  GLU A  61      11.693  -5.392   3.502  1.00  0.00           C  
ATOM    928  C   GLU A  61      11.210  -5.483   4.952  1.00  0.00           C  
ATOM    929  O   GLU A  61      11.056  -4.467   5.630  1.00  0.00           O  
ATOM    930  CB  GLU A  61      10.484  -5.432   2.564  1.00  0.00           C  
ATOM    931  CG  GLU A  61      10.784  -5.007   1.134  1.00  0.00           C  
ATOM    932  CD  GLU A  61      11.221  -3.572   1.030  1.00  0.00           C  
ATOM    933  OE1 GLU A  61      10.469  -2.712   1.420  1.00  0.00           O  
ATOM    934  OE2 GLU A  61      12.309  -3.336   0.559  1.00  0.00           O  
ATOM    935  H   GLU A  61      12.365  -7.116   2.427  1.00  0.00           H  
ATOM    936  HA  GLU A  61      12.186  -4.425   3.396  1.00  0.00           H  
ATOM    937 1HB  GLU A  61      10.080  -6.444   2.534  1.00  0.00           H  
ATOM    938 2HB  GLU A  61       9.702  -4.779   2.951  1.00  0.00           H  
ATOM    939 1HG  GLU A  61      11.572  -5.644   0.734  1.00  0.00           H  
ATOM    940 2HG  GLU A  61       9.892  -5.155   0.527  1.00  0.00           H  
ATOM    941  N   ALA A  62      10.969  -6.730   5.429  1.00  0.00           N  
ATOM    942  CA  ALA A  62      10.505  -6.906   6.808  1.00  0.00           C  
ATOM    943  C   ALA A  62      11.544  -6.432   7.816  1.00  0.00           C  
ATOM    944  O   ALA A  62      11.202  -5.882   8.864  1.00  0.00           O  
ATOM    945  CB  ALA A  62      10.152  -8.364   7.066  1.00  0.00           C  
ATOM    946  H   ALA A  62      11.104  -7.545   4.847  1.00  0.00           H  
ATOM    947  HA  ALA A  62       9.610  -6.298   6.945  1.00  0.00           H  
ATOM    948 1HB  ALA A  62       9.809  -8.478   8.094  1.00  0.00           H  
ATOM    949 2HB  ALA A  62       9.362  -8.675   6.384  1.00  0.00           H  
ATOM    950 3HB  ALA A  62      11.033  -8.985   6.908  1.00  0.00           H  
ATOM    951  N   LEU A  63      12.812  -6.656   7.478  1.00  0.00           N  
ATOM    952  CA  LEU A  63      13.941  -6.266   8.321  1.00  0.00           C  
ATOM    953  C   LEU A  63      14.063  -4.749   8.408  1.00  0.00           C  
ATOM    954  O   LEU A  63      14.306  -4.199   9.491  1.00  0.00           O  
ATOM    955  CB  LEU A  63      15.245  -6.859   7.772  1.00  0.00           C  
ATOM    956  CG  LEU A  63      15.411  -8.375   7.945  1.00  0.00           C  
ATOM    957  CD1 LEU A  63      16.590  -8.855   7.109  1.00  0.00           C  
ATOM    958  CD2 LEU A  63      15.615  -8.699   9.417  1.00  0.00           C  
ATOM    959  H   LEU A  63      12.990  -7.115   6.596  1.00  0.00           H  
ATOM    960  HA  LEU A  63      13.767  -6.642   9.328  1.00  0.00           H  
ATOM    961 1HB  LEU A  63      15.306  -6.639   6.708  1.00  0.00           H  
ATOM    962 2HB  LEU A  63      16.084  -6.375   8.272  1.00  0.00           H  
ATOM    963  HG  LEU A  63      14.516  -8.882   7.582  1.00  0.00           H  
ATOM    964 1HD1 LEU A  63      16.707  -9.932   7.231  1.00  0.00           H  
ATOM    965 2HD1 LEU A  63      16.408  -8.628   6.059  1.00  0.00           H  
ATOM    966 3HD1 LEU A  63      17.498  -8.352   7.438  1.00  0.00           H  
ATOM    967 1HD2 LEU A  63      15.732  -9.776   9.539  1.00  0.00           H  
ATOM    968 2HD2 LEU A  63      16.510  -8.193   9.779  1.00  0.00           H  
ATOM    969 3HD2 LEU A  63      14.751  -8.361   9.988  1.00  0.00           H  
ATOM    970  N   GLN A  64      13.882  -4.080   7.271  1.00  0.00           N  
ATOM    971  CA  GLN A  64      13.904  -2.614   7.228  1.00  0.00           C  
ATOM    972  C   GLN A  64      12.759  -2.016   8.045  1.00  0.00           C  
ATOM    973  O   GLN A  64      12.962  -1.092   8.832  1.00  0.00           O  
ATOM    974  CB  GLN A  64      13.825  -2.119   5.781  1.00  0.00           C  
ATOM    975  CG  GLN A  64      15.072  -2.395   4.960  1.00  0.00           C  
ATOM    976  CD  GLN A  64      14.916  -1.973   3.511  1.00  0.00           C  
ATOM    977  OE1 GLN A  64      14.195  -1.021   3.201  1.00  0.00           O  
ATOM    978  NE2 GLN A  64      15.594  -2.680   2.614  1.00  0.00           N  
ATOM    979  H   GLN A  64      13.726  -4.595   6.416  1.00  0.00           H  
ATOM    980  HA  GLN A  64      14.842  -2.269   7.663  1.00  0.00           H  
ATOM    981 1HB  GLN A  64      12.980  -2.592   5.280  1.00  0.00           H  
ATOM    982 2HB  GLN A  64      13.649  -1.043   5.774  1.00  0.00           H  
ATOM    983 1HG  GLN A  64      15.908  -1.841   5.389  1.00  0.00           H  
ATOM    984 2HG  GLN A  64      15.281  -3.464   4.984  1.00  0.00           H  
ATOM    985 1HE2 GLN A  64      15.530  -2.449   1.642  1.00  0.00           H  
ATOM    986 2HE2 GLN A  64      16.167  -3.445   2.908  1.00  0.00           H  
ATOM    987  N   LEU A  65      11.556  -2.551   7.851  1.00  0.00           N  
ATOM    988  CA  LEU A  65      10.382  -2.117   8.609  1.00  0.00           C  
ATOM    989  C   LEU A  65      10.512  -2.512  10.088  1.00  0.00           C  
ATOM    990  O   LEU A  65      10.109  -1.769  10.980  1.00  0.00           O  
ATOM    991  CB  LEU A  65       9.110  -2.734   8.013  1.00  0.00           C  
ATOM    992  CG  LEU A  65       7.800  -2.373   8.725  1.00  0.00           C  
ATOM    993  CD1 LEU A  65       7.612  -0.862   8.707  1.00  0.00           C  
ATOM    994  CD2 LEU A  65       6.639  -3.078   8.039  1.00  0.00           C  
ATOM    995  H   LEU A  65      11.453  -3.281   7.157  1.00  0.00           H  
ATOM    996  HA  LEU A  65      10.305  -1.034   8.536  1.00  0.00           H  
ATOM    997 1HB  LEU A  65       9.022  -2.416   6.977  1.00  0.00           H  
ATOM    998 2HB  LEU A  65       9.209  -3.820   8.031  1.00  0.00           H  
ATOM    999  HG  LEU A  65       7.852  -2.691   9.767  1.00  0.00           H  
ATOM   1000 1HD1 LEU A  65       6.681  -0.606   9.213  1.00  0.00           H  
ATOM   1001 2HD1 LEU A  65       8.446  -0.385   9.221  1.00  0.00           H  
ATOM   1002 3HD1 LEU A  65       7.572  -0.513   7.676  1.00  0.00           H  
ATOM   1003 1HD2 LEU A  65       5.707  -2.821   8.546  1.00  0.00           H  
ATOM   1004 2HD2 LEU A  65       6.585  -2.760   6.998  1.00  0.00           H  
ATOM   1005 3HD2 LEU A  65       6.791  -4.156   8.082  1.00  0.00           H  
ATOM   1006  N   LYS A  66      11.054  -3.821  10.494  1.00  0.00           N  
ATOM   1007  CA  LYS A  66      11.330  -4.327  11.832  1.00  0.00           C  
ATOM   1008  C   LYS A  66      12.160  -3.353  12.657  1.00  0.00           C  
ATOM   1009  O   LYS A  66      11.816  -3.028  13.792  1.00  0.00           O  
ATOM   1010  CB  LYS A  66      12.044  -5.676  11.749  1.00  0.00           C  
ATOM   1011  CG  LYS A  66      12.348  -6.312  13.100  1.00  0.00           C  
ATOM   1012  CD  LYS A  66      13.233  -7.540  12.946  1.00  0.00           C  
ATOM   1013  CE  LYS A  66      13.516  -8.191  14.292  1.00  0.00           C  
ATOM   1014  NZ  LYS A  66      14.480  -7.398  15.102  1.00  0.00           N  
ATOM   1015  H   LYS A  66      11.244  -4.413   9.697  1.00  0.00           H  
ATOM   1016  HA  LYS A  66      10.381  -4.495  12.342  1.00  0.00           H  
ATOM   1017 1HB  LYS A  66      11.433  -6.377  11.180  1.00  0.00           H  
ATOM   1018 2HB  LYS A  66      12.988  -5.557  11.216  1.00  0.00           H  
ATOM   1019 1HG  LYS A  66      12.853  -5.586  13.738  1.00  0.00           H  
ATOM   1020 2HG  LYS A  66      11.415  -6.605  13.581  1.00  0.00           H  
ATOM   1021 1HD  LYS A  66      12.742  -8.265  12.297  1.00  0.00           H  
ATOM   1022 2HD  LYS A  66      14.179  -7.251  12.488  1.00  0.00           H  
ATOM   1023 1HE  LYS A  66      12.587  -8.291  14.850  1.00  0.00           H  
ATOM   1024 2HE  LYS A  66      13.928  -9.187  14.135  1.00  0.00           H  
ATOM   1025 1HZ  LYS A  66      14.640  -7.863  15.985  1.00  0.00           H  
ATOM   1026 2HZ  LYS A  66      15.354  -7.316  14.602  1.00  0.00           H  
ATOM   1027 3HZ  LYS A  66      14.101  -6.478  15.272  1.00  0.00           H  
ATOM   1028  N   THR A  67      13.263  -2.883  12.087  1.00  0.00           N  
ATOM   1029  CA  THR A  67      14.133  -1.952  12.799  1.00  0.00           C  
ATOM   1030  C   THR A  67      13.440  -0.616  13.071  1.00  0.00           C  
ATOM   1031  O   THR A  67      13.502  -0.088  14.178  1.00  0.00           O  
ATOM   1032  CB  THR A  67      15.433  -1.706  12.011  1.00  0.00           C  
ATOM   1033  OG1 THR A  67      16.145  -2.941  11.861  1.00  0.00           O  
ATOM   1034  CG2 THR A  67      16.315  -0.701  12.736  1.00  0.00           C  
ATOM   1035  H   THR A  67      13.510  -3.170  11.149  1.00  0.00           H  
ATOM   1036  HA  THR A  67      14.377  -2.379  13.772  1.00  0.00           H  
ATOM   1037  HB  THR A  67      15.190  -1.320  11.021  1.00  0.00           H  
ATOM   1038  HG1 THR A  67      15.597  -3.570  11.385  1.00  0.00           H  
ATOM   1039 1HG2 THR A  67      17.228  -0.539  12.165  1.00  0.00           H  
ATOM   1040 2HG2 THR A  67      15.780   0.243  12.842  1.00  0.00           H  
ATOM   1041 3HG2 THR A  67      16.568  -1.086  13.723  1.00  0.00           H  
ATOM   1042  N   LYS A  68      12.769  -0.079  12.057  1.00  0.00           N  
ATOM   1043  CA  LYS A  68      12.096   1.214  12.189  1.00  0.00           C  
ATOM   1044  C   LYS A  68      10.982   1.213  13.259  1.00  0.00           C  
ATOM   1045  O   LYS A  68      10.840   2.184  14.006  1.00  0.00           O  
ATOM   1046  CB  LYS A  68      11.517   1.634  10.837  1.00  0.00           C  
ATOM   1047  CG  LYS A  68      12.561   2.030   9.801  1.00  0.00           C  
ATOM   1048  CD  LYS A  68      11.912   2.412   8.480  1.00  0.00           C  
ATOM   1049  CE  LYS A  68      12.954   2.798   7.441  1.00  0.00           C  
ATOM   1050  NZ  LYS A  68      12.335   3.135   6.130  1.00  0.00           N  
ATOM   1051  H   LYS A  68      12.724  -0.571  11.176  1.00  0.00           H  
ATOM   1052  HA  LYS A  68      12.817   1.945  12.559  1.00  0.00           H  
ATOM   1053 1HB  LYS A  68      10.929   0.815  10.423  1.00  0.00           H  
ATOM   1054 2HB  LYS A  68      10.846   2.482  10.976  1.00  0.00           H  
ATOM   1055 1HG  LYS A  68      13.138   2.878  10.172  1.00  0.00           H  
ATOM   1056 2HG  LYS A  68      13.242   1.196   9.634  1.00  0.00           H  
ATOM   1057 1HD  LYS A  68      11.329   1.570   8.104  1.00  0.00           H  
ATOM   1058 2HD  LYS A  68      11.239   3.256   8.636  1.00  0.00           H  
ATOM   1059 1HE  LYS A  68      13.519   3.659   7.794  1.00  0.00           H  
ATOM   1060 2HE  LYS A  68      13.648   1.970   7.297  1.00  0.00           H  
ATOM   1061 1HZ  LYS A  68      13.058   3.384   5.470  1.00  0.00           H  
ATOM   1062 2HZ  LYS A  68      11.823   2.336   5.783  1.00  0.00           H  
ATOM   1063 3HZ  LYS A  68      11.703   3.915   6.247  1.00  0.00           H  
ATOM   1064  N   LEU A  69      10.206   0.131  13.346  1.00  0.00           N  
ATOM   1065  CA  LEU A  69       9.130   0.056  14.337  1.00  0.00           C  
ATOM   1066  C   LEU A  69       9.597  -0.460  15.703  1.00  0.00           C  
ATOM   1067  O   LEU A  69       8.977  -0.172  16.733  1.00  0.00           O  
ATOM   1068  CB  LEU A  69       8.010  -0.850  13.811  1.00  0.00           C  
ATOM   1069  CG  LEU A  69       7.301  -0.363  12.540  1.00  0.00           C  
ATOM   1070  CD1 LEU A  69       6.294  -1.411  12.086  1.00  0.00           C  
ATOM   1071  CD2 LEU A  69       6.618   0.968  12.818  1.00  0.00           C  
ATOM   1072  H   LEU A  69      10.356  -0.650  12.724  1.00  0.00           H  
ATOM   1073  HA  LEU A  69       8.756   1.064  14.515  1.00  0.00           H  
ATOM   1074 1HB  LEU A  69       8.428  -1.833  13.601  1.00  0.00           H  
ATOM   1075 2HB  LEU A  69       7.255  -0.958  14.590  1.00  0.00           H  
ATOM   1076  HG  LEU A  69       8.033  -0.235  11.742  1.00  0.00           H  
ATOM   1077 1HD1 LEU A  69       5.791  -1.064  11.183  1.00  0.00           H  
ATOM   1078 2HD1 LEU A  69       6.813  -2.346  11.876  1.00  0.00           H  
ATOM   1079 3HD1 LEU A  69       5.558  -1.572  12.872  1.00  0.00           H  
ATOM   1080 1HD2 LEU A  69       6.115   1.315  11.915  1.00  0.00           H  
ATOM   1081 2HD2 LEU A  69       5.885   0.841  13.616  1.00  0.00           H  
ATOM   1082 3HD2 LEU A  69       7.363   1.703  13.124  1.00  0.00           H  
ATOM   1083  N   GLY A  70      10.677  -1.235  15.713  1.00  0.00           N  
ATOM   1084  CA  GLY A  70      11.133  -1.854  16.944  1.00  0.00           C  
ATOM   1085  C   GLY A  70      10.298  -3.064  17.316  1.00  0.00           C  
ATOM   1086  O   GLY A  70       9.986  -3.287  18.485  1.00  0.00           O  
ATOM   1087  H   GLY A  70      11.191  -1.398  14.861  1.00  0.00           H  
ATOM   1088 1HA  GLY A  70      12.174  -2.157  16.834  1.00  0.00           H  
ATOM   1089 2HA  GLY A  70      11.093  -1.127  17.753  1.00  0.00           H  
ATOM   1090  N   VAL A  71       9.928  -3.853  16.311  1.00  0.00           N  
ATOM   1091  CA  VAL A  71       9.027  -4.974  16.528  1.00  0.00           C  
ATOM   1092  C   VAL A  71       9.730  -6.227  16.065  1.00  0.00           C  
ATOM   1093  O   VAL A  71      10.891  -6.179  15.683  1.00  0.00           O  
ATOM   1094  CB  VAL A  71       7.707  -4.790  15.755  1.00  0.00           C  
ATOM   1095  CG1 VAL A  71       6.984  -3.538  16.224  1.00  0.00           C  
ATOM   1096  CG2 VAL A  71       7.988  -4.723  14.261  1.00  0.00           C  
ATOM   1097  H   VAL A  71      10.274  -3.671  15.379  1.00  0.00           H  
ATOM   1098  HA  VAL A  71       8.797  -5.030  17.593  1.00  0.00           H  
ATOM   1099  HB  VAL A  71       7.053  -5.637  15.965  1.00  0.00           H  
ATOM   1100 1HG1 VAL A  71       6.053  -3.424  15.668  1.00  0.00           H  
ATOM   1101 2HG1 VAL A  71       6.761  -3.623  17.289  1.00  0.00           H  
ATOM   1102 3HG1 VAL A  71       7.617  -2.667  16.054  1.00  0.00           H  
ATOM   1103 1HG2 VAL A  71       7.051  -4.594  13.721  1.00  0.00           H  
ATOM   1104 2HG2 VAL A  71       8.646  -3.880  14.053  1.00  0.00           H  
ATOM   1105 3HG2 VAL A  71       8.468  -5.647  13.939  1.00  0.00           H  
ATOM   1106  N   SER A  72       9.041  -7.483  16.062  1.00  0.00           N  
ATOM   1107  CA  SER A  72       9.523  -8.766  15.568  1.00  0.00           C  
ATOM   1108  C   SER A  72       9.504  -8.793  14.048  1.00  0.00           C  
ATOM   1109  O   SER A  72       8.853  -7.953  13.413  1.00  0.00           O  
ATOM   1110  CB  SER A  72       8.672  -9.895  16.116  1.00  0.00           C  
ATOM   1111  OG  SER A  72       7.382  -9.864  15.567  1.00  0.00           O  
ATOM   1112  H   SER A  72       8.110  -7.424  16.447  1.00  0.00           H  
ATOM   1113  HA  SER A  72      10.547  -8.905  15.911  1.00  0.00           H  
ATOM   1114 1HB  SER A  72       9.144 -10.850  15.887  1.00  0.00           H  
ATOM   1115 2HB  SER A  72       8.611  -9.811  17.200  1.00  0.00           H  
ATOM   1116  HG  SER A  72       6.941 -10.656  15.884  1.00  0.00           H  
ATOM   1117  N   LEU A  73      10.224  -9.753  13.470  1.00  0.00           N  
ATOM   1118  CA  LEU A  73      10.236  -9.957  12.022  1.00  0.00           C  
ATOM   1119  C   LEU A  73       8.833 -10.358  11.534  1.00  0.00           C  
ATOM   1120  O   LEU A  73       8.384  -9.943  10.453  1.00  0.00           O  
ATOM   1121  CB  LEU A  73      11.256 -11.037  11.642  1.00  0.00           C  
ATOM   1122  CG  LEU A  73      11.442 -11.276  10.139  1.00  0.00           C  
ATOM   1123  CD1 LEU A  73      12.010 -10.022   9.491  1.00  0.00           C  
ATOM   1124  CD2 LEU A  73      12.365 -12.467   9.925  1.00  0.00           C  
ATOM   1125  H   LEU A  73      10.778 -10.359  14.055  1.00  0.00           H  
ATOM   1126  HA  LEU A  73      10.524  -9.021  11.544  1.00  0.00           H  
ATOM   1127 1HB  LEU A  73      12.225 -10.761  12.056  1.00  0.00           H  
ATOM   1128 2HB  LEU A  73      10.947 -11.981  12.092  1.00  0.00           H  
ATOM   1129  HG  LEU A  73      10.475 -11.482   9.679  1.00  0.00           H  
ATOM   1130 1HD1 LEU A  73      12.143 -10.191   8.421  1.00  0.00           H  
ATOM   1131 2HD1 LEU A  73      11.321  -9.190   9.642  1.00  0.00           H  
ATOM   1132 3HD1 LEU A  73      12.972  -9.783   9.942  1.00  0.00           H  
ATOM   1133 1HD2 LEU A  73      12.497 -12.638   8.855  1.00  0.00           H  
ATOM   1134 2HD2 LEU A  73      13.333 -12.264  10.382  1.00  0.00           H  
ATOM   1135 3HD2 LEU A  73      11.927 -13.354  10.382  1.00  0.00           H  
ATOM   1136  N   GLU A  74       8.047 -11.228  12.340  1.00  0.00           N  
ATOM   1137  CA  GLU A  74       6.707 -11.722  12.037  1.00  0.00           C  
ATOM   1138  C   GLU A  74       5.727 -10.573  11.901  1.00  0.00           C  
ATOM   1139  O   GLU A  74       4.845 -10.596  11.043  1.00  0.00           O  
ATOM   1140  CB  GLU A  74       6.230 -12.685  13.125  1.00  0.00           C  
ATOM   1141  CG  GLU A  74       7.030 -13.977  13.215  1.00  0.00           C  
ATOM   1142  CD  GLU A  74       8.314 -13.819  13.978  1.00  0.00           C  
ATOM   1143  OE1 GLU A  74       8.580 -12.735  14.438  1.00  0.00           O  
ATOM   1144  OE2 GLU A  74       9.032 -14.784  14.101  1.00  0.00           O  
ATOM   1145  H   GLU A  74       8.483 -11.493  13.211  1.00  0.00           H  
ATOM   1146  HA  GLU A  74       6.748 -12.245  11.081  1.00  0.00           H  
ATOM   1147 1HB  GLU A  74       6.282 -12.192  14.096  1.00  0.00           H  
ATOM   1148 2HB  GLU A  74       5.187 -12.949  12.946  1.00  0.00           H  
ATOM   1149 1HG  GLU A  74       6.420 -14.735  13.705  1.00  0.00           H  
ATOM   1150 2HG  GLU A  74       7.250 -14.326  12.207  1.00  0.00           H  
ATOM   1151  N   ALA A  75       5.892  -9.564  12.760  1.00  0.00           N  
ATOM   1152  CA  ALA A  75       5.074  -8.362  12.734  1.00  0.00           C  
ATOM   1153  C   ALA A  75       5.286  -7.563  11.456  1.00  0.00           C  
ATOM   1154  O   ALA A  75       4.328  -7.152  10.804  1.00  0.00           O  
ATOM   1155  CB  ALA A  75       5.372  -7.499  13.951  1.00  0.00           C  
ATOM   1156  H   ALA A  75       6.622  -9.648  13.454  1.00  0.00           H  
ATOM   1157  HA  ALA A  75       4.027  -8.665  12.763  1.00  0.00           H  
ATOM   1158 1HB  ALA A  75       4.749  -6.605  13.924  1.00  0.00           H  
ATOM   1159 2HB  ALA A  75       5.158  -8.063  14.859  1.00  0.00           H  
ATOM   1160 3HB  ALA A  75       6.422  -7.210  13.943  1.00  0.00           H  
ATOM   1161  N   ALA A  76       6.552  -7.353  11.109  1.00  0.00           N  
ATOM   1162  CA  ALA A  76       6.894  -6.583   9.930  1.00  0.00           C  
ATOM   1163  C   ALA A  76       6.367  -7.290   8.696  1.00  0.00           C  
ATOM   1164  O   ALA A  76       5.832  -6.656   7.786  1.00  0.00           O  
ATOM   1165  CB  ALA A  76       8.400  -6.378   9.850  1.00  0.00           C  
ATOM   1166  H   ALA A  76       7.294  -7.736  11.679  1.00  0.00           H  
ATOM   1167  HA  ALA A  76       6.409  -5.610  10.010  1.00  0.00           H  
ATOM   1168 1HB  ALA A  76       8.641  -5.798   8.957  1.00  0.00           H  
ATOM   1169 2HB  ALA A  76       8.742  -5.842  10.734  1.00  0.00           H  
ATOM   1170 3HB  ALA A  76       8.895  -7.346   9.798  1.00  0.00           H  
ATOM   1171  N   LEU A  77       6.515  -8.630   8.650  1.00  0.00           N  
ATOM   1172  CA  LEU A  77       6.062  -9.440   7.536  1.00  0.00           C  
ATOM   1173  C   LEU A  77       4.533  -9.347   7.389  1.00  0.00           C  
ATOM   1174  O   LEU A  77       4.009  -9.282   6.278  1.00  0.00           O  
ATOM   1175  CB  LEU A  77       6.488 -10.900   7.740  1.00  0.00           C  
ATOM   1176  CG  LEU A  77       7.981 -11.191   7.544  1.00  0.00           C  
ATOM   1177  CD1 LEU A  77       8.326 -12.530   8.181  1.00  0.00           C  
ATOM   1178  CD2 LEU A  77       8.308 -11.191   6.058  1.00  0.00           C  
ATOM   1179  H   LEU A  77       6.966  -9.080   9.435  1.00  0.00           H  
ATOM   1180  HA  LEU A  77       6.524  -9.064   6.625  1.00  0.00           H  
ATOM   1181 1HB  LEU A  77       6.222 -11.201   8.752  1.00  0.00           H  
ATOM   1182 2HB  LEU A  77       5.934 -11.524   7.039  1.00  0.00           H  
ATOM   1183  HG  LEU A  77       8.571 -10.422   8.045  1.00  0.00           H  
ATOM   1184 1HD1 LEU A  77       9.387 -12.737   8.042  1.00  0.00           H  
ATOM   1185 2HD1 LEU A  77       8.101 -12.495   9.247  1.00  0.00           H  
ATOM   1186 3HD1 LEU A  77       7.739 -13.318   7.710  1.00  0.00           H  
ATOM   1187 1HD2 LEU A  77       9.370 -11.397   5.919  1.00  0.00           H  
ATOM   1188 2HD2 LEU A  77       7.720 -11.960   5.557  1.00  0.00           H  
ATOM   1189 3HD2 LEU A  77       8.069 -10.216   5.633  1.00  0.00           H  
ATOM   1190  N   ALA A  78       3.694  -9.403   8.536  1.00  0.00           N  
ATOM   1191  CA  ALA A  78       2.236  -9.332   8.529  1.00  0.00           C  
ATOM   1192  C   ALA A  78       1.796  -7.980   7.985  1.00  0.00           C  
ATOM   1193  O   ALA A  78       0.754  -7.869   7.340  1.00  0.00           O  
ATOM   1194  CB  ALA A  78       1.673  -9.559   9.924  1.00  0.00           C  
ATOM   1195  H   ALA A  78       4.174  -9.559   9.411  1.00  0.00           H  
ATOM   1196  HA  ALA A  78       1.863 -10.112   7.865  1.00  0.00           H  
ATOM   1197 1HB  ALA A  78       0.586  -9.485   9.895  1.00  0.00           H  
ATOM   1198 2HB  ALA A  78       1.960 -10.550  10.275  1.00  0.00           H  
ATOM   1199 3HB  ALA A  78       2.069  -8.806  10.603  1.00  0.00           H  
ATOM   1200  N   ILE A  79       2.536  -6.794   8.250  1.00  0.00           N  
ATOM   1201  CA  ILE A  79       2.204  -5.446   7.810  1.00  0.00           C  
ATOM   1202  C   ILE A  79       2.358  -5.365   6.302  1.00  0.00           C  
ATOM   1203  O   ILE A  79       1.497  -4.825   5.608  1.00  0.00           O  
ATOM   1204  CB  ILE A  79       3.100  -4.393   8.488  1.00  0.00           C  
ATOM   1205  CG1 ILE A  79       2.812  -4.336   9.991  1.00  0.00           C  
ATOM   1206  CG2 ILE A  79       2.892  -3.028   7.851  1.00  0.00           C  
ATOM   1207  CD1 ILE A  79       3.850  -3.574  10.783  1.00  0.00           C  
ATOM   1208  H   ILE A  79       3.341  -6.933   8.843  1.00  0.00           H  
ATOM   1209  HA  ILE A  79       1.167  -5.241   8.077  1.00  0.00           H  
ATOM   1210  HB  ILE A  79       4.145  -4.680   8.378  1.00  0.00           H  
ATOM   1211 1HG1 ILE A  79       1.843  -3.866  10.158  1.00  0.00           H  
ATOM   1212 2HG1 ILE A  79       2.756  -5.349  10.390  1.00  0.00           H  
ATOM   1213 1HG2 ILE A  79       3.532  -2.296   8.342  1.00  0.00           H  
ATOM   1214 2HG2 ILE A  79       3.145  -3.079   6.793  1.00  0.00           H  
ATOM   1215 3HG2 ILE A  79       1.849  -2.730   7.960  1.00  0.00           H  
ATOM   1216 1HD1 ILE A  79       3.578  -3.577  11.838  1.00  0.00           H  
ATOM   1217 2HD1 ILE A  79       4.824  -4.049  10.658  1.00  0.00           H  
ATOM   1218 3HD1 ILE A  79       3.899  -2.546  10.425  1.00  0.00           H  
ATOM   1219  N   LEU A  80       3.471  -5.909   5.797  1.00  0.00           N  
ATOM   1220  CA  LEU A  80       3.783  -5.895   4.362  1.00  0.00           C  
ATOM   1221  C   LEU A  80       2.715  -6.661   3.596  1.00  0.00           C  
ATOM   1222  O   LEU A  80       2.332  -6.274   2.492  1.00  0.00           O  
ATOM   1223  CB  LEU A  80       5.160  -6.515   4.097  1.00  0.00           C  
ATOM   1224  CG  LEU A  80       6.359  -5.732   4.647  1.00  0.00           C  
ATOM   1225  CD1 LEU A  80       7.613  -6.592   4.559  1.00  0.00           C  
ATOM   1226  CD2 LEU A  80       6.526  -4.440   3.862  1.00  0.00           C  
ATOM   1227  H   LEU A  80       4.117  -6.345   6.438  1.00  0.00           H  
ATOM   1228  HA  LEU A  80       3.777  -4.858   4.024  1.00  0.00           H  
ATOM   1229 1HB  LEU A  80       5.184  -7.510   4.539  1.00  0.00           H  
ATOM   1230 2HB  LEU A  80       5.296  -6.615   3.020  1.00  0.00           H  
ATOM   1231  HG  LEU A  80       6.190  -5.498   5.700  1.00  0.00           H  
ATOM   1232 1HD1 LEU A  80       8.465  -6.035   4.950  1.00  0.00           H  
ATOM   1233 2HD1 LEU A  80       7.474  -7.500   5.145  1.00  0.00           H  
ATOM   1234 3HD1 LEU A  80       7.799  -6.856   3.518  1.00  0.00           H  
ATOM   1235 1HD2 LEU A  80       7.378  -3.883   4.254  1.00  0.00           H  
ATOM   1236 2HD2 LEU A  80       6.697  -4.672   2.811  1.00  0.00           H  
ATOM   1237 3HD2 LEU A  80       5.623  -3.837   3.959  1.00  0.00           H  
ATOM   1238  N   SER A  81       2.233  -7.913   4.137  1.00  0.00           N  
ATOM   1239  CA  SER A  81       1.217  -8.727   3.506  1.00  0.00           C  
ATOM   1240  C   SER A  81      -0.148  -8.067   3.568  1.00  0.00           C  
ATOM   1241  O   SER A  81      -0.976  -8.248   2.675  1.00  0.00           O  
ATOM   1242  CB  SER A  81       1.160 -10.089   4.171  1.00  0.00           C  
ATOM   1243  OG  SER A  81       0.823  -9.973   5.526  1.00  0.00           O  
ATOM   1244  H   SER A  81       2.662  -8.235   4.993  1.00  0.00           H  
ATOM   1245  HA  SER A  81       1.483  -8.845   2.455  1.00  0.00           H  
ATOM   1246 1HB  SER A  81       0.424 -10.712   3.662  1.00  0.00           H  
ATOM   1247 2HB  SER A  81       2.126 -10.582   4.075  1.00  0.00           H  
ATOM   1248  HG  SER A  81       0.605 -10.859   5.822  1.00  0.00           H  
ATOM   1249  N   ALA A  82      -0.515  -7.322   4.756  1.00  0.00           N  
ATOM   1250  CA  ALA A  82      -1.765  -6.573   4.876  1.00  0.00           C  
ATOM   1251  C   ALA A  82      -1.853  -5.449   3.836  1.00  0.00           C  
ATOM   1252  O   ALA A  82      -2.921  -5.179   3.289  1.00  0.00           O  
ATOM   1253  CB  ALA A  82      -1.904  -6.005   6.281  1.00  0.00           C  
ATOM   1254  H   ALA A  82       0.101  -7.381   5.554  1.00  0.00           H  
ATOM   1255  HA  ALA A  82      -2.590  -7.260   4.690  1.00  0.00           H  
ATOM   1256 1HB  ALA A  82      -2.843  -5.454   6.359  1.00  0.00           H  
ATOM   1257 2HB  ALA A  82      -1.900  -6.819   7.005  1.00  0.00           H  
ATOM   1258 3HB  ALA A  82      -1.072  -5.333   6.485  1.00  0.00           H  
ATOM   1259  N   ALA A  83      -0.684  -4.640   3.563  1.00  0.00           N  
ATOM   1260  CA  ALA A  83      -0.675  -3.582   2.552  1.00  0.00           C  
ATOM   1261  C   ALA A  83      -0.953  -4.147   1.149  1.00  0.00           C  
ATOM   1262  O   ALA A  83      -1.735  -3.583   0.386  1.00  0.00           O  
ATOM   1263  CB  ALA A  83       0.655  -2.846   2.568  1.00  0.00           C  
ATOM   1264  H   ALA A  83       0.144  -4.791   4.124  1.00  0.00           H  
ATOM   1265  HA  ALA A  83      -1.473  -2.879   2.791  1.00  0.00           H  
ATOM   1266 1HB  ALA A  83       0.647  -2.062   1.810  1.00  0.00           H  
ATOM   1267 2HB  ALA A  83       0.813  -2.397   3.551  1.00  0.00           H  
ATOM   1268 3HB  ALA A  83       1.462  -3.545   2.357  1.00  0.00           H  
ATOM   1269  N   ALA A  84      -0.314  -5.258   0.815  1.00  0.00           N  
ATOM   1270  CA  ALA A  84      -0.478  -5.881  -0.498  1.00  0.00           C  
ATOM   1271  C   ALA A  84      -1.918  -6.338  -0.735  1.00  0.00           C  
ATOM   1272  O   ALA A  84      -2.428  -6.259  -1.852  1.00  0.00           O  
ATOM   1273  CB  ALA A  84       0.473  -7.058  -0.649  1.00  0.00           C  
ATOM   1274  H   ALA A  84       0.304  -5.689   1.488  1.00  0.00           H  
ATOM   1275  HA  ALA A  84      -0.241  -5.135  -1.258  1.00  0.00           H  
ATOM   1276 1HB  ALA A  84       0.340  -7.511  -1.631  1.00  0.00           H  
ATOM   1277 2HB  ALA A  84       1.501  -6.711  -0.546  1.00  0.00           H  
ATOM   1278 3HB  ALA A  84       0.262  -7.798   0.122  1.00  0.00           H  
ATOM   1279  N   GLN A  85      -2.687  -6.989   0.345  1.00  0.00           N  
ATOM   1280  CA  GLN A  85      -4.077  -7.454   0.223  1.00  0.00           C  
ATOM   1281  C   GLN A  85      -5.117  -6.336   0.280  1.00  0.00           C  
ATOM   1282  O   GLN A  85      -6.172  -6.424  -0.348  1.00  0.00           O  
ATOM   1283  CB  GLN A  85      -4.380  -8.476   1.322  1.00  0.00           C  
ATOM   1284  CG  GLN A  85      -3.682  -9.813   1.139  1.00  0.00           C  
ATOM   1285  CD  GLN A  85      -4.186 -10.567  -0.076  1.00  0.00           C  
ATOM   1286  OE1 GLN A  85      -5.395 -10.729  -0.266  1.00  0.00           O  
ATOM   1287  NE2 GLN A  85      -3.261 -11.034  -0.908  1.00  0.00           N  
ATOM   1288  H   GLN A  85      -2.197  -7.130   1.216  1.00  0.00           H  
ATOM   1289  HA  GLN A  85      -4.194  -7.939  -0.746  1.00  0.00           H  
ATOM   1290 1HB  GLN A  85      -4.081  -8.069   2.289  1.00  0.00           H  
ATOM   1291 2HB  GLN A  85      -5.453  -8.660   1.362  1.00  0.00           H  
ATOM   1292 1HG  GLN A  85      -2.614  -9.639   1.016  1.00  0.00           H  
ATOM   1293 2HG  GLN A  85      -3.860 -10.428   2.021  1.00  0.00           H  
ATOM   1294 1HE2 GLN A  85      -3.534 -11.539  -1.727  1.00  0.00           H  
ATOM   1295 2HE2 GLN A  85      -2.292 -10.879  -0.715  1.00  0.00           H  
ATOM   1296  N   LEU A  86      -4.866  -5.160   1.078  1.00  0.00           N  
ATOM   1297  CA  LEU A  86      -5.670  -3.958   1.170  1.00  0.00           C  
ATOM   1298  C   LEU A  86      -5.589  -3.225  -0.162  1.00  0.00           C  
ATOM   1299  O   LEU A  86      -6.566  -2.624  -0.610  1.00  0.00           O  
ATOM   1300  CB  LEU A  86      -5.177  -3.057   2.310  1.00  0.00           C  
ATOM   1301  CG  LEU A  86      -5.500  -3.543   3.728  1.00  0.00           C  
ATOM   1302  CD1 LEU A  86      -4.687  -2.743   4.737  1.00  0.00           C  
ATOM   1303  CD2 LEU A  86      -6.992  -3.393   3.988  1.00  0.00           C  
ATOM   1304  H   LEU A  86      -4.018  -5.230   1.622  1.00  0.00           H  
ATOM   1305  HA  LEU A  86      -6.702  -4.252   1.355  1.00  0.00           H  
ATOM   1306 1HB  LEU A  86      -4.095  -2.958   2.232  1.00  0.00           H  
ATOM   1307 2HB  LEU A  86      -5.620  -2.069   2.188  1.00  0.00           H  
ATOM   1308  HG  LEU A  86      -5.218  -4.591   3.828  1.00  0.00           H  
ATOM   1309 1HD1 LEU A  86      -4.917  -3.089   5.745  1.00  0.00           H  
ATOM   1310 2HD1 LEU A  86      -3.624  -2.883   4.540  1.00  0.00           H  
ATOM   1311 3HD1 LEU A  86      -4.937  -1.687   4.650  1.00  0.00           H  
ATOM   1312 1HD2 LEU A  86      -7.222  -3.740   4.996  1.00  0.00           H  
ATOM   1313 2HD2 LEU A  86      -7.275  -2.345   3.890  1.00  0.00           H  
ATOM   1314 3HD2 LEU A  86      -7.549  -3.988   3.264  1.00  0.00           H  
ATOM   1315  N   GLY A  87      -4.419  -3.276  -0.795  1.00  0.00           N  
ATOM   1316  CA  GLY A  87      -4.212  -2.564  -2.034  1.00  0.00           C  
ATOM   1317  C   GLY A  87      -3.635  -1.187  -1.758  1.00  0.00           C  
ATOM   1318  O   GLY A  87      -3.889  -0.228  -2.492  1.00  0.00           O  
ATOM   1319  H   GLY A  87      -3.662  -3.819  -0.407  1.00  0.00           H  
ATOM   1320 1HA  GLY A  87      -3.536  -3.133  -2.672  1.00  0.00           H  
ATOM   1321 2HA  GLY A  87      -5.158  -2.476  -2.568  1.00  0.00           H  
ATOM   1322  N   THR A  88      -2.844  -1.078  -0.698  1.00  0.00           N  
ATOM   1323  CA  THR A  88      -2.305   0.218  -0.359  1.00  0.00           C  
ATOM   1324  C   THR A  88      -0.806   0.188  -0.131  1.00  0.00           C  
ATOM   1325  O   THR A  88      -0.157  -0.827  -0.354  1.00  0.00           O  
ATOM   1326  CB  THR A  88      -3.001   0.781   0.894  1.00  0.00           C  
ATOM   1327  OG1 THR A  88      -2.631   2.155   1.072  1.00  0.00           O  
ATOM   1328  CG2 THR A  88      -2.601  -0.012   2.128  1.00  0.00           C  
ATOM   1329  H   THR A  88      -2.607  -1.874  -0.123  1.00  0.00           H  
ATOM   1330  HA  THR A  88      -2.443   0.883  -1.210  1.00  0.00           H  
ATOM   1331  HB  THR A  88      -4.082   0.724   0.767  1.00  0.00           H  
ATOM   1332  HG1 THR A  88      -3.276   2.589   1.636  1.00  0.00           H  
ATOM   1333 1HG2 THR A  88      -3.102   0.400   3.004  1.00  0.00           H  
ATOM   1334 2HG2 THR A  88      -2.891  -1.055   2.001  1.00  0.00           H  
ATOM   1335 3HG2 THR A  88      -1.522   0.049   2.266  1.00  0.00           H  
ATOM   1336  N   THR A  89      -0.222   1.315   0.360  1.00  0.00           N  
ATOM   1337  CA  THR A  89       1.225   1.375   0.545  1.00  0.00           C  
ATOM   1338  C   THR A  89       1.582   0.743   1.889  1.00  0.00           C  
ATOM   1339  O   THR A  89       0.700   0.535   2.730  1.00  0.00           O  
ATOM   1340  CB  THR A  89       1.747   2.822   0.482  1.00  0.00           C  
ATOM   1341  OG1 THR A  89       1.183   3.583   1.558  1.00  0.00           O  
ATOM   1342  CG2 THR A  89       1.371   3.468  -0.842  1.00  0.00           C  
ATOM   1343  H   THR A  89      -0.785   2.114   0.610  1.00  0.00           H  
ATOM   1344  HA  THR A  89       1.702   0.852  -0.284  1.00  0.00           H  
ATOM   1345  HB  THR A  89       2.832   2.822   0.585  1.00  0.00           H  
ATOM   1346  HG1 THR A  89       1.854   4.167   1.923  1.00  0.00           H  
ATOM   1347 1HG2 THR A  89       1.748   4.490  -0.869  1.00  0.00           H  
ATOM   1348 2HG2 THR A  89       1.808   2.898  -1.662  1.00  0.00           H  
ATOM   1349 3HG2 THR A  89       0.287   3.480  -0.946  1.00  0.00           H  
ATOM   1350  N   VAL A  90       2.867   0.433   2.079  1.00  0.00           N  
ATOM   1351  CA  VAL A  90       3.319  -0.115   3.351  1.00  0.00           C  
ATOM   1352  C   VAL A  90       3.212   0.936   4.454  1.00  0.00           C  
ATOM   1353  O   VAL A  90       2.705   0.662   5.563  1.00  0.00           O  
ATOM   1354  CB  VAL A  90       4.777  -0.599   3.239  1.00  0.00           C  
ATOM   1355  CG1 VAL A  90       5.303  -1.023   4.602  1.00  0.00           C  
ATOM   1356  CG2 VAL A  90       4.867  -1.747   2.246  1.00  0.00           C  
ATOM   1357  H   VAL A  90       3.539   0.578   1.341  1.00  0.00           H  
ATOM   1358  HA  VAL A  90       2.618  -0.889   3.662  1.00  0.00           H  
ATOM   1359  HB  VAL A  90       5.401   0.228   2.897  1.00  0.00           H  
ATOM   1360 1HG1 VAL A  90       6.335  -1.363   4.505  1.00  0.00           H  
ATOM   1361 2HG1 VAL A  90       5.264  -0.177   5.288  1.00  0.00           H  
ATOM   1362 3HG1 VAL A  90       4.691  -1.836   4.992  1.00  0.00           H  
ATOM   1363 1HG2 VAL A  90       5.900  -2.084   2.171  1.00  0.00           H  
ATOM   1364 2HG2 VAL A  90       4.239  -2.572   2.584  1.00  0.00           H  
ATOM   1365 3HG2 VAL A  90       4.525  -1.409   1.268  1.00  0.00           H  
ATOM   1366  N   GLU A  91       3.636   2.154   4.126  1.00  0.00           N  
ATOM   1367  CA  GLU A  91       3.620   3.246   5.092  1.00  0.00           C  
ATOM   1368  C   GLU A  91       2.208   3.471   5.621  1.00  0.00           C  
ATOM   1369  O   GLU A  91       2.036   3.811   6.790  1.00  0.00           O  
ATOM   1370  CB  GLU A  91       4.151   4.533   4.457  1.00  0.00           C  
ATOM   1371  CG  GLU A  91       5.623   4.480   4.065  1.00  0.00           C  
ATOM   1372  CD  GLU A  91       5.855   3.770   2.761  1.00  0.00           C  
ATOM   1373  OE1 GLU A  91       4.898   3.367   2.147  1.00  0.00           O  
ATOM   1374  OE2 GLU A  91       6.993   3.629   2.379  1.00  0.00           O  
ATOM   1375  H   GLU A  91       3.979   2.328   3.192  1.00  0.00           H  
ATOM   1376  HA  GLU A  91       4.240   2.966   5.944  1.00  0.00           H  
ATOM   1377 1HB  GLU A  91       3.576   4.762   3.559  1.00  0.00           H  
ATOM   1378 2HB  GLU A  91       4.019   5.363   5.150  1.00  0.00           H  
ATOM   1379 1HG  GLU A  91       6.003   5.498   3.985  1.00  0.00           H  
ATOM   1380 2HG  GLU A  91       6.179   3.975   4.854  1.00  0.00           H  
ATOM   1381  N   GLU A  92       1.033   3.362   4.746  1.00  0.00           N  
ATOM   1382  CA  GLU A  92      -0.355   3.480   5.208  1.00  0.00           C  
ATOM   1383  C   GLU A  92      -0.761   2.330   6.128  1.00  0.00           C  
ATOM   1384  O   GLU A  92      -1.488   2.539   7.097  1.00  0.00           O  
ATOM   1385  CB  GLU A  92      -1.306   3.535   4.011  1.00  0.00           C  
ATOM   1386  CG  GLU A  92      -2.775   3.691   4.382  1.00  0.00           C  
ATOM   1387  CD  GLU A  92      -3.071   4.996   5.065  1.00  0.00           C  
ATOM   1388  OE1 GLU A  92      -2.294   5.909   4.923  1.00  0.00           O  
ATOM   1389  OE2 GLU A  92      -4.076   5.081   5.730  1.00  0.00           O  
ATOM   1390  H   GLU A  92       1.212   3.149   3.775  1.00  0.00           H  
ATOM   1391  HA  GLU A  92      -0.459   4.421   5.747  1.00  0.00           H  
ATOM   1392 1HB  GLU A  92      -1.034   4.373   3.370  1.00  0.00           H  
ATOM   1393 2HB  GLU A  92      -1.204   2.625   3.422  1.00  0.00           H  
ATOM   1394 1HG  GLU A  92      -3.376   3.624   3.476  1.00  0.00           H  
ATOM   1395 2HG  GLU A  92      -3.062   2.869   5.038  1.00  0.00           H  
ATOM   1396  N   ALA A  93      -0.318   0.985   5.842  1.00  0.00           N  
ATOM   1397  CA  ALA A  93      -0.582  -0.175   6.687  1.00  0.00           C  
ATOM   1398  C   ALA A  93       0.067   0.033   8.053  1.00  0.00           C  
ATOM   1399  O   ALA A  93      -0.480  -0.351   9.078  1.00  0.00           O  
ATOM   1400  CB  ALA A  93      -0.070  -1.454   6.034  1.00  0.00           C  
ATOM   1401  H   ALA A  93       0.160   0.853   4.960  1.00  0.00           H  
ATOM   1402  HA  ALA A  93      -1.661  -0.259   6.819  1.00  0.00           H  
ATOM   1403 1HB  ALA A  93      -0.280  -2.304   6.683  1.00  0.00           H  
ATOM   1404 2HB  ALA A  93      -0.569  -1.597   5.077  1.00  0.00           H  
ATOM   1405 3HB  ALA A  93       1.006  -1.375   5.875  1.00  0.00           H  
ATOM   1406  N   VAL A  94       1.243   0.646   8.043  1.00  0.00           N  
ATOM   1407  CA  VAL A  94       1.970   0.946   9.265  1.00  0.00           C  
ATOM   1408  C   VAL A  94       1.188   2.001  10.065  1.00  0.00           C  
ATOM   1409  O   VAL A  94       0.871   1.767  11.231  1.00  0.00           O  
ATOM   1410  CB  VAL A  94       3.383   1.466   8.942  1.00  0.00           C  
ATOM   1411  CG1 VAL A  94       4.040   2.033  10.192  1.00  0.00           C  
ATOM   1412  CG2 VAL A  94       4.225   0.345   8.353  1.00  0.00           C  
ATOM   1413  H   VAL A  94       1.645   0.914   7.155  1.00  0.00           H  
ATOM   1414  HA  VAL A  94       2.009   0.043   9.875  1.00  0.00           H  
ATOM   1415  HB  VAL A  94       3.306   2.281   8.223  1.00  0.00           H  
ATOM   1416 1HG1 VAL A  94       5.038   2.395   9.946  1.00  0.00           H  
ATOM   1417 2HG1 VAL A  94       3.440   2.856  10.577  1.00  0.00           H  
ATOM   1418 3HG1 VAL A  94       4.116   1.252  10.949  1.00  0.00           H  
ATOM   1419 1HG2 VAL A  94       5.222   0.719   8.126  1.00  0.00           H  
ATOM   1420 2HG2 VAL A  94       4.298  -0.474   9.070  1.00  0.00           H  
ATOM   1421 3HG2 VAL A  94       3.757  -0.018   7.437  1.00  0.00           H  
ATOM   1422  N   ASN A  95       0.815   3.111   9.413  1.00  0.00           N  
ATOM   1423  CA  ASN A  95       0.056   4.178  10.079  1.00  0.00           C  
ATOM   1424  C   ASN A  95      -1.219   3.662  10.703  1.00  0.00           C  
ATOM   1425  O   ASN A  95      -1.552   4.010  11.836  1.00  0.00           O  
ATOM   1426  CB  ASN A  95      -0.259   5.300   9.107  1.00  0.00           C  
ATOM   1427  CG  ASN A  95       0.950   6.128   8.770  1.00  0.00           C  
ATOM   1428  OD1 ASN A  95       1.946   6.123   9.503  1.00  0.00           O  
ATOM   1429  ND2 ASN A  95       0.883   6.840   7.674  1.00  0.00           N  
ATOM   1430  H   ASN A  95       1.062   3.217   8.439  1.00  0.00           H  
ATOM   1431  HA  ASN A  95       0.664   4.581  10.890  1.00  0.00           H  
ATOM   1432 1HB  ASN A  95      -0.666   4.881   8.186  1.00  0.00           H  
ATOM   1433 2HB  ASN A  95      -1.021   5.950   9.536  1.00  0.00           H  
ATOM   1434 1HD2 ASN A  95       1.658   7.410   7.399  1.00  0.00           H  
ATOM   1435 2HD2 ASN A  95       0.058   6.814   7.110  1.00  0.00           H  
ATOM   1436  N   ARG A  96      -2.045   2.754   9.954  1.00  0.00           N  
ATOM   1437  CA  ARG A  96      -3.276   2.174  10.488  1.00  0.00           C  
ATOM   1438  C   ARG A  96      -2.993   1.193  11.623  1.00  0.00           C  
ATOM   1439  O   ARG A  96      -3.739   1.134  12.591  1.00  0.00           O  
ATOM   1440  CB  ARG A  96      -4.048   1.459   9.389  1.00  0.00           C  
ATOM   1441  CG  ARG A  96      -4.612   2.367   8.308  1.00  0.00           C  
ATOM   1442  CD  ARG A  96      -5.292   1.592   7.239  1.00  0.00           C  
ATOM   1443  NE  ARG A  96      -5.669   2.434   6.115  1.00  0.00           N  
ATOM   1444  CZ  ARG A  96      -6.421   2.028   5.075  1.00  0.00           C  
ATOM   1445  NH1 ARG A  96      -6.868   0.792   5.028  1.00  0.00           N  
ATOM   1446  NH2 ARG A  96      -6.709   2.871   4.099  1.00  0.00           N  
ATOM   1447  H   ARG A  96      -1.777   2.549   9.003  1.00  0.00           H  
ATOM   1448  HA  ARG A  96      -3.893   2.979  10.891  1.00  0.00           H  
ATOM   1449 1HB  ARG A  96      -3.399   0.731   8.904  1.00  0.00           H  
ATOM   1450 2HB  ARG A  96      -4.882   0.910   9.829  1.00  0.00           H  
ATOM   1451 1HG  ARG A  96      -5.337   3.051   8.750  1.00  0.00           H  
ATOM   1452 2HG  ARG A  96      -3.801   2.939   7.855  1.00  0.00           H  
ATOM   1453 1HD  ARG A  96      -4.623   0.813   6.874  1.00  0.00           H  
ATOM   1454 2HD  ARG A  96      -6.195   1.134   7.642  1.00  0.00           H  
ATOM   1455  HE  ARG A  96      -5.344   3.391   6.116  1.00  0.00           H  
ATOM   1456 1HH1 ARG A  96      -6.648   0.147   5.775  1.00  0.00           H  
ATOM   1457 2HH1 ARG A  96      -7.432   0.488   4.249  1.00  0.00           H  
ATOM   1458 1HH2 ARG A  96      -6.366   3.821   4.134  1.00  0.00           H  
ATOM   1459 2HH2 ARG A  96      -7.273   2.567   3.320  1.00  0.00           H  
ATOM   1460  N   ALA A  97      -1.848   0.294  11.505  1.00  0.00           N  
ATOM   1461  CA  ALA A  97      -1.487  -0.695  12.501  1.00  0.00           C  
ATOM   1462  C   ALA A  97      -1.130   0.039  13.793  1.00  0.00           C  
ATOM   1463  O   ALA A  97      -1.485  -0.409  14.863  1.00  0.00           O  
ATOM   1464  CB  ALA A  97      -0.325  -1.544  12.011  1.00  0.00           C  
ATOM   1465  H   ALA A  97      -1.336   0.325  10.636  1.00  0.00           H  
ATOM   1466  HA  ALA A  97      -2.350  -1.343  12.665  1.00  0.00           H  
ATOM   1467 1HB  ALA A  97      -0.066  -2.282  12.769  1.00  0.00           H  
ATOM   1468 2HB  ALA A  97      -0.610  -2.053  11.091  1.00  0.00           H  
ATOM   1469 3HB  ALA A  97       0.534  -0.904  11.819  1.00  0.00           H  
ATOM   1470  N   LEU A  98      -0.432   1.169  13.675  1.00  0.00           N  
ATOM   1471  CA  LEU A  98      -0.056   1.980  14.835  1.00  0.00           C  
ATOM   1472  C   LEU A  98      -1.251   2.649  15.513  1.00  0.00           C  
ATOM   1473  O   LEU A  98      -1.269   2.781  16.721  1.00  0.00           O  
ATOM   1474  CB  LEU A  98       0.951   3.055  14.408  1.00  0.00           C  
ATOM   1475  CG  LEU A  98       2.341   2.544  14.006  1.00  0.00           C  
ATOM   1476  CD1 LEU A  98       3.134   3.677  13.368  1.00  0.00           C  
ATOM   1477  CD2 LEU A  98       3.056   1.999  15.233  1.00  0.00           C  
ATOM   1478  H   LEU A  98      -0.156   1.474  12.753  1.00  0.00           H  
ATOM   1479  HA  LEU A  98       0.388   1.324  15.585  1.00  0.00           H  
ATOM   1480 1HB  LEU A  98       0.539   3.599  13.560  1.00  0.00           H  
ATOM   1481 2HB  LEU A  98       1.082   3.756  15.233  1.00  0.00           H  
ATOM   1482  HG  LEU A  98       2.236   1.751  13.265  1.00  0.00           H  
ATOM   1483 1HD1 LEU A  98       4.121   3.313  13.082  1.00  0.00           H  
ATOM   1484 2HD1 LEU A  98       2.609   4.034  12.482  1.00  0.00           H  
ATOM   1485 3HD1 LEU A  98       3.240   4.493  14.082  1.00  0.00           H  
ATOM   1486 1HD2 LEU A  98       4.043   1.635  14.947  1.00  0.00           H  
ATOM   1487 2HD2 LEU A  98       3.163   2.791  15.974  1.00  0.00           H  
ATOM   1488 3HD2 LEU A  98       2.476   1.179  15.658  1.00  0.00           H  
ATOM   1489  N   ASN A  99      -2.382   3.207  14.731  1.00  0.00           N  
ATOM   1490  CA  ASN A  99      -3.639   3.718  15.278  1.00  0.00           C  
ATOM   1491  C   ASN A  99      -4.365   2.637  16.063  1.00  0.00           C  
ATOM   1492  O   ASN A  99      -4.932   2.901  17.123  1.00  0.00           O  
ATOM   1493  CB  ASN A  99      -4.526   4.263  14.174  1.00  0.00           C  
ATOM   1494  CG  ASN A  99      -4.032   5.574  13.630  1.00  0.00           C  
ATOM   1495  OD1 ASN A  99      -3.258   6.281  14.286  1.00  0.00           O  
ATOM   1496  ND2 ASN A  99      -4.464   5.913  12.442  1.00  0.00           N  
ATOM   1497  H   ASN A  99      -2.239   3.221  13.731  1.00  0.00           H  
ATOM   1498  HA  ASN A  99      -3.410   4.528  15.972  1.00  0.00           H  
ATOM   1499 1HB  ASN A  99      -4.578   3.540  13.358  1.00  0.00           H  
ATOM   1500 2HB  ASN A  99      -5.539   4.399  14.555  1.00  0.00           H  
ATOM   1501 1HD2 ASN A  99      -4.168   6.776  12.029  1.00  0.00           H  
ATOM   1502 2HD2 ASN A  99      -5.089   5.311  11.946  1.00  0.00           H  
ATOM   1503  N   LEU A 100      -4.415   1.260  15.592  1.00  0.00           N  
ATOM   1504  CA  LEU A 100      -4.988   0.083  16.227  1.00  0.00           C  
ATOM   1505  C   LEU A 100      -4.179  -0.271  17.473  1.00  0.00           C  
ATOM   1506  O   LEU A 100      -4.735  -0.655  18.503  1.00  0.00           O  
ATOM   1507  CB  LEU A 100      -5.005  -1.103  15.253  1.00  0.00           C  
ATOM   1508  CG  LEU A 100      -5.967  -0.973  14.065  1.00  0.00           C  
ATOM   1509  CD1 LEU A 100      -5.683  -2.079  13.058  1.00  0.00           C  
ATOM   1510  CD2 LEU A 100      -7.403  -1.044  14.564  1.00  0.00           C  
ATOM   1511  H   LEU A 100      -4.003   1.171  14.673  1.00  0.00           H  
ATOM   1512  HA  LEU A 100      -6.014   0.311  16.515  1.00  0.00           H  
ATOM   1513 1HB  LEU A 100      -4.002  -1.238  14.853  1.00  0.00           H  
ATOM   1514 2HB  LEU A 100      -5.278  -2.002  15.805  1.00  0.00           H  
ATOM   1515  HG  LEU A 100      -5.802  -0.017  13.566  1.00  0.00           H  
ATOM   1516 1HD1 LEU A 100      -6.366  -1.987  12.213  1.00  0.00           H  
ATOM   1517 2HD1 LEU A 100      -4.656  -1.993  12.703  1.00  0.00           H  
ATOM   1518 3HD1 LEU A 100      -5.822  -3.049  13.534  1.00  0.00           H  
ATOM   1519 1HD2 LEU A 100      -8.086  -0.951  13.720  1.00  0.00           H  
ATOM   1520 2HD2 LEU A 100      -7.568  -1.999  15.062  1.00  0.00           H  
ATOM   1521 3HD2 LEU A 100      -7.584  -0.231  15.268  1.00  0.00           H  
ATOM   1522  N   LYS A 101      -2.860  -0.155  17.361  1.00  0.00           N  
ATOM   1523  CA  LYS A 101      -1.977  -0.447  18.475  1.00  0.00           C  
ATOM   1524  C   LYS A 101      -2.450   0.318  19.721  1.00  0.00           C  
ATOM   1525  O   LYS A 101      -2.777  -0.294  20.743  1.00  0.00           O  
ATOM   1526  CB  LYS A 101      -0.532  -0.081  18.128  1.00  0.00           C  
ATOM   1527  CG  LYS A 101       0.470  -0.354  19.241  1.00  0.00           C  
ATOM   1528  CD  LYS A 101       1.823   0.272  18.933  1.00  0.00           C  
ATOM   1529  CE  LYS A 101       2.890  -0.207  19.906  1.00  0.00           C  
ATOM   1530  NZ  LYS A 101       2.693   0.357  21.270  1.00  0.00           N  
ATOM   1531  H   LYS A 101      -2.462   0.143  16.483  1.00  0.00           H  
ATOM   1532  HA  LYS A 101      -2.046  -1.512  18.700  1.00  0.00           H  
ATOM   1533 1HB  LYS A 101      -0.216  -0.642  17.248  1.00  0.00           H  
ATOM   1534 2HB  LYS A 101      -0.475   0.978  17.879  1.00  0.00           H  
ATOM   1535 1HG  LYS A 101       0.094   0.056  20.178  1.00  0.00           H  
ATOM   1536 2HG  LYS A 101       0.597  -1.431  19.361  1.00  0.00           H  
ATOM   1537 1HD  LYS A 101       2.123   0.007  17.918  1.00  0.00           H  
ATOM   1538 2HD  LYS A 101       1.745   1.356  19.000  1.00  0.00           H  
ATOM   1539 1HE  LYS A 101       2.864  -1.294  19.969  1.00  0.00           H  
ATOM   1540 2HE  LYS A 101       3.874   0.091  19.542  1.00  0.00           H  
ATOM   1541 1HZ  LYS A 101       3.419   0.017  21.883  1.00  0.00           H  
ATOM   1542 2HZ  LYS A 101       2.734   1.365  21.226  1.00  0.00           H  
ATOM   1543 3HZ  LYS A 101       1.792   0.072  21.626  1.00  0.00           H  
ATOM   1544  N   THR A 102      -2.547   1.644  19.622  1.00  0.00           N  
ATOM   1545  CA  THR A 102      -2.837   2.457  20.800  1.00  0.00           C  
ATOM   1546  C   THR A 102      -4.331   2.514  21.121  1.00  0.00           C  
ATOM   1547  O   THR A 102      -4.730   2.757  22.260  1.00  0.00           O  
ATOM   1548  CB  THR A 102      -2.300   3.889  20.619  1.00  0.00           C  
ATOM   1549  OG1 THR A 102      -2.972   4.519  19.521  1.00  0.00           O  
ATOM   1550  CG2 THR A 102      -0.803   3.866  20.345  1.00  0.00           C  
ATOM   1551  H   THR A 102      -2.421   2.099  18.729  1.00  0.00           H  
ATOM   1552  HA  THR A 102      -2.354   2.000  21.663  1.00  0.00           H  
ATOM   1553  HB  THR A 102      -2.488   4.466  21.523  1.00  0.00           H  
ATOM   1554  HG1 THR A 102      -3.831   4.837  19.812  1.00  0.00           H  
ATOM   1555 1HG2 THR A 102      -0.441   4.886  20.220  1.00  0.00           H  
ATOM   1556 2HG2 THR A 102      -0.287   3.398  21.183  1.00  0.00           H  
ATOM   1557 3HG2 THR A 102      -0.609   3.298  19.436  1.00  0.00           H  
ATOM   1558  N   LYS A 103      -5.160   2.283  20.119  1.00  0.00           N  
ATOM   1559  CA  LYS A 103      -6.598   2.217  20.336  1.00  0.00           C  
ATOM   1560  C   LYS A 103      -7.044   0.939  21.054  1.00  0.00           C  
ATOM   1561  O   LYS A 103      -7.883   0.987  21.959  1.00  0.00           O  
ATOM   1562  CB  LYS A 103      -7.328   2.340  18.998  1.00  0.00           C  
ATOM   1563  CG  LYS A 103      -8.847   2.355  19.109  1.00  0.00           C  
ATOM   1564  CD  LYS A 103      -9.498   2.598  17.755  1.00  0.00           C  
ATOM   1565  CE  LYS A 103     -11.015   2.615  17.865  1.00  0.00           C  
ATOM   1566  NZ  LYS A 103     -11.666   2.852  16.547  1.00  0.00           N  
ATOM   1567  H   LYS A 103      -4.798   2.153  19.184  1.00  0.00           H  
ATOM   1568  HA  LYS A 103      -6.887   3.044  20.988  1.00  0.00           H  
ATOM   1569 1HB  LYS A 103      -7.020   3.259  18.498  1.00  0.00           H  
ATOM   1570 2HB  LYS A 103      -7.049   1.507  18.353  1.00  0.00           H  
ATOM   1571 1HG  LYS A 103      -9.193   1.399  19.503  1.00  0.00           H  
ATOM   1572 2HG  LYS A 103      -9.153   3.143  19.796  1.00  0.00           H  
ATOM   1573 1HD  LYS A 103      -9.160   3.555  17.355  1.00  0.00           H  
ATOM   1574 2HD  LYS A 103      -9.202   1.810  17.063  1.00  0.00           H  
ATOM   1575 1HE  LYS A 103     -11.362   1.662  18.261  1.00  0.00           H  
ATOM   1576 2HE  LYS A 103     -11.322   3.403  18.553  1.00  0.00           H  
ATOM   1577 1HZ  LYS A 103     -12.669   2.856  16.663  1.00  0.00           H  
ATOM   1578 2HZ  LYS A 103     -11.366   3.743  16.178  1.00  0.00           H  
ATOM   1579 3HZ  LYS A 103     -11.404   2.117  15.906  1.00  0.00           H  
ATOM   1580  N   LEU A 104      -6.488  -0.203  20.660  1.00  0.00           N  
ATOM   1581  CA  LEU A 104      -6.942  -1.488  21.193  1.00  0.00           C  
ATOM   1582  C   LEU A 104      -6.067  -2.023  22.332  1.00  0.00           C  
ATOM   1583  O   LEU A 104      -6.510  -2.879  23.099  1.00  0.00           O  
ATOM   1584  CB  LEU A 104      -6.987  -2.524  20.063  1.00  0.00           C  
ATOM   1585  CG  LEU A 104      -7.868  -2.161  18.861  1.00  0.00           C  
ATOM   1586  CD1 LEU A 104      -7.727  -3.229  17.785  1.00  0.00           C  
ATOM   1587  CD2 LEU A 104      -9.314  -2.028  19.313  1.00  0.00           C  
ATOM   1588  H   LEU A 104      -5.741  -0.189  19.981  1.00  0.00           H  
ATOM   1589  HA  LEU A 104      -7.946  -1.359  21.598  1.00  0.00           H  
ATOM   1590 1HB  LEU A 104      -5.974  -2.682  19.695  1.00  0.00           H  
ATOM   1591 2HB  LEU A 104      -7.353  -3.467  20.469  1.00  0.00           H  
ATOM   1592  HG  LEU A 104      -7.532  -1.215  18.436  1.00  0.00           H  
ATOM   1593 1HD1 LEU A 104      -8.353  -2.971  16.931  1.00  0.00           H  
ATOM   1594 2HD1 LEU A 104      -6.686  -3.291  17.467  1.00  0.00           H  
ATOM   1595 3HD1 LEU A 104      -8.041  -4.193  18.187  1.00  0.00           H  
ATOM   1596 1HD2 LEU A 104      -9.941  -1.769  18.459  1.00  0.00           H  
ATOM   1597 2HD2 LEU A 104      -9.651  -2.974  19.736  1.00  0.00           H  
ATOM   1598 3HD2 LEU A 104      -9.389  -1.246  20.068  1.00  0.00           H  
ATOM   1599  N   GLY A 105      -4.831  -1.535  22.427  1.00  0.00           N  
ATOM   1600  CA  GLY A 105      -3.855  -2.083  23.357  1.00  0.00           C  
ATOM   1601  C   GLY A 105      -3.172  -3.362  22.886  1.00  0.00           C  
ATOM   1602  O   GLY A 105      -2.930  -4.273  23.683  1.00  0.00           O  
ATOM   1603  H   GLY A 105      -4.566  -0.760  21.834  1.00  0.00           H  
ATOM   1604 1HA  GLY A 105      -3.080  -1.341  23.551  1.00  0.00           H  
ATOM   1605 2HA  GLY A 105      -4.341  -2.294  24.309  1.00  0.00           H  
ATOM   1606  N   VAL A 106      -2.849  -3.436  21.592  1.00  0.00           N  
ATOM   1607  CA  VAL A 106      -2.301  -4.663  21.021  1.00  0.00           C  
ATOM   1608  C   VAL A 106      -0.975  -4.375  20.322  1.00  0.00           C  
ATOM   1609  O   VAL A 106      -0.618  -3.220  20.105  1.00  0.00           O  
ATOM   1610  CB  VAL A 106      -3.291  -5.281  20.016  1.00  0.00           C  
ATOM   1611  CG1 VAL A 106      -4.618  -5.588  20.695  1.00  0.00           C  
ATOM   1612  CG2 VAL A 106      -3.493  -4.337  18.840  1.00  0.00           C  
ATOM   1613  H   VAL A 106      -2.984  -2.633  20.996  1.00  0.00           H  
ATOM   1614  HA  VAL A 106      -2.088  -5.359  21.833  1.00  0.00           H  
ATOM   1615  HB  VAL A 106      -2.887  -6.228  19.658  1.00  0.00           H  
ATOM   1616 1HG1 VAL A 106      -5.305  -6.025  19.971  1.00  0.00           H  
ATOM   1617 2HG1 VAL A 106      -4.455  -6.293  21.510  1.00  0.00           H  
ATOM   1618 3HG1 VAL A 106      -5.045  -4.666  21.091  1.00  0.00           H  
ATOM   1619 1HG2 VAL A 106      -4.193  -4.781  18.133  1.00  0.00           H  
ATOM   1620 2HG2 VAL A 106      -3.891  -3.388  19.200  1.00  0.00           H  
ATOM   1621 3HG2 VAL A 106      -2.537  -4.165  18.344  1.00  0.00           H  
ATOM   1622  N   ASP A 107      -0.232  -5.422  19.984  1.00  0.00           N  
ATOM   1623  CA  ASP A 107       1.021  -5.218  19.279  1.00  0.00           C  
ATOM   1624  C   ASP A 107       0.798  -5.057  17.762  1.00  0.00           C  
ATOM   1625  O   ASP A 107      -0.336  -5.068  17.274  1.00  0.00           O  
ATOM   1626  CB  ASP A 107       1.970  -6.387  19.549  1.00  0.00           C  
ATOM   1627  CG  ASP A 107       1.430  -7.718  19.043  1.00  0.00           C  
ATOM   1628  OD1 ASP A 107       0.481  -7.705  18.295  1.00  0.00           O  
ATOM   1629  OD2 ASP A 107       1.971  -8.733  19.409  1.00  0.00           O  
ATOM   1630  H   ASP A 107      -0.523  -6.361  20.208  1.00  0.00           H  
ATOM   1631  HA  ASP A 107       1.472  -4.289  19.637  1.00  0.00           H  
ATOM   1632 1HB  ASP A 107       2.930  -6.195  19.070  1.00  0.00           H  
ATOM   1633 2HB  ASP A 107       2.151  -6.469  20.621  1.00  0.00           H  
ATOM   1634  N   LEU A 108       1.955  -4.908  16.887  1.00  0.00           N  
ATOM   1635  CA  LEU A 108       1.847  -4.567  15.486  1.00  0.00           C  
ATOM   1636  C   LEU A 108       1.382  -5.802  14.728  1.00  0.00           C  
ATOM   1637  O   LEU A 108       0.697  -5.694  13.725  1.00  0.00           O  
ATOM   1638  CB  LEU A 108       3.193  -4.074  14.940  1.00  0.00           C  
ATOM   1639  CG  LEU A 108       3.448  -2.566  15.062  1.00  0.00           C  
ATOM   1640  CD1 LEU A 108       2.476  -1.812  14.165  1.00  0.00           C  
ATOM   1641  CD2 LEU A 108       3.295  -2.141  16.515  1.00  0.00           C  
ATOM   1642  H   LEU A 108       2.872  -5.010  17.300  1.00  0.00           H  
ATOM   1643  HA  LEU A 108       1.122  -3.760  15.382  1.00  0.00           H  
ATOM   1644 1HB  LEU A 108       3.993  -4.589  15.469  1.00  0.00           H  
ATOM   1645 2HB  LEU A 108       3.256  -4.336  13.884  1.00  0.00           H  
ATOM   1646  HG  LEU A 108       4.459  -2.340  14.723  1.00  0.00           H  
ATOM   1647 1HD1 LEU A 108       2.658  -0.740  14.252  1.00  0.00           H  
ATOM   1648 2HD1 LEU A 108       2.621  -2.121  13.130  1.00  0.00           H  
ATOM   1649 3HD1 LEU A 108       1.454  -2.032  14.471  1.00  0.00           H  
ATOM   1650 1HD2 LEU A 108       3.477  -1.070  16.602  1.00  0.00           H  
ATOM   1651 2HD2 LEU A 108       2.283  -2.366  16.855  1.00  0.00           H  
ATOM   1652 3HD2 LEU A 108       4.013  -2.683  17.130  1.00  0.00           H  
ATOM   1653  N   LEU A 109       1.754  -6.975  15.227  1.00  0.00           N  
ATOM   1654  CA  LEU A 109       1.362  -8.232  14.604  1.00  0.00           C  
ATOM   1655  C   LEU A 109      -0.136  -8.476  14.728  1.00  0.00           C  
ATOM   1656  O   LEU A 109      -0.791  -8.876  13.766  1.00  0.00           O  
ATOM   1657  CB  LEU A 109       2.127  -9.398  15.243  1.00  0.00           C  
ATOM   1658  CG  LEU A 109       1.794 -10.792  14.696  1.00  0.00           C  
ATOM   1659  CD1 LEU A 109       2.110 -10.843  13.207  1.00  0.00           C  
ATOM   1660  CD2 LEU A 109       2.588 -11.841  15.460  1.00  0.00           C  
ATOM   1661  H   LEU A 109       2.324  -6.995  16.061  1.00  0.00           H  
ATOM   1662  HA  LEU A 109       1.608  -8.184  13.543  1.00  0.00           H  
ATOM   1663 1HB  LEU A 109       3.194  -9.233  15.099  1.00  0.00           H  
ATOM   1664 2HB  LEU A 109       1.922  -9.404  16.313  1.00  0.00           H  
ATOM   1665  HG  LEU A 109       0.728 -10.985  14.817  1.00  0.00           H  
ATOM   1666 1HD1 LEU A 109       1.873 -11.834  12.819  1.00  0.00           H  
ATOM   1667 2HD1 LEU A 109       1.514 -10.096  12.683  1.00  0.00           H  
ATOM   1668 3HD1 LEU A 109       3.168 -10.637  13.053  1.00  0.00           H  
ATOM   1669 1HD2 LEU A 109       2.351 -12.832  15.072  1.00  0.00           H  
ATOM   1670 2HD2 LEU A 109       3.655 -11.649  15.338  1.00  0.00           H  
ATOM   1671 3HD2 LEU A 109       2.330 -11.794  16.518  1.00  0.00           H  
ATOM   1672  N   THR A 110      -0.689  -8.241  15.906  1.00  0.00           N  
ATOM   1673  CA  THR A 110      -2.140  -8.333  16.061  1.00  0.00           C  
ATOM   1674  C   THR A 110      -2.933  -7.278  15.280  1.00  0.00           C  
ATOM   1675  O   THR A 110      -3.969  -7.579  14.689  1.00  0.00           O  
ATOM   1676  CB  THR A 110      -2.518  -8.236  17.551  1.00  0.00           C  
ATOM   1677  OG1 THR A 110      -1.843  -9.266  18.286  1.00  0.00           O  
ATOM   1678  CG2 THR A 110      -4.020  -8.393  17.731  1.00  0.00           C  
ATOM   1679  H   THR A 110      -0.125  -7.997  16.706  1.00  0.00           H  
ATOM   1680  HA  THR A 110      -2.462  -9.303  15.677  1.00  0.00           H  
ATOM   1681  HB  THR A 110      -2.210  -7.268  17.943  1.00  0.00           H  
ATOM   1682  HG1 THR A 110      -0.919  -9.027  18.394  1.00  0.00           H  
ATOM   1683 1HG2 THR A 110      -4.269  -8.321  18.790  1.00  0.00           H  
ATOM   1684 2HG2 THR A 110      -4.536  -7.604  17.184  1.00  0.00           H  
ATOM   1685 3HG2 THR A 110      -4.334  -9.364  17.350  1.00  0.00           H  
ATOM   1686  N   ALA A 111      -2.476  -5.902  15.223  1.00  0.00           N  
ATOM   1687  CA  ALA A 111      -3.039  -4.793  14.458  1.00  0.00           C  
ATOM   1688  C   ALA A 111      -2.974  -5.142  12.972  1.00  0.00           C  
ATOM   1689  O   ALA A 111      -3.878  -4.841  12.212  1.00  0.00           O  
ATOM   1690  CB  ALA A 111      -2.292  -3.499  14.743  1.00  0.00           C  
ATOM   1691  H   ALA A 111      -1.681  -5.733  15.821  1.00  0.00           H  
ATOM   1692  HA  ALA A 111      -4.080  -4.668  14.757  1.00  0.00           H  
ATOM   1693 1HB  ALA A 111      -2.730  -2.690  14.162  1.00  0.00           H  
ATOM   1694 2HB  ALA A 111      -2.365  -3.263  15.805  1.00  0.00           H  
ATOM   1695 3HB  ALA A 111      -1.245  -3.616  14.469  1.00  0.00           H  
ATOM   1696  N   ALA A 112      -1.738  -5.797  12.408  1.00  0.00           N  
ATOM   1697  CA  ALA A 112      -1.573  -6.267  11.034  1.00  0.00           C  
ATOM   1698  C   ALA A 112      -2.564  -7.349  10.701  1.00  0.00           C  
ATOM   1699  O   ALA A 112      -3.010  -7.467   9.562  1.00  0.00           O  
ATOM   1700  CB  ALA A 112      -0.155  -6.772  10.807  1.00  0.00           C  
ATOM   1701  H   ALA A 112      -0.975  -5.908  13.060  1.00  0.00           H  
ATOM   1702  HA  ALA A 112      -1.760  -5.428  10.364  1.00  0.00           H  
ATOM   1703 1HB  ALA A 112      -0.055  -7.125   9.781  1.00  0.00           H  
ATOM   1704 2HB  ALA A 112       0.552  -5.962  10.984  1.00  0.00           H  
ATOM   1705 3HB  ALA A 112       0.053  -7.592  11.495  1.00  0.00           H  
ATOM   1706  N   LEU A 113      -2.933  -8.348  11.689  1.00  0.00           N  
ATOM   1707  CA  LEU A 113      -3.979  -9.352  11.524  1.00  0.00           C  
ATOM   1708  C   LEU A 113      -5.365  -8.751  11.273  1.00  0.00           C  
ATOM   1709  O   LEU A 113      -6.109  -9.218  10.412  1.00  0.00           O  
ATOM   1710  CB  LEU A 113      -4.031 -10.245  12.770  1.00  0.00           C  
ATOM   1711  CG  LEU A 113      -5.063 -11.380  12.732  1.00  0.00           C  
ATOM   1712  CD1 LEU A 113      -4.745 -12.318  11.575  1.00  0.00           C  
ATOM   1713  CD2 LEU A 113      -5.048 -12.124  14.059  1.00  0.00           C  
ATOM   1714  H   LEU A 113      -2.398  -8.333  12.545  1.00  0.00           H  
ATOM   1715  HA  LEU A 113      -3.733  -9.968  10.660  1.00  0.00           H  
ATOM   1716 1HB  LEU A 113      -3.050 -10.695  12.917  1.00  0.00           H  
ATOM   1717 2HB  LEU A 113      -4.256  -9.622  13.635  1.00  0.00           H  
ATOM   1718  HG  LEU A 113      -6.056 -10.963  12.561  1.00  0.00           H  
ATOM   1719 1HD1 LEU A 113      -5.478 -13.124  11.549  1.00  0.00           H  
ATOM   1720 2HD1 LEU A 113      -4.782 -11.764  10.637  1.00  0.00           H  
ATOM   1721 3HD1 LEU A 113      -3.749 -12.738  11.711  1.00  0.00           H  
ATOM   1722 1HD2 LEU A 113      -5.782 -12.930  14.033  1.00  0.00           H  
ATOM   1723 2HD2 LEU A 113      -4.056 -12.542  14.231  1.00  0.00           H  
ATOM   1724 3HD2 LEU A 113      -5.296 -11.434  14.866  1.00  0.00           H  
ATOM   1725  N   ALA A 114      -5.709  -7.714  12.030  1.00  0.00           N  
ATOM   1726  CA  ALA A 114      -6.964  -6.996  11.809  1.00  0.00           C  
ATOM   1727  C   ALA A 114      -6.984  -6.339  10.428  1.00  0.00           C  
ATOM   1728  O   ALA A 114      -8.006  -6.348   9.742  1.00  0.00           O  
ATOM   1729  CB  ALA A 114      -7.176  -5.952  12.897  1.00  0.00           C  
ATOM   1730  H   ALA A 114      -5.095  -7.412  12.774  1.00  0.00           H  
ATOM   1731  HA  ALA A 114      -7.779  -7.719  11.850  1.00  0.00           H  
ATOM   1732 1HB  ALA A 114      -8.113  -5.426  12.716  1.00  0.00           H  
ATOM   1733 2HB  ALA A 114      -7.214  -6.442  13.869  1.00  0.00           H  
ATOM   1734 3HB  ALA A 114      -6.352  -5.239  12.882  1.00  0.00           H  
ATOM   1735  N   LEU A 115      -5.812  -5.741   9.984  1.00  0.00           N  
ATOM   1736  CA  LEU A 115      -5.766  -5.113   8.673  1.00  0.00           C  
ATOM   1737  C   LEU A 115      -5.956  -6.146   7.576  1.00  0.00           C  
ATOM   1738  O   LEU A 115      -6.681  -5.913   6.609  1.00  0.00           O  
ATOM   1739  CB  LEU A 115      -4.430  -4.386   8.478  1.00  0.00           C  
ATOM   1740  CG  LEU A 115      -4.226  -3.127   9.331  1.00  0.00           C  
ATOM   1741  CD1 LEU A 115      -2.796  -2.631   9.171  1.00  0.00           C  
ATOM   1742  CD2 LEU A 115      -5.226  -2.061   8.910  1.00  0.00           C  
ATOM   1743  H   LEU A 115      -4.985  -5.735  10.562  1.00  0.00           H  
ATOM   1744  HA  LEU A 115      -6.586  -4.399   8.610  1.00  0.00           H  
ATOM   1745 1HB  LEU A 115      -3.621  -5.077   8.708  1.00  0.00           H  
ATOM   1746 2HB  LEU A 115      -4.343  -4.094   7.431  1.00  0.00           H  
ATOM   1747  HG  LEU A 115      -4.378  -3.373  10.382  1.00  0.00           H  
ATOM   1748 1HD1 LEU A 115      -2.650  -1.737   9.777  1.00  0.00           H  
ATOM   1749 2HD1 LEU A 115      -2.103  -3.406   9.497  1.00  0.00           H  
ATOM   1750 3HD1 LEU A 115      -2.609  -2.393   8.124  1.00  0.00           H  
ATOM   1751 1HD2 LEU A 115      -5.082  -1.167   9.517  1.00  0.00           H  
ATOM   1752 2HD2 LEU A 115      -5.074  -1.814   7.860  1.00  0.00           H  
ATOM   1753 3HD2 LEU A 115      -6.239  -2.436   9.052  1.00  0.00           H  
ATOM   1754  N   LEU A 116      -5.279  -7.266   7.785  1.00  0.00           N  
ATOM   1755  CA  LEU A 116      -5.373  -8.347   6.801  1.00  0.00           C  
ATOM   1756  C   LEU A 116      -6.796  -8.930   6.772  1.00  0.00           C  
ATOM   1757  O   LEU A 116      -7.345  -9.197   5.702  1.00  0.00           O  
ATOM   1758  CB  LEU A 116      -4.360  -9.452   7.127  1.00  0.00           C  
ATOM   1759  CG  LEU A 116      -4.321 -10.630   6.144  1.00  0.00           C  
ATOM   1760  CD1 LEU A 116      -3.887 -10.132   4.772  1.00  0.00           C  
ATOM   1761  CD2 LEU A 116      -3.370 -11.696   6.666  1.00  0.00           C  
ATOM   1762  H   LEU A 116      -4.702  -7.395   8.603  1.00  0.00           H  
ATOM   1763  HA  LEU A 116      -5.156  -7.931   5.819  1.00  0.00           H  
ATOM   1764 1HB  LEU A 116      -3.365  -9.013   7.157  1.00  0.00           H  
ATOM   1765 2HB  LEU A 116      -4.588  -9.853   8.114  1.00  0.00           H  
ATOM   1766  HG  LEU A 116      -5.321 -11.053   6.044  1.00  0.00           H  
ATOM   1767 1HD1 LEU A 116      -3.860 -10.969   4.073  1.00  0.00           H  
ATOM   1768 2HD1 LEU A 116      -4.596  -9.386   4.414  1.00  0.00           H  
ATOM   1769 3HD1 LEU A 116      -2.895  -9.687   4.844  1.00  0.00           H  
ATOM   1770 1HD2 LEU A 116      -3.342 -12.533   5.968  1.00  0.00           H  
ATOM   1771 2HD2 LEU A 116      -2.369 -11.273   6.765  1.00  0.00           H  
ATOM   1772 3HD2 LEU A 116      -3.714 -12.046   7.639  1.00  0.00           H  
ATOM   1773  N   THR A 117      -7.367  -9.119   7.943  1.00  0.00           N  
ATOM   1774  CA  THR A 117      -8.722  -9.639   8.034  1.00  0.00           C  
ATOM   1775  C   THR A 117      -9.731  -8.796   7.241  1.00  0.00           C  
ATOM   1776  O   THR A 117     -10.554  -9.334   6.499  1.00  0.00           O  
ATOM   1777  CB  THR A 117      -9.168  -9.723   9.504  1.00  0.00           C  
ATOM   1778  OG1 THR A 117      -8.289 -10.598  10.224  1.00  0.00           O  
ATOM   1779  CG2 THR A 117     -10.592 -10.250   9.601  1.00  0.00           C  
ATOM   1780  H   THR A 117      -6.865  -8.902   8.792  1.00  0.00           H  
ATOM   1781  HA  THR A 117      -8.729 -10.640   7.604  1.00  0.00           H  
ATOM   1782  HB  THR A 117      -9.122  -8.733   9.957  1.00  0.00           H  
ATOM   1783  HG1 THR A 117      -7.426 -10.188  10.302  1.00  0.00           H  
ATOM   1784 1HG2 THR A 117     -10.890 -10.301  10.648  1.00  0.00           H  
ATOM   1785 2HG2 THR A 117     -11.264  -9.579   9.065  1.00  0.00           H  
ATOM   1786 3HG2 THR A 117     -10.644 -11.243   9.159  1.00  0.00           H  
ATOM   1787  N   ALA A 118      -9.758  -7.327   7.326  1.00  0.00           N  
ATOM   1788  CA  ALA A 118     -10.618  -6.414   6.588  1.00  0.00           C  
ATOM   1789  C   ALA A 118     -10.477  -6.623   5.062  1.00  0.00           C  
ATOM   1790  O   ALA A 118     -11.468  -6.588   4.325  1.00  0.00           O  
ATOM   1791  CB  ALA A 118     -10.313  -4.975   6.979  1.00  0.00           C  
ATOM   1792  H   ALA A 118      -9.111  -6.952   8.007  1.00  0.00           H  
ATOM   1793  HA  ALA A 118     -11.652  -6.640   6.847  1.00  0.00           H  
ATOM   1794 1HB  ALA A 118     -10.964  -4.301   6.418  1.00  0.00           H  
ATOM   1795 2HB  ALA A 118     -10.487  -4.844   8.047  1.00  0.00           H  
ATOM   1796 3HB  ALA A 118      -9.272  -4.748   6.747  1.00  0.00           H  
ATOM   1797  N   ALA A 119      -9.174  -6.826   4.541  1.00  0.00           N  
ATOM   1798  CA  ALA A 119      -8.877  -7.088   3.133  1.00  0.00           C  
ATOM   1799  C   ALA A 119      -9.491  -8.393   2.625  1.00  0.00           C  
ATOM   1800  O   ALA A 119      -9.967  -8.467   1.491  1.00  0.00           O  
ATOM   1801  CB  ALA A 119      -7.374  -7.116   2.905  1.00  0.00           C  
ATOM   1802  H   ALA A 119      -8.411  -6.686   5.188  1.00  0.00           H  
ATOM   1803  HA  ALA A 119      -9.309  -6.282   2.540  1.00  0.00           H  
ATOM   1804 1HB  ALA A 119      -7.168  -7.312   1.852  1.00  0.00           H  
ATOM   1805 2HB  ALA A 119      -6.944  -6.154   3.183  1.00  0.00           H  
ATOM   1806 3HB  ALA A 119      -6.928  -7.903   3.513  1.00  0.00           H  
ATOM   1807  N   LYS A 120      -9.487  -9.459   3.480  1.00  0.00           N  
ATOM   1808  CA  LYS A 120     -10.027 -10.753   3.075  1.00  0.00           C  
ATOM   1809  C   LYS A 120     -11.531 -10.870   3.269  1.00  0.00           C  
ATOM   1810  O   LYS A 120     -12.217 -11.527   2.485  1.00  0.00           O  
ATOM   1811  CB  LYS A 120      -9.324 -11.873   3.843  1.00  0.00           C  
ATOM   1812  CG  LYS A 120      -7.877 -12.107   3.431  1.00  0.00           C  
ATOM   1813  CD  LYS A 120      -7.256 -13.250   4.221  1.00  0.00           C  
ATOM   1814  CE  LYS A 120      -5.883 -13.617   3.677  1.00  0.00           C  
ATOM   1815  NZ  LYS A 120      -5.362 -14.872   4.283  1.00  0.00           N  
ATOM   1816  H   LYS A 120      -9.103  -9.354   4.409  1.00  0.00           H  
ATOM   1817  HA  LYS A 120      -9.820 -10.897   2.014  1.00  0.00           H  
ATOM   1818 1HB  LYS A 120      -9.336 -11.646   4.910  1.00  0.00           H  
ATOM   1819 2HB  LYS A 120      -9.868 -12.808   3.702  1.00  0.00           H  
ATOM   1820 1HG  LYS A 120      -7.835 -12.347   2.368  1.00  0.00           H  
ATOM   1821 2HG  LYS A 120      -7.298 -11.200   3.604  1.00  0.00           H  
ATOM   1822 1HD  LYS A 120      -7.157 -12.958   5.267  1.00  0.00           H  
ATOM   1823 2HD  LYS A 120      -7.903 -14.125   4.166  1.00  0.00           H  
ATOM   1824 1HE  LYS A 120      -5.942 -13.747   2.598  1.00  0.00           H  
ATOM   1825 2HE  LYS A 120      -5.181 -12.809   3.886  1.00  0.00           H  
ATOM   1826 1HZ  LYS A 120      -4.451 -15.080   3.898  1.00  0.00           H  
ATOM   1827 2HZ  LYS A 120      -5.284 -14.756   5.284  1.00  0.00           H  
ATOM   1828 3HZ  LYS A 120      -5.994 -15.632   4.081  1.00  0.00           H  
ATOM   1829  N   LEU A 121     -12.040 -10.225   4.318  1.00  0.00           N  
ATOM   1830  CA  LEU A 121     -13.462 -10.259   4.668  1.00  0.00           C  
ATOM   1831  C   LEU A 121     -14.262  -9.328   3.773  1.00  0.00           C  
ATOM   1832  O   LEU A 121     -15.419  -9.586   3.476  1.00  0.00           O  
ATOM   1833  CB  LEU A 121     -13.664  -9.861   6.135  1.00  0.00           C  
ATOM   1834  CG  LEU A 121     -13.636 -11.014   7.147  1.00  0.00           C  
ATOM   1835  CD1 LEU A 121     -14.941 -11.794   7.064  1.00  0.00           C  
ATOM   1836  CD2 LEU A 121     -12.443 -11.913   6.860  1.00  0.00           C  
ATOM   1837  H   LEU A 121     -11.403  -9.699   4.898  1.00  0.00           H  
ATOM   1838  HA  LEU A 121     -13.823 -11.280   4.552  1.00  0.00           H  
ATOM   1839 1HB  LEU A 121     -12.881  -9.157   6.415  1.00  0.00           H  
ATOM   1840 2HB  LEU A 121     -14.626  -9.360   6.231  1.00  0.00           H  
ATOM   1841  HG  LEU A 121     -13.553 -10.611   8.157  1.00  0.00           H  
ATOM   1842 1HD1 LEU A 121     -14.921 -12.614   7.783  1.00  0.00           H  
ATOM   1843 2HD1 LEU A 121     -15.776 -11.132   7.293  1.00  0.00           H  
ATOM   1844 3HD1 LEU A 121     -15.061 -12.197   6.059  1.00  0.00           H  
ATOM   1845 1HD2 LEU A 121     -12.422 -12.733   7.579  1.00  0.00           H  
ATOM   1846 2HD2 LEU A 121     -12.526 -12.319   5.851  1.00  0.00           H  
ATOM   1847 3HD2 LEU A 121     -11.522 -11.335   6.943  1.00  0.00           H  
ATOM   1848  N   GLY A 122     -13.671  -8.122   3.189  1.00  0.00           N  
ATOM   1849  CA  GLY A 122     -14.316  -7.142   2.353  1.00  0.00           C  
ATOM   1850  C   GLY A 122     -15.040  -6.097   3.167  1.00  0.00           C  
ATOM   1851  O   GLY A 122     -15.976  -5.477   2.672  1.00  0.00           O  
ATOM   1852  H   GLY A 122     -12.698  -7.999   3.430  1.00  0.00           H  
ATOM   1853 1HA  GLY A 122     -13.573  -6.657   1.723  1.00  0.00           H  
ATOM   1854 2HA  GLY A 122     -15.024  -7.639   1.692  1.00  0.00           H  
ATOM   1855  N   THR A 123     -14.555  -5.719   4.382  1.00  0.00           N  
ATOM   1856  CA  THR A 123     -15.104  -4.788   5.360  1.00  0.00           C  
ATOM   1857  C   THR A 123     -14.087  -3.688   5.633  1.00  0.00           C  
ATOM   1858  O   THR A 123     -12.964  -3.734   5.122  1.00  0.00           O  
ATOM   1859  CB  THR A 123     -15.479  -5.501   6.674  1.00  0.00           C  
ATOM   1860  OG1 THR A 123     -14.285  -5.913   7.352  1.00  0.00           O  
ATOM   1861  CG2 THR A 123     -16.344  -6.718   6.392  1.00  0.00           C  
ATOM   1862  H   THR A 123     -13.665  -6.162   4.567  1.00  0.00           H  
ATOM   1863  HA  THR A 123     -16.036  -4.381   4.966  1.00  0.00           H  
ATOM   1864  HB  THR A 123     -16.026  -4.812   7.316  1.00  0.00           H  
ATOM   1865  HG1 THR A 123     -13.858  -5.147   7.742  1.00  0.00           H  
ATOM   1866 1HG2 THR A 123     -16.600  -7.209   7.331  1.00  0.00           H  
ATOM   1867 2HG2 THR A 123     -17.258  -6.406   5.885  1.00  0.00           H  
ATOM   1868 3HG2 THR A 123     -15.799  -7.415   5.758  1.00  0.00           H  
ATOM   1869  N   THR A 124     -14.457  -2.710   6.451  1.00  0.00           N  
ATOM   1870  CA  THR A 124     -13.495  -1.686   6.822  1.00  0.00           C  
ATOM   1871  C   THR A 124     -12.608  -2.259   7.917  1.00  0.00           C  
ATOM   1872  O   THR A 124     -12.902  -3.324   8.478  1.00  0.00           O  
ATOM   1873  CB  THR A 124     -14.180  -0.395   7.304  1.00  0.00           C  
ATOM   1874  OG1 THR A 124     -14.847  -0.640   8.549  1.00  0.00           O  
ATOM   1875  CG2 THR A 124     -15.194   0.085   6.277  1.00  0.00           C  
ATOM   1876  H   THR A 124     -15.396  -2.660   6.819  1.00  0.00           H  
ATOM   1877  HA  THR A 124     -12.959  -1.372   5.925  1.00  0.00           H  
ATOM   1878  HB  THR A 124     -13.430   0.381   7.455  1.00  0.00           H  
ATOM   1879  HG1 THR A 124     -15.079   0.197   8.958  1.00  0.00           H  
ATOM   1880 1HG2 THR A 124     -15.668   0.999   6.634  1.00  0.00           H  
ATOM   1881 2HG2 THR A 124     -14.689   0.284   5.332  1.00  0.00           H  
ATOM   1882 3HG2 THR A 124     -15.953  -0.682   6.129  1.00  0.00           H  
ATOM   1883  N   VAL A 125     -11.536  -1.544   8.242  1.00  0.00           N  
ATOM   1884  CA  VAL A 125     -10.624  -1.997   9.276  1.00  0.00           C  
ATOM   1885  C   VAL A 125     -11.346  -1.996  10.613  1.00  0.00           C  
ATOM   1886  O   VAL A 125     -11.258  -2.966  11.373  1.00  0.00           O  
ATOM   1887  CB  VAL A 125      -9.384  -1.087   9.348  1.00  0.00           C  
ATOM   1888  CG1 VAL A 125      -8.522  -1.456  10.547  1.00  0.00           C  
ATOM   1889  CG2 VAL A 125      -8.587  -1.196   8.057  1.00  0.00           C  
ATOM   1890  H   VAL A 125     -11.349  -0.674   7.767  1.00  0.00           H  
ATOM   1891  HA  VAL A 125     -10.320  -3.018   9.047  1.00  0.00           H  
ATOM   1892  HB  VAL A 125      -9.709  -0.056   9.489  1.00  0.00           H  
ATOM   1893 1HG1 VAL A 125      -7.650  -0.802  10.583  1.00  0.00           H  
ATOM   1894 2HG1 VAL A 125      -9.103  -1.336  11.462  1.00  0.00           H  
ATOM   1895 3HG1 VAL A 125      -8.196  -2.491  10.456  1.00  0.00           H  
ATOM   1896 1HG2 VAL A 125      -7.711  -0.549   8.115  1.00  0.00           H  
ATOM   1897 2HG2 VAL A 125      -8.267  -2.228   7.912  1.00  0.00           H  
ATOM   1898 3HG2 VAL A 125      -9.209  -0.888   7.217  1.00  0.00           H  
ATOM   1899  N   GLU A 126     -12.098  -0.924  10.877  1.00  0.00           N  
ATOM   1900  CA  GLU A 126     -12.845  -0.794  12.129  1.00  0.00           C  
ATOM   1901  C   GLU A 126     -13.907  -1.876  12.271  1.00  0.00           C  
ATOM   1902  O   GLU A 126     -14.160  -2.368  13.363  1.00  0.00           O  
ATOM   1903  CB  GLU A 126     -13.503   0.585  12.214  1.00  0.00           C  
ATOM   1904  CG  GLU A 126     -14.258   0.843  13.510  1.00  0.00           C  
ATOM   1905  CD  GLU A 126     -13.359   0.866  14.716  1.00  0.00           C  
ATOM   1906  OE1 GLU A 126     -12.175   1.033  14.547  1.00  0.00           O  
ATOM   1907  OE2 GLU A 126     -13.858   0.715  15.806  1.00  0.00           O  
ATOM   1908  H   GLU A 126     -12.152  -0.186  10.192  1.00  0.00           H  
ATOM   1909  HA  GLU A 126     -12.150  -0.917  12.961  1.00  0.00           H  
ATOM   1910 1HB  GLU A 126     -12.742   1.358  12.111  1.00  0.00           H  
ATOM   1911 2HB  GLU A 126     -14.205   0.705  11.389  1.00  0.00           H  
ATOM   1912 1HG  GLU A 126     -14.771   1.801  13.436  1.00  0.00           H  
ATOM   1913 2HG  GLU A 126     -15.012   0.067  13.640  1.00  0.00           H  
ATOM   1914  N   GLU A 127     -14.675  -2.294  11.104  1.00  0.00           N  
ATOM   1915  CA  GLU A 127     -15.696  -3.337  11.128  1.00  0.00           C  
ATOM   1916  C   GLU A 127     -15.053  -4.686  11.441  1.00  0.00           C  
ATOM   1917  O   GLU A 127     -15.610  -5.476  12.198  1.00  0.00           O  
ATOM   1918  CB  GLU A 127     -16.434  -3.403   9.789  1.00  0.00           C  
ATOM   1919  CG  GLU A 127     -17.399  -2.250   9.546  1.00  0.00           C  
ATOM   1920  CD  GLU A 127     -17.969  -2.247   8.155  1.00  0.00           C  
ATOM   1921  OE1 GLU A 127     -17.272  -2.631   7.247  1.00  0.00           O  
ATOM   1922  OE2 GLU A 127     -19.103  -1.861   8.000  1.00  0.00           O  
ATOM   1923  H   GLU A 127     -14.512  -1.784  10.248  1.00  0.00           H  
ATOM   1924  HA  GLU A 127     -16.414  -3.099  11.911  1.00  0.00           H  
ATOM   1925 1HB  GLU A 127     -15.710  -3.409   8.974  1.00  0.00           H  
ATOM   1926 2HB  GLU A 127     -17.002  -4.331   9.731  1.00  0.00           H  
ATOM   1927 1HG  GLU A 127     -18.217  -2.319  10.263  1.00  0.00           H  
ATOM   1928 2HG  GLU A 127     -16.878  -1.309   9.721  1.00  0.00           H  
ATOM   1929  N   ALA A 128     -13.877  -4.940  10.872  1.00  0.00           N  
ATOM   1930  CA  ALA A 128     -13.186  -6.199  11.120  1.00  0.00           C  
ATOM   1931  C   ALA A 128     -12.860  -6.376  12.614  1.00  0.00           C  
ATOM   1932  O   ALA A 128     -13.005  -7.472  13.173  1.00  0.00           O  
ATOM   1933  CB  ALA A 128     -11.925  -6.307  10.247  1.00  0.00           C  
ATOM   1934  H   ALA A 128     -13.451  -4.259  10.259  1.00  0.00           H  
ATOM   1935  HA  ALA A 128     -13.863  -7.013  10.863  1.00  0.00           H  
ATOM   1936 1HB  ALA A 128     -11.425  -7.255  10.449  1.00  0.00           H  
ATOM   1937 2HB  ALA A 128     -12.207  -6.264   9.194  1.00  0.00           H  
ATOM   1938 3HB  ALA A 128     -11.251  -5.485  10.476  1.00  0.00           H  
ATOM   1939  N   VAL A 129     -12.417  -5.289  13.243  1.00  0.00           N  
ATOM   1940  CA  VAL A 129     -12.075  -5.268  14.662  1.00  0.00           C  
ATOM   1941  C   VAL A 129     -13.329  -5.429  15.511  1.00  0.00           C  
ATOM   1942  O   VAL A 129     -13.357  -6.227  16.437  1.00  0.00           O  
ATOM   1943  CB  VAL A 129     -11.368  -3.950  15.028  1.00  0.00           C  
ATOM   1944  CG1 VAL A 129     -11.204  -3.835  16.536  1.00  0.00           C  
ATOM   1945  CG2 VAL A 129     -10.018  -3.873  14.331  1.00  0.00           C  
ATOM   1946  H   VAL A 129     -12.320  -4.441  12.703  1.00  0.00           H  
ATOM   1947  HA  VAL A 129     -11.394  -6.096  14.864  1.00  0.00           H  
ATOM   1948  HB  VAL A 129     -11.991  -3.114  14.708  1.00  0.00           H  
ATOM   1949 1HG1 VAL A 129     -10.703  -2.897  16.777  1.00  0.00           H  
ATOM   1950 2HG1 VAL A 129     -12.184  -3.855  17.012  1.00  0.00           H  
ATOM   1951 3HG1 VAL A 129     -10.605  -4.669  16.901  1.00  0.00           H  
ATOM   1952 1HG2 VAL A 129      -9.525  -2.938  14.594  1.00  0.00           H  
ATOM   1953 2HG2 VAL A 129      -9.399  -4.712  14.646  1.00  0.00           H  
ATOM   1954 3HG2 VAL A 129     -10.164  -3.916  13.251  1.00  0.00           H  
ATOM   1955  N   GLN A 130     -14.375  -4.670  15.176  1.00  0.00           N  
ATOM   1956  CA  GLN A 130     -15.653  -4.748  15.889  1.00  0.00           C  
ATOM   1957  C   GLN A 130     -16.324  -6.128  15.817  1.00  0.00           C  
ATOM   1958  O   GLN A 130     -16.879  -6.611  16.804  1.00  0.00           O  
ATOM   1959  CB  GLN A 130     -16.613  -3.688  15.341  1.00  0.00           C  
ATOM   1960  CG  GLN A 130     -16.232  -2.261  15.695  1.00  0.00           C  
ATOM   1961  CD  GLN A 130     -17.158  -1.240  15.062  1.00  0.00           C  
ATOM   1962  OE1 GLN A 130     -18.100  -1.595  14.348  1.00  0.00           O  
ATOM   1963  NE2 GLN A 130     -16.896   0.036  15.320  1.00  0.00           N  
ATOM   1964  H   GLN A 130     -14.280  -4.023  14.407  1.00  0.00           H  
ATOM   1965  HA  GLN A 130     -15.473  -4.543  16.944  1.00  0.00           H  
ATOM   1966 1HB  GLN A 130     -16.658  -3.765  14.255  1.00  0.00           H  
ATOM   1967 2HB  GLN A 130     -17.616  -3.873  15.725  1.00  0.00           H  
ATOM   1968 1HG  GLN A 130     -16.279  -2.141  16.777  1.00  0.00           H  
ATOM   1969 2HG  GLN A 130     -15.218  -2.068  15.342  1.00  0.00           H  
ATOM   1970 1HE2 GLN A 130     -17.473   0.754  14.929  1.00  0.00           H  
ATOM   1971 2HE2 GLN A 130     -16.122   0.280  15.904  1.00  0.00           H  
ATOM   1972  N   GLU A 131     -16.286  -6.781  14.658  1.00  0.00           N  
ATOM   1973  CA  GLU A 131     -16.849  -8.128  14.553  1.00  0.00           C  
ATOM   1974  C   GLU A 131     -16.018  -9.114  15.382  1.00  0.00           C  
ATOM   1975  O   GLU A 131     -16.564  -9.991  16.052  1.00  0.00           O  
ATOM   1976  CB  GLU A 131     -16.900  -8.579  13.092  1.00  0.00           C  
ATOM   1977  CG  GLU A 131     -17.966  -7.886  12.256  1.00  0.00           C  
ATOM   1978  CD  GLU A 131     -18.042  -8.412  10.850  1.00  0.00           C  
ATOM   1979  OE1 GLU A 131     -17.027  -8.805  10.328  1.00  0.00           O  
ATOM   1980  OE2 GLU A 131     -19.117  -8.421  10.297  1.00  0.00           O  
ATOM   1981  H   GLU A 131     -15.870  -6.357  13.841  1.00  0.00           H  
ATOM   1982  HA  GLU A 131     -17.865  -8.110  14.948  1.00  0.00           H  
ATOM   1983 1HB  GLU A 131     -15.934  -8.395  12.620  1.00  0.00           H  
ATOM   1984 2HB  GLU A 131     -17.086  -9.652  13.048  1.00  0.00           H  
ATOM   1985 1HG  GLU A 131     -18.935  -8.023  12.736  1.00  0.00           H  
ATOM   1986 2HG  GLU A 131     -17.754  -6.818  12.228  1.00  0.00           H  
ATOM   1987  N   ALA A 132     -14.701  -8.959  15.327  1.00  0.00           N  
ATOM   1988  CA  ALA A 132     -13.802  -9.778  16.133  1.00  0.00           C  
ATOM   1989  C   ALA A 132     -14.034  -9.521  17.624  1.00  0.00           C  
ATOM   1990  O   ALA A 132     -13.962 -10.447  18.423  1.00  0.00           O  
ATOM   1991  CB  ALA A 132     -12.361  -9.528  15.745  1.00  0.00           C  
ATOM   1992  H   ALA A 132     -14.309  -8.259  14.712  1.00  0.00           H  
ATOM   1993  HA  ALA A 132     -14.040 -10.824  15.947  1.00  0.00           H  
ATOM   1994 1HB  ALA A 132     -11.707 -10.150  16.358  1.00  0.00           H  
ATOM   1995 2HB  ALA A 132     -12.218  -9.780  14.694  1.00  0.00           H  
ATOM   1996 3HB  ALA A 132     -12.118  -8.481  15.905  1.00  0.00           H  
ATOM   1997  N   LEU A 133     -14.304  -8.114  18.159  1.00  0.00           N  
ATOM   1998  CA  LEU A 133     -14.630  -7.838  19.567  1.00  0.00           C  
ATOM   1999  C   LEU A 133     -15.956  -8.477  20.040  1.00  0.00           C  
ATOM   2000  O   LEU A 133     -16.101  -8.799  21.220  1.00  0.00           O  
ATOM   2001  CB  LEU A 133     -14.695  -6.321  19.785  1.00  0.00           C  
ATOM   2002  CG  LEU A 133     -13.360  -5.576  19.678  1.00  0.00           C  
ATOM   2003  CD1 LEU A 133     -13.616  -4.075  19.659  1.00  0.00           C  
ATOM   2004  CD2 LEU A 133     -12.467  -5.963  20.848  1.00  0.00           C  
ATOM   2005  H   LEU A 133     -14.269  -7.347  17.502  1.00  0.00           H  
ATOM   2006  HA  LEU A 133     -13.867  -8.299  20.194  1.00  0.00           H  
ATOM   2007 1HB  LEU A 133     -15.374  -5.894  19.047  1.00  0.00           H  
ATOM   2008 2HB  LEU A 133     -15.104  -6.130  20.777  1.00  0.00           H  
ATOM   2009  HG  LEU A 133     -12.867  -5.842  18.742  1.00  0.00           H  
ATOM   2010 1HD1 LEU A 133     -12.666  -3.544  19.584  1.00  0.00           H  
ATOM   2011 2HD1 LEU A 133     -14.240  -3.823  18.802  1.00  0.00           H  
ATOM   2012 3HD1 LEU A 133     -14.122  -3.780  20.577  1.00  0.00           H  
ATOM   2013 1HD2 LEU A 133     -11.517  -5.433  20.772  1.00  0.00           H  
ATOM   2014 2HD2 LEU A 133     -12.958  -5.696  21.784  1.00  0.00           H  
ATOM   2015 3HD2 LEU A 133     -12.286  -7.038  20.827  1.00  0.00           H  
ATOM   2016  N   GLN A 134     -17.067  -8.623  19.111  1.00  0.00           N  
ATOM   2017  CA  GLN A 134     -18.317  -9.348  19.356  1.00  0.00           C  
ATOM   2018  C   GLN A 134     -18.062 -10.850  19.509  1.00  0.00           C  
ATOM   2019  O   GLN A 134     -18.592 -11.490  20.417  1.00  0.00           O  
ATOM   2020  CB  GLN A 134     -19.313  -9.099  18.220  1.00  0.00           C  
ATOM   2021  CG  GLN A 134     -19.861  -7.683  18.171  1.00  0.00           C  
ATOM   2022  CD  GLN A 134     -20.772  -7.456  16.980  1.00  0.00           C  
ATOM   2023  OE1 GLN A 134     -20.625  -8.098  15.937  1.00  0.00           O  
ATOM   2024  NE2 GLN A 134     -21.721  -6.539  17.129  1.00  0.00           N  
ATOM   2025  H   GLN A 134     -16.929  -8.168  18.220  1.00  0.00           H  
ATOM   2026  HA  GLN A 134     -18.752  -8.983  20.287  1.00  0.00           H  
ATOM   2027 1HB  GLN A 134     -18.834  -9.308  17.264  1.00  0.00           H  
ATOM   2028 2HB  GLN A 134     -20.156  -9.783  18.320  1.00  0.00           H  
ATOM   2029 1HG  GLN A 134     -20.432  -7.494  19.080  1.00  0.00           H  
ATOM   2030 2HG  GLN A 134     -19.027  -6.985  18.102  1.00  0.00           H  
ATOM   2031 1HE2 GLN A 134     -22.353  -6.345  16.377  1.00  0.00           H  
ATOM   2032 2HE2 GLN A 134     -21.805  -6.041  17.992  1.00  0.00           H  
ATOM   2033  N   LEU A 135     -17.251 -11.401  18.618  1.00  0.00           N  
ATOM   2034  CA  LEU A 135     -16.879 -12.803  18.717  1.00  0.00           C  
ATOM   2035  C   LEU A 135     -16.059 -13.031  19.985  1.00  0.00           C  
ATOM   2036  O   LEU A 135     -16.287 -14.000  20.711  1.00  0.00           O  
ATOM   2037  CB  LEU A 135     -16.077 -13.233  17.483  1.00  0.00           C  
ATOM   2038  CG  LEU A 135     -16.889 -13.426  16.196  1.00  0.00           C  
ATOM   2039  CD1 LEU A 135     -15.944 -13.500  15.005  1.00  0.00           C  
ATOM   2040  CD2 LEU A 135     -17.726 -14.690  16.309  1.00  0.00           C  
ATOM   2041  H   LEU A 135     -16.883 -10.848  17.857  1.00  0.00           H  
ATOM   2042  HA  LEU A 135     -17.789 -13.398  18.764  1.00  0.00           H  
ATOM   2043 1HB  LEU A 135     -15.314 -12.481  17.283  1.00  0.00           H  
ATOM   2044 2HB  LEU A 135     -15.577 -14.177  17.705  1.00  0.00           H  
ATOM   2045  HG  LEU A 135     -17.545 -12.568  16.047  1.00  0.00           H  
ATOM   2046 1HD1 LEU A 135     -16.520 -13.638  14.090  1.00  0.00           H  
ATOM   2047 2HD1 LEU A 135     -15.370 -12.576  14.937  1.00  0.00           H  
ATOM   2048 3HD1 LEU A 135     -15.261 -14.340  15.134  1.00  0.00           H  
ATOM   2049 1HD2 LEU A 135     -18.305 -14.828  15.395  1.00  0.00           H  
ATOM   2050 2HD2 LEU A 135     -17.071 -15.549  16.457  1.00  0.00           H  
ATOM   2051 3HD2 LEU A 135     -18.405 -14.601  17.158  1.00  0.00           H  
ATOM   2052  N   LYS A 136     -15.111 -12.126  20.238  1.00  0.00           N  
ATOM   2053  CA  LYS A 136     -14.232 -12.183  21.409  1.00  0.00           C  
ATOM   2054  C   LYS A 136     -15.024 -12.336  22.694  1.00  0.00           C  
ATOM   2055  O   LYS A 136     -14.772 -13.235  23.499  1.00  0.00           O  
ATOM   2056  CB  LYS A 136     -13.357 -10.930  21.487  1.00  0.00           C  
ATOM   2057  CG  LYS A 136     -12.319 -10.956  22.600  1.00  0.00           C  
ATOM   2058  CD  LYS A 136     -11.579  -9.630  22.696  1.00  0.00           C  
ATOM   2059  CE  LYS A 136     -10.527  -9.661  23.794  1.00  0.00           C  
ATOM   2060  NZ  LYS A 136     -11.137  -9.678  25.151  1.00  0.00           N  
ATOM   2061  H   LYS A 136     -15.006 -11.366  19.580  1.00  0.00           H  
ATOM   2062  HA  LYS A 136     -13.557 -13.031  21.294  1.00  0.00           H  
ATOM   2063 1HB  LYS A 136     -12.832 -10.795  20.541  1.00  0.00           H  
ATOM   2064 2HB  LYS A 136     -13.988 -10.054  21.639  1.00  0.00           H  
ATOM   2065 1HG  LYS A 136     -12.810 -11.160  23.552  1.00  0.00           H  
ATOM   2066 2HG  LYS A 136     -11.598 -11.750  22.406  1.00  0.00           H  
ATOM   2067 1HD  LYS A 136     -11.094  -9.413  21.744  1.00  0.00           H  
ATOM   2068 2HD  LYS A 136     -12.291  -8.833  22.912  1.00  0.00           H  
ATOM   2069 1HE  LYS A 136      -9.906 -10.548  23.678  1.00  0.00           H  
ATOM   2070 2HE  LYS A 136      -9.886  -8.784  23.709  1.00  0.00           H  
ATOM   2071 1HZ  LYS A 136     -10.408  -9.698  25.849  1.00  0.00           H  
ATOM   2072 2HZ  LYS A 136     -11.701  -8.849  25.278  1.00  0.00           H  
ATOM   2073 3HZ  LYS A 136     -11.719 -10.497  25.249  1.00  0.00           H  
ATOM   2074  N   THR A 137     -15.978 -11.437  22.883  1.00  0.00           N  
ATOM   2075  CA  THR A 137     -16.800 -11.422  24.083  1.00  0.00           C  
ATOM   2076  C   THR A 137     -17.682 -12.660  24.210  1.00  0.00           C  
ATOM   2077  O   THR A 137     -17.735 -13.276  25.272  1.00  0.00           O  
ATOM   2078  CB  THR A 137     -17.684 -10.161  24.117  1.00  0.00           C  
ATOM   2079  OG1 THR A 137     -16.853  -8.993  24.142  1.00  0.00           O  
ATOM   2080  CG2 THR A 137     -18.577 -10.169  25.349  1.00  0.00           C  
ATOM   2081  H   THR A 137     -16.137 -10.740  22.170  1.00  0.00           H  
ATOM   2082  HA  THR A 137     -16.144 -11.396  24.953  1.00  0.00           H  
ATOM   2083  HB  THR A 137     -18.307 -10.129  23.224  1.00  0.00           H  
ATOM   2084  HG1 THR A 137     -16.303  -8.976  23.355  1.00  0.00           H  
ATOM   2085 1HG2 THR A 137     -19.194  -9.272  25.356  1.00  0.00           H  
ATOM   2086 2HG2 THR A 137     -19.218 -11.051  25.328  1.00  0.00           H  
ATOM   2087 3HG2 THR A 137     -17.959 -10.192  26.246  1.00  0.00           H  
ATOM   2088  N   LYS A 138     -18.357 -13.027  23.123  1.00  0.00           N  
ATOM   2089  CA  LYS A 138     -19.260 -14.176  23.132  1.00  0.00           C  
ATOM   2090  C   LYS A 138     -18.539 -15.527  23.264  1.00  0.00           C  
ATOM   2091  O   LYS A 138     -19.036 -16.433  23.938  1.00  0.00           O  
ATOM   2092  CB  LYS A 138     -20.112 -14.170  21.863  1.00  0.00           C  
ATOM   2093  CG  LYS A 138     -21.159 -13.064  21.814  1.00  0.00           C  
ATOM   2094  CD  LYS A 138     -21.950 -13.109  20.514  1.00  0.00           C  
ATOM   2095  CE  LYS A 138     -22.997 -12.007  20.464  1.00  0.00           C  
ATOM   2096  NZ  LYS A 138     -23.764 -12.025  19.189  1.00  0.00           N  
ATOM   2097  H   LYS A 138     -18.243 -12.499  22.271  1.00  0.00           H  
ATOM   2098  HA  LYS A 138     -19.893 -14.112  24.018  1.00  0.00           H  
ATOM   2099 1HB  LYS A 138     -19.467 -14.057  20.991  1.00  0.00           H  
ATOM   2100 2HB  LYS A 138     -20.629 -15.125  21.766  1.00  0.00           H  
ATOM   2101 1HG  LYS A 138     -21.848 -13.177  22.652  1.00  0.00           H  
ATOM   2102 2HG  LYS A 138     -20.669 -12.094  21.897  1.00  0.00           H  
ATOM   2103 1HD  LYS A 138     -21.269 -12.991  19.670  1.00  0.00           H  
ATOM   2104 2HD  LYS A 138     -22.448 -14.074  20.424  1.00  0.00           H  
ATOM   2105 1HE  LYS A 138     -23.691 -12.126  21.294  1.00  0.00           H  
ATOM   2106 2HE  LYS A 138     -22.508 -11.037  20.565  1.00  0.00           H  
ATOM   2107 1HZ  LYS A 138     -24.446 -11.280  19.195  1.00  0.00           H  
ATOM   2108 2HZ  LYS A 138     -23.131 -11.895  18.413  1.00  0.00           H  
ATOM   2109 3HZ  LYS A 138     -24.236 -12.913  19.093  1.00  0.00           H  
ATOM   2110  N   LEU A 139     -17.378 -15.668  22.626  1.00  0.00           N  
ATOM   2111  CA  LEU A 139     -16.636 -16.931  22.680  1.00  0.00           C  
ATOM   2112  C   LEU A 139     -15.848 -17.119  23.963  1.00  0.00           C  
ATOM   2113  O   LEU A 139     -15.632 -18.253  24.393  1.00  0.00           O  
ATOM   2114  CB  LEU A 139     -15.674 -17.018  21.489  1.00  0.00           C  
ATOM   2115  CG  LEU A 139     -16.242 -17.668  20.221  1.00  0.00           C  
ATOM   2116  CD1 LEU A 139     -16.379 -19.169  20.438  1.00  0.00           C  
ATOM   2117  CD2 LEU A 139     -17.586 -17.039  19.887  1.00  0.00           C  
ATOM   2118  H   LEU A 139     -16.999 -14.896  22.094  1.00  0.00           H  
ATOM   2119  HA  LEU A 139     -17.348 -17.753  22.618  1.00  0.00           H  
ATOM   2120 1HB  LEU A 139     -15.352 -16.011  21.229  1.00  0.00           H  
ATOM   2121 2HB  LEU A 139     -14.798 -17.592  21.791  1.00  0.00           H  
ATOM   2122  HG  LEU A 139     -15.552 -17.513  19.391  1.00  0.00           H  
ATOM   2123 1HD1 LEU A 139     -16.783 -19.632  19.536  1.00  0.00           H  
ATOM   2124 2HD1 LEU A 139     -15.400 -19.597  20.656  1.00  0.00           H  
ATOM   2125 3HD1 LEU A 139     -17.051 -19.357  21.273  1.00  0.00           H  
ATOM   2126 1HD2 LEU A 139     -17.990 -17.501  18.985  1.00  0.00           H  
ATOM   2127 2HD2 LEU A 139     -18.277 -17.196  20.715  1.00  0.00           H  
ATOM   2128 3HD2 LEU A 139     -17.456 -15.970  19.720  1.00  0.00           H  
ATOM   2129  N   GLY A 140     -15.392 -16.019  24.562  1.00  0.00           N  
ATOM   2130  CA  GLY A 140     -14.464 -16.099  25.680  1.00  0.00           C  
ATOM   2131  C   GLY A 140     -13.001 -16.293  25.277  1.00  0.00           C  
ATOM   2132  O   GLY A 140     -12.254 -17.006  25.958  1.00  0.00           O  
ATOM   2133  H   GLY A 140     -15.693 -15.112  24.237  1.00  0.00           H  
ATOM   2134 1HA  GLY A 140     -14.531 -15.188  26.275  1.00  0.00           H  
ATOM   2135 2HA  GLY A 140     -14.748 -16.928  26.328  1.00  0.00           H  
ATOM   2136  N   VAL A 141     -12.592 -15.670  24.170  1.00  0.00           N  
ATOM   2137  CA  VAL A 141     -11.258 -15.891  23.600  1.00  0.00           C  
ATOM   2138  C   VAL A 141     -10.520 -14.571  23.405  1.00  0.00           C  
ATOM   2139  O   VAL A 141     -11.075 -13.508  23.665  1.00  0.00           O  
ATOM   2140  CB  VAL A 141     -11.364 -16.619  22.247  1.00  0.00           C  
ATOM   2141  CG1 VAL A 141     -12.001 -17.989  22.428  1.00  0.00           C  
ATOM   2142  CG2 VAL A 141     -12.167 -15.776  21.268  1.00  0.00           C  
ATOM   2143  H   VAL A 141     -13.220 -15.025  23.713  1.00  0.00           H  
ATOM   2144  HA  VAL A 141     -10.692 -16.526  24.281  1.00  0.00           H  
ATOM   2145  HB  VAL A 141     -10.361 -16.780  21.851  1.00  0.00           H  
ATOM   2146 1HG1 VAL A 141     -12.068 -18.489  21.461  1.00  0.00           H  
ATOM   2147 2HG1 VAL A 141     -11.390 -18.587  23.104  1.00  0.00           H  
ATOM   2148 3HG1 VAL A 141     -13.000 -17.873  22.846  1.00  0.00           H  
ATOM   2149 1HG2 VAL A 141     -12.238 -16.297  20.313  1.00  0.00           H  
ATOM   2150 2HG2 VAL A 141     -13.168 -15.610  21.666  1.00  0.00           H  
ATOM   2151 3HG2 VAL A 141     -11.671 -14.816  21.121  1.00  0.00           H  
ATOM   2152  N   SER A 142      -9.201 -14.565  22.929  1.00  0.00           N  
ATOM   2153  CA  SER A 142      -8.446 -13.359  22.603  1.00  0.00           C  
ATOM   2154  C   SER A 142      -8.928 -12.727  21.298  1.00  0.00           C  
ATOM   2155  O   SER A 142      -9.652 -13.354  20.523  1.00  0.00           O  
ATOM   2156  CB  SER A 142      -6.969 -13.684  22.500  1.00  0.00           C  
ATOM   2157  OG  SER A 142      -6.710 -14.500  21.391  1.00  0.00           O  
ATOM   2158  H   SER A 142      -8.780 -15.469  22.764  1.00  0.00           H  
ATOM   2159  HA  SER A 142      -8.608 -12.633  23.400  1.00  0.00           H  
ATOM   2160 1HB  SER A 142      -6.398 -12.760  22.416  1.00  0.00           H  
ATOM   2161 2HB  SER A 142      -6.643 -14.188  23.409  1.00  0.00           H  
ATOM   2162  HG  SER A 142      -6.901 -15.398  21.672  1.00  0.00           H  
ATOM   2163  N   LEU A 143      -8.508 -11.347  20.978  1.00  0.00           N  
ATOM   2164  CA  LEU A 143      -8.870 -10.702  19.718  1.00  0.00           C  
ATOM   2165  C   LEU A 143      -8.265 -11.474  18.543  1.00  0.00           C  
ATOM   2166  O   LEU A 143      -8.866 -11.563  17.473  1.00  0.00           O  
ATOM   2167  CB  LEU A 143      -8.381  -9.248  19.699  1.00  0.00           C  
ATOM   2168  CG  LEU A 143      -8.770  -8.431  18.460  1.00  0.00           C  
ATOM   2169  CD1 LEU A 143     -10.285  -8.301  18.392  1.00  0.00           C  
ATOM   2170  CD2 LEU A 143      -8.105  -7.064  18.524  1.00  0.00           C  
ATOM   2171  H   LEU A 143      -7.950 -10.841  21.649  1.00  0.00           H  
ATOM   2172  HA  LEU A 143      -9.956 -10.710  19.624  1.00  0.00           H  
ATOM   2173 1HB  LEU A 143      -8.782  -8.736  20.572  1.00  0.00           H  
ATOM   2174 2HB  LEU A 143      -7.294  -9.246  19.770  1.00  0.00           H  
ATOM   2175  HG  LEU A 143      -8.439  -8.954  17.562  1.00  0.00           H  
ATOM   2176 1HD1 LEU A 143     -10.561  -7.721  17.511  1.00  0.00           H  
ATOM   2177 2HD1 LEU A 143     -10.733  -9.292  18.327  1.00  0.00           H  
ATOM   2178 3HD1 LEU A 143     -10.647  -7.796  19.287  1.00  0.00           H  
ATOM   2179 1HD2 LEU A 143      -8.381  -6.484  17.642  1.00  0.00           H  
ATOM   2180 2HD2 LEU A 143      -8.436  -6.540  19.421  1.00  0.00           H  
ATOM   2181 3HD2 LEU A 143      -7.022  -7.187  18.553  1.00  0.00           H  
ATOM   2182  N   ILE A 144      -7.072 -12.023  18.769  1.00  0.00           N  
ATOM   2183  CA  ILE A 144      -6.356 -12.766  17.740  1.00  0.00           C  
ATOM   2184  C   ILE A 144      -7.162 -13.976  17.275  1.00  0.00           C  
ATOM   2185  O   ILE A 144      -7.293 -14.224  16.076  1.00  0.00           O  
ATOM   2186  CB  ILE A 144      -4.980 -13.229  18.254  1.00  0.00           C  
ATOM   2187  CG1 ILE A 144      -4.060 -12.026  18.474  1.00  0.00           C  
ATOM   2188  CG2 ILE A 144      -4.352 -14.213  17.280  1.00  0.00           C  
ATOM   2189  CD1 ILE A 144      -2.816 -12.346  19.272  1.00  0.00           C  
ATOM   2190  H   ILE A 144      -6.655 -11.918  19.681  1.00  0.00           H  
ATOM   2191  HA  ILE A 144      -6.208 -12.112  16.879  1.00  0.00           H  
ATOM   2192  HB  ILE A 144      -5.099 -13.716  19.222  1.00  0.00           H  
ATOM   2193 1HG1 ILE A 144      -3.752 -11.622  17.509  1.00  0.00           H  
ATOM   2194 2HG1 ILE A 144      -4.606 -11.240  18.996  1.00  0.00           H  
ATOM   2195 1HG2 ILE A 144      -3.380 -14.530  17.658  1.00  0.00           H  
ATOM   2196 2HG2 ILE A 144      -5.000 -15.082  17.172  1.00  0.00           H  
ATOM   2197 3HG2 ILE A 144      -4.224 -13.733  16.309  1.00  0.00           H  
ATOM   2198 1HD1 ILE A 144      -2.215 -11.443  19.386  1.00  0.00           H  
ATOM   2199 2HD1 ILE A 144      -3.102 -12.719  20.256  1.00  0.00           H  
ATOM   2200 3HD1 ILE A 144      -2.235 -13.104  18.750  1.00  0.00           H  
ATOM   2201  N   GLU A 145      -7.753 -14.796  18.210  1.00  0.00           N  
ATOM   2202  CA  GLU A 145      -8.598 -15.964  17.980  1.00  0.00           C  
ATOM   2203  C   GLU A 145      -9.889 -15.582  17.250  1.00  0.00           C  
ATOM   2204  O   GLU A 145     -10.336 -16.290  16.345  1.00  0.00           O  
ATOM   2205  CB  GLU A 145      -8.931 -16.646  19.309  1.00  0.00           C  
ATOM   2206  CG  GLU A 145      -7.749 -17.336  19.975  1.00  0.00           C  
ATOM   2207  CD  GLU A 145      -8.017 -17.696  21.411  1.00  0.00           C  
ATOM   2208  OE1 GLU A 145      -8.603 -18.724  21.647  1.00  0.00           O  
ATOM   2209  OE2 GLU A 145      -7.632 -16.941  22.273  1.00  0.00           O  
ATOM   2210  H   GLU A 145      -7.509 -14.545  19.158  1.00  0.00           H  
ATOM   2211  HA  GLU A 145      -8.049 -16.659  17.345  1.00  0.00           H  
ATOM   2212 1HB  GLU A 145      -9.325 -15.908  20.007  1.00  0.00           H  
ATOM   2213 2HB  GLU A 145      -9.708 -17.393  19.149  1.00  0.00           H  
ATOM   2214 1HG  GLU A 145      -7.514 -18.245  19.423  1.00  0.00           H  
ATOM   2215 2HG  GLU A 145      -6.883 -16.678  19.926  1.00  0.00           H  
ATOM   2216  N   ALA A 146     -10.474 -14.460  17.656  1.00  0.00           N  
ATOM   2217  CA  ALA A 146     -11.683 -13.925  17.037  1.00  0.00           C  
ATOM   2218  C   ALA A 146     -11.429 -13.472  15.601  1.00  0.00           C  
ATOM   2219  O   ALA A 146     -12.255 -13.693  14.717  1.00  0.00           O  
ATOM   2220  CB  ALA A 146     -12.230 -12.769  17.862  1.00  0.00           C  
ATOM   2221  H   ALA A 146     -10.056 -13.964  18.428  1.00  0.00           H  
ATOM   2222  HA  ALA A 146     -12.426 -14.720  17.006  1.00  0.00           H  
ATOM   2223 1HB  ALA A 146     -13.131 -12.379  17.387  1.00  0.00           H  
ATOM   2224 2HB  ALA A 146     -12.469 -13.118  18.865  1.00  0.00           H  
ATOM   2225 3HB  ALA A 146     -11.482 -11.978  17.922  1.00  0.00           H  
ATOM   2226  N   LEU A 147     -10.284 -12.836  15.369  1.00  0.00           N  
ATOM   2227  CA  LEU A 147      -9.913 -12.448  14.014  1.00  0.00           C  
ATOM   2228  C   LEU A 147      -9.656 -13.681  13.153  1.00  0.00           C  
ATOM   2229  O   LEU A 147      -9.932 -13.682  11.953  1.00  0.00           O  
ATOM   2230  CB  LEU A 147      -8.663 -11.558  14.037  1.00  0.00           C  
ATOM   2231  CG  LEU A 147      -8.873 -10.132  14.560  1.00  0.00           C  
ATOM   2232  CD1 LEU A 147      -7.524  -9.509  14.892  1.00  0.00           C  
ATOM   2233  CD2 LEU A 147      -9.612  -9.310  13.515  1.00  0.00           C  
ATOM   2234  H   LEU A 147      -9.660 -12.614  16.132  1.00  0.00           H  
ATOM   2235  HA  LEU A 147     -10.747 -11.900  13.576  1.00  0.00           H  
ATOM   2236 1HB  LEU A 147      -7.910 -12.033  14.663  1.00  0.00           H  
ATOM   2237 2HB  LEU A 147      -8.270 -11.485  13.023  1.00  0.00           H  
ATOM   2238  HG  LEU A 147      -9.460 -10.163  15.479  1.00  0.00           H  
ATOM   2239 1HD1 LEU A 147      -7.672  -8.495  15.264  1.00  0.00           H  
ATOM   2240 2HD1 LEU A 147      -7.025 -10.105  15.656  1.00  0.00           H  
ATOM   2241 3HD1 LEU A 147      -6.907  -9.478  13.994  1.00  0.00           H  
ATOM   2242 1HD2 LEU A 147      -9.762  -8.297  13.887  1.00  0.00           H  
ATOM   2243 2HD2 LEU A 147      -9.025  -9.277  12.596  1.00  0.00           H  
ATOM   2244 3HD2 LEU A 147     -10.580  -9.768  13.310  1.00  0.00           H  
ATOM   2245  N   HIS A 148      -8.963 -14.924  13.685  1.00  0.00           N  
ATOM   2246  CA  HIS A 148      -8.803 -16.177  12.957  1.00  0.00           C  
ATOM   2247  C   HIS A 148     -10.143 -16.843  12.667  1.00  0.00           C  
ATOM   2248  O   HIS A 148     -10.291 -17.556  11.677  1.00  0.00           O  
ATOM   2249  CB  HIS A 148      -7.910 -17.142  13.743  1.00  0.00           C  
ATOM   2250  CG  HIS A 148      -6.447 -16.855  13.606  1.00  0.00           C  
ATOM   2251  ND1 HIS A 148      -5.818 -15.849  14.309  1.00  0.00           N  
ATOM   2252  CD2 HIS A 148      -5.490 -17.441  12.848  1.00  0.00           C  
ATOM   2253  CE1 HIS A 148      -4.535 -15.830  13.989  1.00  0.00           C  
ATOM   2254  NE2 HIS A 148      -4.312 -16.785  13.105  1.00  0.00           N  
ATOM   2255  H   HIS A 148      -8.646 -14.867  14.641  1.00  0.00           H  
ATOM   2256  HA  HIS A 148      -8.332 -15.955  11.999  1.00  0.00           H  
ATOM   2257 1HB  HIS A 148      -8.169 -17.098  14.801  1.00  0.00           H  
ATOM   2258 2HB  HIS A 148      -8.091 -18.162  13.404  1.00  0.00           H  
ATOM   2259  HD1 HIS A 148      -6.230 -15.274  15.015  1.00  0.00           H  
ATOM   2260  HD2 HIS A 148      -5.511 -18.268  12.138  1.00  0.00           H  
ATOM   2261  HE1 HIS A 148      -3.861 -15.102  14.441  1.00  0.00           H  
ATOM   2262  N   ILE A 149     -11.307 -16.728  13.621  1.00  0.00           N  
ATOM   2263  CA  ILE A 149     -12.662 -17.153  13.302  1.00  0.00           C  
ATOM   2264  C   ILE A 149     -13.259 -16.403  12.088  1.00  0.00           C  
ATOM   2265  O   ILE A 149     -13.927 -17.002  11.244  1.00  0.00           O  
ATOM   2266  CB  ILE A 149     -13.576 -16.959  14.525  1.00  0.00           C  
ATOM   2267  CG1 ILE A 149     -13.201 -17.945  15.634  1.00  0.00           C  
ATOM   2268  CG2 ILE A 149     -15.035 -17.126  14.130  1.00  0.00           C  
ATOM   2269  CD1 ILE A 149     -13.825 -17.625  16.974  1.00  0.00           C  
ATOM   2270  H   ILE A 149     -11.121 -16.312  14.521  1.00  0.00           H  
ATOM   2271  HA  ILE A 149     -12.633 -18.211  13.040  1.00  0.00           H  
ATOM   2272  HB  ILE A 149     -13.431 -15.958  14.933  1.00  0.00           H  
ATOM   2273 1HG1 ILE A 149     -13.508 -18.950  15.346  1.00  0.00           H  
ATOM   2274 2HG1 ILE A 149     -12.118 -17.957  15.759  1.00  0.00           H  
ATOM   2275 1HG2 ILE A 149     -15.667 -16.986  15.008  1.00  0.00           H  
ATOM   2276 2HG2 ILE A 149     -15.295 -16.387  13.375  1.00  0.00           H  
ATOM   2277 3HG2 ILE A 149     -15.191 -18.126  13.728  1.00  0.00           H  
ATOM   2278 1HD1 ILE A 149     -13.513 -18.367  17.708  1.00  0.00           H  
ATOM   2279 2HD1 ILE A 149     -13.501 -16.635  17.298  1.00  0.00           H  
ATOM   2280 3HD1 ILE A 149     -14.910 -17.640  16.882  1.00  0.00           H  
ATOM   2281  N   LEU A 150     -13.078 -14.916  11.946  1.00  0.00           N  
ATOM   2282  CA  LEU A 150     -13.493 -14.191  10.735  1.00  0.00           C  
ATOM   2283  C   LEU A 150     -12.787 -14.724   9.488  1.00  0.00           C  
ATOM   2284  O   LEU A 150     -13.418 -14.946   8.455  1.00  0.00           O  
ATOM   2285  CB  LEU A 150     -13.199 -12.693  10.887  1.00  0.00           C  
ATOM   2286  CG  LEU A 150     -14.125 -11.928  11.841  1.00  0.00           C  
ATOM   2287  CD1 LEU A 150     -13.524 -10.562  12.146  1.00  0.00           C  
ATOM   2288  CD2 LEU A 150     -15.503 -11.790  11.209  1.00  0.00           C  
ATOM   2289  H   LEU A 150     -12.628 -14.407  12.694  1.00  0.00           H  
ATOM   2290  HA  LEU A 150     -14.563 -14.344  10.598  1.00  0.00           H  
ATOM   2291 1HB  LEU A 150     -12.179 -12.574  11.250  1.00  0.00           H  
ATOM   2292 2HB  LEU A 150     -13.271 -12.223   9.907  1.00  0.00           H  
ATOM   2293  HG  LEU A 150     -14.210 -12.472  12.782  1.00  0.00           H  
ATOM   2294 1HD1 LEU A 150     -14.183 -10.018  12.824  1.00  0.00           H  
ATOM   2295 2HD1 LEU A 150     -12.549 -10.691  12.615  1.00  0.00           H  
ATOM   2296 3HD1 LEU A 150     -13.412  -9.999  11.220  1.00  0.00           H  
ATOM   2297 1HD2 LEU A 150     -16.161 -11.246  11.887  1.00  0.00           H  
ATOM   2298 2HD2 LEU A 150     -15.419 -11.244  10.269  1.00  0.00           H  
ATOM   2299 3HD2 LEU A 150     -15.916 -12.780  11.018  1.00  0.00           H  
ATOM   2300  N   LEU A 151     -11.475 -14.934   9.577  1.00  0.00           N  
ATOM   2301  CA  LEU A 151     -10.694 -15.506   8.460  1.00  0.00           C  
ATOM   2302  C   LEU A 151     -11.120 -16.917   8.062  1.00  0.00           C  
ATOM   2303  O   LEU A 151     -11.154 -17.255   6.878  1.00  0.00           O  
ATOM   2304  CB  LEU A 151      -9.205 -15.526   8.828  1.00  0.00           C  
ATOM   2305  CG  LEU A 151      -8.520 -14.156   8.903  1.00  0.00           C  
ATOM   2306  CD1 LEU A 151      -7.141 -14.312   9.530  1.00  0.00           C  
ATOM   2307  CD2 LEU A 151      -8.421 -13.561   7.507  1.00  0.00           C  
ATOM   2308  H   LEU A 151     -10.999 -14.691  10.434  1.00  0.00           H  
ATOM   2309  HA  LEU A 151     -10.848 -14.879   7.582  1.00  0.00           H  
ATOM   2310 1HB  LEU A 151      -9.094 -16.006   9.800  1.00  0.00           H  
ATOM   2311 2HB  LEU A 151      -8.672 -16.124   8.089  1.00  0.00           H  
ATOM   2312  HG  LEU A 151      -9.103 -13.492   9.542  1.00  0.00           H  
ATOM   2313 1HD1 LEU A 151      -6.653 -13.338   9.584  1.00  0.00           H  
ATOM   2314 2HD1 LEU A 151      -7.242 -14.721  10.536  1.00  0.00           H  
ATOM   2315 3HD1 LEU A 151      -6.538 -14.985   8.922  1.00  0.00           H  
ATOM   2316 1HD2 LEU A 151      -7.934 -12.586   7.560  1.00  0.00           H  
ATOM   2317 2HD2 LEU A 151      -7.837 -14.224   6.869  1.00  0.00           H  
ATOM   2318 3HD2 LEU A 151      -9.421 -13.444   7.090  1.00  0.00           H  
ATOM   2319  N   THR A 152     -11.423 -17.856   9.089  1.00  0.00           N  
ATOM   2320  CA  THR A 152     -11.855 -19.229   8.860  1.00  0.00           C  
ATOM   2321  C   THR A 152     -13.170 -19.269   8.098  1.00  0.00           C  
ATOM   2322  O   THR A 152     -13.323 -20.036   7.147  1.00  0.00           O  
ATOM   2323  CB  THR A 152     -12.002 -19.994  10.188  1.00  0.00           C  
ATOM   2324  OG1 THR A 152     -10.737 -20.034  10.863  1.00  0.00           O  
ATOM   2325  CG2 THR A 152     -12.484 -21.414   9.936  1.00  0.00           C  
ATOM   2326  H   THR A 152     -11.296 -17.531  10.036  1.00  0.00           H  
ATOM   2327  HA  THR A 152     -11.100 -19.725   8.252  1.00  0.00           H  
ATOM   2328  HB  THR A 152     -12.722 -19.480  10.826  1.00  0.00           H  
ATOM   2329  HG1 THR A 152     -10.475 -19.143  11.105  1.00  0.00           H  
ATOM   2330 1HG2 THR A 152     -12.583 -21.939  10.886  1.00  0.00           H  
ATOM   2331 2HG2 THR A 152     -13.450 -21.386   9.434  1.00  0.00           H  
ATOM   2332 3HG2 THR A 152     -11.764 -21.936   9.307  1.00  0.00           H  
ATOM   2333  N   ALA A 153     -14.107 -18.438   8.530  1.00  0.00           N  
ATOM   2334  CA  ALA A 153     -15.410 -18.328   7.881  1.00  0.00           C  
ATOM   2335  C   ALA A 153     -15.264 -17.835   6.441  1.00  0.00           C  
ATOM   2336  O   ALA A 153     -15.960 -18.305   5.537  1.00  0.00           O  
ATOM   2337  CB  ALA A 153     -16.311 -17.377   8.676  1.00  0.00           C  
ATOM   2338  H   ALA A 153     -13.909 -17.862   9.337  1.00  0.00           H  
ATOM   2339  HA  ALA A 153     -15.863 -19.319   7.863  1.00  0.00           H  
ATOM   2340 1HB  ALA A 153     -17.282 -17.299   8.187  1.00  0.00           H  
ATOM   2341 2HB  ALA A 153     -16.446 -17.762   9.688  1.00  0.00           H  
ATOM   2342 3HB  ALA A 153     -15.850 -16.391   8.723  1.00  0.00           H  
ATOM   2343  N   ALA A 154     -14.349 -16.888   6.236  1.00  0.00           N  
ATOM   2344  CA  ALA A 154     -14.109 -16.309   4.912  1.00  0.00           C  
ATOM   2345  C   ALA A 154     -13.552 -17.374   3.987  1.00  0.00           C  
ATOM   2346  O   ALA A 154     -13.956 -17.477   2.829  1.00  0.00           O  
ATOM   2347  CB  ALA A 154     -13.163 -15.120   5.018  1.00  0.00           C  
ATOM   2348  H   ALA A 154     -13.806 -16.560   7.023  1.00  0.00           H  
ATOM   2349  HA  ALA A 154     -15.063 -15.966   4.514  1.00  0.00           H  
ATOM   2350 1HB  ALA A 154     -12.993 -14.701   4.026  1.00  0.00           H  
ATOM   2351 2HB  ALA A 154     -13.603 -14.361   5.662  1.00  0.00           H  
ATOM   2352 3HB  ALA A 154     -12.213 -15.448   5.440  1.00  0.00           H  
ATOM   2353  N   VAL A 155     -12.612 -18.173   4.514  1.00  0.00           N  
ATOM   2354  CA  VAL A 155     -12.035 -19.256   3.745  1.00  0.00           C  
ATOM   2355  C   VAL A 155     -13.066 -20.332   3.474  1.00  0.00           C  
ATOM   2356  O   VAL A 155     -13.149 -20.863   2.366  1.00  0.00           O  
ATOM   2357  CB  VAL A 155     -10.837 -19.869   4.495  1.00  0.00           C  
ATOM   2358  CG1 VAL A 155     -10.397 -21.163   3.827  1.00  0.00           C  
ATOM   2359  CG2 VAL A 155      -9.691 -18.870   4.544  1.00  0.00           C  
ATOM   2360  H   VAL A 155     -12.298 -18.023   5.461  1.00  0.00           H  
ATOM   2361  HA  VAL A 155     -11.707 -18.852   2.786  1.00  0.00           H  
ATOM   2362  HB  VAL A 155     -11.146 -20.120   5.510  1.00  0.00           H  
ATOM   2363 1HG1 VAL A 155      -9.550 -21.583   4.371  1.00  0.00           H  
ATOM   2364 2HG1 VAL A 155     -11.221 -21.876   3.836  1.00  0.00           H  
ATOM   2365 3HG1 VAL A 155     -10.102 -20.960   2.798  1.00  0.00           H  
ATOM   2366 1HG2 VAL A 155      -8.848 -19.310   5.076  1.00  0.00           H  
ATOM   2367 2HG2 VAL A 155      -9.387 -18.616   3.528  1.00  0.00           H  
ATOM   2368 3HG2 VAL A 155     -10.016 -17.968   5.062  1.00  0.00           H  
ATOM   2369  N   LEU A 156     -13.971 -20.781   4.500  1.00  0.00           N  
ATOM   2370  CA  LEU A 156     -15.036 -21.751   4.353  1.00  0.00           C  
ATOM   2371  C   LEU A 156     -16.148 -21.246   3.428  1.00  0.00           C  
ATOM   2372  O   LEU A 156     -16.763 -22.029   2.699  1.00  0.00           O  
ATOM   2373  CB  LEU A 156     -15.620 -22.089   5.730  1.00  0.00           C  
ATOM   2374  CG  LEU A 156     -14.701 -22.885   6.666  1.00  0.00           C  
ATOM   2375  CD1 LEU A 156     -15.327 -22.961   8.051  1.00  0.00           C  
ATOM   2376  CD2 LEU A 156     -14.472 -24.275   6.092  1.00  0.00           C  
ATOM   2377  H   LEU A 156     -13.814 -20.354   5.402  1.00  0.00           H  
ATOM   2378  HA  LEU A 156     -14.631 -22.636   3.864  1.00  0.00           H  
ATOM   2379 1HB  LEU A 156     -15.882 -21.161   6.235  1.00  0.00           H  
ATOM   2380 2HB  LEU A 156     -16.531 -22.671   5.588  1.00  0.00           H  
ATOM   2381  HG  LEU A 156     -13.744 -22.370   6.760  1.00  0.00           H  
ATOM   2382 1HD1 LEU A 156     -14.674 -23.526   8.716  1.00  0.00           H  
ATOM   2383 2HD1 LEU A 156     -15.461 -21.954   8.446  1.00  0.00           H  
ATOM   2384 3HD1 LEU A 156     -16.295 -23.457   7.986  1.00  0.00           H  
ATOM   2385 1HD2 LEU A 156     -13.818 -24.841   6.756  1.00  0.00           H  
ATOM   2386 2HD2 LEU A 156     -15.428 -24.792   5.998  1.00  0.00           H  
ATOM   2387 3HD2 LEU A 156     -14.007 -24.192   5.109  1.00  0.00           H  
ATOM   2388  N   GLY A 157     -16.393 -19.939   3.433  1.00  0.00           N  
ATOM   2389  CA  GLY A 157     -17.444 -19.384   2.595  1.00  0.00           C  
ATOM   2390  C   GLY A 157     -18.782 -19.533   3.301  1.00  0.00           C  
ATOM   2391  O   GLY A 157     -19.854 -19.586   2.674  1.00  0.00           O  
ATOM   2392  H   GLY A 157     -15.852 -19.319   4.018  1.00  0.00           H  
ATOM   2393 1HA  GLY A 157     -17.230 -18.335   2.393  1.00  0.00           H  
ATOM   2394 2HA  GLY A 157     -17.455 -19.899   1.635  1.00  0.00           H  
ATOM   2395  N   THR A 158     -18.855 -19.457   4.685  1.00  0.00           N  
ATOM   2396  CA  THR A 158     -20.009 -19.633   5.552  1.00  0.00           C  
ATOM   2397  C   THR A 158     -19.985 -18.543   6.619  1.00  0.00           C  
ATOM   2398  O   THR A 158     -19.275 -17.542   6.466  1.00  0.00           O  
ATOM   2399  CB  THR A 158     -20.023 -21.026   6.208  1.00  0.00           C  
ATOM   2400  OG1 THR A 158     -21.278 -21.233   6.870  1.00  0.00           O  
ATOM   2401  CG2 THR A 158     -18.894 -21.151   7.219  1.00  0.00           C  
ATOM   2402  H   THR A 158     -17.954 -19.264   5.100  1.00  0.00           H  
ATOM   2403  HA  THR A 158     -20.912 -19.506   4.954  1.00  0.00           H  
ATOM   2404  HB  THR A 158     -19.902 -21.791   5.441  1.00  0.00           H  
ATOM   2405  HG1 THR A 158     -21.418 -22.173   7.003  1.00  0.00           H  
ATOM   2406 1HG2 THR A 158     -18.919 -22.142   7.673  1.00  0.00           H  
ATOM   2407 2HG2 THR A 158     -17.938 -21.006   6.717  1.00  0.00           H  
ATOM   2408 3HG2 THR A 158     -19.014 -20.395   7.994  1.00  0.00           H  
ATOM   2409  N   THR A 159     -20.768 -18.715   7.681  1.00  0.00           N  
ATOM   2410  CA  THR A 159     -20.870 -17.692   8.728  1.00  0.00           C  
ATOM   2411  C   THR A 159     -19.829 -17.910   9.833  1.00  0.00           C  
ATOM   2412  O   THR A 159     -19.216 -18.971   9.906  1.00  0.00           O  
ATOM   2413  CB  THR A 159     -22.281 -17.673   9.345  1.00  0.00           C  
ATOM   2414  OG1 THR A 159     -22.519 -18.908  10.035  1.00  0.00           O  
ATOM   2415  CG2 THR A 159     -23.335 -17.490   8.264  1.00  0.00           C  
ATOM   2416  H   THR A 159     -21.305 -19.567   7.770  1.00  0.00           H  
ATOM   2417  HA  THR A 159     -20.721 -16.714   8.272  1.00  0.00           H  
ATOM   2418  HB  THR A 159     -22.354 -16.854  10.060  1.00  0.00           H  
ATOM   2419  HG1 THR A 159     -23.329 -18.837  10.546  1.00  0.00           H  
ATOM   2420 1HG2 THR A 159     -24.325 -17.480   8.719  1.00  0.00           H  
ATOM   2421 2HG2 THR A 159     -23.163 -16.547   7.745  1.00  0.00           H  
ATOM   2422 3HG2 THR A 159     -23.272 -18.312   7.552  1.00  0.00           H  
ATOM   2423  N   VAL A 160     -19.636 -16.923  10.705  1.00  0.00           N  
ATOM   2424  CA  VAL A 160     -18.695 -17.108  11.803  1.00  0.00           C  
ATOM   2425  C   VAL A 160     -19.257 -18.096  12.817  1.00  0.00           C  
ATOM   2426  O   VAL A 160     -18.503 -18.799  13.465  1.00  0.00           O  
ATOM   2427  CB  VAL A 160     -18.403 -15.765  12.498  1.00  0.00           C  
ATOM   2428  CG1 VAL A 160     -17.699 -14.813  11.542  1.00  0.00           C  
ATOM   2429  CG2 VAL A 160     -19.698 -15.154  13.010  1.00  0.00           C  
ATOM   2430  H   VAL A 160     -20.128 -16.044  10.620  1.00  0.00           H  
ATOM   2431  HA  VAL A 160     -17.777 -17.541  11.401  1.00  0.00           H  
ATOM   2432  HB  VAL A 160     -17.726 -15.938  13.334  1.00  0.00           H  
ATOM   2433 1HG1 VAL A 160     -17.500 -13.869  12.049  1.00  0.00           H  
ATOM   2434 2HG1 VAL A 160     -16.758 -15.254  11.216  1.00  0.00           H  
ATOM   2435 3HG1 VAL A 160     -18.335 -14.631  10.676  1.00  0.00           H  
ATOM   2436 1HG2 VAL A 160     -19.484 -14.205  13.501  1.00  0.00           H  
ATOM   2437 2HG2 VAL A 160     -20.377 -14.986  12.174  1.00  0.00           H  
ATOM   2438 3HG2 VAL A 160     -20.164 -15.835  13.724  1.00  0.00           H  
ATOM   2439  N   GLU A 161     -20.691 -18.202  13.052  1.00  0.00           N  
ATOM   2440  CA  GLU A 161     -21.379 -19.145  13.937  1.00  0.00           C  
ATOM   2441  C   GLU A 161     -21.132 -20.584  13.526  1.00  0.00           C  
ATOM   2442  O   GLU A 161     -21.016 -21.466  14.359  1.00  0.00           O  
ATOM   2443  CB  GLU A 161     -22.883 -18.866  13.947  1.00  0.00           C  
ATOM   2444  CG  GLU A 161     -23.272 -17.531  14.566  1.00  0.00           C  
ATOM   2445  CD  GLU A 161     -23.103 -16.376  13.619  1.00  0.00           C  
ATOM   2446  OE1 GLU A 161     -22.707 -16.602  12.500  1.00  0.00           O  
ATOM   2447  OE2 GLU A 161     -23.371 -15.265  14.014  1.00  0.00           O  
ATOM   2448  H   GLU A 161     -21.237 -17.568  12.486  1.00  0.00           H  
ATOM   2449  HA  GLU A 161     -20.990 -19.016  14.948  1.00  0.00           H  
ATOM   2450 1HB  GLU A 161     -23.264 -18.885  12.926  1.00  0.00           H  
ATOM   2451 2HB  GLU A 161     -23.395 -19.653  14.502  1.00  0.00           H  
ATOM   2452 1HG  GLU A 161     -24.313 -17.577  14.882  1.00  0.00           H  
ATOM   2453 2HG  GLU A 161     -22.659 -17.360  15.451  1.00  0.00           H  
ATOM   2454  N   GLU A 162     -21.074 -20.933  12.102  1.00  0.00           N  
ATOM   2455  CA  GLU A 162     -20.757 -22.236  11.531  1.00  0.00           C  
ATOM   2456  C   GLU A 162     -19.277 -22.590  11.693  1.00  0.00           C  
ATOM   2457  O   GLU A 162     -18.925 -23.744  11.961  1.00  0.00           O  
ATOM   2458  CB  GLU A 162     -21.161 -22.278  10.054  1.00  0.00           C  
ATOM   2459  CG  GLU A 162     -20.945 -23.617   9.379  1.00  0.00           C  
ATOM   2460  CD  GLU A 162     -21.812 -24.728   9.963  1.00  0.00           C  
ATOM   2461  OE1 GLU A 162     -22.735 -24.435  10.759  1.00  0.00           O  
ATOM   2462  OE2 GLU A 162     -21.558 -25.901   9.618  1.00  0.00           O  
ATOM   2463  H   GLU A 162     -21.285 -20.163  11.483  1.00  0.00           H  
ATOM   2464  HA  GLU A 162     -21.323 -22.994  12.071  1.00  0.00           H  
ATOM   2465 1HB  GLU A 162     -22.217 -22.022   9.960  1.00  0.00           H  
ATOM   2466 2HB  GLU A 162     -20.594 -21.529   9.500  1.00  0.00           H  
ATOM   2467 1HG  GLU A 162     -21.172 -23.518   8.318  1.00  0.00           H  
ATOM   2468 2HG  GLU A 162     -19.898 -23.897   9.475  1.00  0.00           H  
ATOM   2469  N   ALA A 163     -18.414 -21.590  11.514  1.00  0.00           N  
ATOM   2470  CA  ALA A 163     -16.987 -21.771  11.713  1.00  0.00           C  
ATOM   2471  C   ALA A 163     -16.693 -22.186  13.167  1.00  0.00           C  
ATOM   2472  O   ALA A 163     -15.864 -23.061  13.408  1.00  0.00           O  
ATOM   2473  CB  ALA A 163     -16.234 -20.488  11.347  1.00  0.00           C  
ATOM   2474  H   ALA A 163     -18.763 -20.683  11.236  1.00  0.00           H  
ATOM   2475  HA  ALA A 163     -16.652 -22.575  11.058  1.00  0.00           H  
ATOM   2476 1HB  ALA A 163     -15.166 -20.637  11.500  1.00  0.00           H  
ATOM   2477 2HB  ALA A 163     -16.422 -20.242  10.301  1.00  0.00           H  
ATOM   2478 3HB  ALA A 163     -16.582 -19.671  11.978  1.00  0.00           H  
ATOM   2479  N   VAL A 164     -17.381 -21.561  14.122  1.00  0.00           N  
ATOM   2480  CA  VAL A 164     -17.262 -21.928  15.534  1.00  0.00           C  
ATOM   2481  C   VAL A 164     -17.902 -23.288  15.799  1.00  0.00           C  
ATOM   2482  O   VAL A 164     -17.326 -24.136  16.488  1.00  0.00           O  
ATOM   2483  CB  VAL A 164     -17.934 -20.864  16.424  1.00  0.00           C  
ATOM   2484  CG1 VAL A 164     -18.027 -21.355  17.861  1.00  0.00           C  
ATOM   2485  CG2 VAL A 164     -17.155 -19.560  16.347  1.00  0.00           C  
ATOM   2486  H   VAL A 164     -18.004 -20.811  13.861  1.00  0.00           H  
ATOM   2487  HA  VAL A 164     -16.203 -21.998  15.785  1.00  0.00           H  
ATOM   2488  HB  VAL A 164     -18.953 -20.701  16.072  1.00  0.00           H  
ATOM   2489 1HG1 VAL A 164     -18.504 -20.591  18.475  1.00  0.00           H  
ATOM   2490 2HG1 VAL A 164     -18.618 -22.269  17.895  1.00  0.00           H  
ATOM   2491 3HG1 VAL A 164     -17.026 -21.552  18.242  1.00  0.00           H  
ATOM   2492 1HG2 VAL A 164     -17.636 -18.813  16.978  1.00  0.00           H  
ATOM   2493 2HG2 VAL A 164     -16.134 -19.725  16.692  1.00  0.00           H  
ATOM   2494 3HG2 VAL A 164     -17.138 -19.207  15.316  1.00  0.00           H  
ATOM   2495  N   TYR A 165     -19.240 -23.601  15.282  1.00  0.00           N  
ATOM   2496  CA  TYR A 165     -19.883 -24.900  15.444  1.00  0.00           C  
ATOM   2497  C   TYR A 165     -18.987 -26.069  15.006  1.00  0.00           C  
ATOM   2498  O   TYR A 165     -18.857 -27.066  15.717  1.00  0.00           O  
ATOM   2499  CB  TYR A 165     -21.200 -24.927  14.664  1.00  0.00           C  
ATOM   2500  CG  TYR A 165     -21.917 -26.257  14.724  1.00  0.00           C  
ATOM   2501  CD1 TYR A 165     -22.668 -26.591  15.842  1.00  0.00           C  
ATOM   2502  CD2 TYR A 165     -21.825 -27.144  13.662  1.00  0.00           C  
ATOM   2503  CE1 TYR A 165     -23.323 -27.806  15.897  1.00  0.00           C  
ATOM   2504  CE2 TYR A 165     -22.480 -28.359  13.716  1.00  0.00           C  
ATOM   2505  CZ  TYR A 165     -23.227 -28.690  14.829  1.00  0.00           C  
ATOM   2506  OH  TYR A 165     -23.880 -29.900  14.883  1.00  0.00           O  
ATOM   2507  H   TYR A 165     -19.716 -22.880  14.758  1.00  0.00           H  
ATOM   2508  HA  TYR A 165     -20.103 -25.050  16.502  1.00  0.00           H  
ATOM   2509 1HB  TYR A 165     -21.870 -24.161  15.055  1.00  0.00           H  
ATOM   2510 2HB  TYR A 165     -21.008 -24.691  13.618  1.00  0.00           H  
ATOM   2511  HD1 TYR A 165     -22.740 -25.894  16.678  1.00  0.00           H  
ATOM   2512  HD2 TYR A 165     -21.234 -26.882  12.784  1.00  0.00           H  
ATOM   2513  HE1 TYR A 165     -23.913 -28.068  16.775  1.00  0.00           H  
ATOM   2514  HE2 TYR A 165     -22.407 -29.056  12.881  1.00  0.00           H  
ATOM   2515  HH  TYR A 165     -24.349 -29.972  15.718  1.00  0.00           H  
ATOM   2516  N   ARG A 166     -18.330 -25.962  13.750  1.00  0.00           N  
ATOM   2517  CA  ARG A 166     -17.414 -26.987  13.265  1.00  0.00           C  
ATOM   2518  C   ARG A 166     -16.159 -27.066  14.096  1.00  0.00           C  
ATOM   2519  O   ARG A 166     -15.605 -28.148  14.296  1.00  0.00           O  
ATOM   2520  CB  ARG A 166     -17.034 -26.723  11.817  1.00  0.00           C  
ATOM   2521  CG  ARG A 166     -18.175 -26.855  10.820  1.00  0.00           C  
ATOM   2522  CD  ARG A 166     -17.726 -26.581   9.431  1.00  0.00           C  
ATOM   2523  NE  ARG A 166     -18.844 -26.506   8.504  1.00  0.00           N  
ATOM   2524  CZ  ARG A 166     -18.724 -26.479   7.162  1.00  0.00           C  
ATOM   2525  NH1 ARG A 166     -17.534 -26.524   6.607  1.00  0.00           N  
ATOM   2526  NH2 ARG A 166     -19.806 -26.410   6.405  1.00  0.00           N  
ATOM   2527  H   ARG A 166     -18.512 -25.154  13.172  1.00  0.00           H  
ATOM   2528  HA  ARG A 166     -17.921 -27.955  13.311  1.00  0.00           H  
ATOM   2529 1HB  ARG A 166     -16.632 -25.717  11.725  1.00  0.00           H  
ATOM   2530 2HB  ARG A 166     -16.250 -27.417  11.513  1.00  0.00           H  
ATOM   2531 1HG  ARG A 166     -18.576 -27.868  10.858  1.00  0.00           H  
ATOM   2532 2HG  ARG A 166     -18.963 -26.142  11.072  1.00  0.00           H  
ATOM   2533 1HD  ARG A 166     -17.195 -25.631   9.402  1.00  0.00           H  
ATOM   2534 2HD  ARG A 166     -17.061 -27.378   9.099  1.00  0.00           H  
ATOM   2535  HE  ARG A 166     -19.777 -26.469   8.894  1.00  0.00           H  
ATOM   2536 1HH1 ARG A 166     -16.708 -26.576   7.187  1.00  0.00           H  
ATOM   2537 2HH1 ARG A 166     -17.444 -26.505   5.601  1.00  0.00           H  
ATOM   2538 1HH2 ARG A 166     -20.721 -26.377   6.831  1.00  0.00           H  
ATOM   2539 2HH2 ARG A 166     -19.716 -26.390   5.400  1.00  0.00           H  
ATOM   2540  N   ALA A 167     -15.550 -25.821  14.640  1.00  0.00           N  
ATOM   2541  CA  ALA A 167     -14.360 -25.788  15.469  1.00  0.00           C  
ATOM   2542  C   ALA A 167     -14.635 -26.525  16.783  1.00  0.00           C  
ATOM   2543  O   ALA A 167     -13.762 -27.239  17.285  1.00  0.00           O  
ATOM   2544  CB  ALA A 167     -13.927 -24.348  15.721  1.00  0.00           C  
ATOM   2545  H   ALA A 167     -15.958 -24.952  14.327  1.00  0.00           H  
ATOM   2546  HA  ALA A 167     -13.562 -26.307  14.937  1.00  0.00           H  
ATOM   2547 1HB  ALA A 167     -13.033 -24.341  16.345  1.00  0.00           H  
ATOM   2548 2HB  ALA A 167     -13.710 -23.863  14.772  1.00  0.00           H  
ATOM   2549 3HB  ALA A 167     -14.728 -23.813  16.231  1.00  0.00           H  
ATOM   2550  N   LEU A 168     -15.849 -26.352  17.317  1.00  0.00           N  
ATOM   2551  CA  LEU A 168     -16.289 -27.053  18.538  1.00  0.00           C  
ATOM   2552  C   LEU A 168     -16.351 -28.575  18.363  1.00  0.00           C  
ATOM   2553  O   LEU A 168     -16.003 -29.315  19.284  1.00  0.00           O  
ATOM   2554  CB  LEU A 168     -17.670 -26.537  18.963  1.00  0.00           C  
ATOM   2555  CG  LEU A 168     -17.690 -25.146  19.607  1.00  0.00           C  
ATOM   2556  CD1 LEU A 168     -19.114 -24.605  19.603  1.00  0.00           C  
ATOM   2557  CD2 LEU A 168     -17.143 -25.234  21.025  1.00  0.00           C  
ATOM   2558  H   LEU A 168     -16.484 -25.711  16.862  1.00  0.00           H  
ATOM   2559  HA  LEU A 168     -15.559 -26.869  19.324  1.00  0.00           H  
ATOM   2560 1HB  LEU A 168     -18.315 -26.506  18.087  1.00  0.00           H  
ATOM   2561 2HB  LEU A 168     -18.097 -27.240  19.679  1.00  0.00           H  
ATOM   2562  HG  LEU A 168     -17.073 -24.463  19.022  1.00  0.00           H  
ATOM   2563 1HD1 LEU A 168     -19.128 -23.616  20.061  1.00  0.00           H  
ATOM   2564 2HD1 LEU A 168     -19.473 -24.534  18.576  1.00  0.00           H  
ATOM   2565 3HD1 LEU A 168     -19.760 -25.275  20.169  1.00  0.00           H  
ATOM   2566 1HD2 LEU A 168     -17.157 -24.244  21.482  1.00  0.00           H  
ATOM   2567 2HD2 LEU A 168     -17.762 -25.913  21.611  1.00  0.00           H  
ATOM   2568 3HD2 LEU A 168     -16.120 -25.606  20.996  1.00  0.00           H  
ATOM   2569  N   LYS A 169     -16.889 -29.182  17.127  1.00  0.00           N  
ATOM   2570  CA  LYS A 169     -16.879 -30.615  16.797  1.00  0.00           C  
ATOM   2571  C   LYS A 169     -15.464 -31.199  16.866  1.00  0.00           C  
ATOM   2572  O   LYS A 169     -15.253 -32.274  17.443  1.00  0.00           O  
ATOM   2573  CB  LYS A 169     -17.472 -30.849  15.408  1.00  0.00           C  
ATOM   2574  CG  LYS A 169     -17.475 -32.305  14.961  1.00  0.00           C  
ATOM   2575  CD  LYS A 169     -18.038 -32.451  13.555  1.00  0.00           C  
ATOM   2576  CE  LYS A 169     -17.892 -33.878  13.045  1.00  0.00           C  
ATOM   2577  NZ  LYS A 169     -18.383 -34.020  11.648  1.00  0.00           N  
ATOM   2578  H   LYS A 169     -17.324 -28.534  16.488  1.00  0.00           H  
ATOM   2579  HA  LYS A 169     -17.488 -31.144  17.530  1.00  0.00           H  
ATOM   2580 1HB  LYS A 169     -18.502 -30.491  15.387  1.00  0.00           H  
ATOM   2581 2HB  LYS A 169     -16.910 -30.274  14.670  1.00  0.00           H  
ATOM   2582 1HG  LYS A 169     -16.456 -32.693  14.977  1.00  0.00           H  
ATOM   2583 2HG  LYS A 169     -18.080 -32.895  15.648  1.00  0.00           H  
ATOM   2584 1HD  LYS A 169     -19.094 -32.180  13.556  1.00  0.00           H  
ATOM   2585 2HD  LYS A 169     -17.508 -31.779  12.880  1.00  0.00           H  
ATOM   2586 1HE  LYS A 169     -16.845 -34.170  13.081  1.00  0.00           H  
ATOM   2587 2HE  LYS A 169     -18.458 -34.552  13.687  1.00  0.00           H  
ATOM   2588 1HZ  LYS A 169     -18.270 -34.979  11.347  1.00  0.00           H  
ATOM   2589 2HZ  LYS A 169     -19.360 -33.769  11.605  1.00  0.00           H  
ATOM   2590 3HZ  LYS A 169     -17.853 -33.414  11.040  1.00  0.00           H  
ATOM   2591  N   LEU A 170     -14.442 -30.507  16.227  1.00  0.00           N  
ATOM   2592  CA  LEU A 170     -13.045 -30.920  16.153  1.00  0.00           C  
ATOM   2593  C   LEU A 170     -12.310 -30.662  17.458  1.00  0.00           C  
ATOM   2594  O   LEU A 170     -11.422 -31.421  17.822  1.00  0.00           O  
ATOM   2595  CB  LEU A 170     -12.336 -30.181  15.011  1.00  0.00           C  
ATOM   2596  CG  LEU A 170     -12.400 -30.862  13.639  1.00  0.00           C  
ATOM   2597  CD1 LEU A 170     -11.430 -32.035  13.607  1.00  0.00           C  
ATOM   2598  CD2 LEU A 170     -13.824 -31.321  13.365  1.00  0.00           C  
ATOM   2599  H   LEU A 170     -14.736 -29.679  15.730  1.00  0.00           H  
ATOM   2600  HA  LEU A 170     -13.010 -31.996  15.994  1.00  0.00           H  
ATOM   2601 1HB  LEU A 170     -12.779 -29.191  14.911  1.00  0.00           H  
ATOM   2602 2HB  LEU A 170     -11.286 -30.061  15.275  1.00  0.00           H  
ATOM   2603  HG  LEU A 170     -12.092 -30.155  12.867  1.00  0.00           H  
ATOM   2604 1HD1 LEU A 170     -11.475 -32.519  12.632  1.00  0.00           H  
ATOM   2605 2HD1 LEU A 170     -10.417 -31.675  13.788  1.00  0.00           H  
ATOM   2606 3HD1 LEU A 170     -11.704 -32.753  14.381  1.00  0.00           H  
ATOM   2607 1HD2 LEU A 170     -13.869 -31.805  12.388  1.00  0.00           H  
ATOM   2608 2HD2 LEU A 170     -14.132 -32.029  14.134  1.00  0.00           H  
ATOM   2609 3HD2 LEU A 170     -14.492 -30.460  13.374  1.00  0.00           H  
ATOM   2610  N   LYS A 171     -12.665 -29.580  18.148  1.00  0.00           N  
ATOM   2611  CA  LYS A 171     -12.105 -29.312  19.467  1.00  0.00           C  
ATOM   2612  C   LYS A 171     -12.329 -30.516  20.353  1.00  0.00           C  
ATOM   2613  O   LYS A 171     -11.409 -31.047  20.973  1.00  0.00           O  
ATOM   2614  CB  LYS A 171     -12.731 -28.063  20.091  1.00  0.00           C  
ATOM   2615  CG  LYS A 171     -12.370 -27.845  21.554  1.00  0.00           C  
ATOM   2616  CD  LYS A 171     -13.558 -28.120  22.463  1.00  0.00           C  
ATOM   2617  CE  LYS A 171     -13.275 -27.684  23.893  1.00  0.00           C  
ATOM   2618  NZ  LYS A 171     -14.394 -28.027  24.811  1.00  0.00           N  
ATOM   2619  H   LYS A 171     -13.332 -28.933  17.754  1.00  0.00           H  
ATOM   2620  HA  LYS A 171     -11.045 -29.078  19.353  1.00  0.00           H  
ATOM   2621 1HB  LYS A 171     -12.416 -27.182  19.533  1.00  0.00           H  
ATOM   2622 2HB  LYS A 171     -13.816 -28.126  20.019  1.00  0.00           H  
ATOM   2623 1HG  LYS A 171     -11.550 -28.509  21.830  1.00  0.00           H  
ATOM   2624 2HG  LYS A 171     -12.044 -26.815  21.698  1.00  0.00           H  
ATOM   2625 1HD  LYS A 171     -14.432 -27.581  22.094  1.00  0.00           H  
ATOM   2626 2HD  LYS A 171     -13.782 -29.187  22.457  1.00  0.00           H  
ATOM   2627 1HE  LYS A 171     -12.368 -28.172  24.248  1.00  0.00           H  
ATOM   2628 2HE  LYS A 171     -13.117 -26.606  23.921  1.00  0.00           H  
ATOM   2629 1HZ  LYS A 171     -14.168 -27.721  25.747  1.00  0.00           H  
ATOM   2630 2HZ  LYS A 171     -15.239 -27.565  24.502  1.00  0.00           H  
ATOM   2631 3HZ  LYS A 171     -14.539 -29.026  24.810  1.00  0.00           H  
ATOM   2632  N   THR A 172     -13.660 -31.050  20.475  1.00  0.00           N  
ATOM   2633  CA  THR A 172     -13.998 -32.185  21.307  1.00  0.00           C  
ATOM   2634  C   THR A 172     -13.318 -33.464  20.809  1.00  0.00           C  
ATOM   2635  O   THR A 172     -12.748 -34.216  21.605  1.00  0.00           O  
ATOM   2636  CB  THR A 172     -15.524 -32.390  21.359  1.00  0.00           C  
ATOM   2637  OG1 THR A 172     -16.145 -31.228  21.923  1.00  0.00           O  
ATOM   2638  CG2 THR A 172     -15.870 -33.607  22.202  1.00  0.00           C  
ATOM   2639  H   THR A 172     -14.390 -30.587  19.951  1.00  0.00           H  
ATOM   2640  HA  THR A 172     -13.619 -32.004  22.311  1.00  0.00           H  
ATOM   2641  HB  THR A 172     -15.905 -32.534  20.348  1.00  0.00           H  
ATOM   2642  HG1 THR A 172     -16.093 -30.501  21.296  1.00  0.00           H  
ATOM   2643 1HG2 THR A 172     -16.953 -33.736  22.226  1.00  0.00           H  
ATOM   2644 2HG2 THR A 172     -15.409 -34.494  21.768  1.00  0.00           H  
ATOM   2645 3HG2 THR A 172     -15.500 -33.465  23.216  1.00  0.00           H  
ATOM   2646  N   LYS A 173     -13.340 -33.693  19.498  1.00  0.00           N  
ATOM   2647  CA  LYS A 173     -12.776 -34.932  18.959  1.00  0.00           C  
ATOM   2648  C   LYS A 173     -11.295 -35.095  19.226  1.00  0.00           C  
ATOM   2649  O   LYS A 173     -10.859 -36.152  19.675  1.00  0.00           O  
ATOM   2650  CB  LYS A 173     -13.028 -35.008  17.451  1.00  0.00           C  
ATOM   2651  CG  LYS A 173     -12.485 -36.265  16.786  1.00  0.00           C  
ATOM   2652  CD  LYS A 173     -12.791 -36.279  15.296  1.00  0.00           C  
ATOM   2653  CE  LYS A 173     -12.189 -37.499  14.617  1.00  0.00           C  
ATOM   2654  NZ  LYS A 173     -12.484 -37.528  13.159  1.00  0.00           N  
ATOM   2655  H   LYS A 173     -13.744 -33.019  18.864  1.00  0.00           H  
ATOM   2656  HA  LYS A 173     -13.261 -35.776  19.452  1.00  0.00           H  
ATOM   2657 1HB  LYS A 173     -14.100 -34.963  17.258  1.00  0.00           H  
ATOM   2658 2HB  LYS A 173     -12.571 -34.147  16.963  1.00  0.00           H  
ATOM   2659 1HG  LYS A 173     -11.404 -36.314  16.926  1.00  0.00           H  
ATOM   2660 2HG  LYS A 173     -12.932 -37.145  17.249  1.00  0.00           H  
ATOM   2661 1HD  LYS A 173     -13.872 -36.287  15.147  1.00  0.00           H  
ATOM   2662 2HD  LYS A 173     -12.385 -35.380  14.833  1.00  0.00           H  
ATOM   2663 1HE  LYS A 173     -11.108 -37.497  14.756  1.00  0.00           H  
ATOM   2664 2HE  LYS A 173     -12.589 -38.405  15.073  1.00  0.00           H  
ATOM   2665 1HZ  LYS A 173     -12.068 -38.351  12.746  1.00  0.00           H  
ATOM   2666 2HZ  LYS A 173     -13.484 -37.550  13.017  1.00  0.00           H  
ATOM   2667 3HZ  LYS A 173     -12.100 -36.702  12.721  1.00  0.00           H  
ATOM   2668  N   LEU A 174     -10.528 -34.046  18.956  1.00  0.00           N  
ATOM   2669  CA  LEU A 174      -9.081 -34.134  18.984  1.00  0.00           C  
ATOM   2670  C   LEU A 174      -8.484 -33.700  20.308  1.00  0.00           C  
ATOM   2671  O   LEU A 174      -7.376 -34.107  20.645  1.00  0.00           O  
ATOM   2672  CB  LEU A 174      -8.488 -33.277  17.858  1.00  0.00           C  
ATOM   2673  CG  LEU A 174      -8.918 -33.658  16.436  1.00  0.00           C  
ATOM   2674  CD1 LEU A 174      -8.327 -32.666  15.444  1.00  0.00           C  
ATOM   2675  CD2 LEU A 174      -8.458 -35.076  16.130  1.00  0.00           C  
ATOM   2676  H   LEU A 174     -10.965 -33.165  18.725  1.00  0.00           H  
ATOM   2677  HA  LEU A 174      -8.794 -35.169  18.806  1.00  0.00           H  
ATOM   2678 1HB  LEU A 174      -8.777 -32.240  18.024  1.00  0.00           H  
ATOM   2679 2HB  LEU A 174      -7.402 -33.342  17.906  1.00  0.00           H  
ATOM   2680  HG  LEU A 174     -10.004 -33.603  16.355  1.00  0.00           H  
ATOM   2681 1HD1 LEU A 174      -8.631 -32.937  14.433  1.00  0.00           H  
ATOM   2682 2HD1 LEU A 174      -8.687 -31.663  15.674  1.00  0.00           H  
ATOM   2683 3HD1 LEU A 174      -7.239 -32.687  15.512  1.00  0.00           H  
ATOM   2684 1HD2 LEU A 174      -8.764 -35.348  15.119  1.00  0.00           H  
ATOM   2685 2HD2 LEU A 174      -7.372 -35.132  16.209  1.00  0.00           H  
ATOM   2686 3HD2 LEU A 174      -8.909 -35.766  16.843  1.00  0.00           H  
ATOM   2687  N   GLY A 175      -9.211 -32.866  21.049  1.00  0.00           N  
ATOM   2688  CA  GLY A 175      -8.688 -32.261  22.264  1.00  0.00           C  
ATOM   2689  C   GLY A 175      -7.810 -31.042  21.986  1.00  0.00           C  
ATOM   2690  O   GLY A 175      -6.758 -30.864  22.610  1.00  0.00           O  
ATOM   2691  H   GLY A 175     -10.154 -32.646  20.758  1.00  0.00           H  
ATOM   2692 1HA  GLY A 175      -9.516 -31.960  22.906  1.00  0.00           H  
ATOM   2693 2HA  GLY A 175      -8.105 -32.998  22.813  1.00  0.00           H  
ATOM   2694  N   VAL A 176      -8.235 -30.201  21.047  1.00  0.00           N  
ATOM   2695  CA  VAL A 176      -7.449 -29.037  20.645  1.00  0.00           C  
ATOM   2696  C   VAL A 176      -8.289 -27.778  20.832  1.00  0.00           C  
ATOM   2697  O   VAL A 176      -9.493 -27.863  21.045  1.00  0.00           O  
ATOM   2698  CB  VAL A 176      -7.006 -29.155  19.174  1.00  0.00           C  
ATOM   2699  CG1 VAL A 176      -6.173 -30.411  18.967  1.00  0.00           C  
ATOM   2700  CG2 VAL A 176      -8.224 -29.160  18.264  1.00  0.00           C  
ATOM   2701  H   VAL A 176      -9.125 -30.372  20.600  1.00  0.00           H  
ATOM   2702  HA  VAL A 176      -6.565 -28.980  21.282  1.00  0.00           H  
ATOM   2703  HB  VAL A 176      -6.371 -28.304  18.926  1.00  0.00           H  
ATOM   2704 1HG1 VAL A 176      -5.867 -30.479  17.923  1.00  0.00           H  
ATOM   2705 2HG1 VAL A 176      -5.286 -30.369  19.602  1.00  0.00           H  
ATOM   2706 3HG1 VAL A 176      -6.766 -31.287  19.229  1.00  0.00           H  
ATOM   2707 1HG2 VAL A 176      -7.904 -29.243  17.227  1.00  0.00           H  
ATOM   2708 2HG2 VAL A 176      -8.862 -30.008  18.516  1.00  0.00           H  
ATOM   2709 3HG2 VAL A 176      -8.782 -28.233  18.398  1.00  0.00           H  
ATOM   2710  N   SER A 177      -7.656 -26.496  20.779  1.00  0.00           N  
ATOM   2711  CA  SER A 177      -8.266 -25.178  20.895  1.00  0.00           C  
ATOM   2712  C   SER A 177      -9.122 -24.905  19.659  1.00  0.00           C  
ATOM   2713  O   SER A 177      -8.968 -25.546  18.631  1.00  0.00           O  
ATOM   2714  CB  SER A 177      -7.199 -24.111  21.046  1.00  0.00           C  
ATOM   2715  OG  SER A 177      -6.422 -24.011  19.885  1.00  0.00           O  
ATOM   2716  H   SER A 177      -6.659 -26.564  20.639  1.00  0.00           H  
ATOM   2717  HA  SER A 177      -8.884 -25.161  21.795  1.00  0.00           H  
ATOM   2718 1HB  SER A 177      -7.673 -23.152  21.254  1.00  0.00           H  
ATOM   2719 2HB  SER A 177      -6.561 -24.352  21.895  1.00  0.00           H  
ATOM   2720  HG  SER A 177      -5.776 -24.719  19.937  1.00  0.00           H  
ATOM   2721  N   LEU A 178     -10.027 -23.948  19.766  1.00  0.00           N  
ATOM   2722  CA  LEU A 178     -10.880 -23.554  18.656  1.00  0.00           C  
ATOM   2723  C   LEU A 178     -10.043 -22.954  17.528  1.00  0.00           C  
ATOM   2724  O   LEU A 178     -10.396 -23.044  16.342  1.00  0.00           O  
ATOM   2725  CB  LEU A 178     -11.931 -22.540  19.126  1.00  0.00           C  
ATOM   2726  CG  LEU A 178     -12.996 -23.084  20.087  1.00  0.00           C  
ATOM   2727  CD1 LEU A 178     -13.825 -21.929  20.632  1.00  0.00           C  
ATOM   2728  CD2 LEU A 178     -13.873 -24.090  19.356  1.00  0.00           C  
ATOM   2729  H   LEU A 178     -10.126 -23.477  20.653  1.00  0.00           H  
ATOM   2730  HA  LEU A 178     -11.407 -24.437  18.295  1.00  0.00           H  
ATOM   2731 1HB  LEU A 178     -11.421 -21.719  19.627  1.00  0.00           H  
ATOM   2732 2HB  LEU A 178     -12.445 -22.142  18.251  1.00  0.00           H  
ATOM   2733  HG  LEU A 178     -12.509 -23.573  20.931  1.00  0.00           H  
ATOM   2734 1HD1 LEU A 178     -14.582 -22.316  21.315  1.00  0.00           H  
ATOM   2735 2HD1 LEU A 178     -13.176 -21.236  21.167  1.00  0.00           H  
ATOM   2736 3HD1 LEU A 178     -14.312 -21.410  19.808  1.00  0.00           H  
ATOM   2737 1HD2 LEU A 178     -14.630 -24.477  20.039  1.00  0.00           H  
ATOM   2738 2HD2 LEU A 178     -14.362 -23.601  18.512  1.00  0.00           H  
ATOM   2739 3HD2 LEU A 178     -13.258 -24.913  18.992  1.00  0.00           H  
ATOM   2740  N   LEU A 179      -8.934 -22.237  17.810  1.00  0.00           N  
ATOM   2741  CA  LEU A 179      -7.952 -21.628  16.934  1.00  0.00           C  
ATOM   2742  C   LEU A 179      -7.205 -22.673  16.128  1.00  0.00           C  
ATOM   2743  O   LEU A 179      -6.942 -22.486  14.941  1.00  0.00           O  
ATOM   2744  CB  LEU A 179      -6.956 -20.798  17.753  1.00  0.00           C  
ATOM   2745  CG  LEU A 179      -5.816 -20.150  16.957  1.00  0.00           C  
ATOM   2746  CD1 LEU A 179      -6.398 -19.308  15.830  1.00  0.00           C  
ATOM   2747  CD2 LEU A 179      -4.963 -19.302  17.890  1.00  0.00           C  
ATOM   2748  H   LEU A 179      -8.829 -22.141  18.809  1.00  0.00           H  
ATOM   2749  HA  LEU A 179      -8.471 -20.971  16.234  1.00  0.00           H  
ATOM   2750 1HB  LEU A 179      -7.501 -20.002  18.259  1.00  0.00           H  
ATOM   2751 2HB  LEU A 179      -6.508 -21.441  18.510  1.00  0.00           H  
ATOM   2752  HG  LEU A 179      -5.198 -20.928  16.507  1.00  0.00           H  
ATOM   2753 1HD1 LEU A 179      -5.588 -18.847  15.264  1.00  0.00           H  
ATOM   2754 2HD1 LEU A 179      -6.987 -19.942  15.168  1.00  0.00           H  
ATOM   2755 3HD1 LEU A 179      -7.035 -18.530  16.249  1.00  0.00           H  
ATOM   2756 1HD2 LEU A 179      -4.153 -18.842  17.324  1.00  0.00           H  
ATOM   2757 2HD2 LEU A 179      -5.580 -18.523  18.339  1.00  0.00           H  
ATOM   2758 3HD2 LEU A 179      -4.546 -19.933  18.675  1.00  0.00           H  
ATOM   2759  N   GLN A 180      -6.742 -23.833  16.761  1.00  0.00           N  
ATOM   2760  CA  GLN A 180      -6.166 -25.011  16.123  1.00  0.00           C  
ATOM   2761  C   GLN A 180      -7.195 -25.746  15.300  1.00  0.00           C  
ATOM   2762  O   GLN A 180      -6.890 -26.249  14.213  1.00  0.00           O  
ATOM   2763  CB  GLN A 180      -5.569 -25.955  17.171  1.00  0.00           C  
ATOM   2764  CG  GLN A 180      -4.325 -25.418  17.858  1.00  0.00           C  
ATOM   2765  CD  GLN A 180      -3.984 -26.186  19.121  1.00  0.00           C  
ATOM   2766  OE1 GLN A 180      -4.812 -26.316  20.028  1.00  0.00           O  
ATOM   2767  NE2 GLN A 180      -2.763 -26.699  19.188  1.00  0.00           N  
ATOM   2768  H   GLN A 180      -6.833 -23.815  17.766  1.00  0.00           H  
ATOM   2769  HA  GLN A 180      -5.359 -24.686  15.463  1.00  0.00           H  
ATOM   2770 1HB  GLN A 180      -6.313 -26.165  17.938  1.00  0.00           H  
ATOM   2771 2HB  GLN A 180      -5.309 -26.904  16.699  1.00  0.00           H  
ATOM   2772 1HG  GLN A 180      -3.481 -25.497  17.172  1.00  0.00           H  
ATOM   2773 2HG  GLN A 180      -4.493 -24.374  18.125  1.00  0.00           H  
ATOM   2774 1HE2 GLN A 180      -2.481 -27.216  19.998  1.00  0.00           H  
ATOM   2775 2HE2 GLN A 180      -2.123 -26.571  18.432  1.00  0.00           H  
ATOM   2776  N   ALA A 181      -8.486 -25.913  15.831  1.00  0.00           N  
ATOM   2777  CA  ALA A 181      -9.540 -26.542  15.040  1.00  0.00           C  
ATOM   2778  C   ALA A 181      -9.880 -25.671  13.837  1.00  0.00           C  
ATOM   2779  O   ALA A 181     -10.169 -26.173  12.754  1.00  0.00           O  
ATOM   2780  CB  ALA A 181     -10.780 -26.764  15.896  1.00  0.00           C  
ATOM   2781  H   ALA A 181      -8.683 -25.630  16.780  1.00  0.00           H  
ATOM   2782  HA  ALA A 181      -9.175 -27.507  14.694  1.00  0.00           H  
ATOM   2783 1HB  ALA A 181     -11.559 -27.232  15.293  1.00  0.00           H  
ATOM   2784 2HB  ALA A 181     -10.531 -27.411  16.736  1.00  0.00           H  
ATOM   2785 3HB  ALA A 181     -11.140 -25.805  16.270  1.00  0.00           H  
ATOM   2786  N   ALA A 182      -9.840 -24.358  14.041  1.00  0.00           N  
ATOM   2787  CA  ALA A 182     -10.111 -23.420  12.959  1.00  0.00           C  
ATOM   2788  C   ALA A 182      -9.093 -23.590  11.845  1.00  0.00           C  
ATOM   2789  O   ALA A 182      -9.441 -23.571  10.664  1.00  0.00           O  
ATOM   2790  CB  ALA A 182     -10.103 -21.989  13.476  1.00  0.00           C  
ATOM   2791  H   ALA A 182      -9.619 -23.998  14.959  1.00  0.00           H  
ATOM   2792  HA  ALA A 182     -11.099 -23.644  12.556  1.00  0.00           H  
ATOM   2793 1HB  ALA A 182     -10.301 -21.303  12.651  1.00  0.00           H  
ATOM   2794 2HB  ALA A 182     -10.877 -21.872  14.236  1.00  0.00           H  
ATOM   2795 3HB  ALA A 182      -9.131 -21.764  13.909  1.00  0.00           H  
ATOM   2796  N   ALA A 183      -7.631 -23.785  12.146  1.00  0.00           N  
ATOM   2797  CA  ALA A 183      -6.614 -24.091  11.150  1.00  0.00           C  
ATOM   2798  C   ALA A 183      -6.897 -25.388  10.377  1.00  0.00           C  
ATOM   2799  O   ALA A 183      -6.541 -25.514   9.207  1.00  0.00           O  
ATOM   2800  CB  ALA A 183      -5.251 -24.170  11.820  1.00  0.00           C  
ATOM   2801  H   ALA A 183      -7.362 -23.690  13.115  1.00  0.00           H  
ATOM   2802  HA  ALA A 183      -6.600 -23.282  10.419  1.00  0.00           H  
ATOM   2803 1HB  ALA A 183      -4.488 -24.376  11.070  1.00  0.00           H  
ATOM   2804 2HB  ALA A 183      -5.031 -23.221  12.310  1.00  0.00           H  
ATOM   2805 3HB  ALA A 183      -5.256 -24.967  12.561  1.00  0.00           H  
ATOM   2806  N   ILE A 184      -7.467 -26.487  11.069  1.00  0.00           N  
ATOM   2807  CA  ILE A 184      -7.916 -27.730  10.419  1.00  0.00           C  
ATOM   2808  C   ILE A 184      -9.043 -27.482   9.415  1.00  0.00           C  
ATOM   2809  O   ILE A 184      -9.045 -28.043   8.319  1.00  0.00           O  
ATOM   2810  CB  ILE A 184      -8.391 -28.752  11.467  1.00  0.00           C  
ATOM   2811  CG1 ILE A 184      -7.209 -29.245  12.306  1.00  0.00           C  
ATOM   2812  CG2 ILE A 184      -9.092 -29.920  10.791  1.00  0.00           C  
ATOM   2813  CD1 ILE A 184      -7.616 -30.003  13.549  1.00  0.00           C  
ATOM   2814  H   ILE A 184      -7.599 -26.377  12.065  1.00  0.00           H  
ATOM   2815  HA  ILE A 184      -7.077 -28.158   9.875  1.00  0.00           H  
ATOM   2816  HB  ILE A 184      -9.086 -28.272  12.155  1.00  0.00           H  
ATOM   2817 1HG1 ILE A 184      -6.580 -29.898  11.699  1.00  0.00           H  
ATOM   2818 2HG1 ILE A 184      -6.598 -28.395  12.610  1.00  0.00           H  
ATOM   2819 1HG2 ILE A 184      -9.421 -30.634  11.547  1.00  0.00           H  
ATOM   2820 2HG2 ILE A 184      -9.956 -29.554  10.238  1.00  0.00           H  
ATOM   2821 3HG2 ILE A 184      -8.403 -30.411  10.104  1.00  0.00           H  
ATOM   2822 1HD1 ILE A 184      -6.723 -30.319  14.091  1.00  0.00           H  
ATOM   2823 2HD1 ILE A 184      -8.217 -29.356  14.188  1.00  0.00           H  
ATOM   2824 3HD1 ILE A 184      -8.198 -30.879  13.267  1.00  0.00           H  
ATOM   2825  N   LEU A 185     -10.156 -26.570   9.720  1.00  0.00           N  
ATOM   2826  CA  LEU A 185     -11.260 -26.180   8.847  1.00  0.00           C  
ATOM   2827  C   LEU A 185     -10.742 -25.419   7.626  1.00  0.00           C  
ATOM   2828  O   LEU A 185     -11.199 -25.625   6.495  1.00  0.00           O  
ATOM   2829  CB  LEU A 185     -12.266 -25.312   9.614  1.00  0.00           C  
ATOM   2830  CG  LEU A 185     -12.934 -25.980  10.822  1.00  0.00           C  
ATOM   2831  CD1 LEU A 185     -13.826 -24.970  11.532  1.00  0.00           C  
ATOM   2832  CD2 LEU A 185     -13.737 -27.186  10.357  1.00  0.00           C  
ATOM   2833  H   LEU A 185     -10.111 -26.192  10.655  1.00  0.00           H  
ATOM   2834  HA  LEU A 185     -11.766 -27.083   8.502  1.00  0.00           H  
ATOM   2835 1HB  LEU A 185     -11.754 -24.420   9.970  1.00  0.00           H  
ATOM   2836 2HB  LEU A 185     -13.054 -25.004   8.927  1.00  0.00           H  
ATOM   2837  HG  LEU A 185     -12.170 -26.304  11.529  1.00  0.00           H  
ATOM   2838 1HD1 LEU A 185     -14.301 -25.445  12.391  1.00  0.00           H  
ATOM   2839 2HD1 LEU A 185     -13.223 -24.128  11.872  1.00  0.00           H  
ATOM   2840 3HD1 LEU A 185     -14.592 -24.615  10.845  1.00  0.00           H  
ATOM   2841 1HD2 LEU A 185     -14.212 -27.661  11.216  1.00  0.00           H  
ATOM   2842 2HD2 LEU A 185     -14.503 -26.863   9.651  1.00  0.00           H  
ATOM   2843 3HD2 LEU A 185     -13.073 -27.899   9.869  1.00  0.00           H  
ATOM   2844  N   ILE A 186      -9.769 -24.546   7.872  1.00  0.00           N  
ATOM   2845  CA  ILE A 186      -9.078 -23.846   6.791  1.00  0.00           C  
ATOM   2846  C   ILE A 186      -8.331 -24.828   5.890  1.00  0.00           C  
ATOM   2847  O   ILE A 186      -8.411 -24.744   4.664  1.00  0.00           O  
ATOM   2848  CB  ILE A 186      -8.089 -22.808   7.352  1.00  0.00           C  
ATOM   2849  CG1 ILE A 186      -8.846 -21.649   8.006  1.00  0.00           C  
ATOM   2850  CG2 ILE A 186      -7.174 -22.295   6.250  1.00  0.00           C  
ATOM   2851  CD1 ILE A 186      -7.974 -20.749   8.850  1.00  0.00           C  
ATOM   2852  H   ILE A 186      -9.501 -24.362   8.828  1.00  0.00           H  
ATOM   2853  HA  ILE A 186      -9.827 -23.338   6.184  1.00  0.00           H  
ATOM   2854  HB  ILE A 186      -7.482 -23.267   8.131  1.00  0.00           H  
ATOM   2855 1HG1 ILE A 186      -9.318 -21.041   7.235  1.00  0.00           H  
ATOM   2856 2HG1 ILE A 186      -9.640 -22.045   8.640  1.00  0.00           H  
ATOM   2857 1HG2 ILE A 186      -6.482 -21.562   6.664  1.00  0.00           H  
ATOM   2858 2HG2 ILE A 186      -6.611 -23.127   5.829  1.00  0.00           H  
ATOM   2859 3HG2 ILE A 186      -7.773 -21.829   5.468  1.00  0.00           H  
ATOM   2860 1HD1 ILE A 186      -8.581 -19.952   9.281  1.00  0.00           H  
ATOM   2861 2HD1 ILE A 186      -7.518 -21.331   9.652  1.00  0.00           H  
ATOM   2862 3HD1 ILE A 186      -7.193 -20.313   8.229  1.00  0.00           H  
ATOM   2863  N   LEU A 187      -7.598 -25.767   6.487  1.00  0.00           N  
ATOM   2864  CA  LEU A 187      -6.899 -26.766   5.687  1.00  0.00           C  
ATOM   2865  C   LEU A 187      -7.821 -27.544   4.746  1.00  0.00           C  
ATOM   2866  O   LEU A 187      -7.507 -27.731   3.571  1.00  0.00           O  
ATOM   2867  CB  LEU A 187      -6.176 -27.749   6.615  1.00  0.00           C  
ATOM   2868  CG  LEU A 187      -5.487 -28.933   5.924  1.00  0.00           C  
ATOM   2869  CD1 LEU A 187      -4.411 -28.413   4.979  1.00  0.00           C  
ATOM   2870  CD2 LEU A 187      -4.891 -29.858   6.974  1.00  0.00           C  
ATOM   2871  H   LEU A 187      -7.518 -25.799   7.494  1.00  0.00           H  
ATOM   2872  HA  LEU A 187      -6.173 -26.250   5.060  1.00  0.00           H  
ATOM   2873 1HB  LEU A 187      -5.416 -27.205   7.175  1.00  0.00           H  
ATOM   2874 2HB  LEU A 187      -6.898 -28.155   7.324  1.00  0.00           H  
ATOM   2875  HG  LEU A 187      -6.217 -29.481   5.328  1.00  0.00           H  
ATOM   2876 1HD1 LEU A 187      -3.922 -29.254   4.487  1.00  0.00           H  
ATOM   2877 2HD1 LEU A 187      -4.868 -27.770   4.227  1.00  0.00           H  
ATOM   2878 3HD1 LEU A 187      -3.674 -27.845   5.545  1.00  0.00           H  
ATOM   2879 1HD2 LEU A 187      -4.402 -30.700   6.482  1.00  0.00           H  
ATOM   2880 2HD2 LEU A 187      -4.160 -29.311   7.569  1.00  0.00           H  
ATOM   2881 3HD2 LEU A 187      -5.684 -30.229   7.624  1.00  0.00           H  
ATOM   2882  N   ALA A 188      -8.969 -28.007   5.247  1.00  0.00           N  
ATOM   2883  CA  ALA A 188      -9.918 -28.736   4.396  1.00  0.00           C  
ATOM   2884  C   ALA A 188     -10.393 -27.920   3.187  1.00  0.00           C  
ATOM   2885  O   ALA A 188     -10.528 -28.445   2.080  1.00  0.00           O  
ATOM   2886  CB  ALA A 188     -11.114 -29.223   5.213  1.00  0.00           C  
ATOM   2887  H   ALA A 188      -9.195 -27.861   6.221  1.00  0.00           H  
ATOM   2888  HA  ALA A 188      -9.401 -29.602   3.979  1.00  0.00           H  
ATOM   2889 1HB  ALA A 188     -11.804 -29.759   4.563  1.00  0.00           H  
ATOM   2890 2HB  ALA A 188     -10.767 -29.889   6.004  1.00  0.00           H  
ATOM   2891 3HB  ALA A 188     -11.622 -28.368   5.654  1.00  0.00           H  
ATOM   2892  N   ALA A 189     -10.704 -26.598   3.407  1.00  0.00           N  
ATOM   2893  CA  ALA A 189     -11.162 -25.722   2.336  1.00  0.00           C  
ATOM   2894  C   ALA A 189     -10.029 -25.548   1.327  1.00  0.00           C  
ATOM   2895  O   ALA A 189     -10.257 -25.541   0.117  1.00  0.00           O  
ATOM   2896  CB  ALA A 189     -11.619 -24.387   2.905  1.00  0.00           C  
ATOM   2897  H   ALA A 189     -10.610 -26.225   4.341  1.00  0.00           H  
ATOM   2898  HA  ALA A 189     -12.008 -26.203   1.842  1.00  0.00           H  
ATOM   2899 1HB  ALA A 189     -11.959 -23.743   2.092  1.00  0.00           H  
ATOM   2900 2HB  ALA A 189     -12.439 -24.550   3.605  1.00  0.00           H  
ATOM   2901 3HB  ALA A 189     -10.789 -23.909   3.423  1.00  0.00           H  
ATOM   2902  N   ARG A 190      -8.811 -25.408   1.841  1.00  0.00           N  
ATOM   2903  CA  ARG A 190      -7.632 -25.210   1.006  1.00  0.00           C  
ATOM   2904  C   ARG A 190      -7.273 -26.435   0.157  1.00  0.00           C  
ATOM   2905  O   ARG A 190      -6.752 -26.303  -0.951  1.00  0.00           O  
ATOM   2906  CB  ARG A 190      -6.438 -24.846   1.877  1.00  0.00           C  
ATOM   2907  CG  ARG A 190      -6.565 -23.523   2.615  1.00  0.00           C  
ATOM   2908  CD  ARG A 190      -6.349 -22.366   1.708  1.00  0.00           C  
ATOM   2909  NE  ARG A 190      -6.331 -21.105   2.433  1.00  0.00           N  
ATOM   2910  CZ  ARG A 190      -6.683 -19.916   1.907  1.00  0.00           C  
ATOM   2911  NH1 ARG A 190      -7.078 -19.841   0.656  1.00  0.00           N  
ATOM   2912  NH2 ARG A 190      -6.632 -18.824   2.650  1.00  0.00           N  
ATOM   2913  H   ARG A 190      -8.705 -25.440   2.846  1.00  0.00           H  
ATOM   2914  HA  ARG A 190      -7.831 -24.394   0.313  1.00  0.00           H  
ATOM   2915 1HB  ARG A 190      -6.281 -25.625   2.622  1.00  0.00           H  
ATOM   2916 2HB  ARG A 190      -5.540 -24.796   1.261  1.00  0.00           H  
ATOM   2917 1HG  ARG A 190      -7.563 -23.440   3.044  1.00  0.00           H  
ATOM   2918 2HG  ARG A 190      -5.822 -23.477   3.411  1.00  0.00           H  
ATOM   2919 1HD  ARG A 190      -5.394 -22.478   1.196  1.00  0.00           H  
ATOM   2920 2HD  ARG A 190      -7.152 -22.325   0.973  1.00  0.00           H  
ATOM   2921  HE  ARG A 190      -6.032 -21.123   3.399  1.00  0.00           H  
ATOM   2922 1HH1 ARG A 190      -7.117 -20.676   0.088  1.00  0.00           H  
ATOM   2923 2HH1 ARG A 190      -7.342 -18.950   0.262  1.00  0.00           H  
ATOM   2924 1HH2 ARG A 190      -6.328 -18.881   3.613  1.00  0.00           H  
ATOM   2925 2HH2 ARG A 190      -6.896 -17.933   2.257  1.00  0.00           H  
ATOM   2926  N   LEU A 191      -7.433 -27.723   0.682  1.00  0.00           N  
ATOM   2927  CA  LEU A 191      -7.205 -28.999   0.019  1.00  0.00           C  
ATOM   2928  C   LEU A 191      -8.353 -29.341  -0.905  1.00  0.00           C  
ATOM   2929  O   LEU A 191      -8.170 -30.003  -1.918  1.00  0.00           O  
ATOM   2930  CB  LEU A 191      -7.027 -30.116   1.057  1.00  0.00           C  
ATOM   2931  CG  LEU A 191      -5.766 -30.022   1.926  1.00  0.00           C  
ATOM   2932  CD1 LEU A 191      -5.810 -31.097   3.003  1.00  0.00           C  
ATOM   2933  CD2 LEU A 191      -4.532 -30.177   1.049  1.00  0.00           C  
ATOM   2934  H   LEU A 191      -7.668 -27.713   1.663  1.00  0.00           H  
ATOM   2935  HA  LEU A 191      -6.288 -28.925  -0.567  1.00  0.00           H  
ATOM   2936 1HB  LEU A 191      -7.888 -30.113   1.722  1.00  0.00           H  
ATOM   2937 2HB  LEU A 191      -7.000 -31.073   0.535  1.00  0.00           H  
ATOM   2938  HG  LEU A 191      -5.738 -29.052   2.423  1.00  0.00           H  
ATOM   2939 1HD1 LEU A 191      -4.915 -31.030   3.621  1.00  0.00           H  
ATOM   2940 2HD1 LEU A 191      -6.692 -30.951   3.627  1.00  0.00           H  
ATOM   2941 3HD1 LEU A 191      -5.856 -32.080   2.535  1.00  0.00           H  
ATOM   2942 1HD2 LEU A 191      -3.637 -30.110   1.667  1.00  0.00           H  
ATOM   2943 2HD2 LEU A 191      -4.558 -31.147   0.552  1.00  0.00           H  
ATOM   2944 3HD2 LEU A 191      -4.517 -29.386   0.299  1.00  0.00           H  
ATOM   2945  N   GLY A 192      -9.551 -28.895  -0.549  1.00  0.00           N  
ATOM   2946  CA  GLY A 192     -10.710 -29.187  -1.363  1.00  0.00           C  
ATOM   2947  C   GLY A 192     -11.319 -30.511  -0.940  1.00  0.00           C  
ATOM   2948  O   GLY A 192     -11.833 -31.261  -1.777  1.00  0.00           O  
ATOM   2949  H   GLY A 192      -9.666 -28.347   0.291  1.00  0.00           H  
ATOM   2950 1HA  GLY A 192     -11.442 -28.385  -1.257  1.00  0.00           H  
ATOM   2951 2HA  GLY A 192     -10.420 -29.221  -2.412  1.00  0.00           H  
ATOM   2952  N   THR A 193     -11.242 -30.805   0.359  1.00  0.00           N  
ATOM   2953  CA  THR A 193     -11.759 -32.061   0.913  1.00  0.00           C  
ATOM   2954  C   THR A 193     -12.558 -31.838   2.209  1.00  0.00           C  
ATOM   2955  O   THR A 193     -12.939 -30.711   2.524  1.00  0.00           O  
ATOM   2956  CB  THR A 193     -10.611 -33.052   1.181  1.00  0.00           C  
ATOM   2957  OG1 THR A 193     -11.153 -34.339   1.504  1.00  0.00           O  
ATOM   2958  CG2 THR A 193      -9.747 -32.567   2.335  1.00  0.00           C  
ATOM   2959  H   THR A 193     -10.808 -30.135   0.980  1.00  0.00           H  
ATOM   2960  HA  THR A 193     -12.409 -32.525   0.169  1.00  0.00           H  
ATOM   2961  HB  THR A 193      -9.995 -33.145   0.288  1.00  0.00           H  
ATOM   2962  HG1 THR A 193     -10.482 -35.012   1.365  1.00  0.00           H  
ATOM   2963 1HG2 THR A 193      -8.941 -33.279   2.510  1.00  0.00           H  
ATOM   2964 2HG2 THR A 193      -9.324 -31.593   2.089  1.00  0.00           H  
ATOM   2965 3HG2 THR A 193     -10.355 -32.480   3.234  1.00  0.00           H  
ATOM   2966  N   THR A 194     -12.817 -32.965   2.912  1.00  0.00           N  
ATOM   2967  CA  THR A 194     -13.605 -32.920   4.141  1.00  0.00           C  
ATOM   2968  C   THR A 194     -12.697 -32.585   5.299  1.00  0.00           C  
ATOM   2969  O   THR A 194     -11.475 -32.651   5.159  1.00  0.00           O  
ATOM   2970  CB  THR A 194     -14.328 -34.253   4.411  1.00  0.00           C  
ATOM   2971  OG1 THR A 194     -13.363 -35.271   4.707  1.00  0.00           O  
ATOM   2972  CG2 THR A 194     -15.146 -34.671   3.199  1.00  0.00           C  
ATOM   2973  H   THR A 194     -12.460 -33.854   2.590  1.00  0.00           H  
ATOM   2974  HA  THR A 194     -14.376 -32.156   4.029  1.00  0.00           H  
ATOM   2975  HB  THR A 194     -14.991 -34.140   5.269  1.00  0.00           H  
ATOM   2976  HG1 THR A 194     -13.814 -36.053   5.035  1.00  0.00           H  
ATOM   2977 1HG2 THR A 194     -15.650 -35.615   3.408  1.00  0.00           H  
ATOM   2978 2HG2 THR A 194     -15.888 -33.904   2.978  1.00  0.00           H  
ATOM   2979 3HG2 THR A 194     -14.486 -34.794   2.341  1.00  0.00           H  
ATOM   2980  N   VAL A 195     -13.298 -32.258   6.431  1.00  0.00           N  
ATOM   2981  CA  VAL A 195     -12.539 -31.877   7.628  1.00  0.00           C  
ATOM   2982  C   VAL A 195     -11.801 -33.079   8.231  1.00  0.00           C  
ATOM   2983  O   VAL A 195     -10.648 -32.964   8.650  1.00  0.00           O  
ATOM   2984  CB  VAL A 195     -13.482 -31.275   8.687  1.00  0.00           C  
ATOM   2985  CG1 VAL A 195     -12.717 -30.962   9.964  1.00  0.00           C  
ATOM   2986  CG2 VAL A 195     -14.147 -30.023   8.136  1.00  0.00           C  
ATOM   2987  H   VAL A 195     -14.307 -32.259   6.464  1.00  0.00           H  
ATOM   2988  HA  VAL A 195     -11.774 -31.158   7.338  1.00  0.00           H  
ATOM   2989  HB  VAL A 195     -14.245 -32.011   8.941  1.00  0.00           H  
ATOM   2990 1HG1 VAL A 195     -13.399 -30.538  10.702  1.00  0.00           H  
ATOM   2991 2HG1 VAL A 195     -12.280 -31.878  10.360  1.00  0.00           H  
ATOM   2992 3HG1 VAL A 195     -11.926 -30.245   9.748  1.00  0.00           H  
ATOM   2993 1HG2 VAL A 195     -14.813 -29.603   8.889  1.00  0.00           H  
ATOM   2994 2HG2 VAL A 195     -13.384 -29.290   7.876  1.00  0.00           H  
ATOM   2995 3HG2 VAL A 195     -14.723 -30.279   7.246  1.00  0.00           H  
ATOM   2996  N   GLU A 196     -12.475 -34.227   8.259  1.00  0.00           N  
ATOM   2997  CA  GLU A 196     -11.919 -35.451   8.823  1.00  0.00           C  
ATOM   2998  C   GLU A 196     -10.731 -35.868   7.962  1.00  0.00           C  
ATOM   2999  O   GLU A 196      -9.705 -36.341   8.463  1.00  0.00           O  
ATOM   3000  CB  GLU A 196     -12.967 -36.564   8.875  1.00  0.00           C  
ATOM   3001  CG  GLU A 196     -14.130 -36.289   9.818  1.00  0.00           C  
ATOM   3002  CD  GLU A 196     -15.133 -35.326   9.245  1.00  0.00           C  
ATOM   3003  OE1 GLU A 196     -14.996 -34.968   8.100  1.00  0.00           O  
ATOM   3004  OE2 GLU A 196     -16.036 -34.949   9.953  1.00  0.00           O  
ATOM   3005  H   GLU A 196     -13.409 -34.244   7.874  1.00  0.00           H  
ATOM   3006  HA  GLU A 196     -11.600 -35.246   9.846  1.00  0.00           H  
ATOM   3007 1HB  GLU A 196     -13.375 -36.727   7.877  1.00  0.00           H  
ATOM   3008 2HB  GLU A 196     -12.493 -37.495   9.190  1.00  0.00           H  
ATOM   3009 1HG  GLU A 196     -14.633 -37.230  10.041  1.00  0.00           H  
ATOM   3010 2HG  GLU A 196     -13.740 -35.887  10.752  1.00  0.00           H  
ATOM   3011  N   GLN A 197     -10.773 -35.769   6.489  1.00  0.00           N  
ATOM   3012  CA  GLN A 197      -9.669 -36.089   5.601  1.00  0.00           C  
ATOM   3013  C   GLN A 197      -8.523 -35.094   5.769  1.00  0.00           C  
ATOM   3014  O   GLN A 197      -7.351 -35.464   5.695  1.00  0.00           O  
ATOM   3015  CB  GLN A 197     -10.143 -36.106   4.145  1.00  0.00           C  
ATOM   3016  CG  GLN A 197      -9.089 -36.565   3.153  1.00  0.00           C  
ATOM   3017  CD  GLN A 197      -8.660 -38.001   3.386  1.00  0.00           C  
ATOM   3018  OE1 GLN A 197      -9.492 -38.911   3.438  1.00  0.00           O  
ATOM   3019  NE2 GLN A 197      -7.357 -38.213   3.527  1.00  0.00           N  
ATOM   3020  H   GLN A 197     -11.647 -35.452   6.093  1.00  0.00           H  
ATOM   3021  HA  GLN A 197      -9.295 -37.080   5.857  1.00  0.00           H  
ATOM   3022 1HB  GLN A 197     -11.004 -36.767   4.051  1.00  0.00           H  
ATOM   3023 2HB  GLN A 197     -10.465 -35.106   3.856  1.00  0.00           H  
ATOM   3024 1HG  GLN A 197      -9.496 -36.489   2.144  1.00  0.00           H  
ATOM   3025 2HG  GLN A 197      -8.211 -35.926   3.250  1.00  0.00           H  
ATOM   3026 1HE2 GLN A 197      -7.014 -39.141   3.683  1.00  0.00           H  
ATOM   3027 2HE2 GLN A 197      -6.717 -37.446   3.477  1.00  0.00           H  
ATOM   3028  N   ALA A 198      -8.850 -33.829   5.995  1.00  0.00           N  
ATOM   3029  CA  ALA A 198      -7.810 -32.821   6.220  1.00  0.00           C  
ATOM   3030  C   ALA A 198      -6.961 -33.143   7.444  1.00  0.00           C  
ATOM   3031  O   ALA A 198      -5.761 -32.872   7.477  1.00  0.00           O  
ATOM   3032  CB  ALA A 198      -8.431 -31.435   6.355  1.00  0.00           C  
ATOM   3033  H   ALA A 198      -9.821 -33.548   6.015  1.00  0.00           H  
ATOM   3034  HA  ALA A 198      -7.144 -32.825   5.356  1.00  0.00           H  
ATOM   3035 1HB  ALA A 198      -7.643 -30.700   6.522  1.00  0.00           H  
ATOM   3036 2HB  ALA A 198      -8.972 -31.190   5.443  1.00  0.00           H  
ATOM   3037 3HB  ALA A 198      -9.119 -31.429   7.198  1.00  0.00           H  
ATOM   3038  N   VAL A 199      -7.607 -33.660   8.647  1.00  0.00           N  
ATOM   3039  CA  VAL A 199      -6.845 -34.072   9.818  1.00  0.00           C  
ATOM   3040  C   VAL A 199      -5.920 -35.250   9.509  1.00  0.00           C  
ATOM   3041  O   VAL A 199      -4.759 -35.273   9.932  1.00  0.00           O  
ATOM   3042  CB  VAL A 199      -7.802 -34.461  10.960  1.00  0.00           C  
ATOM   3043  CG1 VAL A 199      -7.026 -35.055  12.127  1.00  0.00           C  
ATOM   3044  CG2 VAL A 199      -8.598 -33.245  11.406  1.00  0.00           C  
ATOM   3045  H   VAL A 199      -8.612 -33.754   8.657  1.00  0.00           H  
ATOM   3046  HA  VAL A 199      -6.206 -33.243  10.124  1.00  0.00           H  
ATOM   3047  HB  VAL A 199      -8.485 -35.232  10.602  1.00  0.00           H  
ATOM   3048 1HG1 VAL A 199      -7.719 -35.325  12.925  1.00  0.00           H  
ATOM   3049 2HG1 VAL A 199      -6.493 -35.945  11.793  1.00  0.00           H  
ATOM   3050 3HG1 VAL A 199      -6.313 -34.321  12.500  1.00  0.00           H  
ATOM   3051 1HG2 VAL A 199      -9.273 -33.528  12.214  1.00  0.00           H  
ATOM   3052 2HG2 VAL A 199      -7.914 -32.471  11.759  1.00  0.00           H  
ATOM   3053 3HG2 VAL A 199      -9.178 -32.861  10.567  1.00  0.00           H  
ATOM   3054  N   GLU A 200      -6.419 -36.436   8.710  1.00  0.00           N  
ATOM   3055  CA  GLU A 200      -5.597 -37.574   8.351  1.00  0.00           C  
ATOM   3056  C   GLU A 200      -4.421 -37.128   7.500  1.00  0.00           C  
ATOM   3057  O   GLU A 200      -3.305 -37.622   7.659  1.00  0.00           O  
ATOM   3058  CB  GLU A 200      -6.424 -38.620   7.600  1.00  0.00           C  
ATOM   3059  CG  GLU A 200      -5.660 -39.885   7.238  1.00  0.00           C  
ATOM   3060  CD  GLU A 200      -6.524 -40.921   6.575  1.00  0.00           C  
ATOM   3061  OE1 GLU A 200      -7.694 -40.674   6.409  1.00  0.00           O  
ATOM   3062  OE2 GLU A 200      -6.013 -41.962   6.234  1.00  0.00           O  
ATOM   3063  H   GLU A 200      -7.386 -36.416   8.418  1.00  0.00           H  
ATOM   3064  HA  GLU A 200      -5.212 -38.025   9.266  1.00  0.00           H  
ATOM   3065 1HB  GLU A 200      -7.282 -38.909   8.207  1.00  0.00           H  
ATOM   3066 2HB  GLU A 200      -6.808 -38.185   6.677  1.00  0.00           H  
ATOM   3067 1HG  GLU A 200      -4.844 -39.624   6.565  1.00  0.00           H  
ATOM   3068 2HG  GLU A 200      -5.226 -40.306   8.144  1.00  0.00           H  
ATOM   3069  N   ARG A 201      -4.606 -36.100   6.477  1.00  0.00           N  
ATOM   3070  CA  ARG A 201      -3.531 -35.585   5.634  1.00  0.00           C  
ATOM   3071  C   ARG A 201      -2.440 -34.949   6.471  1.00  0.00           C  
ATOM   3072  O   ARG A 201      -1.262 -35.095   6.171  1.00  0.00           O  
ATOM   3073  CB  ARG A 201      -4.065 -34.558   4.644  1.00  0.00           C  
ATOM   3074  CG  ARG A 201      -4.914 -35.135   3.523  1.00  0.00           C  
ATOM   3075  CD  ARG A 201      -4.082 -35.812   2.496  1.00  0.00           C  
ATOM   3076  NE  ARG A 201      -3.125 -34.902   1.887  1.00  0.00           N  
ATOM   3077  CZ  ARG A 201      -3.406 -34.069   0.866  1.00  0.00           C  
ATOM   3078  NH1 ARG A 201      -4.616 -34.042   0.353  1.00  0.00           N  
ATOM   3079  NH2 ARG A 201      -2.465 -33.278   0.381  1.00  0.00           N  
ATOM   3080  H   ARG A 201      -5.543 -35.745   6.352  1.00  0.00           H  
ATOM   3081  HA  ARG A 201      -3.080 -36.420   5.099  1.00  0.00           H  
ATOM   3082 1HB  ARG A 201      -4.672 -33.825   5.173  1.00  0.00           H  
ATOM   3083 2HB  ARG A 201      -3.233 -34.026   4.187  1.00  0.00           H  
ATOM   3084 1HG  ARG A 201      -5.614 -35.864   3.933  1.00  0.00           H  
ATOM   3085 2HG  ARG A 201      -5.470 -34.332   3.038  1.00  0.00           H  
ATOM   3086 1HD  ARG A 201      -3.529 -36.629   2.957  1.00  0.00           H  
ATOM   3087 2HD  ARG A 201      -4.725 -36.208   1.710  1.00  0.00           H  
ATOM   3088  HE  ARG A 201      -2.184 -34.894   2.255  1.00  0.00           H  
ATOM   3089 1HH1 ARG A 201      -5.336 -34.646   0.724  1.00  0.00           H  
ATOM   3090 2HH1 ARG A 201      -4.825 -33.417  -0.412  1.00  0.00           H  
ATOM   3091 1HH2 ARG A 201      -1.534 -33.299   0.776  1.00  0.00           H  
ATOM   3092 2HH2 ARG A 201      -2.673 -32.653  -0.384  1.00  0.00           H  
ATOM   3093  N   ALA A 202      -2.809 -34.089   7.551  1.00  0.00           N  
ATOM   3094  CA  ALA A 202      -1.845 -33.448   8.435  1.00  0.00           C  
ATOM   3095  C   ALA A 202      -1.107 -34.478   9.281  1.00  0.00           C  
ATOM   3096  O   ALA A 202       0.095 -34.360   9.488  1.00  0.00           O  
ATOM   3097  CB  ALA A 202      -2.502 -32.399   9.298  1.00  0.00           C  
ATOM   3098  H   ALA A 202      -3.789 -33.864   7.642  1.00  0.00           H  
ATOM   3099  HA  ALA A 202      -1.090 -32.960   7.817  1.00  0.00           H  
ATOM   3100 1HB  ALA A 202      -1.757 -31.938   9.946  1.00  0.00           H  
ATOM   3101 2HB  ALA A 202      -2.951 -31.635   8.664  1.00  0.00           H  
ATOM   3102 3HB  ALA A 202      -3.274 -32.864   9.910  1.00  0.00           H  
ATOM   3103  N   LEU A 203      -1.823 -35.499   9.745  1.00  0.00           N  
ATOM   3104  CA  LEU A 203      -1.209 -36.558  10.546  1.00  0.00           C  
ATOM   3105  C   LEU A 203      -0.198 -37.380   9.746  1.00  0.00           C  
ATOM   3106  O   LEU A 203       0.865 -37.724  10.260  1.00  0.00           O  
ATOM   3107  CB  LEU A 203      -2.296 -37.486  11.102  1.00  0.00           C  
ATOM   3108  CG  LEU A 203      -3.160 -36.900  12.226  1.00  0.00           C  
ATOM   3109  CD1 LEU A 203      -4.369 -37.796  12.458  1.00  0.00           C  
ATOM   3110  CD2 LEU A 203      -2.326 -36.768  13.492  1.00  0.00           C  
ATOM   3111  H   LEU A 203      -2.811 -35.545   9.542  1.00  0.00           H  
ATOM   3112  HA  LEU A 203      -0.638 -36.094  11.349  1.00  0.00           H  
ATOM   3113 1HB  LEU A 203      -2.961 -37.771  10.288  1.00  0.00           H  
ATOM   3114 2HB  LEU A 203      -1.819 -38.387  11.487  1.00  0.00           H  
ATOM   3115  HG  LEU A 203      -3.525 -35.916  11.929  1.00  0.00           H  
ATOM   3116 1HD1 LEU A 203      -4.983 -37.378  13.256  1.00  0.00           H  
ATOM   3117 2HD1 LEU A 203      -4.958 -37.855  11.542  1.00  0.00           H  
ATOM   3118 3HD1 LEU A 203      -4.034 -38.792  12.741  1.00  0.00           H  
ATOM   3119 1HD2 LEU A 203      -2.940 -36.351  14.290  1.00  0.00           H  
ATOM   3120 2HD2 LEU A 203      -1.962 -37.751  13.791  1.00  0.00           H  
ATOM   3121 3HD2 LEU A 203      -1.478 -36.109  13.303  1.00  0.00           H  
ATOM   3122  N   GLN A 204      -0.518 -37.682   8.491  1.00  0.00           N  
ATOM   3123  CA  GLN A 204       0.407 -38.398   7.612  1.00  0.00           C  
ATOM   3124  C   GLN A 204       1.670 -37.583   7.322  1.00  0.00           C  
ATOM   3125  O   GLN A 204       2.777 -38.120   7.307  1.00  0.00           O  
ATOM   3126  CB  GLN A 204      -0.288 -38.763   6.297  1.00  0.00           C  
ATOM   3127  CG  GLN A 204      -1.363 -39.827   6.436  1.00  0.00           C  
ATOM   3128  CD  GLN A 204      -2.081 -40.097   5.128  1.00  0.00           C  
ATOM   3129  OE1 GLN A 204      -2.189 -39.218   4.269  1.00  0.00           O  
ATOM   3130  NE2 GLN A 204      -2.578 -41.319   4.968  1.00  0.00           N  
ATOM   3131  H   GLN A 204      -1.423 -37.410   8.136  1.00  0.00           H  
ATOM   3132  HA  GLN A 204       0.716 -39.317   8.110  1.00  0.00           H  
ATOM   3133 1HB  GLN A 204      -0.749 -37.873   5.870  1.00  0.00           H  
ATOM   3134 2HB  GLN A 204       0.452 -39.123   5.583  1.00  0.00           H  
ATOM   3135 1HG  GLN A 204      -0.900 -40.756   6.770  1.00  0.00           H  
ATOM   3136 2HG  GLN A 204      -2.098 -39.493   7.167  1.00  0.00           H  
ATOM   3137 1HE2 GLN A 204      -3.063 -41.556   4.125  1.00  0.00           H  
ATOM   3138 2HE2 GLN A 204      -2.468 -42.002   5.690  1.00  0.00           H  
ATOM   3139  N   LEU A 205       1.505 -36.285   7.091  1.00  0.00           N  
ATOM   3140  CA  LEU A 205       2.651 -35.404   6.881  1.00  0.00           C  
ATOM   3141  C   LEU A 205       3.449 -35.246   8.170  1.00  0.00           C  
ATOM   3142  O   LEU A 205       4.672 -35.207   8.139  1.00  0.00           O  
ATOM   3143  CB  LEU A 205       2.186 -34.028   6.387  1.00  0.00           C  
ATOM   3144  CG  LEU A 205       3.301 -33.034   6.038  1.00  0.00           C  
ATOM   3145  CD1 LEU A 205       4.120 -33.578   4.875  1.00  0.00           C  
ATOM   3146  CD2 LEU A 205       2.689 -31.685   5.691  1.00  0.00           C  
ATOM   3147  H   LEU A 205       0.574 -35.896   7.057  1.00  0.00           H  
ATOM   3148  HA  LEU A 205       3.300 -35.853   6.130  1.00  0.00           H  
ATOM   3149 1HB  LEU A 205       1.576 -34.168   5.497  1.00  0.00           H  
ATOM   3150 2HB  LEU A 205       1.566 -33.572   7.160  1.00  0.00           H  
ATOM   3151  HG  LEU A 205       3.969 -32.921   6.892  1.00  0.00           H  
ATOM   3152 1HD1 LEU A 205       4.913 -32.872   4.627  1.00  0.00           H  
ATOM   3153 2HD1 LEU A 205       4.563 -34.534   5.158  1.00  0.00           H  
ATOM   3154 3HD1 LEU A 205       3.475 -33.718   4.009  1.00  0.00           H  
ATOM   3155 1HD2 LEU A 205       3.481 -30.978   5.444  1.00  0.00           H  
ATOM   3156 2HD2 LEU A 205       2.023 -31.797   4.836  1.00  0.00           H  
ATOM   3157 3HD2 LEU A 205       2.125 -31.312   6.545  1.00  0.00           H  
ATOM   3158  N   LYS A 206       2.750 -35.152   9.295  1.00  0.00           N  
ATOM   3159  CA  LYS A 206       3.373 -35.045  10.621  1.00  0.00           C  
ATOM   3160  C   LYS A 206       4.331 -36.207  10.871  1.00  0.00           C  
ATOM   3161  O   LYS A 206       5.449 -36.012  11.348  1.00  0.00           O  
ATOM   3162  CB  LYS A 206       2.307 -34.999  11.717  1.00  0.00           C  
ATOM   3163  CG  LYS A 206       2.859 -34.821  13.124  1.00  0.00           C  
ATOM   3164  CD  LYS A 206       1.768 -34.990  14.171  1.00  0.00           C  
ATOM   3165  CE  LYS A 206       1.602 -36.450  14.568  1.00  0.00           C  
ATOM   3166  NZ  LYS A 206       2.673 -36.899  15.498  1.00  0.00           N  
ATOM   3167  H   LYS A 206       1.740 -35.155   9.226  1.00  0.00           H  
ATOM   3168  HA  LYS A 206       3.944 -34.118  10.660  1.00  0.00           H  
ATOM   3169 1HB  LYS A 206       1.619 -34.176  11.521  1.00  0.00           H  
ATOM   3170 2HB  LYS A 206       1.727 -35.922  11.698  1.00  0.00           H  
ATOM   3171 1HG  LYS A 206       3.642 -35.558  13.304  1.00  0.00           H  
ATOM   3172 2HG  LYS A 206       3.293 -33.826  13.222  1.00  0.00           H  
ATOM   3173 1HD  LYS A 206       2.021 -34.407  15.058  1.00  0.00           H  
ATOM   3174 2HD  LYS A 206       0.822 -34.622  13.774  1.00  0.00           H  
ATOM   3175 1HE  LYS A 206       0.637 -36.587  15.053  1.00  0.00           H  
ATOM   3176 2HE  LYS A 206       1.628 -37.074  13.676  1.00  0.00           H  
ATOM   3177 1HZ  LYS A 206       2.528 -37.869  15.736  1.00  0.00           H  
ATOM   3178 2HZ  LYS A 206       3.573 -36.793  15.052  1.00  0.00           H  
ATOM   3179 3HZ  LYS A 206       2.647 -36.338  16.338  1.00  0.00           H  
ATOM   3180  N   THR A 207       3.871 -37.414  10.542  1.00  0.00           N  
ATOM   3181  CA  THR A 207       4.668 -38.636  10.659  1.00  0.00           C  
ATOM   3182  C   THR A 207       5.820 -38.635   9.650  1.00  0.00           C  
ATOM   3183  O   THR A 207       6.952 -38.959  10.005  1.00  0.00           O  
ATOM   3184  CB  THR A 207       3.797 -39.889  10.453  1.00  0.00           C  
ATOM   3185  OG1 THR A 207       2.773 -39.933  11.455  1.00  0.00           O  
ATOM   3186  CG2 THR A 207       4.645 -41.149  10.545  1.00  0.00           C  
ATOM   3187  H   THR A 207       2.924 -37.475  10.196  1.00  0.00           H  
ATOM   3188  HA  THR A 207       5.098 -38.675  11.660  1.00  0.00           H  
ATOM   3189  HB  THR A 207       3.325 -39.847   9.472  1.00  0.00           H  
ATOM   3190  HG1 THR A 207       2.225 -39.148  11.386  1.00  0.00           H  
ATOM   3191 1HG2 THR A 207       4.013 -42.024  10.396  1.00  0.00           H  
ATOM   3192 2HG2 THR A 207       5.418 -41.124   9.776  1.00  0.00           H  
ATOM   3193 3HG2 THR A 207       5.113 -41.202  11.527  1.00  0.00           H  
ATOM   3194  N   LYS A 208       5.537 -38.235   8.411  1.00  0.00           N  
ATOM   3195  CA  LYS A 208       6.543 -38.192   7.338  1.00  0.00           C  
ATOM   3196  C   LYS A 208       7.722 -37.221   7.588  1.00  0.00           C  
ATOM   3197  O   LYS A 208       8.880 -37.554   7.340  1.00  0.00           O  
ATOM   3198  CB  LYS A 208       5.857 -37.827   6.020  1.00  0.00           C  
ATOM   3199  CG  LYS A 208       6.789 -37.790   4.816  1.00  0.00           C  
ATOM   3200  CD  LYS A 208       6.025 -37.494   3.535  1.00  0.00           C  
ATOM   3201  CE  LYS A 208       6.961 -37.401   2.338  1.00  0.00           C  
ATOM   3202  NZ  LYS A 208       6.227 -37.106   1.079  1.00  0.00           N  
ATOM   3203  H   LYS A 208       4.588 -37.950   8.209  1.00  0.00           H  
ATOM   3204  HA  LYS A 208       7.008 -39.174   7.261  1.00  0.00           H  
ATOM   3205 1HB  LYS A 208       5.066 -38.548   5.809  1.00  0.00           H  
ATOM   3206 2HB  LYS A 208       5.390 -36.847   6.112  1.00  0.00           H  
ATOM   3207 1HG  LYS A 208       7.546 -37.019   4.965  1.00  0.00           H  
ATOM   3208 2HG  LYS A 208       7.291 -38.752   4.715  1.00  0.00           H  
ATOM   3209 1HD  LYS A 208       5.295 -38.285   3.354  1.00  0.00           H  
ATOM   3210 2HD  LYS A 208       5.490 -36.549   3.640  1.00  0.00           H  
ATOM   3211 1HE  LYS A 208       7.693 -36.612   2.511  1.00  0.00           H  
ATOM   3212 2HE  LYS A 208       7.496 -38.343   2.222  1.00  0.00           H  
ATOM   3213 1HZ  LYS A 208       6.882 -37.053   0.311  1.00  0.00           H  
ATOM   3214 2HZ  LYS A 208       5.558 -37.841   0.898  1.00  0.00           H  
ATOM   3215 3HZ  LYS A 208       5.742 -36.225   1.168  1.00  0.00           H  
ATOM   3216  N   LEU A 209       7.437 -36.021   8.077  1.00  0.00           N  
ATOM   3217  CA  LEU A 209       8.480 -35.021   8.280  1.00  0.00           C  
ATOM   3218  C   LEU A 209       9.209 -35.221   9.610  1.00  0.00           C  
ATOM   3219  O   LEU A 209       8.621 -35.680  10.598  1.00  0.00           O  
ATOM   3220  CB  LEU A 209       7.874 -33.613   8.229  1.00  0.00           C  
ATOM   3221  CG  LEU A 209       7.180 -33.235   6.915  1.00  0.00           C  
ATOM   3222  CD1 LEU A 209       6.557 -31.852   7.050  1.00  0.00           C  
ATOM   3223  CD2 LEU A 209       8.191 -33.271   5.778  1.00  0.00           C  
ATOM   3224  H   LEU A 209       6.481 -35.790   8.315  1.00  0.00           H  
ATOM   3225  HA  LEU A 209       9.223 -35.133   7.490  1.00  0.00           H  
ATOM   3226 1HB  LEU A 209       7.142 -33.522   9.029  1.00  0.00           H  
ATOM   3227 2HB  LEU A 209       8.667 -32.888   8.406  1.00  0.00           H  
ATOM   3228  HG  LEU A 209       6.377 -33.943   6.710  1.00  0.00           H  
ATOM   3229 1HD1 LEU A 209       6.064 -31.582   6.115  1.00  0.00           H  
ATOM   3230 2HD1 LEU A 209       5.825 -31.860   7.857  1.00  0.00           H  
ATOM   3231 3HD1 LEU A 209       7.336 -31.123   7.271  1.00  0.00           H  
ATOM   3232 1HD2 LEU A 209       7.696 -33.003   4.843  1.00  0.00           H  
ATOM   3233 2HD2 LEU A 209       8.993 -32.562   5.981  1.00  0.00           H  
ATOM   3234 3HD2 LEU A 209       8.606 -34.276   5.692  1.00  0.00           H  
ATOM   3235  N   GLY A 210      10.493 -34.871   9.628  1.00  0.00           N  
ATOM   3236  CA  GLY A 210      11.284 -34.935  10.846  1.00  0.00           C  
ATOM   3237  C   GLY A 210      12.648 -34.273  10.741  1.00  0.00           C  
ATOM   3238  O   GLY A 210      13.460 -34.354  11.665  1.00  0.00           O  
ATOM   3239  OXT GLY A 210      12.985 -33.642   9.741  1.00  0.00           O  
ATOM   3240  H   GLY A 210      10.929 -34.554   8.775  1.00  0.00           H  
ATOM   3241 1HA  GLY A 210      10.737 -34.458  11.659  1.00  0.00           H  
ATOM   3242 2HA  GLY A 210      11.433 -35.976  11.128  1.00  0.00           H  
TER                                                                             
HETATM 3244 FE1  HSS B 211      -1.954 -17.305  12.827  1.00  0.00          FE  
HETATM 3245  N2  HSS B 211      -2.584 -18.331  11.225  1.00  0.00           N  
HETATM 3246  C1  HSS B 211      -2.576 -17.921   9.915  1.00  0.00           C  
HETATM 3247  C2  HSS B 211      -3.091 -18.973   9.045  1.00  0.00           C  
HETATM 3248  C3  HSS B 211      -3.310 -18.858   7.566  1.00  0.00           C  
HETATM 3249  C4  HSS B 211      -4.584 -18.068   7.223  1.00  0.00           C  
HETATM 3250  C5  HSS B 211      -4.915 -17.978   5.706  1.00  0.00           C  
HETATM 3251  O1  HSS B 211      -4.323 -17.089   5.034  1.00  0.00           O  
HETATM 3252  O3  HSS B 211      -5.743 -18.831   5.285  1.00  0.00           O  
HETATM 3253  C32 HSS B 211      -3.423 -20.019   9.866  1.00  0.00           C  
HETATM 3254  C33 HSS B 211      -3.094 -19.607  11.222  1.00  0.00           C  
HETATM 3255  C29 HSS B 211      -3.224 -20.423  12.335  1.00  0.00           C  
HETATM 3256  C26 HSS B 211      -2.827 -20.108  13.633  1.00  0.00           C  
HETATM 3257  C25 HSS B 211      -2.890 -21.024  14.753  1.00  0.00           C  
HETATM 3258  C22 HSS B 211      -2.353 -20.360  15.835  1.00  0.00           C  
HETATM 3259  C21 HSS B 211      -2.020 -19.017  15.363  1.00  0.00           C  
HETATM 3260  N3  HSS B 211      -2.293 -18.905  14.024  1.00  0.00           N  
HETATM 3261  C30 HSS B 211      -1.612 -17.965  16.175  1.00  0.00           C  
HETATM 3262  C19 HSS B 211      -1.395 -16.652  15.767  1.00  0.00           C  
HETATM 3263  C18 HSS B 211      -1.049 -15.565  16.661  1.00  0.00           C  
HETATM 3264  C15 HSS B 211      -0.967 -14.429  15.878  1.00  0.00           C  
HETATM 3265  C14 HSS B 211      -1.246 -14.855  14.509  1.00  0.00           C  
HETATM 3266  N4  HSS B 211      -1.513 -16.196  14.476  1.00  0.00           N  
HETATM 3267  C31 HSS B 211      -1.226 -14.016  13.399  1.00  0.00           C  
HETATM 3268  C12 HSS B 211      -1.416 -14.399  12.079  1.00  0.00           C  
HETATM 3269  N1  HSS B 211      -1.726 -15.669  11.659  1.00  0.00           N  
HETATM 3270  C6  HSS B 211      -1.813 -15.607  10.295  1.00  0.00           C  
HETATM 3271  C28 HSS B 211      -2.183 -16.663   9.470  1.00  0.00           C  
HETATM 3272  C7  HSS B 211      -1.527 -14.255   9.821  1.00  0.00           C  
HETATM 3273  C8  HSS B 211      -1.528 -13.847   8.379  1.00  0.00           C  
HETATM 3274  C9  HSS B 211      -0.273 -14.281   7.585  1.00  0.00           C  
HETATM 3275  C10 HSS B 211       0.180 -13.285   6.476  1.00  0.00           C  
HETATM 3276  O4  HSS B 211       0.013 -12.050   6.696  1.00  0.00           O  
HETATM 3277  O2  HSS B 211       0.715 -13.809   5.465  1.00  0.00           O  
HETATM 3278  C11 HSS B 211      -1.291 -13.500  10.938  1.00  0.00           C  
HETATM 3279  C13 HSS B 211      -0.959 -12.042  11.037  1.00  0.00           C  
HETATM 3280  C16 HSS B 211      -0.636 -13.064  16.261  1.00  0.00           C  
HETATM 3281  C17 HSS B 211      -1.391 -11.967  16.077  1.00  0.00           C  
HETATM 3282  C20 HSS B 211      -0.799 -15.700  18.131  1.00  0.00           C  
HETATM 3283  C23 HSS B 211      -2.167 -20.912  17.173  1.00  0.00           C  
HETATM 3284  C24 HSS B 211      -1.681 -22.122  17.493  1.00  0.00           C  
HETATM 3285  C27 HSS B 211      -3.382 -22.437  14.678  1.00  0.00           C  
HETATM 3286  C34 HSS B 211      -4.020 -21.341   9.489  1.00  0.00           C  
HETATM 3287  C35 HSS B 211      -0.150 -17.663  12.805  1.00  0.00           C  
HETATM 3288  C36 HSS B 211       0.842 -16.765  12.159  1.00  0.00           C  
HETATM 3289  O5  HSS B 211       1.402 -15.869  12.776  1.00  0.00           O  
HETATM 3290  O6  HSS B 211       1.015 -16.967  10.841  1.00  0.00           O  
HETATM 3291  C37 HSS B 211       1.804 -15.987  10.134  1.00  0.00           C  
HETATM 3292  C38 HSS B 211       2.038 -16.534   8.740  1.00  0.00           C  
HETATM 3293  C39 HSS B 211       0.168 -19.634  11.606  1.00  0.00           C  
HETATM 3294  C40 HSS B 211       1.468 -19.704  11.988  1.00  0.00           C  
HETATM 3295  C41 HSS B 211       1.967 -20.301  13.223  1.00  0.00           C  
HETATM 3296  C43 HSS B 211       3.352 -20.295  13.477  1.00  0.00           C  
HETATM 3297  C45 HSS B 211       3.867 -20.839  14.653  1.00  0.00           C  
HETATM 3298  C46 HSS B 211       3.005 -21.390  15.605  1.00  0.00           C  
HETATM 3299  C44 HSS B 211       1.625 -21.395  15.369  1.00  0.00           C  
HETATM 3300  C42 HSS B 211       1.110 -20.857  14.194  1.00  0.00           C  
HETATM 3301  H27 HSS B 211      -3.394 -19.854   7.116  1.00  0.00           H  
HETATM 3302  H26 HSS B 211      -2.458 -18.371   7.081  1.00  0.00           H  
HETATM 3303  H5  HSS B 211      -4.510 -17.049   7.625  1.00  0.00           H  
HETATM 3304  H6  HSS B 211      -5.445 -18.525   7.731  1.00  0.00           H  
HETATM 3305  H25 HSS B 211      -3.637 -21.414  12.175  1.00  0.00           H  
HETATM 3306  H30 HSS B 211      -1.512 -18.174  17.231  1.00  0.00           H  
HETATM 3307  H29 HSS B 211      -1.009 -12.967  13.573  1.00  0.00           H  
HETATM 3308  H28 HSS B 211      -2.205 -16.472   8.401  1.00  0.00           H  
HETATM 3309  H3  HSS B 211      -2.431 -14.236   7.895  1.00  0.00           H  
HETATM 3310  H4  HSS B 211      -1.572 -12.755   8.309  1.00  0.00           H  
HETATM 3311  H11 HSS B 211      -0.414 -15.267   7.128  1.00  0.00           H  
HETATM 3312  H12 HSS B 211       0.581 -14.391   8.267  1.00  0.00           H  
HETATM 3313  H24 HSS B 211      -0.915 -11.579  10.047  1.00  0.00           H  
HETATM 3314  H22 HSS B 211       0.012 -11.880  11.522  1.00  0.00           H  
HETATM 3315  H23 HSS B 211      -1.704 -11.494  11.627  1.00  0.00           H  
HETATM 3316  H2  HSS B 211       0.332 -12.931  16.744  1.00  0.00           H  
HETATM 3317  H10 HSS B 211      -1.048 -10.996  16.422  1.00  0.00           H  
HETATM 3318  H9  HSS B 211      -2.348 -11.995  15.567  1.00  0.00           H  
HETATM 3319  H19 HSS B 211      -0.440 -16.701  18.388  1.00  0.00           H  
HETATM 3320  H21 HSS B 211      -0.049 -14.975  18.464  1.00  0.00           H  
HETATM 3321  H20 HSS B 211      -1.706 -15.518  18.722  1.00  0.00           H  
HETATM 3322  H1  HSS B 211      -2.498 -20.270  17.989  1.00  0.00           H  
HETATM 3323  H7  HSS B 211      -1.386 -22.848  16.741  1.00  0.00           H  
HETATM 3324  H8  HSS B 211      -1.590 -22.429  18.531  1.00  0.00           H  
HETATM 3325  H17 HSS B 211      -2.707 -23.066  14.083  1.00  0.00           H  
HETATM 3326  H16 HSS B 211      -3.457 -22.888  15.672  1.00  0.00           H  
HETATM 3327  H18 HSS B 211      -4.371 -22.495  14.208  1.00  0.00           H  
HETATM 3328  H13 HSS B 211      -4.076 -21.447   8.401  1.00  0.00           H  
HETATM 3329  H15 HSS B 211      -3.429 -22.179   9.876  1.00  0.00           H  
HETATM 3330  H14 HSS B 211      -5.037 -21.457   9.886  1.00  0.00           H  
HETATM 3331  H31 HSS B 211       0.270 -18.115  13.706  1.00  0.00           H  
HETATM 3332  H33 HSS B 211       1.243 -15.047  10.110  1.00  0.00           H  
HETATM 3333  H32 HSS B 211       2.740 -15.820  10.674  1.00  0.00           H  
HETATM 3334  H36 HSS B 211       1.084 -16.710   8.233  1.00  0.00           H  
HETATM 3335  H34 HSS B 211       2.619 -15.817   8.150  1.00  0.00           H  
HETATM 3336  H35 HSS B 211       2.594 -17.476   8.779  1.00  0.00           H  
HETATM 3337  H38 HSS B 211      -0.110 -19.190  10.660  1.00  0.00           H  
HETATM 3338  H37 HSS B 211      -0.614 -20.151  12.143  1.00  0.00           H  
HETATM 3339  H39 HSS B 211       2.218 -19.222  11.363  1.00  0.00           H  
HETATM 3340  H41 HSS B 211       4.022 -19.862  12.740  1.00  0.00           H  
HETATM 3341  H43 HSS B 211       4.939 -20.827  14.830  1.00  0.00           H  
HETATM 3342  H44 HSS B 211       3.403 -21.809  16.524  1.00  0.00           H  
HETATM 3343  H42 HSS B 211       0.945 -21.805  16.110  1.00  0.00           H  
HETATM 3344  H40 HSS B 211       0.039 -20.859  14.037  1.00  0.00           H  
TER                                                                             
CONECT 2254 3244                                                                
CONECT 3244 2254 3245 3260 3266                                                 
CONECT 3244 3269 3287                                                           
CONECT 3245 3244 3246 3254                                                      
CONECT 3246 3245 3247 3271                                                      
CONECT 3247 3246 3248 3253                                                      
CONECT 3248 3247 3249 3301 3302                                                 
CONECT 3249 3248 3250 3303 3304                                                 
CONECT 3250 3249 3251 3252                                                      
CONECT 3251 3250                                                                
CONECT 3252 3250                                                                
CONECT 3253 3247 3254 3286                                                      
CONECT 3254 3245 3253 3255                                                      
CONECT 3255 3254 3256 3305                                                      
CONECT 3256 3255 3257 3260                                                      
CONECT 3257 3256 3258 3285                                                      
CONECT 3258 3257 3259 3283                                                      
CONECT 3259 3258 3260 3261                                                      
CONECT 3260 3244 3256 3259                                                      
CONECT 3261 3259 3262 3306                                                      
CONECT 3262 3261 3263 3266                                                      
CONECT 3263 3262 3264 3282                                                      
CONECT 3264 3263 3265 3280                                                      
CONECT 3265 3264 3266 3267                                                      
CONECT 3266 3244 3262 3265                                                      
CONECT 3267 3265 3268 3307                                                      
CONECT 3268 3267 3269 3278                                                      
CONECT 3269 3244 3268 3270                                                      
CONECT 3270 3269 3271 3272                                                      
CONECT 3271 3246 3270 3308                                                      
CONECT 3272 3270 3273 3278                                                      
CONECT 3273 3272 3274 3309 3310                                                 
CONECT 3274 3273 3275 3311 3312                                                 
CONECT 3275 3274 3276 3277                                                      
CONECT 3276 3275                                                                
CONECT 3277 3275                                                                
CONECT 3278 3268 3272 3279                                                      
CONECT 3279 3278 3313 3314 3315                                                 
CONECT 3280 3264 3281 3316                                                      
CONECT 3281 3280 3317 3318                                                      
CONECT 3282 3263 3319 3320 3321                                                 
CONECT 3283 3258 3284 3322                                                      
CONECT 3284 3283 3323 3324                                                      
CONECT 3285 3257 3325 3326 3327                                                 
CONECT 3286 3253 3328 3329 3330                                                 
CONECT 3287 3244 3288 3293 3331                                                 
CONECT 3288 3287 3289 3290                                                      
CONECT 3289 3288                                                                
CONECT 3290 3288 3291                                                           
CONECT 3291 3290 3292 3332 3333                                                 
CONECT 3292 3291 3334 3335 3336                                                 
CONECT 3293 3287 3294 3337 3338                                                 
CONECT 3294 3293 3295 3339                                                      
CONECT 3295 3294 3296 3300                                                      
CONECT 3296 3295 3297 3340                                                      
CONECT 3297 3296 3298 3341                                                      
CONECT 3298 3297 3299 3342                                                      
CONECT 3299 3298 3300 3343                                                      
CONECT 3300 3295 3299 3344                                                      
CONECT 3301 3248                                                                
CONECT 3302 3248                                                                
CONECT 3303 3249                                                                
CONECT 3304 3249                                                                
CONECT 3305 3255                                                                
CONECT 3306 3261                                                                
CONECT 3307 3267                                                                
CONECT 3308 3271                                                                
CONECT 3309 3273                                                                
CONECT 3310 3273                                                                
CONECT 3311 3274                                                                
CONECT 3312 3274                                                                
CONECT 3313 3279                                                                
CONECT 3314 3279                                                                
CONECT 3315 3279                                                                
CONECT 3316 3280                                                                
CONECT 3317 3281                                                                
CONECT 3318 3281                                                                
CONECT 3319 3282                                                                
CONECT 3320 3282                                                                
CONECT 3321 3282                                                                
CONECT 3322 3283                                                                
CONECT 3323 3284                                                                
CONECT 3324 3284                                                                
CONECT 3325 3285                                                                
CONECT 3326 3285                                                                
CONECT 3327 3285                                                                
CONECT 3328 3286                                                                
CONECT 3329 3286                                                                
CONECT 3330 3286                                                                
CONECT 3331 3287                                                                
CONECT 3332 3291                                                                
CONECT 3333 3291                                                                
CONECT 3334 3292                                                                
CONECT 3335 3292                                                                
CONECT 3336 3292                                                                
CONECT 3337 3293                                                                
CONECT 3338 3293                                                                
CONECT 3339 3294                                                                
CONECT 3340 3296                                                                
CONECT 3341 3297                                                                
CONECT 3342 3298                                                                
CONECT 3343 3299                                                                
CONECT 3344 3300                                                                
# All scores below are weighted scores, not raw scores.
#BEGIN_POSE_ENERGIES_TABLE correct_surface_True/019_008_UM_159_H148_areda15_HMM_onlyH_1__DE_4_HSS_rnd_DE_5.pdb
label fa_atr fa_rep fa_sol fa_intra_atr_xover4 fa_intra_rep_xover4 fa_intra_sol_xover4 lk_ball lk_ball_iso lk_ball_bridge lk_ball_bridge_uncpl fa_elec fa_intra_elec pro_close hbond_sr_bb hbond_lr_bb hbond_bb_sc hbond_sc dslf_fa13 omega fa_dun_dev fa_dun_rot fa_dun_semi p_aa_pp hxl_tors ref rama_prepro total
weights 1 0.55 1 1 0.55 1 0.92 -0.38 -0.33 -0.33 1 1 1.25 1 1 1 1 1.25 0.48 0.69 0.76 0.78 0.61 1 1 0.5 NA
pose -1256.4 137.302 634.477 -83.0882 48.3267 37.1277 410.961 -427.924 -10.171 -46.8434 -371.156 -39.0139 0 -145.586 -15.5522 -27.4001 -17.4665 0 25.3513 20.6485 74.116 107.509 -59.2433 57.4398 61.0314 -37.8741 -923.426
VAL:NtermProteinFull_1 -4.72524 0.66515 1.28415 -0.31046 0.27626 0.04839 0.7214 -1.21833 -0.0159 -0.05184 -1.90302 1.91082 0 0 0 0 0 0 0.0047 0.01226 0.00923 0 0 0 2.085 0 -1.20743
SER_2 -3.7725 0.17394 3.65968 -0.02578 0 0.06645 2.10405 -1.68334 -0.06764 -0.33962 -1.73022 -0.55965 0 0 0 -0.67013 0 0 0.05543 0.00408 0.10698 0 -0.39955 0.62057 -1.1772 -0.16757 -3.80202
LEU_3 -6.13115 0.66159 1.33306 -0.71242 0.43648 0.19055 1.36829 -1.58371 -0.02513 -0.08529 -0.40624 0.04081 0 0 0 0 0 0 0.03481 0.04254 0.60206 0 -0.21249 0 0.72952 -0.2254 -3.94212
ASP_4 -4.77271 0.34034 4.83874 -0.11312 0.01478 0.30437 2.44937 -2.20841 -0.02481 -0.10535 -2.80984 -0.23943 0 0 0 0 -1.03823 0 0.0515 0.0248 0 1.48 0.23341 0 -2.2837 -0.03964 -3.89795
GLU_5 -7.07767 0.57152 5.21914 -0.32575 0.05925 0.33392 2.35938 -2.64336 -0.08535 -0.43264 -2.4259 -0.47497 0 0 0 -0.67013 0 0 0.0385 0.01138 0 2.97725 -0.06023 0 -2.5358 -0.0568 -5.21825
ALA_6 -6.74134 0.50523 2.2854 -0.02301 0 0 2.01052 -2.20921 -0.02123 -0.06833 -1.631 -0.29593 0 0 0 0 0 0 0.17707 0 0 0 -0.31388 0 2.3386 -0.33264 -4.31973
ILE_7 -9.48195 1.27284 2.44237 -0.50831 0.55945 0.07169 2.18816 -2.50938 -0.0464 -0.20448 -1.9821 0.06952 0 0 0 0 0 0 0.02905 0.09348 0.06497 0 -0.45213 0 1.0317 -0.23488 -7.59639
LEU_8 -8.36475 0.98834 2.01036 -0.49046 0.41004 0.06938 2.12421 -2.14278 -0.02646 -0.16326 -2.28853 0.14601 0 0 0 0 0 0 -0.02914 0.12459 0.25199 0 -0.28055 0 0.72952 -0.12932 -7.06081
ILE_9 -8.66416 1.30058 1.67349 -0.51348 0.58975 0.07373 2.08454 -2.18642 -0.01325 -0.08149 -1.83472 0.05626 0 0 0 0 0 0 0.08026 0.08288 0.08175 0 -0.4025 0 1.0317 -0.17307 -6.81415
LEU_10 -8.07405 1.02338 1.24029 -0.49655 0.34811 0.07417 1.57476 -2.04127 -0.02247 -0.0997 -1.29567 0.14074 0 0 0 0 0 0 0.41232 0.18187 0.24098 0 -0.28463 0 0.72952 -0.17019 -6.5184
ILE_11 -9.48013 1.06734 2.32792 -0.51905 0.6958 0.07484 2.16828 -2.26609 -0.02324 -0.0775 -1.84653 0.00072 0 0 0 0 0 0 0.01778 0.01621 0.07641 0 -0.40997 0 1.0317 -0.16344 -7.30896
LEU_12 -10.4326 2.04511 1.94093 -0.71572 0.45433 0.19404 2.30343 -2.50673 -0.01533 -0.27036 -2.33589 0.08737 0 0 0 0 0 0 0.33669 0.00898 0.6517 0 -0.22623 0 0.72952 -0.09329 -7.84406
ALA_13 -5.89087 0.18119 3.14755 -0.02267 0 0 2.26284 -2.37047 -0.03962 -0.13915 -2.28719 -0.28205 0 0 0 0 0 0 0.22725 0 0 0 -0.30904 0 2.3386 -0.3244 -3.50803
ALA_14 -3.4796 0.14743 2.25181 -0.02247 0 0 1.20088 -1.46269 -0.00315 -0.01827 -0.4781 -0.29395 0 0 0 0 0 0 0.11261 0 0 0 -0.20663 0 2.3386 -0.44016 -0.35369
LYS_15 -6.60221 0.19722 6.68338 -0.49704 0.35538 0.20295 3.24787 -2.84181 -0.13344 -0.16837 -3.25831 0.50656 0 0 0 0 -1.35666 0 0.07318 0.31904 3.30236 0 -0.06407 0 -1.6738 -0.36641 -2.07418
LEU_16 -6.15336 0.6437 1.09674 -0.50942 0.36231 0.08198 1.27891 -1.52971 -0.00212 -0.01447 -0.73127 0.1046 0 0 0 0 0 0 -0.04945 0.13693 0.09321 0 -0.27723 0 0.72952 -0.3221 -5.06125
GLY_17 -1.68613 0.08146 1.88287 -5e-05 0 0 1.0082 -0.91777 -0.01004 -0.0928 -0.68248 -0.32756 0 0 0 0 0 0 -0.02563 0 0 0 -1.36835 0 1.2108 -0.18655 -1.11402
THR_18 -4.4991 0.71401 2.14966 -0.19612 0.15661 0.05995 1.62008 -1.53046 -0.05101 -0.39981 -1.23444 -0.78447 0 0 0 -0.35719 0 0 0.07772 0 0.68195 0 -0.76917 2.30378 -1.425 0.17047 -3.31253
THR_19 -4.0154 0.45057 3.94618 -0.1135 0.06315 0.07957 2.30428 -1.9325 -0.09316 -0.30757 -2.11612 -0.50657 0 0 0 -0.9428 0 0 -0.01803 0.02576 0.01218 0 -0.41127 2.29008 -1.425 -0.04426 -2.75441
VAL_20 -5.75838 1.23708 1.37899 -0.36887 0.31172 0.06827 1.34794 -1.66347 -0.0579 -0.15922 -0.68862 0.06091 0 0 0 0 0 0 0.05874 0.02734 1.00155 0 0.10219 0 2.085 -0.34327 -1.36
GLU_21 -4.66073 0.56654 5.24385 -0.46301 0.20231 1.24129 1.79531 -2.35689 -0.19804 -0.52759 -2.74019 -2.34267 0 0 0 0 0 0 -0.05236 0 0 4.03874 -0.30886 0 -2.5358 -0.35981 -3.45789
GLU_22 -6.18621 0.53383 6.17353 -0.65066 0.17825 1.08189 2.65911 -2.63673 -0.12974 -0.5429 -1.73947 -0.52357 0 0 0 -0.58561 0 0 0.10981 0 0 3.1315 -0.23504 0 -2.5358 -0.45751 -2.35533
ALA_23 -5.73856 0.15149 2.05639 -0.02223 0 0 1.77333 -2.0366 -0.06547 -0.35176 -1.29351 -0.30347 0 0 0 0 0 0 0.01892 0 0 0 -0.34574 0 2.3386 -0.45795 -4.27656
VAL_24 -6.40478 0.5731 2.34883 -0.30832 0.25714 0.0532 2.1214 -2.1377 -0.06811 -0.20543 -1.72941 -0.07366 0 0 0 0 0 0 -0.04659 0 -0.02037 0 -0.33803 0 2.085 -0.30788 -4.20161
GLU_25 -4.77342 0.21572 4.33305 -0.63508 0.16854 1.04816 1.85634 -2.04105 -0.03982 -0.16272 -1.82867 -0.56293 0 0 0 0 0 0 0.01459 0 0 3.43198 -0.22636 0 -2.5358 -0.32469 -2.06216
GLN_26 -7.20825 0.74618 5.39301 -0.26016 0.05118 0.20327 2.53268 -2.76801 -0.08666 -0.51585 -2.33571 -0.39784 0 0 0 0 0 0 0.33624 0.08625 0 2.46929 -0.06995 0 -1.0644 -0.38473 -3.27344
ALA_27 -6.14387 0.46103 2.33501 -0.02264 0 0 2.19974 -2.17513 -0.01004 -0.07207 -1.87093 -0.2959 0 0 0 0 0 0 0.33199 0 0 0 -0.30053 0 2.3386 -0.36015 -3.58488
LEU_28 -5.84859 0.46512 3.68136 -0.50548 0.33974 0.08028 2.00393 -2.10507 -0.03145 -0.10226 -2.52784 0.14197 0 0 0 0 0 0 0.6002 0.34969 0.17229 0 -0.29797 0 0.72952 -0.44849 -3.30304
TRP_29 -6.8501 0.59878 4.35665 -1.27296 0.08453 0.37356 2.14479 -2.18815 -0.07038 -0.27682 -1.85728 -0.20338 0 0 0 0 0 0 0.00584 0.13347 0 1.29387 -0.29075 0 3.035 -0.16619 -1.14954
LEU_30 -9.76378 1.72456 1.62089 -0.49218 0.56655 0.06942 2.27105 -2.34996 -0.07802 -0.48344 -1.85818 0.14776 0 0 0 0 0 0 -0.01614 0.1725 0.55224 0 -0.22734 0 0.72952 -0.03292 -7.44746
LYS_31 -6.89083 0.80081 5.14249 -0.48876 0.10464 0.30227 2.60925 -2.4935 -0.05805 -0.26105 -2.22585 0.4696 0 0 0 0 0 0 0.11636 0.33965 1.70035 0 0.03953 0 -1.6738 0.20568 -2.26122
THR_32 -3.22698 0.10655 3.42575 -0.20305 0.139 0.06332 1.18636 -1.53352 -0.0039 -0.01272 -1.31587 -0.13731 0 0 0 0 0 0 0.11547 0.0085 -0.00952 0 -0.02578 2.28819 -1.425 0.33107 -0.22943
LYS_33 -4.31079 0.20643 2.83759 -0.53728 0.27116 0.28569 1.11759 -1.31464 -0.0019 -0.02341 -0.63825 0.21238 0 0 0 0 0 0 -0.0205 0.09466 1.74789 0 -0.12842 0 -1.6738 -0.07166 -1.94727
LEU_34 -5.08158 0.80713 0.65284 -0.52498 0.53008 0.0884 1.13342 -1.16938 -0.02277 -0.13175 -0.91759 0.11726 0 0 0 0 0 0 -0.0094 0 0.05139 0 -0.24179 0 0.72952 -0.17516 -4.16436
GLY_35 -1.67244 0.09618 1.58923 -5e-05 0 0 0.79094 -0.84915 -0.04777 -0.29911 -0.43678 -0.31341 0 0 0 0 0 0 0.11021 0 0 0 -1.23579 0 1.2108 0.1207 -0.93645
VAL_36 -5.82466 0.80689 1.58062 -0.31195 0.24173 0.04876 1.2027 -1.57651 -0.06157 -0.41032 -1.08678 -0.16269 0 0 0 0 0 0 -0.02228 0.08625 0.00682 0 -0.49278 0 2.085 -0.00132 -3.8921
SER_37 -4.31511 0.17663 4.42683 -0.02703 0 0.06928 2.80025 -2.03203 -0.01838 -0.06091 -2.23023 -0.45913 0 0 0 -1.83732 0 0 -0.02805 0.01852 0.06996 0 -0.46599 0.64999 -1.1772 -0.41806 -4.85795
LEU_38 -5.36335 0.62046 2.18749 -0.49491 0.5166 0.07296 1.52224 -1.6023 -0.01687 -0.04573 -0.67359 0.13652 0 0 0 0 0 0 0.05241 0.21958 0.29476 0 -0.264 0 0.72952 -0.41696 -2.52519
LEU_39 -5.55315 0.62221 2.09089 -0.51125 0.41629 0.08022 1.40401 -1.55485 -0.00178 -0.00418 -0.51687 0.15495 0 0 0 0 0 0 0.69514 0.11571 0.27144 0 -0.27076 0 0.72952 -0.31286 -2.14533
GLN_40 -6.58049 0.52989 5.39658 -0.25237 0.02201 0.18446 3.10503 -2.60167 -0.05547 -0.22576 -2.81664 -0.28858 0 0 0 -1.83732 -0.62239 0 0.54479 0.01458 0 3.00952 -0.11157 0 -1.0644 -0.28838 -3.93819
ALA_41 -6.72847 0.73382 2.35428 -0.02266 0 0 2.39941 -2.26127 -0.01051 -0.02659 -1.68715 -0.28543 0 0 0 0 0 0 0.212 0 0 0 -0.2306 0 2.3386 -0.35191 -3.56649
LEU_42 -9.12441 4.38255 2.49213 -0.49296 0.42051 0.0693 2.38552 -2.42909 -0.02063 -0.08142 -2.17019 0.13488 0 0 0 0 0 0 0.10129 0.06888 0.23484 0 -0.28449 0 0.72952 -0.38113 -3.96492
ILE_43 -8.42391 1.73256 3.21392 -0.52055 0.73166 0.07506 2.23395 -2.35045 -0.03024 -0.12135 -1.6251 0.03516 0 0 0 0 0 0 0.32589 0.04351 0.14701 0 -0.29393 0 1.0317 -0.2106 -4.00571
ILE_44 -8.83099 1.02735 0.84134 -0.51059 0.53646 0.07279 2.07262 -2.08949 -0.05369 -0.15499 -1.4584 0.07204 0 0 0 0 0 0 -0.0064 0.15402 0.07162 0 -0.4001 0 1.0317 -0.03111 -7.65581
LEU_45 -9.59773 1.92253 1.57049 -0.48395 0.1913 0.07596 2.20674 -2.48693 -0.02755 -0.10327 -1.48279 0.10974 0 0 0 0 0 0 0.37382 1.56168 0.21028 0 -0.29057 0 0.72952 -0.14816 -5.66888
PHE_46 -10.7588 4.57318 3.35652 -0.56743 0.02816 0.17376 2.5045 -2.79437 -0.06278 -0.22451 -2.02256 -0.09784 0 0 0 0 0 0 0.02279 0.30842 0 4.31837 -0.49912 0 1.4028 -0.12025 -0.45914
ALA_47 -5.42806 0.2378 3.84784 -0.02303 0 0 2.25728 -2.34008 -0.01499 -0.26284 -3.01284 -0.29771 0 0 0 0 0 0 0.32316 0 0 0 -0.20517 0 2.3386 -0.16179 -2.74183
ALA_48 -5.69674 0.1612 3.05632 -0.02182 0 0 2.44615 -2.33035 -0.04177 -0.10117 -2.49236 -0.27732 0 0 0 0 0 0 0.31363 0 0 0 -0.2492 0 2.3386 -0.43793 -3.33275
ALA_49 -3.80997 0.13549 1.92533 -0.02306 0 0 1.30516 -1.49504 -0.01086 -0.10962 -0.78098 -0.26472 0 0 0 0 0 0 0.20759 0 0 0 -0.2292 0 2.3386 -0.44599 -1.25728
ASN_50 -5.83324 0.34865 6.70836 -0.18134 0.03246 0.26507 3.27267 -2.95344 -0.15191 -0.73753 -3.7164 -0.29108 0 0 0 -0.91474 -0.85142 0 -0.01104 0.02145 0 1.53775 0.0986 0 -0.87355 -0.19871 -4.4294
THR_51 -4.75721 0.43002 3.30627 -0.21961 0.44079 0.06949 1.78311 -1.87135 -0.03632 -0.21815 -1.19442 -0.31857 0 0 0 0 0 0 -0.04965 0 1.38662 0 -0.03772 2.29173 -1.425 0.03765 -0.38233
GLY_52 -1.60357 0.07241 1.66195 -5e-05 0 0 0.87655 -0.84383 -0.01465 -0.10778 -0.72269 -0.3172 0 0 0 0 0 0 -0.10801 0 0 0 -1.38751 0 1.2108 0.0097 -1.27387
THR_53 -4.55985 0.72165 2.54533 -0.1976 0.15709 0.05975 1.73216 -1.70174 -0.08876 -0.45441 -1.24169 -0.76864 0 0 0 -0.22253 0 0 0.05443 0.00013 0.83683 0 -0.78232 2.30391 -1.425 0.12742 -2.90383
THR_54 -4.16614 0.60697 3.93838 -0.11195 0.06791 0.07718 2.36483 -1.9768 -0.11564 -0.63285 -2.25585 -0.58672 0 0 0 -0.67203 0 0 -0.02262 0.00862 0.00481 0 -0.46215 2.31345 -1.425 -0.00393 -3.04955
VAL_55 -6.6636 1.61007 1.11103 -0.27569 0.21994 0.03407 1.1879 -1.74203 -0.0721 -0.25356 -0.62607 0.40197 0 0 0 0 0 0 -0.03592 0.00285 0.86968 0 0.11321 0 2.085 -0.23479 -2.26804
GLU_56 -5.09819 1.0168 5.12642 -0.45462 0.22899 1.23365 1.85874 -2.30996 -0.13647 -0.51712 -1.85715 -2.3841 0 0 0 0 0 0 -0.01575 0 0 4.14004 -0.03836 0 -2.5358 -0.13712 -1.87999
GLU_57 -5.04973 0.23218 5.47847 -0.33304 0.05768 0.35372 2.23224 -2.33842 -0.14575 -0.9569 -1.48533 -0.49466 0 0 0 -0.44951 0 0 -0.01716 0 0 3.49073 -0.2488 0 -2.5358 -0.19663 -2.4067
ALA_58 -5.37262 0.16669 2.37901 -0.02175 0 0 2.04157 -2.05811 -0.02857 -0.20166 -1.57569 -0.29004 0 0 0 0 0 0 -0.05295 0 0 0 -0.28084 0 2.3386 -0.38886 -3.34522
VAL_59 -7.34499 1.07778 2.11874 -0.30862 0.24931 0.05331 2.18585 -2.2816 -0.04361 -0.20317 -1.73192 -0.10292 0 0 0 0 0 0 -0.03021 0.12686 -0.02525 0 -0.39746 0 2.085 -0.2335 -4.8064
GLN_60 -5.29698 0.59489 4.75819 -0.25783 0.03015 0.18669 1.96056 -2.269 -0.0472 -0.50123 -1.83181 -0.375 0 0 0 0 0 0 0.19205 0 0 2.87962 0.07892 0 -1.0644 0.03861 -0.92374
GLU_61 -5.75914 0.35445 4.88147 -0.45608 0.06275 0.79328 1.92687 -2.3439 -0.05695 -0.64578 -2.05617 -0.39455 0 0 0 0 0 0 -0.00768 0 0 3.33015 -0.27077 0 -2.5358 -0.21734 -3.39517
ALA_62 -7.18014 1.43171 2.60382 -0.02262 0 0 2.76289 -2.48451 -0.02028 -0.21793 -2.22784 -0.28799 0 0 0 0 0 0 -0.01853 0 0 0 -0.25625 0 2.3386 -0.5474 -4.12647
LEU_63 -6.26201 0.59139 3.68839 -0.49715 0.43324 0.07291 1.98031 -2.18024 -0.06797 -0.23339 -2.29725 0.14486 0 0 0 0 0 0 0.19233 0.18496 0.37461 0 -0.25123 0 0.72952 -0.38711 -3.78384
GLN_64 -4.60271 0.21439 4.90786 -0.26512 0.02692 0.19834 1.72307 -2.16709 -0.07096 -0.3635 -1.58983 -0.35478 0 0 0 0 0 0 0.14469 0 0 3.09896 0.12845 0 -1.0644 -0.05981 -0.09553
LEU_65 -7.9607 0.67881 1.613 -0.71915 0.54619 0.20479 1.81416 -2.01863 -0.03433 -0.28946 -1.82605 0.0613 0 0 0 0 0 0 0.32348 0.06158 0.86155 0 -0.26242 0 0.72952 -0.0748 -6.29117
LYS_66 -8.16274 0.97277 6.195 -0.49902 0.12375 0.3713 2.98389 -2.95118 -0.09812 -0.29948 -3.11505 0.34796 0 0 0 0 0 0 -0.01155 0.36568 1.71265 0 0.00507 0 -1.6738 0.01535 -3.71751
THR_67 -3.01048 0.09863 3.32371 -0.20599 0.16548 0.0639 1.06737 -1.51674 -0.05902 -0.27395 -1.03227 -0.20395 0 0 0 0 0 0 -0.02833 0 -0.0092 0 -0.0229 2.44587 -1.425 0.18159 -0.44128
LYS_68 -3.37535 0.1607 2.79776 -0.30589 0.02826 0.11858 1.02712 -1.29384 -0.0045 -0.05954 -0.4161 0.12228 0 0 0 0 0 0 -0.01771 0 1.01679 0 -0.01739 0 -1.6738 -0.18228 -2.0749
LEU_69 -5.96132 0.77445 0.09786 -0.52265 0.50817 0.08581 0.83203 -1.19512 -0.03836 -0.10397 -0.47829 0.12507 0 0 0 0 0 0 -0.02799 0 0.06836 0 -0.26156 0 0.72952 -0.33908 -5.70708
GLY_70 -1.90415 0.08718 1.81986 -5e-05 0 0 1.01823 -0.96185 -0.02395 -0.11411 -0.59769 -0.32084 0 0 0 0 0 0 0.20016 0 0 0 -1.18405 0 1.2108 -5e-05 -0.77049
VAL_71 -5.57114 1.22692 1.1553 -0.296 0.20745 0.03998 1.30301 -1.45317 -0.06958 -0.29088 -1.29003 0.08187 0 0 0 0 0 0 0.10267 0 0.00056 0 -0.16313 0 2.085 0.5788 -2.35236
SER_72 -4.21246 0.31094 3.81156 -0.0281 0 0.07189 2.20022 -1.88589 -0.09139 -0.27789 -1.62545 -0.44893 0 0 0 -0.62305 0 0 -0.01118 0.01192 0.10397 0 -0.40281 0.62166 -1.1772 0.16384 -3.48837
LEU_73 -6.95995 0.58912 1.94427 -0.69142 0.53953 0.17362 1.46843 -1.84323 -0.04297 -0.16554 -0.94814 0.05249 0 0 0 0 0 0 -0.03461 0.17245 1.06339 0 -0.29104 0 0.72952 -0.49 -4.73408
GLU_74 -5.8602 0.44413 4.5964 -0.46122 0.23226 1.24306 2.12414 -2.29116 -0.11619 -0.39628 -2.62435 -2.42533 0 0 0 0 -0.62239 0 0.10452 0.00918 0 3.85586 -0.26819 0 -2.5358 -0.4884 -5.47995
ALA_75 -6.15347 0.53479 2.7505 -0.02052 0 0 2.09031 -2.26419 -0.11031 -0.39186 -0.93816 -0.26096 0 0 0 -0.62305 0 0 -0.01718 0 0 0 0.06419 0 2.3386 -0.22026 -3.22156
ALA_76 -6.70388 0.58236 2.17515 -0.0212 0 0 2.21388 -2.21412 -0.03692 -0.16395 -1.54731 -0.29543 0 0 0 0 0 0 -0.0114 0 0 0 -0.16563 0 2.3386 -0.05309 -3.90295
LEU_77 -9.07414 1.12905 1.98838 -0.48355 0.2745 0.07181 2.03473 -2.4351 -0.04061 -0.20421 -1.62705 0.12127 0 0 0 0 0 0 -0.01621 0.66187 0.40953 0 -0.24853 0 0.72952 -0.2588 -6.96753
ALA_78 -5.4946 0.46339 3.07861 -0.02295 0 0 2.36277 -2.27802 -0.02568 -0.132 -1.60679 -0.31583 0 0 0 0 0 0 -0.06037 0 0 0 -0.27557 0 2.3386 -0.42661 -2.39505
ILE_79 -8.69543 1.00534 1.46234 -0.50785 0.56032 0.07137 2.18412 -2.27961 -0.04502 -0.15071 -1.63477 0.04562 0 0 0 0 0 0 -0.06793 0.03779 0.10202 0 -0.47006 0 1.0317 -0.30943 -7.66018
LEU_80 -7.16961 0.6547 2.17738 -0.49677 0.3864 0.07139 1.86494 -2.13248 -0.04922 -0.24207 -1.52494 0.14758 0 0 0 0 0 0 0.00059 0.1384 0.39281 0 -0.24951 0 0.72952 -0.11812 -5.41904
SER_81 -6.0491 0.22266 6.18481 -0.02698 0 0.04388 3.35469 -2.92043 -0.07703 -0.45396 -3.46636 -1.0587 0 0 0 0 -0.5065 0 0.34144 0.04701 0.80562 0 0.29602 0.69661 -1.1772 -0.14757 -3.8911
ALA_82 -5.99186 0.33654 2.69262 -0.02218 0 0 2.17511 -2.20823 -0.01887 -0.25479 -2.01325 -0.28737 0 0 0 0 0 0 0.09847 0 0 0 -0.18787 0 2.3386 -0.18302 -3.5261
ALA_83 -5.96743 0.32404 2.83315 -0.02091 0 0 2.22722 -2.34862 -0.04418 -0.11388 -2.56458 -0.27126 0 0 0 0 0 0 -0.02678 0 0 0 -0.11393 0 2.3386 -0.23717 -3.98572
ALA_84 -3.44179 0.21403 2.01674 -0.02263 0 0 1.25759 -1.45252 -0.01067 -0.07099 -0.43148 -0.28609 0 0 0 0 0 0 0.00582 0 0 0 -0.19303 0 2.3386 -0.2513 -0.32771
GLN_85 -4.8642 0.53529 3.18903 -0.639 0.06627 0.63697 1.54198 -1.70606 -0.02195 -0.1503 -1.41698 -0.25839 0 0 0 -0.91474 0 0 0.53315 0.20821 0 2.44248 -0.15807 0 -1.0644 -0.27941 -2.32013
LEU_86 -6.01882 0.65487 1.12707 -0.49054 0.38858 0.07429 1.05894 -1.55268 -0.00437 -0.0495 -0.34888 0.10261 0 0 0 0 0 0 -0.05034 0.467 0.17887 0 -0.30639 0 0.72952 -0.26205 -4.30182
GLY_87 -1.65751 0.12634 1.7787 -6e-05 0 0 0.77623 -0.87514 -0.01821 -0.14648 -0.51476 -0.3186 0 0 0 0 0 0 -0.0425 0 0 0 -1.49977 0 1.2108 0.08712 -1.09383
THR_88 -4.47069 0.46851 2.19648 -0.19909 0.15264 0.06222 1.61978 -1.56583 -0.07015 -0.52951 -1.08507 -0.82972 0 0 0 -0.32554 0 0 0.01461 0 0.8365 0 -0.78624 2.30378 -1.425 0.40802 -3.2243
THR_89 -3.94152 0.37868 3.74625 -0.11205 0.056 0.07764 2.03161 -1.87032 -0.10343 -0.49627 -1.81386 -0.50857 0 0 0 -1.0153 0 0 -0.01569 0 0.0124 0 -0.37313 2.60012 -1.425 -0.08035 -2.85281
VAL_90 -5.32432 0.66881 1.64487 -0.30238 0.22421 0.05135 1.50532 -1.67915 -0.08197 -0.30798 -1.1035 -0.0417 0 0 0 0 0 0 -0.06725 0.00182 -0.02411 0 -0.32808 0 2.085 -0.29896 -3.37802
GLU_91 -4.13602 0.18482 4.16678 -0.46329 0.24535 1.24937 1.41593 -1.93992 -0.07193 -0.28855 -1.71651 -2.46111 0 0 0 0 0 0 0.24459 0.02095 0 3.80401 -0.25562 0 -2.5358 -0.34902 -2.88598
GLU_92 -6.10868 0.24782 6.30595 -0.67493 0.22319 1.13537 2.84164 -2.62626 -0.04314 -0.26211 -2.69278 -0.45338 0 0 0 -0.68976 -0.83678 0 0.22313 0.00736 0 3.22556 -0.26628 0 -2.5358 -0.53325 -3.51312
ALA_93 -5.79229 0.3098 2.16546 -0.0221 0 0 2.19244 -2.10041 -0.06311 -0.28459 -1.70723 -0.30535 0 0 0 0 0 0 0.04626 0 0 0 -0.29635 0 2.3386 -0.52824 -4.0471
VAL_94 -7.61032 1.32635 2.16639 -0.297 0.20883 0.0478 2.31254 -2.35194 -0.05555 -0.21058 -2.04733 0.05188 0 0 0 0 0 0 -0.0466 0.23249 0.00563 0 -0.38278 0 2.085 -0.19882 -4.76402
ASN_95 -5.09299 0.11925 4.81188 -0.1782 0.03563 0.25806 1.97836 -2.35062 -0.02957 -0.15699 -1.58287 -0.23601 0 0 0 0 0 0 0.05579 0 0 1.22717 0.55469 0 -0.87355 0.29467 -1.16529
ARG_96 -7.471 0.49356 5.56023 -0.44851 0.06279 0.20621 2.66843 -2.71457 -0.01205 -0.05889 -2.79422 0.53278 0 0 0 0 -0.83678 0 -0.03191 0.37897 1.5437 0 -0.08262 0 -1.281 0.04483 -4.24002
ALA_97 -6.37563 0.64301 2.43819 -0.0217 0 0 2.36981 -2.23592 -0.00667 -0.0637 -2.17315 -0.30681 0 0 0 0 0 0 0.05154 0 0 0 -0.21993 0 2.3386 -0.3683 -3.93065
LEU_98 -6.3723 0.57723 3.04433 -0.51271 0.42266 0.08117 1.84494 -2.08391 -0.06957 -0.24383 -1.47573 0.15407 0 0 0 0 0 0 0.81235 0.07158 0.24137 0 -0.28493 0 0.72952 -0.34425 -3.40801
ASN_99 -3.99771 0.1274 4.31433 -0.17686 0.03604 0.25645 1.97542 -2.01606 -0.0253 -0.12992 -1.53137 -0.24196 0 0 0 0 0 0 0.20671 0 0 1.12572 0.47295 0 -0.87355 -0.05289 -0.5306
LEU_100 -8.29823 0.88848 2.40424 -0.49609 0.46704 0.07058 2.39442 -2.35728 -0.06998 -0.40059 -1.96389 0.14642 0 0 0 0 0 0 0.02548 0.07515 0.30613 0 -0.26677 0 0.72952 -0.03574 -6.3811
LYS_101 -6.87142 0.83222 4.90563 -0.46101 0.10104 0.2741 2.86722 -2.52055 -0.06552 -0.1877 -2.59646 0.45216 0 0 0 0 0 0 0.2155 0.59618 1.71566 0 0.08674 0 -1.6738 0.21635 -2.11367
THR_102 -2.88228 0.08507 3.00077 -0.12072 0.06283 0.05935 1.01919 -1.46093 -0.09954 -0.31604 -0.15286 -0.80303 0 0 0 0 0 0 0.3979 0.02264 0.05223 0 -0.08014 2.31422 -1.425 0.22551 -0.10085
LYS_103 -3.88146 0.28578 4.41042 -0.42837 0.06523 0.20229 2.41537 -1.86885 -0.09039 -0.15795 -2.85065 0.01676 0 0 0 0 -0.32687 0 0.05506 0 1.37689 0 -0.0816 0 -1.6738 -0.16682 -2.69893
LEU_104 -5.5587 0.48116 0.4798 -0.52036 0.43267 0.08804 1.10101 -1.16045 -0.01268 -0.06952 -0.89538 0.09883 0 0 0 0 0 0 0.11731 0.11888 0.05337 0 -0.20149 0 0.72952 -0.11366 -4.83166
GLY_105 -1.75454 0.08979 1.65656 -5e-05 0 0 0.86661 -0.88814 -0.01952 -0.08028 -0.4094 -0.30129 0 0 0 0 0 0 0.21601 0 0 0 -1.26635 0 1.2108 0.09841 -0.5814
VAL_106 -5.52321 0.65826 1.33474 -0.30993 0.2303 0.04772 1.3007 -1.51898 -0.06845 -0.4088 -0.71738 -0.14257 0 0 0 0 0 0 -0.03713 0.04214 0.00482 0 -0.5001 0 2.085 0.01728 -3.50558
ASP_107 -4.40842 0.15779 5.1441 -0.25091 0.11227 0.83992 2.38631 -2.26824 -0.0354 -0.25009 -4.91652 -0.46471 0 0 0 -0.54024 -0.51319 0 0.39153 0.27826 0 1.3983 -0.49935 0 -2.2837 -0.2713 -5.99358
LEU_108 -6.85808 0.88853 0.61044 -0.75027 1.30373 0.12636 1.31512 -1.54889 -0.01573 -0.0609 -0.59215 0.20155 0 0 0 0 0 0 0.04546 0.02161 3.10215 0 -0.28712 0 0.72952 -0.2658 -2.03449
LEU_109 -7.34923 0.89075 2.30165 -0.71402 0.50233 0.18887 1.2718 -2.12767 -0.03406 -0.11014 -1.17888 0.09355 0 0 0 0 0 0 0.45809 0.02161 0.62081 0 -0.22206 0 0.72952 -0.16975 -4.82686
THR_110 -6.74963 0.72771 4.26627 -0.2095 0.20088 0.06581 2.67882 -2.47983 -0.05036 -0.12046 -3.47949 -0.10321 0 0 0 -0.54024 -0.51319 0 0.35662 0.14779 0.05814 0 0.02464 2.2866 -1.425 -0.04602 -4.90365
ALA_111 -6.2059 0.80372 2.06498 -0.02184 0 0 2.25492 -2.1434 -0.04635 -0.20423 -1.57934 -0.30435 0 0 0 0 0 0 0.27859 0 0 0 -0.20796 0 2.3386 -0.17121 -3.14375
ALA_112 -6.08995 0.48397 2.64107 -0.02339 0 0 2.25822 -2.24408 -0.01474 -0.18182 -2.15825 -0.30531 0 0 0 0 0 0 0.59149 0 0 0 -0.29913 0 2.3386 -0.45198 -3.45532
LEU_113 -9.67945 1.39306 2.54503 -0.71511 0.54147 0.1875 2.63049 -2.55664 -0.02128 -0.08051 -2.80785 0.09522 0 0 0 0 0 0 0.30207 0.01986 0.69782 0 -0.22899 0 0.72952 -0.37977 -7.32757
ALA_114 -5.58021 0.41386 2.40468 -0.02168 0 0 1.84491 -2.06941 -0.05792 -0.17987 -1.24644 -0.28055 0 0 0 0 0 0 0.01109 0 0 0 -0.21027 0 2.3386 -0.29064 -2.92387
LEU_115 -8.9143 1.19454 1.50612 -0.50812 0.57591 0.07316 2.21404 -2.28949 -0.05956 -0.14659 -1.12207 0.16481 0 0 0 0 0 0 -0.00599 0.00476 0.3921 0 -0.25213 0 0.72952 -0.3046 -6.74789
LEU_116 -8.1202 0.8509 3.93536 -0.69647 0.46666 0.17299 1.88948 -2.60987 -0.07117 -0.24432 -1.91803 0.08184 0 0 0 0 0 0 0.05753 0.10959 0.74833 0 -0.24759 0 0.72952 -0.1993 -5.06477
THR_117 -8.16526 0.90955 4.54575 -0.20528 0.15776 0.06325 3.49585 -2.89835 -0.02582 -0.4661 -3.43638 -0.08135 0 0 0 0 0 0 0.12897 0.005 0.01478 0 0.04285 2.30268 -1.425 -0.00052 -5.03762
ALA_118 -5.85875 0.43006 3.07192 -0.02123 0 0 2.22845 -2.39145 -0.04316 -0.16425 -2.05632 -0.28947 0 0 0 0 0 0 0.09379 0 0 0 -0.27016 0 2.3386 -0.06494 -2.99691
ALA_119 -4.1473 0.42969 1.72002 -0.02246 0 0 1.06076 -1.49721 -0.01515 -0.08161 -0.36625 -0.28022 0 0 0 0 0 0 -0.05024 0 0 0 -0.25473 0 2.3386 -0.40691 -1.57301
LYS_120 -5.52387 0.55101 5.42564 -0.30619 0.034 0.11997 2.16347 -2.45862 -0.21026 -0.39851 -3.17195 0.01886 0 0 0 0 0 0 -0.02669 0.50841 1.14703 0 -0.15573 0 -1.6738 -0.31686 -4.27409
LEU_121 -6.16793 0.78678 1.00414 -0.75244 0.97772 0.13308 1.24655 -1.50313 -0.00954 -0.10783 -1.0071 0.24863 0 0 0 0 0 0 -0.03549 0.23626 3.2234 0 -0.27468 0 0.72952 -0.19107 -1.46312
GLY_122 -1.57215 0.03878 1.71805 -6e-05 0 0 0.76981 -0.86691 -0.00984 -0.16169 -0.77086 -0.32821 0 0 0 0 0 0 -0.04417 0 0 0 -1.41858 0 1.2108 -0.03747 -1.47251
THR_123 -4.46866 0.32603 3.69762 -0.10793 0.08173 0.07256 1.75723 -1.8791 -0.09772 -0.63642 -1.90297 -0.40545 0 0 0 0 0 0 0.04905 0.08418 0.06046 0 -0.75719 2.28495 -1.425 0.02452 -3.2421
THR_124 -4.74282 0.25795 5.23978 -0.11288 0.07177 0.07693 3.05036 -2.38641 -0.06626 -0.35051 -2.58667 -0.54361 0 0 0 -1.78415 0 0 -0.00704 0.12953 0.0154 0 -0.47857 2.28456 -1.425 -0.29871 -3.65636
VAL_125 -5.10108 0.74921 0.82704 -0.30436 0.21595 0.0519 1.41285 -1.41332 -0.04547 -0.17648 -0.29853 -0.05321 0 0 0 0 0 0 -0.06518 7e-05 -0.02772 0 -0.31229 0 2.085 -0.2976 -2.75322
GLU_126 -5.03491 0.78528 6.19091 -0.66469 0.2143 1.11485 3.14054 -2.59276 -0.08463 -0.14312 -4.38294 -0.50376 0 0 0 0 -0.90935 0 0.03271 0 0 3.36561 -0.27187 0 -2.5358 -0.35456 -2.6342
GLU_127 -6.38904 0.4736 6.92226 -0.21105 0.03158 0.26381 3.04041 -2.91975 -0.08729 -0.71393 -2.48139 -0.45459 0 0 0 -1.78415 0 0 0.00497 0.15952 0 3.2121 -0.25499 0 -2.5358 -0.53903 -4.26276
ALA_128 -5.63855 0.16462 2.76643 -0.02073 0 0 2.21462 -2.22326 -0.0895 -0.46998 -1.54583 -0.28306 0 0 0 0 0 0 0.01173 0 0 0 -0.22598 0 2.3386 -0.4283 -3.4292
VAL_129 -7.02561 0.79622 1.87923 -0.30666 0.24107 0.05241 2.14662 -2.14704 -0.05654 -0.17871 -1.82739 -0.04024 0 0 0 0 0 0 -0.01276 0.04968 -0.02006 0 -0.38155 0 2.085 -0.18211 -4.92844
GLN_130 -6.20713 0.74898 5.61983 -0.26593 0.03378 0.19951 2.46498 -2.576 -0.07757 -0.4802 -2.37228 -0.3736 0 0 0 0 -0.58249 0 0.16343 0 0 2.78567 -0.09859 0 -1.0644 -0.12685 -2.20886
GLU_131 -5.75377 0.28565 4.76936 -0.206 0.0196 0.23633 2.18675 -2.36921 -0.07141 -0.55648 -1.91929 -0.42687 0 0 0 0 0 0 0.25622 0.1725 0 3.20967 -0.23681 0 -2.5358 -0.32911 -3.26868
ALA_132 -7.05238 1.04893 2.44918 -0.02233 0 0 2.35448 -2.38631 -0.01769 -0.20141 -2.03001 -0.294 0 0 0 0 0 0 0.32548 0 0 0 -0.2103 0 2.3386 -0.40986 -4.10762
LEU_133 -6.14726 0.40606 3.34615 -0.51498 0.36887 0.08456 1.97452 -2.06681 -0.06111 -0.15277 -2.15502 0.15418 0 0 0 0 0 0 0.81671 0.08776 0.14104 0 -0.30773 0 0.72952 -0.40831 -3.70462
GLN_134 -4.63658 0.15538 4.57808 -0.25294 0.03641 0.1847 1.95383 -2.06042 -0.08067 -0.48723 -1.82977 -0.344 0 0 0 0 0 0 0.22047 0 0 2.50952 0.07821 0 -1.0644 -0.20195 -1.24138
LEU_135 -8.27928 0.83589 2.12914 -0.48833 0.40175 0.07113 2.24529 -2.27038 -0.04556 -0.33033 -2.12078 0.13365 0 0 0 0 0 0 0.00497 0.47892 0.48106 0 -0.23704 0 0.72952 -0.07728 -6.33765
LYS_136 -7.76134 0.81961 5.79657 -0.48358 0.09168 0.33999 2.71396 -2.78348 -0.06326 -0.17997 -2.49387 0.38464 0 0 0 0 0 0 -0.0126 0.26922 1.69576 0 0.04891 0 -1.6738 0.11088 -3.18068
THR_137 -3.09594 0.09741 3.36019 -0.20703 0.17398 0.06412 1.13357 -1.52679 -0.04833 -0.19879 -1.00268 -0.18979 0 0 0 0 0 0 -0.02298 0 -0.00745 0 -0.02793 2.44587 -1.425 0.27159 -0.20597
LYS_138 -3.35058 0.09382 2.6082 -0.30757 0.02862 0.12118 1.05034 -1.29375 -0.00065 -0.00782 -0.56656 0.0877 0 0 0 0 0 0 -0.03369 0.00713 0.96395 0 -0.07036 0 -1.6738 -0.09977 -2.4436
LEU_139 -5.36795 1.02224 0.66761 -0.77627 0.94747 0.14372 1.09136 -1.27112 -0.01279 -0.08148 -1.06786 0.24513 0 0 0 0 0 0 0.27392 0.14265 3.17656 0 -0.27722 0 0.72952 -0.29205 -0.70658
GLY_140 -1.75212 0.08923 1.66919 -5e-05 0 0 0.76765 -0.89441 -0.03103 -0.19953 -0.49918 -0.30053 0 0 0 0 0 0 0.42435 0 0 0 -1.34554 0 1.2108 0.00451 -0.85667
VAL_141 -5.72949 1.16561 2.11964 -0.29861 0.20118 0.04221 1.23388 -1.64639 -0.04253 -0.24052 -1.63362 -0.04422 0 0 0 0 0 0 0.09466 0.01779 -0.00131 0 -0.40732 0 2.085 0.23096 -2.85308
SER_142 -4.63938 0.2131 5.13175 -0.03547 0 0.06931 2.91272 -2.19227 -0.0411 -0.22389 -2.80239 -0.23899 0 0 0 -1.10113 -0.76808 0 -0.02422 8e-05 0.07463 0 -0.45714 1.73771 -1.1772 -0.16518 -3.72715
LEU_143 -6.87017 0.39775 0.98817 -0.70587 0.54892 0.18856 1.37389 -1.60924 -0.00751 -0.08604 -0.70239 0.02778 0 0 0 0 0 0 -0.06548 0.09621 1.19728 0 -0.2984 0 0.72952 -0.48047 -5.27749
ILE_144 -7.76206 0.92259 2.20231 -0.51183 0.59716 0.07229 2.24728 -2.08604 -0.03069 -0.05782 -1.37639 0.08867 0 0 0 0 0 0 0.03799 0.02459 0.06974 0 -0.4041 0 1.0317 -0.17122 -5.10582
GLU_145 -7.29379 0.80831 6.18124 -0.2102 0.02544 0.27826 2.98013 -2.82347 -0.04751 -0.19117 -3.89085 -0.4356 0 0 0 -1.10113 -0.76808 0 0.10406 0.2908 0 4.68431 -0.20312 0 -2.5358 -0.21825 -4.36643
ALA_146 -6.72838 0.65184 2.3477 -0.02183 0 0 2.2708 -2.24892 -0.05105 -0.22995 -1.39637 -0.27445 0 0 0 0 0 0 0.29358 0 0 0 -0.10492 0 2.3386 -0.3634 -3.51676
LEU_147 -10.1418 1.01697 2.3127 -0.49255 0.29361 0.07702 2.52742 -2.63037 -0.00437 -0.03488 -1.89724 0.10779 0 0 0 0 0 0 0.54955 0.56713 0.21889 0 -0.29144 0 0.72952 -0.27423 -7.36624
HIS_D:MP-NE2-connect_148 -9.27349 1.12179 5.14714 -0.41394 0.00675 0.35701 2.87356 -3.15731 -0.03382 -0.14524 -3.44912 -0.22897 0 0 0 0 0 0 1.28261 0.35316 0 2.57326 0.11879 0 0.13443 -0.31207 -3.04547
ILE_149 -7.47566 0.3444 1.97731 -0.51935 0.6654 0.07568 2.14351 -2.10838 -0.04105 -0.1093 -1.69288 0.03539 0 0 0 0 0 0 0.46492 0.02908 0.10627 0 -0.3422 0 1.0317 -0.17822 -5.59338
LEU_150 -8.75547 0.76852 1.61011 -0.49307 0.3776 0.07143 2.18032 -2.2616 -0.04958 -0.12766 -1.54419 0.15863 0 0 0 0 0 0 0.13551 0.23177 0.63657 0 -0.21331 0 0.72952 -0.07067 -6.61558
LEU_151 -7.67018 1.18363 3.08496 -0.51236 0.45005 0.0784 2.399 -2.4037 -0.01807 -0.09623 -1.64793 0.17762 0 0 0 0 0 0 0.01218 0.0687 0.34261 0 -0.25761 0 0.72952 -0.18744 -4.26685
THR_152 -7.72021 0.83262 4.16478 -0.20537 0.15409 0.06383 3.13121 -2.74506 -0.00839 -0.15941 -2.86087 -0.15737 0 0 0 0 0 0 0.07663 0.01063 -0.00018 0 -0.008 2.35569 -1.425 -0.09632 -4.59669
ALA_153 -6.18497 0.29227 3.09198 -0.02157 0 0 2.20981 -2.4263 -0.04001 -0.10059 -2.29809 -0.28338 0 0 0 0 0 0 -0.03907 0 0 0 -0.24451 0 2.3386 -0.19036 -3.89619
ALA_154 -3.85957 0.23362 2.05984 -0.02093 0 0 1.40346 -1.5978 -0.02543 -0.08071 -0.5322 -0.28494 0 0 0 0 0 0 0.10043 0 0 0 -0.07705 0 2.3386 -0.30345 -0.64614
VAL_155 -5.63598 0.89877 1.83534 -0.31522 0.28771 0.05479 1.3611 -1.74347 -0.02153 -0.07045 -0.57994 -0.10739 0 0 0 0 0 0 0.07443 0.17596 -0.0213 0 -0.31175 0 2.085 -0.13462 -2.16854
LEU_156 -6.59458 0.79856 1.29245 -0.513 0.43937 0.07975 1.1032 -1.64123 -0.00436 -0.05873 -0.51668 0.14695 0 0 0 0 0 0 -0.04353 0.03689 0.13044 0 -0.31884 0 0.72952 -0.25325 -5.18706
GLY_157 -1.69251 0.0895 1.90058 -5e-05 0 0 0.97466 -0.92466 -0.00635 -0.06681 -0.89999 -0.34276 0 0 0 0 0 0 -0.04584 0 0 0 -1.38447 0 1.2108 -0.14045 -1.32835
THR_158 -4.37741 0.83647 1.90857 -0.18419 0.15304 0.05618 1.39674 -1.41137 -0.0499 -0.34446 -1.15577 -0.75253 0 0 0 -0.34128 0 0 -0.06279 0 0.22708 0 -0.6777 2.30378 -1.425 0.46203 -3.43849
THR_159 -4.25221 0.54546 3.85654 -0.11193 0.06938 0.07731 2.34383 -1.94444 -0.07733 -0.30506 -2.32017 -0.57015 0 0 0 -0.96757 0 0 -0.02464 0.02559 0.00515 0 -0.4713 2.30636 -1.425 0.25917 -2.98101
VAL_160 -5.96342 0.99482 1.27178 -0.27731 0.21891 0.03481 1.35937 -1.68728 -0.04776 -0.13768 -0.89228 0.37468 0 0 0 0 0 0 0.09397 0.08625 0.982 0 0.06472 0 2.085 -0.2265 -1.66591
GLU_161 -3.9863 0.31615 4.02886 -0.46232 0.2304 1.24541 1.3985 -1.87391 -0.0776 -0.29965 -1.81358 -2.37617 0 0 0 0 0 0 0.29906 0.00329 0 3.84925 -0.28279 0 -2.5358 -0.39463 -2.73181
GLU_162 -6.3579 0.29345 6.25684 -0.6456 0.2454 1.07992 2.83136 -2.61196 -0.07003 -0.34955 -3.03939 -0.52829 0 0 0 -0.62629 -0.82789 0 0.25447 0.00633 0 3.16995 -0.26381 0 -2.5358 -0.47849 -4.1973
ALA_163 -5.5457 0.11339 1.82751 -0.021 0 0 1.96066 -1.94664 -0.03886 -0.21858 -1.41177 -0.28391 0 0 0 0 0 0 0.26813 0 0 0 -0.2301 0 2.3386 -0.34568 -3.53393
VAL_164 -6.63993 0.68237 2.09993 -0.31022 0.26846 0.05349 2.1215 -2.12715 -0.03442 -0.14473 -1.71703 -0.07053 0 0 0 0 0 0 0.0803 0.15794 -0.0162 0 -0.398 0 2.085 -0.1723 -4.08151
TYR_165 -4.7622 0.21194 3.93257 -0.93218 0.04975 0.30513 1.77415 -1.92228 -0.02939 -0.07304 -1.53994 -0.21625 0 0 0 0 0 0 0.11426 0 0 1.49206 -0.41069 0 0.96414 0.09383 -0.94815
ARG_166 -7.34016 0.57019 5.14584 -0.45097 0.0683 0.20864 2.3997 -2.53924 -0.01693 -0.0924 -3.0062 0.53104 0 0 0 0 -0.82789 0 0.0465 0.55731 1.47843 0 -0.12711 0 -1.281 -0.12526 -4.80119
ALA_167 -6.33706 0.53528 2.50989 -0.02159 0 0 2.43395 -2.27491 -0.01094 -0.11441 -2.18982 -0.30449 0 0 0 0 0 0 0.20244 0 0 0 -0.23845 0 2.3386 -0.44342 -3.91493
LEU_168 -6.0591 0.61013 3.44455 -0.49716 0.26959 0.07926 1.9108 -2.1015 -0.02153 -0.07311 -2.2114 0.13363 0 0 0 0 0 0 0.5051 0.71164 0.32794 0 -0.26264 0 0.72952 -0.37622 -2.88048
LYS_169 -4.29447 0.07749 4.17525 -0.4325 0.09735 0.2005 1.86642 -1.94451 -0.12032 -0.23187 -2.86885 0.03019 0 0 0 0 0 0 -0.02012 0.16912 0.97967 0 0.03808 0 -1.6738 -0.1557 -4.1081
LEU_170 -7.84475 0.62193 2.23015 -0.75282 0.86128 0.13247 1.90224 -2.03323 -0.0754 -0.4038 -1.41738 0.23535 0 0 0 0 0 0 0.53586 0.23355 2.96991 0 -0.28093 0 0.72952 -0.10687 -2.46292
LYS_171 -6.8453 0.73277 5.60533 -0.6596 0.2022 0.37669 2.95153 -2.69113 -0.11331 -0.44241 -2.67251 0.09928 0 0 0 0 0 0 -0.00411 1.22644 3.38395 0 0.06953 0 -1.6738 0.03021 -0.42426
THR_172 -3.13582 0.15811 3.62967 -0.20428 0.14696 0.06328 0.97993 -1.60986 -0.06762 -0.30811 -0.96793 -0.13381 0 0 0 0 0 0 -0.02051 0.00058 -0.00217 0 -0.0118 2.29064 -1.425 0.14692 -0.47081
LYS_173 -3.88925 0.0911 2.89341 -0.43391 0.09311 0.19943 1.02627 -1.36555 -0.01033 -0.04181 -0.08445 0.06322 0 0 0 0 0 0 0.34724 0.02112 1.10165 0 0.06629 0 -1.6738 -0.03153 -1.62778
LEU_174 -5.50307 0.49585 0.48331 -0.5256 0.56426 0.08772 0.89304 -1.13206 -0.017 -0.08801 -0.55537 0.10992 0 0 0 0 0 0 0.05729 0.02664 0.05419 0 -0.25434 0 0.72952 -0.11025 -4.68397
GLY_175 -1.84825 0.0931 1.75017 -5e-05 0 0 0.95521 -0.9322 -0.02068 -0.18944 -0.47821 -0.30594 0 0 0 0 0 0 -0.02683 0 0 0 -1.28301 0 1.2108 0.20082 -0.87451
VAL_176 -5.68287 0.59814 1.6304 -0.3121 0.23041 0.04836 1.33192 -1.57127 -0.05831 -0.37808 -0.81483 -0.12024 0 0 0 0 0 0 -0.04108 0.03471 0.00537 0 -0.48526 0 2.085 0.14119 -3.35856
SER_177 -4.42962 0.16165 4.6627 -0.03709 0 0.07234 3.13039 -2.12385 -0.02532 -0.17179 -2.83914 -0.16842 0 0 0 -1.6107 -0.56595 0 -0.02207 0.02622 0.11077 0 -0.37689 1.74675 -1.1772 -0.4145 -4.05172
LEU_178 -5.56878 0.65431 0.75701 -0.51077 0.60478 0.07768 1.433 -1.44173 -0 -0 -0.69634 0.14694 0 0 0 0 0 0 0.18823 0.03293 0.13691 0 -0.31475 0 0.72952 -0.50147 -4.27254
LEU_179 -7.19532 1.40356 1.20068 -0.73252 0.64178 0.22474 1.4273 -1.71863 -0.02397 -0.06742 -0.53733 0.05393 0 0 0 0 0 0 0.83222 0.29796 0.66076 0 -0.23527 0 0.72952 -0.27377 -3.31179
GLN_180 -7.20316 0.24928 5.98855 -0.2619 0.03942 0.21749 3.80134 -2.95357 -0.0465 -0.20376 -3.83555 -0.35876 0 0 0 -1.6107 -1.60418 0 0.25798 0.41668 0 2.82599 -0.02599 0 -1.0644 -0.14688 -5.51862
ALA_181 -6.38001 0.60485 2.71689 -0.02238 0 0 2.29685 -2.29016 -0.05027 -0.2528 -1.73689 -0.29666 0 0 0 0 0 0 0.06669 0 0 0 -0.19438 0 2.3386 -0.31191 -3.51158
ALA_182 -5.83562 0.76756 3.39685 -0.02143 0 0 2.77835 -2.37341 -0.01266 -0.0784 -2.11078 -0.28666 0 0 0 0 0 0 0.54024 0 0 0 -0.18995 0 2.3386 -0.39885 -1.48616
ALA_183 -5.8273 0.50349 1.96746 -0.02336 0 0 2.01732 -1.99246 -0.02887 -0.06911 -1.4846 -0.29456 0 0 0 0 0 0 0.58013 0 0 0 -0.37579 0 2.3386 -0.45265 -3.1417
ILE_184 -8.3089 1.28041 1.68859 -0.51735 0.66096 0.07469 2.27112 -2.13727 -0.05631 -0.12204 -1.44758 0.03767 0 0 0 0 0 0 0.08708 0.02259 0.1143 0 -0.34043 0 1.0317 -0.33787 -5.99864
LEU_185 -8.66124 1.02875 1.63879 -0.50878 0.54193 0.06996 2.05576 -2.19791 -0.05669 -0.1424 -1.48347 0.20041 0 0 0 0 0 0 0.53853 0.58934 0.29689 0 -0.26841 0 0.72952 -0.18708 -5.81612
ILE_186 -9.32703 0.9981 2.77478 -0.51234 0.615 0.07252 2.80636 -2.56028 -0.04429 -0.25045 -2.12764 0.08375 0 0 0 0 0 0 0.02094 0.07009 0.06426 0 -0.43989 0 1.0317 -0.13026 -6.85466
LEU_187 -10.6616 2.08471 2.39656 -0.71982 0.42194 0.1993 2.51591 -2.66588 -0.02041 -0.25535 -1.84333 0.0907 0 0 0 0 0 0 0.04392 0.10887 0.4832 0 -0.19211 0 0.72952 0.01426 -7.26964
ALA_188 -6.33627 0.68222 3.16778 -0.02175 0 0 2.29754 -2.51494 -0.04768 -0.09685 -2.3332 -0.27396 0 0 0 0 0 0 -0.01142 0 0 0 -0.22456 0 2.3386 -0.15394 -3.52842
ALA_189 -3.75919 0.48341 2.05656 -0.02109 0 0 1.21069 -1.517 -0.01932 -0.05123 -0.44776 -0.29555 0 0 0 0 0 0 -0.03687 0 0 0 -0.14254 0 2.3386 -0.30336 -0.50466
ARG_190 -7.19261 0.72066 4.9698 -0.67349 0.30027 0.3325 2.32419 -2.48626 -0.00995 -0.02512 -3.2078 0.5796 0 0 0 0 -0.78818 0 0.17526 0.60817 2.75556 0 -0.12356 0 -1.281 -0.34387 -3.36584
LEU_191 -6.30164 0.64881 1.29034 -0.51925 0.64613 0.08072 0.92124 -1.55758 -0.01843 -0.18759 -0.44704 0.14297 0 0 0 0 0 0 -0.01368 0.01267 0.11702 0 -0.28155 0 0.72952 -0.30551 -5.04287
GLY_192 -1.68052 0.06664 1.82672 -6e-05 0 0 0.92524 -0.89527 -0.02616 -0.18767 -0.66673 -0.32298 0 0 0 0 0 0 -0.10858 0 0 0 -1.45809 0 1.2108 0.08967 -1.227
THR_193 -4.70206 0.86882 2.09034 -0.18564 0.14711 0.05773 1.6307 -1.57951 -0.0299 -0.31405 -1.17883 -0.79992 0 0 0 -0.28785 0 0 -0.06361 0 0.32534 0 -0.70651 2.30378 -1.425 0.53342 -3.31563
THR_194 -4.1559 0.58281 3.85458 -0.11488 0.06818 0.08068 2.3316 -1.97007 -0.04972 -0.22567 -2.30412 -0.54778 0 0 0 -1.02088 0 0 0.08043 0.11279 0.01006 0 -0.46379 2.30058 -1.425 0.10486 -2.75124
VAL_195 -5.64759 0.84781 1.32342 -0.30782 0.25928 0.05355 1.29851 -1.61051 -0.08521 -0.21033 -0.71581 -0.10807 0 0 0 0 0 0 -0.06418 0.08625 0.01601 0 -0.27394 0 2.085 -0.29059 -3.34422
GLU_196 -3.98093 0.07672 5.06916 -0.4671 0.25158 1.26333 1.53258 -2.16533 -0.18001 -0.50646 -2.77023 -2.40654 0 0 0 0 0 0 0.15351 0.04274 0 3.96813 -0.23158 0 -2.5358 -0.29835 -3.18458
GLN_197 -5.70069 0.23463 5.46832 -0.87268 0.12947 0.91352 2.37179 -2.38929 -0.05331 -0.28952 -1.43037 -0.731 0 0 0 -0.73303 0 0 0.13371 0 0 2.46044 -0.19584 0 -1.0644 -0.38832 -2.13657
ALA_198 -6.30676 0.61067 2.0206 -0.02278 0 0 2.1746 -2.15431 -0.02977 -0.17579 -1.67086 -0.29375 0 0 0 0 0 0 0.25863 0 0 0 -0.25964 0 2.3386 -0.37055 -3.88111
VAL_199 -6.49894 0.70827 1.62419 -0.31083 0.27243 0.05377 2.00868 -1.96004 -0.05695 -0.16276 -1.69038 -0.06325 0 0 0 0 0 0 -0.01754 0.0149 -0.02848 0 -0.29369 0 2.085 -0.27132 -4.58695
GLU_200 -5.27304 0.3566 5.03455 -0.33711 0.06619 0.36339 1.88367 -2.2784 -0.10164 -0.47691 -1.67496 -0.53504 0 0 0 0 0 0 0.0436 0 0 3.24742 -0.24297 0 -2.5358 -0.35068 -2.81114
ARG_201 -6.86158 0.24551 4.54346 -1.09917 0.46815 0.67214 2.09304 -2.41547 -0.02385 -0.26025 -1.59641 0.46207 0 0 0 0 0 0 0.04106 0.15059 3.52059 0 -0.069 0 -1.281 -0.45012 -1.86026
ALA_202 -6.46361 0.52823 2.33014 -0.02202 0 0 2.21025 -2.21054 -0.02099 -0.21342 -1.98598 -0.29034 0 0 0 0 0 0 0.0477 0 0 0 -0.13368 0 2.3386 -0.31304 -4.19871
LEU_203 -6.50584 0.55624 3.68903 -0.50083 0.34522 0.07645 2.12512 -2.19192 -0.05377 -0.1648 -2.12347 0.14401 0 0 0 0 0 0 0.21994 0.26882 0.28396 0 -0.27358 0 0.72952 -0.29516 -3.67106
GLN_204 -5.05864 0.36251 5.11822 -0.25628 0.03645 0.18753 2.07121 -2.27695 -0.09245 -0.49979 -2.36554 -0.34524 0 0 0 0 0 0 0.2183 0 0 2.44879 -0.06855 0 -1.0644 -0.24334 -1.82817
LEU_205 -8.74685 1.27976 1.90183 -0.7032 0.54959 0.18211 2.09454 -2.21518 -0.04007 -0.23526 -1.3796 0.06161 0 0 0 0 0 0 0.12944 0.18869 0.99891 0 -0.27779 0 0.72952 -0.23003 -5.71198
LYS_206 -7.6593 0.62883 5.46027 -0.6988 0.22139 0.53763 2.08948 -2.6107 -0.03633 -0.14363 -0.84026 0.4289 0 0 0 0 0 0 0.11063 0.49504 3.22998 0 0.02052 0 -1.6738 -0.21433 -0.65448
THR_207 -3.00868 0.10551 3.50056 -0.20457 0.14943 0.06368 1.15626 -1.5747 -0.05153 -0.25295 -0.67907 -0.22857 0 0 0 0 0 0 -0.00971 0 0.00435 0 -0.00426 2.44587 -1.425 -0.04032 -0.05371
LYS_208 -3.70496 0.10902 3.50697 -0.43602 0.08451 0.2081 1.5834 -1.58602 -0.11581 -0.17671 -1.8238 0.03394 0 0 0 0 0 0 -0.02869 0.00596 1.26564 0 0.02819 0 -1.6738 -0.11795 -2.83805
LEU_209 -5.69134 0.73349 0.811 -0.48522 0.4737 0.04819 0.96435 -1.31745 -0.01921 -0.12861 -0.54781 0.23279 0 0 0 0 0 0 -0.01554 0.0175 0.05872 0 -0.27906 0 0.72952 -0.39743 -4.81242
GLY:CtermProteinFull_210 -0.65466 0.01879 0.43633 -0.00119 0 0 0.07037 -0.25367 -0.00543 -0.01901 -0.18961 0.03769 0 0 0 0 0 0 0 0 0 0 0 0 1.2108 -0.22854 0.42186
HSS:MP-FE1-connect_211 -23.3454 5.2376 -0.45605 -14.9722 4.53231 1.42283 4.12723 -4.30002 -0.0954 -0.53012 -16.5282 0.71391 0 0 0 0 -1.80003 0 0 0 0 0 0 0 0 0 -45.9936
#END_POSE_ENERGIES_TABLE correct_surface_True/019_008_UM_159_H148_areda15_HMM_onlyH_1__DE_4_HSS_rnd_DE_5.pdb
