# Supplementary material for: Design of Heme Enzymes with a Tunable Substrate Binding Pocket Adjacent to an Open Metal Coordination Site
Source: J Am Chem Soc. 2023 Jun 21;145(26):14307–15. doi: 10.1021/jacs.3c02742 (PMC10326885; doi:10.1021/jacs.3c02742)
Supplement: Supplementary file 3 — ja3c02742_si_003.zip [file ja3c02742_si_003.zip › carbene_transferase_design_models/dnHEM1-14_SS.pdb]

HEADER                                            12-JAN-23   XXXX              
EXPDTA    THEORETICAL MODEL                                                     
REMARK 220                                                                      
REMARK 220 EXPERIMENTAL DETAILS                                                 
REMARK 220  EXPERIMENT TYPE                : THEORETICAL MODELLING              
REMARK 220  DATE OF DATA COLLECTION        : 12-JAN-23                          
REMARK 220                                                                      
REMARK 220 REMARK: MODEL GENERATED BY ROSETTA                                   
REMARK 220  VERSION 2020.50+release.1295438                                     
HETNAM     HSS B 211  HSS                                                       
LINK         NE2 HIS A 148                FE1  HSS B 211                  2.42  
ATOM      1  N   VAL A   1       8.021 -32.838  14.640  1.00  0.00           N  
ATOM      2  CA  VAL A   1       6.967 -32.124  13.922  1.00  0.00           C  
ATOM      3  C   VAL A   1       5.585 -32.309  14.544  1.00  0.00           C  
ATOM      4  O   VAL A   1       5.167 -33.427  14.830  1.00  0.00           O  
ATOM      5  CB  VAL A   1       6.922 -32.599  12.457  1.00  0.00           C  
ATOM      6  CG1 VAL A   1       5.755 -31.953  11.724  1.00  0.00           C  
ATOM      7  CG2 VAL A   1       8.239 -32.275  11.768  1.00  0.00           C  
ATOM      8 1H   VAL A   1       8.899 -32.680  14.188  1.00  0.00           H  
ATOM      9 2H   VAL A   1       8.067 -32.506  15.582  1.00  0.00           H  
ATOM     10 3H   VAL A   1       7.819 -33.817  14.642  1.00  0.00           H  
ATOM     11  HA  VAL A   1       7.195 -31.058  13.943  1.00  0.00           H  
ATOM     12  HB  VAL A   1       6.756 -33.675  12.440  1.00  0.00           H  
ATOM     13 1HG1 VAL A   1       5.737 -32.300  10.691  1.00  0.00           H  
ATOM     14 2HG1 VAL A   1       4.821 -32.229  12.215  1.00  0.00           H  
ATOM     15 3HG1 VAL A   1       5.869 -30.869  11.741  1.00  0.00           H  
ATOM     16 1HG2 VAL A   1       8.200 -32.615  10.733  1.00  0.00           H  
ATOM     17 2HG2 VAL A   1       8.405 -31.198  11.791  1.00  0.00           H  
ATOM     18 3HG2 VAL A   1       9.054 -32.781  12.284  1.00  0.00           H  
ATOM     19  N   SER A   2       4.864 -31.211  14.735  1.00  0.00           N  
ATOM     20  CA  SER A   2       3.547 -31.302  15.341  1.00  0.00           C  
ATOM     21  C   SER A   2       2.451 -31.511  14.293  1.00  0.00           C  
ATOM     22  O   SER A   2       2.674 -31.352  13.084  1.00  0.00           O  
ATOM     23  CB  SER A   2       3.262 -30.043  16.140  1.00  0.00           C  
ATOM     24  OG  SER A   2       3.070 -28.944  15.293  1.00  0.00           O  
ATOM     25  H   SER A   2       5.221 -30.307  14.462  1.00  0.00           H  
ATOM     26  HA  SER A   2       3.519 -32.180  15.984  1.00  0.00           H  
ATOM     27 1HB  SER A   2       2.373 -30.195  16.751  1.00  0.00           H  
ATOM     28 2HB  SER A   2       4.094 -29.846  16.814  1.00  0.00           H  
ATOM     29  HG  SER A   2       3.055 -28.172  15.863  1.00  0.00           H  
ATOM     30  N   LEU A   3       1.100 -31.897  14.768  1.00  0.00           N  
ATOM     31  CA  LEU A   3      -0.052 -32.035  13.906  1.00  0.00           C  
ATOM     32  C   LEU A   3      -0.323 -30.716  13.211  1.00  0.00           C  
ATOM     33  O   LEU A   3      -0.644 -30.684  12.035  1.00  0.00           O  
ATOM     34  CB  LEU A   3      -1.281 -32.472  14.712  1.00  0.00           C  
ATOM     35  CG  LEU A   3      -2.592 -32.573  13.923  1.00  0.00           C  
ATOM     36  CD1 LEU A   3      -2.451 -33.629  12.835  1.00  0.00           C  
ATOM     37  CD2 LEU A   3      -3.731 -32.916  14.872  1.00  0.00           C  
ATOM     38  H   LEU A   3       0.994 -32.044  15.763  1.00  0.00           H  
ATOM     39  HA  LEU A   3       0.155 -32.813  13.173  1.00  0.00           H  
ATOM     40 1HB  LEU A   3      -1.081 -33.450  15.148  1.00  0.00           H  
ATOM     41 2HB  LEU A   3      -1.436 -31.760  15.523  1.00  0.00           H  
ATOM     42  HG  LEU A   3      -2.799 -31.620  13.437  1.00  0.00           H  
ATOM     43 1HD1 LEU A   3      -3.383 -33.701  12.274  1.00  0.00           H  
ATOM     44 2HD1 LEU A   3      -1.642 -33.349  12.159  1.00  0.00           H  
ATOM     45 3HD1 LEU A   3      -2.227 -34.593  13.290  1.00  0.00           H  
ATOM     46 1HD2 LEU A   3      -4.664 -32.987  14.311  1.00  0.00           H  
ATOM     47 2HD2 LEU A   3      -3.526 -33.870  15.357  1.00  0.00           H  
ATOM     48 3HD2 LEU A   3      -3.821 -32.136  15.628  1.00  0.00           H  
ATOM     49  N   ASP A   4      -0.306 -29.434  13.945  1.00  0.00           N  
ATOM     50  CA  ASP A   4      -0.534 -28.106  13.411  1.00  0.00           C  
ATOM     51  C   ASP A   4       0.437 -27.741  12.281  1.00  0.00           C  
ATOM     52  O   ASP A   4       0.060 -27.080  11.315  1.00  0.00           O  
ATOM     53  CB  ASP A   4      -0.426 -27.072  14.535  1.00  0.00           C  
ATOM     54  CG  ASP A   4      -1.579 -27.151  15.526  1.00  0.00           C  
ATOM     55  OD1 ASP A   4      -2.550 -27.805  15.226  1.00  0.00           O  
ATOM     56  OD2 ASP A   4      -1.479 -26.558  16.573  1.00  0.00           O  
ATOM     57  H   ASP A   4      -0.099 -29.542  14.928  1.00  0.00           H  
ATOM     58  HA  ASP A   4      -1.540 -28.077  12.991  1.00  0.00           H  
ATOM     59 1HB  ASP A   4       0.508 -27.218  15.075  1.00  0.00           H  
ATOM     60 2HB  ASP A   4      -0.403 -26.070  14.107  1.00  0.00           H  
ATOM     61  N   GLN A   5       1.797 -28.163  12.432  1.00  0.00           N  
ATOM     62  CA  GLN A   5       2.793 -27.924  11.385  1.00  0.00           C  
ATOM     63  C   GLN A   5       2.460 -28.741  10.141  1.00  0.00           C  
ATOM     64  O   GLN A   5       2.497 -28.226   9.024  1.00  0.00           O  
ATOM     65  CB  GLN A   5       4.199 -28.271  11.882  1.00  0.00           C  
ATOM     66  CG  GLN A   5       4.759 -27.291  12.898  1.00  0.00           C  
ATOM     67  CD  GLN A   5       6.088 -27.747  13.471  1.00  0.00           C  
ATOM     68  OE1 GLN A   5       6.230 -28.891  13.912  1.00  0.00           O  
ATOM     69  NE2 GLN A   5       7.071 -26.854  13.467  1.00  0.00           N  
ATOM     70  H   GLN A   5       2.088 -28.587  13.300  1.00  0.00           H  
ATOM     71  HA  GLN A   5       2.777 -26.865  11.130  1.00  0.00           H  
ATOM     72 1HB  GLN A   5       4.189 -29.261  12.339  1.00  0.00           H  
ATOM     73 2HB  GLN A   5       4.885 -28.308  11.036  1.00  0.00           H  
ATOM     74 1HG  GLN A   5       4.909 -26.326  12.413  1.00  0.00           H  
ATOM     75 2HG  GLN A   5       4.050 -27.189  13.720  1.00  0.00           H  
ATOM     76 1HE2 GLN A   5       7.970 -27.097  13.832  1.00  0.00           H  
ATOM     77 2HE2 GLN A   5       6.912 -25.937  13.100  1.00  0.00           H  
ATOM     78  N   ALA A   6       2.147 -30.017  10.343  1.00  0.00           N  
ATOM     79  CA  ALA A   6       1.781 -30.905   9.245  1.00  0.00           C  
ATOM     80  C   ALA A   6       0.557 -30.384   8.497  1.00  0.00           C  
ATOM     81  O   ALA A   6       0.450 -30.545   7.277  1.00  0.00           O  
ATOM     82  CB  ALA A   6       1.511 -32.290   9.764  1.00  0.00           C  
ATOM     83  H   ALA A   6       2.166 -30.380  11.284  1.00  0.00           H  
ATOM     84  HA  ALA A   6       2.616 -30.944   8.545  1.00  0.00           H  
ATOM     85 1HB  ALA A   6       1.237 -32.944   8.934  1.00  0.00           H  
ATOM     86 2HB  ALA A   6       2.407 -32.676  10.250  1.00  0.00           H  
ATOM     87 3HB  ALA A   6       0.693 -32.257  10.484  1.00  0.00           H  
ATOM     88  N   ILE A   7      -0.568 -29.751   9.201  1.00  0.00           N  
ATOM     89  CA  ILE A   7      -1.773 -29.160   8.616  1.00  0.00           C  
ATOM     90  C   ILE A   7      -1.396 -27.947   7.777  1.00  0.00           C  
ATOM     91  O   ILE A   7      -1.847 -27.802   6.641  1.00  0.00           O  
ATOM     92  CB  ILE A   7      -2.781 -28.747   9.703  1.00  0.00           C  
ATOM     93  CG1 ILE A   7      -3.358 -29.985  10.394  1.00  0.00           C  
ATOM     94  CG2 ILE A   7      -3.894 -27.902   9.103  1.00  0.00           C  
ATOM     95  CD1 ILE A   7      -4.071 -29.684  11.692  1.00  0.00           C  
ATOM     96  H   ILE A   7      -0.455 -29.745  10.206  1.00  0.00           H  
ATOM     97  HA  ILE A   7      -2.230 -29.904   7.963  1.00  0.00           H  
ATOM     98  HB  ILE A   7      -2.271 -28.166  10.471  1.00  0.00           H  
ATOM     99 1HG1 ILE A   7      -4.060 -30.481   9.726  1.00  0.00           H  
ATOM    100 2HG1 ILE A   7      -2.554 -30.692  10.604  1.00  0.00           H  
ATOM    101 1HG2 ILE A   7      -4.599 -27.620   9.885  1.00  0.00           H  
ATOM    102 2HG2 ILE A   7      -3.469 -27.004   8.657  1.00  0.00           H  
ATOM    103 3HG2 ILE A   7      -4.415 -28.477   8.337  1.00  0.00           H  
ATOM    104 1HD1 ILE A   7      -4.451 -30.611  12.123  1.00  0.00           H  
ATOM    105 2HD1 ILE A   7      -3.375 -29.218  12.391  1.00  0.00           H  
ATOM    106 3HD1 ILE A   7      -4.902 -29.006  11.502  1.00  0.00           H  
ATOM    107  N   LEU A   8      -0.570 -27.078   8.343  1.00  0.00           N  
ATOM    108  CA  LEU A   8      -0.257 -25.832   7.655  1.00  0.00           C  
ATOM    109  C   LEU A   8       0.611 -26.134   6.420  1.00  0.00           C  
ATOM    110  O   LEU A   8       0.481 -25.482   5.384  1.00  0.00           O  
ATOM    111  CB  LEU A   8       0.472 -24.867   8.599  1.00  0.00           C  
ATOM    112  CG  LEU A   8      -0.409 -23.814   9.284  1.00  0.00           C  
ATOM    113  CD1 LEU A   8      -0.914 -22.821   8.245  1.00  0.00           C  
ATOM    114  CD2 LEU A   8      -1.566 -24.502   9.992  1.00  0.00           C  
ATOM    115  H   LEU A   8      -0.152 -27.262   9.241  1.00  0.00           H  
ATOM    116  HA  LEU A   8      -1.189 -25.372   7.330  1.00  0.00           H  
ATOM    117 1HB  LEU A   8       0.961 -25.448   9.379  1.00  0.00           H  
ATOM    118 2HB  LEU A   8       1.239 -24.340   8.032  1.00  0.00           H  
ATOM    119  HG  LEU A   8       0.185 -23.261  10.012  1.00  0.00           H  
ATOM    120 1HD1 LEU A   8      -1.540 -22.073   8.732  1.00  0.00           H  
ATOM    121 2HD1 LEU A   8      -0.066 -22.330   7.769  1.00  0.00           H  
ATOM    122 3HD1 LEU A   8      -1.499 -23.349   7.493  1.00  0.00           H  
ATOM    123 1HD2 LEU A   8      -2.192 -23.754  10.479  1.00  0.00           H  
ATOM    124 2HD2 LEU A   8      -2.161 -25.054   9.264  1.00  0.00           H  
ATOM    125 3HD2 LEU A   8      -1.177 -25.192  10.740  1.00  0.00           H  
ATOM    126  N   ILE A   9       1.510 -27.134   6.531  1.00  0.00           N  
ATOM    127  CA  ILE A   9       2.367 -27.514   5.412  1.00  0.00           C  
ATOM    128  C   ILE A   9       1.547 -27.996   4.206  1.00  0.00           C  
ATOM    129  O   ILE A   9       1.829 -27.613   3.060  1.00  0.00           O  
ATOM    130  CB  ILE A   9       3.354 -28.617   5.836  1.00  0.00           C  
ATOM    131  CG1 ILE A   9       4.403 -28.053   6.799  1.00  0.00           C  
ATOM    132  CG2 ILE A   9       4.023 -29.230   4.615  1.00  0.00           C  
ATOM    133  CD1 ILE A   9       5.173 -29.113   7.552  1.00  0.00           C  
ATOM    134  H   ILE A   9       1.611 -27.613   7.414  1.00  0.00           H  
ATOM    135  HA  ILE A   9       2.904 -26.630   5.072  1.00  0.00           H  
ATOM    136  HB  ILE A   9       2.818 -29.397   6.376  1.00  0.00           H  
ATOM    137 1HG1 ILE A   9       5.115 -27.442   6.244  1.00  0.00           H  
ATOM    138 2HG1 ILE A   9       3.916 -27.404   7.527  1.00  0.00           H  
ATOM    139 1HG2 ILE A   9       4.718 -30.007   4.933  1.00  0.00           H  
ATOM    140 2HG2 ILE A   9       3.265 -29.666   3.966  1.00  0.00           H  
ATOM    141 3HG2 ILE A   9       4.566 -28.457   4.071  1.00  0.00           H  
ATOM    142 1HD1 ILE A   9       5.896 -28.636   8.214  1.00  0.00           H  
ATOM    143 2HD1 ILE A   9       4.482 -29.715   8.143  1.00  0.00           H  
ATOM    144 3HD1 ILE A   9       5.697 -29.753   6.844  1.00  0.00           H  
ATOM    145  N   LEU A  10       0.437 -28.910   4.410  1.00  0.00           N  
ATOM    146  CA  LEU A  10      -0.452 -29.352   3.343  1.00  0.00           C  
ATOM    147  C   LEU A  10      -1.283 -28.184   2.771  1.00  0.00           C  
ATOM    148  O   LEU A  10      -1.576 -28.128   1.564  1.00  0.00           O  
ATOM    149  CB  LEU A  10      -1.387 -30.450   3.870  1.00  0.00           C  
ATOM    150  CG  LEU A  10      -0.724 -31.800   4.170  1.00  0.00           C  
ATOM    151  CD1 LEU A  10      -1.676 -32.662   4.988  1.00  0.00           C  
ATOM    152  CD2 LEU A  10      -0.352 -32.484   2.863  1.00  0.00           C  
ATOM    153  H   LEU A  10       0.306 -29.274   5.345  1.00  0.00           H  
ATOM    154  HA  LEU A  10       0.157 -29.736   2.525  1.00  0.00           H  
ATOM    155 1HB  LEU A  10      -1.853 -30.097   4.789  1.00  0.00           H  
ATOM    156 2HB  LEU A  10      -2.171 -30.621   3.132  1.00  0.00           H  
ATOM    157  HG  LEU A  10       0.175 -31.640   4.765  1.00  0.00           H  
ATOM    158 1HD1 LEU A  10      -1.206 -33.622   5.201  1.00  0.00           H  
ATOM    159 2HD1 LEU A  10      -1.910 -32.158   5.925  1.00  0.00           H  
ATOM    160 3HD1 LEU A  10      -2.594 -32.826   4.424  1.00  0.00           H  
ATOM    161 1HD2 LEU A  10       0.119 -33.444   3.077  1.00  0.00           H  
ATOM    162 2HD2 LEU A  10      -1.251 -32.646   2.268  1.00  0.00           H  
ATOM    163 3HD2 LEU A  10       0.342 -31.855   2.307  1.00  0.00           H  
ATOM    164  N   ILE A  11      -1.840 -27.127   3.671  1.00  0.00           N  
ATOM    165  CA  ILE A  11      -2.612 -25.997   3.191  1.00  0.00           C  
ATOM    166  C   ILE A  11      -1.753 -25.086   2.328  1.00  0.00           C  
ATOM    167  O   ILE A  11      -2.199 -24.592   1.292  1.00  0.00           O  
ATOM    168  CB  ILE A  11      -3.203 -25.194   4.365  1.00  0.00           C  
ATOM    169  CG1 ILE A  11      -4.264 -26.020   5.096  1.00  0.00           C  
ATOM    170  CG2 ILE A  11      -3.792 -23.883   3.869  1.00  0.00           C  
ATOM    171  CD1 ILE A  11      -4.693 -25.428   6.420  1.00  0.00           C  
ATOM    172  H   ILE A  11      -1.647 -27.207   4.659  1.00  0.00           H  
ATOM    173  HA  ILE A  11      -3.425 -26.380   2.573  1.00  0.00           H  
ATOM    174  HB  ILE A  11      -2.417 -24.978   5.089  1.00  0.00           H  
ATOM    175 1HG1 ILE A  11      -5.146 -26.120   4.465  1.00  0.00           H  
ATOM    176 2HG1 ILE A  11      -3.880 -27.024   5.281  1.00  0.00           H  
ATOM    177 1HG2 ILE A  11      -4.206 -23.328   4.711  1.00  0.00           H  
ATOM    178 2HG2 ILE A  11      -3.013 -23.290   3.393  1.00  0.00           H  
ATOM    179 3HG2 ILE A  11      -4.583 -24.089   3.148  1.00  0.00           H  
ATOM    180 1HD1 ILE A  11      -5.446 -26.070   6.878  1.00  0.00           H  
ATOM    181 2HD1 ILE A  11      -3.830 -25.352   7.081  1.00  0.00           H  
ATOM    182 3HD1 ILE A  11      -5.113 -24.437   6.255  1.00  0.00           H  
ATOM    183  N   VAL A  12      -0.383 -24.708   2.766  1.00  0.00           N  
ATOM    184  CA  VAL A  12       0.581 -23.899   2.006  1.00  0.00           C  
ATOM    185  C   VAL A  12       0.977 -24.535   0.673  1.00  0.00           C  
ATOM    186  O   VAL A  12       1.103 -23.849  -0.340  1.00  0.00           O  
ATOM    187  CB  VAL A  12       1.853 -23.673   2.845  1.00  0.00           C  
ATOM    188  CG1 VAL A  12       2.957 -23.072   1.988  1.00  0.00           C  
ATOM    189  CG2 VAL A  12       1.539 -22.773   4.030  1.00  0.00           C  
ATOM    190  H   VAL A  12      -0.125 -25.049   3.680  1.00  0.00           H  
ATOM    191  HA  VAL A  12       0.111 -22.943   1.774  1.00  0.00           H  
ATOM    192  HB  VAL A  12       2.215 -24.636   3.205  1.00  0.00           H  
ATOM    193 1HG1 VAL A  12       3.849 -22.919   2.597  1.00  0.00           H  
ATOM    194 2HG1 VAL A  12       3.191 -23.750   1.167  1.00  0.00           H  
ATOM    195 3HG1 VAL A  12       2.625 -22.115   1.586  1.00  0.00           H  
ATOM    196 1HG2 VAL A  12       2.442 -22.618   4.619  1.00  0.00           H  
ATOM    197 2HG2 VAL A  12       1.172 -21.812   3.669  1.00  0.00           H  
ATOM    198 3HG2 VAL A  12       0.776 -23.242   4.652  1.00  0.00           H  
ATOM    199  N   ALA A  13       1.237 -25.953   0.592  1.00  0.00           N  
ATOM    200  CA  ALA A  13       1.458 -26.631  -0.678  1.00  0.00           C  
ATOM    201  C   ALA A  13       0.285 -26.483  -1.633  1.00  0.00           C  
ATOM    202  O   ALA A  13       0.482 -26.315  -2.845  1.00  0.00           O  
ATOM    203  CB  ALA A  13       1.728 -28.105  -0.450  1.00  0.00           C  
ATOM    204  H   ALA A  13       1.276 -26.485   1.448  1.00  0.00           H  
ATOM    205  HA  ALA A  13       2.332 -26.182  -1.153  1.00  0.00           H  
ATOM    206 1HB  ALA A  13       1.891 -28.598  -1.407  1.00  0.00           H  
ATOM    207 2HB  ALA A  13       2.615 -28.219   0.175  1.00  0.00           H  
ATOM    208 3HB  ALA A  13       0.872 -28.557   0.052  1.00  0.00           H  
ATOM    209  N   ALA A  14      -1.018 -26.561  -1.088  1.00  0.00           N  
ATOM    210  CA  ALA A  14      -2.203 -26.347  -1.929  1.00  0.00           C  
ATOM    211  C   ALA A  14      -2.219 -24.931  -2.485  1.00  0.00           C  
ATOM    212  O   ALA A  14      -2.645 -24.703  -3.620  1.00  0.00           O  
ATOM    213  CB  ALA A  14      -3.471 -26.626  -1.136  1.00  0.00           C  
ATOM    214  H   ALA A  14      -1.141 -26.766  -0.108  1.00  0.00           H  
ATOM    215  HA  ALA A  14      -2.153 -27.040  -2.768  1.00  0.00           H  
ATOM    216 1HB  ALA A  14      -4.342 -26.463  -1.772  1.00  0.00           H  
ATOM    217 2HB  ALA A  14      -3.464 -27.659  -0.788  1.00  0.00           H  
ATOM    218 3HB  ALA A  14      -3.518 -25.956  -0.279  1.00  0.00           H  
ATOM    219  N   LYS A  15      -1.832 -23.823  -1.661  1.00  0.00           N  
ATOM    220  CA  LYS A  15      -1.733 -22.432  -2.067  1.00  0.00           C  
ATOM    221  C   LYS A  15      -0.580 -22.215  -3.054  1.00  0.00           C  
ATOM    222  O   LYS A  15      -0.709 -21.440  -4.004  1.00  0.00           O  
ATOM    223  CB  LYS A  15      -1.557 -21.537  -0.840  1.00  0.00           C  
ATOM    224  CG  LYS A  15      -2.813 -21.373   0.005  1.00  0.00           C  
ATOM    225  CD  LYS A  15      -2.530 -20.571   1.267  1.00  0.00           C  
ATOM    226  CE  LYS A  15      -2.348 -19.093   0.955  1.00  0.00           C  
ATOM    227  NZ  LYS A  15      -3.621 -18.454   0.525  1.00  0.00           N  
ATOM    228  H   LYS A  15      -1.681 -24.065  -0.692  1.00  0.00           H  
ATOM    229  HA  LYS A  15      -2.655 -22.157  -2.579  1.00  0.00           H  
ATOM    230 1HB  LYS A  15      -0.774 -21.945  -0.201  1.00  0.00           H  
ATOM    231 2HB  LYS A  15      -1.236 -20.544  -1.157  1.00  0.00           H  
ATOM    232 1HG  LYS A  15      -3.579 -20.860  -0.577  1.00  0.00           H  
ATOM    233 2HG  LYS A  15      -3.192 -22.355   0.287  1.00  0.00           H  
ATOM    234 1HD  LYS A  15      -3.359 -20.687   1.966  1.00  0.00           H  
ATOM    235 2HD  LYS A  15      -1.623 -20.946   1.741  1.00  0.00           H  
ATOM    236 1HE  LYS A  15      -1.977 -18.577   1.839  1.00  0.00           H  
ATOM    237 2HE  LYS A  15      -1.612 -18.977   0.159  1.00  0.00           H  
ATOM    238 1HZ  LYS A  15      -3.458 -17.477   0.327  1.00  0.00           H  
ATOM    239 2HZ  LYS A  15      -3.965 -18.913  -0.307  1.00  0.00           H  
ATOM    240 3HZ  LYS A  15      -4.306 -18.538   1.262  1.00  0.00           H  
ATOM    241  N   LEU A  16       0.545 -22.891  -2.840  1.00  0.00           N  
ATOM    242  CA  LEU A  16       1.651 -22.770  -3.782  1.00  0.00           C  
ATOM    243  C   LEU A  16       1.328 -23.441  -5.106  1.00  0.00           C  
ATOM    244  O   LEU A  16       1.777 -23.000  -6.168  1.00  0.00           O  
ATOM    245  CB  LEU A  16       2.924 -23.389  -3.189  1.00  0.00           C  
ATOM    246  CG  LEU A  16       3.521 -22.654  -1.983  1.00  0.00           C  
ATOM    247  CD1 LEU A  16       4.550 -23.546  -1.303  1.00  0.00           C  
ATOM    248  CD2 LEU A  16       4.151 -21.348  -2.446  1.00  0.00           C  
ATOM    249  H   LEU A  16       0.647 -23.492  -2.035  1.00  0.00           H  
ATOM    250  HA  LEU A  16       1.799 -21.714  -4.010  1.00  0.00           H  
ATOM    251 1HB  LEU A  16       2.700 -24.409  -2.878  1.00  0.00           H  
ATOM    252 2HB  LEU A  16       3.686 -23.428  -3.968  1.00  0.00           H  
ATOM    253  HG  LEU A  16       2.734 -22.442  -1.259  1.00  0.00           H  
ATOM    254 1HD1 LEU A  16       4.975 -23.024  -0.446  1.00  0.00           H  
ATOM    255 2HD1 LEU A  16       4.068 -24.464  -0.965  1.00  0.00           H  
ATOM    256 3HD1 LEU A  16       5.344 -23.790  -2.009  1.00  0.00           H  
ATOM    257 1HD2 LEU A  16       4.575 -20.825  -1.589  1.00  0.00           H  
ATOM    258 2HD2 LEU A  16       4.938 -21.560  -3.168  1.00  0.00           H  
ATOM    259 3HD2 LEU A  16       3.389 -20.723  -2.913  1.00  0.00           H  
ATOM    260  N   GLY A  17       0.513 -24.627  -5.112  1.00  0.00           N  
ATOM    261  CA  GLY A  17       0.200 -25.413  -6.287  1.00  0.00           C  
ATOM    262  C   GLY A  17       1.295 -26.425  -6.579  1.00  0.00           C  
ATOM    263  O   GLY A  17       1.542 -26.757  -7.729  1.00  0.00           O  
ATOM    264  H   GLY A  17       0.124 -24.901  -4.219  1.00  0.00           H  
ATOM    265 1HA  GLY A  17      -0.747 -25.930  -6.138  1.00  0.00           H  
ATOM    266 2HA  GLY A  17       0.075 -24.752  -7.143  1.00  0.00           H  
ATOM    267  N   THR A  18       1.956 -26.907  -5.534  1.00  0.00           N  
ATOM    268  CA  THR A  18       3.073 -27.829  -5.680  1.00  0.00           C  
ATOM    269  C   THR A  18       2.891 -29.013  -4.737  1.00  0.00           C  
ATOM    270  O   THR A  18       1.839 -29.163  -4.123  1.00  0.00           O  
ATOM    271  CB  THR A  18       4.418 -27.133  -5.400  1.00  0.00           C  
ATOM    272  OG1 THR A  18       5.495 -27.998  -5.782  1.00  0.00           O  
ATOM    273  CG2 THR A  18       4.545 -26.793  -3.923  1.00  0.00           C  
ATOM    274  H   THR A  18       1.673 -26.622  -4.608  1.00  0.00           H  
ATOM    275  HA  THR A  18       3.126 -28.147  -6.721  1.00  0.00           H  
ATOM    276  HB  THR A  18       4.482 -26.216  -5.985  1.00  0.00           H  
ATOM    277  HG1 THR A  18       6.293 -27.479  -5.908  1.00  0.00           H  
ATOM    278 1HG2 THR A  18       5.502 -26.302  -3.744  1.00  0.00           H  
ATOM    279 2HG2 THR A  18       3.734 -26.126  -3.632  1.00  0.00           H  
ATOM    280 3HG2 THR A  18       4.492 -27.708  -3.334  1.00  0.00           H  
ATOM    281  N   THR A  19       3.920 -29.845  -4.613  1.00  0.00           N  
ATOM    282  CA  THR A  19       3.822 -31.061  -3.809  1.00  0.00           C  
ATOM    283  C   THR A  19       4.058 -30.705  -2.339  1.00  0.00           C  
ATOM    284  O   THR A  19       4.564 -29.624  -2.040  1.00  0.00           O  
ATOM    285  CB  THR A  19       4.832 -32.130  -4.266  1.00  0.00           C  
ATOM    286  OG1 THR A  19       6.166 -31.662  -4.034  1.00  0.00           O  
ATOM    287  CG2 THR A  19       4.655 -32.431  -5.746  1.00  0.00           C  
ATOM    288  H   THR A  19       4.787 -29.635  -5.084  1.00  0.00           H  
ATOM    289  HA  THR A  19       2.842 -31.508  -3.972  1.00  0.00           H  
ATOM    290  HB  THR A  19       4.677 -33.045  -3.695  1.00  0.00           H  
ATOM    291  HG1 THR A  19       6.783 -32.389  -4.141  1.00  0.00           H  
ATOM    292 1HG2 THR A  19       5.377 -33.188  -6.053  1.00  0.00           H  
ATOM    293 2HG2 THR A  19       3.645 -32.798  -5.926  1.00  0.00           H  
ATOM    294 3HG2 THR A  19       4.817 -31.522  -6.325  1.00  0.00           H  
ATOM    295  N   VAL A  20       3.730 -31.604  -1.417  1.00  0.00           N  
ATOM    296  CA  VAL A  20       3.987 -31.301  -0.010  1.00  0.00           C  
ATOM    297  C   VAL A  20       5.488 -31.295   0.328  1.00  0.00           C  
ATOM    298  O   VAL A  20       5.934 -30.537   1.200  1.00  0.00           O  
ATOM    299  CB  VAL A  20       3.271 -32.331   0.883  1.00  0.00           C  
ATOM    300  CG1 VAL A  20       4.015 -33.658   0.866  1.00  0.00           C  
ATOM    301  CG2 VAL A  20       3.155 -31.796   2.303  1.00  0.00           C  
ATOM    302  H   VAL A  20       3.306 -32.488  -1.661  1.00  0.00           H  
ATOM    303  HA  VAL A  20       3.674 -30.273   0.188  1.00  0.00           H  
ATOM    304  HB  VAL A  20       2.274 -32.517   0.482  1.00  0.00           H  
ATOM    305 1HG1 VAL A  20       3.495 -34.376   1.503  1.00  0.00           H  
ATOM    306 2HG1 VAL A  20       4.054 -34.041  -0.154  1.00  0.00           H  
ATOM    307 3HG1 VAL A  20       5.028 -33.512   1.239  1.00  0.00           H  
ATOM    308 1HG2 VAL A  20       2.648 -32.529   2.928  1.00  0.00           H  
ATOM    309 2HG2 VAL A  20       4.152 -31.605   2.701  1.00  0.00           H  
ATOM    310 3HG2 VAL A  20       2.584 -30.868   2.295  1.00  0.00           H  
ATOM    311  N   GLU A  21       6.265 -32.120  -0.373  1.00  0.00           N  
ATOM    312  CA  GLU A  21       7.713 -32.157  -0.172  1.00  0.00           C  
ATOM    313  C   GLU A  21       8.322 -30.840  -0.604  1.00  0.00           C  
ATOM    314  O   GLU A  21       9.319 -30.410  -0.039  1.00  0.00           O  
ATOM    315  CB  GLU A  21       8.347 -33.309  -0.955  1.00  0.00           C  
ATOM    316  CG  GLU A  21       7.949 -34.695  -0.466  1.00  0.00           C  
ATOM    317  CD  GLU A  21       6.609 -35.136  -0.985  1.00  0.00           C  
ATOM    318  OE1 GLU A  21       6.000 -34.390  -1.714  1.00  0.00           O  
ATOM    319  OE2 GLU A  21       6.193 -36.221  -0.651  1.00  0.00           O  
ATOM    320  H   GLU A  21       5.847 -32.736  -1.055  1.00  0.00           H  
ATOM    321  HA  GLU A  21       7.911 -32.285   0.893  1.00  0.00           H  
ATOM    322 1HB  GLU A  21       8.067 -33.232  -2.006  1.00  0.00           H  
ATOM    323 2HB  GLU A  21       9.433 -33.233  -0.899  1.00  0.00           H  
ATOM    324 1HG  GLU A  21       8.704 -35.412  -0.787  1.00  0.00           H  
ATOM    325 2HG  GLU A  21       7.929 -34.692   0.623  1.00  0.00           H  
ATOM    326  N   GLU A  22       7.823 -30.270  -1.659  1.00  0.00           N  
ATOM    327  CA  GLU A  22       8.429 -29.020  -2.100  1.00  0.00           C  
ATOM    328  C   GLU A  22       8.143 -27.903  -1.102  1.00  0.00           C  
ATOM    329  O   GLU A  22       9.025 -27.102  -0.784  1.00  0.00           O  
ATOM    330  CB  GLU A  22       7.909 -28.631  -3.485  1.00  0.00           C  
ATOM    331  CG  GLU A  22       8.547 -27.376  -4.067  1.00  0.00           C  
ATOM    332  CD  GLU A  22      10.013 -27.544  -4.353  1.00  0.00           C  
ATOM    333  OE1 GLU A  22      10.451 -28.662  -4.480  1.00  0.00           O  
ATOM    334  OE2 GLU A  22      10.696 -26.551  -4.445  1.00  0.00           O  
ATOM    335  H   GLU A  22       7.044 -30.648  -2.177  1.00  0.00           H  
ATOM    336  HA  GLU A  22       9.511 -29.154  -2.134  1.00  0.00           H  
ATOM    337 1HB  GLU A  22       8.086 -29.449  -4.184  1.00  0.00           H  
ATOM    338 2HB  GLU A  22       6.833 -28.467  -3.437  1.00  0.00           H  
ATOM    339 1HG  GLU A  22       8.034 -27.117  -4.993  1.00  0.00           H  
ATOM    340 2HG  GLU A  22       8.410 -26.554  -3.365  1.00  0.00           H  
ATOM    341  N   ALA A  23       6.920 -27.865  -0.585  1.00  0.00           N  
ATOM    342  CA  ALA A  23       6.586 -26.849   0.402  1.00  0.00           C  
ATOM    343  C   ALA A  23       7.496 -26.982   1.620  1.00  0.00           C  
ATOM    344  O   ALA A  23       7.907 -25.984   2.213  1.00  0.00           O  
ATOM    345  CB  ALA A  23       5.127 -26.938   0.795  1.00  0.00           C  
ATOM    346  H   ALA A  23       6.212 -28.529  -0.865  1.00  0.00           H  
ATOM    347  HA  ALA A  23       6.768 -25.869  -0.043  1.00  0.00           H  
ATOM    348 1HB  ALA A  23       4.901 -26.169   1.535  1.00  0.00           H  
ATOM    349 2HB  ALA A  23       4.503 -26.789  -0.086  1.00  0.00           H  
ATOM    350 3HB  ALA A  23       4.926 -27.921   1.220  1.00  0.00           H  
ATOM    351  N   VAL A  24       7.849 -28.301   2.098  1.00  0.00           N  
ATOM    352  CA  VAL A  24       8.737 -28.464   3.249  1.00  0.00           C  
ATOM    353  C   VAL A  24      10.157 -28.023   2.922  1.00  0.00           C  
ATOM    354  O   VAL A  24      10.794 -27.304   3.714  1.00  0.00           O  
ATOM    355  CB  VAL A  24       8.756 -29.935   3.706  1.00  0.00           C  
ATOM    356  CG1 VAL A  24       9.809 -30.144   4.784  1.00  0.00           C  
ATOM    357  CG2 VAL A  24       7.380 -30.337   4.213  1.00  0.00           C  
ATOM    358  H   VAL A  24       7.470 -29.122   1.647  1.00  0.00           H  
ATOM    359  HA  VAL A  24       8.396 -27.806   4.048  1.00  0.00           H  
ATOM    360  HB  VAL A  24       9.032 -30.565   2.861  1.00  0.00           H  
ATOM    361 1HG1 VAL A  24       9.809 -31.189   5.096  1.00  0.00           H  
ATOM    362 2HG1 VAL A  24      10.791 -29.884   4.389  1.00  0.00           H  
ATOM    363 3HG1 VAL A  24       9.583 -29.511   5.642  1.00  0.00           H  
ATOM    364 1HG2 VAL A  24       7.400 -31.378   4.534  1.00  0.00           H  
ATOM    365 2HG2 VAL A  24       7.101 -29.703   5.054  1.00  0.00           H  
ATOM    366 3HG2 VAL A  24       6.649 -30.219   3.412  1.00  0.00           H  
ATOM    367  N   GLU A  25      10.642 -28.430   1.748  1.00  0.00           N  
ATOM    368  CA  GLU A  25      12.002 -28.123   1.356  1.00  0.00           C  
ATOM    369  C   GLU A  25      12.196 -26.613   1.300  1.00  0.00           C  
ATOM    370  O   GLU A  25      13.226 -26.093   1.730  1.00  0.00           O  
ATOM    371  CB  GLU A  25      12.327 -28.752  -0.001  1.00  0.00           C  
ATOM    372  CG  GLU A  25      13.754 -28.517  -0.477  1.00  0.00           C  
ATOM    373  CD  GLU A  25      14.778 -29.195   0.390  1.00  0.00           C  
ATOM    374  OE1 GLU A  25      14.418 -30.094   1.111  1.00  0.00           O  
ATOM    375  OE2 GLU A  25      15.923 -28.812   0.332  1.00  0.00           O  
ATOM    376  H   GLU A  25      10.057 -28.961   1.119  1.00  0.00           H  
ATOM    377  HA  GLU A  25      12.679 -28.536   2.104  1.00  0.00           H  
ATOM    378 1HB  GLU A  25      12.164 -29.828   0.048  1.00  0.00           H  
ATOM    379 2HB  GLU A  25      11.652 -28.352  -0.758  1.00  0.00           H  
ATOM    380 1HG  GLU A  25      13.852 -28.892  -1.495  1.00  0.00           H  
ATOM    381 2HG  GLU A  25      13.949 -27.446  -0.492  1.00  0.00           H  
ATOM    382  N   GLN A  26      11.207 -25.907   0.770  1.00  0.00           N  
ATOM    383  CA  GLN A  26      11.301 -24.461   0.678  1.00  0.00           C  
ATOM    384  C   GLN A  26      11.269 -23.820   2.072  1.00  0.00           C  
ATOM    385  O   GLN A  26      12.014 -22.880   2.351  1.00  0.00           O  
ATOM    386  CB  GLN A  26      10.165 -23.908  -0.187  1.00  0.00           C  
ATOM    387  CG  GLN A  26      10.274 -24.264  -1.660  1.00  0.00           C  
ATOM    388  CD  GLN A  26       9.030 -23.884  -2.440  1.00  0.00           C  
ATOM    389  OE1 GLN A  26       7.924 -23.848  -1.894  1.00  0.00           O  
ATOM    390  NE2 GLN A  26       9.203 -23.599  -3.726  1.00  0.00           N  
ATOM    391  H   GLN A  26      10.378 -26.369   0.425  1.00  0.00           H  
ATOM    392  HA  GLN A  26      12.251 -24.205   0.209  1.00  0.00           H  
ATOM    393 1HB  GLN A  26       9.211 -24.287   0.181  1.00  0.00           H  
ATOM    394 2HB  GLN A  26      10.140 -22.822  -0.104  1.00  0.00           H  
ATOM    395 1HG  GLN A  26      11.123 -23.732  -2.089  1.00  0.00           H  
ATOM    396 2HG  GLN A  26      10.421 -25.340  -1.753  1.00  0.00           H  
ATOM    397 1HE2 GLN A  26       8.419 -23.342  -4.292  1.00  0.00           H  
ATOM    398 2HE2 GLN A  26      10.118 -23.641  -4.129  1.00  0.00           H  
ATOM    399  N   ALA A  27      10.365 -24.360   2.973  1.00  0.00           N  
ATOM    400  CA  ALA A  27      10.319 -23.877   4.341  1.00  0.00           C  
ATOM    401  C   ALA A  27      11.646 -24.080   5.070  1.00  0.00           C  
ATOM    402  O   ALA A  27      12.041 -23.236   5.876  1.00  0.00           O  
ATOM    403  CB  ALA A  27       9.170 -24.509   5.100  1.00  0.00           C  
ATOM    404  H   ALA A  27       9.721 -25.079   2.684  1.00  0.00           H  
ATOM    405  HA  ALA A  27      10.166 -22.799   4.316  1.00  0.00           H  
ATOM    406 1HB  ALA A  27       9.157 -24.130   6.122  1.00  0.00           H  
ATOM    407 2HB  ALA A  27       8.231 -24.262   4.609  1.00  0.00           H  
ATOM    408 3HB  ALA A  27       9.298 -25.590   5.116  1.00  0.00           H  
ATOM    409  N   LEU A  28      12.450 -25.302   4.875  1.00  0.00           N  
ATOM    410  CA  LEU A  28      13.793 -25.587   5.413  1.00  0.00           C  
ATOM    411  C   LEU A  28      14.877 -24.655   4.870  1.00  0.00           C  
ATOM    412  O   LEU A  28      15.823 -24.300   5.577  1.00  0.00           O  
ATOM    413  CB  LEU A  28      14.179 -27.037   5.099  1.00  0.00           C  
ATOM    414  CG  LEU A  28      13.387 -28.114   5.852  1.00  0.00           C  
ATOM    415  CD1 LEU A  28      13.659 -29.475   5.224  1.00  0.00           C  
ATOM    416  CD2 LEU A  28      13.780 -28.101   7.321  1.00  0.00           C  
ATOM    417  H   LEU A  28      12.000 -25.989   4.289  1.00  0.00           H  
ATOM    418  HA  LEU A  28      13.775 -25.430   6.491  1.00  0.00           H  
ATOM    419 1HB  LEU A  28      14.042 -27.210   4.033  1.00  0.00           H  
ATOM    420 2HB  LEU A  28      15.234 -27.175   5.335  1.00  0.00           H  
ATOM    421  HG  LEU A  28      12.319 -27.912   5.758  1.00  0.00           H  
ATOM    422 1HD1 LEU A  28      13.095 -30.241   5.759  1.00  0.00           H  
ATOM    423 2HD1 LEU A  28      13.350 -29.463   4.180  1.00  0.00           H  
ATOM    424 3HD1 LEU A  28      14.723 -29.699   5.287  1.00  0.00           H  
ATOM    425 1HD2 LEU A  28      13.216 -28.866   7.856  1.00  0.00           H  
ATOM    426 2HD2 LEU A  28      14.847 -28.304   7.414  1.00  0.00           H  
ATOM    427 3HD2 LEU A  28      13.558 -27.122   7.747  1.00  0.00           H  
ATOM    428  N   TRP A  29      14.822 -24.203   3.433  1.00  0.00           N  
ATOM    429  CA  TRP A  29      15.701 -23.204   2.846  1.00  0.00           C  
ATOM    430  C   TRP A  29      15.531 -21.830   3.508  1.00  0.00           C  
ATOM    431  O   TRP A  29      16.511 -21.177   3.868  1.00  0.00           O  
ATOM    432  CB  TRP A  29      15.431 -23.089   1.345  1.00  0.00           C  
ATOM    433  CG  TRP A  29      16.373 -22.161   0.638  1.00  0.00           C  
ATOM    434  CD1 TRP A  29      17.606 -22.468   0.148  1.00  0.00           C  
ATOM    435  CD2 TRP A  29      16.159 -20.761   0.335  1.00  0.00           C  
ATOM    436  NE1 TRP A  29      18.174 -21.362  -0.435  1.00  0.00           N  
ATOM    437  CE2 TRP A  29      17.301 -20.309  -0.330  1.00  0.00           C  
ATOM    438  CE3 TRP A  29      15.106 -19.869   0.572  1.00  0.00           C  
ATOM    439  CZ2 TRP A  29      17.427 -18.998  -0.765  1.00  0.00           C  
ATOM    440  CZ3 TRP A  29      15.231 -18.555   0.135  1.00  0.00           C  
ATOM    441  CH2 TRP A  29      16.361 -18.132  -0.516  1.00  0.00           C  
ATOM    442  H   TRP A  29      14.121 -24.642   2.854  1.00  0.00           H  
ATOM    443  HA  TRP A  29      16.732 -23.522   2.993  1.00  0.00           H  
ATOM    444 1HB  TRP A  29      15.511 -24.073   0.884  1.00  0.00           H  
ATOM    445 2HB  TRP A  29      14.414 -22.733   1.184  1.00  0.00           H  
ATOM    446  HD1 TRP A  29      18.074 -23.449   0.209  1.00  0.00           H  
ATOM    447  HE1 TRP A  29      19.085 -21.328  -0.869  1.00  0.00           H  
ATOM    448  HE3 TRP A  29      14.204 -20.200   1.087  1.00  0.00           H  
ATOM    449  HZ2 TRP A  29      18.317 -18.643  -1.284  1.00  0.00           H  
ATOM    450  HZ3 TRP A  29      14.407 -17.867   0.325  1.00  0.00           H  
ATOM    451  HH2 TRP A  29      16.428 -17.095  -0.845  1.00  0.00           H  
ATOM    452  N   LEU A  30      14.283 -21.382   3.671  1.00  0.00           N  
ATOM    453  CA  LEU A  30      14.029 -20.090   4.296  1.00  0.00           C  
ATOM    454  C   LEU A  30      14.500 -20.141   5.738  1.00  0.00           C  
ATOM    455  O   LEU A  30      15.158 -19.229   6.216  1.00  0.00           O  
ATOM    456  CB  LEU A  30      12.537 -19.736   4.239  1.00  0.00           C  
ATOM    457  CG  LEU A  30      12.012 -19.286   2.870  1.00  0.00           C  
ATOM    458  CD1 LEU A  30      10.490 -19.323   2.872  1.00  0.00           C  
ATOM    459  CD2 LEU A  30      12.525 -17.889   2.562  1.00  0.00           C  
ATOM    460  H   LEU A  30      13.501 -21.940   3.360  1.00  0.00           H  
ATOM    461  HA  LEU A  30      14.563 -19.323   3.737  1.00  0.00           H  
ATOM    462 1HB  LEU A  30      11.962 -20.610   4.544  1.00  0.00           H  
ATOM    463 2HB  LEU A  30      12.342 -18.932   4.949  1.00  0.00           H  
ATOM    464  HG  LEU A  30      12.361 -19.977   2.102  1.00  0.00           H  
ATOM    465 1HD1 LEU A  30      10.117 -19.005   1.898  1.00  0.00           H  
ATOM    466 2HD1 LEU A  30      10.150 -20.340   3.074  1.00  0.00           H  
ATOM    467 3HD1 LEU A  30      10.110 -18.652   3.643  1.00  0.00           H  
ATOM    468 1HD2 LEU A  30      12.153 -17.568   1.589  1.00  0.00           H  
ATOM    469 2HD2 LEU A  30      12.175 -17.196   3.330  1.00  0.00           H  
ATOM    470 3HD2 LEU A  30      13.615 -17.896   2.550  1.00  0.00           H  
ATOM    471  N   LYS A  31      14.143 -21.221   6.421  1.00  0.00           N  
ATOM    472  CA  LYS A  31      14.506 -21.436   7.819  1.00  0.00           C  
ATOM    473  C   LYS A  31      15.998 -21.228   8.005  1.00  0.00           C  
ATOM    474  O   LYS A  31      16.432 -20.446   8.846  1.00  0.00           O  
ATOM    475  CB  LYS A  31      14.102 -22.838   8.278  1.00  0.00           C  
ATOM    476  CG  LYS A  31      14.623 -23.222   9.657  1.00  0.00           C  
ATOM    477  CD  LYS A  31      14.066 -24.565  10.105  1.00  0.00           C  
ATOM    478  CE  LYS A  31      14.469 -24.884  11.536  1.00  0.00           C  
ATOM    479  NZ  LYS A  31      15.926 -25.165  11.655  1.00  0.00           N  
ATOM    480  H   LYS A  31      13.594 -21.921   5.941  1.00  0.00           H  
ATOM    481  HA  LYS A  31      13.935 -20.741   8.434  1.00  0.00           H  
ATOM    482 1HB  LYS A  31      13.015 -22.917   8.298  1.00  0.00           H  
ATOM    483 2HB  LYS A  31      14.472 -23.575   7.565  1.00  0.00           H  
ATOM    484 1HG  LYS A  31      15.712 -23.280   9.632  1.00  0.00           H  
ATOM    485 2HG  LYS A  31      14.336 -22.460  10.380  1.00  0.00           H  
ATOM    486 1HD  LYS A  31      12.977 -24.548  10.038  1.00  0.00           H  
ATOM    487 2HD  LYS A  31      14.440 -25.352   9.448  1.00  0.00           H  
ATOM    488 1HE  LYS A  31      14.222 -24.041  12.180  1.00  0.00           H  
ATOM    489 2HE  LYS A  31      13.914 -25.755  11.885  1.00  0.00           H  
ATOM    490 1HZ  LYS A  31      16.153 -25.372  12.617  1.00  0.00           H  
ATOM    491 2HZ  LYS A  31      16.164 -25.958  11.075  1.00  0.00           H  
ATOM    492 3HZ  LYS A  31      16.451 -24.358  11.352  1.00  0.00           H  
ATOM    493  N   THR A  32      16.775 -21.939   7.198  1.00  0.00           N  
ATOM    494  CA  THR A  32      18.221 -21.956   7.326  1.00  0.00           C  
ATOM    495  C   THR A  32      18.801 -20.583   7.025  1.00  0.00           C  
ATOM    496  O   THR A  32      19.636 -20.090   7.774  1.00  0.00           O  
ATOM    497  CB  THR A  32      18.851 -23.005   6.392  1.00  0.00           C  
ATOM    498  OG1 THR A  32      18.353 -24.308   6.728  1.00  0.00           O  
ATOM    499  CG2 THR A  32      20.366 -22.996   6.523  1.00  0.00           C  
ATOM    500  H   THR A  32      16.339 -22.487   6.471  1.00  0.00           H  
ATOM    501  HA  THR A  32      18.474 -22.235   8.349  1.00  0.00           H  
ATOM    502  HB  THR A  32      18.580 -22.783   5.360  1.00  0.00           H  
ATOM    503  HG1 THR A  32      17.455 -24.399   6.402  1.00  0.00           H  
ATOM    504 1HG2 THR A  32      20.794 -23.744   5.855  1.00  0.00           H  
ATOM    505 2HG2 THR A  32      20.748 -22.011   6.258  1.00  0.00           H  
ATOM    506 3HG2 THR A  32      20.643 -23.227   7.551  1.00  0.00           H  
ATOM    507  N   LYS A  33      18.335 -19.980   5.931  1.00  0.00           N  
ATOM    508  CA  LYS A  33      18.869 -18.722   5.411  1.00  0.00           C  
ATOM    509  C   LYS A  33      18.452 -17.496   6.226  1.00  0.00           C  
ATOM    510  O   LYS A  33      19.214 -16.532   6.328  1.00  0.00           O  
ATOM    511  CB  LYS A  33      18.435 -18.539   3.955  1.00  0.00           C  
ATOM    512  CG  LYS A  33      19.052 -19.537   2.985  1.00  0.00           C  
ATOM    513  CD  LYS A  33      20.546 -19.301   2.824  1.00  0.00           C  
ATOM    514  CE  LYS A  33      21.132 -20.180   1.729  1.00  0.00           C  
ATOM    515  NZ  LYS A  33      22.603 -19.999   1.596  1.00  0.00           N  
ATOM    516  H   LYS A  33      17.572 -20.430   5.447  1.00  0.00           H  
ATOM    517  HA  LYS A  33      19.957 -18.757   5.469  1.00  0.00           H  
ATOM    518 1HB  LYS A  33      17.351 -18.630   3.884  1.00  0.00           H  
ATOM    519 2HB  LYS A  33      18.702 -17.537   3.619  1.00  0.00           H  
ATOM    520 1HG  LYS A  33      18.891 -20.552   3.355  1.00  0.00           H  
ATOM    521 2HG  LYS A  33      18.571 -19.444   2.012  1.00  0.00           H  
ATOM    522 1HD  LYS A  33      20.724 -18.255   2.573  1.00  0.00           H  
ATOM    523 2HD  LYS A  33      21.053 -19.522   3.763  1.00  0.00           H  
ATOM    524 1HE  LYS A  33      20.927 -21.226   1.954  1.00  0.00           H  
ATOM    525 2HE  LYS A  33      20.661 -19.937   0.776  1.00  0.00           H  
ATOM    526 1HZ  LYS A  33      22.952 -20.597   0.861  1.00  0.00           H  
ATOM    527 2HZ  LYS A  33      22.805 -19.035   1.369  1.00  0.00           H  
ATOM    528 3HZ  LYS A  33      23.053 -20.239   2.467  1.00  0.00           H  
ATOM    529  N   LEU A  34      17.187 -17.415   6.851  1.00  0.00           N  
ATOM    530  CA  LEU A  34      16.612 -16.294   7.599  1.00  0.00           C  
ATOM    531  C   LEU A  34      16.773 -16.399   9.118  1.00  0.00           C  
ATOM    532  O   LEU A  34      16.746 -15.390   9.819  1.00  0.00           O  
ATOM    533  CB  LEU A  34      15.120 -16.173   7.264  1.00  0.00           C  
ATOM    534  CG  LEU A  34      14.789 -15.893   5.792  1.00  0.00           C  
ATOM    535  CD1 LEU A  34      13.278 -15.878   5.605  1.00  0.00           C  
ATOM    536  CD2 LEU A  34      15.406 -14.566   5.377  1.00  0.00           C  
ATOM    537  H   LEU A  34      16.634 -18.250   6.714  1.00  0.00           H  
ATOM    538  HA  LEU A  34      17.134 -15.381   7.308  1.00  0.00           H  
ATOM    539 1HB  LEU A  34      14.625 -17.101   7.544  1.00  0.00           H  
ATOM    540 2HB  LEU A  34      14.695 -15.365   7.858  1.00  0.00           H  
ATOM    541  HG  LEU A  34      15.194 -16.692   5.170  1.00  0.00           H  
ATOM    542 1HD1 LEU A  34      13.043 -15.679   4.559  1.00  0.00           H  
ATOM    543 2HD1 LEU A  34      12.866 -16.846   5.891  1.00  0.00           H  
ATOM    544 3HD1 LEU A  34      12.843 -15.098   6.229  1.00  0.00           H  
ATOM    545 1HD2 LEU A  34      15.171 -14.368   4.330  1.00  0.00           H  
ATOM    546 2HD2 LEU A  34      15.000 -13.766   5.997  1.00  0.00           H  
ATOM    547 3HD2 LEU A  34      16.487 -14.611   5.504  1.00  0.00           H  
ATOM    548  N   GLY A  35      16.932 -17.614   9.626  1.00  0.00           N  
ATOM    549  CA  GLY A  35      16.964 -17.826  11.062  1.00  0.00           C  
ATOM    550  C   GLY A  35      15.580 -17.803  11.692  1.00  0.00           C  
ATOM    551  O   GLY A  35      15.382 -17.266  12.783  1.00  0.00           O  
ATOM    552  H   GLY A  35      17.035 -18.409   9.010  1.00  0.00           H  
ATOM    553 1HA  GLY A  35      17.434 -18.786  11.279  1.00  0.00           H  
ATOM    554 2HA  GLY A  35      17.578 -17.055  11.529  1.00  0.00           H  
ATOM    555  N   VAL A  36      14.608 -18.389  11.002  1.00  0.00           N  
ATOM    556  CA  VAL A  36      13.224 -18.314  11.461  1.00  0.00           C  
ATOM    557  C   VAL A  36      12.612 -19.706  11.597  1.00  0.00           C  
ATOM    558  O   VAL A  36      13.167 -20.690  11.100  1.00  0.00           O  
ATOM    559  CB  VAL A  36      12.380 -17.478  10.480  1.00  0.00           C  
ATOM    560  CG1 VAL A  36      12.961 -16.080  10.335  1.00  0.00           C  
ATOM    561  CG2 VAL A  36      12.313 -18.177   9.130  1.00  0.00           C  
ATOM    562  H   VAL A  36      14.816 -18.892  10.152  1.00  0.00           H  
ATOM    563  HA  VAL A  36      13.214 -17.875  12.459  1.00  0.00           H  
ATOM    564  HB  VAL A  36      11.374 -17.368  10.883  1.00  0.00           H  
ATOM    565 1HG1 VAL A  36      12.353 -15.503   9.639  1.00  0.00           H  
ATOM    566 2HG1 VAL A  36      12.967 -15.586  11.307  1.00  0.00           H  
ATOM    567 3HG1 VAL A  36      13.981 -16.147   9.956  1.00  0.00           H  
ATOM    568 1HG2 VAL A  36      11.715 -17.581   8.442  1.00  0.00           H  
ATOM    569 2HG2 VAL A  36      13.320 -18.292   8.730  1.00  0.00           H  
ATOM    570 3HG2 VAL A  36      11.856 -19.159   9.251  1.00  0.00           H  
ATOM    571  N   SER A  37      11.474 -19.794  12.274  1.00  0.00           N  
ATOM    572  CA  SER A  37      10.818 -21.085  12.444  1.00  0.00           C  
ATOM    573  C   SER A  37      10.198 -21.573  11.134  1.00  0.00           C  
ATOM    574  O   SER A  37      10.081 -20.811  10.167  1.00  0.00           O  
ATOM    575  CB  SER A  37       9.748 -20.986  13.514  1.00  0.00           C  
ATOM    576  OG  SER A  37       8.666 -20.214  13.073  1.00  0.00           O  
ATOM    577  H   SER A  37      11.050 -18.970  12.676  1.00  0.00           H  
ATOM    578  HA  SER A  37      11.569 -21.814  12.753  1.00  0.00           H  
ATOM    579 1HB  SER A  37       9.402 -21.986  13.775  1.00  0.00           H  
ATOM    580 2HB  SER A  37      10.173 -20.543  14.414  1.00  0.00           H  
ATOM    581  HG  SER A  37       8.065 -20.149  13.820  1.00  0.00           H  
ATOM    582  N   LEU A  38       9.820 -22.847  11.106  1.00  0.00           N  
ATOM    583  CA  LEU A  38       9.186 -23.421   9.931  1.00  0.00           C  
ATOM    584  C   LEU A  38       7.861 -22.697   9.683  1.00  0.00           C  
ATOM    585  O   LEU A  38       7.464 -22.480   8.537  1.00  0.00           O  
ATOM    586  CB  LEU A  38       8.947 -24.924  10.122  1.00  0.00           C  
ATOM    587  CG  LEU A  38      10.204 -25.803  10.117  1.00  0.00           C  
ATOM    588  CD1 LEU A  38       9.844 -27.208  10.581  1.00  0.00           C  
ATOM    589  CD2 LEU A  38      10.803 -25.826   8.718  1.00  0.00           C  
ATOM    590  H   LEU A  38       9.976 -23.430  11.915  1.00  0.00           H  
ATOM    591  HA  LEU A  38       9.853 -23.293   9.080  1.00  0.00           H  
ATOM    592 1HB  LEU A  38       8.439 -25.077  11.072  1.00  0.00           H  
ATOM    593 2HB  LEU A  38       8.293 -25.276   9.324  1.00  0.00           H  
ATOM    594  HG  LEU A  38      10.935 -25.398  10.817  1.00  0.00           H  
ATOM    595 1HD1 LEU A  38      10.737 -27.833  10.578  1.00  0.00           H  
ATOM    596 2HD1 LEU A  38       9.436 -27.164  11.591  1.00  0.00           H  
ATOM    597 3HD1 LEU A  38       9.101 -27.634   9.906  1.00  0.00           H  
ATOM    598 1HD2 LEU A  38      11.697 -26.450   8.716  1.00  0.00           H  
ATOM    599 2HD2 LEU A  38      10.073 -26.232   8.016  1.00  0.00           H  
ATOM    600 3HD2 LEU A  38      11.068 -24.811   8.419  1.00  0.00           H  
ATOM    601  N   GLU A  39       7.042 -22.326  10.804  1.00  0.00           N  
ATOM    602  CA  GLU A  39       5.787 -21.591  10.702  1.00  0.00           C  
ATOM    603  C   GLU A  39       5.954 -20.189  10.110  1.00  0.00           C  
ATOM    604  O   GLU A  39       5.070 -19.690   9.414  1.00  0.00           O  
ATOM    605  CB  GLU A  39       5.137 -21.486  12.083  1.00  0.00           C  
ATOM    606  CG  GLU A  39       4.564 -22.795  12.609  1.00  0.00           C  
ATOM    607  CD  GLU A  39       4.063 -22.688  14.022  1.00  0.00           C  
ATOM    608  OE1 GLU A  39       4.509 -21.815  14.726  1.00  0.00           O  
ATOM    609  OE2 GLU A  39       3.232 -23.481  14.398  1.00  0.00           O  
ATOM    610  H   GLU A  39       7.388 -22.585  11.716  1.00  0.00           H  
ATOM    611  HA  GLU A  39       5.127 -22.141  10.032  1.00  0.00           H  
ATOM    612 1HB  GLU A  39       5.871 -21.129  12.805  1.00  0.00           H  
ATOM    613 2HB  GLU A  39       4.328 -20.757  12.050  1.00  0.00           H  
ATOM    614 1HG  GLU A  39       3.740 -23.103  11.966  1.00  0.00           H  
ATOM    615 2HG  GLU A  39       5.335 -23.563  12.559  1.00  0.00           H  
ATOM    616  N   GLN A  40       7.072 -19.424  10.475  1.00  0.00           N  
ATOM    617  CA  GLN A  40       7.435 -18.152   9.866  1.00  0.00           C  
ATOM    618  C   GLN A  40       7.811 -18.288   8.385  1.00  0.00           C  
ATOM    619  O   GLN A  40       7.496 -17.411   7.571  1.00  0.00           O  
ATOM    620  CB  GLN A  40       8.595 -17.517  10.638  1.00  0.00           C  
ATOM    621  CG  GLN A  40       8.223 -17.026  12.026  1.00  0.00           C  
ATOM    622  CD  GLN A  40       9.425 -16.519  12.801  1.00  0.00           C  
ATOM    623  OE1 GLN A  40      10.355 -17.273  13.095  1.00  0.00           O  
ATOM    624  NE2 GLN A  40       9.409 -15.234  13.139  1.00  0.00           N  
ATOM    625  H   GLN A  40       7.650 -19.796  11.217  1.00  0.00           H  
ATOM    626  HA  GLN A  40       6.557 -17.506   9.869  1.00  0.00           H  
ATOM    627 1HB  GLN A  40       9.402 -18.242  10.742  1.00  0.00           H  
ATOM    628 2HB  GLN A  40       8.986 -16.671  10.075  1.00  0.00           H  
ATOM    629 1HG  GLN A  40       7.507 -16.209  11.932  1.00  0.00           H  
ATOM    630 2HG  GLN A  40       7.779 -17.851  12.584  1.00  0.00           H  
ATOM    631 1HE2 GLN A  40      10.174 -14.843  13.652  1.00  0.00           H  
ATOM    632 2HE2 GLN A  40       8.633 -14.657  12.881  1.00  0.00           H  
ATOM    633  N   ALA A  41       8.593 -19.383   8.006  1.00  0.00           N  
ATOM    634  CA  ALA A  41       8.917 -19.743   6.626  1.00  0.00           C  
ATOM    635  C   ALA A  41       7.692 -20.169   5.814  1.00  0.00           C  
ATOM    636  O   ALA A  41       7.612 -19.889   4.618  1.00  0.00           O  
ATOM    637  CB  ALA A  41       9.977 -20.842   6.594  1.00  0.00           C  
ATOM    638  H   ALA A  41       8.995 -19.917   8.763  1.00  0.00           H  
ATOM    639  HA  ALA A  41       9.313 -18.856   6.129  1.00  0.00           H  
ATOM    640 1HB  ALA A  41      10.206 -21.098   5.560  1.00  0.00           H  
ATOM    641 2HB  ALA A  41      10.882 -20.488   7.091  1.00  0.00           H  
ATOM    642 3HB  ALA A  41       9.601 -21.724   7.112  1.00  0.00           H  
ATOM    643  N   LEU A  42       6.650 -20.962   6.410  1.00  0.00           N  
ATOM    644  CA  LEU A  42       5.402 -21.363   5.765  1.00  0.00           C  
ATOM    645  C   LEU A  42       4.584 -20.110   5.514  1.00  0.00           C  
ATOM    646  O   LEU A  42       3.890 -20.004   4.505  1.00  0.00           O  
ATOM    647  CB  LEU A  42       4.617 -22.350   6.638  1.00  0.00           C  
ATOM    648  CG  LEU A  42       5.200 -23.766   6.730  1.00  0.00           C  
ATOM    649  CD1 LEU A  42       4.511 -24.527   7.855  1.00  0.00           C  
ATOM    650  CD2 LEU A  42       5.019 -24.478   5.397  1.00  0.00           C  
ATOM    651  H   LEU A  42       6.844 -21.280   7.348  1.00  0.00           H  
ATOM    652  HA  LEU A  42       5.650 -21.830   4.811  1.00  0.00           H  
ATOM    653 1HB  LEU A  42       4.560 -21.949   7.649  1.00  0.00           H  
ATOM    654 2HB  LEU A  42       3.605 -22.433   6.244  1.00  0.00           H  
ATOM    655  HG  LEU A  42       6.262 -23.708   6.969  1.00  0.00           H  
ATOM    656 1HD1 LEU A  42       4.925 -25.533   7.920  1.00  0.00           H  
ATOM    657 2HD1 LEU A  42       4.673 -24.007   8.799  1.00  0.00           H  
ATOM    658 3HD1 LEU A  42       3.442 -24.588   7.651  1.00  0.00           H  
ATOM    659 1HD2 LEU A  42       5.434 -25.484   5.463  1.00  0.00           H  
ATOM    660 2HD2 LEU A  42       3.957 -24.538   5.158  1.00  0.00           H  
ATOM    661 3HD2 LEU A  42       5.537 -23.922   4.615  1.00  0.00           H  
ATOM    662  N   THR A  43       4.605 -18.970   6.495  1.00  0.00           N  
ATOM    663  CA  THR A  43       3.993 -17.657   6.320  1.00  0.00           C  
ATOM    664  C   THR A  43       4.575 -16.923   5.122  1.00  0.00           C  
ATOM    665  O   THR A  43       3.846 -16.305   4.343  1.00  0.00           O  
ATOM    666  CB  THR A  43       4.165 -16.794   7.583  1.00  0.00           C  
ATOM    667  OG1 THR A  43       3.555 -17.453   8.701  1.00  0.00           O  
ATOM    668  CG2 THR A  43       3.519 -15.430   7.390  1.00  0.00           C  
ATOM    669  H   THR A  43       5.101 -19.171   7.351  1.00  0.00           H  
ATOM    670  HA  THR A  43       2.928 -17.801   6.133  1.00  0.00           H  
ATOM    671  HB  THR A  43       5.226 -16.661   7.792  1.00  0.00           H  
ATOM    672  HG1 THR A  43       4.065 -18.234   8.929  1.00  0.00           H  
ATOM    673 1HG2 THR A  43       3.650 -14.834   8.292  1.00  0.00           H  
ATOM    674 2HG2 THR A  43       3.988 -14.922   6.547  1.00  0.00           H  
ATOM    675 3HG2 THR A  43       2.456 -15.557   7.190  1.00  0.00           H  
ATOM    676  N   ILE A  44       5.912 -16.971   4.942  1.00  0.00           N  
ATOM    677  CA  ILE A  44       6.522 -16.369   3.762  1.00  0.00           C  
ATOM    678  C   ILE A  44       6.029 -17.048   2.484  1.00  0.00           C  
ATOM    679  O   ILE A  44       5.690 -16.381   1.508  1.00  0.00           O  
ATOM    680  CB  ILE A  44       8.058 -16.453   3.834  1.00  0.00           C  
ATOM    681  CG1 ILE A  44       8.591 -15.547   4.946  1.00  0.00           C  
ATOM    682  CG2 ILE A  44       8.674 -16.078   2.495  1.00  0.00           C  
ATOM    683  CD1 ILE A  44      10.020 -15.842   5.342  1.00  0.00           C  
ATOM    684  H   ILE A  44       6.503 -17.427   5.622  1.00  0.00           H  
ATOM    685  HA  ILE A  44       6.221 -15.321   3.724  1.00  0.00           H  
ATOM    686  HB  ILE A  44       8.354 -17.471   4.087  1.00  0.00           H  
ATOM    687 1HG1 ILE A  44       8.533 -14.507   4.627  1.00  0.00           H  
ATOM    688 2HG1 ILE A  44       7.964 -15.651   5.833  1.00  0.00           H  
ATOM    689 1HG2 ILE A  44       9.760 -16.142   2.564  1.00  0.00           H  
ATOM    690 2HG2 ILE A  44       8.318 -16.762   1.726  1.00  0.00           H  
ATOM    691 3HG2 ILE A  44       8.387 -15.059   2.236  1.00  0.00           H  
ATOM    692 1HD1 ILE A  44      10.326 -15.159   6.136  1.00  0.00           H  
ATOM    693 2HD1 ILE A  44      10.093 -16.870   5.700  1.00  0.00           H  
ATOM    694 3HD1 ILE A  44      10.671 -15.710   4.480  1.00  0.00           H  
ATOM    695  N   LEU A  45       5.984 -18.435   2.489  1.00  0.00           N  
ATOM    696  CA  LEU A  45       5.504 -19.173   1.321  1.00  0.00           C  
ATOM    697  C   LEU A  45       4.046 -18.827   0.976  1.00  0.00           C  
ATOM    698  O   LEU A  45       3.696 -18.662  -0.177  1.00  0.00           O  
ATOM    699  CB  LEU A  45       5.629 -20.681   1.572  1.00  0.00           C  
ATOM    700  CG  LEU A  45       7.044 -21.261   1.447  1.00  0.00           C  
ATOM    701  CD1 LEU A  45       7.074 -22.661   2.045  1.00  0.00           C  
ATOM    702  CD2 LEU A  45       7.458 -21.282  -0.017  1.00  0.00           C  
ATOM    703  H   LEU A  45       6.295 -18.949   3.302  1.00  0.00           H  
ATOM    704  HA  LEU A  45       6.123 -18.910   0.465  1.00  0.00           H  
ATOM    705 1HB  LEU A  45       5.270 -20.898   2.577  1.00  0.00           H  
ATOM    706 2HB  LEU A  45       4.993 -21.206   0.860  1.00  0.00           H  
ATOM    707  HG  LEU A  45       7.742 -20.642   2.013  1.00  0.00           H  
ATOM    708 1HD1 LEU A  45       8.080 -23.072   1.957  1.00  0.00           H  
ATOM    709 2HD1 LEU A  45       6.794 -22.613   3.097  1.00  0.00           H  
ATOM    710 3HD1 LEU A  45       6.373 -23.300   1.510  1.00  0.00           H  
ATOM    711 1HD2 LEU A  45       8.464 -21.693  -0.105  1.00  0.00           H  
ATOM    712 2HD2 LEU A  45       6.761 -21.902  -0.582  1.00  0.00           H  
ATOM    713 3HD2 LEU A  45       7.444 -20.267  -0.413  1.00  0.00           H  
ATOM    714  N   ALA A  46       3.207 -18.721   2.001  1.00  0.00           N  
ATOM    715  CA  ALA A  46       1.808 -18.315   1.846  1.00  0.00           C  
ATOM    716  C   ALA A  46       1.692 -16.907   1.257  1.00  0.00           C  
ATOM    717  O   ALA A  46       0.854 -16.646   0.393  1.00  0.00           O  
ATOM    718  CB  ALA A  46       1.087 -18.388   3.184  1.00  0.00           C  
ATOM    719  H   ALA A  46       3.560 -18.932   2.924  1.00  0.00           H  
ATOM    720  HA  ALA A  46       1.304 -18.996   1.162  1.00  0.00           H  
ATOM    721 1HB  ALA A  46       0.047 -18.088   3.053  1.00  0.00           H  
ATOM    722 2HB  ALA A  46       1.125 -19.410   3.562  1.00  0.00           H  
ATOM    723 3HB  ALA A  46       1.571 -17.720   3.894  1.00  0.00           H  
ATOM    724  N   ALA A  47       2.573 -15.907   1.788  1.00  0.00           N  
ATOM    725  CA  ALA A  47       2.623 -14.556   1.253  1.00  0.00           C  
ATOM    726  C   ALA A  47       3.076 -14.538  -0.197  1.00  0.00           C  
ATOM    727  O   ALA A  47       2.611 -13.724  -0.993  1.00  0.00           O  
ATOM    728  CB  ALA A  47       3.543 -13.688   2.100  1.00  0.00           C  
ATOM    729  H   ALA A  47       3.144 -16.141   2.588  1.00  0.00           H  
ATOM    730  HA  ALA A  47       1.615 -14.142   1.286  1.00  0.00           H  
ATOM    731 1HB  ALA A  47       3.565 -12.678   1.692  1.00  0.00           H  
ATOM    732 2HB  ALA A  47       3.169 -13.657   3.124  1.00  0.00           H  
ATOM    733 3HB  ALA A  47       4.547 -14.107   2.092  1.00  0.00           H  
ATOM    734  N   ALA A  48       4.143 -15.415  -0.627  1.00  0.00           N  
ATOM    735  CA  ALA A  48       4.589 -15.566  -2.012  1.00  0.00           C  
ATOM    736  C   ALA A  48       3.452 -16.071  -2.923  1.00  0.00           C  
ATOM    737  O   ALA A  48       3.302 -15.611  -4.055  1.00  0.00           O  
ATOM    738  CB  ALA A  48       5.776 -16.515  -2.084  1.00  0.00           C  
ATOM    739  H   ALA A  48       4.600 -15.948   0.098  1.00  0.00           H  
ATOM    740  HA  ALA A  48       4.894 -14.587  -2.377  1.00  0.00           H  
ATOM    741 1HB  ALA A  48       6.097 -16.617  -3.121  1.00  0.00           H  
ATOM    742 2HB  ALA A  48       6.598 -16.116  -1.488  1.00  0.00           H  
ATOM    743 3HB  ALA A  48       5.488 -17.489  -1.696  1.00  0.00           H  
ATOM    744  N   ALA A  49       2.547 -17.116  -2.414  1.00  0.00           N  
ATOM    745  CA  ALA A  49       1.347 -17.574  -3.132  1.00  0.00           C  
ATOM    746  C   ALA A  49       0.251 -16.512  -3.313  1.00  0.00           C  
ATOM    747  O   ALA A  49      -0.451 -16.496  -4.324  1.00  0.00           O  
ATOM    748  CB  ALA A  49       0.734 -18.775  -2.426  1.00  0.00           C  
ATOM    749  H   ALA A  49       2.776 -17.530  -1.522  1.00  0.00           H  
ATOM    750  HA  ALA A  49       1.645 -17.871  -4.137  1.00  0.00           H  
ATOM    751 1HB  ALA A  49      -0.152 -19.103  -2.968  1.00  0.00           H  
ATOM    752 2HB  ALA A  49       1.460 -19.586  -2.393  1.00  0.00           H  
ATOM    753 3HB  ALA A  49       0.456 -18.496  -1.411  1.00  0.00           H  
ATOM    754  N   ASN A  50       0.009 -15.603  -2.248  1.00  0.00           N  
ATOM    755  CA  ASN A  50      -0.994 -14.544  -2.255  1.00  0.00           C  
ATOM    756  C   ASN A  50      -0.543 -13.412  -3.166  1.00  0.00           C  
ATOM    757  O   ASN A  50      -1.368 -12.700  -3.739  1.00  0.00           O  
ATOM    758  CB  ASN A  50      -1.260 -14.036  -0.850  1.00  0.00           C  
ATOM    759  CG  ASN A  50      -2.076 -14.999  -0.032  1.00  0.00           C  
ATOM    760  OD1 ASN A  50      -2.734 -15.892  -0.576  1.00  0.00           O  
ATOM    761  ND2 ASN A  50      -2.046 -14.834   1.266  1.00  0.00           N  
ATOM    762  H   ASN A  50       0.534 -15.778  -1.403  1.00  0.00           H  
ATOM    763  HA  ASN A  50      -1.923 -14.950  -2.658  1.00  0.00           H  
ATOM    764 1HB  ASN A  50      -0.311 -13.859  -0.341  1.00  0.00           H  
ATOM    765 2HB  ASN A  50      -1.787 -13.084  -0.901  1.00  0.00           H  
ATOM    766 1HD2 ASN A  50      -2.570 -15.445   1.860  1.00  0.00           H  
ATOM    767 2HD2 ASN A  50      -1.499 -14.097   1.664  1.00  0.00           H  
ATOM    768  N   THR A  51       0.904 -13.120  -3.315  1.00  0.00           N  
ATOM    769  CA  THR A  51       1.385 -12.022  -4.157  1.00  0.00           C  
ATOM    770  C   THR A  51       1.783 -12.484  -5.548  1.00  0.00           C  
ATOM    771  O   THR A  51       1.868 -11.683  -6.478  1.00  0.00           O  
ATOM    772  CB  THR A  51       2.583 -11.311  -3.500  1.00  0.00           C  
ATOM    773  OG1 THR A  51       3.639 -12.256  -3.278  1.00  0.00           O  
ATOM    774  CG2 THR A  51       2.174 -10.692  -2.173  1.00  0.00           C  
ATOM    775  H   THR A  51       1.569 -13.644  -2.765  1.00  0.00           H  
ATOM    776  HA  THR A  51       0.579 -11.299  -4.276  1.00  0.00           H  
ATOM    777  HB  THR A  51       2.949 -10.528  -4.163  1.00  0.00           H  
ATOM    778  HG1 THR A  51       4.422 -11.977  -3.758  1.00  0.00           H  
ATOM    779 1HG2 THR A  51       3.033 -10.194  -1.724  1.00  0.00           H  
ATOM    780 2HG2 THR A  51       1.379  -9.965  -2.340  1.00  0.00           H  
ATOM    781 3HG2 THR A  51       1.816 -11.472  -1.503  1.00  0.00           H  
ATOM    782  N   GLY A  52       2.043 -13.818  -5.726  1.00  0.00           N  
ATOM    783  CA  GLY A  52       2.438 -14.361  -7.014  1.00  0.00           C  
ATOM    784  C   GLY A  52       3.912 -14.111  -7.318  1.00  0.00           C  
ATOM    785  O   GLY A  52       4.294 -13.929  -8.474  1.00  0.00           O  
ATOM    786  H   GLY A  52       1.956 -14.441  -4.935  1.00  0.00           H  
ATOM    787 1HA  GLY A  52       2.247 -15.434  -7.030  1.00  0.00           H  
ATOM    788 2HA  GLY A  52       1.830 -13.914  -7.799  1.00  0.00           H  
ATOM    789  N   THR A  53       4.732 -14.102  -6.277  1.00  0.00           N  
ATOM    790  CA  THR A  53       6.147 -13.803  -6.416  1.00  0.00           C  
ATOM    791  C   THR A  53       6.956 -14.977  -5.863  1.00  0.00           C  
ATOM    792  O   THR A  53       6.392 -15.967  -5.396  1.00  0.00           O  
ATOM    793  CB  THR A  53       6.526 -12.500  -5.688  1.00  0.00           C  
ATOM    794  OG1 THR A  53       6.370 -12.677  -4.274  1.00  0.00           O  
ATOM    795  CG2 THR A  53       5.641 -11.353  -6.151  1.00  0.00           C  
ATOM    796  H   THR A  53       4.361 -14.310  -5.360  1.00  0.00           H  
ATOM    797  HA  THR A  53       6.373 -13.682  -7.476  1.00  0.00           H  
ATOM    798  HB  THR A  53       7.567 -12.256  -5.897  1.00  0.00           H  
ATOM    799  HG1 THR A  53       7.134 -13.143  -3.925  1.00  0.00           H  
ATOM    800 1HG2 THR A  53       5.923 -10.441  -5.627  1.00  0.00           H  
ATOM    801 2HG2 THR A  53       5.765 -11.208  -7.224  1.00  0.00           H  
ATOM    802 3HG2 THR A  53       4.599 -11.588  -5.936  1.00  0.00           H  
ATOM    803  N   THR A  54       8.278 -14.875  -5.911  1.00  0.00           N  
ATOM    804  CA  THR A  54       9.120 -15.833  -5.203  1.00  0.00           C  
ATOM    805  C   THR A  54       9.233 -15.498  -3.720  1.00  0.00           C  
ATOM    806  O   THR A  54       8.850 -14.409  -3.291  1.00  0.00           O  
ATOM    807  CB  THR A  54      10.528 -15.897  -5.824  1.00  0.00           C  
ATOM    808  OG1 THR A  54      11.180 -14.630  -5.666  1.00  0.00           O  
ATOM    809  CG2 THR A  54      10.442 -16.238  -7.304  1.00  0.00           C  
ATOM    810  H   THR A  54       8.716 -14.131  -6.439  1.00  0.00           H  
ATOM    811  HA  THR A  54       8.694 -16.829  -5.337  1.00  0.00           H  
ATOM    812  HB  THR A  54      11.115 -16.659  -5.315  1.00  0.00           H  
ATOM    813  HG1 THR A  54      12.098 -14.708  -5.936  1.00  0.00           H  
ATOM    814 1HG2 THR A  54      11.446 -16.278  -7.726  1.00  0.00           H  
ATOM    815 2HG2 THR A  54       9.957 -17.206  -7.427  1.00  0.00           H  
ATOM    816 3HG2 THR A  54       9.862 -15.473  -7.820  1.00  0.00           H  
ATOM    817  N   VAL A  55       9.777 -16.433  -2.942  1.00  0.00           N  
ATOM    818  CA  VAL A  55       9.991 -16.198  -1.520  1.00  0.00           C  
ATOM    819  C   VAL A  55      11.102 -15.169  -1.297  1.00  0.00           C  
ATOM    820  O   VAL A  55      11.039 -14.378  -0.357  1.00  0.00           O  
ATOM    821  CB  VAL A  55      10.359 -17.515  -0.811  1.00  0.00           C  
ATOM    822  CG1 VAL A  55       9.243 -18.536  -0.971  1.00  0.00           C  
ATOM    823  CG2 VAL A  55      11.668 -18.054  -1.366  1.00  0.00           C  
ATOM    824  H   VAL A  55      10.049 -17.319  -3.341  1.00  0.00           H  
ATOM    825  HA  VAL A  55       9.098 -15.724  -1.109  1.00  0.00           H  
ATOM    826  HB  VAL A  55      10.469 -17.323   0.257  1.00  0.00           H  
ATOM    827 1HG1 VAL A  55       9.520 -19.461  -0.463  1.00  0.00           H  
ATOM    828 2HG1 VAL A  55       8.325 -18.144  -0.534  1.00  0.00           H  
ATOM    829 3HG1 VAL A  55       9.085 -18.738  -2.031  1.00  0.00           H  
ATOM    830 1HG2 VAL A  55      11.923 -18.984  -0.861  1.00  0.00           H  
ATOM    831 2HG2 VAL A  55      11.561 -18.239  -2.436  1.00  0.00           H  
ATOM    832 3HG2 VAL A  55      12.461 -17.324  -1.204  1.00  0.00           H  
ATOM    833  N   GLU A  56      12.088 -15.151  -2.194  1.00  0.00           N  
ATOM    834  CA  GLU A  56      13.189 -14.189  -2.105  1.00  0.00           C  
ATOM    835  C   GLU A  56      12.671 -12.760  -2.222  1.00  0.00           C  
ATOM    836  O   GLU A  56      13.056 -11.879  -1.452  1.00  0.00           O  
ATOM    837  CB  GLU A  56      14.227 -14.457  -3.197  1.00  0.00           C  
ATOM    838  CG  GLU A  56      14.984 -15.768  -3.037  1.00  0.00           C  
ATOM    839  CD  GLU A  56      14.209 -16.955  -3.536  1.00  0.00           C  
ATOM    840  OE1 GLU A  56      13.108 -16.771  -3.997  1.00  0.00           O  
ATOM    841  OE2 GLU A  56      14.718 -18.048  -3.455  1.00  0.00           O  
ATOM    842  H   GLU A  56      12.076 -15.817  -2.953  1.00  0.00           H  
ATOM    843  HA  GLU A  56      13.667 -14.298  -1.132  1.00  0.00           H  
ATOM    844 1HB  GLU A  56      13.736 -14.471  -4.170  1.00  0.00           H  
ATOM    845 2HB  GLU A  56      14.958 -13.648  -3.210  1.00  0.00           H  
ATOM    846 1HG  GLU A  56      15.922 -15.703  -3.588  1.00  0.00           H  
ATOM    847 2HG  GLU A  56      15.222 -15.911  -1.984  1.00  0.00           H  
ATOM    848  N   GLU A  57      11.773 -12.541  -3.176  1.00  0.00           N  
ATOM    849  CA  GLU A  57      11.193 -11.216  -3.372  1.00  0.00           C  
ATOM    850  C   GLU A  57      10.288 -10.844  -2.203  1.00  0.00           C  
ATOM    851  O   GLU A  57      10.306  -9.707  -1.726  1.00  0.00           O  
ATOM    852  CB  GLU A  57      10.403 -11.164  -4.681  1.00  0.00           C  
ATOM    853  CG  GLU A  57      11.259 -11.251  -5.937  1.00  0.00           C  
ATOM    854  CD  GLU A  57      10.445 -11.262  -7.201  1.00  0.00           C  
ATOM    855  OE1 GLU A  57       9.242 -11.296  -7.110  1.00  0.00           O  
ATOM    856  OE2 GLU A  57      11.028 -11.236  -8.259  1.00  0.00           O  
ATOM    857  H   GLU A  57      11.482 -13.300  -3.775  1.00  0.00           H  
ATOM    858  HA  GLU A  57      12.002 -10.484  -3.395  1.00  0.00           H  
ATOM    859 1HB  GLU A  57       9.687 -11.987  -4.707  1.00  0.00           H  
ATOM    860 2HB  GLU A  57       9.835 -10.235  -4.727  1.00  0.00           H  
ATOM    861 1HG  GLU A  57      11.937 -10.398  -5.961  1.00  0.00           H  
ATOM    862 2HG  GLU A  57      11.862 -12.157  -5.891  1.00  0.00           H  
ATOM    863  N   ALA A  58       9.503 -11.817  -1.745  1.00  0.00           N  
ATOM    864  CA  ALA A  58       8.542 -11.583  -0.679  1.00  0.00           C  
ATOM    865  C   ALA A  58       9.248 -11.101   0.586  1.00  0.00           C  
ATOM    866  O   ALA A  58       8.756 -10.214   1.284  1.00  0.00           O  
ATOM    867  CB  ALA A  58       7.743 -12.847  -0.397  1.00  0.00           C  
ATOM    868  H   ALA A  58       9.575 -12.740  -2.146  1.00  0.00           H  
ATOM    869  HA  ALA A  58       7.858 -10.799  -1.004  1.00  0.00           H  
ATOM    870 1HB  ALA A  58       7.029 -12.657   0.402  1.00  0.00           H  
ATOM    871 2HB  ALA A  58       7.208 -13.146  -1.299  1.00  0.00           H  
ATOM    872 3HB  ALA A  58       8.420 -13.646  -0.097  1.00  0.00           H  
ATOM    873  N   VAL A  59      10.407 -11.697   0.874  1.00  0.00           N  
ATOM    874  CA  VAL A  59      11.174 -11.366   2.074  1.00  0.00           C  
ATOM    875  C   VAL A  59      11.831 -10.013   1.899  1.00  0.00           C  
ATOM    876  O   VAL A  59      11.788  -9.169   2.796  1.00  0.00           O  
ATOM    877  CB  VAL A  59      12.253 -12.430   2.348  1.00  0.00           C  
ATOM    878  CG1 VAL A  59      13.183 -11.971   3.463  1.00  0.00           C  
ATOM    879  CG2 VAL A  59      11.595 -13.754   2.707  1.00  0.00           C  
ATOM    880  H   VAL A  59      10.764 -12.398   0.239  1.00  0.00           H  
ATOM    881  HA  VAL A  59      10.496 -11.356   2.927  1.00  0.00           H  
ATOM    882  HB  VAL A  59      12.862 -12.556   1.453  1.00  0.00           H  
ATOM    883 1HG1 VAL A  59      13.939 -12.736   3.643  1.00  0.00           H  
ATOM    884 2HG1 VAL A  59      13.670 -11.041   3.170  1.00  0.00           H  
ATOM    885 3HG1 VAL A  59      12.606 -11.809   4.373  1.00  0.00           H  
ATOM    886 1HG2 VAL A  59      12.363 -14.502   2.899  1.00  0.00           H  
ATOM    887 2HG2 VAL A  59      10.981 -13.625   3.599  1.00  0.00           H  
ATOM    888 3HG2 VAL A  59      10.967 -14.083   1.879  1.00  0.00           H  
ATOM    889  N   GLN A  60      12.472  -9.827   0.711  1.00  0.00           N  
ATOM    890  CA  GLN A  60      13.177  -8.578   0.489  1.00  0.00           C  
ATOM    891  C   GLN A  60      12.200  -7.430   0.647  1.00  0.00           C  
ATOM    892  O   GLN A  60      12.501  -6.432   1.302  1.00  0.00           O  
ATOM    893  CB  GLN A  60      13.823  -8.547  -0.899  1.00  0.00           C  
ATOM    894  CG  GLN A  60      15.007  -9.485  -1.055  1.00  0.00           C  
ATOM    895  CD  GLN A  60      15.560  -9.489  -2.468  1.00  0.00           C  
ATOM    896  OE1 GLN A  60      14.833  -9.242  -3.435  1.00  0.00           O  
ATOM    897  NE2 GLN A  60      16.852  -9.768  -2.596  1.00  0.00           N  
ATOM    898  H   GLN A  60      12.472 -10.528  -0.016  1.00  0.00           H  
ATOM    899  HA  GLN A  60      13.961  -8.485   1.240  1.00  0.00           H  
ATOM    900 1HB  GLN A  60      13.081  -8.813  -1.652  1.00  0.00           H  
ATOM    901 2HB  GLN A  60      14.164  -7.535  -1.119  1.00  0.00           H  
ATOM    902 1HG  GLN A  60      15.801  -9.169  -0.378  1.00  0.00           H  
ATOM    903 2HG  GLN A  60      14.689 -10.499  -0.810  1.00  0.00           H  
ATOM    904 1HE2 GLN A  60      17.273  -9.785  -3.504  1.00  0.00           H  
ATOM    905 2HE2 GLN A  60      17.405  -9.962  -1.785  1.00  0.00           H  
ATOM    906  N   GLU A  61      11.021  -7.567   0.045  1.00  0.00           N  
ATOM    907  CA  GLU A  61       9.987  -6.550   0.203  1.00  0.00           C  
ATOM    908  C   GLU A  61       9.463  -6.412   1.635  1.00  0.00           C  
ATOM    909  O   GLU A  61       9.224  -5.304   2.115  1.00  0.00           O  
ATOM    910  CB  GLU A  61       8.818  -6.860  -0.735  1.00  0.00           C  
ATOM    911  CG  GLU A  61       9.103  -6.591  -2.205  1.00  0.00           C  
ATOM    912  CD  GLU A  61       7.958  -6.972  -3.102  1.00  0.00           C  
ATOM    913  OE1 GLU A  61       7.072  -7.653  -2.645  1.00  0.00           O  
ATOM    914  OE2 GLU A  61       7.971  -6.583  -4.246  1.00  0.00           O  
ATOM    915  H   GLU A  61      10.831  -8.377  -0.527  1.00  0.00           H  
ATOM    916  HA  GLU A  61      10.408  -5.583  -0.072  1.00  0.00           H  
ATOM    917 1HB  GLU A  61       8.540  -7.910  -0.634  1.00  0.00           H  
ATOM    918 2HB  GLU A  61       7.952  -6.264  -0.447  1.00  0.00           H  
ATOM    919 1HG  GLU A  61       9.313  -5.530  -2.335  1.00  0.00           H  
ATOM    920 2HG  GLU A  61       9.991  -7.148  -2.500  1.00  0.00           H  
ATOM    921  N   ALA A  62       9.284  -7.566   2.325  1.00  0.00           N  
ATOM    922  CA  ALA A  62       8.782  -7.523   3.702  1.00  0.00           C  
ATOM    923  C   ALA A  62       9.747  -6.793   4.629  1.00  0.00           C  
ATOM    924  O   ALA A  62       9.327  -6.072   5.534  1.00  0.00           O  
ATOM    925  CB  ALA A  62       8.525  -8.932   4.216  1.00  0.00           C  
ATOM    926  H   ALA A  62       9.491  -8.461   1.904  1.00  0.00           H  
ATOM    927  HA  ALA A  62       7.842  -6.971   3.703  1.00  0.00           H  
ATOM    928 1HB  ALA A  62       8.154  -8.883   5.240  1.00  0.00           H  
ATOM    929 2HB  ALA A  62       7.786  -9.422   3.585  1.00  0.00           H  
ATOM    930 3HB  ALA A  62       9.455  -9.501   4.196  1.00  0.00           H  
ATOM    931  N   LEU A  63      11.039  -6.997   4.384  1.00  0.00           N  
ATOM    932  CA  LEU A  63      12.105  -6.391   5.180  1.00  0.00           C  
ATOM    933  C   LEU A  63      12.150  -4.881   4.979  1.00  0.00           C  
ATOM    934  O   LEU A  63      12.325  -4.123   5.944  1.00  0.00           O  
ATOM    935  CB  LEU A  63      13.461  -7.003   4.808  1.00  0.00           C  
ATOM    936  CG  LEU A  63      13.681  -8.455   5.252  1.00  0.00           C  
ATOM    937  CD1 LEU A  63      14.937  -9.004   4.590  1.00  0.00           C  
ATOM    938  CD2 LEU A  63      13.794  -8.510   6.769  1.00  0.00           C  
ATOM    939  H   LEU A  63      11.283  -7.597   3.609  1.00  0.00           H  
ATOM    940  HA  LEU A  63      11.900  -6.579   6.233  1.00  0.00           H  
ATOM    941 1HB  LEU A  63      13.573  -6.968   3.725  1.00  0.00           H  
ATOM    942 2HB  LEU A  63      14.250  -6.397   5.253  1.00  0.00           H  
ATOM    943  HG  LEU A  63      12.838  -9.066   4.929  1.00  0.00           H  
ATOM    944 1HD1 LEU A  63      15.093 -10.036   4.906  1.00  0.00           H  
ATOM    945 2HD1 LEU A  63      14.822  -8.971   3.507  1.00  0.00           H  
ATOM    946 3HD1 LEU A  63      15.796  -8.402   4.883  1.00  0.00           H  
ATOM    947 1HD2 LEU A  63      13.949  -9.541   7.085  1.00  0.00           H  
ATOM    948 2HD2 LEU A  63      14.637  -7.900   7.093  1.00  0.00           H  
ATOM    949 3HD2 LEU A  63      12.876  -8.127   7.216  1.00  0.00           H  
ATOM    950  N   GLN A  64      11.978  -4.450   3.731  1.00  0.00           N  
ATOM    951  CA  GLN A  64      11.934  -3.020   3.410  1.00  0.00           C  
ATOM    952  C   GLN A  64      10.717  -2.344   4.042  1.00  0.00           C  
ATOM    953  O   GLN A  64      10.832  -1.279   4.649  1.00  0.00           O  
ATOM    954  CB  GLN A  64      11.916  -2.812   1.893  1.00  0.00           C  
ATOM    955  CG  GLN A  64      13.218  -3.172   1.200  1.00  0.00           C  
ATOM    956  CD  GLN A  64      13.127  -3.040  -0.309  1.00  0.00           C  
ATOM    957  OE1 GLN A  64      12.052  -3.193  -0.895  1.00  0.00           O  
ATOM    958  NE2 GLN A  64      14.256  -2.755  -0.946  1.00  0.00           N  
ATOM    959  H   GLN A  64      11.875  -5.125   2.986  1.00  0.00           H  
ATOM    960  HA  GLN A  64      12.828  -2.547   3.816  1.00  0.00           H  
ATOM    961 1HB  GLN A  64      11.122  -3.415   1.453  1.00  0.00           H  
ATOM    962 2HB  GLN A  64      11.695  -1.768   1.672  1.00  0.00           H  
ATOM    963 1HG  GLN A  64      14.004  -2.504   1.554  1.00  0.00           H  
ATOM    964 2HG  GLN A  64      13.471  -4.205   1.438  1.00  0.00           H  
ATOM    965 1HE2 GLN A  64      14.258  -2.656  -1.942  1.00  0.00           H  
ATOM    966 2HE2 GLN A  64      15.106  -2.640  -0.432  1.00  0.00           H  
ATOM    967  N   LEU A  65       9.553  -2.971   3.894  1.00  0.00           N  
ATOM    968  CA  LEU A  65       8.317  -2.466   4.493  1.00  0.00           C  
ATOM    969  C   LEU A  65       8.376  -2.563   6.025  1.00  0.00           C  
ATOM    970  O   LEU A  65       7.877  -1.693   6.735  1.00  0.00           O  
ATOM    971  CB  LEU A  65       7.112  -3.255   3.966  1.00  0.00           C  
ATOM    972  CG  LEU A  65       5.743  -2.814   4.500  1.00  0.00           C  
ATOM    973  CD1 LEU A  65       5.494  -1.360   4.119  1.00  0.00           C  
ATOM    974  CD2 LEU A  65       4.661  -3.721   3.934  1.00  0.00           C  
ATOM    975  H   LEU A  65       9.523  -3.823   3.348  1.00  0.00           H  
ATOM    976  HA  LEU A  65       8.197  -1.423   4.208  1.00  0.00           H  
ATOM    977 1HB  LEU A  65       7.088  -3.169   2.881  1.00  0.00           H  
ATOM    978 2HB  LEU A  65       7.245  -4.307   4.223  1.00  0.00           H  
ATOM    979  HG  LEU A  65       5.739  -2.879   5.588  1.00  0.00           H  
ATOM    980 1HD1 LEU A  65       4.521  -1.047   4.499  1.00  0.00           H  
ATOM    981 2HD1 LEU A  65       6.272  -0.732   4.553  1.00  0.00           H  
ATOM    982 3HD1 LEU A  65       5.509  -1.261   3.035  1.00  0.00           H  
ATOM    983 1HD2 LEU A  65       3.688  -3.408   4.314  1.00  0.00           H  
ATOM    984 2HD2 LEU A  65       4.664  -3.655   2.846  1.00  0.00           H  
ATOM    985 3HD2 LEU A  65       4.855  -4.750   4.236  1.00  0.00           H  
ATOM    986  N   LYS A  66       8.965  -3.731   6.704  1.00  0.00           N  
ATOM    987  CA  LYS A  66       9.184  -3.955   8.127  1.00  0.00           C  
ATOM    988  C   LYS A  66       9.940  -2.806   8.781  1.00  0.00           C  
ATOM    989  O   LYS A  66       9.529  -2.281   9.814  1.00  0.00           O  
ATOM    990  CB  LYS A  66       9.941  -5.265   8.345  1.00  0.00           C  
ATOM    991  CG  LYS A  66      10.196  -5.609   9.807  1.00  0.00           C  
ATOM    992  CD  LYS A  66      11.124  -6.807   9.939  1.00  0.00           C  
ATOM    993  CE  LYS A  66      11.357  -7.170  11.398  1.00  0.00           C  
ATOM    994  NZ  LYS A  66      12.251  -6.194  12.078  1.00  0.00           N  
ATOM    995  H   LYS A  66       9.237  -4.450   6.047  1.00  0.00           H  
ATOM    996  HA  LYS A  66       8.215  -4.057   8.615  1.00  0.00           H  
ATOM    997 1HB  LYS A  66       9.380  -6.088   7.901  1.00  0.00           H  
ATOM    998 2HB  LYS A  66      10.906  -5.217   7.840  1.00  0.00           H  
ATOM    999 1HG  LYS A  66      10.648  -4.752  10.308  1.00  0.00           H  
ATOM   1000 2HG  LYS A  66       9.250  -5.837  10.296  1.00  0.00           H  
ATOM   1001 1HD  LYS A  66      10.688  -7.664   9.425  1.00  0.00           H  
ATOM   1002 2HD  LYS A  66      12.083  -6.578   9.475  1.00  0.00           H  
ATOM   1003 1HE  LYS A  66      10.403  -7.197  11.922  1.00  0.00           H  
ATOM   1004 2HE  LYS A  66      11.808  -8.160  11.460  1.00  0.00           H  
ATOM   1005 1HZ  LYS A  66      12.380  -6.469  13.042  1.00  0.00           H  
ATOM   1006 2HZ  LYS A  66      13.147  -6.175  11.612  1.00  0.00           H  
ATOM   1007 3HZ  LYS A  66      11.834  -5.275  12.045  1.00  0.00           H  
ATOM   1008  N   THR A  67      11.054  -2.411   8.178  1.00  0.00           N  
ATOM   1009  CA  THR A  67      11.860  -1.327   8.733  1.00  0.00           C  
ATOM   1010  C   THR A  67      11.115   0.008   8.711  1.00  0.00           C  
ATOM   1011  O   THR A  67      11.106   0.742   9.694  1.00  0.00           O  
ATOM   1012  CB  THR A  67      13.189  -1.186   7.969  1.00  0.00           C  
ATOM   1013  OG1 THR A  67      13.945  -2.398   8.091  1.00  0.00           O  
ATOM   1014  CG2 THR A  67      14.004  -0.027   8.523  1.00  0.00           C  
ATOM   1015  H   THR A  67      11.357  -2.862   7.325  1.00  0.00           H  
ATOM   1016  HA  THR A  67      12.066  -1.549   9.781  1.00  0.00           H  
ATOM   1017  HB  THR A  67      12.985  -1.007   6.913  1.00  0.00           H  
ATOM   1018  HG1 THR A  67      13.440  -3.128   7.723  1.00  0.00           H  
ATOM   1019 1HG2 THR A  67      14.939   0.057   7.971  1.00  0.00           H  
ATOM   1020 2HG2 THR A  67      13.436   0.898   8.421  1.00  0.00           H  
ATOM   1021 3HG2 THR A  67      14.219  -0.206   9.576  1.00  0.00           H  
ATOM   1022  N   LYS A  68      10.479   0.312   7.584  1.00  0.00           N  
ATOM   1023  CA  LYS A  68       9.765   1.581   7.430  1.00  0.00           C  
ATOM   1024  C   LYS A  68       8.582   1.736   8.412  1.00  0.00           C  
ATOM   1025  O   LYS A  68       8.357   2.825   8.945  1.00  0.00           O  
ATOM   1026  CB  LYS A  68       9.266   1.722   5.992  1.00  0.00           C  
ATOM   1027  CG  LYS A  68      10.363   1.994   4.970  1.00  0.00           C  
ATOM   1028  CD  LYS A  68       9.793   2.103   3.564  1.00  0.00           C  
ATOM   1029  CE  LYS A  68      10.887   2.374   2.542  1.00  0.00           C  
ATOM   1030  NZ  LYS A  68      10.345   2.482   1.160  1.00  0.00           N  
ATOM   1031  H   LYS A  68      10.489  -0.343   6.815  1.00  0.00           H  
ATOM   1032  HA  LYS A  68      10.441   2.395   7.701  1.00  0.00           H  
ATOM   1033 1HB  LYS A  68       8.751   0.808   5.694  1.00  0.00           H  
ATOM   1034 2HB  LYS A  68       8.546   2.538   5.934  1.00  0.00           H  
ATOM   1035 1HG  LYS A  68      10.871   2.925   5.221  1.00  0.00           H  
ATOM   1036 2HG  LYS A  68      11.092   1.184   4.995  1.00  0.00           H  
ATOM   1037 1HD  LYS A  68       9.286   1.174   3.302  1.00  0.00           H  
ATOM   1038 2HD  LYS A  68       9.067   2.916   3.527  1.00  0.00           H  
ATOM   1039 1HE  LYS A  68      11.398   3.303   2.792  1.00  0.00           H  
ATOM   1040 2HE  LYS A  68      11.618   1.565   2.568  1.00  0.00           H  
ATOM   1041 1HZ  LYS A  68      11.100   2.661   0.514  1.00  0.00           H  
ATOM   1042 2HZ  LYS A  68       9.884   1.618   0.910  1.00  0.00           H  
ATOM   1043 3HZ  LYS A  68       9.679   3.242   1.118  1.00  0.00           H  
ATOM   1044  N   LEU A  69       7.839   0.656   8.663  1.00  0.00           N  
ATOM   1045  CA  LEU A  69       6.705   0.723   9.587  1.00  0.00           C  
ATOM   1046  C   LEU A  69       7.104   0.531  11.055  1.00  0.00           C  
ATOM   1047  O   LEU A  69       6.419   1.013  11.964  1.00  0.00           O  
ATOM   1048  CB  LEU A  69       5.665  -0.337   9.203  1.00  0.00           C  
ATOM   1049  CG  LEU A  69       5.015  -0.162   7.825  1.00  0.00           C  
ATOM   1050  CD1 LEU A  69       4.117  -1.356   7.531  1.00  0.00           C  
ATOM   1051  CD2 LEU A  69       4.223   1.137   7.798  1.00  0.00           C  
ATOM   1052  H   LEU A  69       8.056  -0.222   8.214  1.00  0.00           H  
ATOM   1053  HA  LEU A  69       6.273   1.722   9.529  1.00  0.00           H  
ATOM   1054 1HB  LEU A  69       6.144  -1.314   9.221  1.00  0.00           H  
ATOM   1055 2HB  LEU A  69       4.869  -0.330   9.948  1.00  0.00           H  
ATOM   1056  HG  LEU A  69       5.790  -0.131   7.058  1.00  0.00           H  
ATOM   1057 1HD1 LEU A  69       3.656  -1.232   6.551  1.00  0.00           H  
ATOM   1058 2HD1 LEU A  69       4.713  -2.269   7.537  1.00  0.00           H  
ATOM   1059 3HD1 LEU A  69       3.340  -1.424   8.292  1.00  0.00           H  
ATOM   1060 1HD2 LEU A  69       3.762   1.261   6.818  1.00  0.00           H  
ATOM   1061 2HD2 LEU A  69       3.448   1.106   8.563  1.00  0.00           H  
ATOM   1062 3HD2 LEU A  69       4.892   1.975   7.993  1.00  0.00           H  
ATOM   1063  N   GLY A  70       8.199  -0.186  11.288  1.00  0.00           N  
ATOM   1064  CA  GLY A  70       8.585  -0.528  12.644  1.00  0.00           C  
ATOM   1065  C   GLY A  70       7.768  -1.681  13.195  1.00  0.00           C  
ATOM   1066  O   GLY A  70       7.363  -1.677  14.357  1.00  0.00           O  
ATOM   1067  H   GLY A  70       8.773  -0.498  10.520  1.00  0.00           H  
ATOM   1068 1HA  GLY A  70       9.641  -0.795  12.666  1.00  0.00           H  
ATOM   1069 2HA  GLY A  70       8.460   0.340  13.288  1.00  0.00           H  
ATOM   1070  N   VAL A  71       7.520  -2.679  12.352  1.00  0.00           N  
ATOM   1071  CA  VAL A  71       6.643  -3.778  12.726  1.00  0.00           C  
ATOM   1072  C   VAL A  71       7.424  -5.062  12.580  1.00  0.00           C  
ATOM   1073  O   VAL A  71       8.603  -5.034  12.252  1.00  0.00           O  
ATOM   1074  CB  VAL A  71       5.385  -3.820  11.837  1.00  0.00           C  
ATOM   1075  CG1 VAL A  71       4.583  -2.538  11.989  1.00  0.00           C  
ATOM   1076  CG2 VAL A  71       5.785  -4.037  10.385  1.00  0.00           C  
ATOM   1077  H   VAL A  71       7.942  -2.676  11.434  1.00  0.00           H  
ATOM   1078  HA  VAL A  71       6.328  -3.633  13.760  1.00  0.00           H  
ATOM   1079  HB  VAL A  71       4.747  -4.640  12.165  1.00  0.00           H  
ATOM   1080 1HG1 VAL A  71       3.697  -2.584  11.354  1.00  0.00           H  
ATOM   1081 2HG1 VAL A  71       4.276  -2.421  13.029  1.00  0.00           H  
ATOM   1082 3HG1 VAL A  71       5.196  -1.687  11.693  1.00  0.00           H  
ATOM   1083 1HG2 VAL A  71       4.892  -4.066   9.763  1.00  0.00           H  
ATOM   1084 2HG2 VAL A  71       6.428  -3.220  10.059  1.00  0.00           H  
ATOM   1085 3HG2 VAL A  71       6.323  -4.981  10.293  1.00  0.00           H  
ATOM   1086  N   SER A  72       6.792  -6.324  12.817  1.00  0.00           N  
ATOM   1087  CA  SER A  72       7.347  -7.656  12.615  1.00  0.00           C  
ATOM   1088  C   SER A  72       7.408  -7.988  11.133  1.00  0.00           C  
ATOM   1089  O   SER A  72       6.775  -7.313  10.311  1.00  0.00           O  
ATOM   1090  CB  SER A  72       6.513  -8.691  13.344  1.00  0.00           C  
ATOM   1091  OG  SER A  72       5.254  -8.834  12.746  1.00  0.00           O  
ATOM   1092  H   SER A  72       5.844  -6.234  13.154  1.00  0.00           H  
ATOM   1093  HA  SER A  72       8.357  -7.674  13.023  1.00  0.00           H  
ATOM   1094 1HB  SER A  72       7.033  -9.648  13.337  1.00  0.00           H  
ATOM   1095 2HB  SER A  72       6.392  -8.393  14.385  1.00  0.00           H  
ATOM   1096  HG  SER A  72       4.808  -9.533  13.230  1.00  0.00           H  
ATOM   1097  N   LEU A  73       8.174  -9.025  10.796  1.00  0.00           N  
ATOM   1098  CA  LEU A  73       8.285  -9.500   9.417  1.00  0.00           C  
ATOM   1099  C   LEU A  73       6.920 -10.010   8.924  1.00  0.00           C  
ATOM   1100  O   LEU A  73       6.540  -9.808   7.759  1.00  0.00           O  
ATOM   1101  CB  LEU A  73       9.334 -10.614   9.317  1.00  0.00           C  
ATOM   1102  CG  LEU A  73       9.625 -11.128   7.903  1.00  0.00           C  
ATOM   1103  CD1 LEU A  73      10.230 -10.007   7.069  1.00  0.00           C  
ATOM   1104  CD2 LEU A  73      10.566 -12.321   7.979  1.00  0.00           C  
ATOM   1105  H   LEU A  73       8.694  -9.496  11.520  1.00  0.00           H  
ATOM   1106  HA  LEU A  73       8.601  -8.666   8.789  1.00  0.00           H  
ATOM   1107 1HB  LEU A  73      10.270 -10.249   9.737  1.00  0.00           H  
ATOM   1108 2HB  LEU A  73       8.998 -11.462   9.915  1.00  0.00           H  
ATOM   1109  HG  LEU A  73       8.693 -11.433   7.426  1.00  0.00           H  
ATOM   1110 1HD1 LEU A  73      10.438 -10.372   6.062  1.00  0.00           H  
ATOM   1111 2HD1 LEU A  73       9.528  -9.174   7.014  1.00  0.00           H  
ATOM   1112 3HD1 LEU A  73      11.157  -9.671   7.531  1.00  0.00           H  
ATOM   1113 1HD2 LEU A  73      10.772 -12.688   6.973  1.00  0.00           H  
ATOM   1114 2HD2 LEU A  73      11.499 -12.018   8.454  1.00  0.00           H  
ATOM   1115 3HD2 LEU A  73      10.101 -13.114   8.565  1.00  0.00           H  
ATOM   1116  N   GLU A  74       6.090 -10.733   9.824  1.00  0.00           N  
ATOM   1117  CA  GLU A  74       4.774 -11.295   9.535  1.00  0.00           C  
ATOM   1118  C   GLU A  74       3.794 -10.204   9.152  1.00  0.00           C  
ATOM   1119  O   GLU A  74       2.970 -10.383   8.256  1.00  0.00           O  
ATOM   1120  CB  GLU A  74       4.242 -12.070  10.742  1.00  0.00           C  
ATOM   1121  CG  GLU A  74       5.046 -13.315  11.092  1.00  0.00           C  
ATOM   1122  CD  GLU A  74       6.288 -13.007  11.879  1.00  0.00           C  
ATOM   1123  OE1 GLU A  74       6.517 -11.857  12.167  1.00  0.00           O  
ATOM   1124  OE2 GLU A  74       7.010 -13.924  12.195  1.00  0.00           O  
ATOM   1125  H   GLU A  74       6.472 -10.830  10.754  1.00  0.00           H  
ATOM   1126  HA  GLU A  74       4.875 -11.971   8.685  1.00  0.00           H  
ATOM   1127 1HB  GLU A  74       4.235 -11.420  11.617  1.00  0.00           H  
ATOM   1128 2HB  GLU A  74       3.214 -12.378  10.553  1.00  0.00           H  
ATOM   1129 1HG  GLU A  74       4.417 -13.987  11.675  1.00  0.00           H  
ATOM   1130 2HG  GLU A  74       5.320 -13.828  10.172  1.00  0.00           H  
ATOM   1131  N   ALA A  75       3.892  -9.066   9.844  1.00  0.00           N  
ATOM   1132  CA  ALA A  75       3.074  -7.897   9.564  1.00  0.00           C  
ATOM   1133  C   ALA A  75       3.332  -7.351   8.167  1.00  0.00           C  
ATOM   1134  O   ALA A  75       2.397  -7.078   7.416  1.00  0.00           O  
ATOM   1135  CB  ALA A  75       3.326  -6.818  10.607  1.00  0.00           C  
ATOM   1136  H   ALA A  75       4.569  -9.025  10.593  1.00  0.00           H  
ATOM   1137  HA  ALA A  75       2.027  -8.198   9.612  1.00  0.00           H  
ATOM   1138 1HB  ALA A  75       2.704  -5.950  10.390  1.00  0.00           H  
ATOM   1139 2HB  ALA A  75       3.080  -7.203  11.596  1.00  0.00           H  
ATOM   1140 3HB  ALA A  75       4.375  -6.527  10.582  1.00  0.00           H  
ATOM   1141  N   ALA A  76       4.609  -7.198   7.833  1.00  0.00           N  
ATOM   1142  CA  ALA A  76       4.993  -6.678   6.536  1.00  0.00           C  
ATOM   1143  C   ALA A  76       4.515  -7.625   5.451  1.00  0.00           C  
ATOM   1144  O   ALA A  76       3.996  -7.193   4.422  1.00  0.00           O  
ATOM   1145  CB  ALA A  76       6.501  -6.478   6.471  1.00  0.00           C  
ATOM   1146  H   ALA A  76       5.330  -7.448   8.496  1.00  0.00           H  
ATOM   1147  HA  ALA A  76       4.503  -5.714   6.400  1.00  0.00           H  
ATOM   1148 1HB  ALA A  76       6.773  -6.087   5.489  1.00  0.00           H  
ATOM   1149 2HB  ALA A  76       6.808  -5.771   7.241  1.00  0.00           H  
ATOM   1150 3HB  ALA A  76       7.000  -7.432   6.633  1.00  0.00           H  
ATOM   1151  N   LEU A  77       4.688  -8.943   5.673  1.00  0.00           N  
ATOM   1152  CA  LEU A  77       4.287  -9.966   4.726  1.00  0.00           C  
ATOM   1153  C   LEU A  77       2.761  -9.944   4.525  1.00  0.00           C  
ATOM   1154  O   LEU A  77       2.270 -10.094   3.407  1.00  0.00           O  
ATOM   1155  CB  LEU A  77       4.737 -11.347   5.220  1.00  0.00           C  
ATOM   1156  CG  LEU A  77       6.243 -11.625   5.136  1.00  0.00           C  
ATOM   1157  CD1 LEU A  77       6.590 -12.816   6.019  1.00  0.00           C  
ATOM   1158  CD2 LEU A  77       6.631 -11.887   3.688  1.00  0.00           C  
ATOM   1159  H   LEU A  77       5.121  -9.222   6.543  1.00  0.00           H  
ATOM   1160  HA  LEU A  77       4.768  -9.761   3.771  1.00  0.00           H  
ATOM   1161 1HB  LEU A  77       4.438 -11.457   6.261  1.00  0.00           H  
ATOM   1162 2HB  LEU A  77       4.225 -12.110   4.634  1.00  0.00           H  
ATOM   1163  HG  LEU A  77       6.794 -10.761   5.508  1.00  0.00           H  
ATOM   1164 1HD1 LEU A  77       7.661 -13.013   5.959  1.00  0.00           H  
ATOM   1165 2HD1 LEU A  77       6.320 -12.593   7.052  1.00  0.00           H  
ATOM   1166 3HD1 LEU A  77       6.040 -13.693   5.680  1.00  0.00           H  
ATOM   1167 1HD2 LEU A  77       7.701 -12.084   3.628  1.00  0.00           H  
ATOM   1168 2HD2 LEU A  77       6.081 -12.751   3.315  1.00  0.00           H  
ATOM   1169 3HD2 LEU A  77       6.388 -11.014   3.083  1.00  0.00           H  
ATOM   1170  N   ALA A  78       1.889  -9.817   5.641  1.00  0.00           N  
ATOM   1171  CA  ALA A  78       0.430  -9.794   5.583  1.00  0.00           C  
ATOM   1172  C   ALA A  78      -0.029  -8.562   4.819  1.00  0.00           C  
ATOM   1173  O   ALA A  78      -1.055  -8.587   4.139  1.00  0.00           O  
ATOM   1174  CB  ALA A  78      -0.170  -9.815   6.981  1.00  0.00           C  
ATOM   1175  H   ALA A  78       2.346  -9.796   6.542  1.00  0.00           H  
ATOM   1176  HA  ALA A  78       0.100 -10.682   5.043  1.00  0.00           H  
ATOM   1177 1HB  ALA A  78      -1.257  -9.781   6.911  1.00  0.00           H  
ATOM   1178 2HB  ALA A  78       0.132 -10.728   7.494  1.00  0.00           H  
ATOM   1179 3HB  ALA A  78       0.184  -8.951   7.541  1.00  0.00           H  
ATOM   1180  N   ILE A  79       0.672  -7.327   4.907  1.00  0.00           N  
ATOM   1181  CA  ILE A  79       0.331  -6.084   4.229  1.00  0.00           C  
ATOM   1182  C   ILE A  79       0.577  -6.248   2.740  1.00  0.00           C  
ATOM   1183  O   ILE A  79      -0.246  -5.847   1.916  1.00  0.00           O  
ATOM   1184  CB  ILE A  79       1.153  -4.899   4.771  1.00  0.00           C  
ATOM   1185  CG1 ILE A  79       0.758  -4.594   6.218  1.00  0.00           C  
ATOM   1186  CG2 ILE A  79       0.961  -3.673   3.893  1.00  0.00           C  
ATOM   1187  CD1 ILE A  79       1.721  -3.675   6.934  1.00  0.00           C  
ATOM   1188  H   ILE A  79       1.452  -7.338   5.548  1.00  0.00           H  
ATOM   1189  HA  ILE A  79      -0.725  -5.876   4.398  1.00  0.00           H  
ATOM   1190  HB  ILE A  79       2.210  -5.166   4.783  1.00  0.00           H  
ATOM   1191 1HG1 ILE A  79      -0.230  -4.135   6.236  1.00  0.00           H  
ATOM   1192 2HG1 ILE A  79       0.695  -5.525   6.783  1.00  0.00           H  
ATOM   1193 1HG2 ILE A  79       1.548  -2.846   4.291  1.00  0.00           H  
ATOM   1194 2HG2 ILE A  79       1.290  -3.896   2.879  1.00  0.00           H  
ATOM   1195 3HG2 ILE A  79      -0.093  -3.396   3.879  1.00  0.00           H  
ATOM   1196 1HD1 ILE A  79       1.374  -3.505   7.953  1.00  0.00           H  
ATOM   1197 2HD1 ILE A  79       2.711  -4.132   6.958  1.00  0.00           H  
ATOM   1198 3HD1 ILE A  79       1.774  -2.723   6.406  1.00  0.00           H  
ATOM   1199  N   LEU A  80       1.724  -6.845   2.398  1.00  0.00           N  
ATOM   1200  CA  LEU A  80       2.096  -7.114   1.003  1.00  0.00           C  
ATOM   1201  C   LEU A  80       1.092  -8.070   0.378  1.00  0.00           C  
ATOM   1202  O   LEU A  80       0.757  -7.950  -0.800  1.00  0.00           O  
ATOM   1203  CB  LEU A  80       3.506  -7.711   0.920  1.00  0.00           C  
ATOM   1204  CG  LEU A  80       4.653  -6.765   1.299  1.00  0.00           C  
ATOM   1205  CD1 LEU A  80       5.941  -7.562   1.452  1.00  0.00           C  
ATOM   1206  CD2 LEU A  80       4.799  -5.691   0.232  1.00  0.00           C  
ATOM   1207  H   LEU A  80       2.354  -7.118   3.138  1.00  0.00           H  
ATOM   1208  HA  LEU A  80       2.066  -6.170   0.456  1.00  0.00           H  
ATOM   1209 1HB  LEU A  80       3.558  -8.575   1.582  1.00  0.00           H  
ATOM   1210 2HB  LEU A  80       3.681  -8.051  -0.101  1.00  0.00           H  
ATOM   1211  HG  LEU A  80       4.436  -6.296   2.260  1.00  0.00           H  
ATOM   1212 1HD1 LEU A  80       6.756  -6.890   1.721  1.00  0.00           H  
ATOM   1213 2HD1 LEU A  80       5.816  -8.311   2.234  1.00  0.00           H  
ATOM   1214 3HD1 LEU A  80       6.176  -8.057   0.510  1.00  0.00           H  
ATOM   1215 1HD2 LEU A  80       5.613  -5.017   0.503  1.00  0.00           H  
ATOM   1216 2HD2 LEU A  80       5.018  -6.157  -0.728  1.00  0.00           H  
ATOM   1217 3HD2 LEU A  80       3.870  -5.124   0.158  1.00  0.00           H  
ATOM   1218  N   SER A  81       0.618  -9.191   1.160  1.00  0.00           N  
ATOM   1219  CA  SER A  81      -0.428 -10.092   0.727  1.00  0.00           C  
ATOM   1220  C   SER A  81      -1.757  -9.375   0.573  1.00  0.00           C  
ATOM   1221  O   SER A  81      -2.536  -9.681  -0.329  1.00  0.00           O  
ATOM   1222  CB  SER A  81      -0.571 -11.231   1.718  1.00  0.00           C  
ATOM   1223  OG  SER A  81      -1.579 -12.119   1.320  1.00  0.00           O  
ATOM   1224  H   SER A  81       1.073  -9.353   2.046  1.00  0.00           H  
ATOM   1225  HA  SER A  81      -0.149 -10.489  -0.249  1.00  0.00           H  
ATOM   1226 1HB  SER A  81       0.376 -11.763   1.799  1.00  0.00           H  
ATOM   1227 2HB  SER A  81      -0.805 -10.829   2.703  1.00  0.00           H  
ATOM   1228  HG  SER A  81      -1.607 -12.805   1.991  1.00  0.00           H  
ATOM   1229  N   ALA A  82      -2.157  -8.412   1.579  1.00  0.00           N  
ATOM   1230  CA  ALA A  82      -3.401  -7.648   1.505  1.00  0.00           C  
ATOM   1231  C   ALA A  82      -3.466  -6.793   0.234  1.00  0.00           C  
ATOM   1232  O   ALA A  82      -4.519  -6.671  -0.391  1.00  0.00           O  
ATOM   1233  CB  ALA A  82      -3.554  -6.771   2.740  1.00  0.00           C  
ATOM   1234  H   ALA A  82      -1.570  -8.317   2.396  1.00  0.00           H  
ATOM   1235  HA  ALA A  82      -4.231  -8.354   1.470  1.00  0.00           H  
ATOM   1236 1HB  ALA A  82      -4.488  -6.212   2.676  1.00  0.00           H  
ATOM   1237 2HB  ALA A  82      -3.566  -7.398   3.632  1.00  0.00           H  
ATOM   1238 3HB  ALA A  82      -2.718  -6.075   2.796  1.00  0.00           H  
ATOM   1239  N   ALA A  83      -2.296  -6.050  -0.183  1.00  0.00           N  
ATOM   1240  CA  ALA A  83      -2.274  -5.224  -1.391  1.00  0.00           C  
ATOM   1241  C   ALA A  83      -2.544  -6.067  -2.648  1.00  0.00           C  
ATOM   1242  O   ALA A  83      -3.343  -5.687  -3.502  1.00  0.00           O  
ATOM   1243  CB  ALA A  83      -0.941  -4.505  -1.517  1.00  0.00           C  
ATOM   1244  H   ALA A  83      -1.477  -6.075   0.410  1.00  0.00           H  
ATOM   1245  HA  ALA A  83      -3.070  -4.484  -1.310  1.00  0.00           H  
ATOM   1246 1HB  ALA A  83      -0.940  -3.896  -2.421  1.00  0.00           H  
ATOM   1247 2HB  ALA A  83      -0.789  -3.863  -0.647  1.00  0.00           H  
ATOM   1248 3HB  ALA A  83      -0.136  -5.235  -1.572  1.00  0.00           H  
ATOM   1249  N   ALA A  84      -1.879  -7.208  -2.757  1.00  0.00           N  
ATOM   1250  CA  ALA A  84      -2.051  -8.097  -3.905  1.00  0.00           C  
ATOM   1251  C   ALA A  84      -3.468  -8.670  -3.975  1.00  0.00           C  
ATOM   1252  O   ALA A  84      -4.011  -8.877  -5.059  1.00  0.00           O  
ATOM   1253  CB  ALA A  84      -1.034  -9.227  -3.857  1.00  0.00           C  
ATOM   1254  H   ALA A  84      -1.235  -7.471  -2.025  1.00  0.00           H  
ATOM   1255  HA  ALA A  84      -1.888  -7.515  -4.813  1.00  0.00           H  
ATOM   1256 1HB  ALA A  84      -1.174  -9.881  -4.717  1.00  0.00           H  
ATOM   1257 2HB  ALA A  84      -0.027  -8.813  -3.876  1.00  0.00           H  
ATOM   1258 3HB  ALA A  84      -1.171  -9.802  -2.941  1.00  0.00           H  
ATOM   1259  N   GLN A  85      -4.168  -9.093  -2.745  1.00  0.00           N  
ATOM   1260  CA  GLN A  85      -5.527  -9.653  -2.703  1.00  0.00           C  
ATOM   1261  C   GLN A  85      -6.636  -8.609  -2.827  1.00  0.00           C  
ATOM   1262  O   GLN A  85      -7.710  -8.891  -3.358  1.00  0.00           O  
ATOM   1263  CB  GLN A  85      -5.724 -10.440  -1.405  1.00  0.00           C  
ATOM   1264  CG  GLN A  85      -4.873 -11.694  -1.303  1.00  0.00           C  
ATOM   1265  CD  GLN A  85      -5.292 -12.762  -2.295  1.00  0.00           C  
ATOM   1266  OE1 GLN A  85      -6.435 -13.227  -2.282  1.00  0.00           O  
ATOM   1267  NE2 GLN A  85      -4.368 -13.156  -3.164  1.00  0.00           N  
ATOM   1268  H   GLN A  85      -3.650  -8.997  -1.883  1.00  0.00           H  
ATOM   1269  HA  GLN A  85      -5.646 -10.334  -3.546  1.00  0.00           H  
ATOM   1270 1HB  GLN A  85      -5.487  -9.802  -0.553  1.00  0.00           H  
ATOM   1271 2HB  GLN A  85      -6.769 -10.735  -1.313  1.00  0.00           H  
ATOM   1272 1HG  GLN A  85      -3.833 -11.432  -1.500  1.00  0.00           H  
ATOM   1273 2HG  GLN A  85      -4.968 -12.106  -0.298  1.00  0.00           H  
ATOM   1274 1HE2 GLN A  85      -4.587 -13.858  -3.844  1.00  0.00           H  
ATOM   1275 2HE2 GLN A  85      -3.454 -12.753  -3.140  1.00  0.00           H  
ATOM   1276  N   LEU A  86      -6.429  -7.275  -2.317  1.00  0.00           N  
ATOM   1277  CA  LEU A  86      -7.305  -6.128  -2.441  1.00  0.00           C  
ATOM   1278  C   LEU A  86      -7.300  -5.676  -3.895  1.00  0.00           C  
ATOM   1279  O   LEU A  86      -8.326  -5.254  -4.428  1.00  0.00           O  
ATOM   1280  CB  LEU A  86      -6.847  -4.988  -1.522  1.00  0.00           C  
ATOM   1281  CG  LEU A  86      -7.059  -5.218  -0.021  1.00  0.00           C  
ATOM   1282  CD1 LEU A  86      -6.294  -4.163   0.768  1.00  0.00           C  
ATOM   1283  CD2 LEU A  86      -8.546  -5.165   0.296  1.00  0.00           C  
ATOM   1284  H   LEU A  86      -5.556  -7.178  -1.819  1.00  0.00           H  
ATOM   1285  HA  LEU A  86      -8.312  -6.437  -2.167  1.00  0.00           H  
ATOM   1286 1HB  LEU A  86      -5.784  -4.817  -1.685  1.00  0.00           H  
ATOM   1287 2HB  LEU A  86      -7.385  -4.081  -1.799  1.00  0.00           H  
ATOM   1288  HG  LEU A  86      -6.663  -6.195   0.258  1.00  0.00           H  
ATOM   1289 1HD1 LEU A  86      -6.445  -4.327   1.835  1.00  0.00           H  
ATOM   1290 2HD1 LEU A  86      -5.231  -4.236   0.537  1.00  0.00           H  
ATOM   1291 3HD1 LEU A  86      -6.658  -3.173   0.498  1.00  0.00           H  
ATOM   1292 1HD2 LEU A  86      -8.696  -5.331   1.363  1.00  0.00           H  
ATOM   1293 2HD2 LEU A  86      -8.943  -4.188   0.019  1.00  0.00           H  
ATOM   1294 3HD2 LEU A  86      -9.065  -5.941  -0.268  1.00  0.00           H  
ATOM   1295  N   GLY A  87      -6.137  -5.767  -4.537  1.00  0.00           N  
ATOM   1296  CA  GLY A  87      -5.997  -5.293  -5.894  1.00  0.00           C  
ATOM   1297  C   GLY A  87      -5.497  -3.859  -5.901  1.00  0.00           C  
ATOM   1298  O   GLY A  87      -5.848  -3.063  -6.775  1.00  0.00           O  
ATOM   1299  H   GLY A  87      -5.337  -6.171  -4.073  1.00  0.00           H  
ATOM   1300 1HA  GLY A  87      -5.303  -5.936  -6.435  1.00  0.00           H  
ATOM   1301 2HA  GLY A  87      -6.958  -5.358  -6.405  1.00  0.00           H  
ATOM   1302  N   THR A  88      -4.661  -3.519  -4.927  1.00  0.00           N  
ATOM   1303  CA  THR A  88      -4.195  -2.155  -4.851  1.00  0.00           C  
ATOM   1304  C   THR A  88      -2.707  -2.059  -4.572  1.00  0.00           C  
ATOM   1305  O   THR A  88      -1.988  -3.047  -4.652  1.00  0.00           O  
ATOM   1306  CB  THR A  88      -4.969  -1.380  -3.769  1.00  0.00           C  
ATOM   1307  OG1 THR A  88      -4.656   0.016  -3.861  1.00  0.00           O  
ATOM   1308  CG2 THR A  88      -4.601  -1.887  -2.383  1.00  0.00           C  
ATOM   1309  H   THR A  88      -4.342  -4.186  -4.239  1.00  0.00           H  
ATOM   1310  HA  THR A  88      -4.325  -1.691  -5.827  1.00  0.00           H  
ATOM   1311  HB  THR A  88      -6.040  -1.509  -3.924  1.00  0.00           H  
ATOM   1312  HG1 THR A  88      -5.341   0.527  -3.425  1.00  0.00           H  
ATOM   1313 1HG2 THR A  88      -5.158  -1.328  -1.631  1.00  0.00           H  
ATOM   1314 2HG2 THR A  88      -4.849  -2.946  -2.306  1.00  0.00           H  
ATOM   1315 3HG2 THR A  88      -3.533  -1.752  -2.218  1.00  0.00           H  
ATOM   1316  N   THR A  89      -2.214  -0.846  -4.200  1.00  0.00           N  
ATOM   1317  CA  THR A  89      -0.781  -0.664  -3.993  1.00  0.00           C  
ATOM   1318  C   THR A  89      -0.433  -1.047  -2.555  1.00  0.00           C  
ATOM   1319  O   THR A  89      -1.332  -1.198  -1.719  1.00  0.00           O  
ATOM   1320  CB  THR A  89      -0.345   0.785  -4.279  1.00  0.00           C  
ATOM   1321  OG1 THR A  89      -0.985   1.671  -3.352  1.00  0.00           O  
ATOM   1322  CG2 THR A  89      -0.719   1.185  -5.698  1.00  0.00           C  
ATOM   1323  H   THR A  89      -2.837  -0.065  -4.054  1.00  0.00           H  
ATOM   1324  HA  THR A  89      -0.246  -1.283  -4.713  1.00  0.00           H  
ATOM   1325  HB  THR A  89       0.735   0.871  -4.156  1.00  0.00           H  
ATOM   1326  HG1 THR A  89      -0.362   2.347  -3.073  1.00  0.00           H  
ATOM   1327 1HG2 THR A  89      -0.403   2.211  -5.882  1.00  0.00           H  
ATOM   1328 2HG2 THR A  89      -0.225   0.520  -6.406  1.00  0.00           H  
ATOM   1329 3HG2 THR A  89      -1.798   1.110  -5.824  1.00  0.00           H  
ATOM   1330  N   VAL A  90       0.863  -1.212  -2.279  1.00  0.00           N  
ATOM   1331  CA  VAL A  90       1.302  -1.520  -0.925  1.00  0.00           C  
ATOM   1332  C   VAL A  90       1.039  -0.336   0.004  1.00  0.00           C  
ATOM   1333  O   VAL A  90       0.521  -0.499   1.131  1.00  0.00           O  
ATOM   1334  CB  VAL A  90       2.803  -1.863  -0.911  1.00  0.00           C  
ATOM   1335  CG1 VAL A  90       3.298  -2.029   0.518  1.00  0.00           C  
ATOM   1336  CG2 VAL A  90       3.052  -3.128  -1.718  1.00  0.00           C  
ATOM   1337  H   VAL A  90       1.553  -1.122  -3.009  1.00  0.00           H  
ATOM   1338  HA  VAL A  90       0.663  -2.309  -0.526  1.00  0.00           H  
ATOM   1339  HB  VAL A  90       3.361  -1.035  -1.350  1.00  0.00           H  
ATOM   1340 1HG1 VAL A  90       4.362  -2.272   0.509  1.00  0.00           H  
ATOM   1341 2HG1 VAL A  90       3.143  -1.101   1.068  1.00  0.00           H  
ATOM   1342 3HG1 VAL A  90       2.748  -2.836   1.003  1.00  0.00           H  
ATOM   1343 1HG2 VAL A  90       4.116  -3.365  -1.705  1.00  0.00           H  
ATOM   1344 2HG2 VAL A  90       2.490  -3.955  -1.283  1.00  0.00           H  
ATOM   1345 3HG2 VAL A  90       2.729  -2.972  -2.747  1.00  0.00           H  
ATOM   1346  N   GLU A  91       1.343   0.859  -0.493  1.00  0.00           N  
ATOM   1347  CA  GLU A  91       1.158   2.075   0.290  1.00  0.00           C  
ATOM   1348  C   GLU A  91      -0.300   2.223   0.711  1.00  0.00           C  
ATOM   1349  O   GLU A  91      -0.578   2.703   1.808  1.00  0.00           O  
ATOM   1350  CB  GLU A  91       1.598   3.303  -0.509  1.00  0.00           C  
ATOM   1351  CG  GLU A  91       3.089   3.349  -0.821  1.00  0.00           C  
ATOM   1352  CD  GLU A  91       3.470   2.481  -1.987  1.00  0.00           C  
ATOM   1353  OE1 GLU A  91       2.595   1.895  -2.577  1.00  0.00           O  
ATOM   1354  OE2 GLU A  91       4.638   2.404  -2.288  1.00  0.00           O  
ATOM   1355  H   GLU A  91       1.712   0.931  -1.432  1.00  0.00           H  
ATOM   1356  HA  GLU A  91       1.747   1.992   1.204  1.00  0.00           H  
ATOM   1357 1HB  GLU A  91       1.059   3.334  -1.457  1.00  0.00           H  
ATOM   1358 2HB  GLU A  91       1.343   4.207   0.042  1.00  0.00           H  
ATOM   1359 1HG  GLU A  91       3.371   4.379  -1.040  1.00  0.00           H  
ATOM   1360 2HG  GLU A  91       3.642   3.030   0.061  1.00  0.00           H  
ATOM   1361  N   GLU A  92      -1.402   1.871  -0.196  1.00  0.00           N  
ATOM   1362  CA  GLU A  92      -2.820   1.902   0.177  1.00  0.00           C  
ATOM   1363  C   GLU A  92      -3.167   0.859   1.237  1.00  0.00           C  
ATOM   1364  O   GLU A  92      -3.979   1.121   2.122  1.00  0.00           O  
ATOM   1365  CB  GLU A  92      -3.694   1.682  -1.059  1.00  0.00           C  
ATOM   1366  CG  GLU A  92      -5.192   1.707  -0.783  1.00  0.00           C  
ATOM   1367  CD  GLU A  92      -5.677   3.046  -0.305  1.00  0.00           C  
ATOM   1368  OE1 GLU A  92      -4.994   4.018  -0.525  1.00  0.00           O  
ATOM   1369  OE2 GLU A  92      -6.731   3.100   0.283  1.00  0.00           O  
ATOM   1370  H   GLU A  92      -1.141   1.547  -1.116  1.00  0.00           H  
ATOM   1371  HA  GLU A  92      -3.052   2.894   0.564  1.00  0.00           H  
ATOM   1372 1HB  GLU A  92      -3.480   2.454  -1.798  1.00  0.00           H  
ATOM   1373 2HB  GLU A  92      -3.453   0.721  -1.510  1.00  0.00           H  
ATOM   1374 1HG  GLU A  92      -5.723   1.447  -1.698  1.00  0.00           H  
ATOM   1375 2HG  GLU A  92      -5.424   0.952  -0.032  1.00  0.00           H  
ATOM   1376  N   ALA A  93      -2.564  -0.452   1.184  1.00  0.00           N  
ATOM   1377  CA  ALA A  93      -2.760  -1.499   2.183  1.00  0.00           C  
ATOM   1378  C   ALA A  93      -2.252  -1.010   3.537  1.00  0.00           C  
ATOM   1379  O   ALA A  93      -2.838  -1.296   4.572  1.00  0.00           O  
ATOM   1380  CB  ALA A  93      -2.052  -2.785   1.772  1.00  0.00           C  
ATOM   1381  H   ALA A  93      -2.015  -0.656   0.359  1.00  0.00           H  
ATOM   1382  HA  ALA A  93      -3.829  -1.698   2.258  1.00  0.00           H  
ATOM   1383 1HB  ALA A  93      -2.214  -3.549   2.532  1.00  0.00           H  
ATOM   1384 2HB  ALA A  93      -2.452  -3.131   0.819  1.00  0.00           H  
ATOM   1385 3HB  ALA A  93      -0.983  -2.594   1.670  1.00  0.00           H  
ATOM   1386  N   VAL A  94      -1.151  -0.271   3.506  1.00  0.00           N  
ATOM   1387  CA  VAL A  94      -0.568   0.300   4.707  1.00  0.00           C  
ATOM   1388  C   VAL A  94      -1.522   1.367   5.268  1.00  0.00           C  
ATOM   1389  O   VAL A  94      -1.918   1.277   6.430  1.00  0.00           O  
ATOM   1390  CB  VAL A  94       0.805   0.927   4.399  1.00  0.00           C  
ATOM   1391  CG1 VAL A  94       1.287   1.759   5.579  1.00  0.00           C  
ATOM   1392  CG2 VAL A  94       1.809  -0.165   4.065  1.00  0.00           C  
ATOM   1393  H   VAL A  94      -0.705  -0.100   2.614  1.00  0.00           H  
ATOM   1394  HA  VAL A  94      -0.485  -0.486   5.459  1.00  0.00           H  
ATOM   1395  HB  VAL A  94       0.705   1.602   3.550  1.00  0.00           H  
ATOM   1396 1HG1 VAL A  94       2.259   2.194   5.343  1.00  0.00           H  
ATOM   1397 2HG1 VAL A  94       0.572   2.555   5.777  1.00  0.00           H  
ATOM   1398 3HG1 VAL A  94       1.380   1.123   6.459  1.00  0.00           H  
ATOM   1399 1HG2 VAL A  94       2.777   0.284   3.847  1.00  0.00           H  
ATOM   1400 2HG2 VAL A  94       1.906  -0.845   4.912  1.00  0.00           H  
ATOM   1401 3HG2 VAL A  94       1.464  -0.723   3.193  1.00  0.00           H  
ATOM   1402  N   ASN A  95      -1.947   2.315   4.421  1.00  0.00           N  
ATOM   1403  CA  ASN A  95      -2.846   3.391   4.855  1.00  0.00           C  
ATOM   1404  C   ASN A  95      -4.107   2.854   5.491  1.00  0.00           C  
ATOM   1405  O   ASN A  95      -4.553   3.352   6.524  1.00  0.00           O  
ATOM   1406  CB  ASN A  95      -3.197   4.299   3.691  1.00  0.00           C  
ATOM   1407  CG  ASN A  95      -2.050   5.182   3.281  1.00  0.00           C  
ATOM   1408  OD1 ASN A  95      -1.112   5.401   4.055  1.00  0.00           O  
ATOM   1409  ND2 ASN A  95      -2.108   5.692   2.077  1.00  0.00           N  
ATOM   1410  H   ASN A  95      -1.640   2.288   3.459  1.00  0.00           H  
ATOM   1411  HA  ASN A  95      -2.335   3.983   5.616  1.00  0.00           H  
ATOM   1412 1HB  ASN A  95      -3.499   3.694   2.835  1.00  0.00           H  
ATOM   1413 2HB  ASN A  95      -4.045   4.928   3.963  1.00  0.00           H  
ATOM   1414 1HD2 ASN A  95      -1.373   6.287   1.750  1.00  0.00           H  
ATOM   1415 2HD2 ASN A  95      -2.886   5.487   1.484  1.00  0.00           H  
ATOM   1416  N   ARG A  96      -4.784   1.747   4.871  1.00  0.00           N  
ATOM   1417  CA  ARG A  96      -5.992   1.141   5.429  1.00  0.00           C  
ATOM   1418  C   ARG A  96      -5.705   0.407   6.736  1.00  0.00           C  
ATOM   1419  O   ARG A  96      -6.508   0.447   7.658  1.00  0.00           O  
ATOM   1420  CB  ARG A  96      -6.607   0.167   4.434  1.00  0.00           C  
ATOM   1421  CG  ARG A  96      -7.183   0.810   3.182  1.00  0.00           C  
ATOM   1422  CD  ARG A  96      -7.743  -0.204   2.252  1.00  0.00           C  
ATOM   1423  NE  ARG A  96      -8.128   0.383   0.979  1.00  0.00           N  
ATOM   1424  CZ  ARG A  96      -8.882  -0.235   0.050  1.00  0.00           C  
ATOM   1425  NH1 ARG A  96      -9.321  -1.456   0.264  1.00  0.00           N  
ATOM   1426  NH2 ARG A  96      -9.178   0.384  -1.080  1.00  0.00           N  
ATOM   1427  H   ARG A  96      -4.427   1.411   3.989  1.00  0.00           H  
ATOM   1428  HA  ARG A  96      -6.711   1.933   5.643  1.00  0.00           H  
ATOM   1429 1HB  ARG A  96      -5.855  -0.554   4.119  1.00  0.00           H  
ATOM   1430 2HB  ARG A  96      -7.410  -0.390   4.919  1.00  0.00           H  
ATOM   1431 1HG  ARG A  96      -7.981   1.498   3.461  1.00  0.00           H  
ATOM   1432 2HG  ARG A  96      -6.397   1.357   2.661  1.00  0.00           H  
ATOM   1433 1HD  ARG A  96      -6.996  -0.974   2.062  1.00  0.00           H  
ATOM   1434 2HD  ARG A  96      -8.625  -0.659   2.701  1.00  0.00           H  
ATOM   1435  HE  ARG A  96      -7.809   1.321   0.778  1.00  0.00           H  
ATOM   1436 1HH1 ARG A  96      -9.095  -1.930   1.128  1.00  0.00           H  
ATOM   1437 2HH1 ARG A  96      -9.886  -1.918  -0.432  1.00  0.00           H  
ATOM   1438 1HH2 ARG A  96      -8.840   1.322  -1.245  1.00  0.00           H  
ATOM   1439 2HH2 ARG A  96      -9.742  -0.079  -1.776  1.00  0.00           H  
ATOM   1440  N   ALA A  97      -4.479  -0.381   6.845  1.00  0.00           N  
ATOM   1441  CA  ALA A  97      -4.098  -1.129   8.027  1.00  0.00           C  
ATOM   1442  C   ALA A  97      -3.887  -0.136   9.170  1.00  0.00           C  
ATOM   1443  O   ALA A  97      -4.262  -0.415  10.290  1.00  0.00           O  
ATOM   1444  CB  ALA A  97      -2.839  -1.937   7.760  1.00  0.00           C  
ATOM   1445  H   ALA A  97      -3.917  -0.460   6.011  1.00  0.00           H  
ATOM   1446  HA  ALA A  97      -4.910  -1.815   8.271  1.00  0.00           H  
ATOM   1447 1HB  ALA A  97      -2.565  -2.493   8.655  1.00  0.00           H  
ATOM   1448 2HB  ALA A  97      -3.020  -2.633   6.941  1.00  0.00           H  
ATOM   1449 3HB  ALA A  97      -2.027  -1.264   7.489  1.00  0.00           H  
ATOM   1450  N   LEU A  98      -3.292   1.018   8.869  1.00  0.00           N  
ATOM   1451  CA  LEU A  98      -3.055   2.059   9.871  1.00  0.00           C  
ATOM   1452  C   LEU A  98      -4.343   2.705  10.380  1.00  0.00           C  
ATOM   1453  O   LEU A  98      -4.436   3.038  11.546  1.00  0.00           O  
ATOM   1454  CB  LEU A  98      -2.143   3.143   9.283  1.00  0.00           C  
ATOM   1455  CG  LEU A  98      -0.689   2.724   9.029  1.00  0.00           C  
ATOM   1456  CD1 LEU A  98       0.021   3.810   8.232  1.00  0.00           C  
ATOM   1457  CD2 LEU A  98       0.008   2.475  10.357  1.00  0.00           C  
ATOM   1458  H   LEU A  98      -2.996   1.176   7.917  1.00  0.00           H  
ATOM   1459  HA  LEU A  98      -2.584   1.600  10.741  1.00  0.00           H  
ATOM   1460 1HB  LEU A  98      -2.564   3.474   8.335  1.00  0.00           H  
ATOM   1461 2HB  LEU A  98      -2.128   3.993   9.967  1.00  0.00           H  
ATOM   1462  HG  LEU A  98      -0.673   1.810   8.434  1.00  0.00           H  
ATOM   1463 1HD1 LEU A  98       1.053   3.512   8.051  1.00  0.00           H  
ATOM   1464 2HD1 LEU A  98      -0.488   3.952   7.278  1.00  0.00           H  
ATOM   1465 3HD1 LEU A  98       0.006   4.743   8.795  1.00  0.00           H  
ATOM   1466 1HD2 LEU A  98       1.041   2.177  10.177  1.00  0.00           H  
ATOM   1467 2HD2 LEU A  98      -0.006   3.389  10.952  1.00  0.00           H  
ATOM   1468 3HD2 LEU A  98      -0.510   1.683  10.898  1.00  0.00           H  
ATOM   1469  N   ASN A  99      -5.480   3.002   9.474  1.00  0.00           N  
ATOM   1470  CA  ASN A  99      -6.804   3.475   9.880  1.00  0.00           C  
ATOM   1471  C   ASN A  99      -7.459   2.490  10.835  1.00  0.00           C  
ATOM   1472  O   ASN A  99      -8.082   2.886  11.820  1.00  0.00           O  
ATOM   1473  CB  ASN A  99      -7.688   3.712   8.669  1.00  0.00           C  
ATOM   1474  CG  ASN A  99      -7.295   4.943   7.900  1.00  0.00           C  
ATOM   1475  OD1 ASN A  99      -6.621   5.833   8.430  1.00  0.00           O  
ATOM   1476  ND2 ASN A  99      -7.705   5.011   6.659  1.00  0.00           N  
ATOM   1477  H   ASN A  99      -5.290   2.854   8.493  1.00  0.00           H  
ATOM   1478  HA  ASN A  99      -6.686   4.419  10.414  1.00  0.00           H  
ATOM   1479 1HB  ASN A  99      -7.633   2.849   8.004  1.00  0.00           H  
ATOM   1480 2HB  ASN A  99      -8.725   3.814   8.990  1.00  0.00           H  
ATOM   1481 1HD2 ASN A  99      -7.474   5.807   6.099  1.00  0.00           H  
ATOM   1482 2HD2 ASN A  99      -8.249   4.268   6.270  1.00  0.00           H  
ATOM   1483  N   LEU A 100      -7.374   1.053  10.621  1.00  0.00           N  
ATOM   1484  CA  LEU A 100      -7.872  -0.039  11.445  1.00  0.00           C  
ATOM   1485  C   LEU A 100      -7.056  -0.120  12.734  1.00  0.00           C  
ATOM   1486  O   LEU A 100      -7.593  -0.389  13.809  1.00  0.00           O  
ATOM   1487  CB  LEU A 100      -7.793  -1.369  10.685  1.00  0.00           C  
ATOM   1488  CG  LEU A 100      -8.744  -1.508   9.489  1.00  0.00           C  
ATOM   1489  CD1 LEU A 100      -8.390  -2.763   8.701  1.00  0.00           C  
ATOM   1490  CD2 LEU A 100     -10.181  -1.562   9.985  1.00  0.00           C  
ATOM   1491  H   LEU A 100      -6.920   0.839   9.744  1.00  0.00           H  
ATOM   1492  HA  LEU A 100      -8.915   0.161  11.689  1.00  0.00           H  
ATOM   1493 1HB  LEU A 100      -6.777  -1.500  10.318  1.00  0.00           H  
ATOM   1494 2HB  LEU A 100      -8.013  -2.180  11.380  1.00  0.00           H  
ATOM   1495  HG  LEU A 100      -8.620  -0.652   8.824  1.00  0.00           H  
ATOM   1496 1HD1 LEU A 100      -9.065  -2.861   7.851  1.00  0.00           H  
ATOM   1497 2HD1 LEU A 100      -7.363  -2.689   8.342  1.00  0.00           H  
ATOM   1498 3HD1 LEU A 100      -8.487  -3.636   9.346  1.00  0.00           H  
ATOM   1499 1HD2 LEU A 100     -10.856  -1.659   9.135  1.00  0.00           H  
ATOM   1500 2HD2 LEU A 100     -10.305  -2.418  10.648  1.00  0.00           H  
ATOM   1501 3HD2 LEU A 100     -10.413  -0.645  10.528  1.00  0.00           H  
ATOM   1502  N   LYS A 101      -5.751   0.099  12.609  1.00  0.00           N  
ATOM   1503  CA  LYS A 101      -4.864   0.062  13.757  1.00  0.00           C  
ATOM   1504  C   LYS A 101      -5.437   0.944  14.878  1.00  0.00           C  
ATOM   1505  O   LYS A 101      -5.717   0.453  15.977  1.00  0.00           O  
ATOM   1506  CB  LYS A 101      -3.458   0.522  13.367  1.00  0.00           C  
ATOM   1507  CG  LYS A 101      -2.446   0.486  14.505  1.00  0.00           C  
ATOM   1508  CD  LYS A 101      -1.176   1.240  14.139  1.00  0.00           C  
ATOM   1509  CE  LYS A 101      -0.080   1.011  15.169  1.00  0.00           C  
ATOM   1510  NZ  LYS A 101      -0.367   1.709  16.452  1.00  0.00           N  
ATOM   1511  H   LYS A 101      -5.367   0.295  11.697  1.00  0.00           H  
ATOM   1512  HA  LYS A 101      -4.828  -0.962  14.133  1.00  0.00           H  
ATOM   1513 1HB  LYS A 101      -3.079  -0.107  12.562  1.00  0.00           H  
ATOM   1514 2HB  LYS A 101      -3.501   1.544  12.992  1.00  0.00           H  
ATOM   1515 1HG  LYS A 101      -2.884   0.937  15.396  1.00  0.00           H  
ATOM   1516 2HG  LYS A 101      -2.191  -0.550  14.732  1.00  0.00           H  
ATOM   1517 1HD  LYS A 101      -0.822   0.904  13.164  1.00  0.00           H  
ATOM   1518 2HD  LYS A 101      -1.390   2.306  14.082  1.00  0.00           H  
ATOM   1519 1HE  LYS A 101       0.019  -0.056  15.366  1.00  0.00           H  
ATOM   1520 2HE  LYS A 101       0.870   1.375  14.777  1.00  0.00           H  
ATOM   1521 1HZ  LYS A 101       0.382   1.534  17.107  1.00  0.00           H  
ATOM   1522 2HZ  LYS A 101      -0.442   2.703  16.285  1.00  0.00           H  
ATOM   1523 3HZ  LYS A 101      -1.236   1.367  16.836  1.00  0.00           H  
ATOM   1524  N   THR A 102      -5.669   2.225  14.588  1.00  0.00           N  
ATOM   1525  CA  THR A 102      -6.071   3.161  15.634  1.00  0.00           C  
ATOM   1526  C   THR A 102      -7.571   3.106  15.927  1.00  0.00           C  
ATOM   1527  O   THR A 102      -8.022   3.462  17.016  1.00  0.00           O  
ATOM   1528  CB  THR A 102      -5.678   4.601  15.255  1.00  0.00           C  
ATOM   1529  OG1 THR A 102      -6.380   4.995  14.070  1.00  0.00           O  
ATOM   1530  CG2 THR A 102      -4.180   4.697  15.008  1.00  0.00           C  
ATOM   1531  H   THR A 102      -5.568   2.559  13.641  1.00  0.00           H  
ATOM   1532  HA  THR A 102      -5.566   2.884  16.559  1.00  0.00           H  
ATOM   1533  HB  THR A 102      -5.951   5.277  16.064  1.00  0.00           H  
ATOM   1534  HG1 THR A 102      -7.276   5.254  14.299  1.00  0.00           H  
ATOM   1535 1HG2 THR A 102      -3.921   5.722  14.742  1.00  0.00           H  
ATOM   1536 2HG2 THR A 102      -3.643   4.411  15.912  1.00  0.00           H  
ATOM   1537 3HG2 THR A 102      -3.902   4.030  14.194  1.00  0.00           H  
ATOM   1538  N   LYS A 103      -8.346   2.652  14.958  1.00  0.00           N  
ATOM   1539  CA  LYS A 103      -9.773   2.459  15.170  1.00  0.00           C  
ATOM   1540  C   LYS A 103     -10.096   1.266  16.076  1.00  0.00           C  
ATOM   1541  O   LYS A 103     -10.986   1.347  16.928  1.00  0.00           O  
ATOM   1542  CB  LYS A 103     -10.476   2.290  13.822  1.00  0.00           C  
ATOM   1543  CG  LYS A 103     -11.988   2.141  13.916  1.00  0.00           C  
ATOM   1544  CD  LYS A 103     -12.628   2.113  12.536  1.00  0.00           C  
ATOM   1545  CE  LYS A 103     -14.140   1.968  12.627  1.00  0.00           C  
ATOM   1546  NZ  LYS A 103     -14.782   1.973  11.285  1.00  0.00           N  
ATOM   1547  H   LYS A 103      -7.949   2.436  14.054  1.00  0.00           H  
ATOM   1548  HA  LYS A 103     -10.170   3.339  15.679  1.00  0.00           H  
ATOM   1549 1HB  LYS A 103     -10.264   3.153  13.189  1.00  0.00           H  
ATOM   1550 2HB  LYS A 103     -10.084   1.408  13.315  1.00  0.00           H  
ATOM   1551 1HG  LYS A 103     -12.231   1.214  14.438  1.00  0.00           H  
ATOM   1552 2HG  LYS A 103     -12.402   2.975  14.482  1.00  0.00           H  
ATOM   1553 1HD  LYS A 103     -12.391   3.037  12.006  1.00  0.00           H  
ATOM   1554 2HD  LYS A 103     -12.227   1.276  11.966  1.00  0.00           H  
ATOM   1555 1HE  LYS A 103     -14.386   1.035  13.131  1.00  0.00           H  
ATOM   1556 2HE  LYS A 103     -14.549   2.791  13.215  1.00  0.00           H  
ATOM   1557 1HZ  LYS A 103     -15.782   1.876  11.390  1.00  0.00           H  
ATOM   1558 2HZ  LYS A 103     -14.577   2.844  10.815  1.00  0.00           H  
ATOM   1559 3HZ  LYS A 103     -14.425   1.203  10.738  1.00  0.00           H  
ATOM   1560  N   LEU A 104      -9.378   0.161  15.901  1.00  0.00           N  
ATOM   1561  CA  LEU A 104      -9.677  -1.061  16.651  1.00  0.00           C  
ATOM   1562  C   LEU A 104      -8.787  -1.257  17.883  1.00  0.00           C  
ATOM   1563  O   LEU A 104      -9.152  -2.004  18.793  1.00  0.00           O  
ATOM   1564  CB  LEU A 104      -9.532  -2.276  15.727  1.00  0.00           C  
ATOM   1565  CG  LEU A 104     -10.422  -2.273  14.477  1.00  0.00           C  
ATOM   1566  CD1 LEU A 104     -10.087  -3.478  13.609  1.00  0.00           C  
ATOM   1567  CD2 LEU A 104     -11.884  -2.290  14.895  1.00  0.00           C  
ATOM   1568  H   LEU A 104      -8.613   0.158  15.242  1.00  0.00           H  
ATOM   1569  HA  LEU A 104     -10.705  -1.005  17.007  1.00  0.00           H  
ATOM   1570 1HB  LEU A 104      -8.497  -2.340  15.395  1.00  0.00           H  
ATOM   1571 2HB  LEU A 104      -9.765  -3.177  16.296  1.00  0.00           H  
ATOM   1572  HG  LEU A 104     -10.223  -1.375  13.891  1.00  0.00           H  
ATOM   1573 1HD1 LEU A 104     -10.719  -3.475  12.722  1.00  0.00           H  
ATOM   1574 2HD1 LEU A 104      -9.039  -3.430  13.309  1.00  0.00           H  
ATOM   1575 3HD1 LEU A 104     -10.260  -4.393  14.176  1.00  0.00           H  
ATOM   1576 1HD2 LEU A 104     -12.518  -2.287  14.008  1.00  0.00           H  
ATOM   1577 2HD2 LEU A 104     -12.085  -3.189  15.480  1.00  0.00           H  
ATOM   1578 3HD2 LEU A 104     -12.101  -1.409  15.499  1.00  0.00           H  
ATOM   1579  N   GLY A 105      -7.624  -0.606  17.902  1.00  0.00           N  
ATOM   1580  CA  GLY A 105      -6.630  -0.834  18.939  1.00  0.00           C  
ATOM   1581  C   GLY A 105      -5.773  -2.080  18.738  1.00  0.00           C  
ATOM   1582  O   GLY A 105      -5.456  -2.784  19.702  1.00  0.00           O  
ATOM   1583  H   GLY A 105      -7.431   0.067  17.173  1.00  0.00           H  
ATOM   1584 1HA  GLY A 105      -5.962   0.025  18.999  1.00  0.00           H  
ATOM   1585 2HA  GLY A 105      -7.126  -0.922  19.904  1.00  0.00           H  
ATOM   1586  N   VAL A 106      -5.385  -2.355  17.490  1.00  0.00           N  
ATOM   1587  CA  VAL A 106      -4.671  -3.590  17.178  1.00  0.00           C  
ATOM   1588  C   VAL A 106      -3.366  -3.277  16.451  1.00  0.00           C  
ATOM   1589  O   VAL A 106      -3.116  -2.135  16.074  1.00  0.00           O  
ATOM   1590  CB  VAL A 106      -5.542  -4.511  16.302  1.00  0.00           C  
ATOM   1591  CG1 VAL A 106      -6.842  -4.851  17.015  1.00  0.00           C  
ATOM   1592  CG2 VAL A 106      -5.819  -3.843  14.964  1.00  0.00           C  
ATOM   1593  H   VAL A 106      -5.587  -1.702  16.748  1.00  0.00           H  
ATOM   1594  HA  VAL A 106      -4.405  -4.084  18.113  1.00  0.00           H  
ATOM   1595  HB  VAL A 106      -5.011  -5.449  16.138  1.00  0.00           H  
ATOM   1596 1HG1 VAL A 106      -7.445  -5.503  16.382  1.00  0.00           H  
ATOM   1597 2HG1 VAL A 106      -6.621  -5.360  17.953  1.00  0.00           H  
ATOM   1598 3HG1 VAL A 106      -7.394  -3.934  17.220  1.00  0.00           H  
ATOM   1599 1HG2 VAL A 106      -6.433  -4.500  14.350  1.00  0.00           H  
ATOM   1600 2HG2 VAL A 106      -6.345  -2.902  15.129  1.00  0.00           H  
ATOM   1601 3HG2 VAL A 106      -4.876  -3.647  14.453  1.00  0.00           H  
ATOM   1602  N   ASP A 107      -2.521  -4.284  16.269  1.00  0.00           N  
ATOM   1603  CA  ASP A 107      -1.286  -4.064  15.539  1.00  0.00           C  
ATOM   1604  C   ASP A 107      -1.502  -4.172  14.015  1.00  0.00           C  
ATOM   1605  O   ASP A 107      -2.622  -4.375  13.538  1.00  0.00           O  
ATOM   1606  CB  ASP A 107      -0.225  -5.070  15.990  1.00  0.00           C  
ATOM   1607  CG  ASP A 107      -0.617  -6.514  15.707  1.00  0.00           C  
ATOM   1608  OD1 ASP A 107      -1.553  -6.720  14.972  1.00  0.00           O  
ATOM   1609  OD2 ASP A 107       0.022  -7.395  16.229  1.00  0.00           O  
ATOM   1610  H   ASP A 107      -2.722  -5.204  16.631  1.00  0.00           H  
ATOM   1611  HA  ASP A 107      -0.939  -3.049  15.742  1.00  0.00           H  
ATOM   1612 1HB  ASP A 107       0.717  -4.859  15.482  1.00  0.00           H  
ATOM   1613 2HB  ASP A 107      -0.049  -4.959  17.060  1.00  0.00           H  
ATOM   1614  N   LEU A 108      -0.353  -4.048  13.126  1.00  0.00           N  
ATOM   1615  CA  LEU A 108      -0.473  -3.964  11.688  1.00  0.00           C  
ATOM   1616  C   LEU A 108      -0.815  -5.348  11.154  1.00  0.00           C  
ATOM   1617  O   LEU A 108      -1.504  -5.476  10.157  1.00  0.00           O  
ATOM   1618  CB  LEU A 108       0.829  -3.451  11.061  1.00  0.00           C  
ATOM   1619  CG  LEU A 108       0.938  -1.928  10.906  1.00  0.00           C  
ATOM   1620  CD1 LEU A 108      -0.074  -1.449   9.874  1.00  0.00           C  
ATOM   1621  CD2 LEU A 108       0.703  -1.263  12.254  1.00  0.00           C  
ATOM   1622  H   LEU A 108       0.562  -3.979  13.548  1.00  0.00           H  
ATOM   1623  HA  LEU A 108      -1.267  -3.256  11.448  1.00  0.00           H  
ATOM   1624 1HB  LEU A 108       1.665  -3.782  11.675  1.00  0.00           H  
ATOM   1625 2HB  LEU A 108       0.936  -3.893  10.070  1.00  0.00           H  
ATOM   1626  HG  LEU A 108       1.933  -1.670  10.542  1.00  0.00           H  
ATOM   1627 1HD1 LEU A 108       0.004  -0.367   9.764  1.00  0.00           H  
ATOM   1628 2HD1 LEU A 108       0.130  -1.925   8.916  1.00  0.00           H  
ATOM   1629 3HD1 LEU A 108      -1.080  -1.708  10.203  1.00  0.00           H  
ATOM   1630 1HD2 LEU A 108       0.781  -0.181  12.144  1.00  0.00           H  
ATOM   1631 2HD2 LEU A 108      -0.292  -1.520  12.618  1.00  0.00           H  
ATOM   1632 3HD2 LEU A 108       1.451  -1.610  12.967  1.00  0.00           H  
ATOM   1633  N   LEU A 109      -0.334  -6.379  11.838  1.00  0.00           N  
ATOM   1634  CA  LEU A 109      -0.580  -7.754  11.426  1.00  0.00           C  
ATOM   1635  C   LEU A 109      -2.047  -8.131  11.581  1.00  0.00           C  
ATOM   1636  O   LEU A 109      -2.639  -8.739  10.690  1.00  0.00           O  
ATOM   1637  CB  LEU A 109       0.287  -8.714  12.250  1.00  0.00           C  
ATOM   1638  CG  LEU A 109       0.101 -10.206  11.945  1.00  0.00           C  
ATOM   1639  CD1 LEU A 109       0.336 -10.456  10.462  1.00  0.00           C  
ATOM   1640  CD2 LEU A 109       1.064 -11.022  12.796  1.00  0.00           C  
ATOM   1641  H   LEU A 109       0.218  -6.204  12.666  1.00  0.00           H  
ATOM   1642  HA  LEU A 109      -0.317  -7.852  10.372  1.00  0.00           H  
ATOM   1643 1HB  LEU A 109       1.334  -8.470  12.078  1.00  0.00           H  
ATOM   1644 2HB  LEU A 109       0.068  -8.562  13.306  1.00  0.00           H  
ATOM   1645  HG  LEU A 109      -0.924 -10.499  12.174  1.00  0.00           H  
ATOM   1646 1HD1 LEU A 109       0.204 -11.516  10.245  1.00  0.00           H  
ATOM   1647 2HD1 LEU A 109      -0.378  -9.875   9.878  1.00  0.00           H  
ATOM   1648 3HD1 LEU A 109       1.350 -10.156  10.199  1.00  0.00           H  
ATOM   1649 1HD2 LEU A 109       0.931 -12.083  12.580  1.00  0.00           H  
ATOM   1650 2HD2 LEU A 109       2.089 -10.731  12.567  1.00  0.00           H  
ATOM   1651 3HD2 LEU A 109       0.862 -10.838  13.851  1.00  0.00           H  
ATOM   1652  N   THR A 110      -2.644  -7.778  12.707  1.00  0.00           N  
ATOM   1653  CA  THR A 110      -4.082  -7.991  12.868  1.00  0.00           C  
ATOM   1654  C   THR A 110      -4.958  -7.177  11.908  1.00  0.00           C  
ATOM   1655  O   THR A 110      -5.927  -7.691  11.352  1.00  0.00           O  
ATOM   1656  CB  THR A 110      -4.503  -7.675  14.315  1.00  0.00           C  
ATOM   1657  OG1 THR A 110      -3.733  -8.472  15.224  1.00  0.00           O  
ATOM   1658  CG2 THR A 110      -5.982  -7.970  14.516  1.00  0.00           C  
ATOM   1659  H   THR A 110      -2.122  -7.361  13.463  1.00  0.00           H  
ATOM   1660  HA  THR A 110      -4.295  -9.041  12.659  1.00  0.00           H  
ATOM   1661  HB  THR A 110      -4.316  -6.623  14.527  1.00  0.00           H  
ATOM   1662  HG1 THR A 110      -2.841  -8.120  15.281  1.00  0.00           H  
ATOM   1663 1HG2 THR A 110      -6.262  -7.740  15.544  1.00  0.00           H  
ATOM   1664 2HG2 THR A 110      -6.571  -7.357  13.835  1.00  0.00           H  
ATOM   1665 3HG2 THR A 110      -6.174  -9.023  14.315  1.00  0.00           H  
ATOM   1666  N   ALA A 111      -4.660  -5.782  11.638  1.00  0.00           N  
ATOM   1667  CA  ALA A 111      -5.334  -4.877  10.711  1.00  0.00           C  
ATOM   1668  C   ALA A 111      -5.201  -5.438   9.296  1.00  0.00           C  
ATOM   1669  O   ALA A 111      -6.111  -5.348   8.492  1.00  0.00           O  
ATOM   1670  CB  ALA A 111      -4.749  -3.476  10.796  1.00  0.00           C  
ATOM   1671  H   ALA A 111      -3.899  -5.433  12.200  1.00  0.00           H  
ATOM   1672  HA  ALA A 111      -6.388  -4.832  10.987  1.00  0.00           H  
ATOM   1673 1HB  ALA A 111      -5.267  -2.822  10.098  1.00  0.00           H  
ATOM   1674 2HB  ALA A 111      -4.869  -3.092  11.809  1.00  0.00           H  
ATOM   1675 3HB  ALA A 111      -3.690  -3.508  10.544  1.00  0.00           H  
ATOM   1676  N   ALA A 112      -3.893  -6.042   8.848  1.00  0.00           N  
ATOM   1677  CA  ALA A 112      -3.644  -6.671   7.553  1.00  0.00           C  
ATOM   1678  C   ALA A 112      -4.527  -7.872   7.348  1.00  0.00           C  
ATOM   1679  O   ALA A 112      -4.949  -8.160   6.230  1.00  0.00           O  
ATOM   1680  CB  ALA A 112      -2.181  -7.073   7.426  1.00  0.00           C  
ATOM   1681  H   ALA A 112      -3.144  -5.993   9.523  1.00  0.00           H  
ATOM   1682  HA  ALA A 112      -3.880  -5.947   6.773  1.00  0.00           H  
ATOM   1683 1HB  ALA A 112      -2.017  -7.547   6.458  1.00  0.00           H  
ATOM   1684 2HB  ALA A 112      -1.552  -6.187   7.508  1.00  0.00           H  
ATOM   1685 3HB  ALA A 112      -1.926  -7.773   8.221  1.00  0.00           H  
ATOM   1686  N   LEU A 113      -4.811  -8.783   8.443  1.00  0.00           N  
ATOM   1687  CA  LEU A 113      -5.723  -9.919   8.382  1.00  0.00           C  
ATOM   1688  C   LEU A 113      -7.173  -9.520   8.088  1.00  0.00           C  
ATOM   1689  O   LEU A 113      -7.874 -10.197   7.338  1.00  0.00           O  
ATOM   1690  CB  LEU A 113      -5.669 -10.691   9.706  1.00  0.00           C  
ATOM   1691  CG  LEU A 113      -6.541 -11.951   9.778  1.00  0.00           C  
ATOM   1692  CD1 LEU A 113      -6.138 -12.912   8.667  1.00  0.00           C  
ATOM   1693  CD2 LEU A 113      -6.384 -12.600  11.145  1.00  0.00           C  
ATOM   1694  H   LEU A 113      -4.312  -8.599   9.302  1.00  0.00           H  
ATOM   1695  HA  LEU A 113      -5.401 -10.578   7.577  1.00  0.00           H  
ATOM   1696 1HB  LEU A 113      -4.639 -10.990   9.891  1.00  0.00           H  
ATOM   1697 2HB  LEU A 113      -5.982 -10.025  10.510  1.00  0.00           H  
ATOM   1698  HG  LEU A 113      -7.585 -11.680   9.622  1.00  0.00           H  
ATOM   1699 1HD1 LEU A 113      -6.758 -13.807   8.717  1.00  0.00           H  
ATOM   1700 2HD1 LEU A 113      -6.279 -12.429   7.699  1.00  0.00           H  
ATOM   1701 3HD1 LEU A 113      -5.091 -13.188   8.786  1.00  0.00           H  
ATOM   1702 1HD2 LEU A 113      -7.005 -13.496  11.196  1.00  0.00           H  
ATOM   1703 2HD2 LEU A 113      -5.340 -12.873  11.301  1.00  0.00           H  
ATOM   1704 3HD2 LEU A 113      -6.696 -11.898  11.918  1.00  0.00           H  
ATOM   1705  N   ALA A 114      -7.618  -8.418   8.683  1.00  0.00           N  
ATOM   1706  CA  ALA A 114      -8.939  -7.870   8.377  1.00  0.00           C  
ATOM   1707  C   ALA A 114      -9.043  -7.480   6.902  1.00  0.00           C  
ATOM   1708  O   ALA A 114     -10.079  -7.683   6.267  1.00  0.00           O  
ATOM   1709  CB  ALA A 114      -9.235  -6.671   9.266  1.00  0.00           C  
ATOM   1710  H   ALA A 114      -7.036  -7.944   9.360  1.00  0.00           H  
ATOM   1711  HA  ALA A 114      -9.680  -8.646   8.572  1.00  0.00           H  
ATOM   1712 1HB  ALA A 114     -10.221  -6.275   9.024  1.00  0.00           H  
ATOM   1713 2HB  ALA A 114      -9.211  -6.978  10.310  1.00  0.00           H  
ATOM   1714 3HB  ALA A 114      -8.485  -5.899   9.098  1.00  0.00           H  
ATOM   1715  N   LEU A 115      -7.931  -6.893   6.313  1.00  0.00           N  
ATOM   1716  CA  LEU A 115      -7.954  -6.542   4.901  1.00  0.00           C  
ATOM   1717  C   LEU A 115      -7.966  -7.792   4.038  1.00  0.00           C  
ATOM   1718  O   LEU A 115      -8.686  -7.863   3.041  1.00  0.00           O  
ATOM   1719  CB  LEU A 115      -6.737  -5.678   4.548  1.00  0.00           C  
ATOM   1720  CG  LEU A 115      -6.698  -4.287   5.194  1.00  0.00           C  
ATOM   1721  CD1 LEU A 115      -5.357  -3.628   4.901  1.00  0.00           C  
ATOM   1722  CD2 LEU A 115      -7.849  -3.448   4.661  1.00  0.00           C  
ATOM   1723  H   LEU A 115      -7.100  -6.704   6.854  1.00  0.00           H  
ATOM   1724  HA  LEU A 115      -8.869  -5.986   4.705  1.00  0.00           H  
ATOM   1725 1HB  LEU A 115      -5.835  -6.208   4.848  1.00  0.00           H  
ATOM   1726 2HB  LEU A 115      -6.710  -5.542   3.466  1.00  0.00           H  
ATOM   1727  HG  LEU A 115      -6.791  -4.387   6.276  1.00  0.00           H  
ATOM   1728 1HD1 LEU A 115      -5.329  -2.640   5.361  1.00  0.00           H  
ATOM   1729 2HD1 LEU A 115      -4.553  -4.240   5.310  1.00  0.00           H  
ATOM   1730 3HD1 LEU A 115      -5.228  -3.531   3.824  1.00  0.00           H  
ATOM   1731 1HD2 LEU A 115      -7.822  -2.459   5.121  1.00  0.00           H  
ATOM   1732 2HD2 LEU A 115      -7.755  -3.347   3.580  1.00  0.00           H  
ATOM   1733 3HD2 LEU A 115      -8.795  -3.933   4.900  1.00  0.00           H  
ATOM   1734  N   LEU A 116      -7.149  -8.741   4.473  1.00  0.00           N  
ATOM   1735  CA  LEU A 116      -7.090 -10.014   3.750  1.00  0.00           C  
ATOM   1736  C   LEU A 116      -8.440 -10.746   3.833  1.00  0.00           C  
ATOM   1737  O   LEU A 116      -8.901 -11.329   2.850  1.00  0.00           O  
ATOM   1738  CB  LEU A 116      -5.978 -10.900   4.324  1.00  0.00           C  
ATOM   1739  CG  LEU A 116      -4.548 -10.521   3.917  1.00  0.00           C  
ATOM   1740  CD1 LEU A 116      -3.559 -11.157   4.883  1.00  0.00           C  
ATOM   1741  CD2 LEU A 116      -4.289 -10.978   2.489  1.00  0.00           C  
ATOM   1742  H   LEU A 116      -6.568  -8.611   5.287  1.00  0.00           H  
ATOM   1743  HA  LEU A 116      -6.883  -9.799   2.703  1.00  0.00           H  
ATOM   1744 1HB  LEU A 116      -6.032 -10.866   5.411  1.00  0.00           H  
ATOM   1745 2HB  LEU A 116      -6.152 -11.927   4.005  1.00  0.00           H  
ATOM   1746  HG  LEU A 116      -4.427  -9.439   3.979  1.00  0.00           H  
ATOM   1747 1HD1 LEU A 116      -2.543 -10.888   4.594  1.00  0.00           H  
ATOM   1748 2HD1 LEU A 116      -3.754 -10.798   5.893  1.00  0.00           H  
ATOM   1749 3HD1 LEU A 116      -3.668 -12.241   4.855  1.00  0.00           H  
ATOM   1750 1HD2 LEU A 116      -3.273 -10.708   2.199  1.00  0.00           H  
ATOM   1751 2HD2 LEU A 116      -4.409 -12.060   2.426  1.00  0.00           H  
ATOM   1752 3HD2 LEU A 116      -4.999 -10.495   1.817  1.00  0.00           H  
ATOM   1753  N   THR A 117      -9.049 -10.705   4.999  1.00  0.00           N  
ATOM   1754  CA  THR A 117     -10.344 -11.341   5.185  1.00  0.00           C  
ATOM   1755  C   THR A 117     -11.419 -10.773   4.248  1.00  0.00           C  
ATOM   1756  O   THR A 117     -12.172 -11.524   3.626  1.00  0.00           O  
ATOM   1757  CB  THR A 117     -10.808 -11.198   6.645  1.00  0.00           C  
ATOM   1758  OG1 THR A 117      -9.866 -11.840   7.514  1.00  0.00           O  
ATOM   1759  CG2 THR A 117     -12.179 -11.833   6.833  1.00  0.00           C  
ATOM   1760  H   THR A 117      -8.619 -10.228   5.778  1.00  0.00           H  
ATOM   1761  HA  THR A 117     -10.237 -12.400   4.949  1.00  0.00           H  
ATOM   1762  HB  THR A 117     -10.865 -10.143   6.909  1.00  0.00           H  
ATOM   1763  HG1 THR A 117      -9.061 -11.319   7.550  1.00  0.00           H  
ATOM   1764 1HG2 THR A 117     -12.490 -11.722   7.871  1.00  0.00           H  
ATOM   1765 2HG2 THR A 117     -12.900 -11.339   6.183  1.00  0.00           H  
ATOM   1766 3HG2 THR A 117     -12.128 -12.891   6.580  1.00  0.00           H  
ATOM   1767  N   ALA A 118     -11.595  -9.325   4.049  1.00  0.00           N  
ATOM   1768  CA  ALA A 118     -12.518  -8.663   3.139  1.00  0.00           C  
ATOM   1769  C   ALA A 118     -12.295  -9.128   1.681  1.00  0.00           C  
ATOM   1770  O   ALA A 118     -13.254  -9.367   0.940  1.00  0.00           O  
ATOM   1771  CB  ALA A 118     -12.383  -7.152   3.263  1.00  0.00           C  
ATOM   1772  H   ALA A 118     -11.011  -8.763   4.654  1.00  0.00           H  
ATOM   1773  HA  ALA A 118     -13.531  -8.953   3.415  1.00  0.00           H  
ATOM   1774 1HB  ALA A 118     -13.079  -6.668   2.576  1.00  0.00           H  
ATOM   1775 2HB  ALA A 118     -12.612  -6.850   4.285  1.00  0.00           H  
ATOM   1776 3HB  ALA A 118     -11.364  -6.856   3.015  1.00  0.00           H  
ATOM   1777  N   ALA A 119     -10.958  -9.240   1.220  1.00  0.00           N  
ATOM   1778  CA  ALA A 119     -10.578  -9.706  -0.114  1.00  0.00           C  
ATOM   1779  C   ALA A 119     -10.911 -11.179  -0.351  1.00  0.00           C  
ATOM   1780  O   ALA A 119     -11.332 -11.563  -1.443  1.00  0.00           O  
ATOM   1781  CB  ALA A 119      -9.094  -9.480  -0.350  1.00  0.00           C  
ATOM   1782  H   ALA A 119     -10.244  -8.886   1.840  1.00  0.00           H  
ATOM   1783  HA  ALA A 119     -11.144  -9.130  -0.846  1.00  0.00           H  
ATOM   1784 1HB  ALA A 119      -8.825  -9.831  -1.347  1.00  0.00           H  
ATOM   1785 2HB  ALA A 119      -8.868  -8.417  -0.269  1.00  0.00           H  
ATOM   1786 3HB  ALA A 119      -8.519 -10.031   0.393  1.00  0.00           H  
ATOM   1787  N   LYS A 120     -10.723 -12.037   0.696  1.00  0.00           N  
ATOM   1788  CA  LYS A 120     -11.009 -13.462   0.563  1.00  0.00           C  
ATOM   1789  C   LYS A 120     -12.481 -13.805   0.740  1.00  0.00           C  
ATOM   1790  O   LYS A 120     -12.978 -14.766   0.151  1.00  0.00           O  
ATOM   1791  CB  LYS A 120     -10.176 -14.256   1.570  1.00  0.00           C  
ATOM   1792  CG  LYS A 120      -8.680 -14.265   1.282  1.00  0.00           C  
ATOM   1793  CD  LYS A 120      -7.909 -14.979   2.382  1.00  0.00           C  
ATOM   1794  CE  LYS A 120      -6.411 -14.945   2.121  1.00  0.00           C  
ATOM   1795  NZ  LYS A 120      -5.639 -15.580   3.223  1.00  0.00           N  
ATOM   1796  H   LYS A 120     -10.380 -11.684   1.578  1.00  0.00           H  
ATOM   1797  HA  LYS A 120     -10.714 -13.782  -0.437  1.00  0.00           H  
ATOM   1798 1HB  LYS A 120     -10.321 -13.843   2.569  1.00  0.00           H  
ATOM   1799 2HB  LYS A 120     -10.519 -15.291   1.591  1.00  0.00           H  
ATOM   1800 1HG  LYS A 120      -8.496 -14.771   0.333  1.00  0.00           H  
ATOM   1801 2HG  LYS A 120      -8.319 -13.240   1.203  1.00  0.00           H  
ATOM   1802 1HD  LYS A 120      -8.114 -14.499   3.340  1.00  0.00           H  
ATOM   1803 2HD  LYS A 120      -8.235 -16.017   2.439  1.00  0.00           H  
ATOM   1804 1HE  LYS A 120      -6.192 -15.469   1.191  1.00  0.00           H  
ATOM   1805 2HE  LYS A 120      -6.083 -13.911   2.014  1.00  0.00           H  
ATOM   1806 1HZ  LYS A 120      -4.652 -15.537   3.012  1.00  0.00           H  
ATOM   1807 2HZ  LYS A 120      -5.820 -15.090   4.088  1.00  0.00           H  
ATOM   1808 3HZ  LYS A 120      -5.920 -16.545   3.318  1.00  0.00           H  
ATOM   1809  N   LEU A 121     -13.175 -13.011   1.554  1.00  0.00           N  
ATOM   1810  CA  LEU A 121     -14.612 -13.164   1.790  1.00  0.00           C  
ATOM   1811  C   LEU A 121     -15.416 -12.568   0.648  1.00  0.00           C  
ATOM   1812  O   LEU A 121     -16.466 -13.078   0.288  1.00  0.00           O  
ATOM   1813  CB  LEU A 121     -15.015 -12.491   3.108  1.00  0.00           C  
ATOM   1814  CG  LEU A 121     -14.964 -13.384   4.354  1.00  0.00           C  
ATOM   1815  CD1 LEU A 121     -16.194 -14.281   4.386  1.00  0.00           C  
ATOM   1816  CD2 LEU A 121     -13.686 -14.209   4.336  1.00  0.00           C  
ATOM   1817  H   LEU A 121     -12.673 -12.277   2.032  1.00  0.00           H  
ATOM   1818  HA  LEU A 121     -14.837 -14.226   1.882  1.00  0.00           H  
ATOM   1819 1HB  LEU A 121     -14.352 -11.644   3.281  1.00  0.00           H  
ATOM   1820 2HB  LEU A 121     -16.033 -12.116   3.010  1.00  0.00           H  
ATOM   1821  HG  LEU A 121     -14.982 -12.762   5.249  1.00  0.00           H  
ATOM   1822 1HD1 LEU A 121     -16.158 -14.916   5.272  1.00  0.00           H  
ATOM   1823 2HD1 LEU A 121     -17.093 -13.665   4.419  1.00  0.00           H  
ATOM   1824 3HD1 LEU A 121     -16.213 -14.905   3.494  1.00  0.00           H  
ATOM   1825 1HD2 LEU A 121     -13.650 -14.845   5.222  1.00  0.00           H  
ATOM   1826 2HD2 LEU A 121     -13.668 -14.834   3.442  1.00  0.00           H  
ATOM   1827 3HD2 LEU A 121     -12.823 -13.544   4.331  1.00  0.00           H  
ATOM   1828  N   GLY A 122     -14.944 -11.400  -0.101  1.00  0.00           N  
ATOM   1829  CA  GLY A 122     -15.637 -10.683  -1.140  1.00  0.00           C  
ATOM   1830  C   GLY A 122     -16.567  -9.635  -0.577  1.00  0.00           C  
ATOM   1831  O   GLY A 122     -17.528  -9.253  -1.237  1.00  0.00           O  
ATOM   1832  H   GLY A 122     -14.024 -11.093   0.179  1.00  0.00           H  
ATOM   1833 1HA  GLY A 122     -14.912 -10.204  -1.797  1.00  0.00           H  
ATOM   1834 2HA  GLY A 122     -16.208 -11.384  -1.747  1.00  0.00           H  
ATOM   1835  N   THR A 123     -16.253  -8.993   0.581  1.00  0.00           N  
ATOM   1836  CA  THR A 123     -17.010  -8.004   1.338  1.00  0.00           C  
ATOM   1837  C   THR A 123     -16.179  -6.736   1.481  1.00  0.00           C  
ATOM   1838  O   THR A 123     -15.028  -6.690   1.036  1.00  0.00           O  
ATOM   1839  CB  THR A 123     -17.409  -8.535   2.728  1.00  0.00           C  
ATOM   1840  OG1 THR A 123     -16.235  -8.683   3.538  1.00  0.00           O  
ATOM   1841  CG2 THR A 123     -18.108  -9.879   2.605  1.00  0.00           C  
ATOM   1842  H   THR A 123     -15.333  -9.262   0.903  1.00  0.00           H  
ATOM   1843  HA  THR A 123     -17.946  -7.810   0.814  1.00  0.00           H  
ATOM   1844  HB  THR A 123     -18.078  -7.824   3.210  1.00  0.00           H  
ATOM   1845  HG1 THR A 123     -15.925  -7.817   3.813  1.00  0.00           H  
ATOM   1846 1HG2 THR A 123     -18.383 -10.239   3.597  1.00  0.00           H  
ATOM   1847 2HG2 THR A 123     -19.007  -9.767   1.998  1.00  0.00           H  
ATOM   1848 3HG2 THR A 123     -17.439 -10.596   2.133  1.00  0.00           H  
ATOM   1849  N   THR A 124     -16.737  -5.713   2.115  1.00  0.00           N  
ATOM   1850  CA  THR A 124     -15.971  -4.496   2.326  1.00  0.00           C  
ATOM   1851  C   THR A 124     -15.076  -4.717   3.535  1.00  0.00           C  
ATOM   1852  O   THR A 124     -15.243  -5.695   4.278  1.00  0.00           O  
ATOM   1853  CB  THR A 124     -16.876  -3.270   2.541  1.00  0.00           C  
ATOM   1854  OG1 THR A 124     -17.578  -3.403   3.784  1.00  0.00           O  
ATOM   1855  CG2 THR A 124     -17.883  -3.145   1.407  1.00  0.00           C  
ATOM   1856  H   THR A 124     -17.689  -5.759   2.452  1.00  0.00           H  
ATOM   1857  HA  THR A 124     -15.436  -4.260   1.405  1.00  0.00           H  
ATOM   1858  HB  THR A 124     -16.266  -2.368   2.577  1.00  0.00           H  
ATOM   1859  HG1 THR A 124     -17.976  -2.561   4.018  1.00  0.00           H  
ATOM   1860 1HG2 THR A 124     -18.514  -2.273   1.576  1.00  0.00           H  
ATOM   1861 2HG2 THR A 124     -17.354  -3.033   0.461  1.00  0.00           H  
ATOM   1862 3HG2 THR A 124     -18.504  -4.040   1.372  1.00  0.00           H  
ATOM   1863  N   VAL A 125     -14.141  -3.797   3.753  1.00  0.00           N  
ATOM   1864  CA  VAL A 125     -13.247  -3.899   4.891  1.00  0.00           C  
ATOM   1865  C   VAL A 125     -14.051  -3.755   6.171  1.00  0.00           C  
ATOM   1866  O   VAL A 125     -13.872  -4.534   7.115  1.00  0.00           O  
ATOM   1867  CB  VAL A 125     -12.158  -2.812   4.831  1.00  0.00           C  
ATOM   1868  CG1 VAL A 125     -11.338  -2.807   6.113  1.00  0.00           C  
ATOM   1869  CG2 VAL A 125     -11.265  -3.039   3.621  1.00  0.00           C  
ATOM   1870  H   VAL A 125     -14.048  -3.016   3.121  1.00  0.00           H  
ATOM   1871  HA  VAL A 125     -12.784  -4.886   4.880  1.00  0.00           H  
ATOM   1872  HB  VAL A 125     -12.636  -1.835   4.752  1.00  0.00           H  
ATOM   1873 1HG1 VAL A 125     -10.573  -2.033   6.053  1.00  0.00           H  
ATOM   1874 2HG1 VAL A 125     -11.992  -2.607   6.962  1.00  0.00           H  
ATOM   1875 3HG1 VAL A 125     -10.861  -3.778   6.242  1.00  0.00           H  
ATOM   1876 1HG2 VAL A 125     -10.498  -2.266   3.584  1.00  0.00           H  
ATOM   1877 2HG2 VAL A 125     -10.791  -4.018   3.697  1.00  0.00           H  
ATOM   1878 3HG2 VAL A 125     -11.866  -2.997   2.712  1.00  0.00           H  
ATOM   1879  N   GLU A 126     -14.972  -2.788   6.185  1.00  0.00           N  
ATOM   1880  CA  GLU A 126     -15.803  -2.529   7.362  1.00  0.00           C  
ATOM   1881  C   GLU A 126     -16.677  -3.726   7.714  1.00  0.00           C  
ATOM   1882  O   GLU A 126     -16.916  -4.005   8.882  1.00  0.00           O  
ATOM   1883  CB  GLU A 126     -16.686  -1.300   7.130  1.00  0.00           C  
ATOM   1884  CG  GLU A 126     -15.917   0.003   6.956  1.00  0.00           C  
ATOM   1885  CD  GLU A 126     -15.346   0.165   5.575  1.00  0.00           C  
ATOM   1886  OE1 GLU A 126     -15.603  -0.674   4.744  1.00  0.00           O  
ATOM   1887  OE2 GLU A 126     -14.653   1.128   5.349  1.00  0.00           O  
ATOM   1888  H   GLU A 126     -15.096  -2.222   5.360  1.00  0.00           H  
ATOM   1889  HA  GLU A 126     -15.148  -2.349   8.215  1.00  0.00           H  
ATOM   1890 1HB  GLU A 126     -17.294  -1.452   6.238  1.00  0.00           H  
ATOM   1891 2HB  GLU A 126     -17.367  -1.177   7.973  1.00  0.00           H  
ATOM   1892 1HG  GLU A 126     -16.587   0.837   7.159  1.00  0.00           H  
ATOM   1893 2HG  GLU A 126     -15.109   0.034   7.684  1.00  0.00           H  
ATOM   1894  N   GLU A 127     -17.284  -4.517   6.650  1.00  0.00           N  
ATOM   1895  CA  GLU A 127     -18.114  -5.695   6.880  1.00  0.00           C  
ATOM   1896  C   GLU A 127     -17.273  -6.812   7.490  1.00  0.00           C  
ATOM   1897  O   GLU A 127     -17.725  -7.502   8.400  1.00  0.00           O  
ATOM   1898  CB  GLU A 127     -18.752  -6.169   5.573  1.00  0.00           C  
ATOM   1899  CG  GLU A 127     -19.880  -5.280   5.065  1.00  0.00           C  
ATOM   1900  CD  GLU A 127     -20.371  -5.679   3.700  1.00  0.00           C  
ATOM   1901  OE1 GLU A 127     -19.555  -5.950   2.853  1.00  0.00           O  
ATOM   1902  OE2 GLU A 127     -21.563  -5.713   3.506  1.00  0.00           O  
ATOM   1903  H   GLU A 127     -17.151  -4.184   5.706  1.00  0.00           H  
ATOM   1904  HA  GLU A 127     -18.905  -5.428   7.578  1.00  0.00           H  
ATOM   1905 1HB  GLU A 127     -17.992  -6.221   4.793  1.00  0.00           H  
ATOM   1906 2HB  GLU A 127     -19.154  -7.174   5.706  1.00  0.00           H  
ATOM   1907 1HG  GLU A 127     -20.711  -5.331   5.768  1.00  0.00           H  
ATOM   1908 2HG  GLU A 127     -19.531  -4.249   5.032  1.00  0.00           H  
ATOM   1909  N   ALA A 128     -16.046  -6.980   7.002  1.00  0.00           N  
ATOM   1910  CA  ALA A 128     -15.173  -8.025   7.521  1.00  0.00           C  
ATOM   1911  C   ALA A 128     -14.845  -7.795   9.007  1.00  0.00           C  
ATOM   1912  O   ALA A 128     -14.838  -8.738   9.811  1.00  0.00           O  
ATOM   1913  CB  ALA A 128     -13.898  -8.140   6.670  1.00  0.00           C  
ATOM   1914  H   ALA A 128     -15.708  -6.381   6.262  1.00  0.00           H  
ATOM   1915  HA  ALA A 128     -15.713  -8.970   7.476  1.00  0.00           H  
ATOM   1916 1HB  ALA A 128     -13.261  -8.926   7.076  1.00  0.00           H  
ATOM   1917 2HB  ALA A 128     -14.167  -8.388   5.642  1.00  0.00           H  
ATOM   1918 3HB  ALA A 128     -13.362  -7.194   6.686  1.00  0.00           H  
ATOM   1919  N   VAL A 129     -14.573  -6.539   9.354  1.00  0.00           N  
ATOM   1920  CA  VAL A 129     -14.213  -6.142  10.711  1.00  0.00           C  
ATOM   1921  C   VAL A 129     -15.410  -6.289  11.641  1.00  0.00           C  
ATOM   1922  O   VAL A 129     -15.302  -6.873  12.710  1.00  0.00           O  
ATOM   1923  CB  VAL A 129     -13.716  -4.685  10.734  1.00  0.00           C  
ATOM   1924  CG1 VAL A 129     -13.563  -4.197  12.167  1.00  0.00           C  
ATOM   1925  CG2 VAL A 129     -12.398  -4.573   9.984  1.00  0.00           C  
ATOM   1926  H   VAL A 129     -14.624  -5.832   8.634  1.00  0.00           H  
ATOM   1927  HA  VAL A 129     -13.406  -6.790  11.057  1.00  0.00           H  
ATOM   1928  HB  VAL A 129     -14.462  -4.049  10.257  1.00  0.00           H  
ATOM   1929 1HG1 VAL A 129     -13.211  -3.165  12.166  1.00  0.00           H  
ATOM   1930 2HG1 VAL A 129     -14.526  -4.251  12.676  1.00  0.00           H  
ATOM   1931 3HG1 VAL A 129     -12.840  -4.824  12.690  1.00  0.00           H  
ATOM   1932 1HG2 VAL A 129     -12.054  -3.540  10.004  1.00  0.00           H  
ATOM   1933 2HG2 VAL A 129     -11.654  -5.214  10.457  1.00  0.00           H  
ATOM   1934 3HG2 VAL A 129     -12.541  -4.888   8.949  1.00  0.00           H  
ATOM   1935  N   GLN A 130     -16.561  -5.765  11.215  1.00  0.00           N  
ATOM   1936  CA  GLN A 130     -17.794  -5.851  12.001  1.00  0.00           C  
ATOM   1937  C   GLN A 130     -18.277  -7.288  12.249  1.00  0.00           C  
ATOM   1938  O   GLN A 130     -18.726  -7.622  13.345  1.00  0.00           O  
ATOM   1939  CB  GLN A 130     -18.903  -5.056  11.306  1.00  0.00           C  
ATOM   1940  CG  GLN A 130     -18.703  -3.550  11.338  1.00  0.00           C  
ATOM   1941  CD  GLN A 130     -19.776  -2.807  10.566  1.00  0.00           C  
ATOM   1942  OE1 GLN A 130     -20.350  -3.335   9.609  1.00  0.00           O  
ATOM   1943  NE2 GLN A 130     -20.054  -1.575  10.977  1.00  0.00           N  
ATOM   1944  H   GLN A 130     -16.579  -5.295  10.321  1.00  0.00           H  
ATOM   1945  HA  GLN A 130     -17.611  -5.410  12.981  1.00  0.00           H  
ATOM   1946 1HB  GLN A 130     -18.972  -5.364  10.263  1.00  0.00           H  
ATOM   1947 2HB  GLN A 130     -19.860  -5.278  11.777  1.00  0.00           H  
ATOM   1948 1HG  GLN A 130     -18.731  -3.213  12.374  1.00  0.00           H  
ATOM   1949 2HG  GLN A 130     -17.736  -3.313  10.894  1.00  0.00           H  
ATOM   1950 1HE2 GLN A 130     -20.754  -1.036  10.506  1.00  0.00           H  
ATOM   1951 2HE2 GLN A 130     -19.565  -1.186  11.757  1.00  0.00           H  
ATOM   1952  N   GLU A 131     -18.194  -8.157  11.243  1.00  0.00           N  
ATOM   1953  CA  GLU A 131     -18.604  -9.548  11.436  1.00  0.00           C  
ATOM   1954  C   GLU A 131     -17.630 -10.260  12.383  1.00  0.00           C  
ATOM   1955  O   GLU A 131     -18.042 -11.039  13.242  1.00  0.00           O  
ATOM   1956  CB  GLU A 131     -18.668 -10.282  10.095  1.00  0.00           C  
ATOM   1957  CG  GLU A 131     -19.840  -9.877   9.212  1.00  0.00           C  
ATOM   1958  CD  GLU A 131     -19.836 -10.573   7.879  1.00  0.00           C  
ATOM   1959  OE1 GLU A 131     -18.836 -11.159   7.539  1.00  0.00           O  
ATOM   1960  OE2 GLU A 131     -20.835 -10.520   7.201  1.00  0.00           O  
ATOM   1961  H   GLU A 131     -17.849  -7.867  10.339  1.00  0.00           H  
ATOM   1962  HA  GLU A 131     -19.597  -9.557  11.887  1.00  0.00           H  
ATOM   1963 1HB  GLU A 131     -17.750 -10.100   9.536  1.00  0.00           H  
ATOM   1964 2HB  GLU A 131     -18.737 -11.356  10.270  1.00  0.00           H  
ATOM   1965 1HG  GLU A 131     -20.769 -10.112   9.729  1.00  0.00           H  
ATOM   1966 2HG  GLU A 131     -19.807  -8.800   9.054  1.00  0.00           H  
ATOM   1967  N   ALA A 132     -16.343  -9.982  12.213  1.00  0.00           N  
ATOM   1968  CA  ALA A 132     -15.320 -10.543  13.089  1.00  0.00           C  
ATOM   1969  C   ALA A 132     -15.516 -10.052  14.525  1.00  0.00           C  
ATOM   1970  O   ALA A 132     -15.325 -10.816  15.465  1.00  0.00           O  
ATOM   1971  CB  ALA A 132     -13.936 -10.211  12.574  1.00  0.00           C  
ATOM   1972  H   ALA A 132     -16.063  -9.370  11.459  1.00  0.00           H  
ATOM   1973  HA  ALA A 132     -15.441 -11.625  13.100  1.00  0.00           H  
ATOM   1974 1HB  ALA A 132     -13.188 -10.639  13.242  1.00  0.00           H  
ATOM   1975 2HB  ALA A 132     -13.810 -10.627  11.575  1.00  0.00           H  
ATOM   1976 3HB  ALA A 132     -13.812  -9.132  12.537  1.00  0.00           H  
ATOM   1977  N   LEU A 133     -15.897  -8.603  14.829  1.00  0.00           N  
ATOM   1978  CA  LEU A 133     -16.191  -8.116  16.186  1.00  0.00           C  
ATOM   1979  C   LEU A 133     -17.429  -8.778  16.835  1.00  0.00           C  
ATOM   1980  O   LEU A 133     -17.487  -8.917  18.057  1.00  0.00           O  
ATOM   1981  CB  LEU A 133     -16.394  -6.597  16.148  1.00  0.00           C  
ATOM   1982  CG  LEU A 133     -15.149  -5.768  15.813  1.00  0.00           C  
ATOM   1983  CD1 LEU A 133     -15.553  -4.319  15.570  1.00  0.00           C  
ATOM   1984  CD2 LEU A 133     -14.147  -5.872  16.953  1.00  0.00           C  
ATOM   1985  H   LEU A 133     -15.961  -7.961  14.052  1.00  0.00           H  
ATOM   1986  HA  LEU A 133     -15.363  -8.392  16.839  1.00  0.00           H  
ATOM   1987 1HB  LEU A 133     -17.156  -6.367  15.403  1.00  0.00           H  
ATOM   1988 2HB  LEU A 133     -16.759  -6.270  17.122  1.00  0.00           H  
ATOM   1989  HG  LEU A 133     -14.695  -6.145  14.895  1.00  0.00           H  
ATOM   1990 1HD1 LEU A 133     -14.667  -3.729  15.333  1.00  0.00           H  
ATOM   1991 2HD1 LEU A 133     -16.254  -4.271  14.738  1.00  0.00           H  
ATOM   1992 3HD1 LEU A 133     -16.024  -3.918  16.467  1.00  0.00           H  
ATOM   1993 1HD2 LEU A 133     -13.261  -5.283  16.714  1.00  0.00           H  
ATOM   1994 2HD2 LEU A 133     -14.599  -5.494  17.870  1.00  0.00           H  
ATOM   1995 3HD2 LEU A 133     -13.863  -6.916  17.092  1.00  0.00           H  
ATOM   1996  N   GLN A 134     -18.566  -9.163  16.011  1.00  0.00           N  
ATOM   1997  CA  GLN A 134     -19.738  -9.927  16.447  1.00  0.00           C  
ATOM   1998  C   GLN A 134     -19.355 -11.364  16.809  1.00  0.00           C  
ATOM   1999  O   GLN A 134     -19.789 -11.893  17.832  1.00  0.00           O  
ATOM   2000  CB  GLN A 134     -20.813  -9.931  15.356  1.00  0.00           C  
ATOM   2001  CG  GLN A 134     -21.471  -8.581  15.126  1.00  0.00           C  
ATOM   2002  CD  GLN A 134     -22.464  -8.609  13.980  1.00  0.00           C  
ATOM   2003  OE1 GLN A 134     -22.327  -9.398  13.041  1.00  0.00           O  
ATOM   2004  NE2 GLN A 134     -23.471  -7.747  14.050  1.00  0.00           N  
ATOM   2005  H   GLN A 134     -18.508  -8.857  15.050  1.00  0.00           H  
ATOM   2006  HA  GLN A 134     -20.148  -9.453  17.338  1.00  0.00           H  
ATOM   2007 1HB  GLN A 134     -20.373 -10.256  14.414  1.00  0.00           H  
ATOM   2008 2HB  GLN A 134     -21.593 -10.645  15.617  1.00  0.00           H  
ATOM   2009 1HG  GLN A 134     -22.002  -8.288  16.032  1.00  0.00           H  
ATOM   2010 2HG  GLN A 134     -20.699  -7.848  14.892  1.00  0.00           H  
ATOM   2011 1HE2 GLN A 134     -24.158  -7.719  13.322  1.00  0.00           H  
ATOM   2012 2HE2 GLN A 134     -23.544  -7.125  14.829  1.00  0.00           H  
ATOM   2013  N   LEU A 135     -18.543 -11.986  15.967  1.00  0.00           N  
ATOM   2014  CA  LEU A 135     -18.067 -13.330  16.247  1.00  0.00           C  
ATOM   2015  C   LEU A 135     -17.192 -13.318  17.498  1.00  0.00           C  
ATOM   2016  O   LEU A 135     -17.333 -14.180  18.367  1.00  0.00           O  
ATOM   2017  CB  LEU A 135     -17.275 -13.877  15.053  1.00  0.00           C  
ATOM   2018  CG  LEU A 135     -18.111 -14.299  13.837  1.00  0.00           C  
ATOM   2019  CD1 LEU A 135     -17.198 -14.483  12.633  1.00  0.00           C  
ATOM   2020  CD2 LEU A 135     -18.861 -15.581  14.157  1.00  0.00           C  
ATOM   2021  H   LEU A 135     -18.246 -11.526  15.117  1.00  0.00           H  
ATOM   2022  HA  LEU A 135     -18.929 -13.973  16.415  1.00  0.00           H  
ATOM   2023 1HB  LEU A 135     -16.570 -13.115  14.722  1.00  0.00           H  
ATOM   2024 2HB  LEU A 135     -16.707 -14.748  15.383  1.00  0.00           H  
ATOM   2025  HG  LEU A 135     -18.824 -13.511  13.596  1.00  0.00           H  
ATOM   2026 1HD1 LEU A 135     -17.792 -14.783  11.768  1.00  0.00           H  
ATOM   2027 2HD1 LEU A 135     -16.688 -13.545  12.415  1.00  0.00           H  
ATOM   2028 3HD1 LEU A 135     -16.460 -15.255  12.851  1.00  0.00           H  
ATOM   2029 1HD2 LEU A 135     -19.456 -15.881  13.294  1.00  0.00           H  
ATOM   2030 2HD2 LEU A 135     -18.147 -16.370  14.398  1.00  0.00           H  
ATOM   2031 3HD2 LEU A 135     -19.518 -15.415  15.011  1.00  0.00           H  
ATOM   2032  N   LYS A 136     -16.297 -12.331  17.577  1.00  0.00           N  
ATOM   2033  CA  LYS A 136     -15.389 -12.152  18.712  1.00  0.00           C  
ATOM   2034  C   LYS A 136     -16.139 -12.136  20.030  1.00  0.00           C  
ATOM   2035  O   LYS A 136     -15.815 -12.875  20.961  1.00  0.00           O  
ATOM   2036  CB  LYS A 136     -14.585 -10.859  18.559  1.00  0.00           C  
ATOM   2037  CG  LYS A 136     -13.527 -10.646  19.634  1.00  0.00           C  
ATOM   2038  CD  LYS A 136     -12.840  -9.298  19.473  1.00  0.00           C  
ATOM   2039  CE  LYS A 136     -11.759  -9.098  20.524  1.00  0.00           C  
ATOM   2040  NZ  LYS A 136     -12.332  -8.910  21.884  1.00  0.00           N  
ATOM   2041  H   LYS A 136     -16.255 -11.679  16.804  1.00  0.00           H  
ATOM   2042  HA  LYS A 136     -14.670 -12.971  18.712  1.00  0.00           H  
ATOM   2043 1HB  LYS A 136     -14.084 -10.855  17.591  1.00  0.00           H  
ATOM   2044 2HB  LYS A 136     -15.261 -10.005  18.582  1.00  0.00           H  
ATOM   2045 1HG  LYS A 136     -13.994 -10.692  20.618  1.00  0.00           H  
ATOM   2046 2HG  LYS A 136     -12.778 -11.435  19.569  1.00  0.00           H  
ATOM   2047 1HD  LYS A 136     -12.390  -9.235  18.482  1.00  0.00           H  
ATOM   2048 2HD  LYS A 136     -13.578  -8.501  19.569  1.00  0.00           H  
ATOM   2049 1HE  LYS A 136     -11.100  -9.965  20.538  1.00  0.00           H  
ATOM   2050 2HE  LYS A 136     -11.163  -8.222  20.271  1.00  0.00           H  
ATOM   2051 1HZ  LYS A 136     -11.584  -8.780  22.551  1.00  0.00           H  
ATOM   2052 2HZ  LYS A 136     -12.931  -8.096  21.888  1.00  0.00           H  
ATOM   2053 3HZ  LYS A 136     -12.871  -9.725  22.138  1.00  0.00           H  
ATOM   2054  N   THR A 137     -17.143 -11.274  20.101  1.00  0.00           N  
ATOM   2055  CA  THR A 137     -17.938 -11.112  21.308  1.00  0.00           C  
ATOM   2056  C   THR A 137     -18.748 -12.357  21.654  1.00  0.00           C  
ATOM   2057  O   THR A 137     -18.741 -12.801  22.800  1.00  0.00           O  
ATOM   2058  CB  THR A 137     -18.888  -9.908  21.172  1.00  0.00           C  
ATOM   2059  OG1 THR A 137     -18.123  -8.710  20.987  1.00  0.00           O  
ATOM   2060  CG2 THR A 137     -19.752  -9.766  22.416  1.00  0.00           C  
ATOM   2061  H   THR A 137     -17.359 -10.713  19.291  1.00  0.00           H  
ATOM   2062  HA  THR A 137     -17.265 -10.914  22.143  1.00  0.00           H  
ATOM   2063  HB  THR A 137     -19.532 -10.049  20.304  1.00  0.00           H  
ATOM   2064  HG1 THR A 137     -17.592  -8.790  20.191  1.00  0.00           H  
ATOM   2065 1HG2 THR A 137     -20.417  -8.911  22.302  1.00  0.00           H  
ATOM   2066 2HG2 THR A 137     -20.344 -10.671  22.553  1.00  0.00           H  
ATOM   2067 3HG2 THR A 137     -19.114  -9.616  23.286  1.00  0.00           H  
ATOM   2068  N   LYS A 138     -19.427 -12.924  20.660  1.00  0.00           N  
ATOM   2069  CA  LYS A 138     -20.276 -14.092  20.879  1.00  0.00           C  
ATOM   2070  C   LYS A 138     -19.492 -15.373  21.209  1.00  0.00           C  
ATOM   2071  O   LYS A 138     -19.930 -16.172  22.041  1.00  0.00           O  
ATOM   2072  CB  LYS A 138     -21.153 -14.329  19.649  1.00  0.00           C  
ATOM   2073  CG  LYS A 138     -22.255 -13.296  19.454  1.00  0.00           C  
ATOM   2074  CD  LYS A 138     -23.072 -13.589  18.204  1.00  0.00           C  
ATOM   2075  CE  LYS A 138     -24.179 -12.563  18.012  1.00  0.00           C  
ATOM   2076  NZ  LYS A 138     -24.982 -12.833  16.788  1.00  0.00           N  
ATOM   2077  H   LYS A 138     -19.355 -12.537  19.732  1.00  0.00           H  
ATOM   2078  HA  LYS A 138     -20.894 -13.911  21.759  1.00  0.00           H  
ATOM   2079 1HB  LYS A 138     -20.531 -14.328  18.753  1.00  0.00           H  
ATOM   2080 2HB  LYS A 138     -21.623 -15.311  19.719  1.00  0.00           H  
ATOM   2081 1HG  LYS A 138     -22.918 -13.303  20.320  1.00  0.00           H  
ATOM   2082 2HG  LYS A 138     -21.813 -12.304  19.364  1.00  0.00           H  
ATOM   2083 1HD  LYS A 138     -22.418 -13.575  17.331  1.00  0.00           H  
ATOM   2084 2HD  LYS A 138     -23.519 -14.580  18.285  1.00  0.00           H  
ATOM   2085 1HE  LYS A 138     -24.840 -12.575  18.877  1.00  0.00           H  
ATOM   2086 2HE  LYS A 138     -23.741 -11.567  17.931  1.00  0.00           H  
ATOM   2087 1HZ  LYS A 138     -25.703 -12.131  16.697  1.00  0.00           H  
ATOM   2088 2HZ  LYS A 138     -24.380 -12.805  15.977  1.00  0.00           H  
ATOM   2089 3HZ  LYS A 138     -25.408 -13.746  16.860  1.00  0.00           H  
ATOM   2090  N   LEU A 139     -18.343 -15.571  20.565  1.00  0.00           N  
ATOM   2091  CA  LEU A 139     -17.542 -16.775  20.805  1.00  0.00           C  
ATOM   2092  C   LEU A 139     -16.714 -16.711  22.075  1.00  0.00           C  
ATOM   2093  O   LEU A 139     -16.427 -17.747  22.676  1.00  0.00           O  
ATOM   2094  CB  LEU A 139     -16.608 -17.021  19.615  1.00  0.00           C  
ATOM   2095  CG  LEU A 139     -17.181 -17.891  18.489  1.00  0.00           C  
ATOM   2096  CD1 LEU A 139     -17.264 -19.338  18.956  1.00  0.00           C  
ATOM   2097  CD2 LEU A 139     -18.552 -17.366  18.089  1.00  0.00           C  
ATOM   2098  H   LEU A 139     -18.015 -14.886  19.898  1.00  0.00           H  
ATOM   2099  HA  LEU A 139     -18.216 -17.624  20.905  1.00  0.00           H  
ATOM   2100 1HB  LEU A 139     -16.333 -16.060  19.183  1.00  0.00           H  
ATOM   2101 2HB  LEU A 139     -15.702 -17.506  19.979  1.00  0.00           H  
ATOM   2102  HG  LEU A 139     -16.514 -17.858  17.626  1.00  0.00           H  
ATOM   2103 1HD1 LEU A 139     -17.672 -19.957  18.156  1.00  0.00           H  
ATOM   2104 2HD1 LEU A 139     -16.267 -19.695  19.217  1.00  0.00           H  
ATOM   2105 3HD1 LEU A 139     -17.913 -19.402  19.829  1.00  0.00           H  
ATOM   2106 1HD2 LEU A 139     -18.959 -17.984  17.287  1.00  0.00           H  
ATOM   2107 2HD2 LEU A 139     -19.220 -17.402  18.949  1.00  0.00           H  
ATOM   2108 3HD2 LEU A 139     -18.460 -16.337  17.742  1.00  0.00           H  
ATOM   2109  N   GLY A 140     -16.303 -15.506  22.471  1.00  0.00           N  
ATOM   2110  CA  GLY A 140     -15.354 -15.356  23.565  1.00  0.00           C  
ATOM   2111  C   GLY A 140     -13.891 -15.544  23.165  1.00  0.00           C  
ATOM   2112  O   GLY A 140     -13.102 -16.116  23.927  1.00  0.00           O  
ATOM   2113  H   GLY A 140     -16.653 -14.681  22.007  1.00  0.00           H  
ATOM   2114 1HA  GLY A 140     -15.459 -14.363  24.004  1.00  0.00           H  
ATOM   2115 2HA  GLY A 140     -15.586 -16.078  24.347  1.00  0.00           H  
ATOM   2116  N   VAL A 141     -13.525 -15.071  21.972  1.00  0.00           N  
ATOM   2117  CA  VAL A 141     -12.194 -15.324  21.408  1.00  0.00           C  
ATOM   2118  C   VAL A 141     -11.516 -14.022  20.998  1.00  0.00           C  
ATOM   2119  O   VAL A 141     -12.119 -12.957  21.086  1.00  0.00           O  
ATOM   2120  CB  VAL A 141     -12.296 -16.252  20.182  1.00  0.00           C  
ATOM   2121  CG1 VAL A 141     -12.869 -17.603  20.583  1.00  0.00           C  
ATOM   2122  CG2 VAL A 141     -13.153 -15.599  19.109  1.00  0.00           C  
ATOM   2123  H   VAL A 141     -14.186 -14.521  21.442  1.00  0.00           H  
ATOM   2124  HA  VAL A 141     -11.590 -15.827  22.162  1.00  0.00           H  
ATOM   2125  HB  VAL A 141     -11.295 -16.431  19.790  1.00  0.00           H  
ATOM   2126 1HG1 VAL A 141     -12.934 -18.246  19.705  1.00  0.00           H  
ATOM   2127 2HG1 VAL A 141     -12.220 -18.068  21.325  1.00  0.00           H  
ATOM   2128 3HG1 VAL A 141     -13.864 -17.465  21.005  1.00  0.00           H  
ATOM   2129 1HG2 VAL A 141     -13.220 -16.260  18.245  1.00  0.00           H  
ATOM   2130 2HG2 VAL A 141     -14.152 -15.414  19.503  1.00  0.00           H  
ATOM   2131 3HG2 VAL A 141     -12.701 -14.653  18.808  1.00  0.00           H  
ATOM   2132  N   SER A 142     -10.197 -14.034  20.522  1.00  0.00           N  
ATOM   2133  CA  SER A 142      -9.498 -12.865  19.996  1.00  0.00           C  
ATOM   2134  C   SER A 142     -10.018 -12.472  18.614  1.00  0.00           C  
ATOM   2135  O   SER A 142     -10.730 -13.239  17.965  1.00  0.00           O  
ATOM   2136  CB  SER A 142      -8.009 -13.140  19.925  1.00  0.00           C  
ATOM   2137  OG  SER A 142      -7.723 -14.102  18.946  1.00  0.00           O  
ATOM   2138  H   SER A 142      -9.734 -14.932  20.508  1.00  0.00           H  
ATOM   2139  HA  SER A 142      -9.686 -12.028  20.669  1.00  0.00           H  
ATOM   2140 1HB  SER A 142      -7.479 -12.216  19.696  1.00  0.00           H  
ATOM   2141 2HB  SER A 142      -7.657 -13.488  20.895  1.00  0.00           H  
ATOM   2142  HG  SER A 142      -7.875 -14.954  19.360  1.00  0.00           H  
ATOM   2143  N   LEU A 143      -9.649 -11.151  18.064  1.00  0.00           N  
ATOM   2144  CA  LEU A 143     -10.069 -10.723  16.732  1.00  0.00           C  
ATOM   2145  C   LEU A 143      -9.424 -11.615  15.669  1.00  0.00           C  
ATOM   2146  O   LEU A 143     -10.016 -11.874  14.622  1.00  0.00           O  
ATOM   2147  CB  LEU A 143      -9.685  -9.257  16.492  1.00  0.00           C  
ATOM   2148  CG  LEU A 143     -10.179  -8.647  15.174  1.00  0.00           C  
ATOM   2149  CD1 LEU A 143     -11.699  -8.714  15.121  1.00  0.00           C  
ATOM   2150  CD2 LEU A 143      -9.691  -7.210  15.065  1.00  0.00           C  
ATOM   2151  H   LEU A 143      -9.084 -10.531  18.626  1.00  0.00           H  
ATOM   2152  HA  LEU A 143     -11.153 -10.819  16.664  1.00  0.00           H  
ATOM   2153 1HB  LEU A 143     -10.086  -8.655  17.306  1.00  0.00           H  
ATOM   2154 2HB  LEU A 143      -8.598  -9.175  16.509  1.00  0.00           H  
ATOM   2155  HG  LEU A 143      -9.790  -9.227  14.336  1.00  0.00           H  
ATOM   2156 1HD1 LEU A 143     -12.050  -8.281  14.184  1.00  0.00           H  
ATOM   2157 2HD1 LEU A 143     -12.020  -9.754  15.181  1.00  0.00           H  
ATOM   2158 3HD1 LEU A 143     -12.117  -8.156  15.958  1.00  0.00           H  
ATOM   2159 1HD2 LEU A 143     -10.041  -6.777  14.127  1.00  0.00           H  
ATOM   2160 2HD2 LEU A 143     -10.080  -6.629  15.901  1.00  0.00           H  
ATOM   2161 3HD2 LEU A 143      -8.601  -7.194  15.087  1.00  0.00           H  
ATOM   2162  N   ILE A 144      -8.207 -12.071  15.963  1.00  0.00           N  
ATOM   2163  CA  ILE A 144      -7.477 -12.958  15.066  1.00  0.00           C  
ATOM   2164  C   ILE A 144      -8.256 -14.247  14.814  1.00  0.00           C  
ATOM   2165  O   ILE A 144      -8.377 -14.697  13.674  1.00  0.00           O  
ATOM   2166  CB  ILE A 144      -6.089 -13.298  15.640  1.00  0.00           C  
ATOM   2167  CG1 ILE A 144      -5.206 -12.048  15.678  1.00  0.00           C  
ATOM   2168  CG2 ILE A 144      -5.428 -14.395  14.820  1.00  0.00           C  
ATOM   2169  CD1 ILE A 144      -4.791 -11.552  14.312  1.00  0.00           C  
ATOM   2170  H   ILE A 144      -7.781 -11.793  16.834  1.00  0.00           H  
ATOM   2171  HA  ILE A 144      -7.347 -12.453  14.108  1.00  0.00           H  
ATOM   2172  HB  ILE A 144      -6.195 -13.640  16.669  1.00  0.00           H  
ATOM   2173 1HG1 ILE A 144      -5.737 -11.243  16.187  1.00  0.00           H  
ATOM   2174 2HG1 ILE A 144      -4.304 -12.257  16.253  1.00  0.00           H  
ATOM   2175 1HG2 ILE A 144      -4.448 -14.623  15.239  1.00  0.00           H  
ATOM   2176 2HG2 ILE A 144      -6.049 -15.290  14.843  1.00  0.00           H  
ATOM   2177 3HG2 ILE A 144      -5.313 -14.060  13.789  1.00  0.00           H  
ATOM   2178 1HD1 ILE A 144      -4.167 -10.664  14.421  1.00  0.00           H  
ATOM   2179 2HD1 ILE A 144      -4.226 -12.331  13.798  1.00  0.00           H  
ATOM   2180 3HD1 ILE A 144      -5.677 -11.302  13.731  1.00  0.00           H  
ATOM   2181  N   GLU A 145      -8.832 -14.909  15.874  1.00  0.00           N  
ATOM   2182  CA  GLU A 145      -9.641 -16.123  15.847  1.00  0.00           C  
ATOM   2183  C   GLU A 145     -10.960 -15.897  15.101  1.00  0.00           C  
ATOM   2184  O   GLU A 145     -11.397 -16.744  14.320  1.00  0.00           O  
ATOM   2185  CB  GLU A 145      -9.922 -16.604  17.272  1.00  0.00           C  
ATOM   2186  CG  GLU A 145      -8.707 -17.164  17.999  1.00  0.00           C  
ATOM   2187  CD  GLU A 145      -8.926 -17.306  19.479  1.00  0.00           C  
ATOM   2188  OE1 GLU A 145      -9.471 -18.302  19.888  1.00  0.00           O  
ATOM   2189  OE2 GLU A 145      -8.546 -16.415  20.204  1.00  0.00           O  
ATOM   2190  H   GLU A 145      -8.605 -14.489  16.765  1.00  0.00           H  
ATOM   2191  HA  GLU A 145      -9.083 -16.890  15.310  1.00  0.00           H  
ATOM   2192 1HB  GLU A 145     -10.314 -15.776  17.864  1.00  0.00           H  
ATOM   2193 2HB  GLU A 145     -10.686 -17.381  17.250  1.00  0.00           H  
ATOM   2194 1HG  GLU A 145      -8.467 -18.141  17.583  1.00  0.00           H  
ATOM   2195 2HG  GLU A 145      -7.858 -16.505  17.823  1.00  0.00           H  
ATOM   2196  N   ALA A 146     -11.579 -14.749  15.355  1.00  0.00           N  
ATOM   2197  CA  ALA A 146     -12.830 -14.361  14.711  1.00  0.00           C  
ATOM   2198  C   ALA A 146     -12.646 -14.134  13.212  1.00  0.00           C  
ATOM   2199  O   ALA A 146     -13.486 -14.535  12.407  1.00  0.00           O  
ATOM   2200  CB  ALA A 146     -13.394 -13.108  15.365  1.00  0.00           C  
ATOM   2201  H   ALA A 146     -11.158 -14.124  16.026  1.00  0.00           H  
ATOM   2202  HA  ALA A 146     -13.542 -15.176  14.836  1.00  0.00           H  
ATOM   2203 1HB  ALA A 146     -14.327 -12.830  14.872  1.00  0.00           H  
ATOM   2204 2HB  ALA A 146     -13.583 -13.301  16.420  1.00  0.00           H  
ATOM   2205 3HB  ALA A 146     -12.678 -12.293  15.269  1.00  0.00           H  
ATOM   2206  N   LEU A 147     -11.546 -13.488  12.836  1.00  0.00           N  
ATOM   2207  CA  LEU A 147     -11.240 -13.302  11.423  1.00  0.00           C  
ATOM   2208  C   LEU A 147     -10.918 -14.639  10.763  1.00  0.00           C  
ATOM   2209  O   LEU A 147     -11.204 -14.845   9.583  1.00  0.00           O  
ATOM   2210  CB  LEU A 147     -10.059 -12.339  11.255  1.00  0.00           C  
ATOM   2211  CG  LEU A 147     -10.353 -10.866  11.566  1.00  0.00           C  
ATOM   2212  CD1 LEU A 147      -9.042 -10.116  11.763  1.00  0.00           C  
ATOM   2213  CD2 LEU A 147     -11.165 -10.258  10.432  1.00  0.00           C  
ATOM   2214  H   LEU A 147     -10.909 -13.118  13.529  1.00  0.00           H  
ATOM   2215  HA  LEU A 147     -12.124 -12.890  10.936  1.00  0.00           H  
ATOM   2216 1HB  LEU A 147      -9.251 -12.661  11.910  1.00  0.00           H  
ATOM   2217 2HB  LEU A 147      -9.708 -12.396  10.225  1.00  0.00           H  
ATOM   2218  HG  LEU A 147     -10.919 -10.796  12.496  1.00  0.00           H  
ATOM   2219 1HD1 LEU A 147      -9.250  -9.070  11.984  1.00  0.00           H  
ATOM   2220 2HD1 LEU A 147      -8.490 -10.559  12.592  1.00  0.00           H  
ATOM   2221 3HD1 LEU A 147      -8.445 -10.182  10.853  1.00  0.00           H  
ATOM   2222 1HD2 LEU A 147     -11.374  -9.212  10.654  1.00  0.00           H  
ATOM   2223 2HD2 LEU A 147     -10.599 -10.326   9.502  1.00  0.00           H  
ATOM   2224 3HD2 LEU A 147     -12.104 -10.802  10.326  1.00  0.00           H  
ATOM   2225  N   HIS A 148     -10.149 -15.740  11.472  1.00  0.00           N  
ATOM   2226  CA  HIS A 148      -9.930 -17.085  10.951  1.00  0.00           C  
ATOM   2227  C   HIS A 148     -11.237 -17.853  10.791  1.00  0.00           C  
ATOM   2228  O   HIS A 148     -11.361 -18.710   9.918  1.00  0.00           O  
ATOM   2229  CB  HIS A 148      -8.986 -17.867  11.869  1.00  0.00           C  
ATOM   2230  CG  HIS A 148      -7.539 -17.537  11.667  1.00  0.00           C  
ATOM   2231  ND1 HIS A 148      -6.956 -16.402  12.188  1.00  0.00           N  
ATOM   2232  CD2 HIS A 148      -6.560 -18.192  11.000  1.00  0.00           C  
ATOM   2233  CE1 HIS A 148      -5.678 -16.373  11.850  1.00  0.00           C  
ATOM   2234  NE2 HIS A 148      -5.414 -17.447  11.129  1.00  0.00           N  
ATOM   2235  H   HIS A 148      -9.821 -15.512  12.398  1.00  0.00           H  
ATOM   2236  HA  HIS A 148      -9.477 -16.998   9.964  1.00  0.00           H  
ATOM   2237 1HB  HIS A 148      -9.239 -17.665  12.911  1.00  0.00           H  
ATOM   2238 2HB  HIS A 148      -9.118 -18.936  11.702  1.00  0.00           H  
ATOM   2239  HD1 HIS A 148      -7.392 -15.739  12.798  1.00  0.00           H  
ATOM   2240  HD2 HIS A 148      -6.545 -19.123  10.433  1.00  0.00           H  
ATOM   2241  HE1 HIS A 148      -5.038 -15.551  12.169  1.00  0.00           H  
ATOM   2242  N   ILE A 149     -12.392 -17.659  11.742  1.00  0.00           N  
ATOM   2243  CA  ILE A 149     -13.721 -18.214  11.529  1.00  0.00           C  
ATOM   2244  C   ILE A 149     -14.379 -17.714  10.222  1.00  0.00           C  
ATOM   2245  O   ILE A 149     -15.012 -18.486   9.500  1.00  0.00           O  
ATOM   2246  CB  ILE A 149     -14.630 -17.874  12.724  1.00  0.00           C  
ATOM   2247  CG1 ILE A 149     -14.180 -18.637  13.972  1.00  0.00           C  
ATOM   2248  CG2 ILE A 149     -16.081 -18.192  12.395  1.00  0.00           C  
ATOM   2249  CD1 ILE A 149     -14.807 -18.138  15.254  1.00  0.00           C  
ATOM   2250  H   ILE A 149     -12.220 -17.094  12.560  1.00  0.00           H  
ATOM   2251  HA  ILE A 149     -13.627 -19.297  11.446  1.00  0.00           H  
ATOM   2252  HB  ILE A 149     -14.544 -16.813  12.957  1.00  0.00           H  
ATOM   2253 1HG1 ILE A 149     -14.426 -19.693  13.861  1.00  0.00           H  
ATOM   2254 2HG1 ILE A 149     -13.097 -18.563  14.073  1.00  0.00           H  
ATOM   2255 1HG2 ILE A 149     -16.710 -17.946  13.252  1.00  0.00           H  
ATOM   2256 2HG2 ILE A 149     -16.396 -17.606  11.534  1.00  0.00           H  
ATOM   2257 3HG2 ILE A 149     -16.178 -19.253  12.168  1.00  0.00           H  
ATOM   2258 1HD1 ILE A 149     -14.440 -18.727  16.093  1.00  0.00           H  
ATOM   2259 2HD1 ILE A 149     -14.543 -17.090  15.403  1.00  0.00           H  
ATOM   2260 3HD1 ILE A 149     -15.890 -18.234  15.190  1.00  0.00           H  
ATOM   2261  N   LEU A 150     -14.303 -16.262   9.835  1.00  0.00           N  
ATOM   2262  CA  LEU A 150     -14.774 -15.775   8.530  1.00  0.00           C  
ATOM   2263  C   LEU A 150     -14.054 -16.470   7.374  1.00  0.00           C  
ATOM   2264  O   LEU A 150     -14.685 -16.906   6.411  1.00  0.00           O  
ATOM   2265  CB  LEU A 150     -14.568 -14.259   8.423  1.00  0.00           C  
ATOM   2266  CG  LEU A 150     -15.550 -13.396   9.226  1.00  0.00           C  
ATOM   2267  CD1 LEU A 150     -15.024 -11.970   9.307  1.00  0.00           C  
ATOM   2268  CD2 LEU A 150     -16.919 -13.437   8.565  1.00  0.00           C  
ATOM   2269  H   LEU A 150     -13.884 -15.608  10.482  1.00  0.00           H  
ATOM   2270  HA  LEU A 150     -15.835 -16.009   8.445  1.00  0.00           H  
ATOM   2271 1HB  LEU A 150     -13.562 -14.021   8.765  1.00  0.00           H  
ATOM   2272 2HB  LEU A 150     -14.652 -13.970   7.376  1.00  0.00           H  
ATOM   2273  HG  LEU A 150     -15.626 -13.782  10.243  1.00  0.00           H  
ATOM   2274 1HD1 LEU A 150     -15.721 -11.356   9.878  1.00  0.00           H  
ATOM   2275 2HD1 LEU A 150     -14.052 -11.968   9.801  1.00  0.00           H  
ATOM   2276 3HD1 LEU A 150     -14.921 -11.562   8.302  1.00  0.00           H  
ATOM   2277 1HD2 LEU A 150     -17.618 -12.824   9.136  1.00  0.00           H  
ATOM   2278 2HD2 LEU A 150     -16.845 -13.050   7.548  1.00  0.00           H  
ATOM   2279 3HD2 LEU A 150     -17.279 -14.466   8.536  1.00  0.00           H  
ATOM   2280  N   LEU A 151     -12.730 -16.579   7.463  1.00  0.00           N  
ATOM   2281  CA  LEU A 151     -11.929 -17.269   6.431  1.00  0.00           C  
ATOM   2282  C   LEU A 151     -12.275 -18.746   6.259  1.00  0.00           C  
ATOM   2283  O   LEU A 151     -12.303 -19.260   5.139  1.00  0.00           O  
ATOM   2284  CB  LEU A 151     -10.437 -17.149   6.769  1.00  0.00           C  
ATOM   2285  CG  LEU A 151      -9.840 -15.741   6.650  1.00  0.00           C  
ATOM   2286  CD1 LEU A 151      -8.428 -15.738   7.219  1.00  0.00           C  
ATOM   2287  CD2 LEU A 151      -9.842 -15.310   5.191  1.00  0.00           C  
ATOM   2288  H   LEU A 151     -12.260 -16.175   8.260  1.00  0.00           H  
ATOM   2289  HA  LEU A 151     -12.127 -16.792   5.471  1.00  0.00           H  
ATOM   2290 1HB  LEU A 151     -10.285 -17.488   7.792  1.00  0.00           H  
ATOM   2291 2HB  LEU A 151      -9.876 -17.804   6.103  1.00  0.00           H  
ATOM   2292  HG  LEU A 151     -10.437 -15.041   7.236  1.00  0.00           H  
ATOM   2293 1HD1 LEU A 151      -8.003 -14.738   7.135  1.00  0.00           H  
ATOM   2294 2HD1 LEU A 151      -8.458 -16.031   8.269  1.00  0.00           H  
ATOM   2295 3HD1 LEU A 151      -7.810 -16.442   6.663  1.00  0.00           H  
ATOM   2296 1HD2 LEU A 151      -9.418 -14.309   5.106  1.00  0.00           H  
ATOM   2297 2HD2 LEU A 151      -9.244 -16.008   4.604  1.00  0.00           H  
ATOM   2298 3HD2 LEU A 151     -10.865 -15.304   4.815  1.00  0.00           H  
ATOM   2299  N   THR A 152     -12.508 -19.535   7.421  1.00  0.00           N  
ATOM   2300  CA  THR A 152     -12.859 -20.949   7.410  1.00  0.00           C  
ATOM   2301  C   THR A 152     -14.168 -21.183   6.672  1.00  0.00           C  
ATOM   2302  O   THR A 152     -14.275 -22.097   5.854  1.00  0.00           O  
ATOM   2303  CB  THR A 152     -12.965 -21.506   8.842  1.00  0.00           C  
ATOM   2304  OG1 THR A 152     -11.711 -21.341   9.516  1.00  0.00           O  
ATOM   2305  CG2 THR A 152     -13.331 -22.982   8.815  1.00  0.00           C  
ATOM   2306  H   THR A 152     -12.390 -19.063   8.306  1.00  0.00           H  
ATOM   2307  HA  THR A 152     -12.075 -21.489   6.881  1.00  0.00           H  
ATOM   2308  HB  THR A 152     -13.732 -20.958   9.390  1.00  0.00           H  
ATOM   2309  HG1 THR A 152     -11.535 -20.405   9.640  1.00  0.00           H  
ATOM   2310 1HG2 THR A 152     -13.402 -23.358   9.835  1.00  0.00           H  
ATOM   2311 2HG2 THR A 152     -14.290 -23.110   8.313  1.00  0.00           H  
ATOM   2312 3HG2 THR A 152     -12.564 -23.537   8.276  1.00  0.00           H  
ATOM   2313  N   ALA A 153     -15.152 -20.348   6.975  1.00  0.00           N  
ATOM   2314  CA  ALA A 153     -16.456 -20.414   6.322  1.00  0.00           C  
ATOM   2315  C   ALA A 153     -16.332 -20.139   4.823  1.00  0.00           C  
ATOM   2316  O   ALA A 153     -16.991 -20.787   4.004  1.00  0.00           O  
ATOM   2317  CB  ALA A 153     -17.413 -19.404   6.966  1.00  0.00           C  
ATOM   2318  H   ALA A 153     -14.990 -19.644   7.681  1.00  0.00           H  
ATOM   2319  HA  ALA A 153     -16.852 -21.420   6.458  1.00  0.00           H  
ATOM   2320 1HB  ALA A 153     -18.385 -19.458   6.475  1.00  0.00           H  
ATOM   2321 2HB  ALA A 153     -17.530 -19.637   8.026  1.00  0.00           H  
ATOM   2322 3HB  ALA A 153     -17.009 -18.398   6.859  1.00  0.00           H  
ATOM   2323  N   ALA A 154     -15.479 -19.178   4.472  1.00  0.00           N  
ATOM   2324  CA  ALA A 154     -15.277 -18.786   3.075  1.00  0.00           C  
ATOM   2325  C   ALA A 154     -14.640 -19.935   2.315  1.00  0.00           C  
ATOM   2326  O   ALA A 154     -15.043 -20.251   1.195  1.00  0.00           O  
ATOM   2327  CB  ALA A 154     -14.420 -17.530   2.995  1.00  0.00           C  
ATOM   2328  H   ALA A 154     -14.958 -18.703   5.197  1.00  0.00           H  
ATOM   2329  HA  ALA A 154     -16.252 -18.577   2.636  1.00  0.00           H  
ATOM   2330 1HB  ALA A 154     -14.277 -17.252   1.951  1.00  0.00           H  
ATOM   2331 2HB  ALA A 154     -14.917 -16.718   3.522  1.00  0.00           H  
ATOM   2332 3HB  ALA A 154     -13.451 -17.722   3.455  1.00  0.00           H  
ATOM   2333  N   VAL A 155     -13.632 -20.563   2.940  1.00  0.00           N  
ATOM   2334  CA  VAL A 155     -12.961 -21.691   2.329  1.00  0.00           C  
ATOM   2335  C   VAL A 155     -13.897 -22.876   2.217  1.00  0.00           C  
ATOM   2336  O   VAL A 155     -13.920 -23.569   1.199  1.00  0.00           O  
ATOM   2337  CB  VAL A 155     -11.724 -22.091   3.154  1.00  0.00           C  
ATOM   2338  CG1 VAL A 155     -11.182 -23.434   2.686  1.00  0.00           C  
ATOM   2339  CG2 VAL A 155     -10.657 -21.012   3.044  1.00  0.00           C  
ATOM   2340  H   VAL A 155     -13.333 -20.249   3.851  1.00  0.00           H  
ATOM   2341  HA  VAL A 155     -12.660 -21.400   1.322  1.00  0.00           H  
ATOM   2342  HB  VAL A 155     -12.016 -22.209   4.198  1.00  0.00           H  
ATOM   2343 1HG1 VAL A 155     -10.308 -23.701   3.280  1.00  0.00           H  
ATOM   2344 2HG1 VAL A 155     -11.950 -24.198   2.807  1.00  0.00           H  
ATOM   2345 3HG1 VAL A 155     -10.899 -23.366   1.636  1.00  0.00           H  
ATOM   2346 1HG2 VAL A 155      -9.786 -21.301   3.631  1.00  0.00           H  
ATOM   2347 2HG2 VAL A 155     -10.369 -20.890   2.000  1.00  0.00           H  
ATOM   2348 3HG2 VAL A 155     -11.053 -20.069   3.423  1.00  0.00           H  
ATOM   2349  N   LEU A 156     -14.779 -23.243   3.294  1.00  0.00           N  
ATOM   2350  CA  LEU A 156     -15.770 -24.299   3.283  1.00  0.00           C  
ATOM   2351  C   LEU A 156     -16.918 -23.999   2.314  1.00  0.00           C  
ATOM   2352  O   LEU A 156     -17.476 -24.911   1.698  1.00  0.00           O  
ATOM   2353  CB  LEU A 156     -16.324 -24.503   4.698  1.00  0.00           C  
ATOM   2354  CG  LEU A 156     -15.342 -25.092   5.718  1.00  0.00           C  
ATOM   2355  CD1 LEU A 156     -15.969 -25.059   7.106  1.00  0.00           C  
ATOM   2356  CD2 LEU A 156     -14.983 -26.515   5.315  1.00  0.00           C  
ATOM   2357  H   LEU A 156     -14.664 -22.684   4.128  1.00  0.00           H  
ATOM   2358  HA  LEU A 156     -15.301 -25.207   2.904  1.00  0.00           H  
ATOM   2359 1HB  LEU A 156     -16.661 -23.541   5.081  1.00  0.00           H  
ATOM   2360 2HB  LEU A 156     -17.184 -25.170   4.642  1.00  0.00           H  
ATOM   2361  HG  LEU A 156     -14.437 -24.484   5.747  1.00  0.00           H  
ATOM   2362 1HD1 LEU A 156     -15.271 -25.478   7.831  1.00  0.00           H  
ATOM   2363 2HD1 LEU A 156     -16.198 -24.028   7.377  1.00  0.00           H  
ATOM   2364 3HD1 LEU A 156     -16.886 -25.647   7.104  1.00  0.00           H  
ATOM   2365 1HD2 LEU A 156     -14.284 -26.934   6.040  1.00  0.00           H  
ATOM   2366 2HD2 LEU A 156     -15.887 -27.124   5.288  1.00  0.00           H  
ATOM   2367 3HD2 LEU A 156     -14.521 -26.507   4.328  1.00  0.00           H  
ATOM   2368  N   GLY A 157     -17.259 -22.723   2.156  1.00  0.00           N  
ATOM   2369  CA  GLY A 157     -18.354 -22.357   1.271  1.00  0.00           C  
ATOM   2370  C   GLY A 157     -19.670 -22.488   2.019  1.00  0.00           C  
ATOM   2371  O   GLY A 157     -20.743 -22.709   1.430  1.00  0.00           O  
ATOM   2372  H   GLY A 157     -16.761 -21.996   2.647  1.00  0.00           H  
ATOM   2373 1HA  GLY A 157     -18.209 -21.336   0.920  1.00  0.00           H  
ATOM   2374 2HA  GLY A 157     -18.344 -23.003   0.393  1.00  0.00           H  
ATOM   2375  N   THR A 158     -19.734 -22.204   3.377  1.00  0.00           N  
ATOM   2376  CA  THR A 158     -20.865 -22.320   4.284  1.00  0.00           C  
ATOM   2377  C   THR A 158     -20.908 -21.076   5.167  1.00  0.00           C  
ATOM   2378  O   THR A 158     -20.288 -20.059   4.834  1.00  0.00           O  
ATOM   2379  CB  THR A 158     -20.775 -23.590   5.150  1.00  0.00           C  
ATOM   2380  OG1 THR A 158     -22.004 -23.773   5.864  1.00  0.00           O  
ATOM   2381  CG2 THR A 158     -19.628 -23.478   6.143  1.00  0.00           C  
ATOM   2382  H   THR A 158     -18.844 -21.891   3.738  1.00  0.00           H  
ATOM   2383  HA  THR A 158     -21.780 -22.350   3.692  1.00  0.00           H  
ATOM   2384  HB  THR A 158     -20.610 -24.456   4.509  1.00  0.00           H  
ATOM   2385  HG1 THR A 158     -22.077 -24.689   6.145  1.00  0.00           H  
ATOM   2386 1HG2 THR A 158     -19.579 -24.385   6.746  1.00  0.00           H  
ATOM   2387 2HG2 THR A 158     -18.690 -23.350   5.603  1.00  0.00           H  
ATOM   2388 3HG2 THR A 158     -19.792 -22.619   6.793  1.00  0.00           H  
ATOM   2389  N   THR A 159     -21.649 -21.140   6.270  1.00  0.00           N  
ATOM   2390  CA  THR A 159     -21.811 -19.976   7.148  1.00  0.00           C  
ATOM   2391  C   THR A 159     -20.767 -19.967   8.272  1.00  0.00           C  
ATOM   2392  O   THR A 159     -20.092 -20.967   8.498  1.00  0.00           O  
ATOM   2393  CB  THR A 159     -23.225 -19.938   7.759  1.00  0.00           C  
ATOM   2394  OG1 THR A 159     -23.400 -21.060   8.634  1.00  0.00           O  
ATOM   2395  CG2 THR A 159     -24.280 -19.985   6.664  1.00  0.00           C  
ATOM   2396  H   THR A 159     -22.112 -22.006   6.509  1.00  0.00           H  
ATOM   2397  HA  THR A 159     -21.711 -19.072   6.549  1.00  0.00           H  
ATOM   2398  HB  THR A 159     -23.347 -19.022   8.336  1.00  0.00           H  
ATOM   2399  HG1 THR A 159     -24.212 -20.951   9.135  1.00  0.00           H  
ATOM   2400 1HG2 THR A 159     -25.272 -19.957   7.114  1.00  0.00           H  
ATOM   2401 2HG2 THR A 159     -24.156 -19.127   6.003  1.00  0.00           H  
ATOM   2402 3HG2 THR A 159     -24.168 -20.904   6.090  1.00  0.00           H  
ATOM   2403  N   VAL A 160     -20.640 -18.854   8.991  1.00  0.00           N  
ATOM   2404  CA  VAL A 160     -19.690 -18.817  10.096  1.00  0.00           C  
ATOM   2405  C   VAL A 160     -20.191 -19.675  11.250  1.00  0.00           C  
ATOM   2406  O   VAL A 160     -19.396 -20.225  11.991  1.00  0.00           O  
ATOM   2407  CB  VAL A 160     -19.480 -17.370  10.581  1.00  0.00           C  
ATOM   2408  CG1 VAL A 160     -18.835 -16.530   9.489  1.00  0.00           C  
ATOM   2409  CG2 VAL A 160     -20.811 -16.770  11.009  1.00  0.00           C  
ATOM   2410  H   VAL A 160     -21.189 -18.031   8.785  1.00  0.00           H  
ATOM   2411  HA  VAL A 160     -18.748 -19.250   9.755  1.00  0.00           H  
ATOM   2412  HB  VAL A 160     -18.794 -17.377  11.428  1.00  0.00           H  
ATOM   2413 1HG1 VAL A 160     -18.694 -15.511   9.849  1.00  0.00           H  
ATOM   2414 2HG1 VAL A 160     -17.869 -16.958   9.224  1.00  0.00           H  
ATOM   2415 3HG1 VAL A 160     -19.481 -16.518   8.611  1.00  0.00           H  
ATOM   2416 1HG2 VAL A 160     -20.655 -15.747  11.351  1.00  0.00           H  
ATOM   2417 2HG2 VAL A 160     -21.498 -16.768  10.163  1.00  0.00           H  
ATOM   2418 3HG2 VAL A 160     -21.234 -17.363  11.820  1.00  0.00           H  
ATOM   2419  N   GLU A 161     -21.617 -19.833  11.509  1.00  0.00           N  
ATOM   2420  CA  GLU A 161     -22.246 -20.680  12.525  1.00  0.00           C  
ATOM   2421  C   GLU A 161     -21.912 -22.145  12.322  1.00  0.00           C  
ATOM   2422  O   GLU A 161     -21.730 -22.887  13.271  1.00  0.00           O  
ATOM   2423  CB  GLU A 161     -23.764 -20.494  12.507  1.00  0.00           C  
ATOM   2424  CG  GLU A 161     -24.235 -19.109  12.929  1.00  0.00           C  
ATOM   2425  CD  GLU A 161     -24.133 -18.096  11.824  1.00  0.00           C  
ATOM   2426  OE1 GLU A 161     -23.727 -18.458  10.745  1.00  0.00           O  
ATOM   2427  OE2 GLU A 161     -24.464 -16.956  12.057  1.00  0.00           O  
ATOM   2428  H   GLU A 161     -22.200 -19.321  10.863  1.00  0.00           H  
ATOM   2429  HA  GLU A 161     -21.867 -20.385  13.504  1.00  0.00           H  
ATOM   2430 1HB  GLU A 161     -24.143 -20.684  11.503  1.00  0.00           H  
ATOM   2431 2HB  GLU A 161     -24.228 -21.222  13.175  1.00  0.00           H  
ATOM   2432 1HG  GLU A 161     -25.272 -19.172  13.255  1.00  0.00           H  
ATOM   2433 2HG  GLU A 161     -23.635 -18.776  13.776  1.00  0.00           H  
ATOM   2434  N   GLU A 162     -21.846 -22.693  10.962  1.00  0.00           N  
ATOM   2435  CA  GLU A 162     -21.446 -24.042  10.579  1.00  0.00           C  
ATOM   2436  C   GLU A 162     -19.944 -24.269  10.761  1.00  0.00           C  
ATOM   2437  O   GLU A 162     -19.511 -25.348  11.180  1.00  0.00           O  
ATOM   2438  CB  GLU A 162     -21.862 -24.324   9.132  1.00  0.00           C  
ATOM   2439  CG  GLU A 162     -21.566 -25.732   8.655  1.00  0.00           C  
ATOM   2440  CD  GLU A 162     -22.359 -26.797   9.405  1.00  0.00           C  
ATOM   2441  OE1 GLU A 162     -23.284 -26.447  10.175  1.00  0.00           O  
ATOM   2442  OE2 GLU A 162     -22.046 -27.991   9.216  1.00  0.00           O  
ATOM   2443  H   GLU A 162     -22.118 -22.038  10.243  1.00  0.00           H  
ATOM   2444  HA  GLU A 162     -21.953 -24.750  11.234  1.00  0.00           H  
ATOM   2445 1HB  GLU A 162     -22.932 -24.152   9.022  1.00  0.00           H  
ATOM   2446 2HB  GLU A 162     -21.349 -23.631   8.464  1.00  0.00           H  
ATOM   2447 1HG  GLU A 162     -21.803 -25.802   7.594  1.00  0.00           H  
ATOM   2448 2HG  GLU A 162     -20.503 -25.931   8.776  1.00  0.00           H  
ATOM   2449  N   ALA A 163     -19.155 -23.249  10.430  1.00  0.00           N  
ATOM   2450  CA  ALA A 163     -17.715 -23.309  10.612  1.00  0.00           C  
ATOM   2451  C   ALA A 163     -17.367 -23.507  12.100  1.00  0.00           C  
ATOM   2452  O   ALA A 163     -16.484 -24.294  12.432  1.00  0.00           O  
ATOM   2453  CB  ALA A 163     -17.057 -22.041  10.060  1.00  0.00           C  
ATOM   2454  H   ALA A 163     -19.568 -22.411  10.043  1.00  0.00           H  
ATOM   2455  HA  ALA A 163     -17.339 -24.170  10.060  1.00  0.00           H  
ATOM   2456 1HB  ALA A 163     -15.979 -22.098  10.203  1.00  0.00           H  
ATOM   2457 2HB  ALA A 163     -17.280 -21.949   8.996  1.00  0.00           H  
ATOM   2458 3HB  ALA A 163     -17.447 -21.171  10.586  1.00  0.00           H  
ATOM   2459  N   VAL A 164     -18.071 -22.797  12.981  1.00  0.00           N  
ATOM   2460  CA  VAL A 164     -17.903 -22.964  14.426  1.00  0.00           C  
ATOM   2461  C   VAL A 164     -18.454 -24.310  14.887  1.00  0.00           C  
ATOM   2462  O   VAL A 164     -17.817 -25.020  15.671  1.00  0.00           O  
ATOM   2463  CB  VAL A 164     -18.620 -21.830  15.184  1.00  0.00           C  
ATOM   2464  CG1 VAL A 164     -18.647 -22.122  16.676  1.00  0.00           C  
ATOM   2465  CG2 VAL A 164     -17.930 -20.504  14.905  1.00  0.00           C  
ATOM   2466  H   VAL A 164     -18.742 -22.124  12.639  1.00  0.00           H  
ATOM   2467  HA  VAL A 164     -16.837 -22.938  14.655  1.00  0.00           H  
ATOM   2468  HB  VAL A 164     -19.656 -21.779  14.847  1.00  0.00           H  
ATOM   2469 1HG1 VAL A 164     -19.157 -21.312  17.197  1.00  0.00           H  
ATOM   2470 2HG1 VAL A 164     -19.176 -23.057  16.855  1.00  0.00           H  
ATOM   2471 3HG1 VAL A 164     -17.626 -22.204  17.048  1.00  0.00           H  
ATOM   2472 1HG2 VAL A 164     -18.443 -19.708  15.443  1.00  0.00           H  
ATOM   2473 2HG2 VAL A 164     -16.892 -20.558  15.235  1.00  0.00           H  
ATOM   2474 3HG2 VAL A 164     -17.960 -20.297  13.835  1.00  0.00           H  
ATOM   2475  N   TYR A 165     -19.777 -24.769  14.448  1.00  0.00           N  
ATOM   2476  CA  TYR A 165     -20.334 -26.073  14.794  1.00  0.00           C  
ATOM   2477  C   TYR A 165     -19.376 -27.233  14.480  1.00  0.00           C  
ATOM   2478  O   TYR A 165     -19.169 -28.121  15.308  1.00  0.00           O  
ATOM   2479  CB  TYR A 165     -21.664 -26.279  14.065  1.00  0.00           C  
ATOM   2480  CG  TYR A 165     -22.295 -27.630  14.317  1.00  0.00           C  
ATOM   2481  CD1 TYR A 165     -22.997 -27.860  15.492  1.00  0.00           C  
ATOM   2482  CD2 TYR A 165     -22.173 -28.640  13.374  1.00  0.00           C  
ATOM   2483  CE1 TYR A 165     -23.573 -29.094  15.722  1.00  0.00           C  
ATOM   2484  CE2 TYR A 165     -22.749 -29.874  13.604  1.00  0.00           C  
ATOM   2485  CZ  TYR A 165     -23.447 -30.102  14.773  1.00  0.00           C  
ATOM   2486  OH  TYR A 165     -24.021 -31.332  15.002  1.00  0.00           O  
ATOM   2487  H   TYR A 165     -20.306 -24.154  13.845  1.00  0.00           H  
ATOM   2488  HA  TYR A 165     -20.519 -26.097  15.868  1.00  0.00           H  
ATOM   2489 1HB  TYR A 165     -22.372 -25.509  14.376  1.00  0.00           H  
ATOM   2490 2HB  TYR A 165     -21.511 -26.170  12.992  1.00  0.00           H  
ATOM   2491  HD1 TYR A 165     -23.093 -27.067  16.233  1.00  0.00           H  
ATOM   2492  HD2 TYR A 165     -21.620 -28.459  12.452  1.00  0.00           H  
ATOM   2493  HE1 TYR A 165     -24.124 -29.275  16.645  1.00  0.00           H  
ATOM   2494  HE2 TYR A 165     -22.652 -30.667  12.863  1.00  0.00           H  
ATOM   2495  HH  TYR A 165     -24.465 -31.323  15.853  1.00  0.00           H  
ATOM   2496  N   ARG A 166     -18.757 -27.250  13.202  1.00  0.00           N  
ATOM   2497  CA  ARG A 166     -17.785 -28.269  12.826  1.00  0.00           C  
ATOM   2498  C   ARG A 166     -16.514 -28.166  13.629  1.00  0.00           C  
ATOM   2499  O   ARG A 166     -15.887 -29.178  13.949  1.00  0.00           O  
ATOM   2500  CB  ARG A 166     -17.445 -28.165  11.347  1.00  0.00           C  
ATOM   2501  CG  ARG A 166     -18.587 -28.507  10.401  1.00  0.00           C  
ATOM   2502  CD  ARG A 166     -18.176 -28.387   8.980  1.00  0.00           C  
ATOM   2503  NE  ARG A 166     -19.306 -28.530   8.075  1.00  0.00           N  
ATOM   2504  CZ  ARG A 166     -19.203 -28.680   6.740  1.00  0.00           C  
ATOM   2505  NH1 ARG A 166     -18.019 -28.708   6.170  1.00  0.00           N  
ATOM   2506  NH2 ARG A 166     -20.294 -28.803   6.004  1.00  0.00           N  
ATOM   2507  H   ARG A 166     -19.006 -26.538  12.530  1.00  0.00           H  
ATOM   2508  HA  ARG A 166     -18.227 -29.253  13.003  1.00  0.00           H  
ATOM   2509 1HB  ARG A 166     -17.122 -27.152  11.119  1.00  0.00           H  
ATOM   2510 2HB  ARG A 166     -16.615 -28.833  11.116  1.00  0.00           H  
ATOM   2511 1HG  ARG A 166     -18.911 -29.533  10.580  1.00  0.00           H  
ATOM   2512 2HG  ARG A 166     -19.421 -27.825  10.577  1.00  0.00           H  
ATOM   2513 1HD  ARG A 166     -17.728 -27.409   8.812  1.00  0.00           H  
ATOM   2514 2HD  ARG A 166     -17.450 -29.164   8.742  1.00  0.00           H  
ATOM   2515  HE  ARG A 166     -20.235 -28.513   8.476  1.00  0.00           H  
ATOM   2516 1HH1 ARG A 166     -17.185 -28.614   6.734  1.00  0.00           H  
ATOM   2517 2HH1 ARG A 166     -17.941 -28.822   5.170  1.00  0.00           H  
ATOM   2518 1HH2 ARG A 166     -21.205 -28.782   6.441  1.00  0.00           H  
ATOM   2519 2HH2 ARG A 166     -20.217 -28.916   5.003  1.00  0.00           H  
ATOM   2520  N   ALA A 167     -15.978 -26.827  14.001  1.00  0.00           N  
ATOM   2521  CA  ALA A 167     -14.783 -26.618  14.797  1.00  0.00           C  
ATOM   2522  C   ALA A 167     -14.998 -27.197  16.198  1.00  0.00           C  
ATOM   2523  O   ALA A 167     -14.076 -27.788  16.770  1.00  0.00           O  
ATOM   2524  CB  ALA A 167     -14.438 -25.134  14.859  1.00  0.00           C  
ATOM   2525  H   ALA A 167     -16.442 -26.031  13.590  1.00  0.00           H  
ATOM   2526  HA  ALA A 167     -13.960 -27.150  14.321  1.00  0.00           H  
ATOM   2527 1HB  ALA A 167     -13.540 -24.994  15.460  1.00  0.00           H  
ATOM   2528 2HB  ALA A 167     -14.262 -24.760  13.852  1.00  0.00           H  
ATOM   2529 3HB  ALA A 167     -15.266 -24.587  15.311  1.00  0.00           H  
ATOM   2530  N   LEU A 168     -16.214 -27.032  16.729  1.00  0.00           N  
ATOM   2531  CA  LEU A 168     -16.598 -27.601  18.034  1.00  0.00           C  
ATOM   2532  C   LEU A 168     -16.578 -29.134  18.046  1.00  0.00           C  
ATOM   2533  O   LEU A 168     -16.181 -29.737  19.045  1.00  0.00           O  
ATOM   2534  CB  LEU A 168     -17.999 -27.112  18.422  1.00  0.00           C  
ATOM   2535  CG  LEU A 168     -18.091 -25.653  18.882  1.00  0.00           C  
ATOM   2536  CD1 LEU A 168     -19.546 -25.205  18.869  1.00  0.00           C  
ATOM   2537  CD2 LEU A 168     -17.491 -25.521  20.276  1.00  0.00           C  
ATOM   2538  H   LEU A 168     -16.892 -26.491  16.210  1.00  0.00           H  
ATOM   2539  HA  LEU A 168     -15.868 -27.284  18.778  1.00  0.00           H  
ATOM   2540 1HB  LEU A 168     -18.659 -27.231  17.564  1.00  0.00           H  
ATOM   2541 2HB  LEU A 168     -18.374 -27.739  19.232  1.00  0.00           H  
ATOM   2542  HG  LEU A 168     -17.539 -25.016  18.189  1.00  0.00           H  
ATOM   2543 1HD1 LEU A 168     -19.611 -24.168  19.196  1.00  0.00           H  
ATOM   2544 2HD1 LEU A 168     -19.943 -25.291  17.857  1.00  0.00           H  
ATOM   2545 3HD1 LEU A 168     -20.127 -25.834  19.542  1.00  0.00           H  
ATOM   2546 1HD2 LEU A 168     -17.556 -24.482  20.602  1.00  0.00           H  
ATOM   2547 2HD2 LEU A 168     -18.043 -26.154  20.970  1.00  0.00           H  
ATOM   2548 3HD2 LEU A 168     -16.447 -25.830  20.252  1.00  0.00           H  
ATOM   2549  N   LYS A 169     -17.092 -29.916  16.902  1.00  0.00           N  
ATOM   2550  CA  LYS A 169     -16.999 -31.375  16.745  1.00  0.00           C  
ATOM   2551  C   LYS A 169     -15.553 -31.864  16.872  1.00  0.00           C  
ATOM   2552  O   LYS A 169     -15.279 -32.851  17.567  1.00  0.00           O  
ATOM   2553  CB  LYS A 169     -17.578 -31.806  15.397  1.00  0.00           C  
ATOM   2554  CG  LYS A 169     -17.496 -33.303  15.126  1.00  0.00           C  
ATOM   2555  CD  LYS A 169     -18.045 -33.646  13.749  1.00  0.00           C  
ATOM   2556  CE  LYS A 169     -17.819 -35.114  13.413  1.00  0.00           C  
ATOM   2557  NZ  LYS A 169     -18.288 -35.447  12.041  1.00  0.00           N  
ATOM   2558  H   LYS A 169     -17.574 -29.375  16.199  1.00  0.00           H  
ATOM   2559  HA  LYS A 169     -17.576 -31.847  17.540  1.00  0.00           H  
ATOM   2560 1HB  LYS A 169     -18.626 -31.513  15.341  1.00  0.00           H  
ATOM   2561 2HB  LYS A 169     -17.050 -31.292  14.593  1.00  0.00           H  
ATOM   2562 1HG  LYS A 169     -16.456 -33.627  15.184  1.00  0.00           H  
ATOM   2563 2HG  LYS A 169     -18.069 -33.841  15.880  1.00  0.00           H  
ATOM   2564 1HD  LYS A 169     -19.114 -33.436  13.721  1.00  0.00           H  
ATOM   2565 2HD  LYS A 169     -17.550 -33.031  12.997  1.00  0.00           H  
ATOM   2566 1HE  LYS A 169     -16.757 -35.343  13.487  1.00  0.00           H  
ATOM   2567 2HE  LYS A 169     -18.355 -35.737  14.128  1.00  0.00           H  
ATOM   2568 1HZ  LYS A 169     -18.121 -36.427  11.857  1.00  0.00           H  
ATOM   2569 2HZ  LYS A 169     -19.277 -35.255  11.965  1.00  0.00           H  
ATOM   2570 3HZ  LYS A 169     -17.785 -34.889  11.368  1.00  0.00           H  
ATOM   2571  N   LEU A 170     -14.572 -31.192  16.153  1.00  0.00           N  
ATOM   2572  CA  LEU A 170     -13.151 -31.519  16.131  1.00  0.00           C  
ATOM   2573  C   LEU A 170     -12.445 -31.059  17.395  1.00  0.00           C  
ATOM   2574  O   LEU A 170     -11.509 -31.707  17.845  1.00  0.00           O  
ATOM   2575  CB  LEU A 170     -12.480 -30.879  14.908  1.00  0.00           C  
ATOM   2576  CG  LEU A 170     -12.490 -31.721  13.627  1.00  0.00           C  
ATOM   2577  CD1 LEU A 170     -11.463 -32.838  13.746  1.00  0.00           C  
ATOM   2578  CD2 LEU A 170     -13.885 -32.282  13.398  1.00  0.00           C  
ATOM   2579  H   LEU A 170     -14.914 -30.452  15.556  1.00  0.00           H  
ATOM   2580  HA  LEU A 170     -13.045 -32.602  16.102  1.00  0.00           H  
ATOM   2581 1HB  LEU A 170     -12.984 -29.938  14.690  1.00  0.00           H  
ATOM   2582 2HB  LEU A 170     -11.442 -30.662  15.156  1.00  0.00           H  
ATOM   2583  HG  LEU A 170     -12.206 -31.096  12.779  1.00  0.00           H  
ATOM   2584 1HD1 LEU A 170     -11.469 -33.437  12.835  1.00  0.00           H  
ATOM   2585 2HD1 LEU A 170     -10.471 -32.408  13.890  1.00  0.00           H  
ATOM   2586 3HD1 LEU A 170     -11.711 -33.471  14.598  1.00  0.00           H  
ATOM   2587 1HD2 LEU A 170     -13.891 -32.881  12.486  1.00  0.00           H  
ATOM   2588 2HD2 LEU A 170     -14.169 -32.908  14.244  1.00  0.00           H  
ATOM   2589 3HD2 LEU A 170     -14.596 -31.462  13.298  1.00  0.00           H  
ATOM   2590  N   LYS A 171     -12.881 -29.932  17.954  1.00  0.00           N  
ATOM   2591  CA  LYS A 171     -12.353 -29.474  19.233  1.00  0.00           C  
ATOM   2592  C   LYS A 171     -12.498 -30.580  20.253  1.00  0.00           C  
ATOM   2593  O   LYS A 171     -11.547 -30.970  20.930  1.00  0.00           O  
ATOM   2594  CB  LYS A 171     -13.070 -28.210  19.708  1.00  0.00           C  
ATOM   2595  CG  LYS A 171     -12.734 -27.795  21.134  1.00  0.00           C  
ATOM   2596  CD  LYS A 171     -13.904 -28.047  22.074  1.00  0.00           C  
ATOM   2597  CE  LYS A 171     -13.662 -27.425  23.440  1.00  0.00           C  
ATOM   2598  NZ  LYS A 171     -14.762 -27.731  24.394  1.00  0.00           N  
ATOM   2599  H   LYS A 171     -13.587 -29.383  17.487  1.00  0.00           H  
ATOM   2600  HA  LYS A 171     -11.311 -29.180  19.094  1.00  0.00           H  
ATOM   2601 1HB  LYS A 171     -12.817 -27.379  19.050  1.00  0.00           H  
ATOM   2602 2HB  LYS A 171     -14.148 -28.359  19.648  1.00  0.00           H  
ATOM   2603 1HG  LYS A 171     -11.870 -28.360  21.484  1.00  0.00           H  
ATOM   2604 2HG  LYS A 171     -12.485 -26.734  21.155  1.00  0.00           H  
ATOM   2605 1HD  LYS A 171     -14.813 -27.621  21.646  1.00  0.00           H  
ATOM   2606 2HD  LYS A 171     -14.049 -29.121  22.195  1.00  0.00           H  
ATOM   2607 1HE  LYS A 171     -12.727 -27.803  23.851  1.00  0.00           H  
ATOM   2608 2HE  LYS A 171     -13.578 -26.343  23.339  1.00  0.00           H  
ATOM   2609 1HZ  LYS A 171     -14.564 -27.301  25.287  1.00  0.00           H  
ATOM   2610 2HZ  LYS A 171     -15.634 -27.369  24.032  1.00  0.00           H  
ATOM   2611 3HZ  LYS A 171     -14.838 -28.731  24.513  1.00  0.00           H  
ATOM   2612  N   THR A 172     -13.789 -31.190  20.437  1.00  0.00           N  
ATOM   2613  CA  THR A 172     -14.052 -32.242  21.394  1.00  0.00           C  
ATOM   2614  C   THR A 172     -13.284 -33.520  21.044  1.00  0.00           C  
ATOM   2615  O   THR A 172     -12.667 -34.135  21.919  1.00  0.00           O  
ATOM   2616  CB  THR A 172     -15.561 -32.543  21.474  1.00  0.00           C  
ATOM   2617  OG1 THR A 172     -16.262 -31.370  21.906  1.00  0.00           O  
ATOM   2618  CG2 THR A 172     -15.826 -33.679  22.451  1.00  0.00           C  
ATOM   2619  H   THR A 172     -14.545 -30.843  19.864  1.00  0.00           H  
ATOM   2620  HA  THR A 172     -13.691 -31.922  22.370  1.00  0.00           H  
ATOM   2621  HB  THR A 172     -15.927 -32.827  20.487  1.00  0.00           H  
ATOM   2622  HG1 THR A 172     -16.257 -30.717  21.201  1.00  0.00           H  
ATOM   2623 1HG2 THR A 172     -16.898 -33.878  22.494  1.00  0.00           H  
ATOM   2624 2HG2 THR A 172     -15.304 -34.575  22.118  1.00  0.00           H  
ATOM   2625 3HG2 THR A 172     -15.471 -33.397  23.441  1.00  0.00           H  
ATOM   2626  N   LYS A 173     -13.285 -33.899  19.768  1.00  0.00           N  
ATOM   2627  CA  LYS A 173     -12.633 -35.149  19.372  1.00  0.00           C  
ATOM   2628  C   LYS A 173     -11.146 -35.179  19.656  1.00  0.00           C  
ATOM   2629  O   LYS A 173     -10.643 -36.144  20.224  1.00  0.00           O  
ATOM   2630  CB  LYS A 173     -12.867 -35.411  17.882  1.00  0.00           C  
ATOM   2631  CG  LYS A 173     -12.232 -36.693  17.363  1.00  0.00           C  
ATOM   2632  CD  LYS A 173     -12.526 -36.896  15.884  1.00  0.00           C  
ATOM   2633  CE  LYS A 173     -11.836 -38.141  15.346  1.00  0.00           C  
ATOM   2634  NZ  LYS A 173     -12.118 -38.354  13.901  1.00  0.00           N  
ATOM   2635  H   LYS A 173     -13.732 -33.332  19.062  1.00  0.00           H  
ATOM   2636  HA  LYS A 173     -13.063 -35.963  19.957  1.00  0.00           H  
ATOM   2637 1HB  LYS A 173     -13.938 -35.464  17.686  1.00  0.00           H  
ATOM   2638 2HB  LYS A 173     -12.469 -34.580  17.300  1.00  0.00           H  
ATOM   2639 1HG  LYS A 173     -11.152 -36.649  17.507  1.00  0.00           H  
ATOM   2640 2HG  LYS A 173     -12.620 -37.545  17.921  1.00  0.00           H  
ATOM   2641 1HD  LYS A 173     -13.603 -36.996  15.737  1.00  0.00           H  
ATOM   2642 2HD  LYS A 173     -12.179 -36.029  15.322  1.00  0.00           H  
ATOM   2643 1HE  LYS A 173     -10.759 -38.047  15.483  1.00  0.00           H  
ATOM   2644 2HE  LYS A 173     -12.175 -39.014  15.903  1.00  0.00           H  
ATOM   2645 1HZ  LYS A 173     -11.644 -39.188  13.584  1.00  0.00           H  
ATOM   2646 2HZ  LYS A 173     -13.114 -38.461  13.764  1.00  0.00           H  
ATOM   2647 3HZ  LYS A 173     -11.790 -37.558  13.373  1.00  0.00           H  
ATOM   2648  N   LEU A 174     -10.450 -34.118  19.266  1.00  0.00           N  
ATOM   2649  CA  LEU A 174      -9.001 -34.100  19.311  1.00  0.00           C  
ATOM   2650  C   LEU A 174      -8.453 -33.443  20.562  1.00  0.00           C  
ATOM   2651  O   LEU A 174      -7.313 -33.696  20.940  1.00  0.00           O  
ATOM   2652  CB  LEU A 174      -8.453 -33.373  18.076  1.00  0.00           C  
ATOM   2653  CG  LEU A 174      -8.838 -33.979  16.721  1.00  0.00           C  
ATOM   2654  CD1 LEU A 174      -8.308 -33.097  15.600  1.00  0.00           C  
ATOM   2655  CD2 LEU A 174      -8.275 -35.390  16.619  1.00  0.00           C  
ATOM   2656  H   LEU A 174     -10.944 -33.304  18.928  1.00  0.00           H  
ATOM   2657  HA  LEU A 174      -8.642 -35.128  19.283  1.00  0.00           H  
ATOM   2658 1HB  LEU A 174      -8.813 -32.345  18.093  1.00  0.00           H  
ATOM   2659 2HB  LEU A 174      -7.366 -33.356  18.136  1.00  0.00           H  
ATOM   2660  HG  LEU A 174      -9.924 -34.015  16.633  1.00  0.00           H  
ATOM   2661 1HD1 LEU A 174      -8.580 -33.528  14.637  1.00  0.00           H  
ATOM   2662 2HD1 LEU A 174      -8.741 -32.100  15.686  1.00  0.00           H  
ATOM   2663 3HD1 LEU A 174      -7.222 -33.029  15.672  1.00  0.00           H  
ATOM   2664 1HD2 LEU A 174      -8.549 -35.822  15.656  1.00  0.00           H  
ATOM   2665 2HD2 LEU A 174      -7.189 -35.355  16.706  1.00  0.00           H  
ATOM   2666 3HD2 LEU A 174      -8.684 -36.004  17.422  1.00  0.00           H  
ATOM   2667  N   GLY A 175      -9.258 -32.589  21.192  1.00  0.00           N  
ATOM   2668  CA  GLY A 175      -8.802 -31.793  22.320  1.00  0.00           C  
ATOM   2669  C   GLY A 175      -8.012 -30.558  21.891  1.00  0.00           C  
ATOM   2670  O   GLY A 175      -6.985 -30.222  22.492  1.00  0.00           O  
ATOM   2671  H   GLY A 175     -10.213 -32.492  20.877  1.00  0.00           H  
ATOM   2672 1HA  GLY A 175      -9.662 -31.474  22.911  1.00  0.00           H  
ATOM   2673 2HA  GLY A 175      -8.176 -32.405  22.967  1.00  0.00           H  
ATOM   2674  N   VAL A 176      -8.483 -29.880  20.848  1.00  0.00           N  
ATOM   2675  CA  VAL A 176      -7.776 -28.725  20.299  1.00  0.00           C  
ATOM   2676  C   VAL A 176      -8.705 -27.515  20.321  1.00  0.00           C  
ATOM   2677  O   VAL A 176      -9.907 -27.661  20.509  1.00  0.00           O  
ATOM   2678  CB  VAL A 176      -7.310 -29.000  18.856  1.00  0.00           C  
ATOM   2679  CG1 VAL A 176      -6.388 -30.209  18.817  1.00  0.00           C  
ATOM   2680  CG2 VAL A 176      -8.515 -29.211  17.954  1.00  0.00           C  
ATOM   2681  H   VAL A 176      -9.353 -30.172  20.423  1.00  0.00           H  
ATOM   2682  HA  VAL A 176      -6.905 -28.523  20.925  1.00  0.00           H  
ATOM   2683  HB  VAL A 176      -6.735 -28.145  18.501  1.00  0.00           H  
ATOM   2684 1HG1 VAL A 176      -6.066 -30.389  17.791  1.00  0.00           H  
ATOM   2685 2HG1 VAL A 176      -5.513 -30.022  19.442  1.00  0.00           H  
ATOM   2686 3HG1 VAL A 176      -6.919 -31.084  19.189  1.00  0.00           H  
ATOM   2687 1HG2 VAL A 176      -8.178 -29.404  16.936  1.00  0.00           H  
ATOM   2688 2HG2 VAL A 176      -9.094 -30.063  18.313  1.00  0.00           H  
ATOM   2689 3HG2 VAL A 176      -9.139 -28.316  17.965  1.00  0.00           H  
ATOM   2690  N   SER A 177      -8.158 -26.206  20.140  1.00  0.00           N  
ATOM   2691  CA  SER A 177      -8.857 -24.928  20.107  1.00  0.00           C  
ATOM   2692  C   SER A 177      -9.686 -24.836  18.826  1.00  0.00           C  
ATOM   2693  O   SER A 177      -9.479 -25.588  17.887  1.00  0.00           O  
ATOM   2694  CB  SER A 177      -7.868 -23.780  20.181  1.00  0.00           C  
ATOM   2695  OG  SER A 177      -7.052 -23.748  19.044  1.00  0.00           O  
ATOM   2696  H   SER A 177      -7.156 -26.219  20.022  1.00  0.00           H  
ATOM   2697  HA  SER A 177      -9.505 -24.865  20.983  1.00  0.00           H  
ATOM   2698 1HB  SER A 177      -8.411 -22.839  20.270  1.00  0.00           H  
ATOM   2699 2HB  SER A 177      -7.252 -23.888  21.071  1.00  0.00           H  
ATOM   2700  HG  SER A 177      -6.390 -24.431  19.173  1.00  0.00           H  
ATOM   2701  N   LEU A 178     -10.627 -23.909  18.796  1.00  0.00           N  
ATOM   2702  CA  LEU A 178     -11.476 -23.697  17.634  1.00  0.00           C  
ATOM   2703  C   LEU A 178     -10.642 -23.241  16.439  1.00  0.00           C  
ATOM   2704  O   LEU A 178     -10.965 -23.529  15.277  1.00  0.00           O  
ATOM   2705  CB  LEU A 178     -12.557 -22.656  17.948  1.00  0.00           C  
ATOM   2706  CG  LEU A 178     -13.626 -23.091  18.959  1.00  0.00           C  
ATOM   2707  CD1 LEU A 178     -14.477 -21.889  19.347  1.00  0.00           C  
ATOM   2708  CD2 LEU A 178     -14.481 -24.193  18.352  1.00  0.00           C  
ATOM   2709  H   LEU A 178     -10.756 -23.328  19.612  1.00  0.00           H  
ATOM   2710  HA  LEU A 178     -11.976 -24.637  17.398  1.00  0.00           H  
ATOM   2711 1HB  LEU A 178     -12.075 -21.762  18.340  1.00  0.00           H  
ATOM   2712 2HB  LEU A 178     -13.066 -22.393  17.021  1.00  0.00           H  
ATOM   2713  HG  LEU A 178     -13.143 -23.463  19.863  1.00  0.00           H  
ATOM   2714 1HD1 LEU A 178     -15.237 -22.198  20.066  1.00  0.00           H  
ATOM   2715 2HD1 LEU A 178     -13.843 -21.125  19.796  1.00  0.00           H  
ATOM   2716 3HD1 LEU A 178     -14.961 -21.485  18.459  1.00  0.00           H  
ATOM   2717 1HD2 LEU A 178     -15.240 -24.503  19.070  1.00  0.00           H  
ATOM   2718 2HD2 LEU A 178     -14.966 -23.822  17.449  1.00  0.00           H  
ATOM   2719 3HD2 LEU A 178     -13.850 -25.046  18.100  1.00  0.00           H  
ATOM   2720  N   LEU A 179      -9.571 -22.440  16.623  1.00  0.00           N  
ATOM   2721  CA  LEU A 179      -8.613 -21.906  15.674  1.00  0.00           C  
ATOM   2722  C   LEU A 179      -7.789 -23.010  15.039  1.00  0.00           C  
ATOM   2723  O   LEU A 179      -7.481 -22.963  13.849  1.00  0.00           O  
ATOM   2724  CB  LEU A 179      -7.683 -20.903  16.369  1.00  0.00           C  
ATOM   2725  CG  LEU A 179      -6.637 -20.233  15.469  1.00  0.00           C  
ATOM   2726  CD1 LEU A 179      -7.336 -19.518  14.321  1.00  0.00           C  
ATOM   2727  CD2 LEU A 179      -5.806 -19.261  16.294  1.00  0.00           C  
ATOM   2728  H   LEU A 179      -9.477 -22.205  17.601  1.00  0.00           H  
ATOM   2729  HA  LEU A 179      -9.159 -21.394  14.880  1.00  0.00           H  
ATOM   2730 1HB  LEU A 179      -8.291 -20.116  16.812  1.00  0.00           H  
ATOM   2731 2HB  LEU A 179      -7.152 -21.418  17.169  1.00  0.00           H  
ATOM   2732  HG  LEU A 179      -5.984 -20.994  15.041  1.00  0.00           H  
ATOM   2733 1HD1 LEU A 179      -6.592 -19.042  13.682  1.00  0.00           H  
ATOM   2734 2HD1 LEU A 179      -7.906 -20.240  13.737  1.00  0.00           H  
ATOM   2735 3HD1 LEU A 179      -8.009 -18.761  14.720  1.00  0.00           H  
ATOM   2736 1HD2 LEU A 179      -5.062 -18.785  15.655  1.00  0.00           H  
ATOM   2737 2HD2 LEU A 179      -6.458 -18.498  16.722  1.00  0.00           H  
ATOM   2738 3HD2 LEU A 179      -5.304 -19.801  17.097  1.00  0.00           H  
ATOM   2739  N   GLN A 180      -7.310 -24.060  15.832  1.00  0.00           N  
ATOM   2740  CA  GLN A 180      -6.672 -25.288  15.373  1.00  0.00           C  
ATOM   2741  C   GLN A 180      -7.646 -26.162  14.622  1.00  0.00           C  
ATOM   2742  O   GLN A 180      -7.292 -26.769  13.606  1.00  0.00           O  
ATOM   2743  CB  GLN A 180      -6.083 -26.065  16.554  1.00  0.00           C  
ATOM   2744  CG  GLN A 180      -4.886 -25.393  17.207  1.00  0.00           C  
ATOM   2745  CD  GLN A 180      -4.554 -25.992  18.561  1.00  0.00           C  
ATOM   2746  OE1 GLN A 180      -5.366 -25.951  19.490  1.00  0.00           O  
ATOM   2747  NE2 GLN A 180      -3.358 -26.553  18.681  1.00  0.00           N  
ATOM   2748  H   GLN A 180      -7.438 -23.914  16.824  1.00  0.00           H  
ATOM   2749  HA  GLN A 180      -5.853 -25.021  14.702  1.00  0.00           H  
ATOM   2750 1HB  GLN A 180      -6.848 -26.204  17.317  1.00  0.00           H  
ATOM   2751 2HB  GLN A 180      -5.771 -27.055  16.219  1.00  0.00           H  
ATOM   2752 1HG  GLN A 180      -4.018 -25.513  16.558  1.00  0.00           H  
ATOM   2753 2HG  GLN A 180      -5.107 -24.335  17.344  1.00  0.00           H  
ATOM   2754 1HE2 GLN A 180      -3.083 -26.964  19.552  1.00  0.00           H  
ATOM   2755 2HE2 GLN A 180      -2.729 -26.565  17.904  1.00  0.00           H  
ATOM   2756  N   ALA A 181      -8.940 -26.332  15.145  1.00  0.00           N  
ATOM   2757  CA  ALA A 181      -9.937 -27.118  14.424  1.00  0.00           C  
ATOM   2758  C   ALA A 181     -10.304 -26.423  13.118  1.00  0.00           C  
ATOM   2759  O   ALA A 181     -10.566 -27.072  12.108  1.00  0.00           O  
ATOM   2760  CB  ALA A 181     -11.178 -27.311  15.284  1.00  0.00           C  
ATOM   2761  H   ALA A 181      -9.177 -25.939  16.044  1.00  0.00           H  
ATOM   2762  HA  ALA A 181      -9.506 -28.093  14.204  1.00  0.00           H  
ATOM   2763 1HB  ALA A 181     -11.915 -27.898  14.733  1.00  0.00           H  
ATOM   2764 2HB  ALA A 181     -10.908 -27.834  16.200  1.00  0.00           H  
ATOM   2765 3HB  ALA A 181     -11.604 -26.339  15.532  1.00  0.00           H  
ATOM   2766  N   ALA A 182     -10.318 -25.094  13.152  1.00  0.00           N  
ATOM   2767  CA  ALA A 182     -10.628 -24.315  11.960  1.00  0.00           C  
ATOM   2768  C   ALA A 182      -9.620 -24.606  10.862  1.00  0.00           C  
ATOM   2769  O   ALA A 182      -9.985 -24.776   9.698  1.00  0.00           O  
ATOM   2770  CB  ALA A 182     -10.653 -22.828  12.282  1.00  0.00           C  
ATOM   2771  H   ALA A 182     -10.112 -24.611  14.014  1.00  0.00           H  
ATOM   2772  HA  ALA A 182     -11.614 -24.615  11.606  1.00  0.00           H  
ATOM   2773 1HB  ALA A 182     -10.879 -22.264  11.377  1.00  0.00           H  
ATOM   2774 2HB  ALA A 182     -11.419 -22.631  13.033  1.00  0.00           H  
ATOM   2775 3HB  ALA A 182      -9.682 -22.524  12.667  1.00  0.00           H  
ATOM   2776  N   ALA A 183      -8.147 -24.693  11.157  1.00  0.00           N  
ATOM   2777  CA  ALA A 183      -7.129 -25.080  10.190  1.00  0.00           C  
ATOM   2778  C   ALA A 183      -7.345 -26.488   9.618  1.00  0.00           C  
ATOM   2779  O   ALA A 183      -6.990 -26.764   8.473  1.00  0.00           O  
ATOM   2780  CB  ALA A 183      -5.753 -24.983  10.832  1.00  0.00           C  
ATOM   2781  H   ALA A 183      -7.869 -24.460  12.101  1.00  0.00           H  
ATOM   2782  HA  ALA A 183      -7.176 -24.385   9.352  1.00  0.00           H  
ATOM   2783 1HB  ALA A 183      -4.990 -25.251  10.100  1.00  0.00           H  
ATOM   2784 2HB  ALA A 183      -5.583 -23.962  11.175  1.00  0.00           H  
ATOM   2785 3HB  ALA A 183      -5.697 -25.664  11.679  1.00  0.00           H  
ATOM   2786  N   ILE A 184      -7.848 -27.504  10.469  1.00  0.00           N  
ATOM   2787  CA  ILE A 184      -8.229 -28.852  10.013  1.00  0.00           C  
ATOM   2788  C   ILE A 184      -9.366 -28.816   8.990  1.00  0.00           C  
ATOM   2789  O   ILE A 184      -9.325 -29.518   7.980  1.00  0.00           O  
ATOM   2790  CB  ILE A 184      -8.651 -29.732  11.204  1.00  0.00           C  
ATOM   2791  CG1 ILE A 184      -7.447 -30.027  12.103  1.00  0.00           C  
ATOM   2792  CG2 ILE A 184      -9.281 -31.025  10.713  1.00  0.00           C  
ATOM   2793  CD1 ILE A 184      -7.814 -30.637  13.436  1.00  0.00           C  
ATOM   2794  H   ILE A 184      -7.983 -27.258  11.440  1.00  0.00           H  
ATOM   2795  HA  ILE A 184      -7.367 -29.311   9.534  1.00  0.00           H  
ATOM   2796  HB  ILE A 184      -9.375 -29.194  11.815  1.00  0.00           H  
ATOM   2797 1HG1 ILE A 184      -6.769 -30.710  11.590  1.00  0.00           H  
ATOM   2798 2HG1 ILE A 184      -6.897 -29.104  12.291  1.00  0.00           H  
ATOM   2799 1HG2 ILE A 184      -9.573 -31.635  11.568  1.00  0.00           H  
ATOM   2800 2HG2 ILE A 184     -10.162 -30.795  10.115  1.00  0.00           H  
ATOM   2801 3HG2 ILE A 184      -8.562 -31.573  10.104  1.00  0.00           H  
ATOM   2802 1HD1 ILE A 184      -6.908 -30.817  14.016  1.00  0.00           H  
ATOM   2803 2HD1 ILE A 184      -8.464 -29.954  13.982  1.00  0.00           H  
ATOM   2804 3HD1 ILE A 184      -8.333 -31.580  13.273  1.00  0.00           H  
ATOM   2805  N   LEU A 185     -10.538 -27.948   9.176  1.00  0.00           N  
ATOM   2806  CA  LEU A 185     -11.659 -27.749   8.261  1.00  0.00           C  
ATOM   2807  C   LEU A 185     -11.183 -27.116   6.952  1.00  0.00           C  
ATOM   2808  O   LEU A 185     -11.611 -27.502   5.856  1.00  0.00           O  
ATOM   2809  CB  LEU A 185     -12.727 -26.860   8.911  1.00  0.00           C  
ATOM   2810  CG  LEU A 185     -13.361 -27.414  10.194  1.00  0.00           C  
ATOM   2811  CD1 LEU A 185     -14.292 -26.368  10.792  1.00  0.00           C  
ATOM   2812  CD2 LEU A 185     -14.113 -28.698   9.875  1.00  0.00           C  
ATOM   2813  H   LEU A 185     -10.525 -27.449  10.053  1.00  0.00           H  
ATOM   2814  HA  LEU A 185     -12.100 -28.721   8.034  1.00  0.00           H  
ATOM   2815 1HB  LEU A 185     -12.278 -25.898   9.153  1.00  0.00           H  
ATOM   2816 2HB  LEU A 185     -13.527 -26.694   8.191  1.00  0.00           H  
ATOM   2817  HG  LEU A 185     -12.580 -27.623  10.925  1.00  0.00           H  
ATOM   2818 1HD1 LEU A 185     -14.743 -26.762  11.704  1.00  0.00           H  
ATOM   2819 2HD1 LEU A 185     -13.725 -25.468  11.029  1.00  0.00           H  
ATOM   2820 3HD1 LEU A 185     -15.076 -26.126  10.075  1.00  0.00           H  
ATOM   2821 1HD2 LEU A 185     -14.564 -29.091  10.787  1.00  0.00           H  
ATOM   2822 2HD2 LEU A 185     -14.895 -28.489   9.144  1.00  0.00           H  
ATOM   2823 3HD2 LEU A 185     -13.421 -29.433   9.465  1.00  0.00           H  
ATOM   2824  N   ILE A 186     -10.281 -26.149   7.084  1.00  0.00           N  
ATOM   2825  CA  ILE A 186      -9.638 -25.539   5.922  1.00  0.00           C  
ATOM   2826  C   ILE A 186      -8.810 -26.565   5.151  1.00  0.00           C  
ATOM   2827  O   ILE A 186      -8.887 -26.643   3.924  1.00  0.00           O  
ATOM   2828  CB  ILE A 186      -8.739 -24.363   6.345  1.00  0.00           C  
ATOM   2829  CG1 ILE A 186      -9.589 -23.195   6.851  1.00  0.00           C  
ATOM   2830  CG2 ILE A 186      -7.860 -23.922   5.185  1.00  0.00           C  
ATOM   2831  CD1 ILE A 186      -8.796 -22.130   7.572  1.00  0.00           C  
ATOM   2832  H   ILE A 186     -10.034 -25.826   8.008  1.00  0.00           H  
ATOM   2833  HA  ILE A 186     -10.420 -25.172   5.257  1.00  0.00           H  
ATOM   2834  HB  ILE A 186      -8.103 -24.672   7.174  1.00  0.00           H  
ATOM   2835 1HG1 ILE A 186     -10.103 -22.729   6.011  1.00  0.00           H  
ATOM   2836 2HG1 ILE A 186     -10.353 -23.570   7.533  1.00  0.00           H  
ATOM   2837 1HG2 ILE A 186      -7.231 -23.090   5.501  1.00  0.00           H  
ATOM   2838 2HG2 ILE A 186      -7.230 -24.753   4.869  1.00  0.00           H  
ATOM   2839 3HG2 ILE A 186      -8.488 -23.606   4.352  1.00  0.00           H  
ATOM   2840 1HD1 ILE A 186      -9.468 -21.336   7.901  1.00  0.00           H  
ATOM   2841 2HD1 ILE A 186      -8.301 -22.568   8.439  1.00  0.00           H  
ATOM   2842 3HD1 ILE A 186      -8.048 -21.715   6.898  1.00  0.00           H  
ATOM   2843  N   LEU A 187      -8.009 -27.359   5.861  1.00  0.00           N  
ATOM   2844  CA  LEU A 187      -7.219 -28.385   5.191  1.00  0.00           C  
ATOM   2845  C   LEU A 187      -8.058 -29.336   4.335  1.00  0.00           C  
ATOM   2846  O   LEU A 187      -7.706 -29.628   3.192  1.00  0.00           O  
ATOM   2847  CB  LEU A 187      -6.443 -29.196   6.236  1.00  0.00           C  
ATOM   2848  CG  LEU A 187      -5.645 -30.389   5.694  1.00  0.00           C  
ATOM   2849  CD1 LEU A 187      -4.574 -29.890   4.734  1.00  0.00           C  
ATOM   2850  CD2 LEU A 187      -5.026 -31.155   6.854  1.00  0.00           C  
ATOM   2851  H   LEU A 187      -7.941 -27.263   6.864  1.00  0.00           H  
ATOM   2852  HA  LEU A 187      -6.521 -27.889   4.518  1.00  0.00           H  
ATOM   2853 1HB  LEU A 187      -5.743 -28.532   6.742  1.00  0.00           H  
ATOM   2854 2HB  LEU A 187      -7.148 -29.577   6.975  1.00  0.00           H  
ATOM   2855  HG  LEU A 187      -6.310 -31.049   5.137  1.00  0.00           H  
ATOM   2856 1HD1 LEU A 187      -4.007 -30.738   4.349  1.00  0.00           H  
ATOM   2857 2HD1 LEU A 187      -5.045 -29.363   3.905  1.00  0.00           H  
ATOM   2858 3HD1 LEU A 187      -3.901 -29.213   5.260  1.00  0.00           H  
ATOM   2859 1HD2 LEU A 187      -4.459 -32.003   6.469  1.00  0.00           H  
ATOM   2860 2HD2 LEU A 187      -4.359 -30.496   7.411  1.00  0.00           H  
ATOM   2861 3HD2 LEU A 187      -5.815 -31.515   7.515  1.00  0.00           H  
ATOM   2862  N   ALA A 188      -9.176 -29.831   4.873  1.00  0.00           N  
ATOM   2863  CA  ALA A 188     -10.045 -30.726   4.101  1.00  0.00           C  
ATOM   2864  C   ALA A 188     -10.549 -30.099   2.793  1.00  0.00           C  
ATOM   2865  O   ALA A 188     -10.602 -30.757   1.753  1.00  0.00           O  
ATOM   2866  CB  ALA A 188     -11.223 -31.203   4.950  1.00  0.00           C  
ATOM   2867  H   ALA A 188      -9.432 -29.593   5.820  1.00  0.00           H  
ATOM   2868  HA  ALA A 188      -9.455 -31.594   3.800  1.00  0.00           H  
ATOM   2869 1HB  ALA A 188     -11.854 -31.863   4.358  1.00  0.00           H  
ATOM   2870 2HB  ALA A 188     -10.848 -31.740   5.821  1.00  0.00           H  
ATOM   2871 3HB  ALA A 188     -11.804 -30.342   5.276  1.00  0.00           H  
ATOM   2872  N   ALA A 189     -10.977 -28.793   2.851  1.00  0.00           N  
ATOM   2873  CA  ALA A 189     -11.478 -28.092   1.676  1.00  0.00           C  
ATOM   2874  C   ALA A 189     -10.333 -27.923   0.679  1.00  0.00           C  
ATOM   2875  O   ALA A 189     -10.520 -28.077  -0.528  1.00  0.00           O  
ATOM   2876  CB  ALA A 189     -12.077 -26.751   2.076  1.00  0.00           C  
ATOM   2877  H   ALA A 189     -10.940 -28.307   3.735  1.00  0.00           H  
ATOM   2878  HA  ALA A 189     -12.258 -28.704   1.221  1.00  0.00           H  
ATOM   2879 1HB  ALA A 189     -12.448 -26.239   1.187  1.00  0.00           H  
ATOM   2880 2HB  ALA A 189     -12.900 -26.913   2.772  1.00  0.00           H  
ATOM   2881 3HB  ALA A 189     -11.313 -26.140   2.555  1.00  0.00           H  
ATOM   2882  N   ARG A 190      -9.153 -27.607   1.201  1.00  0.00           N  
ATOM   2883  CA  ARG A 190      -7.968 -27.397   0.376  1.00  0.00           C  
ATOM   2884  C   ARG A 190      -7.472 -28.672  -0.314  1.00  0.00           C  
ATOM   2885  O   ARG A 190      -6.912 -28.619  -1.410  1.00  0.00           O  
ATOM   2886  CB  ARG A 190      -6.842 -26.825   1.225  1.00  0.00           C  
ATOM   2887  CG  ARG A 190      -7.115 -25.446   1.804  1.00  0.00           C  
ATOM   2888  CD  ARG A 190      -6.945 -24.379   0.784  1.00  0.00           C  
ATOM   2889  NE  ARG A 190      -7.107 -23.052   1.356  1.00  0.00           N  
ATOM   2890  CZ  ARG A 190      -7.309 -21.929   0.639  1.00  0.00           C  
ATOM   2891  NH1 ARG A 190      -7.371 -21.990  -0.673  1.00  0.00           N  
ATOM   2892  NH2 ARG A 190      -7.444 -20.767   1.254  1.00  0.00           N  
ATOM   2893  H   ARG A 190      -9.079 -27.508   2.205  1.00  0.00           H  
ATOM   2894  HA  ARG A 190      -8.216 -26.688  -0.413  1.00  0.00           H  
ATOM   2895 1HB  ARG A 190      -6.638 -27.497   2.057  1.00  0.00           H  
ATOM   2896 2HB  ARG A 190      -5.933 -26.758   0.627  1.00  0.00           H  
ATOM   2897 1HG  ARG A 190      -8.138 -25.403   2.177  1.00  0.00           H  
ATOM   2898 2HG  ARG A 190      -6.422 -25.251   2.623  1.00  0.00           H  
ATOM   2899 1HD  ARG A 190      -5.947 -24.445   0.352  1.00  0.00           H  
ATOM   2900 2HD  ARG A 190      -7.689 -24.505  -0.001  1.00  0.00           H  
ATOM   2901  HE  ARG A 190      -7.065 -22.965   2.363  1.00  0.00           H  
ATOM   2902 1HH1 ARG A 190      -7.267 -22.878  -1.143  1.00  0.00           H  
ATOM   2903 2HH1 ARG A 190      -7.522 -21.148  -1.211  1.00  0.00           H  
ATOM   2904 1HH2 ARG A 190      -7.396 -20.721   2.263  1.00  0.00           H  
ATOM   2905 2HH2 ARG A 190      -7.595 -19.927   0.717  1.00  0.00           H  
ATOM   2906  N   LEU A 191      -7.552 -29.904   0.347  1.00  0.00           N  
ATOM   2907  CA  LEU A 191      -7.214 -31.224  -0.166  1.00  0.00           C  
ATOM   2908  C   LEU A 191      -8.302 -31.743  -1.080  1.00  0.00           C  
ATOM   2909  O   LEU A 191      -8.034 -32.459  -2.036  1.00  0.00           O  
ATOM   2910  CB  LEU A 191      -7.000 -32.208   0.992  1.00  0.00           C  
ATOM   2911  CG  LEU A 191      -5.769 -31.946   1.869  1.00  0.00           C  
ATOM   2912  CD1 LEU A 191      -5.792 -32.881   3.070  1.00  0.00           C  
ATOM   2913  CD2 LEU A 191      -4.506 -32.147   1.044  1.00  0.00           C  
ATOM   2914  H   LEU A 191      -7.813 -29.805   1.317  1.00  0.00           H  
ATOM   2915  HA  LEU A 191      -6.284 -31.148  -0.730  1.00  0.00           H  
ATOM   2916 1HB  LEU A 191      -7.877 -32.183   1.636  1.00  0.00           H  
ATOM   2917 2HB  LEU A 191      -6.906 -33.213   0.579  1.00  0.00           H  
ATOM   2918  HG  LEU A 191      -5.800 -30.922   2.242  1.00  0.00           H  
ATOM   2919 1HD1 LEU A 191      -4.918 -32.694   3.694  1.00  0.00           H  
ATOM   2920 2HD1 LEU A 191      -6.697 -32.702   3.652  1.00  0.00           H  
ATOM   2921 3HD1 LEU A 191      -5.780 -33.915   2.727  1.00  0.00           H  
ATOM   2922 1HD2 LEU A 191      -3.631 -31.960   1.668  1.00  0.00           H  
ATOM   2923 2HD2 LEU A 191      -4.473 -33.171   0.672  1.00  0.00           H  
ATOM   2924 3HD2 LEU A 191      -4.507 -31.455   0.202  1.00  0.00           H  
ATOM   2925  N   GLY A 192      -9.546 -31.387  -0.781  1.00  0.00           N  
ATOM   2926  CA  GLY A 192     -10.654 -31.864  -1.577  1.00  0.00           C  
ATOM   2927  C   GLY A 192     -11.186 -33.162  -0.997  1.00  0.00           C  
ATOM   2928  O   GLY A 192     -11.620 -34.049  -1.740  1.00  0.00           O  
ATOM   2929  H   GLY A 192      -9.731 -30.779   0.004  1.00  0.00           H  
ATOM   2930 1HA  GLY A 192     -11.441 -31.111  -1.598  1.00  0.00           H  
ATOM   2931 2HA  GLY A 192     -10.327 -32.015  -2.605  1.00  0.00           H  
ATOM   2932  N   THR A 193     -11.133 -33.277   0.331  1.00  0.00           N  
ATOM   2933  CA  THR A 193     -11.586 -34.482   1.034  1.00  0.00           C  
ATOM   2934  C   THR A 193     -12.432 -34.147   2.274  1.00  0.00           C  
ATOM   2935  O   THR A 193     -12.909 -33.022   2.423  1.00  0.00           O  
ATOM   2936  CB  THR A 193     -10.386 -35.353   1.450  1.00  0.00           C  
ATOM   2937  OG1 THR A 193     -10.857 -36.605   1.965  1.00  0.00           O  
ATOM   2938  CG2 THR A 193      -9.561 -34.649   2.517  1.00  0.00           C  
ATOM   2939  H   THR A 193     -10.766 -32.503   0.867  1.00  0.00           H  
ATOM   2940  HA  THR A 193     -12.185 -35.080   0.345  1.00  0.00           H  
ATOM   2941  HB  THR A 193      -9.757 -35.546   0.580  1.00  0.00           H  
ATOM   2942  HG1 THR A 193     -10.135 -37.238   1.974  1.00  0.00           H  
ATOM   2943 1HG2 THR A 193      -8.717 -35.278   2.798  1.00  0.00           H  
ATOM   2944 2HG2 THR A 193      -9.191 -33.701   2.124  1.00  0.00           H  
ATOM   2945 3HG2 THR A 193     -10.181 -34.462   3.392  1.00  0.00           H  
ATOM   2946  N   THR A 194     -12.619 -35.182   3.126  1.00  0.00           N  
ATOM   2947  CA  THR A 194     -13.444 -35.033   4.322  1.00  0.00           C  
ATOM   2948  C   THR A 194     -12.587 -34.523   5.455  1.00  0.00           C  
ATOM   2949  O   THR A 194     -11.359 -34.531   5.347  1.00  0.00           O  
ATOM   2950  CB  THR A 194     -14.115 -36.358   4.728  1.00  0.00           C  
ATOM   2951  OG1 THR A 194     -13.116 -37.285   5.173  1.00  0.00           O  
ATOM   2952  CG2 THR A 194     -14.869 -36.956   3.551  1.00  0.00           C  
ATOM   2953  H   THR A 194     -12.180 -36.073   2.940  1.00  0.00           H  
ATOM   2954  HA  THR A 194     -14.244 -34.324   4.102  1.00  0.00           H  
ATOM   2955  HB  THR A 194     -14.813 -36.177   5.545  1.00  0.00           H  
ATOM   2956  HG1 THR A 194     -13.543 -38.044   5.579  1.00  0.00           H  
ATOM   2957 1HG2 THR A 194     -15.337 -37.893   3.856  1.00  0.00           H  
ATOM   2958 2HG2 THR A 194     -15.637 -36.259   3.217  1.00  0.00           H  
ATOM   2959 3HG2 THR A 194     -14.174 -37.149   2.734  1.00  0.00           H  
ATOM   2960  N   VAL A 195     -13.235 -34.115   6.533  1.00  0.00           N  
ATOM   2961  CA  VAL A 195     -12.530 -33.554   7.693  1.00  0.00           C  
ATOM   2962  C   VAL A 195     -11.735 -34.632   8.440  1.00  0.00           C  
ATOM   2963  O   VAL A 195     -10.595 -34.403   8.848  1.00  0.00           O  
ATOM   2964  CB  VAL A 195     -13.535 -32.899   8.660  1.00  0.00           C  
ATOM   2965  CG1 VAL A 195     -12.826 -32.409   9.913  1.00  0.00           C  
ATOM   2966  CG2 VAL A 195     -14.254 -31.754   7.963  1.00  0.00           C  
ATOM   2967  H   VAL A 195     -14.242 -34.178   6.549  1.00  0.00           H  
ATOM   2968  HA  VAL A 195     -11.804 -32.825   7.337  1.00  0.00           H  
ATOM   2969  HB  VAL A 195     -14.262 -33.648   8.975  1.00  0.00           H  
ATOM   2970 1HG1 VAL A 195     -13.551 -31.950  10.585  1.00  0.00           H  
ATOM   2971 2HG1 VAL A 195     -12.350 -33.250  10.415  1.00  0.00           H  
ATOM   2972 3HG1 VAL A 195     -12.071 -31.673   9.639  1.00  0.00           H  
ATOM   2973 1HG2 VAL A 195     -14.963 -31.297   8.652  1.00  0.00           H  
ATOM   2974 2HG2 VAL A 195     -13.526 -31.009   7.643  1.00  0.00           H  
ATOM   2975 3HG2 VAL A 195     -14.789 -32.136   7.093  1.00  0.00           H  
ATOM   2976  N   GLU A 196     -12.345 -35.804   8.603  1.00  0.00           N  
ATOM   2977  CA  GLU A 196     -11.730 -36.917   9.315  1.00  0.00           C  
ATOM   2978  C   GLU A 196     -10.512 -37.371   8.517  1.00  0.00           C  
ATOM   2979  O   GLU A 196      -9.468 -37.722   9.077  1.00  0.00           O  
ATOM   2980  CB  GLU A 196     -12.717 -38.072   9.498  1.00  0.00           C  
ATOM   2981  CG  GLU A 196     -13.904 -37.748  10.394  1.00  0.00           C  
ATOM   2982  CD  GLU A 196     -14.944 -36.908   9.706  1.00  0.00           C  
ATOM   2983  OE1 GLU A 196     -14.817 -36.689   8.525  1.00  0.00           O  
ATOM   2984  OE2 GLU A 196     -15.866 -36.484  10.361  1.00  0.00           O  
ATOM   2985  H   GLU A 196     -13.271 -35.920   8.216  1.00  0.00           H  
ATOM   2986  HA  GLU A 196     -11.435 -36.572  10.307  1.00  0.00           H  
ATOM   2987 1HB  GLU A 196     -13.104 -38.378   8.526  1.00  0.00           H  
ATOM   2988 2HB  GLU A 196     -12.197 -38.930   9.928  1.00  0.00           H  
ATOM   2989 1HG  GLU A 196     -14.365 -38.680  10.720  1.00  0.00           H  
ATOM   2990 2HG  GLU A 196     -13.547 -37.222  11.278  1.00  0.00           H  
ATOM   2991  N   GLU A 197     -10.543 -37.455   7.042  1.00  0.00           N  
ATOM   2992  CA  GLU A 197      -9.414 -37.824   6.206  1.00  0.00           C  
ATOM   2993  C   GLU A 197      -8.325 -36.755   6.251  1.00  0.00           C  
ATOM   2994  O   GLU A 197      -7.141 -37.072   6.246  1.00  0.00           O  
ATOM   2995  CB  GLU A 197      -9.872 -38.045   4.763  1.00  0.00           C  
ATOM   2996  CG  GLU A 197     -10.752 -39.271   4.563  1.00  0.00           C  
ATOM   2997  CD  GLU A 197     -10.046 -40.557   4.891  1.00  0.00           C  
ATOM   2998  OE1 GLU A 197      -8.967 -40.765   4.391  1.00  0.00           O  
ATOM   2999  OE2 GLU A 197     -10.587 -41.333   5.644  1.00  0.00           O  
ATOM   3000  H   GLU A 197     -11.411 -37.180   6.606  1.00  0.00           H  
ATOM   3001  HA  GLU A 197      -8.971 -38.739   6.604  1.00  0.00           H  
ATOM   3002 1HB  GLU A 197     -10.430 -37.173   4.420  1.00  0.00           H  
ATOM   3003 2HB  GLU A 197      -9.000 -38.150   4.116  1.00  0.00           H  
ATOM   3004 1HG  GLU A 197     -11.633 -39.180   5.198  1.00  0.00           H  
ATOM   3005 2HG  GLU A 197     -11.086 -39.300   3.527  1.00  0.00           H  
ATOM   3006  N   ALA A 198      -8.721 -35.491   6.314  1.00  0.00           N  
ATOM   3007  CA  ALA A 198      -7.738 -34.407   6.397  1.00  0.00           C  
ATOM   3008  C   ALA A 198      -6.873 -34.518   7.647  1.00  0.00           C  
ATOM   3009  O   ALA A 198      -5.689 -34.185   7.634  1.00  0.00           O  
ATOM   3010  CB  ALA A 198      -8.435 -33.051   6.354  1.00  0.00           C  
ATOM   3011  H   ALA A 198      -9.706 -35.263   6.306  1.00  0.00           H  
ATOM   3012  HA  ALA A 198      -7.073 -34.487   5.537  1.00  0.00           H  
ATOM   3013 1HB  ALA A 198      -7.689 -32.258   6.417  1.00  0.00           H  
ATOM   3014 2HB  ALA A 198      -8.989 -32.958   5.421  1.00  0.00           H  
ATOM   3015 3HB  ALA A 198      -9.123 -32.972   7.194  1.00  0.00           H  
ATOM   3016  N   VAL A 199      -7.490 -34.902   8.913  1.00  0.00           N  
ATOM   3017  CA  VAL A 199      -6.706 -35.124  10.120  1.00  0.00           C  
ATOM   3018  C   VAL A 199      -5.723 -36.284   9.953  1.00  0.00           C  
ATOM   3019  O   VAL A 199      -4.564 -36.198  10.372  1.00  0.00           O  
ATOM   3020  CB  VAL A 199      -7.640 -35.414  11.310  1.00  0.00           C  
ATOM   3021  CG1 VAL A 199      -6.832 -35.817  12.535  1.00  0.00           C  
ATOM   3022  CG2 VAL A 199      -8.495 -34.193  11.607  1.00  0.00           C  
ATOM   3023  H   VAL A 199      -8.490 -35.037   8.946  1.00  0.00           H  
ATOM   3024  HA  VAL A 199      -6.109 -34.232  10.314  1.00  0.00           H  
ATOM   3025  HB  VAL A 199      -8.283 -36.257  11.057  1.00  0.00           H  
ATOM   3026 1HG1 VAL A 199      -7.508 -36.019  13.367  1.00  0.00           H  
ATOM   3027 2HG1 VAL A 199      -6.255 -36.714  12.311  1.00  0.00           H  
ATOM   3028 3HG1 VAL A 199      -6.155 -35.007  12.807  1.00  0.00           H  
ATOM   3029 1HG2 VAL A 199      -9.153 -34.405  12.449  1.00  0.00           H  
ATOM   3030 2HG2 VAL A 199      -7.850 -33.347  11.854  1.00  0.00           H  
ATOM   3031 3HG2 VAL A 199      -9.095 -33.947  10.731  1.00  0.00           H  
ATOM   3032  N   GLU A 200      -6.160 -37.581   9.306  1.00  0.00           N  
ATOM   3033  CA  GLU A 200      -5.280 -38.710   9.079  1.00  0.00           C  
ATOM   3034  C   GLU A 200      -4.135 -38.309   8.165  1.00  0.00           C  
ATOM   3035  O   GLU A 200      -2.992 -38.719   8.369  1.00  0.00           O  
ATOM   3036  CB  GLU A 200      -6.054 -39.882   8.472  1.00  0.00           C  
ATOM   3037  CG  GLU A 200      -5.220 -41.135   8.244  1.00  0.00           C  
ATOM   3038  CD  GLU A 200      -4.730 -41.752   9.524  1.00  0.00           C  
ATOM   3039  OE1 GLU A 200      -5.284 -41.455  10.555  1.00  0.00           O  
ATOM   3040  OE2 GLU A 200      -3.799 -42.521   9.471  1.00  0.00           O  
ATOM   3041  H   GLU A 200      -7.127 -37.646   9.022  1.00  0.00           H  
ATOM   3042  HA  GLU A 200      -4.866 -39.024  10.038  1.00  0.00           H  
ATOM   3043 1HB  GLU A 200      -6.885 -40.147   9.125  1.00  0.00           H  
ATOM   3044 2HB  GLU A 200      -6.475 -39.582   7.512  1.00  0.00           H  
ATOM   3045 1HG  GLU A 200      -5.824 -41.868   7.709  1.00  0.00           H  
ATOM   3046 2HG  GLU A 200      -4.366 -40.882   7.618  1.00  0.00           H  
ATOM   3047  N   ARG A 201      -4.381 -37.426   7.026  1.00  0.00           N  
ATOM   3048  CA  ARG A 201      -3.339 -36.957   6.117  1.00  0.00           C  
ATOM   3049  C   ARG A 201      -2.285 -36.163   6.862  1.00  0.00           C  
ATOM   3050  O   ARG A 201      -1.103 -36.271   6.566  1.00  0.00           O  
ATOM   3051  CB  ARG A 201      -3.933 -36.092   5.015  1.00  0.00           C  
ATOM   3052  CG  ARG A 201      -4.866 -36.822   4.062  1.00  0.00           C  
ATOM   3053  CD  ARG A 201      -4.152 -37.867   3.286  1.00  0.00           C  
ATOM   3054  NE  ARG A 201      -4.169 -39.153   3.964  1.00  0.00           N  
ATOM   3055  CZ  ARG A 201      -5.232 -39.979   4.011  1.00  0.00           C  
ATOM   3056  NH1 ARG A 201      -6.354 -39.641   3.416  1.00  0.00           N  
ATOM   3057  NH2 ARG A 201      -5.147 -41.130   4.655  1.00  0.00           N  
ATOM   3058  H   ARG A 201      -5.337 -37.144   6.867  1.00  0.00           H  
ATOM   3059  HA  ARG A 201      -2.842 -37.824   5.684  1.00  0.00           H  
ATOM   3060 1HB  ARG A 201      -4.492 -35.270   5.459  1.00  0.00           H  
ATOM   3061 2HB  ARG A 201      -3.129 -35.658   4.421  1.00  0.00           H  
ATOM   3062 1HG  ARG A 201      -5.664 -37.302   4.630  1.00  0.00           H  
ATOM   3063 2HG  ARG A 201      -5.300 -36.109   3.360  1.00  0.00           H  
ATOM   3064 1HD  ARG A 201      -4.629 -37.988   2.314  1.00  0.00           H  
ATOM   3065 2HD  ARG A 201      -3.113 -37.570   3.146  1.00  0.00           H  
ATOM   3066  HE  ARG A 201      -3.323 -39.448   4.434  1.00  0.00           H  
ATOM   3067 1HH1 ARG A 201      -6.419 -38.761   2.924  1.00  0.00           H  
ATOM   3068 2HH1 ARG A 201      -7.151 -40.260   3.451  1.00  0.00           H  
ATOM   3069 1HH2 ARG A 201      -4.284 -41.391   5.113  1.00  0.00           H  
ATOM   3070 2HH2 ARG A 201      -5.943 -41.749   4.690  1.00  0.00           H  
ATOM   3071  N   ALA A 202      -2.701 -35.208   7.840  1.00  0.00           N  
ATOM   3072  CA  ALA A 202      -1.773 -34.417   8.638  1.00  0.00           C  
ATOM   3073  C   ALA A 202      -0.981 -35.300   9.594  1.00  0.00           C  
ATOM   3074  O   ALA A 202       0.210 -35.088   9.786  1.00  0.00           O  
ATOM   3075  CB  ALA A 202      -2.487 -33.311   9.375  1.00  0.00           C  
ATOM   3076  H   ALA A 202      -3.692 -35.030   7.914  1.00  0.00           H  
ATOM   3077  HA  ALA A 202      -1.045 -33.965   7.962  1.00  0.00           H  
ATOM   3078 1HB  ALA A 202      -1.768 -32.738   9.961  1.00  0.00           H  
ATOM   3079 2HB  ALA A 202      -2.976 -32.652   8.658  1.00  0.00           H  
ATOM   3080 3HB  ALA A 202      -3.233 -33.741  10.042  1.00  0.00           H  
ATOM   3081  N   LEU A 203      -1.639 -36.302  10.172  1.00  0.00           N  
ATOM   3082  CA  LEU A 203      -0.967 -37.232  11.078  1.00  0.00           C  
ATOM   3083  C   LEU A 203       0.089 -38.079  10.365  1.00  0.00           C  
ATOM   3084  O   LEU A 203       1.170 -38.304  10.905  1.00  0.00           O  
ATOM   3085  CB  LEU A 203      -2.000 -38.154  11.738  1.00  0.00           C  
ATOM   3086  CG  LEU A 203      -2.886 -37.501  12.807  1.00  0.00           C  
ATOM   3087  CD1 LEU A 203      -4.048 -38.427  13.138  1.00  0.00           C  
ATOM   3088  CD2 LEU A 203      -2.054 -37.203  14.045  1.00  0.00           C  
ATOM   3089  H   LEU A 203      -2.624 -36.424   9.982  1.00  0.00           H  
ATOM   3090  HA  LEU A 203      -0.422 -36.653  11.823  1.00  0.00           H  
ATOM   3091 1HB  LEU A 203      -2.654 -38.554  10.966  1.00  0.00           H  
ATOM   3092 2HB  LEU A 203      -1.474 -38.984  12.207  1.00  0.00           H  
ATOM   3093  HG  LEU A 203      -3.302 -36.570  12.416  1.00  0.00           H  
ATOM   3094 1HD1 LEU A 203      -4.678 -37.963  13.897  1.00  0.00           H  
ATOM   3095 2HD1 LEU A 203      -4.638 -38.606  12.239  1.00  0.00           H  
ATOM   3096 3HD1 LEU A 203      -3.663 -39.372  13.516  1.00  0.00           H  
ATOM   3097 1HD2 LEU A 203      -2.684 -36.738  14.804  1.00  0.00           H  
ATOM   3098 2HD2 LEU A 203      -1.640 -38.132  14.437  1.00  0.00           H  
ATOM   3099 3HD2 LEU A 203      -1.241 -36.525  13.783  1.00  0.00           H  
ATOM   3100  N   GLN A 204      -0.215 -38.532   9.152  1.00  0.00           N  
ATOM   3101  CA  GLN A 204       0.751 -39.278   8.345  1.00  0.00           C  
ATOM   3102  C   GLN A 204       1.954 -38.418   7.952  1.00  0.00           C  
ATOM   3103  O   GLN A 204       3.095 -38.880   7.977  1.00  0.00           O  
ATOM   3104  CB  GLN A 204       0.076 -39.831   7.087  1.00  0.00           C  
ATOM   3105  CG  GLN A 204      -0.926 -40.940   7.355  1.00  0.00           C  
ATOM   3106  CD  GLN A 204      -1.631 -41.401   6.093  1.00  0.00           C  
ATOM   3107  OE1 GLN A 204      -1.800 -40.630   5.143  1.00  0.00           O  
ATOM   3108  NE2 GLN A 204      -2.047 -42.662   6.075  1.00  0.00           N  
ATOM   3109  H   GLN A 204      -1.137 -38.356   8.778  1.00  0.00           H  
ATOM   3110  HA  GLN A 204       1.123 -40.114   8.937  1.00  0.00           H  
ATOM   3111 1HB  GLN A 204      -0.445 -39.025   6.569  1.00  0.00           H  
ATOM   3112 2HB  GLN A 204       0.834 -40.219   6.408  1.00  0.00           H  
ATOM   3113 1HG  GLN A 204      -0.402 -41.794   7.784  1.00  0.00           H  
ATOM   3114 2HG  GLN A 204      -1.679 -40.575   8.053  1.00  0.00           H  
ATOM   3115 1HE2 GLN A 204      -2.519 -43.022   5.269  1.00  0.00           H  
ATOM   3116 2HE2 GLN A 204      -1.889 -43.252   6.867  1.00  0.00           H  
ATOM   3117  N   LEU A 205       1.703 -37.165   7.588  1.00  0.00           N  
ATOM   3118  CA  LEU A 205       2.786 -36.236   7.279  1.00  0.00           C  
ATOM   3119  C   LEU A 205       3.582 -35.901   8.534  1.00  0.00           C  
ATOM   3120  O   LEU A 205       4.799 -35.786   8.483  1.00  0.00           O  
ATOM   3121  CB  LEU A 205       2.228 -34.948   6.659  1.00  0.00           C  
ATOM   3122  CG  LEU A 205       3.272 -33.922   6.203  1.00  0.00           C  
ATOM   3123  CD1 LEU A 205       4.123 -34.522   5.092  1.00  0.00           C  
ATOM   3124  CD2 LEU A 205       2.569 -32.658   5.731  1.00  0.00           C  
ATOM   3125  H   LEU A 205       0.748 -36.844   7.523  1.00  0.00           H  
ATOM   3126  HA  LEU A 205       3.458 -36.714   6.566  1.00  0.00           H  
ATOM   3127 1HB  LEU A 205       1.624 -35.214   5.794  1.00  0.00           H  
ATOM   3128 2HB  LEU A 205       1.582 -34.462   7.392  1.00  0.00           H  
ATOM   3129  HG  LEU A 205       3.934 -33.680   7.036  1.00  0.00           H  
ATOM   3130 1HD1 LEU A 205       4.866 -33.792   4.768  1.00  0.00           H  
ATOM   3131 2HD1 LEU A 205       4.630 -35.413   5.463  1.00  0.00           H  
ATOM   3132 3HD1 LEU A 205       3.486 -34.790   4.250  1.00  0.00           H  
ATOM   3133 1HD2 LEU A 205       3.311 -31.927   5.408  1.00  0.00           H  
ATOM   3134 2HD2 LEU A 205       1.909 -32.897   4.897  1.00  0.00           H  
ATOM   3135 3HD2 LEU A 205       1.983 -32.240   6.550  1.00  0.00           H  
ATOM   3136  N   LYS A 206       2.886 -35.743   9.655  1.00  0.00           N  
ATOM   3137  CA  LYS A 206       3.511 -35.467  10.955  1.00  0.00           C  
ATOM   3138  C   LYS A 206       4.546 -36.533  11.304  1.00  0.00           C  
ATOM   3139  O   LYS A 206       5.653 -36.220  11.741  1.00  0.00           O  
ATOM   3140  CB  LYS A 206       2.453 -35.383  12.056  1.00  0.00           C  
ATOM   3141  CG  LYS A 206       3.003 -35.038  13.433  1.00  0.00           C  
ATOM   3142  CD  LYS A 206       1.932 -35.169  14.505  1.00  0.00           C  
ATOM   3143  CE  LYS A 206       1.856 -36.591  15.041  1.00  0.00           C  
ATOM   3144  NZ  LYS A 206       2.956 -36.884  16.000  1.00  0.00           N  
ATOM   3145  H   LYS A 206       1.879 -35.819   9.600  1.00  0.00           H  
ATOM   3146  HA  LYS A 206       4.021 -34.505  10.896  1.00  0.00           H  
ATOM   3147 1HB  LYS A 206       1.713 -34.627  11.792  1.00  0.00           H  
ATOM   3148 2HB  LYS A 206       1.932 -36.338  12.132  1.00  0.00           H  
ATOM   3149 1HG  LYS A 206       3.830 -35.708  13.672  1.00  0.00           H  
ATOM   3150 2HG  LYS A 206       3.378 -34.014  13.429  1.00  0.00           H  
ATOM   3151 1HD  LYS A 206       2.156 -34.490  15.329  1.00  0.00           H  
ATOM   3152 2HD  LYS A 206       0.963 -34.897  14.087  1.00  0.00           H  
ATOM   3153 1HE  LYS A 206       0.903 -36.739  15.547  1.00  0.00           H  
ATOM   3154 2HE  LYS A 206       1.916 -37.296  14.213  1.00  0.00           H  
ATOM   3155 1HZ  LYS A 206       2.870 -37.834  16.331  1.00  0.00           H  
ATOM   3156 2HZ  LYS A 206       3.847 -36.768  15.537  1.00  0.00           H  
ATOM   3157 3HZ  LYS A 206       2.900 -36.248  16.782  1.00  0.00           H  
ATOM   3158  N   THR A 207       4.163 -37.794  11.104  1.00  0.00           N  
ATOM   3159  CA  THR A 207       5.039 -38.945  11.330  1.00  0.00           C  
ATOM   3160  C   THR A 207       6.183 -38.968  10.312  1.00  0.00           C  
ATOM   3161  O   THR A 207       7.335 -39.183  10.684  1.00  0.00           O  
ATOM   3162  CB  THR A 207       4.251 -40.266  11.257  1.00  0.00           C  
ATOM   3163  OG1 THR A 207       3.238 -40.278  12.271  1.00  0.00           O  
ATOM   3164  CG2 THR A 207       5.180 -41.453  11.460  1.00  0.00           C  
ATOM   3165  H   THR A 207       3.219 -37.950  10.780  1.00  0.00           H  
ATOM   3166  HA  THR A 207       5.476 -38.858  12.325  1.00  0.00           H  
ATOM   3167  HB  THR A 207       3.771 -40.350  10.282  1.00  0.00           H  
ATOM   3168  HG1 THR A 207       2.639 -39.540  12.133  1.00  0.00           H  
ATOM   3169 1HG2 THR A 207       4.606 -42.378  11.405  1.00  0.00           H  
ATOM   3170 2HG2 THR A 207       5.945 -41.453  10.684  1.00  0.00           H  
ATOM   3171 3HG2 THR A 207       5.656 -41.380  12.437  1.00  0.00           H  
ATOM   3172  N   LYS A 208       5.867 -38.711   9.044  1.00  0.00           N  
ATOM   3173  CA  LYS A 208       6.863 -38.704   7.960  1.00  0.00           C  
ATOM   3174  C   LYS A 208       7.977 -37.639   8.104  1.00  0.00           C  
ATOM   3175  O   LYS A 208       9.153 -37.918   7.878  1.00  0.00           O  
ATOM   3176  CB  LYS A 208       6.149 -38.513   6.621  1.00  0.00           C  
ATOM   3177  CG  LYS A 208       7.073 -38.518   5.410  1.00  0.00           C  
ATOM   3178  CD  LYS A 208       6.285 -38.390   4.115  1.00  0.00           C  
ATOM   3179  CE  LYS A 208       7.210 -38.319   2.908  1.00  0.00           C  
ATOM   3180  NZ  LYS A 208       6.453 -38.188   1.634  1.00  0.00           N  
ATOM   3181  H   LYS A 208       4.900 -38.511   8.825  1.00  0.00           H  
ATOM   3182  HA  LYS A 208       7.392 -39.657   7.972  1.00  0.00           H  
ATOM   3183 1HB  LYS A 208       5.413 -39.306   6.484  1.00  0.00           H  
ATOM   3184 2HB  LYS A 208       5.611 -37.565   6.628  1.00  0.00           H  
ATOM   3185 1HG  LYS A 208       7.774 -37.686   5.483  1.00  0.00           H  
ATOM   3186 2HG  LYS A 208       7.640 -39.448   5.390  1.00  0.00           H  
ATOM   3187 1HD  LYS A 208       5.623 -39.249   4.004  1.00  0.00           H  
ATOM   3188 2HD  LYS A 208       5.676 -37.486   4.147  1.00  0.00           H  
ATOM   3189 1HE  LYS A 208       7.875 -37.463   3.011  1.00  0.00           H  
ATOM   3190 2HE  LYS A 208       7.820 -39.221   2.864  1.00  0.00           H  
ATOM   3191 1HZ  LYS A 208       7.101 -38.145   0.860  1.00  0.00           H  
ATOM   3192 2HZ  LYS A 208       5.845 -38.987   1.519  1.00  0.00           H  
ATOM   3193 3HZ  LYS A 208       5.898 -37.344   1.656  1.00  0.00           H  
ATOM   3194  N   LEU A 209       7.615 -36.418   8.479  1.00  0.00           N  
ATOM   3195  CA  LEU A 209       8.589 -35.335   8.563  1.00  0.00           C  
ATOM   3196  C   LEU A 209       9.358 -35.363   9.885  1.00  0.00           C  
ATOM   3197  O   LEU A 209       8.824 -35.762  10.928  1.00  0.00           O  
ATOM   3198  CB  LEU A 209       7.882 -33.982   8.406  1.00  0.00           C  
ATOM   3199  CG  LEU A 209       7.125 -33.778   7.088  1.00  0.00           C  
ATOM   3200  CD1 LEU A 209       6.412 -32.432   7.116  1.00  0.00           C  
ATOM   3201  CD2 LEU A 209       8.102 -33.854   5.923  1.00  0.00           C  
ATOM   3202  H   LEU A 209       6.649 -36.231   8.712  1.00  0.00           H  
ATOM   3203  HA  LEU A 209       9.320 -35.466   7.767  1.00  0.00           H  
ATOM   3204 1HB  LEU A 209       7.169 -33.867   9.219  1.00  0.00           H  
ATOM   3205 2HB  LEU A 209       8.627 -33.191   8.487  1.00  0.00           H  
ATOM   3206  HG  LEU A 209       6.368 -34.553   6.978  1.00  0.00           H  
ATOM   3207 1HD1 LEU A 209       5.874 -32.286   6.179  1.00  0.00           H  
ATOM   3208 2HD1 LEU A 209       5.706 -32.412   7.946  1.00  0.00           H  
ATOM   3209 3HD1 LEU A 209       7.145 -31.635   7.241  1.00  0.00           H  
ATOM   3210 1HD2 LEU A 209       7.563 -33.709   4.986  1.00  0.00           H  
ATOM   3211 2HD2 LEU A 209       8.859 -33.078   6.031  1.00  0.00           H  
ATOM   3212 3HD2 LEU A 209       8.583 -34.833   5.917  1.00  0.00           H  
ATOM   3213  N   GLY A 210      10.617 -34.934   9.834  1.00  0.00           N  
ATOM   3214  CA  GLY A 210      11.437 -34.832  11.031  1.00  0.00           C  
ATOM   3215  C   GLY A 210      12.746 -34.084  10.830  1.00  0.00           C  
ATOM   3216  O   GLY A 210      13.582 -34.023  11.733  1.00  0.00           O  
ATOM   3217  OXT GLY A 210      13.012 -33.522   9.769  1.00  0.00           O  
ATOM   3218  H   GLY A 210      11.013 -34.674   8.943  1.00  0.00           H  
ATOM   3219 1HA  GLY A 210      10.874 -34.325  11.814  1.00  0.00           H  
ATOM   3220 2HA  GLY A 210      11.670 -35.830  11.398  1.00  0.00           H  
TER                                                                             
HETATM 3222 FE1  HSS B 211      -3.032 -17.884  11.085  1.00  0.00          FE  
HETATM 3223  N2  HSS B 211      -3.695 -19.078   9.583  1.00  0.00           N  
HETATM 3224  C1  HSS B 211      -3.921 -18.716   8.284  1.00  0.00           C  
HETATM 3225  C2  HSS B 211      -4.278 -19.877   7.474  1.00  0.00           C  
HETATM 3226  C3  HSS B 211      -4.665 -19.849   6.027  1.00  0.00           C  
HETATM 3227  C4  HSS B 211      -6.055 -19.235   5.797  1.00  0.00           C  
HETATM 3228  C5  HSS B 211      -6.563 -19.304   4.329  1.00  0.00           C  
HETATM 3229  O1  HSS B 211      -7.196 -20.339   3.981  1.00  0.00           O  
HETATM 3230  O3  HSS B 211      -6.313 -18.289   3.621  1.00  0.00           O  
HETATM 3231  C32 HSS B 211      -4.255 -20.952   8.323  1.00  0.00           C  
HETATM 3232  C33 HSS B 211      -3.896 -20.438   9.636  1.00  0.00           C  
HETATM 3233  C29 HSS B 211      -3.812 -21.211  10.786  1.00  0.00           C  
HETATM 3234  C26 HSS B 211      -3.524 -20.743  12.066  1.00  0.00           C  
HETATM 3235  C25 HSS B 211      -3.508 -21.575  13.249  1.00  0.00           C  
HETATM 3236  C22 HSS B 211      -3.209 -20.746  14.310  1.00  0.00           C  
HETATM 3237  C21 HSS B 211      -3.001 -19.416  13.739  1.00  0.00           C  
HETATM 3238  N3  HSS B 211      -3.226 -19.443  12.388  1.00  0.00           N  
HETATM 3239  C30 HSS B 211      -2.539 -18.310  14.443  1.00  0.00           C  
HETATM 3240  C19 HSS B 211      -2.289 -17.046  13.921  1.00  0.00           C  
HETATM 3241  C18 HSS B 211      -1.812 -15.925  14.708  1.00  0.00           C  
HETATM 3242  C15 HSS B 211      -1.728 -14.853  13.842  1.00  0.00           C  
HETATM 3243  C14 HSS B 211      -2.143 -15.355  12.535  1.00  0.00           C  
HETATM 3244  N4  HSS B 211      -2.470 -16.678  12.611  1.00  0.00           N  
HETATM 3245  C31 HSS B 211      -2.241 -14.579  11.381  1.00  0.00           C  
HETATM 3246  C12 HSS B 211      -2.678 -15.023  10.142  1.00  0.00           C  
HETATM 3247  N1  HSS B 211      -3.070 -16.309   9.851  1.00  0.00           N  
HETATM 3248  C6  HSS B 211      -3.390 -16.315   8.515  1.00  0.00           C  
HETATM 3249  C28 HSS B 211      -3.793 -17.425   7.786  1.00  0.00           C  
HETATM 3250  C7  HSS B 211      -3.182 -14.994   7.932  1.00  0.00           C  
HETATM 3251  C8  HSS B 211      -3.372 -14.668   6.480  1.00  0.00           C  
HETATM 3252  C9  HSS B 211      -2.092 -14.247   5.721  1.00  0.00           C  
HETATM 3253  C10 HSS B 211      -2.145 -14.423   4.173  1.00  0.00           C  
HETATM 3254  O4  HSS B 211      -2.999 -15.227   3.695  1.00  0.00           O  
HETATM 3255  O2  HSS B 211      -1.335 -13.710   3.527  1.00  0.00           O  
HETATM 3256  C11 HSS B 211      -2.745 -14.188   8.951  1.00  0.00           C  
HETATM 3257  C13 HSS B 211      -2.377 -12.736   8.913  1.00  0.00           C  
HETATM 3258  C16 HSS B 211      -1.297 -13.485  14.095  1.00  0.00           C  
HETATM 3259  C17 HSS B 211      -1.505 -12.762  15.209  1.00  0.00           C  
HETATM 3260  C20 HSS B 211      -1.461 -15.973  16.162  1.00  0.00           C  
HETATM 3261  C23 HSS B 211      -3.114 -21.148  15.709  1.00  0.00           C  
HETATM 3262  C24 HSS B 211      -3.901 -22.015  16.366  1.00  0.00           C  
HETATM 3263  C27 HSS B 211      -3.806 -23.042  13.268  1.00  0.00           C  
HETATM 3264  C34 HSS B 211      -4.559 -22.386   8.014  1.00  0.00           C  
HETATM 3265  C35 HSS B 211      -1.321 -18.565  10.770  1.00  0.00           C  
HETATM 3266  C36 HSS B 211      -0.338 -18.891  11.846  1.00  0.00           C  
HETATM 3267  O5  HSS B 211       0.244 -18.119  12.593  1.00  0.00           O  
HETATM 3268  O6  HSS B 211      -0.186 -20.234  11.938  1.00  0.00           O  
HETATM 3269  C37 HSS B 211       0.377 -20.734  13.171  1.00  0.00           C  
HETATM 3270  C38 HSS B 211       0.289 -22.247  13.127  1.00  0.00           C  
HETATM 3271  C39 HSS B 211       0.008 -17.052   9.665  1.00  0.00           C  
HETATM 3272  C40 HSS B 211       0.514 -18.045   8.885  1.00  0.00           C  
HETATM 3273  C41 HSS B 211      -0.019 -18.461   7.591  1.00  0.00           C  
HETATM 3274  C43 HSS B 211       0.179 -19.784   7.150  1.00  0.00           C  
HETATM 3275  C45 HSS B 211      -0.375 -20.224   5.950  1.00  0.00           C  
HETATM 3276  C46 HSS B 211      -1.129 -19.347   5.164  1.00  0.00           C  
HETATM 3277  C44 HSS B 211      -1.320 -18.024   5.578  1.00  0.00           C  
HETATM 3278  C42 HSS B 211      -0.764 -17.588   6.776  1.00  0.00           C  
HETATM 3279  H27 HSS B 211      -4.670 -20.863   5.614  1.00  0.00           H  
HETATM 3280  H26 HSS B 211      -3.933 -19.282   5.442  1.00  0.00           H  
HETATM 3281  H5  HSS B 211      -6.065 -18.187   6.120  1.00  0.00           H  
HETATM 3282  H6  HSS B 211      -6.793 -19.750   6.433  1.00  0.00           H  
HETATM 3283  H25 HSS B 211      -4.010 -22.271  10.684  1.00  0.00           H  
HETATM 3284  H30 HSS B 211      -2.334 -18.457  15.495  1.00  0.00           H  
HETATM 3285  H29 HSS B 211      -1.970 -13.532  11.457  1.00  0.00           H  
HETATM 3286  H28 HSS B 211      -3.959 -17.282   6.724  1.00  0.00           H  
HETATM 3287  H3  HSS B 211      -3.841 -15.524   5.983  1.00  0.00           H  
HETATM 3288  H4  HSS B 211      -4.070 -13.827   6.389  1.00  0.00           H  
HETATM 3289  H11 HSS B 211      -1.218 -14.796   6.091  1.00  0.00           H  
HETATM 3290  H12 HSS B 211      -1.872 -13.188   5.905  1.00  0.00           H  
HETATM 3291  H24 HSS B 211      -2.519 -12.317   7.913  1.00  0.00           H  
HETATM 3292  H22 HSS B 211      -1.328 -12.576   9.194  1.00  0.00           H  
HETATM 3293  H23 HSS B 211      -2.986 -12.146   9.609  1.00  0.00           H  
HETATM 3294  H2  HSS B 211      -0.749 -13.007  13.284  1.00  0.00           H  
HETATM 3295  H10 HSS B 211      -1.117 -11.751  15.294  1.00  0.00           H  
HETATM 3296  H9  HSS B 211      -2.075 -13.137  16.053  1.00  0.00           H  
HETATM 3297  H19 HSS B 211      -1.149 -16.975  16.470  1.00  0.00           H  
HETATM 3298  H21 HSS B 211      -0.641 -15.280  16.384  1.00  0.00           H  
HETATM 3299  H20 HSS B 211      -2.304 -15.683  16.803  1.00  0.00           H  
HETATM 3300  H1  HSS B 211      -2.284 -20.705  16.261  1.00  0.00           H  
HETATM 3301  H7  HSS B 211      -4.716 -22.545  15.883  1.00  0.00           H  
HETATM 3302  H8  HSS B 211      -3.729 -22.237  17.415  1.00  0.00           H  
HETATM 3303  H17 HSS B 211      -3.666 -23.467  14.265  1.00  0.00           H  
HETATM 3304  H16 HSS B 211      -4.843 -23.247  12.966  1.00  0.00           H  
HETATM 3305  H18 HSS B 211      -3.159 -23.592  12.575  1.00  0.00           H  
HETATM 3306  H13 HSS B 211      -4.685 -22.536   6.937  1.00  0.00           H  
HETATM 3307  H15 HSS B 211      -3.759 -23.055   8.355  1.00  0.00           H  
HETATM 3308  H14 HSS B 211      -5.484 -22.722   8.503  1.00  0.00           H  
HETATM 3309  H31 HSS B 211      -1.281 -19.318   9.981  1.00  0.00           H  
HETATM 3310  H33 HSS B 211       1.411 -20.386  13.257  1.00  0.00           H  
HETATM 3311  H32 HSS B 211      -0.198 -20.319  14.004  1.00  0.00           H  
HETATM 3312  H36 HSS B 211       0.853 -22.647  12.278  1.00  0.00           H  
HETATM 3313  H34 HSS B 211       0.705 -22.669  14.048  1.00  0.00           H  
HETATM 3314  H35 HSS B 211      -0.754 -22.563  13.037  1.00  0.00           H  
HETATM 3315  H38 HSS B 211       0.504 -16.768  10.583  1.00  0.00           H  
HETATM 3316  H37 HSS B 211      -0.789 -16.411   9.319  1.00  0.00           H  
HETATM 3317  H39 HSS B 211       1.332 -18.649   9.278  1.00  0.00           H  
HETATM 3318  H41 HSS B 211       0.758 -20.468   7.766  1.00  0.00           H  
HETATM 3319  H43 HSS B 211      -0.223 -21.250   5.629  1.00  0.00           H  
HETATM 3320  H44 HSS B 211      -1.570 -19.694   4.234  1.00  0.00           H  
HETATM 3321  H42 HSS B 211      -1.929 -17.338   4.995  1.00  0.00           H  
HETATM 3322  H40 HSS B 211      -0.916 -16.562   7.088  1.00  0.00           H  
TER                                                                             
CONECT 2234 3222                                                                
CONECT 3222 2234 3223 3238 3244                                                 
CONECT 3222 3247 3265                                                           
CONECT 3223 3222 3224 3232                                                      
CONECT 3224 3223 3225 3249                                                      
CONECT 3225 3224 3226 3231                                                      
CONECT 3226 3225 3227 3279 3280                                                 
CONECT 3227 3226 3228 3281 3282                                                 
CONECT 3228 3227 3229 3230                                                      
CONECT 3229 3228                                                                
CONECT 3230 3228                                                                
CONECT 3231 3225 3232 3264                                                      
CONECT 3232 3223 3231 3233                                                      
CONECT 3233 3232 3234 3283                                                      
CONECT 3234 3233 3235 3238                                                      
CONECT 3235 3234 3236 3263                                                      
CONECT 3236 3235 3237 3261                                                      
CONECT 3237 3236 3238 3239                                                      
CONECT 3238 3222 3234 3237                                                      
CONECT 3239 3237 3240 3284                                                      
CONECT 3240 3239 3241 3244                                                      
CONECT 3241 3240 3242 3260                                                      
CONECT 3242 3241 3243 3258                                                      
CONECT 3243 3242 3244 3245                                                      
CONECT 3244 3222 3240 3243                                                      
CONECT 3245 3243 3246 3285                                                      
CONECT 3246 3245 3247 3256                                                      
CONECT 3247 3222 3246 3248                                                      
CONECT 3248 3247 3249 3250                                                      
CONECT 3249 3224 3248 3286                                                      
CONECT 3250 3248 3251 3256                                                      
CONECT 3251 3250 3252 3287 3288                                                 
CONECT 3252 3251 3253 3289 3290                                                 
CONECT 3253 3252 3254 3255                                                      
CONECT 3254 3253                                                                
CONECT 3255 3253                                                                
CONECT 3256 3246 3250 3257                                                      
CONECT 3257 3256 3291 3292 3293                                                 
CONECT 3258 3242 3259 3294                                                      
CONECT 3259 3258 3295 3296                                                      
CONECT 3260 3241 3297 3298 3299                                                 
CONECT 3261 3236 3262 3300                                                      
CONECT 3262 3261 3301 3302                                                      
CONECT 3263 3235 3303 3304 3305                                                 
CONECT 3264 3231 3306 3307 3308                                                 
CONECT 3265 3222 3266 3271 3309                                                 
CONECT 3266 3265 3267 3268                                                      
CONECT 3267 3266                                                                
CONECT 3268 3266 3269                                                           
CONECT 3269 3268 3270 3310 3311                                                 
CONECT 3270 3269 3312 3313 3314                                                 
CONECT 3271 3265 3272 3315 3316                                                 
CONECT 3272 3271 3273 3317                                                      
CONECT 3273 3272 3274 3278                                                      
CONECT 3274 3273 3275 3318                                                      
CONECT 3275 3274 3276 3319                                                      
CONECT 3276 3275 3277 3320                                                      
CONECT 3277 3276 3278 3321                                                      
CONECT 3278 3273 3277 3322                                                      
CONECT 3279 3226                                                                
CONECT 3280 3226                                                                
CONECT 3281 3227                                                                
CONECT 3282 3227                                                                
CONECT 3283 3233                                                                
CONECT 3284 3239                                                                
CONECT 3285 3245                                                                
CONECT 3286 3249                                                                
CONECT 3287 3251                                                                
CONECT 3288 3251                                                                
CONECT 3289 3252                                                                
CONECT 3290 3252                                                                
CONECT 3291 3257                                                                
CONECT 3292 3257                                                                
CONECT 3293 3257                                                                
CONECT 3294 3258                                                                
CONECT 3295 3259                                                                
CONECT 3296 3259                                                                
CONECT 3297 3260                                                                
CONECT 3298 3260                                                                
CONECT 3299 3260                                                                
CONECT 3300 3261                                                                
CONECT 3301 3262                                                                
CONECT 3302 3262                                                                
CONECT 3303 3263                                                                
CONECT 3304 3263                                                                
CONECT 3305 3263                                                                
CONECT 3306 3264                                                                
CONECT 3307 3264                                                                
CONECT 3308 3264                                                                
CONECT 3309 3265                                                                
CONECT 3310 3269                                                                
CONECT 3311 3269                                                                
CONECT 3312 3270                                                                
CONECT 3313 3270                                                                
CONECT 3314 3270                                                                
CONECT 3315 3271                                                                
CONECT 3316 3271                                                                
CONECT 3317 3272                                                                
CONECT 3318 3274                                                                
CONECT 3319 3275                                                                
CONECT 3320 3276                                                                
CONECT 3321 3277                                                                
CONECT 3322 3278                                                                
# All scores below are weighted scores, not raw scores.
#BEGIN_POSE_ENERGIES_TABLE correct_surface_True/014_008_UM_159_H148_areda15_HMM_onlyH_1__DE_4_HSS_rnd_DE_10.pdb
label fa_atr fa_rep fa_sol fa_intra_atr_xover4 fa_intra_rep_xover4 fa_intra_sol_xover4 lk_ball lk_ball_iso lk_ball_bridge lk_ball_bridge_uncpl fa_elec fa_intra_elec pro_close hbond_sr_bb hbond_lr_bb hbond_bb_sc hbond_sc dslf_fa13 omega fa_dun_dev fa_dun_rot fa_dun_semi p_aa_pp hxl_tors ref rama_prepro total
weights 1 0.55 1 1 0.55 1 0.92 -0.38 -0.33 -0.33 1 1 1.25 1 1 1 1 1.25 0.48 0.69 0.76 0.78 0.61 1 1 0.5 NA
pose -1250.4 131.815 641.092 -83.4234 49.8251 36.8936 417.796 -430.496 -10.3601 -46.9402 -381.004 -39.8457 0 -144.833 -15.9198 -29.0175 -20.0606 0 27.1999 20.9118 75.9193 105.415 -58.6635 60.1112 57.6006 -37.5218 -923.906
VAL:NtermProteinFull_1 -4.54686 0.77924 0.96027 -0.30537 0.27348 0.04488 0.90757 -1.12414 -0.02026 -0.06332 -1.9464 1.93728 0 0 0 0 0 0 0.00493 0.01411 0.02078 0 0 0 2.085 0 -0.97881
SER_2 -4.44028 0.3031 4.29511 -0.02636 0 0.06825 2.79421 -1.97301 -0.0295 -0.11357 -2.51364 -0.56418 0 0 0 -1.75198 0 0 0.02063 0.04552 0.12503 0 -0.35269 0.65726 -1.1772 -0.13336 -4.76664
LEU_3 -6.32002 0.75563 1.37974 -0.71482 0.43212 0.19483 1.41117 -1.63488 -0.03 -0.09658 -0.40369 0.04612 0 0 0 0 0 0 0.01348 0.05102 0.59818 0 -0.21777 0 0.72952 -0.19265 -3.99858
ASP_4 -4.56349 0.29968 4.55091 -0.11479 0.01505 0.30969 2.43501 -2.10049 -0.02609 -0.09841 -2.65277 -0.24168 0 0 0 0 -1.02435 0 0.13425 0.02423 0 1.41534 0.1449 0 -2.2837 -0.17264 -3.94932
GLN_5 -6.67997 0.83759 5.48013 -0.24847 0.02677 0.18276 3.14254 -2.70976 -0.05249 -0.24129 -2.7929 -0.29447 0 0 0 -1.75198 0 0 0.06109 0.0749 0 2.70319 0.11623 0 -1.0644 -0.07309 -3.28361
ALA_6 -6.67136 0.4902 2.16321 -0.02315 0 0 2.00033 -2.18355 -0.02349 -0.0703 -1.57427 -0.2982 0 0 0 0 0 0 0.11741 0 0 0 -0.34387 0 2.3386 -0.23567 -4.3141
ILE_7 -9.66957 1.36679 2.04234 -0.50653 0.53478 0.07118 2.14885 -2.46708 -0.0606 -0.22551 -1.79717 0.07534 0 0 0 0 0 0 0.11983 0.12346 0.07197 0 -0.47095 0 1.0317 -0.23663 -7.84781
LEU_8 -8.40276 1.21674 1.2705 -0.76349 0.91031 0.13634 2.0064 -2.1177 -0.02771 -0.18743 -2.084 0.23386 0 0 0 0 0 0 0.04663 0.29515 3.43819 0 -0.30166 0 0.72952 -0.10037 -3.70149
ILE_9 -8.4437 1.63321 1.55213 -0.51346 0.56793 0.0741 1.95195 -2.18701 -0.01072 -0.04957 -1.73383 0.06189 0 0 0 0 0 0 0.15222 0.24509 0.08056 0 -0.38748 0 1.0317 -0.14882 -6.12381
LEU_10 -7.50874 0.89466 1.07749 -0.49465 0.32682 0.07451 1.49039 -1.86891 -0.02607 -0.10869 -1.31239 0.13615 0 0 0 0 0 0 0.02672 0.27094 0.24054 0 -0.28401 0 0.72952 -0.16264 -6.49837
ILE_11 -9.21617 1.07421 1.97929 -0.51751 0.66685 0.07443 2.15502 -2.21052 -0.03981 -0.08691 -1.67202 -0.00232 0 0 0 0 0 0 0.10095 0.00364 0.08109 0 -0.44765 0 1.0317 -0.15912 -7.18486
VAL_12 -8.11729 1.00367 1.9503 -0.31904 0.35536 0.0558 2.2107 -2.24592 -0.01162 -0.24416 -2.22994 -0.0807 0 0 0 0 0 0 0.53137 0.08609 -0.00643 0 -0.19533 0 2.085 -0.10946 -5.2816
ALA_13 -5.9815 0.2285 2.96309 -0.02265 0 0 2.21081 -2.33481 -0.0492 -0.18655 -2.22285 -0.28312 0 0 0 0 0 0 0.20572 0 0 0 -0.31857 0 2.3386 -0.34542 -3.79795
ALA_14 -3.42202 0.13868 2.34019 -0.02245 0 0 1.30534 -1.47845 -0.00536 -0.01436 -0.52196 -0.29431 0 0 0 0 0 0 0.18232 0 0 0 -0.20783 0 2.3386 -0.43495 -0.09657
LYS_15 -6.20275 0.20235 5.44975 -0.5397 0.49072 0.24524 2.20834 -2.49574 -0.12017 -0.30934 -1.82326 0.59964 0 0 0 0 -0.79285 0 0.17215 0.07909 3.29581 0 -0.05271 0 -1.6738 -0.38076 -1.64803
LEU_16 -6.69832 0.89016 0.94151 -0.49821 0.27673 0.07654 1.46083 -1.61806 -0.00282 -0.0124 -0.65751 0.10995 0 0 0 0 0 0 -0.0291 0.29385 0.15588 0 -0.31096 0 0.72952 -0.33776 -5.23016
GLY_17 -1.66075 0.07572 1.85429 -5e-05 0 0 0.9056 -0.90223 -0.01241 -0.09719 -0.70944 -0.32285 0 0 0 0 0 0 -0.0264 0 0 0 -1.42587 0 1.2108 -0.09816 -1.20897
THR_18 -4.36266 0.63578 2.01162 -0.19641 0.1564 0.06 1.52653 -1.46079 -0.05297 -0.39216 -1.13832 -0.78407 0 0 0 -0.35619 0 0 0.06767 0 0.67763 0 -0.76821 2.30378 -1.425 0.25234 -3.24501
THR_19 -3.93033 0.44713 3.89009 -0.11368 0.06293 0.07979 2.26161 -1.9003 -0.08882 -0.31025 -2.13775 -0.49158 0 0 0 -0.94727 0 0 -0.0172 0.0259 0.01338 0 -0.3952 2.29156 -1.425 -0.06134 -2.7463
VAL_20 -5.89776 1.30389 1.339 -0.36836 0.3105 0.06803 1.37645 -1.69098 -0.05599 -0.16381 -0.77598 0.06938 0 0 0 0 0 0 0.03426 0.01954 1.01602 0 0.087 0 2.085 -0.34624 -1.59005
GLU_21 -4.62046 0.57269 5.20056 -0.46284 0.20338 1.24115 1.77657 -2.3328 -0.18466 -0.5119 -2.75167 -2.34899 0 0 0 0 0 0 -0.04936 0 0 4.01926 -0.29821 0 -2.5358 -0.35256 -3.43561
GLU_22 -6.03131 0.41474 5.97728 -0.62928 0.14595 1.03476 2.50325 -2.5671 -0.1266 -0.5513 -1.59009 -0.51149 0 0 0 -0.59108 0 0 0.08763 0.02851 0 3.12514 -0.24097 0 -2.5358 -0.44873 -2.50648
ALA_23 -5.81827 0.21178 2.09744 -0.02216 0 0 1.95004 -2.08936 -0.0573 -0.32724 -1.42589 -0.30196 0 0 0 0 0 0 0.01292 0 0 0 -0.31957 0 2.3386 -0.44327 -4.19424
VAL_24 -6.54034 0.73696 2.28187 -0.30848 0.25897 0.05311 2.07046 -2.13093 -0.05891 -0.19647 -1.80127 -0.05377 0 0 0 0 0 0 -0.03768 0.00309 -0.02569 0 -0.34415 0 2.085 -0.30336 -4.31161
GLU_25 -4.57592 0.14001 4.17223 -0.63154 0.16305 1.0395 1.78636 -1.96836 -0.03307 -0.17538 -1.82074 -0.56154 0 0 0 0 0 0 -0.01267 0 0 3.41612 -0.19991 0 -2.5358 -0.30114 -2.09878
GLN_26 -7.2423 0.73238 5.44448 -0.25838 0.05058 0.20216 2.54765 -2.77267 -0.07487 -0.48477 -2.29547 -0.38499 0 0 0 0 0 0 0.25711 0.08625 0 2.44746 -0.05652 0 -1.0644 -0.34582 -3.21213
ALA_27 -6.06301 0.33422 2.38539 -0.02265 0 0 2.1874 -2.15433 -0.0091 -0.0795 -1.90683 -0.29614 0 0 0 0 0 0 0.4337 0 0 0 -0.3065 0 2.3386 -0.34721 -3.50596
LEU_28 -5.74921 0.34867 3.7052 -0.50712 0.36723 0.07894 2.03462 -2.10381 -0.02523 -0.08918 -2.67169 0.15085 0 0 0 0 0 0 0.70694 0.1732 0.17528 0 -0.30104 0 0.72952 -0.44302 -3.41986
TRP_29 -7.14201 0.70648 4.53923 -1.26571 0.07377 0.3734 2.24403 -2.27444 -0.06531 -0.2842 -1.86304 -0.20988 0 0 0 0 0 0 0.01557 0.08981 0 1.29877 -0.28249 0 3.035 -0.16028 -1.1713
LEU_30 -9.82659 1.24894 1.62272 -0.48493 0.43755 0.06925 2.24464 -2.36744 -0.07282 -0.47762 -1.95335 0.13215 0 0 0 0 0 0 0.00028 0.48203 0.58853 0 -0.22276 0 0.72952 -0.02265 -7.87255
LYS_31 -6.85441 0.75272 5.18662 -0.48962 0.09635 0.29739 2.66799 -2.51128 -0.06258 -0.27812 -2.23903 0.46361 0 0 0 0 0 0 0.11552 0.3954 1.69584 0 0.03835 0 -1.6738 0.17268 -2.22637
THR_32 -3.33965 0.10973 3.53752 -0.20262 0.13692 0.06308 1.30399 -1.58537 -0.00428 -0.01306 -1.42668 -0.13254 0 0 0 0 0 0 0.10734 0.01132 -0.00882 0 -0.02698 2.28823 -1.425 0.29569 -0.31118
LYS_33 -4.29822 0.21274 2.8722 -0.53973 0.28493 0.28729 1.12271 -1.32717 -0.00144 -0.01648 -0.66126 0.21199 0 0 0 0 0 0 -0.04479 0.09187 1.72843 0 -0.12892 0 -1.6738 -0.06582 -1.94548
LEU_34 -5.33344 1.03671 0.52559 -0.52537 0.52879 0.08851 1.1271 -1.18505 -0.02239 -0.12961 -0.88043 0.11811 0 0 0 0 0 0 0.00025 0 0.05233 0 -0.24589 0 0.72952 -0.18413 -4.29938
GLY_35 -1.70553 0.09716 1.62077 -5e-05 0 0 0.81904 -0.86567 -0.0463 -0.30995 -0.42848 -0.31566 0 0 0 0 0 0 0.2162 0 0 0 -1.20321 0 1.2108 0.07014 -0.84075
VAL_36 -6.00691 1.02218 1.60708 -0.31206 0.24197 0.04885 1.23032 -1.62149 -0.06018 -0.40276 -1.07583 -0.16567 0 0 0 0 0 0 -0.00882 0.08625 0.00707 0 -0.49243 0 2.085 -0.05191 -3.86933
SER_37 -4.3818 0.18249 4.58216 -0.02664 0 0.06854 2.92262 -2.08921 -0.0204 -0.13816 -2.33768 -0.47485 0 0 0 -1.88247 0 0 -0.03379 0.02819 0.06339 0 -0.48645 0.60836 -1.1772 -0.40129 -4.99418
LEU_38 -5.40092 0.47033 2.03205 -0.49745 0.53243 0.07313 1.42676 -1.56978 -0.00407 -0.05001 -0.59881 0.13892 0 0 0 0 0 0 0.10994 0.10891 0.22649 0 -0.28162 0 0.72952 -0.41143 -2.96561
GLU_39 -4.45514 0.14542 3.99385 -0.21935 0.03608 0.27911 1.58898 -1.811 -0.01068 -0.17926 -1.90548 -0.47183 0 0 0 0 0 0 0.75621 0.0408 0 2.98126 -0.2599 0 -2.5358 -0.46509 -2.49181
GLN_40 -6.6088 0.63548 5.98849 -0.25325 0.02482 0.19018 3.45421 -2.76763 -0.0408 -0.20519 -3.14762 -0.28944 0 0 0 -1.88247 -0.71566 0 0.63218 0.00874 0 3.12595 -0.07441 0 -1.0644 -0.40327 -3.3929
ALA_41 -6.7479 0.64207 2.4603 -0.02277 0 0 2.40233 -2.27537 -0.00505 -0.00893 -1.69533 -0.28507 0 0 0 0 0 0 0.24802 0 0 0 -0.16528 0 2.3386 -0.2997 -3.41408
LEU_42 -8.66211 1.25522 2.40675 -0.49033 0.3907 0.07333 2.30509 -2.39344 -0.00453 -0.03353 -1.92211 0.10939 0 0 0 0 0 0 0.69269 0.33994 0.15926 0 -0.31056 0 0.72952 -0.36941 -5.72412
THR_43 -6.12973 0.27267 4.06842 -0.20705 0.16724 0.06488 2.71175 -2.39431 -0.02834 -0.1335 -2.64604 -0.14803 0 0 0 0 0 0 0.27096 0.04742 0.02715 0 0.04298 2.29994 -1.425 -0.18833 -3.32692
ILE_44 -9.11922 1.04616 0.93785 -0.51146 0.54147 0.07338 2.31354 -2.22954 -0.05209 -0.15906 -1.47407 0.05281 0 0 0 0 0 0 -0.02884 0.17711 0.0735 0 -0.40871 0 1.0317 -0.01681 -7.7523
LEU_45 -9.52591 1.57222 1.44986 -0.50002 0.42857 0.07685 2.40844 -2.46663 -0.02101 -0.05479 -1.49234 0.15532 0 0 0 0 0 0 0.23266 0.69023 0.37888 0 -0.24916 0 0.72952 -0.1378 -6.3251
ALA_46 -5.76735 0.69521 2.97918 -0.02142 0 0 2.08224 -2.25953 -0.01288 -0.04599 -1.83041 -0.2755 0 0 0 0 0 0 0.24931 0 0 0 -0.1434 0 2.3386 -0.23688 -2.24882
ALA_47 -5.24907 0.24007 3.29352 -0.02287 0 0 2.37891 -2.23336 -0.09461 -0.48927 -1.54904 -0.29647 0 0 0 0 0 0 0.38559 0 0 0 -0.21908 0 2.3386 -0.30886 -1.82593
ALA_48 -5.70994 0.20064 3.66899 -0.02165 0 0 2.89175 -2.54952 -0.04972 -0.18575 -2.46162 -0.27667 0 0 0 0 0 0 0.5522 0 0 0 -0.26722 0 2.3386 -0.41978 -2.28969
ALA_49 -4.00065 0.15564 2.1144 -0.02322 0 0 1.28124 -1.61307 -0.01061 -0.05965 -0.60877 -0.26729 0 0 0 0 0 0 -0.02686 0 0 0 -0.21831 0 2.3386 -0.45315 -1.39169
ASN_50 -6.54725 0.88498 7.43666 -0.17787 0.03935 0.26615 4.53718 -3.35121 -0.17727 -0.32467 -4.1282 -0.26327 0 0 0 -0.76113 -1.62001 0 -0.03794 0.02353 0 1.39344 0.13731 0 -0.87355 -0.21112 -3.75488
THR_51 -4.96472 0.43973 3.29998 -0.11836 0.04616 0.06032 2.1253 -2.08072 -0.19553 -0.47277 -0.70837 -1.10349 0 0 0 0 -0.31121 0 0.02017 0.08625 0.01864 0 -0.40635 2.80826 -1.425 -0.10352 -2.98525
GLY_52 -1.75849 0.09367 1.92906 -5e-05 0 0 1.01719 -0.96731 -0.01129 -0.02782 -0.65641 -0.32145 0 0 0 0 0 0 -0.05538 0 0 0 -1.29612 0 1.2108 -0.21083 -1.05443
THR_53 -4.29052 0.40052 4.11364 -0.10337 0.06797 0.06713 2.12901 -2.02497 -0.1847 -0.8805 -2.22017 -0.43038 0 0 0 0 -0.31121 0 0.64183 0 0.08508 0 -0.7946 2.31392 -1.425 -0.08307 -2.9294
THR_54 -4.459 0.21411 4.79874 -0.11176 0.06596 0.07546 2.53973 -2.16583 -0.08159 -0.41954 -2.52462 -0.51725 0 0 0 -0.63899 0 0 -0.02165 0.00439 0.01463 0 -0.45555 2.32116 -1.425 -0.25965 -3.04624
VAL_55 -6.62742 1.53757 1.29631 -0.27546 0.22565 0.0339 1.31224 -1.78782 -0.07364 -0.25521 -0.70528 0.41403 0 0 0 0 0 0 -0.00989 9e-05 1.12257 0 0.0459 0 2.085 -0.34471 -2.00618
GLU_56 -5.40843 1.22803 5.1824 -0.45591 0.22672 1.23406 1.89939 -2.35555 -0.14621 -0.60156 -1.89609 -2.39095 0 0 0 0 0 0 0.02326 0 0 4.05451 -0.12269 0 -2.5358 -0.25098 -2.31578
GLU_57 -5.57285 0.40824 6.1938 -0.21197 0.02997 0.26172 2.49657 -2.60402 -0.10597 -0.67032 -1.51398 -0.50091 0 0 0 -0.63899 0 0 -0.03635 0 0 2.9012 -0.22059 0 -2.5358 -0.33144 -2.65166
ALA_58 -5.3077 0.15252 2.81413 -0.02173 0 0 2.13632 -2.16551 -0.06489 -0.44834 -1.43197 -0.2906 0 0 0 0 0 0 -0.05376 0 0 0 -0.29301 0 2.3386 -0.39832 -3.03426
VAL_59 -7.32155 1.28027 2.17122 -0.3076 0.24352 0.05294 2.18113 -2.27312 -0.05127 -0.21044 -1.72836 -0.09091 0 0 0 0 0 0 -0.01921 0.1088 -0.02075 0 -0.4051 0 2.085 -0.22209 -4.52752
GLN_60 -5.18296 0.56256 4.62243 -0.2524 0.03364 0.18105 2.03501 -2.21137 -0.08352 -0.56517 -1.62165 -0.3334 0 0 0 0 0 0 0.17928 0 0 2.61583 0.07158 0 -1.0644 0.03021 -0.98328
GLU_61 -5.74191 0.3612 4.86217 -0.21663 0.02877 0.2674 2.03374 -2.39538 -0.06315 -0.58091 -1.92878 -0.47137 0 0 0 0 0 0 -0.01548 0.08625 0 2.8482 -0.24626 0 -2.5358 -0.23208 -3.94
ALA_62 -7.03868 1.34638 2.60121 -0.02243 0 0 2.71065 -2.45276 -0.02015 -0.23165 -2.2545 -0.28541 0 0 0 0 0 0 -0.04401 0 0 0 -0.26504 0 2.3386 -0.52743 -4.14522
LEU_63 -6.12432 0.52416 3.6668 -0.49972 0.46255 0.07309 1.94339 -2.14898 -0.06938 -0.23076 -2.30228 0.14829 0 0 0 0 0 0 0.18194 0.10604 0.34307 0 -0.25705 0 0.72952 -0.37705 -3.8307
GLN_64 -4.40243 0.20598 4.43232 -0.25297 0.03653 0.18475 1.79332 -1.99225 -0.07421 -0.45093 -1.48506 -0.33581 0 0 0 0 0 0 0.13208 0 0 2.54888 0.13225 0 -1.0644 -0.05631 -0.64824
LEU_65 -8.03417 0.70389 1.54797 -0.71622 0.55855 0.19855 1.83645 -2.02693 -0.0303 -0.28417 -1.90937 0.05901 0 0 0 0 0 0 0.31868 0.04002 0.91498 0 -0.2703 0 0.72952 -0.07586 -6.43969
LYS_66 -8.18154 0.98726 6.16565 -0.50022 0.12591 0.37385 2.96836 -2.95042 -0.09603 -0.29801 -3.11499 0.34989 0 0 0 0 0 0 -0.01183 0.36887 1.72204 0 0.02421 0 -1.6738 -0.03783 -3.77862
THR_67 -3.00784 0.09168 3.3229 -0.206 0.16611 0.06394 1.07679 -1.51457 -0.06111 -0.29177 -1.06363 -0.20427 0 0 0 0 0 0 -0.02963 0 -0.00923 0 -0.02267 2.44587 -1.425 0.13921 -0.52923
LYS_68 -3.26048 0.12629 2.71254 -0.30469 0.0263 0.11748 0.98685 -1.25617 -0.00317 -0.0388 -0.36392 0.10929 0 0 0 0 0 0 -0.00825 0.03264 0.98693 0 -0.02328 0 -1.6738 -0.18605 -2.02029
LEU_69 -5.83418 0.83265 0.22523 -0.51991 0.47345 0.08441 0.84992 -1.19975 -0.03656 -0.10698 -0.47751 0.12536 0 0 0 0 0 0 0.01093 0.00833 0.07427 0 -0.267 0 0.72952 -0.33876 -5.36659
GLY_70 -1.88611 0.08624 1.79734 -5e-05 0 0 0.98201 -0.95132 -0.02554 -0.11432 -0.58356 -0.31882 0 0 0 0 0 0 0.25611 0 0 0 -1.197 0 1.2108 0.05733 -0.6869
VAL_71 -5.71824 1.30327 1.05601 -0.29777 0.20684 0.04071 1.3277 -1.46385 -0.06516 -0.27667 -1.30342 0.05715 0 0 0 0 0 0 0.16891 0.00012 0.00048 0 -0.2287 0 2.085 0.54818 -2.55944
SER_72 -4.24348 0.30693 3.84061 -0.02766 0 0.0709 2.20404 -1.90922 -0.09249 -0.26321 -1.60382 -0.46057 0 0 0 -0.62687 0 0 -0.02821 0.011 0.08525 0 -0.4343 0.60519 -1.1772 0.0937 -3.6494
LEU_73 -6.74374 0.50639 2.03758 -0.69018 0.54695 0.17214 1.45783 -1.82045 -0.04259 -0.16277 -0.94344 0.0551 0 0 0 0 0 0 -0.02663 0.17478 1.03265 0 -0.28667 0 0.72952 -0.47257 -4.47611
GLU_74 -5.83361 0.46512 4.89704 -0.46186 0.23717 1.24611 2.3288 -2.40285 -0.10947 -0.39454 -2.88364 -2.42054 0 0 0 0 -0.71566 0 0.15143 0.01016 0 3.89275 -0.25722 0 -2.5358 -0.47384 -5.26045
ALA_75 -6.37538 0.71058 2.73438 -0.02054 0 0 2.06169 -2.31898 -0.09777 -0.37716 -1.03203 -0.26366 0 0 0 -0.62687 0 0 -0.0032 0 0 0 0.03192 0 2.3386 -0.23997 -3.47842
ALA_76 -6.87497 0.62364 2.26544 -0.02101 0 0 2.26925 -2.27887 -0.03491 -0.15164 -1.63815 -0.29263 0 0 0 0 0 0 -0.01569 0 0 0 -0.13881 0 2.3386 -0.05283 -4.00258
LEU_77 -8.90136 0.94255 2.03589 -0.48358 0.28599 0.07097 1.95413 -2.37185 -0.00478 -0.03891 -2.01657 0.12611 0 0 0 0 0 0 -0.01831 0.55558 0.45974 0 -0.24131 0 0.72952 -0.21012 -7.12631
ALA_78 -5.87908 0.40265 2.45697 -0.02298 0 0 2.31869 -2.15835 -0.01626 -0.10328 -2.12485 -0.31511 0 0 0 0 0 0 -0.02764 0 0 0 -0.23286 0 2.3386 -0.38763 -3.75113
ILE_79 -8.95363 1.13016 1.45245 -0.50916 0.56527 0.07202 2.21415 -2.336 -0.03408 -0.13842 -1.77791 0.02934 0 0 0 0 0 0 0.00236 0.05506 0.12299 0 -0.45402 0 1.0317 -0.29892 -7.82663
LEU_80 -7.66353 0.66363 2.03966 -0.49656 0.39221 0.07281 1.78237 -2.20405 -0.00783 -0.08548 -1.54838 0.13933 0 0 0 0 0 0 0.49506 0.1174 0.33088 0 -0.26077 0 0.72952 -0.14537 -5.6491
SER_81 -6.77147 0.97672 5.78954 -0.0326 0 0.0814 3.4497 -2.92766 -0.0836 -0.40102 -4.2961 -0.38756 0 0 0 0 -0.7827 0 0.05767 0 0.93472 0 0.30922 0.6 -1.1772 -0.12681 -4.78775
ALA_82 -6.54396 0.85873 2.56649 -0.02192 0 0 2.26423 -2.33857 -0.02389 -0.25587 -2.10837 -0.28652 0 0 0 0 0 0 0.01193 0 0 0 -0.17611 0 2.3386 -0.10971 -3.82493
ALA_83 -6.06853 0.381 2.91628 -0.02058 0 0 2.23251 -2.40952 -0.0399 -0.09229 -2.52509 -0.26789 0 0 0 0 0 0 0.00225 0 0 0 -0.0505 0 2.3386 -0.13631 -3.73998
ALA_84 -3.50395 0.27383 1.99281 -0.02283 0 0 1.09161 -1.4528 -0.00487 -0.05756 -0.39049 -0.28748 0 0 0 0 0 0 -0.00863 0 0 0 -0.17209 0 2.3386 -0.19329 -0.39712
GLN_85 -5.28654 0.3734 3.63434 -0.63232 0.06591 0.6422 1.71146 -1.89305 -0.02023 -0.23867 -1.56051 -0.31191 0 0 0 -0.76113 0 0 0.56255 0.13292 0 2.62448 -0.15508 0 -1.0644 -0.28065 -2.45723
LEU_86 -6.16264 0.88904 1.04295 -0.49048 0.39812 0.07228 1.1187 -1.54362 -0.01179 -0.10838 -0.48116 0.10833 0 0 0 0 0 0 -0.03767 0.24506 0.21294 0 -0.29281 0 0.72952 -0.23129 -4.5429
GLY_87 -1.65503 0.10666 1.76161 -6e-05 0 0 0.72635 -0.86949 -0.02551 -0.18295 -0.41689 -0.3147 0 0 0 0 0 0 -0.00282 0 0 0 -1.5028 0 1.2108 0.17198 -0.99283
THR_88 -4.65374 0.61122 2.26347 -0.19123 0.1484 0.05991 1.6622 -1.60023 -0.06501 -0.50851 -1.27318 -0.84175 0 0 0 -0.32128 0 0 -0.03523 0 0.28694 0 -0.69538 2.30378 -1.425 0.64816 -3.62645
THR_89 -4.13024 0.47519 3.87908 -0.1112 0.05686 0.07648 2.16576 -1.94741 -0.0972 -0.43661 -1.98955 -0.54233 0 0 0 -1.04025 0 0 -0.01889 0 0.00833 0 -0.43181 2.60012 -1.425 0.13852 -2.77016
VAL_90 -5.35197 0.64712 1.53026 -0.30334 0.22812 0.05176 1.46691 -1.66904 -0.07617 -0.279 -1.04629 -0.04948 0 0 0 0 0 0 -0.07072 0.00512 -0.01955 0 -0.29997 0 2.085 -0.27831 -3.42955
GLU_91 -4.1744 0.19809 4.24279 -0.46337 0.24475 1.24997 1.4831 -1.96909 -0.0698 -0.27421 -1.7483 -2.45947 0 0 0 0 0 0 0.27071 0.02255 0 3.8515 -0.24736 0 -2.5358 -0.36773 -2.74605
GLU_92 -6.25527 0.26243 6.31937 -0.6814 0.23696 1.15171 2.88328 -2.64804 -0.04789 -0.29657 -2.78766 -0.44657 0 0 0 -0.71896 -0.8867 0 0.24398 0.01883 0 3.2517 -0.28154 0 -2.5358 -0.55084 -3.76897
ALA_93 -5.94731 0.21049 1.99858 -0.02201 0 0 2.11011 -2.10948 -0.06257 -0.2751 -1.66842 -0.30461 0 0 0 0 0 0 0.06219 0 0 0 -0.31193 0 2.3386 -0.54002 -4.52148
VAL_94 -7.58769 1.295 2.17104 -0.29666 0.20995 0.0476 2.33827 -2.35292 -0.05875 -0.22573 -2.05309 0.05747 0 0 0 0 0 0 -0.06045 0.24671 0.00676 0 -0.38172 0 2.085 -0.18394 -4.74314
ASN_95 -5.18035 0.1352 4.85072 -0.17843 0.03562 0.25846 1.99187 -2.37281 -0.03133 -0.15092 -1.59869 -0.23927 0 0 0 0 0 0 0.0391 0 0 1.22731 0.53686 0 -0.87355 0.29815 -1.25205
ARG_96 -7.44183 0.42347 5.39345 -0.44739 0.07206 0.20496 2.55107 -2.67166 -0.0135 -0.0621 -2.75271 0.54076 0 0 0 0 -0.8867 0 -0.01469 0.47737 1.55573 0 -0.07574 0 -1.281 0.045 -4.38344
ALA_97 -6.28204 0.51401 2.47124 -0.02178 0 0 2.36823 -2.2242 -0.00737 -0.07304 -2.2066 -0.30779 0 0 0 0 0 0 0.0303 0 0 0 -0.22422 0 2.3386 -0.3715 -3.99616
LEU_98 -6.40013 0.71287 3.20625 -0.51454 0.45484 0.08128 1.85393 -2.10913 -0.06909 -0.24155 -1.47619 0.15875 0 0 0 0 0 0 0.71761 0.04814 0.25784 0 -0.28008 0 0.72952 -0.35279 -3.22247
ASN_99 -3.86845 0.08617 4.18976 -0.17653 0.03593 0.25554 1.90415 -1.95643 -0.02815 -0.13362 -1.49 -0.24094 0 0 0 0 0 0 0.16266 0 0 1.13618 0.50639 0 -0.87355 -0.02814 -0.51905
LEU_100 -8.1118 0.92577 2.29101 -0.49982 0.51869 0.07192 2.335 -2.28568 -0.06047 -0.37477 -1.86601 0.14703 0 0 0 0 0 0 0.02234 0.03646 0.26969 0 -0.27379 0 0.72952 -0.00923 -6.13415
LYS_101 -7.16913 0.93829 5.05456 -0.4617 0.09782 0.27917 2.9955 -2.59271 -0.06049 -0.15629 -2.72982 0.43637 0 0 0 0 0 0 0.1848 0.73054 1.71873 0 0.07133 0 -1.6738 0.23103 -2.10579
THR_102 -2.87817 0.09329 2.99364 -0.12069 0.06217 0.05919 0.99111 -1.45955 -0.09456 -0.30148 -0.14452 -0.79875 0 0 0 0 0 0 0.45168 0.02132 0.05226 0 -0.08147 2.31221 -1.425 0.23951 -0.0278
LYS_103 -3.38377 0.14293 2.66741 -0.43382 0.06832 0.20983 1.11308 -1.26058 -0.02977 -0.09061 -0.21289 -0.00469 0 0 0 0 0 0 -0.01202 0.01091 1.4831 0 -0.08326 0 -1.6738 -0.21647 -1.70611
LEU_104 -5.60663 0.44014 0.41462 -0.52033 0.45635 0.08783 1.12793 -1.17501 -0.01115 -0.05431 -0.91442 0.10074 0 0 0 0 0 0 0.08093 0.06652 0.05317 0 -0.21228 0 0.72952 -0.16217 -5.09856
GLY_105 -1.76999 0.09158 1.6677 -5e-05 0 0 0.90214 -0.89402 -0.02178 -0.08679 -0.39813 -0.30121 0 0 0 0 0 0 0.27555 0 0 0 -1.27356 0 1.2108 0.11244 -0.48531
VAL_106 -5.58334 0.73087 1.28844 -0.30605 0.22283 0.04566 1.31889 -1.51722 -0.05724 -0.35407 -0.84659 -0.1044 0 0 0 0 0 0 -0.03741 0.02849 -0.00041 0 -0.49429 0 2.085 0.09873 -3.48211
ASP_107 -4.41232 0.1714 5.1141 -0.25082 0.11029 0.83711 2.35137 -2.25212 -0.0337 -0.24284 -4.79903 -0.49224 0 0 0 -0.56449 -0.5183 0 0.30815 0.28525 0 1.39306 -0.50826 0 -2.2837 -0.1975 -5.98458
LEU_108 -6.73461 0.80841 0.71516 -0.75076 1.22264 0.12712 1.30585 -1.54822 -0.01516 -0.05896 -0.59489 0.2049 0 0 0 0 0 0 -0.01154 0.03397 3.0895 0 -0.29313 0 0.72952 -0.26533 -2.03553
LEU_109 -7.11352 1.06242 2.36532 -0.72181 0.60221 0.20218 1.17943 -2.09122 -0.04124 -0.12384 -1.0745 0.0909 0 0 0 0 0 0 0.48547 0.16596 0.59276 0 -0.2174 0 0.72952 -0.1614 -4.06877
THR_110 -6.37557 0.6934 3.89197 -0.20754 0.1799 0.06504 2.49076 -2.36046 -0.05369 -0.13179 -3.42348 -0.07787 0 0 0 -0.56449 -0.5183 0 0.19762 0.23899 0.01644 0 0.00719 2.28502 -1.425 -0.02554 -5.09742
ALA_111 -6.06927 0.72461 1.97974 -0.02203 0 0 2.16675 -2.09179 -0.05989 -0.23851 -1.45488 -0.30632 0 0 0 0 0 0 0.16134 0 0 0 -0.23765 0 2.3386 -0.19366 -3.30298
ALA_112 -6.24231 0.42938 2.66955 -0.02317 0 0 2.3934 -2.2808 -0.00829 -0.10937 -2.18881 -0.30202 0 0 0 0 0 0 0.30032 0 0 0 -0.27514 0 2.3386 -0.44493 -3.7436
LEU_113 -9.67942 1.70599 2.39183 -0.72474 0.64659 0.20577 2.61643 -2.53397 -0.01905 -0.06957 -2.76795 0.07867 0 0 0 0 0 0 0.47546 0.02231 0.96963 0 -0.27354 0 0.72952 -0.4125 -6.63856
ALA_114 -5.55499 0.47655 2.34508 -0.02194 0 0 1.86164 -2.0522 -0.05809 -0.17708 -1.27796 -0.28557 0 0 0 0 0 0 0.0814 0 0 0 -0.28632 0 2.3386 -0.42091 -3.03178
LEU_115 -8.81879 0.90647 1.42823 -0.50689 0.51283 0.07197 2.20529 -2.2179 -0.06457 -0.16893 -1.15059 0.1619 0 0 0 0 0 0 0.07939 0.03648 0.36806 0 -0.24693 0 0.72952 -0.33711 -7.01159
LEU_116 -9.86199 1.42174 4.11996 -0.48076 0.23197 0.07341 2.51733 -3.05766 -0.04097 -0.25181 -1.8916 0.11199 0 0 0 0 0 0 0.04279 1.22637 0.29174 0 -0.27102 0 0.72952 -0.22406 -5.31305
THR_117 -8.34755 1.33702 4.63683 -0.20597 0.16502 0.06374 3.65017 -2.95139 -0.0274 -0.39621 -3.33251 -0.10436 0 0 0 0 0 0 0.20404 0.00774 0.00528 0 0.00619 2.28696 -1.425 -0.09405 -4.52144
ALA_118 -5.95724 0.48433 3.3254 -0.02092 0 0 2.42236 -2.47587 -0.03081 -0.125 -2.09435 -0.28524 0 0 0 0 0 0 0.07379 0 0 0 -0.20162 0 2.3386 -0.06492 -2.6115
ALA_119 -3.84572 0.28035 1.95283 -0.02248 0 0 1.10142 -1.4922 -0.00175 -0.0315 -0.49178 -0.27607 0 0 0 0 0 0 -0.01594 0 0 0 -0.13731 0 2.3386 -0.28395 -0.92549
LYS_120 -6.11339 0.52165 6.75285 -0.3136 0.03478 0.13096 3.18736 -2.91458 -0.23209 -0.38594 -7.66854 0.02263 0 0 0 0 -0.64103 0 0.22495 0.12039 1.05019 0 -0.16618 0 -1.6738 -0.30282 -8.36621
LEU_121 -6.5535 1.31025 1.08169 -0.7452 1.06612 0.13045 1.28666 -1.61117 -0.01219 -0.09262 -1.01713 0.26499 0 0 0 0 0 0 -0.03444 0.33833 3.07924 0 -0.27997 0 0.72952 -0.22115 -1.28013
GLY_122 -1.65626 0.03981 1.79656 -6e-05 0 0 0.87553 -0.9069 -0.00333 -0.11244 -0.74174 -0.3279 0 0 0 0 0 0 -0.03978 0 0 0 -1.42266 0 1.2108 -0.0036 -1.29199
THR_123 -4.4153 0.32422 3.69457 -0.10635 0.07573 0.07052 1.7575 -1.86809 -0.0822 -0.60053 -2.0462 -0.39757 0 0 0 0 0 0 -0.0073 0.02312 0.07161 0 -0.77685 2.28429 -1.425 0.05459 -3.36925
THR_124 -4.87206 0.23694 5.55799 -0.11296 0.06988 0.07732 3.18925 -2.49354 -0.07716 -0.34819 -2.90836 -0.54978 0 0 0 -1.79711 0 0 -0.01933 0.11443 0.0145 0 -0.47665 2.28637 -1.425 -0.27825 -3.81173
VAL_125 -5.46132 0.75167 1.55249 -0.30491 0.21789 0.0521 1.42525 -1.66007 -0.08158 -0.30778 -0.93037 -0.05855 0 0 0 0 0 0 -0.07086 0 -0.02593 0 -0.3009 0 2.085 -0.31673 -3.43461
GLU_126 -4.48296 0.38843 4.59665 -0.46626 0.2624 1.26145 1.51603 -2.06962 -0.10058 -0.4335 -1.82035 -2.41806 0 0 0 0 0 0 0.03206 0.04013 0 3.91779 -0.28194 0 -2.5358 -0.37983 -2.97394
GLU_127 -6.08832 0.3953 6.86951 -0.20836 0.0262 0.26008 3.1218 -2.869 -0.09189 -0.67814 -2.33474 -0.43005 0 0 0 -1.79711 0 0 -0.01215 0.14389 0 3.45695 -0.23614 0 -2.5358 -0.53115 -3.53912
ALA_128 -5.56621 0.182 2.60788 -0.02062 0 0 2.10404 -2.16983 -0.08294 -0.45638 -1.53336 -0.27978 0 0 0 0 0 0 -0.03891 0 0 0 -0.15957 0 2.3386 -0.36021 -3.43528
VAL_129 -6.69525 0.97854 1.8875 -0.30574 0.24129 0.05192 2.02393 -2.05901 -0.0496 -0.17892 -1.74056 -0.02075 0 0 0 0 0 0 -0.03345 0.10573 -0.01019 0 -0.39449 0 2.085 -0.11018 -4.22423
GLN_130 -5.2536 0.43678 4.58246 -0.25912 0.03742 0.19113 1.95342 -2.20271 -0.08449 -0.56699 -1.67092 -0.32644 0 0 0 0 0 0 0.06583 0 0 2.47144 -0.08764 0 -1.0644 -0.09276 -1.87058
GLU_131 -5.77498 0.34901 4.83232 -0.20961 0.02676 0.25463 2.32854 -2.38633 -0.06233 -0.51426 -1.84186 -0.48154 0 0 0 0 0 0 0.18222 0.08625 0 2.91877 -0.24119 0 -2.5358 -0.30702 -3.37643
ALA_132 -6.82457 0.93795 2.4526 -0.02209 0 0 2.30117 -2.32515 -0.01875 -0.21549 -2.05194 -0.29156 0 0 0 0 0 0 0.31633 0 0 0 -0.19093 0 2.3386 -0.36194 -3.95577
LEU_133 -5.88699 0.28356 3.13808 -0.51488 0.37046 0.08327 1.89703 -1.99134 -0.05836 -0.14601 -2.15104 0.16126 0 0 0 0 0 0 0.69327 0.07673 0.14489 0 -0.30711 0 0.72952 -0.3761 -3.85376
GLN_134 -4.76938 0.17843 4.68785 -0.25316 0.03653 0.18497 1.97576 -2.10637 -0.08 -0.5105 -1.87823 -0.34885 0 0 0 0 0 0 0.16563 0 0 2.49552 0.05715 0 -1.0644 -0.21161 -1.44066
LEU_135 -8.2968 0.80529 2.22201 -0.48845 0.40707 0.07059 2.27023 -2.29704 -0.04669 -0.33532 -2.17743 0.13643 0 0 0 0 0 0 0.03586 0.41846 0.51169 0 -0.23317 0 0.72952 -0.08158 -6.34933
LYS_136 -7.63434 0.66561 5.67539 -0.48311 0.09115 0.33633 2.63045 -2.73671 -0.06225 -0.19381 -2.43987 0.38755 0 0 0 0 0 0 -0.01219 0.19809 1.69726 0 0.05102 0 -1.6738 0.09726 -3.40595
THR_137 -3.14096 0.09551 3.38521 -0.20687 0.17345 0.06406 1.17587 -1.54062 -0.05006 -0.2163 -0.9892 -0.19125 0 0 0 0 0 0 -0.02494 0 -0.00741 0 -0.02758 2.44587 -1.425 0.25678 -0.22344
LYS_138 -3.44111 0.11611 2.68589 -0.30693 0.02807 0.12033 1.10703 -1.32231 -0.00061 -0.0074 -0.63681 0.08773 0 0 0 0 0 0 -0.02915 0.01594 0.97028 0 -0.06801 0 -1.6738 -0.09079 -2.44554
LEU_139 -5.21472 0.87439 0.69872 -0.77622 0.9702 0.14333 1.07069 -1.25426 -0.01757 -0.11048 -1.05053 0.2417 0 0 0 0 0 0 0.2176 0.12374 3.20352 0 -0.27592 0 0.72952 -0.29289 -0.71917
GLY_140 -1.75676 0.09211 1.66838 -5e-05 0 0 0.76216 -0.89508 -0.02827 -0.19152 -0.47794 -0.29956 0 0 0 0 0 0 0.52649 0 0 0 -1.34162 0 1.2108 0.04131 -0.68956
VAL_141 -5.75429 1.11781 2.1165 -0.29965 0.20114 0.04287 1.23934 -1.65125 -0.03906 -0.23074 -1.63707 -0.06474 0 0 0 0 0 0 0.09784 0.0251 -0.00171 0 -0.43447 0 2.085 0.21655 -2.97082
SER_142 -4.62647 0.19883 5.14026 -0.0353 0 0.06905 2.91096 -2.19074 -0.04723 -0.24266 -2.87292 -0.25519 0 0 0 -1.08273 -0.77002 0 -0.03403 0.00287 0.0673 0 -0.47481 1.73799 -1.1772 -0.20009 -3.88212
LEU_143 -6.79485 0.42583 1.05639 -0.71495 0.72062 0.1962 1.29856 -1.59125 -0.0089 -0.09776 -0.70417 0.03465 0 0 0 0 0 0 0.0497 0.00138 1.409 0 -0.31581 0 0.72952 -0.46042 -4.76626
ILE_144 -7.80735 0.82257 1.92332 -0.69981 1.35753 0.1087 2.14705 -2.09825 -0.02575 -0.0547 -1.48493 0.32939 0 0 0 0 0 0 0.01505 0.25145 1.5803 0 -0.37578 0 1.0317 -0.16654 -3.14604
GLU_145 -7.44132 0.90679 6.23827 -0.20956 0.02391 0.27773 3.00436 -2.86678 -0.05446 -0.18998 -3.85688 -0.4316 0 0 0 -1.08273 -0.77002 0 0.052 0.30285 0 4.71827 -0.19642 0 -2.5358 -0.17731 -4.2887
ALA_146 -6.64993 0.52326 2.31352 -0.02167 0 0 2.26461 -2.21492 -0.05311 -0.22906 -1.36818 -0.27286 0 0 0 0 0 0 0.27028 0 0 0 -0.09673 0 2.3386 -0.31054 -3.50672
LEU_147 -10.0578 1.19432 2.2484 -0.49045 0.26361 0.07704 2.47307 -2.60066 -0.00377 -0.03359 -1.88638 0.0999 0 0 0 0 0 0 0.62887 0.64232 0.19521 0 -0.30032 0 0.72952 -0.25833 -7.07908
HIS_D:MP-NE2-connect_148 -9.12661 0.86727 5.18001 -0.41365 0.00657 0.35583 2.96033 -3.13021 -0.02602 -0.14243 -3.53474 -0.22445 0 0 0 0 0 0 1.05301 0.35455 0 2.59219 0.13301 0 0.13443 -0.31209 -3.27298
ILE_149 -7.40326 0.33599 1.95537 -0.51898 0.66267 0.07547 2.1237 -2.08351 -0.04453 -0.11411 -1.65938 0.04294 0 0 0 0 0 0 0.48612 0.02745 0.10206 0 -0.34756 0 1.0317 -0.16848 -5.49633
LEU_150 -8.7667 0.89234 1.62599 -0.49225 0.36488 0.07186 2.32569 -2.28019 -0.05638 -0.15749 -1.57452 0.15487 0 0 0 0 0 0 0.08076 0.34041 0.69252 0 -0.20596 0 0.72952 -0.04197 -6.29662
LEU_151 -8.09202 1.30867 3.21703 -0.51721 0.52269 0.07853 2.39672 -2.51517 -0.01541 -0.10089 -1.88426 0.19028 0 0 0 0 0 0 0.00903 0.01305 0.35726 0 -0.25392 0 0.72952 -0.1649 -4.72098
THR_152 -7.57886 0.76074 4.08678 -0.20423 0.14354 0.06345 3.01101 -2.68963 -0.00761 -0.15008 -2.83779 -0.13069 0 0 0 0 0 0 0.08374 0.05602 0.00319 0 0.00075 2.3302 -1.425 -0.09723 -4.58169
ALA_153 -6.27007 0.33681 3.09191 -0.02149 0 0 2.2184 -2.45576 -0.03672 -0.09819 -2.29779 -0.2821 0 0 0 0 0 0 -0.04727 0 0 0 -0.23132 0 2.3386 -0.18043 -3.93542
ALA_154 -4.04269 0.38952 2.06878 -0.02072 0 0 1.41963 -1.64117 -0.02765 -0.08208 -0.54971 -0.2821 0 0 0 0 0 0 0.05278 0 0 0 -0.03178 0 2.3386 -0.24343 -0.65201
VAL_155 -5.66082 1.00731 1.81458 -0.31637 0.29771 0.05508 1.44638 -1.74188 -0.01655 -0.0723 -0.77101 -0.11305 0 0 0 0 0 0 0.12999 0.23707 -0.0163 0 -0.29011 0 2.085 -0.10035 -2.02563
LEU_156 -6.55832 0.78716 1.30856 -0.51482 0.46271 0.07988 1.1 -1.63159 -0.00629 -0.07584 -0.50972 0.14974 0 0 0 0 0 0 -0.04596 0.01307 0.1315 0 -0.31945 0 0.72952 -0.25794 -5.15782
GLY_157 -1.71989 0.09001 1.91836 -5e-05 0 0 0.99722 -0.93533 -0.00583 -0.06257 -0.88626 -0.34101 0 0 0 0 0 0 -0.05204 0 0 0 -1.39803 0 1.2108 -0.07853 -1.26316
THR_158 -4.49346 0.87304 1.94445 -0.18258 0.1521 0.0558 1.43764 -1.45172 -0.04368 -0.32598 -1.22002 -0.74575 0 0 0 -0.3343 0 0 -0.06976 0 0.20807 0 -0.67067 2.30378 -1.425 0.56026 -3.42777
THR_159 -4.31653 0.586 3.8746 -0.11152 0.0706 0.07694 2.35777 -1.97217 -0.07463 -0.29797 -2.33246 -0.59269 0 0 0 -0.97055 0 0 -0.02818 0.02465 0.00534 0 -0.49 2.30131 -1.425 0.33212 -2.98239
VAL_160 -6.03287 1.03102 1.26404 -0.27751 0.21958 0.03486 1.34127 -1.70252 -0.04753 -0.13861 -0.901 0.37333 0 0 0 0 0 0 0.12396 0.08625 0.94906 0 0.06743 0 2.085 -0.19293 -1.71717
GLU_161 -3.93612 0.30394 4.0085 -0.46257 0.23351 1.24673 1.37591 -1.85886 -0.07867 -0.30282 -1.78306 -2.37588 0 0 0 0 0 0 0.33321 0.00474 0 3.8687 -0.26914 0 -2.5358 -0.38131 -2.60898
GLU_162 -6.40335 0.30747 6.2993 -0.64266 0.25077 1.07394 2.85342 -2.62523 -0.06948 -0.35157 -3.05673 -0.53668 0 0 0 -0.63625 -0.84171 0 0.19104 0.01169 0 3.20619 -0.27111 0 -2.5358 -0.47533 -4.25206
ALA_163 -5.61117 0.12502 1.89913 -0.02089 0 0 1.99155 -1.97972 -0.03839 -0.22068 -1.43318 -0.28208 0 0 0 0 0 0 0.276 0 0 0 -0.21012 0 2.3386 -0.33186 -3.4978
VAL_164 -6.57041 0.58283 2.0945 -0.31023 0.26674 0.05353 2.11599 -2.11709 -0.0332 -0.13862 -1.72879 -0.07498 0 0 0 0 0 0 0.10134 0.11863 -0.01809 0 -0.39449 0 2.085 -0.15853 -4.12587
TYR_165 -4.81493 0.22553 3.9723 -0.93219 0.04959 0.30579 1.79501 -1.94219 -0.02826 -0.07062 -1.5385 -0.21545 0 0 0 0 0 0 0.13312 0 0 1.4912 -0.41165 0 0.96414 0.07951 -0.93762
ARG_166 -7.44189 0.53847 5.21505 -0.45039 0.06766 0.20774 2.45196 -2.57061 -0.01654 -0.08161 -3.00299 0.53166 0 0 0 0 -0.84171 0 0.06729 0.49921 1.48301 0 -0.12943 0 -1.281 -0.14307 -4.89719
ALA_167 -6.30159 0.5505 2.53489 -0.02159 0 0 2.4426 -2.27338 -0.01077 -0.09453 -2.17149 -0.3043 0 0 0 0 0 0 0.22317 0 0 0 -0.23733 0 2.3386 -0.45261 -3.77783
LEU_168 -6.11567 0.65906 3.50986 -0.49958 0.30054 0.07952 1.96183 -2.12517 -0.01988 -0.06932 -2.2174 0.13824 0 0 0 0 0 0 0.56284 0.57227 0.31397 0 -0.26574 0 0.72952 -0.37893 -2.86404
LYS_169 -4.29462 0.08652 4.12332 -0.43302 0.09914 0.20146 1.8282 -1.92996 -0.1014 -0.20567 -2.78998 0.02671 0 0 0 0 0 0 -0.01736 0.17836 0.97535 0 0.0296 0 -1.6738 -0.15762 -4.05477
LEU_170 -7.86183 0.58301 2.25326 -0.75423 0.85918 0.13276 1.91777 -2.04911 -0.07756 -0.40757 -1.4308 0.23182 0 0 0 0 0 0 0.55603 0.20658 2.97032 0 -0.28334 0 0.72952 -0.11191 -2.53609
LYS_171 -6.81751 0.82163 5.68555 -0.65894 0.1995 0.37519 3.03436 -2.72626 -0.10786 -0.41883 -2.66286 0.09941 0 0 0 0 0 0 -0.00372 1.20602 3.38405 0 0.06924 0 -1.6738 0.02714 -0.16768
THR_172 -3.1436 0.15656 3.63382 -0.20433 0.14773 0.0633 0.99338 -1.61317 -0.06547 -0.28011 -0.96285 -0.13588 0 0 0 0 0 0 -0.02297 9e-05 -0.00283 0 -0.01269 2.28982 -1.425 0.15175 -0.43246
LYS_173 -3.91541 0.09637 2.87155 -0.43357 0.09356 0.19886 1.01842 -1.36196 -0.01007 -0.04124 -0.07215 0.06618 0 0 0 0 0 0 0.31134 0.0193 1.08984 0 0.06765 0 -1.6738 -0.02503 -1.70015
LEU_174 -5.4654 0.5105 0.5135 -0.5257 0.5566 0.08858 0.88243 -1.13476 -0.01767 -0.08932 -0.57772 0.10257 0 0 0 0 0 0 0.02851 0.02699 0.05393 0 -0.23545 0 0.72952 -0.10767 -4.66057
GLY_175 -1.88856 0.10762 1.78813 -5e-05 0 0 1.00671 -0.95234 -0.02082 -0.20185 -0.48143 -0.30728 0 0 0 0 0 0 -0.01751 0 0 0 -1.2539 0 1.2108 0.18252 -0.82795
VAL_176 -5.85793 0.67595 1.72865 -0.31381 0.23359 0.04934 1.36208 -1.62633 -0.05642 -0.3759 -0.79287 -0.14145 0 0 0 0 0 0 -0.02995 0.03394 0.00797 0 -0.47088 0 2.085 0.09913 -3.38989
SER_177 -4.40013 0.14892 4.65867 -0.03667 1e-05 0.07033 3.06694 -2.11771 -0.03167 -0.1866 -2.85984 -0.1735 0 0 0 -1.5156 -0.63402 0 -0.0154 0.04311 0.0862 0 -0.42691 1.76638 -1.1772 -0.41723 -4.15191
LEU_178 -5.37138 0.58663 0.72133 -0.50837 0.57411 0.07678 1.43572 -1.40757 -0 -0 -0.67715 0.14702 0 0 0 0 0 0 0.06683 0.05252 0.14981 0 -0.30765 0 0.72952 -0.47769 -4.20954
LEU_179 -7.24508 1.57989 1.24374 -0.72423 0.64786 0.20705 1.32936 -1.69543 -0.02855 -0.0705 -0.3127 0.05921 0 0 0 0 0 0 0.99583 0.04269 0.80908 0 -0.25799 0 0.72952 -0.31104 -3.00129
GLN_180 -7.41103 0.38235 5.99801 -0.26015 0.03407 0.21352 3.73508 -2.96858 -0.05754 -0.24798 -3.88844 -0.33689 0 0 0 -1.5156 -1.65837 0 0.16142 0.35545 0 3.1089 0.02348 0 -1.0644 -0.15146 -5.54816
ALA_181 -6.32027 0.58571 2.69286 -0.02264 0 0 2.23695 -2.26241 -0.04305 -0.23694 -1.76319 -0.29961 0 0 0 0 0 0 0.04278 0 0 0 -0.1723 0 2.3386 -0.28646 -3.50999
ALA_182 -5.71244 0.74039 3.36998 -0.02119 0 0 2.69717 -2.34134 -0.01402 -0.10152 -2.10816 -0.28479 0 0 0 0 0 0 0.39317 0 0 0 -0.16082 0 2.3386 -0.36809 -1.57307
ALA_183 -5.91267 0.65821 1.77709 -0.02343 0 0 1.98548 -1.96391 -0.03442 -0.08711 -1.50348 -0.29519 0 0 0 0 0 0 0.56363 0 0 0 -0.36246 0 2.3386 -0.4321 -3.29176
ILE_184 -8.23894 1.33905 1.64926 -0.51705 0.68448 0.07402 2.19393 -2.10086 -0.06168 -0.13973 -1.32141 0.06129 0 0 0 0 0 0 0.10869 0.00222 0.09083 0 -0.37086 0 1.0317 -0.33626 -5.85132
LEU_185 -8.55271 0.97623 1.55264 -0.50585 0.49797 0.06885 1.94968 -2.14881 -0.0567 -0.15223 -1.4421 0.19553 0 0 0 0 0 0 0.47384 0.51141 0.31791 0 -0.26477 0 0.72952 -0.15942 -6.00901
ILE_186 -9.42093 0.9127 2.80637 -0.51225 0.61661 0.07247 2.82167 -2.58159 -0.04386 -0.27363 -2.1631 0.0838 0 0 0 0 0 0 -0.00626 0.06344 0.06424 0 -0.44358 0 1.0317 -0.1208 -7.09299
LEU_187 -10.6216 1.93539 2.41451 -0.71718 0.40087 0.19464 2.57718 -2.67382 -0.0199 -0.26234 -1.96748 0.09237 0 0 0 0 0 0 0.03995 0.09181 0.45487 0 -0.18588 0 0.72952 0.03321 -7.48391
ALA_188 -6.46143 0.78952 3.20253 -0.02162 0 0 2.32703 -2.56372 -0.04391 -0.09522 -2.39299 -0.27236 0 0 0 0 0 0 -0.01672 0 0 0 -0.201 0 2.3386 -0.11015 -3.52143
ALA_189 -3.78329 0.60419 2.09522 -0.02107 0 0 1.19291 -1.53175 -0.02267 -0.05907 -0.39248 -0.29402 0 0 0 0 0 0 -0.02816 0 0 0 -0.12126 0 2.3386 -0.25995 -0.2828
ARG_190 -6.71503 0.57663 4.44123 -0.65346 0.2213 0.32332 2.09046 -2.25577 -0.04216 -0.15476 -3.53381 0.56514 0 0 0 0 -0.73114 0 0.29443 0.35592 2.73208 0 -0.13663 0 -1.281 -0.33696 -4.2402
LEU_191 -5.65353 0.69318 0.96414 -0.51589 0.62275 0.07916 0.94051 -1.31163 -0.01889 -0.15488 -0.53023 0.14391 0 0 0 0 0 0 -0.0377 0.03716 0.14595 0 -0.28391 0 0.72952 -0.29936 -4.44976
GLY_192 -1.70641 0.06868 1.83778 -6e-05 0 0 0.90825 -0.90395 -0.02606 -0.18775 -0.67216 -0.31842 0 0 0 0 0 0 -0.08961 0 0 0 -1.48595 0 1.2108 0.16629 -1.19856
THR_193 -4.68035 0.784 2.10673 -0.18321 0.13733 0.05752 1.58249 -1.6 -0.02799 -0.41689 -1.31696 -0.82204 0 0 0 -0.24529 0 0 -0.06863 0.06882 0.27634 0 -0.6939 2.28748 -1.425 0.63735 -3.54219
THR_194 -4.44351 0.62023 4.11898 -0.1144 0.0692 0.07999 2.51644 -2.07301 -0.05827 -0.26481 -2.21279 -0.58223 0 0 0 -0.92933 0 0 0.09917 0.12275 0.00768 0 -0.49447 2.30027 -1.425 0.19404 -2.46907
VAL_195 -5.59014 0.81019 1.35541 -0.30719 0.25233 0.0533 1.29634 -1.61025 -0.08463 -0.21397 -0.69337 -0.0955 0 0 0 0 0 0 -0.06287 0.05294 -0.00355 0 -0.30255 0 2.085 -0.23531 -3.29381
GLU_196 -3.98391 0.0711 5.00571 -0.46875 0.26173 1.26908 1.41149 -2.13512 -0.15855 -0.40073 -2.75797 -2.40885 0 0 0 0 0 0 0.14181 0.05541 0 3.97366 -0.23328 0 -2.5358 -0.28753 -3.18052
GLU_197 -5.63867 0.68043 6.05079 -0.44713 0.05614 0.78335 2.79601 -2.60121 -0.11013 -0.58399 -2.75839 -0.35965 0 0 0 -0.68404 -0.43029 0 0.08072 0 0 3.05475 -0.32448 0 -2.5358 -0.47935 -3.45095
ALA_198 -6.2963 0.65636 2.07485 -0.02274 0 0 2.20591 -2.16634 -0.02877 -0.17351 -1.59997 -0.29272 0 0 0 0 0 0 0.31206 0 0 0 -0.25062 0 2.3386 -0.45631 -3.69949
VAL_199 -6.4476 0.5912 1.66541 -0.31133 0.27507 0.05391 1.99432 -1.96715 -0.05373 -0.1518 -1.69723 -0.06661 0 0 0 0 0 0 -0.00396 0.01625 -0.02816 0 -0.28021 0 2.085 -0.27182 -4.59843
GLU_200 -5.80229 0.36644 5.32465 -0.64216 0.17818 1.06354 1.93409 -2.39825 -0.06903 -0.32555 -2.03086 -0.55442 0 0 0 0 0 0 0.06181 0 0 3.4246 -0.24342 0 -2.5358 -0.35701 -2.60547
ARG_201 -7.26027 0.51681 6.50734 -1.56478 0.65794 1.34526 2.97067 -2.98681 -0.07755 -0.43911 -3.65496 0.47375 0 0 0 0 -0.87207 0 0.059 0.5175 3.96299 0 -0.07581 0 -1.281 -0.46032 -1.66139
ALA_202 -6.50661 0.56246 2.37964 -0.02211 0 0 2.24685 -2.22641 -0.02136 -0.21 -1.97541 -0.29104 0 0 0 0 0 0 0.07834 0 0 0 -0.1314 0 2.3386 -0.32718 -4.10563
LEU_203 -6.77346 0.63316 3.84914 -0.50052 0.34229 0.07666 2.16734 -2.27992 -0.05215 -0.1585 -2.18755 0.14283 0 0 0 0 0 0 0.26421 0.31978 0.28352 0 -0.27366 0 0.72952 -0.29908 -3.71638
GLN_204 -5.7675 0.33815 5.98618 -0.25638 0.03643 0.18755 2.76782 -2.63376 -0.07159 -0.42886 -2.95604 -0.34732 0 0 0 0 -0.44178 0 0.26514 0 0 2.44433 -0.07817 0 -1.0644 -0.24823 -2.26843
LEU_205 -8.66827 1.22306 1.9541 -0.70431 0.54835 0.18296 2.1226 -2.22086 -0.04086 -0.23402 -1.40635 0.06124 0 0 0 0 0 0 0.12914 0.16594 0.99837 0 -0.2799 0 0.72952 -0.2405 -5.6798
LYS_206 -7.70411 0.68863 5.58628 -0.69691 0.22179 0.53202 2.11231 -2.64286 -0.03993 -0.14634 -0.9378 0.43162 0 0 0 0 0 0 0.10732 0.48668 3.22442 0 0.02205 0 -1.6738 -0.21628 -0.64492
THR_207 -3.00135 0.10456 3.49156 -0.2047 0.14992 0.06375 1.16312 -1.57033 -0.04901 -0.23635 -0.66759 -0.22798 0 0 0 0 0 0 -0.0042 0 0.00309 0 -0.00551 2.44587 -1.425 -0.03762 -0.00777
LYS_208 -3.73392 0.10788 3.54744 -0.43757 0.08753 0.2089 1.63328 -1.59999 -0.10056 -0.1463 -1.93368 0.03704 0 0 0 0 0 0 -0.0158 0.01654 1.25368 0 0.0297 0 -1.6738 -0.11824 -2.83788
LEU_209 -5.79525 0.78286 0.76952 -0.48625 0.4642 0.04892 0.97317 -1.32102 -0.02081 -0.13101 -0.57841 0.23443 0 0 0 0 0 0 -0.01431 0.03301 0.06175 0 -0.2704 0 0.72952 -0.40103 -4.92112
GLY:CtermProteinFull_210 -0.65094 0.01887 0.44322 -0.00119 0 0 0.07412 -0.25523 -0.00525 -0.01804 -0.18945 0.03881 0 0 0 0 0 0 0 0 0 0 0 0 1.2108 -0.23371 0.43202
HSS:MP-FE1-connect_211 -22.0317 5.34369 0.72015 -17.1329 5.9291 0.65874 5.25193 -4.35823 -0.23493 -0.52387 -18.165 1.717 0 0 0 0 -2.34486 0 0 0 0 0 0 0 0 0 -45.171
#END_POSE_ENERGIES_TABLE correct_surface_True/014_008_UM_159_H148_areda15_HMM_onlyH_1__DE_4_HSS_rnd_DE_10.pdb
