# Supplementary material for: Design of Heme Enzymes with a Tunable Substrate Binding Pocket Adjacent to an Open Metal Coordination Site
Source: J Am Chem Soc. 2023 Jun 21;145(26):14307–15. doi: 10.1021/jacs.3c02742 (PMC10326885; doi:10.1021/jacs.3c02742)
Supplement: Supplementary file 3 — ja3c02742_si_003.zip [file ja3c02742_si_003.zip › carbene_transferase_design_models/dnHEM1-21_SS.pdb]

HEADER                                            12-JAN-23   XXXX              
EXPDTA    THEORETICAL MODEL                                                     
REMARK 220                                                                      
REMARK 220 EXPERIMENTAL DETAILS                                                 
REMARK 220  EXPERIMENT TYPE                : THEORETICAL MODELLING              
REMARK 220  DATE OF DATA COLLECTION        : 12-JAN-23                          
REMARK 220                                                                      
REMARK 220 REMARK: MODEL GENERATED BY ROSETTA                                   
REMARK 220  VERSION 2020.50+release.1295438                                     
HETNAM     HSS B 211  HSS                                                       
LINK         NE2 HIS A 148                FE1  HSS B 211                  2.43  
ATOM      1  N   VAL A   1       8.021 -32.838  14.640  1.00  0.00           N  
ATOM      2  CA  VAL A   1       6.967 -32.124  13.922  1.00  0.00           C  
ATOM      3  C   VAL A   1       5.585 -32.309  14.544  1.00  0.00           C  
ATOM      4  O   VAL A   1       5.186 -33.421  14.874  1.00  0.00           O  
ATOM      5  CB  VAL A   1       6.922 -32.599  12.457  1.00  0.00           C  
ATOM      6  CG1 VAL A   1       5.785 -31.916  11.711  1.00  0.00           C  
ATOM      7  CG2 VAL A   1       8.256 -32.320  11.782  1.00  0.00           C  
ATOM      8 1H   VAL A   1       8.899 -32.680  14.188  1.00  0.00           H  
ATOM      9 2H   VAL A   1       8.067 -32.506  15.582  1.00  0.00           H  
ATOM     10 3H   VAL A   1       7.819 -33.817  14.642  1.00  0.00           H  
ATOM     11  HA  VAL A   1       7.195 -31.058  13.943  1.00  0.00           H  
ATOM     12  HB  VAL A   1       6.721 -33.669  12.439  1.00  0.00           H  
ATOM     13 1HG1 VAL A   1       5.767 -32.263  10.678  1.00  0.00           H  
ATOM     14 2HG1 VAL A   1       4.837 -32.160  12.192  1.00  0.00           H  
ATOM     15 3HG1 VAL A   1       5.934 -30.836  11.728  1.00  0.00           H  
ATOM     16 1HG2 VAL A   1       8.217 -32.659  10.747  1.00  0.00           H  
ATOM     17 2HG2 VAL A   1       8.458 -31.249  11.806  1.00  0.00           H  
ATOM     18 3HG2 VAL A   1       9.049 -32.852  12.307  1.00  0.00           H  
ATOM     19  N   SER A   2       4.843 -31.218  14.686  1.00  0.00           N  
ATOM     20  CA  SER A   2       3.505 -31.315  15.244  1.00  0.00           C  
ATOM     21  C   SER A   2       2.449 -31.536  14.158  1.00  0.00           C  
ATOM     22  O   SER A   2       2.707 -31.353  12.960  1.00  0.00           O  
ATOM     23  CB  SER A   2       3.183 -30.055  16.026  1.00  0.00           C  
ATOM     24  OG  SER A   2       3.041 -28.956  15.170  1.00  0.00           O  
ATOM     25  H   SER A   2       5.197 -30.314  14.408  1.00  0.00           H  
ATOM     26  HA  SER A   2       3.460 -32.191  15.890  1.00  0.00           H  
ATOM     27 1HB  SER A   2       2.262 -30.203  16.589  1.00  0.00           H  
ATOM     28 2HB  SER A   2       3.978 -29.861  16.744  1.00  0.00           H  
ATOM     29  HG  SER A   2       2.964 -28.186  15.739  1.00  0.00           H  
ATOM     30  N   LEU A   3       1.095 -31.966  14.583  1.00  0.00           N  
ATOM     31  CA  LEU A   3      -0.028 -32.105  13.684  1.00  0.00           C  
ATOM     32  C   LEU A   3      -0.294 -30.780  12.999  1.00  0.00           C  
ATOM     33  O   LEU A   3      -0.579 -30.735  11.815  1.00  0.00           O  
ATOM     34  CB  LEU A   3      -1.279 -32.566  14.445  1.00  0.00           C  
ATOM     35  CG  LEU A   3      -2.563 -32.670  13.614  1.00  0.00           C  
ATOM     36  CD1 LEU A   3      -2.380 -33.718  12.523  1.00  0.00           C  
ATOM     37  CD2 LEU A   3      -3.729 -33.027  14.524  1.00  0.00           C  
ATOM     38  H   LEU A   3       0.964 -32.143  15.570  1.00  0.00           H  
ATOM     39  HA  LEU A   3       0.210 -32.871  12.948  1.00  0.00           H  
ATOM     40 1HB  LEU A   3      -1.081 -33.546  14.874  1.00  0.00           H  
ATOM     41 2HB  LEU A   3      -1.467 -31.867  15.260  1.00  0.00           H  
ATOM     42  HG  LEU A   3      -2.761 -31.714  13.128  1.00  0.00           H  
ATOM     43 1HD1 LEU A   3      -3.292 -33.791  11.933  1.00  0.00           H  
ATOM     44 2HD1 LEU A   3      -1.552 -33.427  11.877  1.00  0.00           H  
ATOM     45 3HD1 LEU A   3      -2.162 -34.682  12.980  1.00  0.00           H  
ATOM     46 1HD2 LEU A   3      -4.643 -33.100  13.933  1.00  0.00           H  
ATOM     47 2HD2 LEU A   3      -3.532 -33.983  15.009  1.00  0.00           H  
ATOM     48 3HD2 LEU A   3      -3.849 -32.253  15.282  1.00  0.00           H  
ATOM     49  N   ASP A   4      -0.315 -29.508  13.751  1.00  0.00           N  
ATOM     50  CA  ASP A   4      -0.528 -28.173  13.226  1.00  0.00           C  
ATOM     51  C   ASP A   4       0.465 -27.802  12.117  1.00  0.00           C  
ATOM     52  O   ASP A   4       0.091 -27.195  11.114  1.00  0.00           O  
ATOM     53  CB  ASP A   4      -0.435 -27.151  14.361  1.00  0.00           C  
ATOM     54  CG  ASP A   4      -1.619 -27.216  15.316  1.00  0.00           C  
ATOM     55  OD1 ASP A   4      -2.607 -27.818  14.966  1.00  0.00           O  
ATOM     56  OD2 ASP A   4      -1.525 -26.663  16.385  1.00  0.00           O  
ATOM     57  H   ASP A   4      -0.149 -29.628  14.740  1.00  0.00           H  
ATOM     58  HA  ASP A   4      -1.526 -28.136  12.788  1.00  0.00           H  
ATOM     59 1HB  ASP A   4       0.481 -27.319  14.928  1.00  0.00           H  
ATOM     60 2HB  ASP A   4      -0.380 -26.146  13.941  1.00  0.00           H  
ATOM     61  N   GLN A   5       1.836 -28.153  12.329  1.00  0.00           N  
ATOM     62  CA  GLN A   5       2.861 -27.876  11.320  1.00  0.00           C  
ATOM     63  C   GLN A   5       2.557 -28.634  10.033  1.00  0.00           C  
ATOM     64  O   GLN A   5       2.617 -28.069   8.941  1.00  0.00           O  
ATOM     65  CB  GLN A   5       4.251 -28.255  11.838  1.00  0.00           C  
ATOM     66  CG  GLN A   5       4.816 -27.291  12.868  1.00  0.00           C  
ATOM     67  CD  GLN A   5       6.132 -27.771  13.448  1.00  0.00           C  
ATOM     68  OE1 GLN A   5       6.222 -28.876  13.991  1.00  0.00           O  
ATOM     69  NE2 GLN A   5       7.164 -26.941  13.338  1.00  0.00           N  
ATOM     70  H   GLN A   5       2.112 -28.551  13.213  1.00  0.00           H  
ATOM     71  HA  GLN A   5       2.859 -26.807  11.111  1.00  0.00           H  
ATOM     72 1HB  GLN A   5       4.213 -29.246  12.291  1.00  0.00           H  
ATOM     73 2HB  GLN A   5       4.950 -28.303  11.003  1.00  0.00           H  
ATOM     74 1HG  GLN A   5       4.984 -26.325  12.392  1.00  0.00           H  
ATOM     75 2HG  GLN A   5       4.100 -27.186  13.683  1.00  0.00           H  
ATOM     76 1HE2 GLN A   5       8.058 -27.203  13.703  1.00  0.00           H  
ATOM     77 2HE2 GLN A   5       7.047 -26.055  12.891  1.00  0.00           H  
ATOM     78  N   ALA A   6       2.240 -29.919  10.169  1.00  0.00           N  
ATOM     79  CA  ALA A   6       1.916 -30.760   9.022  1.00  0.00           C  
ATOM     80  C   ALA A   6       0.710 -30.217   8.261  1.00  0.00           C  
ATOM     81  O   ALA A   6       0.643 -30.319   7.032  1.00  0.00           O  
ATOM     82  CB  ALA A   6       1.645 -32.169   9.470  1.00  0.00           C  
ATOM     83  H   ALA A   6       2.226 -30.321  11.094  1.00  0.00           H  
ATOM     84  HA  ALA A   6       2.772 -30.759   8.346  1.00  0.00           H  
ATOM     85 1HB  ALA A   6       1.404 -32.788   8.604  1.00  0.00           H  
ATOM     86 2HB  ALA A   6       2.531 -32.569   9.965  1.00  0.00           H  
ATOM     87 3HB  ALA A   6       0.806 -32.176  10.166  1.00  0.00           H  
ATOM     88  N   ILE A   7      -0.446 -29.632   8.959  1.00  0.00           N  
ATOM     89  CA  ILE A   7      -1.638 -29.025   8.365  1.00  0.00           C  
ATOM     90  C   ILE A   7      -1.251 -27.763   7.608  1.00  0.00           C  
ATOM     91  O   ILE A   7      -1.673 -27.557   6.470  1.00  0.00           O  
ATOM     92  CB  ILE A   7      -2.690 -28.688   9.437  1.00  0.00           C  
ATOM     93  CG1 ILE A   7      -3.260 -29.971  10.048  1.00  0.00           C  
ATOM     94  CG2 ILE A   7      -3.802 -27.838   8.842  1.00  0.00           C  
ATOM     95  CD1 ILE A   7      -4.027 -29.747  11.332  1.00  0.00           C  
ATOM     96  H   ILE A   7      -0.365 -29.675   9.966  1.00  0.00           H  
ATOM     97  HA  ILE A   7      -2.061 -29.738   7.656  1.00  0.00           H  
ATOM     98  HB  ILE A   7      -2.218 -28.136  10.249  1.00  0.00           H  
ATOM     99 1HG1 ILE A   7      -3.927 -30.449   9.331  1.00  0.00           H  
ATOM    100 2HG1 ILE A   7      -2.448 -30.668  10.254  1.00  0.00           H  
ATOM    101 1HG2 ILE A   7      -4.537 -27.609   9.613  1.00  0.00           H  
ATOM    102 2HG2 ILE A   7      -3.382 -26.910   8.454  1.00  0.00           H  
ATOM    103 3HG2 ILE A   7      -4.284 -28.384   8.032  1.00  0.00           H  
ATOM    104 1HD1 ILE A   7      -4.399 -30.702  11.704  1.00  0.00           H  
ATOM    105 2HD1 ILE A   7      -3.367 -29.300  12.076  1.00  0.00           H  
ATOM    106 3HD1 ILE A   7      -4.866 -29.080  11.142  1.00  0.00           H  
ATOM    107  N   LEU A   8      -0.451 -26.921   8.246  1.00  0.00           N  
ATOM    108  CA  LEU A   8      -0.092 -25.655   7.619  1.00  0.00           C  
ATOM    109  C   LEU A   8       0.713 -25.931   6.336  1.00  0.00           C  
ATOM    110  O   LEU A   8       0.532 -25.257   5.322  1.00  0.00           O  
ATOM    111  CB  LEU A   8       0.723 -24.789   8.587  1.00  0.00           C  
ATOM    112  CG  LEU A   8      -0.026 -24.296   9.831  1.00  0.00           C  
ATOM    113  CD1 LEU A   8       0.962 -23.664  10.802  1.00  0.00           C  
ATOM    114  CD2 LEU A   8      -1.099 -23.299   9.417  1.00  0.00           C  
ATOM    115  H   LEU A   8      -0.083 -27.138   9.159  1.00  0.00           H  
ATOM    116  HA  LEU A   8      -1.008 -25.127   7.357  1.00  0.00           H  
ATOM    117 1HB  LEU A   8       1.585 -25.362   8.924  1.00  0.00           H  
ATOM    118 2HB  LEU A   8       1.084 -23.912   8.049  1.00  0.00           H  
ATOM    119  HG  LEU A   8      -0.493 -25.143  10.334  1.00  0.00           H  
ATOM    120 1HD1 LEU A   8       0.429 -23.314  11.687  1.00  0.00           H  
ATOM    121 2HD1 LEU A   8       1.706 -24.404  11.097  1.00  0.00           H  
ATOM    122 3HD1 LEU A   8       1.457 -22.822  10.321  1.00  0.00           H  
ATOM    123 1HD2 LEU A   8      -1.632 -22.950  10.302  1.00  0.00           H  
ATOM    124 2HD2 LEU A   8      -0.633 -22.451   8.915  1.00  0.00           H  
ATOM    125 3HD2 LEU A   8      -1.801 -23.782   8.737  1.00  0.00           H  
ATOM    126  N   ILE A   9       1.614 -26.933   6.380  1.00  0.00           N  
ATOM    127  CA  ILE A   9       2.454 -27.252   5.229  1.00  0.00           C  
ATOM    128  C   ILE A   9       1.619 -27.714   4.026  1.00  0.00           C  
ATOM    129  O   ILE A   9       1.853 -27.270   2.891  1.00  0.00           O  
ATOM    130  CB  ILE A   9       3.479 -28.342   5.593  1.00  0.00           C  
ATOM    131  CG1 ILE A   9       4.508 -27.797   6.587  1.00  0.00           C  
ATOM    132  CG2 ILE A   9       4.168 -28.863   4.341  1.00  0.00           C  
ATOM    133  CD1 ILE A   9       5.310 -28.871   7.286  1.00  0.00           C  
ATOM    134  H   ILE A   9       1.729 -27.458   7.235  1.00  0.00           H  
ATOM    135  HA  ILE A   9       2.961 -26.344   4.909  1.00  0.00           H  
ATOM    136  HB  ILE A   9       2.971 -29.169   6.087  1.00  0.00           H  
ATOM    137 1HG1 ILE A   9       5.202 -27.138   6.067  1.00  0.00           H  
ATOM    138 2HG1 ILE A   9       4.000 -27.203   7.347  1.00  0.00           H  
ATOM    139 1HG2 ILE A   9       4.889 -29.632   4.616  1.00  0.00           H  
ATOM    140 2HG2 ILE A   9       3.425 -29.288   3.667  1.00  0.00           H  
ATOM    141 3HG2 ILE A   9       4.684 -28.043   3.841  1.00  0.00           H  
ATOM    142 1HD1 ILE A   9       6.017 -28.408   7.974  1.00  0.00           H  
ATOM    143 2HD1 ILE A   9       4.636 -29.524   7.843  1.00  0.00           H  
ATOM    144 3HD1 ILE A   9       5.855 -29.457   6.547  1.00  0.00           H  
ATOM    145  N   LEU A  10       0.552 -28.681   4.220  1.00  0.00           N  
ATOM    146  CA  LEU A  10      -0.319 -29.147   3.149  1.00  0.00           C  
ATOM    147  C   LEU A  10      -1.195 -28.006   2.587  1.00  0.00           C  
ATOM    148  O   LEU A  10      -1.503 -27.959   1.384  1.00  0.00           O  
ATOM    149  CB  LEU A  10      -1.210 -30.285   3.665  1.00  0.00           C  
ATOM    150  CG  LEU A  10      -0.494 -31.610   3.955  1.00  0.00           C  
ATOM    151  CD1 LEU A  10      -1.410 -32.514   4.769  1.00  0.00           C  
ATOM    152  CD2 LEU A  10      -0.099 -32.272   2.643  1.00  0.00           C  
ATOM    153  H   LEU A  10       0.440 -29.063   5.149  1.00  0.00           H  
ATOM    154  HA  LEU A  10       0.304 -29.499   2.327  1.00  0.00           H  
ATOM    155 1HB  LEU A  10      -1.691 -29.959   4.586  1.00  0.00           H  
ATOM    156 2HB  LEU A  10      -1.985 -30.482   2.924  1.00  0.00           H  
ATOM    157  HG  LEU A  10       0.400 -31.419   4.549  1.00  0.00           H  
ATOM    158 1HD1 LEU A  10      -0.902 -33.456   4.976  1.00  0.00           H  
ATOM    159 2HD1 LEU A  10      -1.661 -32.025   5.710  1.00  0.00           H  
ATOM    160 3HD1 LEU A  10      -2.322 -32.710   4.206  1.00  0.00           H  
ATOM    161 1HD2 LEU A  10       0.410 -33.214   2.849  1.00  0.00           H  
ATOM    162 2HD2 LEU A  10      -0.993 -32.464   2.049  1.00  0.00           H  
ATOM    163 3HD2 LEU A  10       0.569 -31.612   2.089  1.00  0.00           H  
ATOM    164  N   ILE A  11      -1.777 -26.970   3.495  1.00  0.00           N  
ATOM    165  CA  ILE A  11      -2.577 -25.855   3.023  1.00  0.00           C  
ATOM    166  C   ILE A  11      -1.739 -24.914   2.171  1.00  0.00           C  
ATOM    167  O   ILE A  11      -2.204 -24.400   1.154  1.00  0.00           O  
ATOM    168  CB  ILE A  11      -3.192 -25.080   4.202  1.00  0.00           C  
ATOM    169  CG1 ILE A  11      -4.244 -25.935   4.913  1.00  0.00           C  
ATOM    170  CG2 ILE A  11      -3.801 -23.773   3.719  1.00  0.00           C  
ATOM    171  CD1 ILE A  11      -4.713 -25.357   6.229  1.00  0.00           C  
ATOM    172  H   ILE A  11      -1.582 -27.052   4.482  1.00  0.00           H  
ATOM    173  HA  ILE A  11      -3.377 -26.253   2.399  1.00  0.00           H  
ATOM    174  HB  ILE A  11      -2.417 -24.859   4.936  1.00  0.00           H  
ATOM    175 1HG1 ILE A  11      -5.112 -26.057   4.265  1.00  0.00           H  
ATOM    176 2HG1 ILE A  11      -3.838 -26.928   5.103  1.00  0.00           H  
ATOM    177 1HG2 ILE A  11      -4.232 -23.237   4.565  1.00  0.00           H  
ATOM    178 2HG2 ILE A  11      -3.028 -23.160   3.258  1.00  0.00           H  
ATOM    179 3HG2 ILE A  11      -4.582 -23.983   2.988  1.00  0.00           H  
ATOM    180 1HD1 ILE A  11      -5.457 -26.019   6.673  1.00  0.00           H  
ATOM    181 2HD1 ILE A  11      -3.864 -25.260   6.907  1.00  0.00           H  
ATOM    182 3HD1 ILE A  11      -5.156 -24.377   6.059  1.00  0.00           H  
ATOM    183  N   VAL A  12      -0.367 -24.532   2.601  1.00  0.00           N  
ATOM    184  CA  VAL A  12       0.586 -23.711   1.840  1.00  0.00           C  
ATOM    185  C   VAL A  12       0.949 -24.317   0.485  1.00  0.00           C  
ATOM    186  O   VAL A  12       1.044 -23.610  -0.517  1.00  0.00           O  
ATOM    187  CB  VAL A  12       1.876 -23.512   2.657  1.00  0.00           C  
ATOM    188  CG1 VAL A  12       2.975 -22.927   1.783  1.00  0.00           C  
ATOM    189  CG2 VAL A  12       1.600 -22.612   3.851  1.00  0.00           C  
ATOM    190  H   VAL A  12      -0.100 -24.880   3.510  1.00  0.00           H  
ATOM    191  HA  VAL A  12       0.116 -22.747   1.640  1.00  0.00           H  
ATOM    192  HB  VAL A  12       2.227 -24.484   3.007  1.00  0.00           H  
ATOM    193 1HG1 VAL A  12       3.880 -22.794   2.377  1.00  0.00           H  
ATOM    194 2HG1 VAL A  12       3.182 -23.605   0.955  1.00  0.00           H  
ATOM    195 3HG1 VAL A  12       2.654 -21.962   1.392  1.00  0.00           H  
ATOM    196 1HG2 VAL A  12       2.516 -22.476   4.425  1.00  0.00           H  
ATOM    197 2HG2 VAL A  12       1.244 -21.642   3.501  1.00  0.00           H  
ATOM    198 3HG2 VAL A  12       0.840 -23.070   4.485  1.00  0.00           H  
ATOM    199  N   ALA A  13       1.215 -25.731   0.368  1.00  0.00           N  
ATOM    200  CA  ALA A  13       1.417 -26.381  -0.921  1.00  0.00           C  
ATOM    201  C   ALA A  13       0.221 -26.231  -1.846  1.00  0.00           C  
ATOM    202  O   ALA A  13       0.387 -26.021  -3.055  1.00  0.00           O  
ATOM    203  CB  ALA A  13       1.714 -27.854  -0.729  1.00  0.00           C  
ATOM    204  H   ALA A  13       1.273 -26.283   1.211  1.00  0.00           H  
ATOM    205  HA  ALA A  13       2.273 -25.909  -1.405  1.00  0.00           H  
ATOM    206 1HB  ALA A  13       1.863 -28.326  -1.699  1.00  0.00           H  
ATOM    207 2HB  ALA A  13       2.616 -27.967  -0.127  1.00  0.00           H  
ATOM    208 3HB  ALA A  13       0.876 -28.329  -0.218  1.00  0.00           H  
ATOM    209  N   ALA A  14      -1.068 -26.356  -1.277  1.00  0.00           N  
ATOM    210  CA  ALA A  14      -2.276 -26.157  -2.088  1.00  0.00           C  
ATOM    211  C   ALA A  14      -2.344 -24.727  -2.607  1.00  0.00           C  
ATOM    212  O   ALA A  14      -2.798 -24.484  -3.727  1.00  0.00           O  
ATOM    213  CB  ALA A  14      -3.519 -26.492  -1.277  1.00  0.00           C  
ATOM    214  H   ALA A  14      -1.165 -26.587  -0.299  1.00  0.00           H  
ATOM    215  HA  ALA A  14      -2.223 -26.826  -2.946  1.00  0.00           H  
ATOM    216 1HB  ALA A  14      -4.407 -26.339  -1.892  1.00  0.00           H  
ATOM    217 2HB  ALA A  14      -3.474 -27.533  -0.956  1.00  0.00           H  
ATOM    218 3HB  ALA A  14      -3.568 -25.846  -0.403  1.00  0.00           H  
ATOM    219  N   LYS A  15      -1.973 -23.630  -1.762  1.00  0.00           N  
ATOM    220  CA  LYS A  15      -1.953 -22.224  -2.124  1.00  0.00           C  
ATOM    221  C   LYS A  15      -0.827 -21.915  -3.117  1.00  0.00           C  
ATOM    222  O   LYS A  15      -1.004 -21.107  -4.031  1.00  0.00           O  
ATOM    223  CB  LYS A  15      -1.808 -21.360  -0.870  1.00  0.00           C  
ATOM    224  CG  LYS A  15      -3.056 -21.298   0.000  1.00  0.00           C  
ATOM    225  CD  LYS A  15      -2.810 -20.488   1.263  1.00  0.00           C  
ATOM    226  CE  LYS A  15      -2.817 -18.994   0.974  1.00  0.00           C  
ATOM    227  NZ  LYS A  15      -4.196 -18.477   0.755  1.00  0.00           N  
ATOM    228  H   LYS A  15      -1.772 -23.895  -0.808  1.00  0.00           H  
ATOM    229  HA  LYS A  15      -2.896 -21.982  -2.616  1.00  0.00           H  
ATOM    230 1HB  LYS A  15      -0.991 -21.743  -0.258  1.00  0.00           H  
ATOM    231 2HB  LYS A  15      -1.550 -20.341  -1.160  1.00  0.00           H  
ATOM    232 1HG  LYS A  15      -3.869 -20.839  -0.564  1.00  0.00           H  
ATOM    233 2HG  LYS A  15      -3.356 -22.308   0.279  1.00  0.00           H  
ATOM    234 1HD  LYS A  15      -3.585 -20.711   1.996  1.00  0.00           H  
ATOM    235 2HD  LYS A  15      -1.843 -20.760   1.687  1.00  0.00           H  
ATOM    236 1HE  LYS A  15      -2.371 -18.459   1.811  1.00  0.00           H  
ATOM    237 2HE  LYS A  15      -2.221 -18.792   0.083  1.00  0.00           H  
ATOM    238 1HZ  LYS A  15      -4.158 -17.484   0.566  1.00  0.00           H  
ATOM    239 2HZ  LYS A  15      -4.613 -18.953  -0.033  1.00  0.00           H  
ATOM    240 3HZ  LYS A  15      -4.753 -18.640   1.581  1.00  0.00           H  
ATOM    241  N   LEU A  16       0.329 -22.550  -2.949  1.00  0.00           N  
ATOM    242  CA  LEU A  16       1.408 -22.354  -3.910  1.00  0.00           C  
ATOM    243  C   LEU A  16       1.109 -23.045  -5.229  1.00  0.00           C  
ATOM    244  O   LEU A  16       1.545 -22.599  -6.294  1.00  0.00           O  
ATOM    245  CB  LEU A  16       2.730 -22.885  -3.340  1.00  0.00           C  
ATOM    246  CG  LEU A  16       3.304 -22.102  -2.152  1.00  0.00           C  
ATOM    247  CD1 LEU A  16       4.453 -22.887  -1.534  1.00  0.00           C  
ATOM    248  CD2 LEU A  16       3.771 -20.733  -2.625  1.00  0.00           C  
ATOM    249  H   LEU A  16       0.474 -23.171  -2.165  1.00  0.00           H  
ATOM    250  HA  LEU A  16       1.480 -21.290  -4.139  1.00  0.00           H  
ATOM    251 1HB  LEU A  16       2.579 -23.914  -3.016  1.00  0.00           H  
ATOM    252 2HB  LEU A  16       3.477 -22.881  -4.134  1.00  0.00           H  
ATOM    253  HG  LEU A  16       2.534 -21.981  -1.390  1.00  0.00           H  
ATOM    254 1HD1 LEU A  16       4.861 -22.331  -0.690  1.00  0.00           H  
ATOM    255 2HD1 LEU A  16       4.086 -23.854  -1.187  1.00  0.00           H  
ATOM    256 3HD1 LEU A  16       5.232 -23.040  -2.279  1.00  0.00           H  
ATOM    257 1HD2 LEU A  16       4.178 -20.176  -1.781  1.00  0.00           H  
ATOM    258 2HD2 LEU A  16       4.541 -20.854  -3.386  1.00  0.00           H  
ATOM    259 3HD2 LEU A  16       2.926 -20.187  -3.047  1.00  0.00           H  
ATOM    260  N   GLY A  17       0.332 -24.256  -5.227  1.00  0.00           N  
ATOM    261  CA  GLY A  17       0.024 -25.048  -6.400  1.00  0.00           C  
ATOM    262  C   GLY A  17       1.154 -26.011  -6.724  1.00  0.00           C  
ATOM    263  O   GLY A  17       1.397 -26.313  -7.882  1.00  0.00           O  
ATOM    264  H   GLY A  17      -0.034 -24.546  -4.328  1.00  0.00           H  
ATOM    265 1HA  GLY A  17      -0.897 -25.604  -6.232  1.00  0.00           H  
ATOM    266 2HA  GLY A  17      -0.149 -24.387  -7.248  1.00  0.00           H  
ATOM    267  N   THR A  18       1.848 -26.484  -5.696  1.00  0.00           N  
ATOM    268  CA  THR A  18       2.998 -27.359  -5.873  1.00  0.00           C  
ATOM    269  C   THR A  18       2.875 -28.565  -4.950  1.00  0.00           C  
ATOM    270  O   THR A  18       1.824 -28.791  -4.358  1.00  0.00           O  
ATOM    271  CB  THR A  18       4.319 -26.617  -5.598  1.00  0.00           C  
ATOM    272  OG1 THR A  18       5.424 -27.435  -6.004  1.00  0.00           O  
ATOM    273  CG2 THR A  18       4.450 -26.292  -4.117  1.00  0.00           C  
ATOM    274  H   THR A  18       1.566 -26.226  -4.762  1.00  0.00           H  
ATOM    275  HA  THR A  18       3.049 -27.655  -6.921  1.00  0.00           H  
ATOM    276  HB  THR A  18       4.341 -25.690  -6.170  1.00  0.00           H  
ATOM    277  HG1 THR A  18       6.200 -26.884  -6.130  1.00  0.00           H  
ATOM    278 1HG2 THR A  18       5.389 -25.768  -3.942  1.00  0.00           H  
ATOM    279 2HG2 THR A  18       3.617 -25.661  -3.808  1.00  0.00           H  
ATOM    280 3HG2 THR A  18       4.438 -27.216  -3.540  1.00  0.00           H  
ATOM    281  N   THR A  19       3.952 -29.332  -4.818  1.00  0.00           N  
ATOM    282  CA  THR A  19       3.914 -30.572  -4.045  1.00  0.00           C  
ATOM    283  C   THR A  19       4.162 -30.246  -2.571  1.00  0.00           C  
ATOM    284  O   THR A  19       4.619 -29.149  -2.249  1.00  0.00           O  
ATOM    285  CB  THR A  19       4.956 -31.589  -4.547  1.00  0.00           C  
ATOM    286  OG1 THR A  19       6.275 -31.080  -4.317  1.00  0.00           O  
ATOM    287  CG2 THR A  19       4.770 -31.851  -6.034  1.00  0.00           C  
ATOM    288  H   THR A  19       4.816 -29.054  -5.260  1.00  0.00           H  
ATOM    289  HA  THR A  19       2.949 -31.051  -4.205  1.00  0.00           H  
ATOM    290  HB  THR A  19       4.842 -32.526  -4.003  1.00  0.00           H  
ATOM    291  HG1 THR A  19       6.915 -31.784  -4.442  1.00  0.00           H  
ATOM    292 1HG2 THR A  19       5.513 -32.572  -6.372  1.00  0.00           H  
ATOM    293 2HG2 THR A  19       3.771 -32.249  -6.212  1.00  0.00           H  
ATOM    294 3HG2 THR A  19       4.891 -30.920  -6.586  1.00  0.00           H  
ATOM    295  N   VAL A  20       3.898 -31.186  -1.669  1.00  0.00           N  
ATOM    296  CA  VAL A  20       4.151 -30.903  -0.256  1.00  0.00           C  
ATOM    297  C   VAL A  20       5.652 -30.809   0.067  1.00  0.00           C  
ATOM    298  O   VAL A  20       6.060 -30.031   0.940  1.00  0.00           O  
ATOM    299  CB  VAL A  20       3.512 -32.000   0.616  1.00  0.00           C  
ATOM    300  CG1 VAL A  20       4.318 -33.288   0.525  1.00  0.00           C  
ATOM    301  CG2 VAL A  20       3.416 -31.526   2.058  1.00  0.00           C  
ATOM    302  H   VAL A  20       3.526 -32.087  -1.931  1.00  0.00           H  
ATOM    303  HA  VAL A  20       3.775 -29.903  -0.029  1.00  0.00           H  
ATOM    304  HB  VAL A  20       2.513 -32.218   0.237  1.00  0.00           H  
ATOM    305 1HG1 VAL A  20       3.851 -34.053   1.147  1.00  0.00           H  
ATOM    306 2HG1 VAL A  20       4.342 -33.629  -0.510  1.00  0.00           H  
ATOM    307 3HG1 VAL A  20       5.334 -33.107   0.874  1.00  0.00           H  
ATOM    308 1HG2 VAL A  20       2.963 -32.306   2.668  1.00  0.00           H  
ATOM    309 2HG2 VAL A  20       4.414 -31.302   2.435  1.00  0.00           H  
ATOM    310 3HG2 VAL A  20       2.801 -30.626   2.103  1.00  0.00           H  
ATOM    311  N   GLU A  21       6.471 -31.582  -0.647  1.00  0.00           N  
ATOM    312  CA  GLU A  21       7.919 -31.534  -0.459  1.00  0.00           C  
ATOM    313  C   GLU A  21       8.448 -30.186  -0.901  1.00  0.00           C  
ATOM    314  O   GLU A  21       9.422 -29.696  -0.346  1.00  0.00           O  
ATOM    315  CB  GLU A  21       8.611 -32.651  -1.243  1.00  0.00           C  
ATOM    316  CG  GLU A  21       8.298 -34.055  -0.745  1.00  0.00           C  
ATOM    317  CD  GLU A  21       6.979 -34.574  -1.248  1.00  0.00           C  
ATOM    318  OE1 GLU A  21       6.323 -33.868  -1.976  1.00  0.00           O  
ATOM    319  OE2 GLU A  21       6.628 -35.678  -0.905  1.00  0.00           O  
ATOM    320  H   GLU A  21       6.083 -32.216  -1.330  1.00  0.00           H  
ATOM    321  HA  GLU A  21       8.134 -31.645   0.606  1.00  0.00           H  
ATOM    322 1HB  GLU A  21       8.318 -32.595  -2.292  1.00  0.00           H  
ATOM    323 2HB  GLU A  21       9.691 -32.513  -1.197  1.00  0.00           H  
ATOM    324 1HG  GLU A  21       9.089 -34.730  -1.071  1.00  0.00           H  
ATOM    325 2HG  GLU A  21       8.289 -34.050   0.344  1.00  0.00           H  
ATOM    326  N   GLU A  22       7.910 -29.651  -1.955  1.00  0.00           N  
ATOM    327  CA  GLU A  22       8.429 -28.364  -2.398  1.00  0.00           C  
ATOM    328  C   GLU A  22       8.078 -27.269  -1.396  1.00  0.00           C  
ATOM    329  O   GLU A  22       8.908 -26.412  -1.083  1.00  0.00           O  
ATOM    330  CB  GLU A  22       7.875 -28.007  -3.779  1.00  0.00           C  
ATOM    331  CG  GLU A  22       8.401 -26.697  -4.349  1.00  0.00           C  
ATOM    332  CD  GLU A  22       9.878 -26.730  -4.624  1.00  0.00           C  
ATOM    333  OE1 GLU A  22      10.421 -27.805  -4.728  1.00  0.00           O  
ATOM    334  OE2 GLU A  22      10.465 -25.680  -4.733  1.00  0.00           O  
ATOM    335  H   GLU A  22       7.156 -30.081  -2.470  1.00  0.00           H  
ATOM    336  HA  GLU A  22       9.517 -28.427  -2.440  1.00  0.00           H  
ATOM    337 1HB  GLU A  22       8.120 -28.801  -4.485  1.00  0.00           H  
ATOM    338 2HB  GLU A  22       6.788 -27.937  -3.728  1.00  0.00           H  
ATOM    339 1HG  GLU A  22       7.874 -26.480  -5.277  1.00  0.00           H  
ATOM    340 2HG  GLU A  22       8.186 -25.894  -3.644  1.00  0.00           H  
ATOM    341  N   ALA A  23       6.859 -27.312  -0.869  1.00  0.00           N  
ATOM    342  CA  ALA A  23       6.469 -26.324   0.126  1.00  0.00           C  
ATOM    343  C   ALA A  23       7.409 -26.389   1.327  1.00  0.00           C  
ATOM    344  O   ALA A  23       7.745 -25.364   1.921  1.00  0.00           O  
ATOM    345  CB  ALA A  23       5.028 -26.522   0.545  1.00  0.00           C  
ATOM    346  H   ALA A  23       6.193 -28.019  -1.147  1.00  0.00           H  
ATOM    347  HA  ALA A  23       6.569 -25.334  -0.321  1.00  0.00           H  
ATOM    348 1HB  ALA A  23       4.759 -25.773   1.291  1.00  0.00           H  
ATOM    349 2HB  ALA A  23       4.379 -26.420  -0.323  1.00  0.00           H  
ATOM    350 3HB  ALA A  23       4.909 -27.518   0.973  1.00  0.00           H  
ATOM    351  N   VAL A  24       7.880 -27.678   1.787  1.00  0.00           N  
ATOM    352  CA  VAL A  24       8.799 -27.773   2.921  1.00  0.00           C  
ATOM    353  C   VAL A  24      10.179 -27.238   2.565  1.00  0.00           C  
ATOM    354  O   VAL A  24      10.784 -26.481   3.346  1.00  0.00           O  
ATOM    355  CB  VAL A  24       8.927 -29.236   3.385  1.00  0.00           C  
ATOM    356  CG1 VAL A  24       9.999 -29.364   4.456  1.00  0.00           C  
ATOM    357  CG2 VAL A  24       7.586 -29.734   3.902  1.00  0.00           C  
ATOM    358  H   VAL A  24       7.562 -28.524   1.336  1.00  0.00           H  
ATOM    359  HA  VAL A  24       8.429 -27.137   3.724  1.00  0.00           H  
ATOM    360  HB  VAL A  24       9.242 -29.849   2.540  1.00  0.00           H  
ATOM    361 1HG1 VAL A  24      10.077 -30.404   4.772  1.00  0.00           H  
ATOM    362 2HG1 VAL A  24      10.957 -29.036   4.053  1.00  0.00           H  
ATOM    363 3HG1 VAL A  24       9.734 -28.744   5.312  1.00  0.00           H  
ATOM    364 1HG2 VAL A  24       7.684 -30.770   4.227  1.00  0.00           H  
ATOM    365 2HG2 VAL A  24       7.268 -29.118   4.743  1.00  0.00           H  
ATOM    366 3HG2 VAL A  24       6.843 -29.673   3.106  1.00  0.00           H  
ATOM    367  N   GLU A  25      10.663 -27.607   1.378  1.00  0.00           N  
ATOM    368  CA  GLU A  25      11.981 -27.189   0.947  1.00  0.00           C  
ATOM    369  C   GLU A  25      12.051 -25.668   0.895  1.00  0.00           C  
ATOM    370  O   GLU A  25      13.052 -25.069   1.289  1.00  0.00           O  
ATOM    371  CB  GLU A  25      12.314 -27.784  -0.423  1.00  0.00           C  
ATOM    372  CG  GLU A  25      13.702 -27.434  -0.940  1.00  0.00           C  
ATOM    373  CD  GLU A  25      14.804 -28.030  -0.108  1.00  0.00           C  
ATOM    374  OE1 GLU A  25      14.538 -28.958   0.617  1.00  0.00           O  
ATOM    375  OE2 GLU A  25      15.912 -27.556  -0.199  1.00  0.00           O  
ATOM    376  H   GLU A  25      10.106 -28.187   0.766  1.00  0.00           H  
ATOM    377  HA  GLU A  25      12.712 -27.549   1.671  1.00  0.00           H  
ATOM    378 1HB  GLU A  25      12.239 -28.870  -0.376  1.00  0.00           H  
ATOM    379 2HB  GLU A  25      11.586 -27.437  -1.157  1.00  0.00           H  
ATOM    380 1HG  GLU A  25      13.799 -27.795  -1.963  1.00  0.00           H  
ATOM    381 2HG  GLU A  25      13.810 -26.350  -0.955  1.00  0.00           H  
ATOM    382  N   GLN A  26      10.989 -25.042   0.409  1.00  0.00           N  
ATOM    383  CA  GLN A  26      10.962 -23.593   0.325  1.00  0.00           C  
ATOM    384  C   GLN A  26      10.911 -22.965   1.724  1.00  0.00           C  
ATOM    385  O   GLN A  26      11.583 -21.969   1.993  1.00  0.00           O  
ATOM    386  CB  GLN A  26       9.764 -23.131  -0.509  1.00  0.00           C  
ATOM    387  CG  GLN A  26       9.864 -23.472  -1.986  1.00  0.00           C  
ATOM    388  CD  GLN A  26       8.623 -23.068  -2.759  1.00  0.00           C  
ATOM    389  OE1 GLN A  26       7.671 -22.526  -2.192  1.00  0.00           O  
ATOM    390  NE2 GLN A  26       8.627 -23.331  -4.061  1.00  0.00           N  
ATOM    391  H   GLN A  26      10.187 -25.568   0.092  1.00  0.00           H  
ATOM    392  HA  GLN A  26      11.877 -23.258  -0.164  1.00  0.00           H  
ATOM    393 1HB  GLN A  26       8.853 -23.585  -0.120  1.00  0.00           H  
ATOM    394 2HB  GLN A  26       9.654 -22.050  -0.420  1.00  0.00           H  
ATOM    395 1HG  GLN A  26      10.719 -22.947  -2.412  1.00  0.00           H  
ATOM    396 2HG  GLN A  26       9.998 -24.549  -2.091  1.00  0.00           H  
ATOM    397 1HE2 GLN A  26       7.835 -23.087  -4.623  1.00  0.00           H  
ATOM    398 2HE2 GLN A  26       9.420 -23.772  -4.480  1.00  0.00           H  
ATOM    399  N   ALA A  27      10.076 -23.581   2.642  1.00  0.00           N  
ATOM    400  CA  ALA A  27      10.027 -23.114   4.015  1.00  0.00           C  
ATOM    401  C   ALA A  27      11.382 -23.222   4.711  1.00  0.00           C  
ATOM    402  O   ALA A  27      11.731 -22.359   5.517  1.00  0.00           O  
ATOM    403  CB  ALA A  27       8.947 -23.838   4.795  1.00  0.00           C  
ATOM    404  H   ALA A  27       9.482 -24.346   2.361  1.00  0.00           H  
ATOM    405  HA  ALA A  27       9.792 -22.050   4.004  1.00  0.00           H  
ATOM    406 1HB  ALA A  27       8.931 -23.469   5.820  1.00  0.00           H  
ATOM    407 2HB  ALA A  27       7.980 -23.658   4.328  1.00  0.00           H  
ATOM    408 3HB  ALA A  27       9.156 -24.906   4.797  1.00  0.00           H  
ATOM    409  N   LEU A  28      12.272 -24.377   4.482  1.00  0.00           N  
ATOM    410  CA  LEU A  28      13.646 -24.563   4.985  1.00  0.00           C  
ATOM    411  C   LEU A  28      14.641 -23.544   4.429  1.00  0.00           C  
ATOM    412  O   LEU A  28      15.574 -23.125   5.117  1.00  0.00           O  
ATOM    413  CB  LEU A  28      14.135 -25.976   4.642  1.00  0.00           C  
ATOM    414  CG  LEU A  28      13.467 -27.117   5.420  1.00  0.00           C  
ATOM    415  CD1 LEU A  28      13.790 -28.446   4.749  1.00  0.00           C  
ATOM    416  CD2 LEU A  28      13.949 -27.101   6.862  1.00  0.00           C  
ATOM    417  H   LEU A  28      11.862 -25.091   3.899  1.00  0.00           H  
ATOM    418  HA  LEU A  28      13.642 -24.420   6.064  1.00  0.00           H  
ATOM    419 1HB  LEU A  28      13.966 -26.155   3.582  1.00  0.00           H  
ATOM    420 2HB  LEU A  28      15.207 -26.028   4.832  1.00  0.00           H  
ATOM    421  HG  LEU A  28      12.384 -26.988   5.397  1.00  0.00           H  
ATOM    422 1HD1 LEU A  28      13.315 -29.257   5.301  1.00  0.00           H  
ATOM    423 2HD1 LEU A  28      13.416 -28.437   3.726  1.00  0.00           H  
ATOM    424 3HD1 LEU A  28      14.869 -28.596   4.741  1.00  0.00           H  
ATOM    425 1HD2 LEU A  28      13.473 -27.912   7.415  1.00  0.00           H  
ATOM    426 2HD2 LEU A  28      15.031 -27.231   6.886  1.00  0.00           H  
ATOM    427 3HD2 LEU A  28      13.688 -26.147   7.322  1.00  0.00           H  
ATOM    428  N   TRP A  29      14.517 -23.083   2.999  1.00  0.00           N  
ATOM    429  CA  TRP A  29      15.287 -21.999   2.409  1.00  0.00           C  
ATOM    430  C   TRP A  29      15.013 -20.657   3.101  1.00  0.00           C  
ATOM    431  O   TRP A  29      15.939 -19.920   3.440  1.00  0.00           O  
ATOM    432  CB  TRP A  29      14.970 -21.884   0.918  1.00  0.00           C  
ATOM    433  CG  TRP A  29      15.805 -20.862   0.206  1.00  0.00           C  
ATOM    434  CD1 TRP A  29      17.040 -21.052  -0.335  1.00  0.00           C  
ATOM    435  CD2 TRP A  29      15.465 -19.477  -0.048  1.00  0.00           C  
ATOM    436  NE1 TRP A  29      17.493 -19.887  -0.905  1.00  0.00           N  
ATOM    437  CE2 TRP A  29      16.540 -18.914  -0.739  1.00  0.00           C  
ATOM    438  CE3 TRP A  29      14.350 -18.683   0.250  1.00  0.00           C  
ATOM    439  CZ2 TRP A  29      16.541 -17.586  -1.140  1.00  0.00           C  
ATOM    440  CZ3 TRP A  29      14.350 -17.353  -0.152  1.00  0.00           C  
ATOM    441  CH2 TRP A  29      15.417 -16.820  -0.829  1.00  0.00           C  
ATOM    442  H   TRP A  29      13.850 -23.579   2.427  1.00  0.00           H  
ATOM    443  HA  TRP A  29      16.347 -22.226   2.525  1.00  0.00           H  
ATOM    444 1HB  TRP A  29      15.127 -22.849   0.436  1.00  0.00           H  
ATOM    445 2HB  TRP A  29      13.920 -21.620   0.788  1.00  0.00           H  
ATOM    446  HD1 TRP A  29      17.590 -21.991  -0.318  1.00  0.00           H  
ATOM    447  HE1 TRP A  29      18.381 -19.765  -1.368  1.00  0.00           H  
ATOM    448  HE3 TRP A  29      13.499 -19.103   0.786  1.00  0.00           H  
ATOM    449  HZ2 TRP A  29      17.379 -17.144  -1.679  1.00  0.00           H  
ATOM    450  HZ3 TRP A  29      13.479 -16.742   0.085  1.00  0.00           H  
ATOM    451  HH2 TRP A  29      15.385 -15.772  -1.131  1.00  0.00           H  
ATOM    452  N   LEU A  30      13.735 -20.331   3.313  1.00  0.00           N  
ATOM    453  CA  LEU A  30      13.383 -19.084   3.981  1.00  0.00           C  
ATOM    454  C   LEU A  30      13.913 -19.123   5.403  1.00  0.00           C  
ATOM    455  O   LEU A  30      14.506 -18.167   5.878  1.00  0.00           O  
ATOM    456  CB  LEU A  30      11.863 -18.874   3.988  1.00  0.00           C  
ATOM    457  CG  LEU A  30      11.242 -18.470   2.645  1.00  0.00           C  
ATOM    458  CD1 LEU A  30       9.734 -18.665   2.703  1.00  0.00           C  
ATOM    459  CD2 LEU A  30      11.595 -17.024   2.336  1.00  0.00           C  
ATOM    460  H   LEU A  30      12.998 -20.952   3.009  1.00  0.00           H  
ATOM    461  HA  LEU A  30      13.819 -18.257   3.424  1.00  0.00           H  
ATOM    462 1HB  LEU A  30      11.387 -19.801   4.308  1.00  0.00           H  
ATOM    463 2HB  LEU A  30      11.622 -18.097   4.712  1.00  0.00           H  
ATOM    464  HG  LEU A  30      11.631 -19.114   1.856  1.00  0.00           H  
ATOM    465 1HD1 LEU A  30       9.292 -18.379   1.748  1.00  0.00           H  
ATOM    466 2HD1 LEU A  30       9.508 -19.714   2.905  1.00  0.00           H  
ATOM    467 3HD1 LEU A  30       9.316 -18.044   3.497  1.00  0.00           H  
ATOM    468 1HD2 LEU A  30      11.154 -16.736   1.381  1.00  0.00           H  
ATOM    469 2HD2 LEU A  30      11.205 -16.378   3.124  1.00  0.00           H  
ATOM    470 3HD2 LEU A  30      12.679 -16.917   2.282  1.00  0.00           H  
ATOM    471  N   LYS A  31      13.678 -20.244   6.073  1.00  0.00           N  
ATOM    472  CA  LYS A  31      14.117 -20.457   7.449  1.00  0.00           C  
ATOM    473  C   LYS A  31      15.592 -20.122   7.581  1.00  0.00           C  
ATOM    474  O   LYS A  31      15.990 -19.314   8.414  1.00  0.00           O  
ATOM    475  CB  LYS A  31      13.856 -21.899   7.889  1.00  0.00           C  
ATOM    476  CG  LYS A  31      14.419 -22.249   9.260  1.00  0.00           C  
ATOM    477  CD  LYS A  31      14.089 -23.684   9.643  1.00  0.00           C  
ATOM    478  CE  LYS A  31      14.518 -23.990  11.070  1.00  0.00           C  
ATOM    479  NZ  LYS A  31      15.998 -24.028  11.211  1.00  0.00           N  
ATOM    480  H   LYS A  31      13.171 -20.978   5.598  1.00  0.00           H  
ATOM    481  HA  LYS A  31      13.514 -19.828   8.104  1.00  0.00           H  
ATOM    482 1HB  LYS A  31      12.782 -22.086   7.910  1.00  0.00           H  
ATOM    483 2HB  LYS A  31      14.294 -22.584   7.163  1.00  0.00           H  
ATOM    484 1HG  LYS A  31      15.502 -22.123   9.253  1.00  0.00           H  
ATOM    485 2HG  LYS A  31      13.999 -21.577  10.008  1.00  0.00           H  
ATOM    486 1HD  LYS A  31      13.014 -23.848   9.552  1.00  0.00           H  
ATOM    487 2HD  LYS A  31      14.601 -24.368   8.966  1.00  0.00           H  
ATOM    488 1HE  LYS A  31      14.121 -23.228  11.740  1.00  0.00           H  
ATOM    489 2HE  LYS A  31      14.112 -24.955  11.373  1.00  0.00           H  
ATOM    490 1HZ  LYS A  31      16.241 -24.233  12.169  1.00  0.00           H  
ATOM    491 2HZ  LYS A  31      16.376 -24.744  10.607  1.00  0.00           H  
ATOM    492 3HZ  LYS A  31      16.385 -23.131  10.952  1.00  0.00           H  
ATOM    493  N   THR A  32      16.394 -20.755   6.734  1.00  0.00           N  
ATOM    494  CA  THR A  32      17.841 -20.673   6.826  1.00  0.00           C  
ATOM    495  C   THR A  32      18.313 -19.252   6.559  1.00  0.00           C  
ATOM    496  O   THR A  32      19.147 -18.732   7.292  1.00  0.00           O  
ATOM    497  CB  THR A  32      18.517 -21.641   5.839  1.00  0.00           C  
ATOM    498  OG1 THR A  32      18.122 -22.987   6.140  1.00  0.00           O  
ATOM    499  CG2 THR A  32      20.031 -21.530   5.934  1.00  0.00           C  
ATOM    500  H   THR A  32      15.979 -21.315   6.005  1.00  0.00           H  
ATOM    501  HA  THR A  32      18.142 -20.967   7.831  1.00  0.00           H  
ATOM    502  HB  THR A  32      18.205 -21.404   4.823  1.00  0.00           H  
ATOM    503  HG1 THR A  32      17.223 -23.131   5.833  1.00  0.00           H  
ATOM    504 1HG2 THR A  32      20.493 -22.222   5.229  1.00  0.00           H  
ATOM    505 2HG2 THR A  32      20.336 -20.511   5.695  1.00  0.00           H  
ATOM    506 3HG2 THR A  32      20.352 -21.776   6.946  1.00  0.00           H  
ATOM    507  N   LYS A  33      17.760 -18.640   5.512  1.00  0.00           N  
ATOM    508  CA  LYS A  33      18.175 -17.323   5.031  1.00  0.00           C  
ATOM    509  C   LYS A  33      17.684 -16.168   5.906  1.00  0.00           C  
ATOM    510  O   LYS A  33      18.353 -15.137   6.003  1.00  0.00           O  
ATOM    511  CB  LYS A  33      17.687 -17.119   3.595  1.00  0.00           C  
ATOM    512  CG  LYS A  33      18.330 -18.048   2.574  1.00  0.00           C  
ATOM    513  CD  LYS A  33      19.806 -17.730   2.391  1.00  0.00           C  
ATOM    514  CE  LYS A  33      20.412 -18.547   1.258  1.00  0.00           C  
ATOM    515  NZ  LYS A  33      21.869 -18.285   1.101  1.00  0.00           N  
ATOM    516  H   LYS A  33      17.014 -19.126   5.037  1.00  0.00           H  
ATOM    517  HA  LYS A  33      19.264 -17.271   5.060  1.00  0.00           H  
ATOM    518 1HB  LYS A  33      16.608 -17.271   3.552  1.00  0.00           H  
ATOM    519 2HB  LYS A  33      17.886 -16.094   3.286  1.00  0.00           H  
ATOM    520 1HG  LYS A  33      18.228 -19.083   2.909  1.00  0.00           H  
ATOM    521 2HG  LYS A  33      17.823 -17.943   1.617  1.00  0.00           H  
ATOM    522 1HD  LYS A  33      19.925 -16.670   2.167  1.00  0.00           H  
ATOM    523 2HD  LYS A  33      20.344 -17.952   3.313  1.00  0.00           H  
ATOM    524 1HE  LYS A  33      20.267 -19.607   1.457  1.00  0.00           H  
ATOM    525 2HE  LYS A  33      19.909 -18.302   0.323  1.00  0.00           H  
ATOM    526 1HZ  LYS A  33      22.231 -18.843   0.341  1.00  0.00           H  
ATOM    527 2HZ  LYS A  33      22.015 -17.305   0.897  1.00  0.00           H  
ATOM    528 3HZ  LYS A  33      22.349 -18.525   1.955  1.00  0.00           H  
ATOM    529  N   LEU A  34      16.451 -16.231   6.595  1.00  0.00           N  
ATOM    530  CA  LEU A  34      15.810 -15.194   7.409  1.00  0.00           C  
ATOM    531  C   LEU A  34      16.053 -15.332   8.914  1.00  0.00           C  
ATOM    532  O   LEU A  34      16.012 -14.346   9.646  1.00  0.00           O  
ATOM    533  CB  LEU A  34      14.299 -15.207   7.145  1.00  0.00           C  
ATOM    534  CG  LEU A  34      13.824 -14.360   5.956  1.00  0.00           C  
ATOM    535  CD1 LEU A  34      14.390 -14.936   4.665  1.00  0.00           C  
ATOM    536  CD2 LEU A  34      12.303 -14.336   5.925  1.00  0.00           C  
ATOM    537  H   LEU A  34      15.975 -17.112   6.457  1.00  0.00           H  
ATOM    538  HA  LEU A  34      16.230 -14.227   7.129  1.00  0.00           H  
ATOM    539 1HB  LEU A  34      13.986 -16.233   6.965  1.00  0.00           H  
ATOM    540 2HB  LEU A  34      13.788 -14.842   8.035  1.00  0.00           H  
ATOM    541  HG  LEU A  34      14.201 -13.343   6.061  1.00  0.00           H  
ATOM    542 1HD1 LEU A  34      14.053 -14.335   3.820  1.00  0.00           H  
ATOM    543 2HD1 LEU A  34      15.479 -14.922   4.706  1.00  0.00           H  
ATOM    544 3HD1 LEU A  34      14.043 -15.960   4.541  1.00  0.00           H  
ATOM    545 1HD2 LEU A  34      11.966 -13.734   5.081  1.00  0.00           H  
ATOM    546 2HD2 LEU A  34      11.926 -15.354   5.819  1.00  0.00           H  
ATOM    547 3HD2 LEU A  34      11.927 -13.905   6.852  1.00  0.00           H  
ATOM    548  N   GLY A  35      16.298 -16.551   9.377  1.00  0.00           N  
ATOM    549  CA  GLY A  35      16.415 -16.800  10.803  1.00  0.00           C  
ATOM    550  C   GLY A  35      15.065 -16.903  11.495  1.00  0.00           C  
ATOM    551  O   GLY A  35      14.886 -16.439  12.623  1.00  0.00           O  
ATOM    552  H   GLY A  35      16.408 -17.323   8.733  1.00  0.00           H  
ATOM    553 1HA  GLY A  35      16.967 -17.726  10.968  1.00  0.00           H  
ATOM    554 2HA  GLY A  35      16.989 -15.997  11.266  1.00  0.00           H  
ATOM    555  N   VAL A  36      14.099 -17.515  10.819  1.00  0.00           N  
ATOM    556  CA  VAL A  36      12.740 -17.564  11.348  1.00  0.00           C  
ATOM    557  C   VAL A  36      12.240 -19.003  11.451  1.00  0.00           C  
ATOM    558  O   VAL A  36      12.836 -19.920  10.878  1.00  0.00           O  
ATOM    559  CB  VAL A  36      11.788 -16.754  10.449  1.00  0.00           C  
ATOM    560  CG1 VAL A  36      12.204 -15.291  10.415  1.00  0.00           C  
ATOM    561  CG2 VAL A  36      11.772 -17.344   9.047  1.00  0.00           C  
ATOM    562  H   VAL A  36      14.296 -17.952   9.930  1.00  0.00           H  
ATOM    563  HA  VAL A  36      12.749 -17.169  12.364  1.00  0.00           H  
ATOM    564  HB  VAL A  36      10.783 -16.793  10.871  1.00  0.00           H  
ATOM    565 1HG1 VAL A  36      11.519 -14.733   9.775  1.00  0.00           H  
ATOM    566 2HG1 VAL A  36      12.172 -14.880  11.423  1.00  0.00           H  
ATOM    567 3HG1 VAL A  36      13.216 -15.210  10.019  1.00  0.00           H  
ATOM    568 1HG2 VAL A  36      11.096 -16.766   8.417  1.00  0.00           H  
ATOM    569 2HG2 VAL A  36      12.777 -17.310   8.627  1.00  0.00           H  
ATOM    570 3HG2 VAL A  36      11.432 -18.378   9.091  1.00  0.00           H  
ATOM    571  N   SER A  37      11.151 -19.205  12.181  1.00  0.00           N  
ATOM    572  CA  SER A  37      10.598 -20.548  12.321  1.00  0.00           C  
ATOM    573  C   SER A  37       9.949 -21.021  11.020  1.00  0.00           C  
ATOM    574  O   SER A  37       9.710 -20.224  10.105  1.00  0.00           O  
ATOM    575  CB  SER A  37       9.580 -20.576  13.444  1.00  0.00           C  
ATOM    576  OG  SER A  37       8.429 -19.857  13.097  1.00  0.00           O  
ATOM    577  H   SER A  37      10.694 -18.435  12.647  1.00  0.00           H  
ATOM    578  HA  SER A  37      11.414 -21.233  12.558  1.00  0.00           H  
ATOM    579 1HB  SER A  37       9.314 -21.609  13.667  1.00  0.00           H  
ATOM    580 2HB  SER A  37      10.020 -20.150  14.345  1.00  0.00           H  
ATOM    581  HG  SER A  37       7.890 -19.820  13.892  1.00  0.00           H  
ATOM    582  N   LEU A  38       9.683 -22.321  10.940  1.00  0.00           N  
ATOM    583  CA  LEU A  38       9.063 -22.894   9.757  1.00  0.00           C  
ATOM    584  C   LEU A  38       7.677 -22.271   9.577  1.00  0.00           C  
ATOM    585  O   LEU A  38       7.227 -22.042   8.453  1.00  0.00           O  
ATOM    586  CB  LEU A  38       8.952 -24.418   9.884  1.00  0.00           C  
ATOM    587  CG  LEU A  38      10.274 -25.191   9.787  1.00  0.00           C  
ATOM    588  CD1 LEU A  38      10.043 -26.644  10.179  1.00  0.00           C  
ATOM    589  CD2 LEU A  38      10.822 -25.087   8.371  1.00  0.00           C  
ATOM    590  H   LEU A  38       9.916 -22.925  11.714  1.00  0.00           H  
ATOM    591  HA  LEU A  38       9.692 -22.674   8.895  1.00  0.00           H  
ATOM    592 1HB  LEU A  38       8.501 -24.655  10.845  1.00  0.00           H  
ATOM    593 2HB  LEU A  38       8.295 -24.786   9.097  1.00  0.00           H  
ATOM    594  HG  LEU A  38      10.996 -24.768  10.487  1.00  0.00           H  
ATOM    595 1HD1 LEU A  38      10.982 -27.194  10.111  1.00  0.00           H  
ATOM    596 2HD1 LEU A  38       9.671 -26.690  11.202  1.00  0.00           H  
ATOM    597 3HD1 LEU A  38       9.312 -27.091   9.504  1.00  0.00           H  
ATOM    598 1HD2 LEU A  38      11.762 -25.635   8.303  1.00  0.00           H  
ATOM    599 2HD2 LEU A  38      10.101 -25.511   7.670  1.00  0.00           H  
ATOM    600 3HD2 LEU A  38      10.994 -24.038   8.124  1.00  0.00           H  
ATOM    601  N   ILE A  39       6.866 -22.015  10.735  1.00  0.00           N  
ATOM    602  CA  ILE A  39       5.556 -21.375  10.700  1.00  0.00           C  
ATOM    603  C   ILE A  39       5.596 -19.945  10.156  1.00  0.00           C  
ATOM    604  O   ILE A  39       4.676 -19.508   9.465  1.00  0.00           O  
ATOM    605  CB  ILE A  39       4.934 -21.362  12.108  1.00  0.00           C  
ATOM    606  CG1 ILE A  39       4.586 -22.785  12.552  1.00  0.00           C  
ATOM    607  CG2 ILE A  39       3.698 -20.475  12.135  1.00  0.00           C  
ATOM    608  CD1 ILE A  39       4.243 -22.900  14.020  1.00  0.00           C  
ATOM    609  H   ILE A  39       7.258 -22.287  11.625  1.00  0.00           H  
ATOM    610  HA  ILE A  39       4.916 -21.951  10.032  1.00  0.00           H  
ATOM    611  HB  ILE A  39       5.661 -20.978  12.824  1.00  0.00           H  
ATOM    612 1HG1 ILE A  39       3.737 -23.149  11.974  1.00  0.00           H  
ATOM    613 2HG1 ILE A  39       5.427 -23.446  12.347  1.00  0.00           H  
ATOM    614 1HG2 ILE A  39       3.271 -20.477  13.138  1.00  0.00           H  
ATOM    615 2HG2 ILE A  39       3.975 -19.458  11.861  1.00  0.00           H  
ATOM    616 3HG2 ILE A  39       2.963 -20.854  11.426  1.00  0.00           H  
ATOM    617 1HD1 ILE A  39       4.008 -23.938  14.259  1.00  0.00           H  
ATOM    618 2HD1 ILE A  39       5.094 -22.574  14.619  1.00  0.00           H  
ATOM    619 3HD1 ILE A  39       3.381 -22.274  14.243  1.00  0.00           H  
ATOM    620  N   GLN A  40       6.632 -19.091  10.563  1.00  0.00           N  
ATOM    621  CA  GLN A  40       6.890 -17.777   9.989  1.00  0.00           C  
ATOM    622  C   GLN A  40       7.207 -17.835   8.490  1.00  0.00           C  
ATOM    623  O   GLN A  40       6.804 -16.950   7.724  1.00  0.00           O  
ATOM    624  CB  GLN A  40       8.043 -17.100  10.736  1.00  0.00           C  
ATOM    625  CG  GLN A  40       7.707 -16.691  12.159  1.00  0.00           C  
ATOM    626  CD  GLN A  40       8.918 -16.175  12.913  1.00  0.00           C  
ATOM    627  OE1 GLN A  40       9.860 -16.922  13.190  1.00  0.00           O  
ATOM    628  NE2 GLN A  40       8.898 -14.890  13.252  1.00  0.00           N  
ATOM    629  H   GLN A  40       7.226 -19.426  11.309  1.00  0.00           H  
ATOM    630  HA  GLN A  40       5.975 -17.187  10.055  1.00  0.00           H  
ATOM    631 1HB  GLN A  40       8.899 -17.775  10.772  1.00  0.00           H  
ATOM    632 2HB  GLN A  40       8.353 -16.208  10.193  1.00  0.00           H  
ATOM    633 1HG  GLN A  40       6.958 -15.899  12.132  1.00  0.00           H  
ATOM    634 2HG  GLN A  40       7.316 -17.558  12.692  1.00  0.00           H  
ATOM    635 1HE2 GLN A  40       9.669 -14.493  13.752  1.00  0.00           H  
ATOM    636 2HE2 GLN A  40       8.114 -14.319  13.009  1.00  0.00           H  
ATOM    637  N   ALA A  41       8.036 -18.866   8.035  1.00  0.00           N  
ATOM    638  CA  ALA A  41       8.323 -19.150   6.629  1.00  0.00           C  
ATOM    639  C   ALA A  41       7.097 -19.631   5.852  1.00  0.00           C  
ATOM    640  O   ALA A  41       6.951 -19.323   4.669  1.00  0.00           O  
ATOM    641  CB  ALA A  41       9.455 -20.169   6.511  1.00  0.00           C  
ATOM    642  H   ALA A  41       8.498 -19.405   8.752  1.00  0.00           H  
ATOM    643  HA  ALA A  41       8.635 -18.219   6.153  1.00  0.00           H  
ATOM    644 1HB  ALA A  41       9.656 -20.369   5.459  1.00  0.00           H  
ATOM    645 2HB  ALA A  41      10.353 -19.770   6.984  1.00  0.00           H  
ATOM    646 3HB  ALA A  41       9.164 -21.094   7.008  1.00  0.00           H  
ATOM    647  N   LEU A  42       6.133 -20.507   6.461  1.00  0.00           N  
ATOM    648  CA  LEU A  42       4.913 -21.011   5.833  1.00  0.00           C  
ATOM    649  C   LEU A  42       4.003 -19.826   5.569  1.00  0.00           C  
ATOM    650  O   LEU A  42       3.302 -19.785   4.559  1.00  0.00           O  
ATOM    651  CB  LEU A  42       4.209 -22.037   6.729  1.00  0.00           C  
ATOM    652  CG  LEU A  42       4.885 -23.411   6.826  1.00  0.00           C  
ATOM    653  CD1 LEU A  42       4.213 -24.233   7.917  1.00  0.00           C  
ATOM    654  CD2 LEU A  42       4.799 -24.115   5.480  1.00  0.00           C  
ATOM    655  H   LEU A  42       6.365 -20.808   7.396  1.00  0.00           H  
ATOM    656  HA  LEU A  42       5.188 -21.475   4.885  1.00  0.00           H  
ATOM    657 1HB  LEU A  42       4.142 -21.630   7.737  1.00  0.00           H  
ATOM    658 2HB  LEU A  42       3.198 -22.191   6.354  1.00  0.00           H  
ATOM    659  HG  LEU A  42       5.932 -23.283   7.102  1.00  0.00           H  
ATOM    660 1HD1 LEU A  42       4.694 -25.209   7.986  1.00  0.00           H  
ATOM    661 2HD1 LEU A  42       4.307 -23.716   8.872  1.00  0.00           H  
ATOM    662 3HD1 LEU A  42       3.159 -24.364   7.677  1.00  0.00           H  
ATOM    663 1HD2 LEU A  42       5.280 -25.091   5.548  1.00  0.00           H  
ATOM    664 2HD2 LEU A  42       3.752 -24.245   5.203  1.00  0.00           H  
ATOM    665 3HD2 LEU A  42       5.302 -23.515   4.722  1.00  0.00           H  
ATOM    666  N   LEU A  43       3.939 -18.675   6.535  1.00  0.00           N  
ATOM    667  CA  LEU A  43       3.257 -17.402   6.331  1.00  0.00           C  
ATOM    668  C   LEU A  43       3.829 -16.643   5.143  1.00  0.00           C  
ATOM    669  O   LEU A  43       3.088 -16.090   4.329  1.00  0.00           O  
ATOM    670  CB  LEU A  43       3.364 -16.536   7.592  1.00  0.00           C  
ATOM    671  CG  LEU A  43       2.820 -15.108   7.468  1.00  0.00           C  
ATOM    672  CD1 LEU A  43       1.350 -15.156   7.075  1.00  0.00           C  
ATOM    673  CD2 LEU A  43       3.009 -14.375   8.788  1.00  0.00           C  
ATOM    674  H   LEU A  43       4.428 -18.838   7.403  1.00  0.00           H  
ATOM    675  HA  LEU A  43       2.208 -17.609   6.116  1.00  0.00           H  
ATOM    676 1HB  LEU A  43       2.822 -17.028   8.398  1.00  0.00           H  
ATOM    677 2HB  LEU A  43       4.414 -16.467   7.878  1.00  0.00           H  
ATOM    678  HG  LEU A  43       3.358 -14.580   6.680  1.00  0.00           H  
ATOM    679 1HD1 LEU A  43       0.963 -14.141   6.986  1.00  0.00           H  
ATOM    680 2HD1 LEU A  43       1.246 -15.668   6.118  1.00  0.00           H  
ATOM    681 3HD1 LEU A  43       0.787 -15.693   7.837  1.00  0.00           H  
ATOM    682 1HD2 LEU A  43       2.623 -13.359   8.699  1.00  0.00           H  
ATOM    683 2HD2 LEU A  43       2.470 -14.900   9.576  1.00  0.00           H  
ATOM    684 3HD2 LEU A  43       4.070 -14.339   9.035  1.00  0.00           H  
ATOM    685  N   ILE A  44       5.173 -16.598   5.013  1.00  0.00           N  
ATOM    686  CA  ILE A  44       5.782 -15.959   3.852  1.00  0.00           C  
ATOM    687  C   ILE A  44       5.352 -16.651   2.559  1.00  0.00           C  
ATOM    688  O   ILE A  44       5.024 -15.994   1.572  1.00  0.00           O  
ATOM    689  CB  ILE A  44       7.317 -15.972   3.961  1.00  0.00           C  
ATOM    690  CG1 ILE A  44       7.781 -15.042   5.086  1.00  0.00           C  
ATOM    691  CG2 ILE A  44       7.948 -15.568   2.638  1.00  0.00           C  
ATOM    692  CD1 ILE A  44       9.218 -15.257   5.502  1.00  0.00           C  
ATOM    693  H   ILE A  44       5.769 -17.008   5.717  1.00  0.00           H  
ATOM    694  HA  ILE A  44       5.433 -14.927   3.813  1.00  0.00           H  
ATOM    695  HB  ILE A  44       7.655 -16.975   4.222  1.00  0.00           H  
ATOM    696 1HG1 ILE A  44       7.669 -14.006   4.770  1.00  0.00           H  
ATOM    697 2HG1 ILE A  44       7.148 -15.186   5.961  1.00  0.00           H  
ATOM    698 1HG2 ILE A  44       9.034 -15.582   2.733  1.00  0.00           H  
ATOM    699 2HG2 ILE A  44       7.643 -16.268   1.861  1.00  0.00           H  
ATOM    700 3HG2 ILE A  44       7.620 -14.563   2.370  1.00  0.00           H  
ATOM    701 1HD1 ILE A  44       9.473 -14.562   6.303  1.00  0.00           H  
ATOM    702 2HD1 ILE A  44       9.345 -16.281   5.856  1.00  0.00           H  
ATOM    703 3HD1 ILE A  44       9.874 -15.084   4.650  1.00  0.00           H  
ATOM    704  N   LEU A  45       5.352 -18.039   2.560  1.00  0.00           N  
ATOM    705  CA  LEU A  45       4.929 -18.789   1.378  1.00  0.00           C  
ATOM    706  C   LEU A  45       3.458 -18.526   1.021  1.00  0.00           C  
ATOM    707  O   LEU A  45       3.112 -18.362  -0.134  1.00  0.00           O  
ATOM    708  CB  LEU A  45       5.142 -20.290   1.612  1.00  0.00           C  
ATOM    709  CG  LEU A  45       6.603 -20.747   1.719  1.00  0.00           C  
ATOM    710  CD1 LEU A  45       6.649 -22.217   2.111  1.00  0.00           C  
ATOM    711  CD2 LEU A  45       7.307 -20.512   0.391  1.00  0.00           C  
ATOM    712  H   LEU A  45       5.656 -18.544   3.381  1.00  0.00           H  
ATOM    713  HA  LEU A  45       5.541 -18.479   0.532  1.00  0.00           H  
ATOM    714 1HB  LEU A  45       4.639 -20.573   2.535  1.00  0.00           H  
ATOM    715 2HB  LEU A  45       4.683 -20.839   0.790  1.00  0.00           H  
ATOM    716  HG  LEU A  45       7.106 -20.177   2.502  1.00  0.00           H  
ATOM    717 1HD1 LEU A  45       7.687 -22.541   2.187  1.00  0.00           H  
ATOM    718 2HD1 LEU A  45       6.155 -22.353   3.074  1.00  0.00           H  
ATOM    719 3HD1 LEU A  45       6.138 -22.811   1.354  1.00  0.00           H  
ATOM    720 1HD2 LEU A  45       8.345 -20.836   0.467  1.00  0.00           H  
ATOM    721 2HD2 LEU A  45       6.806 -21.082  -0.392  1.00  0.00           H  
ATOM    722 3HD2 LEU A  45       7.274 -19.451   0.144  1.00  0.00           H  
ATOM    723  N   ALA A  46       2.601 -18.490   2.036  1.00  0.00           N  
ATOM    724  CA  ALA A  46       1.186 -18.152   1.872  1.00  0.00           C  
ATOM    725  C   ALA A  46       1.005 -16.729   1.337  1.00  0.00           C  
ATOM    726  O   ALA A  46       0.151 -16.472   0.487  1.00  0.00           O  
ATOM    727  CB  ALA A  46       0.448 -18.316   3.193  1.00  0.00           C  
ATOM    728  H   ALA A  46       2.953 -18.708   2.958  1.00  0.00           H  
ATOM    729  HA  ALA A  46       0.729 -18.829   1.153  1.00  0.00           H  
ATOM    730 1HB  ALA A  46      -0.604 -18.065   3.056  1.00  0.00           H  
ATOM    731 2HB  ALA A  46       0.534 -19.349   3.531  1.00  0.00           H  
ATOM    732 3HB  ALA A  46       0.885 -17.653   3.938  1.00  0.00           H  
ATOM    733  N   ALA A  47       1.845 -15.712   1.902  1.00  0.00           N  
ATOM    734  CA  ALA A  47       1.817 -14.336   1.433  1.00  0.00           C  
ATOM    735  C   ALA A  47       2.248 -14.225  -0.020  1.00  0.00           C  
ATOM    736  O   ALA A  47       1.725 -13.403  -0.771  1.00  0.00           O  
ATOM    737  CB  ALA A  47       2.704 -13.463   2.309  1.00  0.00           C  
ATOM    738  H   ALA A  47       2.442 -15.955   2.680  1.00  0.00           H  
ATOM    739  HA  ALA A  47       0.790 -13.977   1.498  1.00  0.00           H  
ATOM    740 1HB  ALA A  47       2.669 -12.435   1.951  1.00  0.00           H  
ATOM    741 2HB  ALA A  47       2.345 -13.501   3.338  1.00  0.00           H  
ATOM    742 3HB  ALA A  47       3.729 -13.829   2.269  1.00  0.00           H  
ATOM    743  N   ALA A  48       3.355 -15.019  -0.504  1.00  0.00           N  
ATOM    744  CA  ALA A  48       3.787 -15.083  -1.900  1.00  0.00           C  
ATOM    745  C   ALA A  48       2.665 -15.611  -2.817  1.00  0.00           C  
ATOM    746  O   ALA A  48       2.473 -15.113  -3.927  1.00  0.00           O  
ATOM    747  CB  ALA A  48       5.024 -15.957  -2.032  1.00  0.00           C  
ATOM    748  H   ALA A  48       3.854 -15.556   0.190  1.00  0.00           H  
ATOM    749  HA  ALA A  48       4.029 -14.072  -2.225  1.00  0.00           H  
ATOM    750 1HB  ALA A  48       5.334 -15.994  -3.077  1.00  0.00           H  
ATOM    751 2HB  ALA A  48       5.831 -15.538  -1.430  1.00  0.00           H  
ATOM    752 3HB  ALA A  48       4.798 -16.963  -1.684  1.00  0.00           H  
ATOM    753  N   ALA A  49       1.827 -16.725  -2.342  1.00  0.00           N  
ATOM    754  CA  ALA A  49       0.628 -17.201  -3.050  1.00  0.00           C  
ATOM    755  C   ALA A  49      -0.524 -16.187  -3.136  1.00  0.00           C  
ATOM    756  O   ALA A  49      -1.274 -16.167  -4.111  1.00  0.00           O  
ATOM    757  CB  ALA A  49       0.097 -18.470  -2.397  1.00  0.00           C  
ATOM    758  H   ALA A  49       2.103 -17.175  -1.482  1.00  0.00           H  
ATOM    759  HA  ALA A  49       0.907 -17.425  -4.079  1.00  0.00           H  
ATOM    760 1HB  ALA A  49      -0.790 -18.811  -2.932  1.00  0.00           H  
ATOM    761 2HB  ALA A  49       0.862 -19.244  -2.433  1.00  0.00           H  
ATOM    762 3HB  ALA A  49      -0.161 -18.264  -1.360  1.00  0.00           H  
ATOM    763  N   ASN A  50      -0.755 -15.332  -2.024  1.00  0.00           N  
ATOM    764  CA  ASN A  50      -1.789 -14.306  -1.952  1.00  0.00           C  
ATOM    765  C   ASN A  50      -1.395 -13.115  -2.813  1.00  0.00           C  
ATOM    766  O   ASN A  50      -2.255 -12.399  -3.328  1.00  0.00           O  
ATOM    767  CB  ASN A  50      -2.034 -13.879  -0.517  1.00  0.00           C  
ATOM    768  CG  ASN A  50      -2.734 -14.937   0.290  1.00  0.00           C  
ATOM    769  OD1 ASN A  50      -3.518 -15.728  -0.248  1.00  0.00           O  
ATOM    770  ND2 ASN A  50      -2.465 -14.969   1.570  1.00  0.00           N  
ATOM    771  H   ASN A  50      -0.197 -15.527  -1.206  1.00  0.00           H  
ATOM    772  HA  ASN A  50      -2.715 -14.718  -2.354  1.00  0.00           H  
ATOM    773 1HB  ASN A  50      -1.082 -13.644  -0.039  1.00  0.00           H  
ATOM    774 2HB  ASN A  50      -2.638 -12.971  -0.505  1.00  0.00           H  
ATOM    775 1HD2 ASN A  50      -2.901 -15.653   2.157  1.00  0.00           H  
ATOM    776 2HD2 ASN A  50      -1.823 -14.310   1.963  1.00  0.00           H  
ATOM    777  N   THR A  51       0.040 -12.771  -2.980  1.00  0.00           N  
ATOM    778  CA  THR A  51       0.467 -11.628  -3.789  1.00  0.00           C  
ATOM    779  C   THR A  51       0.768 -12.010  -5.228  1.00  0.00           C  
ATOM    780  O   THR A  51       0.773 -11.160  -6.118  1.00  0.00           O  
ATOM    781  CB  THR A  51       1.708 -10.955  -3.175  1.00  0.00           C  
ATOM    782  OG1 THR A  51       2.761 -11.919  -3.045  1.00  0.00           O  
ATOM    783  CG2 THR A  51       1.380 -10.380  -1.806  1.00  0.00           C  
ATOM    784  H   THR A  51       0.732 -13.293  -2.464  1.00  0.00           H  
ATOM    785  HA  THR A  51      -0.342 -10.898  -3.812  1.00  0.00           H  
ATOM    786  HB  THR A  51       2.047 -10.152  -3.828  1.00  0.00           H  
ATOM    787  HG1 THR A  51       3.514 -11.642  -3.573  1.00  0.00           H  
ATOM    788 1HG2 THR A  51       2.270  -9.909  -1.387  1.00  0.00           H  
ATOM    789 2HG2 THR A  51       0.588  -9.638  -1.902  1.00  0.00           H  
ATOM    790 3HG2 THR A  51       1.050 -11.180  -1.145  1.00  0.00           H  
ATOM    791  N   GLY A  52       1.034 -13.328  -5.494  1.00  0.00           N  
ATOM    792  CA  GLY A  52       1.371 -13.791  -6.828  1.00  0.00           C  
ATOM    793  C   GLY A  52       2.819 -13.481  -7.199  1.00  0.00           C  
ATOM    794  O   GLY A  52       3.134 -13.251  -8.366  1.00  0.00           O  
ATOM    795  H   GLY A  52       0.993 -13.996  -4.737  1.00  0.00           H  
ATOM    796 1HA  GLY A  52       1.209 -14.867  -6.891  1.00  0.00           H  
ATOM    797 2HA  GLY A  52       0.709 -13.323  -7.555  1.00  0.00           H  
ATOM    798  N   THR A  53       3.690 -13.476  -6.201  1.00  0.00           N  
ATOM    799  CA  THR A  53       5.083 -13.112  -6.399  1.00  0.00           C  
ATOM    800  C   THR A  53       5.967 -14.274  -5.945  1.00  0.00           C  
ATOM    801  O   THR A  53       5.469 -15.300  -5.479  1.00  0.00           O  
ATOM    802  CB  THR A  53       5.449 -11.828  -5.631  1.00  0.00           C  
ATOM    803  OG1 THR A  53       5.373 -12.074  -4.221  1.00  0.00           O  
ATOM    804  CG2 THR A  53       4.498 -10.699  -5.996  1.00  0.00           C  
ATOM    805  H   THR A  53       3.377 -13.733  -5.274  1.00  0.00           H  
ATOM    806  HA  THR A  53       5.246 -12.933  -7.462  1.00  0.00           H  
ATOM    807  HB  THR A  53       6.468 -11.533  -5.880  1.00  0.00           H  
ATOM    808  HG1 THR A  53       6.171 -12.524  -3.932  1.00  0.00           H  
ATOM    809 1HG2 THR A  53       4.771  -9.800  -5.444  1.00  0.00           H  
ATOM    810 2HG2 THR A  53       4.561 -10.502  -7.066  1.00  0.00           H  
ATOM    811 3HG2 THR A  53       3.478 -10.985  -5.741  1.00  0.00           H  
ATOM    812  N   THR A  54       7.279 -14.123  -6.078  1.00  0.00           N  
ATOM    813  CA  THR A  54       8.195 -15.127  -5.548  1.00  0.00           C  
ATOM    814  C   THR A  54       8.367 -14.993  -4.038  1.00  0.00           C  
ATOM    815  O   THR A  54       7.982 -13.982  -3.450  1.00  0.00           O  
ATOM    816  CB  THR A  54       9.572 -15.034  -6.232  1.00  0.00           C  
ATOM    817  OG1 THR A  54      10.183 -13.777  -5.912  1.00  0.00           O  
ATOM    818  CG2 THR A  54       9.425 -15.153  -7.741  1.00  0.00           C  
ATOM    819  H   THR A  54       7.656 -13.311  -6.548  1.00  0.00           H  
ATOM    820  HA  THR A  54       7.807 -16.115  -5.801  1.00  0.00           H  
ATOM    821  HB  THR A  54      10.212 -15.837  -5.870  1.00  0.00           H  
ATOM    822  HG1 THR A  54      11.096 -13.782  -6.207  1.00  0.00           H  
ATOM    823 1HG2 THR A  54      10.408 -15.086  -8.208  1.00  0.00           H  
ATOM    824 2HG2 THR A  54       8.972 -16.113  -7.988  1.00  0.00           H  
ATOM    825 3HG2 THR A  54       8.793 -14.347  -8.110  1.00  0.00           H  
ATOM    826  N   VAL A  55       8.965 -16.010  -3.419  1.00  0.00           N  
ATOM    827  CA  VAL A  55       9.184 -15.990  -1.978  1.00  0.00           C  
ATOM    828  C   VAL A  55      10.248 -14.957  -1.602  1.00  0.00           C  
ATOM    829  O   VAL A  55      10.165 -14.333  -0.545  1.00  0.00           O  
ATOM    830  CB  VAL A  55       9.620 -17.382  -1.485  1.00  0.00           C  
ATOM    831  CG1 VAL A  55       8.606 -18.437  -1.903  1.00  0.00           C  
ATOM    832  CG2 VAL A  55      11.000 -17.716  -2.030  1.00  0.00           C  
ATOM    833  H   VAL A  55       9.273 -16.809  -3.952  1.00  0.00           H  
ATOM    834  HA  VAL A  55       8.274 -15.629  -1.495  1.00  0.00           H  
ATOM    835  HB  VAL A  55       9.650 -17.378  -0.396  1.00  0.00           H  
ATOM    836 1HG1 VAL A  55       8.930 -19.415  -1.545  1.00  0.00           H  
ATOM    837 2HG1 VAL A  55       7.634 -18.198  -1.472  1.00  0.00           H  
ATOM    838 3HG1 VAL A  55       8.528 -18.456  -2.990  1.00  0.00           H  
ATOM    839 1HG2 VAL A  55      11.303 -18.700  -1.677  1.00  0.00           H  
ATOM    840 2HG2 VAL A  55      10.972 -17.713  -3.120  1.00  0.00           H  
ATOM    841 3HG2 VAL A  55      11.717 -16.971  -1.685  1.00  0.00           H  
ATOM    842  N   GLU A  56      11.217 -14.745  -2.493  1.00  0.00           N  
ATOM    843  CA  GLU A  56      12.268 -13.752  -2.263  1.00  0.00           C  
ATOM    844  C   GLU A  56      11.693 -12.340  -2.281  1.00  0.00           C  
ATOM    845  O   GLU A  56      11.998 -11.518  -1.416  1.00  0.00           O  
ATOM    846  CB  GLU A  56      13.368 -13.879  -3.319  1.00  0.00           C  
ATOM    847  CG  GLU A  56      14.542 -12.930  -3.122  1.00  0.00           C  
ATOM    848  CD  GLU A  56      15.639 -13.139  -4.128  1.00  0.00           C  
ATOM    849  OE1 GLU A  56      15.347 -13.580  -5.213  1.00  0.00           O  
ATOM    850  OE2 GLU A  56      16.770 -12.857  -3.810  1.00  0.00           O  
ATOM    851  H   GLU A  56      11.226 -15.283  -3.348  1.00  0.00           H  
ATOM    852  HA  GLU A  56      12.703 -13.929  -1.280  1.00  0.00           H  
ATOM    853 1HB  GLU A  56      13.758 -14.897  -3.318  1.00  0.00           H  
ATOM    854 2HB  GLU A  56      12.948 -13.691  -4.307  1.00  0.00           H  
ATOM    855 1HG  GLU A  56      14.183 -11.904  -3.200  1.00  0.00           H  
ATOM    856 2HG  GLU A  56      14.943 -13.069  -2.119  1.00  0.00           H  
ATOM    857  N   GLU A  57      10.836 -12.072  -3.260  1.00  0.00           N  
ATOM    858  CA  GLU A  57      10.233 -10.749  -3.388  1.00  0.00           C  
ATOM    859  C   GLU A  57       9.340 -10.444  -2.192  1.00  0.00           C  
ATOM    860  O   GLU A  57       9.335  -9.324  -1.675  1.00  0.00           O  
ATOM    861  CB  GLU A  57       9.423 -10.650  -4.684  1.00  0.00           C  
ATOM    862  CG  GLU A  57       8.785  -9.289  -4.924  1.00  0.00           C  
ATOM    863  CD  GLU A  57       8.104  -9.191  -6.261  1.00  0.00           C  
ATOM    864  OE1 GLU A  57       8.167 -10.136  -7.009  1.00  0.00           O  
ATOM    865  OE2 GLU A  57       7.520  -8.169  -6.534  1.00  0.00           O  
ATOM    866  H   GLU A  57      10.594 -12.791  -3.926  1.00  0.00           H  
ATOM    867  HA  GLU A  57      11.030 -10.004  -3.390  1.00  0.00           H  
ATOM    868 1HB  GLU A  57      10.068 -10.872  -5.533  1.00  0.00           H  
ATOM    869 2HB  GLU A  57       8.627 -11.395  -4.672  1.00  0.00           H  
ATOM    870 1HG  GLU A  57       8.051  -9.100  -4.140  1.00  0.00           H  
ATOM    871 2HG  GLU A  57       9.554  -8.522  -4.855  1.00  0.00           H  
ATOM    872  N   ALA A  58       8.592 -11.454  -1.753  1.00  0.00           N  
ATOM    873  CA  ALA A  58       7.655 -11.289  -0.654  1.00  0.00           C  
ATOM    874  C   ALA A  58       8.378 -10.817   0.604  1.00  0.00           C  
ATOM    875  O   ALA A  58       7.862  -9.990   1.356  1.00  0.00           O  
ATOM    876  CB  ALA A  58       6.913 -12.591  -0.388  1.00  0.00           C  
ATOM    877  H   ALA A  58       8.677 -12.359  -2.194  1.00  0.00           H  
ATOM    878  HA  ALA A  58       6.932 -10.523  -0.936  1.00  0.00           H  
ATOM    879 1HB  ALA A  58       6.216 -12.451   0.437  1.00  0.00           H  
ATOM    880 2HB  ALA A  58       6.363 -12.884  -1.283  1.00  0.00           H  
ATOM    881 3HB  ALA A  58       7.628 -13.371  -0.131  1.00  0.00           H  
ATOM    882  N   VAL A  59       9.581 -11.352   0.825  1.00  0.00           N  
ATOM    883  CA  VAL A  59      10.376 -11.017   2.006  1.00  0.00           C  
ATOM    884  C   VAL A  59      10.965  -9.633   1.845  1.00  0.00           C  
ATOM    885  O   VAL A  59      10.904  -8.809   2.760  1.00  0.00           O  
ATOM    886  CB  VAL A  59      11.510 -12.038   2.212  1.00  0.00           C  
ATOM    887  CG1 VAL A  59      12.440 -11.583   3.328  1.00  0.00           C  
ATOM    888  CG2 VAL A  59      10.925 -13.407   2.525  1.00  0.00           C  
ATOM    889  H   VAL A  59       9.951 -12.008   0.151  1.00  0.00           H  
ATOM    890  HA  VAL A  59       9.730 -11.061   2.882  1.00  0.00           H  
ATOM    891  HB  VAL A  59      12.106 -12.096   1.301  1.00  0.00           H  
ATOM    892 1HG1 VAL A  59      13.236 -12.316   3.461  1.00  0.00           H  
ATOM    893 2HG1 VAL A  59      12.876 -10.618   3.068  1.00  0.00           H  
ATOM    894 3HG1 VAL A  59      11.876 -11.489   4.256  1.00  0.00           H  
ATOM    895 1HG2 VAL A  59      11.732 -14.125   2.669  1.00  0.00           H  
ATOM    896 2HG2 VAL A  59      10.324 -13.347   3.433  1.00  0.00           H  
ATOM    897 3HG2 VAL A  59      10.296 -13.731   1.695  1.00  0.00           H  
ATOM    898  N   GLN A  60      11.569  -9.392   0.647  1.00  0.00           N  
ATOM    899  CA  GLN A  60      12.234  -8.118   0.447  1.00  0.00           C  
ATOM    900  C   GLN A  60      11.230  -7.003   0.664  1.00  0.00           C  
ATOM    901  O   GLN A  60      11.532  -6.000   1.311  1.00  0.00           O  
ATOM    902  CB  GLN A  60      12.844  -8.027  -0.954  1.00  0.00           C  
ATOM    903  CG  GLN A  60      14.049  -8.927  -1.168  1.00  0.00           C  
ATOM    904  CD  GLN A  60      14.568  -8.871  -2.593  1.00  0.00           C  
ATOM    905  OE1 GLN A  60      14.027  -8.151  -3.437  1.00  0.00           O  
ATOM    906  NE2 GLN A  60      15.621  -9.632  -2.868  1.00  0.00           N  
ATOM    907  H   GLN A  60      11.568 -10.069  -0.102  1.00  0.00           H  
ATOM    908  HA  GLN A  60      13.034  -8.026   1.182  1.00  0.00           H  
ATOM    909 1HB  GLN A  60      12.091  -8.290  -1.697  1.00  0.00           H  
ATOM    910 2HB  GLN A  60      13.153  -7.000  -1.151  1.00  0.00           H  
ATOM    911 1HG  GLN A  60      14.849  -8.611  -0.500  1.00  0.00           H  
ATOM    912 2HG  GLN A  60      13.764  -9.956  -0.949  1.00  0.00           H  
ATOM    913 1HE2 GLN A  60      16.008  -9.636  -3.791  1.00  0.00           H  
ATOM    914 2HE2 GLN A  60      16.028 -10.200  -2.154  1.00  0.00           H  
ATOM    915  N   GLU A  61      10.027  -7.173   0.122  1.00  0.00           N  
ATOM    916  CA  GLU A  61       8.971  -6.191   0.342  1.00  0.00           C  
ATOM    917  C   GLU A  61       8.514  -6.083   1.799  1.00  0.00           C  
ATOM    918  O   GLU A  61       8.262  -4.988   2.301  1.00  0.00           O  
ATOM    919  CB  GLU A  61       7.767  -6.529  -0.541  1.00  0.00           C  
ATOM    920  CG  GLU A  61       8.003  -6.326  -2.030  1.00  0.00           C  
ATOM    921  CD  GLU A  61       8.262  -4.890  -2.391  1.00  0.00           C  
ATOM    922  OE1 GLU A  61       7.414  -4.070  -2.134  1.00  0.00           O  
ATOM    923  OE2 GLU A  61       9.311  -4.612  -2.924  1.00  0.00           O  
ATOM    924  H   GLU A  61       9.833  -7.984  -0.447  1.00  0.00           H  
ATOM    925  HA  GLU A  61       9.348  -5.208   0.057  1.00  0.00           H  
ATOM    926 1HB  GLU A  61       7.484  -7.571  -0.386  1.00  0.00           H  
ATOM    927 2HB  GLU A  61       6.918  -5.912  -0.249  1.00  0.00           H  
ATOM    928 1HG  GLU A  61       8.860  -6.926  -2.337  1.00  0.00           H  
ATOM    929 2HG  GLU A  61       7.131  -6.681  -2.577  1.00  0.00           H  
ATOM    930  N   ALA A  62       8.408  -7.249   2.485  1.00  0.00           N  
ATOM    931  CA  ALA A  62       7.972  -7.235   3.884  1.00  0.00           C  
ATOM    932  C   ALA A  62       8.957  -6.484   4.772  1.00  0.00           C  
ATOM    933  O   ALA A  62       8.559  -5.782   5.702  1.00  0.00           O  
ATOM    934  CB  ALA A  62       7.786  -8.657   4.395  1.00  0.00           C  
ATOM    935  H   ALA A  62       8.625  -8.133   2.045  1.00  0.00           H  
ATOM    936  HA  ALA A  62       7.017  -6.714   3.937  1.00  0.00           H  
ATOM    937 1HB  ALA A  62       7.462  -8.630   5.435  1.00  0.00           H  
ATOM    938 2HB  ALA A  62       7.032  -9.165   3.794  1.00  0.00           H  
ATOM    939 3HB  ALA A  62       8.730  -9.196   4.324  1.00  0.00           H  
ATOM    940  N   LEU A  63      10.242  -6.648   4.466  1.00  0.00           N  
ATOM    941  CA  LEU A  63      11.326  -6.029   5.227  1.00  0.00           C  
ATOM    942  C   LEU A  63      11.333  -4.516   5.041  1.00  0.00           C  
ATOM    943  O   LEU A  63      11.552  -3.765   6.002  1.00  0.00           O  
ATOM    944  CB  LEU A  63      12.678  -6.609   4.795  1.00  0.00           C  
ATOM    945  CG  LEU A  63      12.934  -8.068   5.192  1.00  0.00           C  
ATOM    946  CD1 LEU A  63      14.181  -8.578   4.483  1.00  0.00           C  
ATOM    947  CD2 LEU A  63      13.087  -8.165   6.703  1.00  0.00           C  
ATOM    948  H   LEU A  63      10.467  -7.226   3.669  1.00  0.00           H  
ATOM    949  HA  LEU A  63      11.166  -6.231   6.285  1.00  0.00           H  
ATOM    950 1HB  LEU A  63      12.755  -6.543   3.711  1.00  0.00           H  
ATOM    951 2HB  LEU A  63      13.472  -6.003   5.232  1.00  0.00           H  
ATOM    952  HG  LEU A  63      12.093  -8.684   4.873  1.00  0.00           H  
ATOM    953 1HD1 LEU A  63      14.361  -9.615   4.764  1.00  0.00           H  
ATOM    954 2HD1 LEU A  63      14.037  -8.516   3.404  1.00  0.00           H  
ATOM    955 3HD1 LEU A  63      15.037  -7.969   4.770  1.00  0.00           H  
ATOM    956 1HD2 LEU A  63      13.267  -9.202   6.985  1.00  0.00           H  
ATOM    957 2HD2 LEU A  63      13.928  -7.550   7.023  1.00  0.00           H  
ATOM    958 3HD2 LEU A  63      12.175  -7.811   7.185  1.00  0.00           H  
ATOM    959  N   GLN A  64      11.080  -4.075   3.810  1.00  0.00           N  
ATOM    960  CA  GLN A  64      10.998  -2.642   3.507  1.00  0.00           C  
ATOM    961  C   GLN A  64       9.783  -2.001   4.177  1.00  0.00           C  
ATOM    962  O   GLN A  64       9.890  -0.943   4.796  1.00  0.00           O  
ATOM    963  CB  GLN A  64      10.937  -2.416   1.994  1.00  0.00           C  
ATOM    964  CG  GLN A  64      12.227  -2.749   1.263  1.00  0.00           C  
ATOM    965  CD  GLN A  64      12.094  -2.600  -0.241  1.00  0.00           C  
ATOM    966  OE1 GLN A  64      11.325  -1.768  -0.731  1.00  0.00           O  
ATOM    967  NE2 GLN A  64      12.844  -3.407  -0.983  1.00  0.00           N  
ATOM    968  H   GLN A  64      10.941  -4.744   3.066  1.00  0.00           H  
ATOM    969  HA  GLN A  64      11.892  -2.154   3.896  1.00  0.00           H  
ATOM    970 1HB  GLN A  64      10.141  -3.025   1.567  1.00  0.00           H  
ATOM    971 2HB  GLN A  64      10.696  -1.373   1.791  1.00  0.00           H  
ATOM    972 1HG  GLN A  64      13.011  -2.075   1.605  1.00  0.00           H  
ATOM    973 2HG  GLN A  64      12.500  -3.782   1.481  1.00  0.00           H  
ATOM    974 1HE2 GLN A  64      12.799  -3.355  -1.982  1.00  0.00           H  
ATOM    975 2HE2 GLN A  64      13.454  -4.068  -0.545  1.00  0.00           H  
ATOM    976  N   LEU A  65       8.629  -2.650   4.048  1.00  0.00           N  
ATOM    977  CA  LEU A  65       7.395  -2.171   4.671  1.00  0.00           C  
ATOM    978  C   LEU A  65       7.492  -2.252   6.203  1.00  0.00           C  
ATOM    979  O   LEU A  65       6.991  -1.386   6.916  1.00  0.00           O  
ATOM    980  CB  LEU A  65       6.198  -2.996   4.180  1.00  0.00           C  
ATOM    981  CG  LEU A  65       4.830  -2.576   4.730  1.00  0.00           C  
ATOM    982  CD1 LEU A  65       4.535  -1.140   4.315  1.00  0.00           C  
ATOM    983  CD2 LEU A  65       3.761  -3.526   4.212  1.00  0.00           C  
ATOM    984  H   LEU A  65       8.607  -3.501   3.501  1.00  0.00           H  
ATOM    985  HA  LEU A  65       7.241  -1.134   4.380  1.00  0.00           H  
ATOM    986 1HB  LEU A  65       6.154  -2.930   3.095  1.00  0.00           H  
ATOM    987 2HB  LEU A  65       6.359  -4.040   4.453  1.00  0.00           H  
ATOM    988  HG  LEU A  65       4.849  -2.611   5.820  1.00  0.00           H  
ATOM    989 1HD1 LEU A  65       3.562  -0.842   4.707  1.00  0.00           H  
ATOM    990 2HD1 LEU A  65       5.304  -0.480   4.716  1.00  0.00           H  
ATOM    991 3HD1 LEU A  65       4.525  -1.071   3.229  1.00  0.00           H  
ATOM    992 1HD2 LEU A  65       2.787  -3.228   4.604  1.00  0.00           H  
ATOM    993 2HD2 LEU A  65       3.740  -3.490   3.123  1.00  0.00           H  
ATOM    994 3HD2 LEU A  65       3.988  -4.541   4.538  1.00  0.00           H  
ATOM    995  N   LYS A  66       8.122  -3.401   6.878  1.00  0.00           N  
ATOM    996  CA  LYS A  66       8.368  -3.610   8.299  1.00  0.00           C  
ATOM    997  C   LYS A  66       9.117  -2.446   8.932  1.00  0.00           C  
ATOM    998  O   LYS A  66       8.713  -1.918   9.966  1.00  0.00           O  
ATOM    999  CB  LYS A  66       9.149  -4.908   8.512  1.00  0.00           C  
ATOM   1000  CG  LYS A  66       9.440  -5.233   9.972  1.00  0.00           C  
ATOM   1001  CD  LYS A  66      10.393  -6.413  10.095  1.00  0.00           C  
ATOM   1002  CE  LYS A  66      10.672  -6.751  11.553  1.00  0.00           C  
ATOM   1003  NZ  LYS A  66      11.546  -5.736  12.202  1.00  0.00           N  
ATOM   1004  H   LYS A  66       8.403  -4.115   6.220  1.00  0.00           H  
ATOM   1005  HA  LYS A  66       7.409  -3.725   8.804  1.00  0.00           H  
ATOM   1006 1HB  LYS A  66       8.590  -5.743   8.089  1.00  0.00           H  
ATOM   1007 2HB  LYS A  66      10.102  -4.850   7.987  1.00  0.00           H  
ATOM   1008 1HG  LYS A  66       9.886  -4.364  10.457  1.00  0.00           H  
ATOM   1009 2HG  LYS A  66       8.509  -5.474  10.483  1.00  0.00           H  
ATOM   1010 1HD  LYS A  66       9.958  -7.285   9.605  1.00  0.00           H  
ATOM   1011 2HD  LYS A  66      11.335  -6.173   9.602  1.00  0.00           H  
ATOM   1012 1HE  LYS A  66       9.731  -6.805  12.099  1.00  0.00           H  
ATOM   1013 2HE  LYS A  66      11.158  -7.723  11.614  1.00  0.00           H  
ATOM   1014 1HZ  LYS A  66      11.706  -5.996  13.165  1.00  0.00           H  
ATOM   1015 2HZ  LYS A  66      12.430  -5.692  11.714  1.00  0.00           H  
ATOM   1016 3HZ  LYS A  66      11.096  -4.833  12.169  1.00  0.00           H  
ATOM   1017  N   THR A  67      10.217  -2.041   8.310  1.00  0.00           N  
ATOM   1018  CA  THR A  67      11.014  -0.939   8.843  1.00  0.00           C  
ATOM   1019  C   THR A  67      10.249   0.385   8.816  1.00  0.00           C  
ATOM   1020  O   THR A  67      10.242   1.129   9.791  1.00  0.00           O  
ATOM   1021  CB  THR A  67      12.331  -0.787   8.060  1.00  0.00           C  
ATOM   1022  OG1 THR A  67      13.106  -1.987   8.186  1.00  0.00           O  
ATOM   1023  CG2 THR A  67      13.135   0.389   8.592  1.00  0.00           C  
ATOM   1024  H   THR A  67      10.516  -2.497   7.458  1.00  0.00           H  
ATOM   1025  HA  THR A  67      11.236  -1.146   9.891  1.00  0.00           H  
ATOM   1026  HB  THR A  67      12.111  -0.622   7.006  1.00  0.00           H  
ATOM   1027  HG1 THR A  67      12.608  -2.727   7.832  1.00  0.00           H  
ATOM   1028 1HG2 THR A  67      14.063   0.482   8.027  1.00  0.00           H  
ATOM   1029 2HG2 THR A  67      12.553   1.305   8.487  1.00  0.00           H  
ATOM   1030 3HG2 THR A  67      13.367   0.226   9.644  1.00  0.00           H  
ATOM   1031  N   LYS A  68       9.594   0.667   7.694  1.00  0.00           N  
ATOM   1032  CA  LYS A  68       8.860   1.924   7.535  1.00  0.00           C  
ATOM   1033  C   LYS A  68       7.687   2.072   8.529  1.00  0.00           C  
ATOM   1034  O   LYS A  68       7.448   3.166   9.047  1.00  0.00           O  
ATOM   1035  CB  LYS A  68       8.343   2.042   6.100  1.00  0.00           C  
ATOM   1036  CG  LYS A  68       9.428   2.279   5.058  1.00  0.00           C  
ATOM   1037  CD  LYS A  68       8.839   2.364   3.658  1.00  0.00           C  
ATOM   1038  CE  LYS A  68       9.923   2.592   2.614  1.00  0.00           C  
ATOM   1039  NZ  LYS A  68       9.367   2.638   1.235  1.00  0.00           N  
ATOM   1040  H   LYS A  68       9.604   0.003   6.933  1.00  0.00           H  
ATOM   1041  HA  LYS A  68       9.528   2.750   7.789  1.00  0.00           H  
ATOM   1042 1HB  LYS A  68       7.812   1.129   5.829  1.00  0.00           H  
ATOM   1043 2HB  LYS A  68       7.631   2.865   6.036  1.00  0.00           H  
ATOM   1044 1HG  LYS A  68       9.949   3.211   5.281  1.00  0.00           H  
ATOM   1045 2HG  LYS A  68      10.149   1.463   5.091  1.00  0.00           H  
ATOM   1046 1HD  LYS A  68       8.313   1.437   3.427  1.00  0.00           H  
ATOM   1047 2HD  LYS A  68       8.126   3.187   3.612  1.00  0.00           H  
ATOM   1048 1HE  LYS A  68      10.433   3.533   2.819  1.00  0.00           H  
ATOM   1049 2HE  LYS A  68      10.656   1.788   2.670  1.00  0.00           H  
ATOM   1050 1HZ  LYS A  68      10.115   2.790   0.574  1.00  0.00           H  
ATOM   1051 2HZ  LYS A  68       8.907   1.762   1.027  1.00  0.00           H  
ATOM   1052 3HZ  LYS A  68       8.699   3.393   1.166  1.00  0.00           H  
ATOM   1053  N   LEU A  69       6.968   0.983   8.807  1.00  0.00           N  
ATOM   1054  CA  LEU A  69       5.847   1.042   9.748  1.00  0.00           C  
ATOM   1055  C   LEU A  69       6.276   0.906  11.214  1.00  0.00           C  
ATOM   1056  O   LEU A  69       5.605   1.418  12.118  1.00  0.00           O  
ATOM   1057  CB  LEU A  69       4.835  -0.061   9.414  1.00  0.00           C  
ATOM   1058  CG  LEU A  69       4.165   0.047   8.038  1.00  0.00           C  
ATOM   1059  CD1 LEU A  69       3.297  -1.181   7.798  1.00  0.00           C  
ATOM   1060  CD2 LEU A  69       3.337   1.323   7.975  1.00  0.00           C  
ATOM   1061  H   LEU A  69       7.194   0.102   8.368  1.00  0.00           H  
ATOM   1062  HA  LEU A  69       5.383   2.025   9.667  1.00  0.00           H  
ATOM   1063 1HB  LEU A  69       5.344  -1.022   9.459  1.00  0.00           H  
ATOM   1064 2HB  LEU A  69       4.048  -0.052  10.168  1.00  0.00           H  
ATOM   1065  HG  LEU A  69       4.929   0.072   7.261  1.00  0.00           H  
ATOM   1066 1HD1 LEU A  69       2.821  -1.104   6.820  1.00  0.00           H  
ATOM   1067 2HD1 LEU A  69       3.918  -2.077   7.828  1.00  0.00           H  
ATOM   1068 3HD1 LEU A  69       2.532  -1.243   8.570  1.00  0.00           H  
ATOM   1069 1HD2 LEU A  69       2.861   1.399   6.998  1.00  0.00           H  
ATOM   1070 2HD2 LEU A  69       2.571   1.297   8.751  1.00  0.00           H  
ATOM   1071 3HD2 LEU A  69       3.984   2.184   8.133  1.00  0.00           H  
ATOM   1072  N   GLY A  70       7.380   0.206  11.452  1.00  0.00           N  
ATOM   1073  CA  GLY A  70       7.785  -0.098  12.812  1.00  0.00           C  
ATOM   1074  C   GLY A  70       6.998  -1.255  13.396  1.00  0.00           C  
ATOM   1075  O   GLY A  70       6.614  -1.238  14.565  1.00  0.00           O  
ATOM   1076  H   GLY A  70       7.948  -0.120  10.685  1.00  0.00           H  
ATOM   1077 1HA  GLY A  70       8.847  -0.342  12.829  1.00  0.00           H  
ATOM   1078 2HA  GLY A  70       7.648   0.782  13.438  1.00  0.00           H  
ATOM   1079  N   VAL A  71       6.751  -2.270  12.573  1.00  0.00           N  
ATOM   1080  CA  VAL A  71       5.909  -3.383  12.985  1.00  0.00           C  
ATOM   1081  C   VAL A  71       6.719  -4.650  12.845  1.00  0.00           C  
ATOM   1082  O   VAL A  71       7.881  -4.602  12.464  1.00  0.00           O  
ATOM   1083  CB  VAL A  71       4.635  -3.472  12.124  1.00  0.00           C  
ATOM   1084  CG1 VAL A  71       3.811  -2.201  12.259  1.00  0.00           C  
ATOM   1085  CG2 VAL A  71       5.009  -3.720  10.670  1.00  0.00           C  
ATOM   1086  H   VAL A  71       7.149  -2.271  11.644  1.00  0.00           H  
ATOM   1087  HA  VAL A  71       5.613  -3.226  14.023  1.00  0.00           H  
ATOM   1088  HB  VAL A  71       4.019  -4.295  12.487  1.00  0.00           H  
ATOM   1089 1HG1 VAL A  71       2.914  -2.281  11.644  1.00  0.00           H  
ATOM   1090 2HG1 VAL A  71       3.524  -2.062  13.302  1.00  0.00           H  
ATOM   1091 3HG1 VAL A  71       4.402  -1.347  11.928  1.00  0.00           H  
ATOM   1092 1HG2 VAL A  71       4.104  -3.783  10.068  1.00  0.00           H  
ATOM   1093 2HG2 VAL A  71       5.630  -2.900  10.309  1.00  0.00           H  
ATOM   1094 3HG2 VAL A  71       5.563  -4.656  10.592  1.00  0.00           H  
ATOM   1095  N   SER A  72       6.133  -5.920  13.150  1.00  0.00           N  
ATOM   1096  CA  SER A  72       6.717  -7.242  12.970  1.00  0.00           C  
ATOM   1097  C   SER A  72       6.760  -7.609  11.495  1.00  0.00           C  
ATOM   1098  O   SER A  72       6.081  -6.983  10.672  1.00  0.00           O  
ATOM   1099  CB  SER A  72       5.923  -8.280  13.740  1.00  0.00           C  
ATOM   1100  OG  SER A  72       4.659  -8.472  13.164  1.00  0.00           O  
ATOM   1101  H   SER A  72       5.197  -5.844  13.523  1.00  0.00           H  
ATOM   1102  HA  SER A  72       7.735  -7.225  13.359  1.00  0.00           H  
ATOM   1103 1HB  SER A  72       6.469  -9.223  13.748  1.00  0.00           H  
ATOM   1104 2HB  SER A  72       5.810  -7.958  14.773  1.00  0.00           H  
ATOM   1105  HG  SER A  72       4.231  -9.154  13.689  1.00  0.00           H  
ATOM   1106  N   LEU A  73       7.563  -8.620  11.166  1.00  0.00           N  
ATOM   1107  CA  LEU A  73       7.664  -9.125   9.797  1.00  0.00           C  
ATOM   1108  C   LEU A  73       6.305  -9.687   9.342  1.00  0.00           C  
ATOM   1109  O   LEU A  73       5.893  -9.512   8.184  1.00  0.00           O  
ATOM   1110  CB  LEU A  73       8.743 -10.212   9.707  1.00  0.00           C  
ATOM   1111  CG  LEU A  73       8.992 -10.786   8.306  1.00  0.00           C  
ATOM   1112  CD1 LEU A  73       9.509  -9.686   7.390  1.00  0.00           C  
ATOM   1113  CD2 LEU A  73       9.987 -11.934   8.398  1.00  0.00           C  
ATOM   1114  H   LEU A  73       8.118  -9.051  11.889  1.00  0.00           H  
ATOM   1115  HA  LEU A  73       7.943  -8.299   9.144  1.00  0.00           H  
ATOM   1116 1HB  LEU A  73       9.683  -9.799  10.067  1.00  0.00           H  
ATOM   1117 2HB  LEU A  73       8.459 -11.038  10.358  1.00  0.00           H  
ATOM   1118  HG  LEU A  73       8.053 -11.153   7.890  1.00  0.00           H  
ATOM   1119 1HD1 LEU A  73       9.686 -10.094   6.395  1.00  0.00           H  
ATOM   1120 2HD1 LEU A  73       8.769  -8.887   7.327  1.00  0.00           H  
ATOM   1121 3HD1 LEU A  73      10.441  -9.288   7.790  1.00  0.00           H  
ATOM   1122 1HD2 LEU A  73      10.164 -12.343   7.402  1.00  0.00           H  
ATOM   1123 2HD2 LEU A  73      10.927 -11.568   8.812  1.00  0.00           H  
ATOM   1124 3HD2 LEU A  73       9.585 -12.714   9.044  1.00  0.00           H  
ATOM   1125  N   GLU A  74       5.521 -10.427  10.269  1.00  0.00           N  
ATOM   1126  CA  GLU A  74       4.224 -11.046  10.013  1.00  0.00           C  
ATOM   1127  C   GLU A  74       3.201 -10.004   9.604  1.00  0.00           C  
ATOM   1128  O   GLU A  74       2.379 -10.242   8.720  1.00  0.00           O  
ATOM   1129  CB  GLU A  74       3.731 -11.798  11.251  1.00  0.00           C  
ATOM   1130  CG  GLU A  74       4.606 -12.975  11.661  1.00  0.00           C  
ATOM   1131  CD  GLU A  74       5.804 -12.559  12.468  1.00  0.00           C  
ATOM   1132  OE1 GLU A  74       5.965 -11.384  12.696  1.00  0.00           O  
ATOM   1133  OE2 GLU A  74       6.559 -13.419  12.858  1.00  0.00           O  
ATOM   1134  H   GLU A  74       5.923 -10.493  11.193  1.00  0.00           H  
ATOM   1135  HA  GLU A  74       4.341 -11.746   9.185  1.00  0.00           H  
ATOM   1136 1HB  GLU A  74       3.676 -11.112  12.096  1.00  0.00           H  
ATOM   1137 2HB  GLU A  74       2.725 -12.177  11.070  1.00  0.00           H  
ATOM   1138 1HG  GLU A  74       4.008 -13.670  12.250  1.00  0.00           H  
ATOM   1139 2HG  GLU A  74       4.940 -13.495  10.764  1.00  0.00           H  
ATOM   1140  N   ALA A  75       3.260  -8.843  10.261  1.00  0.00           N  
ATOM   1141  CA  ALA A  75       2.373  -7.727   9.975  1.00  0.00           C  
ATOM   1142  C   ALA A  75       2.598  -7.172   8.575  1.00  0.00           C  
ATOM   1143  O   ALA A  75       1.647  -6.934   7.833  1.00  0.00           O  
ATOM   1144  CB  ALA A  75       2.559  -6.630  11.013  1.00  0.00           C  
ATOM   1145  H   ALA A  75       3.957  -8.744  10.986  1.00  0.00           H  
ATOM   1146  HA  ALA A  75       1.346  -8.090  10.024  1.00  0.00           H  
ATOM   1147 1HB  ALA A  75       1.885  -5.802  10.792  1.00  0.00           H  
ATOM   1148 2HB  ALA A  75       2.336  -7.025  12.004  1.00  0.00           H  
ATOM   1149 3HB  ALA A  75       3.589  -6.276  10.987  1.00  0.00           H  
ATOM   1150  N   ALA A  76       3.866  -6.973   8.230  1.00  0.00           N  
ATOM   1151  CA  ALA A  76       4.218  -6.438   6.930  1.00  0.00           C  
ATOM   1152  C   ALA A  76       3.751  -7.393   5.848  1.00  0.00           C  
ATOM   1153  O   ALA A  76       3.217  -6.970   4.822  1.00  0.00           O  
ATOM   1154  CB  ALA A  76       5.719  -6.197   6.846  1.00  0.00           C  
ATOM   1155  H   ALA A  76       4.601  -7.198   8.885  1.00  0.00           H  
ATOM   1156  HA  ALA A  76       3.701  -5.487   6.805  1.00  0.00           H  
ATOM   1157 1HB  ALA A  76       5.968  -5.796   5.862  1.00  0.00           H  
ATOM   1158 2HB  ALA A  76       6.017  -5.486   7.615  1.00  0.00           H  
ATOM   1159 3HB  ALA A  76       6.246  -7.138   6.997  1.00  0.00           H  
ATOM   1160  N   LEU A  77       3.951  -8.708   6.067  1.00  0.00           N  
ATOM   1161  CA  LEU A  77       3.567  -9.737   5.120  1.00  0.00           C  
ATOM   1162  C   LEU A  77       2.039  -9.751   4.930  1.00  0.00           C  
ATOM   1163  O   LEU A  77       1.544  -9.907   3.815  1.00  0.00           O  
ATOM   1164  CB  LEU A  77       4.054 -11.108   5.606  1.00  0.00           C  
ATOM   1165  CG  LEU A  77       5.567 -11.346   5.518  1.00  0.00           C  
ATOM   1166  CD1 LEU A  77       5.952 -12.507   6.425  1.00  0.00           C  
ATOM   1167  CD2 LEU A  77       5.954 -11.628   4.074  1.00  0.00           C  
ATOM   1168  H   LEU A  77       4.391  -8.979   6.935  1.00  0.00           H  
ATOM   1169  HA  LEU A  77       4.036  -9.518   4.162  1.00  0.00           H  
ATOM   1170 1HB  LEU A  77       3.759 -11.232   6.646  1.00  0.00           H  
ATOM   1171 2HB  LEU A  77       3.562 -11.881   5.015  1.00  0.00           H  
ATOM   1172  HG  LEU A  77       6.096 -10.459   5.869  1.00  0.00           H  
ATOM   1173 1HD1 LEU A  77       7.027 -12.676   6.363  1.00  0.00           H  
ATOM   1174 2HD1 LEU A  77       5.681 -12.270   7.454  1.00  0.00           H  
ATOM   1175 3HD1 LEU A  77       5.425 -13.406   6.108  1.00  0.00           H  
ATOM   1176 1HD2 LEU A  77       7.030 -11.796   4.012  1.00  0.00           H  
ATOM   1177 2HD2 LEU A  77       5.427 -12.515   3.723  1.00  0.00           H  
ATOM   1178 3HD2 LEU A  77       5.684 -10.775   3.452  1.00  0.00           H  
ATOM   1179  N   ALA A  78       1.173  -9.651   6.053  1.00  0.00           N  
ATOM   1180  CA  ALA A  78      -0.286  -9.680   6.008  1.00  0.00           C  
ATOM   1181  C   ALA A  78      -0.796  -8.452   5.268  1.00  0.00           C  
ATOM   1182  O   ALA A  78      -1.827  -8.503   4.598  1.00  0.00           O  
ATOM   1183  CB  ALA A  78      -0.873  -9.745   7.410  1.00  0.00           C  
ATOM   1184  H   ALA A  78       1.636  -9.610   6.950  1.00  0.00           H  
ATOM   1185  HA  ALA A  78      -0.589 -10.569   5.455  1.00  0.00           H  
ATOM   1186 1HB  ALA A  78      -1.961  -9.749   7.350  1.00  0.00           H  
ATOM   1187 2HB  ALA A  78      -0.533 -10.655   7.905  1.00  0.00           H  
ATOM   1188 3HB  ALA A  78      -0.545  -8.878   7.982  1.00  0.00           H  
ATOM   1189  N   ILE A  79      -0.138  -7.195   5.370  1.00  0.00           N  
ATOM   1190  CA  ILE A  79      -0.539  -5.950   4.729  1.00  0.00           C  
ATOM   1191  C   ILE A  79      -0.331  -6.074   3.230  1.00  0.00           C  
ATOM   1192  O   ILE A  79      -1.195  -5.695   2.439  1.00  0.00           O  
ATOM   1193  CB  ILE A  79       0.260  -4.751   5.273  1.00  0.00           C  
ATOM   1194  CG1 ILE A  79      -0.111  -4.482   6.734  1.00  0.00           C  
ATOM   1195  CG2 ILE A  79       0.011  -3.515   4.422  1.00  0.00           C  
ATOM   1196  CD1 ILE A  79       0.843  -3.548   7.444  1.00  0.00           C  
ATOM   1197  H   ILE A  79       0.656  -7.192   5.993  1.00  0.00           H  
ATOM   1198  HA  ILE A  79      -1.596  -5.781   4.932  1.00  0.00           H  
ATOM   1199  HB  ILE A  79       1.324  -4.984   5.256  1.00  0.00           H  
ATOM   1200 1HG1 ILE A  79      -1.110  -4.050   6.783  1.00  0.00           H  
ATOM   1201 2HG1 ILE A  79      -0.135  -5.424   7.283  1.00  0.00           H  
ATOM   1202 1HG2 ILE A  79       0.582  -2.678   4.821  1.00  0.00           H  
ATOM   1203 2HG2 ILE A  79       0.323  -3.712   3.397  1.00  0.00           H  
ATOM   1204 3HG2 ILE A  79      -1.051  -3.271   4.437  1.00  0.00           H  
ATOM   1205 1HD1 ILE A  79       0.515  -3.407   8.474  1.00  0.00           H  
ATOM   1206 2HD1 ILE A  79       1.845  -3.978   7.438  1.00  0.00           H  
ATOM   1207 3HD1 ILE A  79       0.858  -2.586   6.933  1.00  0.00           H  
ATOM   1208  N   LEU A  80       0.831  -6.612   2.843  1.00  0.00           N  
ATOM   1209  CA  LEU A  80       1.191  -6.796   1.431  1.00  0.00           C  
ATOM   1210  C   LEU A  80       0.216  -7.760   0.773  1.00  0.00           C  
ATOM   1211  O   LEU A  80      -0.160  -7.582  -0.385  1.00  0.00           O  
ATOM   1212  CB  LEU A  80       2.623  -7.331   1.299  1.00  0.00           C  
ATOM   1213  CG  LEU A  80       3.736  -6.361   1.714  1.00  0.00           C  
ATOM   1214  CD1 LEU A  80       5.053  -7.117   1.829  1.00  0.00           C  
ATOM   1215  CD2 LEU A  80       3.839  -5.238   0.692  1.00  0.00           C  
ATOM   1216  H   LEU A  80       1.481  -6.901   3.560  1.00  0.00           H  
ATOM   1217  HA  LEU A  80       1.115  -5.829   0.933  1.00  0.00           H  
ATOM   1218 1HB  LEU A  80       2.718  -8.226   1.913  1.00  0.00           H  
ATOM   1219 2HB  LEU A  80       2.796  -7.609   0.259  1.00  0.00           H  
ATOM   1220  HG  LEU A  80       3.508  -5.941   2.694  1.00  0.00           H  
ATOM   1221 1HD1 LEU A  80       5.844  -6.428   2.124  1.00  0.00           H  
ATOM   1222 2HD1 LEU A  80       4.958  -7.901   2.579  1.00  0.00           H  
ATOM   1223 3HD1 LEU A  80       5.301  -7.563   0.867  1.00  0.00           H  
ATOM   1224 1HD2 LEU A  80       4.630  -4.548   0.988  1.00  0.00           H  
ATOM   1225 2HD2 LEU A  80       4.070  -5.656  -0.287  1.00  0.00           H  
ATOM   1226 3HD2 LEU A  80       2.890  -4.703   0.645  1.00  0.00           H  
ATOM   1227  N   SER A  81      -0.179  -8.951   1.493  1.00  0.00           N  
ATOM   1228  CA  SER A  81      -1.133  -9.917   0.994  1.00  0.00           C  
ATOM   1229  C   SER A  81      -2.533  -9.335   0.921  1.00  0.00           C  
ATOM   1230  O   SER A  81      -3.322  -9.699   0.050  1.00  0.00           O  
ATOM   1231  CB  SER A  81      -1.133 -11.148   1.879  1.00  0.00           C  
ATOM   1232  OG  SER A  81      -1.537 -10.830   3.183  1.00  0.00           O  
ATOM   1233  H   SER A  81       0.267  -9.114   2.384  1.00  0.00           H  
ATOM   1234  HA  SER A  81      -0.836 -10.194  -0.017  1.00  0.00           H  
ATOM   1235 1HB  SER A  81      -1.805 -11.898   1.460  1.00  0.00           H  
ATOM   1236 2HB  SER A  81      -0.134 -11.581   1.901  1.00  0.00           H  
ATOM   1237  HG  SER A  81      -1.671 -11.667   3.631  1.00  0.00           H  
ATOM   1238  N   ALA A  82      -2.977  -8.438   1.970  1.00  0.00           N  
ATOM   1239  CA  ALA A  82      -4.274  -7.764   1.950  1.00  0.00           C  
ATOM   1240  C   ALA A  82      -4.401  -6.816   0.752  1.00  0.00           C  
ATOM   1241  O   ALA A  82      -5.457  -6.723   0.129  1.00  0.00           O  
ATOM   1242  CB  ALA A  82      -4.492  -7.004   3.251  1.00  0.00           C  
ATOM   1243  H   ALA A  82      -2.380  -8.330   2.777  1.00  0.00           H  
ATOM   1244  HA  ALA A  82      -5.050  -8.524   1.852  1.00  0.00           H  
ATOM   1245 1HB  ALA A  82      -5.465  -6.511   3.226  1.00  0.00           H  
ATOM   1246 2HB  ALA A  82      -4.459  -7.701   4.089  1.00  0.00           H  
ATOM   1247 3HB  ALA A  82      -3.710  -6.256   3.369  1.00  0.00           H  
ATOM   1248  N   ALA A  83      -3.289  -5.954   0.408  1.00  0.00           N  
ATOM   1249  CA  ALA A  83      -3.328  -5.030  -0.727  1.00  0.00           C  
ATOM   1250  C   ALA A  83      -3.535  -5.782  -2.052  1.00  0.00           C  
ATOM   1251  O   ALA A  83      -4.333  -5.370  -2.892  1.00  0.00           O  
ATOM   1252  CB  ALA A  83      -2.053  -4.205  -0.783  1.00  0.00           C  
ATOM   1253  H   ALA A  83      -2.471  -5.968   1.002  1.00  0.00           H  
ATOM   1254  HA  ALA A  83      -4.178  -4.361  -0.589  1.00  0.00           H  
ATOM   1255 1HB  ALA A  83      -2.097  -3.524  -1.632  1.00  0.00           H  
ATOM   1256 2HB  ALA A  83      -1.949  -3.630   0.139  1.00  0.00           H  
ATOM   1257 3HB  ALA A  83      -1.195  -4.867  -0.894  1.00  0.00           H  
ATOM   1258  N   ALA A  84      -2.816  -6.879  -2.235  1.00  0.00           N  
ATOM   1259  CA  ALA A  84      -2.934  -7.688  -3.447  1.00  0.00           C  
ATOM   1260  C   ALA A  84      -4.334  -8.286  -3.599  1.00  0.00           C  
ATOM   1261  O   ALA A  84      -4.840  -8.429  -4.712  1.00  0.00           O  
ATOM   1262  CB  ALA A  84      -1.892  -8.796  -3.448  1.00  0.00           C  
ATOM   1263  H   ALA A  84      -2.169  -7.166  -1.514  1.00  0.00           H  
ATOM   1264  HA  ALA A  84      -2.760  -7.039  -4.306  1.00  0.00           H  
ATOM   1265 1HB  ALA A  84      -1.991  -9.390  -4.356  1.00  0.00           H  
ATOM   1266 2HB  ALA A  84      -0.895  -8.359  -3.408  1.00  0.00           H  
ATOM   1267 3HB  ALA A  84      -2.041  -9.437  -2.579  1.00  0.00           H  
ATOM   1268  N   GLN A  85      -5.059  -8.809  -2.424  1.00  0.00           N  
ATOM   1269  CA  GLN A  85      -6.406  -9.398  -2.462  1.00  0.00           C  
ATOM   1270  C   GLN A  85      -7.536  -8.369  -2.505  1.00  0.00           C  
ATOM   1271  O   GLN A  85      -8.608  -8.633  -3.048  1.00  0.00           O  
ATOM   1272  CB  GLN A  85      -6.607 -10.312  -1.250  1.00  0.00           C  
ATOM   1273  CG  GLN A  85      -5.747 -11.564  -1.266  1.00  0.00           C  
ATOM   1274  CD  GLN A  85      -6.077 -12.478  -2.431  1.00  0.00           C  
ATOM   1275  OE1 GLN A  85      -7.230 -12.874  -2.620  1.00  0.00           O  
ATOM   1276  NE2 GLN A  85      -5.064 -12.819  -3.219  1.00  0.00           N  
ATOM   1277  H   GLN A  85      -4.568  -8.764  -1.543  1.00  0.00           H  
ATOM   1278  HA  GLN A  85      -6.495  -9.995  -3.368  1.00  0.00           H  
ATOM   1279 1HB  GLN A  85      -6.382  -9.760  -0.337  1.00  0.00           H  
ATOM   1280 2HB  GLN A  85      -7.651 -10.621  -1.197  1.00  0.00           H  
ATOM   1281 1HG  GLN A  85      -4.700 -11.272  -1.346  1.00  0.00           H  
ATOM   1282 2HG  GLN A  85      -5.912 -12.117  -0.341  1.00  0.00           H  
ATOM   1283 1HE2 GLN A  85      -5.221 -13.420  -4.004  1.00  0.00           H  
ATOM   1284 2HE2 GLN A  85      -4.144 -12.475  -3.029  1.00  0.00           H  
ATOM   1285  N   LEU A  86      -7.350  -7.071  -1.903  1.00  0.00           N  
ATOM   1286  CA  LEU A  86      -8.240  -5.929  -1.955  1.00  0.00           C  
ATOM   1287  C   LEU A  86      -8.265  -5.406  -3.384  1.00  0.00           C  
ATOM   1288  O   LEU A  86      -9.307  -4.975  -3.880  1.00  0.00           O  
ATOM   1289  CB  LEU A  86      -7.778  -4.831  -0.988  1.00  0.00           C  
ATOM   1290  CG  LEU A  86      -7.986  -5.126   0.502  1.00  0.00           C  
ATOM   1291  CD1 LEU A  86      -7.225  -4.103   1.334  1.00  0.00           C  
ATOM   1292  CD2 LEU A  86      -9.473  -5.095   0.824  1.00  0.00           C  
ATOM   1293  H   LEU A  86      -6.482  -6.997  -1.392  1.00  0.00           H  
ATOM   1294  HA  LEU A  86      -9.239  -6.264  -1.679  1.00  0.00           H  
ATOM   1295 1HB  LEU A  86      -6.715  -4.654  -1.146  1.00  0.00           H  
ATOM   1296 2HB  LEU A  86      -8.316  -3.913  -1.223  1.00  0.00           H  
ATOM   1297  HG  LEU A  86      -7.585  -6.113   0.738  1.00  0.00           H  
ATOM   1298 1HD1 LEU A  86      -7.372  -4.313   2.394  1.00  0.00           H  
ATOM   1299 2HD1 LEU A  86      -6.162  -4.160   1.099  1.00  0.00           H  
ATOM   1300 3HD1 LEU A  86      -7.594  -3.104   1.108  1.00  0.00           H  
ATOM   1301 1HD2 LEU A  86      -9.620  -5.306   1.883  1.00  0.00           H  
ATOM   1302 2HD2 LEU A  86      -9.875  -4.109   0.590  1.00  0.00           H  
ATOM   1303 3HD2 LEU A  86      -9.989  -5.848   0.228  1.00  0.00           H  
ATOM   1304  N   GLY A  87      -7.111  -5.445  -4.048  1.00  0.00           N  
ATOM   1305  CA  GLY A  87      -7.002  -4.907  -5.383  1.00  0.00           C  
ATOM   1306  C   GLY A  87      -6.541  -3.461  -5.331  1.00  0.00           C  
ATOM   1307  O   GLY A  87      -6.908  -2.642  -6.176  1.00  0.00           O  
ATOM   1308  H   GLY A  87      -6.298  -5.856  -3.615  1.00  0.00           H  
ATOM   1309 1HA  GLY A  87      -6.298  -5.505  -5.960  1.00  0.00           H  
ATOM   1310 2HA  GLY A  87      -7.968  -4.976  -5.885  1.00  0.00           H  
ATOM   1311  N   THR A  88      -5.723  -3.137  -4.337  1.00  0.00           N  
ATOM   1312  CA  THR A  88      -5.301  -1.763  -4.201  1.00  0.00           C  
ATOM   1313  C   THR A  88      -3.820  -1.632  -3.902  1.00  0.00           C  
ATOM   1314  O   THR A  88      -3.068  -2.591  -4.022  1.00  0.00           O  
ATOM   1315  CB  THR A  88      -6.109  -1.056  -3.097  1.00  0.00           C  
ATOM   1316  OG1 THR A  88      -5.838   0.351  -3.129  1.00  0.00           O  
ATOM   1317  CG2 THR A  88      -5.740  -1.609  -1.729  1.00  0.00           C  
ATOM   1318  H   THR A  88      -5.388  -3.821  -3.675  1.00  0.00           H  
ATOM   1319  HA  THR A  88      -5.436  -1.263  -5.158  1.00  0.00           H  
ATOM   1320  HB  THR A  88      -7.174  -1.211  -3.270  1.00  0.00           H  
ATOM   1321  HG1 THR A  88      -6.544   0.823  -2.680  1.00  0.00           H  
ATOM   1322 1HG2 THR A  88      -6.321  -1.098  -0.961  1.00  0.00           H  
ATOM   1323 2HG2 THR A  88      -5.956  -2.677  -1.697  1.00  0.00           H  
ATOM   1324 3HG2 THR A  88      -4.678  -1.448  -1.546  1.00  0.00           H  
ATOM   1325  N   THR A  89      -3.370  -0.423  -3.468  1.00  0.00           N  
ATOM   1326  CA  THR A  89      -1.944  -0.203  -3.245  1.00  0.00           C  
ATOM   1327  C   THR A  89      -1.589  -0.639  -1.825  1.00  0.00           C  
ATOM   1328  O   THR A  89      -2.485  -0.848  -0.998  1.00  0.00           O  
ATOM   1329  CB  THR A  89      -1.555   1.271  -3.462  1.00  0.00           C  
ATOM   1330  OG1 THR A  89      -2.229   2.092  -2.500  1.00  0.00           O  
ATOM   1331  CG2 THR A  89      -1.935   1.723  -4.863  1.00  0.00           C  
ATOM   1332  H   THR A  89      -4.019   0.328  -3.286  1.00  0.00           H  
ATOM   1333  HA  THR A  89      -1.386  -0.769  -3.990  1.00  0.00           H  
ATOM   1334  HB  THR A  89      -0.479   1.387  -3.328  1.00  0.00           H  
ATOM   1335  HG1 THR A  89      -1.630   2.775  -2.187  1.00  0.00           H  
ATOM   1336 1HG2 THR A  89      -1.652   2.766  -4.999  1.00  0.00           H  
ATOM   1337 2HG2 THR A  89      -1.415   1.107  -5.598  1.00  0.00           H  
ATOM   1338 3HG2 THR A  89      -3.011   1.618  -5.000  1.00  0.00           H  
ATOM   1339  N   VAL A  90      -0.290  -0.783  -1.552  1.00  0.00           N  
ATOM   1340  CA  VAL A  90       0.154  -1.140  -0.212  1.00  0.00           C  
ATOM   1341  C   VAL A  90      -0.136  -0.003   0.767  1.00  0.00           C  
ATOM   1342  O   VAL A  90      -0.650  -0.226   1.885  1.00  0.00           O  
ATOM   1343  CB  VAL A  90       1.663  -1.450  -0.210  1.00  0.00           C  
ATOM   1344  CG1 VAL A  90       2.159  -1.670   1.211  1.00  0.00           C  
ATOM   1345  CG2 VAL A  90       1.941  -2.671  -1.073  1.00  0.00           C  
ATOM   1346  H   VAL A  90       0.399  -0.644  -2.276  1.00  0.00           H  
ATOM   1347  HA  VAL A  90      -0.467  -1.959   0.151  1.00  0.00           H  
ATOM   1348  HB  VAL A  90       2.203  -0.590  -0.609  1.00  0.00           H  
ATOM   1349 1HG1 VAL A  90       3.228  -1.889   1.195  1.00  0.00           H  
ATOM   1350 2HG1 VAL A  90       1.983  -0.772   1.803  1.00  0.00           H  
ATOM   1351 3HG1 VAL A  90       1.626  -2.510   1.657  1.00  0.00           H  
ATOM   1352 1HG2 VAL A  90       3.010  -2.885  -1.068  1.00  0.00           H  
ATOM   1353 2HG2 VAL A  90       1.397  -3.529  -0.678  1.00  0.00           H  
ATOM   1354 3HG2 VAL A  90       1.616  -2.475  -2.095  1.00  0.00           H  
ATOM   1355  N   GLU A  91       0.141   1.219   0.321  1.00  0.00           N  
ATOM   1356  CA  GLU A  91      -0.066   2.395   1.159  1.00  0.00           C  
ATOM   1357  C   GLU A  91      -1.525   2.499   1.585  1.00  0.00           C  
ATOM   1358  O   GLU A  91      -1.812   2.934   2.698  1.00  0.00           O  
ATOM   1359  CB  GLU A  91       0.354   3.665   0.416  1.00  0.00           C  
ATOM   1360  CG  GLU A  91       1.844   3.751   0.109  1.00  0.00           C  
ATOM   1361  CD  GLU A  91       2.242   2.940  -1.091  1.00  0.00           C  
ATOM   1362  OE1 GLU A  91       1.379   2.366  -1.709  1.00  0.00           O  
ATOM   1363  OE2 GLU A  91       3.412   2.893  -1.390  1.00  0.00           O  
ATOM   1364  H   GLU A  91       0.503   1.339  -0.614  1.00  0.00           H  
ATOM   1365  HA  GLU A  91       0.525   2.281   2.068  1.00  0.00           H  
ATOM   1366 1HB  GLU A  91      -0.185   3.729  -0.531  1.00  0.00           H  
ATOM   1367 2HB  GLU A  91       0.082   4.539   1.007  1.00  0.00           H  
ATOM   1368 1HG  GLU A  91       2.108   4.794  -0.067  1.00  0.00           H  
ATOM   1369 2HG  GLU A  91       2.402   3.406   0.978  1.00  0.00           H  
ATOM   1370  N   GLU A  92      -2.620   2.156   0.666  1.00  0.00           N  
ATOM   1371  CA  GLU A  92      -4.039   2.145   1.040  1.00  0.00           C  
ATOM   1372  C   GLU A  92      -4.362   1.057   2.063  1.00  0.00           C  
ATOM   1373  O   GLU A  92      -5.176   1.271   2.959  1.00  0.00           O  
ATOM   1374  CB  GLU A  92      -4.910   1.950  -0.202  1.00  0.00           C  
ATOM   1375  CG  GLU A  92      -6.407   1.941   0.074  1.00  0.00           C  
ATOM   1376  CD  GLU A  92      -6.915   3.256   0.593  1.00  0.00           C  
ATOM   1377  OE1 GLU A  92      -6.257   4.248   0.389  1.00  0.00           O  
ATOM   1378  OE2 GLU A  92      -7.964   3.271   1.193  1.00  0.00           O  
ATOM   1379  H   GLU A  92      -2.354   1.871  -0.265  1.00  0.00           H  
ATOM   1380  HA  GLU A  92      -4.292   3.117   1.463  1.00  0.00           H  
ATOM   1381 1HB  GLU A  92      -4.708   2.749  -0.916  1.00  0.00           H  
ATOM   1382 2HB  GLU A  92      -4.653   1.008  -0.684  1.00  0.00           H  
ATOM   1383 1HG  GLU A  92      -6.934   1.699  -0.848  1.00  0.00           H  
ATOM   1384 2HG  GLU A  92      -6.626   1.160   0.801  1.00  0.00           H  
ATOM   1385  N   ALA A  93      -3.735  -0.240   1.960  1.00  0.00           N  
ATOM   1386  CA  ALA A  93      -3.912  -1.327   2.918  1.00  0.00           C  
ATOM   1387  C   ALA A  93      -3.402  -0.885   4.288  1.00  0.00           C  
ATOM   1388  O   ALA A  93      -3.976  -1.222   5.314  1.00  0.00           O  
ATOM   1389  CB  ALA A  93      -3.189  -2.586   2.453  1.00  0.00           C  
ATOM   1390  H   ALA A  93      -3.184  -0.402   1.128  1.00  0.00           H  
ATOM   1391  HA  ALA A  93      -4.977  -1.544   2.991  1.00  0.00           H  
ATOM   1392 1HB  ALA A  93      -3.336  -3.382   3.183  1.00  0.00           H  
ATOM   1393 2HB  ALA A  93      -3.590  -2.901   1.490  1.00  0.00           H  
ATOM   1394 3HB  ALA A  93      -2.124  -2.378   2.353  1.00  0.00           H  
ATOM   1395  N   VAL A  94      -2.314  -0.127   4.279  1.00  0.00           N  
ATOM   1396  CA  VAL A  94      -1.734   0.408   5.498  1.00  0.00           C  
ATOM   1397  C   VAL A  94      -2.712   1.421   6.116  1.00  0.00           C  
ATOM   1398  O   VAL A  94      -3.099   1.264   7.273  1.00  0.00           O  
ATOM   1399  CB  VAL A  94      -0.383   1.087   5.204  1.00  0.00           C  
ATOM   1400  CG1 VAL A  94       0.085   1.886   6.412  1.00  0.00           C  
ATOM   1401  CG2 VAL A  94       0.650   0.039   4.820  1.00  0.00           C  
ATOM   1402  H   VAL A  94      -1.876   0.086   3.392  1.00  0.00           H  
ATOM   1403  HA  VAL A  94      -1.621  -0.408   6.214  1.00  0.00           H  
ATOM   1404  HB  VAL A  94      -0.511   1.791   4.383  1.00  0.00           H  
ATOM   1405 1HG1 VAL A  94       1.041   2.359   6.187  1.00  0.00           H  
ATOM   1406 2HG1 VAL A  94      -0.652   2.652   6.648  1.00  0.00           H  
ATOM   1407 3HG1 VAL A  94       0.205   1.219   7.266  1.00  0.00           H  
ATOM   1408 1HG2 VAL A  94       1.602   0.525   4.612  1.00  0.00           H  
ATOM   1409 2HG2 VAL A  94       0.775  -0.670   5.639  1.00  0.00           H  
ATOM   1410 3HG2 VAL A  94       0.313  -0.494   3.929  1.00  0.00           H  
ATOM   1411  N   ASN A  95      -3.165   2.398   5.318  1.00  0.00           N  
ATOM   1412  CA  ASN A  95      -4.091   3.426   5.808  1.00  0.00           C  
ATOM   1413  C   ASN A  95      -5.334   2.825   6.421  1.00  0.00           C  
ATOM   1414  O   ASN A  95      -5.794   3.266   7.475  1.00  0.00           O  
ATOM   1415  CB  ASN A  95      -4.472   4.381   4.691  1.00  0.00           C  
ATOM   1416  CG  ASN A  95      -3.352   5.313   4.322  1.00  0.00           C  
ATOM   1417  OD1 ASN A  95      -2.416   5.521   5.103  1.00  0.00           O  
ATOM   1418  ND2 ASN A  95      -3.428   5.880   3.145  1.00  0.00           N  
ATOM   1419  H   ASN A  95      -2.862   2.428   4.355  1.00  0.00           H  
ATOM   1420  HA  ASN A  95      -3.593   3.993   6.596  1.00  0.00           H  
ATOM   1421 1HB  ASN A  95      -4.761   3.811   3.808  1.00  0.00           H  
ATOM   1422 2HB  ASN A  95      -5.335   4.972   4.997  1.00  0.00           H  
ATOM   1423 1HD2 ASN A  95      -2.711   6.510   2.845  1.00  0.00           H  
ATOM   1424 2HD2 ASN A  95      -4.203   5.684   2.545  1.00  0.00           H  
ATOM   1425  N   ARG A  96      -5.978   1.725   5.755  1.00  0.00           N  
ATOM   1426  CA  ARG A  96      -7.167   1.061   6.286  1.00  0.00           C  
ATOM   1427  C   ARG A  96      -6.853   0.264   7.549  1.00  0.00           C  
ATOM   1428  O   ARG A  96      -7.653   0.228   8.474  1.00  0.00           O  
ATOM   1429  CB  ARG A  96      -7.767   0.129   5.243  1.00  0.00           C  
ATOM   1430  CG  ARG A  96      -8.353   0.825   4.025  1.00  0.00           C  
ATOM   1431  CD  ARG A  96      -8.868  -0.150   3.030  1.00  0.00           C  
ATOM   1432  NE  ARG A  96      -9.268   0.499   1.792  1.00  0.00           N  
ATOM   1433  CZ  ARG A  96      -9.968  -0.098   0.807  1.00  0.00           C  
ATOM   1434  NH1 ARG A  96     -10.335  -1.355   0.930  1.00  0.00           N  
ATOM   1435  NH2 ARG A  96     -10.283   0.578  -0.283  1.00  0.00           N  
ATOM   1436  H   ARG A  96      -5.612   1.437   4.859  1.00  0.00           H  
ATOM   1437  HA  ARG A  96      -7.903   1.823   6.548  1.00  0.00           H  
ATOM   1438 1HB  ARG A  96      -7.003  -0.563   4.893  1.00  0.00           H  
ATOM   1439 2HB  ARG A  96      -8.562  -0.464   5.699  1.00  0.00           H  
ATOM   1440 1HG  ARG A  96      -9.177   1.468   4.334  1.00  0.00           H  
ATOM   1441 2HG  ARG A  96      -7.581   1.430   3.545  1.00  0.00           H  
ATOM   1442 1HD  ARG A  96      -8.091  -0.877   2.799  1.00  0.00           H  
ATOM   1443 2HD  ARG A  96      -9.735  -0.665   3.443  1.00  0.00           H  
ATOM   1444  HE  ARG A  96      -9.004   1.466   1.661  1.00  0.00           H  
ATOM   1445 1HH1 ARG A  96     -10.093  -1.873   1.764  1.00  0.00           H  
ATOM   1446 2HH1 ARG A  96     -10.858  -1.802   0.193  1.00  0.00           H  
ATOM   1447 1HH2 ARG A  96     -10.001   1.545  -0.377  1.00  0.00           H  
ATOM   1448 2HH2 ARG A  96     -10.807   0.132  -1.020  1.00  0.00           H  
ATOM   1449  N   ALA A  97      -5.605  -0.492   7.610  1.00  0.00           N  
ATOM   1450  CA  ALA A  97      -5.199  -1.297   8.745  1.00  0.00           C  
ATOM   1451  C   ALA A  97      -5.006  -0.367   9.943  1.00  0.00           C  
ATOM   1452  O   ALA A  97      -5.358  -0.722  11.048  1.00  0.00           O  
ATOM   1453  CB  ALA A  97      -3.920  -2.056   8.427  1.00  0.00           C  
ATOM   1454  H   ALA A  97      -5.043  -0.506   6.772  1.00  0.00           H  
ATOM   1455  HA  ALA A  97      -5.991  -2.016   8.953  1.00  0.00           H  
ATOM   1456 1HB  ALA A  97      -3.628  -2.656   9.288  1.00  0.00           H  
ATOM   1457 2HB  ALA A  97      -4.089  -2.709   7.571  1.00  0.00           H  
ATOM   1458 3HB  ALA A  97      -3.128  -1.348   8.192  1.00  0.00           H  
ATOM   1459  N   LEU A  98      -4.452   0.822   9.705  1.00  0.00           N  
ATOM   1460  CA  LEU A  98      -4.237   1.810  10.764  1.00  0.00           C  
ATOM   1461  C   LEU A  98      -5.540   2.383  11.322  1.00  0.00           C  
ATOM   1462  O   LEU A  98      -5.626   2.657  12.504  1.00  0.00           O  
ATOM   1463  CB  LEU A  98      -3.368   2.957  10.232  1.00  0.00           C  
ATOM   1464  CG  LEU A  98      -1.906   2.600   9.933  1.00  0.00           C  
ATOM   1465  CD1 LEU A  98      -1.245   3.752   9.188  1.00  0.00           C  
ATOM   1466  CD2 LEU A  98      -1.180   2.302  11.235  1.00  0.00           C  
ATOM   1467  H   LEU A  98      -4.171   1.045   8.761  1.00  0.00           H  
ATOM   1468  HA  LEU A  98      -3.741   1.318  11.601  1.00  0.00           H  
ATOM   1469 1HB  LEU A  98      -3.813   3.331   9.311  1.00  0.00           H  
ATOM   1470 2HB  LEU A  98      -3.370   3.763  10.965  1.00  0.00           H  
ATOM   1471  HG  LEU A  98      -1.871   1.722   9.288  1.00  0.00           H  
ATOM   1472 1HD1 LEU A  98      -0.206   3.499   8.976  1.00  0.00           H  
ATOM   1473 2HD1 LEU A  98      -1.773   3.930   8.251  1.00  0.00           H  
ATOM   1474 3HD1 LEU A  98      -1.280   4.651   9.803  1.00  0.00           H  
ATOM   1475 1HD2 LEU A  98      -0.141   2.048  11.024  1.00  0.00           H  
ATOM   1476 2HD2 LEU A  98      -1.214   3.180  11.880  1.00  0.00           H  
ATOM   1477 3HD2 LEU A  98      -1.663   1.464  11.738  1.00  0.00           H  
ATOM   1478  N   ASN A  99      -6.703   2.678  10.449  1.00  0.00           N  
ATOM   1479  CA  ASN A  99      -8.036   3.080  10.896  1.00  0.00           C  
ATOM   1480  C   ASN A  99      -8.638   2.027  11.814  1.00  0.00           C  
ATOM   1481  O   ASN A  99      -9.275   2.354  12.815  1.00  0.00           O  
ATOM   1482  CB  ASN A  99      -8.947   3.339   9.710  1.00  0.00           C  
ATOM   1483  CG  ASN A  99      -8.614   4.618   8.994  1.00  0.00           C  
ATOM   1484  OD1 ASN A  99      -7.967   5.509   9.557  1.00  0.00           O  
ATOM   1485  ND2 ASN A  99      -9.044   4.727   7.763  1.00  0.00           N  
ATOM   1486  H   ASN A  99      -6.524   2.583   9.460  1.00  0.00           H  
ATOM   1487  HA  ASN A  99      -7.945   4.002  11.472  1.00  0.00           H  
ATOM   1488 1HB  ASN A  99      -8.871   2.511   9.005  1.00  0.00           H  
ATOM   1489 2HB  ASN A  99      -9.982   3.385  10.050  1.00  0.00           H  
ATOM   1490 1HD2 ASN A  99      -8.852   5.557   7.237  1.00  0.00           H  
ATOM   1491 2HD2 ASN A  99      -9.564   3.982   7.347  1.00  0.00           H  
ATOM   1492  N   LEU A 100      -8.482   0.605  11.542  1.00  0.00           N  
ATOM   1493  CA  LEU A 100      -8.926  -0.542  12.321  1.00  0.00           C  
ATOM   1494  C   LEU A 100      -8.107  -0.635  13.607  1.00  0.00           C  
ATOM   1495  O   LEU A 100      -8.633  -0.958  14.673  1.00  0.00           O  
ATOM   1496  CB  LEU A 100      -8.784  -1.835  11.508  1.00  0.00           C  
ATOM   1497  CG  LEU A 100      -9.691  -1.948  10.276  1.00  0.00           C  
ATOM   1498  CD1 LEU A 100      -9.307  -3.185   9.474  1.00  0.00           C  
ATOM   1499  CD2 LEU A 100     -11.145  -2.015  10.720  1.00  0.00           C  
ATOM   1500  H   LEU A 100      -8.017   0.449  10.659  1.00  0.00           H  
ATOM   1501  HA  LEU A 100      -9.978  -0.403  12.572  1.00  0.00           H  
ATOM   1502 1HB  LEU A 100      -7.753  -1.921  11.170  1.00  0.00           H  
ATOM   1503 2HB  LEU A 100      -9.002  -2.681  12.160  1.00  0.00           H  
ATOM   1504  HG  LEU A 100      -9.546  -1.078   9.636  1.00  0.00           H  
ATOM   1505 1HD1 LEU A 100      -9.951  -3.265   8.599  1.00  0.00           H  
ATOM   1506 2HD1 LEU A 100      -8.269  -3.102   9.153  1.00  0.00           H  
ATOM   1507 3HD1 LEU A 100      -9.425  -4.073  10.095  1.00  0.00           H  
ATOM   1508 1HD2 LEU A 100     -11.789  -2.094   9.845  1.00  0.00           H  
ATOM   1509 2HD2 LEU A 100     -11.291  -2.886  11.359  1.00  0.00           H  
ATOM   1510 3HD2 LEU A 100     -11.398  -1.111  11.275  1.00  0.00           H  
ATOM   1511  N   LYS A 101      -6.810  -0.367  13.490  1.00  0.00           N  
ATOM   1512  CA  LYS A 101      -5.923  -0.400  14.638  1.00  0.00           C  
ATOM   1513  C   LYS A 101      -6.530   0.429  15.781  1.00  0.00           C  
ATOM   1514  O   LYS A 101      -6.792  -0.101  16.865  1.00  0.00           O  
ATOM   1515  CB  LYS A 101      -4.536   0.123  14.262  1.00  0.00           C  
ATOM   1516  CG  LYS A 101      -3.540   0.148  15.415  1.00  0.00           C  
ATOM   1517  CD  LYS A 101      -2.252   0.854  15.017  1.00  0.00           C  
ATOM   1518  CE  LYS A 101      -1.180   0.695  16.085  1.00  0.00           C  
ATOM   1519  NZ  LYS A 101      -1.510   1.456  17.321  1.00  0.00           N  
ATOM   1520  H   LYS A 101      -6.433  -0.134  12.583  1.00  0.00           H  
ATOM   1521  HA  LYS A 101      -5.849  -1.431  14.986  1.00  0.00           H  
ATOM   1522 1HB  LYS A 101      -4.115  -0.496  13.470  1.00  0.00           H  
ATOM   1523 2HB  LYS A 101      -4.623   1.138  13.874  1.00  0.00           H  
ATOM   1524 1HG  LYS A 101      -3.982   0.667  16.266  1.00  0.00           H  
ATOM   1525 2HG  LYS A 101      -3.306  -0.874  15.715  1.00  0.00           H  
ATOM   1526 1HD  LYS A 101      -1.883   0.437  14.079  1.00  0.00           H  
ATOM   1527 2HD  LYS A 101      -2.450   1.915  14.870  1.00  0.00           H  
ATOM   1528 1HE  LYS A 101      -1.074  -0.358  16.340  1.00  0.00           H  
ATOM   1529 2HE  LYS A 101      -0.226   1.051  15.698  1.00  0.00           H  
ATOM   1530 1HZ  LYS A 101      -0.776   1.326  18.003  1.00  0.00           H  
ATOM   1531 2HZ  LYS A 101      -1.592   2.439  17.100  1.00  0.00           H  
ATOM   1532 3HZ  LYS A 101      -2.384   1.122  17.701  1.00  0.00           H  
ATOM   1533  N   THR A 102      -6.810   1.707  15.525  1.00  0.00           N  
ATOM   1534  CA  THR A 102      -7.228   2.605  16.598  1.00  0.00           C  
ATOM   1535  C   THR A 102      -8.719   2.485  16.916  1.00  0.00           C  
ATOM   1536  O   THR A 102      -9.163   2.804  18.020  1.00  0.00           O  
ATOM   1537  CB  THR A 102      -6.898   4.067  16.244  1.00  0.00           C  
ATOM   1538  OG1 THR A 102      -7.640   4.459  15.082  1.00  0.00           O  
ATOM   1539  CG2 THR A 102      -5.411   4.226  15.969  1.00  0.00           C  
ATOM   1540  H   THR A 102      -6.736   2.067  14.584  1.00  0.00           H  
ATOM   1541  HA  THR A 102      -6.696   2.328  17.508  1.00  0.00           H  
ATOM   1542  HB  THR A 102      -7.179   4.714  17.073  1.00  0.00           H  
ATOM   1543  HG1 THR A 102      -8.539   4.681  15.336  1.00  0.00           H  
ATOM   1544 1HG2 THR A 102      -5.196   5.265  15.721  1.00  0.00           H  
ATOM   1545 2HG2 THR A 102      -4.844   3.940  16.855  1.00  0.00           H  
ATOM   1546 3HG2 THR A 102      -5.125   3.587  15.134  1.00  0.00           H  
ATOM   1547  N   LYS A 103      -9.493   2.018  15.953  1.00  0.00           N  
ATOM   1548  CA  LYS A 103     -10.912   1.785  16.180  1.00  0.00           C  
ATOM   1549  C   LYS A 103     -11.195   0.529  17.011  1.00  0.00           C  
ATOM   1550  O   LYS A 103     -12.077   0.533  17.875  1.00  0.00           O  
ATOM   1551  CB  LYS A 103     -11.641   1.692  14.838  1.00  0.00           C  
ATOM   1552  CG  LYS A 103     -13.151   1.531  14.953  1.00  0.00           C  
ATOM   1553  CD  LYS A 103     -13.817   1.584  13.586  1.00  0.00           C  
ATOM   1554  CE  LYS A 103     -15.327   1.433  13.699  1.00  0.00           C  
ATOM   1555  NZ  LYS A 103     -15.992   1.482  12.369  1.00  0.00           N  
ATOM   1556  H   LYS A 103      -9.103   1.820  15.043  1.00  0.00           H  
ATOM   1557  HA  LYS A 103     -11.313   2.622  16.756  1.00  0.00           H  
ATOM   1558 1HB  LYS A 103     -11.443   2.591  14.254  1.00  0.00           H  
ATOM   1559 2HB  LYS A 103     -11.255   0.843  14.273  1.00  0.00           H  
ATOM   1560 1HG  LYS A 103     -13.380   0.574  15.423  1.00  0.00           H  
ATOM   1561 2HG  LYS A 103     -13.555   2.328  15.576  1.00  0.00           H  
ATOM   1562 1HD  LYS A 103     -13.590   2.537  13.107  1.00  0.00           H  
ATOM   1563 2HD  LYS A 103     -13.427   0.781  12.960  1.00  0.00           H  
ATOM   1564 1HE  LYS A 103     -15.562   0.481  14.174  1.00  0.00           H  
ATOM   1565 2HE  LYS A 103     -15.727   2.233  14.321  1.00  0.00           H  
ATOM   1566 1HZ  LYS A 103     -16.990   1.379  12.487  1.00  0.00           H  
ATOM   1567 2HZ  LYS A 103     -15.796   2.369  11.926  1.00  0.00           H  
ATOM   1568 3HZ  LYS A 103     -15.643   0.732  11.789  1.00  0.00           H  
ATOM   1569  N   LEU A 104     -10.453  -0.544  16.758  1.00  0.00           N  
ATOM   1570  CA  LEU A 104     -10.727  -1.825  17.412  1.00  0.00           C  
ATOM   1571  C   LEU A 104      -9.821  -2.106  18.615  1.00  0.00           C  
ATOM   1572  O   LEU A 104     -10.174  -2.913  19.477  1.00  0.00           O  
ATOM   1573  CB  LEU A 104     -10.579  -2.962  16.394  1.00  0.00           C  
ATOM   1574  CG  LEU A 104     -11.453  -2.850  15.138  1.00  0.00           C  
ATOM   1575  CD1 LEU A 104     -11.134  -3.998  14.191  1.00  0.00           C  
ATOM   1576  CD2 LEU A 104     -12.920  -2.862  15.537  1.00  0.00           C  
ATOM   1577  H   LEU A 104      -9.685  -0.481  16.105  1.00  0.00           H  
ATOM   1578  HA  LEU A 104     -11.753  -1.810  17.783  1.00  0.00           H  
ATOM   1579 1HB  LEU A 104      -9.540  -3.007  16.071  1.00  0.00           H  
ATOM   1580 2HB  LEU A 104     -10.825  -3.904  16.885  1.00  0.00           H  
ATOM   1581  HG  LEU A 104     -11.225  -1.918  14.619  1.00  0.00           H  
ATOM   1582 1HD1 LEU A 104     -11.754  -3.918  13.299  1.00  0.00           H  
ATOM   1583 2HD1 LEU A 104     -10.082  -3.954  13.907  1.00  0.00           H  
ATOM   1584 3HD1 LEU A 104     -11.336  -4.947  14.689  1.00  0.00           H  
ATOM   1585 1HD2 LEU A 104     -13.542  -2.781  14.645  1.00  0.00           H  
ATOM   1586 2HD2 LEU A 104     -13.149  -3.794  16.054  1.00  0.00           H  
ATOM   1587 3HD2 LEU A 104     -13.124  -2.020  16.199  1.00  0.00           H  
ATOM   1588  N   GLY A 105      -8.657  -1.458  18.663  1.00  0.00           N  
ATOM   1589  CA  GLY A 105      -7.644  -1.766  19.660  1.00  0.00           C  
ATOM   1590  C   GLY A 105      -6.776  -2.977  19.336  1.00  0.00           C  
ATOM   1591  O   GLY A 105      -6.423  -3.752  20.230  1.00  0.00           O  
ATOM   1592  H   GLY A 105      -8.477  -0.731  17.984  1.00  0.00           H  
ATOM   1593 1HA  GLY A 105      -6.985  -0.906  19.787  1.00  0.00           H  
ATOM   1594 2HA  GLY A 105      -8.124  -1.945  20.621  1.00  0.00           H  
ATOM   1595  N   VAL A 106      -6.419  -3.144  18.060  1.00  0.00           N  
ATOM   1596  CA  VAL A 106      -5.690  -4.334  17.630  1.00  0.00           C  
ATOM   1597  C   VAL A 106      -4.403  -3.935  16.913  1.00  0.00           C  
ATOM   1598  O   VAL A 106      -4.217  -2.775  16.556  1.00  0.00           O  
ATOM   1599  CB  VAL A 106      -6.559  -5.192  16.692  1.00  0.00           C  
ATOM   1600  CG1 VAL A 106      -7.847  -5.607  17.390  1.00  0.00           C  
ATOM   1601  CG2 VAL A 106      -6.862  -4.421  15.416  1.00  0.00           C  
ATOM   1602  H   VAL A 106      -6.656  -2.439  17.378  1.00  0.00           H  
ATOM   1603  HA  VAL A 106      -5.399  -4.901  18.515  1.00  0.00           H  
ATOM   1604  HB  VAL A 106      -6.019  -6.107  16.446  1.00  0.00           H  
ATOM   1605 1HG1 VAL A 106      -8.449  -6.213  16.713  1.00  0.00           H  
ATOM   1606 2HG1 VAL A 106      -7.607  -6.188  18.280  1.00  0.00           H  
ATOM   1607 3HG1 VAL A 106      -8.408  -4.717  17.676  1.00  0.00           H  
ATOM   1608 1HG2 VAL A 106      -7.476  -5.034  14.757  1.00  0.00           H  
ATOM   1609 2HG2 VAL A 106      -7.397  -3.504  15.664  1.00  0.00           H  
ATOM   1610 3HG2 VAL A 106      -5.928  -4.171  14.912  1.00  0.00           H  
ATOM   1611  N   ASP A 107      -3.502  -4.890  16.716  1.00  0.00           N  
ATOM   1612  CA  ASP A 107      -2.268  -4.582  16.017  1.00  0.00           C  
ATOM   1613  C   ASP A 107      -2.455  -4.629  14.488  1.00  0.00           C  
ATOM   1614  O   ASP A 107      -3.557  -4.867  13.983  1.00  0.00           O  
ATOM   1615  CB  ASP A 107      -1.168  -5.558  16.441  1.00  0.00           C  
ATOM   1616  CG  ASP A 107      -1.494  -7.005  16.096  1.00  0.00           C  
ATOM   1617  OD1 ASP A 107      -2.413  -7.221  15.342  1.00  0.00           O  
ATOM   1618  OD2 ASP A 107      -0.823  -7.878  16.590  1.00  0.00           O  
ATOM   1619  H   ASP A 107      -3.660  -5.830  17.045  1.00  0.00           H  
ATOM   1620  HA  ASP A 107      -1.971  -3.562  16.272  1.00  0.00           H  
ATOM   1621 1HB  ASP A 107      -0.231  -5.286  15.954  1.00  0.00           H  
ATOM   1622 2HB  ASP A 107      -1.009  -5.483  17.517  1.00  0.00           H  
ATOM   1623  N   LEU A 108      -1.303  -4.406  13.624  1.00  0.00           N  
ATOM   1624  CA  LEU A 108      -1.405  -4.267  12.189  1.00  0.00           C  
ATOM   1625  C   LEU A 108      -1.667  -5.643  11.593  1.00  0.00           C  
ATOM   1626  O   LEU A 108      -2.325  -5.764  10.574  1.00  0.00           O  
ATOM   1627  CB  LEU A 108      -0.122  -3.663  11.605  1.00  0.00           C  
ATOM   1628  CG  LEU A 108      -0.088  -2.132  11.517  1.00  0.00           C  
ATOM   1629  CD1 LEU A 108      -1.133  -1.657  10.516  1.00  0.00           C  
ATOM   1630  CD2 LEU A 108      -0.342  -1.538  12.895  1.00  0.00           C  
ATOM   1631  H   LEU A 108      -0.398  -4.304  14.065  1.00  0.00           H  
ATOM   1632  HA  LEU A 108      -2.231  -3.592  11.965  1.00  0.00           H  
ATOM   1633 1HB  LEU A 108       0.721  -3.978  12.219  1.00  0.00           H  
ATOM   1634 2HB  LEU A 108       0.021  -4.056  10.599  1.00  0.00           H  
ATOM   1635  HG  LEU A 108       0.889  -1.809  11.157  1.00  0.00           H  
ATOM   1636 1HD1 LEU A 108      -1.109  -0.569  10.454  1.00  0.00           H  
ATOM   1637 2HD1 LEU A 108      -0.916  -2.081   9.536  1.00  0.00           H  
ATOM   1638 3HD1 LEU A 108      -2.121  -1.980  10.842  1.00  0.00           H  
ATOM   1639 1HD2 LEU A 108      -0.317  -0.450  12.833  1.00  0.00           H  
ATOM   1640 2HD2 LEU A 108      -1.319  -1.859  13.255  1.00  0.00           H  
ATOM   1641 3HD2 LEU A 108       0.429  -1.879  13.586  1.00  0.00           H  
ATOM   1642  N   LEU A 109      -1.153  -6.677  12.249  1.00  0.00           N  
ATOM   1643  CA  LEU A 109      -1.335  -8.046  11.786  1.00  0.00           C  
ATOM   1644  C   LEU A 109      -2.790  -8.484  11.888  1.00  0.00           C  
ATOM   1645  O   LEU A 109      -3.333  -9.087  10.963  1.00  0.00           O  
ATOM   1646  CB  LEU A 109      -0.453  -9.000  12.601  1.00  0.00           C  
ATOM   1647  CG  LEU A 109      -0.554 -10.484  12.226  1.00  0.00           C  
ATOM   1648  CD1 LEU A 109      -0.132 -10.671  10.774  1.00  0.00           C  
ATOM   1649  CD2 LEU A 109       0.323 -11.305  13.160  1.00  0.00           C  
ATOM   1650  H   LEU A 109      -0.622  -6.508  13.092  1.00  0.00           H  
ATOM   1651  HA  LEU A 109      -1.041  -8.098  10.737  1.00  0.00           H  
ATOM   1652 1HB  LEU A 109       0.587  -8.698  12.482  1.00  0.00           H  
ATOM   1653 2HB  LEU A 109      -0.719  -8.906  13.654  1.00  0.00           H  
ATOM   1654  HG  LEU A 109      -1.589 -10.813  12.317  1.00  0.00           H  
ATOM   1655 1HD1 LEU A 109      -0.204 -11.726  10.508  1.00  0.00           H  
ATOM   1656 2HD1 LEU A 109      -0.788 -10.088  10.127  1.00  0.00           H  
ATOM   1657 3HD1 LEU A 109       0.896 -10.334  10.648  1.00  0.00           H  
ATOM   1658 1HD2 LEU A 109       0.250 -12.360  12.893  1.00  0.00           H  
ATOM   1659 2HD2 LEU A 109       1.359 -10.978  13.068  1.00  0.00           H  
ATOM   1660 3HD2 LEU A 109      -0.012 -11.166  14.188  1.00  0.00           H  
ATOM   1661  N   THR A 110      -3.431  -8.187  13.006  1.00  0.00           N  
ATOM   1662  CA  THR A 110      -4.859  -8.476  13.125  1.00  0.00           C  
ATOM   1663  C   THR A 110      -5.760  -7.628  12.218  1.00  0.00           C  
ATOM   1664  O   THR A 110      -6.715  -8.133  11.631  1.00  0.00           O  
ATOM   1665  CB  THR A 110      -5.313  -8.296  14.585  1.00  0.00           C  
ATOM   1666  OG1 THR A 110      -4.525  -9.134  15.441  1.00  0.00           O  
ATOM   1667  CG2 THR A 110      -6.782  -8.663  14.737  1.00  0.00           C  
ATOM   1668  H   THR A 110      -2.950  -7.761  13.783  1.00  0.00           H  
ATOM   1669  HA  THR A 110      -5.021  -9.515  12.830  1.00  0.00           H  
ATOM   1670  HB  THR A 110      -5.171  -7.258  14.886  1.00  0.00           H  
ATOM   1671  HG1 THR A 110      -3.655  -8.744  15.557  1.00  0.00           H  
ATOM   1672 1HG2 THR A 110      -7.085  -8.528  15.775  1.00  0.00           H  
ATOM   1673 2HG2 THR A 110      -7.385  -8.019  14.097  1.00  0.00           H  
ATOM   1674 3HG2 THR A 110      -6.929  -9.702  14.448  1.00  0.00           H  
ATOM   1675  N   ALA A 111      -5.502  -6.211  12.037  1.00  0.00           N  
ATOM   1676  CA  ALA A 111      -6.200  -5.270  11.166  1.00  0.00           C  
ATOM   1677  C   ALA A 111      -6.041  -5.733   9.719  1.00  0.00           C  
ATOM   1678  O   ALA A 111      -6.962  -5.658   8.926  1.00  0.00           O  
ATOM   1679  CB  ALA A 111      -5.661  -3.859  11.346  1.00  0.00           C  
ATOM   1680  H   ALA A 111      -4.753  -5.876  12.624  1.00  0.00           H  
ATOM   1681  HA  ALA A 111      -7.256  -5.277  11.436  1.00  0.00           H  
ATOM   1682 1HB  ALA A 111      -6.196  -3.178  10.687  1.00  0.00           H  
ATOM   1683 2HB  ALA A 111      -5.799  -3.546  12.381  1.00  0.00           H  
ATOM   1684 3HB  ALA A 111      -4.600  -3.841  11.100  1.00  0.00           H  
ATOM   1685  N   ALA A 112      -4.698  -6.217   9.229  1.00  0.00           N  
ATOM   1686  CA  ALA A 112      -4.418  -6.750   7.898  1.00  0.00           C  
ATOM   1687  C   ALA A 112      -5.183  -8.020   7.643  1.00  0.00           C  
ATOM   1688  O   ALA A 112      -5.558  -8.314   6.509  1.00  0.00           O  
ATOM   1689  CB  ALA A 112      -2.926  -6.998   7.723  1.00  0.00           C  
ATOM   1690  H   ALA A 112      -3.948  -6.155   9.902  1.00  0.00           H  
ATOM   1691  HA  ALA A 112      -4.741  -6.013   7.162  1.00  0.00           H  
ATOM   1692 1HB  ALA A 112      -2.738  -7.402   6.728  1.00  0.00           H  
ATOM   1693 2HB  ALA A 112      -2.385  -6.058   7.842  1.00  0.00           H  
ATOM   1694 3HB  ALA A 112      -2.585  -7.709   8.474  1.00  0.00           H  
ATOM   1695  N   LEU A 113      -5.401  -8.983   8.708  1.00  0.00           N  
ATOM   1696  CA  LEU A 113      -6.257 -10.161   8.619  1.00  0.00           C  
ATOM   1697  C   LEU A 113      -7.717  -9.829   8.296  1.00  0.00           C  
ATOM   1698  O   LEU A 113      -8.349 -10.494   7.477  1.00  0.00           O  
ATOM   1699  CB  LEU A 113      -6.194 -10.940   9.939  1.00  0.00           C  
ATOM   1700  CG  LEU A 113      -7.046 -12.214  10.000  1.00  0.00           C  
ATOM   1701  CD1 LEU A 113      -6.581 -13.189   8.927  1.00  0.00           C  
ATOM   1702  CD2 LEU A 113      -6.934 -12.833  11.386  1.00  0.00           C  
ATOM   1703  H   LEU A 113      -4.896  -8.806   9.564  1.00  0.00           H  
ATOM   1704  HA  LEU A 113      -5.886 -10.797   7.817  1.00  0.00           H  
ATOM   1705 1HB  LEU A 113      -5.160 -11.224  10.126  1.00  0.00           H  
ATOM   1706 2HB  LEU A 113      -6.520 -10.284  10.745  1.00  0.00           H  
ATOM   1707  HG  LEU A 113      -8.088 -11.966   9.796  1.00  0.00           H  
ATOM   1708 1HD1 LEU A 113      -7.186 -14.094   8.970  1.00  0.00           H  
ATOM   1709 2HD1 LEU A 113      -6.690 -12.728   7.945  1.00  0.00           H  
ATOM   1710 3HD1 LEU A 113      -5.535 -13.443   9.095  1.00  0.00           H  
ATOM   1711 1HD2 LEU A 113      -7.541 -13.739  11.430  1.00  0.00           H  
ATOM   1712 2HD2 LEU A 113      -5.893 -13.083  11.590  1.00  0.00           H  
ATOM   1713 3HD2 LEU A 113      -7.290 -12.122  12.131  1.00  0.00           H  
ATOM   1714  N   ALA A 114      -8.249  -8.798   8.944  1.00  0.00           N  
ATOM   1715  CA  ALA A 114      -9.602  -8.329   8.645  1.00  0.00           C  
ATOM   1716  C   ALA A 114      -9.705  -7.842   7.199  1.00  0.00           C  
ATOM   1717  O   ALA A 114     -10.710  -8.075   6.526  1.00  0.00           O  
ATOM   1718  CB  ALA A 114     -10.004  -7.222   9.608  1.00  0.00           C  
ATOM   1719  H   ALA A 114      -7.713  -8.326   9.659  1.00  0.00           H  
ATOM   1720  HA  ALA A 114     -10.286  -9.169   8.767  1.00  0.00           H  
ATOM   1721 1HB  ALA A 114     -11.013  -6.883   9.370  1.00  0.00           H  
ATOM   1722 2HB  ALA A 114      -9.978  -7.600  10.629  1.00  0.00           H  
ATOM   1723 3HB  ALA A 114      -9.311  -6.386   9.514  1.00  0.00           H  
ATOM   1724  N   LEU A 115      -8.629  -7.133   6.681  1.00  0.00           N  
ATOM   1725  CA  LEU A 115      -8.666  -6.652   5.309  1.00  0.00           C  
ATOM   1726  C   LEU A 115      -8.690  -7.816   4.333  1.00  0.00           C  
ATOM   1727  O   LEU A 115      -9.451  -7.812   3.365  1.00  0.00           O  
ATOM   1728  CB  LEU A 115      -7.451  -5.760   5.025  1.00  0.00           C  
ATOM   1729  CG  LEU A 115      -7.426  -4.415   5.763  1.00  0.00           C  
ATOM   1730  CD1 LEU A 115      -6.105  -3.709   5.488  1.00  0.00           C  
ATOM   1731  CD2 LEU A 115      -8.605  -3.567   5.311  1.00  0.00           C  
ATOM   1732  H   LEU A 115      -7.815  -6.945   7.247  1.00  0.00           H  
ATOM   1733  HA  LEU A 115      -9.582  -6.079   5.175  1.00  0.00           H  
ATOM   1734 1HB  LEU A 115      -6.549  -6.305   5.297  1.00  0.00           H  
ATOM   1735 2HB  LEU A 115      -7.415  -5.552   3.955  1.00  0.00           H  
ATOM   1736  HG  LEU A 115      -7.494  -4.590   6.837  1.00  0.00           H  
ATOM   1737 1HD1 LEU A 115      -6.086  -2.755   6.013  1.00  0.00           H  
ATOM   1738 2HD1 LEU A 115      -5.281  -4.331   5.838  1.00  0.00           H  
ATOM   1739 3HD1 LEU A 115      -6.001  -3.537   4.417  1.00  0.00           H  
ATOM   1740 1HD2 LEU A 115      -8.587  -2.611   5.837  1.00  0.00           H  
ATOM   1741 2HD2 LEU A 115      -8.537  -3.391   4.238  1.00  0.00           H  
ATOM   1742 3HD2 LEU A 115      -9.535  -4.087   5.536  1.00  0.00           H  
ATOM   1743  N   LEU A 116      -7.835  -8.780   4.642  1.00  0.00           N  
ATOM   1744  CA  LEU A 116      -7.769  -9.971   3.791  1.00  0.00           C  
ATOM   1745  C   LEU A 116      -9.092 -10.754   3.852  1.00  0.00           C  
ATOM   1746  O   LEU A 116      -9.597 -11.216   2.828  1.00  0.00           O  
ATOM   1747  CB  LEU A 116      -6.607 -10.872   4.227  1.00  0.00           C  
ATOM   1748  CG  LEU A 116      -6.319 -12.073   3.317  1.00  0.00           C  
ATOM   1749  CD1 LEU A 116      -4.814 -12.289   3.222  1.00  0.00           C  
ATOM   1750  CD2 LEU A 116      -7.016 -13.308   3.868  1.00  0.00           C  
ATOM   1751  H   LEU A 116      -7.230  -8.718   5.446  1.00  0.00           H  
ATOM   1752  HA  LEU A 116      -7.614  -9.645   2.764  1.00  0.00           H  
ATOM   1753 1HB  LEU A 116      -5.701 -10.271   4.278  1.00  0.00           H  
ATOM   1754 2HB  LEU A 116      -6.820 -11.256   5.225  1.00  0.00           H  
ATOM   1755  HG  LEU A 116      -6.689 -11.865   2.313  1.00  0.00           H  
ATOM   1756 1HD1 LEU A 116      -4.609 -13.142   2.575  1.00  0.00           H  
ATOM   1757 2HD1 LEU A 116      -4.344 -11.398   2.807  1.00  0.00           H  
ATOM   1758 3HD1 LEU A 116      -4.412 -12.483   4.216  1.00  0.00           H  
ATOM   1759 1HD2 LEU A 116      -6.811 -14.161   3.220  1.00  0.00           H  
ATOM   1760 2HD2 LEU A 116      -6.644 -13.517   4.872  1.00  0.00           H  
ATOM   1761 3HD2 LEU A 116      -8.090 -13.131   3.907  1.00  0.00           H  
ATOM   1762  N   THR A 117      -9.628 -10.889   5.046  1.00  0.00           N  
ATOM   1763  CA  THR A 117     -10.894 -11.585   5.218  1.00  0.00           C  
ATOM   1764  C   THR A 117     -12.012 -10.996   4.347  1.00  0.00           C  
ATOM   1765  O   THR A 117     -12.738 -11.730   3.674  1.00  0.00           O  
ATOM   1766  CB  THR A 117     -11.326 -11.558   6.695  1.00  0.00           C  
ATOM   1767  OG1 THR A 117     -10.325 -12.194   7.500  1.00  0.00           O  
ATOM   1768  CG2 THR A 117     -12.652 -12.282   6.876  1.00  0.00           C  
ATOM   1769  H   THR A 117      -9.162 -10.509   5.857  1.00  0.00           H  
ATOM   1770  HA  THR A 117     -10.755 -12.620   4.909  1.00  0.00           H  
ATOM   1771  HB  THR A 117     -11.435 -10.525   7.025  1.00  0.00           H  
ATOM   1772  HG1 THR A 117      -9.536 -11.648   7.518  1.00  0.00           H  
ATOM   1773 1HG2 THR A 117     -12.941 -12.252   7.926  1.00  0.00           H  
ATOM   1774 2HG2 THR A 117     -13.418 -11.793   6.275  1.00  0.00           H  
ATOM   1775 3HG2 THR A 117     -12.548 -13.317   6.557  1.00  0.00           H  
ATOM   1776  N   ALA A 118     -12.263  -9.547   4.273  1.00  0.00           N  
ATOM   1777  CA  ALA A 118     -13.252  -8.861   3.454  1.00  0.00           C  
ATOM   1778  C   ALA A 118     -13.091  -9.227   1.960  1.00  0.00           C  
ATOM   1779  O   ALA A 118     -14.080  -9.420   1.247  1.00  0.00           O  
ATOM   1780  CB  ALA A 118     -13.157  -7.358   3.669  1.00  0.00           C  
ATOM   1781  H   ALA A 118     -11.682  -9.007   4.900  1.00  0.00           H  
ATOM   1782  HA  ALA A 118     -14.241  -9.202   3.762  1.00  0.00           H  
ATOM   1783 1HB  ALA A 118     -13.903  -6.855   3.050  1.00  0.00           H  
ATOM   1784 2HB  ALA A 118     -13.342  -7.128   4.718  1.00  0.00           H  
ATOM   1785 3HB  ALA A 118     -12.162  -7.012   3.389  1.00  0.00           H  
ATOM   1786  N   ALA A 119     -11.775  -9.301   1.437  1.00  0.00           N  
ATOM   1787  CA  ALA A 119     -11.450  -9.690   0.065  1.00  0.00           C  
ATOM   1788  C   ALA A 119     -11.835 -11.136  -0.253  1.00  0.00           C  
ATOM   1789  O   ALA A 119     -12.288 -11.440  -1.357  1.00  0.00           O  
ATOM   1790  CB  ALA A 119      -9.967  -9.492  -0.205  1.00  0.00           C  
ATOM   1791  H   ALA A 119     -11.037  -8.972   2.043  1.00  0.00           H  
ATOM   1792  HA  ALA A 119     -12.021  -9.054  -0.611  1.00  0.00           H  
ATOM   1793 1HB  ALA A 119      -9.741  -9.786  -1.230  1.00  0.00           H  
ATOM   1794 2HB  ALA A 119      -9.708  -8.443  -0.065  1.00  0.00           H  
ATOM   1795 3HB  ALA A 119      -9.387 -10.105   0.483  1.00  0.00           H  
ATOM   1796  N   LYS A 120     -11.655 -12.062   0.736  1.00  0.00           N  
ATOM   1797  CA  LYS A 120     -11.995 -13.465   0.526  1.00  0.00           C  
ATOM   1798  C   LYS A 120     -13.472 -13.767   0.728  1.00  0.00           C  
ATOM   1799  O   LYS A 120     -14.033 -14.640   0.063  1.00  0.00           O  
ATOM   1800  CB  LYS A 120     -11.162 -14.347   1.457  1.00  0.00           C  
ATOM   1801  CG  LYS A 120      -9.668 -14.336   1.164  1.00  0.00           C  
ATOM   1802  CD  LYS A 120      -9.363 -14.983  -0.179  1.00  0.00           C  
ATOM   1803  CE  LYS A 120      -7.864 -15.088  -0.417  1.00  0.00           C  
ATOM   1804  NZ  LYS A 120      -7.552 -15.686  -1.743  1.00  0.00           N  
ATOM   1805  H   LYS A 120     -11.279 -11.774   1.629  1.00  0.00           H  
ATOM   1806  HA  LYS A 120     -11.742 -13.732  -0.500  1.00  0.00           H  
ATOM   1807 1HB  LYS A 120     -11.303 -14.022   2.489  1.00  0.00           H  
ATOM   1808 2HB  LYS A 120     -11.509 -15.378   1.388  1.00  0.00           H  
ATOM   1809 1HG  LYS A 120      -9.306 -13.307   1.152  1.00  0.00           H  
ATOM   1810 2HG  LYS A 120      -9.139 -14.879   1.947  1.00  0.00           H  
ATOM   1811 1HD  LYS A 120      -9.799 -15.982  -0.209  1.00  0.00           H  
ATOM   1812 2HD  LYS A 120      -9.807 -14.388  -0.978  1.00  0.00           H  
ATOM   1813 1HE  LYS A 120      -7.417 -14.097  -0.364  1.00  0.00           H  
ATOM   1814 2HE  LYS A 120      -7.415 -15.706   0.361  1.00  0.00           H  
ATOM   1815 1HZ  LYS A 120      -6.550 -15.739  -1.861  1.00  0.00           H  
ATOM   1816 2HZ  LYS A 120      -7.946 -16.615  -1.796  1.00  0.00           H  
ATOM   1817 3HZ  LYS A 120      -7.946 -15.111  -2.473  1.00  0.00           H  
ATOM   1818  N   LEU A 121     -14.101 -13.039   1.650  1.00  0.00           N  
ATOM   1819  CA  LEU A 121     -15.518 -13.208   1.977  1.00  0.00           C  
ATOM   1820  C   LEU A 121     -16.398 -12.524   0.947  1.00  0.00           C  
ATOM   1821  O   LEU A 121     -17.499 -12.974   0.666  1.00  0.00           O  
ATOM   1822  CB  LEU A 121     -15.819 -12.641   3.370  1.00  0.00           C  
ATOM   1823  CG  LEU A 121     -15.670 -13.626   4.537  1.00  0.00           C  
ATOM   1824  CD1 LEU A 121     -16.842 -14.598   4.534  1.00  0.00           C  
ATOM   1825  CD2 LEU A 121     -14.347 -14.365   4.412  1.00  0.00           C  
ATOM   1826  H   LEU A 121     -13.560 -12.345   2.146  1.00  0.00           H  
ATOM   1827  HA  LEU A 121     -15.742 -14.274   2.002  1.00  0.00           H  
ATOM   1828 1HB  LEU A 121     -15.147 -11.804   3.556  1.00  0.00           H  
ATOM   1829 2HB  LEU A 121     -16.843 -12.268   3.380  1.00  0.00           H  
ATOM   1830  HG  LEU A 121     -15.693 -13.079   5.480  1.00  0.00           H  
ATOM   1831 1HD1 LEU A 121     -16.736 -15.298   5.363  1.00  0.00           H  
ATOM   1832 2HD1 LEU A 121     -17.775 -14.044   4.644  1.00  0.00           H  
ATOM   1833 3HD1 LEU A 121     -16.856 -15.149   3.594  1.00  0.00           H  
ATOM   1834 1HD2 LEU A 121     -14.240 -15.066   5.241  1.00  0.00           H  
ATOM   1835 2HD2 LEU A 121     -14.324 -14.914   3.469  1.00  0.00           H  
ATOM   1836 3HD2 LEU A 121     -13.525 -13.649   4.434  1.00  0.00           H  
ATOM   1837  N   GLY A 122     -15.949 -11.339   0.213  1.00  0.00           N  
ATOM   1838  CA  GLY A 122     -16.686 -10.575  -0.760  1.00  0.00           C  
ATOM   1839  C   GLY A 122     -17.565  -9.533  -0.111  1.00  0.00           C  
ATOM   1840  O   GLY A 122     -18.551  -9.108  -0.705  1.00  0.00           O  
ATOM   1841  H   GLY A 122     -15.009 -11.056   0.452  1.00  0.00           H  
ATOM   1842 1HA  GLY A 122     -15.991 -10.085  -1.440  1.00  0.00           H  
ATOM   1843 2HA  GLY A 122     -17.302 -11.245  -1.357  1.00  0.00           H  
ATOM   1844  N   THR A 123     -17.179  -8.941   1.052  1.00  0.00           N  
ATOM   1845  CA  THR A 123     -17.874  -7.965   1.882  1.00  0.00           C  
ATOM   1846  C   THR A 123     -17.007  -6.722   2.030  1.00  0.00           C  
ATOM   1847  O   THR A 123     -15.863  -6.699   1.567  1.00  0.00           O  
ATOM   1848  CB  THR A 123     -18.216  -8.540   3.270  1.00  0.00           C  
ATOM   1849  OG1 THR A 123     -17.011  -8.704   4.030  1.00  0.00           O  
ATOM   1850  CG2 THR A 123     -18.912  -9.884   3.134  1.00  0.00           C  
ATOM   1851  H   THR A 123     -16.250  -9.241   1.317  1.00  0.00           H  
ATOM   1852  HA  THR A 123     -18.830  -7.731   1.413  1.00  0.00           H  
ATOM   1853  HB  THR A 123     -18.871  -7.848   3.798  1.00  0.00           H  
ATOM   1854  HG1 THR A 123     -16.687  -7.842   4.303  1.00  0.00           H  
ATOM   1855 1HG2 THR A 123     -19.147 -10.275   4.124  1.00  0.00           H  
ATOM   1856 2HG2 THR A 123     -19.834  -9.761   2.565  1.00  0.00           H  
ATOM   1857 3HG2 THR A 123     -18.257 -10.583   2.615  1.00  0.00           H  
ATOM   1858  N   THR A 124     -17.528  -5.694   2.688  1.00  0.00           N  
ATOM   1859  CA  THR A 124     -16.714  -4.516   2.936  1.00  0.00           C  
ATOM   1860  C   THR A 124     -15.795  -4.828   4.108  1.00  0.00           C  
ATOM   1861  O   THR A 124     -15.969  -5.843   4.797  1.00  0.00           O  
ATOM   1862  CB  THR A 124     -17.569  -3.273   3.238  1.00  0.00           C  
ATOM   1863  OG1 THR A 124     -18.241  -3.444   4.494  1.00  0.00           O  
ATOM   1864  CG2 THR A 124     -18.602  -3.058   2.142  1.00  0.00           C  
ATOM   1865  H   THR A 124     -18.483  -5.711   3.017  1.00  0.00           H  
ATOM   1866  HA  THR A 124     -16.196  -4.252   2.013  1.00  0.00           H  
ATOM   1867  HB  THR A 124     -16.927  -2.395   3.301  1.00  0.00           H  
ATOM   1868  HG1 THR A 124     -18.650  -2.616   4.753  1.00  0.00           H  
ATOM   1869 1HG2 THR A 124     -19.198  -2.174   2.372  1.00  0.00           H  
ATOM   1870 2HG2 THR A 124     -18.095  -2.915   1.188  1.00  0.00           H  
ATOM   1871 3HG2 THR A 124     -19.254  -3.928   2.081  1.00  0.00           H  
ATOM   1872  N   VAL A 125     -14.832  -3.945   4.353  1.00  0.00           N  
ATOM   1873  CA  VAL A 125     -13.908  -4.138   5.454  1.00  0.00           C  
ATOM   1874  C   VAL A 125     -14.675  -4.078   6.764  1.00  0.00           C  
ATOM   1875  O   VAL A 125     -14.489  -4.932   7.639  1.00  0.00           O  
ATOM   1876  CB  VAL A 125     -12.807  -3.060   5.440  1.00  0.00           C  
ATOM   1877  CG1 VAL A 125     -11.955  -3.154   6.697  1.00  0.00           C  
ATOM   1878  CG2 VAL A 125     -11.949  -3.213   4.194  1.00  0.00           C  
ATOM   1879  H   VAL A 125     -14.738  -3.128   3.768  1.00  0.00           H  
ATOM   1880  HA  VAL A 125     -13.458  -5.126   5.360  1.00  0.00           H  
ATOM   1881  HB  VAL A 125     -13.276  -2.076   5.442  1.00  0.00           H  
ATOM   1882 1HG1 VAL A 125     -11.183  -2.385   6.671  1.00  0.00           H  
ATOM   1883 2HG1 VAL A 125     -12.584  -3.006   7.575  1.00  0.00           H  
ATOM   1884 3HG1 VAL A 125     -11.486  -4.136   6.746  1.00  0.00           H  
ATOM   1885 1HG2 VAL A 125     -11.174  -2.447   4.190  1.00  0.00           H  
ATOM   1886 2HG2 VAL A 125     -11.486  -4.200   4.190  1.00  0.00           H  
ATOM   1887 3HG2 VAL A 125     -12.573  -3.101   3.307  1.00  0.00           H  
ATOM   1888  N   GLU A 126     -15.572  -3.095   6.879  1.00  0.00           N  
ATOM   1889  CA  GLU A 126     -16.366  -2.912   8.096  1.00  0.00           C  
ATOM   1890  C   GLU A 126     -17.277  -4.102   8.362  1.00  0.00           C  
ATOM   1891  O   GLU A 126     -17.496  -4.481   9.506  1.00  0.00           O  
ATOM   1892  CB  GLU A 126     -17.205  -1.636   7.997  1.00  0.00           C  
ATOM   1893  CG  GLU A 126     -18.023  -1.323   9.242  1.00  0.00           C  
ATOM   1894  CD  GLU A 126     -17.169  -1.027  10.443  1.00  0.00           C  
ATOM   1895  OE1 GLU A 126     -16.014  -0.722  10.267  1.00  0.00           O  
ATOM   1896  OE2 GLU A 126     -17.673  -1.106  11.539  1.00  0.00           O  
ATOM   1897  H   GLU A 126     -15.704  -2.464   6.105  1.00  0.00           H  
ATOM   1898  HA  GLU A 126     -15.685  -2.833   8.944  1.00  0.00           H  
ATOM   1899 1HB  GLU A 126     -16.552  -0.785   7.803  1.00  0.00           H  
ATOM   1900 2HB  GLU A 126     -17.894  -1.718   7.156  1.00  0.00           H  
ATOM   1901 1HG  GLU A 126     -18.657  -0.460   9.040  1.00  0.00           H  
ATOM   1902 2HG  GLU A 126     -18.670  -2.171   9.461  1.00  0.00           H  
ATOM   1903  N   GLU A 127     -17.944  -4.768   7.249  1.00  0.00           N  
ATOM   1904  CA  GLU A 127     -18.814  -5.931   7.395  1.00  0.00           C  
ATOM   1905  C   GLU A 127     -18.004  -7.127   7.887  1.00  0.00           C  
ATOM   1906  O   GLU A 127     -18.469  -7.883   8.735  1.00  0.00           O  
ATOM   1907  CB  GLU A 127     -19.495  -6.266   6.067  1.00  0.00           C  
ATOM   1908  CG  GLU A 127     -20.608  -5.304   5.671  1.00  0.00           C  
ATOM   1909  CD  GLU A 127     -21.167  -5.586   4.304  1.00  0.00           C  
ATOM   1910  OE1 GLU A 127     -20.399  -5.867   3.415  1.00  0.00           O  
ATOM   1911  OE2 GLU A 127     -22.363  -5.521   4.148  1.00  0.00           O  
ATOM   1912  H   GLU A 127     -17.824  -4.353   6.336  1.00  0.00           H  
ATOM   1913  HA  GLU A 127     -19.581  -5.697   8.132  1.00  0.00           H  
ATOM   1914 1HB  GLU A 127     -18.754  -6.265   5.266  1.00  0.00           H  
ATOM   1915 2HB  GLU A 127     -19.922  -7.267   6.118  1.00  0.00           H  
ATOM   1916 1HG  GLU A 127     -21.412  -5.376   6.403  1.00  0.00           H  
ATOM   1917 2HG  GLU A 127     -20.222  -4.285   5.696  1.00  0.00           H  
ATOM   1918  N   ALA A 128     -16.789  -7.288   7.367  1.00  0.00           N  
ATOM   1919  CA  ALA A 128     -15.943  -8.402   7.778  1.00  0.00           C  
ATOM   1920  C   ALA A 128     -15.624  -8.339   9.282  1.00  0.00           C  
ATOM   1921  O   ALA A 128     -15.629  -9.363   9.979  1.00  0.00           O  
ATOM   1922  CB  ALA A 128     -14.665  -8.456   6.928  1.00  0.00           C  
ATOM   1923  H   ALA A 128     -16.440  -6.636   6.678  1.00  0.00           H  
ATOM   1924  HA  ALA A 128     -16.504  -9.324   7.630  1.00  0.00           H  
ATOM   1925 1HB  ALA A 128     -14.049  -9.295   7.252  1.00  0.00           H  
ATOM   1926 2HB  ALA A 128     -14.931  -8.587   5.877  1.00  0.00           H  
ATOM   1927 3HB  ALA A 128     -14.108  -7.530   7.047  1.00  0.00           H  
ATOM   1928  N   VAL A 129     -15.345  -7.129   9.765  1.00  0.00           N  
ATOM   1929  CA  VAL A 129     -15.034  -6.880  11.169  1.00  0.00           C  
ATOM   1930  C   VAL A 129     -16.267  -7.112  12.033  1.00  0.00           C  
ATOM   1931  O   VAL A 129     -16.198  -7.786  13.051  1.00  0.00           O  
ATOM   1932  CB  VAL A 129     -14.531  -5.437  11.363  1.00  0.00           C  
ATOM   1933  CG1 VAL A 129     -14.418  -5.107  12.844  1.00  0.00           C  
ATOM   1934  CG2 VAL A 129     -13.191  -5.257  10.667  1.00  0.00           C  
ATOM   1935  H   VAL A 129     -15.353  -6.353   9.119  1.00  0.00           H  
ATOM   1936  HA  VAL A 129     -14.245  -7.568  11.476  1.00  0.00           H  
ATOM   1937  HB  VAL A 129     -15.260  -4.748  10.935  1.00  0.00           H  
ATOM   1938 1HG1 VAL A 129     -14.062  -4.083  12.963  1.00  0.00           H  
ATOM   1939 2HG1 VAL A 129     -15.396  -5.208  13.316  1.00  0.00           H  
ATOM   1940 3HG1 VAL A 129     -13.715  -5.792  13.317  1.00  0.00           H  
ATOM   1941 1HG2 VAL A 129     -12.842  -4.235  10.808  1.00  0.00           H  
ATOM   1942 2HG2 VAL A 129     -12.465  -5.950  11.091  1.00  0.00           H  
ATOM   1943 3HG2 VAL A 129     -13.305  -5.458   9.601  1.00  0.00           H  
ATOM   1944  N   GLN A 130     -17.404  -6.557  11.607  1.00  0.00           N  
ATOM   1945  CA  GLN A 130     -18.669  -6.723  12.327  1.00  0.00           C  
ATOM   1946  C   GLN A 130     -19.144  -8.181  12.426  1.00  0.00           C  
ATOM   1947  O   GLN A 130     -19.648  -8.611  13.464  1.00  0.00           O  
ATOM   1948  CB  GLN A 130     -19.756  -5.879  11.656  1.00  0.00           C  
ATOM   1949  CG  GLN A 130     -19.578  -4.381  11.830  1.00  0.00           C  
ATOM   1950  CD  GLN A 130     -20.626  -3.582  11.080  1.00  0.00           C  
ATOM   1951  OE1 GLN A 130     -21.502  -4.147  10.418  1.00  0.00           O  
ATOM   1952  NE2 GLN A 130     -20.544  -2.260  11.178  1.00  0.00           N  
ATOM   1953  H   GLN A 130     -17.388  -6.006  10.761  1.00  0.00           H  
ATOM   1954  HA  GLN A 130     -18.534  -6.369  13.349  1.00  0.00           H  
ATOM   1955 1HB  GLN A 130     -19.776  -6.094  10.588  1.00  0.00           H  
ATOM   1956 2HB  GLN A 130     -20.730  -6.152  12.062  1.00  0.00           H  
ATOM   1957 1HG  GLN A 130     -19.656  -4.137  12.890  1.00  0.00           H  
ATOM   1958 2HG  GLN A 130     -18.596  -4.096  11.453  1.00  0.00           H  
ATOM   1959 1HE2 GLN A 130     -21.209  -1.680  10.705  1.00  0.00           H  
ATOM   1960 2HE2 GLN A 130     -19.818  -1.843  11.725  1.00  0.00           H  
ATOM   1961  N   GLU A 131     -18.993  -8.960  11.357  1.00  0.00           N  
ATOM   1962  CA  GLU A 131     -19.363 -10.375  11.419  1.00  0.00           C  
ATOM   1963  C   GLU A 131     -18.408 -11.131  12.351  1.00  0.00           C  
ATOM   1964  O   GLU A 131     -18.829 -11.999  13.115  1.00  0.00           O  
ATOM   1965  CB  GLU A 131     -19.342 -11.000  10.022  1.00  0.00           C  
ATOM   1966  CG  GLU A 131     -20.436 -10.497   9.092  1.00  0.00           C  
ATOM   1967  CD  GLU A 131     -21.819 -10.827   9.582  1.00  0.00           C  
ATOM   1968  OE1 GLU A 131     -22.108 -11.988   9.747  1.00  0.00           O  
ATOM   1969  OE2 GLU A 131     -22.586  -9.918   9.793  1.00  0.00           O  
ATOM   1970  H   GLU A 131     -18.623  -8.586  10.495  1.00  0.00           H  
ATOM   1971  HA  GLU A 131     -20.374 -10.451  11.820  1.00  0.00           H  
ATOM   1972 1HB  GLU A 131     -18.381 -10.798   9.548  1.00  0.00           H  
ATOM   1973 2HB  GLU A 131     -19.445 -12.082  10.106  1.00  0.00           H  
ATOM   1974 1HG  GLU A 131     -20.347  -9.415   8.994  1.00  0.00           H  
ATOM   1975 2HG  GLU A 131     -20.291 -10.936   8.106  1.00  0.00           H  
ATOM   1976  N   ALA A 132     -17.128 -10.790  12.276  1.00  0.00           N  
ATOM   1977  CA  ALA A 132     -16.131 -11.371  13.168  1.00  0.00           C  
ATOM   1978  C   ALA A 132     -16.417 -10.981  14.621  1.00  0.00           C  
ATOM   1979  O   ALA A 132     -16.228 -11.790  15.521  1.00  0.00           O  
ATOM   1980  CB  ALA A 132     -14.736 -10.961  12.750  1.00  0.00           C  
ATOM   1981  H   ALA A 132     -16.833 -10.114  11.585  1.00  0.00           H  
ATOM   1982  HA  ALA A 132     -16.212 -12.455  13.106  1.00  0.00           H  
ATOM   1983 1HB  ALA A 132     -14.007 -11.406  13.429  1.00  0.00           H  
ATOM   1984 2HB  ALA A 132     -14.544 -11.308  11.735  1.00  0.00           H  
ATOM   1985 3HB  ALA A 132     -14.649  -9.878  12.787  1.00  0.00           H  
ATOM   1986  N   LEU A 133     -16.889  -9.574  14.991  1.00  0.00           N  
ATOM   1987  CA  LEU A 133     -17.265  -9.186  16.360  1.00  0.00           C  
ATOM   1988  C   LEU A 133     -18.498  -9.941  16.909  1.00  0.00           C  
ATOM   1989  O   LEU A 133     -18.624 -10.122  18.120  1.00  0.00           O  
ATOM   1990  CB  LEU A 133     -17.539  -7.678  16.403  1.00  0.00           C  
ATOM   1991  CG  LEU A 133     -16.318  -6.775  16.192  1.00  0.00           C  
ATOM   1992  CD1 LEU A 133     -16.776  -5.332  16.023  1.00  0.00           C  
ATOM   1993  CD2 LEU A 133     -15.373  -6.913  17.377  1.00  0.00           C  
ATOM   1994  H   LEU A 133     -16.956  -8.891  14.250  1.00  0.00           H  
ATOM   1995  HA  LEU A 133     -16.455  -9.465  17.032  1.00  0.00           H  
ATOM   1996 1HB  LEU A 133     -18.268  -7.434  15.631  1.00  0.00           H  
ATOM   1997 2HB  LEU A 133     -17.971  -7.431  17.372  1.00  0.00           H  
ATOM   1998  HG  LEU A 133     -15.799  -7.069  15.279  1.00  0.00           H  
ATOM   1999 1HD1 LEU A 133     -15.907  -4.689  15.873  1.00  0.00           H  
ATOM   2000 2HD1 LEU A 133     -17.434  -5.259  15.157  1.00  0.00           H  
ATOM   2001 3HD1 LEU A 133     -17.311  -5.013  16.916  1.00  0.00           H  
ATOM   2002 1HD2 LEU A 133     -14.504  -6.271  17.226  1.00  0.00           H  
ATOM   2003 2HD2 LEU A 133     -15.889  -6.617  18.290  1.00  0.00           H  
ATOM   2004 3HD2 LEU A 133     -15.048  -7.950  17.463  1.00  0.00           H  
ATOM   2005  N   GLN A 134     -19.555 -10.368  16.003  1.00  0.00           N  
ATOM   2006  CA  GLN A 134     -20.699 -11.220  16.340  1.00  0.00           C  
ATOM   2007  C   GLN A 134     -20.245 -12.643  16.677  1.00  0.00           C  
ATOM   2008  O   GLN A 134     -20.693 -13.231  17.662  1.00  0.00           O  
ATOM   2009  CB  GLN A 134     -21.704 -11.251  15.185  1.00  0.00           C  
ATOM   2010  CG  GLN A 134     -22.433  -9.937  14.960  1.00  0.00           C  
ATOM   2011  CD  GLN A 134     -23.351  -9.985  13.753  1.00  0.00           C  
ATOM   2012  OE1 GLN A 134     -23.895 -11.038  13.410  1.00  0.00           O  
ATOM   2013  NE2 GLN A 134     -23.529  -8.842  13.101  1.00  0.00           N  
ATOM   2014  H   GLN A 134     -19.459 -10.025  15.058  1.00  0.00           H  
ATOM   2015  HA  GLN A 134     -21.191 -10.806  17.220  1.00  0.00           H  
ATOM   2016 1HB  GLN A 134     -21.189 -11.513  14.261  1.00  0.00           H  
ATOM   2017 2HB  GLN A 134     -22.451 -12.022  15.374  1.00  0.00           H  
ATOM   2018 1HG  GLN A 134     -23.037  -9.713  15.840  1.00  0.00           H  
ATOM   2019 2HG  GLN A 134     -21.699  -9.149  14.800  1.00  0.00           H  
ATOM   2020 1HE2 GLN A 134     -24.124  -8.812  12.296  1.00  0.00           H  
ATOM   2021 2HE2 GLN A 134     -23.068  -8.011  13.412  1.00  0.00           H  
ATOM   2022  N   LEU A 135     -19.359 -13.186  15.857  1.00  0.00           N  
ATOM   2023  CA  LEU A 135     -18.803 -14.501  16.128  1.00  0.00           C  
ATOM   2024  C   LEU A 135     -17.968 -14.455  17.405  1.00  0.00           C  
ATOM   2025  O   LEU A 135     -18.045 -15.362  18.236  1.00  0.00           O  
ATOM   2026  CB  LEU A 135     -17.941 -14.972  14.950  1.00  0.00           C  
ATOM   2027  CG  LEU A 135     -18.709 -15.373  13.683  1.00  0.00           C  
ATOM   2028  CD1 LEU A 135     -17.741 -15.473  12.513  1.00  0.00           C  
ATOM   2029  CD2 LEU A 135     -19.420 -16.696  13.918  1.00  0.00           C  
ATOM   2030  H   LEU A 135     -19.061 -12.687  15.030  1.00  0.00           H  
ATOM   2031  HA  LEU A 135     -19.624 -15.203  16.259  1.00  0.00           H  
ATOM   2032 1HB  LEU A 135     -17.252 -14.173  14.679  1.00  0.00           H  
ATOM   2033 2HB  LEU A 135     -17.356 -15.835  15.270  1.00  0.00           H  
ATOM   2034  HG  LEU A 135     -19.443 -14.603  13.443  1.00  0.00           H  
ATOM   2035 1HD1 LEU A 135     -18.286 -15.759  11.612  1.00  0.00           H  
ATOM   2036 2HD1 LEU A 135     -17.260 -14.508  12.354  1.00  0.00           H  
ATOM   2037 3HD1 LEU A 135     -16.982 -16.224  12.731  1.00  0.00           H  
ATOM   2038 1HD2 LEU A 135     -19.968 -16.981  13.020  1.00  0.00           H  
ATOM   2039 2HD2 LEU A 135     -18.687 -17.467  14.158  1.00  0.00           H  
ATOM   2040 3HD2 LEU A 135     -20.119 -16.590  14.750  1.00  0.00           H  
ATOM   2041  N   LYS A 136     -17.177 -13.389  17.549  1.00  0.00           N  
ATOM   2042  CA  LYS A 136     -16.321 -13.169  18.718  1.00  0.00           C  
ATOM   2043  C   LYS A 136     -17.113 -13.234  20.009  1.00  0.00           C  
ATOM   2044  O   LYS A 136     -16.770 -13.971  20.936  1.00  0.00           O  
ATOM   2045  CB  LYS A 136     -15.607 -11.820  18.615  1.00  0.00           C  
ATOM   2046  CG  LYS A 136     -14.595 -11.559  19.722  1.00  0.00           C  
ATOM   2047  CD  LYS A 136     -14.032 -10.148  19.635  1.00  0.00           C  
ATOM   2048  CE  LYS A 136     -12.999  -9.895  20.722  1.00  0.00           C  
ATOM   2049  NZ  LYS A 136     -13.620  -9.808  22.072  1.00  0.00           N  
ATOM   2050  H   LYS A 136     -17.181 -12.704  16.805  1.00  0.00           H  
ATOM   2051  HA  LYS A 136     -15.546 -13.936  18.727  1.00  0.00           H  
ATOM   2052 1HB  LYS A 136     -15.083 -11.758  17.661  1.00  0.00           H  
ATOM   2053 2HB  LYS A 136     -16.342 -11.016  18.638  1.00  0.00           H  
ATOM   2054 1HG  LYS A 136     -15.074 -11.691  20.693  1.00  0.00           H  
ATOM   2055 2HG  LYS A 136     -13.775 -12.273  19.641  1.00  0.00           H  
ATOM   2056 1HD  LYS A 136     -13.566 -10.002  18.660  1.00  0.00           H  
ATOM   2057 2HD  LYS A 136     -14.842  -9.427  19.743  1.00  0.00           H  
ATOM   2058 1HE  LYS A 136     -12.268 -10.703  20.725  1.00  0.00           H  
ATOM   2059 2HE  LYS A 136     -12.474  -8.962  20.517  1.00  0.00           H  
ATOM   2060 1HZ  LYS A 136     -12.903  -9.639  22.763  1.00  0.00           H  
ATOM   2061 2HZ  LYS A 136     -14.287  -9.049  22.087  1.00  0.00           H  
ATOM   2062 3HZ  LYS A 136     -14.093 -10.675  22.282  1.00  0.00           H  
ATOM   2063  N   THR A 137     -18.173 -12.441  20.066  1.00  0.00           N  
ATOM   2064  CA  THR A 137     -19.011 -12.353  21.251  1.00  0.00           C  
ATOM   2065  C   THR A 137     -19.747 -13.654  21.553  1.00  0.00           C  
ATOM   2066  O   THR A 137     -19.753 -14.112  22.693  1.00  0.00           O  
ATOM   2067  CB  THR A 137     -20.034 -11.211  21.106  1.00  0.00           C  
ATOM   2068  OG1 THR A 137     -19.344  -9.963  20.962  1.00  0.00           O  
ATOM   2069  CG2 THR A 137     -20.940 -11.148  22.326  1.00  0.00           C  
ATOM   2070  H   THR A 137     -18.404 -11.882  19.258  1.00  0.00           H  
ATOM   2071  HA  THR A 137     -18.376 -12.128  22.109  1.00  0.00           H  
ATOM   2072  HB  THR A 137     -20.642 -11.379  20.217  1.00  0.00           H  
ATOM   2073  HG1 THR A 137     -18.787  -9.994  20.181  1.00  0.00           H  
ATOM   2074 1HG2 THR A 137     -21.656 -10.336  22.206  1.00  0.00           H  
ATOM   2075 2HG2 THR A 137     -21.475 -12.092  22.432  1.00  0.00           H  
ATOM   2076 3HG2 THR A 137     -20.338 -10.971  23.217  1.00  0.00           H  
ATOM   2077  N   LYS A 138     -20.349 -14.252  20.528  1.00  0.00           N  
ATOM   2078  CA  LYS A 138     -21.140 -15.468  20.705  1.00  0.00           C  
ATOM   2079  C   LYS A 138     -20.303 -16.697  21.098  1.00  0.00           C  
ATOM   2080  O   LYS A 138     -20.735 -17.501  21.928  1.00  0.00           O  
ATOM   2081  CB  LYS A 138     -21.919 -15.765  19.423  1.00  0.00           C  
ATOM   2082  CG  LYS A 138     -23.051 -14.787  19.134  1.00  0.00           C  
ATOM   2083  CD  LYS A 138     -23.765 -15.136  17.837  1.00  0.00           C  
ATOM   2084  CE  LYS A 138     -24.891 -14.156  17.543  1.00  0.00           C  
ATOM   2085  NZ  LYS A 138     -25.573 -14.462  16.256  1.00  0.00           N  
ATOM   2086  H   LYS A 138     -20.259 -13.855  19.605  1.00  0.00           H  
ATOM   2087  HA  LYS A 138     -21.823 -15.318  21.541  1.00  0.00           H  
ATOM   2088 1HB  LYS A 138     -21.239 -15.749  18.571  1.00  0.00           H  
ATOM   2089 2HB  LYS A 138     -22.348 -16.765  19.481  1.00  0.00           H  
ATOM   2090 1HG  LYS A 138     -23.771 -14.811  19.953  1.00  0.00           H  
ATOM   2091 2HG  LYS A 138     -22.649 -13.778  19.057  1.00  0.00           H  
ATOM   2092 1HD  LYS A 138     -23.052 -15.117  17.012  1.00  0.00           H  
ATOM   2093 2HD  LYS A 138     -24.182 -16.141  17.910  1.00  0.00           H  
ATOM   2094 1HE  LYS A 138     -25.625 -14.193  18.347  1.00  0.00           H  
ATOM   2095 2HE  LYS A 138     -24.489 -13.144  17.495  1.00  0.00           H  
ATOM   2096 1HZ  LYS A 138     -26.311 -13.790  16.098  1.00  0.00           H  
ATOM   2097 2HZ  LYS A 138     -24.905 -14.411  15.500  1.00  0.00           H  
ATOM   2098 3HZ  LYS A 138     -25.967 -15.391  16.296  1.00  0.00           H  
ATOM   2099  N   LEU A 139     -19.119 -16.846  20.508  1.00  0.00           N  
ATOM   2100  CA  LEU A 139     -18.278 -18.013  20.790  1.00  0.00           C  
ATOM   2101  C   LEU A 139     -17.436 -17.868  22.044  1.00  0.00           C  
ATOM   2102  O   LEU A 139     -17.062 -18.871  22.654  1.00  0.00           O  
ATOM   2103  CB  LEU A 139     -17.351 -18.284  19.598  1.00  0.00           C  
ATOM   2104  CG  LEU A 139     -18.048 -18.673  18.288  1.00  0.00           C  
ATOM   2105  CD1 LEU A 139     -17.013 -18.799  17.179  1.00  0.00           C  
ATOM   2106  CD2 LEU A 139     -18.802 -19.980  18.484  1.00  0.00           C  
ATOM   2107  H   LEU A 139     -18.789 -16.148  19.856  1.00  0.00           H  
ATOM   2108  HA  LEU A 139     -18.925 -18.877  20.937  1.00  0.00           H  
ATOM   2109 1HB  LEU A 139     -16.762 -17.388  19.406  1.00  0.00           H  
ATOM   2110 2HB  LEU A 139     -16.670 -19.092  19.864  1.00  0.00           H  
ATOM   2111  HG  LEU A 139     -18.750 -17.889  18.002  1.00  0.00           H  
ATOM   2112 1HD1 LEU A 139     -17.508 -19.076  16.248  1.00  0.00           H  
ATOM   2113 2HD1 LEU A 139     -16.502 -17.845  17.048  1.00  0.00           H  
ATOM   2114 3HD1 LEU A 139     -16.286 -19.566  17.445  1.00  0.00           H  
ATOM   2115 1HD2 LEU A 139     -19.298 -20.257  17.553  1.00  0.00           H  
ATOM   2116 2HD2 LEU A 139     -18.102 -20.765  18.768  1.00  0.00           H  
ATOM   2117 3HD2 LEU A 139     -19.548 -19.856  19.269  1.00  0.00           H  
ATOM   2118  N   GLY A 140     -17.110 -16.630  22.416  1.00  0.00           N  
ATOM   2119  CA  GLY A 140     -16.172 -16.392  23.503  1.00  0.00           C  
ATOM   2120  C   GLY A 140     -14.699 -16.485  23.102  1.00  0.00           C  
ATOM   2121  O   GLY A 140     -13.879 -17.026  23.853  1.00  0.00           O  
ATOM   2122  H   GLY A 140     -17.518 -15.841  21.938  1.00  0.00           H  
ATOM   2123 1HA  GLY A 140     -16.345 -15.402  23.924  1.00  0.00           H  
ATOM   2124 2HA  GLY A 140     -16.351 -17.115  24.300  1.00  0.00           H  
ATOM   2125  N   VAL A 141     -14.362 -15.965  21.920  1.00  0.00           N  
ATOM   2126  CA  VAL A 141     -13.011 -16.108  21.364  1.00  0.00           C  
ATOM   2127  C   VAL A 141     -12.414 -14.747  21.022  1.00  0.00           C  
ATOM   2128  O   VAL A 141     -13.083 -13.727  21.152  1.00  0.00           O  
ATOM   2129  CB  VAL A 141     -13.041 -16.983  20.097  1.00  0.00           C  
ATOM   2130  CG1 VAL A 141     -13.529 -18.385  20.429  1.00  0.00           C  
ATOM   2131  CG2 VAL A 141     -13.928 -16.339  19.043  1.00  0.00           C  
ATOM   2132  H   VAL A 141     -15.058 -15.457  21.394  1.00  0.00           H  
ATOM   2133  HA  VAL A 141     -12.384 -16.604  22.103  1.00  0.00           H  
ATOM   2134  HB  VAL A 141     -12.026 -17.079  19.709  1.00  0.00           H  
ATOM   2135 1HG1 VAL A 141     -13.543 -18.990  19.523  1.00  0.00           H  
ATOM   2136 2HG1 VAL A 141     -12.858 -18.840  21.158  1.00  0.00           H  
ATOM   2137 3HG1 VAL A 141     -14.535 -18.331  20.844  1.00  0.00           H  
ATOM   2138 1HG2 VAL A 141     -13.944 -16.963  18.149  1.00  0.00           H  
ATOM   2139 2HG2 VAL A 141     -14.941 -16.237  19.433  1.00  0.00           H  
ATOM   2140 3HG2 VAL A 141     -13.536 -15.354  18.790  1.00  0.00           H  
ATOM   2141  N   SER A 142     -11.093 -14.654  20.558  1.00  0.00           N  
ATOM   2142  CA  SER A 142     -10.468 -13.422  20.088  1.00  0.00           C  
ATOM   2143  C   SER A 142     -10.981 -13.021  18.706  1.00  0.00           C  
ATOM   2144  O   SER A 142     -11.612 -13.818  18.011  1.00  0.00           O  
ATOM   2145  CB  SER A 142      -8.962 -13.588  20.047  1.00  0.00           C  
ATOM   2146  OG  SER A 142      -8.585 -14.507  19.058  1.00  0.00           O  
ATOM   2147  H   SER A 142     -10.574 -15.519  20.511  1.00  0.00           H  
ATOM   2148  HA  SER A 142     -10.732 -12.623  20.782  1.00  0.00           H  
ATOM   2149 1HB  SER A 142      -8.495 -12.624  19.849  1.00  0.00           H  
ATOM   2150 2HB  SER A 142      -8.608 -13.930  21.019  1.00  0.00           H  
ATOM   2151  HG  SER A 142      -8.712 -15.377  19.443  1.00  0.00           H  
ATOM   2152  N   LEU A 143     -10.705 -11.656  18.213  1.00  0.00           N  
ATOM   2153  CA  LEU A 143     -11.101 -11.221  16.875  1.00  0.00           C  
ATOM   2154  C   LEU A 143     -10.383 -12.063  15.819  1.00  0.00           C  
ATOM   2155  O   LEU A 143     -10.939 -12.354  14.760  1.00  0.00           O  
ATOM   2156  CB  LEU A 143     -10.776  -9.736  16.674  1.00  0.00           C  
ATOM   2157  CG  LEU A 143     -11.216  -9.134  15.333  1.00  0.00           C  
ATOM   2158  CD1 LEU A 143     -12.733  -9.192  15.223  1.00  0.00           C  
ATOM   2159  CD2 LEU A 143     -10.714  -7.702  15.230  1.00  0.00           C  
ATOM   2160  H   LEU A 143     -10.223 -11.008  18.818  1.00  0.00           H  
ATOM   2161  HA  LEU A 143     -12.177 -11.364  16.769  1.00  0.00           H  
ATOM   2162 1HB  LEU A 143     -11.257  -9.165  17.466  1.00  0.00           H  
ATOM   2163 2HB  LEU A 143      -9.698  -9.601  16.760  1.00  0.00           H  
ATOM   2164  HG  LEU A 143     -10.800  -9.724  14.515  1.00  0.00           H  
ATOM   2165 1HD1 LEU A 143     -13.046  -8.765  14.270  1.00  0.00           H  
ATOM   2166 2HD1 LEU A 143     -13.063 -10.229  15.280  1.00  0.00           H  
ATOM   2167 3HD1 LEU A 143     -13.179  -8.623  16.038  1.00  0.00           H  
ATOM   2168 1HD2 LEU A 143     -11.025  -7.275  14.276  1.00  0.00           H  
ATOM   2169 2HD2 LEU A 143     -11.130  -7.111  16.046  1.00  0.00           H  
ATOM   2170 3HD2 LEU A 143      -9.625  -7.692  15.293  1.00  0.00           H  
ATOM   2171  N   ILE A 144      -9.144 -12.442  16.130  1.00  0.00           N  
ATOM   2172  CA  ILE A 144      -8.324 -13.232  15.219  1.00  0.00           C  
ATOM   2173  C   ILE A 144      -8.986 -14.571  14.906  1.00  0.00           C  
ATOM   2174  O   ILE A 144      -9.058 -14.983  13.748  1.00  0.00           O  
ATOM   2175  CB  ILE A 144      -6.923 -13.474  15.811  1.00  0.00           C  
ATOM   2176  CG1 ILE A 144      -6.139 -12.162  15.881  1.00  0.00           C  
ATOM   2177  CG2 ILE A 144      -6.169 -14.506  14.987  1.00  0.00           C  
ATOM   2178  CD1 ILE A 144      -4.902 -12.235  16.747  1.00  0.00           C  
ATOM   2179  H   ILE A 144      -8.765 -12.173  17.025  1.00  0.00           H  
ATOM   2180  HA  ILE A 144      -8.220 -12.683  14.283  1.00  0.00           H  
ATOM   2181  HB  ILE A 144      -7.019 -13.839  16.833  1.00  0.00           H  
ATOM   2182 1HG1 ILE A 144      -5.836 -11.865  14.877  1.00  0.00           H  
ATOM   2183 2HG1 ILE A 144      -6.782 -11.374  16.273  1.00  0.00           H  
ATOM   2184 1HG2 ILE A 144      -5.181 -14.664  15.418  1.00  0.00           H  
ATOM   2185 2HG2 ILE A 144      -6.720 -15.445  14.987  1.00  0.00           H  
ATOM   2186 3HG2 ILE A 144      -6.064 -14.147  13.962  1.00  0.00           H  
ATOM   2187 1HD1 ILE A 144      -4.400 -11.267  16.747  1.00  0.00           H  
ATOM   2188 2HD1 ILE A 144      -5.187 -12.496  17.767  1.00  0.00           H  
ATOM   2189 3HD1 ILE A 144      -4.227 -12.993  16.353  1.00  0.00           H  
ATOM   2190  N   GLU A 145      -9.512 -15.324  15.932  1.00  0.00           N  
ATOM   2191  CA  GLU A 145     -10.225 -16.594  15.845  1.00  0.00           C  
ATOM   2192  C   GLU A 145     -11.524 -16.450  15.046  1.00  0.00           C  
ATOM   2193  O   GLU A 145     -11.866 -17.314  14.235  1.00  0.00           O  
ATOM   2194  CB  GLU A 145     -10.530 -17.127  17.246  1.00  0.00           C  
ATOM   2195  CG  GLU A 145      -9.304 -17.580  18.027  1.00  0.00           C  
ATOM   2196  CD  GLU A 145      -9.585 -17.780  19.491  1.00  0.00           C  
ATOM   2197  OE1 GLU A 145     -10.110 -18.809  19.842  1.00  0.00           O  
ATOM   2198  OE2 GLU A 145      -9.273 -16.900  20.261  1.00  0.00           O  
ATOM   2199  H   GLU A 145      -9.320 -14.929  16.842  1.00  0.00           H  
ATOM   2200  HA  GLU A 145      -9.588 -17.305  15.319  1.00  0.00           H  
ATOM   2201 1HB  GLU A 145     -11.031 -16.353  17.828  1.00  0.00           H  
ATOM   2202 2HB  GLU A 145     -11.212 -17.974  17.173  1.00  0.00           H  
ATOM   2203 1HG  GLU A 145      -8.945 -18.519  17.607  1.00  0.00           H  
ATOM   2204 2HG  GLU A 145      -8.518 -16.836  17.912  1.00  0.00           H  
ATOM   2205  N   ALA A 146     -12.235 -15.353  15.287  1.00  0.00           N  
ATOM   2206  CA  ALA A 146     -13.481 -15.045  14.594  1.00  0.00           C  
ATOM   2207  C   ALA A 146     -13.246 -14.750  13.115  1.00  0.00           C  
ATOM   2208  O   ALA A 146     -14.024 -15.168  12.258  1.00  0.00           O  
ATOM   2209  CB  ALA A 146     -14.176 -13.865  15.259  1.00  0.00           C  
ATOM   2210  H   ALA A 146     -11.888 -14.712  15.985  1.00  0.00           H  
ATOM   2211  HA  ALA A 146     -14.128 -15.918  14.658  1.00  0.00           H  
ATOM   2212 1HB  ALA A 146     -15.104 -13.645  14.729  1.00  0.00           H  
ATOM   2213 2HB  ALA A 146     -14.399 -14.111  16.296  1.00  0.00           H  
ATOM   2214 3HB  ALA A 146     -13.526 -12.992  15.224  1.00  0.00           H  
ATOM   2215  N   LEU A 147     -12.171 -14.028  12.813  1.00  0.00           N  
ATOM   2216  CA  LEU A 147     -11.818 -13.767  11.423  1.00  0.00           C  
ATOM   2217  C   LEU A 147     -11.403 -15.056  10.723  1.00  0.00           C  
ATOM   2218  O   LEU A 147     -11.640 -15.231   9.527  1.00  0.00           O  
ATOM   2219  CB  LEU A 147     -10.680 -12.741  11.344  1.00  0.00           C  
ATOM   2220  CG  LEU A 147     -11.058 -11.301  11.713  1.00  0.00           C  
ATOM   2221  CD1 LEU A 147      -9.791 -10.483  11.930  1.00  0.00           C  
ATOM   2222  CD2 LEU A 147     -11.913 -10.700  10.607  1.00  0.00           C  
ATOM   2223  H   LEU A 147     -11.587 -13.650  13.547  1.00  0.00           H  
ATOM   2224  HA  LEU A 147     -12.701 -13.378  10.916  1.00  0.00           H  
ATOM   2225 1HB  LEU A 147      -9.882 -13.056  12.014  1.00  0.00           H  
ATOM   2226 2HB  LEU A 147     -10.291 -12.732  10.326  1.00  0.00           H  
ATOM   2227  HG  LEU A 147     -11.620 -11.299  12.648  1.00  0.00           H  
ATOM   2228 1HD1 LEU A 147     -10.059  -9.460  12.191  1.00  0.00           H  
ATOM   2229 2HD1 LEU A 147      -9.208 -10.923  12.739  1.00  0.00           H  
ATOM   2230 3HD1 LEU A 147      -9.199 -10.480  11.015  1.00  0.00           H  
ATOM   2231 1HD2 LEU A 147     -12.181  -9.677  10.869  1.00  0.00           H  
ATOM   2232 2HD2 LEU A 147     -11.351 -10.700   9.672  1.00  0.00           H  
ATOM   2233 3HD2 LEU A 147     -12.819 -11.294  10.485  1.00  0.00           H  
ATOM   2234  N   HIS A 148     -10.597 -16.143  11.414  1.00  0.00           N  
ATOM   2235  CA  HIS A 148     -10.280 -17.448  10.845  1.00  0.00           C  
ATOM   2236  C   HIS A 148     -11.530 -18.293  10.625  1.00  0.00           C  
ATOM   2237  O   HIS A 148     -11.574 -19.132   9.728  1.00  0.00           O  
ATOM   2238  CB  HIS A 148      -9.304 -18.205  11.753  1.00  0.00           C  
ATOM   2239  CG  HIS A 148      -7.880 -17.771  11.598  1.00  0.00           C  
ATOM   2240  ND1 HIS A 148      -7.384 -16.623  12.179  1.00  0.00           N  
ATOM   2241  CD2 HIS A 148      -6.845 -18.331  10.927  1.00  0.00           C  
ATOM   2242  CE1 HIS A 148      -6.104 -16.496  11.873  1.00  0.00           C  
ATOM   2243  NE2 HIS A 148      -5.754 -17.518  11.114  1.00  0.00           N  
ATOM   2244  H   HIS A 148     -10.318 -15.938  12.361  1.00  0.00           H  
ATOM   2245  HA  HIS A 148      -9.814 -17.292   9.873  1.00  0.00           H  
ATOM   2246 1HB  HIS A 148      -9.593 -18.064  12.795  1.00  0.00           H  
ATOM   2247 2HB  HIS A 148      -9.362 -19.272  11.539  1.00  0.00           H  
ATOM   2248  HD1 HIS A 148      -7.876 -16.018  12.805  1.00  0.00           H  
ATOM   2249  HD2 HIS A 148      -6.756 -19.234  10.323  1.00  0.00           H  
ATOM   2250  HE1 HIS A 148      -5.528 -15.647  12.240  1.00  0.00           H  
ATOM   2251  N   ILE A 149     -12.723 -18.197  11.545  1.00  0.00           N  
ATOM   2252  CA  ILE A 149     -14.014 -18.807  11.266  1.00  0.00           C  
ATOM   2253  C   ILE A 149     -14.665 -18.270   9.970  1.00  0.00           C  
ATOM   2254  O   ILE A 149     -15.240 -19.032   9.191  1.00  0.00           O  
ATOM   2255  CB  ILE A 149     -14.970 -18.582  12.451  1.00  0.00           C  
ATOM   2256  CG1 ILE A 149     -14.507 -19.383  13.670  1.00  0.00           C  
ATOM   2257  CG2 ILE A 149     -16.392 -18.962  12.067  1.00  0.00           C  
ATOM   2258  CD1 ILE A 149     -15.182 -18.977  14.961  1.00  0.00           C  
ATOM   2259  H   ILE A 149     -12.605 -17.660  12.391  1.00  0.00           H  
ATOM   2260  HA  ILE A 149     -13.861 -19.877  11.126  1.00  0.00           H  
ATOM   2261  HB  ILE A 149     -14.950 -17.531  12.740  1.00  0.00           H  
ATOM   2262 1HG1 ILE A 149     -14.700 -20.442  13.503  1.00  0.00           H  
ATOM   2263 2HG1 ILE A 149     -13.432 -19.263  13.797  1.00  0.00           H  
ATOM   2264 1HG2 ILE A 149     -17.054 -18.797  12.918  1.00  0.00           H  
ATOM   2265 2HG2 ILE A 149     -16.719 -18.349  11.229  1.00  0.00           H  
ATOM   2266 3HG2 ILE A 149     -16.423 -20.013  11.783  1.00  0.00           H  
ATOM   2267 1HD1 ILE A 149     -14.803 -19.589  15.778  1.00  0.00           H  
ATOM   2268 2HD1 ILE A 149     -14.972 -17.927  15.166  1.00  0.00           H  
ATOM   2269 3HD1 ILE A 149     -16.258 -19.121  14.870  1.00  0.00           H  
ATOM   2270  N   LEU A 150     -14.653 -16.797   9.663  1.00  0.00           N  
ATOM   2271  CA  LEU A 150     -15.132 -16.262   8.378  1.00  0.00           C  
ATOM   2272  C   LEU A 150     -14.359 -16.850   7.198  1.00  0.00           C  
ATOM   2273  O   LEU A 150     -14.952 -17.274   6.207  1.00  0.00           O  
ATOM   2274  CB  LEU A 150     -15.006 -14.734   8.362  1.00  0.00           C  
ATOM   2275  CG  LEU A 150     -16.048 -13.970   9.189  1.00  0.00           C  
ATOM   2276  CD1 LEU A 150     -15.594 -12.529   9.374  1.00  0.00           C  
ATOM   2277  CD2 LEU A 150     -17.397 -14.033   8.489  1.00  0.00           C  
ATOM   2278  H   LEU A 150     -14.274 -16.160  10.349  1.00  0.00           H  
ATOM   2279  HA  LEU A 150     -16.177 -16.547   8.262  1.00  0.00           H  
ATOM   2280 1HB  LEU A 150     -14.021 -14.462   8.738  1.00  0.00           H  
ATOM   2281 2HB  LEU A 150     -15.086 -14.390   7.330  1.00  0.00           H  
ATOM   2282  HG  LEU A 150     -16.131 -14.424  10.177  1.00  0.00           H  
ATOM   2283 1HD1 LEU A 150     -16.335 -11.987   9.962  1.00  0.00           H  
ATOM   2284 2HD1 LEU A 150     -14.636 -12.514   9.894  1.00  0.00           H  
ATOM   2285 3HD1 LEU A 150     -15.487 -12.054   8.400  1.00  0.00           H  
ATOM   2286 1HD2 LEU A 150     -18.138 -13.493   9.077  1.00  0.00           H  
ATOM   2287 2HD2 LEU A 150     -17.317 -13.579   7.501  1.00  0.00           H  
ATOM   2288 3HD2 LEU A 150     -17.706 -15.074   8.386  1.00  0.00           H  
ATOM   2289  N   LEU A 151     -13.031 -16.881   7.299  1.00  0.00           N  
ATOM   2290  CA  LEU A 151     -12.179 -17.472   6.245  1.00  0.00           C  
ATOM   2291  C   LEU A 151     -12.433 -18.957   5.999  1.00  0.00           C  
ATOM   2292  O   LEU A 151     -12.381 -19.425   4.861  1.00  0.00           O  
ATOM   2293  CB  LEU A 151     -10.701 -17.278   6.608  1.00  0.00           C  
ATOM   2294  CG  LEU A 151     -10.167 -15.846   6.481  1.00  0.00           C  
ATOM   2295  CD1 LEU A 151      -8.787 -15.760   7.118  1.00  0.00           C  
ATOM   2296  CD2 LEU A 151     -10.117 -15.452   5.012  1.00  0.00           C  
ATOM   2297  H   LEU A 151     -12.595 -16.486   8.118  1.00  0.00           H  
ATOM   2298  HA  LEU A 151     -12.396 -16.963   5.307  1.00  0.00           H  
ATOM   2299 1HB  LEU A 151     -10.552 -17.597   7.639  1.00  0.00           H  
ATOM   2300 2HB  LEU A 151     -10.098 -17.916   5.962  1.00  0.00           H  
ATOM   2301  HG  LEU A 151     -10.825 -15.163   7.018  1.00  0.00           H  
ATOM   2302 1HD1 LEU A 151      -8.407 -14.742   7.028  1.00  0.00           H  
ATOM   2303 2HD1 LEU A 151      -8.855 -16.028   8.173  1.00  0.00           H  
ATOM   2304 3HD1 LEU A 151      -8.109 -16.446   6.612  1.00  0.00           H  
ATOM   2305 1HD2 LEU A 151      -9.738 -14.433   4.922  1.00  0.00           H  
ATOM   2306 2HD2 LEU A 151      -9.457 -16.133   4.475  1.00  0.00           H  
ATOM   2307 3HD2 LEU A 151     -11.119 -15.505   4.587  1.00  0.00           H  
ATOM   2308  N   THR A 152     -12.675 -19.805   7.117  1.00  0.00           N  
ATOM   2309  CA  THR A 152     -12.985 -21.226   7.032  1.00  0.00           C  
ATOM   2310  C   THR A 152     -14.257 -21.462   6.232  1.00  0.00           C  
ATOM   2311  O   THR A 152     -14.295 -22.316   5.347  1.00  0.00           O  
ATOM   2312  CB  THR A 152     -13.131 -21.848   8.433  1.00  0.00           C  
ATOM   2313  OG1 THR A 152     -11.897 -21.714   9.150  1.00  0.00           O  
ATOM   2314  CG2 THR A 152     -13.495 -23.321   8.328  1.00  0.00           C  
ATOM   2315  H   THR A 152     -12.593 -19.372   8.025  1.00  0.00           H  
ATOM   2316  HA  THR A 152     -12.166 -21.722   6.512  1.00  0.00           H  
ATOM   2317  HB  THR A 152     -13.914 -21.325   8.983  1.00  0.00           H  
ATOM   2318  HG1 THR A 152     -11.760 -20.792   9.381  1.00  0.00           H  
ATOM   2319 1HG2 THR A 152     -13.595 -23.743   9.327  1.00  0.00           H  
ATOM   2320 2HG2 THR A 152     -14.439 -23.425   7.794  1.00  0.00           H  
ATOM   2321 3HG2 THR A 152     -12.712 -23.851   7.787  1.00  0.00           H  
ATOM   2322  N   ALA A 153     -15.288 -20.696   6.559  1.00  0.00           N  
ATOM   2323  CA  ALA A 153     -16.571 -20.780   5.866  1.00  0.00           C  
ATOM   2324  C   ALA A 153     -16.413 -20.449   4.382  1.00  0.00           C  
ATOM   2325  O   ALA A 153     -17.018 -21.096   3.521  1.00  0.00           O  
ATOM   2326  CB  ALA A 153     -17.578 -19.825   6.516  1.00  0.00           C  
ATOM   2327  H   ALA A 153     -15.178 -20.031   7.312  1.00  0.00           H  
ATOM   2328  HA  ALA A 153     -16.937 -21.802   5.956  1.00  0.00           H  
ATOM   2329 1HB  ALA A 153     -18.533 -19.892   5.995  1.00  0.00           H  
ATOM   2330 2HB  ALA A 153     -17.717 -20.098   7.563  1.00  0.00           H  
ATOM   2331 3HB  ALA A 153     -17.204 -18.803   6.455  1.00  0.00           H  
ATOM   2332  N   ALA A 154     -15.593 -19.441   4.089  1.00  0.00           N  
ATOM   2333  CA  ALA A 154     -15.377 -18.984   2.714  1.00  0.00           C  
ATOM   2334  C   ALA A 154     -14.663 -20.067   1.928  1.00  0.00           C  
ATOM   2335  O   ALA A 154     -15.015 -20.352   0.783  1.00  0.00           O  
ATOM   2336  CB  ALA A 154     -14.585 -17.684   2.706  1.00  0.00           C  
ATOM   2337  H   ALA A 154     -15.107 -18.976   4.845  1.00  0.00           H  
ATOM   2338  HA  ALA A 154     -16.350 -18.807   2.258  1.00  0.00           H  
ATOM   2339 1HB  ALA A 154     -14.431 -17.358   1.677  1.00  0.00           H  
ATOM   2340 2HB  ALA A 154     -15.136 -16.919   3.251  1.00  0.00           H  
ATOM   2341 3HB  ALA A 154     -13.618 -17.844   3.184  1.00  0.00           H  
ATOM   2342  N   VAL A 155     -13.646 -20.675   2.559  1.00  0.00           N  
ATOM   2343  CA  VAL A 155     -12.900 -21.740   1.921  1.00  0.00           C  
ATOM   2344  C   VAL A 155     -13.767 -22.968   1.737  1.00  0.00           C  
ATOM   2345  O   VAL A 155     -13.718 -23.626   0.698  1.00  0.00           O  
ATOM   2346  CB  VAL A 155     -11.663 -22.106   2.762  1.00  0.00           C  
ATOM   2347  CG1 VAL A 155     -11.043 -23.402   2.260  1.00  0.00           C  
ATOM   2348  CG2 VAL A 155     -10.651 -20.971   2.715  1.00  0.00           C  
ATOM   2349  H   VAL A 155     -13.394 -20.391   3.494  1.00  0.00           H  
ATOM   2350  HA  VAL A 155     -12.591 -21.392   0.935  1.00  0.00           H  
ATOM   2351  HB  VAL A 155     -11.972 -22.276   3.793  1.00  0.00           H  
ATOM   2352 1HG1 VAL A 155     -10.170 -23.646   2.866  1.00  0.00           H  
ATOM   2353 2HG1 VAL A 155     -11.773 -24.208   2.336  1.00  0.00           H  
ATOM   2354 3HG1 VAL A 155     -10.741 -23.282   1.220  1.00  0.00           H  
ATOM   2355 1HG2 VAL A 155      -9.779 -21.237   3.312  1.00  0.00           H  
ATOM   2356 2HG2 VAL A 155     -10.346 -20.798   1.683  1.00  0.00           H  
ATOM   2357 3HG2 VAL A 155     -11.103 -20.064   3.117  1.00  0.00           H  
ATOM   2358  N   LEU A 156     -14.664 -23.416   2.770  1.00  0.00           N  
ATOM   2359  CA  LEU A 156     -15.577 -24.538   2.699  1.00  0.00           C  
ATOM   2360  C   LEU A 156     -16.752 -24.263   1.754  1.00  0.00           C  
ATOM   2361  O   LEU A 156     -17.307 -25.189   1.156  1.00  0.00           O  
ATOM   2362  CB  LEU A 156     -16.105 -24.866   4.101  1.00  0.00           C  
ATOM   2363  CG  LEU A 156     -15.317 -25.932   4.875  1.00  0.00           C  
ATOM   2364  CD1 LEU A 156     -13.872 -25.480   5.035  1.00  0.00           C  
ATOM   2365  CD2 LEU A 156     -15.972 -26.163   6.229  1.00  0.00           C  
ATOM   2366  H   LEU A 156     -14.623 -22.868   3.617  1.00  0.00           H  
ATOM   2367  HA  LEU A 156     -15.048 -25.386   2.264  1.00  0.00           H  
ATOM   2368 1HB  LEU A 156     -16.099 -23.954   4.696  1.00  0.00           H  
ATOM   2369 2HB  LEU A 156     -17.134 -25.213   4.014  1.00  0.00           H  
ATOM   2370  HG  LEU A 156     -15.315 -26.864   4.310  1.00  0.00           H  
ATOM   2371 1HD1 LEU A 156     -13.312 -26.237   5.584  1.00  0.00           H  
ATOM   2372 2HD1 LEU A 156     -13.423 -25.342   4.051  1.00  0.00           H  
ATOM   2373 3HD1 LEU A 156     -13.844 -24.540   5.583  1.00  0.00           H  
ATOM   2374 1HD2 LEU A 156     -15.412 -26.921   6.778  1.00  0.00           H  
ATOM   2375 2HD2 LEU A 156     -15.973 -25.232   6.796  1.00  0.00           H  
ATOM   2376 3HD2 LEU A 156     -16.997 -26.501   6.084  1.00  0.00           H  
ATOM   2377  N   GLY A 157     -17.118 -22.994   1.597  1.00  0.00           N  
ATOM   2378  CA  GLY A 157     -18.234 -22.653   0.728  1.00  0.00           C  
ATOM   2379  C   GLY A 157     -19.539 -22.882   1.472  1.00  0.00           C  
ATOM   2380  O   GLY A 157     -20.604 -23.117   0.875  1.00  0.00           O  
ATOM   2381  H   GLY A 157     -16.625 -22.256   2.077  1.00  0.00           H  
ATOM   2382 1HA  GLY A 157     -18.145 -21.612   0.418  1.00  0.00           H  
ATOM   2383 2HA  GLY A 157     -18.192 -23.261  -0.175  1.00  0.00           H  
ATOM   2384  N   THR A 158     -19.608 -22.679   2.844  1.00  0.00           N  
ATOM   2385  CA  THR A 158     -20.719 -22.917   3.750  1.00  0.00           C  
ATOM   2386  C   THR A 158     -20.888 -21.691   4.644  1.00  0.00           C  
ATOM   2387  O   THR A 158     -20.338 -20.625   4.343  1.00  0.00           O  
ATOM   2388  CB  THR A 158     -20.498 -24.179   4.605  1.00  0.00           C  
ATOM   2389  OG1 THR A 158     -21.703 -24.498   5.312  1.00  0.00           O  
ATOM   2390  CG2 THR A 158     -19.373 -23.956   5.603  1.00  0.00           C  
ATOM   2391  H   THR A 158     -18.736 -22.330   3.217  1.00  0.00           H  
ATOM   2392  HA  THR A 158     -21.627 -23.035   3.158  1.00  0.00           H  
ATOM   2393  HB  THR A 158     -20.240 -25.016   3.957  1.00  0.00           H  
ATOM   2394  HG1 THR A 158     -21.680 -25.418   5.584  1.00  0.00           H  
ATOM   2395 1HG2 THR A 158     -19.230 -24.858   6.198  1.00  0.00           H  
ATOM   2396 2HG2 THR A 158     -18.452 -23.724   5.069  1.00  0.00           H  
ATOM   2397 3HG2 THR A 158     -19.629 -23.126   6.260  1.00  0.00           H  
ATOM   2398  N   THR A 159     -21.658 -21.826   5.720  1.00  0.00           N  
ATOM   2399  CA  THR A 159     -21.910 -20.697   6.624  1.00  0.00           C  
ATOM   2400  C   THR A 159     -20.916 -20.677   7.792  1.00  0.00           C  
ATOM   2401  O   THR A 159     -20.214 -21.657   8.024  1.00  0.00           O  
ATOM   2402  CB  THR A 159     -23.349 -20.741   7.173  1.00  0.00           C  
ATOM   2403  OG1 THR A 159     -23.513 -21.903   7.997  1.00  0.00           O  
ATOM   2404  CG2 THR A 159     -24.354 -20.788   6.032  1.00  0.00           C  
ATOM   2405  H   THR A 159     -22.080 -22.722   5.921  1.00  0.00           H  
ATOM   2406  HA  THR A 159     -21.826 -19.772   6.055  1.00  0.00           H  
ATOM   2407  HB  THR A 159     -23.534 -19.854   7.778  1.00  0.00           H  
ATOM   2408  HG1 THR A 159     -24.345 -21.843   8.472  1.00  0.00           H  
ATOM   2409 1HG2 THR A 159     -25.365 -20.818   6.439  1.00  0.00           H  
ATOM   2410 2HG2 THR A 159     -24.239 -19.900   5.410  1.00  0.00           H  
ATOM   2411 3HG2 THR A 159     -24.179 -21.678   5.430  1.00  0.00           H  
ATOM   2412  N   VAL A 160     -20.862 -19.577   8.540  1.00  0.00           N  
ATOM   2413  CA  VAL A 160     -19.963 -19.532   9.686  1.00  0.00           C  
ATOM   2414  C   VAL A 160     -20.462 -20.462  10.784  1.00  0.00           C  
ATOM   2415  O   VAL A 160     -19.668 -21.007  11.528  1.00  0.00           O  
ATOM   2416  CB  VAL A 160     -19.856 -18.096  10.234  1.00  0.00           C  
ATOM   2417  CG1 VAL A 160     -19.214 -17.180   9.204  1.00  0.00           C  
ATOM   2418  CG2 VAL A 160     -21.236 -17.587  10.623  1.00  0.00           C  
ATOM   2419  H   VAL A 160     -21.432 -18.770   8.327  1.00  0.00           H  
ATOM   2420  HA  VAL A 160     -18.984 -19.898   9.371  1.00  0.00           H  
ATOM   2421  HB  VAL A 160     -19.208 -18.099  11.110  1.00  0.00           H  
ATOM   2422 1HG1 VAL A 160     -19.146 -16.169   9.607  1.00  0.00           H  
ATOM   2423 2HG1 VAL A 160     -18.214 -17.543   8.967  1.00  0.00           H  
ATOM   2424 3HG1 VAL A 160     -19.821 -17.168   8.298  1.00  0.00           H  
ATOM   2425 1HG2 VAL A 160     -21.153 -16.572  11.010  1.00  0.00           H  
ATOM   2426 2HG2 VAL A 160     -21.885 -17.590   9.748  1.00  0.00           H  
ATOM   2427 3HG2 VAL A 160     -21.659 -18.235  11.392  1.00  0.00           H  
ATOM   2428  N   GLU A 161     -21.887 -20.695  10.984  1.00  0.00           N  
ATOM   2429  CA  GLU A 161     -22.511 -21.598  11.954  1.00  0.00           C  
ATOM   2430  C   GLU A 161     -22.091 -23.039  11.733  1.00  0.00           C  
ATOM   2431  O   GLU A 161     -21.918 -23.796  12.672  1.00  0.00           O  
ATOM   2432  CB  GLU A 161     -24.036 -21.493  11.878  1.00  0.00           C  
ATOM   2433  CG  GLU A 161     -24.597 -20.151  12.327  1.00  0.00           C  
ATOM   2434  CD  GLU A 161     -24.526 -19.099  11.255  1.00  0.00           C  
ATOM   2435  OE1 GLU A 161     -24.043 -19.396  10.189  1.00  0.00           O  
ATOM   2436  OE2 GLU A 161     -24.955 -17.997  11.503  1.00  0.00           O  
ATOM   2437  H   GLU A 161     -22.471 -20.195  10.329  1.00  0.00           H  
ATOM   2438  HA  GLU A 161     -22.188 -21.308  12.955  1.00  0.00           H  
ATOM   2439 1HB  GLU A 161     -24.362 -21.665  10.852  1.00  0.00           H  
ATOM   2440 2HB  GLU A 161     -24.486 -22.268  12.498  1.00  0.00           H  
ATOM   2441 1HG  GLU A 161     -25.637 -20.284  12.621  1.00  0.00           H  
ATOM   2442 2HG  GLU A 161     -24.042 -19.811  13.200  1.00  0.00           H  
ATOM   2443  N   GLU A 162     -21.931 -23.546  10.365  1.00  0.00           N  
ATOM   2444  CA  GLU A 162     -21.451 -24.865   9.971  1.00  0.00           C  
ATOM   2445  C   GLU A 162     -19.949 -25.027  10.214  1.00  0.00           C  
ATOM   2446  O   GLU A 162     -19.484 -26.092  10.634  1.00  0.00           O  
ATOM   2447  CB  GLU A 162     -21.789 -25.131   8.500  1.00  0.00           C  
ATOM   2448  CG  GLU A 162     -21.438 -26.524   8.016  1.00  0.00           C  
ATOM   2449  CD  GLU A 162     -22.240 -27.620   8.711  1.00  0.00           C  
ATOM   2450  OE1 GLU A 162     -23.214 -27.304   9.434  1.00  0.00           O  
ATOM   2451  OE2 GLU A 162     -21.883 -28.802   8.527  1.00  0.00           O  
ATOM   2452  H   GLU A 162     -22.194 -22.884   9.649  1.00  0.00           H  
ATOM   2453  HA  GLU A 162     -21.952 -25.611  10.586  1.00  0.00           H  
ATOM   2454 1HB  GLU A 162     -22.857 -24.981   8.341  1.00  0.00           H  
ATOM   2455 2HB  GLU A 162     -21.261 -24.415   7.870  1.00  0.00           H  
ATOM   2456 1HG  GLU A 162     -21.625 -26.581   6.943  1.00  0.00           H  
ATOM   2457 2HG  GLU A 162     -20.378 -26.700   8.182  1.00  0.00           H  
ATOM   2458  N   ALA A 163     -19.194 -23.965   9.934  1.00  0.00           N  
ATOM   2459  CA  ALA A 163     -17.764 -23.958  10.189  1.00  0.00           C  
ATOM   2460  C   ALA A 163     -17.484 -24.152  11.692  1.00  0.00           C  
ATOM   2461  O   ALA A 163     -16.571 -24.886  12.064  1.00  0.00           O  
ATOM   2462  CB  ALA A 163     -17.141 -22.656   9.679  1.00  0.00           C  
ATOM   2463  H   ALA A 163     -19.628 -23.143   9.537  1.00  0.00           H  
ATOM   2464  HA  ALA A 163     -17.320 -24.796   9.652  1.00  0.00           H  
ATOM   2465 1HB  ALA A 163     -16.070 -22.663   9.876  1.00  0.00           H  
ATOM   2466 2HB  ALA A 163     -17.313 -22.566   8.606  1.00  0.00           H  
ATOM   2467 3HB  ALA A 163     -17.599 -21.810  10.190  1.00  0.00           H  
ATOM   2468  N   VAL A 164     -18.277 -23.499  12.541  1.00  0.00           N  
ATOM   2469  CA  VAL A 164     -18.174 -23.672  13.991  1.00  0.00           C  
ATOM   2470  C   VAL A 164     -18.685 -25.046  14.414  1.00  0.00           C  
ATOM   2471  O   VAL A 164     -18.057 -25.733  15.225  1.00  0.00           O  
ATOM   2472  CB  VAL A 164     -18.979 -22.579  14.720  1.00  0.00           C  
ATOM   2473  CG1 VAL A 164     -19.069 -22.887  16.207  1.00  0.00           C  
ATOM   2474  CG2 VAL A 164     -18.336 -21.220  14.488  1.00  0.00           C  
ATOM   2475  H   VAL A 164     -18.970 -22.866  12.170  1.00  0.00           H  
ATOM   2476  HA  VAL A 164     -17.123 -23.600  14.274  1.00  0.00           H  
ATOM   2477  HB  VAL A 164     -19.998 -22.571  14.331  1.00  0.00           H  
ATOM   2478 1HG1 VAL A 164     -19.641 -22.106  16.707  1.00  0.00           H  
ATOM   2479 2HG1 VAL A 164     -19.564 -23.847  16.350  1.00  0.00           H  
ATOM   2480 3HG1 VAL A 164     -18.065 -22.927  16.630  1.00  0.00           H  
ATOM   2481 1HG2 VAL A 164     -18.912 -20.453  15.005  1.00  0.00           H  
ATOM   2482 2HG2 VAL A 164     -17.315 -21.231  14.871  1.00  0.00           H  
ATOM   2483 3HG2 VAL A 164     -18.321 -21.004  13.419  1.00  0.00           H  
ATOM   2484  N   TYR A 165     -19.962 -25.561  13.904  1.00  0.00           N  
ATOM   2485  CA  TYR A 165     -20.483 -26.885  14.225  1.00  0.00           C  
ATOM   2486  C   TYR A 165     -19.466 -28.007  13.963  1.00  0.00           C  
ATOM   2487  O   TYR A 165     -19.250 -28.874  14.811  1.00  0.00           O  
ATOM   2488  CB  TYR A 165     -21.766 -27.142  13.430  1.00  0.00           C  
ATOM   2489  CG  TYR A 165     -22.303 -28.548  13.578  1.00  0.00           C  
ATOM   2490  CD1 TYR A 165     -23.017 -28.904  14.713  1.00  0.00           C  
ATOM   2491  CD2 TYR A 165     -22.079 -29.485  12.578  1.00  0.00           C  
ATOM   2492  CE1 TYR A 165     -23.508 -30.189  14.847  1.00  0.00           C  
ATOM   2493  CE2 TYR A 165     -22.569 -30.769  12.713  1.00  0.00           C  
ATOM   2494  CZ  TYR A 165     -23.280 -31.122  13.842  1.00  0.00           C  
ATOM   2495  OH  TYR A 165     -23.769 -32.402  13.977  1.00  0.00           O  
ATOM   2496  H   TYR A 165     -20.480 -24.970  13.269  1.00  0.00           H  
ATOM   2497  HA  TYR A 165     -20.720 -26.916  15.289  1.00  0.00           H  
ATOM   2498 1HB  TYR A 165     -22.540 -26.448  13.755  1.00  0.00           H  
ATOM   2499 2HB  TYR A 165     -21.582 -26.959  12.373  1.00  0.00           H  
ATOM   2500  HD1 TYR A 165     -23.193 -28.168  15.498  1.00  0.00           H  
ATOM   2501  HD2 TYR A 165     -21.518 -29.207  11.688  1.00  0.00           H  
ATOM   2502  HE1 TYR A 165     -24.068 -30.467  15.738  1.00  0.00           H  
ATOM   2503  HE2 TYR A 165     -22.393 -31.504  11.928  1.00  0.00           H  
ATOM   2504  HH  TYR A 165     -24.236 -32.478  14.812  1.00  0.00           H  
ATOM   2505  N   ARG A 166     -18.800 -28.014  12.708  1.00  0.00           N  
ATOM   2506  CA  ARG A 166     -17.778 -29.000  12.379  1.00  0.00           C  
ATOM   2507  C   ARG A 166     -16.540 -28.838  13.222  1.00  0.00           C  
ATOM   2508  O   ARG A 166     -15.878 -29.819  13.563  1.00  0.00           O  
ATOM   2509  CB  ARG A 166     -17.394 -28.903  10.911  1.00  0.00           C  
ATOM   2510  CG  ARG A 166     -18.494 -29.287   9.933  1.00  0.00           C  
ATOM   2511  CD  ARG A 166     -18.047 -29.152   8.523  1.00  0.00           C  
ATOM   2512  NE  ARG A 166     -19.132 -29.393   7.585  1.00  0.00           N  
ATOM   2513  CZ  ARG A 166     -18.975 -29.539   6.255  1.00  0.00           C  
ATOM   2514  NH1 ARG A 166     -17.775 -29.470   5.723  1.00  0.00           N  
ATOM   2515  NH2 ARG A 166     -20.028 -29.756   5.486  1.00  0.00           N  
ATOM   2516  H   ARG A 166     -19.051 -27.319  12.019  1.00  0.00           H  
ATOM   2517  HA  ARG A 166     -18.189 -29.997  12.555  1.00  0.00           H  
ATOM   2518 1HB  ARG A 166     -17.093 -27.883  10.681  1.00  0.00           H  
ATOM   2519 2HB  ARG A 166     -16.538 -29.549  10.714  1.00  0.00           H  
ATOM   2520 1HG  ARG A 166     -18.784 -30.325  10.103  1.00  0.00           H  
ATOM   2521 2HG  ARG A 166     -19.358 -28.638  10.083  1.00  0.00           H  
ATOM   2522 1HD  ARG A 166     -17.671 -28.144   8.356  1.00  0.00           H  
ATOM   2523 2HD  ARG A 166     -17.255 -29.873   8.320  1.00  0.00           H  
ATOM   2524  HE  ARG A 166     -20.071 -29.452   7.957  1.00  0.00           H  
ATOM   2525 1HH1 ARG A 166     -16.970 -29.304   6.311  1.00  0.00           H  
ATOM   2526 2HH1 ARG A 166     -17.656 -29.580   4.726  1.00  0.00           H  
ATOM   2527 1HH2 ARG A 166     -20.950 -29.811   5.894  1.00  0.00           H  
ATOM   2528 2HH2 ARG A 166     -19.909 -29.866   4.489  1.00  0.00           H  
ATOM   2529  N   ALA A 167     -16.079 -27.475  13.609  1.00  0.00           N  
ATOM   2530  CA  ALA A 167     -14.916 -27.210  14.435  1.00  0.00           C  
ATOM   2531  C   ALA A 167     -15.144 -27.788  15.834  1.00  0.00           C  
ATOM   2532  O   ALA A 167     -14.212 -28.327  16.439  1.00  0.00           O  
ATOM   2533  CB  ALA A 167     -14.636 -25.713  14.493  1.00  0.00           C  
ATOM   2534  H   ALA A 167     -16.571 -26.702  13.186  1.00  0.00           H  
ATOM   2535  HA  ALA A 167     -14.059 -27.711  13.985  1.00  0.00           H  
ATOM   2536 1HB  ALA A 167     -13.760 -25.531  15.117  1.00  0.00           H  
ATOM   2537 2HB  ALA A 167     -14.448 -25.339  13.489  1.00  0.00           H  
ATOM   2538 3HB  ALA A 167     -15.497 -25.198  14.919  1.00  0.00           H  
ATOM   2539  N   LEU A 168     -16.383 -27.680  16.326  1.00  0.00           N  
ATOM   2540  CA  LEU A 168     -16.779 -28.262  17.623  1.00  0.00           C  
ATOM   2541  C   LEU A 168     -16.697 -29.793  17.640  1.00  0.00           C  
ATOM   2542  O   LEU A 168     -16.311 -30.378  18.653  1.00  0.00           O  
ATOM   2543  CB  LEU A 168     -18.209 -27.830  17.971  1.00  0.00           C  
ATOM   2544  CG  LEU A 168     -18.370 -26.378  18.436  1.00  0.00           C  
ATOM   2545  CD1 LEU A 168     -19.836 -25.974  18.341  1.00  0.00           C  
ATOM   2546  CD2 LEU A 168     -17.857 -26.242  19.863  1.00  0.00           C  
ATOM   2547  H   LEU A 168     -17.070 -27.176  15.784  1.00  0.00           H  
ATOM   2548  HA  LEU A 168     -16.083 -27.914  18.384  1.00  0.00           H  
ATOM   2549 1HB  LEU A 168     -18.838 -27.968  17.092  1.00  0.00           H  
ATOM   2550 2HB  LEU A 168     -18.583 -28.476  18.765  1.00  0.00           H  
ATOM   2551  HG  LEU A 168     -17.799 -25.719  17.781  1.00  0.00           H  
ATOM   2552 1HD1 LEU A 168     -19.950 -24.941  18.672  1.00  0.00           H  
ATOM   2553 2HD1 LEU A 168     -20.171 -26.062  17.307  1.00  0.00           H  
ATOM   2554 3HD1 LEU A 168     -20.435 -26.625  18.975  1.00  0.00           H  
ATOM   2555 1HD2 LEU A 168     -17.971 -25.208  20.192  1.00  0.00           H  
ATOM   2556 2HD2 LEU A 168     -18.429 -26.898  20.519  1.00  0.00           H  
ATOM   2557 3HD2 LEU A 168     -16.804 -26.520  19.897  1.00  0.00           H  
ATOM   2558  N   LYS A 169     -17.138 -30.597  16.480  1.00  0.00           N  
ATOM   2559  CA  LYS A 169     -16.972 -32.050  16.327  1.00  0.00           C  
ATOM   2560  C   LYS A 169     -15.507 -32.469  16.480  1.00  0.00           C  
ATOM   2561  O   LYS A 169     -15.196 -33.433  17.190  1.00  0.00           O  
ATOM   2562  CB  LYS A 169     -17.507 -32.510  14.970  1.00  0.00           C  
ATOM   2563  CG  LYS A 169     -17.336 -33.998  14.698  1.00  0.00           C  
ATOM   2564  CD  LYS A 169     -17.827 -34.364  13.305  1.00  0.00           C  
ATOM   2565  CE  LYS A 169     -17.498 -35.812  12.965  1.00  0.00           C  
ATOM   2566  NZ  LYS A 169     -17.880 -36.154  11.568  1.00  0.00           N  
ATOM   2567  H   LYS A 169     -17.623 -30.079  15.763  1.00  0.00           H  
ATOM   2568  HA  LYS A 169     -17.539 -32.549  17.113  1.00  0.00           H  
ATOM   2569 1HB  LYS A 169     -18.569 -32.276  14.900  1.00  0.00           H  
ATOM   2570 2HB  LYS A 169     -16.998 -31.963  14.174  1.00  0.00           H  
ATOM   2571 1HG  LYS A 169     -16.283 -34.266  14.785  1.00  0.00           H  
ATOM   2572 2HG  LYS A 169     -17.900 -34.570  15.434  1.00  0.00           H  
ATOM   2573 1HD  LYS A 169     -18.907 -34.223  13.250  1.00  0.00           H  
ATOM   2574 2HD  LYS A 169     -17.354 -33.713  12.570  1.00  0.00           H  
ATOM   2575 1HE  LYS A 169     -16.430 -35.980  13.089  1.00  0.00           H  
ATOM   2576 2HE  LYS A 169     -18.030 -36.475  13.647  1.00  0.00           H  
ATOM   2577 1HZ  LYS A 169     -17.647 -37.120  11.382  1.00  0.00           H  
ATOM   2578 2HZ  LYS A 169     -18.874 -36.019  11.446  1.00  0.00           H  
ATOM   2579 3HZ  LYS A 169     -17.379 -35.559  10.926  1.00  0.00           H  
ATOM   2580  N   LEU A 170     -14.549 -31.759  15.764  1.00  0.00           N  
ATOM   2581  CA  LEU A 170     -13.116 -32.032  15.749  1.00  0.00           C  
ATOM   2582  C   LEU A 170     -12.435 -31.548  17.019  1.00  0.00           C  
ATOM   2583  O   LEU A 170     -11.482 -32.164  17.476  1.00  0.00           O  
ATOM   2584  CB  LEU A 170     -12.464 -31.364  14.532  1.00  0.00           C  
ATOM   2585  CG  LEU A 170     -12.430 -32.205  13.251  1.00  0.00           C  
ATOM   2586  CD1 LEU A 170     -11.375 -33.294  13.386  1.00  0.00           C  
ATOM   2587  CD2 LEU A 170     -13.805 -32.804  12.998  1.00  0.00           C  
ATOM   2588  H   LEU A 170     -14.916 -31.033  15.166  1.00  0.00           H  
ATOM   2589  HA  LEU A 170     -12.969 -33.110  15.719  1.00  0.00           H  
ATOM   2590 1HB  LEU A 170     -13.005 -30.444  14.310  1.00  0.00           H  
ATOM   2591 2HB  LEU A 170     -11.437 -31.104  14.787  1.00  0.00           H  
ATOM   2592  HG  LEU A 170     -12.149 -31.572  12.408  1.00  0.00           H  
ATOM   2593 1HD1 LEU A 170     -11.349 -33.892  12.475  1.00  0.00           H  
ATOM   2594 2HD1 LEU A 170     -10.398 -32.837  13.547  1.00  0.00           H  
ATOM   2595 3HD1 LEU A 170     -11.620 -33.934  14.233  1.00  0.00           H  
ATOM   2596 1HD2 LEU A 170     -13.780 -33.402  12.087  1.00  0.00           H  
ATOM   2597 2HD2 LEU A 170     -14.086 -33.437  13.840  1.00  0.00           H  
ATOM   2598 3HD2 LEU A 170     -14.536 -32.003  12.887  1.00  0.00           H  
ATOM   2599  N   LYS A 171     -12.911 -30.435  17.573  1.00  0.00           N  
ATOM   2600  CA  LYS A 171     -12.411 -29.960  18.857  1.00  0.00           C  
ATOM   2601  C   LYS A 171     -12.530 -31.071  19.876  1.00  0.00           C  
ATOM   2602  O   LYS A 171     -11.576 -31.425  20.567  1.00  0.00           O  
ATOM   2603  CB  LYS A 171     -13.172 -28.720  19.325  1.00  0.00           C  
ATOM   2604  CG  LYS A 171     -12.886 -28.312  20.764  1.00  0.00           C  
ATOM   2605  CD  LYS A 171     -14.067 -28.624  21.672  1.00  0.00           C  
ATOM   2606  CE  LYS A 171     -13.855 -28.060  23.069  1.00  0.00           C  
ATOM   2607  NZ  LYS A 171     -14.973 -28.413  23.986  1.00  0.00           N  
ATOM   2608  H   LYS A 171     -13.630 -29.909  17.099  1.00  0.00           H  
ATOM   2609  HA  LYS A 171     -11.377 -29.633  18.727  1.00  0.00           H  
ATOM   2610 1HB  LYS A 171     -12.923 -27.876  18.682  1.00  0.00           H  
ATOM   2611 2HB  LYS A 171     -14.244 -28.896  19.234  1.00  0.00           H  
ATOM   2612 1HG  LYS A 171     -12.009 -28.849  21.127  1.00  0.00           H  
ATOM   2613 2HG  LYS A 171     -12.680 -27.243  20.805  1.00  0.00           H  
ATOM   2614 1HD  LYS A 171     -14.975 -28.192  21.248  1.00  0.00           H  
ATOM   2615 2HD  LYS A 171     -14.197 -29.704  21.742  1.00  0.00           H  
ATOM   2616 1HE  LYS A 171     -12.927 -28.451  23.481  1.00  0.00           H  
ATOM   2617 2HE  LYS A 171     -13.776 -26.974  23.016  1.00  0.00           H  
ATOM   2618 1HZ  LYS A 171     -14.796 -28.021  24.900  1.00  0.00           H  
ATOM   2619 2HZ  LYS A 171     -15.839 -28.040  23.622  1.00  0.00           H  
ATOM   2620 3HZ  LYS A 171     -15.046 -29.417  24.059  1.00  0.00           H  
ATOM   2621  N   THR A 172     -13.800 -31.727  20.040  1.00  0.00           N  
ATOM   2622  CA  THR A 172     -14.038 -32.790  20.994  1.00  0.00           C  
ATOM   2623  C   THR A 172     -13.205 -34.032  20.665  1.00  0.00           C  
ATOM   2624  O   THR A 172     -12.579 -34.615  21.555  1.00  0.00           O  
ATOM   2625  CB  THR A 172     -15.532 -33.159  21.039  1.00  0.00           C  
ATOM   2626  OG1 THR A 172     -16.296 -32.020  21.456  1.00  0.00           O  
ATOM   2627  CG2 THR A 172     -15.769 -34.307  22.009  1.00  0.00           C  
ATOM   2628  H   THR A 172     -14.561 -31.408  19.457  1.00  0.00           H  
ATOM   2629  HA  THR A 172     -13.716 -32.452  21.977  1.00  0.00           H  
ATOM   2630  HB  THR A 172     -15.863 -33.457  20.044  1.00  0.00           H  
ATOM   2631  HG1 THR A 172     -16.163 -31.301  20.834  1.00  0.00           H  
ATOM   2632 1HG2 THR A 172     -16.831 -34.554  22.027  1.00  0.00           H  
ATOM   2633 2HG2 THR A 172     -15.199 -35.178  21.688  1.00  0.00           H  
ATOM   2634 3HG2 THR A 172     -15.449 -34.011  23.007  1.00  0.00           H  
ATOM   2635  N   LYS A 173     -13.162 -34.414  19.391  1.00  0.00           N  
ATOM   2636  CA  LYS A 173     -12.457 -35.642  19.015  1.00  0.00           C  
ATOM   2637  C   LYS A 173     -10.970 -35.603  19.302  1.00  0.00           C  
ATOM   2638  O   LYS A 173     -10.426 -36.543  19.873  1.00  0.00           O  
ATOM   2639  CB  LYS A 173     -12.676 -35.937  17.530  1.00  0.00           C  
ATOM   2640  CG  LYS A 173     -11.999 -37.208  17.035  1.00  0.00           C  
ATOM   2641  CD  LYS A 173     -12.271 -37.439  15.556  1.00  0.00           C  
ATOM   2642  CE  LYS A 173     -11.578 -38.697  15.055  1.00  0.00           C  
ATOM   2643  NZ  LYS A 173     -11.787 -38.904  13.596  1.00  0.00           N  
ATOM   2644  H   LYS A 173     -13.612 -33.866  18.672  1.00  0.00           H  
ATOM   2645  HA  LYS A 173     -12.853 -36.464  19.612  1.00  0.00           H  
ATOM   2646 1HB  LYS A 173     -13.744 -36.026  17.330  1.00  0.00           H  
ATOM   2647 2HB  LYS A 173     -12.300 -35.104  16.935  1.00  0.00           H  
ATOM   2648 1HG  LYS A 173     -10.923 -37.132  17.190  1.00  0.00           H  
ATOM   2649 2HG  LYS A 173     -12.370 -38.062  17.602  1.00  0.00           H  
ATOM   2650 1HD  LYS A 173     -13.346 -37.538  15.395  1.00  0.00           H  
ATOM   2651 2HD  LYS A 173     -11.913 -36.585  14.982  1.00  0.00           H  
ATOM   2652 1HE  LYS A 173     -10.508 -38.624  15.249  1.00  0.00           H  
ATOM   2653 2HE  LYS A 173     -11.963 -39.564  15.591  1.00  0.00           H  
ATOM   2654 1HZ  LYS A 173     -11.313 -39.747  13.304  1.00  0.00           H  
ATOM   2655 2HZ  LYS A 173     -12.776 -38.992  13.406  1.00  0.00           H  
ATOM   2656 3HZ  LYS A 173     -11.416 -38.115  13.087  1.00  0.00           H  
ATOM   2657  N   LEU A 174     -10.323 -34.513  18.911  1.00  0.00           N  
ATOM   2658  CA  LEU A 174      -8.876 -34.426  18.966  1.00  0.00           C  
ATOM   2659  C   LEU A 174      -8.368 -33.757  20.227  1.00  0.00           C  
ATOM   2660  O   LEU A 174      -7.215 -33.950  20.603  1.00  0.00           O  
ATOM   2661  CB  LEU A 174      -8.356 -33.661  17.742  1.00  0.00           C  
ATOM   2662  CG  LEU A 174      -8.691 -34.279  16.379  1.00  0.00           C  
ATOM   2663  CD1 LEU A 174      -8.206 -33.356  15.270  1.00  0.00           C  
ATOM   2664  CD2 LEU A 174      -8.042 -35.651  16.272  1.00  0.00           C  
ATOM   2665  H   LEU A 174     -10.851 -33.725  18.566  1.00  0.00           H  
ATOM   2666  HA  LEU A 174      -8.468 -35.436  18.930  1.00  0.00           H  
ATOM   2667 1HB  LEU A 174      -8.774 -32.655  17.761  1.00  0.00           H  
ATOM   2668 2HB  LEU A 174      -7.272 -33.583  17.815  1.00  0.00           H  
ATOM   2669  HG  LEU A 174      -9.772 -34.381  16.280  1.00  0.00           H  
ATOM   2670 1HD1 LEU A 174      -8.442 -33.795  14.301  1.00  0.00           H  
ATOM   2671 2HD1 LEU A 174      -8.700 -32.389  15.359  1.00  0.00           H  
ATOM   2672 3HD1 LEU A 174      -7.127 -33.223  15.353  1.00  0.00           H  
ATOM   2673 1HD2 LEU A 174      -8.280 -36.092  15.303  1.00  0.00           H  
ATOM   2674 2HD2 LEU A 174      -6.960 -35.551  16.369  1.00  0.00           H  
ATOM   2675 3HD2 LEU A 174      -8.419 -36.296  17.065  1.00  0.00           H  
ATOM   2676  N   GLY A 175      -9.220 -32.961  20.868  1.00  0.00           N  
ATOM   2677  CA  GLY A 175      -8.813 -32.161  22.012  1.00  0.00           C  
ATOM   2678  C   GLY A 175      -8.071 -30.888  21.610  1.00  0.00           C  
ATOM   2679  O   GLY A 175      -7.082 -30.504  22.244  1.00  0.00           O  
ATOM   2680  H   GLY A 175     -10.178 -32.911  20.550  1.00  0.00           H  
ATOM   2681 1HA  GLY A 175      -9.693 -31.886  22.596  1.00  0.00           H  
ATOM   2682 2HA  GLY A 175      -8.170 -32.754  22.659  1.00  0.00           H  
ATOM   2683  N   VAL A 176      -8.540 -30.232  20.551  1.00  0.00           N  
ATOM   2684  CA  VAL A 176      -7.878 -29.037  20.032  1.00  0.00           C  
ATOM   2685  C   VAL A 176      -8.867 -27.876  20.039  1.00  0.00           C  
ATOM   2686  O   VAL A 176     -10.065 -28.084  20.194  1.00  0.00           O  
ATOM   2687  CB  VAL A 176      -7.361 -29.273  18.600  1.00  0.00           C  
ATOM   2688  CG1 VAL A 176      -6.384 -30.439  18.573  1.00  0.00           C  
ATOM   2689  CG2 VAL A 176      -8.530 -29.528  17.662  1.00  0.00           C  
ATOM   2690  H   VAL A 176      -9.376 -30.569  20.094  1.00  0.00           H  
ATOM   2691  HA  VAL A 176      -7.036 -28.797  20.683  1.00  0.00           H  
ATOM   2692  HB  VAL A 176      -6.815 -28.389  18.270  1.00  0.00           H  
ATOM   2693 1HG1 VAL A 176      -6.027 -30.592  17.554  1.00  0.00           H  
ATOM   2694 2HG1 VAL A 176      -5.536 -30.220  19.224  1.00  0.00           H  
ATOM   2695 3HG1 VAL A 176      -6.885 -31.342  18.920  1.00  0.00           H  
ATOM   2696 1HG2 VAL A 176      -8.157 -29.693  16.652  1.00  0.00           H  
ATOM   2697 2HG2 VAL A 176      -9.079 -30.409  17.995  1.00  0.00           H  
ATOM   2698 3HG2 VAL A 176      -9.194 -28.662  17.665  1.00  0.00           H  
ATOM   2699  N   SER A 177      -8.383 -26.539  19.884  1.00  0.00           N  
ATOM   2700  CA  SER A 177      -9.145 -25.298  19.837  1.00  0.00           C  
ATOM   2701  C   SER A 177      -9.961 -25.253  18.546  1.00  0.00           C  
ATOM   2702  O   SER A 177      -9.693 -25.983  17.606  1.00  0.00           O  
ATOM   2703  CB  SER A 177      -8.217 -24.101  19.920  1.00  0.00           C  
ATOM   2704  OG  SER A 177      -7.393 -24.028  18.789  1.00  0.00           O  
ATOM   2705  H   SER A 177      -7.378 -26.500  19.798  1.00  0.00           H  
ATOM   2706  HA  SER A 177      -9.807 -25.266  20.705  1.00  0.00           H  
ATOM   2707 1HB  SER A 177      -8.807 -23.189  20.004  1.00  0.00           H  
ATOM   2708 2HB  SER A 177      -7.603 -24.178  20.815  1.00  0.00           H  
ATOM   2709  HG  SER A 177      -6.680 -24.652  18.940  1.00  0.00           H  
ATOM   2710  N   LEU A 178     -10.960 -24.388  18.507  1.00  0.00           N  
ATOM   2711  CA  LEU A 178     -11.802 -24.222  17.334  1.00  0.00           C  
ATOM   2712  C   LEU A 178     -10.989 -23.661  16.169  1.00  0.00           C  
ATOM   2713  O   LEU A 178     -11.285 -23.915  14.992  1.00  0.00           O  
ATOM   2714  CB  LEU A 178     -12.978 -23.290  17.650  1.00  0.00           C  
ATOM   2715  CG  LEU A 178     -14.013 -23.838  18.640  1.00  0.00           C  
ATOM   2716  CD1 LEU A 178     -14.980 -22.728  19.031  1.00  0.00           C  
ATOM   2717  CD2 LEU A 178     -14.751 -25.009  18.007  1.00  0.00           C  
ATOM   2718  H   LEU A 178     -11.139 -23.824  19.326  1.00  0.00           H  
ATOM   2719  HA  LEU A 178     -12.212 -25.195  17.063  1.00  0.00           H  
ATOM   2720 1HB  LEU A 178     -12.584 -22.362  18.063  1.00  0.00           H  
ATOM   2721 2HB  LEU A 178     -13.498 -23.058  16.721  1.00  0.00           H  
ATOM   2722  HG  LEU A 178     -13.509 -24.174  19.546  1.00  0.00           H  
ATOM   2723 1HD1 LEU A 178     -15.716 -23.118  19.734  1.00  0.00           H  
ATOM   2724 2HD1 LEU A 178     -14.429 -21.913  19.499  1.00  0.00           H  
ATOM   2725 3HD1 LEU A 178     -15.489 -22.360  18.141  1.00  0.00           H  
ATOM   2726 1HD2 LEU A 178     -15.487 -25.399  18.711  1.00  0.00           H  
ATOM   2727 2HD2 LEU A 178     -15.257 -24.673  17.102  1.00  0.00           H  
ATOM   2728 3HD2 LEU A 178     -14.038 -25.794  17.755  1.00  0.00           H  
ATOM   2729  N   LEU A 179      -9.971 -22.804  16.399  1.00  0.00           N  
ATOM   2730  CA  LEU A 179      -9.020 -22.197  15.489  1.00  0.00           C  
ATOM   2731  C   LEU A 179      -8.128 -23.239  14.844  1.00  0.00           C  
ATOM   2732  O   LEU A 179      -7.818 -23.158  13.656  1.00  0.00           O  
ATOM   2733  CB  LEU A 179      -8.158 -21.169  16.233  1.00  0.00           C  
ATOM   2734  CG  LEU A 179      -7.055 -20.499  15.403  1.00  0.00           C  
ATOM   2735  CD1 LEU A 179      -7.663 -19.889  14.147  1.00  0.00           C  
ATOM   2736  CD2 LEU A 179      -6.358 -19.439  16.243  1.00  0.00           C  
ATOM   2737  H   LEU A 179      -9.919 -22.586  17.384  1.00  0.00           H  
ATOM   2738  HA  LEU A 179      -9.573 -21.690  14.697  1.00  0.00           H  
ATOM   2739 1HB  LEU A 179      -8.807 -20.383  16.615  1.00  0.00           H  
ATOM   2740 2HB  LEU A 179      -7.681 -21.662  17.080  1.00  0.00           H  
ATOM   2741  HG  LEU A 179      -6.328 -21.250  15.089  1.00  0.00           H  
ATOM   2742 1HD1 LEU A 179      -6.879 -19.413  13.557  1.00  0.00           H  
ATOM   2743 2HD1 LEU A 179      -8.138 -20.671  13.555  1.00  0.00           H  
ATOM   2744 3HD1 LEU A 179      -8.407 -19.144  14.428  1.00  0.00           H  
ATOM   2745 1HD2 LEU A 179      -5.573 -18.965  15.654  1.00  0.00           H  
ATOM   2746 2HD2 LEU A 179      -7.083 -18.688  16.555  1.00  0.00           H  
ATOM   2747 3HD2 LEU A 179      -5.917 -19.907  17.125  1.00  0.00           H  
ATOM   2748  N   GLN A 180      -7.588 -24.268  15.627  1.00  0.00           N  
ATOM   2749  CA  GLN A 180      -6.874 -25.448  15.155  1.00  0.00           C  
ATOM   2750  C   GLN A 180      -7.789 -26.370  14.388  1.00  0.00           C  
ATOM   2751  O   GLN A 180      -7.383 -26.968  13.384  1.00  0.00           O  
ATOM   2752  CB  GLN A 180      -6.243 -26.203  16.329  1.00  0.00           C  
ATOM   2753  CG  GLN A 180      -5.096 -25.466  17.001  1.00  0.00           C  
ATOM   2754  CD  GLN A 180      -4.736 -26.061  18.348  1.00  0.00           C  
ATOM   2755  OE1 GLN A 180      -5.534 -26.031  19.290  1.00  0.00           O  
ATOM   2756  NE2 GLN A 180      -3.531 -26.606  18.449  1.00  0.00           N  
ATOM   2757  H   GLN A 180      -7.728 -24.143  16.619  1.00  0.00           H  
ATOM   2758  HA  GLN A 180      -6.070 -25.123  14.492  1.00  0.00           H  
ATOM   2759 1HB  GLN A 180      -7.002 -26.403  17.084  1.00  0.00           H  
ATOM   2760 2HB  GLN A 180      -5.866 -27.166  15.982  1.00  0.00           H  
ATOM   2761 1HG  GLN A 180      -4.218 -25.520  16.357  1.00  0.00           H  
ATOM   2762 2HG  GLN A 180      -5.386 -24.426  17.150  1.00  0.00           H  
ATOM   2763 1HE2 GLN A 180      -3.238 -27.014  19.315  1.00  0.00           H  
ATOM   2764 2HE2 GLN A 180      -2.914 -26.609  17.663  1.00  0.00           H  
ATOM   2765  N   ALA A 181      -9.086 -26.595  14.881  1.00  0.00           N  
ATOM   2766  CA  ALA A 181     -10.028 -27.432  14.143  1.00  0.00           C  
ATOM   2767  C   ALA A 181     -10.413 -26.754  12.834  1.00  0.00           C  
ATOM   2768  O   ALA A 181     -10.616 -27.412  11.817  1.00  0.00           O  
ATOM   2769  CB  ALA A 181     -11.270 -27.695  14.985  1.00  0.00           C  
ATOM   2770  H   ALA A 181      -9.362 -26.207  15.771  1.00  0.00           H  
ATOM   2771  HA  ALA A 181      -9.542 -28.381  13.928  1.00  0.00           H  
ATOM   2772 1HB  ALA A 181     -11.965 -28.319  14.421  1.00  0.00           H  
ATOM   2773 2HB  ALA A 181     -10.985 -28.205  15.903  1.00  0.00           H  
ATOM   2774 3HB  ALA A 181     -11.751 -26.748  15.229  1.00  0.00           H  
ATOM   2775  N   ALA A 182     -10.509 -25.428  12.873  1.00  0.00           N  
ATOM   2776  CA  ALA A 182     -10.821 -24.662  11.673  1.00  0.00           C  
ATOM   2777  C   ALA A 182      -9.754 -24.880  10.615  1.00  0.00           C  
ATOM   2778  O   ALA A 182     -10.062 -25.053   9.435  1.00  0.00           O  
ATOM   2779  CB  ALA A 182     -10.953 -23.182  12.002  1.00  0.00           C  
ATOM   2780  H   ALA A 182     -10.365 -24.940  13.744  1.00  0.00           H  
ATOM   2781  HA  ALA A 182     -11.771 -25.021  11.279  1.00  0.00           H  
ATOM   2782 1HB  ALA A 182     -11.178 -22.626  11.092  1.00  0.00           H  
ATOM   2783 2HB  ALA A 182     -11.759 -23.039  12.723  1.00  0.00           H  
ATOM   2784 3HB  ALA A 182     -10.018 -22.820  12.426  1.00  0.00           H  
ATOM   2785  N   ALA A 183      -8.291 -24.889  10.970  1.00  0.00           N  
ATOM   2786  CA  ALA A 183      -7.216 -25.217  10.045  1.00  0.00           C  
ATOM   2787  C   ALA A 183      -7.353 -26.617   9.432  1.00  0.00           C  
ATOM   2788  O   ALA A 183      -6.947 -26.849   8.295  1.00  0.00           O  
ATOM   2789  CB  ALA A 183      -5.876 -25.086  10.754  1.00  0.00           C  
ATOM   2790  H   ALA A 183      -8.066 -24.645  11.925  1.00  0.00           H  
ATOM   2791  HA  ALA A 183      -7.248 -24.504   9.221  1.00  0.00           H  
ATOM   2792 1HB  ALA A 183      -5.071 -25.310  10.054  1.00  0.00           H  
ATOM   2793 2HB  ALA A 183      -5.759 -24.069  11.128  1.00  0.00           H  
ATOM   2794 3HB  ALA A 183      -5.836 -25.786  11.587  1.00  0.00           H  
ATOM   2795  N   ILE A 184      -7.845 -27.674  10.240  1.00  0.00           N  
ATOM   2796  CA  ILE A 184      -8.162 -29.021   9.737  1.00  0.00           C  
ATOM   2797  C   ILE A 184      -9.277 -28.999   8.690  1.00  0.00           C  
ATOM   2798  O   ILE A 184      -9.189 -29.671   7.662  1.00  0.00           O  
ATOM   2799  CB  ILE A 184      -8.574 -29.952  10.891  1.00  0.00           C  
ATOM   2800  CG1 ILE A 184      -7.379 -30.227  11.808  1.00  0.00           C  
ATOM   2801  CG2 ILE A 184      -9.143 -31.253  10.349  1.00  0.00           C  
ATOM   2802  CD1 ILE A 184      -7.753 -30.878  13.120  1.00  0.00           C  
ATOM   2803  H   ILE A 184      -8.017 -27.459  11.212  1.00  0.00           H  
ATOM   2804  HA  ILE A 184      -7.273 -29.432   9.264  1.00  0.00           H  
ATOM   2805  HB  ILE A 184      -9.332 -29.461  11.501  1.00  0.00           H  
ATOM   2806 1HG1 ILE A 184      -6.669 -30.875  11.295  1.00  0.00           H  
ATOM   2807 2HG1 ILE A 184      -6.865 -29.290  12.028  1.00  0.00           H  
ATOM   2808 1HG2 ILE A 184      -9.429 -31.900  11.179  1.00  0.00           H  
ATOM   2809 2HG2 ILE A 184     -10.019 -31.040   9.738  1.00  0.00           H  
ATOM   2810 3HG2 ILE A 184      -8.390 -31.755   9.741  1.00  0.00           H  
ATOM   2811 1HD1 ILE A 184      -6.853 -31.041  13.715  1.00  0.00           H  
ATOM   2812 2HD1 ILE A 184      -8.436 -30.229  13.667  1.00  0.00           H  
ATOM   2813 3HD1 ILE A 184      -8.236 -31.834  12.927  1.00  0.00           H  
ATOM   2814  N   LEU A 185     -10.485 -28.179   8.872  1.00  0.00           N  
ATOM   2815  CA  LEU A 185     -11.592 -27.996   7.937  1.00  0.00           C  
ATOM   2816  C   LEU A 185     -11.107 -27.338   6.645  1.00  0.00           C  
ATOM   2817  O   LEU A 185     -11.487 -27.735   5.536  1.00  0.00           O  
ATOM   2818  CB  LEU A 185     -12.693 -27.141   8.577  1.00  0.00           C  
ATOM   2819  CG  LEU A 185     -13.338 -27.723   9.841  1.00  0.00           C  
ATOM   2820  CD1 LEU A 185     -14.335 -26.722  10.410  1.00  0.00           C  
ATOM   2821  CD2 LEU A 185     -14.018 -29.041   9.503  1.00  0.00           C  
ATOM   2822  H   LEU A 185     -10.508 -27.704   9.762  1.00  0.00           H  
ATOM   2823  HA  LEU A 185     -12.006 -28.975   7.692  1.00  0.00           H  
ATOM   2824 1HB  LEU A 185     -12.272 -26.171   8.836  1.00  0.00           H  
ATOM   2825 2HB  LEU A 185     -13.484 -26.986   7.843  1.00  0.00           H  
ATOM   2826  HG  LEU A 185     -12.570 -27.894  10.596  1.00  0.00           H  
ATOM   2827 1HD1 LEU A 185     -14.793 -27.136  11.309  1.00  0.00           H  
ATOM   2828 2HD1 LEU A 185     -13.818 -25.796  10.661  1.00  0.00           H  
ATOM   2829 3HD1 LEU A 185     -15.108 -26.518   9.670  1.00  0.00           H  
ATOM   2830 1HD2 LEU A 185     -14.476 -29.455  10.402  1.00  0.00           H  
ATOM   2831 2HD2 LEU A 185     -14.788 -28.871   8.750  1.00  0.00           H  
ATOM   2832 3HD2 LEU A 185     -13.280 -29.743   9.116  1.00  0.00           H  
ATOM   2833  N   ILE A 186     -10.250 -26.334   6.805  1.00  0.00           N  
ATOM   2834  CA  ILE A 186      -9.620 -25.676   5.663  1.00  0.00           C  
ATOM   2835  C   ILE A 186      -8.758 -26.657   4.871  1.00  0.00           C  
ATOM   2836  O   ILE A 186      -8.828 -26.707   3.643  1.00  0.00           O  
ATOM   2837  CB  ILE A 186      -8.758 -24.485   6.121  1.00  0.00           C  
ATOM   2838  CG1 ILE A 186      -9.645 -23.358   6.655  1.00  0.00           C  
ATOM   2839  CG2 ILE A 186      -7.888 -23.987   4.977  1.00  0.00           C  
ATOM   2840  CD1 ILE A 186      -8.889 -22.296   7.420  1.00  0.00           C  
ATOM   2841  H   ILE A 186     -10.029 -26.018   7.739  1.00  0.00           H  
ATOM   2842  HA  ILE A 186     -10.409 -25.315   5.004  1.00  0.00           H  
ATOM   2843  HB  ILE A 186      -8.116 -24.797   6.944  1.00  0.00           H  
ATOM   2844 1HG1 ILE A 186     -10.161 -22.877   5.824  1.00  0.00           H  
ATOM   2845 2HG1 ILE A 186     -10.407 -23.775   7.314  1.00  0.00           H  
ATOM   2846 1HG2 ILE A 186      -7.286 -23.145   5.318  1.00  0.00           H  
ATOM   2847 2HG2 ILE A 186      -7.233 -24.790   4.642  1.00  0.00           H  
ATOM   2848 3HG2 ILE A 186      -8.523 -23.668   4.150  1.00  0.00           H  
ATOM   2849 1HD1 ILE A 186      -9.585 -21.532   7.767  1.00  0.00           H  
ATOM   2850 2HD1 ILE A 186      -8.392 -22.750   8.279  1.00  0.00           H  
ATOM   2851 3HD1 ILE A 186      -8.145 -21.839   6.770  1.00  0.00           H  
ATOM   2852  N   LEU A 187      -7.936 -27.443   5.564  1.00  0.00           N  
ATOM   2853  CA  LEU A 187      -7.112 -28.428   4.873  1.00  0.00           C  
ATOM   2854  C   LEU A 187      -7.922 -29.400   4.013  1.00  0.00           C  
ATOM   2855  O   LEU A 187      -7.562 -29.678   2.869  1.00  0.00           O  
ATOM   2856  CB  LEU A 187      -6.294 -29.222   5.900  1.00  0.00           C  
ATOM   2857  CG  LEU A 187      -5.456 -30.376   5.334  1.00  0.00           C  
ATOM   2858  CD1 LEU A 187      -4.441 -29.827   4.341  1.00  0.00           C  
ATOM   2859  CD2 LEU A 187      -4.765 -31.108   6.475  1.00  0.00           C  
ATOM   2860  H   LEU A 187      -7.873 -27.369   6.570  1.00  0.00           H  
ATOM   2861  HA  LEU A 187      -6.441 -27.896   4.200  1.00  0.00           H  
ATOM   2862 1HB  LEU A 187      -5.616 -28.538   6.407  1.00  0.00           H  
ATOM   2863 2HB  LEU A 187      -6.976 -29.639   6.640  1.00  0.00           H  
ATOM   2864  HG  LEU A 187      -6.106 -31.069   4.799  1.00  0.00           H  
ATOM   2865 1HD1 LEU A 187      -3.846 -30.647   3.938  1.00  0.00           H  
ATOM   2866 2HD1 LEU A 187      -4.964 -29.326   3.526  1.00  0.00           H  
ATOM   2867 3HD1 LEU A 187      -3.787 -29.117   4.844  1.00  0.00           H  
ATOM   2868 1HD2 LEU A 187      -4.170 -31.928   6.073  1.00  0.00           H  
ATOM   2869 2HD2 LEU A 187      -4.114 -30.416   7.010  1.00  0.00           H  
ATOM   2870 3HD2 LEU A 187      -5.514 -31.504   7.160  1.00  0.00           H  
ATOM   2871  N   ALA A 188      -9.025 -29.930   4.548  1.00  0.00           N  
ATOM   2872  CA  ALA A 188      -9.887 -30.819   3.760  1.00  0.00           C  
ATOM   2873  C   ALA A 188     -10.409 -30.168   2.471  1.00  0.00           C  
ATOM   2874  O   ALA A 188     -10.480 -30.807   1.420  1.00  0.00           O  
ATOM   2875  CB  ALA A 188     -11.052 -31.333   4.605  1.00  0.00           C  
ATOM   2876  H   ALA A 188      -9.276 -29.724   5.504  1.00  0.00           H  
ATOM   2877  HA  ALA A 188      -9.287 -31.670   3.434  1.00  0.00           H  
ATOM   2878 1HB  ALA A 188     -11.678 -31.988   4.001  1.00  0.00           H  
ATOM   2879 2HB  ALA A 188     -10.664 -31.886   5.460  1.00  0.00           H  
ATOM   2880 3HB  ALA A 188     -11.643 -30.489   4.955  1.00  0.00           H  
ATOM   2881  N   ALA A 189     -10.832 -28.862   2.558  1.00  0.00           N  
ATOM   2882  CA  ALA A 189     -11.348 -28.138   1.403  1.00  0.00           C  
ATOM   2883  C   ALA A 189     -10.215 -27.951   0.396  1.00  0.00           C  
ATOM   2884  O   ALA A 189     -10.420 -28.063  -0.813  1.00  0.00           O  
ATOM   2885  CB  ALA A 189     -11.941 -26.805   1.836  1.00  0.00           C  
ATOM   2886  H   ALA A 189     -10.783 -28.392   3.451  1.00  0.00           H  
ATOM   2887  HA  ALA A 189     -12.134 -28.741   0.946  1.00  0.00           H  
ATOM   2888 1HB  ALA A 189     -12.322 -26.276   0.962  1.00  0.00           H  
ATOM   2889 2HB  ALA A 189     -12.756 -26.980   2.538  1.00  0.00           H  
ATOM   2890 3HB  ALA A 189     -11.170 -26.204   2.317  1.00  0.00           H  
ATOM   2891  N   ARG A 190      -9.023 -27.666   0.911  1.00  0.00           N  
ATOM   2892  CA  ARG A 190      -7.847 -27.446   0.076  1.00  0.00           C  
ATOM   2893  C   ARG A 190      -7.361 -28.711  -0.639  1.00  0.00           C  
ATOM   2894  O   ARG A 190      -6.819 -28.643  -1.743  1.00  0.00           O  
ATOM   2895  CB  ARG A 190      -6.711 -26.889   0.921  1.00  0.00           C  
ATOM   2896  CG  ARG A 190      -6.966 -25.510   1.508  1.00  0.00           C  
ATOM   2897  CD  ARG A 190      -6.991 -24.462   0.455  1.00  0.00           C  
ATOM   2898  NE  ARG A 190      -7.058 -23.125   1.022  1.00  0.00           N  
ATOM   2899  CZ  ARG A 190      -7.343 -22.010   0.322  1.00  0.00           C  
ATOM   2900  NH1 ARG A 190      -7.584 -22.088  -0.968  1.00  0.00           N  
ATOM   2901  NH2 ARG A 190      -7.380 -20.838   0.931  1.00  0.00           N  
ATOM   2902  H   ARG A 190      -8.934 -27.599   1.916  1.00  0.00           H  
ATOM   2903  HA  ARG A 190      -8.103 -26.724  -0.700  1.00  0.00           H  
ATOM   2904 1HB  ARG A 190      -6.509 -27.567   1.750  1.00  0.00           H  
ATOM   2905 2HB  ARG A 190      -5.805 -26.829   0.319  1.00  0.00           H  
ATOM   2906 1HG  ARG A 190      -7.928 -25.504   2.020  1.00  0.00           H  
ATOM   2907 2HG  ARG A 190      -6.175 -25.264   2.217  1.00  0.00           H  
ATOM   2908 1HD  ARG A 190      -6.087 -24.531  -0.149  1.00  0.00           H  
ATOM   2909 2HD  ARG A 190      -7.864 -24.606  -0.181  1.00  0.00           H  
ATOM   2910  HE  ARG A 190      -6.879 -23.025   2.012  1.00  0.00           H  
ATOM   2911 1HH1 ARG A 190      -7.556 -22.984  -1.434  1.00  0.00           H  
ATOM   2912 2HH1 ARG A 190      -7.797 -21.252  -1.494  1.00  0.00           H  
ATOM   2913 1HH2 ARG A 190      -7.194 -20.778   1.923  1.00  0.00           H  
ATOM   2914 2HH2 ARG A 190      -7.593 -20.003   0.406  1.00  0.00           H  
ATOM   2915  N   LEU A 191      -7.430 -29.952   0.007  1.00  0.00           N  
ATOM   2916  CA  LEU A 191      -7.072 -31.261  -0.520  1.00  0.00           C  
ATOM   2917  C   LEU A 191      -8.168 -31.803  -1.411  1.00  0.00           C  
ATOM   2918  O   LEU A 191      -7.909 -32.550  -2.346  1.00  0.00           O  
ATOM   2919  CB  LEU A 191      -6.807 -32.245   0.628  1.00  0.00           C  
ATOM   2920  CG  LEU A 191      -5.581 -31.939   1.496  1.00  0.00           C  
ATOM   2921  CD1 LEU A 191      -5.561 -32.876   2.696  1.00  0.00           C  
ATOM   2922  CD2 LEU A 191      -4.317 -32.092   0.662  1.00  0.00           C  
ATOM   2923  H   LEU A 191      -7.698 -29.868   0.976  1.00  0.00           H  
ATOM   2924  HA  LEU A 191      -6.158 -31.161  -1.105  1.00  0.00           H  
ATOM   2925 1HB  LEU A 191      -7.679 -32.261   1.280  1.00  0.00           H  
ATOM   2926 2HB  LEU A 191      -6.676 -33.242   0.207  1.00  0.00           H  
ATOM   2927  HG  LEU A 191      -5.646 -30.917   1.871  1.00  0.00           H  
ATOM   2928 1HD1 LEU A 191      -4.689 -32.658   3.314  1.00  0.00           H  
ATOM   2929 2HD1 LEU A 191      -6.466 -32.731   3.285  1.00  0.00           H  
ATOM   2930 3HD1 LEU A 191      -5.513 -33.908   2.351  1.00  0.00           H  
ATOM   2931 1HD2 LEU A 191      -3.445 -31.874   1.280  1.00  0.00           H  
ATOM   2932 2HD2 LEU A 191      -4.250 -33.113   0.288  1.00  0.00           H  
ATOM   2933 3HD2 LEU A 191      -4.350 -31.399  -0.178  1.00  0.00           H  
ATOM   2934  N   GLY A 192      -9.408 -31.431  -1.116  1.00  0.00           N  
ATOM   2935  CA  GLY A 192     -10.521 -31.906  -1.907  1.00  0.00           C  
ATOM   2936  C   GLY A 192     -11.028 -33.224  -1.350  1.00  0.00           C  
ATOM   2937  O   GLY A 192     -11.467 -34.097  -2.106  1.00  0.00           O  
ATOM   2938  H   GLY A 192      -9.587 -30.814  -0.337  1.00  0.00           H  
ATOM   2939 1HA  GLY A 192     -11.318 -31.163  -1.900  1.00  0.00           H  
ATOM   2940 2HA  GLY A 192     -10.206 -32.029  -2.943  1.00  0.00           H  
ATOM   2941  N   THR A 193     -10.947 -33.372  -0.027  1.00  0.00           N  
ATOM   2942  CA  THR A 193     -11.368 -34.600   0.654  1.00  0.00           C  
ATOM   2943  C   THR A 193     -12.211 -34.310   1.908  1.00  0.00           C  
ATOM   2944  O   THR A 193     -12.717 -33.201   2.080  1.00  0.00           O  
ATOM   2945  CB  THR A 193     -10.146 -35.454   1.043  1.00  0.00           C  
ATOM   2946  OG1 THR A 193     -10.586 -36.725   1.537  1.00  0.00           O  
ATOM   2947  CG2 THR A 193      -9.326 -34.753   2.115  1.00  0.00           C  
ATOM   2948  H   THR A 193     -10.580 -32.606   0.522  1.00  0.00           H  
ATOM   2949  HA  THR A 193     -11.960 -35.197  -0.043  1.00  0.00           H  
ATOM   2950  HB  THR A 193      -9.522 -35.617   0.164  1.00  0.00           H  
ATOM   2951  HG1 THR A 193      -9.850 -37.342   1.532  1.00  0.00           H  
ATOM   2952 1HG2 THR A 193      -8.466 -35.370   2.377  1.00  0.00           H  
ATOM   2953 2HG2 THR A 193      -8.980 -33.790   1.737  1.00  0.00           H  
ATOM   2954 3HG2 THR A 193      -9.942 -34.596   2.999  1.00  0.00           H  
ATOM   2955  N   THR A 194     -12.361 -35.365   2.743  1.00  0.00           N  
ATOM   2956  CA  THR A 194     -13.186 -35.260   3.944  1.00  0.00           C  
ATOM   2957  C   THR A 194     -12.341 -34.736   5.080  1.00  0.00           C  
ATOM   2958  O   THR A 194     -11.115 -34.698   4.966  1.00  0.00           O  
ATOM   2959  CB  THR A 194     -13.807 -36.615   4.335  1.00  0.00           C  
ATOM   2960  OG1 THR A 194     -12.774 -37.510   4.767  1.00  0.00           O  
ATOM   2961  CG2 THR A 194     -14.542 -37.225   3.152  1.00  0.00           C  
ATOM   2962  H   THR A 194     -11.895 -36.238   2.540  1.00  0.00           H  
ATOM   2963  HA  THR A 194     -14.011 -34.578   3.738  1.00  0.00           H  
ATOM   2964  HB  THR A 194     -14.509 -36.469   5.156  1.00  0.00           H  
ATOM   2965  HG1 THR A 194     -13.171 -38.272   5.196  1.00  0.00           H  
ATOM   2966 1HG2 THR A 194     -14.974 -38.181   3.447  1.00  0.00           H  
ATOM   2967 2HG2 THR A 194     -15.335 -36.552   2.829  1.00  0.00           H  
ATOM   2968 3HG2 THR A 194     -13.842 -37.382   2.332  1.00  0.00           H  
ATOM   2969  N   VAL A 195     -12.998 -34.367   6.167  1.00  0.00           N  
ATOM   2970  CA  VAL A 195     -12.308 -33.794   7.330  1.00  0.00           C  
ATOM   2971  C   VAL A 195     -11.452 -34.845   8.048  1.00  0.00           C  
ATOM   2972  O   VAL A 195     -10.321 -34.568   8.448  1.00  0.00           O  
ATOM   2973  CB  VAL A 195     -13.331 -33.208   8.321  1.00  0.00           C  
ATOM   2974  CG1 VAL A 195     -12.630 -32.697   9.571  1.00  0.00           C  
ATOM   2975  CG2 VAL A 195     -14.120 -32.093   7.651  1.00  0.00           C  
ATOM   2976  H   VAL A 195     -14.001 -34.469   6.188  1.00  0.00           H  
ATOM   2977  HA  VAL A 195     -11.623 -33.023   6.981  1.00  0.00           H  
ATOM   2978  HB  VAL A 195     -14.013 -33.998   8.636  1.00  0.00           H  
ATOM   2979 1HG1 VAL A 195     -13.368 -32.286  10.260  1.00  0.00           H  
ATOM   2980 2HG1 VAL A 195     -12.101 -33.519  10.053  1.00  0.00           H  
ATOM   2981 3HG1 VAL A 195     -11.918 -31.918   9.296  1.00  0.00           H  
ATOM   2982 1HG2 VAL A 195     -14.842 -31.684   8.358  1.00  0.00           H  
ATOM   2983 2HG2 VAL A 195     -13.438 -31.305   7.332  1.00  0.00           H  
ATOM   2984 3HG2 VAL A 195     -14.647 -32.490   6.784  1.00  0.00           H  
ATOM   2985  N   GLU A 196     -12.002 -36.049   8.193  1.00  0.00           N  
ATOM   2986  CA  GLU A 196     -11.326 -37.143   8.881  1.00  0.00           C  
ATOM   2987  C   GLU A 196     -10.098 -37.527   8.062  1.00  0.00           C  
ATOM   2988  O   GLU A 196      -9.037 -37.853   8.604  1.00  0.00           O  
ATOM   2989  CB  GLU A 196     -12.256 -38.346   9.058  1.00  0.00           C  
ATOM   2990  CG  GLU A 196     -13.457 -38.085   9.955  1.00  0.00           C  
ATOM   2991  CD  GLU A 196     -14.560 -37.340   9.255  1.00  0.00           C  
ATOM   2992  OE1 GLU A 196     -14.417 -37.067   8.087  1.00  0.00           O  
ATOM   2993  OE2 GLU A 196     -15.546 -37.045   9.888  1.00  0.00           O  
ATOM   2994  H   GLU A 196     -12.924 -36.205   7.812  1.00  0.00           H  
ATOM   2995  HA  GLU A 196     -11.035 -36.799   9.874  1.00  0.00           H  
ATOM   2996 1HB  GLU A 196     -12.627 -38.665   8.084  1.00  0.00           H  
ATOM   2997 2HB  GLU A 196     -11.694 -39.179   9.483  1.00  0.00           H  
ATOM   2998 1HG  GLU A 196     -13.846 -39.039  10.309  1.00  0.00           H  
ATOM   2999 2HG  GLU A 196     -13.132 -37.512  10.823  1.00  0.00           H  
ATOM   3000  N   GLU A 197     -10.138 -37.569   6.586  1.00  0.00           N  
ATOM   3001  CA  GLU A 197      -9.002 -37.873   5.731  1.00  0.00           C  
ATOM   3002  C   GLU A 197      -7.952 -36.768   5.801  1.00  0.00           C  
ATOM   3003  O   GLU A 197      -6.757 -37.041   5.777  1.00  0.00           O  
ATOM   3004  CB  GLU A 197      -9.462 -38.067   4.284  1.00  0.00           C  
ATOM   3005  CG  GLU A 197     -10.299 -39.317   4.053  1.00  0.00           C  
ATOM   3006  CD  GLU A 197      -9.547 -40.586   4.338  1.00  0.00           C  
ATOM   3007  OE1 GLU A 197      -8.465 -40.741   3.826  1.00  0.00           O  
ATOM   3008  OE2 GLU A 197     -10.055 -41.403   5.070  1.00  0.00           O  
ATOM   3009  H   GLU A 197     -11.019 -37.314   6.163  1.00  0.00           H  
ATOM   3010  HA  GLU A 197      -8.524 -38.782   6.098  1.00  0.00           H  
ATOM   3011 1HB  GLU A 197     -10.053 -37.206   3.972  1.00  0.00           H  
ATOM   3012 2HB  GLU A 197      -8.592 -38.122   3.630  1.00  0.00           H  
ATOM   3013 1HG  GLU A 197     -11.178 -39.276   4.696  1.00  0.00           H  
ATOM   3014 2HG  GLU A 197     -10.640 -39.326   3.019  1.00  0.00           H  
ATOM   3015  N   ALA A 198      -8.392 -35.521   5.907  1.00  0.00           N  
ATOM   3016  CA  ALA A 198      -7.448 -34.407   6.030  1.00  0.00           C  
ATOM   3017  C   ALA A 198      -6.572 -34.538   7.270  1.00  0.00           C  
ATOM   3018  O   ALA A 198      -5.404 -34.151   7.269  1.00  0.00           O  
ATOM   3019  CB  ALA A 198      -8.193 -33.076   6.045  1.00  0.00           C  
ATOM   3020  H   ALA A 198      -9.385 -35.328   5.904  1.00  0.00           H  
ATOM   3021  HA  ALA A 198      -6.786 -34.429   5.164  1.00  0.00           H  
ATOM   3022 1HB  ALA A 198      -7.475 -32.260   6.137  1.00  0.00           H  
ATOM   3023 2HB  ALA A 198      -8.756 -32.965   5.119  1.00  0.00           H  
ATOM   3024 3HB  ALA A 198      -8.878 -33.056   6.890  1.00  0.00           H  
ATOM   3025  N   VAL A 199      -7.164 -35.008   8.519  1.00  0.00           N  
ATOM   3026  CA  VAL A 199      -6.366 -35.247   9.712  1.00  0.00           C  
ATOM   3027  C   VAL A 199      -5.349 -36.370   9.500  1.00  0.00           C  
ATOM   3028  O   VAL A 199      -4.188 -36.260   9.910  1.00  0.00           O  
ATOM   3029  CB  VAL A 199      -7.282 -35.606  10.898  1.00  0.00           C  
ATOM   3030  CG1 VAL A 199      -6.453 -36.018  12.106  1.00  0.00           C  
ATOM   3031  CG2 VAL A 199      -8.179 -34.426  11.235  1.00  0.00           C  
ATOM   3032  H   VAL A 199      -8.157 -35.193   8.547  1.00  0.00           H  
ATOM   3033  HA  VAL A 199      -5.795 -34.344   9.934  1.00  0.00           H  
ATOM   3034  HB  VAL A 199      -7.896 -36.464  10.622  1.00  0.00           H  
ATOM   3035 1HG1 VAL A 199      -7.117 -36.269  12.934  1.00  0.00           H  
ATOM   3036 2HG1 VAL A 199      -5.846 -36.886  11.852  1.00  0.00           H  
ATOM   3037 3HG1 VAL A 199      -5.805 -35.193  12.399  1.00  0.00           H  
ATOM   3038 1HG2 VAL A 199      -8.824 -34.688  12.074  1.00  0.00           H  
ATOM   3039 2HG2 VAL A 199      -7.563 -33.567  11.505  1.00  0.00           H  
ATOM   3040 3HG2 VAL A 199      -8.792 -34.176  10.370  1.00  0.00           H  
ATOM   3041  N   GLU A 200      -5.752 -37.660   8.817  1.00  0.00           N  
ATOM   3042  CA  GLU A 200      -4.840 -38.754   8.551  1.00  0.00           C  
ATOM   3043  C   GLU A 200      -3.711 -38.292   7.647  1.00  0.00           C  
ATOM   3044  O   GLU A 200      -2.557 -38.677   7.833  1.00  0.00           O  
ATOM   3045  CB  GLU A 200      -5.582 -39.929   7.909  1.00  0.00           C  
ATOM   3046  CG  GLU A 200      -4.713 -41.149   7.639  1.00  0.00           C  
ATOM   3047  CD  GLU A 200      -4.200 -41.792   8.897  1.00  0.00           C  
ATOM   3048  OE1 GLU A 200      -4.759 -41.545   9.939  1.00  0.00           O  
ATOM   3049  OE2 GLU A 200      -3.247 -42.531   8.817  1.00  0.00           O  
ATOM   3050  H   GLU A 200      -6.719 -37.746   8.537  1.00  0.00           H  
ATOM   3051  HA  GLU A 200      -4.413 -39.086   9.498  1.00  0.00           H  
ATOM   3052 1HB  GLU A 200      -6.402 -40.239   8.557  1.00  0.00           H  
ATOM   3053 2HB  GLU A 200      -6.016 -39.611   6.961  1.00  0.00           H  
ATOM   3054 1HG  GLU A 200      -5.296 -41.882   7.082  1.00  0.00           H  
ATOM   3055 2HG  GLU A 200      -3.869 -40.851   7.019  1.00  0.00           H  
ATOM   3056  N   ARG A 201      -3.987 -37.378   6.538  1.00  0.00           N  
ATOM   3057  CA  ARG A 201      -2.964 -36.857   5.636  1.00  0.00           C  
ATOM   3058  C   ARG A 201      -1.938 -36.040   6.393  1.00  0.00           C  
ATOM   3059  O   ARG A 201      -0.756 -36.081   6.076  1.00  0.00           O  
ATOM   3060  CB  ARG A 201      -3.589 -35.994   4.550  1.00  0.00           C  
ATOM   3061  CG  ARG A 201      -2.611 -35.454   3.520  1.00  0.00           C  
ATOM   3062  CD  ARG A 201      -2.106 -36.527   2.625  1.00  0.00           C  
ATOM   3063  NE  ARG A 201      -1.131 -36.024   1.671  1.00  0.00           N  
ATOM   3064  CZ  ARG A 201       0.188 -35.901   1.918  1.00  0.00           C  
ATOM   3065  NH1 ARG A 201       0.672 -36.247   3.090  1.00  0.00           N  
ATOM   3066  NH2 ARG A 201       0.994 -35.431   0.982  1.00  0.00           N  
ATOM   3067  H   ARG A 201      -4.951 -37.112   6.397  1.00  0.00           H  
ATOM   3068  HA  ARG A 201      -2.437 -37.699   5.188  1.00  0.00           H  
ATOM   3069 1HB  ARG A 201      -4.344 -36.571   4.017  1.00  0.00           H  
ATOM   3070 2HB  ARG A 201      -4.092 -35.142   5.007  1.00  0.00           H  
ATOM   3071 1HG  ARG A 201      -3.106 -34.701   2.906  1.00  0.00           H  
ATOM   3072 2HG  ARG A 201      -1.758 -35.003   4.029  1.00  0.00           H  
ATOM   3073 1HD  ARG A 201      -1.630 -37.304   3.222  1.00  0.00           H  
ATOM   3074 2HD  ARG A 201      -2.938 -36.956   2.068  1.00  0.00           H  
ATOM   3075  HE  ARG A 201      -1.466 -35.747   0.758  1.00  0.00           H  
ATOM   3076 1HH1 ARG A 201       0.056 -36.606   3.805  1.00  0.00           H  
ATOM   3077 2HH1 ARG A 201       1.660 -36.155   3.275  1.00  0.00           H  
ATOM   3078 1HH2 ARG A 201       0.621 -35.165   0.081  1.00  0.00           H  
ATOM   3079 2HH2 ARG A 201       1.982 -35.339   1.167  1.00  0.00           H  
ATOM   3080  N   ALA A 202      -2.383 -35.138   7.407  1.00  0.00           N  
ATOM   3081  CA  ALA A 202      -1.479 -34.346   8.232  1.00  0.00           C  
ATOM   3082  C   ALA A 202      -0.640 -35.238   9.138  1.00  0.00           C  
ATOM   3083  O   ALA A 202       0.545 -34.987   9.325  1.00  0.00           O  
ATOM   3084  CB  ALA A 202      -2.231 -33.307   9.028  1.00  0.00           C  
ATOM   3085  H   ALA A 202      -3.379 -34.998   7.491  1.00  0.00           H  
ATOM   3086  HA  ALA A 202      -0.780 -33.832   7.572  1.00  0.00           H  
ATOM   3087 1HB  ALA A 202      -1.530 -32.732   9.634  1.00  0.00           H  
ATOM   3088 2HB  ALA A 202      -2.756 -32.637   8.349  1.00  0.00           H  
ATOM   3089 3HB  ALA A 202      -2.950 -33.800   9.681  1.00  0.00           H  
ATOM   3090  N   LEU A 203      -1.248 -36.291   9.678  1.00  0.00           N  
ATOM   3091  CA  LEU A 203      -0.527 -37.231  10.534  1.00  0.00           C  
ATOM   3092  C   LEU A 203       0.538 -38.017   9.768  1.00  0.00           C  
ATOM   3093  O   LEU A 203       1.630 -38.247  10.285  1.00  0.00           O  
ATOM   3094  CB  LEU A 203      -1.516 -38.209  11.181  1.00  0.00           C  
ATOM   3095  CG  LEU A 203      -2.419 -37.617  12.271  1.00  0.00           C  
ATOM   3096  CD1 LEU A 203      -3.521 -38.611  12.613  1.00  0.00           C  
ATOM   3097  CD2 LEU A 203      -1.583 -37.284  13.498  1.00  0.00           C  
ATOM   3098  H   LEU A 203      -2.230 -36.445   9.493  1.00  0.00           H  
ATOM   3099  HA  LEU A 203       0.015 -36.663  11.288  1.00  0.00           H  
ATOM   3100 1HB  LEU A 203      -2.160 -38.619  10.405  1.00  0.00           H  
ATOM   3101 2HB  LEU A 203      -0.952 -39.028  11.627  1.00  0.00           H  
ATOM   3102  HG  LEU A 203      -2.893 -36.708  11.898  1.00  0.00           H  
ATOM   3103 1HD1 LEU A 203      -4.163 -38.190  13.387  1.00  0.00           H  
ATOM   3104 2HD1 LEU A 203      -4.116 -38.815  11.722  1.00  0.00           H  
ATOM   3105 3HD1 LEU A 203      -3.077 -39.537  12.975  1.00  0.00           H  
ATOM   3106 1HD2 LEU A 203      -2.225 -36.864  14.272  1.00  0.00           H  
ATOM   3107 2HD2 LEU A 203      -1.110 -38.192  13.873  1.00  0.00           H  
ATOM   3108 3HD2 LEU A 203      -0.814 -36.560  13.230  1.00  0.00           H  
ATOM   3109  N   GLN A 204       0.230 -38.414   8.537  1.00  0.00           N  
ATOM   3110  CA  GLN A 204       1.202 -39.100   7.684  1.00  0.00           C  
ATOM   3111  C   GLN A 204       2.385 -38.198   7.324  1.00  0.00           C  
ATOM   3112  O   GLN A 204       3.535 -38.638   7.318  1.00  0.00           O  
ATOM   3113  CB  GLN A 204       0.525 -39.601   6.406  1.00  0.00           C  
ATOM   3114  CG  GLN A 204      -0.454 -40.742   6.626  1.00  0.00           C  
ATOM   3115  CD  GLN A 204      -1.163 -41.151   5.349  1.00  0.00           C  
ATOM   3116  OE1 GLN A 204      -1.356 -40.338   4.441  1.00  0.00           O  
ATOM   3117  NE2 GLN A 204      -1.555 -42.418   5.271  1.00  0.00           N  
ATOM   3118  H   GLN A 204      -0.699 -38.238   8.181  1.00  0.00           H  
ATOM   3119  HA  GLN A 204       1.596 -39.958   8.229  1.00  0.00           H  
ATOM   3120 1HB  GLN A 204      -0.016 -38.780   5.935  1.00  0.00           H  
ATOM   3121 2HB  GLN A 204       1.284 -39.940   5.701  1.00  0.00           H  
ATOM   3122 1HG  GLN A 204       0.091 -41.606   7.006  1.00  0.00           H  
ATOM   3123 2HG  GLN A 204      -1.206 -40.427   7.349  1.00  0.00           H  
ATOM   3124 1HE2 GLN A 204      -2.028 -42.746   4.452  1.00  0.00           H  
ATOM   3125 2HE2 GLN A 204      -1.378 -43.044   6.030  1.00  0.00           H  
ATOM   3126  N   LEU A 205       2.106 -36.934   7.023  1.00  0.00           N  
ATOM   3127  CA  LEU A 205       3.168 -35.967   6.758  1.00  0.00           C  
ATOM   3128  C   LEU A 205       3.976 -35.698   8.022  1.00  0.00           C  
ATOM   3129  O   LEU A 205       5.194 -35.597   7.969  1.00  0.00           O  
ATOM   3130  CB  LEU A 205       2.579 -34.654   6.228  1.00  0.00           C  
ATOM   3131  CG  LEU A 205       3.596 -33.559   5.883  1.00  0.00           C  
ATOM   3132  CD1 LEU A 205       4.496 -34.040   4.753  1.00  0.00           C  
ATOM   3133  CD2 LEU A 205       2.859 -32.287   5.492  1.00  0.00           C  
ATOM   3134  H   LEU A 205       1.144 -36.631   6.975  1.00  0.00           H  
ATOM   3135  HA  LEU A 205       3.838 -36.388   6.008  1.00  0.00           H  
ATOM   3136 1HB  LEU A 205       2.006 -34.870   5.329  1.00  0.00           H  
ATOM   3137 2HB  LEU A 205       1.899 -34.250   6.980  1.00  0.00           H  
ATOM   3138  HG  LEU A 205       4.227 -33.361   6.751  1.00  0.00           H  
ATOM   3139 1HD1 LEU A 205       5.219 -33.262   4.508  1.00  0.00           H  
ATOM   3140 2HD1 LEU A 205       5.026 -34.940   5.068  1.00  0.00           H  
ATOM   3141 3HD1 LEU A 205       3.891 -34.263   3.875  1.00  0.00           H  
ATOM   3142 1HD2 LEU A 205       3.582 -31.508   5.247  1.00  0.00           H  
ATOM   3143 2HD2 LEU A 205       2.230 -32.483   4.623  1.00  0.00           H  
ATOM   3144 3HD2 LEU A 205       2.238 -31.956   6.323  1.00  0.00           H  
ATOM   3145  N   LYS A 206       3.288 -35.577   9.153  1.00  0.00           N  
ATOM   3146  CA  LYS A 206       3.924 -35.368  10.460  1.00  0.00           C  
ATOM   3147  C   LYS A 206       4.964 -36.448  10.743  1.00  0.00           C  
ATOM   3148  O   LYS A 206       6.063 -36.158  11.215  1.00  0.00           O  
ATOM   3149  CB  LYS A 206       2.875 -35.346  11.573  1.00  0.00           C  
ATOM   3150  CG  LYS A 206       3.437 -35.076  12.962  1.00  0.00           C  
ATOM   3151  CD  LYS A 206       2.353 -35.168  14.025  1.00  0.00           C  
ATOM   3152  CE  LYS A 206       2.183 -36.596  14.521  1.00  0.00           C  
ATOM   3153  NZ  LYS A 206       3.261 -36.988  15.468  1.00  0.00           N  
ATOM   3154  H   LYS A 206       2.279 -35.633   9.101  1.00  0.00           H  
ATOM   3155  HA  LYS A 206       4.430 -34.403  10.447  1.00  0.00           H  
ATOM   3156 1HB  LYS A 206       2.132 -34.577  11.358  1.00  0.00           H  
ATOM   3157 2HB  LYS A 206       2.356 -36.304  11.602  1.00  0.00           H  
ATOM   3158 1HG  LYS A 206       4.218 -35.804  13.186  1.00  0.00           H  
ATOM   3159 2HG  LYS A 206       3.877 -34.079  12.989  1.00  0.00           H  
ATOM   3160 1HD  LYS A 206       2.615 -34.527  14.869  1.00  0.00           H  
ATOM   3161 2HD  LYS A 206       1.406 -34.823  13.609  1.00  0.00           H  
ATOM   3162 1HE  LYS A 206       1.222 -36.694  15.024  1.00  0.00           H  
ATOM   3163 2HE  LYS A 206       2.195 -37.280  13.673  1.00  0.00           H  
ATOM   3164 1HZ  LYS A 206       3.113 -37.939  15.773  1.00  0.00           H  
ATOM   3165 2HZ  LYS A 206       4.157 -36.919  15.007  1.00  0.00           H  
ATOM   3166 3HZ  LYS A 206       3.248 -36.372  16.269  1.00  0.00           H  
ATOM   3167  N   THR A 207       4.596 -37.694  10.446  1.00  0.00           N  
ATOM   3168  CA  THR A 207       5.483 -38.850  10.592  1.00  0.00           C  
ATOM   3169  C   THR A 207       6.629 -38.790   9.578  1.00  0.00           C  
ATOM   3170  O   THR A 207       7.783 -39.015   9.938  1.00  0.00           O  
ATOM   3171  CB  THR A 207       4.708 -40.170  10.424  1.00  0.00           C  
ATOM   3172  OG1 THR A 207       3.693 -40.263  11.431  1.00  0.00           O  
ATOM   3173  CG2 THR A 207       5.649 -41.360  10.545  1.00  0.00           C  
ATOM   3174  H   THR A 207       3.656 -37.835  10.104  1.00  0.00           H  
ATOM   3175  HA  THR A 207       5.917 -38.829  11.592  1.00  0.00           H  
ATOM   3176  HB  THR A 207       4.231 -40.190   9.444  1.00  0.00           H  
ATOM   3177  HG1 THR A 207       3.087 -39.524  11.344  1.00  0.00           H  
ATOM   3178 1HG2 THR A 207       5.084 -42.284  10.423  1.00  0.00           H  
ATOM   3179 2HG2 THR A 207       6.415 -41.298   9.772  1.00  0.00           H  
ATOM   3180 3HG2 THR A 207       6.121 -41.351  11.526  1.00  0.00           H  
ATOM   3181  N   LYS A 208       6.312 -38.452   8.329  1.00  0.00           N  
ATOM   3182  CA  LYS A 208       7.313 -38.340   7.256  1.00  0.00           C  
ATOM   3183  C   LYS A 208       8.398 -37.260   7.485  1.00  0.00           C  
ATOM   3184  O   LYS A 208       9.579 -37.483   7.226  1.00  0.00           O  
ATOM   3185  CB  LYS A 208       6.602 -38.069   5.929  1.00  0.00           C  
ATOM   3186  CG  LYS A 208       7.528 -37.992   4.723  1.00  0.00           C  
ATOM   3187  CD  LYS A 208       6.743 -37.801   3.434  1.00  0.00           C  
ATOM   3188  CE  LYS A 208       7.668 -37.697   2.231  1.00  0.00           C  
ATOM   3189  NZ  LYS A 208       6.913 -37.510   0.962  1.00  0.00           N  
ATOM   3190  H   LYS A 208       5.341 -38.265   8.119  1.00  0.00           H  
ATOM   3191  HA  LYS A 208       7.867 -39.277   7.201  1.00  0.00           H  
ATOM   3192 1HB  LYS A 208       5.872 -38.857   5.740  1.00  0.00           H  
ATOM   3193 2HB  LYS A 208       6.057 -37.127   5.994  1.00  0.00           H  
ATOM   3194 1HG  LYS A 208       8.217 -37.155   4.846  1.00  0.00           H  
ATOM   3195 2HG  LYS A 208       8.110 -38.910   4.652  1.00  0.00           H  
ATOM   3196 1HD  LYS A 208       6.067 -38.646   3.291  1.00  0.00           H  
ATOM   3197 2HD  LYS A 208       6.148 -36.890   3.502  1.00  0.00           H  
ATOM   3198 1HE  LYS A 208       8.345 -36.855   2.364  1.00  0.00           H  
ATOM   3199 2HE  LYS A 208       8.266 -38.606   2.152  1.00  0.00           H  
ATOM   3200 1HZ  LYS A 208       7.562 -37.447   0.190  1.00  0.00           H  
ATOM   3201 2HZ  LYS A 208       6.295 -38.297   0.819  1.00  0.00           H  
ATOM   3202 3HZ  LYS A 208       6.370 -36.661   1.016  1.00  0.00           H  
ATOM   3203  N   LEU A 209       8.004 -36.088   7.969  1.00  0.00           N  
ATOM   3204  CA  LEU A 209       8.952 -34.996   8.162  1.00  0.00           C  
ATOM   3205  C   LEU A 209       9.717 -35.132   9.480  1.00  0.00           C  
ATOM   3206  O   LEU A 209       9.177 -35.608  10.487  1.00  0.00           O  
ATOM   3207  CB  LEU A 209       8.215 -33.651   8.130  1.00  0.00           C  
ATOM   3208  CG  LEU A 209       7.502 -33.315   6.814  1.00  0.00           C  
ATOM   3209  CD1 LEU A 209       6.740 -32.005   6.970  1.00  0.00           C  
ATOM   3210  CD2 LEU A 209       8.524 -33.222   5.692  1.00  0.00           C  
ATOM   3211  H   LEU A 209       7.033 -35.946   8.211  1.00  0.00           H  
ATOM   3212  HA  LEU A 209       9.689 -35.033   7.361  1.00  0.00           H  
ATOM   3213 1HB  LEU A 209       7.468 -33.646   8.922  1.00  0.00           H  
ATOM   3214 2HB  LEU A 209       8.933 -32.856   8.331  1.00  0.00           H  
ATOM   3215  HG  LEU A 209       6.777 -34.096   6.583  1.00  0.00           H  
ATOM   3216 1HD1 LEU A 209       6.233 -31.766   6.035  1.00  0.00           H  
ATOM   3217 2HD1 LEU A 209       6.002 -32.106   7.766  1.00  0.00           H  
ATOM   3218 3HD1 LEU A 209       7.437 -31.206   7.219  1.00  0.00           H  
ATOM   3219 1HD2 LEU A 209       8.017 -32.984   4.756  1.00  0.00           H  
ATOM   3220 2HD2 LEU A 209       9.248 -32.440   5.922  1.00  0.00           H  
ATOM   3221 3HD2 LEU A 209       9.041 -34.177   5.591  1.00  0.00           H  
ATOM   3222  N   GLY A 210      10.979 -34.708   9.466  1.00  0.00           N  
ATOM   3223  CA  GLY A 210      11.795 -34.704  10.669  1.00  0.00           C  
ATOM   3224  C   GLY A 210      13.206 -34.175  10.466  1.00  0.00           C  
ATOM   3225  O   GLY A 210      14.034 -34.221  11.377  1.00  0.00           O  
ATOM   3226  OXT GLY A 210      13.565 -33.688   9.395  1.00  0.00           O  
ATOM   3227  H   GLY A 210      11.379 -34.381   8.599  1.00  0.00           H  
ATOM   3228 1HA  GLY A 210      11.312 -34.096  11.434  1.00  0.00           H  
ATOM   3229 2HA  GLY A 210      11.867 -35.716  11.063  1.00  0.00           H  
TER                                                                             
HETATM 3231 FE1  HSS B 211      -3.343 -17.839  11.180  1.00  0.00          FE  
HETATM 3232  N1  HSS B 211      -3.024 -16.514  12.681  1.00  0.00           N  
HETATM 3233  C1  HSS B 211      -2.956 -16.806  14.021  1.00  0.00           C  
HETATM 3234  C2  HSS B 211      -2.683 -15.610  14.791  1.00  0.00           C  
HETATM 3235  C3  HSS B 211      -2.629 -14.568  13.891  1.00  0.00           C  
HETATM 3236  C32 HSS B 211      -2.435 -13.161  14.223  1.00  0.00           C  
HETATM 3237  C33 HSS B 211      -3.162 -12.114  13.800  1.00  0.00           C  
HETATM 3238  C4  HSS B 211      -2.826 -15.166  12.569  1.00  0.00           C  
HETATM 3239  C5  HSS B 211      -2.784 -14.473  11.362  1.00  0.00           C  
HETATM 3240  C6  HSS B 211      -3.032 -15.017  10.110  1.00  0.00           C  
HETATM 3241  C9  HSS B 211      -3.022 -14.257   8.869  1.00  0.00           C  
HETATM 3242  C8  HSS B 211      -3.332 -15.139   7.867  1.00  0.00           C  
HETATM 3243  C7  HSS B 211      -3.495 -16.438   8.505  1.00  0.00           C  
HETATM 3244  N2  HSS B 211      -3.325 -16.338   9.863  1.00  0.00           N  
HETATM 3245  C14 HSS B 211      -3.739 -17.609   7.805  1.00  0.00           C  
HETATM 3246  C15 HSS B 211      -3.896 -18.875   8.355  1.00  0.00           C  
HETATM 3247  N3  HSS B 211      -3.793 -19.152   9.691  1.00  0.00           N  
HETATM 3248  C16 HSS B 211      -3.998 -20.504   9.815  1.00  0.00           C  
HETATM 3249  C23 HSS B 211      -3.992 -21.209  11.009  1.00  0.00           C  
HETATM 3250  C24 HSS B 211      -3.796 -20.671  12.279  1.00  0.00           C  
HETATM 3251  N4  HSS B 211      -3.572 -19.342  12.545  1.00  0.00           N  
HETATM 3252  C27 HSS B 211      -3.420 -19.239  13.901  1.00  0.00           C  
HETATM 3253  C26 HSS B 211      -3.559 -20.549  14.529  1.00  0.00           C  
HETATM 3254  C25 HSS B 211      -3.803 -21.443  13.505  1.00  0.00           C  
HETATM 3255  C31 HSS B 211      -4.061 -22.914  13.602  1.00  0.00           C  
HETATM 3256  C29 HSS B 211      -3.457 -20.783  15.962  1.00  0.00           C  
HETATM 3257  C30 HSS B 211      -3.065 -21.916  16.568  1.00  0.00           C  
HETATM 3258  C28 HSS B 211      -3.130 -18.064  14.584  1.00  0.00           C  
HETATM 3259  C17 HSS B 211      -4.252 -21.103   8.510  1.00  0.00           C  
HETATM 3260  C18 HSS B 211      -4.193 -20.086   7.594  1.00  0.00           C  
HETATM 3261  C19 HSS B 211      -4.443 -20.140   6.114  1.00  0.00           C  
HETATM 3262  C20 HSS B 211      -5.768 -19.483   5.692  1.00  0.00           C  
HETATM 3263  C21 HSS B 211      -6.095 -19.569   4.175  1.00  0.00           C  
HETATM 3264  O3  HSS B 211      -5.753 -18.566   3.491  1.00  0.00           O  
HETATM 3265  O4  HSS B 211      -6.685 -20.607   3.766  1.00  0.00           O  
HETATM 3266  C22 HSS B 211      -4.533 -22.558   8.285  1.00  0.00           C  
HETATM 3267  C11 HSS B 211      -3.401 -14.876   6.394  1.00  0.00           C  
HETATM 3268  C12 HSS B 211      -2.091 -15.242   5.657  1.00  0.00           C  
HETATM 3269  C13 HSS B 211      -1.625 -14.208   4.589  1.00  0.00           C  
HETATM 3270  O2  HSS B 211      -0.820 -14.646   3.726  1.00  0.00           O  
HETATM 3271  O1  HSS B 211      -2.052 -13.021   4.699  1.00  0.00           O  
HETATM 3272  C10 HSS B 211      -2.716 -12.795   8.745  1.00  0.00           C  
HETATM 3273  C34 HSS B 211      -2.556 -15.560  16.282  1.00  0.00           C  
HETATM 3274  C35 HSS B 211      -1.587 -18.443  11.089  1.00  0.00           C  
HETATM 3275  C36 HSS B 211      -0.668 -18.559  12.261  1.00  0.00           C  
HETATM 3276  O6  HSS B 211      -0.613 -19.849  12.670  1.00  0.00           O  
HETATM 3277  C37 HSS B 211       0.031 -20.100  13.940  1.00  0.00           C  
HETATM 3278  C38 HSS B 211       0.022 -21.598  14.160  1.00  0.00           C  
HETATM 3279  O5  HSS B 211      -0.059 -17.667  12.828  1.00  0.00           O  
HETATM 3280  C40 HSS B 211      -0.259 -16.978   9.869  1.00  0.00           C  
HETATM 3281  C39 HSS B 211       0.485 -18.040   9.464  1.00  0.00           C  
HETATM 3282  C41 HSS B 211       0.238 -18.837   8.266  1.00  0.00           C  
HETATM 3283  C43 HSS B 211       0.756 -20.144   8.186  1.00  0.00           C  
HETATM 3284  C45 HSS B 211       0.493 -20.950   7.080  1.00  0.00           C  
HETATM 3285  C46 HSS B 211      -0.278 -20.458   6.023  1.00  0.00           C  
HETATM 3286  C44 HSS B 211      -0.780 -19.154   6.081  1.00  0.00           C  
HETATM 3287  C42 HSS B 211      -0.531 -18.353   7.190  1.00  0.00           C  
HETATM 3288  H25 HSS B 211      -1.625 -12.959  14.924  1.00  0.00           H  
HETATM 3289  H27 HSS B 211      -2.922 -11.104  14.123  1.00  0.00           H  
HETATM 3290  H26 HSS B 211      -4.022 -12.225  13.148  1.00  0.00           H  
HETATM 3291  H1  HSS B 211      -2.540 -13.420  11.401  1.00  0.00           H  
HETATM 3292  H9  HSS B 211      -3.790 -17.526   6.728  1.00  0.00           H  
HETATM 3293  H17 HSS B 211      -4.157 -22.279  10.946  1.00  0.00           H  
HETATM 3294  H24 HSS B 211      -3.133 -23.499  13.554  1.00  0.00           H  
HETATM 3295  H22 HSS B 211      -4.547 -23.161  14.552  1.00  0.00           H  
HETATM 3296  H23 HSS B 211      -4.706 -23.264  12.789  1.00  0.00           H  
HETATM 3297  H19 HSS B 211      -3.726 -19.940  16.598  1.00  0.00           H  
HETATM 3298  H20 HSS B 211      -2.740 -22.792  16.018  1.00  0.00           H  
HETATM 3299  H21 HSS B 211      -3.039 -21.984  17.652  1.00  0.00           H  
HETATM 3300  H18 HSS B 211      -3.018 -18.132  15.660  1.00  0.00           H  
HETATM 3301  H10 HSS B 211      -3.617 -19.651   5.578  1.00  0.00           H  
HETATM 3302  H11 HSS B 211      -4.451 -21.184   5.781  1.00  0.00           H  
HETATM 3303  H13 HSS B 211      -5.778 -18.432   5.985  1.00  0.00           H  
HETATM 3304  H12 HSS B 211      -6.576 -19.982   6.248  1.00  0.00           H  
HETATM 3305  H14 HSS B 211      -3.700 -23.187   8.624  1.00  0.00           H  
HETATM 3306  H15 HSS B 211      -4.699 -22.772   7.226  1.00  0.00           H  
HETATM 3307  H16 HSS B 211      -5.424 -22.887   8.835  1.00  0.00           H  
HETATM 3308  H5  HSS B 211      -4.247 -15.411   5.946  1.00  0.00           H  
HETATM 3309  H6  HSS B 211      -3.568 -13.810   6.213  1.00  0.00           H  
HETATM 3310  H7  HSS B 211      -2.154 -16.232   5.189  1.00  0.00           H  
HETATM 3311  H8  HSS B 211      -1.274 -15.309   6.390  1.00  0.00           H  
HETATM 3312  H4  HSS B 211      -2.608 -12.511   7.693  1.00  0.00           H  
HETATM 3313  H3  HSS B 211      -1.781 -12.536   9.257  1.00  0.00           H  
HETATM 3314  H2  HSS B 211      -3.503 -12.170   9.187  1.00  0.00           H  
HETATM 3315  H29 HSS B 211      -2.258 -14.566  16.626  1.00  0.00           H  
HETATM 3316  H30 HSS B 211      -1.811 -16.279  16.645  1.00  0.00           H  
HETATM 3317  H28 HSS B 211      -3.505 -15.806  16.777  1.00  0.00           H  
HETATM 3318  H31 HSS B 211      -1.434 -19.277  10.403  1.00  0.00           H  
HETATM 3319  H33 HSS B 211       1.046 -19.693  13.909  1.00  0.00           H  
HETATM 3320  H32 HSS B 211      -0.530 -19.573  14.717  1.00  0.00           H  
HETATM 3321  H34 HSS B 211       0.494 -21.835  15.120  1.00  0.00           H  
HETATM 3322  H36 HSS B 211       0.576 -22.113  13.367  1.00  0.00           H  
HETATM 3323  H35 HSS B 211      -1.004 -21.974  14.174  1.00  0.00           H  
HETATM 3324  H38 HSS B 211       0.014 -16.419  10.755  1.00  0.00           H  
HETATM 3325  H37 HSS B 211      -1.049 -16.569   9.257  1.00  0.00           H  
HETATM 3326  H39 HSS B 211       1.279 -18.399  10.117  1.00  0.00           H  
HETATM 3327  H41 HSS B 211       1.356 -20.527   9.008  1.00  0.00           H  
HETATM 3328  H43 HSS B 211       0.891 -21.960   7.041  1.00  0.00           H  
HETATM 3329  H44 HSS B 211      -0.479 -21.082   5.158  1.00  0.00           H  
HETATM 3330  H42 HSS B 211      -1.368 -18.760   5.257  1.00  0.00           H  
HETATM 3331  H40 HSS B 211      -0.925 -17.345   7.220  1.00  0.00           H  
TER                                                                             
CONECT 2243 3231                                                                
CONECT 3231 2243 3232 3244 3247                                                 
CONECT 3231 3251 3274                                                           
CONECT 3232 3231 3233 3238                                                      
CONECT 3233 3232 3234 3258                                                      
CONECT 3234 3233 3235 3273                                                      
CONECT 3235 3234 3236 3238                                                      
CONECT 3236 3235 3237 3288                                                      
CONECT 3237 3236 3289 3290                                                      
CONECT 3238 3232 3235 3239                                                      
CONECT 3239 3238 3240 3291                                                      
CONECT 3240 3239 3241 3244                                                      
CONECT 3241 3240 3242 3272                                                      
CONECT 3242 3241 3243 3267                                                      
CONECT 3243 3242 3244 3245                                                      
CONECT 3244 3231 3240 3243                                                      
CONECT 3245 3243 3246 3292                                                      
CONECT 3246 3245 3247 3260                                                      
CONECT 3247 3231 3246 3248                                                      
CONECT 3248 3247 3249 3259                                                      
CONECT 3249 3248 3250 3293                                                      
CONECT 3250 3249 3251 3254                                                      
CONECT 3251 3231 3250 3252                                                      
CONECT 3252 3251 3253 3258                                                      
CONECT 3253 3252 3254 3256                                                      
CONECT 3254 3250 3253 3255                                                      
CONECT 3255 3254 3294 3295 3296                                                 
CONECT 3256 3253 3257 3297                                                      
CONECT 3257 3256 3298 3299                                                      
CONECT 3258 3233 3252 3300                                                      
CONECT 3259 3248 3260 3266                                                      
CONECT 3260 3246 3259 3261                                                      
CONECT 3261 3260 3262 3301 3302                                                 
CONECT 3262 3261 3263 3303 3304                                                 
CONECT 3263 3262 3264 3265                                                      
CONECT 3264 3263                                                                
CONECT 3265 3263                                                                
CONECT 3266 3259 3305 3306 3307                                                 
CONECT 3267 3242 3268 3308 3309                                                 
CONECT 3268 3267 3269 3310 3311                                                 
CONECT 3269 3268 3270 3271                                                      
CONECT 3270 3269                                                                
CONECT 3271 3269                                                                
CONECT 3272 3241 3312 3313 3314                                                 
CONECT 3273 3234 3315 3316 3317                                                 
CONECT 3274 3231 3275 3280 3318                                                 
CONECT 3275 3274 3276 3279                                                      
CONECT 3276 3275 3277                                                           
CONECT 3277 3276 3278 3319 3320                                                 
CONECT 3278 3277 3321 3322 3323                                                 
CONECT 3279 3275                                                                
CONECT 3280 3274 3281 3324 3325                                                 
CONECT 3281 3280 3282 3326                                                      
CONECT 3282 3281 3283 3287                                                      
CONECT 3283 3282 3284 3327                                                      
CONECT 3284 3283 3285 3328                                                      
CONECT 3285 3284 3286 3329                                                      
CONECT 3286 3285 3287 3330                                                      
CONECT 3287 3282 3286 3331                                                      
CONECT 3288 3236                                                                
CONECT 3289 3237                                                                
CONECT 3290 3237                                                                
CONECT 3291 3239                                                                
CONECT 3292 3245                                                                
CONECT 3293 3249                                                                
CONECT 3294 3255                                                                
CONECT 3295 3255                                                                
CONECT 3296 3255                                                                
CONECT 3297 3256                                                                
CONECT 3298 3257                                                                
CONECT 3299 3257                                                                
CONECT 3300 3258                                                                
CONECT 3301 3261                                                                
CONECT 3302 3261                                                                
CONECT 3303 3262                                                                
CONECT 3304 3262                                                                
CONECT 3305 3266                                                                
CONECT 3306 3266                                                                
CONECT 3307 3266                                                                
CONECT 3308 3267                                                                
CONECT 3309 3267                                                                
CONECT 3310 3268                                                                
CONECT 3311 3268                                                                
CONECT 3312 3272                                                                
CONECT 3313 3272                                                                
CONECT 3314 3272                                                                
CONECT 3315 3273                                                                
CONECT 3316 3273                                                                
CONECT 3317 3273                                                                
CONECT 3318 3274                                                                
CONECT 3319 3277                                                                
CONECT 3320 3277                                                                
CONECT 3321 3278                                                                
CONECT 3322 3278                                                                
CONECT 3323 3278                                                                
CONECT 3324 3280                                                                
CONECT 3325 3280                                                                
CONECT 3326 3281                                                                
CONECT 3327 3283                                                                
CONECT 3328 3284                                                                
CONECT 3329 3285                                                                
CONECT 3330 3286                                                                
CONECT 3331 3287                                                                
# All scores below are weighted scores, not raw scores.
#BEGIN_POSE_ENERGIES_TABLE correct_surface_True/021_008_UM_159_H148_areda15_HMM_onlyH_1__DE_4_HSS_run15_DE_1.pdb
label fa_atr fa_rep fa_sol fa_intra_atr_xover4 fa_intra_rep_xover4 fa_intra_sol_xover4 lk_ball lk_ball_iso lk_ball_bridge lk_ball_bridge_uncpl fa_elec fa_intra_elec pro_close hbond_sr_bb hbond_lr_bb hbond_bb_sc hbond_sc dslf_fa13 omega fa_dun_dev fa_dun_rot fa_dun_semi p_aa_pp hxl_tors ref rama_prepro total
weights 1 0.55 1 1 0.55 1 0.92 -0.38 -0.33 -0.33 1 1 1.25 1 1 1 1 1.25 0.48 0.69 0.76 0.78 0.61 1 1 0.5 NA
pose -1252.02 135.696 630.001 -83.9171 47.813 36.9024 413.088 -427.074 -10.1014 -46.7283 -354.15 -37.4324 0 -145.518 -15.6153 -29.1397 -19.7557 0 26.5009 18.3295 76.3189 105.21 -59.2966 57.9885 63.3226 -38.992 -908.568
VAL:NtermProteinFull_1 -4.41732 0.78095 0.9511 -0.30418 0.26698 0.0428 0.70431 -1.06841 -0.02809 -0.07555 -1.84993 1.97305 0 0 0 0 0 0 0.00981 0.01554 0.03691 0 0 0 2.085 0 -0.87703
SER_2 -4.43002 0.33266 4.2917 -0.02678 0 0.06912 2.76552 -1.96289 -0.02226 -0.05514 -2.36892 -0.5426 0 0 0 -1.85263 0 0 0.04256 0.01776 0.14275 0 -0.31682 0.63536 -1.1772 -0.12406 -4.58189
LEU_3 -5.9736 0.58124 1.16395 -0.71446 0.42437 0.19392 1.32976 -1.5433 -0.03388 -0.11146 -0.41301 0.0447 0 0 0 0 0 0 0.04344 0.05859 0.58161 0 -0.21257 0 0.72952 -0.17538 -4.02657
ASP_4 -4.62268 0.37941 4.63892 -0.11361 0.01694 0.30478 2.34273 -2.1258 -0.02188 -0.09986 -2.60058 -0.24548 0 0 0 0 -1.04116 0 0.04601 0.00253 0 1.474 0.2151 0 -2.2837 -0.0507 -3.78502
GLN_5 -6.66537 0.61725 5.17189 -0.24652 0.01995 0.17702 2.98607 -2.63356 -0.03707 -0.14172 -2.52436 -0.26652 0 0 0 -1.85263 0 0 0.01916 0.1656 0 2.96176 0.13441 0 -1.0644 0.0412 -3.13783
ALA_6 -6.57994 0.53351 2.19214 -0.02309 0 0 1.96696 -2.16805 -0.0258 -0.07323 -1.62186 -0.29707 0 0 0 0 0 0 0.12849 0 0 0 -0.32639 0 2.3386 -0.22916 -4.1849
ILE_7 -9.27941 1.16903 2.34948 -0.50699 0.54106 0.07131 2.07705 -2.44753 -0.06148 -0.24454 -1.76019 0.06701 0 0 0 0 0 0 -0.0205 0.08897 0.07267 0 -0.47105 0 1.0317 -0.23982 -7.56323
LEU_8 -8.40474 1.86228 1.76399 -0.49545 0.45373 0.06937 1.9578 -2.11921 -0.02471 -0.18138 -2.0943 0.16003 0 0 0 0 0 0 -0.04946 0.10134 0.24841 0 -0.27916 0 0.72952 -0.12979 -6.43172
ILE_9 -8.46887 1.45909 1.61851 -0.51157 0.54659 0.07332 1.97606 -2.19723 -0.0138 -0.08203 -1.66995 0.06731 0 0 0 0 0 0 0.00527 0.18249 0.06809 0 -0.43062 0 1.0317 -0.15873 -6.50434
LEU_10 -8.58634 1.61072 1.20674 -0.49466 0.31886 0.07489 1.50851 -2.08435 -0.02502 -0.10248 -1.29794 0.13469 0 0 0 0 0 0 0.072 0.29118 0.21178 0 -0.29087 0 0.72952 -0.16546 -6.88823
ILE_11 -9.01979 1.05254 2.28479 -0.5198 0.7131 0.07516 2.13192 -2.22707 -0.02566 -0.06451 -1.82749 -0.02088 0 0 0 0 0 0 0.1828 0.0157 0.10178 0 -0.4132 0 1.0317 -0.19334 -6.72223
VAL_12 -8.40746 1.16617 1.95671 -0.31921 0.35864 0.05584 2.21995 -2.28065 -0.01519 -0.27422 -2.13774 -0.06507 0 0 0 0 0 0 0.44324 0.17494 -0.01165 0 -0.19608 0 2.085 -0.11168 -5.35846
ALA_13 -5.99394 0.26212 3.00253 -0.02253 0 0 2.25006 -2.35526 -0.04129 -0.16183 -2.29195 -0.28002 0 0 0 0 0 0 0.15395 0 0 0 -0.28597 0 2.3386 -0.30591 -3.73145
ALA_14 -3.52036 0.1578 2.29753 -0.02244 0 0 1.28001 -1.47427 -0.00524 -0.01892 -0.49566 -0.29399 0 0 0 0 0 0 0.06618 0 0 0 -0.19968 0 2.3386 -0.40881 -0.29926
LYS_15 -6.63583 0.3626 6.01712 -0.51256 0.42449 0.22021 2.70244 -2.69837 -0.03433 -0.05193 -2.06923 0.53584 0 0 0 0 -1.19453 0 0.25237 0.1998 3.26837 0 -0.07601 0 -1.6738 -0.35995 -1.32332
LEU_16 -6.54426 0.73143 1.02677 -0.50691 0.36285 0.07977 1.43796 -1.62248 -0.00148 -0.01302 -0.6614 0.11404 0 0 0 0 0 0 -0.05049 0.1313 0.12734 0 -0.30357 0 0.72952 -0.31582 -5.27845
GLY_17 -1.69815 0.0781 1.88331 -5e-05 0 0 0.95764 -0.91912 -0.01005 -0.09302 -0.71012 -0.32298 0 0 0 0 0 0 -0.03298 0 0 0 -1.41198 0 1.2108 -0.08615 -1.15475
THR_18 -4.47125 0.63577 2.06249 -0.19312 0.15509 0.05909 1.55908 -1.50276 -0.04878 -0.37473 -1.24126 -0.77483 0 0 0 -0.35963 0 0 0.08183 0 0.55612 0 -0.75085 2.30378 -1.425 0.33216 -3.39679
THR_19 -3.99915 0.4647 3.89015 -0.11332 0.06404 0.07927 2.28208 -1.92202 -0.08262 -0.29412 -2.19095 -0.52896 0 0 0 -0.98754 0 0 -0.0081 0.03081 0.00976 0 -0.43445 2.28805 -1.425 0.04875 -2.82862
VAL_20 -6.22777 1.42254 1.55088 -0.36634 0.30279 0.06726 1.53549 -1.81435 -0.05981 -0.16753 -0.59557 0.09154 0 0 0 0 0 0 0.02744 0.00245 1.0314 0 0.04497 0 2.085 -0.31348 -1.38308
GLU_21 -4.7183 0.69844 5.53668 -0.46289 0.20502 1.24237 2.20457 -2.45576 -0.1461 -0.42598 -3.36381 -2.33661 0 0 0 0 0 0 -0.03734 0 0 4.03931 -0.29618 0 -2.5358 -0.34323 -3.19559
GLU_22 -6.15555 0.58608 6.22 -0.64217 0.16244 1.06226 2.79776 -2.64879 -0.1007 -0.41355 -2.09431 -0.51096 0 0 0 -0.62792 -0.73349 0 0.10251 0.01221 0 3.12261 -0.24134 0 -2.5358 -0.44265 -3.08136
ALA_23 -5.90101 0.23526 2.07698 -0.02228 0 0 1.94989 -2.11279 -0.04539 -0.28335 -1.54596 -0.30429 0 0 0 0 0 0 0.00763 0 0 0 -0.35073 0 2.3386 -0.46229 -4.41972
VAL_24 -6.51815 0.69891 2.366 -0.30834 0.25754 0.05316 2.12271 -2.15712 -0.06054 -0.19947 -1.80086 -0.06698 0 0 0 0 0 0 -0.06059 0 -0.02224 0 -0.33842 0 2.085 -0.31769 -4.26709
GLU_25 -4.60379 0.13856 4.1976 -0.63266 0.16499 1.04228 1.79377 -1.97529 -0.0297 -0.14212 -1.78726 -0.56216 0 0 0 0 0 0 -0.01392 0 0 3.42525 -0.2105 0 -2.5358 -0.31332 -2.04406
GLN_26 -7.4626 0.99715 5.52344 -0.26061 0.03423 0.1955 2.88391 -2.83862 -0.04271 -0.30452 -2.86143 -0.41453 0 0 0 0 -0.73349 0 0.28228 0 0 2.76805 -0.05012 0 -1.0644 -0.34785 -3.69632
ALA_27 -6.10103 0.33243 2.43907 -0.02266 0 0 2.21679 -2.17165 -0.00959 -0.08151 -1.88536 -0.29648 0 0 0 0 0 0 0.44328 0 0 0 -0.30571 0 2.3386 -0.34202 -3.44584
LEU_28 -5.86008 0.37863 3.7552 -0.50392 0.32844 0.07914 2.1046 -2.13503 -0.02114 -0.07722 -2.72561 0.1423 0 0 0 0 0 0 0.87179 0.30226 0.17635 0 -0.30051 0 0.72952 -0.44658 -3.20186
TRP_29 -6.96561 0.44573 4.10814 -1.27893 0.08303 0.38224 1.9834 -2.14327 -0.06074 -0.25635 -1.87826 -0.20181 0 0 0 0 0 0 0.03484 0.08652 0 1.2911 -0.27589 0 3.035 -0.17735 -1.78822
LEU_30 -9.93729 1.21249 1.60377 -0.48271 0.4056 0.06807 2.21505 -2.40751 -0.0753 -0.48371 -1.93263 0.13195 0 0 0 0 0 0 0.00843 0.43524 0.62602 0 -0.21866 0 0.72952 -0.02987 -8.13155
LYS_31 -6.80844 0.8712 5.17332 -0.48521 0.10331 0.30304 2.7112 -2.50188 -0.06392 -0.28052 -2.37153 0.45228 0 0 0 0 0 0 0.2234 0.21818 1.69768 0 0.04292 0 -1.6738 0.20791 -2.18083
THR_32 -3.35427 0.10822 3.55381 -0.20346 0.14058 0.06357 1.33999 -1.58927 -0.00068 -0.0021 -1.47993 -0.13958 0 0 0 0 0 0 0.06961 0.00929 -0.00894 0 -0.0224 2.28713 -1.425 0.29604 -0.3574
LYS_33 -4.37027 0.25062 2.70697 -0.54449 0.29349 0.29292 1.05294 -1.32492 -0.00105 -0.01197 -0.65477 0.20894 0 0 0 0 0 0 -0.04647 0.06964 1.66595 0 -0.13179 0 -1.6738 -0.0992 -2.31727
LEU_34 -5.81361 1.26111 0.01056 -0.52587 0.56736 0.0805 1.12322 -1.22305 -0.01893 -0.1005 -0.81478 -0.02811 0 0 0 0 0 0 -0.00901 0.067 2.6629 0 -0.26328 0 0.72952 -0.17332 -2.46828
GLY_35 -1.679 0.09132 1.59895 -5e-05 0 0 0.79178 -0.85404 -0.04405 -0.3183 -0.49248 -0.31547 0 0 0 0 0 0 0.1719 0 0 0 -1.27364 0 1.2108 0.08486 -1.02741
VAL_36 -5.9921 1.1106 1.45618 -0.30786 0.21427 0.04757 1.17196 -1.57919 -0.06146 -0.41234 -1.05956 -0.15787 0 0 0 0 0 0 -0.01987 0.01432 0.00715 0 -0.48746 0 2.085 -0.0453 -4.01595
SER_37 -4.35623 0.18091 4.54056 -0.027 0 0.06925 2.83628 -2.07069 -0.00821 -0.02279 -2.33646 -0.45747 0 0 0 -1.7581 0 0 -0.00273 0.01736 0.07005 0 -0.46591 0.6327 -1.1772 -0.41131 -4.74697
LEU_38 -5.18978 0.60405 1.9773 -0.49983 0.58709 0.07405 1.42899 -1.52049 -0.00955 -0.03174 -0.49314 0.14119 0 0 0 0 0 0 0.1328 0.10762 0.22633 0 -0.28035 0 0.72952 -0.43431 -2.45028
ILE_39 -5.2357 0.23082 2.27162 -0.52542 0.77276 0.0781 1.27232 -1.56757 -0.00262 -0.00544 -0.41446 -0.05412 0 0 0 0 0 0 0.69493 0.00416 0.12516 0 -0.32569 0 1.0317 -0.21954 -1.869
GLN_40 -6.68459 0.56041 5.66979 -0.25483 0.02576 0.19426 3.41481 -2.68235 -0.0318 -0.19503 -3.05534 -0.27666 0 0 0 -1.7581 -0.50822 0 0.56448 0.03947 0 3.28226 -0.07693 0 -1.0644 -0.15936 -2.99637
ALA_41 -6.78774 0.7429 2.58378 -0.02285 0 0 2.41168 -2.3269 -0.00826 -0.02703 -1.78622 -0.28604 0 0 0 0 0 0 0.05312 0 0 0 -0.15159 0 2.3386 -0.30052 -3.56706
LEU_42 -9.67271 1.72664 2.21763 -0.49915 0.54126 0.07489 2.41416 -2.47578 -0.0129 -0.08064 -1.80822 0.12526 0 0 0 0 0 0 0.96465 0.23579 0.16114 0 -0.30699 0 0.72952 -0.37267 -6.03811
LEU_43 -8.46639 0.99739 2.72422 -0.72604 0.47968 0.21508 2.13565 -2.36276 -0.04775 -0.24433 -1.6777 0.06503 0 0 0 0 0 0 0.22338 0.29922 0.72015 0 -0.23833 0 0.72952 -0.28635 -5.46035
ILE_44 -9.23784 1.62401 1.06664 -0.51334 0.57052 0.07382 2.28326 -2.27136 -0.04651 -0.14288 -1.46359 0.04756 0 0 0 0 0 0 -0.01756 0.1158 0.09353 0 -0.36254 0 1.0317 -0.11585 -7.26466
LEU_45 -9.84467 2.16251 1.41527 -0.51242 0.64615 0.07384 2.54456 -2.4863 -0.02455 -0.05953 -1.60159 0.19997 0 0 0 0 0 0 0.31463 0.03045 0.37815 0 -0.25319 0 0.72952 -0.13811 -6.42529
ALA_46 -6.16382 0.51512 3.39957 -0.02165 0 0 2.35342 -2.43544 -0.01068 -0.03853 -1.88355 -0.27839 0 0 0 0 0 0 0.16425 0 0 0 -0.17609 0 2.3386 -0.2705 -2.50768
ALA_47 -5.80223 0.2939 3.86774 -0.02282 0 0 2.81453 -2.51614 -0.08436 -0.46432 -1.95765 -0.29532 0 0 0 0 0 0 0.40827 0 0 0 -0.20621 0 2.3386 -0.3384 -1.9644
ALA_48 -5.69606 0.14251 3.66703 -0.02168 0 0 2.90603 -2.54395 -0.05741 -0.217 -2.36481 -0.27756 0 0 0 0 0 0 0.73615 0 0 0 -0.27076 0 2.3386 -0.41248 -2.0714
ALA_49 -4.06131 0.22928 2.09103 -0.02336 2e-05 0 1.2146 -1.61948 -0.01141 -0.07066 -0.54071 -0.27041 0 0 0 0 0 0 0.02343 0 0 0 -0.22654 0 2.3386 -0.48449 -1.41141
ASN_50 -6.49665 0.25899 6.50048 -0.18077 0.0286 0.26183 3.24736 -3.0391 -0.16298 -0.45217 -2.7053 -0.27783 0 0 0 -0.85323 -0.71154 0 -0.01258 0.00352 0 1.42787 0.1376 0 -0.87355 -0.23417 -4.13362
THR_51 -5.20641 0.58768 3.46171 -0.11851 0.04237 0.05887 2.32909 -2.17445 -0.18935 -0.44886 -0.82744 -1.09237 0 0 0 0 -0.52648 0 -0.03218 0.16146 0.0163 0 -0.32666 2.8077 -1.425 -0.09461 -2.99712
GLY_52 -1.75969 0.08649 1.93347 -5e-05 0 0 1.01923 -0.96831 -0.01167 -0.02701 -0.62966 -0.32366 0 0 0 0 0 0 -0.00635 0 0 0 -1.27764 0 1.2108 -0.28013 -1.03419
THR_53 -4.49599 0.26653 4.24175 -0.10381 0.0674 0.06781 1.8943 -2.06503 -0.18743 -0.87476 -2.08091 -0.43285 0 0 0 0 -0.52648 0 0.15272 0 0.07657 0 -0.78404 2.31392 -1.425 -0.17412 -4.06942
THR_54 -3.72145 0.11054 3.74057 -0.11276 0.06948 0.07714 2.12401 -1.79176 -0.08669 -0.5747 -1.92896 -0.47565 0 0 0 -0.7396 0 0 0.00694 0.02246 0.01519 0 -0.40049 2.30448 -1.425 -0.2824 -3.06865
VAL_55 -5.2719 1.23185 0.58464 -0.28246 0.26396 0.03534 1.18368 -1.28671 -0.04101 -0.12749 -0.18459 0.42293 0 0 0 0 0 0 0.00434 0.11542 1.03948 0 0.06202 0 2.085 -0.34798 -0.51347
GLU_56 -4.60406 0.74115 3.95549 -0.32631 0.05585 0.32571 1.42422 -1.84573 -0.09188 -0.49214 -1.31522 -0.50466 0 0 0 0 0 0 -0.01639 0 0 3.74903 -0.14272 0 -2.5358 -0.19088 -1.81434
GLU_57 -5.60116 0.33074 5.70778 -0.33707 0.06496 0.35824 2.06641 -2.41743 -0.09378 -0.64335 -1.53436 -0.50249 0 0 0 -0.7396 0 0 -0.04614 0.01436 0 3.39295 -0.23716 0 -2.5358 -0.35309 -3.10601
ALA_58 -5.11374 0.13149 2.59549 -0.02201 0 0 2.0089 -2.04013 -0.06046 -0.31891 -1.3781 -0.29552 0 0 0 0 0 0 -0.06089 0 0 0 -0.34847 0 2.3386 -0.51302 -3.07678
VAL_59 -7.378 1.27132 2.11603 -0.30518 0.23085 0.05227 2.23731 -2.23218 -0.06473 -0.25081 -1.52347 -0.08453 0 0 0 0 0 0 0.02976 0.03692 -0.0156 0 -0.41371 0 2.085 -0.24615 -4.4549
GLN_60 -5.70269 0.3988 5.28551 -0.25878 0.0301 0.18774 1.91584 -2.42224 -0.08235 -0.57238 -2.24271 -0.38411 0 0 0 0 0 0 0.18374 0 0 2.85485 0.0075 0 -1.0644 -0.01413 -1.87971
GLU_61 -5.73169 0.44651 4.80797 -0.45453 0.06203 0.78905 1.98308 -2.32533 -0.05624 -0.64509 -2.08074 -0.39943 0 0 0 0 0 0 -0.0178 0 0 3.37972 -0.25026 0 -2.5358 -0.28733 -3.31588
ALA_62 -6.79608 1.16217 2.5644 -0.02237 0 0 2.62479 -2.37861 -0.01803 -0.23888 -2.1124 -0.28508 0 0 0 0 0 0 -0.05512 0 0 0 -0.2573 0 2.3386 -0.52033 -3.99425
LEU_63 -5.79602 0.39286 3.52108 -0.50087 0.45854 0.07335 1.81391 -2.04866 -0.07469 -0.23602 -2.16575 0.14775 0 0 0 0 0 0 0.16466 0.07338 0.30054 0 -0.26642 0 0.72952 -0.37803 -3.79086
GLN_64 -4.61741 0.24304 4.88444 -0.26458 0.02782 0.19889 1.74542 -2.16004 -0.06658 -0.3783 -1.68204 -0.36493 0 0 0 0 0 0 0.09405 0 0 3.12155 0.12991 0 -1.0644 -0.04816 -0.20132
LEU_65 -8.1288 0.67924 1.53556 -0.71396 0.55817 0.19443 1.83782 -2.0188 -0.03052 -0.2929 -1.89269 0.05945 0 0 0 0 0 0 0.25301 0.03508 0.90545 0 -0.27084 0 0.72952 -0.06517 -6.62594
LYS_66 -8.08746 0.84413 6.12241 -0.50409 0.13032 0.38369 2.90291 -2.92114 -0.09589 -0.30074 -3.04611 0.36335 0 0 0 0 0 0 -0.00812 0.37532 1.72327 0 0.0332 0 -1.6738 -0.05193 -3.8107
THR_67 -2.97549 0.09113 3.28352 -0.20601 0.16609 0.06395 1.02475 -1.49644 -0.0635 -0.31805 -0.98446 -0.20384 0 0 0 0 0 0 -0.02983 0 -0.00924 0 -0.02253 2.44587 -1.425 0.13092 -0.52815
LYS_68 -3.33437 0.15772 2.82474 -0.30607 0.02832 0.11919 0.98842 -1.29618 -0.0064 -0.08488 -0.48143 0.11557 0 0 0 0 0 0 -0.00025 0 0.9773 0 -0.02779 0 -1.6738 -0.1911 -2.191
LEU_69 -5.74367 0.89193 0.33155 -0.51926 0.47106 0.08327 0.86769 -1.21008 -0.03531 -0.1034 -0.47686 0.13221 0 0 0 0 0 0 0.05259 0.01272 0.08258 0 -0.27099 0 0.72952 -0.33969 -5.04412
GLY_70 -1.86437 0.08414 1.78005 -5e-05 0 0 0.95283 -0.94127 -0.0255 -0.11344 -0.58425 -0.31842 0 0 0 0 0 0 0.17884 0 0 0 -1.23074 0 1.2108 0.05806 -0.81331
VAL_71 -5.57125 1.12544 1.05574 -0.30007 0.21104 0.04159 1.33462 -1.44035 -0.06275 -0.27646 -1.25075 0.04554 0 0 0 0 0 0 0.15365 0.00306 0.0003 0 -0.2737 0 2.085 0.48421 -2.63513
SER_72 -4.18488 0.30753 3.85023 -0.02809 0 0.07195 2.18677 -1.89834 -0.10246 -0.27893 -1.62752 -0.44004 0 0 0 -0.55396 0 0 -0.02679 0.01662 0.09141 0 -0.4161 0.60131 -1.1772 0.02701 -3.58148
LEU_73 -6.68336 0.43593 2.00646 -0.69735 0.51178 0.17637 1.41154 -1.79271 -0.04184 -0.15689 -0.81005 0.05727 0 0 0 0 0 0 -0.04102 0.10141 0.9796 0 -0.27744 0 0.72952 -0.47236 -4.56312
GLU_74 -6.28659 0.87684 4.77973 -0.46026 0.23153 1.24044 2.36476 -2.4311 -0.10788 -0.37699 -2.88668 -2.44292 0 0 0 0 -0.50822 0 0.03193 0.05317 0 3.87542 -0.24452 0 -2.5358 -0.46353 -5.29066
ALA_75 -6.24773 0.45782 2.81411 -0.02081 0 0 2.03729 -2.29621 -0.09522 -0.36765 -1.07717 -0.26443 0 0 0 -0.55396 0 0 -0.00862 0 0 0 0.0154 0 2.3386 -0.25944 -3.528
ALA_76 -6.74489 0.46964 2.21131 -0.02112 0 0 2.221 -2.22908 -0.03284 -0.14219 -1.6103 -0.29493 0 0 0 0 0 0 -0.0239 0 0 0 -0.17091 0 2.3386 -0.10458 -4.13419
LEU_77 -8.8945 1.05824 2.11836 -0.4796 0.24358 0.07006 2.04076 -2.36215 -0.04336 -0.24838 -1.59949 0.11915 0 0 0 0 0 0 -0.03163 0.7208 0.46699 0 -0.24036 0 0.72952 -0.23417 -6.5662
ALA_78 -5.67501 0.67554 3.14723 -0.02299 0 0 2.44968 -2.34723 -0.03134 -0.13886 -1.57029 -0.31377 0 0 0 0 0 0 -0.04623 0 0 0 -0.19515 0 2.3386 -0.35709 -2.08691
ILE_79 -8.80487 0.97252 1.44601 -0.50867 0.56312 0.07175 2.18796 -2.32088 -0.03052 -0.1419 -1.77704 0.04099 0 0 0 0 0 0 -0.06204 0.06929 0.11168 0 -0.46652 0 1.0317 -0.26514 -7.88257
LEU_80 -7.55654 0.84386 1.85619 -0.49324 0.35991 0.07148 1.69641 -2.13658 -0.009 -0.09042 -1.61093 0.13767 0 0 0 0 0 0 0.10368 0.159 0.39848 0 -0.25029 0 0.72952 -0.11545 -5.90625
SER_81 -6.28967 0.35946 5.65483 -0.0269 0 0.04418 3.32829 -2.81735 -0.07222 -0.3538 -2.20664 -1.05133 0 0 0 0 -0.65864 0 0.25618 0.01924 0.88983 0 0.29413 0.66232 -1.1772 -0.1576 -3.30289
ALA_82 -6.19006 0.55359 2.86491 -0.02188 0 0 2.35647 -2.28937 -0.021 -0.27081 -2.25675 -0.28304 0 0 0 0 0 0 0.01236 0 0 0 -0.1194 0 2.3386 -0.13342 -3.4598
ALA_83 -5.97403 0.33473 2.82476 -0.02096 0 0 2.18206 -2.34335 -0.03839 -0.09851 -2.50175 -0.27261 0 0 0 0 0 0 0.01549 0 0 0 -0.12829 0 2.3386 -0.17937 -3.86162
ALA_84 -3.48584 0.27515 1.97446 -0.02285 0 0 1.09529 -1.44445 -0.00678 -0.06944 -0.44158 -0.28947 0 0 0 0 0 0 -0.00921 0 0 0 -0.22235 0 2.3386 -0.29988 -0.60835
GLN_85 -5.59221 0.51094 4.76681 -0.65792 0.07294 0.67444 2.05885 -2.27601 -0.13081 -0.30784 -2.27351 -0.31008 0 0 0 -0.85323 0 0 0.70347 0.06973 0 2.438 -0.15904 0 -1.0644 -0.32287 -2.65275
LEU_86 -6.2178 0.88969 1.04225 -0.49198 0.42353 0.07294 1.13442 -1.55421 -0.00432 -0.03991 -0.45945 0.11165 0 0 0 0 0 0 -0.04143 0.28084 0.20707 0 -0.29654 0 0.72952 -0.25657 -4.47032
GLY_87 -1.62163 0.11103 1.73227 -6e-05 0 0 0.69064 -0.85341 -0.02385 -0.17866 -0.44486 -0.31711 0 0 0 0 0 0 0.00791 0 0 0 -1.50124 0 1.2108 0.11639 -1.07177
THR_88 -4.50262 0.56581 2.16496 -0.1906 0.14828 0.05976 1.55367 -1.53337 -0.0697 -0.51877 -1.1615 -0.8417 0 0 0 -0.31876 0 0 -0.0261 0 0.26965 0 -0.69064 2.30378 -1.425 0.62439 -3.58846
THR_89 -4.04937 0.45063 3.82916 -0.11144 0.05652 0.07698 2.12609 -1.91098 -0.0996 -0.44624 -1.96235 -0.53985 0 0 0 -1.02665 0 0 -0.0192 0 0.00825 0 -0.41706 2.60012 -1.425 0.1566 -2.70338
VAL_90 -5.45642 0.61978 1.47893 -0.30323 0.22678 0.05174 1.46482 -1.66316 -0.07677 -0.28168 -1.07908 -0.05125 0 0 0 0 0 0 -0.07059 0.00613 -0.01827 0 -0.29982 0 2.085 -0.27456 -3.64167
GLU_91 -4.14808 0.2014 4.19783 -0.46403 0.24709 1.25221 1.44809 -1.95069 -0.07147 -0.28011 -1.71711 -2.45343 0 0 0 0 0 0 0.27527 0.02255 0 3.83593 -0.26427 0 -2.5358 -0.37961 -2.7842
GLU_92 -6.20442 0.24769 6.28393 -0.67788 0.22703 1.14223 2.87659 -2.6293 -0.04726 -0.28998 -2.74721 -0.44476 0 0 0 -0.70789 -0.87392 0 0.21856 0.01499 0 3.25276 -0.27619 0 -2.5358 -0.55923 -3.73006
ALA_93 -5.90733 0.27336 2.03163 -0.02204 0 0 2.1492 -2.1014 -0.06515 -0.28161 -1.69334 -0.3046 0 0 0 0 0 0 0.07751 0 0 0 -0.30365 0 2.3386 -0.53844 -4.34724
VAL_94 -7.59018 1.24296 2.16254 -0.29639 0.21168 0.04739 2.33791 -2.35323 -0.05871 -0.21808 -2.04727 0.06704 0 0 0 0 0 0 -0.06034 0.25928 0.00777 0 -0.36917 0 2.085 -0.17277 -4.74457
ASN_95 -5.09493 0.13157 4.75092 -0.17874 0.03563 0.25915 1.95624 -2.32929 -0.03543 -0.15456 -1.49896 -0.24092 0 0 0 0 0 0 0.03373 0 0 1.22192 0.52278 0 -0.87355 0.30132 -1.19314
ARG_96 -7.43247 0.42496 5.41158 -0.44825 0.07002 0.20606 2.58271 -2.67058 -0.02117 -0.08199 -2.70345 0.53472 0 0 0 0 -0.87392 0 -0.0198 0.44369 1.53929 0 -0.08161 0 -1.281 0.04432 -4.35689
ALA_97 -6.31126 0.55978 2.43242 -0.02189 0 0 2.35601 -2.21582 -0.00651 -0.06812 -2.21145 -0.30846 0 0 0 0 0 0 0.03339 0 0 0 -0.22506 0 2.3386 -0.37062 -4.019
LEU_98 -6.25231 0.66516 3.282 -0.51415 0.4396 0.08145 1.85193 -2.09771 -0.06946 -0.24065 -1.50358 0.15677 0 0 0 0 0 0 0.7326 0.05854 0.23164 0 -0.28825 0 0.72952 -0.37067 -3.10757
ASN_99 -3.86394 0.08356 4.17964 -0.17693 0.03598 0.25644 1.91441 -1.95363 -0.03139 -0.14124 -1.44027 -0.24426 0 0 0 0 0 0 0.14184 0 0 1.13212 0.46401 0 -0.87355 -0.05784 -0.57506
LEU_100 -8.10172 0.92009 2.37107 -0.50362 0.557 0.07116 2.38645 -2.31085 -0.07941 -0.42668 -1.88301 0.15975 0 0 0 0 0 0 0.0447 0.04624 0.30221 0 -0.26328 0 0.72952 -0.01794 -5.99834
LYS_101 -6.82925 0.88538 4.87284 -0.46381 0.10031 0.27866 2.86321 -2.5043 -0.06499 -0.19014 -2.6459 0.46995 0 0 0 0 0 0 0.26243 0.36043 1.72076 0 0.06788 0 -1.6738 0.24939 -2.24095
THR_102 -2.84663 0.09113 2.97091 -0.12079 0.06284 0.05941 0.98544 -1.44621 -0.09482 -0.3038 -0.16398 -0.80226 0 0 0 0 0 0 0.32889 0.02397 0.0527 0 -0.07719 2.31386 -1.425 0.24095 -0.15059
LYS_103 -3.70324 0.1518 4.07836 -0.43305 0.06675 0.21077 2.13944 -1.74843 -0.09926 -0.17109 -2.35163 -0.01126 0 0 0 0 -0.20851 0 0.02148 0 1.43465 0 -0.11964 0 -1.6738 -0.18697 -2.60364
LEU_104 -5.64164 0.5025 0.43507 -0.51973 0.43886 0.08706 1.13601 -1.16918 -0.01106 -0.05954 -0.89416 0.10453 0 0 0 0 0 0 0.1179 0.14714 0.05097 0 -0.214 0 0.72952 -0.11334 -4.8731
GLY_105 -1.73446 0.08786 1.63906 -5e-05 0 0 0.83379 -0.87829 -0.02242 -0.09361 -0.43221 -0.30064 0 0 0 0 0 0 0.22879 0 0 0 -1.31078 0 1.2108 0.12703 -0.64512
VAL_106 -5.54035 0.69717 1.2299 -0.31127 0.23371 0.0484 1.27648 -1.49293 -0.07071 -0.42584 -0.69378 -0.15343 0 0 0 0 0 0 -0.02879 0.05533 0.00654 0 -0.49413 0 2.085 0.01024 -3.56845
ASP_107 -4.38921 0.14758 5.13534 -0.25096 0.106 0.83843 2.38271 -2.26301 -0.03706 -0.26491 -4.8888 -0.46193 0 0 0 -0.54379 -0.49181 0 0.28425 0.33231 0 1.40503 -0.49444 0 -2.2837 -0.29004 -6.02801
LEU_108 -6.42603 0.74099 0.79083 -0.75343 1.34839 0.12738 1.29768 -1.53497 -0.01742 -0.07658 -0.5871 0.20173 0 0 0 0 0 0 0.01637 0.01774 3.11969 0 -0.29241 0 0.72952 -0.27354 -1.57116
LEU_109 -7.4972 1.32631 2.28991 -0.71205 0.49947 0.18501 1.20852 -2.10639 -0.02983 -0.10328 -1.13203 0.0949 0 0 0 0 0 0 0.3881 0.01185 0.61108 0 -0.2233 0 0.72952 -0.17853 -4.63794
THR_110 -6.73814 0.55621 4.15323 -0.20904 0.19781 0.06575 2.62887 -2.44191 -0.04936 -0.12094 -3.3649 -0.10533 0 0 0 -0.54379 -0.49181 0 0.23693 0.17007 0.06517 0 0.02133 2.28919 -1.425 -0.02901 -5.13466
ALA_111 -6.13697 0.74122 2.01637 -0.02161 0 0 2.21037 -2.11907 -0.05638 -0.224 -1.51949 -0.30115 0 0 0 0 0 0 0.17456 0 0 0 -0.15687 0 2.3386 -0.10684 -3.16126
ALA_112 -6.06115 0.61414 2.55173 -0.02349 0 0 2.18264 -2.21593 -0.01694 -0.17698 -2.19559 -0.30679 0 0 0 0 0 0 0.76975 0 0 0 -0.26326 0 2.3386 -0.4065 -3.20979
LEU_113 -9.236 0.98528 2.70122 -0.71839 0.51691 0.19435 2.60962 -2.5506 -0.01596 -0.08718 -2.82954 0.08935 0 0 0 0 0 0 0.27726 3e-05 0.72197 0 -0.23069 0 0.72952 -0.38664 -7.22949
ALA_114 -5.61859 0.50676 2.46866 -0.02193 0 0 1.89157 -2.09031 -0.05469 -0.17034 -1.32637 -0.28523 0 0 0 0 0 0 -0.00687 0 0 0 -0.26314 0 2.3386 -0.34657 -2.97845
LEU_115 -8.95369 1.33138 1.37602 -0.51176 0.64384 0.07246 2.20086 -2.24404 -0.07376 -0.17908 -1.05621 0.17847 0 0 0 0 0 0 0.03002 0.03075 0.47202 0 -0.23841 0 0.72952 -0.32469 -6.51632
LEU_116 -7.77003 0.26328 3.83565 -0.67121 0.52816 0.18607 1.96795 -2.51253 -0.06847 -0.23436 -1.88023 -0.09413 0 0 0 0 0 0 0.05773 0.51282 3.07925 0 -0.24974 0 0.72952 -0.18121 -2.50149
THR_117 -8.50909 1.06408 4.60201 -0.20403 0.14832 0.06264 3.57061 -2.99258 -0.02369 -0.44235 -3.44288 -0.06725 0 0 0 0 0 0 0.10017 0.0138 0.01467 0 0.04043 2.30028 -1.425 0.00925 -5.18061
ALA_118 -5.88072 0.49395 3.25732 -0.02124 0 0 2.3207 -2.43861 -0.04134 -0.16128 -2.16105 -0.29078 0 0 0 0 0 0 0.11932 0 0 0 -0.27114 0 2.3386 -0.03325 -2.76952
ALA_119 -3.85274 0.36427 1.96822 -0.0226 0 0 1.06507 -1.49096 -0.01415 -0.07509 -0.49208 -0.28043 0 0 0 0 0 0 -0.01498 0 0 0 -0.22064 0 2.3386 -0.38647 -1.11398
LYS_120 -5.14383 0.1754 3.9521 -0.55117 0.42163 0.29749 1.52943 -1.91235 -0.17883 -0.45535 -1.18635 0.19604 0 0 0 0 0 0 0.00448 0.06723 1.56748 0 -0.1605 0 -1.6738 -0.34253 -3.39341
LEU_121 -6.44667 1.12268 0.93642 -0.75175 0.97972 0.13213 1.26668 -1.54798 -0.00927 -0.09641 -0.93739 0.24575 0 0 0 0 0 0 -0.03872 0.19141 3.22779 0 -0.27467 0 0.72952 -0.21591 -1.48668
GLY_122 -1.60208 0.03968 1.74789 -6e-05 0 0 0.81403 -0.88196 -0.00873 -0.14535 -0.78627 -0.3282 0 0 0 0 0 0 -0.05805 0 0 0 -1.42294 0 1.2108 -0.0388 -1.46004
THR_123 -4.43434 0.34893 3.65948 -0.10848 0.0836 0.07313 1.766 -1.84987 -0.09456 -0.61755 -1.94483 -0.39908 0 0 0 0 0 0 0.03596 0.10165 0.05665 0 -0.749 2.28553 -1.425 0.00062 -3.21119
THR_124 -4.67808 0.24287 5.17221 -0.1129 0.07125 0.07675 3.07217 -2.35829 -0.05999 -0.28558 -2.61197 -0.53115 0 0 0 -1.82931 0 0 -0.019 0.11734 0.01585 0 -0.4685 2.30653 -1.425 -0.30376 -3.60856
VAL_125 -5.0622 0.76014 0.83507 -0.30426 0.21548 0.0518 1.42024 -1.40571 -0.04572 -0.18227 -0.36684 -0.04508 0 0 0 0 0 0 -0.06899 0 -0.02878 0 -0.30662 0 2.085 -0.28943 -2.73816
GLU_126 -4.96967 0.66361 5.94749 -0.66498 0.21615 1.11569 2.92086 -2.50897 -0.09544 -0.16423 -3.93388 -0.50411 0 0 0 0 -0.81694 0 0.03882 0 0 3.36803 -0.27867 0 -2.5358 -0.35712 -2.55915
GLU_127 -6.23619 0.5116 6.67252 -0.20836 0.02483 0.25543 3.02666 -2.8234 -0.07509 -0.68486 -2.5457 -0.42898 0 0 0 -1.82931 0 0 -0.00667 0.15036 0 3.37853 -0.25042 0 -2.5358 -0.53678 -4.14161
ALA_128 -5.58451 0.25157 2.69588 -0.02079 0 0 2.2078 -2.18829 -0.08181 -0.30295 -1.56503 -0.2831 0 0 0 0 0 0 0.009 0 0 0 -0.2226 0 2.3386 -0.4278 -3.17405
VAL_129 -6.98298 0.87572 1.89382 -0.30658 0.24167 0.05233 2.14017 -2.14138 -0.05674 -0.17597 -1.8382 -0.03445 0 0 0 0 0 0 -0.02329 0.062 -0.01907 0 -0.38049 0 2.085 -0.18485 -4.79329
GLN_130 -6.28291 0.70538 5.78729 -0.26611 0.03392 0.19995 2.45534 -2.63499 -0.05797 -0.50249 -2.54412 -0.37588 0 0 0 0 -0.60843 0 0.17131 0 0 2.78099 -0.11215 0 -1.0644 -0.13246 -2.44773
GLU_131 -5.55522 0.33421 4.74271 -0.44154 0.06027 0.76277 1.92022 -2.29737 -0.09126 -0.68251 -1.97559 -0.41092 0 0 0 0 0 0 0.27887 0 0 3.31917 -0.25865 0 -2.5358 -0.33825 -3.16887
ALA_132 -6.96785 1.12548 2.47342 -0.02229 0 0 2.36803 -2.37101 -0.01816 -0.20717 -2.00466 -0.29246 0 0 0 0 0 0 0.30038 0 0 0 -0.19842 0 2.3386 -0.39991 -3.87601
LEU_133 -6.13744 0.40168 3.35655 -0.51756 0.38565 0.0854 2.00335 -2.07087 -0.06544 -0.15567 -2.23802 0.1555 0 0 0 0 0 0 0.74574 0.06282 0.13585 0 -0.30747 0 0.72952 -0.39768 -3.82809
GLN_134 -5.11066 0.23959 5.42571 -0.26466 0.02783 0.19915 1.94796 -2.37778 -0.12036 -0.59721 -2.1401 -0.36908 0 0 0 0 0 0 0.22531 0 0 3.09347 0.08466 0 -1.0644 -0.18901 -0.98957
LEU_135 -8.30384 0.60551 1.99937 -0.48841 0.38304 0.07046 2.10966 -2.20631 -0.04282 -0.29906 -1.79206 0.13275 0 0 0 0 0 0 0.0319 0.33975 0.38359 0 -0.25327 0 0.72952 -0.09423 -6.69444
LYS_136 -7.85033 0.92084 5.80911 -0.48382 0.0925 0.3413 2.74348 -2.80232 -0.06125 -0.17432 -2.49334 0.38585 0 0 0 0 0 0 -0.00315 0.2984 1.70275 0 0.07787 0 -1.6738 0.04331 -3.12693
THR_137 -3.15162 0.08784 3.42674 -0.20737 0.17582 0.06432 1.20025 -1.55547 -0.05011 -0.20115 -1.08948 -0.19587 0 0 0 0 0 0 -0.02035 0 -0.00924 0 -0.02645 2.44587 -1.425 0.228 -0.30328
LYS_138 -3.324 0.1524 2.95162 -0.3075 0.02936 0.12061 1.08827 -1.33475 -0.02277 -0.14149 -0.73981 0.10227 0 0 0 0 0 0 -0.04659 0 0.98878 0 -0.04241 0 -1.6738 -0.10686 -2.30669
LEU_139 -5.3074 3.02454 0.4118 -0.53146 0.62959 0.08895 0.9589 -1.16518 -0.01987 -0.1145 -0.74725 0.13553 0 0 0 0 0 0 0.1304 0 0.07833 0 -0.26348 0 0.72952 -0.29481 -2.25641
GLY_140 -1.73698 0.083 1.64918 -5e-05 0 0 0.80063 -0.88043 -0.02854 -0.20822 -0.45452 -0.29665 0 0 0 0 0 0 0.35364 0 0 0 -1.32134 0 1.2108 0.11023 -0.71925
VAL_141 -5.86842 1.12387 2.02013 -0.29966 0.20148 0.04272 1.31383 -1.67327 -0.04219 -0.2336 -1.72808 -0.0416 0 0 0 0 0 0 0.13612 0.02875 -0.00172 0 -0.42746 0 2.085 0.31401 -3.05007
SER_142 -4.67153 0.22299 5.17528 -0.03574 0 0.0692 2.91165 -2.20721 -0.0434 -0.22455 -2.78886 -0.23419 0 0 0 -1.10267 -0.76231 0 -0.02415 0 0.07484 0 -0.45816 1.74791 -1.1772 -0.191 -3.71908
LEU_143 -6.87162 0.41626 0.94061 -0.70726 0.55418 0.18969 1.34581 -1.5886 -0.00864 -0.09437 -0.68739 0.0275 0 0 0 0 0 0 -0.05938 0.08859 1.20407 0 -0.29937 0 0.72952 -0.48162 -5.30203
ILE_144 -7.6928 0.77204 2.12659 -0.51139 0.57886 0.07234 2.2054 -2.03739 -0.03256 -0.06255 -1.34801 0.08891 0 0 0 0 0 0 0.04644 0.05077 0.07066 0 -0.40068 0 1.0317 -0.16363 -5.20529
GLU_145 -7.32725 0.91679 6.18619 -0.21022 0.027 0.27776 2.95679 -2.82524 -0.04827 -0.20226 -3.89231 -0.4354 0 0 0 -1.10267 -0.76231 0 0.04429 0.28469 0 4.6424 -0.19955 0 -2.5358 -0.2128 -4.41817
ALA_146 -6.71523 0.67564 2.34002 -0.0219 0 0 2.27479 -2.23794 -0.05003 -0.22617 -1.41701 -0.27558 0 0 0 0 0 0 0.26238 0 0 0 -0.08666 0 2.3386 -0.35758 -3.49667
LEU_147 -10.1009 1.03811 2.27555 -0.49635 0.33677 0.07724 2.52622 -2.60812 -0.00344 -0.02109 -1.88026 0.11438 0 0 0 0 0 0 0.55356 0.36372 0.20494 0 -0.29656 0 0.72952 -0.26686 -7.45352
HIS_D:MP-NE2-connect_148 -8.97717 0.77876 5.0044 -0.41357 0.00672 0.35677 2.82975 -3.05281 -0.03512 -0.14809 -3.34533 -0.22955 0 0 0 0 0 0 1.30501 0.35483 0 2.54378 0.10895 0 0.13443 -0.31101 -3.08926
ILE_149 -7.7165 2.80156 1.82607 -0.51872 0.64541 0.07557 2.15583 -2.09444 -0.0451 -0.11992 -1.64098 0.03418 0 0 0 0 0 0 0.39964 0.04651 0.0988 0 -0.3553 0 1.0317 -0.17731 -3.55301
LEU_150 -8.78481 1.08452 1.35041 -0.49017 0.3412 0.07129 2.10061 -2.18512 -0.05712 -0.15754 -1.54676 0.15292 0 0 0 0 0 0 0.09954 0.3867 0.71746 0 -0.20509 0 0.72952 -0.0425 -6.43495
LEU_151 -7.63463 0.79344 2.66213 -0.5163 0.48819 0.08168 2.36496 -2.32018 -0.01736 -0.10022 -1.75919 0.1718 0 0 0 0 0 0 0.11914 0.16897 0.26315 0 -0.27001 0 0.72952 -0.18464 -4.95953
THR_152 -7.71163 0.84104 4.0267 -0.20365 0.14836 0.06301 3.253 -2.75533 -0.01264 -0.18128 -2.84239 -0.12163 0 0 0 0 0 0 0.05139 0.00879 0.00467 0 -0.00417 2.29311 -1.425 -0.08191 -4.64957
ALA_153 -6.17591 0.27099 3.06546 -0.02137 0 0 2.26959 -2.43835 -0.03312 -0.07387 -2.28022 -0.28255 0 0 0 0 0 0 -0.05104 0 0 0 -0.26041 0 2.3386 -0.13738 -3.80957
ALA_154 -4.01361 0.31667 2.03275 -0.02082 0 0 1.41532 -1.62425 -0.02842 -0.08034 -0.54184 -0.28285 0 0 0 0 0 0 0.04257 0 0 0 -0.02847 0 2.3386 -0.24799 -0.7227
VAL_155 -5.70529 0.97641 1.61846 -0.3173 0.30572 0.05534 1.38794 -1.72304 -0.01449 -0.06961 -0.60164 -0.127 0 0 0 0 0 0 0.03256 0.28217 -0.00533 0 -0.2767 0 2.085 -0.10692 -2.20372
LEU_156 -6.78981 0.94971 0.93527 -0.53626 0.35239 0.08043 1.26244 -1.66318 -0.00441 -0.05425 -0.63925 -0.02337 0 0 0 0 0 0 -0.03118 0.19934 2.89605 0 -0.2919 0 0.72952 -0.24755 -2.87602
GLY_157 -1.71902 0.08817 1.92968 -5e-05 0 0 1.07789 -0.94 -0.00658 -0.05873 -0.83863 -0.34672 0 0 0 0 0 0 0.03439 0 0 0 -1.3379 0 1.2108 -0.19643 -1.10313
THR_158 -4.54109 0.77195 1.98428 -0.18636 0.15369 0.05658 1.48637 -1.47761 -0.04053 -0.33519 -1.27144 -0.73224 0 0 0 -0.34202 0 0 -0.05995 0 0.39122 0 -0.71974 2.30378 -1.425 0.33077 -3.65252
THR_159 -4.24706 0.53062 3.8196 -0.11136 0.06846 0.07717 2.3354 -1.94305 -0.07956 -0.31702 -2.26524 -0.58915 0 0 0 -0.89663 0 0 -0.02953 0.01391 0.00536 0 -0.47453 2.29774 -1.425 0.23729 -2.99257
VAL_160 -6.05758 1.08699 1.26599 -0.2766 0.21725 0.03463 1.3676 -1.70119 -0.04387 -0.13431 -0.92461 0.37708 0 0 0 0 0 0 0.04632 0.08625 1.12791 0 0.04732 0 2.085 -0.20818 -1.604
GLU_161 -3.97845 0.32664 4.02599 -0.46001 0.2153 1.23631 1.41845 -1.87325 -0.07707 -0.3034 -1.81097 -2.36061 0 0 0 0 0 0 0.28435 0 0 3.84078 -0.27746 0 -2.5358 -0.40646 -2.73567
GLU_162 -6.32108 0.30624 6.30747 -0.63394 0.24031 1.05664 2.85099 -2.62191 -0.07245 -0.35941 -3.01827 -0.54479 0 0 0 -0.55461 -0.76418 0 0.24892 0.02162 0 3.18146 -0.26398 0 -2.5358 -0.47156 -3.94833
ALA_163 -5.38521 0.12807 1.88631 -0.02106 0 0 1.96617 -1.91848 -0.03732 -0.21681 -1.42119 -0.28435 0 0 0 0 0 0 0.27028 0 0 0 -0.23503 0 2.3386 -0.3494 -3.27943
VAL_164 -6.76323 0.84208 1.99857 -0.31029 0.26827 0.05356 2.11643 -2.12905 -0.03529 -0.14773 -1.71822 -0.08086 0 0 0 0 0 0 0.05406 0.13556 -0.0188 0 -0.39882 0 2.085 -0.18588 -4.23461
TYR_165 -4.87995 0.221 4.00348 -0.95006 0.05271 0.30367 1.83457 -1.95738 -0.03059 -0.08277 -1.55501 -0.22406 0 0 0 0 0 0 0.10947 0.06304 0 1.47645 -0.4418 0 0.96414 0.09354 -0.99955
ARG_166 -7.25974 0.45372 5.11354 -0.45123 0.06747 0.20819 2.47923 -2.50581 -0.01533 -0.08742 -3.03953 0.52916 0 0 0 0 -0.76418 0 0.04071 0.4227 1.45985 0 -0.14025 0 -1.281 -0.13038 -4.9003
ALA_167 -6.37604 0.59615 2.51657 -0.02169 0 0 2.42552 -2.28332 -0.01059 -0.15159 -2.13757 -0.30526 0 0 0 0 0 0 0.24919 0 0 0 -0.22545 0 2.3386 -0.4532 -3.83868
LEU_168 -6.08251 0.64193 3.42502 -0.4961 0.25412 0.07952 1.91161 -2.10138 -0.04417 -0.12796 -2.12206 0.12839 0 0 0 0 0 0 0.63185 0.80834 0.29213 0 -0.27074 0 0.72952 -0.38296 -2.72546
LYS_169 -4.35122 0.08819 4.2202 -0.4342 0.10602 0.20099 1.89705 -1.96754 -0.08598 -0.20095 -2.89766 0.0363 0 0 0 0 0 0 -0.0182 0.25965 0.97723 0 0.04286 0 -1.6738 -0.15436 -3.95542
LEU_170 -7.75427 0.52483 2.30179 -0.75593 0.861 0.13299 1.93511 -2.04643 -0.07307 -0.40144 -1.48314 0.23061 0 0 0 0 0 0 0.57441 0.17511 2.97191 0 -0.28208 0 0.72952 -0.1019 -2.461
LYS_171 -6.88745 0.83832 5.70142 -0.6726 0.22114 0.39256 3.04703 -2.7283 -0.11177 -0.43154 -2.60982 0.10402 0 0 0 0 0 0 -0.00438 1.20698 3.4046 0 0.06441 0 -1.6738 0.01994 -0.11926
THR_172 -3.18296 0.18087 3.68055 -0.20508 0.14963 0.06328 1.01304 -1.63107 -0.09001 -0.40435 -0.86294 -0.1906 0 0 0 0 0 0 -0.0054 0 -0.00284 0 -0.01242 2.44587 -1.425 0.13988 -0.33955
LYS_173 -3.76163 0.08307 2.76514 -0.43309 0.09343 0.20071 1.0032 -1.31626 -0.01296 -0.04258 -0.06121 0.05608 0 0 0 0 0 0 0.27014 0.03328 1.14506 0 0.06034 0 -1.6738 -0.04109 -1.63219
LEU_174 -5.38803 0.49275 0.541 -0.52661 0.56365 0.0892 0.8877 -1.13774 -0.01563 -0.08624 -0.6027 0.10204 0 0 0 0 0 0 0.0186 0.01928 0.05571 0 -0.23376 0 0.72952 -0.13308 -4.62434
GLY_175 -1.87791 0.10103 1.78265 -5e-05 0 0 1.01054 -0.9485 -0.01658 -0.16734 -0.48599 -0.30971 0 0 0 0 0 0 -0.07536 0 0 0 -1.23853 0 1.2108 0.10978 -0.90516
VAL_176 -5.75915 0.67886 1.74051 -0.31435 0.23645 0.04944 1.34933 -1.61241 -0.05742 -0.38326 -0.77819 -0.13221 0 0 0 0 0 0 -0.03532 0.0491 0.00812 0 -0.46338 0 2.085 0.04998 -3.2889
SER_177 -4.45168 0.15911 4.6816 -0.03676 0 0.07134 3.11153 -2.13218 -0.02728 -0.17439 -2.83291 -0.17177 0 0 0 -1.53339 -0.69046 0 -0.01719 0.03447 0.09759 0 -0.40727 1.75061 -1.1772 -0.40624 -4.15247
LEU_178 -5.61215 0.61956 0.68453 -0.50986 0.57591 0.07776 1.42614 -1.454 -0 -0 -0.67232 0.14202 0 0 0 0 0 0 0.22744 0.05432 0.13224 0 -0.31783 0 0.72952 -0.47711 -4.37383
LEU_179 -7.18039 1.56014 1.3398 -0.73596 0.68814 0.23206 1.40753 -1.76316 -0.0239 -0.06361 -0.39039 0.0463 0 0 0 0 0 0 0.96581 0.39967 0.71204 0 -0.24327 0 0.72952 -0.28524 -2.60493
GLN_180 -7.17806 0.24677 5.83066 -0.26124 0.03283 0.21414 3.64167 -2.90096 -0.05026 -0.20908 -3.7341 -0.33598 0 0 0 -1.53339 -1.73161 0 0.1558 0.3658 0 3.22234 -0.04195 0 -1.0644 -0.17124 -5.50225
ALA_181 -6.34273 0.58928 2.71522 -0.02256 0 0 2.31316 -2.28328 -0.04573 -0.24698 -1.74346 -0.29766 0 0 0 0 0 0 0.12452 0 0 0 -0.14129 0 2.3386 -0.2954 -3.33831
ALA_182 -5.79318 0.70498 3.41963 -0.02131 0 0 2.74596 -2.37071 -0.01464 -0.09211 -2.12952 -0.28611 0 0 0 0 0 0 0.4755 0 0 0 -0.18122 0 2.3386 -0.35497 -1.5591
ALA_183 -5.72114 0.52516 1.90169 -0.02335 0 0 1.94241 -1.95245 -0.03167 -0.08086 -1.44484 -0.29532 0 0 0 0 0 0 0.62219 0 0 0 -0.38304 0 2.3386 -0.42783 -3.03044
ILE_184 -8.14569 1.19114 1.65984 -0.51684 0.66777 0.07416 2.21564 -2.09645 -0.06087 -0.14021 -1.33808 0.05316 0 0 0 0 0 0 0.11155 0.00988 0.09302 0 -0.37191 0 1.0317 -0.3168 -5.87898
LEU_185 -8.7086 1.15945 1.65679 -0.50782 0.5434 0.06906 2.07366 -2.23482 -0.05828 -0.14951 -1.50862 0.20482 0 0 0 0 0 0 0.32486 0.59205 0.38709 0 -0.25124 0 0.72952 -0.14987 -5.82808
ILE_186 -9.36736 0.99434 2.9114 -0.51171 0.596 0.0725 2.84329 -2.61252 -0.04158 -0.24145 -2.21094 0.08432 0 0 0 0 0 0 -0.00222 0.06355 0.06334 0 -0.43151 0 1.0317 -0.09837 -6.85723
LEU_187 -10.5471 1.81099 2.36997 -0.72147 0.43518 0.20264 2.50887 -2.63365 -0.01977 -0.25577 -1.81578 0.08653 0 0 0 0 0 0 0.13615 0.11251 0.52973 0 -0.19841 0 0.72952 -0.00045 -7.27028
ALA_188 -6.39392 0.74502 3.20812 -0.02182 0 0 2.30162 -2.55062 -0.0437 -0.0901 -2.35099 -0.27493 0 0 0 0 0 0 -0.02058 0 0 0 -0.25016 0 2.3386 -0.18654 -3.58999
ALA_189 -3.95955 0.54145 2.04769 -0.02126 0 0 1.26562 -1.5475 -0.02453 -0.0586 -0.44775 -0.29677 0 0 0 0 0 0 -0.02767 0 0 0 -0.13428 0 2.3386 -0.318 -0.64254
ARG_190 -6.95406 0.70393 4.57638 -0.68927 0.29734 0.33777 2.13793 -2.32786 -0.00803 -0.158 -1.72936 0.57379 0 0 0 0 -0.8157 0 0.162 0.10032 2.72018 0 -0.1314 0 -1.281 -0.33899 -2.82404
LEU_191 -5.70261 0.64776 0.99328 -0.51573 0.56887 0.08002 0.93473 -1.31645 -0.01778 -0.13913 -0.51705 0.13418 0 0 0 0 0 0 0.00138 0.04166 0.1099 0 -0.2778 0 0.72952 -0.29177 -4.53702
GLY_192 -1.68476 0.06756 1.82319 -6e-05 0 0 0.92736 -0.89584 -0.02325 -0.16739 -0.65722 -0.32212 0 0 0 0 0 0 -0.10521 0 0 0 -1.46335 0 1.2108 0.09244 -1.19785
THR_193 -4.62294 0.79703 2.12213 -0.18266 0.13715 0.05739 1.58123 -1.58865 -0.03337 -0.43078 -1.35557 -0.81535 0 0 0 -0.23725 0 0 -0.06057 0.07119 0.29043 0 -0.69794 2.28709 -1.425 0.58918 -3.51728
THR_194 -4.4409 0.61707 4.14144 -0.11445 0.07005 0.08002 2.52475 -2.06872 -0.06608 -0.29036 -2.21717 -0.57875 0 0 0 -0.89238 0 0 0.11001 0.12963 0.008 0 -0.49686 2.28872 -1.425 0.20581 -2.41515
VAL_195 -5.61975 0.7776 1.32719 -0.30699 0.2536 0.05328 1.2935 -1.59444 -0.08633 -0.2129 -0.62151 -0.09143 0 0 0 0 0 0 -0.06376 0.08625 -0.00287 0 -0.29532 0 2.085 -0.24331 -3.26221
GLU_196 -4.00116 0.07542 5.03011 -0.46453 0.25193 1.25734 1.52232 -2.14565 -0.13778 -0.38523 -2.92888 -2.44346 0 0 0 0 0 0 0.13474 0.03513 0 3.98221 -0.25997 0 -2.5358 -0.30697 -3.32024
GLU_197 -4.8377 0.31373 4.72049 -0.44709 0.0559 0.78296 2.20369 -2.10089 -0.06512 -0.4276 -1.58091 -0.36034 0 0 0 -0.65513 0 0 0.12526 0 0 3.0522 -0.32652 0 -2.5358 -0.49418 -2.57704
ALA_198 -6.10814 0.63235 1.94653 -0.02283 0 0 2.1688 -2.1137 -0.03059 -0.18209 -1.5821 -0.29536 0 0 0 0 0 0 0.28791 0 0 0 -0.27887 0 2.3386 -0.47845 -3.71795
VAL_199 -6.39568 0.49167 1.65679 -0.31059 0.27064 0.05372 2.00727 -1.9631 -0.0629 -0.16767 -1.65563 -0.06785 0 0 0 0 0 0 -0.01434 0.01812 -0.02893 0 -0.30304 0 2.085 -0.28605 -4.67257
GLU_200 -5.03986 0.40366 4.67562 -0.64272 0.17912 1.06481 1.94554 -2.14616 -0.07238 -0.39943 -1.96438 -0.55355 0 0 0 0 0 0 0.03764 0 0 3.43044 -0.2459 0 -2.5358 -0.35347 -2.21682
ARG_201 -7.03393 0.77447 4.45529 -1.48029 0.57119 1.26776 2.04632 -2.43376 -0.03936 -0.51485 -1.50436 -0.58871 0 0 0 0 0 0 0.12118 0.1725 3.08357 0 -0.08262 0 -1.281 -0.49195 -2.95857
ALA_202 -6.53982 0.51555 2.38641 -0.02207 0 0 2.23496 -2.23101 -0.01888 -0.19336 -2.0661 -0.29102 0 0 0 0 0 0 0.07139 0 0 0 -0.15434 0 2.3386 -0.37203 -4.34173
LEU_203 -6.7175 0.58199 3.89326 -0.50377 0.37305 0.0772 2.19937 -2.28236 -0.05015 -0.14257 -2.21188 0.14578 0 0 0 0 0 0 0.25577 0.18741 0.24667 0 -0.28341 0 0.72952 -0.32136 -3.82299
GLN_204 -5.33753 0.38782 5.37415 -0.25621 0.03641 0.18737 2.32578 -2.37622 -0.09485 -0.60763 -2.32616 -0.34662 0 0 0 0 0 0 0.29848 0 0 2.44595 -0.07211 0 -1.0644 -0.25126 -1.67704
LEU_205 -9.1512 1.25363 2.3337 -0.70717 0.48676 0.1842 2.32214 -2.39811 -0.04732 -0.25283 -1.26813 0.06948 0 0 0 0 0 0 0.12942 0.12444 0.83066 0 -0.25955 0 0.72952 -0.21696 -5.83734
LYS_206 -7.65418 0.5867 5.4711 -0.67493 0.20915 0.49486 1.94308 -2.60491 -0.0469 -0.16147 -0.82834 0.41761 0 0 0 0 0 0 0.12759 0.36602 3.25492 0 -0.00756 0 -1.6738 -0.21583 -0.99688
THR_207 -3.07409 0.13294 3.53747 -0.20442 0.14883 0.06363 1.26247 -1.59849 -0.04591 -0.21414 -0.71525 -0.22801 0 0 0 0 0 0 0.03365 0 0.001 0 -0.00614 2.44587 -1.425 -0.04893 0.06549
LYS_208 -3.79523 0.15462 3.9718 -0.4362 0.0829 0.21054 2.13871 -1.7456 -0.07005 -0.13825 -2.50765 0.01994 0 0 0 0 0 0 -0.03965 0 1.29446 0 0.01498 0 -1.6738 -0.13595 -2.65443
LEU_209 -5.48401 0.61638 0.85206 -0.48534 0.50975 0.04767 0.98688 -1.3025 -0.02541 -0.14769 -0.53589 0.22573 0 0 0 0 0 0 -0.01559 0 0.07884 0 -0.26556 0 0.72952 -0.42907 -4.64422
GLY:CtermProteinFull_210 -0.54018 0.00329 0.39776 -0.00125 0 0 0.07383 -0.22566 -0.01049 -0.04037 -0.14621 0.02881 0 0 0 0 0 0 0 0 0 0 0 0 1.2108 -0.2355 0.51484
HSS:MP-FE1-connect_211 -23.5668 4.98845 -2.26754 -16.3132 3.87034 0.58608 3.55303 -3.8546 -0.13818 -0.57117 -5.30778 2.18921 0 0 0 0 -1.95734 0 0 0 0 0 0 0 0 0 -38.7895
#END_POSE_ENERGIES_TABLE correct_surface_True/021_008_UM_159_H148_areda15_HMM_onlyH_1__DE_4_HSS_run15_DE_1.pdb
