# Supplementary material for: Design of Heme Enzymes with a Tunable Substrate Binding Pocket Adjacent to an Open Metal Coordination Site
Source: J Am Chem Soc. 2023 Jun 21;145(26):14307–15. doi: 10.1021/jacs.3c02742 (PMC10326885; doi:10.1021/jacs.3c02742)
Supplement: Supplementary file 3 — ja3c02742_si_003.zip [file ja3c02742_si_003.zip › carbene_transferase_design_models/dnHEM1-02_RR.pdb]

HEADER                                            12-JAN-23   XXXX              
EXPDTA    THEORETICAL MODEL                                                     
REMARK 220                                                                      
REMARK 220 EXPERIMENTAL DETAILS                                                 
REMARK 220  EXPERIMENT TYPE                : THEORETICAL MODELLING              
REMARK 220  DATE OF DATA COLLECTION        : 12-JAN-23                          
REMARK 220                                                                      
REMARK 220 REMARK: MODEL GENERATED BY ROSETTA                                   
REMARK 220  VERSION 2020.50+release.1295438                                     
HETNAM     HRR B 211  HRR                                                       
LINK         NE2 HIS A 148                FE1  HRR B 211                  2.41  
ATOM      1  N   VAL A   1       8.021 -32.838  14.640  1.00  0.00           N  
ATOM      2  CA  VAL A   1       6.967 -32.124  13.922  1.00  0.00           C  
ATOM      3  C   VAL A   1       5.585 -32.309  14.544  1.00  0.00           C  
ATOM      4  O   VAL A   1       5.161 -33.428  14.816  1.00  0.00           O  
ATOM      5  CB  VAL A   1       6.922 -32.599  12.457  1.00  0.00           C  
ATOM      6  CG1 VAL A   1       5.767 -31.938  11.719  1.00  0.00           C  
ATOM      7  CG2 VAL A   1       8.246 -32.293  11.773  1.00  0.00           C  
ATOM      8 1H   VAL A   1       8.899 -32.680  14.188  1.00  0.00           H  
ATOM      9 2H   VAL A   1       8.067 -32.506  15.582  1.00  0.00           H  
ATOM     10 3H   VAL A   1       7.819 -33.817  14.642  1.00  0.00           H  
ATOM     11  HA  VAL A   1       7.195 -31.058  13.943  1.00  0.00           H  
ATOM     12  HB  VAL A   1       6.742 -33.673  12.439  1.00  0.00           H  
ATOM     13 1HG1 VAL A   1       5.749 -32.286  10.686  1.00  0.00           H  
ATOM     14 2HG1 VAL A   1       4.827 -32.201  12.206  1.00  0.00           H  
ATOM     15 3HG1 VAL A   1       5.895 -30.856  11.736  1.00  0.00           H  
ATOM     16 1HG2 VAL A   1       8.207 -32.632  10.738  1.00  0.00           H  
ATOM     17 2HG2 VAL A   1       8.426 -31.218  11.797  1.00  0.00           H  
ATOM     18 3HG2 VAL A   1       9.052 -32.809  12.293  1.00  0.00           H  
ATOM     19  N   SER A   2       4.871 -31.209  14.751  1.00  0.00           N  
ATOM     20  CA  SER A   2       3.553 -31.300  15.356  1.00  0.00           C  
ATOM     21  C   SER A   2       2.459 -31.518  14.309  1.00  0.00           C  
ATOM     22  O   SER A   2       2.679 -31.354  13.101  1.00  0.00           O  
ATOM     23  CB  SER A   2       3.264 -30.038  16.148  1.00  0.00           C  
ATOM     24  OG  SER A   2       3.073 -28.944  15.295  1.00  0.00           O  
ATOM     25  H   SER A   2       5.233 -30.304  14.491  1.00  0.00           H  
ATOM     26  HA  SER A   2       3.528 -32.175  16.005  1.00  0.00           H  
ATOM     27 1HB  SER A   2       2.375 -30.188  16.758  1.00  0.00           H  
ATOM     28 2HB  SER A   2       4.094 -29.836  16.823  1.00  0.00           H  
ATOM     29  HG  SER A   2       3.056 -28.168  15.860  1.00  0.00           H  
ATOM     30  N   LEU A   3       1.113 -31.922  14.784  1.00  0.00           N  
ATOM     31  CA  LEU A   3      -0.038 -32.068  13.923  1.00  0.00           C  
ATOM     32  C   LEU A   3      -0.322 -30.751  13.231  1.00  0.00           C  
ATOM     33  O   LEU A   3      -0.673 -30.721  12.064  1.00  0.00           O  
ATOM     34  CB  LEU A   3      -1.262 -32.519  14.730  1.00  0.00           C  
ATOM     35  CG  LEU A   3      -2.562 -32.681  13.931  1.00  0.00           C  
ATOM     36  CD1 LEU A   3      -2.388 -33.782  12.894  1.00  0.00           C  
ATOM     37  CD2 LEU A   3      -3.706 -33.002  14.882  1.00  0.00           C  
ATOM     38  H   LEU A   3       1.010 -32.074  15.778  1.00  0.00           H  
ATOM     39  HA  LEU A   3       0.175 -32.843  13.188  1.00  0.00           H  
ATOM     40 1HB  LEU A   3      -1.038 -33.477  15.195  1.00  0.00           H  
ATOM     41 2HB  LEU A   3      -1.447 -31.789  15.518  1.00  0.00           H  
ATOM     42  HG  LEU A   3      -2.781 -31.754  13.400  1.00  0.00           H  
ATOM     43 1HD1 LEU A   3      -3.311 -33.897  12.326  1.00  0.00           H  
ATOM     44 2HD1 LEU A   3      -1.576 -33.517  12.215  1.00  0.00           H  
ATOM     45 3HD1 LEU A   3      -2.151 -34.719  13.395  1.00  0.00           H  
ATOM     46 1HD2 LEU A   3      -4.630 -33.116  14.314  1.00  0.00           H  
ATOM     47 2HD2 LEU A   3      -3.488 -33.929  15.413  1.00  0.00           H  
ATOM     48 3HD2 LEU A   3      -3.820 -32.190  15.601  1.00  0.00           H  
ATOM     49  N   ASP A   4      -0.282 -29.467  13.960  1.00  0.00           N  
ATOM     50  CA  ASP A   4      -0.510 -28.138  13.426  1.00  0.00           C  
ATOM     51  C   ASP A   4       0.442 -27.785  12.276  1.00  0.00           C  
ATOM     52  O   ASP A   4       0.041 -27.158  11.297  1.00  0.00           O  
ATOM     53  CB  ASP A   4      -0.370 -27.101  14.543  1.00  0.00           C  
ATOM     54  CG  ASP A   4      -1.523 -27.143  15.538  1.00  0.00           C  
ATOM     55  OD1 ASP A   4      -2.514 -27.769  15.243  1.00  0.00           O  
ATOM     56  OD2 ASP A   4      -1.402 -26.548  16.582  1.00  0.00           O  
ATOM     57  H   ASP A   4      -0.057 -29.573  14.940  1.00  0.00           H  
ATOM     58  HA  ASP A   4      -1.523 -28.102  13.026  1.00  0.00           H  
ATOM     59 1HB  ASP A   4       0.562 -27.271  15.083  1.00  0.00           H  
ATOM     60 2HB  ASP A   4      -0.320 -26.102  14.109  1.00  0.00           H  
ATOM     61  N   GLN A   5       1.811 -28.178  12.422  1.00  0.00           N  
ATOM     62  CA  GLN A   5       2.793 -27.932  11.364  1.00  0.00           C  
ATOM     63  C   GLN A   5       2.435 -28.724  10.112  1.00  0.00           C  
ATOM     64  O   GLN A   5       2.478 -28.197   9.001  1.00  0.00           O  
ATOM     65  CB  GLN A   5       4.203 -28.301  11.835  1.00  0.00           C  
ATOM     66  CG  GLN A   5       4.792 -27.337  12.850  1.00  0.00           C  
ATOM     67  CD  GLN A   5       6.136 -27.803  13.378  1.00  0.00           C  
ATOM     68  OE1 GLN A   5       6.249 -28.885  13.961  1.00  0.00           O  
ATOM     69  NE2 GLN A   5       7.165 -26.987  13.177  1.00  0.00           N  
ATOM     70  H   GLN A   5       2.116 -28.584  13.292  1.00  0.00           H  
ATOM     71  HA  GLN A   5       2.785 -26.868  11.126  1.00  0.00           H  
ATOM     72 1HB  GLN A   5       4.188 -29.294  12.283  1.00  0.00           H  
ATOM     73 2HB  GLN A   5       4.875 -28.339  10.978  1.00  0.00           H  
ATOM     74 1HG  GLN A   5       4.930 -26.365  12.376  1.00  0.00           H  
ATOM     75 2HG  GLN A   5       4.106 -27.248  13.693  1.00  0.00           H  
ATOM     76 1HE2 GLN A   5       8.076 -27.241  13.503  1.00  0.00           H  
ATOM     77 2HE2 GLN A   5       7.029 -26.118  12.700  1.00  0.00           H  
ATOM     78  N   ALA A   6       2.091 -29.995  10.300  1.00  0.00           N  
ATOM     79  CA  ALA A   6       1.686 -30.856   9.195  1.00  0.00           C  
ATOM     80  C   ALA A   6       0.444 -30.312   8.495  1.00  0.00           C  
ATOM     81  O   ALA A   6       0.310 -30.425   7.272  1.00  0.00           O  
ATOM     82  CB  ALA A   6       1.422 -32.251   9.692  1.00  0.00           C  
ATOM     83  H   ALA A   6       2.115 -30.372  11.235  1.00  0.00           H  
ATOM     84  HA  ALA A   6       2.500 -30.885   8.469  1.00  0.00           H  
ATOM     85 1HB  ALA A   6       1.120 -32.885   8.857  1.00  0.00           H  
ATOM     86 2HB  ALA A   6       2.330 -32.653  10.142  1.00  0.00           H  
ATOM     87 3HB  ALA A   6       0.627 -32.228  10.437  1.00  0.00           H  
ATOM     88  N   ILE A   7      -0.667 -29.712   9.249  1.00  0.00           N  
ATOM     89  CA  ILE A   7      -1.886 -29.102   8.715  1.00  0.00           C  
ATOM     90  C   ILE A   7      -1.530 -27.861   7.908  1.00  0.00           C  
ATOM     91  O   ILE A   7      -2.030 -27.665   6.800  1.00  0.00           O  
ATOM     92  CB  ILE A   7      -2.866 -28.726   9.841  1.00  0.00           C  
ATOM     93  CG1 ILE A   7      -3.424 -29.988  10.506  1.00  0.00           C  
ATOM     94  CG2 ILE A   7      -3.995 -27.864   9.297  1.00  0.00           C  
ATOM     95  CD1 ILE A   7      -4.113 -29.728  11.826  1.00  0.00           C  
ATOM     96  H   ILE A   7      -0.532 -29.747  10.251  1.00  0.00           H  
ATOM     97  HA  ILE A   7      -2.360 -29.824   8.049  1.00  0.00           H  
ATOM     98  HB  ILE A   7      -2.337 -28.170  10.614  1.00  0.00           H  
ATOM     99 1HG1 ILE A   7      -4.138 -30.466   9.836  1.00  0.00           H  
ATOM    100 2HG1 ILE A   7      -2.613 -30.696  10.679  1.00  0.00           H  
ATOM    101 1HG2 ILE A   7      -4.679 -27.609  10.106  1.00  0.00           H  
ATOM    102 2HG2 ILE A   7      -3.582 -26.952   8.870  1.00  0.00           H  
ATOM    103 3HG2 ILE A   7      -4.535 -28.414   8.526  1.00  0.00           H  
ATOM    104 1HD1 ILE A   7      -4.480 -30.669  12.236  1.00  0.00           H  
ATOM    105 2HD1 ILE A   7      -3.404 -29.281  12.524  1.00  0.00           H  
ATOM    106 3HD1 ILE A   7      -4.950 -29.049  11.672  1.00  0.00           H  
ATOM    107  N   ILE A   8      -0.667 -27.026   8.470  1.00  0.00           N  
ATOM    108  CA  ILE A   8      -0.308 -25.794   7.781  1.00  0.00           C  
ATOM    109  C   ILE A   8       0.408 -26.135   6.461  1.00  0.00           C  
ATOM    110  O   ILE A   8       0.096 -25.574   5.411  1.00  0.00           O  
ATOM    111  CB  ILE A   8       0.593 -24.907   8.660  1.00  0.00           C  
ATOM    112  CG1 ILE A   8      -0.198 -24.357   9.850  1.00  0.00           C  
ATOM    113  CG2 ILE A   8       1.186 -23.772   7.840  1.00  0.00           C  
ATOM    114  CD1 ILE A   8       0.667 -23.742  10.926  1.00  0.00           C  
ATOM    115  H   ILE A   8      -0.251 -27.227   9.366  1.00  0.00           H  
ATOM    116  HA  ILE A   8      -1.221 -25.243   7.557  1.00  0.00           H  
ATOM    117  HB  ILE A   8       1.404 -25.508   9.072  1.00  0.00           H  
ATOM    118 1HG1 ILE A   8      -0.899 -23.599   9.501  1.00  0.00           H  
ATOM    119 2HG1 ILE A   8      -0.783 -25.159  10.301  1.00  0.00           H  
ATOM    120 1HG2 ILE A   8       1.819 -23.155   8.477  1.00  0.00           H  
ATOM    121 2HG2 ILE A   8       1.782 -24.184   7.027  1.00  0.00           H  
ATOM    122 3HG2 ILE A   8       0.382 -23.162   7.428  1.00  0.00           H  
ATOM    123 1HD1 ILE A   8       0.035 -23.375  11.736  1.00  0.00           H  
ATOM    124 2HD1 ILE A   8       1.354 -24.494  11.315  1.00  0.00           H  
ATOM    125 3HD1 ILE A   8       1.236 -22.913  10.507  1.00  0.00           H  
ATOM    126  N   ILE A   9       1.381 -27.067   6.514  1.00  0.00           N  
ATOM    127  CA  ILE A   9       2.170 -27.412   5.334  1.00  0.00           C  
ATOM    128  C   ILE A   9       1.284 -27.921   4.187  1.00  0.00           C  
ATOM    129  O   ILE A   9       1.476 -27.531   3.025  1.00  0.00           O  
ATOM    130  CB  ILE A   9       3.225 -28.478   5.681  1.00  0.00           C  
ATOM    131  CG1 ILE A   9       4.294 -27.891   6.606  1.00  0.00           C  
ATOM    132  CG2 ILE A   9       3.859 -29.031   4.414  1.00  0.00           C  
ATOM    133  CD1 ILE A   9       5.152 -28.932   7.287  1.00  0.00           C  
ATOM    134  H   ILE A   9       1.587 -27.518   7.393  1.00  0.00           H  
ATOM    135  HA  ILE A   9       2.648 -26.508   4.963  1.00  0.00           H  
ATOM    136  HB  ILE A   9       2.752 -29.295   6.225  1.00  0.00           H  
ATOM    137 1HG1 ILE A   9       4.946 -27.231   6.035  1.00  0.00           H  
ATOM    138 2HG1 ILE A   9       3.815 -27.287   7.378  1.00  0.00           H  
ATOM    139 1HG2 ILE A   9       4.602 -29.783   4.677  1.00  0.00           H  
ATOM    140 2HG2 ILE A   9       3.089 -29.485   3.791  1.00  0.00           H  
ATOM    141 3HG2 ILE A   9       4.340 -28.222   3.864  1.00  0.00           H  
ATOM    142 1HD1 ILE A   9       5.885 -28.439   7.926  1.00  0.00           H  
ATOM    143 2HD1 ILE A   9       4.521 -29.583   7.894  1.00  0.00           H  
ATOM    144 3HD1 ILE A   9       5.668 -29.526   6.535  1.00  0.00           H  
ATOM    145  N   LEU A  10       0.218 -28.868   4.467  1.00  0.00           N  
ATOM    146  CA  LEU A  10      -0.722 -29.344   3.461  1.00  0.00           C  
ATOM    147  C   LEU A  10      -1.620 -28.203   2.934  1.00  0.00           C  
ATOM    148  O   LEU A  10      -1.988 -28.165   1.747  1.00  0.00           O  
ATOM    149  CB  LEU A  10      -1.592 -30.461   4.054  1.00  0.00           C  
ATOM    150  CG  LEU A  10      -0.872 -31.787   4.332  1.00  0.00           C  
ATOM    151  CD1 LEU A  10      -1.755 -32.672   5.200  1.00  0.00           C  
ATOM    152  CD2 LEU A  10      -0.539 -32.470   3.014  1.00  0.00           C  
ATOM    153  H   LEU A  10       0.160 -29.229   5.409  1.00  0.00           H  
ATOM    154  HA  LEU A  10      -0.156 -29.718   2.609  1.00  0.00           H  
ATOM    155 1HB  LEU A  10      -2.015 -30.110   4.994  1.00  0.00           H  
ATOM    156 2HB  LEU A  10      -2.411 -30.667   3.365  1.00  0.00           H  
ATOM    157  HG  LEU A  10       0.049 -31.592   4.883  1.00  0.00           H  
ATOM    158 1HD1 LEU A  10      -1.245 -33.614   5.398  1.00  0.00           H  
ATOM    159 2HD1 LEU A  10      -1.962 -32.167   6.144  1.00  0.00           H  
ATOM    160 3HD1 LEU A  10      -2.693 -32.870   4.681  1.00  0.00           H  
ATOM    161 1HD2 LEU A  10      -0.027 -33.412   3.212  1.00  0.00           H  
ATOM    162 2HD2 LEU A  10      -1.459 -32.665   2.463  1.00  0.00           H  
ATOM    163 3HD2 LEU A  10       0.107 -31.823   2.422  1.00  0.00           H  
ATOM    164  N   ILE A  11      -2.150 -27.155   3.860  1.00  0.00           N  
ATOM    165  CA  ILE A  11      -2.943 -26.024   3.414  1.00  0.00           C  
ATOM    166  C   ILE A  11      -2.122 -25.116   2.511  1.00  0.00           C  
ATOM    167  O   ILE A  11      -2.623 -24.603   1.510  1.00  0.00           O  
ATOM    168  CB  ILE A  11      -3.477 -25.219   4.613  1.00  0.00           C  
ATOM    169  CG1 ILE A  11      -4.530 -26.030   5.373  1.00  0.00           C  
ATOM    170  CG2 ILE A  11      -4.057 -23.893   4.146  1.00  0.00           C  
ATOM    171  CD1 ILE A  11      -4.916 -25.431   6.706  1.00  0.00           C  
ATOM    172  H   ILE A  11      -1.924 -27.242   4.840  1.00  0.00           H  
ATOM    173  HA  ILE A  11      -3.783 -26.407   2.835  1.00  0.00           H  
ATOM    174  HB  ILE A  11      -2.664 -25.024   5.312  1.00  0.00           H  
ATOM    175 1HG1 ILE A  11      -5.430 -26.119   4.765  1.00  0.00           H  
ATOM    176 2HG1 ILE A  11      -4.155 -27.038   5.550  1.00  0.00           H  
ATOM    177 1HG2 ILE A  11      -4.431 -23.337   5.006  1.00  0.00           H  
ATOM    178 2HG2 ILE A  11      -3.281 -23.312   3.648  1.00  0.00           H  
ATOM    179 3HG2 ILE A  11      -4.875 -24.078   3.450  1.00  0.00           H  
ATOM    180 1HD1 ILE A  11      -5.666 -26.061   7.185  1.00  0.00           H  
ATOM    181 2HD1 ILE A  11      -4.035 -25.365   7.345  1.00  0.00           H  
ATOM    182 3HD1 ILE A  11      -5.327 -24.434   6.551  1.00  0.00           H  
ATOM    183  N   VAL A  12      -0.723 -24.764   2.869  1.00  0.00           N  
ATOM    184  CA  VAL A  12       0.204 -23.954   2.065  1.00  0.00           C  
ATOM    185  C   VAL A  12       0.470 -24.547   0.682  1.00  0.00           C  
ATOM    186  O   VAL A  12       0.493 -23.830  -0.317  1.00  0.00           O  
ATOM    187  CB  VAL A  12       1.546 -23.801   2.806  1.00  0.00           C  
ATOM    188  CG1 VAL A  12       2.601 -23.212   1.882  1.00  0.00           C  
ATOM    189  CG2 VAL A  12       1.360 -22.930   4.039  1.00  0.00           C  
ATOM    190  H   VAL A  12      -0.414 -25.125   3.760  1.00  0.00           H  
ATOM    191  HA  VAL A  12      -0.251 -22.976   1.909  1.00  0.00           H  
ATOM    192  HB  VAL A  12       1.898 -24.788   3.108  1.00  0.00           H  
ATOM    193 1HG1 VAL A  12       3.543 -23.111   2.422  1.00  0.00           H  
ATOM    194 2HG1 VAL A  12       2.743 -23.870   1.025  1.00  0.00           H  
ATOM    195 3HG1 VAL A  12       2.275 -22.231   1.537  1.00  0.00           H  
ATOM    196 1HG2 VAL A  12       2.313 -22.827   4.558  1.00  0.00           H  
ATOM    197 2HG2 VAL A  12       1.003 -21.945   3.737  1.00  0.00           H  
ATOM    198 3HG2 VAL A  12       0.632 -23.392   4.705  1.00  0.00           H  
ATOM    199  N   ALA A  13       0.727 -25.960   0.532  1.00  0.00           N  
ATOM    200  CA  ALA A  13       0.829 -26.598  -0.774  1.00  0.00           C  
ATOM    201  C   ALA A  13      -0.443 -26.462  -1.593  1.00  0.00           C  
ATOM    202  O   ALA A  13      -0.384 -26.223  -2.807  1.00  0.00           O  
ATOM    203  CB  ALA A  13       1.165 -28.067  -0.619  1.00  0.00           C  
ATOM    204  H   ALA A  13       0.850 -26.518   1.364  1.00  0.00           H  
ATOM    205  HA  ALA A  13       1.633 -26.109  -1.326  1.00  0.00           H  
ATOM    206 1HB  ALA A  13       1.238 -28.530  -1.602  1.00  0.00           H  
ATOM    207 2HB  ALA A  13       2.116 -28.169  -0.096  1.00  0.00           H  
ATOM    208 3HB  ALA A  13       0.381 -28.559  -0.042  1.00  0.00           H  
ATOM    209  N   ALA A  14      -1.677 -26.633  -0.922  1.00  0.00           N  
ATOM    210  CA  ALA A  14      -2.953 -26.477  -1.632  1.00  0.00           C  
ATOM    211  C   ALA A  14      -3.121 -25.047  -2.126  1.00  0.00           C  
ATOM    212  O   ALA A  14      -3.685 -24.812  -3.196  1.00  0.00           O  
ATOM    213  CB  ALA A  14      -4.112 -26.872  -0.730  1.00  0.00           C  
ATOM    214  H   ALA A  14      -1.686 -26.867   0.060  1.00  0.00           H  
ATOM    215  HA  ALA A  14      -2.940 -27.136  -2.500  1.00  0.00           H  
ATOM    216 1HB  ALA A  14      -5.052 -26.751  -1.270  1.00  0.00           H  
ATOM    217 2HB  ALA A  14      -3.999 -27.914  -0.427  1.00  0.00           H  
ATOM    218 3HB  ALA A  14      -4.118 -26.237   0.154  1.00  0.00           H  
ATOM    219  N   LYS A  15      -2.716 -23.943  -1.305  1.00  0.00           N  
ATOM    220  CA  LYS A  15      -2.783 -22.535  -1.650  1.00  0.00           C  
ATOM    221  C   LYS A  15      -1.756 -22.170  -2.728  1.00  0.00           C  
ATOM    222  O   LYS A  15      -2.045 -21.373  -3.622  1.00  0.00           O  
ATOM    223  CB  LYS A  15      -2.571 -21.676  -0.402  1.00  0.00           C  
ATOM    224  CG  LYS A  15      -3.752 -21.661   0.560  1.00  0.00           C  
ATOM    225  CD  LYS A  15      -3.422 -20.888   1.828  1.00  0.00           C  
ATOM    226  CE  LYS A  15      -3.451 -19.386   1.585  1.00  0.00           C  
ATOM    227  NZ  LYS A  15      -4.839 -18.877   1.414  1.00  0.00           N  
ATOM    228  H   LYS A  15      -2.417 -24.209  -0.377  1.00  0.00           H  
ATOM    229  HA  LYS A  15      -3.772 -22.328  -2.060  1.00  0.00           H  
ATOM    230 1HB  LYS A  15      -1.699 -22.037   0.144  1.00  0.00           H  
ATOM    231 2HB  LYS A  15      -2.368 -20.647  -0.699  1.00  0.00           H  
ATOM    232 1HG  LYS A  15      -4.611 -21.196   0.074  1.00  0.00           H  
ATOM    233 2HG  LYS A  15      -4.017 -22.683   0.826  1.00  0.00           H  
ATOM    234 1HD  LYS A  15      -4.146 -21.136   2.605  1.00  0.00           H  
ATOM    235 2HD  LYS A  15      -2.429 -21.170   2.178  1.00  0.00           H  
ATOM    236 1HE  LYS A  15      -2.990 -18.872   2.428  1.00  0.00           H  
ATOM    237 2HE  LYS A  15      -2.879 -19.151   0.688  1.00  0.00           H  
ATOM    238 1HZ  LYS A  15      -4.815 -17.879   1.255  1.00  0.00           H  
ATOM    239 2HZ  LYS A  15      -5.271 -19.333   0.622  1.00  0.00           H  
ATOM    240 3HZ  LYS A  15      -5.375 -19.072   2.248  1.00  0.00           H  
ATOM    241  N   LEU A  16      -0.559 -22.745  -2.652  1.00  0.00           N  
ATOM    242  CA  LEU A  16       0.422 -22.514  -3.706  1.00  0.00           C  
ATOM    243  C   LEU A  16       0.016 -23.199  -5.000  1.00  0.00           C  
ATOM    244  O   LEU A  16       0.307 -22.711  -6.096  1.00  0.00           O  
ATOM    245  CB  LEU A  16       1.802 -23.020  -3.268  1.00  0.00           C  
ATOM    246  CG  LEU A  16       2.476 -22.222  -2.144  1.00  0.00           C  
ATOM    247  CD1 LEU A  16       3.702 -22.977  -1.650  1.00  0.00           C  
ATOM    248  CD2 LEU A  16       2.855 -20.841  -2.658  1.00  0.00           C  
ATOM    249  H   LEU A  16      -0.316 -23.343  -1.876  1.00  0.00           H  
ATOM    250  HA  LEU A  16       0.448 -21.447  -3.929  1.00  0.00           H  
ATOM    251 1HB  LEU A  16       1.702 -24.049  -2.929  1.00  0.00           H  
ATOM    252 2HB  LEU A  16       2.467 -23.005  -4.131  1.00  0.00           H  
ATOM    253  HG  LEU A  16       1.786 -22.122  -1.305  1.00  0.00           H  
ATOM    254 1HD1 LEU A  16       4.180 -22.411  -0.850  1.00  0.00           H  
ATOM    255 2HD1 LEU A  16       3.398 -23.953  -1.270  1.00  0.00           H  
ATOM    256 3HD1 LEU A  16       4.404 -23.109  -2.472  1.00  0.00           H  
ATOM    257 1HD2 LEU A  16       3.332 -20.274  -1.858  1.00  0.00           H  
ATOM    258 2HD2 LEU A  16       3.545 -20.941  -3.494  1.00  0.00           H  
ATOM    259 3HD2 LEU A  16       1.957 -20.317  -2.988  1.00  0.00           H  
ATOM    260  N   GLY A  17      -0.688 -24.453  -4.940  1.00  0.00           N  
ATOM    261  CA  GLY A  17      -1.057 -25.254  -6.089  1.00  0.00           C  
ATOM    262  C   GLY A  17       0.062 -26.207  -6.476  1.00  0.00           C  
ATOM    263  O   GLY A  17       0.237 -26.513  -7.645  1.00  0.00           O  
ATOM    264  H   GLY A  17      -0.952 -24.768  -4.016  1.00  0.00           H  
ATOM    265 1HA  GLY A  17      -1.960 -25.819  -5.864  1.00  0.00           H  
ATOM    266 2HA  GLY A  17      -1.287 -24.599  -6.928  1.00  0.00           H  
ATOM    267  N   THR A  18       0.822 -26.666  -5.490  1.00  0.00           N  
ATOM    268  CA  THR A  18       1.967 -27.532  -5.731  1.00  0.00           C  
ATOM    269  C   THR A  18       1.906 -28.740  -4.804  1.00  0.00           C  
ATOM    270  O   THR A  18       0.897 -28.964  -4.141  1.00  0.00           O  
ATOM    271  CB  THR A  18       3.295 -26.779  -5.529  1.00  0.00           C  
ATOM    272  OG1 THR A  18       4.382 -27.587  -5.998  1.00  0.00           O  
ATOM    273  CG2 THR A  18       3.506 -26.456  -4.058  1.00  0.00           C  
ATOM    274  H   THR A  18       0.596 -26.404  -4.542  1.00  0.00           H  
ATOM    275  HA  THR A  18       1.963 -27.827  -6.780  1.00  0.00           H  
ATOM    276  HB  THR A  18       3.277 -25.851  -6.100  1.00  0.00           H  
ATOM    277  HG1 THR A  18       5.145 -27.029  -6.167  1.00  0.00           H  
ATOM    278 1HG2 THR A  18       4.449 -25.924  -3.934  1.00  0.00           H  
ATOM    279 2HG2 THR A  18       2.687 -25.832  -3.701  1.00  0.00           H  
ATOM    280 3HG2 THR A  18       3.534 -27.381  -3.483  1.00  0.00           H  
ATOM    281  N   THR A  19       2.987 -29.510  -4.749  1.00  0.00           N  
ATOM    282  CA  THR A  19       3.001 -30.748  -3.973  1.00  0.00           C  
ATOM    283  C   THR A  19       3.354 -30.421  -2.521  1.00  0.00           C  
ATOM    284  O   THR A  19       3.835 -29.325  -2.235  1.00  0.00           O  
ATOM    285  CB  THR A  19       4.002 -31.769  -4.547  1.00  0.00           C  
ATOM    286  OG1 THR A  19       5.335 -31.262  -4.414  1.00  0.00           O  
ATOM    287  CG2 THR A  19       3.709 -32.034  -6.015  1.00  0.00           C  
ATOM    288  H   THR A  19       3.818 -29.236  -5.252  1.00  0.00           H  
ATOM    289  HA  THR A  19       2.025 -31.225  -4.064  1.00  0.00           H  
ATOM    290  HB  THR A  19       3.925 -32.704  -3.993  1.00  0.00           H  
ATOM    291  HG1 THR A  19       5.964 -31.968  -4.583  1.00  0.00           H  
ATOM    292 1HG2 THR A  19       4.425 -32.758  -6.405  1.00  0.00           H  
ATOM    293 2HG2 THR A  19       2.699 -32.431  -6.120  1.00  0.00           H  
ATOM    294 3HG2 THR A  19       3.792 -31.105  -6.577  1.00  0.00           H  
ATOM    295  N   VAL A  20       3.151 -31.359  -1.601  1.00  0.00           N  
ATOM    296  CA  VAL A  20       3.516 -31.080  -0.213  1.00  0.00           C  
ATOM    297  C   VAL A  20       5.039 -31.003  -0.007  1.00  0.00           C  
ATOM    298  O   VAL A  20       5.522 -30.242   0.842  1.00  0.00           O  
ATOM    299  CB  VAL A  20       2.935 -32.170   0.707  1.00  0.00           C  
ATOM    300  CG1 VAL A  20       3.734 -33.459   0.575  1.00  0.00           C  
ATOM    301  CG2 VAL A  20       2.931 -31.684   2.148  1.00  0.00           C  
ATOM    302  H   VAL A  20       2.750 -32.256  -1.834  1.00  0.00           H  
ATOM    303  HA  VAL A  20       3.171 -30.076   0.043  1.00  0.00           H  
ATOM    304  HB  VAL A  20       1.914 -32.391   0.394  1.00  0.00           H  
ATOM    305 1HG1 VAL A  20       3.309 -34.219   1.232  1.00  0.00           H  
ATOM    306 2HG1 VAL A  20       3.693 -33.808  -0.457  1.00  0.00           H  
ATOM    307 3HG1 VAL A  20       4.770 -33.275   0.857  1.00  0.00           H  
ATOM    308 1HG2 VAL A  20       2.518 -32.460   2.792  1.00  0.00           H  
ATOM    309 2HG2 VAL A  20       3.950 -31.458   2.459  1.00  0.00           H  
ATOM    310 3HG2 VAL A  20       2.319 -30.785   2.226  1.00  0.00           H  
ATOM    311  N   GLU A  21       5.792 -31.771  -0.795  1.00  0.00           N  
ATOM    312  CA  GLU A  21       7.251 -31.728  -0.730  1.00  0.00           C  
ATOM    313  C   GLU A  21       7.744 -30.375  -1.197  1.00  0.00           C  
ATOM    314  O   GLU A  21       8.766 -29.897  -0.724  1.00  0.00           O  
ATOM    315  CB  GLU A  21       7.871 -32.836  -1.585  1.00  0.00           C  
ATOM    316  CG  GLU A  21       7.597 -34.246  -1.082  1.00  0.00           C  
ATOM    317  CD  GLU A  21       6.240 -34.756  -1.481  1.00  0.00           C  
ATOM    318  OE1 GLU A  21       5.527 -34.038  -2.141  1.00  0.00           O  
ATOM    319  OE2 GLU A  21       5.916 -35.865  -1.126  1.00  0.00           O  
ATOM    320  H   GLU A  21       5.345 -32.398  -1.449  1.00  0.00           H  
ATOM    321  HA  GLU A  21       7.555 -31.855   0.310  1.00  0.00           H  
ATOM    322 1HB  GLU A  21       7.491 -32.764  -2.604  1.00  0.00           H  
ATOM    323 2HB  GLU A  21       8.951 -32.700  -1.628  1.00  0.00           H  
ATOM    324 1HG  GLU A  21       8.356 -34.917  -1.482  1.00  0.00           H  
ATOM    325 2HG  GLU A  21       7.678 -34.255   0.004  1.00  0.00           H  
ATOM    326  N   GLU A  22       7.116 -29.822  -2.190  1.00  0.00           N  
ATOM    327  CA  GLU A  22       7.604 -28.533  -2.663  1.00  0.00           C  
ATOM    328  C   GLU A  22       7.357 -27.449  -1.618  1.00  0.00           C  
ATOM    329  O   GLU A  22       8.224 -26.608  -1.367  1.00  0.00           O  
ATOM    330  CB  GLU A  22       6.927 -28.153  -3.981  1.00  0.00           C  
ATOM    331  CG  GLU A  22       7.401 -26.833  -4.574  1.00  0.00           C  
ATOM    332  CD  GLU A  22       8.844 -26.862  -4.990  1.00  0.00           C  
ATOM    333  OE1 GLU A  22       9.379 -27.936  -5.140  1.00  0.00           O  
ATOM    334  OE2 GLU A  22       9.415 -25.811  -5.161  1.00  0.00           O  
ATOM    335  H   GLU A  22       6.314 -30.239  -2.639  1.00  0.00           H  
ATOM    336  HA  GLU A  22       8.683 -28.604  -2.807  1.00  0.00           H  
ATOM    337 1HB  GLU A  22       7.107 -28.933  -4.720  1.00  0.00           H  
ATOM    338 2HB  GLU A  22       5.850 -28.084  -3.831  1.00  0.00           H  
ATOM    339 1HG  GLU A  22       6.788 -26.596  -5.443  1.00  0.00           H  
ATOM    340 2HG  GLU A  22       7.257 -26.043  -3.836  1.00  0.00           H  
ATOM    341  N   ALA A  23       6.188 -27.484  -0.988  1.00  0.00           N  
ATOM    342  CA  ALA A  23       5.893 -26.496   0.039  1.00  0.00           C  
ATOM    343  C   ALA A  23       6.933 -26.571   1.154  1.00  0.00           C  
ATOM    344  O   ALA A  23       7.332 -25.549   1.714  1.00  0.00           O  
ATOM    345  CB  ALA A  23       4.492 -26.683   0.581  1.00  0.00           C  
ATOM    346  H   ALA A  23       5.495 -28.186  -1.208  1.00  0.00           H  
ATOM    347  HA  ALA A  23       5.962 -25.505  -0.414  1.00  0.00           H  
ATOM    348 1HB  ALA A  23       4.295 -25.934   1.349  1.00  0.00           H  
ATOM    349 2HB  ALA A  23       3.772 -26.574  -0.228  1.00  0.00           H  
ATOM    350 3HB  ALA A  23       4.403 -27.679   1.015  1.00  0.00           H  
ATOM    351  N   VAL A  24       7.427 -27.864   1.575  1.00  0.00           N  
ATOM    352  CA  VAL A  24       8.454 -27.969   2.611  1.00  0.00           C  
ATOM    353  C   VAL A  24       9.795 -27.443   2.118  1.00  0.00           C  
ATOM    354  O   VAL A  24      10.487 -26.701   2.840  1.00  0.00           O  
ATOM    355  CB  VAL A  24       8.617 -29.434   3.057  1.00  0.00           C  
ATOM    356  CG1 VAL A  24       9.793 -29.573   4.012  1.00  0.00           C  
ATOM    357  CG2 VAL A  24       7.332 -29.923   3.709  1.00  0.00           C  
ATOM    358  H   VAL A  24       7.051 -28.707   1.165  1.00  0.00           H  
ATOM    359  HA  VAL A  24       8.171 -27.331   3.448  1.00  0.00           H  
ATOM    360  HB  VAL A  24       8.838 -30.048   2.183  1.00  0.00           H  
ATOM    361 1HG1 VAL A  24       9.893 -30.615   4.317  1.00  0.00           H  
ATOM    362 2HG1 VAL A  24      10.707 -29.252   3.513  1.00  0.00           H  
ATOM    363 3HG1 VAL A  24       9.622 -28.953   4.892  1.00  0.00           H  
ATOM    364 1HG2 VAL A  24       7.454 -30.960   4.021  1.00  0.00           H  
ATOM    365 2HG2 VAL A  24       7.108 -29.305   4.579  1.00  0.00           H  
ATOM    366 3HG2 VAL A  24       6.512 -29.853   2.994  1.00  0.00           H  
ATOM    367  N   GLU A  25      10.149 -27.803   0.884  1.00  0.00           N  
ATOM    368  CA  GLU A  25      11.418 -27.390   0.321  1.00  0.00           C  
ATOM    369  C   GLU A  25      11.473 -25.870   0.229  1.00  0.00           C  
ATOM    370  O   GLU A  25      12.505 -25.259   0.504  1.00  0.00           O  
ATOM    371  CB  GLU A  25      11.624 -28.014  -1.061  1.00  0.00           C  
ATOM    372  CG  GLU A  25      12.957 -27.675  -1.712  1.00  0.00           C  
ATOM    373  CD  GLU A  25      14.133 -28.238  -0.963  1.00  0.00           C  
ATOM    374  OE1 GLU A  25      13.941 -29.141  -0.185  1.00  0.00           O  
ATOM    375  OE2 GLU A  25      15.225 -27.763  -1.169  1.00  0.00           O  
ATOM    376  H   GLU A  25       9.526 -28.372   0.329  1.00  0.00           H  
ATOM    377  HA  GLU A  25      12.217 -27.731   0.981  1.00  0.00           H  
ATOM    378 1HB  GLU A  25      11.555 -29.100  -0.984  1.00  0.00           H  
ATOM    379 2HB  GLU A  25      10.830 -27.683  -1.731  1.00  0.00           H  
ATOM    380 1HG  GLU A  25      12.965 -28.071  -2.727  1.00  0.00           H  
ATOM    381 2HG  GLU A  25      13.055 -26.592  -1.773  1.00  0.00           H  
ATOM    382  N   GLN A  26      10.363 -25.258  -0.158  1.00  0.00           N  
ATOM    383  CA  GLN A  26      10.320 -23.811  -0.271  1.00  0.00           C  
ATOM    384  C   GLN A  26      10.439 -23.151   1.109  1.00  0.00           C  
ATOM    385  O   GLN A  26      11.116 -22.135   1.266  1.00  0.00           O  
ATOM    386  CB  GLN A  26       9.027 -23.369  -0.961  1.00  0.00           C  
ATOM    387  CG  GLN A  26       8.978 -23.677  -2.448  1.00  0.00           C  
ATOM    388  CD  GLN A  26       7.704 -23.175  -3.101  1.00  0.00           C  
ATOM    389  OE1 GLN A  26       6.842 -22.588  -2.442  1.00  0.00           O  
ATOM    390  NE2 GLN A  26       7.579 -23.403  -4.404  1.00  0.00           N  
ATOM    391  H   GLN A  26       9.535 -25.793  -0.378  1.00  0.00           H  
ATOM    392  HA  GLN A  26      11.166 -23.486  -0.876  1.00  0.00           H  
ATOM    393 1HB  GLN A  26       8.176 -23.860  -0.488  1.00  0.00           H  
ATOM    394 2HB  GLN A  26       8.896 -22.295  -0.836  1.00  0.00           H  
ATOM    395 1HG  GLN A  26       9.825 -23.196  -2.936  1.00  0.00           H  
ATOM    396 2HG  GLN A  26       9.031 -24.757  -2.587  1.00  0.00           H  
ATOM    397 1HE2 GLN A  26       6.760 -23.095  -4.890  1.00  0.00           H  
ATOM    398 2HE2 GLN A  26       8.303 -23.883  -4.900  1.00  0.00           H  
ATOM    399  N   ALA A  27       9.748 -23.763   2.142  1.00  0.00           N  
ATOM    400  CA  ALA A  27       9.883 -23.275   3.503  1.00  0.00           C  
ATOM    401  C   ALA A  27      11.326 -23.342   4.000  1.00  0.00           C  
ATOM    402  O   ALA A  27      11.767 -22.456   4.732  1.00  0.00           O  
ATOM    403  CB  ALA A  27       8.943 -24.010   4.437  1.00  0.00           C  
ATOM    404  H   ALA A  27       9.132 -24.540   1.957  1.00  0.00           H  
ATOM    405  HA  ALA A  27       9.623 -22.217   3.512  1.00  0.00           H  
ATOM    406 1HB  ALA A  27       9.064 -23.625   5.450  1.00  0.00           H  
ATOM    407 2HB  ALA A  27       7.916 -23.859   4.111  1.00  0.00           H  
ATOM    408 3HB  ALA A  27       9.176 -25.074   4.423  1.00  0.00           H  
ATOM    409  N   LEU A  28      12.200 -24.485   3.668  1.00  0.00           N  
ATOM    410  CA  LEU A  28      13.638 -24.627   3.958  1.00  0.00           C  
ATOM    411  C   LEU A  28      14.509 -23.589   3.250  1.00  0.00           C  
ATOM    412  O   LEU A  28      15.516 -23.127   3.790  1.00  0.00           O  
ATOM    413  CB  LEU A  28      14.111 -26.030   3.559  1.00  0.00           C  
ATOM    414  CG  LEU A  28      13.619 -27.177   4.453  1.00  0.00           C  
ATOM    415  CD1 LEU A  28      13.833 -28.505   3.738  1.00  0.00           C  
ATOM    416  CD2 LEU A  28      14.364 -27.142   5.779  1.00  0.00           C  
ATOM    417  H   LEU A  28      11.723 -25.224   3.173  1.00  0.00           H  
ATOM    418  HA  LEU A  28      13.793 -24.470   5.025  1.00  0.00           H  
ATOM    419 1HB  LEU A  28      13.773 -26.235   2.544  1.00  0.00           H  
ATOM    420 2HB  LEU A  28      15.200 -26.046   3.568  1.00  0.00           H  
ATOM    421  HG  LEU A  28      12.549 -27.065   4.633  1.00  0.00           H  
ATOM    422 1HD1 LEU A  28      13.484 -29.319   4.374  1.00  0.00           H  
ATOM    423 2HD1 LEU A  28      13.274 -28.509   2.803  1.00  0.00           H  
ATOM    424 3HD1 LEU A  28      14.894 -28.638   3.529  1.00  0.00           H  
ATOM    425 1HD2 LEU A  28      14.013 -27.957   6.414  1.00  0.00           H  
ATOM    426 2HD2 LEU A  28      15.432 -27.255   5.599  1.00  0.00           H  
ATOM    427 3HD2 LEU A  28      14.178 -26.189   6.275  1.00  0.00           H  
ATOM    428  N   TRP A  29      14.165 -23.160   1.846  1.00  0.00           N  
ATOM    429  CA  TRP A  29      14.823 -22.081   1.126  1.00  0.00           C  
ATOM    430  C   TRP A  29      14.632 -20.726   1.822  1.00  0.00           C  
ATOM    431  O   TRP A  29      15.588 -19.974   2.014  1.00  0.00           O  
ATOM    432  CB  TRP A  29      14.288 -22.004  -0.304  1.00  0.00           C  
ATOM    433  CG  TRP A  29      15.012 -21.009  -1.161  1.00  0.00           C  
ATOM    434  CD1 TRP A  29      16.152 -21.225  -1.875  1.00  0.00           C  
ATOM    435  CD2 TRP A  29      14.644 -19.630  -1.401  1.00  0.00           C  
ATOM    436  NE1 TRP A  29      16.520 -20.080  -2.538  1.00  0.00           N  
ATOM    437  CE2 TRP A  29      15.607 -19.094  -2.260  1.00  0.00           C  
ATOM    438  CE3 TRP A  29      13.590 -18.818  -0.962  1.00  0.00           C  
ATOM    439  CZ2 TRP A  29      15.554 -17.778  -2.693  1.00  0.00           C  
ATOM    440  CZ3 TRP A  29      13.536 -17.499  -1.397  1.00  0.00           C  
ATOM    441  CH2 TRP A  29      14.492 -16.994  -2.240  1.00  0.00           C  
ATOM    442  H   TRP A  29      13.427 -23.676   1.390  1.00  0.00           H  
ATOM    443  HA  TRP A  29      15.891 -22.291   1.089  1.00  0.00           H  
ATOM    444 1HB  TRP A  29      14.368 -22.984  -0.776  1.00  0.00           H  
ATOM    445 2HB  TRP A  29      13.232 -21.736  -0.285  1.00  0.00           H  
ATOM    446  HD1 TRP A  29      16.694 -22.169  -1.914  1.00  0.00           H  
ATOM    447  HE1 TRP A  29      17.330 -19.978  -3.133  1.00  0.00           H  
ATOM    448  HE3 TRP A  29      12.827 -19.216  -0.293  1.00  0.00           H  
ATOM    449  HZ2 TRP A  29      16.304 -17.358  -3.364  1.00  0.00           H  
ATOM    450  HZ3 TRP A  29      12.713 -16.874  -1.050  1.00  0.00           H  
ATOM    451  HH2 TRP A  29      14.420 -15.955  -2.563  1.00  0.00           H  
ATOM    452  N   LEU A  30      13.392 -20.407   2.203  1.00  0.00           N  
ATOM    453  CA  LEU A  30      13.118 -19.138   2.866  1.00  0.00           C  
ATOM    454  C   LEU A  30      13.833 -19.120   4.206  1.00  0.00           C  
ATOM    455  O   LEU A  30      14.454 -18.134   4.572  1.00  0.00           O  
ATOM    456  CB  LEU A  30      11.610 -18.939   3.069  1.00  0.00           C  
ATOM    457  CG  LEU A  30      10.808 -18.608   1.804  1.00  0.00           C  
ATOM    458  CD1 LEU A  30       9.324 -18.810   2.077  1.00  0.00           C  
ATOM    459  CD2 LEU A  30      11.096 -17.177   1.378  1.00  0.00           C  
ATOM    460  H   LEU A  30      12.630 -21.048   2.033  1.00  0.00           H  
ATOM    461  HA  LEU A  30      13.466 -18.330   2.226  1.00  0.00           H  
ATOM    462 1HB  LEU A  30      11.194 -19.851   3.496  1.00  0.00           H  
ATOM    463 2HB  LEU A  30      11.458 -18.127   3.779  1.00  0.00           H  
ATOM    464  HG  LEU A  30      11.095 -19.289   1.003  1.00  0.00           H  
ATOM    465 1HD1 LEU A  30       8.753 -18.575   1.178  1.00  0.00           H  
ATOM    466 2HD1 LEU A  30       9.142 -19.847   2.360  1.00  0.00           H  
ATOM    467 3HD1 LEU A  30       9.009 -18.151   2.887  1.00  0.00           H  
ATOM    468 1HD2 LEU A  30      10.526 -16.941   0.479  1.00  0.00           H  
ATOM    469 2HD2 LEU A  30      10.808 -16.494   2.179  1.00  0.00           H  
ATOM    470 3HD2 LEU A  30      12.161 -17.067   1.173  1.00  0.00           H  
ATOM    471  N   LYS A  31      13.724 -20.227   4.930  1.00  0.00           N  
ATOM    472  CA  LYS A  31      14.354 -20.388   6.237  1.00  0.00           C  
ATOM    473  C   LYS A  31      15.825 -20.020   6.154  1.00  0.00           C  
ATOM    474  O   LYS A  31      16.317 -19.190   6.912  1.00  0.00           O  
ATOM    475  CB  LYS A  31      14.192 -21.821   6.748  1.00  0.00           C  
ATOM    476  CG  LYS A  31      15.026 -22.147   7.980  1.00  0.00           C  
ATOM    477  CD  LYS A  31      14.746 -23.556   8.480  1.00  0.00           C  
ATOM    478  CE  LYS A  31      15.459 -23.830   9.796  1.00  0.00           C  
ATOM    479  NZ  LYS A  31      16.934 -23.913   9.623  1.00  0.00           N  
ATOM    480  H   LYS A  31      13.179 -20.987   4.548  1.00  0.00           H  
ATOM    481  HA  LYS A  31      13.832 -19.752   6.951  1.00  0.00           H  
ATOM    482 1HB  LYS A  31      13.145 -22.005   6.994  1.00  0.00           H  
ATOM    483 2HB  LYS A  31      14.471 -22.521   5.961  1.00  0.00           H  
ATOM    484 1HG  LYS A  31      16.085 -22.061   7.736  1.00  0.00           H  
ATOM    485 2HG  LYS A  31      14.796 -21.437   8.773  1.00  0.00           H  
ATOM    486 1HD  LYS A  31      13.671 -23.685   8.625  1.00  0.00           H  
ATOM    487 2HD  LYS A  31      15.083 -24.280   7.738  1.00  0.00           H  
ATOM    488 1HE  LYS A  31      15.233 -23.034  10.504  1.00  0.00           H  
ATOM    489 2HE  LYS A  31      15.101 -24.771  10.214  1.00  0.00           H  
ATOM    490 1HZ  LYS A  31      17.369 -24.095  10.515  1.00  0.00           H  
ATOM    491 2HZ  LYS A  31      17.157 -24.661   8.980  1.00  0.00           H  
ATOM    492 3HZ  LYS A  31      17.280 -23.039   9.253  1.00  0.00           H  
ATOM    493  N   THR A  32      16.514 -20.649   5.211  1.00  0.00           N  
ATOM    494  CA  THR A  32      17.954 -20.516   5.081  1.00  0.00           C  
ATOM    495  C   THR A  32      18.328 -19.088   4.718  1.00  0.00           C  
ATOM    496  O   THR A  32      19.235 -18.518   5.314  1.00  0.00           O  
ATOM    497  CB  THR A  32      18.509 -21.486   4.022  1.00  0.00           C  
ATOM    498  OG1 THR A  32      18.217 -22.837   4.407  1.00  0.00           O  
ATOM    499  CG2 THR A  32      20.015 -21.319   3.882  1.00  0.00           C  
ATOM    500  H   THR A  32      16.015 -21.243   4.565  1.00  0.00           H  
ATOM    501  HA  THR A  32      18.413 -20.776   6.035  1.00  0.00           H  
ATOM    502  HB  THR A  32      18.037 -21.286   3.061  1.00  0.00           H  
ATOM    503  HG1 THR A  32      17.285 -23.015   4.259  1.00  0.00           H  
ATOM    504 1HG2 THR A  32      20.390 -22.012   3.130  1.00  0.00           H  
ATOM    505 2HG2 THR A  32      20.240 -20.297   3.579  1.00  0.00           H  
ATOM    506 3HG2 THR A  32      20.494 -21.527   4.838  1.00  0.00           H  
ATOM    507  N   LYS A  33      17.610 -18.526   3.746  1.00  0.00           N  
ATOM    508  CA  LYS A  33      17.896 -17.205   3.188  1.00  0.00           C  
ATOM    509  C   LYS A  33      17.518 -16.050   4.119  1.00  0.00           C  
ATOM    510  O   LYS A  33      18.179 -15.009   4.114  1.00  0.00           O  
ATOM    511  CB  LYS A  33      17.172 -17.040   1.850  1.00  0.00           C  
ATOM    512  CG  LYS A  33      17.695 -17.939   0.737  1.00  0.00           C  
ATOM    513  CD  LYS A  33      19.092 -17.523   0.302  1.00  0.00           C  
ATOM    514  CE  LYS A  33      19.547 -18.307  -0.920  1.00  0.00           C  
ATOM    515  NZ  LYS A  33      20.934 -17.950  -1.325  1.00  0.00           N  
ATOM    516  H   LYS A  33      16.828 -19.053   3.388  1.00  0.00           H  
ATOM    517  HA  LYS A  33      18.973 -17.118   3.037  1.00  0.00           H  
ATOM    518 1HB  LYS A  33      16.111 -17.254   1.982  1.00  0.00           H  
ATOM    519 2HB  LYS A  33      17.259 -16.007   1.514  1.00  0.00           H  
ATOM    520 1HG  LYS A  33      17.724 -18.972   1.088  1.00  0.00           H  
ATOM    521 2HG  LYS A  33      17.025 -17.884  -0.119  1.00  0.00           H  
ATOM    522 1HD  LYS A  33      19.098 -16.459   0.064  1.00  0.00           H  
ATOM    523 2HD  LYS A  33      19.795 -17.700   1.116  1.00  0.00           H  
ATOM    524 1HE  LYS A  33      19.509 -19.373  -0.704  1.00  0.00           H  
ATOM    525 2HE  LYS A  33      18.875 -18.103  -1.755  1.00  0.00           H  
ATOM    526 1HZ  LYS A  33      21.198 -18.489  -2.138  1.00  0.00           H  
ATOM    527 2HZ  LYS A  33      20.978 -16.965  -1.547  1.00  0.00           H  
ATOM    528 3HZ  LYS A  33      21.570 -18.152  -0.568  1.00  0.00           H  
ATOM    529  N   LEU A  34      16.398 -16.126   4.977  1.00  0.00           N  
ATOM    530  CA  LEU A  34      15.855 -15.088   5.858  1.00  0.00           C  
ATOM    531  C   LEU A  34      16.322 -15.187   7.313  1.00  0.00           C  
ATOM    532  O   LEU A  34      16.364 -14.186   8.025  1.00  0.00           O  
ATOM    533  CB  LEU A  34      14.323 -15.143   5.822  1.00  0.00           C  
ATOM    534  CG  LEU A  34      13.653 -14.332   4.704  1.00  0.00           C  
ATOM    535  CD1 LEU A  34      13.987 -14.955   3.356  1.00  0.00           C  
ATOM    536  CD2 LEU A  34      12.150 -14.295   4.934  1.00  0.00           C  
ATOM    537  H   LEU A  34      15.927 -17.018   4.921  1.00  0.00           H  
ATOM    538  HA  LEU A  34      16.202 -14.117   5.502  1.00  0.00           H  
ATOM    539 1HB  LEU A  34      14.015 -16.181   5.707  1.00  0.00           H  
ATOM    540 2HB  LEU A  34      13.939 -14.776   6.773  1.00  0.00           H  
ATOM    541  HG  LEU A  34      14.046 -13.315   4.709  1.00  0.00           H  
ATOM    542 1HD1 LEU A  34      13.512 -14.378   2.561  1.00  0.00           H  
ATOM    543 2HD1 LEU A  34      15.067 -14.949   3.209  1.00  0.00           H  
ATOM    544 3HD1 LEU A  34      13.621 -15.980   3.328  1.00  0.00           H  
ATOM    545 1HD2 LEU A  34      11.675 -13.718   4.140  1.00  0.00           H  
ATOM    546 2HD2 LEU A  34      11.757 -15.313   4.928  1.00  0.00           H  
ATOM    547 3HD2 LEU A  34      11.940 -13.831   5.897  1.00  0.00           H  
ATOM    548  N   GLY A  35      16.665 -16.390   7.756  1.00  0.00           N  
ATOM    549  CA  GLY A  35      16.970 -16.611   9.159  1.00  0.00           C  
ATOM    550  C   GLY A  35      15.723 -16.742  10.019  1.00  0.00           C  
ATOM    551  O   GLY A  35      15.675 -16.267  11.156  1.00  0.00           O  
ATOM    552  H   GLY A  35      16.719 -17.168   7.114  1.00  0.00           H  
ATOM    553 1HA  GLY A  35      17.568 -17.516   9.265  1.00  0.00           H  
ATOM    554 2HA  GLY A  35      17.572 -15.783   9.534  1.00  0.00           H  
ATOM    555  N   VAL A  36      14.698 -17.391   9.478  1.00  0.00           N  
ATOM    556  CA  VAL A  36      13.424 -17.486  10.184  1.00  0.00           C  
ATOM    557  C   VAL A  36      12.991 -18.941  10.347  1.00  0.00           C  
ATOM    558  O   VAL A  36      13.543 -19.839   9.704  1.00  0.00           O  
ATOM    559  CB  VAL A  36      12.333 -16.708   9.424  1.00  0.00           C  
ATOM    560  CG1 VAL A  36      12.692 -15.233   9.340  1.00  0.00           C  
ATOM    561  CG2 VAL A  36      12.149 -17.300   8.036  1.00  0.00           C  
ATOM    562  H   VAL A  36      14.790 -17.824   8.571  1.00  0.00           H  
ATOM    563  HA  VAL A  36      13.557 -17.090  11.192  1.00  0.00           H  
ATOM    564  HB  VAL A  36      11.397 -16.781   9.978  1.00  0.00           H  
ATOM    565 1HG1 VAL A  36      11.909 -14.699   8.800  1.00  0.00           H  
ATOM    566 2HG1 VAL A  36      12.782 -14.822  10.345  1.00  0.00           H  
ATOM    567 3HG1 VAL A  36      13.638 -15.118   8.812  1.00  0.00           H  
ATOM    568 1HG2 VAL A  36      11.375 -16.746   7.504  1.00  0.00           H  
ATOM    569 2HG2 VAL A  36      13.087 -17.233   7.484  1.00  0.00           H  
ATOM    570 3HG2 VAL A  36      11.853 -18.345   8.121  1.00  0.00           H  
ATOM    571  N   SER A  37      12.009 -19.178  11.208  1.00  0.00           N  
ATOM    572  CA  SER A  37      11.538 -20.541  11.429  1.00  0.00           C  
ATOM    573  C   SER A  37      10.754 -21.061  10.224  1.00  0.00           C  
ATOM    574  O   SER A  37      10.348 -20.286   9.349  1.00  0.00           O  
ATOM    575  CB  SER A  37      10.670 -20.595  12.670  1.00  0.00           C  
ATOM    576  OG  SER A  37       9.459 -19.921  12.466  1.00  0.00           O  
ATOM    577  H   SER A  37      11.578 -18.421  11.718  1.00  0.00           H  
ATOM    578  HA  SER A  37      12.407 -21.186  11.569  1.00  0.00           H  
ATOM    579 1HB  SER A  37      10.472 -21.635  12.929  1.00  0.00           H  
ATOM    580 2HB  SER A  37      11.203 -20.146  13.507  1.00  0.00           H  
ATOM    581  HG  SER A  37       9.045 -19.853  13.331  1.00  0.00           H  
ATOM    582  N   LEU A  38      10.561 -22.375  10.177  1.00  0.00           N  
ATOM    583  CA  LEU A  38       9.793 -22.988   9.106  1.00  0.00           C  
ATOM    584  C   LEU A  38       8.361 -22.451   9.157  1.00  0.00           C  
ATOM    585  O   LEU A  38       7.730 -22.232   8.121  1.00  0.00           O  
ATOM    586  CB  LEU A  38       9.796 -24.516   9.240  1.00  0.00           C  
ATOM    587  CG  LEU A  38      11.133 -25.207   8.942  1.00  0.00           C  
ATOM    588  CD1 LEU A  38      11.051 -26.671   9.351  1.00  0.00           C  
ATOM    589  CD2 LEU A  38      11.458 -25.070   7.461  1.00  0.00           C  
ATOM    590  H   LEU A  38      10.955 -22.962  10.897  1.00  0.00           H  
ATOM    591  HA  LEU A  38      10.260 -22.734   8.155  1.00  0.00           H  
ATOM    592 1HB  LEU A  38       9.508 -24.777  10.256  1.00  0.00           H  
ATOM    593 2HB  LEU A  38       9.052 -24.927   8.557  1.00  0.00           H  
ATOM    594  HG  LEU A  38      11.923 -24.740   9.531  1.00  0.00           H  
ATOM    595 1HD1 LEU A  38      12.001 -27.163   9.140  1.00  0.00           H  
ATOM    596 2HD1 LEU A  38      10.838 -26.740  10.418  1.00  0.00           H  
ATOM    597 3HD1 LEU A  38      10.257 -27.162   8.788  1.00  0.00           H  
ATOM    598 1HD2 LEU A  38      12.409 -25.560   7.251  1.00  0.00           H  
ATOM    599 2HD2 LEU A  38      10.668 -25.537   6.871  1.00  0.00           H  
ATOM    600 3HD2 LEU A  38      11.528 -24.013   7.201  1.00  0.00           H  
ATOM    601  N   TYR A  39       7.726 -22.264  10.432  1.00  0.00           N  
ATOM    602  CA  TYR A  39       6.419 -21.646  10.620  1.00  0.00           C  
ATOM    603  C   TYR A  39       6.308 -20.258   9.981  1.00  0.00           C  
ATOM    604  O   TYR A  39       5.297 -19.929   9.361  1.00  0.00           O  
ATOM    605  CB  TYR A  39       6.098 -21.558  12.113  1.00  0.00           C  
ATOM    606  CG  TYR A  39       4.787 -20.867  12.417  1.00  0.00           C  
ATOM    607  CD1 TYR A  39       3.601 -21.587  12.389  1.00  0.00           C  
ATOM    608  CD2 TYR A  39       4.770 -19.514  12.722  1.00  0.00           C  
ATOM    609  CE1 TYR A  39       2.403 -20.956  12.666  1.00  0.00           C  
ATOM    610  CE2 TYR A  39       3.572 -18.884  12.999  1.00  0.00           C  
ATOM    611  CZ  TYR A  39       2.393 -19.600  12.972  1.00  0.00           C  
ATOM    612  OH  TYR A  39       1.200 -18.971  13.247  1.00  0.00           O  
ATOM    613  H   TYR A  39       8.246 -22.570  11.241  1.00  0.00           H  
ATOM    614  HA  TYR A  39       5.673 -22.277  10.136  1.00  0.00           H  
ATOM    615 1HB  TYR A  39       6.059 -22.562  12.537  1.00  0.00           H  
ATOM    616 2HB  TYR A  39       6.893 -21.017  12.625  1.00  0.00           H  
ATOM    617  HD1 TYR A  39       3.614 -22.650  12.149  1.00  0.00           H  
ATOM    618  HD2 TYR A  39       5.701 -18.949  12.742  1.00  0.00           H  
ATOM    619  HE1 TYR A  39       1.472 -21.521  12.645  1.00  0.00           H  
ATOM    620  HE2 TYR A  39       3.559 -17.820  13.238  1.00  0.00           H  
ATOM    621  HH  TYR A  39       1.338 -18.021  13.270  1.00  0.00           H  
ATOM    622  N   GLN A  40       7.319 -19.316  10.221  1.00  0.00           N  
ATOM    623  CA  GLN A  40       7.377 -17.995   9.610  1.00  0.00           C  
ATOM    624  C   GLN A  40       7.512 -18.052   8.084  1.00  0.00           C  
ATOM    625  O   GLN A  40       6.967 -17.200   7.369  1.00  0.00           O  
ATOM    626  CB  GLN A  40       8.542 -17.198  10.203  1.00  0.00           C  
ATOM    627  CG  GLN A  40       8.354 -16.812  11.660  1.00  0.00           C  
ATOM    628  CD  GLN A  40       9.572 -16.115  12.236  1.00  0.00           C  
ATOM    629  OE1 GLN A  40      10.653 -16.700  12.329  1.00  0.00           O  
ATOM    630  NE2 GLN A  40       9.401 -14.857  12.628  1.00  0.00           N  
ATOM    631  H   GLN A  40       8.046 -19.589  10.868  1.00  0.00           H  
ATOM    632  HA  GLN A  40       6.424 -17.494   9.784  1.00  0.00           H  
ATOM    633 1HB  GLN A  40       9.459 -17.781  10.124  1.00  0.00           H  
ATOM    634 2HB  GLN A  40       8.685 -16.283   9.629  1.00  0.00           H  
ATOM    635 1HG  GLN A  40       7.503 -16.135  11.740  1.00  0.00           H  
ATOM    636 2HG  GLN A  40       8.169 -17.715  12.242  1.00  0.00           H  
ATOM    637 1HE2 GLN A  40      10.168 -14.346  13.016  1.00  0.00           H  
ATOM    638 2HE2 GLN A  40       8.506 -14.420  12.535  1.00  0.00           H  
ATOM    639  N   ALA A  41       8.338 -19.038   7.535  1.00  0.00           N  
ATOM    640  CA  ALA A  41       8.467 -19.323   6.106  1.00  0.00           C  
ATOM    641  C   ALA A  41       7.169 -19.828   5.476  1.00  0.00           C  
ATOM    642  O   ALA A  41       6.863 -19.496   4.330  1.00  0.00           O  
ATOM    643  CB  ALA A  41       9.596 -20.321   5.860  1.00  0.00           C  
ATOM    644  H   ALA A  41       8.916 -19.540   8.193  1.00  0.00           H  
ATOM    645  HA  ALA A  41       8.705 -18.388   5.596  1.00  0.00           H  
ATOM    646 1HB  ALA A  41       9.679 -20.522   4.792  1.00  0.00           H  
ATOM    647 2HB  ALA A  41      10.536 -19.905   6.226  1.00  0.00           H  
ATOM    648 3HB  ALA A  41       9.381 -21.250   6.389  1.00  0.00           H  
ATOM    649  N   LEU A  42       6.319 -20.754   6.175  1.00  0.00           N  
ATOM    650  CA  LEU A  42       5.045 -21.282   5.694  1.00  0.00           C  
ATOM    651  C   LEU A  42       4.070 -20.124   5.592  1.00  0.00           C  
ATOM    652  O   LEU A  42       3.231 -20.086   4.694  1.00  0.00           O  
ATOM    653  CB  LEU A  42       4.498 -22.361   6.637  1.00  0.00           C  
ATOM    654  CG  LEU A  42       5.261 -23.692   6.638  1.00  0.00           C  
ATOM    655  CD1 LEU A  42       4.804 -24.539   7.819  1.00  0.00           C  
ATOM    656  CD2 LEU A  42       5.022 -24.416   5.322  1.00  0.00           C  
ATOM    657  H   LEU A  42       6.681 -21.073   7.063  1.00  0.00           H  
ATOM    658  HA  LEU A  42       5.208 -21.706   4.702  1.00  0.00           H  
ATOM    659 1HB  LEU A  42       4.509 -21.972   7.654  1.00  0.00           H  
ATOM    660 2HB  LEU A  42       3.465 -22.572   6.362  1.00  0.00           H  
ATOM    661  HG  LEU A  42       6.327 -23.501   6.758  1.00  0.00           H  
ATOM    662 1HD1 LEU A  42       5.346 -25.484   7.820  1.00  0.00           H  
ATOM    663 2HD1 LEU A  42       5.005 -24.005   8.748  1.00  0.00           H  
ATOM    664 3HD1 LEU A  42       3.736 -24.733   7.735  1.00  0.00           H  
ATOM    665 1HD2 LEU A  42       5.564 -25.362   5.323  1.00  0.00           H  
ATOM    666 2HD2 LEU A  42       3.955 -24.610   5.201  1.00  0.00           H  
ATOM    667 3HD2 LEU A  42       5.373 -23.797   4.497  1.00  0.00           H  
ATOM    668  N   VAL A  43       4.110 -18.996   6.587  1.00  0.00           N  
ATOM    669  CA  VAL A  43       3.362 -17.746   6.518  1.00  0.00           C  
ATOM    670  C   VAL A  43       3.722 -16.944   5.276  1.00  0.00           C  
ATOM    671  O   VAL A  43       2.848 -16.404   4.597  1.00  0.00           O  
ATOM    672  CB  VAL A  43       3.636 -16.891   7.770  1.00  0.00           C  
ATOM    673  CG1 VAL A  43       3.077 -15.488   7.589  1.00  0.00           C  
ATOM    674  CG2 VAL A  43       3.031 -17.559   8.995  1.00  0.00           C  
ATOM    675  H   VAL A  43       4.728 -19.157   7.369  1.00  0.00           H  
ATOM    676  HA  VAL A  43       2.300 -17.988   6.458  1.00  0.00           H  
ATOM    677  HB  VAL A  43       4.713 -16.793   7.903  1.00  0.00           H  
ATOM    678 1HG1 VAL A  43       3.280 -14.897   8.484  1.00  0.00           H  
ATOM    679 2HG1 VAL A  43       3.550 -15.015   6.729  1.00  0.00           H  
ATOM    680 3HG1 VAL A  43       2.000 -15.543   7.429  1.00  0.00           H  
ATOM    681 1HG2 VAL A  43       3.230 -16.950   9.877  1.00  0.00           H  
ATOM    682 2HG2 VAL A  43       1.955 -17.662   8.859  1.00  0.00           H  
ATOM    683 3HG2 VAL A  43       3.476 -18.546   9.129  1.00  0.00           H  
ATOM    684  N   ILE A  44       5.028 -16.845   4.947  1.00  0.00           N  
ATOM    685  CA  ILE A  44       5.432 -16.168   3.721  1.00  0.00           C  
ATOM    686  C   ILE A  44       4.838 -16.859   2.494  1.00  0.00           C  
ATOM    687  O   ILE A  44       4.329 -16.203   1.587  1.00  0.00           O  
ATOM    688  CB  ILE A  44       6.966 -16.124   3.598  1.00  0.00           C  
ATOM    689  CG1 ILE A  44       7.560 -15.190   4.657  1.00  0.00           C  
ATOM    690  CG2 ILE A  44       7.376 -15.680   2.203  1.00  0.00           C  
ATOM    691  CD1 ILE A  44       9.043 -15.382   4.878  1.00  0.00           C  
ATOM    692  H   ILE A  44       5.737 -17.241   5.547  1.00  0.00           H  
ATOM    693  HA  ILE A  44       5.045 -15.150   3.754  1.00  0.00           H  
ATOM    694  HB  ILE A  44       7.375 -17.116   3.788  1.00  0.00           H  
ATOM    695 1HG1 ILE A  44       7.389 -14.155   4.365  1.00  0.00           H  
ATOM    696 2HG1 ILE A  44       7.051 -15.349   5.608  1.00  0.00           H  
ATOM    697 1HG2 ILE A  44       8.463 -15.653   2.134  1.00  0.00           H  
ATOM    698 2HG2 ILE A  44       6.983 -16.381   1.468  1.00  0.00           H  
ATOM    699 3HG2 ILE A  44       6.975 -14.685   2.005  1.00  0.00           H  
ATOM    700 1HD1 ILE A  44       9.390 -14.686   5.642  1.00  0.00           H  
ATOM    701 2HD1 ILE A  44       9.232 -16.405   5.206  1.00  0.00           H  
ATOM    702 3HD1 ILE A  44       9.576 -15.194   3.947  1.00  0.00           H  
ATOM    703  N   LEU A  45       4.904 -18.245   2.461  1.00  0.00           N  
ATOM    704  CA  LEU A  45       4.385 -18.994   1.317  1.00  0.00           C  
ATOM    705  C   LEU A  45       2.872 -18.795   1.133  1.00  0.00           C  
ATOM    706  O   LEU A  45       2.390 -18.635   0.027  1.00  0.00           O  
ATOM    707  CB  LEU A  45       4.691 -20.487   1.490  1.00  0.00           C  
ATOM    708  CG  LEU A  45       6.176 -20.871   1.447  1.00  0.00           C  
ATOM    709  CD1 LEU A  45       6.324 -22.359   1.732  1.00  0.00           C  
ATOM    710  CD2 LEU A  45       6.753 -20.515   0.086  1.00  0.00           C  
ATOM    711  H   LEU A  45       5.323 -18.751   3.230  1.00  0.00           H  
ATOM    712  HA  LEU A  45       4.882 -18.639   0.415  1.00  0.00           H  
ATOM    713 1HB  LEU A  45       4.292 -20.814   2.449  1.00  0.00           H  
ATOM    714 2HB  LEU A  45       4.183 -21.040   0.700  1.00  0.00           H  
ATOM    715  HG  LEU A  45       6.715 -20.327   2.224  1.00  0.00           H  
ATOM    716 1HD1 LEU A  45       7.379 -22.632   1.702  1.00  0.00           H  
ATOM    717 2HD1 LEU A  45       5.921 -22.583   2.720  1.00  0.00           H  
ATOM    718 3HD1 LEU A  45       5.780 -22.930   0.980  1.00  0.00           H  
ATOM    719 1HD2 LEU A  45       7.809 -20.787   0.055  1.00  0.00           H  
ATOM    720 2HD2 LEU A  45       6.216 -21.059  -0.691  1.00  0.00           H  
ATOM    721 3HD2 LEU A  45       6.650 -19.443  -0.084  1.00  0.00           H  
ATOM    722  N   ALA A  46       2.136 -18.810   2.239  1.00  0.00           N  
ATOM    723  CA  ALA A  46       0.695 -18.548   2.240  1.00  0.00           C  
ATOM    724  C   ALA A  46       0.379 -17.135   1.741  1.00  0.00           C  
ATOM    725  O   ALA A  46      -0.571 -16.926   0.984  1.00  0.00           O  
ATOM    726  CB  ALA A  46       0.123 -18.753   3.635  1.00  0.00           C  
ATOM    727  H   ALA A  46       2.602 -19.012   3.113  1.00  0.00           H  
ATOM    728  HA  ALA A  46       0.196 -19.247   1.573  1.00  0.00           H  
ATOM    729 1HB  ALA A  46      -0.949 -18.559   3.621  1.00  0.00           H  
ATOM    730 2HB  ALA A  46       0.302 -19.780   3.954  1.00  0.00           H  
ATOM    731 3HB  ALA A  46       0.607 -18.069   4.331  1.00  0.00           H  
ATOM    732  N   ALA A  47       1.211 -16.073   2.227  1.00  0.00           N  
ATOM    733  CA  ALA A  47       1.061 -14.700   1.772  1.00  0.00           C  
ATOM    734  C   ALA A  47       1.338 -14.565   0.284  1.00  0.00           C  
ATOM    735  O   ALA A  47       0.693 -13.778  -0.407  1.00  0.00           O  
ATOM    736  CB  ALA A  47       1.981 -13.780   2.561  1.00  0.00           C  
ATOM    737  H   ALA A  47       1.895 -16.283   2.942  1.00  0.00           H  
ATOM    738  HA  ALA A  47       0.027 -14.399   1.941  1.00  0.00           H  
ATOM    739 1HB  ALA A  47       1.854 -12.755   2.215  1.00  0.00           H  
ATOM    740 2HB  ALA A  47       1.729 -13.839   3.621  1.00  0.00           H  
ATOM    741 3HB  ALA A  47       3.015 -14.088   2.417  1.00  0.00           H  
ATOM    742  N   ALA A  48       2.440 -15.288  -0.311  1.00  0.00           N  
ATOM    743  CA  ALA A  48       2.747 -15.309  -1.740  1.00  0.00           C  
ATOM    744  C   ALA A  48       1.566 -15.855  -2.567  1.00  0.00           C  
ATOM    745  O   ALA A  48       1.260 -15.342  -3.644  1.00  0.00           O  
ATOM    746  CB  ALA A  48       3.995 -16.139  -2.001  1.00  0.00           C  
ATOM    747  H   ALA A  48       3.029 -15.805   0.327  1.00  0.00           H  
ATOM    748  HA  ALA A  48       2.929 -14.284  -2.062  1.00  0.00           H  
ATOM    749 1HB  ALA A  48       4.211 -16.144  -3.070  1.00  0.00           H  
ATOM    750 2HB  ALA A  48       4.839 -15.706  -1.464  1.00  0.00           H  
ATOM    751 3HB  ALA A  48       3.832 -17.158  -1.658  1.00  0.00           H  
ATOM    752  N   ALA A  49       0.807 -17.005  -2.045  1.00  0.00           N  
ATOM    753  CA  ALA A  49      -0.437 -17.503  -2.652  1.00  0.00           C  
ATOM    754  C   ALA A  49      -1.618 -16.520  -2.616  1.00  0.00           C  
ATOM    755  O   ALA A  49      -2.445 -16.494  -3.528  1.00  0.00           O  
ATOM    756  CB  ALA A  49      -0.874 -18.796  -1.978  1.00  0.00           C  
ATOM    757  H   ALA A  49       1.174 -17.466  -1.225  1.00  0.00           H  
ATOM    758  HA  ALA A  49      -0.245 -17.702  -3.706  1.00  0.00           H  
ATOM    759 1HB  ALA A  49      -1.796 -19.153  -2.438  1.00  0.00           H  
ATOM    760 2HB  ALA A  49      -0.095 -19.549  -2.097  1.00  0.00           H  
ATOM    761 3HB  ALA A  49      -1.044 -18.614  -0.918  1.00  0.00           H  
ATOM    762  N   ASN A  50      -1.782 -15.703  -1.464  1.00  0.00           N  
ATOM    763  CA  ASN A  50      -2.833 -14.709  -1.280  1.00  0.00           C  
ATOM    764  C   ASN A  50      -2.560 -13.501  -2.164  1.00  0.00           C  
ATOM    765  O   ASN A  50      -3.489 -12.822  -2.604  1.00  0.00           O  
ATOM    766  CB  ASN A  50      -2.946 -14.300   0.177  1.00  0.00           C  
ATOM    767  CG  ASN A  50      -3.576 -15.367   1.029  1.00  0.00           C  
ATOM    768  OD1 ASN A  50      -4.395 -16.158   0.549  1.00  0.00           O  
ATOM    769  ND2 ASN A  50      -3.210 -15.403   2.285  1.00  0.00           N  
ATOM    770  H   ASN A  50      -1.156 -15.905  -0.699  1.00  0.00           H  
ATOM    771  HA  ASN A  50      -3.782 -15.145  -1.592  1.00  0.00           H  
ATOM    772 1HB  ASN A  50      -1.953 -14.077   0.571  1.00  0.00           H  
ATOM    773 2HB  ASN A  50      -3.541 -13.391   0.255  1.00  0.00           H  
ATOM    774 1HD2 ASN A  50      -3.597 -16.092   2.899  1.00  0.00           H  
ATOM    775 2HD2 ASN A  50      -2.544 -14.743   2.631  1.00  0.00           H  
ATOM    776  N   THR A  51      -1.160 -13.095  -2.444  1.00  0.00           N  
ATOM    777  CA  THR A  51      -0.849 -11.936  -3.282  1.00  0.00           C  
ATOM    778  C   THR A  51      -0.686 -12.301  -4.748  1.00  0.00           C  
ATOM    779  O   THR A  51      -0.769 -11.442  -5.625  1.00  0.00           O  
ATOM    780  CB  THR A  51       0.430 -11.233  -2.793  1.00  0.00           C  
ATOM    781  OG1 THR A  51       1.520 -12.164  -2.795  1.00  0.00           O  
ATOM    782  CG2 THR A  51       0.235 -10.690  -1.386  1.00  0.00           C  
ATOM    783  H   THR A  51      -0.407 -13.587  -1.986  1.00  0.00           H  
ATOM    784  HA  THR A  51      -1.675 -11.228  -3.217  1.00  0.00           H  
ATOM    785  HB  THR A  51       0.672 -10.409  -3.463  1.00  0.00           H  
ATOM    786  HG1 THR A  51       2.143 -11.925  -3.485  1.00  0.00           H  
ATOM    787 1HG2 THR A  51       1.149 -10.196  -1.056  1.00  0.00           H  
ATOM    788 2HG2 THR A  51      -0.586  -9.973  -1.383  1.00  0.00           H  
ATOM    789 3HG2 THR A  51       0.002 -11.510  -0.708  1.00  0.00           H  
ATOM    790  N   GLY A  52      -0.443 -13.615  -5.053  1.00  0.00           N  
ATOM    791  CA  GLY A  52      -0.248 -14.065  -6.420  1.00  0.00           C  
ATOM    792  C   GLY A  52       1.142 -13.725  -6.948  1.00  0.00           C  
ATOM    793  O   GLY A  52       1.321 -13.483  -8.142  1.00  0.00           O  
ATOM    794  H   GLY A  52      -0.399 -14.290  -4.303  1.00  0.00           H  
ATOM    795 1HA  GLY A  52      -0.396 -15.143  -6.473  1.00  0.00           H  
ATOM    796 2HA  GLY A  52      -0.997 -13.606  -7.065  1.00  0.00           H  
ATOM    797  N   THR A  53       2.120 -13.708  -6.054  1.00  0.00           N  
ATOM    798  CA  THR A  53       3.473 -13.309  -6.402  1.00  0.00           C  
ATOM    799  C   THR A  53       4.431 -14.447  -6.046  1.00  0.00           C  
ATOM    800  O   THR A  53       4.014 -15.478  -5.517  1.00  0.00           O  
ATOM    801  CB  THR A  53       3.886 -12.014  -5.678  1.00  0.00           C  
ATOM    802  OG1 THR A  53       3.968 -12.257  -4.268  1.00  0.00           O  
ATOM    803  CG2 THR A  53       2.873 -10.910  -5.941  1.00  0.00           C  
ATOM    804  H   THR A  53       1.918 -13.980  -5.101  1.00  0.00           H  
ATOM    805  HA  THR A  53       3.515 -13.130  -7.476  1.00  0.00           H  
ATOM    806  HB  THR A  53       4.865 -11.694  -6.036  1.00  0.00           H  
ATOM    807  HG1 THR A  53       4.803 -12.685  -4.066  1.00  0.00           H  
ATOM    808 1HG2 THR A  53       3.182 -10.002  -5.422  1.00  0.00           H  
ATOM    809 2HG2 THR A  53       2.817 -10.715  -7.012  1.00  0.00           H  
ATOM    810 3HG2 THR A  53       1.895 -11.220  -5.577  1.00  0.00           H  
ATOM    811  N   THR A  54       5.714 -14.268  -6.330  1.00  0.00           N  
ATOM    812  CA  THR A  54       6.710 -15.244  -5.901  1.00  0.00           C  
ATOM    813  C   THR A  54       7.012 -15.125  -4.411  1.00  0.00           C  
ATOM    814  O   THR A  54       6.640 -14.140  -3.772  1.00  0.00           O  
ATOM    815  CB  THR A  54       8.015 -15.091  -6.704  1.00  0.00           C  
ATOM    816  OG1 THR A  54       8.606 -13.816  -6.421  1.00  0.00           O  
ATOM    817  CG2 THR A  54       7.738 -15.199  -8.196  1.00  0.00           C  
ATOM    818  H   THR A  54       6.015 -13.452  -6.847  1.00  0.00           H  
ATOM    819  HA  THR A  54       6.336 -16.242  -6.135  1.00  0.00           H  
ATOM    820  HB  THR A  54       8.714 -15.874  -6.412  1.00  0.00           H  
ATOM    821  HG1 THR A  54       9.482 -13.777  -6.811  1.00  0.00           H  
ATOM    822 1HG2 THR A  54       8.672 -15.088  -8.747  1.00  0.00           H  
ATOM    823 2HG2 THR A  54       7.300 -16.172  -8.415  1.00  0.00           H  
ATOM    824 3HG2 THR A  54       7.046 -14.413  -8.494  1.00  0.00           H  
ATOM    825  N   VAL A  55       7.703 -16.125  -3.867  1.00  0.00           N  
ATOM    826  CA  VAL A  55       8.048 -16.118  -2.451  1.00  0.00           C  
ATOM    827  C   VAL A  55       9.098 -15.046  -2.149  1.00  0.00           C  
ATOM    828  O   VAL A  55       9.082 -14.442  -1.078  1.00  0.00           O  
ATOM    829  CB  VAL A  55       8.585 -17.498  -2.025  1.00  0.00           C  
ATOM    830  CG1 VAL A  55       7.629 -18.598  -2.464  1.00  0.00           C  
ATOM    831  CG2 VAL A  55       9.969 -17.719  -2.613  1.00  0.00           C  
ATOM    832  H   VAL A  55       7.997 -16.901  -4.441  1.00  0.00           H  
ATOM    833  HA  VAL A  55       7.171 -15.804  -1.882  1.00  0.00           H  
ATOM    834  HB  VAL A  55       8.640 -17.535  -0.937  1.00  0.00           H  
ATOM    835 1HG1 VAL A  55       8.024 -19.567  -2.154  1.00  0.00           H  
ATOM    836 2HG1 VAL A  55       6.656 -18.440  -2.002  1.00  0.00           H  
ATOM    837 3HG1 VAL A  55       7.527 -18.579  -3.548  1.00  0.00           H  
ATOM    838 1HG2 VAL A  55      10.343 -18.695  -2.308  1.00  0.00           H  
ATOM    839 2HG2 VAL A  55       9.914 -17.675  -3.701  1.00  0.00           H  
ATOM    840 3HG2 VAL A  55      10.646 -16.944  -2.254  1.00  0.00           H  
ATOM    841  N   GLU A  56       9.975 -14.779  -3.117  1.00  0.00           N  
ATOM    842  CA  GLU A  56      10.998 -13.743  -2.962  1.00  0.00           C  
ATOM    843  C   GLU A  56      10.364 -12.356  -2.934  1.00  0.00           C  
ATOM    844  O   GLU A  56      10.686 -11.527  -2.081  1.00  0.00           O  
ATOM    845  CB  GLU A  56      12.022 -13.823  -4.097  1.00  0.00           C  
ATOM    846  CG  GLU A  56      13.164 -12.825  -3.985  1.00  0.00           C  
ATOM    847  CD  GLU A  56      14.184 -12.977  -5.079  1.00  0.00           C  
ATOM    848  OE1 GLU A  56      14.015 -13.840  -5.907  1.00  0.00           O  
ATOM    849  OE2 GLU A  56      15.134 -12.230  -5.088  1.00  0.00           O  
ATOM    850  H   GLU A  56       9.933 -15.306  -3.979  1.00  0.00           H  
ATOM    851  HA  GLU A  56      11.511 -13.901  -2.014  1.00  0.00           H  
ATOM    852 1HB  GLU A  56      12.453 -14.824  -4.127  1.00  0.00           H  
ATOM    853 2HB  GLU A  56      11.522 -13.654  -5.051  1.00  0.00           H  
ATOM    854 1HG  GLU A  56      12.756 -11.815  -4.023  1.00  0.00           H  
ATOM    855 2HG  GLU A  56      13.652 -12.953  -3.019  1.00  0.00           H  
ATOM    856  N   GLU A  57       9.440 -12.118  -3.857  1.00  0.00           N  
ATOM    857  CA  GLU A  57       8.786 -10.816  -3.948  1.00  0.00           C  
ATOM    858  C   GLU A  57       7.986 -10.525  -2.684  1.00  0.00           C  
ATOM    859  O   GLU A  57       7.981  -9.397  -2.184  1.00  0.00           O  
ATOM    860  CB  GLU A  57       7.868 -10.760  -5.171  1.00  0.00           C  
ATOM    861  CG  GLU A  57       8.600 -10.745  -6.506  1.00  0.00           C  
ATOM    862  CD  GLU A  57       7.667 -10.765  -7.685  1.00  0.00           C  
ATOM    863  OE1 GLU A  57       6.616 -11.350  -7.577  1.00  0.00           O  
ATOM    864  OE2 GLU A  57       8.006 -10.193  -8.694  1.00  0.00           O  
ATOM    865  H   GLU A  57       9.181 -12.846  -4.507  1.00  0.00           H  
ATOM    866  HA  GLU A  57       9.556 -10.047  -4.023  1.00  0.00           H  
ATOM    867 1HB  GLU A  57       7.201 -11.622  -5.165  1.00  0.00           H  
ATOM    868 2HB  GLU A  57       7.248  -9.865  -5.120  1.00  0.00           H  
ATOM    869 1HG  GLU A  57       9.217  -9.849  -6.560  1.00  0.00           H  
ATOM    870 2HG  GLU A  57       9.259 -11.611  -6.556  1.00  0.00           H  
ATOM    871  N   ALA A  58       7.317 -11.555  -2.170  1.00  0.00           N  
ATOM    872  CA  ALA A  58       6.487 -11.410  -0.985  1.00  0.00           C  
ATOM    873  C   ALA A  58       7.314 -10.905   0.194  1.00  0.00           C  
ATOM    874  O   ALA A  58       6.849 -10.087   0.987  1.00  0.00           O  
ATOM    875  CB  ALA A  58       5.818 -12.734  -0.641  1.00  0.00           C  
ATOM    876  H   ALA A  58       7.386 -12.459  -2.614  1.00  0.00           H  
ATOM    877  HA  ALA A  58       5.715 -10.671  -1.199  1.00  0.00           H  
ATOM    878 1HB  ALA A  58       5.200 -12.610   0.247  1.00  0.00           H  
ATOM    879 2HB  ALA A  58       5.193 -13.051  -1.477  1.00  0.00           H  
ATOM    880 3HB  ALA A  58       6.580 -13.488  -0.451  1.00  0.00           H  
ATOM    881  N   VAL A  59       8.548 -11.403   0.301  1.00  0.00           N  
ATOM    882  CA  VAL A  59       9.445 -11.030   1.393  1.00  0.00           C  
ATOM    883  C   VAL A  59       9.941  -9.616   1.182  1.00  0.00           C  
ATOM    884  O   VAL A  59       9.928  -8.796   2.102  1.00  0.00           O  
ATOM    885  CB  VAL A  59      10.645 -11.991   1.472  1.00  0.00           C  
ATOM    886  CG1 VAL A  59      11.668 -11.485   2.480  1.00  0.00           C  
ATOM    887  CG2 VAL A  59      10.169 -13.387   1.843  1.00  0.00           C  
ATOM    888  H   VAL A  59       8.870 -12.057  -0.400  1.00  0.00           H  
ATOM    889  HA  VAL A  59       8.898 -11.108   2.332  1.00  0.00           H  
ATOM    890  HB  VAL A  59      11.140 -12.021   0.500  1.00  0.00           H  
ATOM    891 1HG1 VAL A  59      12.510 -12.177   2.523  1.00  0.00           H  
ATOM    892 2HG1 VAL A  59      12.023 -10.500   2.176  1.00  0.00           H  
ATOM    893 3HG1 VAL A  59      11.204 -11.417   3.464  1.00  0.00           H  
ATOM    894 1HG2 VAL A  59      11.022 -14.062   1.896  1.00  0.00           H  
ATOM    895 2HG2 VAL A  59       9.669 -13.355   2.812  1.00  0.00           H  
ATOM    896 3HG2 VAL A  59       9.470 -13.745   1.086  1.00  0.00           H  
ATOM    897  N   GLN A  60      10.412  -9.345  -0.068  1.00  0.00           N  
ATOM    898  CA  GLN A  60      11.007  -8.046  -0.321  1.00  0.00           C  
ATOM    899  C   GLN A  60       9.987  -6.971  -0.005  1.00  0.00           C  
ATOM    900  O   GLN A  60      10.305  -5.969   0.635  1.00  0.00           O  
ATOM    901  CB  GLN A  60      11.480  -7.928  -1.772  1.00  0.00           C  
ATOM    902  CG  GLN A  60      12.693  -8.781  -2.103  1.00  0.00           C  
ATOM    903  CD  GLN A  60      13.073  -8.703  -3.569  1.00  0.00           C  
ATOM    904  OE1 GLN A  60      12.429  -8.003  -4.356  1.00  0.00           O  
ATOM    905  NE2 GLN A  60      14.124  -9.421  -3.947  1.00  0.00           N  
ATOM    906  H   GLN A  60      10.360 -10.017  -0.820  1.00  0.00           H  
ATOM    907  HA  GLN A  60      11.867  -7.926   0.337  1.00  0.00           H  
ATOM    908 1HB  GLN A  60      10.672  -8.217  -2.443  1.00  0.00           H  
ATOM    909 2HB  GLN A  60      11.730  -6.889  -1.990  1.00  0.00           H  
ATOM    910 1HG  GLN A  60      13.540  -8.435  -1.511  1.00  0.00           H  
ATOM    911 2HG  GLN A  60      12.469  -9.820  -1.863  1.00  0.00           H  
ATOM    912 1HE2 GLN A  60      14.422  -9.410  -4.902  1.00  0.00           H  
ATOM    913 2HE2 GLN A  60      14.618  -9.975  -3.276  1.00  0.00           H  
ATOM    914  N   GLU A  61       8.751  -7.174  -0.454  1.00  0.00           N  
ATOM    915  CA  GLU A  61       7.686  -6.225  -0.145  1.00  0.00           C  
ATOM    916  C   GLU A  61       7.340  -6.140   1.344  1.00  0.00           C  
ATOM    917  O   GLU A  61       7.101  -5.055   1.875  1.00  0.00           O  
ATOM    918  CB  GLU A  61       6.428  -6.594  -0.935  1.00  0.00           C  
ATOM    919  CG  GLU A  61       6.508  -6.287  -2.424  1.00  0.00           C  
ATOM    920  CD  GLU A  61       5.284  -6.725  -3.178  1.00  0.00           C  
ATOM    921  OE1 GLU A  61       4.504  -7.466  -2.628  1.00  0.00           O  
ATOM    922  OE2 GLU A  61       5.128  -6.320  -4.305  1.00  0.00           O  
ATOM    923  H   GLU A  61       8.538  -7.988  -1.013  1.00  0.00           H  
ATOM    924  HA  GLU A  61       8.011  -5.229  -0.450  1.00  0.00           H  
ATOM    925 1HB  GLU A  61       6.228  -7.660  -0.823  1.00  0.00           H  
ATOM    926 2HB  GLU A  61       5.572  -6.056  -0.528  1.00  0.00           H  
ATOM    927 1HG  GLU A  61       6.637  -5.213  -2.556  1.00  0.00           H  
ATOM    928 2HG  GLU A  61       7.383  -6.784  -2.840  1.00  0.00           H  
ATOM    929  N   ALA A  62       7.315  -7.313   2.025  1.00  0.00           N  
ATOM    930  CA  ALA A  62       6.981  -7.321   3.452  1.00  0.00           C  
ATOM    931  C   ALA A  62       8.016  -6.564   4.276  1.00  0.00           C  
ATOM    932  O   ALA A  62       7.676  -5.883   5.244  1.00  0.00           O  
ATOM    933  CB  ALA A  62       6.853  -8.751   3.958  1.00  0.00           C  
ATOM    934  H   ALA A  62       7.524  -8.187   1.563  1.00  0.00           H  
ATOM    935  HA  ALA A  62       6.024  -6.815   3.579  1.00  0.00           H  
ATOM    936 1HB  ALA A  62       6.605  -8.740   5.019  1.00  0.00           H  
ATOM    937 2HB  ALA A  62       6.066  -9.264   3.406  1.00  0.00           H  
ATOM    938 3HB  ALA A  62       7.798  -9.274   3.813  1.00  0.00           H  
ATOM    939  N   LEU A  63       9.276  -6.698   3.871  1.00  0.00           N  
ATOM    940  CA  LEU A  63      10.402  -6.061   4.553  1.00  0.00           C  
ATOM    941  C   LEU A  63      10.346  -4.544   4.408  1.00  0.00           C  
ATOM    942  O   LEU A  63      10.595  -3.810   5.374  1.00  0.00           O  
ATOM    943  CB  LEU A  63      11.730  -6.585   3.993  1.00  0.00           C  
ATOM    944  CG  LEU A  63      12.081  -8.033   4.357  1.00  0.00           C  
ATOM    945  CD1 LEU A  63      13.280  -8.487   3.536  1.00  0.00           C  
ATOM    946  CD2 LEU A  63      12.372  -8.126   5.848  1.00  0.00           C  
ATOM    947  H   LEU A  63       9.452  -7.265   3.055  1.00  0.00           H  
ATOM    948  HA  LEU A  63      10.340  -6.293   5.616  1.00  0.00           H  
ATOM    949 1HB  LEU A  63      11.700  -6.514   2.907  1.00  0.00           H  
ATOM    950 2HB  LEU A  63      12.536  -5.947   4.355  1.00  0.00           H  
ATOM    951  HG  LEU A  63      11.241  -8.684   4.110  1.00  0.00           H  
ATOM    952 1HD1 LEU A  63      13.529  -9.516   3.794  1.00  0.00           H  
ATOM    953 2HD1 LEU A  63      13.038  -8.430   2.475  1.00  0.00           H  
ATOM    954 3HD1 LEU A  63      14.132  -7.844   3.750  1.00  0.00           H  
ATOM    955 1HD2 LEU A  63      12.620  -9.155   6.106  1.00  0.00           H  
ATOM    956 2HD2 LEU A  63      13.212  -7.476   6.094  1.00  0.00           H  
ATOM    957 3HD2 LEU A  63      11.493  -7.812   6.410  1.00  0.00           H  
ATOM    958  N   GLN A  64      10.005  -4.083   3.206  1.00  0.00           N  
ATOM    959  CA  GLN A  64       9.854  -2.647   2.947  1.00  0.00           C  
ATOM    960  C   GLN A  64       8.700  -2.055   3.757  1.00  0.00           C  
ATOM    961  O   GLN A  64       8.844  -1.006   4.385  1.00  0.00           O  
ATOM    962  CB  GLN A  64       9.627  -2.392   1.454  1.00  0.00           C  
ATOM    963  CG  GLN A  64      10.844  -2.662   0.585  1.00  0.00           C  
ATOM    964  CD  GLN A  64      10.549  -2.487  -0.893  1.00  0.00           C  
ATOM    965  OE1 GLN A  64       9.415  -2.677  -1.340  1.00  0.00           O  
ATOM    966  NE2 GLN A  64      11.570  -2.124  -1.660  1.00  0.00           N  
ATOM    967  H   GLN A  64       9.846  -4.738   2.454  1.00  0.00           H  
ATOM    968  HA  GLN A  64      10.771  -2.142   3.251  1.00  0.00           H  
ATOM    969 1HB  GLN A  64       8.812  -3.021   1.097  1.00  0.00           H  
ATOM    970 2HB  GLN A  64       9.330  -1.354   1.304  1.00  0.00           H  
ATOM    971 1HG  GLN A  64      11.636  -1.965   0.860  1.00  0.00           H  
ATOM    972 2HG  GLN A  64      11.174  -3.687   0.749  1.00  0.00           H  
ATOM    973 1HE2 GLN A  64      11.436  -1.993  -2.643  1.00  0.00           H  
ATOM    974 2HE2 GLN A  64      12.474  -1.981  -1.256  1.00  0.00           H  
ATOM    975  N   LEU A  65       7.557  -2.735   3.738  1.00  0.00           N  
ATOM    976  CA  LEU A  65       6.385  -2.307   4.503  1.00  0.00           C  
ATOM    977  C   LEU A  65       6.641  -2.443   6.012  1.00  0.00           C  
ATOM    978  O   LEU A  65       6.211  -1.610   6.805  1.00  0.00           O  
ATOM    979  CB  LEU A  65       5.159  -3.137   4.103  1.00  0.00           C  
ATOM    980  CG  LEU A  65       3.859  -2.804   4.845  1.00  0.00           C  
ATOM    981  CD1 LEU A  65       3.499  -1.343   4.606  1.00  0.00           C  
ATOM    982  CD2 LEU A  65       2.750  -3.727   4.365  1.00  0.00           C  
ATOM    983  H   LEU A  65       7.499  -3.574   3.175  1.00  0.00           H  
ATOM    984  HA  LEU A  65       6.184  -1.263   4.270  1.00  0.00           H  
ATOM    985 1HB  LEU A  65       4.979  -3.000   3.039  1.00  0.00           H  
ATOM    986 2HB  LEU A  65       5.381  -4.191   4.279  1.00  0.00           H  
ATOM    987  HG  LEU A  65       4.006  -2.940   5.916  1.00  0.00           H  
ATOM    988 1HD1 LEU A  65       2.575  -1.106   5.134  1.00  0.00           H  
ATOM    989 2HD1 LEU A  65       4.302  -0.705   4.977  1.00  0.00           H  
ATOM    990 3HD1 LEU A  65       3.362  -1.172   3.540  1.00  0.00           H  
ATOM    991 1HD2 LEU A  65       1.825  -3.489   4.892  1.00  0.00           H  
ATOM    992 2HD2 LEU A  65       2.601  -3.589   3.293  1.00  0.00           H  
ATOM    993 3HD2 LEU A  65       3.026  -4.762   4.563  1.00  0.00           H  
ATOM    994  N   LYS A  66       7.343  -3.610   6.574  1.00  0.00           N  
ATOM    995  CA  LYS A  66       7.745  -3.866   7.951  1.00  0.00           C  
ATOM    996  C   LYS A  66       8.532  -2.707   8.547  1.00  0.00           C  
ATOM    997  O   LYS A  66       8.233  -2.231   9.640  1.00  0.00           O  
ATOM    998  CB  LYS A  66       8.572  -5.150   8.029  1.00  0.00           C  
ATOM    999  CG  LYS A  66       9.013  -5.530   9.438  1.00  0.00           C  
ATOM   1000  CD  LYS A  66       9.993  -6.693   9.415  1.00  0.00           C  
ATOM   1001  CE  LYS A  66      10.402  -7.101  10.823  1.00  0.00           C  
ATOM   1002  NZ  LYS A  66      11.333  -6.116  11.439  1.00  0.00           N  
ATOM   1003  H   LYS A  66       7.552  -4.301   5.866  1.00  0.00           H  
ATOM   1004  HA  LYS A  66       6.849  -4.024   8.551  1.00  0.00           H  
ATOM   1005 1HB  LYS A  66       7.994  -5.981   7.625  1.00  0.00           H  
ATOM   1006 2HB  LYS A  66       9.467  -5.045   7.416  1.00  0.00           H  
ATOM   1007 1HG  LYS A  66       9.491  -4.672   9.913  1.00  0.00           H  
ATOM   1008 2HG  LYS A  66       8.141  -5.811  10.027  1.00  0.00           H  
ATOM   1009 1HD  LYS A  66       9.533  -7.547   8.917  1.00  0.00           H  
ATOM   1010 2HD  LYS A  66      10.885  -6.407   8.857  1.00  0.00           H  
ATOM   1011 1HE  LYS A  66       9.515  -7.185  11.448  1.00  0.00           H  
ATOM   1012 2HE  LYS A  66      10.892  -8.074  10.792  1.00  0.00           H  
ATOM   1013 1HZ  LYS A  66      11.579  -6.423  12.369  1.00  0.00           H  
ATOM   1014 2HZ  LYS A  66      12.169  -6.045  10.876  1.00  0.00           H  
ATOM   1015 3HZ  LYS A  66      10.883  -5.214  11.491  1.00  0.00           H  
ATOM   1016  N   THR A  67       9.547  -2.248   7.826  1.00  0.00           N  
ATOM   1017  CA  THR A  67      10.376  -1.150   8.317  1.00  0.00           C  
ATOM   1018  C   THR A  67       9.584   0.152   8.442  1.00  0.00           C  
ATOM   1019  O   THR A  67       9.673   0.849   9.448  1.00  0.00           O  
ATOM   1020  CB  THR A  67      11.590  -0.926   7.397  1.00  0.00           C  
ATOM   1021  OG1 THR A  67      12.401  -2.108   7.375  1.00  0.00           O  
ATOM   1022  CG2 THR A  67      12.424   0.247   7.889  1.00  0.00           C  
ATOM   1023  H   THR A  67       9.757  -2.658   6.925  1.00  0.00           H  
ATOM   1024  HA  THR A  67      10.723  -1.399   9.320  1.00  0.00           H  
ATOM   1025  HB  THR A  67      11.246  -0.720   6.384  1.00  0.00           H  
ATOM   1026  HG1 THR A  67      11.882  -2.846   7.046  1.00  0.00           H  
ATOM   1027 1HG2 THR A  67      13.277   0.391   7.226  1.00  0.00           H  
ATOM   1028 2HG2 THR A  67      11.813   1.150   7.896  1.00  0.00           H  
ATOM   1029 3HG2 THR A  67      12.779   0.043   8.898  1.00  0.00           H  
ATOM   1030  N   LYS A  68       8.800   0.469   7.417  1.00  0.00           N  
ATOM   1031  CA  LYS A  68       8.024   1.711   7.407  1.00  0.00           C  
ATOM   1032  C   LYS A  68       6.983   1.787   8.546  1.00  0.00           C  
ATOM   1033  O   LYS A  68       6.796   2.848   9.145  1.00  0.00           O  
ATOM   1034  CB  LYS A  68       7.326   1.872   6.055  1.00  0.00           C  
ATOM   1035  CG  LYS A  68       8.260   2.222   4.904  1.00  0.00           C  
ATOM   1036  CD  LYS A  68       7.499   2.343   3.593  1.00  0.00           C  
ATOM   1037  CE  LYS A  68       8.431   2.685   2.440  1.00  0.00           C  
ATOM   1038  NZ  LYS A  68       7.700   2.803   1.149  1.00  0.00           N  
ATOM   1039  H   LYS A  68       8.739  -0.156   6.627  1.00  0.00           H  
ATOM   1040  HA  LYS A  68       8.700   2.544   7.610  1.00  0.00           H  
ATOM   1041 1HB  LYS A  68       6.811   0.946   5.799  1.00  0.00           H  
ATOM   1042 2HB  LYS A  68       6.574   2.658   6.125  1.00  0.00           H  
ATOM   1043 1HG  LYS A  68       8.759   3.167   5.114  1.00  0.00           H  
ATOM   1044 2HG  LYS A  68       9.019   1.445   4.803  1.00  0.00           H  
ATOM   1045 1HD  LYS A  68       6.996   1.400   3.374  1.00  0.00           H  
ATOM   1046 2HD  LYS A  68       6.744   3.125   3.681  1.00  0.00           H  
ATOM   1047 1HE  LYS A  68       8.934   3.629   2.646  1.00  0.00           H  
ATOM   1048 2HE  LYS A  68       9.190   1.908   2.342  1.00  0.00           H  
ATOM   1049 1HZ  LYS A  68       8.353   3.031   0.411  1.00  0.00           H  
ATOM   1050 2HZ  LYS A  68       7.245   1.926   0.938  1.00  0.00           H  
ATOM   1051 3HZ  LYS A  68       7.006   3.534   1.220  1.00  0.00           H  
ATOM   1052  N   LEU A  69       6.320   0.670   8.855  1.00  0.00           N  
ATOM   1053  CA  LEU A  69       5.318   0.664   9.923  1.00  0.00           C  
ATOM   1054  C   LEU A  69       5.914   0.417  11.314  1.00  0.00           C  
ATOM   1055  O   LEU A  69       5.336   0.822  12.329  1.00  0.00           O  
ATOM   1056  CB  LEU A  69       4.261  -0.407   9.629  1.00  0.00           C  
ATOM   1057  CG  LEU A  69       3.433  -0.193   8.355  1.00  0.00           C  
ATOM   1058  CD1 LEU A  69       2.506  -1.383   8.145  1.00  0.00           C  
ATOM   1059  CD2 LEU A  69       2.642   1.101   8.475  1.00  0.00           C  
ATOM   1060  H   LEU A  69       6.506  -0.184   8.351  1.00  0.00           H  
ATOM   1061  HA  LEU A  69       4.860   1.652   9.970  1.00  0.00           H  
ATOM   1062 1HB  LEU A  69       4.758  -1.372   9.542  1.00  0.00           H  
ATOM   1063 2HB  LEU A  69       3.569  -0.453  10.470  1.00  0.00           H  
ATOM   1064  HG  LEU A  69       4.099  -0.133   7.494  1.00  0.00           H  
ATOM   1065 1HD1 LEU A  69       1.918  -1.231   7.240  1.00  0.00           H  
ATOM   1066 2HD1 LEU A  69       3.099  -2.292   8.043  1.00  0.00           H  
ATOM   1067 3HD1 LEU A  69       1.838  -1.479   9.000  1.00  0.00           H  
ATOM   1068 1HD2 LEU A  69       2.054   1.254   7.570  1.00  0.00           H  
ATOM   1069 2HD2 LEU A  69       1.975   1.041   9.336  1.00  0.00           H  
ATOM   1070 3HD2 LEU A  69       3.329   1.937   8.607  1.00  0.00           H  
ATOM   1071  N   GLY A  70       7.057  -0.260  11.364  1.00  0.00           N  
ATOM   1072  CA  GLY A  70       7.637  -0.639  12.638  1.00  0.00           C  
ATOM   1073  C   GLY A  70       6.932  -1.831  13.254  1.00  0.00           C  
ATOM   1074  O   GLY A  70       6.710  -1.886  14.463  1.00  0.00           O  
ATOM   1075  H   GLY A  70       7.532  -0.515  10.511  1.00  0.00           H  
ATOM   1076 1HA  GLY A  70       8.692  -0.878  12.501  1.00  0.00           H  
ATOM   1077 2HA  GLY A  70       7.586   0.203  13.326  1.00  0.00           H  
ATOM   1078  N   VAL A  71       6.571  -2.797  12.414  1.00  0.00           N  
ATOM   1079  CA  VAL A  71       5.784  -3.933  12.867  1.00  0.00           C  
ATOM   1080  C   VAL A  71       6.567  -5.188  12.566  1.00  0.00           C  
ATOM   1081  O   VAL A  71       7.692  -5.115  12.092  1.00  0.00           O  
ATOM   1082  CB  VAL A  71       4.415  -3.983  12.163  1.00  0.00           C  
ATOM   1083  CG1 VAL A  71       3.611  -2.729  12.472  1.00  0.00           C  
ATOM   1084  CG2 VAL A  71       4.610  -4.143  10.663  1.00  0.00           C  
ATOM   1085  H   VAL A  71       6.844  -2.743  11.442  1.00  0.00           H  
ATOM   1086  HA  VAL A  71       5.616  -3.830  13.940  1.00  0.00           H  
ATOM   1087  HB  VAL A  71       3.849  -4.831  12.549  1.00  0.00           H  
ATOM   1088 1HG1 VAL A  71       2.646  -2.782  11.967  1.00  0.00           H  
ATOM   1089 2HG1 VAL A  71       3.453  -2.654  13.548  1.00  0.00           H  
ATOM   1090 3HG1 VAL A  71       4.155  -1.853  12.122  1.00  0.00           H  
ATOM   1091 1HG2 VAL A  71       3.638  -4.179  10.172  1.00  0.00           H  
ATOM   1092 2HG2 VAL A  71       5.181  -3.298  10.278  1.00  0.00           H  
ATOM   1093 3HG2 VAL A  71       5.151  -5.068  10.463  1.00  0.00           H  
ATOM   1094  N   SER A  72       5.998  -6.476  12.826  1.00  0.00           N  
ATOM   1095  CA  SER A  72       6.561  -7.782  12.515  1.00  0.00           C  
ATOM   1096  C   SER A  72       6.482  -8.056  11.022  1.00  0.00           C  
ATOM   1097  O   SER A  72       5.730  -7.388  10.300  1.00  0.00           O  
ATOM   1098  CB  SER A  72       5.829  -8.868  13.280  1.00  0.00           C  
ATOM   1099  OG  SER A  72       4.519  -9.023  12.803  1.00  0.00           O  
ATOM   1100  H   SER A  72       5.092  -6.425  13.269  1.00  0.00           H  
ATOM   1101  HA  SER A  72       7.607  -7.788  12.820  1.00  0.00           H  
ATOM   1102 1HB  SER A  72       6.368  -9.810  13.181  1.00  0.00           H  
ATOM   1103 2HB  SER A  72       5.806  -8.614  14.338  1.00  0.00           H  
ATOM   1104  HG  SER A  72       4.154  -9.776  13.274  1.00  0.00           H  
ATOM   1105  N   LEU A  73       7.261  -9.033  10.563  1.00  0.00           N  
ATOM   1106  CA  LEU A  73       7.242  -9.457   9.163  1.00  0.00           C  
ATOM   1107  C   LEU A  73       5.862 -10.037   8.806  1.00  0.00           C  
ATOM   1108  O   LEU A  73       5.342  -9.825   7.699  1.00  0.00           O  
ATOM   1109  CB  LEU A  73       8.337 -10.500   8.905  1.00  0.00           C  
ATOM   1110  CG  LEU A  73       8.503 -10.943   7.446  1.00  0.00           C  
ATOM   1111  CD1 LEU A  73       8.936  -9.754   6.599  1.00  0.00           C  
ATOM   1112  CD2 LEU A  73       9.524 -12.069   7.370  1.00  0.00           C  
ATOM   1113  H   LEU A  73       7.885  -9.496  11.206  1.00  0.00           H  
ATOM   1114  HA  LEU A  73       7.434  -8.585   8.536  1.00  0.00           H  
ATOM   1115 1HB  LEU A  73       9.290 -10.093   9.238  1.00  0.00           H  
ATOM   1116 2HB  LEU A  73       8.118 -11.388   9.498  1.00  0.00           H  
ATOM   1117  HG  LEU A  73       7.546 -11.295   7.061  1.00  0.00           H  
ATOM   1118 1HD1 LEU A  73       9.054 -10.068   5.562  1.00  0.00           H  
ATOM   1119 2HD1 LEU A  73       8.179  -8.972   6.656  1.00  0.00           H  
ATOM   1120 3HD1 LEU A  73       9.885  -9.369   6.972  1.00  0.00           H  
ATOM   1121 1HD2 LEU A  73       9.642 -12.384   6.333  1.00  0.00           H  
ATOM   1122 2HD2 LEU A  73      10.482 -11.717   7.753  1.00  0.00           H  
ATOM   1123 3HD2 LEU A  73       9.181 -12.912   7.969  1.00  0.00           H  
ATOM   1124  N   GLU A  74       5.183 -10.836   9.766  1.00  0.00           N  
ATOM   1125  CA  GLU A  74       3.877 -11.468   9.606  1.00  0.00           C  
ATOM   1126  C   GLU A  74       2.801 -10.428   9.363  1.00  0.00           C  
ATOM   1127  O   GLU A  74       1.899 -10.634   8.552  1.00  0.00           O  
ATOM   1128  CB  GLU A  74       3.526 -12.299  10.842  1.00  0.00           C  
ATOM   1129  CG  GLU A  74       4.437 -13.497  11.072  1.00  0.00           C  
ATOM   1130  CD  GLU A  74       5.731 -13.129  11.739  1.00  0.00           C  
ATOM   1131  OE1 GLU A  74       5.920 -11.972  12.029  1.00  0.00           O  
ATOM   1132  OE2 GLU A  74       6.534 -14.005  11.959  1.00  0.00           O  
ATOM   1133  H   GLU A  74       5.674 -10.938  10.643  1.00  0.00           H  
ATOM   1134  HA  GLU A  74       3.921 -12.118   8.732  1.00  0.00           H  
ATOM   1135 1HB  GLU A  74       3.572 -11.668  11.729  1.00  0.00           H  
ATOM   1136 2HB  GLU A  74       2.504 -12.668  10.754  1.00  0.00           H  
ATOM   1137 1HG  GLU A  74       3.913 -14.222  11.695  1.00  0.00           H  
ATOM   1138 2HG  GLU A  74       4.647 -13.970  10.114  1.00  0.00           H  
ATOM   1139  N   ALA A  75       2.907  -9.305  10.077  1.00  0.00           N  
ATOM   1140  CA  ALA A  75       1.994  -8.184   9.927  1.00  0.00           C  
ATOM   1141  C   ALA A  75       2.069  -7.579   8.531  1.00  0.00           C  
ATOM   1142  O   ALA A  75       1.046  -7.345   7.891  1.00  0.00           O  
ATOM   1143  CB  ALA A  75       2.289  -7.122  10.977  1.00  0.00           C  
ATOM   1144  H   ALA A  75       3.659  -9.241  10.749  1.00  0.00           H  
ATOM   1145  HA  ALA A  75       0.978  -8.552  10.071  1.00  0.00           H  
ATOM   1146 1HB  ALA A  75       1.595  -6.290  10.858  1.00  0.00           H  
ATOM   1147 2HB  ALA A  75       2.172  -7.553  11.972  1.00  0.00           H  
ATOM   1148 3HB  ALA A  75       3.310  -6.764  10.855  1.00  0.00           H  
ATOM   1149  N   ALA A  76       3.293  -7.335   8.073  1.00  0.00           N  
ATOM   1150  CA  ALA A  76       3.505  -6.744   6.767  1.00  0.00           C  
ATOM   1151  C   ALA A  76       2.965  -7.675   5.698  1.00  0.00           C  
ATOM   1152  O   ALA A  76       2.323  -7.236   4.744  1.00  0.00           O  
ATOM   1153  CB  ALA A  76       4.983  -6.451   6.552  1.00  0.00           C  
ATOM   1154  H   ALA A  76       4.093  -7.562   8.646  1.00  0.00           H  
ATOM   1155  HA  ALA A  76       2.950  -5.806   6.726  1.00  0.00           H  
ATOM   1156 1HB  ALA A  76       5.126  -6.008   5.565  1.00  0.00           H  
ATOM   1157 2HB  ALA A  76       5.332  -5.757   7.316  1.00  0.00           H  
ATOM   1158 3HB  ALA A  76       5.549  -7.379   6.618  1.00  0.00           H  
ATOM   1159  N   LEU A  77       3.224  -8.990   5.848  1.00  0.00           N  
ATOM   1160  CA  LEU A  77       2.780  -9.998   4.905  1.00  0.00           C  
ATOM   1161  C   LEU A  77       1.242 -10.056   4.864  1.00  0.00           C  
ATOM   1162  O   LEU A  77       0.644 -10.198   3.799  1.00  0.00           O  
ATOM   1163  CB  LEU A  77       3.353 -11.368   5.290  1.00  0.00           C  
ATOM   1164  CG  LEU A  77       4.858 -11.548   5.056  1.00  0.00           C  
ATOM   1165  CD1 LEU A  77       5.363 -12.726   5.879  1.00  0.00           C  
ATOM   1166  CD2 LEU A  77       5.119 -11.767   3.573  1.00  0.00           C  
ATOM   1167  H   LEU A  77       3.756  -9.275   6.658  1.00  0.00           H  
ATOM   1168  HA  LEU A  77       3.145  -9.731   3.915  1.00  0.00           H  
ATOM   1169 1HB  LEU A  77       3.159 -11.541   6.347  1.00  0.00           H  
ATOM   1170 2HB  LEU A  77       2.834 -12.135   4.716  1.00  0.00           H  
ATOM   1171  HG  LEU A  77       5.388 -10.656   5.390  1.00  0.00           H  
ATOM   1172 1HD1 LEU A  77       6.432 -12.854   5.713  1.00  0.00           H  
ATOM   1173 2HD1 LEU A  77       5.181 -12.534   6.937  1.00  0.00           H  
ATOM   1174 3HD1 LEU A  77       4.838 -13.632   5.578  1.00  0.00           H  
ATOM   1175 1HD2 LEU A  77       6.189 -11.894   3.407  1.00  0.00           H  
ATOM   1176 2HD2 LEU A  77       4.591 -12.660   3.238  1.00  0.00           H  
ATOM   1177 3HD2 LEU A  77       4.765 -10.903   3.010  1.00  0.00           H  
ATOM   1178  N   ALA A  78       0.488 -10.015   6.069  1.00  0.00           N  
ATOM   1179  CA  ALA A  78      -0.968 -10.072   6.164  1.00  0.00           C  
ATOM   1180  C   ALA A  78      -1.570  -8.855   5.477  1.00  0.00           C  
ATOM   1181  O   ALA A  78      -2.648  -8.933   4.888  1.00  0.00           O  
ATOM   1182  CB  ALA A  78      -1.416 -10.145   7.617  1.00  0.00           C  
ATOM   1183  H   ALA A  78       1.036  -9.998   6.918  1.00  0.00           H  
ATOM   1184  HA  ALA A  78      -1.306 -10.968   5.644  1.00  0.00           H  
ATOM   1185 1HB  ALA A  78      -2.505 -10.170   7.662  1.00  0.00           H  
ATOM   1186 2HB  ALA A  78      -1.013 -11.048   8.077  1.00  0.00           H  
ATOM   1187 3HB  ALA A  78      -1.051  -9.271   8.154  1.00  0.00           H  
ATOM   1188  N   ILE A  79      -0.944  -7.579   5.540  1.00  0.00           N  
ATOM   1189  CA  ILE A  79      -1.424  -6.345   4.933  1.00  0.00           C  
ATOM   1190  C   ILE A  79      -1.372  -6.482   3.422  1.00  0.00           C  
ATOM   1191  O   ILE A  79      -2.317  -6.120   2.722  1.00  0.00           O  
ATOM   1192  CB  ILE A  79      -0.589  -5.131   5.382  1.00  0.00           C  
ATOM   1193  CG1 ILE A  79      -0.799  -4.861   6.874  1.00  0.00           C  
ATOM   1194  CG2 ILE A  79      -0.948  -3.905   4.558  1.00  0.00           C  
ATOM   1195  CD1 ILE A  79       0.212  -3.909   7.470  1.00  0.00           C  
ATOM   1196  H   ILE A  79      -0.110  -7.554   6.108  1.00  0.00           H  
ATOM   1197  HA  ILE A  79      -2.457  -6.186   5.244  1.00  0.00           H  
ATOM   1198  HB  ILE A  79       0.471  -5.351   5.248  1.00  0.00           H  
ATOM   1199 1HG1 ILE A  79      -1.794  -4.444   7.030  1.00  0.00           H  
ATOM   1200 2HG1 ILE A  79      -0.748  -5.800   7.426  1.00  0.00           H  
ATOM   1201 1HG2 ILE A  79      -0.349  -3.057   4.888  1.00  0.00           H  
ATOM   1202 2HG2 ILE A  79      -0.749  -4.102   3.506  1.00  0.00           H  
ATOM   1203 3HG2 ILE A  79      -2.006  -3.675   4.689  1.00  0.00           H  
ATOM   1204 1HD1 ILE A  79      -0.002  -3.766   8.529  1.00  0.00           H  
ATOM   1205 2HD1 ILE A  79       1.214  -4.324   7.356  1.00  0.00           H  
ATOM   1206 3HD1 ILE A  79       0.156  -2.950   6.957  1.00  0.00           H  
ATOM   1207  N   LEU A  80      -0.251  -7.012   2.921  1.00  0.00           N  
ATOM   1208  CA  LEU A  80      -0.046  -7.227   1.483  1.00  0.00           C  
ATOM   1209  C   LEU A  80      -1.083  -8.206   0.956  1.00  0.00           C  
ATOM   1210  O   LEU A  80      -1.572  -8.064  -0.165  1.00  0.00           O  
ATOM   1211  CB  LEU A  80       1.365  -7.762   1.207  1.00  0.00           C  
ATOM   1212  CG  LEU A  80       2.515  -6.793   1.509  1.00  0.00           C  
ATOM   1213  CD1 LEU A  80       3.839  -7.545   1.464  1.00  0.00           C  
ATOM   1214  CD2 LEU A  80       2.499  -5.654   0.502  1.00  0.00           C  
ATOM   1215  H   LEU A  80       0.480  -7.273   3.568  1.00  0.00           H  
ATOM   1216  HA  LEU A  80      -0.180  -6.271   0.975  1.00  0.00           H  
ATOM   1217 1HB  LEU A  80       1.520  -8.658   1.806  1.00  0.00           H  
ATOM   1218 2HB  LEU A  80       1.433  -8.038   0.154  1.00  0.00           H  
ATOM   1219  HG  LEU A  80       2.397  -6.390   2.516  1.00  0.00           H  
ATOM   1220 1HD1 LEU A  80       4.656  -6.857   1.679  1.00  0.00           H  
ATOM   1221 2HD1 LEU A  80       3.831  -8.342   2.207  1.00  0.00           H  
ATOM   1222 3HD1 LEU A  80       3.978  -7.975   0.473  1.00  0.00           H  
ATOM   1223 1HD2 LEU A  80       3.316  -4.965   0.718  1.00  0.00           H  
ATOM   1224 2HD2 LEU A  80       2.619  -6.055  -0.504  1.00  0.00           H  
ATOM   1225 3HD2 LEU A  80       1.549  -5.122   0.570  1.00  0.00           H  
ATOM   1226  N   SER A  81      -1.407  -9.371   1.750  1.00  0.00           N  
ATOM   1227  CA  SER A  81      -2.411 -10.346   1.381  1.00  0.00           C  
ATOM   1228  C   SER A  81      -3.800  -9.736   1.354  1.00  0.00           C  
ATOM   1229  O   SER A  81      -4.620 -10.076   0.501  1.00  0.00           O  
ATOM   1230  CB  SER A  81      -2.380 -11.511   2.351  1.00  0.00           C  
ATOM   1231  OG  SER A  81      -1.193 -12.244   2.218  1.00  0.00           O  
ATOM   1232  H   SER A  81      -0.873  -9.510   2.596  1.00  0.00           H  
ATOM   1233  HA  SER A  81      -2.183 -10.701   0.376  1.00  0.00           H  
ATOM   1234 1HB  SER A  81      -2.468 -11.138   3.371  1.00  0.00           H  
ATOM   1235 2HB  SER A  81      -3.235 -12.161   2.166  1.00  0.00           H  
ATOM   1236  HG  SER A  81      -1.194 -12.881   2.937  1.00  0.00           H  
ATOM   1237  N   ALA A  82      -4.196  -8.842   2.423  1.00  0.00           N  
ATOM   1238  CA  ALA A  82      -5.495  -8.172   2.466  1.00  0.00           C  
ATOM   1239  C   ALA A  82      -5.689  -7.237   1.267  1.00  0.00           C  
ATOM   1240  O   ALA A  82      -6.780  -7.150   0.704  1.00  0.00           O  
ATOM   1241  CB  ALA A  82      -5.646  -7.400   3.768  1.00  0.00           C  
ATOM   1242  H   ALA A  82      -3.561  -8.732   3.201  1.00  0.00           H  
ATOM   1243  HA  ALA A  82      -6.272  -8.936   2.418  1.00  0.00           H  
ATOM   1244 1HB  ALA A  82      -6.620  -6.910   3.791  1.00  0.00           H  
ATOM   1245 2HB  ALA A  82      -5.565  -8.087   4.610  1.00  0.00           H  
ATOM   1246 3HB  ALA A  82      -4.861  -6.648   3.837  1.00  0.00           H  
ATOM   1247  N   ALA A  83      -4.599  -6.379   0.851  1.00  0.00           N  
ATOM   1248  CA  ALA A  83      -4.704  -5.466  -0.288  1.00  0.00           C  
ATOM   1249  C   ALA A  83      -4.972  -6.230  -1.595  1.00  0.00           C  
ATOM   1250  O   ALA A  83      -5.817  -5.833  -2.395  1.00  0.00           O  
ATOM   1251  CB  ALA A  83      -3.440  -4.632  -0.416  1.00  0.00           C  
ATOM   1252  H   ALA A  83      -3.748  -6.389   1.396  1.00  0.00           H  
ATOM   1253  HA  ALA A  83      -5.551  -4.801  -0.112  1.00  0.00           H  
ATOM   1254 1HB  ALA A  83      -3.532  -3.958  -1.268  1.00  0.00           H  
ATOM   1255 2HB  ALA A  83      -3.293  -4.047   0.494  1.00  0.00           H  
ATOM   1256 3HB  ALA A  83      -2.584  -5.288  -0.565  1.00  0.00           H  
ATOM   1257  N   ALA A  84      -4.254  -7.323  -1.806  1.00  0.00           N  
ATOM   1258  CA  ALA A  84      -4.394  -8.117  -3.025  1.00  0.00           C  
ATOM   1259  C   ALA A  84      -5.794  -8.720  -3.155  1.00  0.00           C  
ATOM   1260  O   ALA A  84      -6.332  -8.832  -4.255  1.00  0.00           O  
ATOM   1261  CB  ALA A  84      -3.347  -9.220  -3.062  1.00  0.00           C  
ATOM   1262  H   ALA A  84      -3.590  -7.615  -1.103  1.00  0.00           H  
ATOM   1263  HA  ALA A  84      -4.241  -7.457  -3.880  1.00  0.00           H  
ATOM   1264 1HB  ALA A  84      -3.463  -9.803  -3.976  1.00  0.00           H  
ATOM   1265 2HB  ALA A  84      -2.351  -8.779  -3.039  1.00  0.00           H  
ATOM   1266 3HB  ALA A  84      -3.474  -9.872  -2.199  1.00  0.00           H  
ATOM   1267  N   GLN A  85      -6.480  -9.285  -1.975  1.00  0.00           N  
ATOM   1268  CA  GLN A  85      -7.822  -9.887  -1.993  1.00  0.00           C  
ATOM   1269  C   GLN A  85      -8.962  -8.869  -1.989  1.00  0.00           C  
ATOM   1270  O   GLN A  85     -10.036  -9.125  -2.534  1.00  0.00           O  
ATOM   1271  CB  GLN A  85      -7.984 -10.825  -0.795  1.00  0.00           C  
ATOM   1272  CG  GLN A  85      -7.109 -12.066  -0.852  1.00  0.00           C  
ATOM   1273  CD  GLN A  85      -7.442 -12.955  -2.035  1.00  0.00           C  
ATOM   1274  OE1 GLN A  85      -8.606 -13.294  -2.267  1.00  0.00           O  
ATOM   1275  NE2 GLN A  85      -6.419 -13.338  -2.792  1.00  0.00           N  
ATOM   1276  H   GLN A  85      -5.965  -9.260  -1.107  1.00  0.00           H  
ATOM   1277  HA  GLN A  85      -7.927 -10.468  -2.908  1.00  0.00           H  
ATOM   1278 1HB  GLN A  85      -7.747 -10.288   0.123  1.00  0.00           H  
ATOM   1279 2HB  GLN A  85      -9.023 -11.150  -0.725  1.00  0.00           H  
ATOM   1280 1HG  GLN A  85      -6.067 -11.758  -0.937  1.00  0.00           H  
ATOM   1281 2HG  GLN A  85      -7.254 -12.643   0.061  1.00  0.00           H  
ATOM   1282 1HE2 GLN A  85      -6.578 -13.925  -3.587  1.00  0.00           H  
ATOM   1283 2HE2 GLN A  85      -5.492 -13.040  -2.568  1.00  0.00           H  
ATOM   1284  N   LEU A  86      -8.786  -7.593  -1.341  1.00  0.00           N  
ATOM   1285  CA  LEU A  86      -9.696  -6.465  -1.331  1.00  0.00           C  
ATOM   1286  C   LEU A  86      -9.763  -5.892  -2.740  1.00  0.00           C  
ATOM   1287  O   LEU A  86     -10.818  -5.439  -3.186  1.00  0.00           O  
ATOM   1288  CB  LEU A  86      -9.228  -5.394  -0.337  1.00  0.00           C  
ATOM   1289  CG  LEU A  86      -9.426  -5.732   1.146  1.00  0.00           C  
ATOM   1290  CD1 LEU A  86      -8.633  -4.752   2.001  1.00  0.00           C  
ATOM   1291  CD2 LEU A  86     -10.908  -5.678   1.486  1.00  0.00           C  
ATOM   1292  H   LEU A  86      -7.909  -7.524  -0.845  1.00  0.00           H  
ATOM   1293  HA  LEU A  86     -10.682  -6.826  -1.044  1.00  0.00           H  
ATOM   1294 1HB  LEU A  86      -8.166  -5.211  -0.496  1.00  0.00           H  
ATOM   1295 2HB  LEU A  86      -9.768  -4.470  -0.542  1.00  0.00           H  
ATOM   1296  HG  LEU A  86      -9.044  -6.734   1.346  1.00  0.00           H  
ATOM   1297 1HD1 LEU A  86      -8.774  -4.993   3.055  1.00  0.00           H  
ATOM   1298 2HD1 LEU A  86      -7.575  -4.825   1.752  1.00  0.00           H  
ATOM   1299 3HD1 LEU A  86      -8.983  -3.739   1.810  1.00  0.00           H  
ATOM   1300 1HD2 LEU A  86     -11.048  -5.920   2.540  1.00  0.00           H  
ATOM   1301 2HD2 LEU A  86     -11.291  -4.677   1.288  1.00  0.00           H  
ATOM   1302 3HD2 LEU A  86     -11.448  -6.400   0.873  1.00  0.00           H  
ATOM   1303  N   GLY A  87      -8.631  -5.913  -3.441  1.00  0.00           N  
ATOM   1304  CA  GLY A  87      -8.566  -5.341  -4.766  1.00  0.00           C  
ATOM   1305  C   GLY A  87      -8.124  -3.890  -4.690  1.00  0.00           C  
ATOM   1306  O   GLY A  87      -8.516  -3.058  -5.513  1.00  0.00           O  
ATOM   1307  H   GLY A  87      -7.804  -6.333  -3.045  1.00  0.00           H  
ATOM   1308 1HA  GLY A  87      -7.869  -5.915  -5.375  1.00  0.00           H  
ATOM   1309 2HA  GLY A  87      -9.543  -5.412  -5.243  1.00  0.00           H  
ATOM   1310  N   THR A  88      -7.295  -3.574  -3.703  1.00  0.00           N  
ATOM   1311  CA  THR A  88      -6.885  -2.199  -3.548  1.00  0.00           C  
ATOM   1312  C   THR A  88      -5.384  -2.049  -3.392  1.00  0.00           C  
ATOM   1313  O   THR A  88      -4.639  -3.014  -3.520  1.00  0.00           O  
ATOM   1314  CB  THR A  88      -7.591  -1.558  -2.339  1.00  0.00           C  
ATOM   1315  OG1 THR A  88      -7.363  -0.143  -2.344  1.00  0.00           O  
ATOM   1316  CG2 THR A  88      -7.063  -2.148  -1.039  1.00  0.00           C  
ATOM   1317  H   THR A  88      -6.943  -4.267  -3.058  1.00  0.00           H  
ATOM   1318  HA  THR A  88      -7.124  -1.662  -4.465  1.00  0.00           H  
ATOM   1319  HB  THR A  88      -8.663  -1.740  -2.405  1.00  0.00           H  
ATOM   1320  HG1 THR A  88      -8.030   0.290  -1.805  1.00  0.00           H  
ATOM   1321 1HG2 THR A  88      -7.574  -1.683  -0.196  1.00  0.00           H  
ATOM   1322 2HG2 THR A  88      -7.245  -3.222  -1.027  1.00  0.00           H  
ATOM   1323 3HG2 THR A  88      -5.993  -1.960  -0.963  1.00  0.00           H  
ATOM   1324  N   THR A  89      -4.904  -0.816  -3.074  1.00  0.00           N  
ATOM   1325  CA  THR A  89      -3.466  -0.589  -2.964  1.00  0.00           C  
ATOM   1326  C   THR A  89      -2.997  -1.031  -1.580  1.00  0.00           C  
ATOM   1327  O   THR A  89      -3.821  -1.226  -0.678  1.00  0.00           O  
ATOM   1328  CB  THR A  89      -3.103   0.889  -3.202  1.00  0.00           C  
ATOM   1329  OG1 THR A  89      -3.707   1.701  -2.187  1.00  0.00           O  
ATOM   1330  CG2 THR A  89      -3.591   1.344  -4.568  1.00  0.00           C  
ATOM   1331  H   THR A  89      -5.539  -0.050  -2.901  1.00  0.00           H  
ATOM   1332  HA  THR A  89      -2.966  -1.148  -3.755  1.00  0.00           H  
ATOM   1333  HB  THR A  89      -2.021   1.010  -3.149  1.00  0.00           H  
ATOM   1334  HG1 THR A  89      -3.091   2.386  -1.917  1.00  0.00           H  
ATOM   1335 1HG2 THR A  89      -3.325   2.391  -4.719  1.00  0.00           H  
ATOM   1336 2HG2 THR A  89      -3.124   0.736  -5.343  1.00  0.00           H  
ATOM   1337 3HG2 THR A  89      -4.673   1.234  -4.624  1.00  0.00           H  
ATOM   1338  N   VAL A  90      -1.681  -1.197  -1.421  1.00  0.00           N  
ATOM   1339  CA  VAL A  90      -1.128  -1.553  -0.122  1.00  0.00           C  
ATOM   1340  C   VAL A  90      -1.296  -0.399   0.865  1.00  0.00           C  
ATOM   1341  O   VAL A  90      -1.718  -0.595   2.026  1.00  0.00           O  
ATOM   1342  CB  VAL A  90       0.366  -1.907  -0.252  1.00  0.00           C  
ATOM   1343  CG1 VAL A  90       0.981  -2.132   1.121  1.00  0.00           C  
ATOM   1344  CG2 VAL A  90       0.531  -3.140  -1.126  1.00  0.00           C  
ATOM   1345  H   VAL A  90      -1.056  -1.074  -2.203  1.00  0.00           H  
ATOM   1346  HA  VAL A  90      -1.736  -2.350   0.306  1.00  0.00           H  
ATOM   1347  HB  VAL A  90       0.891  -1.065  -0.705  1.00  0.00           H  
ATOM   1348 1HG1 VAL A  90       2.037  -2.381   1.011  1.00  0.00           H  
ATOM   1349 2HG1 VAL A  90       0.884  -1.225   1.718  1.00  0.00           H  
ATOM   1350 3HG1 VAL A  90       0.467  -2.953   1.620  1.00  0.00           H  
ATOM   1351 1HG2 VAL A  90       1.589  -3.384  -1.214  1.00  0.00           H  
ATOM   1352 2HG2 VAL A  90       0.001  -3.980  -0.676  1.00  0.00           H  
ATOM   1353 3HG2 VAL A  90       0.121  -2.941  -2.116  1.00  0.00           H  
ATOM   1354  N   GLU A  91      -1.023   0.810   0.383  1.00  0.00           N  
ATOM   1355  CA  GLU A  91      -1.119   1.999   1.221  1.00  0.00           C  
ATOM   1356  C   GLU A  91      -2.526   2.140   1.791  1.00  0.00           C  
ATOM   1357  O   GLU A  91      -2.690   2.596   2.920  1.00  0.00           O  
ATOM   1358  CB  GLU A  91      -0.751   3.252   0.423  1.00  0.00           C  
ATOM   1359  CG  GLU A  91       0.704   3.304  -0.028  1.00  0.00           C  
ATOM   1360  CD  GLU A  91       0.966   2.474  -1.254  1.00  0.00           C  
ATOM   1361  OE1 GLU A  91       0.036   1.908  -1.775  1.00  0.00           O  
ATOM   1362  OE2 GLU A  91       2.099   2.406  -1.670  1.00  0.00           O  
ATOM   1363  H   GLU A  91      -0.740   0.910  -0.582  1.00  0.00           H  
ATOM   1364  HA  GLU A  91      -0.442   1.883   2.068  1.00  0.00           H  
ATOM   1365 1HB  GLU A  91      -1.378   3.314  -0.467  1.00  0.00           H  
ATOM   1366 2HB  GLU A  91      -0.946   4.138   1.025  1.00  0.00           H  
ATOM   1367 1HG  GLU A  91       0.970   4.339  -0.240  1.00  0.00           H  
ATOM   1368 2HG  GLU A  91       1.337   2.954   0.785  1.00  0.00           H  
ATOM   1369  N   GLU A  92      -3.715   1.808   0.993  1.00  0.00           N  
ATOM   1370  CA  GLU A  92      -5.089   1.836   1.506  1.00  0.00           C  
ATOM   1371  C   GLU A  92      -5.333   0.772   2.574  1.00  0.00           C  
ATOM   1372  O   GLU A  92      -6.040   1.021   3.548  1.00  0.00           O  
ATOM   1373  CB  GLU A  92      -6.084   1.645   0.360  1.00  0.00           C  
ATOM   1374  CG  GLU A  92      -7.546   1.679   0.785  1.00  0.00           C  
ATOM   1375  CD  GLU A  92      -7.966   3.014   1.332  1.00  0.00           C  
ATOM   1376  OE1 GLU A  92      -7.306   3.985   1.049  1.00  0.00           O  
ATOM   1377  OE2 GLU A  92      -8.948   3.064   2.034  1.00  0.00           O  
ATOM   1378  H   GLU A  92      -3.550   1.501   0.045  1.00  0.00           H  
ATOM   1379  HA  GLU A  92      -5.276   2.820   1.935  1.00  0.00           H  
ATOM   1380 1HB  GLU A  92      -5.935   2.427  -0.384  1.00  0.00           H  
ATOM   1381 2HB  GLU A  92      -5.899   0.689  -0.127  1.00  0.00           H  
ATOM   1382 1HG  GLU A  92      -8.169   1.440  -0.077  1.00  0.00           H  
ATOM   1383 2HG  GLU A  92      -7.711   0.913   1.542  1.00  0.00           H  
ATOM   1384  N   ALA A  93      -4.757  -0.545   2.426  1.00  0.00           N  
ATOM   1385  CA  ALA A  93      -4.856  -1.612   3.418  1.00  0.00           C  
ATOM   1386  C   ALA A  93      -4.184  -1.166   4.714  1.00  0.00           C  
ATOM   1387  O   ALA A  93      -4.642  -1.480   5.803  1.00  0.00           O  
ATOM   1388  CB  ALA A  93      -4.228  -2.900   2.897  1.00  0.00           C  
ATOM   1389  H   ALA A  93      -4.304  -0.735   1.542  1.00  0.00           H  
ATOM   1390  HA  ALA A  93      -5.913  -1.794   3.613  1.00  0.00           H  
ATOM   1391 1HB  ALA A  93      -4.316  -3.680   3.653  1.00  0.00           H  
ATOM   1392 2HB  ALA A  93      -4.743  -3.215   1.991  1.00  0.00           H  
ATOM   1393 3HB  ALA A  93      -3.175  -2.726   2.675  1.00  0.00           H  
ATOM   1394  N   VAL A  94      -3.089  -0.432   4.570  1.00  0.00           N  
ATOM   1395  CA  VAL A  94      -2.358   0.099   5.707  1.00  0.00           C  
ATOM   1396  C   VAL A  94      -3.230   1.149   6.416  1.00  0.00           C  
ATOM   1397  O   VAL A  94      -3.480   1.024   7.614  1.00  0.00           O  
ATOM   1398  CB  VAL A  94      -1.030   0.732   5.253  1.00  0.00           C  
ATOM   1399  CG1 VAL A  94      -0.401   1.526   6.389  1.00  0.00           C  
ATOM   1400  CG2 VAL A  94      -0.081  -0.351   4.763  1.00  0.00           C  
ATOM   1401  H   VAL A  94      -2.753  -0.236   3.636  1.00  0.00           H  
ATOM   1402  HA  VAL A  94      -2.189  -0.711   6.418  1.00  0.00           H  
ATOM   1403  HB  VAL A  94      -1.230   1.434   4.444  1.00  0.00           H  
ATOM   1404 1HG1 VAL A  94       0.537   1.966   6.050  1.00  0.00           H  
ATOM   1405 2HG1 VAL A  94      -1.082   2.316   6.700  1.00  0.00           H  
ATOM   1406 3HG1 VAL A  94      -0.205   0.861   7.231  1.00  0.00           H  
ATOM   1407 1HG2 VAL A  94       0.856   0.103   4.442  1.00  0.00           H  
ATOM   1408 2HG2 VAL A  94       0.115  -1.058   5.570  1.00  0.00           H  
ATOM   1409 3HG2 VAL A  94      -0.534  -0.880   3.923  1.00  0.00           H  
ATOM   1410  N   ASN A  95      -3.750   2.124   5.657  1.00  0.00           N  
ATOM   1411  CA  ASN A  95      -4.595   3.179   6.231  1.00  0.00           C  
ATOM   1412  C   ASN A  95      -5.775   2.613   6.985  1.00  0.00           C  
ATOM   1413  O   ASN A  95      -6.103   3.072   8.079  1.00  0.00           O  
ATOM   1414  CB  ASN A  95      -5.077   4.129   5.150  1.00  0.00           C  
ATOM   1415  CG  ASN A  95      -3.985   5.032   4.646  1.00  0.00           C  
ATOM   1416  OD1 ASN A  95      -2.965   5.227   5.316  1.00  0.00           O  
ATOM   1417  ND2 ASN A  95      -4.179   5.586   3.477  1.00  0.00           N  
ATOM   1418  H   ASN A  95      -3.556   2.134   4.666  1.00  0.00           H  
ATOM   1419  HA  ASN A  95      -4.002   3.744   6.951  1.00  0.00           H  
ATOM   1420 1HB  ASN A  95      -5.473   3.555   4.311  1.00  0.00           H  
ATOM   1421 2HB  ASN A  95      -5.889   4.743   5.540  1.00  0.00           H  
ATOM   1422 1HD2 ASN A  95      -3.487   6.197   3.091  1.00  0.00           H  
ATOM   1423 2HD2 ASN A  95      -5.020   5.400   2.969  1.00  0.00           H  
ATOM   1424  N   ARG A  96      -6.516   1.524   6.407  1.00  0.00           N  
ATOM   1425  CA  ARG A  96      -7.647   0.887   7.078  1.00  0.00           C  
ATOM   1426  C   ARG A  96      -7.204   0.096   8.306  1.00  0.00           C  
ATOM   1427  O   ARG A  96      -7.895   0.079   9.315  1.00  0.00           O  
ATOM   1428  CB  ARG A  96      -8.380  -0.042   6.121  1.00  0.00           C  
ATOM   1429  CG  ARG A  96      -9.078   0.652   4.963  1.00  0.00           C  
ATOM   1430  CD  ARG A  96      -9.703  -0.323   4.034  1.00  0.00           C  
ATOM   1431  NE  ARG A  96     -10.205   0.320   2.830  1.00  0.00           N  
ATOM   1432  CZ  ARG A  96     -10.935  -0.297   1.881  1.00  0.00           C  
ATOM   1433  NH1 ARG A  96     -11.238  -1.570   2.009  1.00  0.00           N  
ATOM   1434  NH2 ARG A  96     -11.344   0.376   0.821  1.00  0.00           N  
ATOM   1435  H   ARG A  96      -6.263   1.224   5.477  1.00  0.00           H  
ATOM   1436  HA  ARG A  96      -8.334   1.665   7.415  1.00  0.00           H  
ATOM   1437 1HB  ARG A  96      -7.675  -0.758   5.701  1.00  0.00           H  
ATOM   1438 2HB  ARG A  96      -9.133  -0.609   6.670  1.00  0.00           H  
ATOM   1439 1HG  ARG A  96      -9.859   1.307   5.350  1.00  0.00           H  
ATOM   1440 2HG  ARG A  96      -8.353   1.244   4.404  1.00  0.00           H  
ATOM   1441 1HD  ARG A  96      -8.964  -1.068   3.740  1.00  0.00           H  
ATOM   1442 2HD  ARG A  96     -10.537  -0.815   4.532  1.00  0.00           H  
ATOM   1443  HE  ARG A  96      -9.992   1.299   2.697  1.00  0.00           H  
ATOM   1444 1HH1 ARG A  96     -10.924  -2.085   2.820  1.00  0.00           H  
ATOM   1445 2HH1 ARG A  96     -11.785  -2.032   1.298  1.00  0.00           H  
ATOM   1446 1HH2 ARG A  96     -11.111   1.355   0.722  1.00  0.00           H  
ATOM   1447 2HH2 ARG A  96     -11.891  -0.086   0.110  1.00  0.00           H  
ATOM   1448  N   ALA A  97      -5.968  -0.680   8.232  1.00  0.00           N  
ATOM   1449  CA  ALA A  97      -5.451  -1.486   9.320  1.00  0.00           C  
ATOM   1450  C   ALA A  97      -5.113  -0.554  10.484  1.00  0.00           C  
ATOM   1451  O   ALA A  97      -5.354  -0.896  11.623  1.00  0.00           O  
ATOM   1452  CB  ALA A  97      -4.227  -2.266   8.868  1.00  0.00           C  
ATOM   1453  H   ALA A  97      -5.503  -0.706   7.338  1.00  0.00           H  
ATOM   1454  HA  ALA A  97      -6.226  -2.192   9.619  1.00  0.00           H  
ATOM   1455 1HB  ALA A  97      -3.850  -2.867   9.695  1.00  0.00           H  
ATOM   1456 2HB  ALA A  97      -4.499  -2.920   8.039  1.00  0.00           H  
ATOM   1457 3HB  ALA A  97      -3.455  -1.572   8.542  1.00  0.00           H  
ATOM   1458  N   LEU A  98      -4.562   0.621  10.180  1.00  0.00           N  
ATOM   1459  CA  LEU A  98      -4.225   1.614  11.202  1.00  0.00           C  
ATOM   1460  C   LEU A  98      -5.454   2.212  11.885  1.00  0.00           C  
ATOM   1461  O   LEU A  98      -5.416   2.492  13.068  1.00  0.00           O  
ATOM   1462  CB  LEU A  98      -3.398   2.742  10.572  1.00  0.00           C  
ATOM   1463  CG  LEU A  98      -1.981   2.359  10.126  1.00  0.00           C  
ATOM   1464  CD1 LEU A  98      -1.385   3.491   9.298  1.00  0.00           C  
ATOM   1465  CD2 LEU A  98      -1.125   2.065  11.348  1.00  0.00           C  
ATOM   1466  H   LEU A  98      -4.372   0.830   9.210  1.00  0.00           H  
ATOM   1467  HA  LEU A  98      -3.653   1.120  11.988  1.00  0.00           H  
ATOM   1468 1HB  LEU A  98      -3.930   3.118   9.700  1.00  0.00           H  
ATOM   1469 2HB  LEU A  98      -3.309   3.553  11.295  1.00  0.00           H  
ATOM   1470  HG  LEU A  98      -2.026   1.472   9.493  1.00  0.00           H  
ATOM   1471 1HD1 LEU A  98      -0.379   3.218   8.981  1.00  0.00           H  
ATOM   1472 2HD1 LEU A  98      -2.007   3.665   8.421  1.00  0.00           H  
ATOM   1473 3HD1 LEU A  98      -1.343   4.398   9.901  1.00  0.00           H  
ATOM   1474 1HD2 LEU A  98      -0.118   1.792  11.031  1.00  0.00           H  
ATOM   1475 2HD2 LEU A  98      -1.077   2.952  11.980  1.00  0.00           H  
ATOM   1476 3HD2 LEU A  98      -1.564   1.241  11.911  1.00  0.00           H  
ATOM   1477  N   ASN A  99      -6.694   2.524  11.132  1.00  0.00           N  
ATOM   1478  CA  ASN A  99      -7.973   2.937  11.710  1.00  0.00           C  
ATOM   1479  C   ASN A  99      -8.500   1.877  12.665  1.00  0.00           C  
ATOM   1480  O   ASN A  99      -9.031   2.195  13.729  1.00  0.00           O  
ATOM   1481  CB  ASN A  99      -8.989   3.227  10.621  1.00  0.00           C  
ATOM   1482  CG  ASN A  99      -8.707   4.514   9.896  1.00  0.00           C  
ATOM   1483  OD1 ASN A  99      -7.996   5.387  10.407  1.00  0.00           O  
ATOM   1484  ND2 ASN A  99      -9.250   4.648   8.713  1.00  0.00           N  
ATOM   1485  H   ASN A  99      -6.614   2.433  10.129  1.00  0.00           H  
ATOM   1486  HA  ASN A  99      -7.813   3.848  12.289  1.00  0.00           H  
ATOM   1487 1HB  ASN A  99      -8.993   2.410   9.899  1.00  0.00           H  
ATOM   1488 2HB  ASN A  99      -9.986   3.282  11.058  1.00  0.00           H  
ATOM   1489 1HD2 ASN A  99      -9.097   5.484   8.184  1.00  0.00           H  
ATOM   1490 2HD2 ASN A  99      -9.818   3.917   8.337  1.00  0.00           H  
ATOM   1491  N   LEU A 100      -8.396   0.458  12.357  1.00  0.00           N  
ATOM   1492  CA  LEU A 100      -8.768  -0.696  13.163  1.00  0.00           C  
ATOM   1493  C   LEU A 100      -7.838  -0.797  14.370  1.00  0.00           C  
ATOM   1494  O   LEU A 100      -8.268  -1.123  15.478  1.00  0.00           O  
ATOM   1495  CB  LEU A 100      -8.696  -1.982  12.330  1.00  0.00           C  
ATOM   1496  CG  LEU A 100      -9.748  -2.115  11.221  1.00  0.00           C  
ATOM   1497  CD1 LEU A 100      -9.394  -3.294  10.325  1.00  0.00           C  
ATOM   1498  CD2 LEU A 100     -11.124  -2.295  11.844  1.00  0.00           C  
ATOM   1499  H   LEU A 100      -8.035   0.310  11.425  1.00  0.00           H  
ATOM   1500  HA  LEU A 100      -9.794  -0.561  13.507  1.00  0.00           H  
ATOM   1501 1HB  LEU A 100      -7.715  -2.040  11.865  1.00  0.00           H  
ATOM   1502 2HB  LEU A 100      -8.810  -2.836  12.999  1.00  0.00           H  
ATOM   1503  HG  LEU A 100      -9.743  -1.215  10.605  1.00  0.00           H  
ATOM   1504 1HD1 LEU A 100     -10.141  -3.389   9.536  1.00  0.00           H  
ATOM   1505 2HD1 LEU A 100      -8.414  -3.130   9.877  1.00  0.00           H  
ATOM   1506 3HD1 LEU A 100      -9.375  -4.209  10.917  1.00  0.00           H  
ATOM   1507 1HD2 LEU A 100     -11.871  -2.388  11.056  1.00  0.00           H  
ATOM   1508 2HD2 LEU A 100     -11.130  -3.195  12.459  1.00  0.00           H  
ATOM   1509 3HD2 LEU A 100     -11.359  -1.430  12.465  1.00  0.00           H  
ATOM   1510  N   LYS A 101      -6.556  -0.532  14.139  1.00  0.00           N  
ATOM   1511  CA  LYS A 101      -5.568  -0.589  15.200  1.00  0.00           C  
ATOM   1512  C   LYS A 101      -6.054   0.240  16.400  1.00  0.00           C  
ATOM   1513  O   LYS A 101      -6.214  -0.293  17.503  1.00  0.00           O  
ATOM   1514  CB  LYS A 101      -4.212  -0.082  14.702  1.00  0.00           C  
ATOM   1515  CG  LYS A 101      -3.108  -0.111  15.750  1.00  0.00           C  
ATOM   1516  CD  LYS A 101      -1.874   0.641  15.272  1.00  0.00           C  
ATOM   1517  CE  LYS A 101      -0.685   0.396  16.190  1.00  0.00           C  
ATOM   1518  NZ  LYS A 101      -0.854   1.066  17.509  1.00  0.00           N  
ATOM   1519  H   LYS A 101      -6.262  -0.286  13.206  1.00  0.00           H  
ATOM   1520  HA  LYS A 101      -5.478  -1.624  15.533  1.00  0.00           H  
ATOM   1521 1HB  LYS A 101      -3.887  -0.687  13.856  1.00  0.00           H  
ATOM   1522 2HB  LYS A 101      -4.315   0.944  14.352  1.00  0.00           H  
ATOM   1523 1HG  LYS A 101      -3.468   0.347  16.671  1.00  0.00           H  
ATOM   1524 2HG  LYS A 101      -2.833  -1.144  15.961  1.00  0.00           H  
ATOM   1525 1HD  LYS A 101      -1.617   0.314  14.264  1.00  0.00           H  
ATOM   1526 2HD  LYS A 101      -2.086   1.709  15.246  1.00  0.00           H  
ATOM   1527 1HE  LYS A 101      -0.565  -0.673  16.354  1.00  0.00           H  
ATOM   1528 2HE  LYS A 101       0.222   0.774  15.719  1.00  0.00           H  
ATOM   1529 1HZ  LYS A 101      -0.047   0.881  18.087  1.00  0.00           H  
ATOM   1530 2HZ  LYS A 101      -0.948   2.063  17.371  1.00  0.00           H  
ATOM   1531 3HZ  LYS A 101      -1.683   0.711  17.965  1.00  0.00           H  
ATOM   1532  N   THR A 102      -6.347   1.521  16.177  1.00  0.00           N  
ATOM   1533  CA  THR A 102      -6.673   2.412  17.288  1.00  0.00           C  
ATOM   1534  C   THR A 102      -8.138   2.307  17.715  1.00  0.00           C  
ATOM   1535  O   THR A 102      -8.495   2.612  18.853  1.00  0.00           O  
ATOM   1536  CB  THR A 102      -6.351   3.873  16.926  1.00  0.00           C  
ATOM   1537  OG1 THR A 102      -7.170   4.287  15.825  1.00  0.00           O  
ATOM   1538  CG2 THR A 102      -4.886   4.018  16.546  1.00  0.00           C  
ATOM   1539  H   THR A 102      -6.347   1.888  15.237  1.00  0.00           H  
ATOM   1540  HA  THR A 102      -6.079   2.117  18.153  1.00  0.00           H  
ATOM   1541  HB  THR A 102      -6.564   4.515  17.780  1.00  0.00           H  
ATOM   1542  HG1 THR A 102      -8.046   4.514  16.145  1.00  0.00           H  
ATOM   1543 1HG2 THR A 102      -4.676   5.057  16.294  1.00  0.00           H  
ATOM   1544 2HG2 THR A 102      -4.260   3.716  17.386  1.00  0.00           H  
ATOM   1545 3HG2 THR A 102      -4.669   3.385  15.687  1.00  0.00           H  
ATOM   1546  N   LYS A 103      -8.988   1.867  16.805  1.00  0.00           N  
ATOM   1547  CA  LYS A 103     -10.387   1.635  17.137  1.00  0.00           C  
ATOM   1548  C   LYS A 103     -10.604   0.394  18.010  1.00  0.00           C  
ATOM   1549  O   LYS A 103     -11.391   0.427  18.962  1.00  0.00           O  
ATOM   1550  CB  LYS A 103     -11.209   1.514  15.853  1.00  0.00           C  
ATOM   1551  CG  LYS A 103     -12.701   1.312  16.078  1.00  0.00           C  
ATOM   1552  CD  LYS A 103     -13.461   1.285  14.760  1.00  0.00           C  
ATOM   1553  CE  LYS A 103     -14.952   1.082  14.983  1.00  0.00           C  
ATOM   1554  NZ  LYS A 103     -15.704   1.024  13.701  1.00  0.00           N  
ATOM   1555  H   LYS A 103      -8.672   1.689  15.862  1.00  0.00           H  
ATOM   1556  HA  LYS A 103     -10.749   2.481  17.722  1.00  0.00           H  
ATOM   1557 1HB  LYS A 103     -11.080   2.415  15.252  1.00  0.00           H  
ATOM   1558 2HB  LYS A 103     -10.842   0.673  15.263  1.00  0.00           H  
ATOM   1559 1HG  LYS A 103     -12.866   0.369  16.602  1.00  0.00           H  
ATOM   1560 2HG  LYS A 103     -13.089   2.123  16.695  1.00  0.00           H  
ATOM   1561 1HD  LYS A 103     -13.305   2.226  14.231  1.00  0.00           H  
ATOM   1562 2HD  LYS A 103     -13.082   0.473  14.139  1.00  0.00           H  
ATOM   1563 1HE  LYS A 103     -15.115   0.154  15.528  1.00  0.00           H  
ATOM   1564 2HE  LYS A 103     -15.345   1.903  15.583  1.00  0.00           H  
ATOM   1565 1HZ  LYS A 103     -16.687   0.889  13.892  1.00  0.00           H  
ATOM   1566 2HZ  LYS A 103     -15.575   1.889  13.194  1.00  0.00           H  
ATOM   1567 3HZ  LYS A 103     -15.361   0.254  13.143  1.00  0.00           H  
ATOM   1568  N   LEU A 104      -9.913  -0.697  17.697  1.00  0.00           N  
ATOM   1569  CA  LEU A 104     -10.132  -1.960  18.402  1.00  0.00           C  
ATOM   1570  C   LEU A 104      -9.107  -2.230  19.509  1.00  0.00           C  
ATOM   1571  O   LEU A 104      -9.367  -3.035  20.406  1.00  0.00           O  
ATOM   1572  CB  LEU A 104     -10.107  -3.119  17.398  1.00  0.00           C  
ATOM   1573  CG  LEU A 104     -11.121  -3.029  16.251  1.00  0.00           C  
ATOM   1574  CD1 LEU A 104     -10.906  -4.188  15.288  1.00  0.00           C  
ATOM   1575  CD2 LEU A 104     -12.532  -3.045  16.819  1.00  0.00           C  
ATOM   1576  H   LEU A 104      -9.223  -0.659  16.960  1.00  0.00           H  
ATOM   1577  HA  LEU A 104     -11.112  -1.923  18.879  1.00  0.00           H  
ATOM   1578 1HB  LEU A 104      -9.113  -3.175  16.957  1.00  0.00           H  
ATOM   1579 2HB  LEU A 104     -10.295  -4.049  17.934  1.00  0.00           H  
ATOM   1580  HG  LEU A 104     -10.963  -2.102  15.697  1.00  0.00           H  
ATOM   1581 1HD1 LEU A 104     -11.627  -4.124  14.474  1.00  0.00           H  
ATOM   1582 2HD1 LEU A 104      -9.894  -4.142  14.883  1.00  0.00           H  
ATOM   1583 3HD1 LEU A 104     -11.041  -5.131  15.818  1.00  0.00           H  
ATOM   1584 1HD2 LEU A 104     -13.254  -2.979  16.004  1.00  0.00           H  
ATOM   1585 2HD2 LEU A 104     -12.692  -3.971  17.371  1.00  0.00           H  
ATOM   1586 3HD2 LEU A 104     -12.664  -2.195  17.489  1.00  0.00           H  
ATOM   1587  N   GLY A 105      -7.948  -1.577  19.435  1.00  0.00           N  
ATOM   1588  CA  GLY A 105      -6.839  -1.871  20.329  1.00  0.00           C  
ATOM   1589  C   GLY A 105      -6.029  -3.108  19.957  1.00  0.00           C  
ATOM   1590  O   GLY A 105      -5.622  -3.877  20.833  1.00  0.00           O  
ATOM   1591  H   GLY A 105      -7.840  -0.855  18.736  1.00  0.00           H  
ATOM   1592 1HA  GLY A 105      -6.158  -1.021  20.357  1.00  0.00           H  
ATOM   1593 2HA  GLY A 105      -7.217  -2.010  21.341  1.00  0.00           H  
ATOM   1594  N   VAL A 106      -5.784  -3.305  18.659  1.00  0.00           N  
ATOM   1595  CA  VAL A 106      -5.128  -4.523  18.192  1.00  0.00           C  
ATOM   1596  C   VAL A 106      -3.897  -4.174  17.358  1.00  0.00           C  
ATOM   1597  O   VAL A 106      -3.704  -3.023  16.975  1.00  0.00           O  
ATOM   1598  CB  VAL A 106      -6.099  -5.371  17.350  1.00  0.00           C  
ATOM   1599  CG1 VAL A 106      -7.328  -5.743  18.167  1.00  0.00           C  
ATOM   1600  CG2 VAL A 106      -6.496  -4.611  16.094  1.00  0.00           C  
ATOM   1601  H   VAL A 106      -6.055  -2.603  17.987  1.00  0.00           H  
ATOM   1602  HA  VAL A 106      -4.776  -5.083  19.059  1.00  0.00           H  
ATOM   1603  HB  VAL A 106      -5.605  -6.303  17.071  1.00  0.00           H  
ATOM   1604 1HG1 VAL A 106      -8.002  -6.343  17.556  1.00  0.00           H  
ATOM   1605 2HG1 VAL A 106      -7.023  -6.318  19.041  1.00  0.00           H  
ATOM   1606 3HG1 VAL A 106      -7.839  -4.835  18.487  1.00  0.00           H  
ATOM   1607 1HG2 VAL A 106      -7.181  -5.217  15.503  1.00  0.00           H  
ATOM   1608 2HG2 VAL A 106      -6.984  -3.677  16.373  1.00  0.00           H  
ATOM   1609 3HG2 VAL A 106      -5.605  -4.392  15.504  1.00  0.00           H  
ATOM   1610  N   ASP A 107      -3.051  -5.161  17.090  1.00  0.00           N  
ATOM   1611  CA  ASP A 107      -1.881  -4.903  16.272  1.00  0.00           C  
ATOM   1612  C   ASP A 107      -2.234  -4.874  14.771  1.00  0.00           C  
ATOM   1613  O   ASP A 107      -3.384  -5.088  14.377  1.00  0.00           O  
ATOM   1614  CB  ASP A 107      -0.811  -5.965  16.537  1.00  0.00           C  
ATOM   1615  CG  ASP A 107      -1.277  -7.374  16.195  1.00  0.00           C  
ATOM   1616  OD1 ASP A 107      -2.351  -7.510  15.659  1.00  0.00           O  
ATOM   1617  OD2 ASP A 107      -0.553  -8.301  16.472  1.00  0.00           O  
ATOM   1618  H   ASP A 107      -3.208  -6.092  17.447  1.00  0.00           H  
ATOM   1619  HA  ASP A 107      -1.490  -3.916  16.528  1.00  0.00           H  
ATOM   1620 1HB  ASP A 107       0.079  -5.740  15.950  1.00  0.00           H  
ATOM   1621 2HB  ASP A 107      -0.525  -5.938  17.589  1.00  0.00           H  
ATOM   1622  N   LEU A 108      -1.180  -4.606  13.799  1.00  0.00           N  
ATOM   1623  CA  LEU A 108      -1.429  -4.467  12.382  1.00  0.00           C  
ATOM   1624  C   LEU A 108      -1.777  -5.839  11.820  1.00  0.00           C  
ATOM   1625  O   LEU A 108      -2.549  -5.949  10.884  1.00  0.00           O  
ATOM   1626  CB  LEU A 108      -0.203  -3.887  11.666  1.00  0.00           C  
ATOM   1627  CG  LEU A 108      -0.146  -2.356  11.580  1.00  0.00           C  
ATOM   1628  CD1 LEU A 108      -1.264  -1.856  10.676  1.00  0.00           C  
ATOM   1629  CD2 LEU A 108      -0.266  -1.765  12.978  1.00  0.00           C  
ATOM   1630  H   LEU A 108      -0.241  -4.473  14.150  1.00  0.00           H  
ATOM   1631  HA  LEU A 108      -2.261  -3.777  12.244  1.00  0.00           H  
ATOM   1632 1HB  LEU A 108       0.693  -4.223  12.184  1.00  0.00           H  
ATOM   1633 2HB  LEU A 108      -0.178  -4.277  10.649  1.00  0.00           H  
ATOM   1634  HG  LEU A 108       0.802  -2.052  11.138  1.00  0.00           H  
ATOM   1635 1HD1 LEU A 108      -1.223  -0.768  10.616  1.00  0.00           H  
ATOM   1636 2HD1 LEU A 108      -1.143  -2.279   9.679  1.00  0.00           H  
ATOM   1637 3HD1 LEU A 108      -2.227  -2.160  11.086  1.00  0.00           H  
ATOM   1638 1HD2 LEU A 108      -0.224  -0.677  12.917  1.00  0.00           H  
ATOM   1639 2HD2 LEU A 108      -1.214  -2.068  13.421  1.00  0.00           H  
ATOM   1640 3HD2 LEU A 108       0.555  -2.125  13.597  1.00  0.00           H  
ATOM   1641  N   LEU A 109      -1.204  -6.880  12.413  1.00  0.00           N  
ATOM   1642  CA  LEU A 109      -1.453  -8.246  11.970  1.00  0.00           C  
ATOM   1643  C   LEU A 109      -2.895  -8.663  12.222  1.00  0.00           C  
ATOM   1644  O   LEU A 109      -3.555  -9.213  11.341  1.00  0.00           O  
ATOM   1645  CB  LEU A 109      -0.504  -9.214  12.689  1.00  0.00           C  
ATOM   1646  CG  LEU A 109      -0.723 -10.703  12.393  1.00  0.00           C  
ATOM   1647  CD1 LEU A 109      -0.596 -10.947  10.895  1.00  0.00           C  
ATOM   1648  CD2 LEU A 109       0.291 -11.529  13.169  1.00  0.00           C  
ATOM   1649  H   LEU A 109      -0.579  -6.720  13.191  1.00  0.00           H  
ATOM   1650  HA  LEU A 109      -1.269  -8.300  10.896  1.00  0.00           H  
ATOM   1651 1HB  LEU A 109       0.519  -8.967  12.411  1.00  0.00           H  
ATOM   1652 2HB  LEU A 109      -0.611  -9.071  13.764  1.00  0.00           H  
ATOM   1653  HG  LEU A 109      -1.731 -10.989  12.693  1.00  0.00           H  
ATOM   1654 1HD1 LEU A 109      -0.752 -12.005  10.684  1.00  0.00           H  
ATOM   1655 2HD1 LEU A 109      -1.345 -10.358  10.365  1.00  0.00           H  
ATOM   1656 3HD1 LEU A 109       0.399 -10.653  10.562  1.00  0.00           H  
ATOM   1657 1HD2 LEU A 109       0.135 -12.588  12.959  1.00  0.00           H  
ATOM   1658 2HD2 LEU A 109       1.299 -11.245  12.869  1.00  0.00           H  
ATOM   1659 3HD2 LEU A 109       0.165 -11.349  14.237  1.00  0.00           H  
ATOM   1660  N   THR A 110      -3.395  -8.407  13.419  1.00  0.00           N  
ATOM   1661  CA  THR A 110      -4.805  -8.683  13.694  1.00  0.00           C  
ATOM   1662  C   THR A 110      -5.791  -7.819  12.898  1.00  0.00           C  
ATOM   1663  O   THR A 110      -6.823  -8.303  12.437  1.00  0.00           O  
ATOM   1664  CB  THR A 110      -5.093  -8.512  15.197  1.00  0.00           C  
ATOM   1665  OG1 THR A 110      -4.296  -9.436  15.948  1.00  0.00           O  
ATOM   1666  CG2 THR A 110      -6.565  -8.762  15.490  1.00  0.00           C  
ATOM   1667  H   THR A 110      -2.819  -8.022  14.152  1.00  0.00           H  
ATOM   1668  HA  THR A 110      -5.010  -9.717  13.411  1.00  0.00           H  
ATOM   1669  HB  THR A 110      -4.835  -7.498  15.503  1.00  0.00           H  
ATOM   1670  HG1 THR A 110      -3.405  -9.090  16.037  1.00  0.00           H  
ATOM   1671 1HG2 THR A 110      -6.750  -8.636  16.556  1.00  0.00           H  
ATOM   1672 2HG2 THR A 110      -7.173  -8.053  14.929  1.00  0.00           H  
ATOM   1673 3HG2 THR A 110      -6.826  -9.777  15.194  1.00  0.00           H  
ATOM   1674  N   ALA A 111      -5.524  -6.409  12.675  1.00  0.00           N  
ATOM   1675  CA  ALA A 111      -6.285  -5.462  11.864  1.00  0.00           C  
ATOM   1676  C   ALA A 111      -6.294  -5.955  10.417  1.00  0.00           C  
ATOM   1677  O   ALA A 111      -7.291  -5.862   9.724  1.00  0.00           O  
ATOM   1678  CB  ALA A 111      -5.692  -4.065  11.957  1.00  0.00           C  
ATOM   1679  H   ALA A 111      -4.715  -6.083  13.181  1.00  0.00           H  
ATOM   1680  HA  ALA A 111      -7.306  -5.434  12.244  1.00  0.00           H  
ATOM   1681 1HB  ALA A 111      -6.276  -3.380  11.345  1.00  0.00           H  
ATOM   1682 2HB  ALA A 111      -5.710  -3.730  12.995  1.00  0.00           H  
ATOM   1683 3HB  ALA A 111      -4.663  -4.082  11.601  1.00  0.00           H  
ATOM   1684  N   ALA A 112      -5.026  -6.490   9.799  1.00  0.00           N  
ATOM   1685  CA  ALA A 112      -4.905  -7.059   8.459  1.00  0.00           C  
ATOM   1686  C   ALA A 112      -5.751  -8.295   8.309  1.00  0.00           C  
ATOM   1687  O   ALA A 112      -6.258  -8.584   7.227  1.00  0.00           O  
ATOM   1688  CB  ALA A 112      -3.452  -7.383   8.143  1.00  0.00           C  
ATOM   1689  H   ALA A 112      -4.207  -6.439  10.387  1.00  0.00           H  
ATOM   1690  HA  ALA A 112      -5.265  -6.321   7.743  1.00  0.00           H  
ATOM   1691 1HB  ALA A 112      -3.384  -7.813   7.144  1.00  0.00           H  
ATOM   1692 2HB  ALA A 112      -2.858  -6.470   8.187  1.00  0.00           H  
ATOM   1693 3HB  ALA A 112      -3.072  -8.098   8.873  1.00  0.00           H  
ATOM   1694  N   LEU A 113      -5.899  -9.233   9.408  1.00  0.00           N  
ATOM   1695  CA  LEU A 113      -6.803 -10.378   9.425  1.00  0.00           C  
ATOM   1696  C   LEU A 113      -8.272  -9.996   9.218  1.00  0.00           C  
ATOM   1697  O   LEU A 113      -8.990 -10.643   8.458  1.00  0.00           O  
ATOM   1698  CB  LEU A 113      -6.656 -11.125  10.756  1.00  0.00           C  
ATOM   1699  CG  LEU A 113      -7.556 -12.355  10.932  1.00  0.00           C  
ATOM   1700  CD1 LEU A 113      -7.216 -13.391   9.869  1.00  0.00           C  
ATOM   1701  CD2 LEU A 113      -7.371 -12.925  12.330  1.00  0.00           C  
ATOM   1702  H   LEU A 113      -5.306  -9.064  10.207  1.00  0.00           H  
ATOM   1703  HA  LEU A 113      -6.526 -11.048   8.613  1.00  0.00           H  
ATOM   1704 1HB  LEU A 113      -5.623 -11.455  10.858  1.00  0.00           H  
ATOM   1705 2HB  LEU A 113      -6.877 -10.434  11.570  1.00  0.00           H  
ATOM   1706  HG  LEU A 113      -8.599 -12.065  10.793  1.00  0.00           H  
ATOM   1707 1HD1 LEU A 113      -7.856 -14.264   9.994  1.00  0.00           H  
ATOM   1708 2HD1 LEU A 113      -7.375 -12.963   8.879  1.00  0.00           H  
ATOM   1709 3HD1 LEU A 113      -6.173 -13.688   9.972  1.00  0.00           H  
ATOM   1710 1HD2 LEU A 113      -8.012 -13.798  12.455  1.00  0.00           H  
ATOM   1711 2HD2 LEU A 113      -6.330 -13.216  12.470  1.00  0.00           H  
ATOM   1712 3HD2 LEU A 113      -7.639 -12.170  13.070  1.00  0.00           H  
ATOM   1713  N   ALA A 114      -8.713  -8.943   9.898  1.00  0.00           N  
ATOM   1714  CA  ALA A 114     -10.067  -8.424   9.700  1.00  0.00           C  
ATOM   1715  C   ALA A 114     -10.259  -7.926   8.267  1.00  0.00           C  
ATOM   1716  O   ALA A 114     -11.311  -8.138   7.662  1.00  0.00           O  
ATOM   1717  CB  ALA A 114     -10.358  -7.309  10.694  1.00  0.00           C  
ATOM   1718  H   ALA A 114      -8.106  -8.487  10.565  1.00  0.00           H  
ATOM   1719  HA  ALA A 114     -10.769  -9.240   9.870  1.00  0.00           H  
ATOM   1720 1HB  ALA A 114     -11.368  -6.933  10.532  1.00  0.00           H  
ATOM   1721 2HB  ALA A 114     -10.270  -7.694  11.709  1.00  0.00           H  
ATOM   1722 3HB  ALA A 114      -9.644  -6.498  10.551  1.00  0.00           H  
ATOM   1723  N   LEU A 115      -9.209  -7.232   7.682  1.00  0.00           N  
ATOM   1724  CA  LEU A 115      -9.334  -6.732   6.322  1.00  0.00           C  
ATOM   1725  C   LEU A 115      -9.453  -7.881   5.336  1.00  0.00           C  
ATOM   1726  O   LEU A 115     -10.264  -7.837   4.410  1.00  0.00           O  
ATOM   1727  CB  LEU A 115      -8.124  -5.861   5.962  1.00  0.00           C  
ATOM   1728  CG  LEU A 115      -8.022  -4.522   6.704  1.00  0.00           C  
ATOM   1729  CD1 LEU A 115      -6.700  -3.850   6.362  1.00  0.00           C  
ATOM   1730  CD2 LEU A 115      -9.200  -3.639   6.323  1.00  0.00           C  
ATOM   1731  H   LEU A 115      -8.352  -7.067   8.190  1.00  0.00           H  
ATOM   1732  HA  LEU A 115     -10.245  -6.138   6.261  1.00  0.00           H  
ATOM   1733 1HB  LEU A 115      -7.216  -6.424   6.169  1.00  0.00           H  
ATOM   1734 2HB  LEU A 115      -8.156  -5.646   4.893  1.00  0.00           H  
ATOM   1735  HG  LEU A 115      -8.036  -4.702   7.780  1.00  0.00           H  
ATOM   1736 1HD1 LEU A 115      -6.627  -2.900   6.890  1.00  0.00           H  
ATOM   1737 2HD1 LEU A 115      -5.874  -4.495   6.663  1.00  0.00           H  
ATOM   1738 3HD1 LEU A 115      -6.649  -3.673   5.288  1.00  0.00           H  
ATOM   1739 1HD2 LEU A 115      -9.128  -2.688   6.851  1.00  0.00           H  
ATOM   1740 2HD2 LEU A 115      -9.186  -3.458   5.248  1.00  0.00           H  
ATOM   1741 3HD2 LEU A 115     -10.131  -4.136   6.595  1.00  0.00           H  
ATOM   1742  N   LEU A 116      -8.620  -8.880   5.589  1.00  0.00           N  
ATOM   1743  CA  LEU A 116      -8.635 -10.057   4.716  1.00  0.00           C  
ATOM   1744  C   LEU A 116      -9.972 -10.808   4.844  1.00  0.00           C  
ATOM   1745  O   LEU A 116     -10.550 -11.239   3.845  1.00  0.00           O  
ATOM   1746  CB  LEU A 116      -7.472 -10.994   5.066  1.00  0.00           C  
ATOM   1747  CG  LEU A 116      -7.348 -12.252   4.197  1.00  0.00           C  
ATOM   1748  CD1 LEU A 116      -7.056 -11.849   2.758  1.00  0.00           C  
ATOM   1749  CD2 LEU A 116      -6.245 -13.143   4.749  1.00  0.00           C  
ATOM   1750  H   LEU A 116      -7.976  -8.853   6.366  1.00  0.00           H  
ATOM   1751  HA  LEU A 116      -8.534  -9.716   3.687  1.00  0.00           H  
ATOM   1752 1HB  LEU A 116      -6.540 -10.438   4.979  1.00  0.00           H  
ATOM   1753 2HB  LEU A 116      -7.584 -11.316   6.101  1.00  0.00           H  
ATOM   1754  HG  LEU A 116      -8.293 -12.796   4.206  1.00  0.00           H  
ATOM   1755 1HD1 LEU A 116      -6.968 -12.743   2.141  1.00  0.00           H  
ATOM   1756 2HD1 LEU A 116      -7.870 -11.229   2.382  1.00  0.00           H  
ATOM   1757 3HD1 LEU A 116      -6.123 -11.288   2.719  1.00  0.00           H  
ATOM   1758 1HD2 LEU A 116      -6.157 -14.038   4.132  1.00  0.00           H  
ATOM   1759 2HD2 LEU A 116      -5.299 -12.601   4.739  1.00  0.00           H  
ATOM   1760 3HD2 LEU A 116      -6.488 -13.430   5.772  1.00  0.00           H  
ATOM   1761  N   THR A 117     -10.438 -10.952   6.067  1.00  0.00           N  
ATOM   1762  CA  THR A 117     -11.717 -11.602   6.302  1.00  0.00           C  
ATOM   1763  C   THR A 117     -12.857 -10.972   5.490  1.00  0.00           C  
ATOM   1764  O   THR A 117     -13.642 -11.677   4.856  1.00  0.00           O  
ATOM   1765  CB  THR A 117     -12.072 -11.565   7.799  1.00  0.00           C  
ATOM   1766  OG1 THR A 117     -11.057 -12.243   8.551  1.00  0.00           O  
ATOM   1767  CG2 THR A 117     -13.415 -12.237   8.046  1.00  0.00           C  
ATOM   1768  H   THR A 117      -9.908 -10.610   6.855  1.00  0.00           H  
ATOM   1769  HA  THR A 117     -11.632 -12.641   5.985  1.00  0.00           H  
ATOM   1770  HB  THR A 117     -12.124 -10.530   8.136  1.00  0.00           H  
ATOM   1771  HG1 THR A 117     -10.249 -11.726   8.533  1.00  0.00           H  
ATOM   1772 1HG2 THR A 117     -13.649 -12.200   9.110  1.00  0.00           H  
ATOM   1773 2HG2 THR A 117     -14.191 -11.716   7.486  1.00  0.00           H  
ATOM   1774 3HG2 THR A 117     -13.368 -13.275   7.720  1.00  0.00           H  
ATOM   1775  N   ALA A 118     -13.059  -9.515   5.430  1.00  0.00           N  
ATOM   1776  CA  ALA A 118     -14.051  -8.790   4.649  1.00  0.00           C  
ATOM   1777  C   ALA A 118     -13.943  -9.139   3.147  1.00  0.00           C  
ATOM   1778  O   ALA A 118     -14.958  -9.291   2.459  1.00  0.00           O  
ATOM   1779  CB  ALA A 118     -13.909  -7.293   4.881  1.00  0.00           C  
ATOM   1780  H   ALA A 118     -12.437  -8.998   6.037  1.00  0.00           H  
ATOM   1781  HA  ALA A 118     -15.040  -9.108   4.981  1.00  0.00           H  
ATOM   1782 1HB  ALA A 118     -14.658  -6.762   4.290  1.00  0.00           H  
ATOM   1783 2HB  ALA A 118     -14.057  -7.072   5.938  1.00  0.00           H  
ATOM   1784 3HB  ALA A 118     -12.913  -6.971   4.577  1.00  0.00           H  
ATOM   1785  N   ALA A 119     -12.645  -9.248   2.585  1.00  0.00           N  
ATOM   1786  CA  ALA A 119     -12.373  -9.617   1.197  1.00  0.00           C  
ATOM   1787  C   ALA A 119     -12.849 -11.028   0.848  1.00  0.00           C  
ATOM   1788  O   ALA A 119     -13.354 -11.270  -0.248  1.00  0.00           O  
ATOM   1789  CB  ALA A 119     -10.886  -9.499   0.900  1.00  0.00           C  
ATOM   1790  H   ALA A 119     -11.880  -8.960   3.178  1.00  0.00           H  
ATOM   1791  HA  ALA A 119     -12.918  -8.929   0.550  1.00  0.00           H  
ATOM   1792 1HB  ALA A 119     -10.698  -9.777  -0.138  1.00  0.00           H  
ATOM   1793 2HB  ALA A 119     -10.562  -8.471   1.062  1.00  0.00           H  
ATOM   1794 3HB  ALA A 119     -10.329 -10.164   1.558  1.00  0.00           H  
ATOM   1795  N   LYS A 120     -12.689 -11.994   1.802  1.00  0.00           N  
ATOM   1796  CA  LYS A 120     -13.083 -13.375   1.548  1.00  0.00           C  
ATOM   1797  C   LYS A 120     -14.548 -13.652   1.849  1.00  0.00           C  
ATOM   1798  O   LYS A 120     -15.179 -14.484   1.193  1.00  0.00           O  
ATOM   1799  CB  LYS A 120     -12.206 -14.325   2.367  1.00  0.00           C  
ATOM   1800  CG  LYS A 120     -10.771 -14.440   1.871  1.00  0.00           C  
ATOM   1801  CD  LYS A 120      -9.979 -15.441   2.698  1.00  0.00           C  
ATOM   1802  CE  LYS A 120      -8.627 -15.736   2.067  1.00  0.00           C  
ATOM   1803  NZ  LYS A 120      -7.930 -16.863   2.744  1.00  0.00           N  
ATOM   1804  H   LYS A 120     -12.290 -11.751   2.698  1.00  0.00           H  
ATOM   1805  HA  LYS A 120     -12.916 -13.595   0.493  1.00  0.00           H  
ATOM   1806 1HB  LYS A 120     -12.176 -13.989   3.404  1.00  0.00           H  
ATOM   1807 2HB  LYS A 120     -12.644 -15.323   2.358  1.00  0.00           H  
ATOM   1808 1HG  LYS A 120     -10.771 -14.762   0.829  1.00  0.00           H  
ATOM   1809 2HG  LYS A 120     -10.286 -13.466   1.931  1.00  0.00           H  
ATOM   1810 1HD  LYS A 120      -9.823 -15.041   3.701  1.00  0.00           H  
ATOM   1811 2HD  LYS A 120     -10.541 -16.371   2.780  1.00  0.00           H  
ATOM   1812 1HE  LYS A 120      -8.763 -15.988   1.016  1.00  0.00           H  
ATOM   1813 2HE  LYS A 120      -7.996 -14.849   2.126  1.00  0.00           H  
ATOM   1814 1HZ  LYS A 120      -7.039 -17.026   2.297  1.00  0.00           H  
ATOM   1815 2HZ  LYS A 120      -7.781 -16.632   3.716  1.00  0.00           H  
ATOM   1816 3HZ  LYS A 120      -8.496 -17.697   2.679  1.00  0.00           H  
ATOM   1817  N   LEU A 121     -15.088 -12.949   2.843  1.00  0.00           N  
ATOM   1818  CA  LEU A 121     -16.480 -13.103   3.272  1.00  0.00           C  
ATOM   1819  C   LEU A 121     -17.421 -12.375   2.329  1.00  0.00           C  
ATOM   1820  O   LEU A 121     -18.549 -12.796   2.122  1.00  0.00           O  
ATOM   1821  CB  LEU A 121     -16.665 -12.569   4.697  1.00  0.00           C  
ATOM   1822  CG  LEU A 121     -16.462 -13.591   5.823  1.00  0.00           C  
ATOM   1823  CD1 LEU A 121     -17.663 -14.525   5.883  1.00  0.00           C  
ATOM   1824  CD2 LEU A 121     -15.178 -14.368   5.578  1.00  0.00           C  
ATOM   1825  H   LEU A 121     -14.495 -12.287   3.323  1.00  0.00           H  
ATOM   1826  HA  LEU A 121     -16.723 -14.165   3.285  1.00  0.00           H  
ATOM   1827 1HB  LEU A 121     -15.958 -11.756   4.858  1.00  0.00           H  
ATOM   1828 2HB  LEU A 121     -17.674 -12.169   4.791  1.00  0.00           H  
ATOM   1829  HG  LEU A 121     -16.396 -13.072   6.779  1.00  0.00           H  
ATOM   1830 1HD1 LEU A 121     -17.519 -15.252   6.683  1.00  0.00           H  
ATOM   1831 2HD1 LEU A 121     -18.566 -13.945   6.079  1.00  0.00           H  
ATOM   1832 3HD1 LEU A 121     -17.766 -15.048   4.933  1.00  0.00           H  
ATOM   1833 1HD2 LEU A 121     -15.033 -15.095   6.378  1.00  0.00           H  
ATOM   1834 2HD2 LEU A 121     -15.244 -14.890   4.623  1.00  0.00           H  
ATOM   1835 3HD2 LEU A 121     -14.333 -13.679   5.557  1.00  0.00           H  
ATOM   1836  N   GLY A 122     -17.003 -11.180   1.591  1.00  0.00           N  
ATOM   1837  CA  GLY A 122     -17.797 -10.376   0.698  1.00  0.00           C  
ATOM   1838  C   GLY A 122     -18.614  -9.347   1.443  1.00  0.00           C  
ATOM   1839  O   GLY A 122     -19.638  -8.898   0.938  1.00  0.00           O  
ATOM   1840  H   GLY A 122     -16.042 -10.924   1.762  1.00  0.00           H  
ATOM   1841 1HA  GLY A 122     -17.144  -9.871  -0.012  1.00  0.00           H  
ATOM   1842 2HA  GLY A 122     -18.462 -11.018   0.124  1.00  0.00           H  
ATOM   1843  N   THR A 123     -18.134  -8.793   2.590  1.00  0.00           N  
ATOM   1844  CA  THR A 123     -18.759  -7.842   3.502  1.00  0.00           C  
ATOM   1845  C   THR A 123     -17.876  -6.608   3.625  1.00  0.00           C  
ATOM   1846  O   THR A 123     -16.776  -6.568   3.064  1.00  0.00           O  
ATOM   1847  CB  THR A 123     -18.998  -8.463   4.892  1.00  0.00           C  
ATOM   1848  OG1 THR A 123     -17.739  -8.665   5.549  1.00  0.00           O  
ATOM   1849  CG2 THR A 123     -19.719  -9.794   4.765  1.00  0.00           C  
ATOM   1850  H   THR A 123     -17.189  -9.101   2.770  1.00  0.00           H  
ATOM   1851  HA  THR A 123     -19.747  -7.589   3.115  1.00  0.00           H  
ATOM   1852  HB  THR A 123     -19.600  -7.784   5.494  1.00  0.00           H  
ATOM   1853  HG1 THR A 123     -17.393  -7.819   5.843  1.00  0.00           H  
ATOM   1854 1HG2 THR A 123     -19.880 -10.218   5.756  1.00  0.00           H  
ATOM   1855 2HG2 THR A 123     -20.681  -9.642   4.276  1.00  0.00           H  
ATOM   1856 3HG2 THR A 123     -19.116 -10.481   4.172  1.00  0.00           H  
ATOM   1857  N   THR A 124     -18.331  -5.608   4.369  1.00  0.00           N  
ATOM   1858  CA  THR A 124     -17.493  -4.442   4.591  1.00  0.00           C  
ATOM   1859  C   THR A 124     -16.496  -4.791   5.685  1.00  0.00           C  
ATOM   1860  O   THR A 124     -16.628  -5.822   6.359  1.00  0.00           O  
ATOM   1861  CB  THR A 124     -18.316  -3.203   4.987  1.00  0.00           C  
ATOM   1862  OG1 THR A 124     -18.898  -3.406   6.282  1.00  0.00           O  
ATOM   1863  CG2 THR A 124     -19.422  -2.952   3.974  1.00  0.00           C  
ATOM   1864  H   THR A 124     -19.253  -5.638   4.782  1.00  0.00           H  
ATOM   1865  HA  THR A 124     -17.040  -4.155   3.641  1.00  0.00           H  
ATOM   1866  HB  THR A 124     -17.665  -2.330   5.028  1.00  0.00           H  
ATOM   1867  HG1 THR A 124     -19.227  -2.570   6.619  1.00  0.00           H  
ATOM   1868 1HG2 THR A 124     -19.994  -2.073   4.270  1.00  0.00           H  
ATOM   1869 2HG2 THR A 124     -18.984  -2.786   2.990  1.00  0.00           H  
ATOM   1870 3HG2 THR A 124     -20.084  -3.817   3.935  1.00  0.00           H  
ATOM   1871  N   VAL A 125     -15.509  -3.922   5.882  1.00  0.00           N  
ATOM   1872  CA  VAL A 125     -14.511  -4.149   6.910  1.00  0.00           C  
ATOM   1873  C   VAL A 125     -15.178  -4.091   8.274  1.00  0.00           C  
ATOM   1874  O   VAL A 125     -14.935  -4.953   9.127  1.00  0.00           O  
ATOM   1875  CB  VAL A 125     -13.392  -3.094   6.828  1.00  0.00           C  
ATOM   1876  CG1 VAL A 125     -12.454  -3.221   8.020  1.00  0.00           C  
ATOM   1877  CG2 VAL A 125     -12.629  -3.250   5.522  1.00  0.00           C  
ATOM   1878  H   VAL A 125     -15.449  -3.091   5.313  1.00  0.00           H  
ATOM   1879  HA  VAL A 125     -14.091  -5.145   6.771  1.00  0.00           H  
ATOM   1880  HB  VAL A 125     -13.837  -2.101   6.873  1.00  0.00           H  
ATOM   1881 1HG1 VAL A 125     -11.668  -2.467   7.946  1.00  0.00           H  
ATOM   1882 2HG1 VAL A 125     -13.015  -3.070   8.942  1.00  0.00           H  
ATOM   1883 3HG1 VAL A 125     -12.004  -4.213   8.026  1.00  0.00           H  
ATOM   1884 1HG2 VAL A 125     -11.838  -2.501   5.471  1.00  0.00           H  
ATOM   1885 2HG2 VAL A 125     -12.187  -4.246   5.474  1.00  0.00           H  
ATOM   1886 3HG2 VAL A 125     -13.311  -3.115   4.683  1.00  0.00           H  
ATOM   1887  N   GLU A 126     -16.055  -3.102   8.461  1.00  0.00           N  
ATOM   1888  CA  GLU A 126     -16.767  -2.930   9.729  1.00  0.00           C  
ATOM   1889  C   GLU A 126     -17.664  -4.119  10.042  1.00  0.00           C  
ATOM   1890  O   GLU A 126     -17.808  -4.510  11.194  1.00  0.00           O  
ATOM   1891  CB  GLU A 126     -17.605  -1.649   9.699  1.00  0.00           C  
ATOM   1892  CG  GLU A 126     -16.791  -0.368   9.577  1.00  0.00           C  
ATOM   1893  CD  GLU A 126     -16.331  -0.098   8.172  1.00  0.00           C  
ATOM   1894  OE1 GLU A 126     -16.708  -0.835   7.292  1.00  0.00           O  
ATOM   1895  OE2 GLU A 126     -15.604   0.846   7.976  1.00  0.00           O  
ATOM   1896  H   GLU A 126     -16.231  -2.458   7.706  1.00  0.00           H  
ATOM   1897  HA  GLU A 126     -16.031  -2.863  10.532  1.00  0.00           H  
ATOM   1898 1HB  GLU A 126     -18.297  -1.687   8.858  1.00  0.00           H  
ATOM   1899 2HB  GLU A 126     -18.200  -1.582  10.610  1.00  0.00           H  
ATOM   1900 1HG  GLU A 126     -17.400   0.470   9.915  1.00  0.00           H  
ATOM   1901 2HG  GLU A 126     -15.924  -0.438  10.231  1.00  0.00           H  
ATOM   1902  N   GLU A 127     -18.406  -4.769   8.968  1.00  0.00           N  
ATOM   1903  CA  GLU A 127     -19.265  -5.934   9.157  1.00  0.00           C  
ATOM   1904  C   GLU A 127     -18.424  -7.137   9.575  1.00  0.00           C  
ATOM   1905  O   GLU A 127     -18.829  -7.905  10.442  1.00  0.00           O  
ATOM   1906  CB  GLU A 127     -20.038  -6.249   7.875  1.00  0.00           C  
ATOM   1907  CG  GLU A 127     -21.173  -5.281   7.571  1.00  0.00           C  
ATOM   1908  CD  GLU A 127     -21.811  -5.528   6.232  1.00  0.00           C  
ATOM   1909  OE1 GLU A 127     -21.095  -5.776   5.291  1.00  0.00           O  
ATOM   1910  OE2 GLU A 127     -23.015  -5.471   6.150  1.00  0.00           O  
ATOM   1911  H   GLU A 127     -18.350  -4.341   8.056  1.00  0.00           H  
ATOM   1912  HA  GLU A 127     -19.979  -5.711   9.949  1.00  0.00           H  
ATOM   1913 1HB  GLU A 127     -19.354  -6.239   7.025  1.00  0.00           H  
ATOM   1914 2HB  GLU A 127     -20.462  -7.251   7.942  1.00  0.00           H  
ATOM   1915 1HG  GLU A 127     -21.933  -5.375   8.346  1.00  0.00           H  
ATOM   1916 2HG  GLU A 127     -20.788  -4.262   7.601  1.00  0.00           H  
ATOM   1917  N   ALA A 128     -17.248  -7.290   8.969  1.00  0.00           N  
ATOM   1918  CA  ALA A 128     -16.380  -8.414   9.299  1.00  0.00           C  
ATOM   1919  C   ALA A 128     -15.963  -8.385  10.780  1.00  0.00           C  
ATOM   1920  O   ALA A 128     -15.935  -9.423  11.455  1.00  0.00           O  
ATOM   1921  CB  ALA A 128     -15.160  -8.449   8.366  1.00  0.00           C  
ATOM   1922  H   ALA A 128     -16.946  -6.626   8.270  1.00  0.00           H  
ATOM   1923  HA  ALA A 128     -16.952  -9.332   9.166  1.00  0.00           H  
ATOM   1924 1HB  ALA A 128     -14.526  -9.296   8.630  1.00  0.00           H  
ATOM   1925 2HB  ALA A 128     -15.494  -8.557   7.332  1.00  0.00           H  
ATOM   1926 3HB  ALA A 128     -14.594  -7.527   8.469  1.00  0.00           H  
ATOM   1927  N   VAL A 129     -15.640  -7.189  11.268  1.00  0.00           N  
ATOM   1928  CA  VAL A 129     -15.227  -6.972  12.651  1.00  0.00           C  
ATOM   1929  C   VAL A 129     -16.403  -7.192  13.594  1.00  0.00           C  
ATOM   1930  O   VAL A 129     -16.279  -7.885  14.594  1.00  0.00           O  
ATOM   1931  CB  VAL A 129     -14.677  -5.546  12.834  1.00  0.00           C  
ATOM   1932  CG1 VAL A 129     -14.444  -5.250  14.308  1.00  0.00           C  
ATOM   1933  CG2 VAL A 129     -13.390  -5.380  12.041  1.00  0.00           C  
ATOM   1934  H   VAL A 129     -15.688  -6.397  10.641  1.00  0.00           H  
ATOM   1935  HA  VAL A 129     -14.436  -7.684  12.890  1.00  0.00           H  
ATOM   1936  HB  VAL A 129     -15.420  -4.831  12.477  1.00  0.00           H  
ATOM   1937 1HG1 VAL A 129     -14.055  -4.237  14.419  1.00  0.00           H  
ATOM   1938 2HG1 VAL A 129     -15.385  -5.339  14.851  1.00  0.00           H  
ATOM   1939 3HG1 VAL A 129     -13.723  -5.960  14.711  1.00  0.00           H  
ATOM   1940 1HG2 VAL A 129     -13.008  -4.369  12.175  1.00  0.00           H  
ATOM   1941 2HG2 VAL A 129     -12.650  -6.098  12.394  1.00  0.00           H  
ATOM   1942 3HG2 VAL A 129     -13.590  -5.556  10.983  1.00  0.00           H  
ATOM   1943  N   GLN A 130     -17.553  -6.605  13.256  1.00  0.00           N  
ATOM   1944  CA  GLN A 130     -18.771  -6.760  14.057  1.00  0.00           C  
ATOM   1945  C   GLN A 130     -19.270  -8.210  14.158  1.00  0.00           C  
ATOM   1946  O   GLN A 130     -19.707  -8.654  15.220  1.00  0.00           O  
ATOM   1947  CB  GLN A 130     -19.882  -5.880  13.479  1.00  0.00           C  
ATOM   1948  CG  GLN A 130     -19.660  -4.390  13.670  1.00  0.00           C  
ATOM   1949  CD  GLN A 130     -20.738  -3.553  13.008  1.00  0.00           C  
ATOM   1950  OE1 GLN A 130     -21.341  -3.966  12.013  1.00  0.00           O  
ATOM   1951  NE2 GLN A 130     -20.989  -2.370  13.558  1.00  0.00           N  
ATOM   1952  H   GLN A 130     -17.582  -6.037  12.422  1.00  0.00           H  
ATOM   1953  HA  GLN A 130     -18.560  -6.431  15.074  1.00  0.00           H  
ATOM   1954 1HB  GLN A 130     -19.979  -6.071  12.410  1.00  0.00           H  
ATOM   1955 2HB  GLN A 130     -20.833  -6.141  13.944  1.00  0.00           H  
ATOM   1956 1HG  GLN A 130     -19.660  -4.167  14.737  1.00  0.00           H  
ATOM   1957 2HG  GLN A 130     -18.699  -4.117  13.232  1.00  0.00           H  
ATOM   1958 1HE2 GLN A 130     -21.690  -1.774  13.165  1.00  0.00           H  
ATOM   1959 2HE2 GLN A 130     -20.477  -2.074  14.364  1.00  0.00           H  
ATOM   1960  N   GLU A 131     -19.214  -8.966  13.063  1.00  0.00           N  
ATOM   1961  CA  GLU A 131     -19.615 -10.373  13.120  1.00  0.00           C  
ATOM   1962  C   GLU A 131     -18.628 -11.169  13.982  1.00  0.00           C  
ATOM   1963  O   GLU A 131     -19.028 -12.031  14.764  1.00  0.00           O  
ATOM   1964  CB  GLU A 131     -19.688 -10.971  11.713  1.00  0.00           C  
ATOM   1965  CG  GLU A 131     -20.873 -10.492  10.887  1.00  0.00           C  
ATOM   1966  CD  GLU A 131     -20.877 -11.049   9.491  1.00  0.00           C  
ATOM   1967  OE1 GLU A 131     -19.829 -11.413   9.014  1.00  0.00           O  
ATOM   1968  OE2 GLU A 131     -21.930 -11.112   8.901  1.00  0.00           O  
ATOM   1969  H   GLU A 131     -18.896  -8.580  12.185  1.00  0.00           H  
ATOM   1970  HA  GLU A 131     -20.603 -10.433  13.577  1.00  0.00           H  
ATOM   1971 1HB  GLU A 131     -18.778 -10.725  11.166  1.00  0.00           H  
ATOM   1972 2HB  GLU A 131     -19.745 -12.057  11.782  1.00  0.00           H  
ATOM   1973 1HG  GLU A 131     -21.795 -10.789  11.387  1.00  0.00           H  
ATOM   1974 2HG  GLU A 131     -20.853  -9.404  10.839  1.00  0.00           H  
ATOM   1975  N   ALA A 132     -17.344 -10.869  13.828  1.00  0.00           N  
ATOM   1976  CA  ALA A 132     -16.311 -11.497  14.644  1.00  0.00           C  
ATOM   1977  C   ALA A 132     -16.495 -11.127  16.118  1.00  0.00           C  
ATOM   1978  O   ALA A 132     -16.276 -11.960  16.991  1.00  0.00           O  
ATOM   1979  CB  ALA A 132     -14.933 -11.118  14.146  1.00  0.00           C  
ATOM   1980  H   ALA A 132     -17.073 -10.193  13.128  1.00  0.00           H  
ATOM   1981  HA  ALA A 132     -16.429 -12.576  14.568  1.00  0.00           H  
ATOM   1982 1HB  ALA A 132     -14.177 -11.598  14.770  1.00  0.00           H  
ATOM   1983 2HB  ALA A 132     -14.816 -11.451  13.115  1.00  0.00           H  
ATOM   1984 3HB  ALA A 132     -14.812 -10.039  14.197  1.00  0.00           H  
ATOM   1985  N   LEU A 133     -16.897  -9.714  16.544  1.00  0.00           N  
ATOM   1986  CA  LEU A 133     -17.180  -9.344  17.939  1.00  0.00           C  
ATOM   1987  C   LEU A 133     -18.396 -10.079  18.548  1.00  0.00           C  
ATOM   1988  O   LEU A 133     -18.441 -10.304  19.758  1.00  0.00           O  
ATOM   1989  CB  LEU A 133     -17.412  -7.830  18.026  1.00  0.00           C  
ATOM   1990  CG  LEU A 133     -16.182  -6.954  17.762  1.00  0.00           C  
ATOM   1991  CD1 LEU A 133     -16.612  -5.498  17.639  1.00  0.00           C  
ATOM   1992  CD2 LEU A 133     -15.178  -7.133  18.891  1.00  0.00           C  
ATOM   1993  H   LEU A 133     -16.983  -9.013  15.821  1.00  0.00           H  
ATOM   1994  HA  LEU A 133     -16.338  -9.656  18.556  1.00  0.00           H  
ATOM   1995 1HB  LEU A 133     -18.177  -7.554  17.302  1.00  0.00           H  
ATOM   1996 2HB  LEU A 133     -17.782  -7.592  19.023  1.00  0.00           H  
ATOM   1997  HG  LEU A 133     -15.721  -7.246  16.817  1.00  0.00           H  
ATOM   1998 1HD1 LEU A 133     -15.737  -4.874  17.452  1.00  0.00           H  
ATOM   1999 2HD1 LEU A 133     -17.315  -5.395  16.812  1.00  0.00           H  
ATOM   2000 3HD1 LEU A 133     -17.090  -5.181  18.565  1.00  0.00           H  
ATOM   2001 1HD2 LEU A 133     -14.303  -6.510  18.703  1.00  0.00           H  
ATOM   2002 2HD2 LEU A 133     -15.636  -6.840  19.836  1.00  0.00           H  
ATOM   2003 3HD2 LEU A 133     -14.874  -8.179  18.944  1.00  0.00           H  
ATOM   2004  N   GLN A 134     -19.530 -10.434  17.706  1.00  0.00           N  
ATOM   2005  CA  GLN A 134     -20.673 -11.268  18.090  1.00  0.00           C  
ATOM   2006  C   GLN A 134     -20.237 -12.714  18.345  1.00  0.00           C  
ATOM   2007  O   GLN A 134     -20.638 -13.328  19.333  1.00  0.00           O  
ATOM   2008  CB  GLN A 134     -21.754 -11.230  17.006  1.00  0.00           C  
ATOM   2009  CG  GLN A 134     -22.461  -9.892  16.879  1.00  0.00           C  
ATOM   2010  CD  GLN A 134     -23.459  -9.871  15.736  1.00  0.00           C  
ATOM   2011  OE1 GLN A 134     -23.299 -10.583  14.741  1.00  0.00           O  
ATOM   2012  NE2 GLN A 134     -24.496  -9.053  15.873  1.00  0.00           N  
ATOM   2013  H   GLN A 134     -19.492 -10.051  16.772  1.00  0.00           H  
ATOM   2014  HA  GLN A 134     -21.093 -10.874  19.015  1.00  0.00           H  
ATOM   2015 1HB  GLN A 134     -21.309 -11.469  16.040  1.00  0.00           H  
ATOM   2016 2HB  GLN A 134     -22.507 -11.990  17.217  1.00  0.00           H  
ATOM   2017 1HG  GLN A 134     -22.997  -9.686  17.805  1.00  0.00           H  
ATOM   2018 2HG  GLN A 134     -21.718  -9.116  16.698  1.00  0.00           H  
ATOM   2019 1HE2 GLN A 134     -25.188  -8.996  15.151  1.00  0.00           H  
ATOM   2020 2HE2 GLN A 134     -24.587  -8.493  16.697  1.00  0.00           H  
ATOM   2021  N   LEU A 135     -19.418 -13.247  17.451  1.00  0.00           N  
ATOM   2022  CA  LEU A 135     -18.885 -14.586  17.634  1.00  0.00           C  
ATOM   2023  C   LEU A 135     -17.976 -14.616  18.861  1.00  0.00           C  
ATOM   2024  O   LEU A 135     -18.044 -15.545  19.667  1.00  0.00           O  
ATOM   2025  CB  LEU A 135     -18.109 -15.029  16.388  1.00  0.00           C  
ATOM   2026  CG  LEU A 135     -18.963 -15.393  15.166  1.00  0.00           C  
ATOM   2027  CD1 LEU A 135     -18.076 -15.468  13.932  1.00  0.00           C  
ATOM   2028  CD2 LEU A 135     -19.668 -16.716  15.415  1.00  0.00           C  
ATOM   2029  H   LEU A 135     -19.156 -12.722  16.628  1.00  0.00           H  
ATOM   2030  HA  LEU A 135     -19.718 -15.270  17.786  1.00  0.00           H  
ATOM   2031 1HB  LEU A 135     -17.434 -14.227  16.094  1.00  0.00           H  
ATOM   2032 2HB  LEU A 135     -17.509 -15.904  16.645  1.00  0.00           H  
ATOM   2033  HG  LEU A 135     -19.704 -14.612  14.996  1.00  0.00           H  
ATOM   2034 1HD1 LEU A 135     -18.683 -15.726  13.063  1.00  0.00           H  
ATOM   2035 2HD1 LEU A 135     -17.598 -14.502  13.766  1.00  0.00           H  
ATOM   2036 3HD1 LEU A 135     -17.311 -16.230  14.079  1.00  0.00           H  
ATOM   2037 1HD2 LEU A 135     -20.276 -16.974  14.548  1.00  0.00           H  
ATOM   2038 2HD2 LEU A 135     -18.927 -17.497  15.585  1.00  0.00           H  
ATOM   2039 3HD2 LEU A 135     -20.308 -16.627  16.294  1.00  0.00           H  
ATOM   2040  N   LYS A 136     -17.132 -13.590  18.988  1.00  0.00           N  
ATOM   2041  CA  LYS A 136     -16.192 -13.450  20.103  1.00  0.00           C  
ATOM   2042  C   LYS A 136     -16.891 -13.577  21.442  1.00  0.00           C  
ATOM   2043  O   LYS A 136     -16.496 -14.369  22.300  1.00  0.00           O  
ATOM   2044  CB  LYS A 136     -15.461 -12.108  20.026  1.00  0.00           C  
ATOM   2045  CG  LYS A 136     -14.370 -11.926  21.072  1.00  0.00           C  
ATOM   2046  CD  LYS A 136     -13.779 -10.525  21.015  1.00  0.00           C  
ATOM   2047  CE  LYS A 136     -12.674 -10.347  22.044  1.00  0.00           C  
ATOM   2048  NZ  LYS A 136     -13.207 -10.306  23.433  1.00  0.00           N  
ATOM   2049  H   LYS A 136     -17.155 -12.877  18.271  1.00  0.00           H  
ATOM   2050  HA  LYS A 136     -15.433 -14.227  20.014  1.00  0.00           H  
ATOM   2051 1HB  LYS A 136     -15.005 -11.999  19.042  1.00  0.00           H  
ATOM   2052 2HB  LYS A 136     -16.178 -11.296  20.146  1.00  0.00           H  
ATOM   2053 1HG  LYS A 136     -14.785 -12.096  22.065  1.00  0.00           H  
ATOM   2054 2HG  LYS A 136     -13.576 -12.652  20.899  1.00  0.00           H  
ATOM   2055 1HD  LYS A 136     -13.372 -10.342  20.020  1.00  0.00           H  
ATOM   2056 2HD  LYS A 136     -14.563  -9.792  21.208  1.00  0.00           H  
ATOM   2057 1HE  LYS A 136     -11.966 -11.171  21.965  1.00  0.00           H  
ATOM   2058 2HE  LYS A 136     -12.138  -9.419  21.848  1.00  0.00           H  
ATOM   2059 1HZ  LYS A 136     -12.444 -10.187  24.084  1.00  0.00           H  
ATOM   2060 2HZ  LYS A 136     -13.851  -9.533  23.524  1.00  0.00           H  
ATOM   2061 3HZ  LYS A 136     -13.689 -11.170  23.635  1.00  0.00           H  
ATOM   2062  N   THR A 137     -17.933 -12.776  21.617  1.00  0.00           N  
ATOM   2063  CA  THR A 137     -18.690 -12.753  22.858  1.00  0.00           C  
ATOM   2064  C   THR A 137     -19.422 -14.063  23.129  1.00  0.00           C  
ATOM   2065  O   THR A 137     -19.354 -14.593  24.236  1.00  0.00           O  
ATOM   2066  CB  THR A 137     -19.705 -11.595  22.850  1.00  0.00           C  
ATOM   2067  OG1 THR A 137     -19.009 -10.347  22.738  1.00  0.00           O  
ATOM   2068  CG2 THR A 137     -20.528 -11.599  24.129  1.00  0.00           C  
ATOM   2069  H   THR A 137     -18.205 -12.164  20.863  1.00  0.00           H  
ATOM   2070  HA  THR A 137     -17.998 -12.586  23.684  1.00  0.00           H  
ATOM   2071  HB  THR A 137     -20.372 -11.701  21.995  1.00  0.00           H  
ATOM   2072  HG1 THR A 137     -18.504 -10.335  21.921  1.00  0.00           H  
ATOM   2073 1HG2 THR A 137     -21.240 -10.774  24.106  1.00  0.00           H  
ATOM   2074 2HG2 THR A 137     -21.068 -12.542  24.212  1.00  0.00           H  
ATOM   2075 3HG2 THR A 137     -19.868 -11.483  24.987  1.00  0.00           H  
ATOM   2076  N   LYS A 138     -20.104 -14.588  22.114  1.00  0.00           N  
ATOM   2077  CA  LYS A 138     -20.877 -15.818  22.263  1.00  0.00           C  
ATOM   2078  C   LYS A 138     -20.010 -17.072  22.464  1.00  0.00           C  
ATOM   2079  O   LYS A 138     -20.372 -17.959  23.242  1.00  0.00           O  
ATOM   2080  CB  LYS A 138     -21.781 -16.009  21.045  1.00  0.00           C  
ATOM   2081  CG  LYS A 138     -22.945 -15.029  20.966  1.00  0.00           C  
ATOM   2082  CD  LYS A 138     -23.784 -15.267  19.719  1.00  0.00           C  
ATOM   2083  CE  LYS A 138     -24.948 -14.291  19.639  1.00  0.00           C  
ATOM   2084  NZ  LYS A 138     -25.771 -14.504  18.418  1.00  0.00           N  
ATOM   2085  H   LYS A 138     -20.087 -14.124  21.218  1.00  0.00           H  
ATOM   2086  HA  LYS A 138     -21.473 -15.745  23.173  1.00  0.00           H  
ATOM   2087 1HB  LYS A 138     -21.192 -15.901  20.133  1.00  0.00           H  
ATOM   2088 2HB  LYS A 138     -22.193 -17.018  21.050  1.00  0.00           H  
ATOM   2089 1HG  LYS A 138     -23.578 -15.144  21.846  1.00  0.00           H  
ATOM   2090 2HG  LYS A 138     -22.561 -14.009  20.946  1.00  0.00           H  
ATOM   2091 1HD  LYS A 138     -23.159 -15.148  18.832  1.00  0.00           H  
ATOM   2092 2HD  LYS A 138     -24.175 -16.284  19.732  1.00  0.00           H  
ATOM   2093 1HE  LYS A 138     -25.583 -14.411  20.516  1.00  0.00           H  
ATOM   2094 2HE  LYS A 138     -24.567 -13.270  19.631  1.00  0.00           H  
ATOM   2095 1HZ  LYS A 138     -26.530 -13.838  18.403  1.00  0.00           H  
ATOM   2096 2HZ  LYS A 138     -25.195 -14.377  17.597  1.00  0.00           H  
ATOM   2097 3HZ  LYS A 138     -26.146 -15.442  18.423  1.00  0.00           H  
ATOM   2098  N   LEU A 139     -18.876 -17.151  21.771  1.00  0.00           N  
ATOM   2099  CA  LEU A 139     -18.002 -18.322  21.884  1.00  0.00           C  
ATOM   2100  C   LEU A 139     -17.127 -18.310  23.124  1.00  0.00           C  
ATOM   2101  O   LEU A 139     -16.762 -19.372  23.631  1.00  0.00           O  
ATOM   2102  CB  LEU A 139     -17.105 -18.422  20.645  1.00  0.00           C  
ATOM   2103  CG  LEU A 139     -17.678 -19.232  19.474  1.00  0.00           C  
ATOM   2104  CD1 LEU A 139     -17.664 -20.714  19.826  1.00  0.00           C  
ATOM   2105  CD2 LEU A 139     -19.091 -18.756  19.170  1.00  0.00           C  
ATOM   2106  H   LEU A 139     -18.609 -16.395  21.154  1.00  0.00           H  
ATOM   2107  HA  LEU A 139     -18.625 -19.214  21.941  1.00  0.00           H  
ATOM   2108 1HB  LEU A 139     -16.900 -17.417  20.282  1.00  0.00           H  
ATOM   2109 2HB  LEU A 139     -16.161 -18.883  20.935  1.00  0.00           H  
ATOM   2110  HG  LEU A 139     -17.051 -19.093  18.593  1.00  0.00           H  
ATOM   2111 1HD1 LEU A 139     -18.071 -21.289  18.994  1.00  0.00           H  
ATOM   2112 2HD1 LEU A 139     -16.639 -21.032  20.019  1.00  0.00           H  
ATOM   2113 3HD1 LEU A 139     -18.271 -20.883  20.714  1.00  0.00           H  
ATOM   2114 1HD2 LEU A 139     -19.497 -19.331  18.337  1.00  0.00           H  
ATOM   2115 2HD2 LEU A 139     -19.719 -18.897  20.049  1.00  0.00           H  
ATOM   2116 3HD2 LEU A 139     -19.069 -17.699  18.905  1.00  0.00           H  
ATOM   2117  N   GLY A 140     -16.762 -17.118  23.597  1.00  0.00           N  
ATOM   2118  CA  GLY A 140     -15.775 -17.000  24.661  1.00  0.00           C  
ATOM   2119  C   GLY A 140     -14.323 -17.069  24.189  1.00  0.00           C  
ATOM   2120  O   GLY A 140     -13.470 -17.651  24.870  1.00  0.00           O  
ATOM   2121  H   GLY A 140     -17.174 -16.281  23.214  1.00  0.00           H  
ATOM   2122 1HA  GLY A 140     -15.915 -16.053  25.183  1.00  0.00           H  
ATOM   2123 2HA  GLY A 140     -15.931 -17.795  25.390  1.00  0.00           H  
ATOM   2124  N   VAL A 141     -14.038 -16.484  23.023  1.00  0.00           N  
ATOM   2125  CA  VAL A 141     -12.720 -16.611  22.389  1.00  0.00           C  
ATOM   2126  C   VAL A 141     -12.137 -15.241  22.061  1.00  0.00           C  
ATOM   2127  O   VAL A 141     -12.794 -14.224  22.264  1.00  0.00           O  
ATOM   2128  CB  VAL A 141     -12.821 -17.443  21.097  1.00  0.00           C  
ATOM   2129  CG1 VAL A 141     -13.299 -18.853  21.408  1.00  0.00           C  
ATOM   2130  CG2 VAL A 141     -13.759 -16.760  20.114  1.00  0.00           C  
ATOM   2131  H   VAL A 141     -14.752 -15.938  22.565  1.00  0.00           H  
ATOM   2132  HA  VAL A 141     -12.056 -17.133  23.077  1.00  0.00           H  
ATOM   2133  HB  VAL A 141     -11.829 -17.530  20.654  1.00  0.00           H  
ATOM   2134 1HG1 VAL A 141     -13.365 -19.428  20.484  1.00  0.00           H  
ATOM   2135 2HG1 VAL A 141     -12.594 -19.336  22.085  1.00  0.00           H  
ATOM   2136 3HG1 VAL A 141     -14.282 -18.809  21.877  1.00  0.00           H  
ATOM   2137 1HG2 VAL A 141     -13.825 -17.353  19.202  1.00  0.00           H  
ATOM   2138 2HG2 VAL A 141     -14.750 -16.668  20.560  1.00  0.00           H  
ATOM   2139 3HG2 VAL A 141     -13.375 -15.768  19.874  1.00  0.00           H  
ATOM   2140  N   SER A 142     -10.844 -15.135  21.528  1.00  0.00           N  
ATOM   2141  CA  SER A 142     -10.238 -13.887  21.074  1.00  0.00           C  
ATOM   2142  C   SER A 142     -10.835 -13.421  19.747  1.00  0.00           C  
ATOM   2143  O   SER A 142     -11.525 -14.179  19.064  1.00  0.00           O  
ATOM   2144  CB  SER A 142      -8.739 -14.062  20.928  1.00  0.00           C  
ATOM   2145  OG  SER A 142      -8.435 -14.936  19.875  1.00  0.00           O  
ATOM   2146  H   SER A 142     -10.333 -15.999  21.418  1.00  0.00           H  
ATOM   2147  HA  SER A 142     -10.448 -13.119  21.818  1.00  0.00           H  
ATOM   2148 1HB  SER A 142      -8.276 -13.093  20.745  1.00  0.00           H  
ATOM   2149 2HB  SER A 142      -8.327 -14.452  21.858  1.00  0.00           H  
ATOM   2150  HG  SER A 142      -8.507 -15.822  20.237  1.00  0.00           H  
ATOM   2151  N   LEU A 143     -10.568 -12.041  19.292  1.00  0.00           N  
ATOM   2152  CA  LEU A 143     -11.052 -11.543  18.006  1.00  0.00           C  
ATOM   2153  C   LEU A 143     -10.425 -12.347  16.866  1.00  0.00           C  
ATOM   2154  O   LEU A 143     -11.062 -12.587  15.840  1.00  0.00           O  
ATOM   2155  CB  LEU A 143     -10.718 -10.054  17.846  1.00  0.00           C  
ATOM   2156  CG  LEU A 143     -11.234  -9.391  16.563  1.00  0.00           C  
ATOM   2157  CD1 LEU A 143     -12.756  -9.437  16.543  1.00  0.00           C  
ATOM   2158  CD2 LEU A 143     -10.728  -7.958  16.493  1.00  0.00           C  
ATOM   2159  H   LEU A 143     -10.029 -11.428  19.886  1.00  0.00           H  
ATOM   2160  HA  LEU A 143     -12.134 -11.667  17.973  1.00  0.00           H  
ATOM   2161 1HB  LEU A 143     -11.139  -9.512  18.691  1.00  0.00           H  
ATOM   2162 2HB  LEU A 143      -9.635  -9.936  17.868  1.00  0.00           H  
ATOM   2163  HG  LEU A 143     -10.872  -9.946  15.696  1.00  0.00           H  
ATOM   2164 1HD1 LEU A 143     -13.122  -8.966  15.630  1.00  0.00           H  
ATOM   2165 2HD1 LEU A 143     -13.089 -10.474  16.574  1.00  0.00           H  
ATOM   2166 3HD1 LEU A 143     -13.147  -8.903  17.408  1.00  0.00           H  
ATOM   2167 1HD2 LEU A 143     -11.094  -7.487  15.580  1.00  0.00           H  
ATOM   2168 2HD2 LEU A 143     -11.090  -7.402  17.358  1.00  0.00           H  
ATOM   2169 3HD2 LEU A 143      -9.638  -7.956  16.491  1.00  0.00           H  
ATOM   2170  N   ILE A 144      -9.171 -12.750  17.067  1.00  0.00           N  
ATOM   2171  CA  ILE A 144      -8.433 -13.511  16.067  1.00  0.00           C  
ATOM   2172  C   ILE A 144      -9.129 -14.834  15.759  1.00  0.00           C  
ATOM   2173  O   ILE A 144      -9.290 -15.205  14.596  1.00  0.00           O  
ATOM   2174  CB  ILE A 144      -6.992 -13.784  16.538  1.00  0.00           C  
ATOM   2175  CG1 ILE A 144      -6.193 -12.479  16.593  1.00  0.00           C  
ATOM   2176  CG2 ILE A 144      -6.314 -14.789  15.620  1.00  0.00           C  
ATOM   2177  CD1 ILE A 144      -4.880 -12.599  17.334  1.00  0.00           C  
ATOM   2178  H   ILE A 144      -8.722 -12.521  17.941  1.00  0.00           H  
ATOM   2179  HA  ILE A 144      -8.397 -12.929  15.145  1.00  0.00           H  
ATOM   2180  HB  ILE A 144      -7.010 -14.185  17.550  1.00  0.00           H  
ATOM   2181 1HG1 ILE A 144      -5.983 -12.138  15.580  1.00  0.00           H  
ATOM   2182 2HG1 ILE A 144      -6.789 -11.708  17.081  1.00  0.00           H  
ATOM   2183 1HG2 ILE A 144      -5.297 -14.970  15.966  1.00  0.00           H  
ATOM   2184 2HG2 ILE A 144      -6.872 -15.724  15.629  1.00  0.00           H  
ATOM   2185 3HG2 ILE A 144      -6.286 -14.393  14.604  1.00  0.00           H  
ATOM   2186 1HD1 ILE A 144      -4.372 -11.634  17.331  1.00  0.00           H  
ATOM   2187 2HD1 ILE A 144      -5.069 -12.906  18.363  1.00  0.00           H  
ATOM   2188 3HD1 ILE A 144      -4.252 -13.340  16.843  1.00  0.00           H  
ATOM   2189  N   GLU A 145      -9.586 -15.617  16.795  1.00  0.00           N  
ATOM   2190  CA  GLU A 145     -10.321 -16.876  16.718  1.00  0.00           C  
ATOM   2191  C   GLU A 145     -11.677 -16.688  16.031  1.00  0.00           C  
ATOM   2192  O   GLU A 145     -12.088 -17.510  15.210  1.00  0.00           O  
ATOM   2193  CB  GLU A 145     -10.521 -17.457  18.119  1.00  0.00           C  
ATOM   2194  CG  GLU A 145      -9.250 -17.985  18.769  1.00  0.00           C  
ATOM   2195  CD  GLU A 145      -9.406 -18.231  20.244  1.00  0.00           C  
ATOM   2196  OE1 GLU A 145      -9.878 -19.281  20.606  1.00  0.00           O  
ATOM   2197  OE2 GLU A 145      -9.051 -17.365  21.011  1.00  0.00           O  
ATOM   2198  H   GLU A 145      -9.321 -15.257  17.701  1.00  0.00           H  
ATOM   2199  HA  GLU A 145      -9.737 -17.572  16.117  1.00  0.00           H  
ATOM   2200 1HB  GLU A 145     -10.939 -16.692  18.774  1.00  0.00           H  
ATOM   2201 2HB  GLU A 145     -11.238 -18.277  18.073  1.00  0.00           H  
ATOM   2202 1HG  GLU A 145      -8.968 -18.920  18.285  1.00  0.00           H  
ATOM   2203 2HG  GLU A 145      -8.448 -17.267  18.608  1.00  0.00           H  
ATOM   2204  N   ALA A 146     -12.357 -15.600  16.378  1.00  0.00           N  
ATOM   2205  CA  ALA A 146     -13.656 -15.259  15.808  1.00  0.00           C  
ATOM   2206  C   ALA A 146     -13.548 -14.916  14.324  1.00  0.00           C  
ATOM   2207  O   ALA A 146     -14.393 -15.313  13.522  1.00  0.00           O  
ATOM   2208  CB  ALA A 146     -14.279 -14.098  16.570  1.00  0.00           C  
ATOM   2209  H   ALA A 146     -11.948 -14.990  17.070  1.00  0.00           H  
ATOM   2210  HA  ALA A 146     -14.304 -16.130  15.898  1.00  0.00           H  
ATOM   2211 1HB  ALA A 146     -15.247 -13.854  16.131  1.00  0.00           H  
ATOM   2212 2HB  ALA A 146     -14.412 -14.378  17.614  1.00  0.00           H  
ATOM   2213 3HB  ALA A 146     -13.625 -13.229  16.508  1.00  0.00           H  
ATOM   2214  N   LEU A 147     -12.506 -14.174  13.956  1.00  0.00           N  
ATOM   2215  CA  LEU A 147     -12.263 -13.882  12.549  1.00  0.00           C  
ATOM   2216  C   LEU A 147     -11.912 -15.156  11.788  1.00  0.00           C  
ATOM   2217  O   LEU A 147     -12.240 -15.298  10.609  1.00  0.00           O  
ATOM   2218  CB  LEU A 147     -11.129 -12.859  12.405  1.00  0.00           C  
ATOM   2219  CG  LEU A 147     -11.475 -11.422  12.815  1.00  0.00           C  
ATOM   2220  CD1 LEU A 147     -10.191 -10.621  12.991  1.00  0.00           C  
ATOM   2221  CD2 LEU A 147     -12.370 -10.793  11.757  1.00  0.00           C  
ATOM   2222  H   LEU A 147     -11.873 -13.805  14.652  1.00  0.00           H  
ATOM   2223  HA  LEU A 147     -13.181 -13.477  12.123  1.00  0.00           H  
ATOM   2224 1HB  LEU A 147     -10.288 -13.184  13.016  1.00  0.00           H  
ATOM   2225 2HB  LEU A 147     -10.810 -12.839  11.364  1.00  0.00           H  
ATOM   2226  HG  LEU A 147     -11.996 -11.431  13.773  1.00  0.00           H  
ATOM   2227 1HD1 LEU A 147     -10.436  -9.600  13.282  1.00  0.00           H  
ATOM   2228 2HD1 LEU A 147      -9.579 -11.081  13.767  1.00  0.00           H  
ATOM   2229 3HD1 LEU A 147      -9.639 -10.608  12.052  1.00  0.00           H  
ATOM   2230 1HD2 LEU A 147     -12.616  -9.772  12.049  1.00  0.00           H  
ATOM   2231 2HD2 LEU A 147     -11.849 -10.781  10.799  1.00  0.00           H  
ATOM   2232 3HD2 LEU A 147     -13.287 -11.375  11.664  1.00  0.00           H  
ATOM   2233  N   HIS A 148     -11.066 -16.265  12.390  1.00  0.00           N  
ATOM   2234  CA  HIS A 148     -10.786 -17.549  11.758  1.00  0.00           C  
ATOM   2235  C   HIS A 148     -12.043 -18.399  11.612  1.00  0.00           C  
ATOM   2236  O   HIS A 148     -12.141 -19.228  10.710  1.00  0.00           O  
ATOM   2237  CB  HIS A 148      -9.734 -18.322  12.560  1.00  0.00           C  
ATOM   2238  CG  HIS A 148      -8.330 -17.867  12.308  1.00  0.00           C  
ATOM   2239  ND1 HIS A 148      -7.801 -16.733  12.887  1.00  0.00           N  
ATOM   2240  CD2 HIS A 148      -7.347 -18.392  11.539  1.00  0.00           C  
ATOM   2241  CE1 HIS A 148      -6.551 -16.581  12.485  1.00  0.00           C  
ATOM   2242  NE2 HIS A 148      -6.252 -17.574  11.667  1.00  0.00           N  
ATOM   2243  H   HIS A 148     -10.729 -16.093  13.324  1.00  0.00           H  
ATOM   2244  HA  HIS A 148     -10.401 -17.358  10.756  1.00  0.00           H  
ATOM   2245 1HB  HIS A 148      -9.941 -18.218  13.626  1.00  0.00           H  
ATOM   2246 2HB  HIS A 148      -9.798 -19.382  12.316  1.00  0.00           H  
ATOM   2247  HD1 HIS A 148      -8.247 -16.154  13.570  1.00  0.00           H  
ATOM   2248  HD2 HIS A 148      -7.298 -19.274  10.900  1.00  0.00           H  
ATOM   2249  HE1 HIS A 148      -5.954 -15.738  12.834  1.00  0.00           H  
ATOM   2250  N   ILE A 149     -13.172 -18.321  12.611  1.00  0.00           N  
ATOM   2251  CA  ILE A 149     -14.482 -18.919  12.403  1.00  0.00           C  
ATOM   2252  C   ILE A 149     -15.207 -18.362  11.156  1.00  0.00           C  
ATOM   2253  O   ILE A 149     -15.833 -19.110  10.404  1.00  0.00           O  
ATOM   2254  CB  ILE A 149     -15.362 -18.704  13.647  1.00  0.00           C  
ATOM   2255  CG1 ILE A 149     -14.834 -19.528  14.824  1.00  0.00           C  
ATOM   2256  CG2 ILE A 149     -16.808 -19.067  13.345  1.00  0.00           C  
ATOM   2257  CD1 ILE A 149     -15.438 -19.147  16.157  1.00  0.00           C  
ATOM   2258  H   ILE A 149     -12.995 -17.805  13.459  1.00  0.00           H  
ATOM   2259  HA  ILE A 149     -14.345 -19.989  12.241  1.00  0.00           H  
ATOM   2260  HB  ILE A 149     -15.315 -17.658  13.950  1.00  0.00           H  
ATOM   2261 1HG1 ILE A 149     -15.035 -20.584  14.648  1.00  0.00           H  
ATOM   2262 2HG1 ILE A 149     -13.753 -19.409  14.895  1.00  0.00           H  
ATOM   2263 1HG2 ILE A 149     -17.416 -18.909  14.236  1.00  0.00           H  
ATOM   2264 2HG2 ILE A 149     -17.180 -18.439  12.537  1.00  0.00           H  
ATOM   2265 3HG2 ILE A 149     -16.865 -20.113  13.048  1.00  0.00           H  
ATOM   2266 1HD1 ILE A 149     -15.015 -19.774  16.941  1.00  0.00           H  
ATOM   2267 2HD1 ILE A 149     -15.217 -18.101  16.370  1.00  0.00           H  
ATOM   2268 3HD1 ILE A 149     -16.517 -19.291  16.121  1.00  0.00           H  
ATOM   2269  N   LEU A 150     -15.204 -16.885  10.868  1.00  0.00           N  
ATOM   2270  CA  LEU A 150     -15.735 -16.333   9.612  1.00  0.00           C  
ATOM   2271  C   LEU A 150     -15.003 -16.895   8.394  1.00  0.00           C  
ATOM   2272  O   LEU A 150     -15.630 -17.297   7.413  1.00  0.00           O  
ATOM   2273  CB  LEU A 150     -15.621 -14.804   9.616  1.00  0.00           C  
ATOM   2274  CG  LEU A 150     -16.605 -14.064  10.531  1.00  0.00           C  
ATOM   2275  CD1 LEU A 150     -16.152 -12.621  10.706  1.00  0.00           C  
ATOM   2276  CD2 LEU A 150     -18.002 -14.130   9.932  1.00  0.00           C  
ATOM   2277  H   LEU A 150     -14.795 -16.258  11.546  1.00  0.00           H  
ATOM   2278  HA  LEU A 150     -16.782 -16.623   9.530  1.00  0.00           H  
ATOM   2279 1HB  LEU A 150     -14.613 -14.531   9.926  1.00  0.00           H  
ATOM   2280 2HB  LEU A 150     -15.777 -14.440   8.600  1.00  0.00           H  
ATOM   2281  HG  LEU A 150     -16.610 -14.534  11.516  1.00  0.00           H  
ATOM   2282 1HD1 LEU A 150     -16.852 -12.097  11.357  1.00  0.00           H  
ATOM   2283 2HD1 LEU A 150     -15.158 -12.604  11.154  1.00  0.00           H  
ATOM   2284 3HD1 LEU A 150     -16.122 -12.130   9.735  1.00  0.00           H  
ATOM   2285 1HD2 LEU A 150     -18.702 -13.607  10.583  1.00  0.00           H  
ATOM   2286 2HD2 LEU A 150     -18.000 -13.660   8.949  1.00  0.00           H  
ATOM   2287 3HD2 LEU A 150     -18.308 -15.172   9.836  1.00  0.00           H  
ATOM   2288  N   LEU A 151     -13.673 -16.929   8.448  1.00  0.00           N  
ATOM   2289  CA  LEU A 151     -12.857 -17.490   7.351  1.00  0.00           C  
ATOM   2290  C   LEU A 151     -13.121 -18.967   7.071  1.00  0.00           C  
ATOM   2291  O   LEU A 151     -13.149 -19.396   5.916  1.00  0.00           O  
ATOM   2292  CB  LEU A 151     -11.368 -17.307   7.669  1.00  0.00           C  
ATOM   2293  CG  LEU A 151     -10.842 -15.868   7.586  1.00  0.00           C  
ATOM   2294  CD1 LEU A 151      -9.446 -15.802   8.189  1.00  0.00           C  
ATOM   2295  CD2 LEU A 151     -10.832 -15.414   6.134  1.00  0.00           C  
ATOM   2296  H   LEU A 151     -13.208 -16.558   9.263  1.00  0.00           H  
ATOM   2297  HA  LEU A 151     -13.106 -16.955   6.434  1.00  0.00           H  
ATOM   2298 1HB  LEU A 151     -11.181 -17.670   8.678  1.00  0.00           H  
ATOM   2299 2HB  LEU A 151     -10.787 -17.913   6.973  1.00  0.00           H  
ATOM   2300  HG  LEU A 151     -11.488 -15.210   8.167  1.00  0.00           H  
ATOM   2301 1HD1 LEU A 151      -9.072 -14.779   8.130  1.00  0.00           H  
ATOM   2302 2HD1 LEU A 151      -9.486 -16.113   9.233  1.00  0.00           H  
ATOM   2303 3HD1 LEU A 151      -8.779 -16.463   7.638  1.00  0.00           H  
ATOM   2304 1HD2 LEU A 151     -10.459 -14.391   6.075  1.00  0.00           H  
ATOM   2305 2HD2 LEU A 151     -10.185 -16.070   5.551  1.00  0.00           H  
ATOM   2306 3HD2 LEU A 151     -11.845 -15.454   5.733  1.00  0.00           H  
ATOM   2307  N   THR A 152     -13.277 -19.855   8.173  1.00  0.00           N  
ATOM   2308  CA  THR A 152     -13.549 -21.283   8.060  1.00  0.00           C  
ATOM   2309  C   THR A 152     -14.863 -21.534   7.337  1.00  0.00           C  
ATOM   2310  O   THR A 152     -14.941 -22.383   6.449  1.00  0.00           O  
ATOM   2311  CB  THR A 152     -13.584 -21.953   9.445  1.00  0.00           C  
ATOM   2312  OG1 THR A 152     -12.314 -21.790  10.091  1.00  0.00           O  
ATOM   2313  CG2 THR A 152     -13.896 -23.436   9.314  1.00  0.00           C  
ATOM   2314  H   THR A 152     -13.161 -19.447   9.089  1.00  0.00           H  
ATOM   2315  HA  THR A 152     -12.751 -21.735   7.472  1.00  0.00           H  
ATOM   2316  HB  THR A 152     -14.352 -21.481  10.059  1.00  0.00           H  
ATOM   2317  HG1 THR A 152     -12.163 -20.859  10.270  1.00  0.00           H  
ATOM   2318 1HG2 THR A 152     -13.917 -23.893  10.302  1.00  0.00           H  
ATOM   2319 2HG2 THR A 152     -14.865 -23.563   8.834  1.00  0.00           H  
ATOM   2320 3HG2 THR A 152     -13.127 -23.916   8.709  1.00  0.00           H  
ATOM   2321  N   ALA A 153     -15.884 -20.787   7.730  1.00  0.00           N  
ATOM   2322  CA  ALA A 153     -17.202 -20.879   7.108  1.00  0.00           C  
ATOM   2323  C   ALA A 153     -17.131 -20.525   5.622  1.00  0.00           C  
ATOM   2324  O   ALA A 153     -17.777 -21.165   4.787  1.00  0.00           O  
ATOM   2325  CB  ALA A 153     -18.185 -19.949   7.827  1.00  0.00           C  
ATOM   2326  H   ALA A 153     -15.742 -20.132   8.487  1.00  0.00           H  
ATOM   2327  HA  ALA A 153     -17.549 -21.908   7.202  1.00  0.00           H  
ATOM   2328 1HB  ALA A 153     -19.167 -20.022   7.358  1.00  0.00           H  
ATOM   2329 2HB  ALA A 153     -18.263 -20.239   8.875  1.00  0.00           H  
ATOM   2330 3HB  ALA A 153     -17.829 -18.921   7.761  1.00  0.00           H  
ATOM   2331  N   ALA A 154     -16.338 -19.504   5.300  1.00  0.00           N  
ATOM   2332  CA  ALA A 154     -16.187 -19.037   3.920  1.00  0.00           C  
ATOM   2333  C   ALA A 154     -15.497 -20.108   3.096  1.00  0.00           C  
ATOM   2334  O   ALA A 154     -15.900 -20.394   1.969  1.00  0.00           O  
ATOM   2335  CB  ALA A 154     -15.411 -17.728   3.885  1.00  0.00           C  
ATOM   2336  H   ALA A 154     -15.825 -19.038   6.037  1.00  0.00           H  
ATOM   2337  HA  ALA A 154     -17.182 -18.869   3.509  1.00  0.00           H  
ATOM   2338 1HB  ALA A 154     -15.307 -17.395   2.852  1.00  0.00           H  
ATOM   2339 2HB  ALA A 154     -15.946 -16.973   4.458  1.00  0.00           H  
ATOM   2340 3HB  ALA A 154     -14.423 -17.880   4.318  1.00  0.00           H  
ATOM   2341  N   VAL A 155     -14.443 -20.703   3.675  1.00  0.00           N  
ATOM   2342  CA  VAL A 155     -13.718 -21.760   3.001  1.00  0.00           C  
ATOM   2343  C   VAL A 155     -14.592 -22.984   2.825  1.00  0.00           C  
ATOM   2344  O   VAL A 155     -14.580 -23.623   1.773  1.00  0.00           O  
ATOM   2345  CB  VAL A 155     -12.457 -22.140   3.799  1.00  0.00           C  
ATOM   2346  CG1 VAL A 155     -11.849 -23.424   3.255  1.00  0.00           C  
ATOM   2347  CG2 VAL A 155     -11.448 -21.002   3.746  1.00  0.00           C  
ATOM   2348  H   VAL A 155     -14.147 -20.415   4.596  1.00  0.00           H  
ATOM   2349  HA  VAL A 155     -13.438 -21.399   2.010  1.00  0.00           H  
ATOM   2350  HB  VAL A 155     -12.737 -22.330   4.835  1.00  0.00           H  
ATOM   2351 1HG1 VAL A 155     -10.959 -23.678   3.831  1.00  0.00           H  
ATOM   2352 2HG1 VAL A 155     -12.576 -24.233   3.337  1.00  0.00           H  
ATOM   2353 3HG1 VAL A 155     -11.576 -23.284   2.210  1.00  0.00           H  
ATOM   2354 1HG2 VAL A 155     -10.559 -21.277   4.312  1.00  0.00           H  
ATOM   2355 2HG2 VAL A 155     -11.173 -20.808   2.709  1.00  0.00           H  
ATOM   2356 3HG2 VAL A 155     -11.890 -20.104   4.177  1.00  0.00           H  
ATOM   2357  N   LEU A 156     -15.452 -23.452   3.881  1.00  0.00           N  
ATOM   2358  CA  LEU A 156     -16.362 -24.576   3.825  1.00  0.00           C  
ATOM   2359  C   LEU A 156     -17.595 -24.275   2.965  1.00  0.00           C  
ATOM   2360  O   LEU A 156     -18.221 -25.189   2.423  1.00  0.00           O  
ATOM   2361  CB  LEU A 156     -16.799 -24.960   5.243  1.00  0.00           C  
ATOM   2362  CG  LEU A 156     -15.948 -26.033   5.934  1.00  0.00           C  
ATOM   2363  CD1 LEU A 156     -14.487 -25.602   5.935  1.00  0.00           C  
ATOM   2364  CD2 LEU A 156     -16.455 -26.249   7.353  1.00  0.00           C  
ATOM   2365  H   LEU A 156     -15.384 -22.915   4.735  1.00  0.00           H  
ATOM   2366  HA  LEU A 156     -15.857 -25.403   3.326  1.00  0.00           H  
ATOM   2367 1HB  LEU A 156     -16.776 -24.068   5.867  1.00  0.00           H  
ATOM   2368 2HB  LEU A 156     -17.825 -25.325   5.205  1.00  0.00           H  
ATOM   2369  HG  LEU A 156     -16.020 -26.968   5.378  1.00  0.00           H  
ATOM   2370 1HD1 LEU A 156     -13.883 -26.364   6.425  1.00  0.00           H  
ATOM   2371 2HD1 LEU A 156     -14.145 -25.475   4.907  1.00  0.00           H  
ATOM   2372 3HD1 LEU A 156     -14.387 -24.660   6.471  1.00  0.00           H  
ATOM   2373 1HD2 LEU A 156     -15.850 -27.012   7.843  1.00  0.00           H  
ATOM   2374 2HD2 LEU A 156     -16.382 -25.315   7.911  1.00  0.00           H  
ATOM   2375 3HD2 LEU A 156     -17.495 -26.573   7.322  1.00  0.00           H  
ATOM   2376  N   GLY A 157     -17.931 -22.996   2.819  1.00  0.00           N  
ATOM   2377  CA  GLY A 157     -19.091 -22.628   2.021  1.00  0.00           C  
ATOM   2378  C   GLY A 157     -20.355 -22.877   2.827  1.00  0.00           C  
ATOM   2379  O   GLY A 157     -21.451 -23.096   2.281  1.00  0.00           O  
ATOM   2380  H   GLY A 157     -17.386 -22.270   3.257  1.00  0.00           H  
ATOM   2381 1HA  GLY A 157     -19.015 -21.580   1.736  1.00  0.00           H  
ATOM   2382 2HA  GLY A 157     -19.100 -23.211   1.100  1.00  0.00           H  
ATOM   2383  N   THR A 158     -20.351 -22.707   4.205  1.00  0.00           N  
ATOM   2384  CA  THR A 158     -21.411 -22.975   5.164  1.00  0.00           C  
ATOM   2385  C   THR A 158     -21.538 -21.773   6.094  1.00  0.00           C  
ATOM   2386  O   THR A 158     -21.025 -20.691   5.783  1.00  0.00           O  
ATOM   2387  CB  THR A 158     -21.137 -24.255   5.976  1.00  0.00           C  
ATOM   2388  OG1 THR A 158     -22.301 -24.597   6.740  1.00  0.00           O  
ATOM   2389  CG2 THR A 158     -19.960 -24.048   6.917  1.00  0.00           C  
ATOM   2390  H   THR A 158     -19.463 -22.361   4.539  1.00  0.00           H  
ATOM   2391  HA  THR A 158     -22.349 -23.086   4.618  1.00  0.00           H  
ATOM   2392  HB  THR A 158     -20.911 -25.076   5.295  1.00  0.00           H  
ATOM   2393  HG1 THR A 158     -22.258 -25.524   6.989  1.00  0.00           H  
ATOM   2394 1HG2 THR A 158     -19.781 -24.963   7.482  1.00  0.00           H  
ATOM   2395 2HG2 THR A 158     -19.071 -23.799   6.338  1.00  0.00           H  
ATOM   2396 3HG2 THR A 158     -20.184 -23.235   7.606  1.00  0.00           H  
ATOM   2397  N   THR A 159     -22.235 -21.944   7.215  1.00  0.00           N  
ATOM   2398  CA  THR A 159     -22.454 -20.837   8.153  1.00  0.00           C  
ATOM   2399  C   THR A 159     -21.403 -20.828   9.271  1.00  0.00           C  
ATOM   2400  O   THR A 159     -20.665 -21.795   9.435  1.00  0.00           O  
ATOM   2401  CB  THR A 159     -23.863 -20.910   8.772  1.00  0.00           C  
ATOM   2402  OG1 THR A 159     -23.969 -22.084   9.589  1.00  0.00           O  
ATOM   2403  CG2 THR A 159     -24.923 -20.959   7.682  1.00  0.00           C  
ATOM   2404  H   THR A 159     -22.622 -22.854   7.427  1.00  0.00           H  
ATOM   2405  HA  THR A 159     -22.409 -19.900   7.601  1.00  0.00           H  
ATOM   2406  HB  THR A 159     -24.032 -20.033   9.397  1.00  0.00           H  
ATOM   2407  HG1 THR A 159     -24.778 -22.042  10.104  1.00  0.00           H  
ATOM   2408 1HG2 THR A 159     -25.911 -21.010   8.137  1.00  0.00           H  
ATOM   2409 2HG2 THR A 159     -24.852 -20.063   7.065  1.00  0.00           H  
ATOM   2410 3HG2 THR A 159     -24.764 -21.840   7.061  1.00  0.00           H  
ATOM   2411  N   VAL A 160     -21.340 -19.752  10.052  1.00  0.00           N  
ATOM   2412  CA  VAL A 160     -20.384 -19.718  11.151  1.00  0.00           C  
ATOM   2413  C   VAL A 160     -20.807 -20.686  12.249  1.00  0.00           C  
ATOM   2414  O   VAL A 160     -19.965 -21.229  12.940  1.00  0.00           O  
ATOM   2415  CB  VAL A 160     -20.275 -18.295  11.731  1.00  0.00           C  
ATOM   2416  CG1 VAL A 160     -19.715 -17.337  10.691  1.00  0.00           C  
ATOM   2417  CG2 VAL A 160     -21.640 -17.828  12.215  1.00  0.00           C  
ATOM   2418  H   VAL A 160     -21.942 -18.955   9.898  1.00  0.00           H  
ATOM   2419  HA  VAL A 160     -19.415 -20.056  10.777  1.00  0.00           H  
ATOM   2420  HB  VAL A 160     -19.577 -18.305  12.568  1.00  0.00           H  
ATOM   2421 1HG1 VAL A 160     -19.646 -16.336  11.118  1.00  0.00           H  
ATOM   2422 2HG1 VAL A 160     -18.723 -17.670  10.386  1.00  0.00           H  
ATOM   2423 3HG1 VAL A 160     -20.375 -17.316   9.823  1.00  0.00           H  
ATOM   2424 1HG2 VAL A 160     -21.556 -16.821  12.624  1.00  0.00           H  
ATOM   2425 2HG2 VAL A 160     -22.340 -17.823  11.379  1.00  0.00           H  
ATOM   2426 3HG2 VAL A 160     -22.004 -18.505  12.988  1.00  0.00           H  
ATOM   2427  N   GLU A 161     -22.215 -20.958  12.512  1.00  0.00           N  
ATOM   2428  CA  GLU A 161     -22.770 -21.906  13.481  1.00  0.00           C  
ATOM   2429  C   GLU A 161     -22.341 -23.330  13.182  1.00  0.00           C  
ATOM   2430  O   GLU A 161     -22.093 -24.115  14.082  1.00  0.00           O  
ATOM   2431  CB  GLU A 161     -24.297 -21.823  13.492  1.00  0.00           C  
ATOM   2432  CG  GLU A 161     -24.852 -20.503  14.008  1.00  0.00           C  
ATOM   2433  CD  GLU A 161     -24.836 -19.417  12.969  1.00  0.00           C  
ATOM   2434  OE1 GLU A 161     -24.426 -19.682  11.864  1.00  0.00           O  
ATOM   2435  OE2 GLU A 161     -25.235 -18.318  13.280  1.00  0.00           O  
ATOM   2436  H   GLU A 161     -22.841 -20.451  11.904  1.00  0.00           H  
ATOM   2437  HA  GLU A 161     -22.396 -21.647  14.471  1.00  0.00           H  
ATOM   2438 1HB  GLU A 161     -24.678 -21.974  12.482  1.00  0.00           H  
ATOM   2439 2HB  GLU A 161     -24.700 -22.621  14.117  1.00  0.00           H  
ATOM   2440 1HG  GLU A 161     -25.877 -20.656  14.341  1.00  0.00           H  
ATOM   2441 2HG  GLU A 161     -24.263 -20.184  14.868  1.00  0.00           H  
ATOM   2442  N   GLU A 162     -22.263 -23.789  11.791  1.00  0.00           N  
ATOM   2443  CA  GLU A 162     -21.786 -25.084  11.320  1.00  0.00           C  
ATOM   2444  C   GLU A 162     -20.270 -25.225  11.464  1.00  0.00           C  
ATOM   2445  O   GLU A 162     -19.761 -26.298  11.806  1.00  0.00           O  
ATOM   2446  CB  GLU A 162     -22.212 -25.306   9.865  1.00  0.00           C  
ATOM   2447  CG  GLU A 162     -21.861 -26.671   9.308  1.00  0.00           C  
ATOM   2448  CD  GLU A 162     -22.595 -27.810  10.006  1.00  0.00           C  
ATOM   2449  OE1 GLU A 162     -23.517 -27.544  10.813  1.00  0.00           O  
ATOM   2450  OE2 GLU A 162     -22.239 -28.977   9.740  1.00  0.00           O  
ATOM   2451  H   GLU A 162     -22.586 -23.109  11.117  1.00  0.00           H  
ATOM   2452  HA  GLU A 162     -22.235 -25.861  11.939  1.00  0.00           H  
ATOM   2453 1HB  GLU A 162     -23.291 -25.177   9.779  1.00  0.00           H  
ATOM   2454 2HB  GLU A 162     -21.742 -24.554   9.230  1.00  0.00           H  
ATOM   2455 1HG  GLU A 162     -22.110 -26.692   8.247  1.00  0.00           H  
ATOM   2456 2HG  GLU A 162     -20.789 -26.827   9.405  1.00  0.00           H  
ATOM   2457  N   ALA A 163     -19.553 -24.137  11.186  1.00  0.00           N  
ATOM   2458  CA  ALA A 163     -18.109 -24.114  11.346  1.00  0.00           C  
ATOM   2459  C   ALA A 163     -17.726 -24.384  12.814  1.00  0.00           C  
ATOM   2460  O   ALA A 163     -16.784 -25.127  13.083  1.00  0.00           O  
ATOM   2461  CB  ALA A 163     -17.544 -22.772  10.871  1.00  0.00           C  
ATOM   2462  H   ALA A 163     -20.026 -23.306  10.857  1.00  0.00           H  
ATOM   2463  HA  ALA A 163     -17.688 -24.911  10.735  1.00  0.00           H  
ATOM   2464 1HB  ALA A 163     -16.463 -22.768  10.996  1.00  0.00           H  
ATOM   2465 2HB  ALA A 163     -17.790 -22.627   9.818  1.00  0.00           H  
ATOM   2466 3HB  ALA A 163     -17.982 -21.966  11.458  1.00  0.00           H  
ATOM   2467  N   VAL A 164     -18.463 -23.785  13.748  1.00  0.00           N  
ATOM   2468  CA  VAL A 164     -18.262 -24.036  15.176  1.00  0.00           C  
ATOM   2469  C   VAL A 164     -18.724 -25.440  15.554  1.00  0.00           C  
ATOM   2470  O   VAL A 164     -18.029 -26.163  16.276  1.00  0.00           O  
ATOM   2471  CB  VAL A 164     -19.034 -23.000  16.017  1.00  0.00           C  
ATOM   2472  CG1 VAL A 164     -19.019 -23.390  17.487  1.00  0.00           C  
ATOM   2473  CG2 VAL A 164     -18.430 -21.619  15.818  1.00  0.00           C  
ATOM   2474  H   VAL A 164     -19.184 -23.139  13.460  1.00  0.00           H  
ATOM   2475  HA  VAL A 164     -17.196 -23.960  15.394  1.00  0.00           H  
ATOM   2476  HB  VAL A 164     -20.077 -22.991  15.697  1.00  0.00           H  
ATOM   2477 1HG1 VAL A 164     -19.569 -22.648  18.066  1.00  0.00           H  
ATOM   2478 2HG1 VAL A 164     -19.488 -24.366  17.609  1.00  0.00           H  
ATOM   2479 3HG1 VAL A 164     -17.989 -23.434  17.840  1.00  0.00           H  
ATOM   2480 1HG2 VAL A 164     -18.981 -20.892  16.414  1.00  0.00           H  
ATOM   2481 2HG2 VAL A 164     -17.386 -21.630  16.132  1.00  0.00           H  
ATOM   2482 3HG2 VAL A 164     -18.490 -21.344  14.765  1.00  0.00           H  
ATOM   2483  N   TYR A 165     -20.028 -25.947  15.108  1.00  0.00           N  
ATOM   2484  CA  TYR A 165     -20.506 -27.297  15.385  1.00  0.00           C  
ATOM   2485  C   TYR A 165     -19.496 -28.382  14.982  1.00  0.00           C  
ATOM   2486  O   TYR A 165     -19.217 -29.302  15.752  1.00  0.00           O  
ATOM   2487  CB  TYR A 165     -21.840 -27.531  14.672  1.00  0.00           C  
ATOM   2488  CG  TYR A 165     -22.391 -28.928  14.852  1.00  0.00           C  
ATOM   2489  CD1 TYR A 165     -23.051 -29.268  16.024  1.00  0.00           C  
ATOM   2490  CD2 TYR A 165     -22.237 -29.870  13.845  1.00  0.00           C  
ATOM   2491  CE1 TYR A 165     -23.554 -30.544  16.188  1.00  0.00           C  
ATOM   2492  CE2 TYR A 165     -22.740 -31.145  14.009  1.00  0.00           C  
ATOM   2493  CZ  TYR A 165     -23.396 -31.484  15.175  1.00  0.00           C  
ATOM   2494  OH  TYR A 165     -23.898 -32.754  15.339  1.00  0.00           O  
ATOM   2495  H   TYR A 165     -20.600 -25.328  14.550  1.00  0.00           H  
ATOM   2496  HA  TYR A 165     -20.664 -27.395  16.460  1.00  0.00           H  
ATOM   2497 1HB  TYR A 165     -22.581 -26.822  15.045  1.00  0.00           H  
ATOM   2498 2HB  TYR A 165     -21.719 -27.348  13.605  1.00  0.00           H  
ATOM   2499  HD1 TYR A 165     -23.172 -28.528  16.816  1.00  0.00           H  
ATOM   2500  HD2 TYR A 165     -21.718 -29.603  12.925  1.00  0.00           H  
ATOM   2501  HE1 TYR A 165     -24.072 -30.811  17.109  1.00  0.00           H  
ATOM   2502  HE2 TYR A 165     -22.618 -31.886  13.218  1.00  0.00           H  
ATOM   2503  HH  TYR A 165     -24.321 -32.822  16.198  1.00  0.00           H  
ATOM   2504  N   ARG A 166     -18.914 -28.294  13.689  1.00  0.00           N  
ATOM   2505  CA  ARG A 166     -17.904 -29.239  13.228  1.00  0.00           C  
ATOM   2506  C   ARG A 166     -16.615 -29.114  13.998  1.00  0.00           C  
ATOM   2507  O   ARG A 166     -15.926 -30.107  14.238  1.00  0.00           O  
ATOM   2508  CB  ARG A 166     -17.619 -29.038  11.748  1.00  0.00           C  
ATOM   2509  CG  ARG A 166     -18.767 -29.400  10.818  1.00  0.00           C  
ATOM   2510  CD  ARG A 166     -18.419 -29.157   9.395  1.00  0.00           C  
ATOM   2511  NE  ARG A 166     -19.552 -29.388   8.513  1.00  0.00           N  
ATOM   2512  CZ  ARG A 166     -19.478 -29.427   7.168  1.00  0.00           C  
ATOM   2513  NH1 ARG A 166     -18.322 -29.251   6.567  1.00  0.00           N  
ATOM   2514  NH2 ARG A 166     -20.569 -29.645   6.453  1.00  0.00           N  
ATOM   2515  H   ARG A 166     -19.217 -27.558  13.067  1.00  0.00           H  
ATOM   2516  HA  ARG A 166     -18.291 -30.253  13.363  1.00  0.00           H  
ATOM   2517 1HB  ARG A 166     -17.365 -27.996  11.566  1.00  0.00           H  
ATOM   2518 2HB  ARG A 166     -16.758 -29.640  11.457  1.00  0.00           H  
ATOM   2519 1HG  ARG A 166     -19.011 -30.456  10.937  1.00  0.00           H  
ATOM   2520 2HG  ARG A 166     -19.641 -28.794  11.066  1.00  0.00           H  
ATOM   2521 1HD  ARG A 166     -18.097 -28.124   9.271  1.00  0.00           H  
ATOM   2522 2HD  ARG A 166     -17.612 -29.827   9.097  1.00  0.00           H  
ATOM   2523  HE  ARG A 166     -20.459 -29.527   8.938  1.00  0.00           H  
ATOM   2524 1HH1 ARG A 166     -17.489 -29.084   7.114  1.00  0.00           H  
ATOM   2525 2HH1 ARG A 166     -18.266 -29.282   5.559  1.00  0.00           H  
ATOM   2526 1HH2 ARG A 166     -21.457 -29.782   6.915  1.00  0.00           H  
ATOM   2527 2HH2 ARG A 166     -20.513 -29.675   5.446  1.00  0.00           H  
ATOM   2528  N   ALA A 167     -16.138 -27.771  14.433  1.00  0.00           N  
ATOM   2529  CA  ALA A 167     -14.931 -27.544  15.205  1.00  0.00           C  
ATOM   2530  C   ALA A 167     -15.073 -28.209  16.577  1.00  0.00           C  
ATOM   2531  O   ALA A 167     -14.106 -28.784  17.087  1.00  0.00           O  
ATOM   2532  CB  ALA A 167     -14.661 -26.049  15.340  1.00  0.00           C  
ATOM   2533  H   ALA A 167     -16.656 -26.979  14.082  1.00  0.00           H  
ATOM   2534  HA  ALA A 167     -14.098 -28.006  14.677  1.00  0.00           H  
ATOM   2535 1HB  ALA A 167     -13.752 -25.896  15.923  1.00  0.00           H  
ATOM   2536 2HB  ALA A 167     -14.535 -25.613  14.352  1.00  0.00           H  
ATOM   2537 3HB  ALA A 167     -15.500 -25.572  15.846  1.00  0.00           H  
ATOM   2538  N   LEU A 168     -16.278 -28.134  17.152  1.00  0.00           N  
ATOM   2539  CA  LEU A 168     -16.591 -28.790  18.435  1.00  0.00           C  
ATOM   2540  C   LEU A 168     -16.476 -30.317  18.369  1.00  0.00           C  
ATOM   2541  O   LEU A 168     -16.007 -30.942  19.322  1.00  0.00           O  
ATOM   2542  CB  LEU A 168     -18.009 -28.410  18.880  1.00  0.00           C  
ATOM   2543  CG  LEU A 168     -18.172 -26.992  19.441  1.00  0.00           C  
ATOM   2544  CD1 LEU A 168     -19.650 -26.623  19.468  1.00  0.00           C  
ATOM   2545  CD2 LEU A 168     -17.567 -26.925  20.837  1.00  0.00           C  
ATOM   2546  H   LEU A 168     -16.998 -27.603  16.683  1.00  0.00           H  
ATOM   2547  HA  LEU A 168     -15.863 -28.464  19.176  1.00  0.00           H  
ATOM   2548 1HB  LEU A 168     -18.679 -28.508  18.028  1.00  0.00           H  
ATOM   2549 2HB  LEU A 168     -18.330 -29.110  19.652  1.00  0.00           H  
ATOM   2550  HG  LEU A 168     -17.662 -26.281  18.790  1.00  0.00           H  
ATOM   2551 1HD1 LEU A 168     -19.765 -25.615  19.866  1.00  0.00           H  
ATOM   2552 2HD1 LEU A 168     -20.051 -26.660  18.454  1.00  0.00           H  
ATOM   2553 3HD1 LEU A 168     -20.190 -27.327  20.099  1.00  0.00           H  
ATOM   2554 1HD2 LEU A 168     -17.683 -25.916  21.234  1.00  0.00           H  
ATOM   2555 2HD2 LEU A 168     -18.078 -27.633  21.489  1.00  0.00           H  
ATOM   2556 3HD2 LEU A 168     -16.508 -27.176  20.785  1.00  0.00           H  
ATOM   2557  N   LYS A 169     -16.982 -31.074  17.204  1.00  0.00           N  
ATOM   2558  CA  LYS A 169     -16.811 -32.517  16.974  1.00  0.00           C  
ATOM   2559  C   LYS A 169     -15.338 -32.929  17.049  1.00  0.00           C  
ATOM   2560  O   LYS A 169     -14.994 -33.927  17.693  1.00  0.00           O  
ATOM   2561  CB  LYS A 169     -17.397 -32.916  15.619  1.00  0.00           C  
ATOM   2562  CG  LYS A 169     -17.241 -34.391  15.276  1.00  0.00           C  
ATOM   2563  CD  LYS A 169     -17.807 -34.701  13.898  1.00  0.00           C  
ATOM   2564  CE  LYS A 169     -17.514 -36.137  13.488  1.00  0.00           C  
ATOM   2565  NZ  LYS A 169     -18.007 -36.435  12.117  1.00  0.00           N  
ATOM   2566  H   LYS A 169     -17.515 -30.530  16.542  1.00  0.00           H  
ATOM   2567  HA  LYS A 169     -17.343 -33.057  17.757  1.00  0.00           H  
ATOM   2568 1HB  LYS A 169     -18.460 -32.677  15.598  1.00  0.00           H  
ATOM   2569 2HB  LYS A 169     -16.915 -32.336  14.830  1.00  0.00           H  
ATOM   2570 1HG  LYS A 169     -16.184 -34.660  15.293  1.00  0.00           H  
ATOM   2571 2HG  LYS A 169     -17.763 -34.994  16.018  1.00  0.00           H  
ATOM   2572 1HD  LYS A 169     -18.887 -34.548  13.906  1.00  0.00           H  
ATOM   2573 2HD  LYS A 169     -17.367 -34.027  13.164  1.00  0.00           H  
ATOM   2574 1HE  LYS A 169     -16.439 -36.311  13.521  1.00  0.00           H  
ATOM   2575 2HE  LYS A 169     -17.992 -36.820  14.190  1.00  0.00           H  
ATOM   2576 1HZ  LYS A 169     -17.793 -37.395  11.883  1.00  0.00           H  
ATOM   2577 2HZ  LYS A 169     -19.007 -36.295  12.079  1.00  0.00           H  
ATOM   2578 3HZ  LYS A 169     -17.556 -35.821  11.455  1.00  0.00           H  
ATOM   2579  N   LEU A 170     -14.413 -32.172  16.338  1.00  0.00           N  
ATOM   2580  CA  LEU A 170     -12.978 -32.421  16.266  1.00  0.00           C  
ATOM   2581  C   LEU A 170     -12.263 -31.974  17.529  1.00  0.00           C  
ATOM   2582  O   LEU A 170     -11.281 -32.587  17.927  1.00  0.00           O  
ATOM   2583  CB  LEU A 170     -12.377 -31.698  15.054  1.00  0.00           C  
ATOM   2584  CG  LEU A 170     -12.379 -32.488  13.740  1.00  0.00           C  
ATOM   2585  CD1 LEU A 170     -11.294 -33.555  13.787  1.00  0.00           C  
ATOM   2586  CD2 LEU A 170     -13.750 -33.111  13.523  1.00  0.00           C  
ATOM   2587  H   LEU A 170     -14.810 -31.425  15.786  1.00  0.00           H  
ATOM   2588  HA  LEU A 170     -12.816 -33.495  16.190  1.00  0.00           H  
ATOM   2589 1HB  LEU A 170     -12.935 -30.778  14.887  1.00  0.00           H  
ATOM   2590 2HB  LEU A 170     -11.344 -31.436  15.283  1.00  0.00           H  
ATOM   2591  HG  LEU A 170     -12.150 -31.817  12.911  1.00  0.00           H  
ATOM   2592 1HD1 LEU A 170     -11.294 -34.117  12.852  1.00  0.00           H  
ATOM   2593 2HD1 LEU A 170     -10.322 -33.081  13.923  1.00  0.00           H  
ATOM   2594 3HD1 LEU A 170     -11.487 -34.234  14.618  1.00  0.00           H  
ATOM   2595 1HD2 LEU A 170     -13.750 -33.673  12.588  1.00  0.00           H  
ATOM   2596 2HD2 LEU A 170     -13.979 -33.784  14.350  1.00  0.00           H  
ATOM   2597 3HD2 LEU A 170     -14.503 -32.325  13.474  1.00  0.00           H  
ATOM   2598  N   LYS A 171     -12.742 -30.896  18.145  1.00  0.00           N  
ATOM   2599  CA  LYS A 171     -12.200 -30.459  19.426  1.00  0.00           C  
ATOM   2600  C   LYS A 171     -12.255 -31.609  20.405  1.00  0.00           C  
ATOM   2601  O   LYS A 171     -11.264 -31.972  21.038  1.00  0.00           O  
ATOM   2602  CB  LYS A 171     -12.969 -29.254  19.971  1.00  0.00           C  
ATOM   2603  CG  LYS A 171     -12.611 -28.875  21.402  1.00  0.00           C  
ATOM   2604  CD  LYS A 171     -13.733 -29.230  22.366  1.00  0.00           C  
ATOM   2605  CE  LYS A 171     -13.479 -28.651  23.749  1.00  0.00           C  
ATOM   2606  NZ  LYS A 171     -14.518 -29.072  24.728  1.00  0.00           N  
ATOM   2607  H   LYS A 171     -13.491 -30.370  17.721  1.00  0.00           H  
ATOM   2608  HA  LYS A 171     -11.180 -30.103  19.269  1.00  0.00           H  
ATOM   2609 1HB  LYS A 171     -12.783 -28.387  19.338  1.00  0.00           H  
ATOM   2610 2HB  LYS A 171     -14.039 -29.461  19.938  1.00  0.00           H  
ATOM   2611 1HG  LYS A 171     -11.705 -29.402  21.702  1.00  0.00           H  
ATOM   2612 2HG  LYS A 171     -12.421 -27.803  21.457  1.00  0.00           H  
ATOM   2613 1HD  LYS A 171     -14.678 -28.837  21.985  1.00  0.00           H  
ATOM   2614 2HD  LYS A 171     -13.816 -30.314  22.445  1.00  0.00           H  
ATOM   2615 1HE  LYS A 171     -12.506 -28.983  24.108  1.00  0.00           H  
ATOM   2616 2HE  LYS A 171     -13.470 -27.563  23.694  1.00  0.00           H  
ATOM   2617 1HZ  LYS A 171     -14.314 -28.668  25.631  1.00  0.00           H  
ATOM   2618 2HZ  LYS A 171     -15.425 -28.754  24.415  1.00  0.00           H  
ATOM   2619 3HZ  LYS A 171     -14.524 -30.079  24.803  1.00  0.00           H  
ATOM   2620  N   THR A 172     -13.505 -32.294  20.602  1.00  0.00           N  
ATOM   2621  CA  THR A 172     -13.684 -33.393  21.527  1.00  0.00           C  
ATOM   2622  C   THR A 172     -12.857 -34.613  21.110  1.00  0.00           C  
ATOM   2623  O   THR A 172     -12.185 -35.224  21.947  1.00  0.00           O  
ATOM   2624  CB  THR A 172     -15.171 -33.780  21.635  1.00  0.00           C  
ATOM   2625  OG1 THR A 172     -15.923 -32.664  22.128  1.00  0.00           O  
ATOM   2626  CG2 THR A 172     -15.347 -34.962  22.576  1.00  0.00           C  
ATOM   2627  H   THR A 172     -14.296 -31.969  20.063  1.00  0.00           H  
ATOM   2628  HA  THR A 172     -13.314 -33.087  22.504  1.00  0.00           H  
ATOM   2629  HB  THR A 172     -15.548 -34.048  20.648  1.00  0.00           H  
ATOM   2630  HG1 THR A 172     -15.975 -31.988  21.446  1.00  0.00           H  
ATOM   2631 1HG2 THR A 172     -16.404 -35.221  22.639  1.00  0.00           H  
ATOM   2632 2HG2 THR A 172     -14.786 -35.815  22.197  1.00  0.00           H  
ATOM   2633 3HG2 THR A 172     -14.980 -34.696  23.566  1.00  0.00           H  
ATOM   2634  N   LYS A 173     -12.871 -34.945  19.822  1.00  0.00           N  
ATOM   2635  CA  LYS A 173     -12.164 -36.142  19.363  1.00  0.00           C  
ATOM   2636  C   LYS A 173     -10.671 -36.101  19.612  1.00  0.00           C  
ATOM   2637  O   LYS A 173     -10.103 -37.058  20.131  1.00  0.00           O  
ATOM   2638  CB  LYS A 173     -12.419 -36.361  17.870  1.00  0.00           C  
ATOM   2639  CG  LYS A 173     -11.730 -37.587  17.288  1.00  0.00           C  
ATOM   2640  CD  LYS A 173     -12.045 -37.748  15.808  1.00  0.00           C  
ATOM   2641  CE  LYS A 173     -11.309 -38.938  15.210  1.00  0.00           C  
ATOM   2642  NZ  LYS A 173     -11.605 -39.105  13.762  1.00  0.00           N  
ATOM   2643  H   LYS A 173     -13.366 -34.378  19.149  1.00  0.00           H  
ATOM   2644  HA  LYS A 173     -12.535 -36.999  19.926  1.00  0.00           H  
ATOM   2645 1HB  LYS A 173     -13.491 -36.465  17.696  1.00  0.00           H  
ATOM   2646 2HB  LYS A 173     -12.080 -35.489  17.312  1.00  0.00           H  
ATOM   2647 1HG  LYS A 173     -10.651 -37.493  17.413  1.00  0.00           H  
ATOM   2648 2HG  LYS A 173     -12.062 -38.479  17.820  1.00  0.00           H  
ATOM   2649 1HD  LYS A 173     -13.119 -37.892  15.678  1.00  0.00           H  
ATOM   2650 2HD  LYS A 173     -11.750 -36.845  15.274  1.00  0.00           H  
ATOM   2651 1HE  LYS A 173     -10.236 -38.802  15.336  1.00  0.00           H  
ATOM   2652 2HE  LYS A 173     -11.601 -39.847  15.735  1.00  0.00           H  
ATOM   2653 1HZ  LYS A 173     -11.100 -39.903  13.404  1.00  0.00           H  
ATOM   2654 2HZ  LYS A 173     -12.597 -39.251  13.635  1.00  0.00           H  
ATOM   2655 3HZ  LYS A 173     -11.321 -38.275  13.262  1.00  0.00           H  
ATOM   2656  N   LEU A 174     -10.042 -34.991  19.248  1.00  0.00           N  
ATOM   2657  CA  LEU A 174      -8.595 -34.899  19.251  1.00  0.00           C  
ATOM   2658  C   LEU A 174      -8.041 -34.270  20.514  1.00  0.00           C  
ATOM   2659  O   LEU A 174      -6.888 -34.506  20.862  1.00  0.00           O  
ATOM   2660  CB  LEU A 174      -8.125 -34.090  18.035  1.00  0.00           C  
ATOM   2661  CG  LEU A 174      -8.523 -34.654  16.666  1.00  0.00           C  
ATOM   2662  CD1 LEU A 174      -8.074 -33.697  15.571  1.00  0.00           C  
ATOM   2663  CD2 LEU A 174      -7.895 -36.029  16.482  1.00  0.00           C  
ATOM   2664  H   LEU A 174     -10.587 -34.190  18.962  1.00  0.00           H  
ATOM   2665  HA  LEU A 174      -8.185 -35.905  19.165  1.00  0.00           H  
ATOM   2666 1HB  LEU A 174      -8.535 -33.084  18.110  1.00  0.00           H  
ATOM   2667 2HB  LEU A 174      -7.038 -34.021  18.063  1.00  0.00           H  
ATOM   2668  HG  LEU A 174      -9.609 -34.741  16.609  1.00  0.00           H  
ATOM   2669 1HD1 LEU A 174      -8.356 -34.097  14.598  1.00  0.00           H  
ATOM   2670 2HD1 LEU A 174      -8.552 -32.728  15.717  1.00  0.00           H  
ATOM   2671 3HD1 LEU A 174      -6.991 -33.577  15.613  1.00  0.00           H  
ATOM   2672 1HD2 LEU A 174      -8.179 -36.430  15.508  1.00  0.00           H  
ATOM   2673 2HD2 LEU A 174      -6.810 -35.943  16.537  1.00  0.00           H  
ATOM   2674 3HD2 LEU A 174      -8.247 -36.698  17.267  1.00  0.00           H  
ATOM   2675  N   GLY A 175      -8.856 -33.462  21.188  1.00  0.00           N  
ATOM   2676  CA  GLY A 175      -8.398 -32.686  22.330  1.00  0.00           C  
ATOM   2677  C   GLY A 175      -7.691 -31.395  21.922  1.00  0.00           C  
ATOM   2678  O   GLY A 175      -6.657 -31.032  22.493  1.00  0.00           O  
ATOM   2679  H   GLY A 175      -9.821 -33.384  20.897  1.00  0.00           H  
ATOM   2680 1HA  GLY A 175      -9.249 -32.437  22.965  1.00  0.00           H  
ATOM   2681 2HA  GLY A 175      -7.716 -33.288  22.927  1.00  0.00           H  
ATOM   2682  N   VAL A 176      -8.241 -30.699  20.930  1.00  0.00           N  
ATOM   2683  CA  VAL A 176      -7.622 -29.484  20.408  1.00  0.00           C  
ATOM   2684  C   VAL A 176      -8.615 -28.331  20.516  1.00  0.00           C  
ATOM   2685  O   VAL A 176      -9.796 -28.552  20.757  1.00  0.00           O  
ATOM   2686  CB  VAL A 176      -7.198 -29.672  18.938  1.00  0.00           C  
ATOM   2687  CG1 VAL A 176      -6.210 -30.821  18.812  1.00  0.00           C  
ATOM   2688  CG2 VAL A 176      -8.423 -29.916  18.072  1.00  0.00           C  
ATOM   2689  H   VAL A 176      -9.111 -31.021  20.528  1.00  0.00           H  
ATOM   2690  HA  VAL A 176      -6.740 -29.259  21.009  1.00  0.00           H  
ATOM   2691  HB  VAL A 176      -6.687 -28.770  18.599  1.00  0.00           H  
ATOM   2692 1HG1 VAL A 176      -5.919 -30.940  17.768  1.00  0.00           H  
ATOM   2693 2HG1 VAL A 176      -5.323 -30.609  19.412  1.00  0.00           H  
ATOM   2694 3HG1 VAL A 176      -6.675 -31.741  19.165  1.00  0.00           H  
ATOM   2695 1HG2 VAL A 176      -8.116 -30.047  17.035  1.00  0.00           H  
ATOM   2696 2HG2 VAL A 176      -8.938 -30.814  18.415  1.00  0.00           H  
ATOM   2697 3HG2 VAL A 176      -9.097 -29.061  18.145  1.00  0.00           H  
ATOM   2698  N   SER A 177      -8.152 -26.987  20.354  1.00  0.00           N  
ATOM   2699  CA  SER A 177      -8.923 -25.752  20.388  1.00  0.00           C  
ATOM   2700  C   SER A 177      -9.822 -25.682  19.154  1.00  0.00           C  
ATOM   2701  O   SER A 177      -9.609 -26.384  18.179  1.00  0.00           O  
ATOM   2702  CB  SER A 177      -8.000 -24.550  20.440  1.00  0.00           C  
ATOM   2703  OG  SER A 177      -7.254 -24.440  19.260  1.00  0.00           O  
ATOM   2704  H   SER A 177      -7.156 -26.939  20.197  1.00  0.00           H  
ATOM   2705  HA  SER A 177      -9.528 -25.747  21.298  1.00  0.00           H  
ATOM   2706 1HB  SER A 177      -8.590 -23.646  20.588  1.00  0.00           H  
ATOM   2707 2HB  SER A 177      -7.327 -24.645  21.291  1.00  0.00           H  
ATOM   2708  HG  SER A 177      -6.531 -25.064  19.344  1.00  0.00           H  
ATOM   2709  N   LEU A 178     -10.830 -24.828  19.204  1.00  0.00           N  
ATOM   2710  CA  LEU A 178     -11.744 -24.636  18.091  1.00  0.00           C  
ATOM   2711  C   LEU A 178     -11.004 -24.063  16.884  1.00  0.00           C  
ATOM   2712  O   LEU A 178     -11.363 -24.316  15.725  1.00  0.00           O  
ATOM   2713  CB  LEU A 178     -12.889 -23.699  18.498  1.00  0.00           C  
ATOM   2714  CG  LEU A 178     -13.871 -24.260  19.535  1.00  0.00           C  
ATOM   2715  CD1 LEU A 178     -14.804 -23.152  20.003  1.00  0.00           C  
ATOM   2716  CD2 LEU A 178     -14.654 -25.412  18.922  1.00  0.00           C  
ATOM   2717  H   LEU A 178     -10.963 -24.291  20.049  1.00  0.00           H  
ATOM   2718  HA  LEU A 178     -12.180 -25.602  17.832  1.00  0.00           H  
ATOM   2719 1HB  LEU A 178     -12.461 -22.786  18.907  1.00  0.00           H  
ATOM   2720 2HB  LEU A 178     -13.460 -23.441  17.606  1.00  0.00           H  
ATOM   2721  HG  LEU A 178     -13.317 -24.619  20.403  1.00  0.00           H  
ATOM   2722 1HD1 LEU A 178     -15.501 -23.550  20.740  1.00  0.00           H  
ATOM   2723 2HD1 LEU A 178     -14.219 -22.350  20.454  1.00  0.00           H  
ATOM   2724 3HD1 LEU A 178     -15.360 -22.761  19.152  1.00  0.00           H  
ATOM   2725 1HD2 LEU A 178     -15.351 -25.811  19.659  1.00  0.00           H  
ATOM   2726 2HD2 LEU A 178     -15.209 -25.054  18.054  1.00  0.00           H  
ATOM   2727 3HD2 LEU A 178     -13.964 -26.197  18.612  1.00  0.00           H  
ATOM   2728  N   LEU A 179      -9.984 -23.196  17.061  1.00  0.00           N  
ATOM   2729  CA  LEU A 179      -9.105 -22.559  16.099  1.00  0.00           C  
ATOM   2730  C   LEU A 179      -8.241 -23.576  15.380  1.00  0.00           C  
ATOM   2731  O   LEU A 179      -8.015 -23.474  14.175  1.00  0.00           O  
ATOM   2732  CB  LEU A 179      -8.214 -21.527  16.801  1.00  0.00           C  
ATOM   2733  CG  LEU A 179      -7.209 -20.795  15.902  1.00  0.00           C  
ATOM   2734  CD1 LEU A 179      -7.947 -20.133  14.747  1.00  0.00           C  
ATOM   2735  CD2 LEU A 179      -6.446 -19.767  16.724  1.00  0.00           C  
ATOM   2736  H   LEU A 179      -9.867 -22.994  18.043  1.00  0.00           H  
ATOM   2737  HA  LEU A 179      -9.718 -22.050  15.352  1.00  0.00           H  
ATOM   2738 1HB  LEU A 179      -8.851 -20.775  17.264  1.00  0.00           H  
ATOM   2739 2HB  LEU A 179      -7.651 -22.031  17.586  1.00  0.00           H  
ATOM   2740  HG  LEU A 179      -6.507 -21.515  15.480  1.00  0.00           H  
ATOM   2741 1HD1 LEU A 179      -7.233 -19.614  14.108  1.00  0.00           H  
ATOM   2742 2HD1 LEU A 179      -8.467 -20.894  14.164  1.00  0.00           H  
ATOM   2743 3HD1 LEU A 179      -8.670 -19.418  15.139  1.00  0.00           H  
ATOM   2744 1HD2 LEU A 179      -5.731 -19.247  16.086  1.00  0.00           H  
ATOM   2745 2HD2 LEU A 179      -7.147 -19.046  17.145  1.00  0.00           H  
ATOM   2746 3HD2 LEU A 179      -5.914 -20.269  17.532  1.00  0.00           H  
ATOM   2747  N   GLN A 180      -7.630 -24.603  16.110  1.00  0.00           N  
ATOM   2748  CA  GLN A 180      -6.922 -25.760  15.575  1.00  0.00           C  
ATOM   2749  C   GLN A 180      -7.863 -26.688  14.846  1.00  0.00           C  
ATOM   2750  O   GLN A 180      -7.509 -27.252  13.805  1.00  0.00           O  
ATOM   2751  CB  GLN A 180      -6.207 -26.522  16.695  1.00  0.00           C  
ATOM   2752  CG  GLN A 180      -5.025 -25.782  17.297  1.00  0.00           C  
ATOM   2753  CD  GLN A 180      -4.589 -26.371  18.625  1.00  0.00           C  
ATOM   2754  OE1 GLN A 180      -5.386 -26.490  19.560  1.00  0.00           O  
ATOM   2755  NE2 GLN A 180      -3.319 -26.744  18.716  1.00  0.00           N  
ATOM   2756  H   GLN A 180      -7.709 -24.497  17.111  1.00  0.00           H  
ATOM   2757  HA  GLN A 180      -6.166 -25.407  14.872  1.00  0.00           H  
ATOM   2758 1HB  GLN A 180      -6.913 -26.738  17.497  1.00  0.00           H  
ATOM   2759 2HB  GLN A 180      -5.846 -27.477  16.312  1.00  0.00           H  
ATOM   2760 1HG  GLN A 180      -4.185 -25.838  16.605  1.00  0.00           H  
ATOM   2761 2HG  GLN A 180      -5.307 -24.741  17.459  1.00  0.00           H  
ATOM   2762 1HE2 GLN A 180      -2.974 -27.139  19.569  1.00  0.00           H  
ATOM   2763 2HE2 GLN A 180      -2.705 -26.631  17.935  1.00  0.00           H  
ATOM   2764  N   ALA A 181      -9.119 -26.956  15.416  1.00  0.00           N  
ATOM   2765  CA  ALA A 181     -10.096 -27.780  14.709  1.00  0.00           C  
ATOM   2766  C   ALA A 181     -10.556 -27.072  13.441  1.00  0.00           C  
ATOM   2767  O   ALA A 181     -10.800 -27.704  12.416  1.00  0.00           O  
ATOM   2768  CB  ALA A 181     -11.288 -28.073  15.611  1.00  0.00           C  
ATOM   2769  H   ALA A 181      -9.341 -26.609  16.337  1.00  0.00           H  
ATOM   2770  HA  ALA A 181      -9.618 -28.720  14.443  1.00  0.00           H  
ATOM   2771 1HB  ALA A 181     -12.010 -28.687  15.070  1.00  0.00           H  
ATOM   2772 2HB  ALA A 181     -10.951 -28.604  16.499  1.00  0.00           H  
ATOM   2773 3HB  ALA A 181     -11.761 -27.135  15.905  1.00  0.00           H  
ATOM   2774  N   ALA A 182     -10.670 -25.750  13.523  1.00  0.00           N  
ATOM   2775  CA  ALA A 182     -11.060 -24.955  12.365  1.00  0.00           C  
ATOM   2776  C   ALA A 182     -10.040 -25.110  11.250  1.00  0.00           C  
ATOM   2777  O   ALA A 182     -10.400 -25.238  10.079  1.00  0.00           O  
ATOM   2778  CB  ALA A 182     -11.215 -23.491  12.748  1.00  0.00           C  
ATOM   2779  H   ALA A 182     -10.485 -25.283  14.399  1.00  0.00           H  
ATOM   2780  HA  ALA A 182     -12.018 -25.329  12.005  1.00  0.00           H  
ATOM   2781 1HB  ALA A 182     -11.500 -22.913  11.867  1.00  0.00           H  
ATOM   2782 2HB  ALA A 182     -11.989 -23.394  13.510  1.00  0.00           H  
ATOM   2783 3HB  ALA A 182     -10.272 -23.115  13.138  1.00  0.00           H  
ATOM   2784  N   ALA A 183      -8.563 -25.110  11.538  1.00  0.00           N  
ATOM   2785  CA  ALA A 183      -7.527 -25.385  10.552  1.00  0.00           C  
ATOM   2786  C   ALA A 183      -7.659 -26.772   9.908  1.00  0.00           C  
ATOM   2787  O   ALA A 183      -7.301 -26.964   8.747  1.00  0.00           O  
ATOM   2788  CB  ALA A 183      -6.157 -25.237  11.197  1.00  0.00           C  
ATOM   2789  H   ALA A 183      -8.296 -24.900  12.490  1.00  0.00           H  
ATOM   2790  HA  ALA A 183      -7.618 -24.651   9.751  1.00  0.00           H  
ATOM   2791 1HB  ALA A 183      -5.382 -25.420  10.452  1.00  0.00           H  
ATOM   2792 2HB  ALA A 183      -6.048 -24.227  11.593  1.00  0.00           H  
ATOM   2793 3HB  ALA A 183      -6.058 -25.957  12.008  1.00  0.00           H  
ATOM   2794  N   ILE A 184      -8.088 -27.861  10.708  1.00  0.00           N  
ATOM   2795  CA  ILE A 184      -8.397 -29.202  10.183  1.00  0.00           C  
ATOM   2796  C   ILE A 184      -9.561 -29.180   9.191  1.00  0.00           C  
ATOM   2797  O   ILE A 184      -9.513 -29.835   8.150  1.00  0.00           O  
ATOM   2798  CB  ILE A 184      -8.731 -30.173  11.330  1.00  0.00           C  
ATOM   2799  CG1 ILE A 184      -7.487 -30.445  12.180  1.00  0.00           C  
ATOM   2800  CG2 ILE A 184      -9.297 -31.472  10.779  1.00  0.00           C  
ATOM   2801  CD1 ILE A 184      -7.781 -31.135  13.491  1.00  0.00           C  
ATOM   2802  H   ILE A 184      -8.220 -27.676  11.693  1.00  0.00           H  
ATOM   2803  HA  ILE A 184      -7.521 -29.577   9.658  1.00  0.00           H  
ATOM   2804  HB  ILE A 184      -9.468 -29.717  11.990  1.00  0.00           H  
ATOM   2805 1HG1 ILE A 184      -6.790 -31.066  11.616  1.00  0.00           H  
ATOM   2806 2HG1 ILE A 184      -6.981 -29.503  12.397  1.00  0.00           H  
ATOM   2807 1HG2 ILE A 184      -9.528 -32.147  11.604  1.00  0.00           H  
ATOM   2808 2HG2 ILE A 184     -10.207 -31.263  10.218  1.00  0.00           H  
ATOM   2809 3HG2 ILE A 184      -8.564 -31.939  10.122  1.00  0.00           H  
ATOM   2810 1HD1 ILE A 184      -6.850 -31.293  14.037  1.00  0.00           H  
ATOM   2811 2HD1 ILE A 184      -8.450 -30.514  14.087  1.00  0.00           H  
ATOM   2812 3HD1 ILE A 184      -8.255 -32.097  13.298  1.00  0.00           H  
ATOM   2813  N   LEU A 185     -10.769 -28.380   9.443  1.00  0.00           N  
ATOM   2814  CA  LEU A 185     -11.914 -28.185   8.557  1.00  0.00           C  
ATOM   2815  C   LEU A 185     -11.489 -27.473   7.272  1.00  0.00           C  
ATOM   2816  O   LEU A 185     -11.911 -27.834   6.165  1.00  0.00           O  
ATOM   2817  CB  LEU A 185     -13.004 -27.372   9.268  1.00  0.00           C  
ATOM   2818  CG  LEU A 185     -13.602 -28.016  10.525  1.00  0.00           C  
ATOM   2819  CD1 LEU A 185     -14.584 -27.050  11.173  1.00  0.00           C  
ATOM   2820  CD2 LEU A 185     -14.286 -29.322  10.150  1.00  0.00           C  
ATOM   2821  H   LEU A 185     -10.763 -27.931  10.346  1.00  0.00           H  
ATOM   2822  HA  LEU A 185     -12.320 -29.162   8.293  1.00  0.00           H  
ATOM   2823 1HB  LEU A 185     -12.586 -26.409   9.556  1.00  0.00           H  
ATOM   2824 2HB  LEU A 185     -13.819 -27.196   8.566  1.00  0.00           H  
ATOM   2825  HG  LEU A 185     -12.807 -28.216  11.244  1.00  0.00           H  
ATOM   2826 1HD1 LEU A 185     -15.008 -27.508  12.067  1.00  0.00           H  
ATOM   2827 2HD1 LEU A 185     -14.064 -26.133  11.449  1.00  0.00           H  
ATOM   2828 3HD1 LEU A 185     -15.383 -26.818  10.470  1.00  0.00           H  
ATOM   2829 1HD2 LEU A 185     -14.710 -29.781  11.044  1.00  0.00           H  
ATOM   2830 2HD2 LEU A 185     -15.082 -29.123   9.432  1.00  0.00           H  
ATOM   2831 3HD2 LEU A 185     -13.557 -30.000   9.705  1.00  0.00           H  
ATOM   2832  N   ILE A 186     -10.636 -26.467   7.435  1.00  0.00           N  
ATOM   2833  CA  ILE A 186     -10.040 -25.776   6.294  1.00  0.00           C  
ATOM   2834  C   ILE A 186      -9.151 -26.719   5.485  1.00  0.00           C  
ATOM   2835  O   ILE A 186      -9.229 -26.759   4.257  1.00  0.00           O  
ATOM   2836  CB  ILE A 186      -9.216 -24.560   6.755  1.00  0.00           C  
ATOM   2837  CG1 ILE A 186     -10.138 -23.469   7.307  1.00  0.00           C  
ATOM   2838  CG2 ILE A 186      -8.375 -24.022   5.609  1.00  0.00           C  
ATOM   2839  CD1 ILE A 186      -9.413 -22.390   8.079  1.00  0.00           C  
ATOM   2840  H   ILE A 186     -10.395 -26.171   8.370  1.00  0.00           H  
ATOM   2841  HA  ILE A 186     -10.847 -25.437   5.644  1.00  0.00           H  
ATOM   2842  HB  ILE A 186      -8.556 -24.857   7.570  1.00  0.00           H  
ATOM   2843 1HG1 ILE A 186     -10.675 -22.998   6.485  1.00  0.00           H  
ATOM   2844 2HG1 ILE A 186     -10.880 -23.919   7.967  1.00  0.00           H  
ATOM   2845 1HG2 ILE A 186      -7.799 -23.163   5.952  1.00  0.00           H  
ATOM   2846 2HG2 ILE A 186      -7.694 -24.798   5.261  1.00  0.00           H  
ATOM   2847 3HG2 ILE A 186      -9.027 -23.718   4.790  1.00  0.00           H  
ATOM   2848 1HD1 ILE A 186     -10.132 -21.654   8.438  1.00  0.00           H  
ATOM   2849 2HD1 ILE A 186      -8.895 -22.837   8.929  1.00  0.00           H  
ATOM   2850 3HD1 ILE A 186      -8.688 -21.902   7.428  1.00  0.00           H  
ATOM   2851  N   LEU A 187      -8.297 -27.484   6.164  1.00  0.00           N  
ATOM   2852  CA  LEU A 187      -7.472 -28.458   5.461  1.00  0.00           C  
ATOM   2853  C   LEU A 187      -8.277 -29.410   4.574  1.00  0.00           C  
ATOM   2854  O   LEU A 187      -7.923 -29.645   3.419  1.00  0.00           O  
ATOM   2855  CB  LEU A 187      -6.664 -29.274   6.478  1.00  0.00           C  
ATOM   2856  CG  LEU A 187      -5.831 -30.424   5.897  1.00  0.00           C  
ATOM   2857  CD1 LEU A 187      -4.777 -29.862   4.954  1.00  0.00           C  
ATOM   2858  CD2 LEU A 187      -5.188 -31.208   7.031  1.00  0.00           C  
ATOM   2859  H   LEU A 187      -8.213 -27.401   7.168  1.00  0.00           H  
ATOM   2860  HA  LEU A 187      -6.793 -27.915   4.803  1.00  0.00           H  
ATOM   2861 1HB  LEU A 187      -5.984 -28.603   7.000  1.00  0.00           H  
ATOM   2862 2HB  LEU A 187      -7.353 -29.699   7.208  1.00  0.00           H  
ATOM   2863  HG  LEU A 187      -6.477 -31.086   5.319  1.00  0.00           H  
ATOM   2864 1HD1 LEU A 187      -4.185 -30.679   4.541  1.00  0.00           H  
ATOM   2865 2HD1 LEU A 187      -5.265 -29.323   4.142  1.00  0.00           H  
ATOM   2866 3HD1 LEU A 187      -4.124 -29.182   5.501  1.00  0.00           H  
ATOM   2867 1HD2 LEU A 187      -4.597 -32.026   6.619  1.00  0.00           H  
ATOM   2868 2HD2 LEU A 187      -4.541 -30.548   7.609  1.00  0.00           H  
ATOM   2869 3HD2 LEU A 187      -5.965 -31.614   7.680  1.00  0.00           H  
ATOM   2870  N   ALA A 188      -9.370 -29.970   5.099  1.00  0.00           N  
ATOM   2871  CA  ALA A 188     -10.222 -30.852   4.292  1.00  0.00           C  
ATOM   2872  C   ALA A 188     -10.788 -30.164   3.042  1.00  0.00           C  
ATOM   2873  O   ALA A 188     -10.855 -30.760   1.965  1.00  0.00           O  
ATOM   2874  CB  ALA A 188     -11.354 -31.434   5.137  1.00  0.00           C  
ATOM   2875  H   ALA A 188      -9.620 -29.792   6.062  1.00  0.00           H  
ATOM   2876  HA  ALA A 188      -9.604 -31.670   3.920  1.00  0.00           H  
ATOM   2877 1HB  ALA A 188     -11.972 -32.082   4.519  1.00  0.00           H  
ATOM   2878 2HB  ALA A 188     -10.933 -32.010   5.961  1.00  0.00           H  
ATOM   2879 3HB  ALA A 188     -11.962 -30.623   5.534  1.00  0.00           H  
ATOM   2880  N   ALA A 189     -11.255 -28.879   3.193  1.00  0.00           N  
ATOM   2881  CA  ALA A 189     -11.818 -28.126   2.079  1.00  0.00           C  
ATOM   2882  C   ALA A 189     -10.721 -27.887   1.043  1.00  0.00           C  
ATOM   2883  O   ALA A 189     -10.966 -27.951  -0.161  1.00  0.00           O  
ATOM   2884  CB  ALA A 189     -12.417 -26.817   2.576  1.00  0.00           C  
ATOM   2885  H   ALA A 189     -11.204 -28.446   4.104  1.00  0.00           H  
ATOM   2886  HA  ALA A 189     -12.609 -28.726   1.627  1.00  0.00           H  
ATOM   2887 1HB  ALA A 189     -12.834 -26.266   1.732  1.00  0.00           H  
ATOM   2888 2HB  ALA A 189     -13.206 -27.029   3.297  1.00  0.00           H  
ATOM   2889 3HB  ALA A 189     -11.641 -26.220   3.052  1.00  0.00           H  
ATOM   2890  N   ARG A 190      -9.515 -27.613   1.530  1.00  0.00           N  
ATOM   2891  CA  ARG A 190      -8.376 -27.323   0.666  1.00  0.00           C  
ATOM   2892  C   ARG A 190      -7.842 -28.555  -0.073  1.00  0.00           C  
ATOM   2893  O   ARG A 190      -7.312 -28.446  -1.180  1.00  0.00           O  
ATOM   2894  CB  ARG A 190      -7.249 -26.713   1.487  1.00  0.00           C  
ATOM   2895  CG  ARG A 190      -7.552 -25.342   2.070  1.00  0.00           C  
ATOM   2896  CD  ARG A 190      -7.629 -24.300   1.014  1.00  0.00           C  
ATOM   2897  NE  ARG A 190      -7.839 -22.975   1.573  1.00  0.00           N  
ATOM   2898  CZ  ARG A 190      -8.341 -21.927   0.891  1.00  0.00           C  
ATOM   2899  NH1 ARG A 190      -8.679 -22.066  -0.372  1.00  0.00           N  
ATOM   2900  NH2 ARG A 190      -8.494 -20.760   1.491  1.00  0.00           N  
ATOM   2901  H   ARG A 190      -9.389 -27.604   2.533  1.00  0.00           H  
ATOM   2902  HA  ARG A 190      -8.690 -26.610  -0.095  1.00  0.00           H  
ATOM   2903 1HB  ARG A 190      -7.002 -27.376   2.315  1.00  0.00           H  
ATOM   2904 2HB  ARG A 190      -6.357 -26.618   0.867  1.00  0.00           H  
ATOM   2905 1HG  ARG A 190      -8.508 -25.372   2.593  1.00  0.00           H  
ATOM   2906 2HG  ARG A 190      -6.764 -25.062   2.771  1.00  0.00           H  
ATOM   2907 1HD  ARG A 190      -6.698 -24.288   0.447  1.00  0.00           H  
ATOM   2908 2HD  ARG A 190      -8.458 -24.523   0.344  1.00  0.00           H  
ATOM   2909  HE  ARG A 190      -7.591 -22.829   2.543  1.00  0.00           H  
ATOM   2910 1HH1 ARG A 190      -8.562 -22.959  -0.831  1.00  0.00           H  
ATOM   2911 2HH1 ARG A 190      -9.056 -21.281  -0.883  1.00  0.00           H  
ATOM   2912 1HH2 ARG A 190      -8.234 -20.653   2.462  1.00  0.00           H  
ATOM   2913 2HH2 ARG A 190      -8.870 -19.975   0.980  1.00  0.00           H  
ATOM   2914  N   LEU A 191      -7.853 -29.808   0.553  1.00  0.00           N  
ATOM   2915  CA  LEU A 191      -7.467 -31.096  -0.006  1.00  0.00           C  
ATOM   2916  C   LEU A 191      -8.550 -31.636  -0.914  1.00  0.00           C  
ATOM   2917  O   LEU A 191      -8.272 -32.345  -1.873  1.00  0.00           O  
ATOM   2918  CB  LEU A 191      -7.185 -32.102   1.117  1.00  0.00           C  
ATOM   2919  CG  LEU A 191      -5.949 -31.810   1.977  1.00  0.00           C  
ATOM   2920  CD1 LEU A 191      -5.893 -32.794   3.138  1.00  0.00           C  
ATOM   2921  CD2 LEU A 191      -4.697 -31.909   1.116  1.00  0.00           C  
ATOM   2922  H   LEU A 191      -8.097 -29.748   1.530  1.00  0.00           H  
ATOM   2923  HA  LEU A 191      -6.553 -30.962  -0.586  1.00  0.00           H  
ATOM   2924 1HB  LEU A 191      -8.048 -32.135   1.779  1.00  0.00           H  
ATOM   2925 2HB  LEU A 191      -7.055 -33.090   0.673  1.00  0.00           H  
ATOM   2926  HG  LEU A 191      -6.024 -30.806   2.393  1.00  0.00           H  
ATOM   2927 1HD1 LEU A 191      -5.015 -32.586   3.749  1.00  0.00           H  
ATOM   2928 2HD1 LEU A 191      -6.791 -32.688   3.747  1.00  0.00           H  
ATOM   2929 3HD1 LEU A 191      -5.834 -33.811   2.751  1.00  0.00           H  
ATOM   2930 1HD2 LEU A 191      -3.818 -31.701   1.728  1.00  0.00           H  
ATOM   2931 2HD2 LEU A 191      -4.620 -32.914   0.701  1.00  0.00           H  
ATOM   2932 3HD2 LEU A 191      -4.755 -31.184   0.305  1.00  0.00           H  
ATOM   2933  N   GLY A 192      -9.799 -31.308  -0.606  1.00  0.00           N  
ATOM   2934  CA  GLY A 192     -10.900 -31.791  -1.408  1.00  0.00           C  
ATOM   2935  C   GLY A 192     -11.366 -33.139  -0.887  1.00  0.00           C  
ATOM   2936  O   GLY A 192     -11.780 -34.003  -1.667  1.00  0.00           O  
ATOM   2937  H   GLY A 192      -9.992 -30.717   0.190  1.00  0.00           H  
ATOM   2938 1HA  GLY A 192     -11.718 -31.072  -1.376  1.00  0.00           H  
ATOM   2939 2HA  GLY A 192     -10.586 -31.875  -2.448  1.00  0.00           H  
ATOM   2940  N   THR A 193     -11.279 -33.321   0.431  1.00  0.00           N  
ATOM   2941  CA  THR A 193     -11.664 -34.580   1.078  1.00  0.00           C  
ATOM   2942  C   THR A 193     -12.497 -34.349   2.350  1.00  0.00           C  
ATOM   2943  O   THR A 193     -12.999 -33.249   2.579  1.00  0.00           O  
ATOM   2944  CB  THR A 193     -10.418 -35.417   1.424  1.00  0.00           C  
ATOM   2945  OG1 THR A 193     -10.823 -36.715   1.877  1.00  0.00           O  
ATOM   2946  CG2 THR A 193      -9.603 -34.735   2.513  1.00  0.00           C  
ATOM   2947  H   THR A 193     -10.934 -32.561   1.001  1.00  0.00           H  
ATOM   2948  HA  THR A 193     -12.251 -35.168   0.369  1.00  0.00           H  
ATOM   2949  HB  THR A 193      -9.799 -35.534   0.534  1.00  0.00           H  
ATOM   2950  HG1 THR A 193     -10.071 -37.313   1.846  1.00  0.00           H  
ATOM   2951 1HG2 THR A 193      -8.726 -35.340   2.744  1.00  0.00           H  
ATOM   2952 2HG2 THR A 193      -9.284 -33.752   2.166  1.00  0.00           H  
ATOM   2953 3HG2 THR A 193     -10.214 -34.624   3.408  1.00  0.00           H  
ATOM   2954  N   THR A 194     -12.643 -35.443   3.135  1.00  0.00           N  
ATOM   2955  CA  THR A 194     -13.445 -35.391   4.354  1.00  0.00           C  
ATOM   2956  C   THR A 194     -12.587 -34.890   5.490  1.00  0.00           C  
ATOM   2957  O   THR A 194     -11.363 -34.838   5.357  1.00  0.00           O  
ATOM   2958  CB  THR A 194     -14.037 -36.767   4.712  1.00  0.00           C  
ATOM   2959  OG1 THR A 194     -12.982 -37.662   5.086  1.00  0.00           O  
ATOM   2960  CG2 THR A 194     -14.795 -37.346   3.528  1.00  0.00           C  
ATOM   2961  H   THR A 194     -12.190 -36.309   2.880  1.00  0.00           H  
ATOM   2962  HA  THR A 194     -14.285 -34.716   4.186  1.00  0.00           H  
ATOM   2963  HB  THR A 194     -14.720 -36.660   5.556  1.00  0.00           H  
ATOM   2964  HG1 THR A 194     -13.359 -38.458   5.467  1.00  0.00           H  
ATOM   2965 1HG2 THR A 194     -15.206 -38.318   3.800  1.00  0.00           H  
ATOM   2966 2HG2 THR A 194     -15.606 -36.673   3.249  1.00  0.00           H  
ATOM   2967 3HG2 THR A 194     -14.115 -37.463   2.685  1.00  0.00           H  
ATOM   2968  N   VAL A 195     -13.228 -34.556   6.597  1.00  0.00           N  
ATOM   2969  CA  VAL A 195     -12.524 -34.015   7.766  1.00  0.00           C  
ATOM   2970  C   VAL A 195     -11.665 -35.088   8.449  1.00  0.00           C  
ATOM   2971  O   VAL A 195     -10.530 -34.824   8.849  1.00  0.00           O  
ATOM   2972  CB  VAL A 195     -13.535 -33.449   8.781  1.00  0.00           C  
ATOM   2973  CG1 VAL A 195     -12.818 -32.969  10.035  1.00  0.00           C  
ATOM   2974  CG2 VAL A 195     -14.327 -32.317   8.146  1.00  0.00           C  
ATOM   2975  H   VAL A 195     -14.231 -34.663   6.630  1.00  0.00           H  
ATOM   2976  HA  VAL A 195     -11.838 -33.239   7.429  1.00  0.00           H  
ATOM   2977  HB  VAL A 195     -14.215 -34.245   9.085  1.00  0.00           H  
ATOM   2978 1HG1 VAL A 195     -13.548 -32.573  10.742  1.00  0.00           H  
ATOM   2979 2HG1 VAL A 195     -12.287 -33.804  10.492  1.00  0.00           H  
ATOM   2980 3HG1 VAL A 195     -12.108 -32.186   9.771  1.00  0.00           H  
ATOM   2981 1HG2 VAL A 195     -15.040 -31.922   8.869  1.00  0.00           H  
ATOM   2982 2HG2 VAL A 195     -13.646 -31.524   7.838  1.00  0.00           H  
ATOM   2983 3HG2 VAL A 195     -14.865 -32.692   7.275  1.00  0.00           H  
ATOM   2984  N   GLU A 196     -12.217 -36.294   8.565  1.00  0.00           N  
ATOM   2985  CA  GLU A 196     -11.536 -37.410   9.212  1.00  0.00           C  
ATOM   2986  C   GLU A 196     -10.313 -37.765   8.373  1.00  0.00           C  
ATOM   2987  O   GLU A 196      -9.244 -38.094   8.898  1.00  0.00           O  
ATOM   2988  CB  GLU A 196     -12.464 -38.618   9.354  1.00  0.00           C  
ATOM   2989  CG  GLU A 196     -13.648 -38.395  10.284  1.00  0.00           C  
ATOM   2990  CD  GLU A 196     -14.745 -37.583   9.651  1.00  0.00           C  
ATOM   2991  OE1 GLU A 196     -14.645 -37.297   8.482  1.00  0.00           O  
ATOM   2992  OE2 GLU A 196     -15.682 -37.250  10.336  1.00  0.00           O  
ATOM   2993  H   GLU A 196     -13.144 -36.436   8.189  1.00  0.00           H  
ATOM   2994  HA  GLU A 196     -11.239 -37.099  10.214  1.00  0.00           H  
ATOM   2995 1HB  GLU A 196     -12.854 -38.895   8.375  1.00  0.00           H  
ATOM   2996 2HB  GLU A 196     -11.896 -39.469   9.733  1.00  0.00           H  
ATOM   2997 1HG  GLU A 196     -14.053 -39.363  10.578  1.00  0.00           H  
ATOM   2998 2HG  GLU A 196     -13.301 -37.888  11.183  1.00  0.00           H  
ATOM   2999  N   GLU A 197     -10.367 -37.778   6.896  1.00  0.00           N  
ATOM   3000  CA  GLU A 197      -9.237 -38.049   6.024  1.00  0.00           C  
ATOM   3001  C   GLU A 197      -8.200 -36.932   6.107  1.00  0.00           C  
ATOM   3002  O   GLU A 197      -7.002 -37.190   6.066  1.00  0.00           O  
ATOM   3003  CB  GLU A 197      -9.710 -38.218   4.578  1.00  0.00           C  
ATOM   3004  CG  GLU A 197      -8.607 -38.584   3.595  1.00  0.00           C  
ATOM   3005  CD  GLU A 197      -7.981 -39.919   3.888  1.00  0.00           C  
ATOM   3006  OE1 GLU A 197      -8.586 -40.697   4.586  1.00  0.00           O  
ATOM   3007  OE2 GLU A 197      -6.897 -40.161   3.413  1.00  0.00           O  
ATOM   3008  H   GLU A 197     -11.255 -37.524   6.488  1.00  0.00           H  
ATOM   3009  HA  GLU A 197      -8.744 -38.960   6.368  1.00  0.00           H  
ATOM   3010 1HB  GLU A 197     -10.470 -38.998   4.533  1.00  0.00           H  
ATOM   3011 2HB  GLU A 197     -10.170 -37.292   4.235  1.00  0.00           H  
ATOM   3012 1HG  GLU A 197      -9.025 -38.604   2.588  1.00  0.00           H  
ATOM   3013 2HG  GLU A 197      -7.839 -37.813   3.624  1.00  0.00           H  
ATOM   3014  N   ALA A 198      -8.654 -35.693   6.243  1.00  0.00           N  
ATOM   3015  CA  ALA A 198      -7.723 -34.571   6.379  1.00  0.00           C  
ATOM   3016  C   ALA A 198      -6.845 -34.707   7.617  1.00  0.00           C  
ATOM   3017  O   ALA A 198      -5.679 -34.313   7.619  1.00  0.00           O  
ATOM   3018  CB  ALA A 198      -8.482 -33.249   6.410  1.00  0.00           C  
ATOM   3019  H   ALA A 198      -9.649 -35.513   6.253  1.00  0.00           H  
ATOM   3020  HA  ALA A 198      -7.060 -34.574   5.512  1.00  0.00           H  
ATOM   3021 1HB  ALA A 198      -7.773 -32.426   6.511  1.00  0.00           H  
ATOM   3022 2HB  ALA A 198      -9.046 -33.133   5.485  1.00  0.00           H  
ATOM   3023 3HB  ALA A 198      -9.167 -33.246   7.255  1.00  0.00           H  
ATOM   3024  N   VAL A 199      -7.434 -35.190   8.863  1.00  0.00           N  
ATOM   3025  CA  VAL A 199      -6.632 -35.438  10.052  1.00  0.00           C  
ATOM   3026  C   VAL A 199      -5.596 -36.538   9.820  1.00  0.00           C  
ATOM   3027  O   VAL A 199      -4.438 -36.417  10.234  1.00  0.00           O  
ATOM   3028  CB  VAL A 199      -7.543 -35.835  11.229  1.00  0.00           C  
ATOM   3029  CG1 VAL A 199      -6.709 -36.271  12.425  1.00  0.00           C  
ATOM   3030  CG2 VAL A 199      -8.449 -34.673  11.599  1.00  0.00           C  
ATOM   3031  H   VAL A 199      -8.426 -35.377   8.891  1.00  0.00           H  
ATOM   3032  HA  VAL A 199      -6.077 -34.530  10.292  1.00  0.00           H  
ATOM   3033  HB  VAL A 199      -8.151 -36.691  10.932  1.00  0.00           H  
ATOM   3034 1HG1 VAL A 199      -7.369 -36.549  13.248  1.00  0.00           H  
ATOM   3035 2HG1 VAL A 199      -6.094 -37.127  12.148  1.00  0.00           H  
ATOM   3036 3HG1 VAL A 199      -6.067 -35.449  12.739  1.00  0.00           H  
ATOM   3037 1HG2 VAL A 199      -9.091 -34.961  12.431  1.00  0.00           H  
ATOM   3038 2HG2 VAL A 199      -7.841 -33.815  11.890  1.00  0.00           H  
ATOM   3039 3HG2 VAL A 199      -9.067 -34.405  10.741  1.00  0.00           H  
ATOM   3040  N   GLU A 200      -5.976 -37.821   9.111  1.00  0.00           N  
ATOM   3041  CA  GLU A 200      -5.044 -38.893   8.820  1.00  0.00           C  
ATOM   3042  C   GLU A 200      -3.928 -38.391   7.921  1.00  0.00           C  
ATOM   3043  O   GLU A 200      -2.766 -38.757   8.095  1.00  0.00           O  
ATOM   3044  CB  GLU A 200      -5.765 -40.069   8.158  1.00  0.00           C  
ATOM   3045  CG  GLU A 200      -4.874 -41.267   7.861  1.00  0.00           C  
ATOM   3046  CD  GLU A 200      -4.344 -41.924   9.105  1.00  0.00           C  
ATOM   3047  OE1 GLU A 200      -4.904 -41.708  10.153  1.00  0.00           O  
ATOM   3048  OE2 GLU A 200      -3.378 -42.643   9.007  1.00  0.00           O  
ATOM   3049  H   GLU A 200      -6.941 -37.919   8.831  1.00  0.00           H  
ATOM   3050  HA  GLU A 200      -4.607 -39.235   9.758  1.00  0.00           H  
ATOM   3051 1HB  GLU A 200      -6.577 -40.407   8.802  1.00  0.00           H  
ATOM   3052 2HB  GLU A 200      -6.209 -39.741   7.217  1.00  0.00           H  
ATOM   3053 1HG  GLU A 200      -5.446 -42.000   7.292  1.00  0.00           H  
ATOM   3054 2HG  GLU A 200      -4.039 -40.940   7.243  1.00  0.00           H  
ATOM   3055  N   ARG A 201      -4.226 -37.461   6.832  1.00  0.00           N  
ATOM   3056  CA  ARG A 201      -3.216 -36.892   5.945  1.00  0.00           C  
ATOM   3057  C   ARG A 201      -2.195 -36.090   6.727  1.00  0.00           C  
ATOM   3058  O   ARG A 201      -1.011 -36.127   6.421  1.00  0.00           O  
ATOM   3059  CB  ARG A 201      -3.860 -35.996   4.896  1.00  0.00           C  
ATOM   3060  CG  ARG A 201      -4.641 -36.734   3.821  1.00  0.00           C  
ATOM   3061  CD  ARG A 201      -3.740 -37.386   2.837  1.00  0.00           C  
ATOM   3062  NE  ARG A 201      -2.877 -36.423   2.170  1.00  0.00           N  
ATOM   3063  CZ  ARG A 201      -3.235 -35.690   1.098  1.00  0.00           C  
ATOM   3064  NH1 ARG A 201      -4.437 -35.821   0.583  1.00  0.00           N  
ATOM   3065  NH2 ARG A 201      -2.376 -34.840   0.563  1.00  0.00           N  
ATOM   3066  H   ARG A 201      -5.196 -37.218   6.694  1.00  0.00           H  
ATOM   3067  HA  ARG A 201      -2.681 -37.709   5.462  1.00  0.00           H  
ATOM   3068 1HB  ARG A 201      -4.544 -35.302   5.382  1.00  0.00           H  
ATOM   3069 2HB  ARG A 201      -3.092 -35.406   4.400  1.00  0.00           H  
ATOM   3070 1HG  ARG A 201      -5.260 -37.504   4.282  1.00  0.00           H  
ATOM   3071 2HG  ARG A 201      -5.278 -36.028   3.286  1.00  0.00           H  
ATOM   3072 1HD  ARG A 201      -3.109 -38.112   3.347  1.00  0.00           H  
ATOM   3073 2HD  ARG A 201      -4.335 -37.893   2.078  1.00  0.00           H  
ATOM   3074  HE  ARG A 201      -1.944 -36.294   2.537  1.00  0.00           H  
ATOM   3075 1HH1 ARG A 201      -5.094 -36.471   0.992  1.00  0.00           H  
ATOM   3076 2HH1 ARG A 201      -4.704 -35.272  -0.221  1.00  0.00           H  
ATOM   3077 1HH2 ARG A 201      -1.451 -34.739   0.959  1.00  0.00           H  
ATOM   3078 2HH2 ARG A 201      -2.642 -34.290  -0.241  1.00  0.00           H  
ATOM   3079  N   ALA A 202      -2.649 -35.209   7.755  1.00  0.00           N  
ATOM   3080  CA  ALA A 202      -1.754 -34.419   8.591  1.00  0.00           C  
ATOM   3081  C   ALA A 202      -0.905 -35.314   9.485  1.00  0.00           C  
ATOM   3082  O   ALA A 202       0.279 -35.060   9.668  1.00  0.00           O  
ATOM   3083  CB  ALA A 202      -2.515 -33.398   9.400  1.00  0.00           C  
ATOM   3084  H   ALA A 202      -3.646 -35.080   7.842  1.00  0.00           H  
ATOM   3085  HA  ALA A 202      -1.059 -33.889   7.938  1.00  0.00           H  
ATOM   3086 1HB  ALA A 202      -1.819 -32.824  10.013  1.00  0.00           H  
ATOM   3087 2HB  ALA A 202      -3.047 -32.724   8.730  1.00  0.00           H  
ATOM   3088 3HB  ALA A 202      -3.230 -33.906  10.047  1.00  0.00           H  
ATOM   3089  N   LEU A 203      -1.507 -36.375  10.019  1.00  0.00           N  
ATOM   3090  CA  LEU A 203      -0.780 -37.314  10.871  1.00  0.00           C  
ATOM   3091  C   LEU A 203       0.299 -38.080  10.105  1.00  0.00           C  
ATOM   3092  O   LEU A 203       1.396 -38.288  10.621  1.00  0.00           O  
ATOM   3093  CB  LEU A 203      -1.761 -38.309  11.504  1.00  0.00           C  
ATOM   3094  CG  LEU A 203      -2.672 -37.740  12.599  1.00  0.00           C  
ATOM   3095  CD1 LEU A 203      -3.777 -38.739  12.910  1.00  0.00           C  
ATOM   3096  CD2 LEU A 203      -1.846 -37.434  13.839  1.00  0.00           C  
ATOM   3097  H   LEU A 203      -2.487 -36.536   9.832  1.00  0.00           H  
ATOM   3098  HA  LEU A 203      -0.249 -36.746  11.633  1.00  0.00           H  
ATOM   3099 1HB  LEU A 203      -2.398 -38.715  10.721  1.00  0.00           H  
ATOM   3100 2HB  LEU A 203      -1.190 -39.128  11.941  1.00  0.00           H  
ATOM   3101  HG  LEU A 203      -3.142 -36.823  12.241  1.00  0.00           H  
ATOM   3102 1HD1 LEU A 203      -4.425 -38.334  13.688  1.00  0.00           H  
ATOM   3103 2HD1 LEU A 203      -4.365 -38.924  12.010  1.00  0.00           H  
ATOM   3104 3HD1 LEU A 203      -3.337 -39.673  13.256  1.00  0.00           H  
ATOM   3105 1HD2 LEU A 203      -2.494 -37.029  14.617  1.00  0.00           H  
ATOM   3106 2HD2 LEU A 203      -1.377 -38.350  14.199  1.00  0.00           H  
ATOM   3107 3HD2 LEU A 203      -1.074 -36.704  13.592  1.00  0.00           H  
ATOM   3108  N   GLN A 204      -0.002 -38.485   8.874  1.00  0.00           N  
ATOM   3109  CA  GLN A 204       0.979 -39.160   8.024  1.00  0.00           C  
ATOM   3110  C   GLN A 204       2.151 -38.244   7.663  1.00  0.00           C  
ATOM   3111  O   GLN A 204       3.306 -38.669   7.664  1.00  0.00           O  
ATOM   3112  CB  GLN A 204       0.309 -39.673   6.746  1.00  0.00           C  
ATOM   3113  CG  GLN A 204      -0.655 -40.826   6.969  1.00  0.00           C  
ATOM   3114  CD  GLN A 204      -1.358 -41.246   5.692  1.00  0.00           C  
ATOM   3115  OE1 GLN A 204      -1.128 -40.675   4.623  1.00  0.00           O  
ATOM   3116  NE2 GLN A 204      -2.221 -42.251   5.796  1.00  0.00           N  
ATOM   3117  H   GLN A 204      -0.933 -38.322   8.517  1.00  0.00           H  
ATOM   3118  HA  GLN A 204       1.383 -40.012   8.571  1.00  0.00           H  
ATOM   3119 1HB  GLN A 204      -0.242 -38.860   6.273  1.00  0.00           H  
ATOM   3120 2HB  GLN A 204       1.073 -40.003   6.043  1.00  0.00           H  
ATOM   3121 1HG  GLN A 204      -0.099 -41.682   7.351  1.00  0.00           H  
ATOM   3122 2HG  GLN A 204      -1.411 -40.519   7.691  1.00  0.00           H  
ATOM   3123 1HE2 GLN A 204      -2.715 -42.572   4.987  1.00  0.00           H  
ATOM   3124 2HE2 GLN A 204      -2.377 -42.686   6.683  1.00  0.00           H  
ATOM   3125  N   LEU A 205       1.855 -36.985   7.353  1.00  0.00           N  
ATOM   3126  CA  LEU A 205       2.905 -36.010   7.073  1.00  0.00           C  
ATOM   3127  C   LEU A 205       3.695 -35.692   8.336  1.00  0.00           C  
ATOM   3128  O   LEU A 205       4.906 -35.530   8.284  1.00  0.00           O  
ATOM   3129  CB  LEU A 205       2.300 -34.721   6.501  1.00  0.00           C  
ATOM   3130  CG  LEU A 205       3.306 -33.643   6.079  1.00  0.00           C  
ATOM   3131  CD1 LEU A 205       4.179 -34.176   4.950  1.00  0.00           C  
ATOM   3132  CD2 LEU A 205       2.558 -32.391   5.648  1.00  0.00           C  
ATOM   3133  H   LEU A 205       0.890 -36.694   7.309  1.00  0.00           H  
ATOM   3134  HA  LEU A 205       3.589 -36.439   6.341  1.00  0.00           H  
ATOM   3135 1HB  LEU A 205       1.703 -34.977   5.627  1.00  0.00           H  
ATOM   3136 2HB  LEU A 205       1.640 -34.284   7.251  1.00  0.00           H  
ATOM   3137  HG  LEU A 205       3.959 -33.405   6.920  1.00  0.00           H  
ATOM   3138 1HD1 LEU A 205       4.894 -33.410   4.651  1.00  0.00           H  
ATOM   3139 2HD1 LEU A 205       4.717 -35.060   5.292  1.00  0.00           H  
ATOM   3140 3HD1 LEU A 205       3.551 -34.438   4.099  1.00  0.00           H  
ATOM   3141 1HD2 LEU A 205       3.274 -31.624   5.349  1.00  0.00           H  
ATOM   3142 2HD2 LEU A 205       1.908 -32.627   4.806  1.00  0.00           H  
ATOM   3143 3HD2 LEU A 205       1.958 -32.022   6.479  1.00  0.00           H  
ATOM   3144  N   LYS A 206       3.000 -35.601   9.465  1.00  0.00           N  
ATOM   3145  CA  LYS A 206       3.622 -35.353  10.772  1.00  0.00           C  
ATOM   3146  C   LYS A 206       4.692 -36.397  11.077  1.00  0.00           C  
ATOM   3147  O   LYS A 206       5.789 -36.064  11.524  1.00  0.00           O  
ATOM   3148  CB  LYS A 206       2.566 -35.345  11.879  1.00  0.00           C  
ATOM   3149  CG  LYS A 206       3.110 -35.024  13.265  1.00  0.00           C  
ATOM   3150  CD  LYS A 206       2.040 -35.198  14.332  1.00  0.00           C  
ATOM   3151  CE  LYS A 206       1.979 -36.635  14.827  1.00  0.00           C  
ATOM   3152  NZ  LYS A 206       3.088 -36.947  15.769  1.00  0.00           N  
ATOM   3153  H   LYS A 206       1.995 -35.708   9.411  1.00  0.00           H  
ATOM   3154  HA  LYS A 206       4.099 -34.373  10.747  1.00  0.00           H  
ATOM   3155 1HB  LYS A 206       1.797 -34.609  11.644  1.00  0.00           H  
ATOM   3156 2HB  LYS A 206       2.082 -36.321  11.926  1.00  0.00           H  
ATOM   3157 1HG  LYS A 206       3.947 -35.687  13.489  1.00  0.00           H  
ATOM   3158 2HG  LYS A 206       3.468 -33.995  13.286  1.00  0.00           H  
ATOM   3159 1HD  LYS A 206       2.257 -34.540  15.176  1.00  0.00           H  
ATOM   3160 2HD  LYS A 206       1.068 -34.924  13.921  1.00  0.00           H  
ATOM   3161 1HE  LYS A 206       1.030 -36.805  15.335  1.00  0.00           H  
ATOM   3162 2HE  LYS A 206       2.038 -37.315  13.979  1.00  0.00           H  
ATOM   3163 1HZ  LYS A 206       3.012 -37.907  16.073  1.00  0.00           H  
ATOM   3164 2HZ  LYS A 206       3.974 -36.810  15.303  1.00  0.00           H  
ATOM   3165 3HZ  LYS A 206       3.032 -36.334  16.570  1.00  0.00           H  
ATOM   3166  N   THR A 207       4.351 -37.661  10.828  1.00  0.00           N  
ATOM   3167  CA  THR A 207       5.265 -38.790  11.008  1.00  0.00           C  
ATOM   3168  C   THR A 207       6.395 -38.746   9.975  1.00  0.00           C  
ATOM   3169  O   THR A 207       7.559 -38.938  10.326  1.00  0.00           O  
ATOM   3170  CB  THR A 207       4.518 -40.132  10.905  1.00  0.00           C  
ATOM   3171  OG1 THR A 207       3.517 -40.205  11.929  1.00  0.00           O  
ATOM   3172  CG2 THR A 207       5.485 -41.295  11.063  1.00  0.00           C  
ATOM   3173  H   THR A 207       3.412 -37.836  10.500  1.00  0.00           H  
ATOM   3174  HA  THR A 207       5.713 -38.719  12.000  1.00  0.00           H  
ATOM   3175  HB  THR A 207       4.029 -40.203   9.933  1.00  0.00           H  
ATOM   3176  HG1 THR A 207       2.894 -39.483  11.819  1.00  0.00           H  
ATOM   3177 1HG2 THR A 207       4.940 -42.236  10.987  1.00  0.00           H  
ATOM   3178 2HG2 THR A 207       6.241 -41.249  10.279  1.00  0.00           H  
ATOM   3179 3HG2 THR A 207       5.970 -41.235  12.037  1.00  0.00           H  
ATOM   3180  N   LYS A 208       6.055 -38.457   8.720  1.00  0.00           N  
ATOM   3181  CA  LYS A 208       7.034 -38.396   7.623  1.00  0.00           C  
ATOM   3182  C   LYS A 208       8.129 -37.314   7.785  1.00  0.00           C  
ATOM   3183  O   LYS A 208       9.308 -37.564   7.540  1.00  0.00           O  
ATOM   3184  CB  LYS A 208       6.296 -38.175   6.302  1.00  0.00           C  
ATOM   3185  CG  LYS A 208       7.200 -38.132   5.076  1.00  0.00           C  
ATOM   3186  CD  LYS A 208       6.391 -37.972   3.799  1.00  0.00           C  
ATOM   3187  CE  LYS A 208       7.294 -37.872   2.578  1.00  0.00           C  
ATOM   3188  NZ  LYS A 208       6.516 -37.701   1.322  1.00  0.00           N  
ATOM   3189  H   LYS A 208       5.081 -38.273   8.522  1.00  0.00           H  
ATOM   3190  HA  LYS A 208       7.582 -39.338   7.596  1.00  0.00           H  
ATOM   3191 1HB  LYS A 208       5.569 -38.974   6.153  1.00  0.00           H  
ATOM   3192 2HB  LYS A 208       5.745 -37.235   6.345  1.00  0.00           H  
ATOM   3193 1HG  LYS A 208       7.893 -37.296   5.165  1.00  0.00           H  
ATOM   3194 2HG  LYS A 208       7.776 -39.055   5.018  1.00  0.00           H  
ATOM   3195 1HD  LYS A 208       5.725 -38.827   3.679  1.00  0.00           H  
ATOM   3196 2HD  LYS A 208       5.783 -37.068   3.863  1.00  0.00           H  
ATOM   3197 1HE  LYS A 208       7.967 -37.023   2.693  1.00  0.00           H  
ATOM   3198 2HE  LYS A 208       7.897 -38.777   2.498  1.00  0.00           H  
ATOM   3199 1HZ  LYS A 208       7.150 -37.640   0.538  1.00  0.00           H  
ATOM   3200 2HZ  LYS A 208       5.901 -38.493   1.195  1.00  0.00           H  
ATOM   3201 3HZ  LYS A 208       5.967 -36.855   1.377  1.00  0.00           H  
ATOM   3202  N   LEU A 209       7.748 -36.111   8.198  1.00  0.00           N  
ATOM   3203  CA  LEU A 209       8.705 -35.017   8.320  1.00  0.00           C  
ATOM   3204  C   LEU A 209       9.472 -35.077   9.642  1.00  0.00           C  
ATOM   3205  O   LEU A 209       8.940 -35.513  10.672  1.00  0.00           O  
ATOM   3206  CB  LEU A 209       7.980 -33.670   8.205  1.00  0.00           C  
ATOM   3207  CG  LEU A 209       7.245 -33.423   6.882  1.00  0.00           C  
ATOM   3208  CD1 LEU A 209       6.479 -32.109   6.966  1.00  0.00           C  
ATOM   3209  CD2 LEU A 209       8.249 -33.398   5.739  1.00  0.00           C  
ATOM   3210  H   LEU A 209       6.778 -35.945   8.433  1.00  0.00           H  
ATOM   3211  HA  LEU A 209       9.440 -35.111   7.522  1.00  0.00           H  
ATOM   3212 1HB  LEU A 209       7.249 -33.600   9.009  1.00  0.00           H  
ATOM   3213 2HB  LEU A 209       8.709 -32.872   8.334  1.00  0.00           H  
ATOM   3214  HG  LEU A 209       6.520 -34.219   6.713  1.00  0.00           H  
ATOM   3215 1HD1 LEU A 209       5.956 -31.932   6.025  1.00  0.00           H  
ATOM   3216 2HD1 LEU A 209       5.755 -32.161   7.778  1.00  0.00           H  
ATOM   3217 3HD1 LEU A 209       7.177 -31.293   7.151  1.00  0.00           H  
ATOM   3218 1HD2 LEU A 209       7.725 -33.223   4.799  1.00  0.00           H  
ATOM   3219 2HD2 LEU A 209       8.972 -32.601   5.907  1.00  0.00           H  
ATOM   3220 3HD2 LEU A 209       8.768 -34.356   5.691  1.00  0.00           H  
ATOM   3221  N   GLY A 210      10.727 -34.635   9.608  1.00  0.00           N  
ATOM   3222  CA  GLY A 210      11.544 -34.565  10.808  1.00  0.00           C  
ATOM   3223  C   GLY A 210      12.860 -33.824  10.627  1.00  0.00           C  
ATOM   3224  O   GLY A 210      13.694 -33.789  11.533  1.00  0.00           O  
ATOM   3225  OXT GLY A 210      13.134 -33.241   9.579  1.00  0.00           O  
ATOM   3226  H   GLY A 210      11.121 -34.340   8.726  1.00  0.00           H  
ATOM   3227 1HA  GLY A 210      10.984 -34.070  11.601  1.00  0.00           H  
ATOM   3228 2HA  GLY A 210      11.768 -35.573  11.155  1.00  0.00           H  
TER                                                                             
HETATM 3230 FE1  HRR B 211      -3.874 -17.904  11.408  1.00  0.00          FE  
HETATM 3231  N2  HRR B 211      -3.947 -16.376  10.072  1.00  0.00           N  
HETATM 3232  C6  HRR B 211      -3.683 -15.050  10.310  1.00  0.00           C  
HETATM 3233  C9  HRR B 211      -3.754 -14.288   9.070  1.00  0.00           C  
HETATM 3234  C8  HRR B 211      -4.033 -15.188   8.075  1.00  0.00           C  
HETATM 3235  C7  HRR B 211      -4.136 -16.492   8.719  1.00  0.00           C  
HETATM 3236  C14 HRR B 211      -4.403 -17.675   8.047  1.00  0.00           C  
HETATM 3237  C15 HRR B 211      -4.616 -18.921   8.631  1.00  0.00           C  
HETATM 3238  N3  HRR B 211      -4.497 -19.186   9.969  1.00  0.00           N  
HETATM 3239  C16 HRR B 211      -4.828 -20.509  10.125  1.00  0.00           C  
HETATM 3240  C17 HRR B 211      -5.188 -21.100   8.843  1.00  0.00           C  
HETATM 3241  C18 HRR B 211      -5.043 -20.113   7.904  1.00  0.00           C  
HETATM 3242  C19 HRR B 211      -5.309 -20.175   6.428  1.00  0.00           C  
HETATM 3243  C20 HRR B 211      -6.625 -19.501   6.010  1.00  0.00           C  
HETATM 3244  C21 HRR B 211      -6.951 -19.571   4.491  1.00  0.00           C  
HETATM 3245  O4  HRR B 211      -7.705 -20.506   4.102  1.00  0.00           O  
HETATM 3246  O3  HRR B 211      -6.440 -18.659   3.787  1.00  0.00           O  
HETATM 3247  C22 HRR B 211      -5.600 -22.528   8.655  1.00  0.00           C  
HETATM 3248  C23 HRR B 211      -4.796 -21.196  11.330  1.00  0.00           C  
HETATM 3249  C24 HRR B 211      -4.388 -20.674  12.556  1.00  0.00           C  
HETATM 3250  N4  HRR B 211      -3.981 -19.377  12.766  1.00  0.00           N  
HETATM 3251  C27 HRR B 211      -3.599 -19.303  14.081  1.00  0.00           C  
HETATM 3252  C26 HRR B 211      -3.761 -20.600  14.732  1.00  0.00           C  
HETATM 3253  C25 HRR B 211      -4.274 -21.451  13.773  1.00  0.00           C  
HETATM 3254  C31 HRR B 211      -4.678 -22.884  13.924  1.00  0.00           C  
HETATM 3255  C29 HRR B 211      -3.458 -20.860  16.132  1.00  0.00           C  
HETATM 3256  C30 HRR B 211      -2.979 -22.001  16.654  1.00  0.00           C  
HETATM 3257  C28 HRR B 211      -3.127 -18.159  14.713  1.00  0.00           C  
HETATM 3258  C1  HRR B 211      -3.031 -16.893  14.149  1.00  0.00           C  
HETATM 3259  N1  HRR B 211      -3.351 -16.579  12.852  1.00  0.00           N  
HETATM 3260  C4  HRR B 211      -3.187 -15.224  12.730  1.00  0.00           C  
HETATM 3261  C5  HRR B 211      -3.340 -14.512  11.542  1.00  0.00           C  
HETATM 3262  C3  HRR B 211      -2.757 -14.649  14.004  1.00  0.00           C  
HETATM 3263  C2  HRR B 211      -2.628 -15.708  14.877  1.00  0.00           C  
HETATM 3264  C34 HRR B 211      -2.223 -15.682  16.319  1.00  0.00           C  
HETATM 3265  C32 HRR B 211      -2.513 -13.246  14.320  1.00  0.00           C  
HETATM 3266  C33 HRR B 211      -3.382 -12.226  14.234  1.00  0.00           C  
HETATM 3267  C11 HRR B 211      -4.120 -14.938   6.602  1.00  0.00           C  
HETATM 3268  C12 HRR B 211      -2.751 -15.087   5.897  1.00  0.00           C  
HETATM 3269  C13 HRR B 211      -2.329 -13.873   5.014  1.00  0.00           C  
HETATM 3270  O1  HRR B 211      -2.756 -12.730   5.351  1.00  0.00           O  
HETATM 3271  O2  HRR B 211      -1.557 -14.143   4.059  1.00  0.00           O  
HETATM 3272  C10 HRR B 211      -3.548 -12.809   8.942  1.00  0.00           C  
HETATM 3273  C35 HRR B 211      -2.159 -18.061  10.796  1.00  0.00           C  
HETATM 3274  C40 HRR B 211      -1.258 -20.182  11.449  1.00  0.00           C  
HETATM 3275  C39 HRR B 211      -0.290 -20.076  10.508  1.00  0.00           C  
HETATM 3276  C41 HRR B 211      -0.419 -20.424   9.094  1.00  0.00           C  
HETATM 3277  C42 HRR B 211      -1.616 -20.928   8.545  1.00  0.00           C  
HETATM 3278  C44 HRR B 211      -1.713 -21.203   7.185  1.00  0.00           C  
HETATM 3279  C46 HRR B 211      -0.619 -20.984   6.340  1.00  0.00           C  
HETATM 3280  C45 HRR B 211       0.573 -20.484   6.868  1.00  0.00           C  
HETATM 3281  C43 HRR B 211       0.670 -20.204   8.231  1.00  0.00           C  
HETATM 3282  C36 HRR B 211      -1.024 -17.202  11.238  1.00  0.00           C  
HETATM 3283  O6  HRR B 211      -0.597 -16.456  10.194  1.00  0.00           O  
HETATM 3284  C37 HRR B 211       0.314 -15.376  10.493  1.00  0.00           C  
HETATM 3285  C38 HRR B 211       0.082 -14.301   9.451  1.00  0.00           C  
HETATM 3286  O5  HRR B 211      -0.540 -17.120  12.355  1.00  0.00           O  
HETATM 3287  H9  HRR B 211      -4.486 -17.612   6.970  1.00  0.00           H  
HETATM 3288  H10 HRR B 211      -4.478 -19.705   5.880  1.00  0.00           H  
HETATM 3289  H11 HRR B 211      -5.335 -21.222   6.105  1.00  0.00           H  
HETATM 3290  H13 HRR B 211      -6.621 -18.452   6.314  1.00  0.00           H  
HETATM 3291  H12 HRR B 211      -7.438 -19.995   6.562  1.00  0.00           H  
HETATM 3292  H16 HRR B 211      -6.493 -22.773   9.244  1.00  0.00           H  
HETATM 3293  H14 HRR B 211      -4.809 -23.220   8.970  1.00  0.00           H  
HETATM 3294  H15 HRR B 211      -5.827 -22.742   7.607  1.00  0.00           H  
HETATM 3295  H17 HRR B 211      -5.076 -22.243  11.307  1.00  0.00           H  
HETATM 3296  H23 HRR B 211      -5.488 -23.148  13.236  1.00  0.00           H  
HETATM 3297  H22 HRR B 211      -5.021 -23.083  14.944  1.00  0.00           H  
HETATM 3298  H24 HRR B 211      -3.844 -23.571  13.724  1.00  0.00           H  
HETATM 3299  H19 HRR B 211      -3.638 -20.031  16.817  1.00  0.00           H  
HETATM 3300  H21 HRR B 211      -2.803 -22.092  17.722  1.00  0.00           H  
HETATM 3301  H20 HRR B 211      -2.730 -22.864  16.044  1.00  0.00           H  
HETATM 3302  H18 HRR B 211      -2.830 -18.252  15.752  1.00  0.00           H  
HETATM 3303  H1  HRR B 211      -3.120 -13.454  11.570  1.00  0.00           H  
HETATM 3304  H29 HRR B 211      -1.868 -14.692  16.617  1.00  0.00           H  
HETATM 3305  H28 HRR B 211      -3.061 -15.943  16.977  1.00  0.00           H  
HETATM 3306  H30 HRR B 211      -1.421 -16.402  16.522  1.00  0.00           H  
HETATM 3307  H25 HRR B 211      -1.515 -13.024  14.700  1.00  0.00           H  
HETATM 3308  H26 HRR B 211      -4.413 -12.362  13.921  1.00  0.00           H  
HETATM 3309  H27 HRR B 211      -3.083 -11.217  14.504  1.00  0.00           H  
HETATM 3310  H5  HRR B 211      -4.856 -15.607   6.139  1.00  0.00           H  
HETATM 3311  H6  HRR B 211      -4.457 -13.915   6.414  1.00  0.00           H  
HETATM 3312  H7  HRR B 211      -2.705 -16.001   5.293  1.00  0.00           H  
HETATM 3313  H8  HRR B 211      -1.967 -15.196   6.660  1.00  0.00           H  
HETATM 3314  H2  HRR B 211      -4.405 -12.242   9.327  1.00  0.00           H  
HETATM 3315  H3  HRR B 211      -2.668 -12.472   9.502  1.00  0.00           H  
HETATM 3316  H4  HRR B 211      -3.400 -12.529   7.895  1.00  0.00           H  
HETATM 3317  H31 HRR B 211      -2.047 -18.367   9.755  1.00  0.00           H  
HETATM 3318  H38 HRR B 211      -2.202 -20.670  11.256  1.00  0.00           H  
HETATM 3319  H37 HRR B 211      -1.069 -19.887  12.473  1.00  0.00           H  
HETATM 3320  H39 HRR B 211       0.658 -19.622  10.791  1.00  0.00           H  
HETATM 3321  H40 HRR B 211      -2.478 -21.091   9.180  1.00  0.00           H  
HETATM 3322  H42 HRR B 211      -2.648 -21.582   6.784  1.00  0.00           H  
HETATM 3323  H44 HRR B 211      -0.698 -21.198   5.278  1.00  0.00           H  
HETATM 3324  H43 HRR B 211       1.427 -20.308   6.219  1.00  0.00           H  
HETATM 3325  H41 HRR B 211       1.596 -19.808   8.638  1.00  0.00           H  
HETATM 3326  H33 HRR B 211       0.096 -15.017  11.505  1.00  0.00           H  
HETATM 3327  H32 HRR B 211       1.339 -15.756  10.474  1.00  0.00           H  
HETATM 3328  H36 HRR B 211      -0.960 -13.971   9.467  1.00  0.00           H  
HETATM 3329  H34 HRR B 211       0.726 -13.438   9.654  1.00  0.00           H  
HETATM 3330  H35 HRR B 211       0.312 -14.675   8.448  1.00  0.00           H  
TER                                                                             
CONECT 2242 3230                                                                
CONECT 3230 2242 3231 3238 3250                                                 
CONECT 3230 3259 3273                                                           
CONECT 3231 3230 3232 3235                                                      
CONECT 3232 3231 3233 3261                                                      
CONECT 3233 3232 3234 3272                                                      
CONECT 3234 3233 3235 3267                                                      
CONECT 3235 3231 3234 3236                                                      
CONECT 3236 3235 3237 3287                                                      
CONECT 3237 3236 3238 3241                                                      
CONECT 3238 3230 3237 3239                                                      
CONECT 3239 3238 3240 3248                                                      
CONECT 3240 3239 3241 3247                                                      
CONECT 3241 3237 3240 3242                                                      
CONECT 3242 3241 3243 3288 3289                                                 
CONECT 3243 3242 3244 3290 3291                                                 
CONECT 3244 3243 3245 3246                                                      
CONECT 3245 3244                                                                
CONECT 3246 3244                                                                
CONECT 3247 3240 3292 3293 3294                                                 
CONECT 3248 3239 3249 3295                                                      
CONECT 3249 3248 3250 3253                                                      
CONECT 3250 3230 3249 3251                                                      
CONECT 3251 3250 3252 3257                                                      
CONECT 3252 3251 3253 3255                                                      
CONECT 3253 3249 3252 3254                                                      
CONECT 3254 3253 3296 3297 3298                                                 
CONECT 3255 3252 3256 3299                                                      
CONECT 3256 3255 3300 3301                                                      
CONECT 3257 3251 3258 3302                                                      
CONECT 3258 3257 3259 3263                                                      
CONECT 3259 3230 3258 3260                                                      
CONECT 3260 3259 3261 3262                                                      
CONECT 3261 3232 3260 3303                                                      
CONECT 3262 3260 3263 3265                                                      
CONECT 3263 3258 3262 3264                                                      
CONECT 3264 3263 3304 3305 3306                                                 
CONECT 3265 3262 3266 3307                                                      
CONECT 3266 3265 3308 3309                                                      
CONECT 3267 3234 3268 3310 3311                                                 
CONECT 3268 3267 3269 3312 3313                                                 
CONECT 3269 3268 3270 3271                                                      
CONECT 3270 3269                                                                
CONECT 3271 3269                                                                
CONECT 3272 3233 3314 3315 3316                                                 
CONECT 3273 3230 3274 3282 3317                                                 
CONECT 3274 3273 3275 3318 3319                                                 
CONECT 3275 3274 3276 3320                                                      
CONECT 3276 3275 3277 3281                                                      
CONECT 3277 3276 3278 3321                                                      
CONECT 3278 3277 3279 3322                                                      
CONECT 3279 3278 3280 3323                                                      
CONECT 3280 3279 3281 3324                                                      
CONECT 3281 3276 3280 3325                                                      
CONECT 3282 3273 3283 3286                                                      
CONECT 3283 3282 3284                                                           
CONECT 3284 3283 3285 3326 3327                                                 
CONECT 3285 3284 3328 3329 3330                                                 
CONECT 3286 3282                                                                
CONECT 3287 3236                                                                
CONECT 3288 3242                                                                
CONECT 3289 3242                                                                
CONECT 3290 3243                                                                
CONECT 3291 3243                                                                
CONECT 3292 3247                                                                
CONECT 3293 3247                                                                
CONECT 3294 3247                                                                
CONECT 3295 3248                                                                
CONECT 3296 3254                                                                
CONECT 3297 3254                                                                
CONECT 3298 3254                                                                
CONECT 3299 3255                                                                
CONECT 3300 3256                                                                
CONECT 3301 3256                                                                
CONECT 3302 3257                                                                
CONECT 3303 3261                                                                
CONECT 3304 3264                                                                
CONECT 3305 3264                                                                
CONECT 3306 3264                                                                
CONECT 3307 3265                                                                
CONECT 3308 3266                                                                
CONECT 3309 3266                                                                
CONECT 3310 3267                                                                
CONECT 3311 3267                                                                
CONECT 3312 3268                                                                
CONECT 3313 3268                                                                
CONECT 3314 3272                                                                
CONECT 3315 3272                                                                
CONECT 3316 3272                                                                
CONECT 3317 3273                                                                
CONECT 3318 3274                                                                
CONECT 3319 3274                                                                
CONECT 3320 3275                                                                
CONECT 3321 3277                                                                
CONECT 3322 3278                                                                
CONECT 3323 3279                                                                
CONECT 3324 3280                                                                
CONECT 3325 3281                                                                
CONECT 3326 3284                                                                
CONECT 3327 3284                                                                
CONECT 3328 3285                                                                
CONECT 3329 3285                                                                
CONECT 3330 3285                                                                
# All scores below are weighted scores, not raw scores.
#BEGIN_POSE_ENERGIES_TABLE correct_surface_True/002_008_UM_159_H148_areda15_HMM_onlyH_1__DE_4_HRR_DE_1_run_01.pdb
label fa_atr fa_rep fa_sol fa_intra_atr_xover4 fa_intra_rep_xover4 fa_intra_sol_xover4 lk_ball lk_ball_iso lk_ball_bridge lk_ball_bridge_uncpl fa_elec fa_intra_elec pro_close hbond_sr_bb hbond_lr_bb hbond_bb_sc hbond_sc dslf_fa13 omega fa_dun_dev fa_dun_rot fa_dun_semi p_aa_pp hxl_tors ref rama_prepro total
weights 1 0.55 1 1 0.55 1 0.92 -0.38 -0.33 -0.33 1 1 1.25 1 1 1 1 1.25 0.48 0.69 0.76 0.78 0.61 1 1 0.5 NA
pose -1256.56 129.253 635.546 -81.8448 46.85 35.9883 415.368 -430.393 -10.5043 -47.1543 -374.664 -39.1127 0 -145.981 -15.6496 -30.4517 -19.396 0 26.6333 19.3008 75.8891 104.722 -58.9785 57.9629 64.9127 -38.581 -936.849
VAL:NtermProteinFull_1 -4.55452 0.79406 1.07613 -0.306 0.27101 0.04493 0.83623 -1.15375 -0.0298 -0.08733 -1.97827 1.94355 0 0 0 0 0 0 0.0035 0.00275 0.01727 0 0 0 2.085 0 -1.03524
SER_2 -4.38161 0.27894 4.2592 -0.02662 0 0.06879 2.76552 -1.94856 -0.02131 -0.05516 -2.43367 -0.55235 0 0 0 -1.79444 0 0 0.02218 0.04268 0.12463 0 -0.35908 0.65794 -1.1772 -0.16034 -4.69047
LEU_3 -6.09332 0.62306 1.30083 -0.71212 0.45685 0.1905 1.37836 -1.5756 -0.02578 -0.0921 -0.44747 0.03827 0 0 0 0 0 0 0.02661 0.04791 0.68951 0 -0.22744 0 0.72952 -0.25113 -3.94355
ASP_4 -4.63431 0.26424 4.68248 -0.11431 0.01708 0.30762 2.43582 -2.14215 -0.02087 -0.11098 -2.68127 -0.22877 0 0 0 0 -1.04585 0 0.07834 0.00078 0 1.42736 0.19683 0 -2.2837 -0.16124 -4.01292
GLN_5 -6.17881 0.61779 5.0572 -0.24766 0.02053 0.17843 2.90032 -2.55413 -0.03764 -0.15542 -2.70233 -0.2691 0 0 0 -1.79444 0 0 0.08737 0.06651 0 3.04658 0.08284 0 -1.0644 -0.07586 -3.02225
ALA_6 -6.64972 0.51277 2.2513 -0.02294 0 0 1.97226 -2.19485 -0.01442 -0.04946 -1.62394 -0.29376 0 0 0 0 0 0 0.1333 0 0 0 -0.28525 0 2.3386 -0.24901 -4.17511
ILE_7 -9.26439 1.12362 2.43198 -0.50833 0.55188 0.07184 2.16164 -2.45208 -0.06196 -0.23437 -1.83683 0.05972 0 0 0 0 0 0 -0.05825 0.08855 0.06818 0 -0.45445 0 1.0317 -0.23027 -7.51182
ILE_8 -8.58492 1.13606 2.22518 -0.5062 0.56729 0.07076 2.03417 -2.20496 -0.03672 -0.23726 -2.13566 0.08242 0 0 0 0 0 0 -0.01486 0.05652 0.06526 0 -0.45144 0 1.0317 0.03329 -6.86936
ILE_9 -8.48533 1.28197 1.48745 -0.5137 0.57029 0.07402 1.91847 -2.16129 -0.00642 -0.06891 -1.66709 0.06326 0 0 0 0 0 0 0.11967 0.12414 0.10962 0 -0.33578 0 1.0317 0.02524 -6.4327
LEU_10 -8.16374 0.99437 1.25163 -0.49613 0.34409 0.07438 1.64541 -2.07531 -0.01363 -0.08681 -1.44696 0.14032 0 0 0 0 0 0 0.18 0.21494 0.24048 0 -0.28373 0 0.72952 -0.14949 -6.90068
ILE_11 -9.10069 0.95669 2.52974 -0.51988 0.71066 0.07528 2.27673 -2.30204 -0.01646 -0.08105 -1.97074 -0.01578 0 0 0 0 0 0 0.06705 0.04468 0.09255 0 -0.40775 0 1.0317 -0.18189 -6.81121
VAL_12 -8.58513 0.88674 1.85484 -0.31752 0.34 0.05529 2.19237 -2.3122 -0.01703 -0.25924 -2.31762 -0.03621 0 0 0 0 0 0 0.4803 0.10455 -0.01955 0 -0.22389 0 2.085 -0.07795 -6.16725
ALA_13 -6.1512 0.36382 3.03279 -0.02235 0 0 2.27683 -2.41692 -0.0435 -0.20191 -2.37479 -0.27716 0 0 0 0 0 0 0.0694 0 0 0 -0.23821 0 2.3386 -0.24047 -3.88507
ALA_14 -3.66826 0.17323 2.32175 -0.02257 0 0 1.28039 -1.53226 -0.00195 -0.01422 -0.53615 -0.29526 0 0 0 0 0 0 0.06228 0 0 0 -0.19766 0 2.3386 -0.38524 -0.47733
LYS_15 -6.89597 0.44214 6.74196 -0.51904 0.41954 0.22677 3.25935 -2.97547 -0.12738 -0.18179 -4.07085 0.55588 0 0 0 0 -1.25774 0 0.36578 0.1688 3.29873 0 -0.07817 0 -1.6738 -0.35151 -2.65278
LEU_16 -6.47635 0.72947 1.06669 -0.50803 0.39224 0.07922 1.40587 -1.61964 -0.00665 -0.05344 -0.62503 0.1238 0 0 0 0 0 0 -0.02771 0.09255 0.15441 0 -0.31088 0 0.72952 -0.30566 -5.15963
GLY_17 -1.71327 0.08181 1.88849 -6e-05 0 0 0.93966 -0.92377 -0.01004 -0.09352 -0.70362 -0.31778 0 0 0 0 0 0 -0.01554 0 0 0 -1.45758 0 1.2108 -0.00681 -1.12122
THR_18 -4.61219 0.6672 2.12995 -0.19454 0.15552 0.05948 1.65284 -1.55383 -0.04456 -0.37 -1.30519 -0.77649 0 0 0 -0.35989 0 0 0.08102 0 0.64153 0 -0.76352 2.30378 -1.425 0.38406 -3.32985
THR_19 -4.07591 0.46991 3.95133 -0.1133 0.06374 0.07925 2.31332 -1.95976 -0.08754 -0.29986 -2.15677 -0.52838 0 0 0 -0.98054 0 0 -0.01579 0.02959 0.00988 0 -0.43217 2.28818 -1.425 0.0138 -2.85601
VAL_20 -5.81068 1.28837 1.40755 -0.36785 0.30783 0.06785 1.35706 -1.68745 -0.0564 -0.15743 -0.68693 0.0746 0 0 0 0 0 0 0.06317 0.01305 1.0144 0 0.07877 0 2.085 -0.31474 -1.32383
GLU_21 -4.55875 0.58932 5.11608 -0.46294 0.20365 1.24171 1.68668 -2.30471 -0.19803 -0.51116 -2.6069 -2.34243 0 0 0 0 0 0 -0.04509 0 0 4.03568 -0.30267 0 -2.5358 -0.35089 -3.34626
GLU_22 -6.28123 0.62445 6.36484 -0.64182 0.17048 1.06144 2.95425 -2.69888 -0.10438 -0.42188 -2.21401 -0.51771 0 0 0 -0.62065 -0.71228 0 0.05235 0.01692 0 3.11117 -0.23006 0 -2.5358 -0.44198 -3.06478
ALA_23 -5.92842 0.25204 2.03059 -0.02223 0 0 1.92869 -2.10147 -0.04684 -0.28264 -1.45386 -0.30344 0 0 0 0 0 0 0.06069 0 0 0 -0.34305 0 2.3386 -0.44527 -4.31661
VAL_24 -6.12509 0.43633 2.38656 -0.30903 0.26029 0.05338 2.01046 -2.08507 -0.06368 -0.17786 -1.64786 -0.07198 0 0 0 0 0 0 -0.0643 0 -0.0187 0 -0.32097 0 2.085 -0.3203 -3.97281
GLU_25 -4.76289 0.19358 4.33815 -0.63809 0.1719 1.05508 1.88715 -2.04649 -0.03345 -0.14539 -1.81907 -0.55905 0 0 0 0 0 0 -0.01208 0 0 3.38463 -0.23234 0 -2.5358 -0.33092 -2.08509
GLN_26 -7.5907 0.87823 5.57597 -0.25809 0.02745 0.18209 2.988 -2.87455 -0.04023 -0.29586 -2.94138 -0.4085 0 0 0 0 -0.71228 0 0.36691 0.1725 0 2.75973 -0.10027 0 -1.0644 -0.38839 -3.72377
ALA_27 -6.27438 0.3793 2.36223 -0.02261 0 0 2.18854 -2.1944 -0.01075 -0.08407 -1.83703 -0.29588 0 0 0 0 0 0 0.54722 0 0 0 -0.30954 0 2.3386 -0.36787 -3.58067
LEU_28 -5.87775 0.45177 3.72652 -0.50041 0.28791 0.07874 2.06755 -2.13205 -0.03026 -0.09531 -2.53085 0.13606 0 0 0 0 0 0 0.6585 0.47799 0.18923 0 -0.29323 0 0.72952 -0.43857 -3.09466
TRP_29 -6.96381 0.46852 4.10835 -1.27046 0.0812 0.37385 2.00403 -2.13941 -0.06091 -0.23307 -1.91657 -0.20352 0 0 0 0 0 0 0.00067 0.13603 0 1.29191 -0.28557 0 3.035 -0.16284 -1.73661
LEU_30 -9.88501 1.12935 1.60112 -0.4833 0.40222 0.0684 2.20565 -2.4062 -0.07095 -0.47852 -1.95374 0.13031 0 0 0 0 0 0 0.01747 0.42544 0.53816 0 -0.22924 0 0.72952 -0.04095 -8.30029
LYS_31 -6.91747 0.80864 5.238 -0.49569 0.11101 0.31037 2.71035 -2.52833 -0.06391 -0.27738 -2.27268 0.46962 0 0 0 0 0 0 0.13801 0.52015 1.69558 0 0.03813 0 -1.6738 0.1478 -2.0416
THR_32 -3.33769 0.11525 3.56815 -0.20316 0.13913 0.06329 1.32854 -1.59505 -0.00247 -0.00747 -1.43583 -0.13762 0 0 0 0 0 0 0.04866 0.00834 -0.009 0 -0.02559 2.28507 -1.425 0.27314 -0.34929
LYS_33 -4.4233 0.22921 2.7178 -0.53877 0.28145 0.28653 1.07769 -1.32881 -0.00126 -0.01559 -0.64364 0.21479 0 0 0 0 0 0 -0.03033 0.09185 1.7578 0 -0.12014 0 -1.6738 -0.08893 -2.20746
LEU_34 -5.73702 1.15209 0.05302 -0.52324 0.52338 0.08056 1.10527 -1.2182 -0.01842 -0.10788 -0.81988 -0.03311 0 0 0 0 0 0 0.06213 0.12133 2.66521 0 -0.26625 0 0.72952 -0.17657 -2.40804
GLY_35 -1.68362 0.09263 1.59598 -5e-05 0 0 0.79532 -0.8537 -0.04007 -0.274 -0.49769 -0.31564 0 0 0 0 0 0 0.06481 0 0 0 -1.27066 0 1.2108 0.0734 -1.1025
VAL_36 -5.82341 0.97026 1.52106 -0.30726 0.21342 0.04725 1.19943 -1.56354 -0.06056 -0.41003 -1.03977 -0.15234 0 0 0 0 0 0 0.00575 0.01364 0.00643 0 -0.49264 0 2.085 -0.04979 -3.83711
SER_37 -4.31317 0.157 4.40372 -0.02743 0 0.0701 2.73335 -2.02173 -0.01465 -0.0528 -2.16147 -0.44141 0 0 0 -1.82919 0 0 -0.02988 0.00971 0.0808 0 -0.43741 0.66426 -1.1772 -0.43266 -4.82005
LEU_38 -5.23929 0.57891 1.81958 -0.4993 0.58518 0.07288 1.3857 -1.51118 -0.01437 -0.04659 -0.49367 0.14611 0 0 0 0 0 0 0.47193 0.06831 0.26556 0 -0.27131 0 0.72952 -0.44861 -2.40063
TYR_39 -5.69548 0.54686 3.44135 -0.95762 0.07852 0.35245 1.86 -1.99667 -0.09638 -0.17096 -1.01809 -0.21061 0 0 0 0 0 0 0.21109 0.00069 0 1.55199 -0.4285 0.06918 0.96414 -0.11969 -1.61774
GLN_40 -6.77028 0.56783 5.56232 -0.25452 0.02572 0.18993 3.19826 -2.68983 -0.05093 -0.21269 -2.88656 -0.28023 0 0 0 -1.82919 -0.76514 0 0.60524 0.02064 0 3.15942 -0.15432 0 -1.0644 -0.11335 -3.7421
ALA_41 -6.82756 0.98355 2.57395 -0.02254 0 0 2.44745 -2.33693 -0.01187 -0.02956 -1.77217 -0.2836 0 0 0 0 0 0 0.05866 0 0 0 -0.19161 0 2.3386 -0.34352 -3.41715
LEU_42 -9.16111 1.28146 1.87505 -0.49128 0.38563 0.07266 2.28792 -2.33742 -0.01521 -0.04403 -2.01873 0.11378 0 0 0 0 0 0 0.91033 0.22679 0.14953 0 -0.31165 0 0.72952 -0.37739 -6.72413
VAL_43 -7.42243 1.03477 2.28926 -0.31486 0.29863 0.05463 2.1322 -2.20019 -0.03963 -0.16952 -1.74374 -0.05216 0 0 0 0 0 0 0.14569 0.07837 -0.02371 0 -0.24242 0 2.085 -0.26352 -4.35361
ILE_44 -9.20047 1.48152 0.94439 -0.51182 0.5272 0.07367 2.32601 -2.23553 -0.04967 -0.15909 -1.58473 0.05054 0 0 0 0 0 0 -0.04738 0.25178 0.08152 0 -0.38232 0 1.0317 -0.07537 -7.47803
LEU_45 -9.83526 1.88589 1.37169 -0.5178 0.73312 0.07489 2.50982 -2.46412 -0.02897 -0.06195 -1.51077 0.21134 0 0 0 0 0 0 0.25419 0.13232 0.359 0 -0.25597 0 0.72952 -0.13091 -6.54397
ALA_46 -5.59213 0.3292 3.29391 -0.02151 0 0 2.15159 -2.26922 -0.02572 -0.19196 -1.73506 -0.27627 0 0 0 0 0 0 0.1922 0 0 0 -0.15335 0 2.3386 -0.25273 -2.21247
ALA_47 -5.85873 0.44746 3.99137 -0.02275 0 0 2.75359 -2.5923 -0.1192 -0.64266 -1.97107 -0.29476 0 0 0 0 0 0 0.28557 0 0 0 -0.19601 0 2.3386 -0.30004 -2.18093
ALA_48 -5.76027 0.14173 3.6375 -0.02169 0 0 2.87625 -2.55757 -0.06717 -0.24188 -2.3744 -0.27931 0 0 0 0 0 0 0.77319 0 0 0 -0.29826 0 2.3386 -0.40141 -2.23468
ALA_49 -4.12806 0.3236 2.11064 -0.02327 1e-05 0 1.22335 -1.63717 -0.01641 -0.09523 -0.51664 -0.26909 0 0 0 0 0 0 0.02427 0 0 0 -0.23149 0 2.3386 -0.47661 -1.37351
ASN_50 -6.47039 0.26711 6.952 -0.18003 0.03374 0.26191 3.56599 -3.16794 -0.17134 -0.61936 -3.61393 -0.27846 0 0 0 -0.88534 -0.98863 0 -0.00885 0.00433 0 1.38082 0.17174 0 -0.87355 -0.2196 -4.8398
THR_51 -5.39691 0.57372 3.60725 -0.1201 0.04436 0.06004 2.25131 -2.27035 -0.1965 -0.47141 -1.08386 -1.05523 0 0 0 0 -0.50496 0 -0.01471 0.11548 0.02216 0 -0.32033 2.76591 -1.425 -0.12211 -3.54123
GLY_52 -1.78246 0.08443 1.95422 -5e-05 0 0 1.02697 -0.97961 -0.01267 -0.05377 -0.60523 -0.32495 0 0 0 0 0 0 0.02326 0 0 0 -1.25364 0 1.2108 -0.3361 -1.04879
THR_53 -4.33426 0.27971 4.21854 -0.10393 0.06715 0.06829 2.15908 -2.06066 -0.18621 -0.89838 -2.33362 -0.43017 0 0 0 0 -0.50496 0 0.15801 0 0.07384 0 -0.78011 2.31392 -1.425 -0.21824 -3.93699
THR_54 -4.3596 0.37218 4.66658 -0.11268 0.06957 0.07674 2.6551 -2.12482 -0.05638 -0.34484 -2.19861 -0.45732 0 0 0 -1.14285 0 0 0.00495 0.02406 0.01519 0 -0.37859 2.31563 -1.425 -0.27494 -2.67561
VAL_55 -5.34521 1.16691 0.46219 -0.28801 0.32214 0.0366 1.16694 -1.27347 -0.04232 -0.12121 -0.13932 0.44043 0 0 0 0 0 0 0.012 0.37888 1.04496 0 0.06153 0 2.085 -0.32161 -0.35356
GLU_56 -4.73415 0.69921 4.05767 -0.32502 0.06007 0.33454 1.59784 -1.8938 -0.10592 -0.35298 -1.45781 -0.46848 0 0 0 0 0 0 -0.02654 0.00095 0 3.14872 -0.12979 0 -2.5358 -0.15293 -2.28421
GLU_57 -5.85939 0.56032 6.44371 -0.21064 0.03002 0.25688 2.71991 -2.6952 -0.07546 -0.56476 -1.9716 -0.44661 0 0 0 -1.14285 0 0 -0.04745 0 0 3.1951 -0.24304 0 -2.5358 -0.33851 -2.92537
ALA_58 -5.22569 0.15426 2.65977 -0.02197 0 0 2.02414 -2.1128 -0.07136 -0.44545 -1.42991 -0.29502 0 0 0 0 0 0 -0.0576 0 0 0 -0.34509 0 2.3386 -0.53289 -3.361
VAL_59 -7.46279 1.33195 2.10848 -0.30519 0.23083 0.05217 2.23916 -2.2475 -0.06175 -0.25311 -1.55314 -0.07155 0 0 0 0 0 0 0.08533 0.04685 -0.0105 0 -0.41396 0 2.085 -0.2313 -4.43102
GLN_60 -5.49343 0.32163 5.07109 -0.25831 0.03017 0.18729 2.04846 -2.33337 -0.11558 -0.49654 -2.12242 -0.38318 0 0 0 0 0 0 0.13389 0 0 2.85264 0.04499 0 -1.0644 0.0196 -1.55747
GLU_61 -5.56487 0.32643 4.71508 -0.2165 0.02877 0.26716 1.93872 -2.32561 -0.06277 -0.60779 -1.8357 -0.47071 0 0 0 0 0 0 -0.02594 0.08625 0 2.85394 -0.24193 0 -2.5358 -0.25776 -3.92903
ALA_62 -6.91277 1.21499 2.5523 -0.02243 0 0 2.62725 -2.3996 -0.02067 -0.24631 -2.22538 -0.28483 0 0 0 0 0 0 -0.04724 0 0 0 -0.23997 0 2.3386 -0.50971 -4.17578
LEU_63 -6.0666 0.53897 3.63066 -0.50147 0.49516 0.07336 1.90512 -2.12401 -0.07119 -0.23543 -2.26549 0.15331 0 0 0 0 0 0 0.16414 0.0928 0.35585 0 -0.25543 0 0.72952 -0.36555 -3.74628
GLN_64 -4.3331 0.20131 4.38121 -0.25281 0.03627 0.18431 1.756 -1.96665 -0.07729 -0.47458 -1.46614 -0.33381 0 0 0 0 0 0 0.09788 0 0 2.55257 0.13296 0 -1.0644 -0.05933 -0.68561
LEU_65 -7.96194 0.75068 1.53029 -0.71871 0.5405 0.20382 1.79854 -2.00565 -0.03525 -0.30253 -1.81119 0.06225 0 0 0 0 0 0 0.3032 0.0622 0.83819 0 -0.2586 0 0.72952 -0.06189 -6.33658
LYS_66 -8.11963 0.87366 6.12312 -0.49793 0.12259 0.36914 2.92496 -2.92325 -0.10115 -0.31217 -3.11311 0.34599 0 0 0 0 0 0 -0.01458 0.35919 1.71973 0 0.01705 0 -1.6738 -0.01001 -3.9102
THR_67 -3.01463 0.09689 3.32718 -0.20603 0.16614 0.06395 1.07781 -1.51725 -0.06265 -0.30739 -1.06481 -0.20297 0 0 0 0 0 0 -0.02881 0 -0.00909 0 -0.02333 2.44587 -1.425 0.15071 -0.53342
LYS_68 -3.28129 0.13228 2.72009 -0.30495 0.02643 0.11761 0.99266 -1.26056 -0.00373 -0.04418 -0.36722 0.11251 0 0 0 0 0 0 -0.02054 0.03318 0.99997 0 -0.02205 0 -1.6738 -0.18713 -2.0307
LEU_69 -5.84464 0.80366 0.18135 -0.52243 0.50914 0.0856 0.83394 -1.19334 -0.03905 -0.10656 -0.42373 0.12629 0 0 0 0 0 0 -0.01498 0 0.06924 0 -0.26403 0 0.72952 -0.34101 -5.41105
GLY_70 -1.88886 0.08451 1.80694 -5e-05 0 0 1.00379 -0.95454 -0.02431 -0.10963 -0.60151 -0.32159 0 0 0 0 0 0 0.18965 0 0 0 -1.17048 0 1.2108 -0.0019 -0.77719
VAL_71 -5.57385 1.16955 1.122 -0.29717 0.20838 0.04039 1.29412 -1.44728 -0.07126 -0.2951 -1.275 0.0805 0 0 0 0 0 0 0.11065 0 0.0006 0 -0.18607 0 2.085 0.5442 -2.49037
SER_72 -4.21488 0.29171 3.81205 -0.02832 0 0.0724 2.18008 -1.89453 -0.09004 -0.27143 -1.60868 -0.43281 0 0 0 -0.66393 0 0 -0.02141 0.01339 0.10225 0 -0.39778 0.61634 -1.1772 0.13287 -3.57992
LEU_73 -6.95277 0.54519 1.92896 -0.69008 0.56559 0.1719 1.45929 -1.82403 -0.0433 -0.16297 -0.89375 0.05663 0 0 0 0 0 0 -0.02154 0.14808 1.04271 0 -0.28834 0 0.72952 -0.4887 -4.71762
GLU_74 -6.40724 0.56506 4.68429 -0.46125 0.23442 1.24412 2.27742 -2.39828 -0.11712 -0.40664 -2.86901 -2.42982 0 0 0 0 -0.76514 0 0.12041 0.01548 0 3.88959 -0.24679 0 -2.5358 -0.47008 -6.07639
ALA_75 -6.38098 0.61822 2.81918 -0.02051 0 0 2.09526 -2.33442 -0.09843 -0.37968 -1.03618 -0.26292 0 0 0 -0.66393 0 0 -0.01045 0 0 0 0.03427 0 2.3386 -0.23354 -3.51553
ALA_76 -6.75306 0.5664 2.21447 -0.02109 0 0 2.23474 -2.23296 -0.03506 -0.19781 -1.54935 -0.2945 0 0 0 0 0 0 -0.01977 0 0 0 -0.16014 0 2.3386 -0.07167 -3.98121
LEU_77 -9.19207 1.38732 2.25456 -0.47946 0.23935 0.06998 2.09774 -2.51403 -0.07371 -0.33257 -1.3373 0.11792 0 0 0 0 0 0 -0.0177 0.72432 0.44288 0 -0.24397 0 0.72952 -0.23439 -6.36164
ALA_78 -5.9424 0.69622 3.0125 -0.02278 0 0 2.24447 -2.33261 -0.01755 -0.12677 -2.38624 -0.31301 0 0 0 0 0 0 -0.03595 0 0 0 -0.26457 0 2.3386 -0.38728 -3.53735
ILE_79 -8.82618 1.09304 1.34331 -0.50858 0.5593 0.07169 2.15215 -2.27203 -0.03046 -0.13725 -1.8182 0.04743 0 0 0 0 0 0 -0.04751 0.04326 0.08653 0 -0.45279 0 1.0317 -0.29318 -7.95777
LEU_80 -7.69935 0.70129 2.13377 -0.49648 0.37639 0.07162 1.81111 -2.23034 -0.00913 -0.08113 -1.76166 0.14477 0 0 0 0 0 0 0.11267 0.15508 0.35424 0 -0.25584 0 0.72952 -0.13824 -6.08173
SER_81 -6.62266 0.36885 6.2074 -0.02438 0 0.02509 3.31299 -3.02201 -0.16699 -0.85899 -4.19485 -0.27826 0 0 0 0 -0.63094 0 0.08995 0.02669 0.44301 0 0.31485 0.63338 -1.1772 -0.0942 -5.64827
ALA_82 -6.16893 0.45421 2.59756 -0.02194 0 0 2.09306 -2.21498 -0.01775 -0.25397 -2.15044 -0.28456 0 0 0 0 0 0 0.00509 0 0 0 -0.14145 0 2.3386 -0.06959 -3.83509
ALA_83 -5.91353 0.28808 2.76991 -0.02093 0 0 2.1624 -2.3137 -0.03927 -0.11316 -2.5092 -0.2713 0 0 0 0 0 0 -0.03244 0 0 0 -0.1198 0 2.3386 -0.19272 -3.96706
ALA_84 -3.46065 0.25748 2.00166 -0.02267 0 0 1.17667 -1.45163 -0.00554 -0.06618 -0.56236 -0.28681 0 0 0 0 0 0 -0.01392 0 0 0 -0.18906 0 2.3386 -0.2588 -0.54322
GLN_85 -4.71924 0.5985 3.09099 -0.65598 0.0752 0.6716 1.43609 -1.66199 -0.02899 -0.17882 -1.32537 -0.28462 0 0 0 -0.88534 0 0 0.5829 0.0455 0 2.40031 -0.15544 0 -1.0644 -0.27583 -2.33492
LEU_86 -6.09097 0.74491 1.16951 -0.48998 0.38187 0.07426 1.08511 -1.5755 -0.00615 -0.07574 -0.37169 0.10225 0 0 0 0 0 0 -0.052 0.50005 0.17574 0 -0.30738 0 0.72952 -0.2605 -4.2667
GLY_87 -1.62029 0.12622 1.74526 -6e-05 0 0 0.72585 -0.85727 -0.02099 -0.16549 -0.47064 -0.31909 0 0 0 0 0 0 -0.02353 0 0 0 -1.49675 0 1.2108 0.07206 -1.09392
THR_88 -4.4498 0.47223 2.19846 -0.19931 0.15273 0.06227 1.60164 -1.55369 -0.07189 -0.53973 -1.03678 -0.83559 0 0 0 -0.32251 0 0 0.00575 0 0.79598 0 -0.78022 2.30378 -1.425 0.38804 -3.23364
THR_89 -3.9524 0.38355 3.77782 -0.11232 0.05565 0.07805 2.05109 -1.87555 -0.10388 -0.49289 -1.81569 -0.49654 0 0 0 -1.02479 0 0 -0.01517 0 0.01374 0 -0.34319 2.60012 -1.425 -0.10075 -2.79816
VAL_90 -5.38952 0.65166 1.53831 -0.30273 0.22528 0.05156 1.48758 -1.67033 -0.07967 -0.29406 -1.07154 -0.05024 0 0 0 0 0 0 -0.06953 0.00736 -0.01909 0 -0.31012 0 2.085 -0.31941 -3.5295
GLU_91 -4.16065 0.21229 4.17875 -0.46327 0.243 1.2489 1.42609 -1.94752 -0.07248 -0.28876 -1.71917 -2.45846 0 0 0 0 0 0 0.25189 0.01907 0 3.8047 -0.26141 0 -2.5358 -0.36527 -2.8881
GLU_92 -6.1479 0.24499 6.32784 -0.67805 0.22535 1.14223 2.86297 -2.63901 -0.04443 -0.26807 -2.69347 -0.44792 0 0 0 -0.70228 -0.83409 0 0.25417 0.01158 0 3.23609 -0.26424 0 -2.5358 -0.54291 -3.49295
ALA_93 -5.79034 0.29732 2.12527 -0.02216 0 0 2.16971 -2.08929 -0.06547 -0.28618 -1.66976 -0.30574 0 0 0 0 0 0 0.0559 0 0 0 -0.30852 0 2.3386 -0.54069 -4.09135
VAL_94 -7.70594 1.41993 2.14536 -0.29659 0.20944 0.04756 2.36784 -2.37425 -0.05733 -0.21591 -2.07014 0.05794 0 0 0 0 0 0 -0.05589 0.24949 0.00684 0 -0.3788 0 2.085 -0.19639 -4.76182
ASN_95 -5.09225 0.12684 4.77126 -0.17854 0.03562 0.25877 1.96784 -2.33655 -0.03269 -0.15485 -1.5473 -0.23934 0 0 0 0 0 0 0.05726 0 0 1.22217 0.53422 0 -0.87355 0.29333 -1.1878
ARG_96 -7.47613 0.50319 5.49447 -0.44923 0.06371 0.20721 2.62343 -2.70239 -0.01405 -0.06003 -2.73993 0.53129 0 0 0 0 -0.83409 0 -0.02782 0.41975 1.53811 0 -0.08345 0 -1.281 0.04061 -4.24636
ALA_97 -6.47963 0.6846 2.47841 -0.0218 0 0 2.41133 -2.27105 -0.00619 -0.06207 -2.21392 -0.30726 0 0 0 0 0 0 0.0618 0 0 0 -0.21823 0 2.3386 -0.36743 -3.97283
LEU_98 -6.37864 0.61425 3.12503 -0.51295 0.42382 0.08099 1.84205 -2.09692 -0.06881 -0.24311 -1.47151 0.15632 0 0 0 0 0 0 0.85197 0.06778 0.2356 0 -0.28695 0 0.72952 -0.36075 -3.29233
ASN_99 -3.92124 0.11195 4.24478 -0.17671 0.03603 0.25612 1.95373 -1.98324 -0.02885 -0.13986 -1.48753 -0.24163 0 0 0 0 0 0 0.20815 0 0 1.12574 0.47797 0 -0.87355 -0.05968 -0.49781
LEU_100 -8.35202 0.91118 2.39058 -0.49679 0.48264 0.07086 2.42581 -2.35497 -0.06832 -0.39576 -1.93403 0.14624 0 0 0 0 0 0 0.00386 0.06536 0.30153 0 -0.26738 0 0.72952 -0.03234 -6.37404
LYS_101 -6.87595 0.81701 4.92258 -0.46076 0.09907 0.27475 2.8886 -2.52608 -0.06012 -0.17671 -2.65544 0.44225 0 0 0 0 0 0 0.18068 0.58537 1.71024 0 0.07496 0 -1.6738 0.1963 -2.23706
THR_102 -2.87219 0.08948 2.99191 -0.12065 0.06252 0.05915 0.99907 -1.45709 -0.0977 -0.31176 -0.14256 -0.79959 0 0 0 0 0 0 0.41417 0.0235 0.05212 0 -0.08409 2.31297 -1.425 0.21098 -0.09477
LYS_103 -3.50345 0.15799 2.80371 -0.43244 0.07491 0.20668 1.13096 -1.31268 -0.03342 -0.10217 -0.26582 0.01359 0 0 0 0 0 0 0.00881 0.01916 1.40177 0 -0.082 0 -1.6738 -0.17325 -1.76144
LEU_104 -5.5209 0.42807 0.50478 -0.52026 0.4438 0.0879 1.09906 -1.1659 -0.01357 -0.06964 -0.91203 0.09939 0 0 0 0 0 0 0.10581 0.10488 0.05263 0 -0.20495 0 0.72952 -0.12082 -4.87223
GLY_105 -1.78634 0.09397 1.68647 -5e-05 0 0 0.90251 -0.90383 -0.02149 -0.09216 -0.42279 -0.30129 0 0 0 0 0 0 0.26906 0 0 0 -1.23556 0 1.2108 0.11419 -0.4865
VAL_106 -5.55321 0.62379 1.33989 -0.31007 0.22992 0.04783 1.34668 -1.52876 -0.06723 -0.40558 -0.76033 -0.14792 0 0 0 0 0 0 -0.03467 0.03635 0.00539 0 -0.49922 0 2.085 0.019 -3.57315
ASP_107 -4.61085 0.29677 5.46767 -0.25422 0.0803 0.86405 2.51904 -2.38888 -0.0363 -0.21924 -5.0484 -0.25527 0 0 0 -0.48532 -0.46789 0 0.09212 0.40338 0 1.88619 -0.32324 0 -2.2837 -0.27574 -5.03952
LEU_108 -6.87096 0.86263 0.64102 -0.75172 1.26862 0.12615 1.27342 -1.56359 -0.02109 -0.08337 -0.58317 0.20126 0 0 0 0 0 0 -0.00421 0.02451 3.24642 0 -0.30852 0 0.72952 -0.28678 -2.09986
LEU_109 -8.16923 1.41418 2.08609 -0.71895 0.50251 0.19661 1.27465 -2.21126 -0.03574 -0.11464 -1.15433 0.09773 0 0 0 0 0 0 0.34292 0.14632 0.4841 0 -0.20317 0 0.72952 -0.14095 -5.47365
THR_110 -6.62475 0.66996 4.35418 -0.21414 0.25684 0.06731 2.70062 -2.47534 -0.04921 -0.11371 -3.50528 -0.15054 0 0 0 -0.48532 -0.46789 0 0.39296 1e-05 0.11387 0 0.04767 2.31441 -1.425 -0.00885 -4.60221
ALA_111 -6.28766 0.78213 2.09778 -0.02165 0 0 2.26738 -2.17696 -0.05146 -0.1956 -1.59371 -0.30197 0 0 0 0 0 0 0.19068 0 0 0 -0.17595 0 2.3386 -0.15334 -3.28176
ALA_112 -6.16941 0.5612 2.67143 -0.02345 0 0 2.27534 -2.27848 -0.01587 -0.17712 -2.26332 -0.30612 0 0 0 0 0 0 0.64989 0 0 0 -0.29412 0 2.3386 -0.42498 -3.45639
LEU_113 -9.48196 1.27657 2.60913 -0.71544 0.47705 0.18919 2.57531 -2.55843 -0.0231 -0.08699 -2.81507 0.09359 0 0 0 0 0 0 0.30066 0.00442 0.6347 0 -0.21728 0 0.72952 -0.36361 -7.37174
ALA_114 -5.56915 0.47481 2.39327 -0.02171 0 0 1.85059 -2.06163 -0.05997 -0.18284 -1.24989 -0.28127 0 0 0 0 0 0 -0.01946 0 0 0 -0.22176 0 2.3386 -0.27599 -2.88641
LEU_115 -9.06378 1.34209 1.54593 -0.51064 0.61135 0.07306 2.22789 -2.32699 -0.06532 -0.15684 -1.1133 0.17161 0 0 0 0 0 0 0.00538 0.00658 0.38692 0 -0.25289 0 0.72952 -0.31313 -6.70258
LEU_116 -8.34786 0.99371 3.79333 -0.69497 0.45161 0.17175 1.91193 -2.60687 -0.07472 -0.24758 -1.96765 0.08198 0 0 0 0 0 0 0.11628 0.13137 0.73664 0 -0.24658 0 0.72952 -0.19944 -5.26754
THR_117 -8.24923 1.03164 4.54497 -0.20437 0.15059 0.0628 3.50257 -2.91472 -0.02607 -0.46426 -3.39443 -0.06454 0 0 0 0 0 0 0.16405 0.00529 0.01727 0 0.05279 2.29921 -1.425 0.04043 -4.87103
ALA_118 -5.85985 0.4099 3.0973 -0.02129 0 0 2.22977 -2.39564 -0.04515 -0.16393 -2.03671 -0.2904 0 0 0 0 0 0 0.08451 0 0 0 -0.28063 0 2.3386 -0.03208 -2.96559
ALA_119 -4.27617 0.51066 1.72697 -0.02248 0 0 1.11315 -1.53031 -0.01416 -0.0729 -0.37331 -0.28017 0 0 0 0 0 0 -0.05366 0 0 0 -0.25319 0 2.3386 -0.4152 -1.60219
LYS_120 -5.46465 0.50715 5.23488 -0.30624 0.0343 0.12009 1.98685 -2.39358 -0.23111 -0.39837 -3.51342 0.0076 0 0 0 0 0 0 0.00229 0.59437 1.12546 0 -0.1652 0 -1.6738 -0.32514 -4.85851
LEU_121 -6.27184 1.02381 1.03139 -0.75369 0.97028 0.13339 1.28411 -1.53376 -0.0103 -0.10749 -0.9917 0.24793 0 0 0 0 0 0 -0.04156 0.21434 3.2192 0 -0.2748 0 0.72952 -0.19512 -1.32629
GLY_122 -1.57025 0.03847 1.71387 -6e-05 0 0 0.76963 -0.86498 -0.00855 -0.15318 -0.76375 -0.32907 0 0 0 0 0 0 -0.03441 0 0 0 -1.40856 0 1.2108 -0.05487 -1.45491
THR_123 -4.47411 0.33487 3.70823 -0.10769 0.08186 0.07225 1.73765 -1.87874 -0.09442 -0.6278 -1.9032 -0.40215 0 0 0 0 0 0 0.0322 0.07838 0.06269 0 -0.76133 2.28537 -1.425 0.00372 -3.27722
THR_124 -4.9367 0.24033 5.6289 -0.1128 0.07053 0.07688 3.24081 -2.52275 -0.07026 -0.33374 -3.01731 -0.54459 0 0 0 -1.84629 0 0 -0.01768 0.11728 0.01527 0 -0.47735 2.28549 -1.425 -0.30116 -3.93017
VAL_125 -5.58592 0.75116 1.50603 -0.30533 0.22019 0.05224 1.415 -1.65166 -0.083 -0.29287 -0.84193 -0.06021 0 0 0 0 0 0 -0.06546 0.00143 -0.02553 0 -0.29984 0 2.085 -0.30941 -3.49011
GLU_126 -4.50167 0.41421 4.67832 -0.46729 0.26861 1.26542 1.54854 -2.10011 -0.0896 -0.38932 -1.8796 -2.41197 0 0 0 0 0 0 0.05546 0.05089 0 3.94182 -0.276 0 -2.5358 -0.36967 -2.79776
GLU_127 -6.38221 0.4548 7.04619 -0.20866 0.02585 0.25832 3.21513 -2.96121 -0.10094 -0.74313 -2.48438 -0.4315 0 0 0 -1.84629 0 0 -0.01864 0.15967 0 3.38864 -0.2496 0 -2.5358 -0.53925 -3.953
ALA_128 -5.67194 0.16296 2.75759 -0.02068 0 0 2.18629 -2.22958 -0.08931 -0.47316 -1.51558 -0.28208 0 0 0 0 0 0 -0.00603 0 0 0 -0.21195 0 2.3386 -0.41297 -3.46784
VAL_129 -6.80924 0.74475 1.82209 -0.30626 0.23915 0.05229 2.0992 -2.09284 -0.05539 -0.17512 -1.71353 -0.03979 0 0 0 0 0 0 -0.01054 0.04819 -0.01905 0 -0.38674 0 2.085 -0.16845 -4.68626
GLN_130 -5.49028 0.48274 4.71702 -0.25907 0.03722 0.19088 2.06249 -2.27754 -0.07767 -0.52342 -1.65021 -0.32627 0 0 0 0 0 0 0.15217 0 0 2.4728 -0.10068 0 -1.0644 -0.124 -1.77823
GLU_131 -5.87707 0.26997 4.957 -0.20863 0.02716 0.25212 2.3635 -2.4407 -0.07586 -0.56101 -1.87906 -0.45807 0 0 0 0 0 0 0.23781 0.08625 0 3.02867 -0.23708 0 -2.5358 -0.331 -3.38181
ALA_132 -7.01752 1.06827 2.47821 -0.02225 0 0 2.35723 -2.38659 -0.01916 -0.20992 -2.03208 -0.29369 0 0 0 0 0 0 0.32197 0 0 0 -0.20406 0 2.3386 -0.39995 -4.02093
LEU_133 -6.01202 0.36968 3.34369 -0.51603 0.37744 0.08441 1.94284 -2.04353 -0.06055 -0.15129 -2.12961 0.15726 0 0 0 0 0 0 0.82444 0.06853 0.1423 0 -0.30692 0 0.72952 -0.39822 -3.57807
GLN_134 -4.67778 0.16386 4.60795 -0.25275 0.03643 0.18458 1.96525 -2.07372 -0.0784 -0.48631 -1.85721 -0.34592 0 0 0 0 0 0 0.20298 0 0 2.50655 0.07487 0 -1.0644 -0.20177 -1.2958
LEU_135 -8.26642 0.79187 2.19299 -0.48848 0.39747 0.07085 2.25802 -2.28309 -0.04513 -0.32874 -2.14347 0.13334 0 0 0 0 0 0 0.00752 0.40505 0.44951 0 -0.24201 0 0.72952 -0.0873 -6.44849
LYS_136 -7.73599 0.82853 5.77128 -0.48369 0.09162 0.33973 2.71476 -2.77947 -0.0596 -0.17314 -2.50975 0.38271 0 0 0 0 0 0 -0.0115 0.26981 1.69687 0 0.05376 0 -1.6738 0.08568 -3.19217
THR_137 -3.09037 0.09451 3.34947 -0.20712 0.17474 0.06417 1.12489 -1.52315 -0.04948 -0.207 -0.97591 -0.19229 0 0 0 0 0 0 -0.02516 0 -0.00815 0 -0.02746 2.44587 -1.425 0.25598 -0.22148
LYS_138 -3.38947 0.10194 2.6262 -0.30716 0.02836 0.12059 1.06276 -1.30163 -0.0006 -0.00602 -0.5774 0.08843 0 0 0 0 0 0 -0.0345 0.01228 0.97063 0 -0.06631 0 -1.6738 -0.0978 -2.44351
LEU_139 -5.2892 0.9389 0.68175 -0.77562 0.97312 0.14306 1.07978 -1.2588 -0.01527 -0.09542 -1.06775 0.24237 0 0 0 0 0 0 0.23289 0.12495 3.20742 0 -0.27615 0 0.72952 -0.28938 -0.71384
GLY_140 -1.75799 0.09048 1.67164 -5e-05 0 0 0.76226 -0.89635 -0.02942 -0.20093 -0.48642 -0.29913 0 0 0 0 0 0 0.50497 0 0 0 -1.3496 0 1.2108 0.04848 -0.73123
VAL_141 -5.78709 1.17819 2.12644 -0.29941 0.20167 0.04272 1.24266 -1.65612 -0.04061 -0.2337 -1.66542 -0.05896 0 0 0 0 0 0 0.09643 0.02225 -0.00164 0 -0.4285 0 2.085 0.2325 -2.94358
SER_142 -4.65621 0.20592 5.16977 -0.03515 0 0.06877 2.92484 -2.20848 -0.04155 -0.23272 -2.84132 -0.24679 0 0 0 -1.10735 -0.76533 0 -0.02967 1e-05 0.06894 0 -0.47176 1.73502 -1.1772 -0.19367 -3.83394
LEU_143 -6.61588 0.31993 1.06309 -0.70949 0.55389 0.19148 1.33785 -1.58156 -0.00714 -0.09372 -0.69259 0.02967 0 0 0 0 0 0 -0.05454 0.07328 1.20323 0 -0.30094 0 0.72952 -0.46687 -5.0208
ILE_144 -7.484 0.58261 2.11456 -0.51233 0.60761 0.07238 2.19756 -2.02045 -0.03137 -0.06138 -1.35213 0.08847 0 0 0 0 0 0 0.06001 0.01432 0.07077 0 -0.40181 0 1.0317 -0.17388 -5.19735
GLU_145 -7.38062 0.90249 6.21309 -0.20976 0.02362 0.27738 2.97924 -2.84568 -0.05171 -0.19671 -3.89175 -0.43438 0 0 0 -1.10735 -0.76533 0 0.02065 0.29081 0 4.7079 -0.18386 0 -2.5358 -0.20556 -4.39332
ALA_146 -6.70363 0.63246 2.33808 -0.02172 0 0 2.30026 -2.2408 -0.05198 -0.22987 -1.39675 -0.27377 0 0 0 0 0 0 0.34383 0 0 0 -0.0831 0 2.3386 -0.32515 -3.37355
LEU_147 -10.0745 1.04938 2.2868 -0.49359 0.29529 0.07764 2.48887 -2.6149 -0.00321 -0.03562 -1.92655 0.1069 0 0 0 0 0 0 0.41306 0.55144 0.18857 0 -0.30049 0 0.72952 -0.2646 -7.52603
HIS_D:MP-NE2-connect_148 -9.3008 0.97192 5.15773 -0.41389 0.00697 0.35846 2.93019 -3.16158 -0.03329 -0.14904 -3.43512 -0.23672 0 0 0 0 0 0 1.51194 0.35073 0 2.50277 0.07643 0 0.13443 -0.32139 -3.05027
ILE_149 -7.44591 0.33951 1.87143 -0.51928 0.66509 0.07552 2.0851 -2.07114 -0.04874 -0.12645 -1.60132 0.04023 0 0 0 0 0 0 0.534 0.02361 0.1039 0 -0.34496 0 1.0317 -0.16803 -5.55574
LEU_150 -8.83528 0.87471 1.54672 -0.48999 0.3412 0.07048 2.27065 -2.25799 -0.06085 -0.16635 -1.50183 0.15471 0 0 0 0 0 0 0.08128 0.28338 0.66306 0 -0.21167 0 0.72952 -0.05498 -6.5632
LEU_151 -7.80143 1.2269 3.09236 -0.51209 0.44935 0.07895 2.43692 -2.43015 -0.01507 -0.08651 -1.74569 0.17465 0 0 0 0 0 0 0.01598 0.11357 0.37182 0 -0.25121 0 0.72952 -0.17148 -4.32363
THR_152 -7.53264 0.6959 3.89774 -0.20503 0.15133 0.06367 3.13379 -2.70399 -0.00696 -0.16011 -2.89579 -0.14582 0 0 0 0 0 0 0.07538 0.01752 0.00251 0 -0.00151 2.34329 -1.425 -0.08843 -4.78415
ALA_153 -6.22492 0.28645 3.09778 -0.02142 0 0 2.24738 -2.46754 -0.03192 -0.07634 -2.21288 -0.28318 0 0 0 0 0 0 -0.04512 0 0 0 -0.26475 0 2.3386 -0.18224 -3.8401
ALA_154 -3.96033 0.29081 2.12426 -0.02077 0 0 1.44583 -1.63395 -0.03022 -0.08566 -0.53817 -0.28194 0 0 0 0 0 0 0.05814 0 0 0 -0.02438 0 2.3386 -0.24599 -0.56378
VAL_155 -5.75809 0.78301 1.62199 -0.31673 0.30005 0.05517 1.43627 -1.7396 -0.01608 -0.06633 -0.66904 -0.11399 0 0 0 0 0 0 0.00776 0.21044 -0.01519 0 -0.27356 0 2.085 -0.10595 -2.57485
LEU_156 -6.8054 0.7757 0.97328 -0.54414 0.42217 0.08304 1.31498 -1.67235 -0.00439 -0.06147 -0.685 -0.01119 0 0 0 0 0 0 -0.01473 0.1901 2.70673 0 -0.24774 0 0.72952 -0.2556 -3.1065
GLY_157 -1.75624 0.09654 1.9651 -5e-05 0 0 1.14044 -0.95894 -0.00629 -0.0506 -0.80531 -0.35066 0 0 0 0 0 0 0.04934 0 0 0 -1.26206 0 1.2108 -0.27528 -1.00322
THR_158 -4.69778 0.87842 2.07111 -0.18519 0.154 0.05632 1.52335 -1.53632 -0.03586 -0.31335 -1.32513 -0.73024 0 0 0 -0.34099 0 0 -0.0603 0 0.36163 0 -0.7113 2.30378 -1.425 0.28333 -3.72948
THR_159 -4.31591 0.55182 3.8759 -0.11092 0.07084 0.07641 2.36516 -1.97718 -0.07369 -0.29489 -2.29792 -0.6102 0 0 0 -0.9408 0 0 -0.02929 0.0202 0.00655 0 -0.5052 2.29882 -1.425 0.28057 -3.03474
VAL_160 -6.02912 0.98808 1.27122 -0.27746 0.21746 0.03482 1.33072 -1.70064 -0.04767 -0.13926 -0.88462 0.37693 0 0 0 0 0 0 0.08208 0.06986 1.05779 0 0.05363 0 2.085 -0.18662 -1.69781
GLU_161 -3.94758 0.32026 4.02789 -0.46244 0.23086 1.24596 1.39432 -1.8686 -0.07807 -0.30071 -1.80372 -2.36597 0 0 0 0 0 0 0.29532 0.00321 0 3.87781 -0.26621 0 -2.5358 -0.38862 -2.62207
GLU_162 -6.40383 0.37227 6.38054 -0.63602 0.25366 1.06112 2.87183 -2.64609 -0.07178 -0.36046 -3.05309 -0.54937 0 0 0 -0.59982 -0.77476 0 0.21163 0.02122 0 3.22891 -0.27285 0 -2.5358 -0.47126 -3.97396
ALA_163 -5.41448 0.12068 1.95557 -0.02095 0 0 1.97859 -1.9411 -0.03843 -0.22178 -1.45921 -0.2835 0 0 0 0 0 0 0.28234 0 0 0 -0.22355 0 2.3386 -0.34126 -3.26846
VAL_164 -6.60908 0.61359 2.07726 -0.30973 0.26571 0.05337 2.09447 -2.11375 -0.03557 -0.14648 -1.71468 -0.07077 0 0 0 0 0 0 0.06246 0.12318 -0.01616 0 -0.39967 0 2.085 -0.16281 -4.20367
TYR_165 -4.80546 0.23806 3.95403 -0.93125 0.0496 0.30334 1.78733 -1.93447 -0.03035 -0.07636 -1.51645 -0.21585 0 0 0 0 0 0 0.11058 0 0 1.48023 -0.42433 0 0.96414 0.08656 -0.96065
ARG_166 -7.34578 0.49466 5.21227 -0.45011 0.06407 0.2067 2.49129 -2.53185 -0.01894 -0.0926 -2.98453 0.52582 0 0 0 0 -0.77476 0 0.07004 0.32399 1.47517 0 -0.13159 0 -1.281 -0.13969 -4.88684
ALA_167 -6.36062 0.53694 2.52112 -0.02157 0 0 2.4465 -2.2881 -0.01313 -0.11378 -2.18396 -0.30403 0 0 0 0 0 0 0.21208 0 0 0 -0.22862 0 2.3386 -0.4426 -3.90116
LEU_168 -6.17079 0.71042 3.5101 -0.49857 0.28349 0.07961 1.96127 -2.13841 -0.01976 -0.07337 -2.23397 0.13552 0 0 0 0 0 0 0.50545 0.71711 0.34229 0 -0.25939 0 0.72952 -0.36669 -2.78615
LYS_169 -4.26438 0.08393 4.14817 -0.43192 0.09614 0.20015 1.86357 -1.93297 -0.10452 -0.20397 -2.86466 0.0286 0 0 0 0 0 0 -0.0197 0.1563 0.96423 0 0.02619 0 -1.6738 -0.13376 -4.06239
LEU_170 -7.8374 0.61583 2.20968 -0.75425 0.86248 0.13282 1.86147 -2.02788 -0.0803 -0.41854 -1.36886 0.23102 0 0 0 0 0 0 0.52873 0.20106 2.97001 0 -0.28236 0 0.72952 -0.09035 -2.51731
LYS_171 -6.86592 0.79092 5.64641 -0.66082 0.1997 0.3792 2.99758 -2.71324 -0.10988 -0.42398 -2.68316 0.10084 0 0 0 0 0 0 -0.00487 1.18934 3.37991 0 0.07051 0 -1.6738 0.02905 -0.35222
THR_172 -3.12083 0.15891 3.61981 -0.20447 0.14809 0.06336 0.98334 -1.605 -0.06534 -0.2879 -0.97939 -0.13542 0 0 0 0 0 0 -0.02197 9e-05 -0.00192 0 -0.01154 2.28958 -1.425 0.14866 -0.44694
LYS_173 -3.88265 0.0935 2.81125 -0.43356 0.09428 0.199 0.98572 -1.34026 -0.01082 -0.0428 -0.04573 0.06494 0 0 0 0 0 0 0.36208 0.01871 1.08722 0 0.06781 0 -1.6738 -0.02718 -1.67229
LEU_174 -5.50986 0.50644 0.4391 -0.52465 0.55491 0.08758 0.87145 -1.1221 -0.01787 -0.08951 -0.53733 0.10714 0 0 0 0 0 0 0.04558 0.03023 0.05278 0 -0.25046 0 0.72952 -0.09758 -4.72465
GLY_175 -1.85551 0.09764 1.75327 -5e-05 0 0 0.96086 -0.93447 -0.02282 -0.19703 -0.48138 -0.30425 0 0 0 0 0 0 -0.02195 0 0 0 -1.30018 0 1.2108 0.23569 -0.85937
VAL_176 -5.74695 0.62232 1.63385 -0.31275 0.23062 0.04881 1.34195 -1.58459 -0.05791 -0.37982 -0.80333 -0.13354 0 0 0 0 0 0 -0.03788 0.02758 0.00671 0 -0.4807 0 2.085 0.15304 -3.38758
SER_177 -4.41495 0.15604 4.6743 -0.03686 0 0.07151 3.11337 -2.12708 -0.02685 -0.17751 -2.85778 -0.17358 0 0 0 -1.57383 -0.59783 0 -0.0201 0.03027 0.09958 0 -0.3996 1.75253 -1.1772 -0.41816 -4.10372
LEU_178 -5.55638 0.64398 0.7041 -0.50987 0.59794 0.07731 1.44881 -1.43483 -0 -0 -0.68358 0.14743 0 0 0 0 0 0 0.12112 0.038 0.1435 0 -0.31101 0 0.72952 -0.49022 -4.33419
LEU_179 -7.2731 1.55793 1.26922 -0.72934 0.63908 0.21791 1.43265 -1.79628 -0.02463 -0.06783 -0.4937 0.05845 0 0 0 0 0 0 0.89785 0.19029 0.69352 0 -0.24061 0 0.72952 -0.28121 -3.22031
GLN_180 -7.16895 0.24648 5.93237 -0.26208 0.03854 0.21814 3.77394 -2.94349 -0.0487 -0.20656 -3.90551 -0.35937 0 0 0 -1.57383 -1.64368 0 0.25171 0.45181 0 2.83973 -0.02598 0 -1.0644 -0.15644 -5.60626
ALA_181 -6.41759 0.58737 2.73953 -0.02244 0 0 2.31262 -2.30474 -0.04499 -0.24037 -1.77615 -0.29693 0 0 0 0 0 0 0.0935 0 0 0 -0.18329 0 2.3386 -0.31154 -3.52643
ALA_182 -5.7989 0.73367 3.38775 -0.02147 0 0 2.73913 -2.36972 -0.01365 -0.09808 -2.12641 -0.28714 0 0 0 0 0 0 0.51498 0 0 0 -0.19863 0 2.3386 -0.40408 -1.60396
ALA_183 -5.9124 0.66957 2.04834 -0.02337 0 0 2.10166 -2.03138 -0.03011 -0.07204 -1.59718 -0.29424 0 0 0 0 0 0 0.63315 0 0 0 -0.37003 0 2.3386 -0.46765 -3.00707
ILE_184 -8.34351 1.26726 1.68584 -0.51759 0.66965 0.07464 2.26362 -2.13899 -0.0535 -0.11993 -1.41825 0.03911 0 0 0 0 0 0 0.1835 0.01481 0.11376 0 -0.34306 0 1.0317 -0.34594 -5.93687
LEU_185 -8.64322 1.06773 1.62824 -0.50789 0.55165 0.06926 2.03421 -2.20861 -0.05351 -0.1345 -1.48639 0.20063 0 0 0 0 0 0 0.47266 0.47822 0.35559 0 -0.25725 0 0.72952 -0.17147 -5.87514
ILE_186 -9.4264 0.73261 2.72481 -0.51161 0.59291 0.07256 2.78656 -2.58843 -0.04817 -0.26387 -2.13878 0.07661 0 0 0 0 0 0 0.09264 0.09493 0.06732 0 -0.45395 0 1.0317 -0.11435 -7.27292
LEU_187 -10.609 1.95341 2.43092 -0.7164 0.39267 0.19296 2.63584 -2.68213 -0.02121 -0.25888 -2.02238 0.09242 0 0 0 0 0 0 0.09908 0.108 0.39251 0 -0.17108 0 0.72952 0.07389 -7.37987
ALA_188 -6.44458 0.73583 3.22326 -0.02175 0 0 2.33271 -2.56101 -0.04128 -0.08207 -2.34808 -0.27334 0 0 0 0 0 0 -0.02057 0 0 0 -0.21822 0 2.3386 -0.0964 -3.4769
ALA_189 -3.79619 0.36205 2.04763 -0.02139 0 0 1.27221 -1.51343 -0.01503 -0.03533 -0.48875 -0.2992 0 0 0 0 0 0 -0.05136 0 0 0 -0.19235 0 2.3386 -0.36204 -0.75458
ARG_190 -6.76532 0.59457 4.94024 -0.70327 0.39692 0.34895 2.32006 -2.43848 -0.01601 -0.03241 -3.42021 0.55767 0 0 0 0 -0.77605 0 0.30455 0.21345 2.63497 0 -0.14645 0 -1.281 -0.34149 -3.60932
LEU_191 -6.43003 0.72044 1.21131 -0.5196 0.6671 0.08112 0.95808 -1.56754 -0.01909 -0.2076 -0.43623 0.1428 0 0 0 0 0 0 -0.01379 0.02662 0.11985 0 -0.28361 0 0.72952 -0.24971 -5.07035
GLY_192 -1.66744 0.06845 1.80928 -6e-05 0 0 0.91077 -0.88832 -0.02349 -0.16858 -0.66977 -0.32291 0 0 0 0 0 0 -0.10857 0 0 0 -1.46274 0 1.2108 0.0893 -1.22328
THR_193 -4.77691 0.8445 2.13738 -0.18509 0.13816 0.05799 1.65445 -1.60134 -0.02924 -0.30912 -1.38241 -0.82579 0 0 0 -0.26029 0 0 -0.06456 0.06783 0.31786 0 -0.70374 2.28639 -1.425 0.53202 -3.52692
THR_194 -4.16713 0.46372 3.87712 -0.11469 0.06868 0.08031 2.38049 -1.98194 -0.05613 -0.23606 -2.2307 -0.55622 0 0 0 -0.95118 0 0 0.09657 0.11808 0.00947 0 -0.47803 2.3009 -1.425 0.11309 -2.68865
VAL_195 -5.59171 0.79332 1.35868 -0.30697 0.25335 0.0533 1.31204 -1.61263 -0.08305 -0.20776 -0.71441 -0.09821 0 0 0 0 0 0 -0.06388 0.08625 0.00239 0 -0.2924 0 2.085 -0.27328 -3.29996
GLU_196 -3.92259 0.0747 4.98825 -0.46757 0.25648 1.26532 1.50031 -2.1356 -0.15853 -0.39076 -2.80318 -2.41166 0 0 0 0 0 0 0.14804 0.04444 0 3.96822 -0.23415 0 -2.5358 -0.29356 -3.10766
GLU_197 -5.28352 0.26292 5.12075 -0.65966 0.19177 1.10718 2.34187 -2.19775 -0.05405 -0.4105 -2.04956 -0.49922 0 0 0 -0.69088 0 0 0.12145 0 0 3.27188 -0.32587 0 -2.5358 -0.48408 -2.77307
ALA_198 -6.3671 0.64155 2.08783 -0.02278 0 0 2.21046 -2.18008 -0.02908 -0.17438 -1.58265 -0.29438 0 0 0 0 0 0 0.31214 0 0 0 -0.25178 0 2.3386 -0.46301 -3.77465
VAL_199 -6.50687 0.67467 1.6984 -0.31135 0.27531 0.05388 2.01186 -1.98337 -0.0547 -0.15377 -1.71053 -0.06483 0 0 0 0 0 0 -0.00169 0.00775 -0.02833 0 -0.28614 0 2.085 -0.27187 -4.56657
GLU_200 -5.36229 0.48924 5.09795 -0.64253 0.17916 1.06432 2.16856 -2.28275 -0.06873 -0.20818 -2.30826 -0.554 0 0 0 0 -0.41535 0 0.07634 0 0 3.42831 -0.24642 0 -2.5358 -0.35564 -2.47606
ARG_201 -6.71461 0.22078 4.52124 -1.10572 0.47245 0.67735 2.02727 -2.38551 -0.01892 -0.39456 -2.20088 0.46083 0 0 0 0 0 0 0.06093 0.14715 3.51984 0 -0.07406 0 -1.281 -0.45673 -2.52417
ALA_202 -6.46419 0.51733 2.35472 -0.02198 0 0 2.22716 -2.22087 -0.02082 -0.21144 -2.00231 -0.28928 0 0 0 0 0 0 0.04638 0 0 0 -0.14113 0 2.3386 -0.32012 -4.20795
LEU_203 -6.65226 0.53623 3.88877 -0.5013 0.34764 0.07647 2.14272 -2.26913 -0.0553 -0.16751 -2.20989 0.14357 0 0 0 0 0 0 0.21588 0.24221 0.27279 0 -0.27633 0 0.72952 -0.29872 -3.83465
GLN_204 -5.24352 0.49166 5.39413 -0.26243 0.03323 0.19528 2.37244 -2.368 -0.06572 -0.32073 -2.86069 -0.39401 0 0 0 0 -0.41535 0 0.23387 0 0 2.76034 -0.06173 0 -1.0644 -0.23986 -1.81548
LEU_205 -8.69318 1.25655 1.91792 -0.70594 0.55542 0.18439 2.05644 -2.20682 -0.03719 -0.23084 -1.3669 0.06153 0 0 0 0 0 0 0.143 0.14617 1.01626 0 -0.28033 0 0.72952 -0.22872 -5.68273
LYS_206 -7.71559 0.6741 5.54671 -0.69013 0.22182 0.52072 2.09194 -2.64025 -0.05058 -0.18057 -0.94445 0.43601 0 0 0 0 0 0 0.10486 0.4206 3.23244 0 0.02133 0 -1.6738 -0.2201 -0.84493
THR_207 -3.0105 0.10424 3.49978 -0.20457 0.1488 0.06372 1.1567 -1.57551 -0.05209 -0.25244 -0.68331 -0.2326 0 0 0 0 0 0 -0.01752 0 0.0088 0 -0.00048 2.44587 -1.425 -0.03842 -0.06453
LYS_208 -3.68891 0.11649 3.50741 -0.43555 0.0863 0.20695 1.56128 -1.58439 -0.11811 -0.18373 -1.79543 0.03987 0 0 0 0 0 0 -0.03121 0.00704 1.24044 0 0.03309 0 -1.6738 -0.10589 -2.81815
LEU_209 -5.47768 0.65538 0.88319 -0.48387 0.4532 0.04737 0.91813 -1.3118 -0.0172 -0.12626 -0.5532 0.22874 0 0 0 0 0 0 -0.01615 0.01353 0.06441 0 -0.26926 0 0.72952 -0.39555 -4.65748
GLY:CtermProteinFull_210 -0.63934 0.02249 0.42582 -0.00119 0 0 0.07258 -0.2493 -0.00651 -0.02236 -0.17209 0.03692 0 0 0 0 0 0 0 0 0 0 0 0 1.2108 -0.2346 0.44322
HRR:MP-FE1-connect_211 -25.0012 5.44031 0.75984 -15.172 3.76133 0.95134 5.06685 -4.96314 -0.22252 -0.70348 -17.562 0.55006 0 0 0 0 -1.97575 0 0 0 0 0 0 0 0 0 -49.0704
#END_POSE_ENERGIES_TABLE correct_surface_True/002_008_UM_159_H148_areda15_HMM_onlyH_1__DE_4_HRR_DE_1_run_01.pdb
