# Supplementary material for: Design of Heme Enzymes with a Tunable Substrate Binding Pocket Adjacent to an Open Metal Coordination Site
Source: J Am Chem Soc. 2023 Jun 21;145(26):14307–15. doi: 10.1021/jacs.3c02742 (PMC10326885; doi:10.1021/jacs.3c02742)
Supplement: Supplementary file 3 — ja3c02742_si_003.zip [file ja3c02742_si_003.zip › carbene_transferase_design_models/dnHEM1-16_SS.pdb]

HEADER                                            12-JAN-23   XXXX              
EXPDTA    THEORETICAL MODEL                                                     
REMARK 220                                                                      
REMARK 220 EXPERIMENTAL DETAILS                                                 
REMARK 220  EXPERIMENT TYPE                : THEORETICAL MODELLING              
REMARK 220  DATE OF DATA COLLECTION        : 12-JAN-23                          
REMARK 220                                                                      
REMARK 220 REMARK: MODEL GENERATED BY ROSETTA                                   
REMARK 220  VERSION 2020.50+release.1295438                                     
HETNAM     HSS B 211  HSS                                                       
LINK         NE2 HIS A 148                FE1  HSS B 211                  2.40  
ATOM      1  N   VAL A   1       8.021 -32.838  14.640  1.00  0.00           N  
ATOM      2  CA  VAL A   1       6.967 -32.124  13.922  1.00  0.00           C  
ATOM      3  C   VAL A   1       5.585 -32.309  14.544  1.00  0.00           C  
ATOM      4  O   VAL A   1       5.158 -33.428  14.808  1.00  0.00           O  
ATOM      5  CB  VAL A   1       6.922 -32.599  12.457  1.00  0.00           C  
ATOM      6  CG1 VAL A   1       5.760 -31.948  11.722  1.00  0.00           C  
ATOM      7  CG2 VAL A   1       8.242 -32.282  11.770  1.00  0.00           C  
ATOM      8 1H   VAL A   1       8.899 -32.680  14.188  1.00  0.00           H  
ATOM      9 2H   VAL A   1       8.067 -32.506  15.582  1.00  0.00           H  
ATOM     10 3H   VAL A   1       7.819 -33.817  14.642  1.00  0.00           H  
ATOM     11  HA  VAL A   1       7.195 -31.058  13.943  1.00  0.00           H  
ATOM     12  HB  VAL A   1       6.750 -33.674  12.440  1.00  0.00           H  
ATOM     13 1HG1 VAL A   1       5.742 -32.295  10.689  1.00  0.00           H  
ATOM     14 2HG1 VAL A   1       4.823 -32.218  12.211  1.00  0.00           H  
ATOM     15 3HG1 VAL A   1       5.879 -30.864  11.739  1.00  0.00           H  
ATOM     16 1HG2 VAL A   1       8.203 -32.622  10.735  1.00  0.00           H  
ATOM     17 2HG2 VAL A   1       8.413 -31.206  11.793  1.00  0.00           H  
ATOM     18 3HG2 VAL A   1       9.053 -32.792  12.287  1.00  0.00           H  
ATOM     19  N   SER A   2       4.875 -31.208  14.760  1.00  0.00           N  
ATOM     20  CA  SER A   2       3.565 -31.298  15.382  1.00  0.00           C  
ATOM     21  C   SER A   2       2.456 -31.505  14.348  1.00  0.00           C  
ATOM     22  O   SER A   2       2.661 -31.333  13.137  1.00  0.00           O  
ATOM     23  CB  SER A   2       3.291 -30.040  16.184  1.00  0.00           C  
ATOM     24  OG  SER A   2       3.093 -28.939  15.341  1.00  0.00           O  
ATOM     25  H   SER A   2       5.235 -30.304  14.495  1.00  0.00           H  
ATOM     26  HA  SER A   2       3.544 -32.177  16.025  1.00  0.00           H  
ATOM     27 1HB  SER A   2       2.409 -30.190  16.805  1.00  0.00           H  
ATOM     28 2HB  SER A   2       4.131 -29.845  16.850  1.00  0.00           H  
ATOM     29  HG  SER A   2       3.076 -28.168  15.913  1.00  0.00           H  
ATOM     30  N   LEU A   3       1.115 -31.907  14.837  1.00  0.00           N  
ATOM     31  CA  LEU A   3      -0.048 -32.042  13.990  1.00  0.00           C  
ATOM     32  C   LEU A   3      -0.330 -30.721  13.305  1.00  0.00           C  
ATOM     33  O   LEU A   3      -0.675 -30.685  12.135  1.00  0.00           O  
ATOM     34  CB  LEU A   3      -1.266 -32.484  14.812  1.00  0.00           C  
ATOM     35  CG  LEU A   3      -2.585 -32.599  14.037  1.00  0.00           C  
ATOM     36  CD1 LEU A   3      -2.452 -33.673  12.965  1.00  0.00           C  
ATOM     37  CD2 LEU A   3      -3.714 -32.926  15.002  1.00  0.00           C  
ATOM     38  H   LEU A   3       1.024 -32.067  15.832  1.00  0.00           H  
ATOM     39  HA  LEU A   3       0.149 -32.817  13.252  1.00  0.00           H  
ATOM     40 1HB  LEU A   3      -1.054 -33.457  15.252  1.00  0.00           H  
ATOM     41 2HB  LEU A   3      -1.418 -31.768  15.620  1.00  0.00           H  
ATOM     42  HG  LEU A   3      -2.797 -31.654  13.537  1.00  0.00           H  
ATOM     43 1HD1 LEU A   3      -3.389 -33.755  12.414  1.00  0.00           H  
ATOM     44 2HD1 LEU A   3      -1.650 -33.404  12.278  1.00  0.00           H  
ATOM     45 3HD1 LEU A   3      -2.223 -34.629  13.435  1.00  0.00           H  
ATOM     46 1HD2 LEU A   3      -4.652 -33.008  14.451  1.00  0.00           H  
ATOM     47 2HD2 LEU A   3      -3.504 -33.872  15.502  1.00  0.00           H  
ATOM     48 3HD2 LEU A   3      -3.798 -32.134  15.746  1.00  0.00           H  
ATOM     49  N   ASP A   4      -0.294 -29.441  14.041  1.00  0.00           N  
ATOM     50  CA  ASP A   4      -0.518 -28.110  13.513  1.00  0.00           C  
ATOM     51  C   ASP A   4       0.425 -27.759  12.355  1.00  0.00           C  
ATOM     52  O   ASP A   4       0.016 -27.138  11.376  1.00  0.00           O  
ATOM     53  CB  ASP A   4      -0.363 -27.077  14.632  1.00  0.00           C  
ATOM     54  CG  ASP A   4      -1.493 -27.131  15.650  1.00  0.00           C  
ATOM     55  OD1 ASP A   4      -2.480 -27.774  15.379  1.00  0.00           O  
ATOM     56  OD2 ASP A   4      -1.360 -26.530  16.689  1.00  0.00           O  
ATOM     57  H   ASP A   4      -0.076 -29.553  15.021  1.00  0.00           H  
ATOM     58  HA  ASP A   4      -1.535 -28.066  13.122  1.00  0.00           H  
ATOM     59 1HB  ASP A   4       0.582 -27.242  15.150  1.00  0.00           H  
ATOM     60 2HB  ASP A   4      -0.329 -26.076  14.201  1.00  0.00           H  
ATOM     61  N   GLN A   5       1.796 -28.148  12.494  1.00  0.00           N  
ATOM     62  CA  GLN A   5       2.772 -27.901  11.431  1.00  0.00           C  
ATOM     63  C   GLN A   5       2.410 -28.698  10.183  1.00  0.00           C  
ATOM     64  O   GLN A   5       2.437 -28.171   9.071  1.00  0.00           O  
ATOM     65  CB  GLN A   5       4.186 -28.264  11.896  1.00  0.00           C  
ATOM     66  CG  GLN A   5       4.773 -27.300  12.913  1.00  0.00           C  
ATOM     67  CD  GLN A   5       6.119 -27.762  13.437  1.00  0.00           C  
ATOM     68  OE1 GLN A   5       6.252 -28.877  13.951  1.00  0.00           O  
ATOM     69  NE2 GLN A   5       7.127 -26.907  13.312  1.00  0.00           N  
ATOM     70  H   GLN A   5       2.108 -28.551  13.364  1.00  0.00           H  
ATOM     71  HA  GLN A   5       2.759 -26.838  11.191  1.00  0.00           H  
ATOM     72 1HB  GLN A   5       4.178 -29.259  12.341  1.00  0.00           H  
ATOM     73 2HB  GLN A   5       4.855 -28.294  11.036  1.00  0.00           H  
ATOM     74 1HG  GLN A   5       4.906 -26.326  12.441  1.00  0.00           H  
ATOM     75 2HG  GLN A   5       4.088 -27.216  13.756  1.00  0.00           H  
ATOM     76 1HE2 GLN A   5       8.040 -27.156  13.640  1.00  0.00           H  
ATOM     77 2HE2 GLN A   5       6.976 -26.013  12.890  1.00  0.00           H  
ATOM     78  N   ALA A   6       2.083 -29.973  10.376  1.00  0.00           N  
ATOM     79  CA  ALA A   6       1.683 -30.841   9.274  1.00  0.00           C  
ATOM     80  C   ALA A   6       0.445 -30.302   8.565  1.00  0.00           C  
ATOM     81  O   ALA A   6       0.314 -30.427   7.343  1.00  0.00           O  
ATOM     82  CB  ALA A   6       1.417 -32.233   9.778  1.00  0.00           C  
ATOM     83  H   ALA A   6       2.115 -30.348  11.311  1.00  0.00           H  
ATOM     84  HA  ALA A   6       2.501 -30.875   8.552  1.00  0.00           H  
ATOM     85 1HB  ALA A   6       1.119 -32.872   8.946  1.00  0.00           H  
ATOM     86 2HB  ALA A   6       2.323 -32.632  10.236  1.00  0.00           H  
ATOM     87 3HB  ALA A   6       0.618 -32.205  10.519  1.00  0.00           H  
ATOM     88  N   ILE A   7      -0.668 -29.691   9.308  1.00  0.00           N  
ATOM     89  CA  ILE A   7      -1.881 -29.079   8.763  1.00  0.00           C  
ATOM     90  C   ILE A   7      -1.513 -27.853   7.939  1.00  0.00           C  
ATOM     91  O   ILE A   7      -1.979 -27.691   6.810  1.00  0.00           O  
ATOM     92  CB  ILE A   7      -2.859 -28.679   9.882  1.00  0.00           C  
ATOM     93  CG1 ILE A   7      -3.431 -29.925  10.563  1.00  0.00           C  
ATOM     94  CG2 ILE A   7      -3.978 -27.812   9.325  1.00  0.00           C  
ATOM     95  CD1 ILE A   7      -4.110 -29.643  11.883  1.00  0.00           C  
ATOM     96  H   ILE A   7      -0.538 -29.719  10.311  1.00  0.00           H  
ATOM     97  HA  ILE A   7      -2.360 -29.807   8.108  1.00  0.00           H  
ATOM     98  HB  ILE A   7      -2.326 -28.118  10.649  1.00  0.00           H  
ATOM     99 1HG1 ILE A   7      -4.154 -30.401   9.902  1.00  0.00           H  
ATOM    100 2HG1 ILE A   7      -2.629 -30.643  10.740  1.00  0.00           H  
ATOM    101 1HG2 ILE A   7      -4.661 -27.539  10.130  1.00  0.00           H  
ATOM    102 2HG2 ILE A   7      -3.555 -26.910   8.887  1.00  0.00           H  
ATOM    103 3HG2 ILE A   7      -4.522 -28.367   8.561  1.00  0.00           H  
ATOM    104 1HD1 ILE A   7      -4.489 -30.575  12.304  1.00  0.00           H  
ATOM    105 2HD1 ILE A   7      -3.393 -29.198  12.574  1.00  0.00           H  
ATOM    106 3HD1 ILE A   7      -4.939 -28.954  11.726  1.00  0.00           H  
ATOM    107  N   LEU A   8      -0.681 -26.993   8.508  1.00  0.00           N  
ATOM    108  CA  LEU A   8      -0.368 -25.742   7.831  1.00  0.00           C  
ATOM    109  C   LEU A   8       0.433 -26.039   6.550  1.00  0.00           C  
ATOM    110  O   LEU A   8       0.240 -25.392   5.521  1.00  0.00           O  
ATOM    111  CB  LEU A   8       0.430 -24.816   8.758  1.00  0.00           C  
ATOM    112  CG  LEU A   8      -0.328 -24.284   9.981  1.00  0.00           C  
ATOM    113  CD1 LEU A   8       0.640 -23.550  10.899  1.00  0.00           C  
ATOM    114  CD2 LEU A   8      -1.451 -23.365   9.522  1.00  0.00           C  
ATOM    115  H   LEU A   8      -0.257 -27.188   9.401  1.00  0.00           H  
ATOM    116  HA  LEU A   8      -1.302 -25.252   7.560  1.00  0.00           H  
ATOM    117 1HB  LEU A   8       1.304 -25.355   9.119  1.00  0.00           H  
ATOM    118 2HB  LEU A   8       0.772 -23.957   8.180  1.00  0.00           H  
ATOM    119  HG  LEU A   8      -0.749 -25.120  10.540  1.00  0.00           H  
ATOM    120 1HD1 LEU A   8       0.101 -23.173  11.768  1.00  0.00           H  
ATOM    121 2HD1 LEU A   8       1.421 -24.236  11.227  1.00  0.00           H  
ATOM    122 3HD1 LEU A   8       1.090 -22.717  10.362  1.00  0.00           H  
ATOM    123 1HD2 LEU A   8      -1.990 -22.988  10.391  1.00  0.00           H  
ATOM    124 2HD2 LEU A   8      -1.030 -22.528   8.964  1.00  0.00           H  
ATOM    125 3HD2 LEU A   8      -2.137 -23.920   8.882  1.00  0.00           H  
ATOM    126  N   ILE A   9       1.345 -27.031   6.613  1.00  0.00           N  
ATOM    127  CA  ILE A   9       2.161 -27.388   5.456  1.00  0.00           C  
ATOM    128  C   ILE A   9       1.302 -27.886   4.285  1.00  0.00           C  
ATOM    129  O   ILE A   9       1.515 -27.481   3.132  1.00  0.00           O  
ATOM    130  CB  ILE A   9       3.192 -28.468   5.833  1.00  0.00           C  
ATOM    131  CG1 ILE A   9       4.259 -27.886   6.763  1.00  0.00           C  
ATOM    132  CG2 ILE A   9       3.832 -29.052   4.583  1.00  0.00           C  
ATOM    133  CD1 ILE A   9       5.084 -28.932   7.477  1.00  0.00           C  
ATOM    134  H   ILE A   9       1.485 -27.520   7.485  1.00  0.00           H  
ATOM    135  HA  ILE A   9       2.663 -26.491   5.097  1.00  0.00           H  
ATOM    136  HB  ILE A   9       2.696 -29.267   6.383  1.00  0.00           H  
ATOM    137 1HG1 ILE A   9       4.935 -27.252   6.190  1.00  0.00           H  
ATOM    138 2HG1 ILE A   9       3.783 -27.257   7.516  1.00  0.00           H  
ATOM    139 1HG2 ILE A   9       4.558 -29.813   4.868  1.00  0.00           H  
ATOM    140 2HG2 ILE A   9       3.062 -29.501   3.956  1.00  0.00           H  
ATOM    141 3HG2 ILE A   9       4.335 -28.260   4.028  1.00  0.00           H  
ATOM    142 1HD1 ILE A   9       5.818 -28.443   8.118  1.00  0.00           H  
ATOM    143 2HD1 ILE A   9       4.430 -29.558   8.086  1.00  0.00           H  
ATOM    144 3HD1 ILE A   9       5.599 -29.552   6.744  1.00  0.00           H  
ATOM    145  N   LEU A  10       0.235 -28.841   4.531  1.00  0.00           N  
ATOM    146  CA  LEU A  10      -0.680 -29.313   3.500  1.00  0.00           C  
ATOM    147  C   LEU A  10      -1.547 -28.166   2.938  1.00  0.00           C  
ATOM    148  O   LEU A  10      -1.898 -28.144   1.746  1.00  0.00           O  
ATOM    149  CB  LEU A  10      -1.580 -30.416   4.072  1.00  0.00           C  
ATOM    150  CG  LEU A  10      -0.887 -31.753   4.367  1.00  0.00           C  
ATOM    151  CD1 LEU A  10      -1.802 -32.621   5.220  1.00  0.00           C  
ATOM    152  CD2 LEU A  10      -0.541 -32.445   3.057  1.00  0.00           C  
ATOM    153  H   LEU A  10       0.156 -29.211   5.469  1.00  0.00           H  
ATOM    154  HA  LEU A  10      -0.092 -29.699   2.668  1.00  0.00           H  
ATOM    155 1HB  LEU A  10      -2.020 -30.058   5.002  1.00  0.00           H  
ATOM    156 2HB  LEU A  10      -2.386 -30.609   3.364  1.00  0.00           H  
ATOM    157  HG  LEU A  10       0.026 -31.572   4.935  1.00  0.00           H  
ATOM    158 1HD1 LEU A  10      -1.311 -33.571   5.430  1.00  0.00           H  
ATOM    159 2HD1 LEU A  10      -2.018 -32.111   6.159  1.00  0.00           H  
ATOM    160 3HD1 LEU A  10      -2.732 -32.806   4.684  1.00  0.00           H  
ATOM    161 1HD2 LEU A  10      -0.048 -33.395   3.267  1.00  0.00           H  
ATOM    162 2HD2 LEU A  10      -1.454 -32.627   2.489  1.00  0.00           H  
ATOM    163 3HD2 LEU A  10       0.127 -31.810   2.476  1.00  0.00           H  
ATOM    164  N   ILE A  11      -2.070 -27.089   3.836  1.00  0.00           N  
ATOM    165  CA  ILE A  11      -2.835 -25.953   3.357  1.00  0.00           C  
ATOM    166  C   ILE A  11      -1.997 -25.098   2.419  1.00  0.00           C  
ATOM    167  O   ILE A  11      -2.491 -24.602   1.406  1.00  0.00           O  
ATOM    168  CB  ILE A  11      -3.340 -25.095   4.531  1.00  0.00           C  
ATOM    169  CG1 ILE A  11      -4.407 -25.852   5.326  1.00  0.00           C  
ATOM    170  CG2 ILE A  11      -3.889 -23.770   4.024  1.00  0.00           C  
ATOM    171  CD1 ILE A  11      -4.745 -25.216   6.655  1.00  0.00           C  
ATOM    172  H   ILE A  11      -1.858 -27.161   4.820  1.00  0.00           H  
ATOM    173  HA  ILE A  11      -3.689 -26.333   2.796  1.00  0.00           H  
ATOM    174  HB  ILE A  11      -2.517 -24.897   5.217  1.00  0.00           H  
ATOM    175 1HG1 ILE A  11      -5.321 -25.917   4.737  1.00  0.00           H  
ATOM    176 2HG1 ILE A  11      -4.066 -26.871   5.514  1.00  0.00           H  
ATOM    177 1HG2 ILE A  11      -4.242 -23.176   4.867  1.00  0.00           H  
ATOM    178 2HG2 ILE A  11      -3.103 -23.227   3.501  1.00  0.00           H  
ATOM    179 3HG2 ILE A  11      -4.717 -23.958   3.340  1.00  0.00           H  
ATOM    180 1HD1 ILE A  11      -5.507 -25.809   7.159  1.00  0.00           H  
ATOM    181 2HD1 ILE A  11      -3.849 -25.172   7.276  1.00  0.00           H  
ATOM    182 3HD1 ILE A  11      -5.121 -24.207   6.490  1.00  0.00           H  
ATOM    183  N   VAL A  12      -0.584 -24.776   2.755  1.00  0.00           N  
ATOM    184  CA  VAL A  12       0.356 -24.013   1.921  1.00  0.00           C  
ATOM    185  C   VAL A  12       0.611 -24.663   0.561  1.00  0.00           C  
ATOM    186  O   VAL A  12       0.648 -23.985  -0.464  1.00  0.00           O  
ATOM    187  CB  VAL A  12       1.701 -23.857   2.656  1.00  0.00           C  
ATOM    188  CG1 VAL A  12       2.761 -23.305   1.715  1.00  0.00           C  
ATOM    189  CG2 VAL A  12       1.527 -22.950   3.865  1.00  0.00           C  
ATOM    190  H   VAL A  12      -0.277 -25.122   3.652  1.00  0.00           H  
ATOM    191  HA  VAL A  12      -0.082 -23.034   1.727  1.00  0.00           H  
ATOM    192  HB  VAL A  12       2.042 -24.839   2.984  1.00  0.00           H  
ATOM    193 1HG1 VAL A  12       3.705 -23.201   2.251  1.00  0.00           H  
ATOM    194 2HG1 VAL A  12       2.894 -23.988   0.877  1.00  0.00           H  
ATOM    195 3HG1 VAL A  12       2.446 -22.330   1.344  1.00  0.00           H  
ATOM    196 1HG2 VAL A  12       2.481 -22.844   4.380  1.00  0.00           H  
ATOM    197 2HG2 VAL A  12       1.181 -21.969   3.537  1.00  0.00           H  
ATOM    198 3HG2 VAL A  12       0.794 -23.385   4.544  1.00  0.00           H  
ATOM    199  N   ALA A  13       0.842 -26.085   0.466  1.00  0.00           N  
ATOM    200  CA  ALA A  13       0.964 -26.769  -0.815  1.00  0.00           C  
ATOM    201  C   ALA A  13      -0.276 -26.619  -1.680  1.00  0.00           C  
ATOM    202  O   ALA A  13      -0.170 -26.451  -2.903  1.00  0.00           O  
ATOM    203  CB  ALA A  13       1.246 -28.242  -0.603  1.00  0.00           C  
ATOM    204  H   ALA A  13       0.931 -26.618   1.318  1.00  0.00           H  
ATOM    205  HA  ALA A  13       1.802 -26.324  -1.356  1.00  0.00           H  
ATOM    206 1HB  ALA A  13       1.336 -28.739  -1.568  1.00  0.00           H  
ATOM    207 2HB  ALA A  13       2.177 -28.357  -0.046  1.00  0.00           H  
ATOM    208 3HB  ALA A  13       0.429 -28.689  -0.037  1.00  0.00           H  
ATOM    209  N   ALA A  14      -1.535 -26.695  -1.040  1.00  0.00           N  
ATOM    210  CA  ALA A  14      -2.781 -26.521  -1.797  1.00  0.00           C  
ATOM    211  C   ALA A  14      -2.860 -25.120  -2.387  1.00  0.00           C  
ATOM    212  O   ALA A  14      -3.357 -24.931  -3.499  1.00  0.00           O  
ATOM    213  CB  ALA A  14      -3.984 -26.797  -0.907  1.00  0.00           C  
ATOM    214  H   ALA A  14      -1.583 -26.871  -0.048  1.00  0.00           H  
ATOM    215  HA  ALA A  14      -2.780 -27.235  -2.620  1.00  0.00           H  
ATOM    216 1HB  ALA A  14      -4.900 -26.664  -1.483  1.00  0.00           H  
ATOM    217 2HB  ALA A  14      -3.934 -27.820  -0.534  1.00  0.00           H  
ATOM    218 3HB  ALA A  14      -3.980 -26.105  -0.067  1.00  0.00           H  
ATOM    219  N   LYS A  15      -2.448 -23.983  -1.616  1.00  0.00           N  
ATOM    220  CA  LYS A  15      -2.459 -22.596  -2.042  1.00  0.00           C  
ATOM    221  C   LYS A  15      -1.341 -22.308  -3.050  1.00  0.00           C  
ATOM    222  O   LYS A  15      -1.519 -21.505  -3.968  1.00  0.00           O  
ATOM    223  CB  LYS A  15      -2.331 -21.671  -0.830  1.00  0.00           C  
ATOM    224  CG  LYS A  15      -3.573 -21.610   0.049  1.00  0.00           C  
ATOM    225  CD  LYS A  15      -3.406 -20.597   1.172  1.00  0.00           C  
ATOM    226  CE  LYS A  15      -4.689 -20.443   1.975  1.00  0.00           C  
ATOM    227  NZ  LYS A  15      -4.585 -19.358   2.988  1.00  0.00           N  
ATOM    228  H   LYS A  15      -2.190 -24.204  -0.665  1.00  0.00           H  
ATOM    229  HA  LYS A  15      -3.407 -22.396  -2.542  1.00  0.00           H  
ATOM    230 1HB  LYS A  15      -1.497 -22.000  -0.208  1.00  0.00           H  
ATOM    231 2HB  LYS A  15      -2.109 -20.659  -1.167  1.00  0.00           H  
ATOM    232 1HG  LYS A  15      -4.435 -21.329  -0.558  1.00  0.00           H  
ATOM    233 2HG  LYS A  15      -3.761 -22.592   0.482  1.00  0.00           H  
ATOM    234 1HD  LYS A  15      -2.607 -20.922   1.839  1.00  0.00           H  
ATOM    235 2HD  LYS A  15      -3.134 -19.629   0.752  1.00  0.00           H  
ATOM    236 1HE  LYS A  15      -5.514 -20.216   1.301  1.00  0.00           H  
ATOM    237 2HE  LYS A  15      -4.914 -21.379   2.486  1.00  0.00           H  
ATOM    238 1HZ  LYS A  15      -5.454 -19.288   3.498  1.00  0.00           H  
ATOM    239 2HZ  LYS A  15      -3.834 -19.568   3.630  1.00  0.00           H  
ATOM    240 3HZ  LYS A  15      -4.396 -18.481   2.524  1.00  0.00           H  
ATOM    241  N   LEU A  16      -0.190 -22.956  -2.890  1.00  0.00           N  
ATOM    242  CA  LEU A  16       0.867 -22.806  -3.883  1.00  0.00           C  
ATOM    243  C   LEU A  16       0.510 -23.507  -5.182  1.00  0.00           C  
ATOM    244  O   LEU A  16       0.910 -23.075  -6.268  1.00  0.00           O  
ATOM    245  CB  LEU A  16       2.187 -23.370  -3.341  1.00  0.00           C  
ATOM    246  CG  LEU A  16       2.818 -22.589  -2.181  1.00  0.00           C  
ATOM    247  CD1 LEU A  16       3.955 -23.402  -1.579  1.00  0.00           C  
ATOM    248  CD2 LEU A  16       3.317 -21.243  -2.688  1.00  0.00           C  
ATOM    249  H   LEU A  16      -0.035 -23.553  -2.091  1.00  0.00           H  
ATOM    250  HA  LEU A  16       0.965 -21.749  -4.130  1.00  0.00           H  
ATOM    251 1HB  LEU A  16       2.014 -24.389  -2.998  1.00  0.00           H  
ATOM    252 2HB  LEU A  16       2.912 -23.400  -4.155  1.00  0.00           H  
ATOM    253  HG  LEU A  16       2.072 -22.430  -1.401  1.00  0.00           H  
ATOM    254 1HD1 LEU A  16       4.403 -22.847  -0.755  1.00  0.00           H  
ATOM    255 2HD1 LEU A  16       3.566 -24.350  -1.208  1.00  0.00           H  
ATOM    256 3HD1 LEU A  16       4.710 -23.592  -2.342  1.00  0.00           H  
ATOM    257 1HD2 LEU A  16       3.764 -20.687  -1.863  1.00  0.00           H  
ATOM    258 2HD2 LEU A  16       4.063 -21.401  -3.466  1.00  0.00           H  
ATOM    259 3HD2 LEU A  16       2.480 -20.676  -3.097  1.00  0.00           H  
ATOM    260  N   GLY A  17      -0.277 -24.710  -5.139  1.00  0.00           N  
ATOM    261  CA  GLY A  17      -0.616 -25.524  -6.288  1.00  0.00           C  
ATOM    262  C   GLY A  17       0.495 -26.508  -6.610  1.00  0.00           C  
ATOM    263  O   GLY A  17       0.716 -26.837  -7.765  1.00  0.00           O  
ATOM    264  H   GLY A  17      -0.627 -24.977  -4.227  1.00  0.00           H  
ATOM    265 1HA  GLY A  17      -1.541 -26.065  -6.091  1.00  0.00           H  
ATOM    266 2HA  GLY A  17      -0.795 -24.880  -7.147  1.00  0.00           H  
ATOM    267  N   THR A  18       1.200 -26.970  -5.584  1.00  0.00           N  
ATOM    268  CA  THR A  18       2.334 -27.865  -5.761  1.00  0.00           C  
ATOM    269  C   THR A  18       2.220 -29.040  -4.797  1.00  0.00           C  
ATOM    270  O   THR A  18       1.187 -29.222  -4.158  1.00  0.00           O  
ATOM    271  CB  THR A  18       3.670 -27.131  -5.542  1.00  0.00           C  
ATOM    272  OG1 THR A  18       4.754 -27.975  -5.952  1.00  0.00           O  
ATOM    273  CG2 THR A  18       3.843 -26.764  -4.077  1.00  0.00           C  
ATOM    274  H   THR A  18       0.937 -26.689  -4.651  1.00  0.00           H  
ATOM    275  HA  THR A  18       2.356 -28.195  -6.799  1.00  0.00           H  
ATOM    276  HB  THR A  18       3.688 -26.222  -6.143  1.00  0.00           H  
ATOM    277  HG1 THR A  18       5.533 -27.438  -6.114  1.00  0.00           H  
ATOM    278 1HG2 THR A  18       4.793 -26.246  -3.941  1.00  0.00           H  
ATOM    279 2HG2 THR A  18       3.027 -26.113  -3.766  1.00  0.00           H  
ATOM    280 3HG2 THR A  18       3.835 -27.670  -3.472  1.00  0.00           H  
ATOM    281  N   THR A  19       3.283 -29.829  -4.684  1.00  0.00           N  
ATOM    282  CA  THR A  19       3.250 -31.037  -3.862  1.00  0.00           C  
ATOM    283  C   THR A  19       3.551 -30.659  -2.410  1.00  0.00           C  
ATOM    284  O   THR A  19       4.042 -29.561  -2.148  1.00  0.00           O  
ATOM    285  CB  THR A  19       4.257 -32.092  -4.357  1.00  0.00           C  
ATOM    286  OG1 THR A  19       5.592 -31.594  -4.196  1.00  0.00           O  
ATOM    287  CG2 THR A  19       4.014 -32.412  -5.824  1.00  0.00           C  
ATOM    288  H   THR A  19       4.132 -29.591  -5.174  1.00  0.00           H  
ATOM    289  HA  THR A  19       2.272 -31.505  -3.972  1.00  0.00           H  
ATOM    290  HB  THR A  19       4.149 -33.002  -3.770  1.00  0.00           H  
ATOM    291  HG1 THR A  19       6.217 -32.312  -4.324  1.00  0.00           H  
ATOM    292 1HG2 THR A  19       4.734 -33.159  -6.158  1.00  0.00           H  
ATOM    293 2HG2 THR A  19       3.004 -32.801  -5.949  1.00  0.00           H  
ATOM    294 3HG2 THR A  19       4.129 -31.507  -6.419  1.00  0.00           H  
ATOM    295  N   VAL A  20       3.295 -31.556  -1.463  1.00  0.00           N  
ATOM    296  CA  VAL A  20       3.622 -31.234  -0.075  1.00  0.00           C  
ATOM    297  C   VAL A  20       5.138 -31.182   0.177  1.00  0.00           C  
ATOM    298  O   VAL A  20       5.610 -30.406   1.020  1.00  0.00           O  
ATOM    299  CB  VAL A  20       2.988 -32.277   0.864  1.00  0.00           C  
ATOM    300  CG1 VAL A  20       3.758 -33.587   0.801  1.00  0.00           C  
ATOM    301  CG2 VAL A  20       2.952 -31.740   2.287  1.00  0.00           C  
ATOM    302  H   VAL A  20       2.879 -32.452  -1.676  1.00  0.00           H  
ATOM    303  HA  VAL A  20       3.291 -30.214   0.132  1.00  0.00           H  
ATOM    304  HB  VAL A  20       1.971 -32.485   0.528  1.00  0.00           H  
ATOM    305 1HG1 VAL A  20       3.295 -34.314   1.471  1.00  0.00           H  
ATOM    306 2HG1 VAL A  20       3.739 -33.972  -0.219  1.00  0.00           H  
ATOM    307 3HG1 VAL A  20       4.790 -33.418   1.108  1.00  0.00           H  
ATOM    308 1HG2 VAL A  20       2.502 -32.482   2.945  1.00  0.00           H  
ATOM    309 2HG2 VAL A  20       3.968 -31.526   2.620  1.00  0.00           H  
ATOM    310 3HG2 VAL A  20       2.361 -30.824   2.315  1.00  0.00           H  
ATOM    311  N   GLU A  21       5.899 -31.987  -0.563  1.00  0.00           N  
ATOM    312  CA  GLU A  21       7.357 -31.977  -0.447  1.00  0.00           C  
ATOM    313  C   GLU A  21       7.897 -30.640  -0.905  1.00  0.00           C  
ATOM    314  O   GLU A  21       8.910 -30.180  -0.397  1.00  0.00           O  
ATOM    315  CB  GLU A  21       7.981 -33.104  -1.273  1.00  0.00           C  
ATOM    316  CG  GLU A  21       7.660 -34.504  -0.770  1.00  0.00           C  
ATOM    317  CD  GLU A  21       6.307 -34.989  -1.213  1.00  0.00           C  
ATOM    318  OE1 GLU A  21       5.632 -34.261  -1.900  1.00  0.00           O  
ATOM    319  OE2 GLU A  21       5.949 -36.089  -0.864  1.00  0.00           O  
ATOM    320  H   GLU A  21       5.461 -32.621  -1.216  1.00  0.00           H  
ATOM    321  HA  GLU A  21       7.620 -32.103   0.605  1.00  0.00           H  
ATOM    322 1HB  GLU A  21       7.638 -33.033  -2.305  1.00  0.00           H  
ATOM    323 2HB  GLU A  21       9.066 -32.992  -1.280  1.00  0.00           H  
ATOM    324 1HG  GLU A  21       8.419 -35.194  -1.137  1.00  0.00           H  
ATOM    325 2HG  GLU A  21       7.703 -34.507   0.319  1.00  0.00           H  
ATOM    326  N   GLU A  22       7.319 -30.081  -1.926  1.00  0.00           N  
ATOM    327  CA  GLU A  22       7.849 -28.805  -2.386  1.00  0.00           C  
ATOM    328  C   GLU A  22       7.576 -27.708  -1.362  1.00  0.00           C  
ATOM    329  O   GLU A  22       8.444 -26.880  -1.078  1.00  0.00           O  
ATOM    330  CB  GLU A  22       7.238 -28.424  -3.736  1.00  0.00           C  
ATOM    331  CG  GLU A  22       7.779 -27.131  -4.329  1.00  0.00           C  
ATOM    332  CD  GLU A  22       9.233 -27.219  -4.697  1.00  0.00           C  
ATOM    333  OE1 GLU A  22       9.720 -28.312  -4.866  1.00  0.00           O  
ATOM    334  OE2 GLU A  22       9.860 -26.192  -4.812  1.00  0.00           O  
ATOM    335  H   GLU A  22       6.528 -30.486  -2.404  1.00  0.00           H  
ATOM    336  HA  GLU A  22       8.932 -28.895  -2.481  1.00  0.00           H  
ATOM    337 1HB  GLU A  22       7.420 -29.223  -4.455  1.00  0.00           H  
ATOM    338 2HB  GLU A  22       6.158 -28.318  -3.630  1.00  0.00           H  
ATOM    339 1HG  GLU A  22       7.204 -26.884  -5.221  1.00  0.00           H  
ATOM    340 2HG  GLU A  22       7.640 -26.326  -3.607  1.00  0.00           H  
ATOM    341  N   ALA A  23       6.379 -27.718  -0.784  1.00  0.00           N  
ATOM    342  CA  ALA A  23       6.060 -26.723   0.229  1.00  0.00           C  
ATOM    343  C   ALA A  23       7.031 -26.837   1.401  1.00  0.00           C  
ATOM    344  O   ALA A  23       7.437 -25.831   1.985  1.00  0.00           O  
ATOM    345  CB  ALA A  23       4.625 -26.864   0.690  1.00  0.00           C  
ATOM    346  H   ALA A  23       5.682 -28.405  -1.034  1.00  0.00           H  
ATOM    347  HA  ALA A  23       6.189 -25.734  -0.214  1.00  0.00           H  
ATOM    348 1HB  ALA A  23       4.410 -26.110   1.448  1.00  0.00           H  
ATOM    349 2HB  ALA A  23       3.956 -26.728  -0.159  1.00  0.00           H  
ATOM    350 3HB  ALA A  23       4.477 -27.857   1.113  1.00  0.00           H  
ATOM    351  N   VAL A  24       7.450 -28.148   1.848  1.00  0.00           N  
ATOM    352  CA  VAL A  24       8.399 -28.291   2.952  1.00  0.00           C  
ATOM    353  C   VAL A  24       9.787 -27.807   2.559  1.00  0.00           C  
ATOM    354  O   VAL A  24      10.442 -27.076   3.325  1.00  0.00           O  
ATOM    355  CB  VAL A  24       8.483 -29.764   3.396  1.00  0.00           C  
ATOM    356  CG1 VAL A  24       9.601 -29.950   4.411  1.00  0.00           C  
ATOM    357  CG2 VAL A  24       7.149 -30.207   3.977  1.00  0.00           C  
ATOM    358  H   VAL A  24       7.075 -28.976   1.407  1.00  0.00           H  
ATOM    359  HA  VAL A  24       8.078 -27.649   3.772  1.00  0.00           H  
ATOM    360  HB  VAL A  24       8.727 -30.381   2.532  1.00  0.00           H  
ATOM    361 1HG1 VAL A  24       9.647 -30.996   4.714  1.00  0.00           H  
ATOM    362 2HG1 VAL A  24      10.552 -29.661   3.963  1.00  0.00           H  
ATOM    363 3HG1 VAL A  24       9.407 -29.329   5.286  1.00  0.00           H  
ATOM    364 1HG2 VAL A  24       7.216 -31.249   4.289  1.00  0.00           H  
ATOM    365 2HG2 VAL A  24       6.902 -29.586   4.838  1.00  0.00           H  
ATOM    366 3HG2 VAL A  24       6.371 -30.105   3.220  1.00  0.00           H  
ATOM    367  N   GLU A  25      10.223 -28.189   1.358  1.00  0.00           N  
ATOM    368  CA  GLU A  25      11.552 -27.838   0.900  1.00  0.00           C  
ATOM    369  C   GLU A  25      11.697 -26.322   0.844  1.00  0.00           C  
ATOM    370  O   GLU A  25      12.732 -25.773   1.221  1.00  0.00           O  
ATOM    371  CB  GLU A  25      11.827 -28.450  -0.475  1.00  0.00           C  
ATOM    372  CG  GLU A  25      13.221 -28.170  -1.020  1.00  0.00           C  
ATOM    373  CD  GLU A  25      14.307 -28.818  -0.208  1.00  0.00           C  
ATOM    374  OE1 GLU A  25      14.011 -29.730   0.526  1.00  0.00           O  
ATOM    375  OE2 GLU A  25      15.436 -28.400  -0.322  1.00  0.00           O  
ATOM    376  H   GLU A  25       9.622 -28.731   0.754  1.00  0.00           H  
ATOM    377  HA  GLU A  25      12.279 -28.234   1.610  1.00  0.00           H  
ATOM    378 1HB  GLU A  25      11.699 -29.531  -0.425  1.00  0.00           H  
ATOM    379 2HB  GLU A  25      11.104 -28.067  -1.195  1.00  0.00           H  
ATOM    380 1HG  GLU A  25      13.280 -28.538  -2.044  1.00  0.00           H  
ATOM    381 2HG  GLU A  25      13.382 -27.093  -1.041  1.00  0.00           H  
ATOM    382  N   GLN A  26      10.659 -25.644   0.373  1.00  0.00           N  
ATOM    383  CA  GLN A  26      10.702 -24.195   0.292  1.00  0.00           C  
ATOM    384  C   GLN A  26      10.747 -23.570   1.693  1.00  0.00           C  
ATOM    385  O   GLN A  26      11.487 -22.616   1.934  1.00  0.00           O  
ATOM    386  CB  GLN A  26       9.492 -23.670  -0.485  1.00  0.00           C  
ATOM    387  CG  GLN A  26       9.512 -24.003  -1.967  1.00  0.00           C  
ATOM    388  CD  GLN A  26       8.206 -23.656  -2.656  1.00  0.00           C  
ATOM    389  OE1 GLN A  26       7.139 -23.664  -2.035  1.00  0.00           O  
ATOM    390  NE2 GLN A  26       8.282 -23.349  -3.946  1.00  0.00           N  
ATOM    391  H   GLN A  26       9.828 -26.129   0.066  1.00  0.00           H  
ATOM    392  HA  GLN A  26      11.609 -23.905  -0.238  1.00  0.00           H  
ATOM    393 1HB  GLN A  26       8.578 -24.084  -0.060  1.00  0.00           H  
ATOM    394 2HB  GLN A  26       9.438 -22.586  -0.385  1.00  0.00           H  
ATOM    395 1HG  GLN A  26      10.312 -23.437  -2.446  1.00  0.00           H  
ATOM    396 2HG  GLN A  26       9.688 -25.072  -2.087  1.00  0.00           H  
ATOM    397 1HE2 GLN A  26       7.452 -23.112  -4.454  1.00  0.00           H  
ATOM    398 2HE2 GLN A  26       9.167 -23.355  -4.411  1.00  0.00           H  
ATOM    399  N   ALA A  27       9.917 -24.140   2.645  1.00  0.00           N  
ATOM    400  CA  ALA A  27       9.950 -23.672   4.018  1.00  0.00           C  
ATOM    401  C   ALA A  27      11.323 -23.863   4.660  1.00  0.00           C  
ATOM    402  O   ALA A  27      11.759 -23.018   5.443  1.00  0.00           O  
ATOM    403  CB  ALA A  27       8.861 -24.331   4.841  1.00  0.00           C  
ATOM    404  H   ALA A  27       9.270 -24.870   2.389  1.00  0.00           H  
ATOM    405  HA  ALA A  27       9.779 -22.597   4.016  1.00  0.00           H  
ATOM    406 1HB  ALA A  27       8.907 -23.963   5.866  1.00  0.00           H  
ATOM    407 2HB  ALA A  27       7.889 -24.093   4.413  1.00  0.00           H  
ATOM    408 3HB  ALA A  27       9.006 -25.410   4.836  1.00  0.00           H  
ATOM    409  N   LEU A  28      12.128 -25.074   4.406  1.00  0.00           N  
ATOM    410  CA  LEU A  28      13.501 -25.350   4.866  1.00  0.00           C  
ATOM    411  C   LEU A  28      14.545 -24.404   4.272  1.00  0.00           C  
ATOM    412  O   LEU A  28      15.525 -24.044   4.928  1.00  0.00           O  
ATOM    413  CB  LEU A  28      13.882 -26.795   4.519  1.00  0.00           C  
ATOM    414  CG  LEU A  28      13.146 -27.885   5.308  1.00  0.00           C  
ATOM    415  CD1 LEU A  28      13.396 -29.239   4.657  1.00  0.00           C  
ATOM    416  CD2 LEU A  28      13.622 -27.876   6.753  1.00  0.00           C  
ATOM    417  H   LEU A  28      11.653 -25.759   3.838  1.00  0.00           H  
ATOM    418  HA  LEU A  28      13.542 -25.202   5.944  1.00  0.00           H  
ATOM    419 1HB  LEU A  28      13.684 -26.961   3.461  1.00  0.00           H  
ATOM    420 2HB  LEU A  28      14.950 -26.923   4.692  1.00  0.00           H  
ATOM    421  HG  LEU A  28      12.073 -27.694   5.277  1.00  0.00           H  
ATOM    422 1HD1 LEU A  28      12.873 -30.014   5.218  1.00  0.00           H  
ATOM    423 2HD1 LEU A  28      13.028 -29.223   3.632  1.00  0.00           H  
ATOM    424 3HD1 LEU A  28      14.465 -29.451   4.657  1.00  0.00           H  
ATOM    425 1HD2 LEU A  28      13.098 -28.650   7.314  1.00  0.00           H  
ATOM    426 2HD2 LEU A  28      14.694 -28.068   6.783  1.00  0.00           H  
ATOM    427 3HD2 LEU A  28      13.414 -26.902   7.197  1.00  0.00           H  
ATOM    428  N   TRP A  29      14.407 -23.943   2.843  1.00  0.00           N  
ATOM    429  CA  TRP A  29      15.249 -22.939   2.213  1.00  0.00           C  
ATOM    430  C   TRP A  29      15.117 -21.569   2.892  1.00  0.00           C  
ATOM    431  O   TRP A  29      16.115 -20.917   3.198  1.00  0.00           O  
ATOM    432  CB  TRP A  29      14.894 -22.815   0.731  1.00  0.00           C  
ATOM    433  CG  TRP A  29      15.803 -21.894  -0.027  1.00  0.00           C  
ATOM    434  CD1 TRP A  29      17.004 -22.212  -0.586  1.00  0.00           C  
ATOM    435  CD2 TRP A  29      15.586 -20.492  -0.315  1.00  0.00           C  
ATOM    436  NE1 TRP A  29      17.548 -21.110  -1.199  1.00  0.00           N  
ATOM    437  CE2 TRP A  29      16.692 -20.049  -1.043  1.00  0.00           C  
ATOM    438  CE3 TRP A  29      14.555 -19.591  -0.018  1.00  0.00           C  
ATOM    439  CZ2 TRP A  29      16.806 -18.738  -1.482  1.00  0.00           C  
ATOM    440  CZ3 TRP A  29      14.668 -18.277  -0.460  1.00  0.00           C  
ATOM    441  CH2 TRP A  29      15.764 -17.864  -1.172  1.00  0.00           C  
ATOM    442  H   TRP A  29      13.674 -24.379   2.303  1.00  0.00           H  
ATOM    443  HA  TRP A  29      16.288 -23.257   2.298  1.00  0.00           H  
ATOM    444 1HB  TRP A  29      14.936 -23.798   0.263  1.00  0.00           H  
ATOM    445 2HB  TRP A  29      13.873 -22.448   0.630  1.00  0.00           H  
ATOM    446  HD1 TRP A  29      17.466 -23.197  -0.553  1.00  0.00           H  
ATOM    447  HE1 TRP A  29      18.434 -21.083  -1.683  1.00  0.00           H  
ATOM    448  HE3 TRP A  29      13.681 -19.915   0.546  1.00  0.00           H  
ATOM    449  HZ2 TRP A  29      17.669 -18.390  -2.050  1.00  0.00           H  
ATOM    450  HZ3 TRP A  29      13.862 -17.582  -0.223  1.00  0.00           H  
ATOM    451  HH2 TRP A  29      15.821 -16.826  -1.504  1.00  0.00           H  
ATOM    452  N   LEU A  30      13.880 -21.125   3.131  1.00  0.00           N  
ATOM    453  CA  LEU A  30      13.661 -19.834   3.772  1.00  0.00           C  
ATOM    454  C   LEU A  30      14.198 -19.893   5.191  1.00  0.00           C  
ATOM    455  O   LEU A  30      14.871 -18.981   5.646  1.00  0.00           O  
ATOM    456  CB  LEU A  30      12.170 -19.473   3.786  1.00  0.00           C  
ATOM    457  CG  LEU A  30      11.581 -19.029   2.441  1.00  0.00           C  
ATOM    458  CD1 LEU A  30      10.061 -19.052   2.519  1.00  0.00           C  
ATOM    459  CD2 LEU A  30      12.090 -17.639   2.097  1.00  0.00           C  
ATOM    460  H   LEU A  30      13.082 -21.685   2.866  1.00  0.00           H  
ATOM    461  HA  LEU A  30      14.172 -19.068   3.192  1.00  0.00           H  
ATOM    462 1HB  LEU A  30      11.606 -20.343   4.123  1.00  0.00           H  
ATOM    463 2HB  LEU A  30      12.013 -18.665   4.499  1.00  0.00           H  
ATOM    464  HG  LEU A  30      11.885 -19.729   1.662  1.00  0.00           H  
ATOM    465 1HD1 LEU A  30       9.642 -18.737   1.563  1.00  0.00           H  
ATOM    466 2HD1 LEU A  30       9.721 -20.063   2.747  1.00  0.00           H  
ATOM    467 3HD1 LEU A  30       9.726 -18.371   3.303  1.00  0.00           H  
ATOM    468 1HD2 LEU A  30      11.673 -17.322   1.141  1.00  0.00           H  
ATOM    469 2HD2 LEU A  30      11.786 -16.937   2.875  1.00  0.00           H  
ATOM    470 3HD2 LEU A  30      13.179 -17.656   2.030  1.00  0.00           H  
ATOM    471  N   LYS A  31      13.880 -20.982   5.880  1.00  0.00           N  
ATOM    472  CA  LYS A  31      14.314 -21.209   7.255  1.00  0.00           C  
ATOM    473  C   LYS A  31      15.813 -20.989   7.369  1.00  0.00           C  
ATOM    474  O   LYS A  31      16.281 -20.212   8.195  1.00  0.00           O  
ATOM    475  CB  LYS A  31      13.946 -22.619   7.719  1.00  0.00           C  
ATOM    476  CG  LYS A  31      14.533 -23.011   9.069  1.00  0.00           C  
ATOM    477  CD  LYS A  31      14.061 -24.393   9.496  1.00  0.00           C  
ATOM    478  CE  LYS A  31      14.525 -24.725  10.907  1.00  0.00           C  
ATOM    479  NZ  LYS A  31      15.997 -24.931  10.974  1.00  0.00           N  
ATOM    480  H   LYS A  31      13.311 -21.680   5.421  1.00  0.00           H  
ATOM    481  HA  LYS A  31      13.770 -20.525   7.906  1.00  0.00           H  
ATOM    482 1HB  LYS A  31      12.861 -22.709   7.787  1.00  0.00           H  
ATOM    483 2HB  LYS A  31      14.289 -23.345   6.982  1.00  0.00           H  
ATOM    484 1HG  LYS A  31      15.622 -23.011   9.006  1.00  0.00           H  
ATOM    485 2HG  LYS A  31      14.231 -22.285   9.821  1.00  0.00           H  
ATOM    486 1HD  LYS A  31      12.971 -24.432   9.463  1.00  0.00           H  
ATOM    487 2HD  LYS A  31      14.455 -25.142   8.809  1.00  0.00           H  
ATOM    488 1HE  LYS A  31      14.254 -23.913  11.580  1.00  0.00           H  
ATOM    489 2HE  LYS A  31      14.028 -25.633  11.248  1.00  0.00           H  
ATOM    490 1HZ  LYS A  31      16.265 -25.149  11.923  1.00  0.00           H  
ATOM    491 2HZ  LYS A  31      16.259 -25.695  10.367  1.00  0.00           H  
ATOM    492 3HZ  LYS A  31      16.470 -24.089  10.677  1.00  0.00           H  
ATOM    493  N   THR A  32      16.554 -21.687   6.518  1.00  0.00           N  
ATOM    494  CA  THR A  32      18.004 -21.690   6.573  1.00  0.00           C  
ATOM    495  C   THR A  32      18.555 -20.310   6.249  1.00  0.00           C  
ATOM    496  O   THR A  32      19.422 -19.812   6.957  1.00  0.00           O  
ATOM    497  CB  THR A  32      18.596 -22.729   5.602  1.00  0.00           C  
ATOM    498  OG1 THR A  32      18.127 -24.038   5.955  1.00  0.00           O  
ATOM    499  CG2 THR A  32      20.116 -22.708   5.659  1.00  0.00           C  
ATOM    500  H   THR A  32      16.087 -22.235   5.811  1.00  0.00           H  
ATOM    501  HA  THR A  32      18.313 -21.971   7.580  1.00  0.00           H  
ATOM    502  HB  THR A  32      18.273 -22.504   4.586  1.00  0.00           H  
ATOM    503  HG1 THR A  32      17.213 -24.134   5.675  1.00  0.00           H  
ATOM    504 1HG2 THR A  32      20.516 -23.449   4.966  1.00  0.00           H  
ATOM    505 2HG2 THR A  32      20.476 -21.718   5.380  1.00  0.00           H  
ATOM    506 3HG2 THR A  32      20.445 -22.942   6.670  1.00  0.00           H  
ATOM    507  N   LYS A  33      18.029 -19.708   5.182  1.00  0.00           N  
ATOM    508  CA  LYS A  33      18.521 -18.440   4.644  1.00  0.00           C  
ATOM    509  C   LYS A  33      18.139 -17.225   5.492  1.00  0.00           C  
ATOM    510  O   LYS A  33      18.900 -16.257   5.565  1.00  0.00           O  
ATOM    511  CB  LYS A  33      18.004 -18.250   3.216  1.00  0.00           C  
ATOM    512  CG  LYS A  33      18.577 -19.232   2.204  1.00  0.00           C  
ATOM    513  CD  LYS A  33      20.055 -18.969   1.955  1.00  0.00           C  
ATOM    514  CE  LYS A  33      20.587 -19.829   0.817  1.00  0.00           C  
ATOM    515  NZ  LYS A  33      22.044 -19.621   0.597  1.00  0.00           N  
ATOM    516  H   LYS A  33      17.249 -20.165   4.734  1.00  0.00           H  
ATOM    517  HA  LYS A  33      19.611 -18.465   4.640  1.00  0.00           H  
ATOM    518 1HB  LYS A  33      16.919 -18.354   3.205  1.00  0.00           H  
ATOM    519 2HB  LYS A  33      18.240 -17.242   2.876  1.00  0.00           H  
ATOM    520 1HG  LYS A  33      18.456 -20.251   2.576  1.00  0.00           H  
ATOM    521 2HG  LYS A  33      18.037 -19.141   1.263  1.00  0.00           H  
ATOM    522 1HD  LYS A  33      20.200 -17.918   1.703  1.00  0.00           H  
ATOM    523 2HD  LYS A  33      20.622 -19.190   2.859  1.00  0.00           H  
ATOM    524 1HE  LYS A  33      20.414 -20.880   1.045  1.00  0.00           H  
ATOM    525 2HE  LYS A  33      20.055 -19.587  -0.103  1.00  0.00           H  
ATOM    526 1HZ  LYS A  33      22.357 -20.208  -0.164  1.00  0.00           H  
ATOM    527 2HZ  LYS A  33      22.215 -18.652   0.366  1.00  0.00           H  
ATOM    528 3HZ  LYS A  33      22.550 -19.861   1.436  1.00  0.00           H  
ATOM    529  N   LEU A  34      16.907 -17.158   6.182  1.00  0.00           N  
ATOM    530  CA  LEU A  34      16.362 -16.046   6.965  1.00  0.00           C  
ATOM    531  C   LEU A  34      16.607 -16.155   8.472  1.00  0.00           C  
ATOM    532  O   LEU A  34      16.603 -15.150   9.179  1.00  0.00           O  
ATOM    533  CB  LEU A  34      14.853 -15.940   6.713  1.00  0.00           C  
ATOM    534  CG  LEU A  34      14.439 -15.658   5.263  1.00  0.00           C  
ATOM    535  CD1 LEU A  34      12.920 -15.659   5.158  1.00  0.00           C  
ATOM    536  CD2 LEU A  34      15.017 -14.322   4.820  1.00  0.00           C  
ATOM    537  H   LEU A  34      16.355 -17.997   6.068  1.00  0.00           H  
ATOM    538  HA  LEU A  34      16.857 -15.127   6.650  1.00  0.00           H  
ATOM    539 1HB  LEU A  34      14.383 -16.874   7.016  1.00  0.00           H  
ATOM    540 2HB  LEU A  34      14.452 -15.138   7.333  1.00  0.00           H  
ATOM    541  HG  LEU A  34      14.818 -16.450   4.616  1.00  0.00           H  
ATOM    542 1HD1 LEU A  34      12.626 -15.459   4.128  1.00  0.00           H  
ATOM    543 2HD1 LEU A  34      12.535 -16.632   5.462  1.00  0.00           H  
ATOM    544 3HD1 LEU A  34      12.510 -14.886   5.808  1.00  0.00           H  
ATOM    545 1HD2 LEU A  34      14.724 -14.123   3.788  1.00  0.00           H  
ATOM    546 2HD2 LEU A  34      14.638 -13.530   5.465  1.00  0.00           H  
ATOM    547 3HD2 LEU A  34      16.105 -14.356   4.887  1.00  0.00           H  
ATOM    548  N   GLY A  35      16.813 -17.370   8.964  1.00  0.00           N  
ATOM    549  CA  GLY A  35      16.936 -17.586  10.395  1.00  0.00           C  
ATOM    550  C   GLY A  35      15.594 -17.581  11.109  1.00  0.00           C  
ATOM    551  O   GLY A  35      15.457 -17.048  12.212  1.00  0.00           O  
ATOM    552  H   GLY A  35      16.888 -18.161   8.340  1.00  0.00           H  
ATOM    553 1HA  GLY A  35      17.430 -18.540  10.579  1.00  0.00           H  
ATOM    554 2HA  GLY A  35      17.569 -16.809  10.826  1.00  0.00           H  
ATOM    555  N   VAL A  36      14.588 -18.178  10.481  1.00  0.00           N  
ATOM    556  CA  VAL A  36      13.235 -18.121  11.024  1.00  0.00           C  
ATOM    557  C   VAL A  36      12.647 -19.521  11.189  1.00  0.00           C  
ATOM    558  O   VAL A  36      13.186 -20.497  10.660  1.00  0.00           O  
ATOM    559  CB  VAL A  36      12.325 -17.289  10.101  1.00  0.00           C  
ATOM    560  CG1 VAL A  36      12.881 -15.884   9.930  1.00  0.00           C  
ATOM    561  CG2 VAL A  36      12.182 -17.981   8.754  1.00  0.00           C  
ATOM    562  H   VAL A  36      14.750 -18.678   9.618  1.00  0.00           H  
ATOM    563  HA  VAL A  36      13.282 -17.688  12.024  1.00  0.00           H  
ATOM    564  HB  VAL A  36      11.343 -17.192  10.566  1.00  0.00           H  
ATOM    565 1HG1 VAL A  36      12.225 -15.309   9.275  1.00  0.00           H  
ATOM    566 2HG1 VAL A  36      12.941 -15.395  10.902  1.00  0.00           H  
ATOM    567 3HG1 VAL A  36      13.876 -15.938   9.489  1.00  0.00           H  
ATOM    568 1HG2 VAL A  36      11.537 -17.387   8.107  1.00  0.00           H  
ATOM    569 2HG2 VAL A  36      13.164 -18.083   8.292  1.00  0.00           H  
ATOM    570 3HG2 VAL A  36      11.744 -18.968   8.897  1.00  0.00           H  
ATOM    571  N   SER A  37      11.548 -19.623  11.925  1.00  0.00           N  
ATOM    572  CA  SER A  37      10.912 -20.921  12.121  1.00  0.00           C  
ATOM    573  C   SER A  37      10.234 -21.409  10.841  1.00  0.00           C  
ATOM    574  O   SER A  37      10.061 -20.643   9.885  1.00  0.00           O  
ATOM    575  CB  SER A  37       9.896 -20.837  13.243  1.00  0.00           C  
ATOM    576  OG  SER A  37       8.786 -20.074  12.859  1.00  0.00           O  
ATOM    577  H   SER A  37      11.139 -18.806  12.355  1.00  0.00           H  
ATOM    578  HA  SER A  37      11.684 -21.644  12.389  1.00  0.00           H  
ATOM    579 1HB  SER A  37       9.573 -21.841  13.516  1.00  0.00           H  
ATOM    580 2HB  SER A  37      10.360 -20.392  14.122  1.00  0.00           H  
ATOM    581  HG  SER A  37       8.234 -19.997  13.642  1.00  0.00           H  
ATOM    582  N   LEU A  38       9.867 -22.686  10.824  1.00  0.00           N  
ATOM    583  CA  LEU A  38       9.181 -23.261   9.680  1.00  0.00           C  
ATOM    584  C   LEU A  38       7.843 -22.542   9.496  1.00  0.00           C  
ATOM    585  O   LEU A  38       7.400 -22.309   8.369  1.00  0.00           O  
ATOM    586  CB  LEU A  38       8.957 -24.765   9.878  1.00  0.00           C  
ATOM    587  CG  LEU A  38      10.213 -25.641   9.795  1.00  0.00           C  
ATOM    588  CD1 LEU A  38       9.888 -27.044  10.290  1.00  0.00           C  
ATOM    589  CD2 LEU A  38      10.719 -25.671   8.360  1.00  0.00           C  
ATOM    590  H   LEU A  38      10.069 -23.272  11.621  1.00  0.00           H  
ATOM    591  HA  LEU A  38       9.807 -23.129   8.798  1.00  0.00           H  
ATOM    592 1HB  LEU A  38       8.507 -24.923  10.856  1.00  0.00           H  
ATOM    593 2HB  LEU A  38       8.257 -25.116   9.119  1.00  0.00           H  
ATOM    594  HG  LEU A  38      10.988 -25.230  10.444  1.00  0.00           H  
ATOM    595 1HD1 LEU A  38      10.781 -27.667  10.231  1.00  0.00           H  
ATOM    596 2HD1 LEU A  38       9.549 -26.995  11.324  1.00  0.00           H  
ATOM    597 3HD1 LEU A  38       9.104 -27.476   9.668  1.00  0.00           H  
ATOM    598 1HD2 LEU A  38      11.613 -26.292   8.302  1.00  0.00           H  
ATOM    599 2HD2 LEU A  38       9.945 -26.083   7.710  1.00  0.00           H  
ATOM    600 3HD2 LEU A  38      10.960 -24.657   8.038  1.00  0.00           H  
ATOM    601  N   GLU A  39       7.067 -22.194  10.653  1.00  0.00           N  
ATOM    602  CA  GLU A  39       5.801 -21.472  10.611  1.00  0.00           C  
ATOM    603  C   GLU A  39       5.926 -20.066  10.017  1.00  0.00           C  
ATOM    604  O   GLU A  39       5.005 -19.574   9.366  1.00  0.00           O  
ATOM    605  CB  GLU A  39       5.214 -21.378  12.022  1.00  0.00           C  
ATOM    606  CG  GLU A  39       4.673 -22.693  12.566  1.00  0.00           C  
ATOM    607  CD  GLU A  39       4.173 -22.579  13.979  1.00  0.00           C  
ATOM    608  OE1 GLU A  39       4.613 -21.696  14.676  1.00  0.00           O  
ATOM    609  OE2 GLU A  39       3.350 -23.377  14.363  1.00  0.00           O  
ATOM    610  H   GLU A  39       7.452 -22.461  11.547  1.00  0.00           H  
ATOM    611  HA  GLU A  39       5.116 -22.027   9.971  1.00  0.00           H  
ATOM    612 1HB  GLU A  39       5.979 -21.020  12.711  1.00  0.00           H  
ATOM    613 2HB  GLU A  39       4.400 -20.653  12.030  1.00  0.00           H  
ATOM    614 1HG  GLU A  39       3.856 -23.029  11.929  1.00  0.00           H  
ATOM    615 2HG  GLU A  39       5.462 -23.443  12.524  1.00  0.00           H  
ATOM    616  N   GLN A  40       7.052 -19.291  10.333  1.00  0.00           N  
ATOM    617  CA  GLN A  40       7.374 -18.014   9.711  1.00  0.00           C  
ATOM    618  C   GLN A  40       7.675 -18.142   8.213  1.00  0.00           C  
ATOM    619  O   GLN A  40       7.307 -17.268   7.417  1.00  0.00           O  
ATOM    620  CB  GLN A  40       8.567 -17.374  10.426  1.00  0.00           C  
ATOM    621  CG  GLN A  40       8.263 -16.893  11.834  1.00  0.00           C  
ATOM    622  CD  GLN A  40       9.495 -16.360  12.541  1.00  0.00           C  
ATOM    623  OE1 GLN A  40      10.418 -17.112  12.862  1.00  0.00           O  
ATOM    624  NE2 GLN A  40       9.513 -15.054  12.790  1.00  0.00           N  
ATOM    625  H   GLN A  40       7.667 -19.659  11.046  1.00  0.00           H  
ATOM    626  HA  GLN A  40       6.492 -17.375   9.761  1.00  0.00           H  
ATOM    627 1HB  GLN A  40       9.385 -18.092  10.483  1.00  0.00           H  
ATOM    628 2HB  GLN A  40       8.921 -16.521   9.848  1.00  0.00           H  
ATOM    629 1HG  GLN A  40       7.525 -16.092  11.782  1.00  0.00           H  
ATOM    630 2HG  GLN A  40       7.869 -17.727  12.414  1.00  0.00           H  
ATOM    631 1HE2 GLN A  40      10.299 -14.646  13.255  1.00  0.00           H  
ATOM    632 2HE2 GLN A  40       8.742 -14.480  12.513  1.00  0.00           H  
ATOM    633  N   ALA A  41       8.452 -19.226   7.790  1.00  0.00           N  
ATOM    634  CA  ALA A  41       8.719 -19.571   6.395  1.00  0.00           C  
ATOM    635  C   ALA A  41       7.462 -19.981   5.626  1.00  0.00           C  
ATOM    636  O   ALA A  41       7.333 -19.679   4.440  1.00  0.00           O  
ATOM    637  CB  ALA A  41       9.771 -20.675   6.310  1.00  0.00           C  
ATOM    638  H   ALA A  41       8.891 -19.762   8.525  1.00  0.00           H  
ATOM    639  HA  ALA A  41       9.101 -18.681   5.894  1.00  0.00           H  
ATOM    640 1HB  ALA A  41       9.959 -20.920   5.264  1.00  0.00           H  
ATOM    641 2HB  ALA A  41      10.696 -20.332   6.775  1.00  0.00           H  
ATOM    642 3HB  ALA A  41       9.410 -21.561   6.831  1.00  0.00           H  
ATOM    643  N   LEU A  42       6.444 -20.783   6.249  1.00  0.00           N  
ATOM    644  CA  LEU A  42       5.167 -21.167   5.651  1.00  0.00           C  
ATOM    645  C   LEU A  42       4.354 -19.904   5.438  1.00  0.00           C  
ATOM    646  O   LEU A  42       3.652 -19.769   4.438  1.00  0.00           O  
ATOM    647  CB  LEU A  42       4.405 -22.149   6.549  1.00  0.00           C  
ATOM    648  CG  LEU A  42       5.013 -23.553   6.665  1.00  0.00           C  
ATOM    649  CD1 LEU A  42       4.312 -24.319   7.780  1.00  0.00           C  
ATOM    650  CD2 LEU A  42       4.877 -24.278   5.335  1.00  0.00           C  
ATOM    651  H   LEU A  42       6.677 -21.122   7.171  1.00  0.00           H  
ATOM    652  HA  LEU A  42       5.373 -21.632   4.686  1.00  0.00           H  
ATOM    653 1HB  LEU A  42       4.346 -21.730   7.552  1.00  0.00           H  
ATOM    654 2HB  LEU A  42       3.391 -22.258   6.163  1.00  0.00           H  
ATOM    655  HG  LEU A  42       6.068 -23.472   6.929  1.00  0.00           H  
ATOM    656 1HD1 LEU A  42       4.744 -25.317   7.863  1.00  0.00           H  
ATOM    657 2HD1 LEU A  42       4.442 -23.789   8.723  1.00  0.00           H  
ATOM    658 3HD1 LEU A  42       3.250 -24.402   7.552  1.00  0.00           H  
ATOM    659 1HD2 LEU A  42       5.309 -25.275   5.417  1.00  0.00           H  
ATOM    660 2HD2 LEU A  42       3.822 -24.360   5.071  1.00  0.00           H  
ATOM    661 3HD2 LEU A  42       5.401 -23.718   4.560  1.00  0.00           H  
ATOM    662  N   PHE A  43       4.392 -18.787   6.446  1.00  0.00           N  
ATOM    663  CA  PHE A  43       3.769 -17.474   6.316  1.00  0.00           C  
ATOM    664  C   PHE A  43       4.230 -16.756   5.057  1.00  0.00           C  
ATOM    665  O   PHE A  43       3.425 -16.169   4.332  1.00  0.00           O  
ATOM    666  CB  PHE A  43       4.082 -16.612   7.540  1.00  0.00           C  
ATOM    667  CG  PHE A  43       3.190 -15.412   7.680  1.00  0.00           C  
ATOM    668  CD1 PHE A  43       2.218 -15.364   8.669  1.00  0.00           C  
ATOM    669  CD2 PHE A  43       3.320 -14.328   6.825  1.00  0.00           C  
ATOM    670  CE1 PHE A  43       1.397 -14.260   8.799  1.00  0.00           C  
ATOM    671  CE2 PHE A  43       2.502 -13.223   6.953  1.00  0.00           C  
ATOM    672  CZ  PHE A  43       1.539 -13.189   7.941  1.00  0.00           C  
ATOM    673  H   PHE A  43       4.909 -19.005   7.285  1.00  0.00           H  
ATOM    674  HA  PHE A  43       2.690 -17.617   6.238  1.00  0.00           H  
ATOM    675 1HB  PHE A  43       3.986 -17.214   8.443  1.00  0.00           H  
ATOM    676 2HB  PHE A  43       5.113 -16.265   7.486  1.00  0.00           H  
ATOM    677  HD1 PHE A  43       2.107 -16.210   9.347  1.00  0.00           H  
ATOM    678  HD2 PHE A  43       4.081 -14.355   6.044  1.00  0.00           H  
ATOM    679  HE1 PHE A  43       0.637 -14.235   9.579  1.00  0.00           H  
ATOM    680  HE2 PHE A  43       2.615 -12.378   6.274  1.00  0.00           H  
ATOM    681  HZ  PHE A  43       0.891 -12.319   8.042  1.00  0.00           H  
ATOM    682  N   ILE A  44       5.548 -16.784   4.763  1.00  0.00           N  
ATOM    683  CA  ILE A  44       6.047 -16.161   3.543  1.00  0.00           C  
ATOM    684  C   ILE A  44       5.433 -16.815   2.305  1.00  0.00           C  
ATOM    685  O   ILE A  44       5.004 -16.130   1.379  1.00  0.00           O  
ATOM    686  CB  ILE A  44       7.582 -16.252   3.469  1.00  0.00           C  
ATOM    687  CG1 ILE A  44       8.222 -15.374   4.547  1.00  0.00           C  
ATOM    688  CG2 ILE A  44       8.073 -15.846   2.087  1.00  0.00           C  
ATOM    689  CD1 ILE A  44       9.678 -15.688   4.806  1.00  0.00           C  
ATOM    690  H   ILE A  44       6.201 -17.239   5.386  1.00  0.00           H  
ATOM    691  HA  ILE A  44       5.749 -15.113   3.552  1.00  0.00           H  
ATOM    692  HB  ILE A  44       7.896 -17.276   3.669  1.00  0.00           H  
ATOM    693 1HG1 ILE A  44       8.145 -14.327   4.257  1.00  0.00           H  
ATOM    694 2HG1 ILE A  44       7.677 -15.493   5.484  1.00  0.00           H  
ATOM    695 1HG2 ILE A  44       9.160 -15.915   2.053  1.00  0.00           H  
ATOM    696 2HG2 ILE A  44       7.643 -16.510   1.339  1.00  0.00           H  
ATOM    697 3HG2 ILE A  44       7.768 -14.820   1.880  1.00  0.00           H  
ATOM    698 1HD1 ILE A  44      10.060 -15.025   5.583  1.00  0.00           H  
ATOM    699 2HD1 ILE A  44       9.774 -16.724   5.134  1.00  0.00           H  
ATOM    700 3HD1 ILE A  44      10.250 -15.541   3.891  1.00  0.00           H  
ATOM    701  N   LEU A  45       5.387 -18.202   2.286  1.00  0.00           N  
ATOM    702  CA  LEU A  45       4.828 -18.918   1.140  1.00  0.00           C  
ATOM    703  C   LEU A  45       3.351 -18.565   0.901  1.00  0.00           C  
ATOM    704  O   LEU A  45       2.908 -18.444  -0.225  1.00  0.00           O  
ATOM    705  CB  LEU A  45       4.968 -20.431   1.353  1.00  0.00           C  
ATOM    706  CG  LEU A  45       6.385 -20.996   1.191  1.00  0.00           C  
ATOM    707  CD1 LEU A  45       6.429 -22.419   1.731  1.00  0.00           C  
ATOM    708  CD2 LEU A  45       6.784 -20.956  -0.277  1.00  0.00           C  
ATOM    709  H   LEU A  45       5.752 -18.732   3.067  1.00  0.00           H  
ATOM    710  HA  LEU A  45       5.387 -18.638   0.248  1.00  0.00           H  
ATOM    711 1HB  LEU A  45       4.627 -20.673   2.358  1.00  0.00           H  
ATOM    712 2HB  LEU A  45       4.323 -20.943   0.639  1.00  0.00           H  
ATOM    713  HG  LEU A  45       7.085 -20.397   1.774  1.00  0.00           H  
ATOM    714 1HD1 LEU A  45       7.435 -22.821   1.616  1.00  0.00           H  
ATOM    715 2HD1 LEU A  45       6.158 -22.416   2.787  1.00  0.00           H  
ATOM    716 3HD1 LEU A  45       5.725 -23.040   1.177  1.00  0.00           H  
ATOM    717 1HD2 LEU A  45       7.791 -21.357  -0.392  1.00  0.00           H  
ATOM    718 2HD2 LEU A  45       6.085 -21.556  -0.860  1.00  0.00           H  
ATOM    719 3HD2 LEU A  45       6.761 -19.925  -0.632  1.00  0.00           H  
ATOM    720  N   VAL A  46       2.600 -18.405   1.986  1.00  0.00           N  
ATOM    721  CA  VAL A  46       1.203 -17.967   1.930  1.00  0.00           C  
ATOM    722  C   VAL A  46       1.078 -16.557   1.346  1.00  0.00           C  
ATOM    723  O   VAL A  46       0.208 -16.288   0.516  1.00  0.00           O  
ATOM    724  CB  VAL A  46       0.582 -17.990   3.339  1.00  0.00           C  
ATOM    725  CG1 VAL A  46      -0.786 -17.324   3.329  1.00  0.00           C  
ATOM    726  CG2 VAL A  46       0.481 -19.424   3.837  1.00  0.00           C  
ATOM    727  H   VAL A  46       3.021 -18.596   2.884  1.00  0.00           H  
ATOM    728  HA  VAL A  46       0.636 -18.637   1.287  1.00  0.00           H  
ATOM    729  HB  VAL A  46       1.215 -17.414   4.015  1.00  0.00           H  
ATOM    730 1HG1 VAL A  46      -1.210 -17.350   4.333  1.00  0.00           H  
ATOM    731 2HG1 VAL A  46      -0.684 -16.289   3.005  1.00  0.00           H  
ATOM    732 3HG1 VAL A  46      -1.445 -17.858   2.644  1.00  0.00           H  
ATOM    733 1HG2 VAL A  46       0.041 -19.433   4.834  1.00  0.00           H  
ATOM    734 2HG2 VAL A  46      -0.148 -20.001   3.158  1.00  0.00           H  
ATOM    735 3HG2 VAL A  46       1.476 -19.867   3.875  1.00  0.00           H  
ATOM    736  N   ALA A  47       1.989 -15.567   1.839  1.00  0.00           N  
ATOM    737  CA  ALA A  47       2.024 -14.213   1.309  1.00  0.00           C  
ATOM    738  C   ALA A  47       2.406 -14.192  -0.161  1.00  0.00           C  
ATOM    739  O   ALA A  47       1.915 -13.364  -0.928  1.00  0.00           O  
ATOM    740  CB  ALA A  47       2.992 -13.357   2.114  1.00  0.00           C  
ATOM    741  H   ALA A  47       2.595 -15.808   2.611  1.00  0.00           H  
ATOM    742  HA  ALA A  47       1.023 -13.791   1.394  1.00  0.00           H  
ATOM    743 1HB  ALA A  47       3.003 -12.345   1.710  1.00  0.00           H  
ATOM    744 2HB  ALA A  47       2.670 -13.328   3.155  1.00  0.00           H  
ATOM    745 3HB  ALA A  47       3.992 -13.785   2.054  1.00  0.00           H  
ATOM    746  N   ALA A  48       3.435 -15.083  -0.650  1.00  0.00           N  
ATOM    747  CA  ALA A  48       3.820 -15.220  -2.054  1.00  0.00           C  
ATOM    748  C   ALA A  48       2.643 -15.714  -2.919  1.00  0.00           C  
ATOM    749  O   ALA A  48       2.441 -15.239  -4.037  1.00  0.00           O  
ATOM    750  CB  ALA A  48       5.000 -16.169  -2.188  1.00  0.00           C  
ATOM    751  H   ALA A  48       3.911 -15.637   0.047  1.00  0.00           H  
ATOM    752  HA  ALA A  48       4.110 -14.237  -2.422  1.00  0.00           H  
ATOM    753 1HB  ALA A  48       5.276 -16.261  -3.240  1.00  0.00           H  
ATOM    754 2HB  ALA A  48       5.848 -15.778  -1.625  1.00  0.00           H  
ATOM    755 3HB  ALA A  48       4.728 -17.147  -1.798  1.00  0.00           H  
ATOM    756  N   ALA A  49       1.762 -16.767  -2.384  1.00  0.00           N  
ATOM    757  CA  ALA A  49       0.540 -17.228  -3.062  1.00  0.00           C  
ATOM    758  C   ALA A  49      -0.568 -16.171  -3.197  1.00  0.00           C  
ATOM    759  O   ALA A  49      -1.306 -16.153  -4.182  1.00  0.00           O  
ATOM    760  CB  ALA A  49      -0.040 -18.436  -2.341  1.00  0.00           C  
ATOM    761  H   ALA A  49       2.025 -17.184  -1.504  1.00  0.00           H  
ATOM    762  HA  ALA A  49       0.803 -17.517  -4.079  1.00  0.00           H  
ATOM    763 1HB  ALA A  49      -0.944 -18.767  -2.854  1.00  0.00           H  
ATOM    764 2HB  ALA A  49       0.691 -19.244  -2.339  1.00  0.00           H  
ATOM    765 3HB  ALA A  49      -0.284 -18.165  -1.315  1.00  0.00           H  
ATOM    766  N   ASN A  50      -0.777 -15.270  -2.117  1.00  0.00           N  
ATOM    767  CA  ASN A  50      -1.751 -14.185  -2.102  1.00  0.00           C  
ATOM    768  C   ASN A  50      -1.308 -13.082  -3.052  1.00  0.00           C  
ATOM    769  O   ASN A  50      -2.133 -12.324  -3.564  1.00  0.00           O  
ATOM    770  CB  ASN A  50      -1.945 -13.644  -0.698  1.00  0.00           C  
ATOM    771  CG  ASN A  50      -2.820 -14.529   0.146  1.00  0.00           C  
ATOM    772  OD1 ASN A  50      -3.570 -15.362  -0.376  1.00  0.00           O  
ATOM    773  ND2 ASN A  50      -2.739 -14.366   1.442  1.00  0.00           N  
ATOM    774  H   ASN A  50      -0.252 -15.471  -1.279  1.00  0.00           H  
ATOM    775  HA  ASN A  50      -2.707 -14.571  -2.460  1.00  0.00           H  
ATOM    776 1HB  ASN A  50      -0.975 -13.541  -0.211  1.00  0.00           H  
ATOM    777 2HB  ASN A  50      -2.393 -12.652  -0.748  1.00  0.00           H  
ATOM    778 1HD2 ASN A  50      -3.297 -14.927   2.054  1.00  0.00           H  
ATOM    779 2HD2 ASN A  50      -2.118 -13.679   1.822  1.00  0.00           H  
ATOM    780  N   THR A  51       0.138 -12.873  -3.313  1.00  0.00           N  
ATOM    781  CA  THR A  51       0.612 -11.821  -4.215  1.00  0.00           C  
ATOM    782  C   THR A  51       0.860 -12.328  -5.625  1.00  0.00           C  
ATOM    783  O   THR A  51       0.791 -11.568  -6.590  1.00  0.00           O  
ATOM    784  CB  THR A  51       1.904 -11.178  -3.677  1.00  0.00           C  
ATOM    785  OG1 THR A  51       2.909 -12.186  -3.512  1.00  0.00           O  
ATOM    786  CG2 THR A  51       1.645 -10.501  -2.339  1.00  0.00           C  
ATOM    787  H   THR A  51       0.812 -13.420  -2.800  1.00  0.00           H  
ATOM    788  HA  THR A  51      -0.154 -11.049  -4.280  1.00  0.00           H  
ATOM    789  HB  THR A  51       2.265 -10.437  -4.389  1.00  0.00           H  
ATOM    790  HG1 THR A  51       3.668 -11.973  -4.060  1.00  0.00           H  
ATOM    791 1HG2 THR A  51       2.569 -10.052  -1.974  1.00  0.00           H  
ATOM    792 2HG2 THR A  51       0.889  -9.726  -2.464  1.00  0.00           H  
ATOM    793 3HG2 THR A  51       1.293 -11.240  -1.620  1.00  0.00           H  
ATOM    794  N   GLY A  52       1.163 -13.656  -5.780  1.00  0.00           N  
ATOM    795  CA  GLY A  52       1.482 -14.227  -7.076  1.00  0.00           C  
ATOM    796  C   GLY A  52       2.936 -13.985  -7.472  1.00  0.00           C  
ATOM    797  O   GLY A  52       3.250 -13.836  -8.653  1.00  0.00           O  
ATOM    798  H   GLY A  52       1.164 -14.254  -4.965  1.00  0.00           H  
ATOM    799 1HA  GLY A  52       1.291 -15.300  -7.058  1.00  0.00           H  
ATOM    800 2HA  GLY A  52       0.829 -13.797  -7.834  1.00  0.00           H  
ATOM    801  N   THR A  53       3.814 -13.945  -6.481  1.00  0.00           N  
ATOM    802  CA  THR A  53       5.221 -13.663  -6.712  1.00  0.00           C  
ATOM    803  C   THR A  53       6.058 -14.777  -6.082  1.00  0.00           C  
ATOM    804  O   THR A  53       5.519 -15.773  -5.597  1.00  0.00           O  
ATOM    805  CB  THR A  53       5.628 -12.295  -6.134  1.00  0.00           C  
ATOM    806  OG1 THR A  53       5.536 -12.331  -4.704  1.00  0.00           O  
ATOM    807  CG2 THR A  53       4.719 -11.198  -6.669  1.00  0.00           C  
ATOM    808  H   THR A  53       3.496 -14.117  -5.537  1.00  0.00           H  
ATOM    809  HA  THR A  53       5.399 -13.647  -7.787  1.00  0.00           H  
ATOM    810  HB  THR A  53       6.658 -12.074  -6.414  1.00  0.00           H  
ATOM    811  HG1 THR A  53       6.316 -12.760  -4.345  1.00  0.00           H  
ATOM    812 1HG2 THR A  53       5.022 -10.239  -6.251  1.00  0.00           H  
ATOM    813 2HG2 THR A  53       4.795 -11.161  -7.756  1.00  0.00           H  
ATOM    814 3HG2 THR A  53       3.689 -11.409  -6.385  1.00  0.00           H  
ATOM    815  N   THR A  54       7.375 -14.618  -6.085  1.00  0.00           N  
ATOM    816  CA  THR A  54       8.240 -15.601  -5.441  1.00  0.00           C  
ATOM    817  C   THR A  54       8.510 -15.246  -3.983  1.00  0.00           C  
ATOM    818  O   THR A  54       8.226 -14.130  -3.545  1.00  0.00           O  
ATOM    819  CB  THR A  54       9.577 -15.738  -6.193  1.00  0.00           C  
ATOM    820  OG1 THR A  54      10.301 -14.504  -6.112  1.00  0.00           O  
ATOM    821  CG2 THR A  54       9.333 -16.085  -7.653  1.00  0.00           C  
ATOM    822  H   THR A  54       7.793 -13.815  -6.534  1.00  0.00           H  
ATOM    823  HA  THR A  54       7.761 -16.579  -5.512  1.00  0.00           H  
ATOM    824  HB  THR A  54      10.173 -16.525  -5.732  1.00  0.00           H  
ATOM    825  HG1 THR A  54      11.191 -14.633  -6.448  1.00  0.00           H  
ATOM    826 1HG2 THR A  54      10.289 -16.178  -8.169  1.00  0.00           H  
ATOM    827 2HG2 THR A  54       8.793 -17.029  -7.718  1.00  0.00           H  
ATOM    828 3HG2 THR A  54       8.744 -15.297  -8.121  1.00  0.00           H  
ATOM    829  N   VAL A  55       9.077 -16.194  -3.239  1.00  0.00           N  
ATOM    830  CA  VAL A  55       9.397 -15.959  -1.836  1.00  0.00           C  
ATOM    831  C   VAL A  55      10.550 -14.963  -1.698  1.00  0.00           C  
ATOM    832  O   VAL A  55      10.589 -14.182  -0.748  1.00  0.00           O  
ATOM    833  CB  VAL A  55       9.775 -17.283  -1.146  1.00  0.00           C  
ATOM    834  CG1 VAL A  55       8.629 -18.279  -1.241  1.00  0.00           C  
ATOM    835  CG2 VAL A  55      11.038 -17.852  -1.774  1.00  0.00           C  
ATOM    836  H   VAL A  55       9.292 -17.090  -3.649  1.00  0.00           H  
ATOM    837  HA  VAL A  55       8.549 -15.458  -1.367  1.00  0.00           H  
ATOM    838  HB  VAL A  55       9.949 -17.093  -0.087  1.00  0.00           H  
ATOM    839 1HG1 VAL A  55       8.914 -19.209  -0.747  1.00  0.00           H  
ATOM    840 2HG1 VAL A  55       7.747 -17.866  -0.753  1.00  0.00           H  
ATOM    841 3HG1 VAL A  55       8.407 -18.479  -2.289  1.00  0.00           H  
ATOM    842 1HG2 VAL A  55      11.300 -18.788  -1.282  1.00  0.00           H  
ATOM    843 2HG2 VAL A  55      10.866 -18.036  -2.835  1.00  0.00           H  
ATOM    844 3HG2 VAL A  55      11.855 -17.140  -1.659  1.00  0.00           H  
ATOM    845  N   GLU A  56      11.457 -14.959  -2.675  1.00  0.00           N  
ATOM    846  CA  GLU A  56      12.594 -14.036  -2.664  1.00  0.00           C  
ATOM    847  C   GLU A  56      12.118 -12.589  -2.750  1.00  0.00           C  
ATOM    848  O   GLU A  56      12.545 -11.733  -1.976  1.00  0.00           O  
ATOM    849  CB  GLU A  56      13.545 -14.341  -3.823  1.00  0.00           C  
ATOM    850  CG  GLU A  56      14.264 -15.678  -3.712  1.00  0.00           C  
ATOM    851  CD  GLU A  56      13.413 -16.838  -4.148  1.00  0.00           C  
ATOM    852  OE1 GLU A  56      12.292 -16.614  -4.538  1.00  0.00           O  
ATOM    853  OE2 GLU A  56      13.885 -17.949  -4.092  1.00  0.00           O  
ATOM    854  H   GLU A  56      11.358 -15.610  -3.442  1.00  0.00           H  
ATOM    855  HA  GLU A  56      13.133 -14.160  -1.725  1.00  0.00           H  
ATOM    856 1HB  GLU A  56      12.990 -14.337  -4.761  1.00  0.00           H  
ATOM    857 2HB  GLU A  56      14.302 -13.559  -3.888  1.00  0.00           H  
ATOM    858 1HG  GLU A  56      15.162 -15.649  -4.329  1.00  0.00           H  
ATOM    859 2HG  GLU A  56      14.572 -15.828  -2.678  1.00  0.00           H  
ATOM    860  N   GLU A  57      11.209 -12.330  -3.683  1.00  0.00           N  
ATOM    861  CA  GLU A  57      10.694 -10.977  -3.873  1.00  0.00           C  
ATOM    862  C   GLU A  57       9.805 -10.568  -2.705  1.00  0.00           C  
ATOM    863  O   GLU A  57       9.856  -9.427  -2.240  1.00  0.00           O  
ATOM    864  CB  GLU A  57       9.911 -10.880  -5.184  1.00  0.00           C  
ATOM    865  CG  GLU A  57      10.764 -11.010  -6.438  1.00  0.00           C  
ATOM    866  CD  GLU A  57       9.955 -10.961  -7.704  1.00  0.00           C  
ATOM    867  OE1 GLU A  57       8.751 -10.921  -7.616  1.00  0.00           O  
ATOM    868  OE2 GLU A  57      10.542 -10.963  -8.760  1.00  0.00           O  
ATOM    869  H   GLU A  57      10.864 -13.076  -4.270  1.00  0.00           H  
ATOM    870  HA  GLU A  57      11.537 -10.285  -3.891  1.00  0.00           H  
ATOM    871 1HB  GLU A  57       9.152 -11.662  -5.213  1.00  0.00           H  
ATOM    872 2HB  GLU A  57       9.394  -9.921  -5.229  1.00  0.00           H  
ATOM    873 1HG  GLU A  57      11.493 -10.200  -6.454  1.00  0.00           H  
ATOM    874 2HG  GLU A  57      11.310 -11.951  -6.397  1.00  0.00           H  
ATOM    875  N   ALA A  58       8.996 -11.514  -2.233  1.00  0.00           N  
ATOM    876  CA  ALA A  58       8.031 -11.237  -1.180  1.00  0.00           C  
ATOM    877  C   ALA A  58       8.737 -10.750   0.082  1.00  0.00           C  
ATOM    878  O   ALA A  58       8.261  -9.838   0.758  1.00  0.00           O  
ATOM    879  CB  ALA A  58       7.199 -12.476  -0.884  1.00  0.00           C  
ATOM    880  H   ALA A  58       9.053 -12.448  -2.613  1.00  0.00           H  
ATOM    881  HA  ALA A  58       7.370 -10.443  -1.527  1.00  0.00           H  
ATOM    882 1HB  ALA A  58       6.481 -12.254  -0.096  1.00  0.00           H  
ATOM    883 2HB  ALA A  58       6.664 -12.778  -1.786  1.00  0.00           H  
ATOM    884 3HB  ALA A  58       7.852 -13.285  -0.563  1.00  0.00           H  
ATOM    885  N   VAL A  59       9.877 -11.370   0.394  1.00  0.00           N  
ATOM    886  CA  VAL A  59      10.642 -11.033   1.593  1.00  0.00           C  
ATOM    887  C   VAL A  59      11.346  -9.708   1.390  1.00  0.00           C  
ATOM    888  O   VAL A  59      11.335  -8.846   2.271  1.00  0.00           O  
ATOM    889  CB  VAL A  59      11.680 -12.126   1.908  1.00  0.00           C  
ATOM    890  CG1 VAL A  59      12.608 -11.673   3.026  1.00  0.00           C  
ATOM    891  CG2 VAL A  59      10.973 -13.419   2.286  1.00  0.00           C  
ATOM    892  H   VAL A  59      10.220 -12.094  -0.223  1.00  0.00           H  
ATOM    893  HA  VAL A  59       9.957 -10.979   2.438  1.00  0.00           H  
ATOM    894  HB  VAL A  59      12.298 -12.293   1.026  1.00  0.00           H  
ATOM    895 1HG1 VAL A  59      13.336 -12.457   3.235  1.00  0.00           H  
ATOM    896 2HG1 VAL A  59      13.131 -10.766   2.719  1.00  0.00           H  
ATOM    897 3HG1 VAL A  59      12.025 -11.471   3.924  1.00  0.00           H  
ATOM    898 1HG2 VAL A  59      11.713 -14.187   2.507  1.00  0.00           H  
ATOM    899 2HG2 VAL A  59      10.351 -13.250   3.165  1.00  0.00           H  
ATOM    900 3HG2 VAL A  59      10.347 -13.746   1.456  1.00  0.00           H  
ATOM    901  N   GLN A  60      11.990  -9.567   0.197  1.00  0.00           N  
ATOM    902  CA  GLN A  60      12.738  -8.349  -0.049  1.00  0.00           C  
ATOM    903  C   GLN A  60      11.807  -7.164   0.105  1.00  0.00           C  
ATOM    904  O   GLN A  60      12.151  -6.171   0.746  1.00  0.00           O  
ATOM    905  CB  GLN A  60      13.368  -8.359  -1.444  1.00  0.00           C  
ATOM    906  CG  GLN A  60      14.515  -9.343  -1.602  1.00  0.00           C  
ATOM    907  CD  GLN A  60      15.051  -9.384  -3.020  1.00  0.00           C  
ATOM    908  OE1 GLN A  60      14.324  -9.123  -3.982  1.00  0.00           O  
ATOM    909  NE2 GLN A  60      16.331  -9.714  -3.159  1.00  0.00           N  
ATOM    910  H   GLN A  60      11.963 -10.280  -0.517  1.00  0.00           H  
ATOM    911  HA  GLN A  60      13.534  -8.276   0.692  1.00  0.00           H  
ATOM    912 1HB  GLN A  60      12.608  -8.607  -2.185  1.00  0.00           H  
ATOM    913 2HB  GLN A  60      13.744  -7.364  -1.681  1.00  0.00           H  
ATOM    914 1HG  GLN A  60      15.327  -9.048  -0.938  1.00  0.00           H  
ATOM    915 2HG  GLN A  60      14.162 -10.341  -1.341  1.00  0.00           H  
ATOM    916 1HE2 GLN A  60      16.741  -9.757  -4.071  1.00  0.00           H  
ATOM    917 2HE2 GLN A  60      16.885  -9.918  -2.352  1.00  0.00           H  
ATOM    918  N   GLU A  61      10.617  -7.262  -0.484  1.00  0.00           N  
ATOM    919  CA  GLU A  61       9.625  -6.204  -0.329  1.00  0.00           C  
ATOM    920  C   GLU A  61       9.099  -6.047   1.100  1.00  0.00           C  
ATOM    921  O   GLU A  61       8.879  -4.931   1.572  1.00  0.00           O  
ATOM    922  CB  GLU A  61       8.449  -6.464  -1.274  1.00  0.00           C  
ATOM    923  CG  GLU A  61       8.756  -6.211  -2.743  1.00  0.00           C  
ATOM    924  CD  GLU A  61       7.598  -6.534  -3.646  1.00  0.00           C  
ATOM    925  OE1 GLU A  61       6.675  -7.167  -3.193  1.00  0.00           O  
ATOM    926  OE2 GLU A  61       7.636  -6.147  -4.790  1.00  0.00           O  
ATOM    927  H   GLU A  61      10.390  -8.071  -1.044  1.00  0.00           H  
ATOM    928  HA  GLU A  61      10.087  -5.254  -0.600  1.00  0.00           H  
ATOM    929 1HB  GLU A  61       8.125  -7.500  -1.173  1.00  0.00           H  
ATOM    930 2HB  GLU A  61       7.609  -5.829  -0.993  1.00  0.00           H  
ATOM    931 1HG  GLU A  61       9.021  -5.162  -2.873  1.00  0.00           H  
ATOM    932 2HG  GLU A  61       9.615  -6.813  -3.033  1.00  0.00           H  
ATOM    933  N   ALA A  62       8.896  -7.193   1.796  1.00  0.00           N  
ATOM    934  CA  ALA A  62       8.421  -7.131   3.182  1.00  0.00           C  
ATOM    935  C   ALA A  62       9.423  -6.425   4.088  1.00  0.00           C  
ATOM    936  O   ALA A  62       9.040  -5.702   5.009  1.00  0.00           O  
ATOM    937  CB  ALA A  62       8.136  -8.530   3.707  1.00  0.00           C  
ATOM    938  H   ALA A  62       9.066  -8.095   1.374  1.00  0.00           H  
ATOM    939  HA  ALA A  62       7.497  -6.553   3.198  1.00  0.00           H  
ATOM    940 1HB  ALA A  62       7.785  -8.467   4.737  1.00  0.00           H  
ATOM    941 2HB  ALA A  62       7.372  -9.003   3.091  1.00  0.00           H  
ATOM    942 3HB  ALA A  62       9.049  -9.125   3.672  1.00  0.00           H  
ATOM    943  N   LEU A  63      10.704  -6.649   3.807  1.00  0.00           N  
ATOM    944  CA  LEU A  63      11.801  -6.052   4.567  1.00  0.00           C  
ATOM    945  C   LEU A  63      11.847  -4.541   4.370  1.00  0.00           C  
ATOM    946  O   LEU A  63      12.059  -3.788   5.332  1.00  0.00           O  
ATOM    947  CB  LEU A  63      13.140  -6.669   4.143  1.00  0.00           C  
ATOM    948  CG  LEU A  63      13.379  -8.115   4.595  1.00  0.00           C  
ATOM    949  CD1 LEU A  63      14.592  -8.681   3.869  1.00  0.00           C  
ATOM    950  CD2 LEU A  63      13.579  -8.150   6.103  1.00  0.00           C  
ATOM    951  H   LEU A  63      10.917  -7.259   3.031  1.00  0.00           H  
ATOM    952  HA  LEU A  63      11.633  -6.243   5.626  1.00  0.00           H  
ATOM    953 1HB  LEU A  63      13.204  -6.647   3.057  1.00  0.00           H  
ATOM    954 2HB  LEU A  63      13.947  -6.058   4.547  1.00  0.00           H  
ATOM    955  HG  LEU A  63      12.516  -8.726   4.330  1.00  0.00           H  
ATOM    956 1HD1 LEU A  63      14.761  -9.709   4.190  1.00  0.00           H  
ATOM    957 2HD1 LEU A  63      14.414  -8.662   2.794  1.00  0.00           H  
ATOM    958 3HD1 LEU A  63      15.469  -8.079   4.103  1.00  0.00           H  
ATOM    959 1HD2 LEU A  63      13.748  -9.177   6.424  1.00  0.00           H  
ATOM    960 2HD2 LEU A  63      14.442  -7.540   6.369  1.00  0.00           H  
ATOM    961 3HD2 LEU A  63      12.691  -7.756   6.597  1.00  0.00           H  
ATOM    962  N   GLN A  64      11.635  -4.104   3.131  1.00  0.00           N  
ATOM    963  CA  GLN A  64      11.581  -2.672   2.818  1.00  0.00           C  
ATOM    964  C   GLN A  64      10.411  -1.991   3.527  1.00  0.00           C  
ATOM    965  O   GLN A  64      10.573  -0.935   4.139  1.00  0.00           O  
ATOM    966  CB  GLN A  64      11.469  -2.457   1.306  1.00  0.00           C  
ATOM    967  CG  GLN A  64      12.726  -2.816   0.532  1.00  0.00           C  
ATOM    968  CD  GLN A  64      12.541  -2.679  -0.967  1.00  0.00           C  
ATOM    969  OE1 GLN A  64      11.431  -2.829  -1.486  1.00  0.00           O  
ATOM    970  NE2 GLN A  64      13.629  -2.393  -1.673  1.00  0.00           N  
ATOM    971  H   GLN A  64      11.508  -4.775   2.387  1.00  0.00           H  
ATOM    972  HA  GLN A  64      12.502  -2.206   3.169  1.00  0.00           H  
ATOM    973 1HB  GLN A  64      10.649  -3.058   0.913  1.00  0.00           H  
ATOM    974 2HB  GLN A  64      11.236  -1.412   1.104  1.00  0.00           H  
ATOM    975 1HG  GLN A  64      13.532  -2.150   0.839  1.00  0.00           H  
ATOM    976 2HG  GLN A  64      12.992  -3.850   0.751  1.00  0.00           H  
ATOM    977 1HE2 GLN A  64      13.568  -2.291  -2.667  1.00  0.00           H  
ATOM    978 2HE2 GLN A  64      14.509  -2.280  -1.213  1.00  0.00           H  
ATOM    979  N   LEU A  65       9.233  -2.603   3.440  1.00  0.00           N  
ATOM    980  CA  LEU A  65       8.042  -2.098   4.124  1.00  0.00           C  
ATOM    981  C   LEU A  65       8.192  -2.227   5.647  1.00  0.00           C  
ATOM    982  O   LEU A  65       7.737  -1.374   6.404  1.00  0.00           O  
ATOM    983  CB  LEU A  65       6.797  -2.861   3.654  1.00  0.00           C  
ATOM    984  CG  LEU A  65       5.469  -2.418   4.281  1.00  0.00           C  
ATOM    985  CD1 LEU A  65       5.213  -0.955   3.945  1.00  0.00           C  
ATOM    986  CD2 LEU A  65       4.345  -3.303   3.766  1.00  0.00           C  
ATOM    987  H   LEU A  65       9.161  -3.445   2.883  1.00  0.00           H  
ATOM    988  HA  LEU A  65       7.918  -1.047   3.868  1.00  0.00           H  
ATOM    989 1HB  LEU A  65       6.708  -2.750   2.576  1.00  0.00           H  
ATOM    990 2HB  LEU A  65       6.933  -3.920   3.880  1.00  0.00           H  
ATOM    991  HG  LEU A  65       5.532  -2.505   5.366  1.00  0.00           H  
ATOM    992 1HD1 LEU A  65       4.269  -0.639   4.391  1.00  0.00           H  
ATOM    993 2HD1 LEU A  65       6.023  -0.343   4.342  1.00  0.00           H  
ATOM    994 3HD1 LEU A  65       5.162  -0.834   2.864  1.00  0.00           H  
ATOM    995 1HD2 LEU A  65       3.400  -2.988   4.212  1.00  0.00           H  
ATOM    996 2HD2 LEU A  65       4.280  -3.215   2.681  1.00  0.00           H  
ATOM    997 3HD2 LEU A  65       4.545  -4.340   4.035  1.00  0.00           H  
ATOM    998  N   LYS A  66       8.820  -3.410   6.264  1.00  0.00           N  
ATOM    999  CA  LYS A  66       9.115  -3.668   7.667  1.00  0.00           C  
ATOM   1000  C   LYS A  66       9.896  -2.530   8.311  1.00  0.00           C  
ATOM   1001  O   LYS A  66       9.536  -2.037   9.378  1.00  0.00           O  
ATOM   1002  CB  LYS A  66       9.892  -4.977   7.811  1.00  0.00           C  
ATOM   1003  CG  LYS A  66      10.213  -5.364   9.249  1.00  0.00           C  
ATOM   1004  CD  LYS A  66      11.156  -6.556   9.303  1.00  0.00           C  
ATOM   1005  CE  LYS A  66      11.461  -6.957  10.739  1.00  0.00           C  
ATOM   1006  NZ  LYS A  66      12.385  -5.996  11.401  1.00  0.00           N  
ATOM   1007  H   LYS A  66       9.060  -4.111   5.575  1.00  0.00           H  
ATOM   1008  HA  LYS A  66       8.174  -3.792   8.203  1.00  0.00           H  
ATOM   1009 1HB  LYS A  66       9.320  -5.791   7.366  1.00  0.00           H  
ATOM   1010 2HB  LYS A  66      10.834  -4.903   7.267  1.00  0.00           H  
ATOM   1011 1HG  LYS A  66      10.678  -4.519   9.758  1.00  0.00           H  
ATOM   1012 2HG  LYS A  66       9.291  -5.616   9.771  1.00  0.00           H  
ATOM   1013 1HD  LYS A  66      10.703  -7.403   8.787  1.00  0.00           H  
ATOM   1014 2HD  LYS A  66      12.090  -6.304   8.801  1.00  0.00           H  
ATOM   1015 1HE  LYS A  66      10.534  -7.002  11.308  1.00  0.00           H  
ATOM   1016 2HE  LYS A  66      11.917  -7.946  10.752  1.00  0.00           H  
ATOM   1017 1HZ  LYS A  66      12.561  -6.297  12.349  1.00  0.00           H  
ATOM   1018 2HZ  LYS A  66      13.257  -5.961  10.892  1.00  0.00           H  
ATOM   1019 3HZ  LYS A  66      11.965  -5.078  11.413  1.00  0.00           H  
ATOM   1020  N   THR A  67      10.973  -2.109   7.660  1.00  0.00           N  
ATOM   1021  CA  THR A  67      11.795  -1.028   8.198  1.00  0.00           C  
ATOM   1022  C   THR A  67      11.037   0.299   8.242  1.00  0.00           C  
ATOM   1023  O   THR A  67      11.076   1.014   9.239  1.00  0.00           O  
ATOM   1024  CB  THR A  67      13.083  -0.856   7.372  1.00  0.00           C  
ATOM   1025  OG1 THR A  67      13.856  -2.063   7.430  1.00  0.00           O  
ATOM   1026  CG2 THR A  67      13.913   0.299   7.912  1.00  0.00           C  
ATOM   1027  H   THR A  67      11.235  -2.536   6.782  1.00  0.00           H  
ATOM   1028  HA  THR A  67      12.055  -1.271   9.230  1.00  0.00           H  
ATOM   1029  HB  THR A  67      12.825  -0.656   6.332  1.00  0.00           H  
ATOM   1030  HG1 THR A  67      13.340  -2.789   7.071  1.00  0.00           H  
ATOM   1031 1HG2 THR A  67      14.819   0.405   7.316  1.00  0.00           H  
ATOM   1032 2HG2 THR A  67      13.332   1.220   7.858  1.00  0.00           H  
ATOM   1033 3HG2 THR A  67      14.182   0.100   8.948  1.00  0.00           H  
ATOM   1034  N   LYS A  68      10.338   0.618   7.158  1.00  0.00           N  
ATOM   1035  CA  LYS A  68       9.598   1.878   7.072  1.00  0.00           C  
ATOM   1036  C   LYS A  68       8.478   1.999   8.130  1.00  0.00           C  
ATOM   1037  O   LYS A  68       8.273   3.076   8.695  1.00  0.00           O  
ATOM   1038  CB  LYS A  68       9.006   2.034   5.671  1.00  0.00           C  
ATOM   1039  CG  LYS A  68      10.032   2.333   4.585  1.00  0.00           C  
ATOM   1040  CD  LYS A  68       9.372   2.450   3.219  1.00  0.00           C  
ATOM   1041  CE  LYS A  68      10.397   2.744   2.133  1.00  0.00           C  
ATOM   1042  NZ  LYS A  68       9.766   2.857   0.789  1.00  0.00           N  
ATOM   1043  H   LYS A  68      10.318  -0.020   6.375  1.00  0.00           H  
ATOM   1044  HA  LYS A  68      10.278   2.697   7.313  1.00  0.00           H  
ATOM   1045 1HB  LYS A  68       8.482   1.119   5.392  1.00  0.00           H  
ATOM   1046 2HB  LYS A  68       8.276   2.843   5.672  1.00  0.00           H  
ATOM   1047 1HG  LYS A  68      10.542   3.268   4.814  1.00  0.00           H  
ATOM   1048 2HG  LYS A  68      10.772   1.534   4.554  1.00  0.00           H  
ATOM   1049 1HD  LYS A  68       8.861   1.517   2.980  1.00  0.00           H  
ATOM   1050 2HD  LYS A  68       8.636   3.254   3.238  1.00  0.00           H  
ATOM   1051 1HE  LYS A  68      10.909   3.678   2.359  1.00  0.00           H  
ATOM   1052 2HE  LYS A  68      11.138   1.946   2.106  1.00  0.00           H  
ATOM   1053 1HZ  LYS A  68      10.477   3.052   0.098  1.00  0.00           H  
ATOM   1054 2HZ  LYS A  68       9.303   1.988   0.560  1.00  0.00           H  
ATOM   1055 3HZ  LYS A  68       9.089   3.607   0.796  1.00  0.00           H  
ATOM   1056  N   LEU A  69       7.767   0.904   8.408  1.00  0.00           N  
ATOM   1057  CA  LEU A  69       6.689   0.941   9.398  1.00  0.00           C  
ATOM   1058  C   LEU A  69       7.173   0.708  10.834  1.00  0.00           C  
ATOM   1059  O   LEU A  69       6.544   1.166  11.795  1.00  0.00           O  
ATOM   1060  CB  LEU A  69       5.631  -0.113   9.045  1.00  0.00           C  
ATOM   1061  CG  LEU A  69       4.913   0.090   7.705  1.00  0.00           C  
ATOM   1062  CD1 LEU A  69       4.000  -1.098   7.433  1.00  0.00           C  
ATOM   1063  CD2 LEU A  69       4.121   1.389   7.744  1.00  0.00           C  
ATOM   1064  H   LEU A  69       7.970   0.036   7.934  1.00  0.00           H  
ATOM   1065  HA  LEU A  69       6.252   1.939   9.393  1.00  0.00           H  
ATOM   1066 1HB  LEU A  69       6.110  -1.090   9.019  1.00  0.00           H  
ATOM   1067 2HB  LEU A  69       4.874  -0.122   9.829  1.00  0.00           H  
ATOM   1068  HG  LEU A  69       5.647   0.137   6.901  1.00  0.00           H  
ATOM   1069 1HD1 LEU A  69       3.490  -0.955   6.480  1.00  0.00           H  
ATOM   1070 2HD1 LEU A  69       4.595  -2.011   7.391  1.00  0.00           H  
ATOM   1071 3HD1 LEU A  69       3.263  -1.182   8.230  1.00  0.00           H  
ATOM   1072 1HD2 LEU A  69       3.611   1.533   6.792  1.00  0.00           H  
ATOM   1073 2HD2 LEU A  69       3.385   1.342   8.547  1.00  0.00           H  
ATOM   1074 3HD2 LEU A  69       4.800   2.223   7.923  1.00  0.00           H  
ATOM   1075  N   GLY A  70       8.279  -0.014  10.983  1.00  0.00           N  
ATOM   1076  CA  GLY A  70       8.744  -0.393  12.304  1.00  0.00           C  
ATOM   1077  C   GLY A  70       7.964  -1.566  12.868  1.00  0.00           C  
ATOM   1078  O   GLY A  70       7.622  -1.594  14.049  1.00  0.00           O  
ATOM   1079  H   GLY A  70       8.807  -0.305  10.174  1.00  0.00           H  
ATOM   1080 1HA  GLY A  70       9.800  -0.655  12.257  1.00  0.00           H  
ATOM   1081 2HA  GLY A  70       8.653   0.456  12.979  1.00  0.00           H  
ATOM   1082  N   VAL A  71       7.676  -2.543  12.013  1.00  0.00           N  
ATOM   1083  CA  VAL A  71       6.828  -3.658  12.404  1.00  0.00           C  
ATOM   1084  C   VAL A  71       7.607  -4.932  12.179  1.00  0.00           C  
ATOM   1085  O   VAL A  71       8.766  -4.886  11.791  1.00  0.00           O  
ATOM   1086  CB  VAL A  71       5.524  -3.685  11.585  1.00  0.00           C  
ATOM   1087  CG1 VAL A  71       4.724  -2.411  11.816  1.00  0.00           C  
ATOM   1088  CG2 VAL A  71       5.843  -3.861  10.109  1.00  0.00           C  
ATOM   1089  H   VAL A  71       8.047  -2.512  11.073  1.00  0.00           H  
ATOM   1090  HA  VAL A  71       6.571  -3.544  13.458  1.00  0.00           H  
ATOM   1091  HB  VAL A  71       4.908  -4.517  11.927  1.00  0.00           H  
ATOM   1092 1HG1 VAL A  71       3.805  -2.447  11.230  1.00  0.00           H  
ATOM   1093 2HG1 VAL A  71       4.476  -2.324  12.874  1.00  0.00           H  
ATOM   1094 3HG1 VAL A  71       5.316  -1.549  11.508  1.00  0.00           H  
ATOM   1095 1HG2 VAL A  71       4.916  -3.880   9.536  1.00  0.00           H  
ATOM   1096 2HG2 VAL A  71       6.463  -3.032   9.769  1.00  0.00           H  
ATOM   1097 3HG2 VAL A  71       6.379  -4.799   9.962  1.00  0.00           H  
ATOM   1098  N   SER A  72       6.994  -6.205  12.410  1.00  0.00           N  
ATOM   1099  CA  SER A  72       7.542  -7.526  12.133  1.00  0.00           C  
ATOM   1100  C   SER A  72       7.515  -7.812  10.640  1.00  0.00           C  
ATOM   1101  O   SER A  72       6.829  -7.117   9.880  1.00  0.00           O  
ATOM   1102  CB  SER A  72       6.759  -8.588  12.880  1.00  0.00           C  
ATOM   1103  OG  SER A  72       5.468  -8.723  12.353  1.00  0.00           O  
ATOM   1104  H   SER A  72       6.066  -6.131  12.803  1.00  0.00           H  
ATOM   1105  HA  SER A  72       8.576  -7.549  12.478  1.00  0.00           H  
ATOM   1106 1HB  SER A  72       7.284  -9.541  12.812  1.00  0.00           H  
ATOM   1107 2HB  SER A  72       6.699  -8.322  13.934  1.00  0.00           H  
ATOM   1108  HG  SER A  72       5.045  -9.417  12.864  1.00  0.00           H  
ATOM   1109  N   LEU A  73       8.265  -8.832  10.225  1.00  0.00           N  
ATOM   1110  CA  LEU A  73       8.300  -9.259   8.827  1.00  0.00           C  
ATOM   1111  C   LEU A  73       6.912  -9.764   8.396  1.00  0.00           C  
ATOM   1112  O   LEU A  73       6.462  -9.521   7.264  1.00  0.00           O  
ATOM   1113  CB  LEU A  73       9.348 -10.361   8.630  1.00  0.00           C  
ATOM   1114  CG  LEU A  73       9.555 -10.830   7.185  1.00  0.00           C  
ATOM   1115  CD1 LEU A  73      10.101  -9.680   6.350  1.00  0.00           C  
ATOM   1116  CD2 LEU A  73      10.507 -12.017   7.168  1.00  0.00           C  
ATOM   1117  H   LEU A  73       8.828  -9.324  10.902  1.00  0.00           H  
ATOM   1118  HA  LEU A  73       8.574  -8.402   8.211  1.00  0.00           H  
ATOM   1119 1HB  LEU A  73      10.306 -10.001   9.002  1.00  0.00           H  
ATOM   1120 2HB  LEU A  73       9.055 -11.229   9.221  1.00  0.00           H  
ATOM   1121  HG  LEU A  73       8.598 -11.128   6.757  1.00  0.00           H  
ATOM   1122 1HD1 LEU A  73      10.249 -10.013   5.322  1.00  0.00           H  
ATOM   1123 2HD1 LEU A  73       9.392  -8.851   6.364  1.00  0.00           H  
ATOM   1124 3HD1 LEU A  73      11.052  -9.350   6.764  1.00  0.00           H  
ATOM   1125 1HD2 LEU A  73      10.654 -12.352   6.140  1.00  0.00           H  
ATOM   1126 2HD2 LEU A  73      11.465 -11.721   7.594  1.00  0.00           H  
ATOM   1127 3HD2 LEU A  73      10.084 -12.831   7.756  1.00  0.00           H  
ATOM   1128  N   GLU A  74       6.142 -10.529   9.314  1.00  0.00           N  
ATOM   1129  CA  GLU A  74       4.817 -11.095   9.080  1.00  0.00           C  
ATOM   1130  C   GLU A  74       3.807 -10.002   8.794  1.00  0.00           C  
ATOM   1131  O   GLU A  74       2.933 -10.160   7.941  1.00  0.00           O  
ATOM   1132  CB  GLU A  74       4.363 -11.919  10.287  1.00  0.00           C  
ATOM   1133  CG  GLU A  74       5.201 -13.163  10.549  1.00  0.00           C  
ATOM   1134  CD  GLU A  74       6.473 -12.865  11.290  1.00  0.00           C  
ATOM   1135  OE1 GLU A  74       6.704 -11.722  11.602  1.00  0.00           O  
ATOM   1136  OE2 GLU A  74       7.217 -13.783  11.546  1.00  0.00           O  
ATOM   1137  H   GLU A  74       6.578 -10.656  10.217  1.00  0.00           H  
ATOM   1138  HA  GLU A  74       4.875 -11.739   8.202  1.00  0.00           H  
ATOM   1139 1HB  GLU A  74       4.394 -11.299  11.183  1.00  0.00           H  
ATOM   1140 2HB  GLU A  74       3.330 -12.236  10.143  1.00  0.00           H  
ATOM   1141 1HG  GLU A  74       4.610 -13.868  11.132  1.00  0.00           H  
ATOM   1142 2HG  GLU A  74       5.440 -13.634   9.597  1.00  0.00           H  
ATOM   1143  N   ALA A  75       3.935  -8.888   9.519  1.00  0.00           N  
ATOM   1144  CA  ALA A  75       3.087  -7.721   9.332  1.00  0.00           C  
ATOM   1145  C   ALA A  75       3.249  -7.125   7.941  1.00  0.00           C  
ATOM   1146  O   ALA A  75       2.265  -6.839   7.260  1.00  0.00           O  
ATOM   1147  CB  ALA A  75       3.395  -6.675  10.393  1.00  0.00           C  
ATOM   1148  H   ALA A  75       4.657  -8.863  10.225  1.00  0.00           H  
ATOM   1149  HA  ALA A  75       2.049  -8.037   9.436  1.00  0.00           H  
ATOM   1150 1HB  ALA A  75       2.750  -5.808  10.246  1.00  0.00           H  
ATOM   1151 2HB  ALA A  75       3.217  -7.096  11.382  1.00  0.00           H  
ATOM   1152 3HB  ALA A  75       4.436  -6.369  10.311  1.00  0.00           H  
ATOM   1153  N   ALA A  76       4.500  -6.944   7.531  1.00  0.00           N  
ATOM   1154  CA  ALA A  76       4.794  -6.382   6.228  1.00  0.00           C  
ATOM   1155  C   ALA A  76       4.280  -7.316   5.149  1.00  0.00           C  
ATOM   1156  O   ALA A  76       3.709  -6.874   4.152  1.00  0.00           O  
ATOM   1157  CB  ALA A  76       6.289  -6.136   6.082  1.00  0.00           C  
ATOM   1158  H   ALA A  76       5.264  -7.201   8.140  1.00  0.00           H  
ATOM   1159  HA  ALA A  76       4.270  -5.430   6.145  1.00  0.00           H  
ATOM   1160 1HB  ALA A  76       6.493  -5.715   5.097  1.00  0.00           H  
ATOM   1161 2HB  ALA A  76       6.620  -5.440   6.851  1.00  0.00           H  
ATOM   1162 3HB  ALA A  76       6.823  -7.079   6.191  1.00  0.00           H  
ATOM   1163  N   LEU A  77       4.481  -8.636   5.338  1.00  0.00           N  
ATOM   1164  CA  LEU A  77       4.041  -9.648   4.398  1.00  0.00           C  
ATOM   1165  C   LEU A  77       2.505  -9.656   4.295  1.00  0.00           C  
ATOM   1166  O   LEU A  77       1.946  -9.844   3.216  1.00  0.00           O  
ATOM   1167  CB  LEU A  77       4.551 -11.028   4.832  1.00  0.00           C  
ATOM   1168  CG  LEU A  77       6.053 -11.273   4.641  1.00  0.00           C  
ATOM   1169  CD1 LEU A  77       6.487 -12.458   5.492  1.00  0.00           C  
ATOM   1170  CD2 LEU A  77       6.343 -11.522   3.168  1.00  0.00           C  
ATOM   1171  H   LEU A  77       4.964  -8.923   6.178  1.00  0.00           H  
ATOM   1172  HA  LEU A  77       4.455  -9.414   3.419  1.00  0.00           H  
ATOM   1173 1HB  LEU A  77       4.325 -11.164   5.889  1.00  0.00           H  
ATOM   1174 2HB  LEU A  77       4.016 -11.790   4.266  1.00  0.00           H  
ATOM   1175  HG  LEU A  77       6.610 -10.398   4.978  1.00  0.00           H  
ATOM   1176 1HD1 LEU A  77       7.555 -12.632   5.356  1.00  0.00           H  
ATOM   1177 2HD1 LEU A  77       6.286 -12.245   6.542  1.00  0.00           H  
ATOM   1178 3HD1 LEU A  77       5.934 -13.346   5.189  1.00  0.00           H  
ATOM   1179 1HD2 LEU A  77       7.411 -11.695   3.032  1.00  0.00           H  
ATOM   1180 2HD2 LEU A  77       5.787 -12.397   2.831  1.00  0.00           H  
ATOM   1181 3HD2 LEU A  77       6.039 -10.652   2.585  1.00  0.00           H  
ATOM   1182  N   ALA A  78       1.704  -9.512   5.462  1.00  0.00           N  
ATOM   1183  CA  ALA A  78       0.245  -9.494   5.495  1.00  0.00           C  
ATOM   1184  C   ALA A  78      -0.263  -8.236   4.807  1.00  0.00           C  
ATOM   1185  O   ALA A  78      -1.327  -8.243   4.186  1.00  0.00           O  
ATOM   1186  CB  ALA A  78      -0.267  -9.568   6.927  1.00  0.00           C  
ATOM   1187  H   ALA A  78       2.217  -9.474   6.332  1.00  0.00           H  
ATOM   1188  HA  ALA A  78      -0.116 -10.362   4.945  1.00  0.00           H  
ATOM   1189 1HB  ALA A  78      -1.357  -9.536   6.926  1.00  0.00           H  
ATOM   1190 2HB  ALA A  78       0.069 -10.498   7.385  1.00  0.00           H  
ATOM   1191 3HB  ALA A  78       0.119  -8.723   7.495  1.00  0.00           H  
ATOM   1192  N   ILE A  79       0.435  -7.000   4.903  1.00  0.00           N  
ATOM   1193  CA  ILE A  79       0.045  -5.733   4.300  1.00  0.00           C  
ATOM   1194  C   ILE A  79       0.198  -5.833   2.793  1.00  0.00           C  
ATOM   1195  O   ILE A  79      -0.689  -5.429   2.041  1.00  0.00           O  
ATOM   1196  CB  ILE A  79       0.894  -4.566   4.839  1.00  0.00           C  
ATOM   1197  CG1 ILE A  79       0.587  -4.322   6.319  1.00  0.00           C  
ATOM   1198  CG2 ILE A  79       0.643  -3.306   4.025  1.00  0.00           C  
ATOM   1199  CD1 ILE A  79       1.590  -3.427   7.010  1.00  0.00           C  
ATOM   1200  H   ILE A  79       1.253  -7.032   5.493  1.00  0.00           H  
ATOM   1201  HA  ILE A  79      -1.000  -5.541   4.544  1.00  0.00           H  
ATOM   1202  HB  ILE A  79       1.950  -4.825   4.774  1.00  0.00           H  
ATOM   1203 1HG1 ILE A  79      -0.399  -3.868   6.416  1.00  0.00           H  
ATOM   1204 2HG1 ILE A  79       0.561  -5.275   6.847  1.00  0.00           H  
ATOM   1205 1HG2 ILE A  79       1.250  -2.491   4.419  1.00  0.00           H  
ATOM   1206 2HG2 ILE A  79       0.910  -3.486   2.984  1.00  0.00           H  
ATOM   1207 3HG2 ILE A  79      -0.411  -3.036   4.088  1.00  0.00           H  
ATOM   1208 1HD1 ILE A  79       1.306  -3.301   8.055  1.00  0.00           H  
ATOM   1209 2HD1 ILE A  79       2.581  -3.880   6.956  1.00  0.00           H  
ATOM   1210 3HD1 ILE A  79       1.608  -2.454   6.520  1.00  0.00           H  
ATOM   1211  N   LEU A  80       1.338  -6.378   2.355  1.00  0.00           N  
ATOM   1212  CA  LEU A  80       1.619  -6.597   0.930  1.00  0.00           C  
ATOM   1213  C   LEU A  80       0.609  -7.576   0.352  1.00  0.00           C  
ATOM   1214  O   LEU A  80       0.208  -7.457  -0.806  1.00  0.00           O  
ATOM   1215  CB  LEU A  80       3.041  -7.136   0.732  1.00  0.00           C  
ATOM   1216  CG  LEU A  80       4.176  -6.158   1.063  1.00  0.00           C  
ATOM   1217  CD1 LEU A  80       5.502  -6.906   1.085  1.00  0.00           C  
ATOM   1218  CD2 LEU A  80       4.197  -5.038   0.035  1.00  0.00           C  
ATOM   1219  H   LEU A  80       2.028  -6.646   3.041  1.00  0.00           H  
ATOM   1220  HA  LEU A  80       1.514  -5.642   0.413  1.00  0.00           H  
ATOM   1221 1HB  LEU A  80       3.170  -8.017   1.359  1.00  0.00           H  
ATOM   1222 2HB  LEU A  80       3.157  -7.437  -0.310  1.00  0.00           H  
ATOM   1223  HG  LEU A  80       4.015  -5.737   2.057  1.00  0.00           H  
ATOM   1224 1HD1 LEU A  80       6.308  -6.212   1.321  1.00  0.00           H  
ATOM   1225 2HD1 LEU A  80       5.466  -7.689   1.842  1.00  0.00           H  
ATOM   1226 3HD1 LEU A  80       5.683  -7.353   0.109  1.00  0.00           H  
ATOM   1227 1HD2 LEU A  80       5.003  -4.342   0.271  1.00  0.00           H  
ATOM   1228 2HD2 LEU A  80       4.360  -5.457  -0.958  1.00  0.00           H  
ATOM   1229 3HD2 LEU A  80       3.244  -4.508   0.054  1.00  0.00           H  
ATOM   1230  N   SER A  81       0.209  -8.716   1.148  1.00  0.00           N  
ATOM   1231  CA  SER A  81      -0.827  -9.648   0.760  1.00  0.00           C  
ATOM   1232  C   SER A  81      -2.186  -8.977   0.688  1.00  0.00           C  
ATOM   1233  O   SER A  81      -3.000  -9.294  -0.179  1.00  0.00           O  
ATOM   1234  CB  SER A  81      -0.875 -10.804   1.740  1.00  0.00           C  
ATOM   1235  OG  SER A  81       0.322 -11.531   1.719  1.00  0.00           O  
ATOM   1236  H   SER A  81       0.710  -8.868   2.011  1.00  0.00           H  
ATOM   1237  HA  SER A  81      -0.588 -10.023  -0.236  1.00  0.00           H  
ATOM   1238 1HB  SER A  81      -1.054 -10.422   2.745  1.00  0.00           H  
ATOM   1239 2HB  SER A  81      -1.707 -11.461   1.487  1.00  0.00           H  
ATOM   1240  HG  SER A  81       0.968 -10.990   2.181  1.00  0.00           H  
ATOM   1241  N   ALA A  82      -2.568  -8.049   1.733  1.00  0.00           N  
ATOM   1242  CA  ALA A  82      -3.837  -7.323   1.734  1.00  0.00           C  
ATOM   1243  C   ALA A  82      -3.988  -6.444   0.487  1.00  0.00           C  
ATOM   1244  O   ALA A  82      -5.077  -6.324  -0.072  1.00  0.00           O  
ATOM   1245  CB  ALA A  82      -3.958  -6.477   2.994  1.00  0.00           C  
ATOM   1246  H   ALA A  82      -1.947  -7.953   2.524  1.00  0.00           H  
ATOM   1247  HA  ALA A  82      -4.645  -8.054   1.722  1.00  0.00           H  
ATOM   1248 1HB  ALA A  82      -4.911  -5.946   2.986  1.00  0.00           H  
ATOM   1249 2HB  ALA A  82      -3.909  -7.122   3.871  1.00  0.00           H  
ATOM   1250 3HB  ALA A  82      -3.142  -5.757   3.027  1.00  0.00           H  
ATOM   1251  N   ALA A  83      -2.853  -5.678   0.017  1.00  0.00           N  
ATOM   1252  CA  ALA A  83      -2.904  -4.852  -1.190  1.00  0.00           C  
ATOM   1253  C   ALA A  83      -3.223  -5.698  -2.434  1.00  0.00           C  
ATOM   1254  O   ALA A  83      -4.061  -5.324  -3.252  1.00  0.00           O  
ATOM   1255  CB  ALA A  83      -1.591  -4.111  -1.381  1.00  0.00           C  
ATOM   1256  H   ALA A  83      -2.006  -5.687   0.570  1.00  0.00           H  
ATOM   1257  HA  ALA A  83      -3.707  -4.124  -1.069  1.00  0.00           H  
ATOM   1258 1HB  ALA A  83      -1.644  -3.501  -2.284  1.00  0.00           H  
ATOM   1259 2HB  ALA A  83      -1.405  -3.467  -0.519  1.00  0.00           H  
ATOM   1260 3HB  ALA A  83      -0.778  -4.828  -1.477  1.00  0.00           H  
ATOM   1261  N   ALA A  84      -2.556  -6.834  -2.571  1.00  0.00           N  
ATOM   1262  CA  ALA A  84      -2.781  -7.732  -3.702  1.00  0.00           C  
ATOM   1263  C   ALA A  84      -4.202  -8.299  -3.706  1.00  0.00           C  
ATOM   1264  O   ALA A  84      -4.795  -8.505  -4.764  1.00  0.00           O  
ATOM   1265  CB  ALA A  84      -1.768  -8.866  -3.688  1.00  0.00           C  
ATOM   1266  H   ALA A  84      -1.873  -7.087  -1.871  1.00  0.00           H  
ATOM   1267  HA  ALA A  84      -2.655  -7.158  -4.621  1.00  0.00           H  
ATOM   1268 1HB  ALA A  84      -1.948  -9.527  -4.536  1.00  0.00           H  
ATOM   1269 2HB  ALA A  84      -0.761  -8.457  -3.755  1.00  0.00           H  
ATOM   1270 3HB  ALA A  84      -1.868  -9.432  -2.763  1.00  0.00           H  
ATOM   1271  N   GLN A  85      -4.847  -8.717  -2.445  1.00  0.00           N  
ATOM   1272  CA  GLN A  85      -6.201  -9.282  -2.342  1.00  0.00           C  
ATOM   1273  C   GLN A  85      -7.317  -8.239  -2.392  1.00  0.00           C  
ATOM   1274  O   GLN A  85      -8.414  -8.514  -2.878  1.00  0.00           O  
ATOM   1275  CB  GLN A  85      -6.328 -10.090  -1.048  1.00  0.00           C  
ATOM   1276  CG  GLN A  85      -5.480 -11.350  -1.015  1.00  0.00           C  
ATOM   1277  CD  GLN A  85      -5.963 -12.399  -1.997  1.00  0.00           C  
ATOM   1278  OE1 GLN A  85      -7.106 -12.859  -1.923  1.00  0.00           O  
ATOM   1279  NE2 GLN A  85      -5.094 -12.786  -2.925  1.00  0.00           N  
ATOM   1280  H   GLN A  85      -4.292  -8.615  -1.607  1.00  0.00           H  
ATOM   1281  HA  GLN A  85      -6.361  -9.950  -3.188  1.00  0.00           H  
ATOM   1282 1HB  GLN A  85      -6.040  -9.468  -0.201  1.00  0.00           H  
ATOM   1283 2HB  GLN A  85      -7.368 -10.382  -0.902  1.00  0.00           H  
ATOM   1284 1HG  GLN A  85      -4.452 -11.090  -1.270  1.00  0.00           H  
ATOM   1285 2HG  GLN A  85      -5.518 -11.776  -0.013  1.00  0.00           H  
ATOM   1286 1HE2 GLN A  85      -5.357 -13.475  -3.601  1.00  0.00           H  
ATOM   1287 2HE2 GLN A  85      -4.178 -12.387  -2.949  1.00  0.00           H  
ATOM   1288  N   LEU A  86      -7.090  -6.916  -1.863  1.00  0.00           N  
ATOM   1289  CA  LEU A  86      -7.981  -5.774  -1.906  1.00  0.00           C  
ATOM   1290  C   LEU A  86      -8.067  -5.288  -3.347  1.00  0.00           C  
ATOM   1291  O   LEU A  86      -9.125  -4.854  -3.803  1.00  0.00           O  
ATOM   1292  CB  LEU A  86      -7.476  -4.652  -0.990  1.00  0.00           C  
ATOM   1293  CG  LEU A  86      -7.597  -4.918   0.516  1.00  0.00           C  
ATOM   1294  CD1 LEU A  86      -6.797  -3.874   1.283  1.00  0.00           C  
ATOM   1295  CD2 LEU A  86      -9.063  -4.888   0.921  1.00  0.00           C  
ATOM   1296  H   LEU A  86      -6.189  -6.823  -1.416  1.00  0.00           H  
ATOM   1297  HA  LEU A  86      -8.967  -6.099  -1.579  1.00  0.00           H  
ATOM   1298 1HB  LEU A  86      -6.426  -4.469  -1.211  1.00  0.00           H  
ATOM   1299 2HB  LEU A  86      -8.036  -3.744  -1.212  1.00  0.00           H  
ATOM   1300  HG  LEU A  86      -7.177  -5.897   0.748  1.00  0.00           H  
ATOM   1301 1HD1 LEU A  86      -6.882  -4.064   2.353  1.00  0.00           H  
ATOM   1302 2HD1 LEU A  86      -5.749  -3.930   0.988  1.00  0.00           H  
ATOM   1303 3HD1 LEU A  86      -7.185  -2.882   1.057  1.00  0.00           H  
ATOM   1304 1HD2 LEU A  86      -9.149  -5.079   1.991  1.00  0.00           H  
ATOM   1305 2HD2 LEU A  86      -9.485  -3.909   0.691  1.00  0.00           H  
ATOM   1306 3HD2 LEU A  86      -9.608  -5.656   0.371  1.00  0.00           H  
ATOM   1307  N   GLY A  87      -6.947  -5.364  -4.063  1.00  0.00           N  
ATOM   1308  CA  GLY A  87      -6.892  -4.853  -5.413  1.00  0.00           C  
ATOM   1309  C   GLY A  87      -6.432  -3.406  -5.409  1.00  0.00           C  
ATOM   1310  O   GLY A  87      -6.862  -2.596  -6.233  1.00  0.00           O  
ATOM   1311  H   GLY A  87      -6.122  -5.783  -3.662  1.00  0.00           H  
ATOM   1312 1HA  GLY A  87      -6.210  -5.463  -6.005  1.00  0.00           H  
ATOM   1313 2HA  GLY A  87      -7.876  -4.934  -5.874  1.00  0.00           H  
ATOM   1314  N   THR A  88      -5.542  -3.071  -4.481  1.00  0.00           N  
ATOM   1315  CA  THR A  88      -5.110  -1.697  -4.394  1.00  0.00           C  
ATOM   1316  C   THR A  88      -3.610  -1.564  -4.212  1.00  0.00           C  
ATOM   1317  O   THR A  88      -2.871  -2.529  -4.366  1.00  0.00           O  
ATOM   1318  CB  THR A  88      -5.831  -0.977  -3.239  1.00  0.00           C  
ATOM   1319  OG1 THR A  88      -5.564   0.430  -3.309  1.00  0.00           O  
ATOM   1320  CG2 THR A  88      -5.356  -1.513  -1.897  1.00  0.00           C  
ATOM   1321  H   THR A  88      -5.160  -3.748  -3.837  1.00  0.00           H  
ATOM   1322  HA  THR A  88      -5.319  -1.207  -5.344  1.00  0.00           H  
ATOM   1323  HB  THR A  88      -6.905  -1.134  -3.327  1.00  0.00           H  
ATOM   1324  HG1 THR A  88      -6.233   0.907  -2.812  1.00  0.00           H  
ATOM   1325 1HG2 THR A  88      -5.876  -0.993  -1.093  1.00  0.00           H  
ATOM   1326 2HG2 THR A  88      -5.567  -2.580  -1.836  1.00  0.00           H  
ATOM   1327 3HG2 THR A  88      -4.283  -1.350  -1.800  1.00  0.00           H  
ATOM   1328  N   THR A  89      -3.126  -0.347  -3.842  1.00  0.00           N  
ATOM   1329  CA  THR A  89      -1.687  -0.130  -3.727  1.00  0.00           C  
ATOM   1330  C   THR A  89      -1.229  -0.557  -2.334  1.00  0.00           C  
ATOM   1331  O   THR A  89      -2.062  -0.763  -1.443  1.00  0.00           O  
ATOM   1332  CB  THR A  89      -1.311   1.341  -3.983  1.00  0.00           C  
ATOM   1333  OG1 THR A  89      -1.909   2.172  -2.979  1.00  0.00           O  
ATOM   1334  CG2 THR A  89      -1.794   1.784  -5.356  1.00  0.00           C  
ATOM   1335  H   THR A  89      -3.758   0.412  -3.634  1.00  0.00           H  
ATOM   1336  HA  THR A  89      -1.187  -0.703  -4.507  1.00  0.00           H  
ATOM   1337  HB  THR A  89      -0.228   1.454  -3.931  1.00  0.00           H  
ATOM   1338  HG1 THR A  89      -1.287   2.854  -2.717  1.00  0.00           H  
ATOM   1339 1HG2 THR A  89      -1.519   2.826  -5.519  1.00  0.00           H  
ATOM   1340 2HG2 THR A  89      -1.332   1.162  -6.122  1.00  0.00           H  
ATOM   1341 3HG2 THR A  89      -2.877   1.682  -5.411  1.00  0.00           H  
ATOM   1342  N   VAL A  90       0.087  -0.695  -2.155  1.00  0.00           N  
ATOM   1343  CA  VAL A  90       0.629  -1.036  -0.847  1.00  0.00           C  
ATOM   1344  C   VAL A  90       0.414   0.114   0.136  1.00  0.00           C  
ATOM   1345  O   VAL A  90      -0.019  -0.094   1.291  1.00  0.00           O  
ATOM   1346  CB  VAL A  90       2.133  -1.350  -0.953  1.00  0.00           C  
ATOM   1347  CG1 VAL A  90       2.733  -1.551   0.431  1.00  0.00           C  
ATOM   1348  CG2 VAL A  90       2.344  -2.584  -1.817  1.00  0.00           C  
ATOM   1349  H   VAL A  90       0.721  -0.563  -2.929  1.00  0.00           H  
ATOM   1350  HA  VAL A  90       0.035  -1.849  -0.428  1.00  0.00           H  
ATOM   1351  HB  VAL A  90       2.643  -0.497  -1.403  1.00  0.00           H  
ATOM   1352 1HG1 VAL A  90       3.797  -1.773   0.338  1.00  0.00           H  
ATOM   1353 2HG1 VAL A  90       2.603  -0.644   1.021  1.00  0.00           H  
ATOM   1354 3HG1 VAL A  90       2.234  -2.383   0.927  1.00  0.00           H  
ATOM   1355 1HG2 VAL A  90       3.410  -2.800  -1.888  1.00  0.00           H  
ATOM   1356 2HG2 VAL A  90       1.830  -3.434  -1.370  1.00  0.00           H  
ATOM   1357 3HG2 VAL A  90       1.945  -2.401  -2.814  1.00  0.00           H  
ATOM   1358  N   GLU A  91       0.661   1.329  -0.344  1.00  0.00           N  
ATOM   1359  CA  GLU A  91       0.511   2.516   0.490  1.00  0.00           C  
ATOM   1360  C   GLU A  91      -0.913   2.620   1.024  1.00  0.00           C  
ATOM   1361  O   GLU A  91      -1.116   3.063   2.152  1.00  0.00           O  
ATOM   1362  CB  GLU A  91       0.866   3.777  -0.301  1.00  0.00           C  
ATOM   1363  CG  GLU A  91       2.328   3.867  -0.720  1.00  0.00           C  
ATOM   1364  CD  GLU A  91       2.639   3.043  -1.938  1.00  0.00           C  
ATOM   1365  OE1 GLU A  91       1.736   2.453  -2.479  1.00  0.00           O  
ATOM   1366  OE2 GLU A  91       3.783   3.002  -2.327  1.00  0.00           O  
ATOM   1367  H   GLU A  91       0.959   1.436  -1.303  1.00  0.00           H  
ATOM   1368  HA  GLU A  91       1.170   2.420   1.354  1.00  0.00           H  
ATOM   1369 1HB  GLU A  91       0.257   3.824  -1.206  1.00  0.00           H  
ATOM   1370 2HB  GLU A  91       0.634   4.659   0.295  1.00  0.00           H  
ATOM   1371 1HG  GLU A  91       2.572   4.908  -0.927  1.00  0.00           H  
ATOM   1372 2HG  GLU A  91       2.952   3.534   0.109  1.00  0.00           H  
ATOM   1373  N   GLU A  92      -2.073   2.268   0.193  1.00  0.00           N  
ATOM   1374  CA  GLU A  92      -3.459   2.255   0.672  1.00  0.00           C  
ATOM   1375  C   GLU A  92      -3.701   1.173   1.723  1.00  0.00           C  
ATOM   1376  O   GLU A  92      -4.448   1.389   2.675  1.00  0.00           O  
ATOM   1377  CB  GLU A  92      -4.420   2.051  -0.500  1.00  0.00           C  
ATOM   1378  CG  GLU A  92      -5.893   2.044  -0.111  1.00  0.00           C  
ATOM   1379  CD  GLU A  92      -6.361   3.363   0.434  1.00  0.00           C  
ATOM   1380  OE1 GLU A  92      -5.712   4.351   0.187  1.00  0.00           O  
ATOM   1381  OE2 GLU A  92      -7.369   3.385   1.099  1.00  0.00           O  
ATOM   1382  H   GLU A  92      -1.877   1.976  -0.754  1.00  0.00           H  
ATOM   1383  HA  GLU A  92      -3.682   3.229   1.107  1.00  0.00           H  
ATOM   1384 1HB  GLU A  92      -4.273   2.844  -1.232  1.00  0.00           H  
ATOM   1385 2HB  GLU A  92      -4.199   1.105  -0.992  1.00  0.00           H  
ATOM   1386 1HG  GLU A  92      -6.487   1.795  -0.990  1.00  0.00           H  
ATOM   1387 2HG  GLU A  92      -6.056   1.268   0.636  1.00  0.00           H  
ATOM   1388  N   ALA A  93      -3.076  -0.122   1.583  1.00  0.00           N  
ATOM   1389  CA  ALA A  93      -3.171  -1.201   2.562  1.00  0.00           C  
ATOM   1390  C   ALA A  93      -2.565  -0.741   3.885  1.00  0.00           C  
ATOM   1391  O   ALA A  93      -3.062  -1.067   4.955  1.00  0.00           O  
ATOM   1392  CB  ALA A  93      -2.472  -2.459   2.056  1.00  0.00           C  
ATOM   1393  H   ALA A  93      -2.591  -0.289   0.712  1.00  0.00           H  
ATOM   1394  HA  ALA A  93      -4.226  -1.427   2.716  1.00  0.00           H  
ATOM   1395 1HB  ALA A  93      -2.557  -3.248   2.803  1.00  0.00           H  
ATOM   1396 2HB  ALA A  93      -2.941  -2.786   1.129  1.00  0.00           H  
ATOM   1397 3HB  ALA A  93      -1.419  -2.242   1.875  1.00  0.00           H  
ATOM   1398  N   VAL A  94      -1.484   0.020   3.789  1.00  0.00           N  
ATOM   1399  CA  VAL A  94      -0.817   0.569   4.957  1.00  0.00           C  
ATOM   1400  C   VAL A  94      -1.746   1.592   5.629  1.00  0.00           C  
ATOM   1401  O   VAL A  94      -2.047   1.453   6.815  1.00  0.00           O  
ATOM   1402  CB  VAL A  94       0.511   1.240   4.559  1.00  0.00           C  
ATOM   1403  CG1 VAL A  94       1.066   2.054   5.720  1.00  0.00           C  
ATOM   1404  CG2 VAL A  94       1.512   0.185   4.115  1.00  0.00           C  
ATOM   1405  H   VAL A  94      -1.114   0.226   2.870  1.00  0.00           H  
ATOM   1406  HA  VAL A  94      -0.655  -0.238   5.673  1.00  0.00           H  
ATOM   1407  HB  VAL A  94       0.326   1.934   3.740  1.00  0.00           H  
ATOM   1408 1HG1 VAL A  94       2.004   2.520   5.420  1.00  0.00           H  
ATOM   1409 2HG1 VAL A  94       0.349   2.824   5.997  1.00  0.00           H  
ATOM   1410 3HG1 VAL A  94       1.244   1.397   6.571  1.00  0.00           H  
ATOM   1411 1HG2 VAL A  94       2.448   0.665   3.834  1.00  0.00           H  
ATOM   1412 2HG2 VAL A  94       1.693  -0.515   4.932  1.00  0.00           H  
ATOM   1413 3HG2 VAL A  94       1.112  -0.359   3.257  1.00  0.00           H  
ATOM   1414  N   ASN A  95      -2.256   2.559   4.853  1.00  0.00           N  
ATOM   1415  CA  ASN A  95      -3.137   3.600   5.396  1.00  0.00           C  
ATOM   1416  C   ASN A  95      -4.333   3.016   6.110  1.00  0.00           C  
ATOM   1417  O   ASN A  95      -4.698   3.463   7.197  1.00  0.00           O  
ATOM   1418  CB  ASN A  95      -3.596   4.541   4.297  1.00  0.00           C  
ATOM   1419  CG  ASN A  95      -2.503   5.461   3.830  1.00  0.00           C  
ATOM   1420  OD1 ASN A  95      -1.509   5.672   4.535  1.00  0.00           O  
ATOM   1421  ND2 ASN A  95      -2.666   6.012   2.654  1.00  0.00           N  
ATOM   1422  H   ASN A  95      -2.028   2.571   3.869  1.00  0.00           H  
ATOM   1423  HA  ASN A  95      -2.578   4.176   6.136  1.00  0.00           H  
ATOM   1424 1HB  ASN A  95      -3.955   3.960   3.446  1.00  0.00           H  
ATOM   1425 2HB  ASN A  95      -4.431   5.142   4.658  1.00  0.00           H  
ATOM   1426 1HD2 ASN A  95      -1.970   6.634   2.292  1.00  0.00           H  
ATOM   1427 2HD2 ASN A  95      -3.486   5.813   2.119  1.00  0.00           H  
ATOM   1428  N   ARG A  96      -5.045   1.925   5.501  1.00  0.00           N  
ATOM   1429  CA  ARG A  96      -6.201   1.285   6.124  1.00  0.00           C  
ATOM   1430  C   ARG A  96      -5.811   0.515   7.383  1.00  0.00           C  
ATOM   1431  O   ARG A  96      -6.543   0.519   8.364  1.00  0.00           O  
ATOM   1432  CB  ARG A  96      -6.875   0.334   5.145  1.00  0.00           C  
ATOM   1433  CG  ARG A  96      -7.549   1.007   3.961  1.00  0.00           C  
ATOM   1434  CD  ARG A  96      -8.158   0.014   3.038  1.00  0.00           C  
ATOM   1435  NE  ARG A  96      -8.647   0.637   1.818  1.00  0.00           N  
ATOM   1436  CZ  ARG A  96      -9.451   0.034   0.922  1.00  0.00           C  
ATOM   1437  NH1 ARG A  96      -9.846  -1.205   1.121  1.00  0.00           N  
ATOM   1438  NH2 ARG A  96      -9.841   0.685  -0.159  1.00  0.00           N  
ATOM   1439  H   ARG A  96      -4.752   1.626   4.582  1.00  0.00           H  
ATOM   1440  HA  ARG A  96      -6.913   2.059   6.415  1.00  0.00           H  
ATOM   1441 1HB  ARG A  96      -6.138  -0.365   4.753  1.00  0.00           H  
ATOM   1442 2HB  ARG A  96      -7.633  -0.251   5.669  1.00  0.00           H  
ATOM   1443 1HG  ARG A  96      -8.336   1.671   4.319  1.00  0.00           H  
ATOM   1444 2HG  ARG A  96      -6.812   1.586   3.403  1.00  0.00           H  
ATOM   1445 1HD  ARG A  96      -7.413  -0.733   2.766  1.00  0.00           H  
ATOM   1446 2HD  ARG A  96      -8.997  -0.473   3.534  1.00  0.00           H  
ATOM   1447  HE  ARG A  96      -8.364   1.589   1.631  1.00  0.00           H  
ATOM   1448 1HH1 ARG A  96      -9.548  -1.704   1.948  1.00  0.00           H  
ATOM   1449 2HH1 ARG A  96     -10.449  -1.656   0.450  1.00  0.00           H  
ATOM   1450 1HH2 ARG A  96      -9.537   1.638  -0.313  1.00  0.00           H  
ATOM   1451 2HH2 ARG A  96     -10.443   0.234  -0.831  1.00  0.00           H  
ATOM   1452  N   ALA A  97      -4.576  -0.265   7.375  1.00  0.00           N  
ATOM   1453  CA  ALA A  97      -4.106  -1.052   8.498  1.00  0.00           C  
ATOM   1454  C   ALA A  97      -3.814  -0.100   9.658  1.00  0.00           C  
ATOM   1455  O   ALA A  97      -4.102  -0.420  10.792  1.00  0.00           O  
ATOM   1456  CB  ALA A  97      -2.867  -1.843   8.111  1.00  0.00           C  
ATOM   1457  H   ALA A  97      -4.074  -0.308   6.501  1.00  0.00           H  
ATOM   1458  HA  ALA A  97      -4.896  -1.751   8.777  1.00  0.00           H  
ATOM   1459 1HB  ALA A  97      -2.527  -2.429   8.963  1.00  0.00           H  
ATOM   1460 2HB  ALA A  97      -3.107  -2.511   7.284  1.00  0.00           H  
ATOM   1461 3HB  ALA A  97      -2.080  -1.157   7.805  1.00  0.00           H  
ATOM   1462  N   LEU A  98      -3.248   1.069   9.355  1.00  0.00           N  
ATOM   1463  CA  LEU A  98      -2.941   2.076  10.373  1.00  0.00           C  
ATOM   1464  C   LEU A  98      -4.190   2.696  10.999  1.00  0.00           C  
ATOM   1465  O   LEU A  98      -4.200   2.983  12.180  1.00  0.00           O  
ATOM   1466  CB  LEU A  98      -2.079   3.186   9.759  1.00  0.00           C  
ATOM   1467  CG  LEU A  98      -0.644   2.787   9.391  1.00  0.00           C  
ATOM   1468  CD1 LEU A  98      -0.001   3.900   8.574  1.00  0.00           C  
ATOM   1469  CD2 LEU A  98       0.148   2.512  10.661  1.00  0.00           C  
ATOM   1470  H   LEU A  98      -3.025   1.263   8.390  1.00  0.00           H  
ATOM   1471  HA  LEU A  98      -2.406   1.589  11.189  1.00  0.00           H  
ATOM   1472 1HB  LEU A  98      -2.567   3.542   8.852  1.00  0.00           H  
ATOM   1473 2HB  LEU A  98      -2.023   4.013  10.466  1.00  0.00           H  
ATOM   1474  HG  LEU A  98      -0.663   1.888   8.774  1.00  0.00           H  
ATOM   1475 1HD1 LEU A  98       1.019   3.616   8.313  1.00  0.00           H  
ATOM   1476 2HD1 LEU A  98      -0.577   4.061   7.663  1.00  0.00           H  
ATOM   1477 3HD1 LEU A  98       0.016   4.818   9.161  1.00  0.00           H  
ATOM   1478 1HD2 LEU A  98       1.168   2.229  10.400  1.00  0.00           H  
ATOM   1479 2HD2 LEU A  98       0.169   3.411  11.278  1.00  0.00           H  
ATOM   1480 3HD2 LEU A  98      -0.324   1.702  11.216  1.00  0.00           H  
ATOM   1481  N   ASN A  99      -5.391   3.021  10.189  1.00  0.00           N  
ATOM   1482  CA  ASN A  99      -6.679   3.484  10.707  1.00  0.00           C  
ATOM   1483  C   ASN A  99      -7.263   2.475  11.683  1.00  0.00           C  
ATOM   1484  O   ASN A  99      -7.814   2.846  12.719  1.00  0.00           O  
ATOM   1485  CB  ASN A  99      -7.651   3.754   9.573  1.00  0.00           C  
ATOM   1486  CG  ASN A  99      -7.315   5.004   8.809  1.00  0.00           C  
ATOM   1487  OD1 ASN A  99      -6.600   5.880   9.310  1.00  0.00           O  
ATOM   1488  ND2 ASN A  99      -7.817   5.105   7.605  1.00  0.00           N  
ATOM   1489  H   ASN A  99      -5.276   2.901   9.193  1.00  0.00           H  
ATOM   1490  HA  ASN A  99      -6.518   4.413  11.256  1.00  0.00           H  
ATOM   1491 1HB  ASN A  99      -7.650   2.909   8.884  1.00  0.00           H  
ATOM   1492 2HB  ASN A  99      -8.661   3.848   9.974  1.00  0.00           H  
ATOM   1493 1HD2 ASN A  99      -7.627   5.916   7.050  1.00  0.00           H  
ATOM   1494 2HD2 ASN A  99      -8.390   4.373   7.239  1.00  0.00           H  
ATOM   1495  N   LEU A 100      -7.192   1.043  11.428  1.00  0.00           N  
ATOM   1496  CA  LEU A 100      -7.629  -0.070  12.258  1.00  0.00           C  
ATOM   1497  C   LEU A 100      -6.734  -0.170  13.492  1.00  0.00           C  
ATOM   1498  O   LEU A 100      -7.204  -0.450  14.596  1.00  0.00           O  
ATOM   1499  CB  LEU A 100      -7.589  -1.383  11.466  1.00  0.00           C  
ATOM   1500  CG  LEU A 100      -8.602  -1.499  10.321  1.00  0.00           C  
ATOM   1501  CD1 LEU A 100      -8.289  -2.737   9.489  1.00  0.00           C  
ATOM   1502  CD2 LEU A 100     -10.010  -1.566  10.892  1.00  0.00           C  
ATOM   1503  H   LEU A 100      -6.799   0.852  10.517  1.00  0.00           H  
ATOM   1504  HA  LEU A 100      -8.657   0.116  12.571  1.00  0.00           H  
ATOM   1505 1HB  LEU A 100      -6.594  -1.502  11.042  1.00  0.00           H  
ATOM   1506 2HB  LEU A 100      -7.769  -2.209  12.154  1.00  0.00           H  
ATOM   1507  HG  LEU A 100      -8.515  -0.630   9.668  1.00  0.00           H  
ATOM   1508 1HD1 LEU A 100      -9.009  -2.820   8.675  1.00  0.00           H  
ATOM   1509 2HD1 LEU A 100      -7.284  -2.654   9.077  1.00  0.00           H  
ATOM   1510 3HD1 LEU A 100      -8.351  -3.624  10.120  1.00  0.00           H  
ATOM   1511 1HD2 LEU A 100     -10.730  -1.648  10.078  1.00  0.00           H  
ATOM   1512 2HD2 LEU A 100     -10.098  -2.436  11.543  1.00  0.00           H  
ATOM   1513 3HD2 LEU A 100     -10.213  -0.662  11.465  1.00  0.00           H  
ATOM   1514  N   LYS A 101      -5.438   0.043  13.288  1.00  0.00           N  
ATOM   1515  CA  LYS A 101      -4.481  -0.016  14.376  1.00  0.00           C  
ATOM   1516  C   LYS A 101      -4.978   0.849  15.546  1.00  0.00           C  
ATOM   1517  O   LYS A 101      -5.195   0.341  16.650  1.00  0.00           O  
ATOM   1518  CB  LYS A 101      -3.100   0.447  13.906  1.00  0.00           C  
ATOM   1519  CG  LYS A 101      -2.026   0.417  14.984  1.00  0.00           C  
ATOM   1520  CD  LYS A 101      -0.781   1.173  14.544  1.00  0.00           C  
ATOM   1521  CE  LYS A 101       0.383   0.923  15.493  1.00  0.00           C  
ATOM   1522  NZ  LYS A 101       0.174   1.577  16.814  1.00  0.00           N  
ATOM   1523  H   LYS A 101      -5.112   0.251  12.356  1.00  0.00           H  
ATOM   1524  HA  LYS A 101      -4.425  -1.045  14.732  1.00  0.00           H  
ATOM   1525 1HB  LYS A 101      -2.766  -0.185  13.082  1.00  0.00           H  
ATOM   1526 2HB  LYS A 101      -3.168   1.468  13.530  1.00  0.00           H  
ATOM   1527 1HG  LYS A 101      -2.413   0.870  15.897  1.00  0.00           H  
ATOM   1528 2HG  LYS A 101      -1.755  -0.617  15.199  1.00  0.00           H  
ATOM   1529 1HD  LYS A 101      -0.496   0.853  13.542  1.00  0.00           H  
ATOM   1530 2HD  LYS A 101      -0.993   2.241  14.520  1.00  0.00           H  
ATOM   1531 1HE  LYS A 101       0.504  -0.147  15.647  1.00  0.00           H  
ATOM   1532 2HE  LYS A 101       1.301   1.311  15.052  1.00  0.00           H  
ATOM   1533 1HZ  LYS A 101       0.966   1.389  17.412  1.00  0.00           H  
ATOM   1534 2HZ  LYS A 101       0.079   2.575  16.685  1.00  0.00           H  
ATOM   1535 3HZ  LYS A 101      -0.665   1.213  17.242  1.00  0.00           H  
ATOM   1536  N   THR A 102      -5.217   2.137  15.293  1.00  0.00           N  
ATOM   1537  CA  THR A 102      -5.536   3.059  16.380  1.00  0.00           C  
ATOM   1538  C   THR A 102      -7.012   3.011  16.777  1.00  0.00           C  
ATOM   1539  O   THR A 102      -7.382   3.351  17.901  1.00  0.00           O  
ATOM   1540  CB  THR A 102      -5.158   4.502  15.997  1.00  0.00           C  
ATOM   1541  OG1 THR A 102      -5.939   4.920  14.870  1.00  0.00           O  
ATOM   1542  CG2 THR A 102      -3.681   4.591  15.647  1.00  0.00           C  
ATOM   1543  H   THR A 102      -5.179   2.486  14.347  1.00  0.00           H  
ATOM   1544  HA  THR A 102      -4.970   2.762  17.263  1.00  0.00           H  
ATOM   1545  HB  THR A 102      -5.368   5.167  16.834  1.00  0.00           H  
ATOM   1546  HG1 THR A 102      -6.813   5.184  15.167  1.00  0.00           H  
ATOM   1547 1HG2 THR A 102      -3.431   5.618  15.380  1.00  0.00           H  
ATOM   1548 2HG2 THR A 102      -3.083   4.285  16.506  1.00  0.00           H  
ATOM   1549 3HG2 THR A 102      -3.466   3.935  14.805  1.00  0.00           H  
ATOM   1550  N   LYS A 103      -7.857   2.580  15.858  1.00  0.00           N  
ATOM   1551  CA  LYS A 103      -9.269   2.399  16.164  1.00  0.00           C  
ATOM   1552  C   LYS A 103      -9.543   1.190  17.065  1.00  0.00           C  
ATOM   1553  O   LYS A 103     -10.360   1.266  17.987  1.00  0.00           O  
ATOM   1554  CB  LYS A 103     -10.067   2.270  14.866  1.00  0.00           C  
ATOM   1555  CG  LYS A 103     -11.570   2.130  15.063  1.00  0.00           C  
ATOM   1556  CD  LYS A 103     -12.302   2.100  13.729  1.00  0.00           C  
ATOM   1557  CE  LYS A 103     -13.805   1.968  13.924  1.00  0.00           C  
ATOM   1558  NZ  LYS A 103     -14.532   1.911  12.627  1.00  0.00           N  
ATOM   1559  H   LYS A 103      -7.527   2.373  14.925  1.00  0.00           H  
ATOM   1560  HA  LYS A 103      -9.616   3.272  16.720  1.00  0.00           H  
ATOM   1561 1HB  LYS A 103      -9.891   3.147  14.242  1.00  0.00           H  
ATOM   1562 2HB  LYS A 103      -9.719   1.399  14.310  1.00  0.00           H  
ATOM   1563 1HG  LYS A 103     -11.781   1.207  15.604  1.00  0.00           H  
ATOM   1564 2HG  LYS A 103     -11.939   2.969  15.652  1.00  0.00           H  
ATOM   1565 1HD  LYS A 103     -12.094   3.019  13.179  1.00  0.00           H  
ATOM   1566 2HD  LYS A 103     -11.946   1.256  13.138  1.00  0.00           H  
ATOM   1567 1HE  LYS A 103     -14.020   1.061  14.487  1.00  0.00           H  
ATOM   1568 2HE  LYS A 103     -14.174   2.819  14.496  1.00  0.00           H  
ATOM   1569 1HZ  LYS A 103     -15.523   1.824  12.799  1.00  0.00           H  
ATOM   1570 2HZ  LYS A 103     -14.354   2.757  12.103  1.00  0.00           H  
ATOM   1571 3HZ  LYS A 103     -14.211   1.114  12.096  1.00  0.00           H  
ATOM   1572  N   LEU A 104      -8.867   0.075  16.805  1.00  0.00           N  
ATOM   1573  CA  LEU A 104      -9.152  -1.167  17.524  1.00  0.00           C  
ATOM   1574  C   LEU A 104      -8.184  -1.443  18.680  1.00  0.00           C  
ATOM   1575  O   LEU A 104      -8.510  -2.210  19.588  1.00  0.00           O  
ATOM   1576  CB  LEU A 104      -9.115  -2.346  16.544  1.00  0.00           C  
ATOM   1577  CG  LEU A 104     -10.078  -2.253  15.354  1.00  0.00           C  
ATOM   1578  CD1 LEU A 104      -9.850  -3.434  14.420  1.00  0.00           C  
ATOM   1579  CD2 LEU A 104     -11.512  -2.225  15.860  1.00  0.00           C  
ATOM   1580  H   LEU A 104      -8.143   0.080  16.101  1.00  0.00           H  
ATOM   1581  HA  LEU A 104     -10.150  -1.094  17.957  1.00  0.00           H  
ATOM   1582 1HB  LEU A 104      -8.106  -2.437  16.147  1.00  0.00           H  
ATOM   1583 2HB  LEU A 104      -9.352  -3.260  17.090  1.00  0.00           H  
ATOM   1584  HG  LEU A 104      -9.874  -1.340  14.792  1.00  0.00           H  
ATOM   1585 1HD1 LEU A 104     -10.534  -3.367  13.574  1.00  0.00           H  
ATOM   1586 2HD1 LEU A 104      -8.822  -3.418  14.058  1.00  0.00           H  
ATOM   1587 3HD1 LEU A 104     -10.030  -4.363  14.960  1.00  0.00           H  
ATOM   1588 1HD2 LEU A 104     -12.197  -2.158  15.015  1.00  0.00           H  
ATOM   1589 2HD2 LEU A 104     -11.717  -3.138  16.421  1.00  0.00           H  
ATOM   1590 3HD2 LEU A 104     -11.652  -1.362  16.510  1.00  0.00           H  
ATOM   1591  N   GLY A 105      -6.998  -0.837  18.636  1.00  0.00           N  
ATOM   1592  CA  GLY A 105      -5.937  -1.148  19.581  1.00  0.00           C  
ATOM   1593  C   GLY A 105      -5.129  -2.397  19.247  1.00  0.00           C  
ATOM   1594  O   GLY A 105      -4.758  -3.162  20.142  1.00  0.00           O  
ATOM   1595  H   GLY A 105      -6.834  -0.140  17.922  1.00  0.00           H  
ATOM   1596 1HA  GLY A 105      -5.245  -0.308  19.642  1.00  0.00           H  
ATOM   1597 2HA  GLY A 105      -6.365  -1.282  20.574  1.00  0.00           H  
ATOM   1598  N   VAL A 106      -4.845  -2.609  17.959  1.00  0.00           N  
ATOM   1599  CA  VAL A 106      -4.176  -3.833  17.526  1.00  0.00           C  
ATOM   1600  C   VAL A 106      -2.921  -3.494  16.725  1.00  0.00           C  
ATOM   1601  O   VAL A 106      -2.705  -2.343  16.355  1.00  0.00           O  
ATOM   1602  CB  VAL A 106      -5.122  -4.692  16.666  1.00  0.00           C  
ATOM   1603  CG1 VAL A 106      -6.373  -5.056  17.452  1.00  0.00           C  
ATOM   1604  CG2 VAL A 106      -5.484  -3.945  15.391  1.00  0.00           C  
ATOM   1605  H   VAL A 106      -5.096  -1.915  17.271  1.00  0.00           H  
ATOM   1606  HA  VAL A 106      -3.850  -4.382  18.410  1.00  0.00           H  
ATOM   1607  HB  VAL A 106      -4.619  -5.625  16.412  1.00  0.00           H  
ATOM   1608 1HG1 VAL A 106      -7.030  -5.664  16.829  1.00  0.00           H  
ATOM   1609 2HG1 VAL A 106      -6.093  -5.621  18.341  1.00  0.00           H  
ATOM   1610 3HG1 VAL A 106      -6.894  -4.145  17.748  1.00  0.00           H  
ATOM   1611 1HG2 VAL A 106      -6.152  -4.559  14.788  1.00  0.00           H  
ATOM   1612 2HG2 VAL A 106      -5.981  -3.009  15.646  1.00  0.00           H  
ATOM   1613 3HG2 VAL A 106      -4.577  -3.732  14.824  1.00  0.00           H  
ATOM   1614  N   ASP A 107      -2.081  -4.490  16.471  1.00  0.00           N  
ATOM   1615  CA  ASP A 107      -0.894  -4.244  15.673  1.00  0.00           C  
ATOM   1616  C   ASP A 107      -1.204  -4.300  14.163  1.00  0.00           C  
ATOM   1617  O   ASP A 107      -2.350  -4.501  13.750  1.00  0.00           O  
ATOM   1618  CB  ASP A 107       0.193  -5.263  16.023  1.00  0.00           C  
ATOM   1619  CG  ASP A 107      -0.215  -6.696  15.707  1.00  0.00           C  
ATOM   1620  OD1 ASP A 107      -1.186  -6.876  15.013  1.00  0.00           O  
ATOM   1621  OD2 ASP A 107       0.449  -7.594  16.165  1.00  0.00           O  
ATOM   1622  H   ASP A 107      -2.254  -5.419  16.824  1.00  0.00           H  
ATOM   1623  HA  ASP A 107      -0.535  -3.235  15.889  1.00  0.00           H  
ATOM   1624 1HB  ASP A 107       1.103  -5.029  15.469  1.00  0.00           H  
ATOM   1625 2HB  ASP A 107       0.429  -5.193  17.084  1.00  0.00           H  
ATOM   1626  N   LEU A 108      -0.116  -4.129  13.208  1.00  0.00           N  
ATOM   1627  CA  LEU A 108      -0.328  -3.979  11.786  1.00  0.00           C  
ATOM   1628  C   LEU A 108      -0.697  -5.339  11.211  1.00  0.00           C  
ATOM   1629  O   LEU A 108      -1.449  -5.426  10.256  1.00  0.00           O  
ATOM   1630  CB  LEU A 108       0.928  -3.426  11.102  1.00  0.00           C  
ATOM   1631  CG  LEU A 108       1.019  -1.898  11.011  1.00  0.00           C  
ATOM   1632  CD1 LEU A 108      -0.077  -1.378  10.090  1.00  0.00           C  
ATOM   1633  CD2 LEU A 108       0.893  -1.297  12.403  1.00  0.00           C  
ATOM   1634  H   LEU A 108       0.825  -4.074  13.574  1.00  0.00           H  
ATOM   1635  HA  LEU A 108      -1.140  -3.267  11.632  1.00  0.00           H  
ATOM   1636 1HB  LEU A 108       1.803  -3.778  11.647  1.00  0.00           H  
ATOM   1637 2HB  LEU A 108       0.974  -3.822  10.088  1.00  0.00           H  
ATOM   1638  HG  LEU A 108       1.979  -1.615  10.579  1.00  0.00           H  
ATOM   1639 1HD1 LEU A 108      -0.013  -0.291  10.025  1.00  0.00           H  
ATOM   1640 2HD1 LEU A 108       0.048  -1.808   9.096  1.00  0.00           H  
ATOM   1641 3HD1 LEU A 108      -1.051  -1.660  10.488  1.00  0.00           H  
ATOM   1642 1HD2 LEU A 108       0.958  -0.211  12.338  1.00  0.00           H  
ATOM   1643 2HD2 LEU A 108      -0.067  -1.578  12.835  1.00  0.00           H  
ATOM   1644 3HD2 LEU A 108       1.699  -1.672  13.035  1.00  0.00           H  
ATOM   1645  N   LEU A 109      -0.165  -6.396  11.813  1.00  0.00           N  
ATOM   1646  CA  LEU A 109      -0.428  -7.753  11.351  1.00  0.00           C  
ATOM   1647  C   LEU A 109      -1.873  -8.160  11.600  1.00  0.00           C  
ATOM   1648  O   LEU A 109      -2.524  -8.738  10.730  1.00  0.00           O  
ATOM   1649  CB  LEU A 109       0.513  -8.740  12.054  1.00  0.00           C  
ATOM   1650  CG  LEU A 109       0.293 -10.221  11.721  1.00  0.00           C  
ATOM   1651  CD1 LEU A 109       0.323 -10.413  10.210  1.00  0.00           C  
ATOM   1652  CD2 LEU A 109       1.365 -11.059  12.400  1.00  0.00           C  
ATOM   1653  H   LEU A 109       0.436  -6.256  12.612  1.00  0.00           H  
ATOM   1654  HA  LEU A 109      -0.247  -7.793  10.276  1.00  0.00           H  
ATOM   1655 1HB  LEU A 109       1.539  -8.490  11.788  1.00  0.00           H  
ATOM   1656 2HB  LEU A 109       0.399  -8.622  13.131  1.00  0.00           H  
ATOM   1657  HG  LEU A 109      -0.690 -10.532  12.076  1.00  0.00           H  
ATOM   1658 1HD1 LEU A 109       0.167 -11.465   9.974  1.00  0.00           H  
ATOM   1659 2HD1 LEU A 109      -0.466  -9.817   9.752  1.00  0.00           H  
ATOM   1660 3HD1 LEU A 109       1.291 -10.094   9.823  1.00  0.00           H  
ATOM   1661 1HD2 LEU A 109       1.208 -12.112  12.164  1.00  0.00           H  
ATOM   1662 2HD2 LEU A 109       2.348 -10.750  12.044  1.00  0.00           H  
ATOM   1663 3HD2 LEU A 109       1.309 -10.917  13.479  1.00  0.00           H  
ATOM   1664  N   THR A 110      -2.387  -7.866  12.783  1.00  0.00           N  
ATOM   1665  CA  THR A 110      -3.807  -8.100  13.040  1.00  0.00           C  
ATOM   1666  C   THR A 110      -4.757  -7.244  12.193  1.00  0.00           C  
ATOM   1667  O   THR A 110      -5.780  -7.728  11.711  1.00  0.00           O  
ATOM   1668  CB  THR A 110      -4.119  -7.866  14.529  1.00  0.00           C  
ATOM   1669  OG1 THR A 110      -3.289  -8.714  15.333  1.00  0.00           O  
ATOM   1670  CG2 THR A 110      -5.581  -8.169  14.822  1.00  0.00           C  
ATOM   1671  H   THR A 110      -1.813  -7.480  13.517  1.00  0.00           H  
ATOM   1672  HA  THR A 110      -4.030  -9.139  12.790  1.00  0.00           H  
ATOM   1673  HB  THR A 110      -3.911  -6.827  14.786  1.00  0.00           H  
ATOM   1674  HG1 THR A 110      -2.397  -8.361  15.353  1.00  0.00           H  
ATOM   1675 1HG2 THR A 110      -5.784  -7.997  15.879  1.00  0.00           H  
ATOM   1676 2HG2 THR A 110      -6.215  -7.517  14.221  1.00  0.00           H  
ATOM   1677 3HG2 THR A 110      -5.794  -9.208  14.576  1.00  0.00           H  
ATOM   1678  N   ALA A 111      -4.468  -5.843  11.946  1.00  0.00           N  
ATOM   1679  CA  ALA A 111      -5.202  -4.903  11.103  1.00  0.00           C  
ATOM   1680  C   ALA A 111      -5.187  -5.421   9.666  1.00  0.00           C  
ATOM   1681  O   ALA A 111      -6.167  -5.326   8.950  1.00  0.00           O  
ATOM   1682  CB  ALA A 111      -4.595  -3.510  11.184  1.00  0.00           C  
ATOM   1683  H   ALA A 111      -3.663  -5.518  12.460  1.00  0.00           H  
ATOM   1684  HA  ALA A 111      -6.230  -4.857  11.463  1.00  0.00           H  
ATOM   1685 1HB  ALA A 111      -5.159  -2.830  10.549  1.00  0.00           H  
ATOM   1686 2HB  ALA A 111      -4.631  -3.157  12.215  1.00  0.00           H  
ATOM   1687 3HB  ALA A 111      -3.560  -3.544  10.849  1.00  0.00           H  
ATOM   1688  N   ALA A 112      -3.915  -5.987   9.085  1.00  0.00           N  
ATOM   1689  CA  ALA A 112      -3.774  -6.581   7.758  1.00  0.00           C  
ATOM   1690  C   ALA A 112      -4.640  -7.802   7.609  1.00  0.00           C  
ATOM   1691  O   ALA A 112      -5.150  -8.084   6.526  1.00  0.00           O  
ATOM   1692  CB  ALA A 112      -2.319  -6.938   7.483  1.00  0.00           C  
ATOM   1693  H   ALA A 112      -3.108  -5.937   9.690  1.00  0.00           H  
ATOM   1694  HA  ALA A 112      -4.102  -5.848   7.021  1.00  0.00           H  
ATOM   1695 1HB  ALA A 112      -2.236  -7.387   6.493  1.00  0.00           H  
ATOM   1696 2HB  ALA A 112      -1.709  -6.036   7.526  1.00  0.00           H  
ATOM   1697 3HB  ALA A 112      -1.971  -7.648   8.233  1.00  0.00           H  
ATOM   1698  N   LEU A 113      -4.805  -8.736   8.709  1.00  0.00           N  
ATOM   1699  CA  LEU A 113      -5.720  -9.872   8.721  1.00  0.00           C  
ATOM   1700  C   LEU A 113      -7.183  -9.478   8.491  1.00  0.00           C  
ATOM   1701  O   LEU A 113      -7.906 -10.143   7.752  1.00  0.00           O  
ATOM   1702  CB  LEU A 113      -5.600 -10.611  10.060  1.00  0.00           C  
ATOM   1703  CG  LEU A 113      -6.534 -11.814  10.243  1.00  0.00           C  
ATOM   1704  CD1 LEU A 113      -6.231 -12.859   9.178  1.00  0.00           C  
ATOM   1705  CD2 LEU A 113      -6.355 -12.388  11.640  1.00  0.00           C  
ATOM   1706  H   LEU A 113      -4.218  -8.570   9.512  1.00  0.00           H  
ATOM   1707  HA  LEU A 113      -5.439 -10.551   7.918  1.00  0.00           H  
ATOM   1708 1HB  LEU A 113      -4.577 -10.967  10.169  1.00  0.00           H  
ATOM   1709 2HB  LEU A 113      -5.805  -9.906  10.866  1.00  0.00           H  
ATOM   1710  HG  LEU A 113      -7.568 -11.494  10.112  1.00  0.00           H  
ATOM   1711 1HD1 LEU A 113      -6.896 -13.713   9.307  1.00  0.00           H  
ATOM   1712 2HD1 LEU A 113      -6.386 -12.427   8.189  1.00  0.00           H  
ATOM   1713 3HD1 LEU A 113      -5.197 -13.186   9.273  1.00  0.00           H  
ATOM   1714 1HD2 LEU A 113      -7.020 -13.243  11.770  1.00  0.00           H  
ATOM   1715 2HD2 LEU A 113      -5.322 -12.710  11.771  1.00  0.00           H  
ATOM   1716 3HD2 LEU A 113      -6.595 -11.626  12.381  1.00  0.00           H  
ATOM   1717  N   ALA A 114      -7.613  -8.393   9.127  1.00  0.00           N  
ATOM   1718  CA  ALA A 114      -8.957  -7.861   8.899  1.00  0.00           C  
ATOM   1719  C   ALA A 114      -9.137  -7.438   7.440  1.00  0.00           C  
ATOM   1720  O   ALA A 114     -10.198  -7.647   6.850  1.00  0.00           O  
ATOM   1721  CB  ALA A 114      -9.228  -6.689   9.830  1.00  0.00           C  
ATOM   1722  H   ALA A 114      -7.005  -7.923   9.783  1.00  0.00           H  
ATOM   1723  HA  ALA A 114      -9.674  -8.654   9.110  1.00  0.00           H  
ATOM   1724 1HB  ALA A 114     -10.231  -6.304   9.645  1.00  0.00           H  
ATOM   1725 2HB  ALA A 114      -9.149  -7.020  10.864  1.00  0.00           H  
ATOM   1726 3HB  ALA A 114      -8.499  -5.900   9.645  1.00  0.00           H  
ATOM   1727  N   LEU A 115      -8.066  -6.814   6.815  1.00  0.00           N  
ATOM   1728  CA  LEU A 115      -8.172  -6.404   5.423  1.00  0.00           C  
ATOM   1729  C   LEU A 115      -8.275  -7.615   4.513  1.00  0.00           C  
ATOM   1730  O   LEU A 115      -9.066  -7.629   3.569  1.00  0.00           O  
ATOM   1731  CB  LEU A 115      -6.959  -5.554   5.025  1.00  0.00           C  
ATOM   1732  CG  LEU A 115      -6.842  -4.193   5.722  1.00  0.00           C  
ATOM   1733  CD1 LEU A 115      -5.517  -3.542   5.347  1.00  0.00           C  
ATOM   1734  CD2 LEU A 115      -8.016  -3.314   5.320  1.00  0.00           C  
ATOM   1735  H   LEU A 115      -7.206  -6.640   7.315  1.00  0.00           H  
ATOM   1736  HA  LEU A 115      -9.084  -5.818   5.312  1.00  0.00           H  
ATOM   1737 1HB  LEU A 115      -6.054  -6.118   5.243  1.00  0.00           H  
ATOM   1738 2HB  LEU A 115      -6.999  -5.375   3.950  1.00  0.00           H  
ATOM   1739  HG  LEU A 115      -6.848  -4.337   6.803  1.00  0.00           H  
ATOM   1740 1HD1 LEU A 115      -5.433  -2.576   5.842  1.00  0.00           H  
ATOM   1741 2HD1 LEU A 115      -4.694  -4.184   5.662  1.00  0.00           H  
ATOM   1742 3HD1 LEU A 115      -5.474  -3.402   4.267  1.00  0.00           H  
ATOM   1743 1HD2 LEU A 115      -7.933  -2.346   5.817  1.00  0.00           H  
ATOM   1744 2HD2 LEU A 115      -8.010  -3.169   4.241  1.00  0.00           H  
ATOM   1745 3HD2 LEU A 115      -8.948  -3.795   5.616  1.00  0.00           H  
ATOM   1746  N   LEU A 116      -7.451  -8.597   4.848  1.00  0.00           N  
ATOM   1747  CA  LEU A 116      -7.470  -9.837   4.068  1.00  0.00           C  
ATOM   1748  C   LEU A 116      -8.820 -10.557   4.227  1.00  0.00           C  
ATOM   1749  O   LEU A 116      -9.354 -11.112   3.266  1.00  0.00           O  
ATOM   1750  CB  LEU A 116      -6.328 -10.761   4.511  1.00  0.00           C  
ATOM   1751  CG  LEU A 116      -4.925 -10.357   4.041  1.00  0.00           C  
ATOM   1752  CD1 LEU A 116      -3.880 -11.090   4.871  1.00  0.00           C  
ATOM   1753  CD2 LEU A 116      -4.772 -10.679   2.562  1.00  0.00           C  
ATOM   1754  H   LEU A 116      -6.813  -8.515   5.625  1.00  0.00           H  
ATOM   1755  HA  LEU A 116      -7.344  -9.579   3.018  1.00  0.00           H  
ATOM   1756 1HB  LEU A 116      -6.315 -10.799   5.599  1.00  0.00           H  
ATOM   1757 2HB  LEU A 116      -6.527 -11.765   4.136  1.00  0.00           H  
ATOM   1758  HG  LEU A 116      -4.783  -9.287   4.196  1.00  0.00           H  
ATOM   1759 1HD1 LEU A 116      -2.883 -10.803   4.537  1.00  0.00           H  
ATOM   1760 2HD1 LEU A 116      -4.000 -10.827   5.922  1.00  0.00           H  
ATOM   1761 3HD1 LEU A 116      -4.007 -12.165   4.749  1.00  0.00           H  
ATOM   1762 1HD2 LEU A 116      -3.775 -10.391   2.228  1.00  0.00           H  
ATOM   1763 2HD2 LEU A 116      -4.913 -11.749   2.406  1.00  0.00           H  
ATOM   1764 3HD2 LEU A 116      -5.520 -10.128   1.991  1.00  0.00           H  
ATOM   1765  N   THR A 117      -9.346 -10.537   5.434  1.00  0.00           N  
ATOM   1766  CA  THR A 117     -10.643 -11.143   5.689  1.00  0.00           C  
ATOM   1767  C   THR A 117     -11.761 -10.520   4.841  1.00  0.00           C  
ATOM   1768  O   THR A 117     -12.559 -11.232   4.230  1.00  0.00           O  
ATOM   1769  CB  THR A 117     -11.007 -11.028   7.180  1.00  0.00           C  
ATOM   1770  OG1 THR A 117     -10.021 -11.709   7.968  1.00  0.00           O  
ATOM   1771  CG2 THR A 117     -12.374 -11.640   7.445  1.00  0.00           C  
ATOM   1772  H   THR A 117      -8.849 -10.099   6.196  1.00  0.00           H  
ATOM   1773  HA  THR A 117     -10.583 -12.197   5.419  1.00  0.00           H  
ATOM   1774  HB  THR A 117     -11.023  -9.978   7.472  1.00  0.00           H  
ATOM   1775  HG1 THR A 117      -9.196 -11.222   7.936  1.00  0.00           H  
ATOM   1776 1HG2 THR A 117     -12.614 -11.549   8.504  1.00  0.00           H  
ATOM   1777 2HG2 THR A 117     -13.127 -11.116   6.856  1.00  0.00           H  
ATOM   1778 3HG2 THR A 117     -12.362 -12.692   7.164  1.00  0.00           H  
ATOM   1779  N   ALA A 118     -11.925  -9.062   4.716  1.00  0.00           N  
ATOM   1780  CA  ALA A 118     -12.912  -8.348   3.919  1.00  0.00           C  
ATOM   1781  C   ALA A 118     -12.822  -8.749   2.428  1.00  0.00           C  
ATOM   1782  O   ALA A 118     -13.844  -8.900   1.751  1.00  0.00           O  
ATOM   1783  CB  ALA A 118     -12.744  -6.846   4.099  1.00  0.00           C  
ATOM   1784  H   ALA A 118     -11.279  -8.535   5.288  1.00  0.00           H  
ATOM   1785  HA  ALA A 118     -13.903  -8.639   4.268  1.00  0.00           H  
ATOM   1786 1HB  ALA A 118     -13.489  -6.323   3.497  1.00  0.00           H  
ATOM   1787 2HB  ALA A 118     -12.880  -6.589   5.149  1.00  0.00           H  
ATOM   1788 3HB  ALA A 118     -11.745  -6.551   3.777  1.00  0.00           H  
ATOM   1789  N   ALA A 119     -11.530  -8.904   1.863  1.00  0.00           N  
ATOM   1790  CA  ALA A 119     -11.275  -9.321   0.484  1.00  0.00           C  
ATOM   1791  C   ALA A 119     -11.774 -10.735   0.184  1.00  0.00           C  
ATOM   1792  O   ALA A 119     -12.256 -11.014  -0.914  1.00  0.00           O  
ATOM   1793  CB  ALA A 119      -9.789  -9.234   0.172  1.00  0.00           C  
ATOM   1794  H   ALA A 119     -10.755  -8.616   2.442  1.00  0.00           H  
ATOM   1795  HA  ALA A 119     -11.815  -8.646  -0.179  1.00  0.00           H  
ATOM   1796 1HB  ALA A 119      -9.614  -9.547  -0.858  1.00  0.00           H  
ATOM   1797 2HB  ALA A 119      -9.449  -8.206   0.299  1.00  0.00           H  
ATOM   1798 3HB  ALA A 119      -9.236  -9.886   0.847  1.00  0.00           H  
ATOM   1799  N   LYS A 120     -11.662 -11.661   1.183  1.00  0.00           N  
ATOM   1800  CA  LYS A 120     -12.112 -13.035   0.990  1.00  0.00           C  
ATOM   1801  C   LYS A 120     -13.592 -13.234   1.277  1.00  0.00           C  
ATOM   1802  O   LYS A 120     -14.256 -14.044   0.627  1.00  0.00           O  
ATOM   1803  CB  LYS A 120     -11.290 -13.980   1.870  1.00  0.00           C  
ATOM   1804  CG  LYS A 120      -9.839 -14.141   1.436  1.00  0.00           C  
ATOM   1805  CD  LYS A 120      -9.051 -14.967   2.440  1.00  0.00           C  
ATOM   1806  CE  LYS A 120      -7.621 -15.192   1.972  1.00  0.00           C  
ATOM   1807  NZ  LYS A 120      -6.817 -15.940   2.977  1.00  0.00           N  
ATOM   1808  H   LYS A 120     -11.259 -11.394   2.071  1.00  0.00           H  
ATOM   1809  HA  LYS A 120     -11.937 -13.314  -0.049  1.00  0.00           H  
ATOM   1810 1HB  LYS A 120     -11.294 -13.615   2.897  1.00  0.00           H  
ATOM   1811 2HB  LYS A 120     -11.751 -14.968   1.871  1.00  0.00           H  
ATOM   1812 1HG  LYS A 120      -9.803 -14.634   0.464  1.00  0.00           H  
ATOM   1813 2HG  LYS A 120      -9.376 -13.159   1.342  1.00  0.00           H  
ATOM   1814 1HD  LYS A 120      -9.033 -14.452   3.402  1.00  0.00           H  
ATOM   1815 2HD  LYS A 120      -9.535 -15.934   2.576  1.00  0.00           H  
ATOM   1816 1HE  LYS A 120      -7.628 -15.754   1.039  1.00  0.00           H  
ATOM   1817 2HE  LYS A 120      -7.143 -14.230   1.787  1.00  0.00           H  
ATOM   1818 1HZ  LYS A 120      -5.877 -16.068   2.629  1.00  0.00           H  
ATOM   1819 2HZ  LYS A 120      -6.788 -15.418   3.842  1.00  0.00           H  
ATOM   1820 3HZ  LYS A 120      -7.240 -16.842   3.143  1.00  0.00           H  
ATOM   1821  N   LEU A 121     -14.107 -12.489   2.254  1.00  0.00           N  
ATOM   1822  CA  LEU A 121     -15.507 -12.576   2.677  1.00  0.00           C  
ATOM   1823  C   LEU A 121     -16.417 -11.867   1.690  1.00  0.00           C  
ATOM   1824  O   LEU A 121     -17.555 -12.263   1.491  1.00  0.00           O  
ATOM   1825  CB  LEU A 121     -15.685 -11.965   4.072  1.00  0.00           C  
ATOM   1826  CG  LEU A 121     -15.549 -12.941   5.248  1.00  0.00           C  
ATOM   1827  CD1 LEU A 121     -16.794 -13.814   5.331  1.00  0.00           C  
ATOM   1828  CD2 LEU A 121     -14.299 -13.789   5.064  1.00  0.00           C  
ATOM   1829  H   LEU A 121     -13.490 -11.842   2.723  1.00  0.00           H  
ATOM   1830  HA  LEU A 121     -15.784 -13.628   2.741  1.00  0.00           H  
ATOM   1831 1HB  LEU A 121     -14.941 -11.182   4.206  1.00  0.00           H  
ATOM   1832 2HB  LEU A 121     -16.674 -11.513   4.130  1.00  0.00           H  
ATOM   1833  HG  LEU A 121     -15.473 -12.380   6.180  1.00  0.00           H  
ATOM   1834 1HD1 LEU A 121     -16.698 -14.508   6.166  1.00  0.00           H  
ATOM   1835 2HD1 LEU A 121     -17.671 -13.184   5.482  1.00  0.00           H  
ATOM   1836 3HD1 LEU A 121     -16.906 -14.376   4.405  1.00  0.00           H  
ATOM   1837 1HD2 LEU A 121     -14.202 -14.483   5.899  1.00  0.00           H  
ATOM   1838 2HD2 LEU A 121     -14.375 -14.352   4.133  1.00  0.00           H  
ATOM   1839 3HD2 LEU A 121     -13.423 -13.141   5.025  1.00  0.00           H  
ATOM   1840  N   GLY A 122     -15.956 -10.721   0.901  1.00  0.00           N  
ATOM   1841  CA  GLY A 122     -16.715  -9.940  -0.041  1.00  0.00           C  
ATOM   1842  C   GLY A 122     -17.511  -8.853   0.639  1.00  0.00           C  
ATOM   1843  O   GLY A 122     -18.504  -8.388   0.090  1.00  0.00           O  
ATOM   1844  H   GLY A 122     -14.990 -10.483   1.073  1.00  0.00           H  
ATOM   1845 1HA  GLY A 122     -16.039  -9.491  -0.767  1.00  0.00           H  
ATOM   1846 2HA  GLY A 122     -17.391 -10.592  -0.592  1.00  0.00           H  
ATOM   1847  N   THR A 123     -17.040  -8.271   1.776  1.00  0.00           N  
ATOM   1848  CA  THR A 123     -17.650  -7.259   2.631  1.00  0.00           C  
ATOM   1849  C   THR A 123     -16.726  -6.052   2.719  1.00  0.00           C  
ATOM   1850  O   THR A 123     -15.612  -6.077   2.186  1.00  0.00           O  
ATOM   1851  CB  THR A 123     -17.940  -7.808   4.041  1.00  0.00           C  
ATOM   1852  OG1 THR A 123     -16.704  -8.021   4.736  1.00  0.00           O  
ATOM   1853  CG2 THR A 123     -18.703  -9.120   3.956  1.00  0.00           C  
ATOM   1854  H   THR A 123     -16.113  -8.608   1.995  1.00  0.00           H  
ATOM   1855  HA  THR A 123     -18.619  -6.989   2.210  1.00  0.00           H  
ATOM   1856  HB  THR A 123     -18.533  -7.083   4.597  1.00  0.00           H  
ATOM   1857  HG1 THR A 123     -16.333  -7.174   4.994  1.00  0.00           H  
ATOM   1858 1HG2 THR A 123     -18.900  -9.492   4.961  1.00  0.00           H  
ATOM   1859 2HG2 THR A 123     -19.648  -8.958   3.437  1.00  0.00           H  
ATOM   1860 3HG2 THR A 123     -18.110  -9.851   3.409  1.00  0.00           H  
ATOM   1861  N   THR A 124     -17.163  -5.002   3.403  1.00  0.00           N  
ATOM   1862  CA  THR A 124     -16.290  -3.856   3.592  1.00  0.00           C  
ATOM   1863  C   THR A 124     -15.314  -4.197   4.707  1.00  0.00           C  
ATOM   1864  O   THR A 124     -15.490  -5.194   5.421  1.00  0.00           O  
ATOM   1865  CB  THR A 124     -17.076  -2.578   3.935  1.00  0.00           C  
ATOM   1866  OG1 THR A 124     -17.679  -2.717   5.228  1.00  0.00           O  
ATOM   1867  CG2 THR A 124     -18.161  -2.326   2.899  1.00  0.00           C  
ATOM   1868  H   THR A 124     -18.095  -4.981   3.794  1.00  0.00           H  
ATOM   1869  HA  THR A 124     -15.819  -3.618   2.636  1.00  0.00           H  
ATOM   1870  HB  THR A 124     -16.396  -1.726   3.954  1.00  0.00           H  
ATOM   1871  HG1 THR A 124     -18.003  -1.863   5.522  1.00  0.00           H  
ATOM   1872 1HG2 THR A 124     -18.707  -1.419   3.158  1.00  0.00           H  
ATOM   1873 2HG2 THR A 124     -17.707  -2.208   1.916  1.00  0.00           H  
ATOM   1874 3HG2 THR A 124     -18.851  -3.170   2.882  1.00  0.00           H  
ATOM   1875  N   VAL A 125     -14.297  -3.358   4.877  1.00  0.00           N  
ATOM   1876  CA  VAL A 125     -13.317  -3.578   5.924  1.00  0.00           C  
ATOM   1877  C   VAL A 125     -13.995  -3.447   7.277  1.00  0.00           C  
ATOM   1878  O   VAL A 125     -13.794  -4.285   8.163  1.00  0.00           O  
ATOM   1879  CB  VAL A 125     -12.163  -2.564   5.815  1.00  0.00           C  
ATOM   1880  CG1 VAL A 125     -11.239  -2.678   7.018  1.00  0.00           C  
ATOM   1881  CG2 VAL A 125     -11.395  -2.791   4.522  1.00  0.00           C  
ATOM   1882  H   VAL A 125     -14.201  -2.555   4.274  1.00  0.00           H  
ATOM   1883  HA  VAL A 125     -12.928  -4.591   5.827  1.00  0.00           H  
ATOM   1884  HB  VAL A 125     -12.576  -1.555   5.821  1.00  0.00           H  
ATOM   1885 1HG1 VAL A 125     -10.429  -1.953   6.925  1.00  0.00           H  
ATOM   1886 2HG1 VAL A 125     -11.802  -2.476   7.929  1.00  0.00           H  
ATOM   1887 3HG1 VAL A 125     -10.822  -3.683   7.063  1.00  0.00           H  
ATOM   1888 1HG2 VAL A 125     -10.580  -2.070   4.451  1.00  0.00           H  
ATOM   1889 2HG2 VAL A 125     -10.987  -3.802   4.513  1.00  0.00           H  
ATOM   1890 3HG2 VAL A 125     -12.066  -2.664   3.672  1.00  0.00           H  
ATOM   1891  N   GLU A 126     -14.837  -2.420   7.419  1.00  0.00           N  
ATOM   1892  CA  GLU A 126     -15.547  -2.171   8.675  1.00  0.00           C  
ATOM   1893  C   GLU A 126     -16.487  -3.314   9.031  1.00  0.00           C  
ATOM   1894  O   GLU A 126     -16.651  -3.652  10.197  1.00  0.00           O  
ATOM   1895  CB  GLU A 126     -16.339  -0.864   8.588  1.00  0.00           C  
ATOM   1896  CG  GLU A 126     -17.066  -0.484   9.869  1.00  0.00           C  
ATOM   1897  CD  GLU A 126     -16.130  -0.188  11.008  1.00  0.00           C  
ATOM   1898  OE1 GLU A 126     -14.977   0.065  10.754  1.00  0.00           O  
ATOM   1899  OE2 GLU A 126     -16.569  -0.216  12.134  1.00  0.00           O  
ATOM   1900  H   GLU A 126     -14.986  -1.801   6.638  1.00  0.00           H  
ATOM   1901  HA  GLU A 126     -14.814  -2.097   9.479  1.00  0.00           H  
ATOM   1902 1HB  GLU A 126     -15.665  -0.047   8.331  1.00  0.00           H  
ATOM   1903 2HB  GLU A 126     -17.080  -0.940   7.792  1.00  0.00           H  
ATOM   1904 1HG  GLU A 126     -17.678   0.398   9.679  1.00  0.00           H  
ATOM   1905 2HG  GLU A 126     -17.731  -1.299  10.153  1.00  0.00           H  
ATOM   1906  N   GLU A 127     -17.247  -3.981   7.980  1.00  0.00           N  
ATOM   1907  CA  GLU A 127     -18.157  -5.099   8.213  1.00  0.00           C  
ATOM   1908  C   GLU A 127     -17.371  -6.316   8.693  1.00  0.00           C  
ATOM   1909  O   GLU A 127     -17.808  -7.017   9.601  1.00  0.00           O  
ATOM   1910  CB  GLU A 127     -18.931  -5.440   6.939  1.00  0.00           C  
ATOM   1911  CG  GLU A 127     -20.021  -4.439   6.578  1.00  0.00           C  
ATOM   1912  CD  GLU A 127     -20.653  -4.717   5.243  1.00  0.00           C  
ATOM   1913  OE1 GLU A 127     -19.938  -5.027   4.321  1.00  0.00           O  
ATOM   1914  OE2 GLU A 127     -21.854  -4.621   5.145  1.00  0.00           O  
ATOM   1915  H   GLU A 127     -17.164  -3.599   7.049  1.00  0.00           H  
ATOM   1916  HA  GLU A 127     -18.866  -4.810   8.986  1.00  0.00           H  
ATOM   1917 1HB  GLU A 127     -18.240  -5.498   6.096  1.00  0.00           H  
ATOM   1918 2HB  GLU A 127     -19.399  -6.418   7.047  1.00  0.00           H  
ATOM   1919 1HG  GLU A 127     -20.792  -4.467   7.347  1.00  0.00           H  
ATOM   1920 2HG  GLU A 127     -19.593  -3.437   6.569  1.00  0.00           H  
ATOM   1921  N   ALA A 128     -16.206  -6.557   8.094  1.00  0.00           N  
ATOM   1922  CA  ALA A 128     -15.388  -7.697   8.487  1.00  0.00           C  
ATOM   1923  C   ALA A 128     -14.955  -7.595   9.961  1.00  0.00           C  
ATOM   1924  O   ALA A 128     -14.961  -8.592  10.697  1.00  0.00           O  
ATOM   1925  CB  ALA A 128     -14.179  -7.846   7.550  1.00  0.00           C  
ATOM   1926  H   ALA A 128     -15.879  -5.949   7.357  1.00  0.00           H  
ATOM   1927  HA  ALA A 128     -16.001  -8.594   8.417  1.00  0.00           H  
ATOM   1928 1HB  ALA A 128     -13.582  -8.704   7.863  1.00  0.00           H  
ATOM   1929 2HB  ALA A 128     -14.528  -8.002   6.528  1.00  0.00           H  
ATOM   1930 3HB  ALA A 128     -13.571  -6.946   7.592  1.00  0.00           H  
ATOM   1931  N   VAL A 129     -14.580  -6.386  10.373  1.00  0.00           N  
ATOM   1932  CA  VAL A 129     -14.137  -6.105  11.735  1.00  0.00           C  
ATOM   1933  C   VAL A 129     -15.303  -6.234  12.707  1.00  0.00           C  
ATOM   1934  O   VAL A 129     -15.185  -6.874  13.742  1.00  0.00           O  
ATOM   1935  CB  VAL A 129     -13.540  -4.689  11.828  1.00  0.00           C  
ATOM   1936  CG1 VAL A 129     -13.289  -4.312  13.281  1.00  0.00           C  
ATOM   1937  CG2 VAL A 129     -12.253  -4.614  11.022  1.00  0.00           C  
ATOM   1938  H   VAL A 129     -14.609  -5.632   9.702  1.00  0.00           H  
ATOM   1939  HA  VAL A 129     -13.365  -6.827  12.003  1.00  0.00           H  
ATOM   1940  HB  VAL A 129     -14.261  -3.974  11.431  1.00  0.00           H  
ATOM   1941 1HG1 VAL A 129     -12.867  -3.307  13.328  1.00  0.00           H  
ATOM   1942 2HG1 VAL A 129     -14.228  -4.337  13.832  1.00  0.00           H  
ATOM   1943 3HG1 VAL A 129     -12.588  -5.019  13.724  1.00  0.00           H  
ATOM   1944 1HG2 VAL A 129     -11.837  -3.610  11.092  1.00  0.00           H  
ATOM   1945 2HG2 VAL A 129     -11.535  -5.333  11.415  1.00  0.00           H  
ATOM   1946 3HG2 VAL A 129     -12.465  -4.848   9.977  1.00  0.00           H  
ATOM   1947  N   GLN A 130     -16.439  -5.629  12.355  1.00  0.00           N  
ATOM   1948  CA  GLN A 130     -17.649  -5.704  13.179  1.00  0.00           C  
ATOM   1949  C   GLN A 130     -18.182  -7.132  13.376  1.00  0.00           C  
ATOM   1950  O   GLN A 130     -18.610  -7.500  14.470  1.00  0.00           O  
ATOM   1951  CB  GLN A 130     -18.747  -4.834  12.561  1.00  0.00           C  
ATOM   1952  CG  GLN A 130     -18.487  -3.340  12.660  1.00  0.00           C  
ATOM   1953  CD  GLN A 130     -19.553  -2.519  11.961  1.00  0.00           C  
ATOM   1954  OE1 GLN A 130     -20.502  -3.065  11.391  1.00  0.00           O  
ATOM   1955  NE2 GLN A 130     -19.403  -1.200  11.999  1.00  0.00           N  
ATOM   1956  H   GLN A 130     -16.463  -5.103  11.493  1.00  0.00           H  
ATOM   1957  HA  GLN A 130     -17.416  -5.318  14.171  1.00  0.00           H  
ATOM   1958 1HB  GLN A 130     -18.860  -5.086  11.507  1.00  0.00           H  
ATOM   1959 2HB  GLN A 130     -19.697  -5.043  13.052  1.00  0.00           H  
ATOM   1960 1HG  GLN A 130     -18.470  -3.054  13.712  1.00  0.00           H  
ATOM   1961 2HG  GLN A 130     -17.525  -3.118  12.198  1.00  0.00           H  
ATOM   1962 1HE2 GLN A 130     -20.075  -0.606  11.554  1.00  0.00           H  
ATOM   1963 2HE2 GLN A 130     -18.618  -0.799  12.471  1.00  0.00           H  
ATOM   1964  N   GLU A 131     -18.165  -7.954  12.328  1.00  0.00           N  
ATOM   1965  CA  GLU A 131     -18.600  -9.344  12.477  1.00  0.00           C  
ATOM   1966  C   GLU A 131     -17.618 -10.113  13.368  1.00  0.00           C  
ATOM   1967  O   GLU A 131     -18.025 -10.913  14.211  1.00  0.00           O  
ATOM   1968  CB  GLU A 131     -18.715 -10.023  11.110  1.00  0.00           C  
ATOM   1969  CG  GLU A 131     -19.903  -9.563  10.278  1.00  0.00           C  
ATOM   1970  CD  GLU A 131     -19.946 -10.203   8.918  1.00  0.00           C  
ATOM   1971  OE1 GLU A 131     -18.902 -10.479   8.378  1.00  0.00           O  
ATOM   1972  OE2 GLU A 131     -21.026 -10.415   8.417  1.00  0.00           O  
ATOM   1973  H   GLU A 131     -17.854  -7.630  11.423  1.00  0.00           H  
ATOM   1974  HA  GLU A 131     -19.581  -9.350  12.954  1.00  0.00           H  
ATOM   1975 1HB  GLU A 131     -17.809  -9.834  10.533  1.00  0.00           H  
ATOM   1976 2HB  GLU A 131     -18.798 -11.101  11.246  1.00  0.00           H  
ATOM   1977 1HG  GLU A 131     -20.822  -9.806  10.810  1.00  0.00           H  
ATOM   1978 2HG  GLU A 131     -19.857  -8.481  10.164  1.00  0.00           H  
ATOM   1979  N   ALA A 132     -16.329  -9.860  13.170  1.00  0.00           N  
ATOM   1980  CA  ALA A 132     -15.297 -10.473  13.998  1.00  0.00           C  
ATOM   1981  C   ALA A 132     -15.436 -10.019  15.453  1.00  0.00           C  
ATOM   1982  O   ALA A 132     -15.226 -10.811  16.365  1.00  0.00           O  
ATOM   1983  CB  ALA A 132     -13.920 -10.164  13.451  1.00  0.00           C  
ATOM   1984  H   ALA A 132     -16.055  -9.231  12.428  1.00  0.00           H  
ATOM   1985  HA  ALA A 132     -15.447 -11.551  13.983  1.00  0.00           H  
ATOM   1986 1HB  ALA A 132     -13.164 -10.631  14.083  1.00  0.00           H  
ATOM   1987 2HB  ALA A 132     -13.836 -10.555  12.437  1.00  0.00           H  
ATOM   1988 3HB  ALA A 132     -13.767  -9.087  13.439  1.00  0.00           H  
ATOM   1989  N   LEU A 133     -15.782  -8.573  15.809  1.00  0.00           N  
ATOM   1990  CA  LEU A 133     -16.019  -8.118  17.188  1.00  0.00           C  
ATOM   1991  C   LEU A 133     -17.245  -8.777  17.863  1.00  0.00           C  
ATOM   1992  O   LEU A 133     -17.267  -8.939  19.083  1.00  0.00           O  
ATOM   1993  CB  LEU A 133     -16.198  -6.595  17.197  1.00  0.00           C  
ATOM   1994  CG  LEU A 133     -14.947  -5.777  16.852  1.00  0.00           C  
ATOM   1995  CD1 LEU A 133     -15.333  -4.318  16.653  1.00  0.00           C  
ATOM   1996  CD2 LEU A 133     -13.921  -5.924  17.966  1.00  0.00           C  
ATOM   1997  H   LEU A 133     -15.863  -7.910  15.051  1.00  0.00           H  
ATOM   1998  HA  LEU A 133     -15.174  -8.425  17.803  1.00  0.00           H  
ATOM   1999 1HB  LEU A 133     -16.974  -6.332  16.479  1.00  0.00           H  
ATOM   2000 2HB  LEU A 133     -16.531  -6.290  18.189  1.00  0.00           H  
ATOM   2001  HG  LEU A 133     -14.521  -6.140  15.916  1.00  0.00           H  
ATOM   2002 1HD1 LEU A 133     -14.444  -3.736  16.408  1.00  0.00           H  
ATOM   2003 2HD1 LEU A 133     -16.053  -4.239  15.838  1.00  0.00           H  
ATOM   2004 3HD1 LEU A 133     -15.777  -3.931  17.569  1.00  0.00           H  
ATOM   2005 1HD2 LEU A 133     -13.031  -5.343  17.720  1.00  0.00           H  
ATOM   2006 2HD2 LEU A 133     -14.345  -5.560  18.902  1.00  0.00           H  
ATOM   2007 3HD2 LEU A 133     -13.650  -6.975  18.074  1.00  0.00           H  
ATOM   2008  N   GLN A 134     -18.413  -9.130  17.068  1.00  0.00           N  
ATOM   2009  CA  GLN A 134     -19.576  -9.896  17.522  1.00  0.00           C  
ATOM   2010  C   GLN A 134     -19.192 -11.344  17.840  1.00  0.00           C  
ATOM   2011  O   GLN A 134     -19.592 -11.891  18.868  1.00  0.00           O  
ATOM   2012  CB  GLN A 134     -20.683  -9.868  16.465  1.00  0.00           C  
ATOM   2013  CG  GLN A 134     -21.339  -8.509  16.287  1.00  0.00           C  
ATOM   2014  CD  GLN A 134     -22.366  -8.504  15.170  1.00  0.00           C  
ATOM   2015  OE1 GLN A 134     -22.261  -9.271  14.208  1.00  0.00           O  
ATOM   2016  NE2 GLN A 134     -23.365  -7.638  15.290  1.00  0.00           N  
ATOM   2017  H   GLN A 134     -18.384  -8.798  16.115  1.00  0.00           H  
ATOM   2018  HA  GLN A 134     -19.956  -9.439  18.436  1.00  0.00           H  
ATOM   2019 1HB  GLN A 134     -20.274 -10.173  15.501  1.00  0.00           H  
ATOM   2020 2HB  GLN A 134     -21.460 -10.584  16.732  1.00  0.00           H  
ATOM   2021 1HG  GLN A 134     -21.842  -8.236  17.214  1.00  0.00           H  
ATOM   2022 2HG  GLN A 134     -20.570  -7.774  16.048  1.00  0.00           H  
ATOM   2023 1HE2 GLN A 134     -24.073  -7.589  14.584  1.00  0.00           H  
ATOM   2024 2HE2 GLN A 134     -23.412  -7.035  16.086  1.00  0.00           H  
ATOM   2025  N   LEU A 135     -18.418 -11.954  16.954  1.00  0.00           N  
ATOM   2026  CA  LEU A 135     -17.937 -13.304  17.192  1.00  0.00           C  
ATOM   2027  C   LEU A 135     -17.011 -13.316  18.406  1.00  0.00           C  
ATOM   2028  O   LEU A 135     -17.117 -14.193  19.265  1.00  0.00           O  
ATOM   2029  CB  LEU A 135     -17.197 -13.834  15.957  1.00  0.00           C  
ATOM   2030  CG  LEU A 135     -18.085 -14.227  14.768  1.00  0.00           C  
ATOM   2031  CD1 LEU A 135     -17.223 -14.392  13.524  1.00  0.00           C  
ATOM   2032  CD2 LEU A 135     -18.828 -15.512  15.093  1.00  0.00           C  
ATOM   2033  H   LEU A 135     -18.155 -11.480  16.101  1.00  0.00           H  
ATOM   2034  HA  LEU A 135     -18.793 -13.946  17.385  1.00  0.00           H  
ATOM   2035 1HB  LEU A 135     -16.501 -13.070  15.612  1.00  0.00           H  
ATOM   2036 2HB  LEU A 135     -16.622 -14.714  16.247  1.00  0.00           H  
ATOM   2037  HG  LEU A 135     -18.803 -13.431  14.572  1.00  0.00           H  
ATOM   2038 1HD1 LEU A 135     -17.853 -14.672  12.679  1.00  0.00           H  
ATOM   2039 2HD1 LEU A 135     -16.717 -13.452  13.304  1.00  0.00           H  
ATOM   2040 3HD1 LEU A 135     -16.480 -15.171  13.697  1.00  0.00           H  
ATOM   2041 1HD2 LEU A 135     -19.460 -15.792  14.250  1.00  0.00           H  
ATOM   2042 2HD2 LEU A 135     -18.110 -16.309  15.289  1.00  0.00           H  
ATOM   2043 3HD2 LEU A 135     -19.449 -15.360  15.977  1.00  0.00           H  
ATOM   2044  N   LYS A 136     -16.110 -12.332  18.464  1.00  0.00           N  
ATOM   2045  CA  LYS A 136     -15.151 -12.178  19.561  1.00  0.00           C  
ATOM   2046  C   LYS A 136     -15.839 -12.209  20.912  1.00  0.00           C  
ATOM   2047  O   LYS A 136     -15.472 -12.980  21.801  1.00  0.00           O  
ATOM   2048  CB  LYS A 136     -14.365 -10.874  19.409  1.00  0.00           C  
ATOM   2049  CG  LYS A 136     -13.256 -10.686  20.436  1.00  0.00           C  
ATOM   2050  CD  LYS A 136     -12.603  -9.319  20.298  1.00  0.00           C  
ATOM   2051  CE  LYS A 136     -11.476  -9.139  21.303  1.00  0.00           C  
ATOM   2052  NZ  LYS A 136     -11.985  -9.016  22.696  1.00  0.00           N  
ATOM   2053  H   LYS A 136     -16.101 -11.665  17.704  1.00  0.00           H  
ATOM   2054  HA  LYS A 136     -14.426 -12.991  19.503  1.00  0.00           H  
ATOM   2055 1HB  LYS A 136     -13.914 -10.835  18.417  1.00  0.00           H  
ATOM   2056 2HB  LYS A 136     -15.046 -10.027  19.493  1.00  0.00           H  
ATOM   2057 1HG  LYS A 136     -13.669 -10.783  21.440  1.00  0.00           H  
ATOM   2058 2HG  LYS A 136     -12.498 -11.456  20.297  1.00  0.00           H  
ATOM   2059 1HD  LYS A 136     -12.202  -9.206  19.290  1.00  0.00           H  
ATOM   2060 2HD  LYS A 136     -13.349  -8.541  20.462  1.00  0.00           H  
ATOM   2061 1HE  LYS A 136     -10.802  -9.993  21.251  1.00  0.00           H  
ATOM   2062 2HE  LYS A 136     -10.907  -8.242  21.058  1.00  0.00           H  
ATOM   2063 1HZ  LYS A 136     -11.209  -8.898  23.331  1.00  0.00           H  
ATOM   2064 2HZ  LYS A 136     -12.598  -8.215  22.761  1.00  0.00           H  
ATOM   2065 3HZ  LYS A 136     -12.498  -9.850  22.943  1.00  0.00           H  
ATOM   2066  N   THR A 137     -16.836 -11.349  21.060  1.00  0.00           N  
ATOM   2067  CA  THR A 137     -17.570 -11.224  22.310  1.00  0.00           C  
ATOM   2068  C   THR A 137     -18.360 -12.481  22.659  1.00  0.00           C  
ATOM   2069  O   THR A 137     -18.298 -12.957  23.791  1.00  0.00           O  
ATOM   2070  CB  THR A 137     -18.528 -10.019  22.257  1.00  0.00           C  
ATOM   2071  OG1 THR A 137     -17.774  -8.814  22.069  1.00  0.00           O  
ATOM   2072  CG2 THR A 137     -19.328  -9.917  23.546  1.00  0.00           C  
ATOM   2073  H   THR A 137     -17.092 -10.764  20.279  1.00  0.00           H  
ATOM   2074  HA  THR A 137     -16.856 -11.050  23.115  1.00  0.00           H  
ATOM   2075  HB  THR A 137     -19.214 -10.137  21.418  1.00  0.00           H  
ATOM   2076  HG1 THR A 137     -17.284  -8.869  21.246  1.00  0.00           H  
ATOM   2077 1HG2 THR A 137     -19.999  -9.060  23.491  1.00  0.00           H  
ATOM   2078 2HG2 THR A 137     -19.911 -10.827  23.686  1.00  0.00           H  
ATOM   2079 3HG2 THR A 137     -18.647  -9.790  24.387  1.00  0.00           H  
ATOM   2080  N   LYS A 138     -19.086 -13.022  21.684  1.00  0.00           N  
ATOM   2081  CA  LYS A 138     -19.921 -14.198  21.910  1.00  0.00           C  
ATOM   2082  C   LYS A 138     -19.120 -15.487  22.158  1.00  0.00           C  
ATOM   2083  O   LYS A 138     -19.514 -16.314  22.985  1.00  0.00           O  
ATOM   2084  CB  LYS A 138     -20.862 -14.398  20.722  1.00  0.00           C  
ATOM   2085  CG  LYS A 138     -21.971 -13.359  20.615  1.00  0.00           C  
ATOM   2086  CD  LYS A 138     -22.852 -13.614  19.400  1.00  0.00           C  
ATOM   2087  CE  LYS A 138     -23.964 -12.581  19.296  1.00  0.00           C  
ATOM   2088  NZ  LYS A 138     -24.828 -12.811  18.106  1.00  0.00           N  
ATOM   2089  H   LYS A 138     -19.059 -12.609  20.764  1.00  0.00           H  
ATOM   2090  HA  LYS A 138     -20.492 -14.046  22.827  1.00  0.00           H  
ATOM   2091 1HB  LYS A 138     -20.288 -14.370  19.795  1.00  0.00           H  
ATOM   2092 2HB  LYS A 138     -21.329 -15.381  20.787  1.00  0.00           H  
ATOM   2093 1HG  LYS A 138     -22.588 -13.392  21.514  1.00  0.00           H  
ATOM   2094 2HG  LYS A 138     -21.532 -12.365  20.533  1.00  0.00           H  
ATOM   2095 1HD  LYS A 138     -22.243 -13.574  18.495  1.00  0.00           H  
ATOM   2096 2HD  LYS A 138     -23.296 -14.606  19.475  1.00  0.00           H  
ATOM   2097 1HE  LYS A 138     -24.581 -12.620  20.192  1.00  0.00           H  
ATOM   2098 2HE  LYS A 138     -23.528 -11.584  19.224  1.00  0.00           H  
ATOM   2099 1HZ  LYS A 138     -25.551 -12.107  18.074  1.00  0.00           H  
ATOM   2100 2HZ  LYS A 138     -24.268 -12.759  17.268  1.00  0.00           H  
ATOM   2101 3HZ  LYS A 138     -25.252 -13.726  18.171  1.00  0.00           H  
ATOM   2102  N   LEU A 139     -18.006 -15.662  21.449  1.00  0.00           N  
ATOM   2103  CA  LEU A 139     -17.196 -16.873  21.604  1.00  0.00           C  
ATOM   2104  C   LEU A 139     -16.297 -16.851  22.827  1.00  0.00           C  
ATOM   2105  O   LEU A 139     -15.985 -17.905  23.382  1.00  0.00           O  
ATOM   2106  CB  LEU A 139     -16.330 -17.081  20.356  1.00  0.00           C  
ATOM   2107  CG  LEU A 139     -16.972 -17.906  19.233  1.00  0.00           C  
ATOM   2108  CD1 LEU A 139     -17.036 -19.369  19.650  1.00  0.00           C  
ATOM   2109  CD2 LEU A 139     -18.360 -17.362  18.932  1.00  0.00           C  
ATOM   2110  H   LEU A 139     -17.712 -14.953  20.791  1.00  0.00           H  
ATOM   2111  HA  LEU A 139     -17.865 -17.725  21.715  1.00  0.00           H  
ATOM   2112 1HB  LEU A 139     -16.073 -16.107  19.945  1.00  0.00           H  
ATOM   2113 2HB  LEU A 139     -15.410 -17.584  20.652  1.00  0.00           H  
ATOM   2114  HG  LEU A 139     -16.355 -17.843  18.336  1.00  0.00           H  
ATOM   2115 1HD1 LEU A 139     -17.492 -19.956  18.851  1.00  0.00           H  
ATOM   2116 2HD1 LEU A 139     -16.028 -19.739  19.840  1.00  0.00           H  
ATOM   2117 3HD1 LEU A 139     -17.634 -19.464  20.555  1.00  0.00           H  
ATOM   2118 1HD2 LEU A 139     -18.816 -17.948  18.133  1.00  0.00           H  
ATOM   2119 2HD2 LEU A 139     -18.978 -17.427  19.827  1.00  0.00           H  
ATOM   2120 3HD2 LEU A 139     -18.283 -16.320  18.619  1.00  0.00           H  
ATOM   2121  N   GLY A 140     -15.855 -15.660  23.233  1.00  0.00           N  
ATOM   2122  CA  GLY A 140     -14.845 -15.547  24.275  1.00  0.00           C  
ATOM   2123  C   GLY A 140     -13.407 -15.712  23.785  1.00  0.00           C  
ATOM   2124  O   GLY A 140     -12.573 -16.310  24.477  1.00  0.00           O  
ATOM   2125  H   GLY A 140     -16.224 -14.820  22.814  1.00  0.00           H  
ATOM   2126 1HA  GLY A 140     -14.927 -14.573  24.758  1.00  0.00           H  
ATOM   2127 2HA  GLY A 140     -15.029 -16.301  25.042  1.00  0.00           H  
ATOM   2128  N   VAL A 141     -13.112 -15.192  22.591  1.00  0.00           N  
ATOM   2129  CA  VAL A 141     -11.812 -15.410  21.946  1.00  0.00           C  
ATOM   2130  C   VAL A 141     -11.170 -14.086  21.548  1.00  0.00           C  
ATOM   2131  O   VAL A 141     -11.777 -13.031  21.708  1.00  0.00           O  
ATOM   2132  CB  VAL A 141     -11.974 -16.293  20.694  1.00  0.00           C  
ATOM   2133  CG1 VAL A 141     -12.517 -17.662  21.075  1.00  0.00           C  
ATOM   2134  CG2 VAL A 141     -12.891 -15.609  19.692  1.00  0.00           C  
ATOM   2135  H   VAL A 141     -13.806 -14.630  22.120  1.00  0.00           H  
ATOM   2136  HA  VAL A 141     -11.162 -15.932  22.646  1.00  0.00           H  
ATOM   2137  HB  VAL A 141     -10.994 -16.450  20.243  1.00  0.00           H  
ATOM   2138 1HG1 VAL A 141     -12.624 -18.274  20.179  1.00  0.00           H  
ATOM   2139 2HG1 VAL A 141     -11.827 -18.149  21.765  1.00  0.00           H  
ATOM   2140 3HG1 VAL A 141     -13.489 -17.548  21.554  1.00  0.00           H  
ATOM   2141 1HG2 VAL A 141     -13.000 -16.239  18.810  1.00  0.00           H  
ATOM   2142 2HG2 VAL A 141     -13.869 -15.447  20.146  1.00  0.00           H  
ATOM   2143 3HG2 VAL A 141     -12.462 -14.650  19.402  1.00  0.00           H  
ATOM   2144  N   SER A 142      -9.880 -14.066  20.998  1.00  0.00           N  
ATOM   2145  CA  SER A 142      -9.224 -12.871  20.475  1.00  0.00           C  
ATOM   2146  C   SER A 142      -9.822 -12.440  19.137  1.00  0.00           C  
ATOM   2147  O   SER A 142     -10.554 -13.197  18.499  1.00  0.00           O  
ATOM   2148  CB  SER A 142      -7.738 -13.125  20.314  1.00  0.00           C  
ATOM   2149  OG  SER A 142      -7.495 -14.058  19.297  1.00  0.00           O  
ATOM   2150  H   SER A 142      -9.409 -14.957  20.927  1.00  0.00           H  
ATOM   2151  HA  SER A 142      -9.384 -12.060  21.185  1.00  0.00           H  
ATOM   2152 1HB  SER A 142      -7.232 -12.189  20.081  1.00  0.00           H  
ATOM   2153 2HB  SER A 142      -7.328 -13.493  21.254  1.00  0.00           H  
ATOM   2154  HG  SER A 142      -7.612 -14.923  19.698  1.00  0.00           H  
ATOM   2155  N   LEU A 143      -9.504 -11.094  18.617  1.00  0.00           N  
ATOM   2156  CA  LEU A 143      -9.987 -10.633  17.317  1.00  0.00           C  
ATOM   2157  C   LEU A 143      -9.407 -11.509  16.204  1.00  0.00           C  
ATOM   2158  O   LEU A 143     -10.066 -11.763  15.196  1.00  0.00           O  
ATOM   2159  CB  LEU A 143      -9.599  -9.167  17.088  1.00  0.00           C  
ATOM   2160  CG  LEU A 143     -10.116  -8.537  15.788  1.00  0.00           C  
ATOM   2161  CD1 LEU A 143     -11.639  -8.524  15.800  1.00  0.00           C  
ATOM   2162  CD2 LEU A 143      -9.559  -7.128  15.650  1.00  0.00           C  
ATOM   2163  H   LEU A 143      -8.930 -10.479  19.175  1.00  0.00           H  
ATOM   2164  HA  LEU A 143     -11.074 -10.717  17.302  1.00  0.00           H  
ATOM   2165 1HB  LEU A 143      -9.980  -8.573  17.918  1.00  0.00           H  
ATOM   2166 2HB  LEU A 143      -8.512  -9.091  17.083  1.00  0.00           H  
ATOM   2167  HG  LEU A 143      -9.794  -9.140  14.939  1.00  0.00           H  
ATOM   2168 1HD1 LEU A 143     -12.006  -8.077  14.876  1.00  0.00           H  
ATOM   2169 2HD1 LEU A 143     -12.010  -9.546  15.880  1.00  0.00           H  
ATOM   2170 3HD1 LEU A 143     -11.991  -7.941  16.650  1.00  0.00           H  
ATOM   2171 1HD2 LEU A 143      -9.925  -6.681  14.725  1.00  0.00           H  
ATOM   2172 2HD2 LEU A 143      -9.881  -6.524  16.498  1.00  0.00           H  
ATOM   2173 3HD2 LEU A 143      -8.469  -7.169  15.626  1.00  0.00           H  
ATOM   2174  N   ILE A 144      -8.170 -11.958  16.411  1.00  0.00           N  
ATOM   2175  CA  ILE A 144      -7.479 -12.797  15.439  1.00  0.00           C  
ATOM   2176  C   ILE A 144      -8.237 -14.101  15.203  1.00  0.00           C  
ATOM   2177  O   ILE A 144      -8.430 -14.520  14.061  1.00  0.00           O  
ATOM   2178  CB  ILE A 144      -6.046 -13.111  15.906  1.00  0.00           C  
ATOM   2179  CG1 ILE A 144      -5.187 -11.844  15.880  1.00  0.00           C  
ATOM   2180  CG2 ILE A 144      -5.428 -14.194  15.035  1.00  0.00           C  
ATOM   2181  CD1 ILE A 144      -3.880 -11.977  16.628  1.00  0.00           C  
ATOM   2182  H   ILE A 144      -7.700 -11.708  17.267  1.00  0.00           H  
ATOM   2183  HA  ILE A 144      -7.431 -12.261  14.491  1.00  0.00           H  
ATOM   2184  HB  ILE A 144      -6.067 -13.456  16.939  1.00  0.00           H  
ATOM   2185 1HG1 ILE A 144      -4.964 -11.576  14.848  1.00  0.00           H  
ATOM   2186 2HG1 ILE A 144      -5.746 -11.016  16.318  1.00  0.00           H  
ATOM   2187 1HG2 ILE A 144      -4.415 -14.403  15.379  1.00  0.00           H  
ATOM   2188 2HG2 ILE A 144      -6.028 -15.101  15.103  1.00  0.00           H  
ATOM   2189 3HG2 ILE A 144      -5.398 -13.855  14.000  1.00  0.00           H  
ATOM   2190 1HD1 ILE A 144      -3.327 -11.039  16.566  1.00  0.00           H  
ATOM   2191 2HD1 ILE A 144      -4.081 -12.210  17.675  1.00  0.00           H  
ATOM   2192 3HD1 ILE A 144      -3.288 -12.776  16.186  1.00  0.00           H  
ATOM   2193  N   GLU A 145      -8.714 -14.812  16.280  1.00  0.00           N  
ATOM   2194  CA  GLU A 145      -9.513 -16.035  16.273  1.00  0.00           C  
ATOM   2195  C   GLU A 145     -10.871 -15.807  15.601  1.00  0.00           C  
ATOM   2196  O   GLU A 145     -11.340 -16.644  14.828  1.00  0.00           O  
ATOM   2197  CB  GLU A 145      -9.714 -16.544  17.701  1.00  0.00           C  
ATOM   2198  CG  GLU A 145      -8.463 -17.128  18.343  1.00  0.00           C  
ATOM   2199  CD  GLU A 145      -8.595 -17.298  19.831  1.00  0.00           C  
ATOM   2200  OE1 GLU A 145      -9.092 -18.315  20.252  1.00  0.00           O  
ATOM   2201  OE2 GLU A 145      -8.198 -16.409  20.548  1.00  0.00           O  
ATOM   2202  H   GLU A 145      -8.415 -14.426  17.165  1.00  0.00           H  
ATOM   2203  HA  GLU A 145      -8.976 -16.785  15.693  1.00  0.00           H  
ATOM   2204 1HB  GLU A 145     -10.065 -15.727  18.332  1.00  0.00           H  
ATOM   2205 2HB  GLU A 145     -10.484 -17.316  17.706  1.00  0.00           H  
ATOM   2206 1HG  GLU A 145      -8.257 -18.099  17.895  1.00  0.00           H  
ATOM   2207 2HG  GLU A 145      -7.620 -16.472  18.131  1.00  0.00           H  
ATOM   2208  N   ALA A 146     -11.487 -14.671  15.909  1.00  0.00           N  
ATOM   2209  CA  ALA A 146     -12.772 -14.284  15.338  1.00  0.00           C  
ATOM   2210  C   ALA A 146     -12.665 -14.011  13.839  1.00  0.00           C  
ATOM   2211  O   ALA A 146     -13.539 -14.397  13.064  1.00  0.00           O  
ATOM   2212  CB  ALA A 146     -13.321 -13.058  16.054  1.00  0.00           C  
ATOM   2213  H   ALA A 146     -11.038 -14.056  16.571  1.00  0.00           H  
ATOM   2214  HA  ALA A 146     -13.466 -15.113  15.473  1.00  0.00           H  
ATOM   2215 1HB  ALA A 146     -14.280 -12.780  15.616  1.00  0.00           H  
ATOM   2216 2HB  ALA A 146     -13.456 -13.285  17.111  1.00  0.00           H  
ATOM   2217 3HB  ALA A 146     -12.621 -12.230  15.948  1.00  0.00           H  
ATOM   2218  N   LEU A 147     -11.589 -13.343  13.429  1.00  0.00           N  
ATOM   2219  CA  LEU A 147     -11.340 -13.139  12.008  1.00  0.00           C  
ATOM   2220  C   LEU A 147     -11.052 -14.468  11.317  1.00  0.00           C  
ATOM   2221  O   LEU A 147     -11.398 -14.661  10.150  1.00  0.00           O  
ATOM   2222  CB  LEU A 147     -10.160 -12.180  11.806  1.00  0.00           C  
ATOM   2223  CG  LEU A 147     -10.431 -10.711  12.154  1.00  0.00           C  
ATOM   2224  CD1 LEU A 147      -9.109  -9.966  12.279  1.00  0.00           C  
ATOM   2225  CD2 LEU A 147     -11.310 -10.087  11.079  1.00  0.00           C  
ATOM   2226  H   LEU A 147     -10.934 -12.969  14.102  1.00  0.00           H  
ATOM   2227  HA  LEU A 147     -12.240 -12.716  11.562  1.00  0.00           H  
ATOM   2228 1HB  LEU A 147      -9.328 -12.518  12.421  1.00  0.00           H  
ATOM   2229 2HB  LEU A 147      -9.853 -12.222  10.761  1.00  0.00           H  
ATOM   2230  HG  LEU A 147     -10.939 -10.652  13.117  1.00  0.00           H  
ATOM   2231 1HD1 LEU A 147      -9.301  -8.922  12.526  1.00  0.00           H  
ATOM   2232 2HD1 LEU A 147      -8.509 -10.420  13.068  1.00  0.00           H  
ATOM   2233 3HD1 LEU A 147      -8.569 -10.021  11.334  1.00  0.00           H  
ATOM   2234 1HD2 LEU A 147     -11.503  -9.043  11.327  1.00  0.00           H  
ATOM   2235 2HD2 LEU A 147     -10.801 -10.144  10.116  1.00  0.00           H  
ATOM   2236 3HD2 LEU A 147     -12.254 -10.628  11.023  1.00  0.00           H  
ATOM   2237  N   HIS A 148     -10.248 -15.578  11.972  1.00  0.00           N  
ATOM   2238  CA  HIS A 148     -10.044 -16.911  11.418  1.00  0.00           C  
ATOM   2239  C   HIS A 148     -11.349 -17.693  11.319  1.00  0.00           C  
ATOM   2240  O   HIS A 148     -11.503 -18.553  10.454  1.00  0.00           O  
ATOM   2241  CB  HIS A 148      -9.040 -17.696  12.269  1.00  0.00           C  
ATOM   2242  CG  HIS A 148      -7.611 -17.352  11.984  1.00  0.00           C  
ATOM   2243  ND1 HIS A 148      -7.046 -16.151  12.358  1.00  0.00           N  
ATOM   2244  CD2 HIS A 148      -6.633 -18.051  11.360  1.00  0.00           C  
ATOM   2245  CE1 HIS A 148      -5.780 -16.127  11.978  1.00  0.00           C  
ATOM   2246  NE2 HIS A 148      -5.506 -17.266  11.370  1.00  0.00           N  
ATOM   2247  H   HIS A 148      -9.883 -15.364  12.888  1.00  0.00           H  
ATOM   2248  HA  HIS A 148      -9.648 -16.803  10.409  1.00  0.00           H  
ATOM   2249 1HB  HIS A 148      -9.232 -17.507  13.326  1.00  0.00           H  
ATOM   2250 2HB  HIS A 148      -9.175 -18.764  12.098  1.00  0.00           H  
ATOM   2251  HD1 HIS A 148      -7.483 -15.437  12.906  1.00  0.00           H  
ATOM   2252  HD2 HIS A 148      -6.608 -19.038  10.899  1.00  0.00           H  
ATOM   2253  HE1 HIS A 148      -5.156 -15.258  12.183  1.00  0.00           H  
ATOM   2254  N   ILE A 149     -12.462 -17.508  12.321  1.00  0.00           N  
ATOM   2255  CA  ILE A 149     -13.801 -18.052  12.156  1.00  0.00           C  
ATOM   2256  C   ILE A 149     -14.513 -17.524  10.889  1.00  0.00           C  
ATOM   2257  O   ILE A 149     -15.184 -18.278  10.183  1.00  0.00           O  
ATOM   2258  CB  ILE A 149     -14.656 -17.732  13.396  1.00  0.00           C  
ATOM   2259  CG1 ILE A 149     -14.154 -18.519  14.609  1.00  0.00           C  
ATOM   2260  CG2 ILE A 149     -16.121 -18.038  13.125  1.00  0.00           C  
ATOM   2261  CD1 ILE A 149     -14.728 -18.046  15.925  1.00  0.00           C  
ATOM   2262  H   ILE A 149     -12.252 -16.957  13.139  1.00  0.00           H  
ATOM   2263  HA  ILE A 149     -13.717 -19.133  12.048  1.00  0.00           H  
ATOM   2264  HB  ILE A 149     -14.555 -16.675  13.644  1.00  0.00           H  
ATOM   2265 1HG1 ILE A 149     -14.405 -19.573  14.486  1.00  0.00           H  
ATOM   2266 2HG1 ILE A 149     -13.068 -18.447  14.665  1.00  0.00           H  
ATOM   2267 1HG2 ILE A 149     -16.710 -17.806  14.013  1.00  0.00           H  
ATOM   2268 2HG2 ILE A 149     -16.471 -17.435  12.290  1.00  0.00           H  
ATOM   2269 3HG2 ILE A 149     -16.232 -19.094  12.883  1.00  0.00           H  
ATOM   2270 1HD1 ILE A 149     -14.326 -18.652  16.736  1.00  0.00           H  
ATOM   2271 2HD1 ILE A 149     -14.457 -17.001  16.084  1.00  0.00           H  
ATOM   2272 3HD1 ILE A 149     -15.812 -18.141  15.904  1.00  0.00           H  
ATOM   2273  N   LEU A 150     -14.442 -16.066  10.525  1.00  0.00           N  
ATOM   2274  CA  LEU A 150     -14.956 -15.554   9.245  1.00  0.00           C  
ATOM   2275  C   LEU A 150     -14.266 -16.217   8.053  1.00  0.00           C  
ATOM   2276  O   LEU A 150     -14.922 -16.629   7.096  1.00  0.00           O  
ATOM   2277  CB  LEU A 150     -14.764 -14.034   9.166  1.00  0.00           C  
ATOM   2278  CG  LEU A 150     -15.705 -13.198  10.043  1.00  0.00           C  
ATOM   2279  CD1 LEU A 150     -15.187 -11.769  10.126  1.00  0.00           C  
ATOM   2280  CD2 LEU A 150     -17.110 -13.238   9.462  1.00  0.00           C  
ATOM   2281  H   LEU A 150     -13.997 -15.425  11.167  1.00  0.00           H  
ATOM   2282  HA  LEU A 150     -16.017 -15.794   9.186  1.00  0.00           H  
ATOM   2283 1HB  LEU A 150     -13.742 -13.798   9.458  1.00  0.00           H  
ATOM   2284 2HB  LEU A 150     -14.906 -13.719   8.133  1.00  0.00           H  
ATOM   2285  HG  LEU A 150     -15.719 -13.607  11.054  1.00  0.00           H  
ATOM   2286 1HD1 LEU A 150     -15.855 -11.175  10.749  1.00  0.00           H  
ATOM   2287 2HD1 LEU A 150     -14.188 -11.768  10.563  1.00  0.00           H  
ATOM   2288 3HD1 LEU A 150     -15.146 -11.339   9.126  1.00  0.00           H  
ATOM   2289 1HD2 LEU A 150     -17.779 -12.645  10.086  1.00  0.00           H  
ATOM   2290 2HD2 LEU A 150     -17.098 -12.828   8.451  1.00  0.00           H  
ATOM   2291 3HD2 LEU A 150     -17.462 -14.269   9.431  1.00  0.00           H  
ATOM   2292  N   LEU A 151     -12.940 -16.325   8.104  1.00  0.00           N  
ATOM   2293  CA  LEU A 151     -12.166 -16.995   7.037  1.00  0.00           C  
ATOM   2294  C   LEU A 151     -12.511 -18.470   6.851  1.00  0.00           C  
ATOM   2295  O   LEU A 151     -12.581 -18.964   5.725  1.00  0.00           O  
ATOM   2296  CB  LEU A 151     -10.666 -16.873   7.334  1.00  0.00           C  
ATOM   2297  CG  LEU A 151     -10.075 -15.464   7.203  1.00  0.00           C  
ATOM   2298  CD1 LEU A 151      -8.661 -15.452   7.768  1.00  0.00           C  
ATOM   2299  CD2 LEU A 151     -10.082 -15.043   5.741  1.00  0.00           C  
ATOM   2300  H   LEU A 151     -12.449 -15.935   8.894  1.00  0.00           H  
ATOM   2301  HA  LEU A 151     -12.395 -16.504   6.092  1.00  0.00           H  
ATOM   2302 1HB  LEU A 151     -10.484 -17.216   8.351  1.00  0.00           H  
ATOM   2303 2HB  LEU A 151     -10.123 -17.526   6.650  1.00  0.00           H  
ATOM   2304  HG  LEU A 151     -10.673 -14.763   7.785  1.00  0.00           H  
ATOM   2305 1HD1 LEU A 151      -8.240 -14.450   7.676  1.00  0.00           H  
ATOM   2306 2HD1 LEU A 151      -8.687 -15.737   8.820  1.00  0.00           H  
ATOM   2307 3HD1 LEU A 151      -8.042 -16.157   7.215  1.00  0.00           H  
ATOM   2308 1HD2 LEU A 151      -9.663 -14.041   5.648  1.00  0.00           H  
ATOM   2309 2HD2 LEU A 151      -9.484 -15.743   5.158  1.00  0.00           H  
ATOM   2310 3HD2 LEU A 151     -11.107 -15.044   5.368  1.00  0.00           H  
ATOM   2311  N   THR A 152     -12.695 -19.282   8.007  1.00  0.00           N  
ATOM   2312  CA  THR A 152     -13.036 -20.698   7.984  1.00  0.00           C  
ATOM   2313  C   THR A 152     -14.374 -20.929   7.297  1.00  0.00           C  
ATOM   2314  O   THR A 152     -14.509 -21.828   6.468  1.00  0.00           O  
ATOM   2315  CB  THR A 152     -13.077 -21.283   9.407  1.00  0.00           C  
ATOM   2316  OG1 THR A 152     -11.791 -21.139  10.024  1.00  0.00           O  
ATOM   2317  CG2 THR A 152     -13.455 -22.756   9.369  1.00  0.00           C  
ATOM   2318  H   THR A 152     -12.548 -18.825   8.895  1.00  0.00           H  
ATOM   2319  HA  THR A 152     -12.271 -21.222   7.412  1.00  0.00           H  
ATOM   2320  HB  THR A 152     -13.813 -20.742  10.002  1.00  0.00           H  
ATOM   2321  HG1 THR A 152     -11.608 -20.207  10.168  1.00  0.00           H  
ATOM   2322 1HG2 THR A 152     -13.479 -23.152  10.383  1.00  0.00           H  
ATOM   2323 2HG2 THR A 152     -14.437 -22.868   8.911  1.00  0.00           H  
ATOM   2324 3HG2 THR A 152     -12.718 -23.305   8.783  1.00  0.00           H  
ATOM   2325  N   ALA A 153     -15.349 -20.107   7.656  1.00  0.00           N  
ATOM   2326  CA  ALA A 153     -16.680 -20.171   7.059  1.00  0.00           C  
ATOM   2327  C   ALA A 153     -16.623 -19.872   5.561  1.00  0.00           C  
ATOM   2328  O   ALA A 153     -17.308 -20.515   4.760  1.00  0.00           O  
ATOM   2329  CB  ALA A 153     -17.615 -19.180   7.760  1.00  0.00           C  
ATOM   2330  H   ALA A 153     -15.162 -19.413   8.367  1.00  0.00           H  
ATOM   2331  HA  ALA A 153     -17.063 -21.182   7.196  1.00  0.00           H  
ATOM   2332 1HB  ALA A 153     -18.607 -19.232   7.310  1.00  0.00           H  
ATOM   2333 2HB  ALA A 153     -17.685 -19.430   8.820  1.00  0.00           H  
ATOM   2334 3HB  ALA A 153     -17.223 -18.169   7.652  1.00  0.00           H  
ATOM   2335  N   ALA A 154     -15.796 -18.895   5.190  1.00  0.00           N  
ATOM   2336  CA  ALA A 154     -15.654 -18.482   3.791  1.00  0.00           C  
ATOM   2337  C   ALA A 154     -15.032 -19.610   2.991  1.00  0.00           C  
ATOM   2338  O   ALA A 154     -15.463 -19.905   1.876  1.00  0.00           O  
ATOM   2339  CB  ALA A 154     -14.820 -17.212   3.696  1.00  0.00           C  
ATOM   2340  H   ALA A 154     -15.251 -18.425   5.900  1.00  0.00           H  
ATOM   2341  HA  ALA A 154     -16.649 -18.281   3.394  1.00  0.00           H  
ATOM   2342 1HB  ALA A 154     -14.723 -16.918   2.651  1.00  0.00           H  
ATOM   2343 2HB  ALA A 154     -15.307 -16.414   4.254  1.00  0.00           H  
ATOM   2344 3HB  ALA A 154     -13.830 -17.396   4.114  1.00  0.00           H  
ATOM   2345  N   VAL A 155     -14.005 -20.246   3.576  1.00  0.00           N  
ATOM   2346  CA  VAL A 155     -13.352 -21.364   2.928  1.00  0.00           C  
ATOM   2347  C   VAL A 155     -14.289 -22.550   2.828  1.00  0.00           C  
ATOM   2348  O   VAL A 155     -14.342 -23.228   1.802  1.00  0.00           O  
ATOM   2349  CB  VAL A 155     -12.089 -21.773   3.709  1.00  0.00           C  
ATOM   2350  CG1 VAL A 155     -11.561 -23.109   3.205  1.00  0.00           C  
ATOM   2351  CG2 VAL A 155     -11.028 -20.691   3.580  1.00  0.00           C  
ATOM   2352  H   VAL A 155     -13.679 -19.945   4.482  1.00  0.00           H  
ATOM   2353  HA  VAL A 155     -13.082 -21.059   1.917  1.00  0.00           H  
ATOM   2354  HB  VAL A 155     -12.348 -21.906   4.759  1.00  0.00           H  
ATOM   2355 1HG1 VAL A 155     -10.668 -23.382   3.768  1.00  0.00           H  
ATOM   2356 2HG1 VAL A 155     -12.323 -23.875   3.340  1.00  0.00           H  
ATOM   2357 3HG1 VAL A 155     -11.311 -23.026   2.148  1.00  0.00           H  
ATOM   2358 1HG2 VAL A 155     -10.137 -20.986   4.135  1.00  0.00           H  
ATOM   2359 2HG2 VAL A 155     -10.772 -20.555   2.529  1.00  0.00           H  
ATOM   2360 3HG2 VAL A 155     -11.412 -19.754   3.984  1.00  0.00           H  
ATOM   2361  N   LEU A 156     -15.137 -22.933   3.927  1.00  0.00           N  
ATOM   2362  CA  LEU A 156     -16.120 -23.996   3.934  1.00  0.00           C  
ATOM   2363  C   LEU A 156     -17.313 -23.681   3.026  1.00  0.00           C  
ATOM   2364  O   LEU A 156     -17.913 -24.586   2.440  1.00  0.00           O  
ATOM   2365  CB  LEU A 156     -16.608 -24.238   5.368  1.00  0.00           C  
ATOM   2366  CG  LEU A 156     -15.575 -24.841   6.329  1.00  0.00           C  
ATOM   2367  CD1 LEU A 156     -16.141 -24.849   7.743  1.00  0.00           C  
ATOM   2368  CD2 LEU A 156     -15.220 -26.249   5.875  1.00  0.00           C  
ATOM   2369  H   LEU A 156     -15.002 -22.380   4.762  1.00  0.00           H  
ATOM   2370  HA  LEU A 156     -15.662 -24.890   3.513  1.00  0.00           H  
ATOM   2371 1HB  LEU A 156     -16.937 -23.289   5.788  1.00  0.00           H  
ATOM   2372 2HB  LEU A 156     -17.463 -24.913   5.335  1.00  0.00           H  
ATOM   2373  HG  LEU A 156     -14.677 -24.223   6.333  1.00  0.00           H  
ATOM   2374 1HD1 LEU A 156     -15.407 -25.277   8.426  1.00  0.00           H  
ATOM   2375 2HD1 LEU A 156     -16.368 -23.827   8.050  1.00  0.00           H  
ATOM   2376 3HD1 LEU A 156     -17.051 -25.447   7.768  1.00  0.00           H  
ATOM   2377 1HD2 LEU A 156     -14.485 -26.677   6.558  1.00  0.00           H  
ATOM   2378 2HD2 LEU A 156     -16.117 -26.868   5.873  1.00  0.00           H  
ATOM   2379 3HD2 LEU A 156     -14.802 -26.212   4.869  1.00  0.00           H  
ATOM   2380  N   GLY A 157     -17.646 -22.401   2.887  1.00  0.00           N  
ATOM   2381  CA  GLY A 157     -18.771 -22.021   2.046  1.00  0.00           C  
ATOM   2382  C   GLY A 157     -20.060 -22.166   2.837  1.00  0.00           C  
ATOM   2383  O   GLY A 157     -21.154 -22.370   2.282  1.00  0.00           O  
ATOM   2384  H   GLY A 157     -17.121 -21.681   3.360  1.00  0.00           H  
ATOM   2385 1HA  GLY A 157     -18.639 -20.993   1.709  1.00  0.00           H  
ATOM   2386 2HA  GLY A 157     -18.791 -22.651   1.157  1.00  0.00           H  
ATOM   2387  N   THR A 158     -20.076 -21.914   4.203  1.00  0.00           N  
ATOM   2388  CA  THR A 158     -21.173 -22.051   5.147  1.00  0.00           C  
ATOM   2389  C   THR A 158     -21.186 -20.826   6.057  1.00  0.00           C  
ATOM   2390  O   THR A 158     -20.576 -19.802   5.726  1.00  0.00           O  
ATOM   2391  CB  THR A 158     -21.050 -23.339   5.982  1.00  0.00           C  
ATOM   2392  OG1 THR A 158     -22.253 -23.540   6.735  1.00  0.00           O  
ATOM   2393  CG2 THR A 158     -19.869 -23.245   6.936  1.00  0.00           C  
ATOM   2394  H   THR A 158     -19.173 -21.611   4.540  1.00  0.00           H  
ATOM   2395  HA  THR A 158     -22.109 -22.069   4.587  1.00  0.00           H  
ATOM   2396  HB  THR A 158     -20.907 -24.191   5.318  1.00  0.00           H  
ATOM   2397  HG1 THR A 158     -22.314 -24.461   6.999  1.00  0.00           H  
ATOM   2398 1HG2 THR A 158     -19.797 -24.164   7.517  1.00  0.00           H  
ATOM   2399 2HG2 THR A 158     -18.951 -23.104   6.366  1.00  0.00           H  
ATOM   2400 3HG2 THR A 158     -20.011 -22.401   7.609  1.00  0.00           H  
ATOM   2401  N   THR A 159     -21.891 -20.913   7.182  1.00  0.00           N  
ATOM   2402  CA  THR A 159     -22.021 -19.767   8.090  1.00  0.00           C  
ATOM   2403  C   THR A 159     -20.935 -19.780   9.174  1.00  0.00           C  
ATOM   2404  O   THR A 159     -20.248 -20.782   9.351  1.00  0.00           O  
ATOM   2405  CB  THR A 159     -23.411 -19.747   8.755  1.00  0.00           C  
ATOM   2406  OG1 THR A 159     -23.551 -20.888   9.611  1.00  0.00           O  
ATOM   2407  CG2 THR A 159     -24.507 -19.772   7.700  1.00  0.00           C  
ATOM   2408  H   THR A 159     -22.347 -21.783   7.418  1.00  0.00           H  
ATOM   2409  HA  THR A 159     -21.946 -18.851   7.507  1.00  0.00           H  
ATOM   2410  HB  THR A 159     -23.513 -18.844   9.356  1.00  0.00           H  
ATOM   2411  HG1 THR A 159     -24.343 -20.791  10.146  1.00  0.00           H  
ATOM   2412 1HG2 THR A 159     -25.481 -19.756   8.188  1.00  0.00           H  
ATOM   2413 2HG2 THR A 159     -24.409 -18.899   7.054  1.00  0.00           H  
ATOM   2414 3HG2 THR A 159     -24.415 -20.678   7.102  1.00  0.00           H  
ATOM   2415  N   VAL A 160     -20.785 -18.683   9.912  1.00  0.00           N  
ATOM   2416  CA  VAL A 160     -19.795 -18.666  10.981  1.00  0.00           C  
ATOM   2417  C   VAL A 160     -20.246 -19.556  12.131  1.00  0.00           C  
ATOM   2418  O   VAL A 160     -19.420 -20.122  12.825  1.00  0.00           O  
ATOM   2419  CB  VAL A 160     -19.575 -17.230  11.494  1.00  0.00           C  
ATOM   2420  CG1 VAL A 160     -18.973 -16.360  10.401  1.00  0.00           C  
ATOM   2421  CG2 VAL A 160     -20.893 -16.649  11.983  1.00  0.00           C  
ATOM   2422  H   VAL A 160     -21.345 -17.857   9.745  1.00  0.00           H  
ATOM   2423  HA  VAL A 160     -18.863 -19.084  10.594  1.00  0.00           H  
ATOM   2424  HB  VAL A 160     -18.861 -17.253  12.316  1.00  0.00           H  
ATOM   2425 1HG1 VAL A 160     -18.826 -15.349  10.781  1.00  0.00           H  
ATOM   2426 2HG1 VAL A 160     -18.014 -16.775  10.092  1.00  0.00           H  
ATOM   2427 3HG1 VAL A 160     -19.650 -16.330   9.546  1.00  0.00           H  
ATOM   2428 1HG2 VAL A 160     -20.730 -15.633  12.345  1.00  0.00           H  
ATOM   2429 2HG2 VAL A 160     -21.610 -16.630  11.161  1.00  0.00           H  
ATOM   2430 3HG2 VAL A 160     -21.285 -17.265  12.792  1.00  0.00           H  
ATOM   2431  N   GLU A 161     -21.659 -19.727  12.443  1.00  0.00           N  
ATOM   2432  CA  GLU A 161     -22.245 -20.599  13.464  1.00  0.00           C  
ATOM   2433  C   GLU A 161     -21.919 -22.058  13.210  1.00  0.00           C  
ATOM   2434  O   GLU A 161     -21.700 -22.825  14.133  1.00  0.00           O  
ATOM   2435  CB  GLU A 161     -23.762 -20.414  13.516  1.00  0.00           C  
ATOM   2436  CG  GLU A 161     -24.214 -19.039  13.988  1.00  0.00           C  
ATOM   2437  CD  GLU A 161     -24.163 -18.002  12.902  1.00  0.00           C  
ATOM   2438  OE1 GLU A 161     -23.807 -18.341  11.799  1.00  0.00           O  
ATOM   2439  OE2 GLU A 161     -24.482 -16.868  13.175  1.00  0.00           O  
ATOM   2440  H   GLU A 161     -22.270 -19.203  11.833  1.00  0.00           H  
ATOM   2441  HA  GLU A 161     -21.824 -20.328  14.433  1.00  0.00           H  
ATOM   2442 1HB  GLU A 161     -24.184 -20.582  12.525  1.00  0.00           H  
ATOM   2443 2HB  GLU A 161     -24.197 -21.157  14.187  1.00  0.00           H  
ATOM   2444 1HG  GLU A 161     -25.235 -19.111  14.360  1.00  0.00           H  
ATOM   2445 2HG  GLU A 161     -23.577 -18.724  14.815  1.00  0.00           H  
ATOM   2446  N   GLU A 162     -21.908 -22.572  11.836  1.00  0.00           N  
ATOM   2447  CA  GLU A 162     -21.529 -23.911  11.403  1.00  0.00           C  
ATOM   2448  C   GLU A 162     -20.022 -24.147  11.521  1.00  0.00           C  
ATOM   2449  O   GLU A 162     -19.576 -25.238  11.895  1.00  0.00           O  
ATOM   2450  CB  GLU A 162     -22.001 -24.155   9.966  1.00  0.00           C  
ATOM   2451  CG  GLU A 162     -21.730 -25.552   9.443  1.00  0.00           C  
ATOM   2452  CD  GLU A 162     -22.500 -26.632  10.196  1.00  0.00           C  
ATOM   2453  OE1 GLU A 162     -23.392 -26.298  11.010  1.00  0.00           O  
ATOM   2454  OE2 GLU A 162     -22.201 -27.822   9.964  1.00  0.00           O  
ATOM   2455  H   GLU A 162     -22.205 -21.897  11.144  1.00  0.00           H  
ATOM   2456  HA  GLU A 162     -22.013 -24.634  12.059  1.00  0.00           H  
ATOM   2457 1HB  GLU A 162     -23.074 -23.976   9.902  1.00  0.00           H  
ATOM   2458 2HB  GLU A 162     -21.511 -23.447   9.297  1.00  0.00           H  
ATOM   2459 1HG  GLU A 162     -22.009 -25.593   8.390  1.00  0.00           H  
ATOM   2460 2HG  GLU A 162     -20.665 -25.757   9.518  1.00  0.00           H  
ATOM   2461  N   ALA A 163     -19.242 -23.121  11.185  1.00  0.00           N  
ATOM   2462  CA  ALA A 163     -17.796 -23.190  11.310  1.00  0.00           C  
ATOM   2463  C   ALA A 163     -17.392 -23.429  12.777  1.00  0.00           C  
ATOM   2464  O   ALA A 163     -16.500 -24.228  13.053  1.00  0.00           O  
ATOM   2465  CB  ALA A 163     -17.155 -21.908  10.768  1.00  0.00           C  
ATOM   2466  H   ALA A 163     -19.667 -22.272  10.836  1.00  0.00           H  
ATOM   2467  HA  ALA A 163     -17.445 -24.036  10.720  1.00  0.00           H  
ATOM   2468 1HB  ALA A 163     -16.073 -21.973  10.867  1.00  0.00           H  
ATOM   2469 2HB  ALA A 163     -17.419 -21.787   9.716  1.00  0.00           H  
ATOM   2470 3HB  ALA A 163     -17.522 -21.052  11.333  1.00  0.00           H  
ATOM   2471  N   VAL A 164     -18.059 -22.742  13.704  1.00  0.00           N  
ATOM   2472  CA  VAL A 164     -17.835 -22.949  15.136  1.00  0.00           C  
ATOM   2473  C   VAL A 164     -18.374 -24.305  15.582  1.00  0.00           C  
ATOM   2474  O   VAL A 164     -17.709 -25.039  16.320  1.00  0.00           O  
ATOM   2475  CB  VAL A 164     -18.517 -21.834  15.952  1.00  0.00           C  
ATOM   2476  CG1 VAL A 164     -18.485 -22.166  17.436  1.00  0.00           C  
ATOM   2477  CG2 VAL A 164     -17.834 -20.503  15.681  1.00  0.00           C  
ATOM   2478  H   VAL A 164     -18.740 -22.059  13.407  1.00  0.00           H  
ATOM   2479  HA  VAL A 164     -16.761 -22.933  15.324  1.00  0.00           H  
ATOM   2480  HB  VAL A 164     -19.566 -21.772  15.658  1.00  0.00           H  
ATOM   2481 1HG1 VAL A 164     -18.971 -21.368  17.998  1.00  0.00           H  
ATOM   2482 2HG1 VAL A 164     -19.011 -23.104  17.611  1.00  0.00           H  
ATOM   2483 3HG1 VAL A 164     -17.450 -22.260  17.764  1.00  0.00           H  
ATOM   2484 1HG2 VAL A 164     -18.322 -19.720  16.260  1.00  0.00           H  
ATOM   2485 2HG2 VAL A 164     -16.784 -20.568  15.968  1.00  0.00           H  
ATOM   2486 3HG2 VAL A 164     -17.907 -20.267  14.619  1.00  0.00           H  
ATOM   2487  N   TYR A 165     -19.715 -24.748  15.183  1.00  0.00           N  
ATOM   2488  CA  TYR A 165     -20.264 -26.058  15.515  1.00  0.00           C  
ATOM   2489  C   TYR A 165     -19.326 -27.213  15.133  1.00  0.00           C  
ATOM   2490  O   TYR A 165     -19.089 -28.124  15.928  1.00  0.00           O  
ATOM   2491  CB  TYR A 165     -21.623 -26.238  14.834  1.00  0.00           C  
ATOM   2492  CG  TYR A 165     -22.250 -27.594  15.073  1.00  0.00           C  
ATOM   2493  CD1 TYR A 165     -22.906 -27.854  16.267  1.00  0.00           C  
ATOM   2494  CD2 TYR A 165     -22.169 -28.577  14.098  1.00  0.00           C  
ATOM   2495  CE1 TYR A 165     -23.479 -29.092  16.485  1.00  0.00           C  
ATOM   2496  CE2 TYR A 165     -22.742 -29.815  14.316  1.00  0.00           C  
ATOM   2497  CZ  TYR A 165     -23.395 -30.073  15.504  1.00  0.00           C  
ATOM   2498  OH  TYR A 165     -23.966 -31.306  15.722  1.00  0.00           O  
ATOM   2499  H   TYR A 165     -20.264 -24.115  14.617  1.00  0.00           H  
ATOM   2500  HA  TYR A 165     -20.407 -26.110  16.595  1.00  0.00           H  
ATOM   2501 1HB  TYR A 165     -22.314 -25.475  15.193  1.00  0.00           H  
ATOM   2502 2HB  TYR A 165     -21.512 -26.100  13.759  1.00  0.00           H  
ATOM   2503  HD1 TYR A 165     -22.969 -27.081  17.034  1.00  0.00           H  
ATOM   2504  HD2 TYR A 165     -21.653 -28.373  13.160  1.00  0.00           H  
ATOM   2505  HE1 TYR A 165     -23.994 -29.296  17.424  1.00  0.00           H  
ATOM   2506  HE2 TYR A 165     -22.678 -30.588  13.550  1.00  0.00           H  
ATOM   2507  HH  TYR A 165     -24.375 -31.319  16.590  1.00  0.00           H  
ATOM   2508  N   ARG A 166     -18.760 -27.199  13.830  1.00  0.00           N  
ATOM   2509  CA  ARG A 166     -17.806 -28.210  13.389  1.00  0.00           C  
ATOM   2510  C   ARG A 166     -16.507 -28.134  14.149  1.00  0.00           C  
ATOM   2511  O   ARG A 166     -15.875 -29.157  14.418  1.00  0.00           O  
ATOM   2512  CB  ARG A 166     -17.521 -28.064  11.903  1.00  0.00           C  
ATOM   2513  CG  ARG A 166     -18.696 -28.378  10.990  1.00  0.00           C  
ATOM   2514  CD  ARG A 166     -18.338 -28.213   9.558  1.00  0.00           C  
ATOM   2515  NE  ARG A 166     -19.502 -28.325   8.692  1.00  0.00           N  
ATOM   2516  CZ  ARG A 166     -19.449 -28.422   7.350  1.00  0.00           C  
ATOM   2517  NH1 ARG A 166     -18.288 -28.421   6.735  1.00  0.00           N  
ATOM   2518  NH2 ARG A 166     -20.567 -28.520   6.651  1.00  0.00           N  
ATOM   2519  H   ARG A 166     -19.034 -26.471  13.187  1.00  0.00           H  
ATOM   2520  HA  ARG A 166     -18.246 -29.197  13.554  1.00  0.00           H  
ATOM   2521 1HB  ARG A 166     -17.205 -27.045  11.693  1.00  0.00           H  
ATOM   2522 2HB  ARG A 166     -16.700 -28.725  11.623  1.00  0.00           H  
ATOM   2523 1HG  ARG A 166     -19.013 -29.409  11.149  1.00  0.00           H  
ATOM   2524 2HG  ARG A 166     -19.523 -27.703  11.217  1.00  0.00           H  
ATOM   2525 1HD  ARG A 166     -17.894 -27.232   9.405  1.00  0.00           H  
ATOM   2526 2HD  ARG A 166     -17.623 -28.984   9.269  1.00  0.00           H  
ATOM   2527  HE  ARG A 166     -20.414 -28.329   9.129  1.00  0.00           H  
ATOM   2528 1HH1 ARG A 166     -17.433 -28.346   7.269  1.00  0.00           H  
ATOM   2529 2HH1 ARG A 166     -18.248 -28.495   5.729  1.00  0.00           H  
ATOM   2530 1HH2 ARG A 166     -21.460 -28.522   7.123  1.00  0.00           H  
ATOM   2531 2HH2 ARG A 166     -20.527 -28.593   5.645  1.00  0.00           H  
ATOM   2532  N   ALA A 167     -15.950 -26.808  14.536  1.00  0.00           N  
ATOM   2533  CA  ALA A 167     -14.725 -26.626  15.293  1.00  0.00           C  
ATOM   2534  C   ALA A 167     -14.890 -27.244  16.684  1.00  0.00           C  
ATOM   2535  O   ALA A 167     -13.952 -27.858  17.202  1.00  0.00           O  
ATOM   2536  CB  ALA A 167     -14.372 -25.145  15.383  1.00  0.00           C  
ATOM   2537  H   ALA A 167     -16.425 -25.999  14.164  1.00  0.00           H  
ATOM   2538  HA  ALA A 167     -13.923 -27.147  14.771  1.00  0.00           H  
ATOM   2539 1HB  ALA A 167     -13.451 -25.026  15.954  1.00  0.00           H  
ATOM   2540 2HB  ALA A 167     -14.232 -24.744  14.382  1.00  0.00           H  
ATOM   2541 3HB  ALA A 167     -15.180 -24.609  15.882  1.00  0.00           H  
ATOM   2542  N   LEU A 168     -16.084 -27.086  17.266  1.00  0.00           N  
ATOM   2543  CA  LEU A 168     -16.419 -27.684  18.572  1.00  0.00           C  
ATOM   2544  C   LEU A 168     -16.393 -29.217  18.551  1.00  0.00           C  
ATOM   2545  O   LEU A 168     -15.958 -29.839  19.521  1.00  0.00           O  
ATOM   2546  CB  LEU A 168     -17.806 -27.208  19.021  1.00  0.00           C  
ATOM   2547  CG  LEU A 168     -17.883 -25.761  19.521  1.00  0.00           C  
ATOM   2548  CD1 LEU A 168     -19.340 -25.320  19.578  1.00  0.00           C  
ATOM   2549  CD2 LEU A 168     -17.227 -25.661  20.891  1.00  0.00           C  
ATOM   2550  H   LEU A 168     -16.779 -26.531  16.787  1.00  0.00           H  
ATOM   2551  HA  LEU A 168     -15.663 -27.380  19.295  1.00  0.00           H  
ATOM   2552 1HB  LEU A 168     -18.495 -27.307  18.184  1.00  0.00           H  
ATOM   2553 2HB  LEU A 168     -18.151 -27.856  19.827  1.00  0.00           H  
ATOM   2554  HG  LEU A 168     -17.363 -25.105  18.822  1.00  0.00           H  
ATOM   2555 1HD1 LEU A 168     -19.394 -24.291  19.934  1.00  0.00           H  
ATOM   2556 2HD1 LEU A 168     -19.778 -25.383  18.581  1.00  0.00           H  
ATOM   2557 3HD1 LEU A 168     -19.890 -25.968  20.259  1.00  0.00           H  
ATOM   2558 1HD2 LEU A 168     -17.282 -24.631  21.245  1.00  0.00           H  
ATOM   2559 2HD2 LEU A 168     -17.748 -26.314  21.591  1.00  0.00           H  
ATOM   2560 3HD2 LEU A 168     -16.184 -25.965  20.817  1.00  0.00           H  
ATOM   2561  N   LYS A 169     -16.947 -29.977  17.410  1.00  0.00           N  
ATOM   2562  CA  LYS A 169     -16.854 -31.431  17.218  1.00  0.00           C  
ATOM   2563  C   LYS A 169     -15.403 -31.918  17.297  1.00  0.00           C  
ATOM   2564  O   LYS A 169     -15.108 -32.914  17.968  1.00  0.00           O  
ATOM   2565  CB  LYS A 169     -17.467 -31.834  15.876  1.00  0.00           C  
ATOM   2566  CG  LYS A 169     -17.391 -33.325  15.572  1.00  0.00           C  
ATOM   2567  CD  LYS A 169     -17.968 -33.638  14.199  1.00  0.00           C  
ATOM   2568  CE  LYS A 169     -17.768 -35.103  13.836  1.00  0.00           C  
ATOM   2569  NZ  LYS A 169     -18.261 -35.407  12.465  1.00  0.00           N  
ATOM   2570  H   LYS A 169     -17.458 -29.423  16.738  1.00  0.00           H  
ATOM   2571  HA  LYS A 169     -17.409 -31.923  18.017  1.00  0.00           H  
ATOM   2572 1HB  LYS A 169     -18.516 -31.540  15.853  1.00  0.00           H  
ATOM   2573 2HB  LYS A 169     -16.959 -31.303  15.070  1.00  0.00           H  
ATOM   2574 1HG  LYS A 169     -16.351 -33.651  15.602  1.00  0.00           H  
ATOM   2575 2HG  LYS A 169     -17.949 -33.878  16.326  1.00  0.00           H  
ATOM   2576 1HD  LYS A 169     -19.035 -33.413  14.193  1.00  0.00           H  
ATOM   2577 2HD  LYS A 169     -17.479 -33.018  13.449  1.00  0.00           H  
ATOM   2578 1HE  LYS A 169     -16.709 -35.349  13.891  1.00  0.00           H  
ATOM   2579 2HE  LYS A 169     -18.303 -35.730  14.548  1.00  0.00           H  
ATOM   2580 1HZ  LYS A 169     -18.111 -36.386  12.262  1.00  0.00           H  
ATOM   2581 2HZ  LYS A 169     -19.248 -35.200  12.407  1.00  0.00           H  
ATOM   2582 3HZ  LYS A 169     -17.759 -34.845  11.794  1.00  0.00           H  
ATOM   2583  N   LEU A 170     -14.445 -31.232  16.559  1.00  0.00           N  
ATOM   2584  CA  LEU A 170     -13.024 -31.554  16.492  1.00  0.00           C  
ATOM   2585  C   LEU A 170     -12.284 -31.107  17.741  1.00  0.00           C  
ATOM   2586  O   LEU A 170     -11.327 -31.751  18.150  1.00  0.00           O  
ATOM   2587  CB  LEU A 170     -12.392 -30.898  15.258  1.00  0.00           C  
ATOM   2588  CG  LEU A 170     -12.436 -31.725  13.968  1.00  0.00           C  
ATOM   2589  CD1 LEU A 170     -11.417 -32.852  14.053  1.00  0.00           C  
ATOM   2590  CD2 LEU A 170     -13.841 -32.272  13.762  1.00  0.00           C  
ATOM   2591  H   LEU A 170     -14.806 -30.484  15.984  1.00  0.00           H  
ATOM   2592  HA  LEU A 170     -12.917 -32.637  16.447  1.00  0.00           H  
ATOM   2593 1HB  LEU A 170     -12.905 -29.956  15.065  1.00  0.00           H  
ATOM   2594 2HB  LEU A 170     -11.347 -30.680  15.478  1.00  0.00           H  
ATOM   2595  HG  LEU A 170     -12.165 -31.094  13.121  1.00  0.00           H  
ATOM   2596 1HD1 LEU A 170     -11.447 -33.441  13.135  1.00  0.00           H  
ATOM   2597 2HD1 LEU A 170     -10.419 -32.433  14.181  1.00  0.00           H  
ATOM   2598 3HD1 LEU A 170     -11.653 -33.493  14.902  1.00  0.00           H  
ATOM   2599 1HD2 LEU A 170     -13.871 -32.860  12.844  1.00  0.00           H  
ATOM   2600 2HD2 LEU A 170     -14.112 -32.904  14.607  1.00  0.00           H  
ATOM   2601 3HD2 LEU A 170     -14.546 -31.444  13.687  1.00  0.00           H  
ATOM   2602  N   LYS A 171     -12.712 -29.994  18.331  1.00  0.00           N  
ATOM   2603  CA  LYS A 171     -12.148 -29.550  19.600  1.00  0.00           C  
ATOM   2604  C   LYS A 171     -12.250 -30.672  20.607  1.00  0.00           C  
ATOM   2605  O   LYS A 171     -11.274 -31.064  21.246  1.00  0.00           O  
ATOM   2606  CB  LYS A 171     -12.861 -28.300  20.117  1.00  0.00           C  
ATOM   2607  CG  LYS A 171     -12.475 -27.897  21.534  1.00  0.00           C  
ATOM   2608  CD  LYS A 171     -13.606 -28.173  22.514  1.00  0.00           C  
ATOM   2609  CE  LYS A 171     -13.311 -27.576  23.882  1.00  0.00           C  
ATOM   2610  NZ  LYS A 171     -14.369 -27.911  24.874  1.00  0.00           N  
ATOM   2611  H   LYS A 171     -13.439 -29.445  17.896  1.00  0.00           H  
ATOM   2612  HA  LYS A 171     -11.113 -29.243  19.432  1.00  0.00           H  
ATOM   2613 1HB  LYS A 171     -12.644 -27.459  19.459  1.00  0.00           H  
ATOM   2614 2HB  LYS A 171     -13.939 -28.462  20.096  1.00  0.00           H  
ATOM   2615 1HG  LYS A 171     -11.593 -28.457  21.844  1.00  0.00           H  
ATOM   2616 2HG  LYS A 171     -12.237 -26.834  21.558  1.00  0.00           H  
ATOM   2617 1HD  LYS A 171     -14.533 -27.743  22.131  1.00  0.00           H  
ATOM   2618 2HD  LYS A 171     -13.742 -29.250  22.619  1.00  0.00           H  
ATOM   2619 1HE  LYS A 171     -12.358 -27.955  24.245  1.00  0.00           H  
ATOM   2620 2HE  LYS A 171     -13.240 -26.492  23.799  1.00  0.00           H  
ATOM   2621 1HZ  LYS A 171     -14.138 -27.498  25.766  1.00  0.00           H  
ATOM   2622 2HZ  LYS A 171     -15.258 -27.549  24.556  1.00  0.00           H  
ATOM   2623 3HZ  LYS A 171     -14.433 -28.914  24.975  1.00  0.00           H  
ATOM   2624  N   THR A 172     -13.529 -31.296  20.823  1.00  0.00           N  
ATOM   2625  CA  THR A 172     -13.751 -32.367  21.771  1.00  0.00           C  
ATOM   2626  C   THR A 172     -12.985 -33.632  21.375  1.00  0.00           C  
ATOM   2627  O   THR A 172     -12.335 -34.257  22.219  1.00  0.00           O  
ATOM   2628  CB  THR A 172     -15.254 -32.683  21.896  1.00  0.00           C  
ATOM   2629  OG1 THR A 172     -15.950 -31.524  22.371  1.00  0.00           O  
ATOM   2630  CG2 THR A 172     -15.477 -33.837  22.862  1.00  0.00           C  
ATOM   2631  H   THR A 172     -14.307 -30.947  20.282  1.00  0.00           H  
ATOM   2632  HA  THR A 172     -13.361 -32.059  22.740  1.00  0.00           H  
ATOM   2633  HB  THR A 172     -15.650 -32.952  20.917  1.00  0.00           H  
ATOM   2634  HG1 THR A 172     -15.980 -30.861  21.676  1.00  0.00           H  
ATOM   2635 1HG2 THR A 172     -16.545 -34.046  22.937  1.00  0.00           H  
ATOM   2636 2HG2 THR A 172     -14.959 -34.723  22.496  1.00  0.00           H  
ATOM   2637 3HG2 THR A 172     -15.092 -33.569  23.844  1.00  0.00           H  
ATOM   2638  N   LYS A 173     -13.023 -33.989  20.093  1.00  0.00           N  
ATOM   2639  CA  LYS A 173     -12.370 -35.224  19.654  1.00  0.00           C  
ATOM   2640  C   LYS A 173     -10.877 -35.247  19.903  1.00  0.00           C  
ATOM   2641  O   LYS A 173     -10.354 -36.219  20.441  1.00  0.00           O  
ATOM   2642  CB  LYS A 173     -12.636 -35.454  18.164  1.00  0.00           C  
ATOM   2643  CG  LYS A 173     -12.007 -36.722  17.603  1.00  0.00           C  
ATOM   2644  CD  LYS A 173     -12.324 -36.888  16.124  1.00  0.00           C  
ATOM   2645  CE  LYS A 173     -11.651 -38.124  15.548  1.00  0.00           C  
ATOM   2646  NZ  LYS A 173     -11.958 -38.303  14.103  1.00  0.00           N  
ATOM   2647  H   LYS A 173     -13.499 -33.415  19.412  1.00  0.00           H  
ATOM   2648  HA  LYS A 173     -12.780 -36.054  20.229  1.00  0.00           H  
ATOM   2649 1HB  LYS A 173     -13.711 -35.508  17.990  1.00  0.00           H  
ATOM   2650 2HB  LYS A 173     -12.254 -34.609  17.592  1.00  0.00           H  
ATOM   2651 1HG  LYS A 173     -10.925 -36.679  17.730  1.00  0.00           H  
ATOM   2652 2HG  LYS A 173     -12.384 -37.588  18.146  1.00  0.00           H  
ATOM   2653 1HD  LYS A 173     -13.404 -36.978  15.992  1.00  0.00           H  
ATOM   2654 2HD  LYS A 173     -11.981 -36.010  15.577  1.00  0.00           H  
ATOM   2655 1HE  LYS A 173     -10.571 -38.040  15.669  1.00  0.00           H  
ATOM   2656 2HE  LYS A 173     -11.986 -39.008  16.090  1.00  0.00           H  
ATOM   2657 1HZ  LYS A 173     -11.493 -39.132  13.759  1.00  0.00           H  
ATOM   2658 2HZ  LYS A 173     -12.956 -38.402  13.979  1.00  0.00           H  
ATOM   2659 3HZ  LYS A 173     -11.633 -37.498  13.587  1.00  0.00           H  
ATOM   2660  N   LEU A 174     -10.198 -34.173  19.519  1.00  0.00           N  
ATOM   2661  CA  LEU A 174      -8.748 -34.147  19.527  1.00  0.00           C  
ATOM   2662  C   LEU A 174      -8.172 -33.486  20.762  1.00  0.00           C  
ATOM   2663  O   LEU A 174      -7.019 -33.727  21.108  1.00  0.00           O  
ATOM   2664  CB  LEU A 174      -8.237 -33.416  18.278  1.00  0.00           C  
ATOM   2665  CG  LEU A 174      -8.657 -34.023  16.933  1.00  0.00           C  
ATOM   2666  CD1 LEU A 174      -8.166 -33.135  15.799  1.00  0.00           C  
ATOM   2667  CD2 LEU A 174      -8.088 -35.430  16.812  1.00  0.00           C  
ATOM   2668  H   LEU A 174     -10.706 -33.355  19.213  1.00  0.00           H  
ATOM   2669  HA  LEU A 174      -8.384 -35.172  19.489  1.00  0.00           H  
ATOM   2670 1HB  LEU A 174      -8.600 -32.390  18.305  1.00  0.00           H  
ATOM   2671 2HB  LEU A 174      -7.149 -33.396  18.308  1.00  0.00           H  
ATOM   2672  HG  LEU A 174      -9.745 -34.067  16.876  1.00  0.00           H  
ATOM   2673 1HD1 LEU A 174      -8.463 -33.566  14.843  1.00  0.00           H  
ATOM   2674 2HD1 LEU A 174      -8.603 -32.141  15.900  1.00  0.00           H  
ATOM   2675 3HD1 LEU A 174      -7.079 -33.060  15.840  1.00  0.00           H  
ATOM   2676 1HD2 LEU A 174      -8.386 -35.862  15.857  1.00  0.00           H  
ATOM   2677 2HD2 LEU A 174      -7.000 -35.387  16.867  1.00  0.00           H  
ATOM   2678 3HD2 LEU A 174      -8.469 -36.048  17.625  1.00  0.00           H  
ATOM   2679  N   GLY A 175      -8.968 -32.642  21.418  1.00  0.00           N  
ATOM   2680  CA  GLY A 175      -8.491 -31.851  22.540  1.00  0.00           C  
ATOM   2681  C   GLY A 175      -7.721 -30.607  22.102  1.00  0.00           C  
ATOM   2682  O   GLY A 175      -6.677 -30.274  22.675  1.00  0.00           O  
ATOM   2683  H   GLY A 175      -9.931 -32.550  21.125  1.00  0.00           H  
ATOM   2684 1HA  GLY A 175      -9.339 -31.542  23.154  1.00  0.00           H  
ATOM   2685 2HA  GLY A 175      -7.846 -32.463  23.168  1.00  0.00           H  
ATOM   2686  N   VAL A 176      -8.227 -29.918  21.082  1.00  0.00           N  
ATOM   2687  CA  VAL A 176      -7.544 -28.752  20.527  1.00  0.00           C  
ATOM   2688  C   VAL A 176      -8.480 -27.550  20.589  1.00  0.00           C  
ATOM   2689  O   VAL A 176      -9.676 -27.706  20.810  1.00  0.00           O  
ATOM   2690  CB  VAL A 176      -7.117 -29.007  19.069  1.00  0.00           C  
ATOM   2691  CG1 VAL A 176      -6.185 -30.207  18.989  1.00  0.00           C  
ATOM   2692  CG2 VAL A 176      -8.346 -29.221  18.199  1.00  0.00           C  
ATOM   2693  H   VAL A 176      -9.108 -30.210  20.681  1.00  0.00           H  
ATOM   2694  HA  VAL A 176      -6.657 -28.551  21.131  1.00  0.00           H  
ATOM   2695  HB  VAL A 176      -6.561 -28.143  18.706  1.00  0.00           H  
ATOM   2696 1HG1 VAL A 176      -5.892 -30.373  17.953  1.00  0.00           H  
ATOM   2697 2HG1 VAL A 176      -5.294 -30.017  19.591  1.00  0.00           H  
ATOM   2698 3HG1 VAL A 176      -6.697 -31.091  19.367  1.00  0.00           H  
ATOM   2699 1HG2 VAL A 176      -8.037 -29.400  17.170  1.00  0.00           H  
ATOM   2700 2HG2 VAL A 176      -8.906 -30.082  18.565  1.00  0.00           H  
ATOM   2701 3HG2 VAL A 176      -8.978 -28.333  18.238  1.00  0.00           H  
ATOM   2702  N   SER A 177      -7.948 -26.234  20.407  1.00  0.00           N  
ATOM   2703  CA  SER A 177      -8.656 -24.961  20.409  1.00  0.00           C  
ATOM   2704  C   SER A 177      -9.534 -24.867  19.162  1.00  0.00           C  
ATOM   2705  O   SER A 177      -9.366 -25.618  18.215  1.00  0.00           O  
ATOM   2706  CB  SER A 177      -7.673 -23.807  20.453  1.00  0.00           C  
ATOM   2707  OG  SER A 177      -6.909 -23.754  19.280  1.00  0.00           O  
ATOM   2708  H   SER A 177      -6.950 -26.240  20.259  1.00  0.00           H  
ATOM   2709  HA  SER A 177      -9.270 -24.909  21.311  1.00  0.00           H  
ATOM   2710 1HB  SER A 177      -8.217 -22.871  20.579  1.00  0.00           H  
ATOM   2711 2HB  SER A 177      -7.015 -23.921  21.313  1.00  0.00           H  
ATOM   2712  HG  SER A 177      -6.216 -24.410  19.385  1.00  0.00           H  
ATOM   2713  N   LEU A 178     -10.474 -23.937  19.169  1.00  0.00           N  
ATOM   2714  CA  LEU A 178     -11.374 -23.730  18.047  1.00  0.00           C  
ATOM   2715  C   LEU A 178     -10.594 -23.285  16.812  1.00  0.00           C  
ATOM   2716  O   LEU A 178     -10.964 -23.591  15.668  1.00  0.00           O  
ATOM   2717  CB  LEU A 178     -12.437 -22.683  18.403  1.00  0.00           C  
ATOM   2718  CG  LEU A 178     -13.466 -23.111  19.457  1.00  0.00           C  
ATOM   2719  CD1 LEU A 178     -14.286 -21.902  19.887  1.00  0.00           C  
ATOM   2720  CD2 LEU A 178     -14.358 -24.201  18.882  1.00  0.00           C  
ATOM   2721  H   LEU A 178     -10.564 -23.351  19.987  1.00  0.00           H  
ATOM   2722  HA  LEU A 178     -11.888 -24.670  17.840  1.00  0.00           H  
ATOM   2723 1HB  LEU A 178     -11.935 -21.791  18.774  1.00  0.00           H  
ATOM   2724 2HB  LEU A 178     -12.981 -22.418  17.497  1.00  0.00           H  
ATOM   2725  HG  LEU A 178     -12.948 -23.493  20.337  1.00  0.00           H  
ATOM   2726 1HD1 LEU A 178     -15.017 -22.206  20.636  1.00  0.00           H  
ATOM   2727 2HD1 LEU A 178     -13.625 -21.147  20.312  1.00  0.00           H  
ATOM   2728 3HD1 LEU A 178     -14.804 -21.488  19.022  1.00  0.00           H  
ATOM   2729 1HD2 LEU A 178     -15.089 -24.506  19.632  1.00  0.00           H  
ATOM   2730 2HD2 LEU A 178     -14.878 -23.820  18.003  1.00  0.00           H  
ATOM   2731 3HD2 LEU A 178     -13.748 -25.059  18.600  1.00  0.00           H  
ATOM   2732  N   LEU A 179      -9.523 -22.474  16.940  1.00  0.00           N  
ATOM   2733  CA  LEU A 179      -8.609 -21.948  15.944  1.00  0.00           C  
ATOM   2734  C   LEU A 179      -7.805 -23.055  15.291  1.00  0.00           C  
ATOM   2735  O   LEU A 179      -7.556 -23.029  14.086  1.00  0.00           O  
ATOM   2736  CB  LEU A 179      -7.658 -20.929  16.586  1.00  0.00           C  
ATOM   2737  CG  LEU A 179      -6.599 -20.329  15.653  1.00  0.00           C  
ATOM   2738  CD1 LEU A 179      -7.281 -19.707  14.442  1.00  0.00           C  
ATOM   2739  CD2 LEU A 179      -5.782 -19.293  16.412  1.00  0.00           C  
ATOM   2740  H   LEU A 179      -9.391 -22.224  17.909  1.00  0.00           H  
ATOM   2741  HA  LEU A 179      -9.191 -21.451  15.167  1.00  0.00           H  
ATOM   2742 1HB  LEU A 179      -8.249 -20.108  16.987  1.00  0.00           H  
ATOM   2743 2HB  LEU A 179      -7.137 -21.412  17.412  1.00  0.00           H  
ATOM   2744  HG  LEU A 179      -5.939 -21.119  15.295  1.00  0.00           H  
ATOM   2745 1HD1 LEU A 179      -6.528 -19.281  13.779  1.00  0.00           H  
ATOM   2746 2HD1 LEU A 179      -7.841 -20.474  13.907  1.00  0.00           H  
ATOM   2747 3HD1 LEU A 179      -7.961 -18.922  14.770  1.00  0.00           H  
ATOM   2748 1HD2 LEU A 179      -5.029 -18.866  15.749  1.00  0.00           H  
ATOM   2749 2HD2 LEU A 179      -6.441 -18.501  16.769  1.00  0.00           H  
ATOM   2750 3HD2 LEU A 179      -5.292 -19.767  17.261  1.00  0.00           H  
ATOM   2751  N   GLN A 180      -7.274 -24.083  16.081  1.00  0.00           N  
ATOM   2752  CA  GLN A 180      -6.642 -25.312  15.615  1.00  0.00           C  
ATOM   2753  C   GLN A 180      -7.637 -26.208  14.920  1.00  0.00           C  
ATOM   2754  O   GLN A 180      -7.317 -26.834  13.903  1.00  0.00           O  
ATOM   2755  CB  GLN A 180      -5.995 -26.063  16.782  1.00  0.00           C  
ATOM   2756  CG  GLN A 180      -4.775 -25.373  17.368  1.00  0.00           C  
ATOM   2757  CD  GLN A 180      -4.392 -25.928  18.726  1.00  0.00           C  
ATOM   2758  OE1 GLN A 180      -5.177 -25.878  19.678  1.00  0.00           O  
ATOM   2759  NE2 GLN A 180      -3.182 -26.462  18.826  1.00  0.00           N  
ATOM   2760  H   GLN A 180      -7.357 -23.920  17.074  1.00  0.00           H  
ATOM   2761  HA  GLN A 180      -5.855 -25.048  14.906  1.00  0.00           H  
ATOM   2762 1HB  GLN A 180      -6.724 -26.192  17.582  1.00  0.00           H  
ATOM   2763 2HB  GLN A 180      -5.693 -27.057  16.452  1.00  0.00           H  
ATOM   2764 1HG  GLN A 180      -3.932 -25.514  16.691  1.00  0.00           H  
ATOM   2765 2HG  GLN A 180      -4.990 -24.310  17.479  1.00  0.00           H  
ATOM   2766 1HE2 GLN A 180      -2.874 -26.844  19.699  1.00  0.00           H  
ATOM   2767 2HE2 GLN A 180      -2.576 -26.483  18.032  1.00  0.00           H  
ATOM   2768  N   ALA A 181      -8.908 -26.377  15.495  1.00  0.00           N  
ATOM   2769  CA  ALA A 181      -9.930 -27.175  14.822  1.00  0.00           C  
ATOM   2770  C   ALA A 181     -10.354 -26.494  13.526  1.00  0.00           C  
ATOM   2771  O   ALA A 181     -10.629 -27.153  12.527  1.00  0.00           O  
ATOM   2772  CB  ALA A 181     -11.134 -27.366  15.735  1.00  0.00           C  
ATOM   2773  H   ALA A 181      -9.111 -25.975  16.398  1.00  0.00           H  
ATOM   2774  HA  ALA A 181      -9.503 -28.149  14.594  1.00  0.00           H  
ATOM   2775 1HB  ALA A 181     -11.889 -27.962  15.219  1.00  0.00           H  
ATOM   2776 2HB  ALA A 181     -10.824 -27.879  16.643  1.00  0.00           H  
ATOM   2777 3HB  ALA A 181     -11.555 -26.394  15.991  1.00  0.00           H  
ATOM   2778  N   ALA A 182     -10.401 -25.166  13.557  1.00  0.00           N  
ATOM   2779  CA  ALA A 182     -10.754 -24.399  12.369  1.00  0.00           C  
ATOM   2780  C   ALA A 182      -9.741 -24.641  11.263  1.00  0.00           C  
ATOM   2781  O   ALA A 182     -10.105 -24.797  10.097  1.00  0.00           O  
ATOM   2782  CB  ALA A 182     -10.843 -22.915  12.696  1.00  0.00           C  
ATOM   2783  H   ALA A 182     -10.190 -24.675  14.413  1.00  0.00           H  
ATOM   2784  HA  ALA A 182     -11.728 -24.742  12.021  1.00  0.00           H  
ATOM   2785 1HB  ALA A 182     -11.101 -22.359  11.794  1.00  0.00           H  
ATOM   2786 2HB  ALA A 182     -11.613 -22.755  13.452  1.00  0.00           H  
ATOM   2787 3HB  ALA A 182      -9.884 -22.568  13.074  1.00  0.00           H  
ATOM   2788  N   ALA A 183      -8.265 -24.696  11.554  1.00  0.00           N  
ATOM   2789  CA  ALA A 183      -7.242 -25.048  10.580  1.00  0.00           C  
ATOM   2790  C   ALA A 183      -7.446 -26.440   9.966  1.00  0.00           C  
ATOM   2791  O   ALA A 183      -7.080 -26.682   8.817  1.00  0.00           O  
ATOM   2792  CB  ALA A 183      -5.868 -24.960  11.229  1.00  0.00           C  
ATOM   2793  H   ALA A 183      -7.991 -24.467  12.499  1.00  0.00           H  
ATOM   2794  HA  ALA A 183      -7.290 -24.329   9.762  1.00  0.00           H  
ATOM   2795 1HB  ALA A 183      -5.102 -25.201  10.493  1.00  0.00           H  
ATOM   2796 2HB  ALA A 183      -5.707 -23.949  11.603  1.00  0.00           H  
ATOM   2797 3HB  ALA A 183      -5.811 -25.666  12.056  1.00  0.00           H  
ATOM   2798  N   ILE A 184      -7.952 -27.483  10.784  1.00  0.00           N  
ATOM   2799  CA  ILE A 184      -8.333 -28.814  10.285  1.00  0.00           C  
ATOM   2800  C   ILE A 184      -9.498 -28.749   9.296  1.00  0.00           C  
ATOM   2801  O   ILE A 184      -9.481 -29.410   8.257  1.00  0.00           O  
ATOM   2802  CB  ILE A 184      -8.715 -29.745  11.450  1.00  0.00           C  
ATOM   2803  CG1 ILE A 184      -7.486 -30.054  12.311  1.00  0.00           C  
ATOM   2804  CG2 ILE A 184      -9.336 -31.029  10.924  1.00  0.00           C  
ATOM   2805  CD1 ILE A 184      -7.816 -30.705  13.634  1.00  0.00           C  
ATOM   2806  H   ILE A 184      -8.087 -27.267  11.762  1.00  0.00           H  
ATOM   2807  HA  ILE A 184      -7.481 -29.245   9.764  1.00  0.00           H  
ATOM   2808  HB  ILE A 184      -9.433 -29.243  12.097  1.00  0.00           H  
ATOM   2809 1HG1 ILE A 184      -6.815 -30.716  11.762  1.00  0.00           H  
ATOM   2810 2HG1 ILE A 184      -6.941 -29.131  12.512  1.00  0.00           H  
ATOM   2811 1HG2 ILE A 184      -9.599 -31.676  11.761  1.00  0.00           H  
ATOM   2812 2HG2 ILE A 184     -10.233 -30.792  10.354  1.00  0.00           H  
ATOM   2813 3HG2 ILE A 184      -8.622 -31.542  10.280  1.00  0.00           H  
ATOM   2814 1HD1 ILE A 184      -6.894 -30.892  14.187  1.00  0.00           H  
ATOM   2815 2HD1 ILE A 184      -8.458 -30.043  14.215  1.00  0.00           H  
ATOM   2816 3HD1 ILE A 184      -8.330 -31.648  13.458  1.00  0.00           H  
ATOM   2817  N   LEU A 185     -10.672 -27.898   9.547  1.00  0.00           N  
ATOM   2818  CA  LEU A 185     -11.822 -27.678   8.673  1.00  0.00           C  
ATOM   2819  C   LEU A 185     -11.389 -27.009   7.368  1.00  0.00           C  
ATOM   2820  O   LEU A 185     -11.868 -27.351   6.278  1.00  0.00           O  
ATOM   2821  CB  LEU A 185     -12.870 -26.810   9.381  1.00  0.00           C  
ATOM   2822  CG  LEU A 185     -13.468 -27.404  10.663  1.00  0.00           C  
ATOM   2823  CD1 LEU A 185     -14.385 -26.379  11.318  1.00  0.00           C  
ATOM   2824  CD2 LEU A 185     -14.226 -28.679  10.327  1.00  0.00           C  
ATOM   2825  H   LEU A 185     -10.635 -27.430  10.440  1.00  0.00           H  
ATOM   2826  HA  LEU A 185     -12.267 -28.645   8.435  1.00  0.00           H  
ATOM   2827 1HB  LEU A 185     -12.413 -25.856   9.640  1.00  0.00           H  
ATOM   2828 2HB  LEU A 185     -13.690 -26.622   8.689  1.00  0.00           H  
ATOM   2829  HG  LEU A 185     -12.667 -27.632  11.367  1.00  0.00           H  
ATOM   2830 1HD1 LEU A 185     -14.810 -26.801  12.229  1.00  0.00           H  
ATOM   2831 2HD1 LEU A 185     -13.813 -25.485  11.565  1.00  0.00           H  
ATOM   2832 3HD1 LEU A 185     -15.188 -26.118  10.630  1.00  0.00           H  
ATOM   2833 1HD2 LEU A 185     -14.651 -29.102  11.238  1.00  0.00           H  
ATOM   2834 2HD2 LEU A 185     -15.028 -28.452   9.624  1.00  0.00           H  
ATOM   2835 3HD2 LEU A 185     -13.543 -29.400   9.877  1.00  0.00           H  
ATOM   2836  N   ILE A 186     -10.466 -26.061   7.493  1.00  0.00           N  
ATOM   2837  CA  ILE A 186      -9.857 -25.426   6.327  1.00  0.00           C  
ATOM   2838  C   ILE A 186      -9.035 -26.432   5.522  1.00  0.00           C  
ATOM   2839  O   ILE A 186      -9.170 -26.520   4.301  1.00  0.00           O  
ATOM   2840  CB  ILE A 186      -8.961 -24.247   6.747  1.00  0.00           C  
ATOM   2841  CG1 ILE A 186      -9.811 -23.103   7.305  1.00  0.00           C  
ATOM   2842  CG2 ILE A 186      -8.124 -23.769   5.570  1.00  0.00           C  
ATOM   2843  CD1 ILE A 186      -9.013 -22.057   8.051  1.00  0.00           C  
ATOM   2844  H   ILE A 186     -10.180 -25.770   8.417  1.00  0.00           H  
ATOM   2845  HA  ILE A 186     -10.658 -25.058   5.685  1.00  0.00           H  
ATOM   2846  HB  ILE A 186      -8.295 -24.565   7.549  1.00  0.00           H  
ATOM   2847 1HG1 ILE A 186     -10.339 -22.611   6.489  1.00  0.00           H  
ATOM   2848 2HG1 ILE A 186     -10.563 -23.505   7.984  1.00  0.00           H  
ATOM   2849 1HG2 ILE A 186      -7.497 -22.935   5.885  1.00  0.00           H  
ATOM   2850 2HG2 ILE A 186      -7.494 -24.584   5.217  1.00  0.00           H  
ATOM   2851 3HG2 ILE A 186      -8.783 -23.444   4.764  1.00  0.00           H  
ATOM   2852 1HD1 ILE A 186      -9.685 -21.280   8.416  1.00  0.00           H  
ATOM   2853 2HD1 ILE A 186      -8.503 -22.523   8.895  1.00  0.00           H  
ATOM   2854 3HD1 ILE A 186      -8.277 -21.615   7.381  1.00  0.00           H  
ATOM   2855  N   LEU A 187      -8.177 -27.196   6.195  1.00  0.00           N  
ATOM   2856  CA  LEU A 187      -7.394 -28.206   5.495  1.00  0.00           C  
ATOM   2857  C   LEU A 187      -8.242 -29.133   4.621  1.00  0.00           C  
ATOM   2858  O   LEU A 187      -7.908 -29.384   3.463  1.00  0.00           O  
ATOM   2859  CB  LEU A 187      -6.612 -29.045   6.513  1.00  0.00           C  
ATOM   2860  CG  LEU A 187      -5.815 -30.221   5.935  1.00  0.00           C  
ATOM   2861  CD1 LEU A 187      -4.741 -29.693   4.994  1.00  0.00           C  
ATOM   2862  CD2 LEU A 187      -5.200 -31.025   7.071  1.00  0.00           C  
ATOM   2863  H   LEU A 187      -8.059 -27.087   7.193  1.00  0.00           H  
ATOM   2864  HA  LEU A 187      -6.699 -27.695   4.829  1.00  0.00           H  
ATOM   2865 1HB  LEU A 187      -5.912 -28.395   7.035  1.00  0.00           H  
ATOM   2866 2HB  LEU A 187      -7.314 -29.448   7.244  1.00  0.00           H  
ATOM   2867  HG  LEU A 187      -6.480 -30.862   5.356  1.00  0.00           H  
ATOM   2868 1HD1 LEU A 187      -4.174 -30.528   4.583  1.00  0.00           H  
ATOM   2869 2HD1 LEU A 187      -5.210 -29.139   4.181  1.00  0.00           H  
ATOM   2870 3HD1 LEU A 187      -4.069 -29.034   5.542  1.00  0.00           H  
ATOM   2871 1HD2 LEU A 187      -4.633 -31.862   6.659  1.00  0.00           H  
ATOM   2872 2HD2 LEU A 187      -4.533 -30.386   7.650  1.00  0.00           H  
ATOM   2873 3HD2 LEU A 187      -5.990 -31.405   7.717  1.00  0.00           H  
ATOM   2874  N   ALA A 188      -9.347 -29.654   5.160  1.00  0.00           N  
ATOM   2875  CA  ALA A 188     -10.235 -30.512   4.367  1.00  0.00           C  
ATOM   2876  C   ALA A 188     -10.791 -29.815   3.118  1.00  0.00           C  
ATOM   2877  O   ALA A 188     -10.875 -30.410   2.043  1.00  0.00           O  
ATOM   2878  CB  ALA A 188     -11.376 -31.052   5.228  1.00  0.00           C  
ATOM   2879  H   ALA A 188      -9.581 -29.462   6.124  1.00  0.00           H  
ATOM   2880  HA  ALA A 188      -9.647 -31.353   3.995  1.00  0.00           H  
ATOM   2881 1HB  ALA A 188     -12.022 -31.684   4.620  1.00  0.00           H  
ATOM   2882 2HB  ALA A 188     -10.966 -31.636   6.051  1.00  0.00           H  
ATOM   2883 3HB  ALA A 188     -11.954 -30.219   5.625  1.00  0.00           H  
ATOM   2884  N   ALA A 189     -11.229 -28.520   3.269  1.00  0.00           N  
ATOM   2885  CA  ALA A 189     -11.797 -27.762   2.161  1.00  0.00           C  
ATOM   2886  C   ALA A 189     -10.708 -27.532   1.115  1.00  0.00           C  
ATOM   2887  O   ALA A 189     -10.965 -27.592  -0.087  1.00  0.00           O  
ATOM   2888  CB  ALA A 189     -12.380 -26.449   2.662  1.00  0.00           C  
ATOM   2889  H   ALA A 189     -11.154 -28.083   4.176  1.00  0.00           H  
ATOM   2890  HA  ALA A 189     -12.597 -28.356   1.716  1.00  0.00           H  
ATOM   2891 1HB  ALA A 189     -12.800 -25.894   1.823  1.00  0.00           H  
ATOM   2892 2HB  ALA A 189     -13.164 -26.653   3.391  1.00  0.00           H  
ATOM   2893 3HB  ALA A 189     -11.595 -25.858   3.131  1.00  0.00           H  
ATOM   2894  N   ARG A 190      -9.494 -27.271   1.590  1.00  0.00           N  
ATOM   2895  CA  ARG A 190      -8.360 -26.993   0.716  1.00  0.00           C  
ATOM   2896  C   ARG A 190      -7.846 -28.230  -0.030  1.00  0.00           C  
ATOM   2897  O   ARG A 190      -7.325 -28.125  -1.141  1.00  0.00           O  
ATOM   2898  CB  ARG A 190      -7.218 -26.396   1.527  1.00  0.00           C  
ATOM   2899  CG  ARG A 190      -7.507 -25.031   2.129  1.00  0.00           C  
ATOM   2900  CD  ARG A 190      -7.639 -23.985   1.083  1.00  0.00           C  
ATOM   2901  NE  ARG A 190      -7.734 -22.652   1.656  1.00  0.00           N  
ATOM   2902  CZ  ARG A 190      -8.201 -21.570   1.004  1.00  0.00           C  
ATOM   2903  NH1 ARG A 190      -8.612 -21.679  -0.240  1.00  0.00           N  
ATOM   2904  NH2 ARG A 190      -8.248 -20.399   1.615  1.00  0.00           N  
ATOM   2905  H   ARG A 190      -9.358 -27.265   2.592  1.00  0.00           H  
ATOM   2906  HA  ARG A 190      -8.673 -26.275  -0.042  1.00  0.00           H  
ATOM   2907 1HB  ARG A 190      -6.962 -27.069   2.343  1.00  0.00           H  
ATOM   2908 2HB  ARG A 190      -6.336 -26.298   0.894  1.00  0.00           H  
ATOM   2909 1HG  ARG A 190      -8.440 -25.071   2.693  1.00  0.00           H  
ATOM   2910 2HG  ARG A 190      -6.692 -24.747   2.796  1.00  0.00           H  
ATOM   2911 1HD  ARG A 190      -6.768 -24.013   0.429  1.00  0.00           H  
ATOM   2912 2HD  ARG A 190      -8.539 -24.169   0.497  1.00  0.00           H  
ATOM   2913  HE  ARG A 190      -7.427 -22.529   2.612  1.00  0.00           H  
ATOM   2914 1HH1 ARG A 190      -8.577 -22.574  -0.707  1.00  0.00           H  
ATOM   2915 2HH1 ARG A 190      -8.962 -20.868  -0.729  1.00  0.00           H  
ATOM   2916 1HH2 ARG A 190      -7.932 -20.315   2.572  1.00  0.00           H  
ATOM   2917 2HH2 ARG A 190      -8.598 -19.588   1.126  1.00  0.00           H  
ATOM   2918  N   LEU A 191      -7.866 -29.483   0.594  1.00  0.00           N  
ATOM   2919  CA  LEU A 191      -7.516 -30.777   0.025  1.00  0.00           C  
ATOM   2920  C   LEU A 191      -8.620 -31.287  -0.875  1.00  0.00           C  
ATOM   2921  O   LEU A 191      -8.365 -31.967  -1.861  1.00  0.00           O  
ATOM   2922  CB  LEU A 191      -7.247 -31.796   1.140  1.00  0.00           C  
ATOM   2923  CG  LEU A 191      -5.987 -31.547   1.979  1.00  0.00           C  
ATOM   2924  CD1 LEU A 191      -5.945 -32.534   3.137  1.00  0.00           C  
ATOM   2925  CD2 LEU A 191      -4.754 -31.686   1.097  1.00  0.00           C  
ATOM   2926  H   LEU A 191      -8.087 -29.421   1.577  1.00  0.00           H  
ATOM   2927  HA  LEU A 191      -6.605 -30.661  -0.562  1.00  0.00           H  
ATOM   2928 1HB  LEU A 191      -8.099 -31.803   1.818  1.00  0.00           H  
ATOM   2929 2HB  LEU A 191      -7.157 -32.785   0.692  1.00  0.00           H  
ATOM   2930  HG  LEU A 191      -6.022 -30.541   2.398  1.00  0.00           H  
ATOM   2931 1HD1 LEU A 191      -5.050 -32.357   3.734  1.00  0.00           H  
ATOM   2932 2HD1 LEU A 191      -6.828 -32.400   3.762  1.00  0.00           H  
ATOM   2933 3HD1 LEU A 191      -5.927 -33.552   2.749  1.00  0.00           H  
ATOM   2934 1HD2 LEU A 191      -3.859 -31.509   1.694  1.00  0.00           H  
ATOM   2935 2HD2 LEU A 191      -4.718 -32.692   0.679  1.00  0.00           H  
ATOM   2936 3HD2 LEU A 191      -4.803 -30.958   0.288  1.00  0.00           H  
ATOM   2937  N   GLY A 192      -9.861 -30.965  -0.531  1.00  0.00           N  
ATOM   2938  CA  GLY A 192     -10.982 -31.440  -1.310  1.00  0.00           C  
ATOM   2939  C   GLY A 192     -11.470 -32.767  -0.758  1.00  0.00           C  
ATOM   2940  O   GLY A 192     -11.898 -33.643  -1.517  1.00  0.00           O  
ATOM   2941  H   GLY A 192     -10.035 -30.384   0.277  1.00  0.00           H  
ATOM   2942 1HA  GLY A 192     -11.784 -30.703  -1.283  1.00  0.00           H  
ATOM   2943 2HA  GLY A 192     -10.682 -31.550  -2.352  1.00  0.00           H  
ATOM   2944  N   THR A 193     -11.386 -32.919   0.565  1.00  0.00           N  
ATOM   2945  CA  THR A 193     -11.801 -34.152   1.242  1.00  0.00           C  
ATOM   2946  C   THR A 193     -12.629 -33.870   2.507  1.00  0.00           C  
ATOM   2947  O   THR A 193     -13.117 -32.757   2.701  1.00  0.00           O  
ATOM   2948  CB  THR A 193     -10.576 -35.010   1.611  1.00  0.00           C  
ATOM   2949  OG1 THR A 193     -11.011 -36.299   2.062  1.00  0.00           O  
ATOM   2950  CG2 THR A 193      -9.767 -34.339   2.710  1.00  0.00           C  
ATOM   2951  H   THR A 193     -11.022 -32.154   1.116  1.00  0.00           H  
ATOM   2952  HA  THR A 193     -12.401 -34.743   0.547  1.00  0.00           H  
ATOM   2953  HB  THR A 193      -9.946 -35.141   0.732  1.00  0.00           H  
ATOM   2954  HG1 THR A 193     -10.285 -36.923   1.993  1.00  0.00           H  
ATOM   2955 1HG2 THR A 193      -8.905 -34.959   2.957  1.00  0.00           H  
ATOM   2956 2HG2 THR A 193      -9.425 -33.363   2.366  1.00  0.00           H  
ATOM   2957 3HG2 THR A 193     -10.389 -34.213   3.595  1.00  0.00           H  
ATOM   2958  N   THR A 194     -12.789 -34.936   3.326  1.00  0.00           N  
ATOM   2959  CA  THR A 194     -13.594 -34.837   4.540  1.00  0.00           C  
ATOM   2960  C   THR A 194     -12.720 -34.364   5.677  1.00  0.00           C  
ATOM   2961  O   THR A 194     -11.495 -34.359   5.547  1.00  0.00           O  
ATOM   2962  CB  THR A 194     -14.249 -36.182   4.907  1.00  0.00           C  
ATOM   2963  OG1 THR A 194     -13.237 -37.116   5.305  1.00  0.00           O  
ATOM   2964  CG2 THR A 194     -15.016 -36.743   3.721  1.00  0.00           C  
ATOM   2965  H   THR A 194     -12.343 -35.815   3.102  1.00  0.00           H  
ATOM   2966  HA  THR A 194     -14.402 -34.127   4.361  1.00  0.00           H  
ATOM   2967  HB  THR A 194     -14.937 -36.036   5.741  1.00  0.00           H  
ATOM   2968  HG1 THR A 194     -13.652 -37.890   5.694  1.00  0.00           H  
ATOM   2969 1HG2 THR A 194     -15.472 -37.693   3.999  1.00  0.00           H  
ATOM   2970 2HG2 THR A 194     -15.794 -36.040   3.423  1.00  0.00           H  
ATOM   2971 3HG2 THR A 194     -14.332 -36.900   2.888  1.00  0.00           H  
ATOM   2972  N   VAL A 195     -13.352 -34.002   6.781  1.00  0.00           N  
ATOM   2973  CA  VAL A 195     -12.632 -33.472   7.945  1.00  0.00           C  
ATOM   2974  C   VAL A 195     -11.811 -34.565   8.642  1.00  0.00           C  
ATOM   2975  O   VAL A 195     -10.663 -34.340   9.028  1.00  0.00           O  
ATOM   2976  CB  VAL A 195     -13.624 -32.860   8.952  1.00  0.00           C  
ATOM   2977  CG1 VAL A 195     -12.894 -32.391  10.201  1.00  0.00           C  
ATOM   2978  CG2 VAL A 195     -14.378 -31.710   8.302  1.00  0.00           C  
ATOM   2979  H   VAL A 195     -14.357 -34.079   6.814  1.00  0.00           H  
ATOM   2980  HA  VAL A 195     -11.920 -32.724   7.601  1.00  0.00           H  
ATOM   2981  HB  VAL A 195     -14.332 -33.629   9.263  1.00  0.00           H  
ATOM   2982 1HG1 VAL A 195     -13.611 -31.961  10.902  1.00  0.00           H  
ATOM   2983 2HG1 VAL A 195     -12.392 -33.237  10.669  1.00  0.00           H  
ATOM   2984 3HG1 VAL A 195     -12.157 -31.635   9.929  1.00  0.00           H  
ATOM   2985 1HG2 VAL A 195     -15.078 -31.283   9.019  1.00  0.00           H  
ATOM   2986 2HG2 VAL A 195     -13.669 -30.944   7.986  1.00  0.00           H  
ATOM   2987 3HG2 VAL A 195     -14.926 -32.077   7.435  1.00  0.00           H  
ATOM   2988  N   GLU A 196     -12.410 -35.745   8.787  1.00  0.00           N  
ATOM   2989  CA  GLU A 196     -11.772 -36.873   9.454  1.00  0.00           C  
ATOM   2990  C   GLU A 196     -10.572 -37.299   8.613  1.00  0.00           C  
ATOM   2991  O   GLU A 196      -9.513 -37.662   9.138  1.00  0.00           O  
ATOM   2992  CB  GLU A 196     -12.748 -38.038   9.632  1.00  0.00           C  
ATOM   2993  CG  GLU A 196     -13.913 -37.745  10.566  1.00  0.00           C  
ATOM   2994  CD  GLU A 196     -14.975 -36.893   9.928  1.00  0.00           C  
ATOM   2995  OE1 GLU A 196     -14.876 -36.638   8.752  1.00  0.00           O  
ATOM   2996  OE2 GLU A 196     -15.886 -36.499  10.617  1.00  0.00           O  
ATOM   2997  H   GLU A 196     -13.344 -35.858   8.419  1.00  0.00           H  
ATOM   2998  HA  GLU A 196     -11.452 -36.553  10.446  1.00  0.00           H  
ATOM   2999 1HB  GLU A 196     -13.159 -38.321   8.662  1.00  0.00           H  
ATOM   3000 2HB  GLU A 196     -12.213 -38.904  10.025  1.00  0.00           H  
ATOM   3001 1HG  GLU A 196     -14.359 -38.688  10.880  1.00  0.00           H  
ATOM   3002 2HG  GLU A 196     -13.535 -37.240  11.454  1.00  0.00           H  
ATOM   3003  N   GLU A 197     -10.639 -37.341   7.138  1.00  0.00           N  
ATOM   3004  CA  GLU A 197      -9.530 -37.684   6.264  1.00  0.00           C  
ATOM   3005  C   GLU A 197      -8.443 -36.614   6.312  1.00  0.00           C  
ATOM   3006  O   GLU A 197      -7.259 -36.926   6.262  1.00  0.00           O  
ATOM   3007  CB  GLU A 197     -10.023 -37.866   4.827  1.00  0.00           C  
ATOM   3008  CG  GLU A 197      -8.946 -38.306   3.844  1.00  0.00           C  
ATOM   3009  CD  GLU A 197      -8.380 -39.661   4.166  1.00  0.00           C  
ATOM   3010  OE1 GLU A 197      -9.014 -40.393   4.887  1.00  0.00           O  
ATOM   3011  OE2 GLU A 197      -7.312 -39.965   3.688  1.00  0.00           O  
ATOM   3012  H   GLU A 197     -11.518 -37.056   6.731  1.00  0.00           H  
ATOM   3013  HA  GLU A 197      -9.076 -38.608   6.625  1.00  0.00           H  
ATOM   3014 1HB  GLU A 197     -10.819 -38.610   4.806  1.00  0.00           H  
ATOM   3015 2HB  GLU A 197     -10.442 -36.927   4.464  1.00  0.00           H  
ATOM   3016 1HG  GLU A 197      -9.373 -38.332   2.842  1.00  0.00           H  
ATOM   3017 2HG  GLU A 197      -8.143 -37.571   3.849  1.00  0.00           H  
ATOM   3018  N   ALA A 198      -8.840 -35.353   6.427  1.00  0.00           N  
ATOM   3019  CA  ALA A 198      -7.858 -34.271   6.525  1.00  0.00           C  
ATOM   3020  C   ALA A 198      -6.974 -34.415   7.759  1.00  0.00           C  
ATOM   3021  O   ALA A 198      -5.791 -34.079   7.738  1.00  0.00           O  
ATOM   3022  CB  ALA A 198      -8.557 -32.915   6.530  1.00  0.00           C  
ATOM   3023  H   ALA A 198      -9.825 -35.128   6.447  1.00  0.00           H  
ATOM   3024  HA  ALA A 198      -7.205 -34.326   5.653  1.00  0.00           H  
ATOM   3025 1HB  ALA A 198      -7.811 -32.123   6.604  1.00  0.00           H  
ATOM   3026 2HB  ALA A 198      -9.124 -32.797   5.608  1.00  0.00           H  
ATOM   3027 3HB  ALA A 198      -9.232 -32.860   7.381  1.00  0.00           H  
ATOM   3028  N   VAL A 199      -7.572 -34.833   9.023  1.00  0.00           N  
ATOM   3029  CA  VAL A 199      -6.771 -35.086  10.212  1.00  0.00           C  
ATOM   3030  C   VAL A 199      -5.784 -36.235   9.998  1.00  0.00           C  
ATOM   3031  O   VAL A 199      -4.620 -36.155  10.405  1.00  0.00           O  
ATOM   3032  CB  VAL A 199      -7.687 -35.418  11.406  1.00  0.00           C  
ATOM   3033  CG1 VAL A 199      -6.861 -35.861  12.604  1.00  0.00           C  
ATOM   3034  CG2 VAL A 199      -8.539 -34.209  11.756  1.00  0.00           C  
ATOM   3035  H   VAL A 199      -8.572 -34.971   9.066  1.00  0.00           H  
ATOM   3036  HA  VAL A 199      -6.177 -34.197  10.425  1.00  0.00           H  
ATOM   3037  HB  VAL A 199      -8.334 -36.253  11.133  1.00  0.00           H  
ATOM   3038 1HG1 VAL A 199      -7.524 -36.092  13.438  1.00  0.00           H  
ATOM   3039 2HG1 VAL A 199      -6.286 -36.749  12.341  1.00  0.00           H  
ATOM   3040 3HG1 VAL A 199      -6.181 -35.061  12.893  1.00  0.00           H  
ATOM   3041 1HG2 VAL A 199      -9.184 -34.450  12.600  1.00  0.00           H  
ATOM   3042 2HG2 VAL A 199      -7.892 -33.371  12.022  1.00  0.00           H  
ATOM   3043 3HG2 VAL A 199      -9.152 -33.934  10.898  1.00  0.00           H  
ATOM   3044  N   GLU A 200      -6.221 -37.514   9.316  1.00  0.00           N  
ATOM   3045  CA  GLU A 200      -5.336 -38.627   9.037  1.00  0.00           C  
ATOM   3046  C   GLU A 200      -4.208 -38.186   8.121  1.00  0.00           C  
ATOM   3047  O   GLU A 200      -3.060 -38.594   8.294  1.00  0.00           O  
ATOM   3048  CB  GLU A 200      -6.110 -39.784   8.401  1.00  0.00           C  
ATOM   3049  CG  GLU A 200      -5.270 -41.021   8.117  1.00  0.00           C  
ATOM   3050  CD  GLU A 200      -4.757 -41.679   9.368  1.00  0.00           C  
ATOM   3051  OE1 GLU A 200      -5.298 -41.423  10.417  1.00  0.00           O  
ATOM   3052  OE2 GLU A 200      -3.821 -42.438   9.275  1.00  0.00           O  
ATOM   3053  H   GLU A 200      -7.192 -37.578   9.046  1.00  0.00           H  
ATOM   3054  HA  GLU A 200      -4.905 -38.971   9.978  1.00  0.00           H  
ATOM   3055 1HB  GLU A 200      -6.929 -40.078   9.057  1.00  0.00           H  
ATOM   3056 2HB  GLU A 200      -6.548 -39.454   7.459  1.00  0.00           H  
ATOM   3057 1HG  GLU A 200      -5.876 -41.740   7.566  1.00  0.00           H  
ATOM   3058 2HG  GLU A 200      -4.428 -40.739   7.488  1.00  0.00           H  
ATOM   3059  N   ARG A 201      -4.477 -37.266   7.017  1.00  0.00           N  
ATOM   3060  CA  ARG A 201      -3.452 -36.750   6.114  1.00  0.00           C  
ATOM   3061  C   ARG A 201      -2.390 -35.987   6.878  1.00  0.00           C  
ATOM   3062  O   ARG A 201      -1.210 -36.084   6.566  1.00  0.00           O  
ATOM   3063  CB  ARG A 201      -4.066 -35.837   5.063  1.00  0.00           C  
ATOM   3064  CG  ARG A 201      -4.891 -36.550   4.003  1.00  0.00           C  
ATOM   3065  CD  ARG A 201      -4.030 -37.247   3.014  1.00  0.00           C  
ATOM   3066  NE  ARG A 201      -3.135 -36.327   2.329  1.00  0.00           N  
ATOM   3067  CZ  ARG A 201      -3.473 -35.590   1.254  1.00  0.00           C  
ATOM   3068  NH1 ARG A 201      -4.685 -35.675   0.753  1.00  0.00           N  
ATOM   3069  NH2 ARG A 201      -2.586 -34.781   0.702  1.00  0.00           N  
ATOM   3070  H   ARG A 201      -5.439 -36.990   6.878  1.00  0.00           H  
ATOM   3071  HA  ARG A 201      -2.958 -37.594   5.634  1.00  0.00           H  
ATOM   3072 1HB  ARG A 201      -4.713 -35.108   5.548  1.00  0.00           H  
ATOM   3073 2HB  ARG A 201      -3.278 -35.287   4.552  1.00  0.00           H  
ATOM   3074 1HG  ARG A 201      -5.536 -37.290   4.478  1.00  0.00           H  
ATOM   3075 2HG  ARG A 201      -5.505 -35.822   3.470  1.00  0.00           H  
ATOM   3076 1HD  ARG A 201      -3.425 -37.996   3.523  1.00  0.00           H  
ATOM   3077 2HD  ARG A 201      -4.655 -37.734   2.266  1.00  0.00           H  
ATOM   3078  HE  ARG A 201      -2.194 -36.234   2.686  1.00  0.00           H  
ATOM   3079 1HH1 ARG A 201      -5.364 -36.293   1.175  1.00  0.00           H  
ATOM   3080 2HH1 ARG A 201      -4.938 -35.122  -0.053  1.00  0.00           H  
ATOM   3081 1HH2 ARG A 201      -1.654 -34.715   1.088  1.00  0.00           H  
ATOM   3082 2HH2 ARG A 201      -2.838 -34.227  -0.104  1.00  0.00           H  
ATOM   3083  N   ALA A 202      -2.794 -35.070   7.897  1.00  0.00           N  
ATOM   3084  CA  ALA A 202      -1.857 -34.308   8.712  1.00  0.00           C  
ATOM   3085  C   ALA A 202      -1.047 -35.225   9.620  1.00  0.00           C  
ATOM   3086  O   ALA A 202       0.148 -35.021   9.795  1.00  0.00           O  
ATOM   3087  CB  ALA A 202      -2.564 -33.236   9.504  1.00  0.00           C  
ATOM   3088  H   ALA A 202      -3.784 -34.897   7.989  1.00  0.00           H  
ATOM   3089  HA  ALA A 202      -1.141 -33.825   8.045  1.00  0.00           H  
ATOM   3090 1HB  ALA A 202      -1.838 -32.684  10.102  1.00  0.00           H  
ATOM   3091 2HB  ALA A 202      -3.067 -32.550   8.823  1.00  0.00           H  
ATOM   3092 3HB  ALA A 202      -3.298 -33.696  10.164  1.00  0.00           H  
ATOM   3093  N   LEU A 203      -1.694 -36.247  10.173  1.00  0.00           N  
ATOM   3094  CA  LEU A 203      -1.007 -37.205  11.038  1.00  0.00           C  
ATOM   3095  C   LEU A 203       0.044 -38.021  10.283  1.00  0.00           C  
ATOM   3096  O   LEU A 203       1.133 -38.259  10.802  1.00  0.00           O  
ATOM   3097  CB  LEU A 203      -2.028 -38.155  11.677  1.00  0.00           C  
ATOM   3098  CG  LEU A 203      -2.901 -37.546  12.782  1.00  0.00           C  
ATOM   3099  CD1 LEU A 203      -4.058 -38.487  13.092  1.00  0.00           C  
ATOM   3100  CD2 LEU A 203      -2.054 -37.294  14.020  1.00  0.00           C  
ATOM   3101  H   LEU A 203      -2.682 -36.366   9.993  1.00  0.00           H  
ATOM   3102  HA  LEU A 203      -0.457 -36.651  11.796  1.00  0.00           H  
ATOM   3103 1HB  LEU A 203      -2.691 -38.529  10.899  1.00  0.00           H  
ATOM   3104 2HB  LEU A 203      -1.493 -39.001  12.107  1.00  0.00           H  
ATOM   3105  HG  LEU A 203      -3.323 -36.602  12.433  1.00  0.00           H  
ATOM   3106 1HD1 LEU A 203      -4.679 -38.053  13.877  1.00  0.00           H  
ATOM   3107 2HD1 LEU A 203      -4.659 -38.632  12.194  1.00  0.00           H  
ATOM   3108 3HD1 LEU A 203      -3.666 -39.445  13.428  1.00  0.00           H  
ATOM   3109 1HD2 LEU A 203      -2.674 -36.861  14.804  1.00  0.00           H  
ATOM   3110 2HD2 LEU A 203      -1.633 -38.237  14.370  1.00  0.00           H  
ATOM   3111 3HD2 LEU A 203      -1.245 -36.606  13.774  1.00  0.00           H  
ATOM   3112  N   GLN A 204      -0.273 -38.435   9.060  1.00  0.00           N  
ATOM   3113  CA  GLN A 204       0.683 -39.155   8.219  1.00  0.00           C  
ATOM   3114  C   GLN A 204       1.886 -38.285   7.846  1.00  0.00           C  
ATOM   3115  O   GLN A 204       3.026 -38.749   7.853  1.00  0.00           O  
ATOM   3116  CB  GLN A 204      -0.005 -39.661   6.948  1.00  0.00           C  
ATOM   3117  CG  GLN A 204      -1.008 -40.777   7.186  1.00  0.00           C  
ATOM   3118  CD  GLN A 204      -1.727 -41.189   5.915  1.00  0.00           C  
ATOM   3119  OE1 GLN A 204      -1.478 -40.640   4.839  1.00  0.00           O  
ATOM   3120  NE2 GLN A 204      -2.623 -42.162   6.033  1.00  0.00           N  
ATOM   3121  H   GLN A 204      -1.199 -38.247   8.702  1.00  0.00           H  
ATOM   3122  HA  GLN A 204       1.057 -40.013   8.777  1.00  0.00           H  
ATOM   3123 1HB  GLN A 204      -0.529 -38.836   6.465  1.00  0.00           H  
ATOM   3124 2HB  GLN A 204       0.746 -40.027   6.249  1.00  0.00           H  
ATOM   3125 1HG  GLN A 204      -0.482 -41.647   7.579  1.00  0.00           H  
ATOM   3126 2HG  GLN A 204      -1.753 -40.435   7.904  1.00  0.00           H  
ATOM   3127 1HE2 GLN A 204      -3.129 -42.477   5.228  1.00  0.00           H  
ATOM   3128 2HE2 GLN A 204      -2.794 -42.581   6.925  1.00  0.00           H  
ATOM   3129  N   LEU A 205       1.634 -37.021   7.520  1.00  0.00           N  
ATOM   3130  CA  LEU A 205       2.717 -36.087   7.225  1.00  0.00           C  
ATOM   3131  C   LEU A 205       3.522 -35.783   8.482  1.00  0.00           C  
ATOM   3132  O   LEU A 205       4.738 -35.664   8.425  1.00  0.00           O  
ATOM   3133  CB  LEU A 205       2.157 -34.785   6.639  1.00  0.00           C  
ATOM   3134  CG  LEU A 205       3.199 -33.748   6.203  1.00  0.00           C  
ATOM   3135  CD1 LEU A 205       4.045 -34.321   5.074  1.00  0.00           C  
ATOM   3136  CD2 LEU A 205       2.495 -32.472   5.766  1.00  0.00           C  
ATOM   3137  H   LEU A 205       0.680 -36.697   7.475  1.00  0.00           H  
ATOM   3138  HA  LEU A 205       3.383 -36.549   6.497  1.00  0.00           H  
ATOM   3139 1HB  LEU A 205       1.549 -35.029   5.770  1.00  0.00           H  
ATOM   3140 2HB  LEU A 205       1.514 -34.316   7.386  1.00  0.00           H  
ATOM   3141  HG  LEU A 205       3.865 -33.527   7.039  1.00  0.00           H  
ATOM   3142 1HD1 LEU A 205       4.786 -33.584   4.765  1.00  0.00           H  
ATOM   3143 2HD1 LEU A 205       4.553 -35.221   5.421  1.00  0.00           H  
ATOM   3144 3HD1 LEU A 205       3.404 -34.567   4.229  1.00  0.00           H  
ATOM   3145 1HD2 LEU A 205       3.236 -31.734   5.457  1.00  0.00           H  
ATOM   3146 2HD2 LEU A 205       1.831 -32.691   4.930  1.00  0.00           H  
ATOM   3147 3HD2 LEU A 205       1.913 -32.075   6.598  1.00  0.00           H  
ATOM   3148  N   LYS A 206       2.834 -35.652   9.612  1.00  0.00           N  
ATOM   3149  CA  LYS A 206       3.468 -35.405  10.913  1.00  0.00           C  
ATOM   3150  C   LYS A 206       4.509 -36.476  11.229  1.00  0.00           C  
ATOM   3151  O   LYS A 206       5.618 -36.169  11.665  1.00  0.00           O  
ATOM   3152  CB  LYS A 206       2.417 -35.352  12.024  1.00  0.00           C  
ATOM   3153  CG  LYS A 206       2.978 -35.041  13.405  1.00  0.00           C  
ATOM   3154  CD  LYS A 206       1.912 -35.193  14.480  1.00  0.00           C  
ATOM   3155  CE  LYS A 206       1.836 -36.626  14.986  1.00  0.00           C  
ATOM   3156  NZ  LYS A 206       2.940 -36.942  15.933  1.00  0.00           N  
ATOM   3157  H   LYS A 206       1.827 -35.729   9.563  1.00  0.00           H  
ATOM   3158  HA  LYS A 206       3.973 -34.441  10.873  1.00  0.00           H  
ATOM   3159 1HB  LYS A 206       1.674 -34.590  11.786  1.00  0.00           H  
ATOM   3160 2HB  LYS A 206       1.899 -36.309  12.080  1.00  0.00           H  
ATOM   3161 1HG  LYS A 206       3.803 -35.720  13.624  1.00  0.00           H  
ATOM   3162 2HG  LYS A 206       3.356 -34.019  13.423  1.00  0.00           H  
ATOM   3163 1HD  LYS A 206       2.143 -34.532  15.318  1.00  0.00           H  
ATOM   3164 2HD  LYS A 206       0.942 -34.910  14.074  1.00  0.00           H  
ATOM   3165 1HE  LYS A 206       0.885 -36.782  15.493  1.00  0.00           H  
ATOM   3166 2HE  LYS A 206       1.890 -37.313  14.143  1.00  0.00           H  
ATOM   3167 1HZ  LYS A 206       2.854 -37.898  16.244  1.00  0.00           H  
ATOM   3168 2HZ  LYS A 206       3.828 -36.818  15.468  1.00  0.00           H  
ATOM   3169 3HZ  LYS A 206       2.889 -36.323  16.729  1.00  0.00           H  
ATOM   3170  N   THR A 207       4.129 -37.733  11.001  1.00  0.00           N  
ATOM   3171  CA  THR A 207       5.011 -38.886  11.191  1.00  0.00           C  
ATOM   3172  C   THR A 207       6.144 -38.881  10.161  1.00  0.00           C  
ATOM   3173  O   THR A 207       7.301 -39.102  10.515  1.00  0.00           O  
ATOM   3174  CB  THR A 207       4.227 -40.208  11.095  1.00  0.00           C  
ATOM   3175  OG1 THR A 207       3.224 -40.247  12.119  1.00  0.00           O  
ATOM   3176  CG2 THR A 207       5.162 -41.396  11.261  1.00  0.00           C  
ATOM   3177  H   THR A 207       3.183 -37.885  10.681  1.00  0.00           H  
ATOM   3178  HA  THR A 207       5.459 -38.819  12.183  1.00  0.00           H  
ATOM   3179  HB  THR A 207       3.737 -40.271  10.124  1.00  0.00           H  
ATOM   3180  HG1 THR A 207       2.621 -39.508  12.004  1.00  0.00           H  
ATOM   3181 1HG2 THR A 207       4.591 -42.321  11.191  1.00  0.00           H  
ATOM   3182 2HG2 THR A 207       5.919 -41.376  10.478  1.00  0.00           H  
ATOM   3183 3HG2 THR A 207       5.647 -41.343  12.235  1.00  0.00           H  
ATOM   3184  N   LYS A 208       5.815 -38.594   8.903  1.00  0.00           N  
ATOM   3185  CA  LYS A 208       6.798 -38.565   7.808  1.00  0.00           C  
ATOM   3186  C   LYS A 208       7.913 -37.502   7.960  1.00  0.00           C  
ATOM   3187  O   LYS A 208       9.086 -37.776   7.718  1.00  0.00           O  
ATOM   3188  CB  LYS A 208       6.068 -38.348   6.481  1.00  0.00           C  
ATOM   3189  CG  LYS A 208       6.976 -38.335   5.258  1.00  0.00           C  
ATOM   3190  CD  LYS A 208       6.172 -38.196   3.975  1.00  0.00           C  
ATOM   3191  CE  LYS A 208       7.081 -38.115   2.757  1.00  0.00           C  
ATOM   3192  NZ  LYS A 208       6.308 -37.993   1.492  1.00  0.00           N  
ATOM   3193  H   LYS A 208       4.846 -38.386   8.700  1.00  0.00           H  
ATOM   3194  HA  LYS A 208       7.327 -39.517   7.794  1.00  0.00           H  
ATOM   3195 1HB  LYS A 208       5.327 -39.136   6.340  1.00  0.00           H  
ATOM   3196 2HB  LYS A 208       5.533 -37.398   6.511  1.00  0.00           H  
ATOM   3197 1HG  LYS A 208       7.675 -37.501   5.333  1.00  0.00           H  
ATOM   3198 2HG  LYS A 208       7.547 -39.262   5.221  1.00  0.00           H  
ATOM   3199 1HD  LYS A 208       5.507 -39.053   3.866  1.00  0.00           H  
ATOM   3200 2HD  LYS A 208       5.564 -37.292   4.023  1.00  0.00           H  
ATOM   3201 1HE  LYS A 208       7.739 -37.252   2.851  1.00  0.00           H  
ATOM   3202 2HE  LYS A 208       7.700 -39.011   2.705  1.00  0.00           H  
ATOM   3203 1HZ  LYS A 208       6.945 -37.943   0.710  1.00  0.00           H  
ATOM   3204 2HZ  LYS A 208       5.707 -38.798   1.385  1.00  0.00           H  
ATOM   3205 3HZ  LYS A 208       5.744 -37.155   1.521  1.00  0.00           H  
ATOM   3206  N   LEU A 209       7.553 -36.288   8.358  1.00  0.00           N  
ATOM   3207  CA  LEU A 209       8.530 -35.209   8.464  1.00  0.00           C  
ATOM   3208  C   LEU A 209       9.307 -35.271   9.780  1.00  0.00           C  
ATOM   3209  O   LEU A 209       8.775 -35.686  10.818  1.00  0.00           O  
ATOM   3210  CB  LEU A 209       7.825 -33.851   8.345  1.00  0.00           C  
ATOM   3211  CG  LEU A 209       7.073 -33.606   7.031  1.00  0.00           C  
ATOM   3212  CD1 LEU A 209       6.357 -32.264   7.099  1.00  0.00           C  
ATOM   3213  CD2 LEU A 209       8.054 -33.643   5.868  1.00  0.00           C  
ATOM   3214  H   LEU A 209       6.587 -36.103   8.595  1.00  0.00           H  
ATOM   3215  HA  LEU A 209       9.256 -35.321   7.660  1.00  0.00           H  
ATOM   3216 1HB  LEU A 209       7.109 -33.759   9.159  1.00  0.00           H  
ATOM   3217 2HB  LEU A 209       8.570 -33.063   8.452  1.00  0.00           H  
ATOM   3218  HG  LEU A 209       6.317 -34.379   6.893  1.00  0.00           H  
ATOM   3219 1HD1 LEU A 209       5.822 -32.089   6.165  1.00  0.00           H  
ATOM   3220 2HD1 LEU A 209       5.647 -32.271   7.926  1.00  0.00           H  
ATOM   3221 3HD1 LEU A 209       7.087 -31.470   7.252  1.00  0.00           H  
ATOM   3222 1HD2 LEU A 209       7.519 -33.470   4.935  1.00  0.00           H  
ATOM   3223 2HD2 LEU A 209       8.809 -32.869   6.004  1.00  0.00           H  
ATOM   3224 3HD2 LEU A 209       8.538 -34.620   5.833  1.00  0.00           H  
ATOM   3225  N   GLY A 210      10.570 -34.855   9.730  1.00  0.00           N  
ATOM   3226  CA  GLY A 210      11.400 -34.792  10.921  1.00  0.00           C  
ATOM   3227  C   GLY A 210      12.792 -34.226  10.685  1.00  0.00           C  
ATOM   3228  O   GLY A 210      13.632 -34.222  11.587  1.00  0.00           O  
ATOM   3229  OXT GLY A 210      13.123 -33.759   9.596  1.00  0.00           O  
ATOM   3230  H   GLY A 210      10.962 -34.576   8.842  1.00  0.00           H  
ATOM   3231 1HA  GLY A 210      10.908 -34.177  11.675  1.00  0.00           H  
ATOM   3232 2HA  GLY A 210      11.508 -35.790  11.343  1.00  0.00           H  
TER                                                                             
HETATM 3234 FE1  HSS B 211      -3.177 -17.757  11.060  1.00  0.00          FE  
HETATM 3235  N2  HSS B 211      -4.021 -19.032   9.740  1.00  0.00           N  
HETATM 3236  C1  HSS B 211      -4.452 -18.737   8.473  1.00  0.00           C  
HETATM 3237  C2  HSS B 211      -5.019 -19.922   7.833  1.00  0.00           C  
HETATM 3238  C3  HSS B 211      -5.698 -19.975   6.498  1.00  0.00           C  
HETATM 3239  C4  HSS B 211      -6.954 -19.087   6.441  1.00  0.00           C  
HETATM 3240  C5  HSS B 211      -7.540 -18.911   5.012  1.00  0.00           C  
HETATM 3241  O1  HSS B 211      -7.201 -19.767   4.147  1.00  0.00           O  
HETATM 3242  O3  HSS B 211      -8.330 -17.940   4.854  1.00  0.00           O  
HETATM 3243  C32 HSS B 211      -4.887 -20.942   8.740  1.00  0.00           C  
HETATM 3244  C33 HSS B 211      -4.279 -20.367   9.929  1.00  0.00           C  
HETATM 3245  C29 HSS B 211      -4.066 -21.065  11.111  1.00  0.00           C  
HETATM 3246  C26 HSS B 211      -3.625 -20.519  12.311  1.00  0.00           C  
HETATM 3247  C25 HSS B 211      -3.512 -21.256  13.551  1.00  0.00           C  
HETATM 3248  C22 HSS B 211      -3.066 -20.364  14.504  1.00  0.00           C  
HETATM 3249  C21 HSS B 211      -2.928 -19.077  13.821  1.00  0.00           C  
HETATM 3250  N3  HSS B 211      -3.275 -19.205  12.501  1.00  0.00           N  
HETATM 3251  C30 HSS B 211      -2.514 -17.894  14.418  1.00  0.00           C  
HETATM 3252  C19 HSS B 211      -2.261 -16.689  13.772  1.00  0.00           C  
HETATM 3253  C18 HSS B 211      -1.724 -15.513  14.430  1.00  0.00           C  
HETATM 3254  C15 HSS B 211      -1.592 -14.547  13.453  1.00  0.00           C  
HETATM 3255  C14 HSS B 211      -2.064 -15.158  12.214  1.00  0.00           C  
HETATM 3256  N4  HSS B 211      -2.451 -16.450  12.432  1.00  0.00           N  
HETATM 3257  C31 HSS B 211      -2.190 -14.491  11.000  1.00  0.00           C  
HETATM 3258  C12 HSS B 211      -2.758 -15.014   9.845  1.00  0.00           C  
HETATM 3259  N1  HSS B 211      -3.249 -16.288   9.704  1.00  0.00           N  
HETATM 3260  C6  HSS B 211      -3.757 -16.362   8.429  1.00  0.00           C  
HETATM 3261  C28 HSS B 211      -4.326 -17.495   7.859  1.00  0.00           C  
HETATM 3262  C7  HSS B 211      -3.577 -15.091   7.733  1.00  0.00           C  
HETATM 3263  C8  HSS B 211      -4.011 -14.771   6.332  1.00  0.00           C  
HETATM 3264  C9  HSS B 211      -3.079 -15.328   5.231  1.00  0.00           C  
HETATM 3265  C10 HSS B 211      -3.835 -16.196   4.190  1.00  0.00           C  
HETATM 3266  O4  HSS B 211      -4.455 -15.546   3.298  1.00  0.00           O  
HETATM 3267  O2  HSS B 211      -3.770 -17.448   4.317  1.00  0.00           O  
HETATM 3268  C11 HSS B 211      -2.951 -14.255   8.620  1.00  0.00           C  
HETATM 3269  C13 HSS B 211      -2.538 -12.827   8.436  1.00  0.00           C  
HETATM 3270  C16 HSS B 211      -1.080 -13.188  13.550  1.00  0.00           C  
HETATM 3271  C17 HSS B 211      -0.940 -12.452  14.666  1.00  0.00           C  
HETATM 3272  C20 HSS B 211      -1.347 -15.424  15.876  1.00  0.00           C  
HETATM 3273  C23 HSS B 211      -2.801 -20.688  15.902  1.00  0.00           C  
HETATM 3274  C24 HSS B 211      -2.126 -21.734  16.408  1.00  0.00           C  
HETATM 3275  C27 HSS B 211      -3.807 -22.717  13.702  1.00  0.00           C  
HETATM 3276  C34 HSS B 211      -5.298 -22.374   8.589  1.00  0.00           C  
HETATM 3277  C35 HSS B 211      -1.530 -18.492  10.747  1.00  0.00           C  
HETATM 3278  C36 HSS B 211      -0.400 -18.451  11.716  1.00  0.00           C  
HETATM 3279  O5  HSS B 211       0.285 -17.490  12.027  1.00  0.00           O  
HETATM 3280  O6  HSS B 211      -0.244 -19.675  12.273  1.00  0.00           O  
HETATM 3281  C37 HSS B 211       0.536 -19.749  13.487  1.00  0.00           C  
HETATM 3282  C38 HSS B 211       0.736 -21.218  13.802  1.00  0.00           C  
HETATM 3283  C39 HSS B 211      -0.484 -17.346   8.941  1.00  0.00           C  
HETATM 3284  C40 HSS B 211       0.296 -18.423   8.685  1.00  0.00           C  
HETATM 3285  C41 HSS B 211      -0.071 -19.578   7.869  1.00  0.00           C  
HETATM 3286  C43 HSS B 211       0.885 -20.584   7.630  1.00  0.00           C  
HETATM 3287  C45 HSS B 211       0.564 -21.715   6.882  1.00  0.00           C  
HETATM 3288  C46 HSS B 211      -0.724 -21.867   6.360  1.00  0.00           C  
HETATM 3289  C44 HSS B 211      -1.686 -20.879   6.596  1.00  0.00           C  
HETATM 3290  C42 HSS B 211      -1.367 -19.748   7.339  1.00  0.00           C  
HETATM 3291  H27 HSS B 211      -6.002 -20.999   6.257  1.00  0.00           H  
HETATM 3292  H26 HSS B 211      -5.017 -19.653   5.703  1.00  0.00           H  
HETATM 3293  H5  HSS B 211      -6.737 -18.099   6.863  1.00  0.00           H  
HETATM 3294  H6  HSS B 211      -7.738 -19.530   7.075  1.00  0.00           H  
HETATM 3295  H25 HSS B 211      -4.317 -22.121  11.112  1.00  0.00           H  
HETATM 3296  H30 HSS B 211      -2.354 -17.917  15.487  1.00  0.00           H  
HETATM 3297  H29 HSS B 211      -1.867 -13.457  10.960  1.00  0.00           H  
HETATM 3298  H28 HSS B 211      -4.696 -17.401   6.845  1.00  0.00           H  
HETATM 3299  H3  HSS B 211      -5.023 -15.167   6.187  1.00  0.00           H  
HETATM 3300  H4  HSS B 211      -4.073 -13.687   6.182  1.00  0.00           H  
HETATM 3301  H11 HSS B 211      -2.332 -15.973   5.715  1.00  0.00           H  
HETATM 3302  H12 HSS B 211      -2.543 -14.512   4.735  1.00  0.00           H  
HETATM 3303  H24 HSS B 211      -2.709 -12.492   7.409  1.00  0.00           H  
HETATM 3304  H22 HSS B 211      -1.473 -12.681   8.661  1.00  0.00           H  
HETATM 3305  H23 HSS B 211      -3.098 -12.155   9.099  1.00  0.00           H  
HETATM 3306  H2  HSS B 211      -0.782 -12.730  12.607  1.00  0.00           H  
HETATM 3307  H10 HSS B 211      -0.525 -11.449  14.620  1.00  0.00           H  
HETATM 3308  H9  HSS B 211      -1.247 -12.808  15.644  1.00  0.00           H  
HETATM 3309  H19 HSS B 211      -1.088 -16.404  16.288  1.00  0.00           H  
HETATM 3310  H21 HSS B 211      -0.484 -14.762  16.011  1.00  0.00           H  
HETATM 3311  H20 HSS B 211      -2.160 -15.018  16.492  1.00  0.00           H  
HETATM 3312  H1  HSS B 211      -3.246 -19.996  16.617  1.00  0.00           H  
HETATM 3313  H7  HSS B 211      -1.690 -22.513  15.792  1.00  0.00           H  
HETATM 3314  H8  HSS B 211      -2.013 -21.848  17.482  1.00  0.00           H  
HETATM 3315  H17 HSS B 211      -3.106 -23.329  13.121  1.00  0.00           H  
HETATM 3316  H16 HSS B 211      -3.733 -23.037  14.744  1.00  0.00           H  
HETATM 3317  H18 HSS B 211      -4.814 -22.961  13.347  1.00  0.00           H  
HETATM 3318  H13 HSS B 211      -5.619 -22.582   7.564  1.00  0.00           H  
HETATM 3319  H15 HSS B 211      -4.473 -23.057   8.827  1.00  0.00           H  
HETATM 3320  H14 HSS B 211      -6.131 -22.635   9.256  1.00  0.00           H  
HETATM 3321  H31 HSS B 211      -1.521 -19.410  10.157  1.00  0.00           H  
HETATM 3322  H33 HSS B 211       1.486 -19.228  13.332  1.00  0.00           H  
HETATM 3323  H32 HSS B 211      -0.017 -19.231  14.276  1.00  0.00           H  
HETATM 3324  H36 HSS B 211       1.297 -21.713  13.002  1.00  0.00           H  
HETATM 3325  H34 HSS B 211       1.301 -21.323  14.735  1.00  0.00           H  
HETATM 3326  H35 HSS B 211      -0.226 -21.724  13.921  1.00  0.00           H  
HETATM 3327  H38 HSS B 211      -0.123 -16.535   9.559  1.00  0.00           H  
HETATM 3328  H37 HSS B 211      -1.432 -17.188   8.445  1.00  0.00           H  
HETATM 3329  H39 HSS B 211       1.266 -18.489   9.177  1.00  0.00           H  
HETATM 3330  H41 HSS B 211       1.885 -20.470   8.040  1.00  0.00           H  
HETATM 3331  H43 HSS B 211       1.316 -22.479   6.708  1.00  0.00           H  
HETATM 3332  H44 HSS B 211      -0.977 -22.750   5.780  1.00  0.00           H  
HETATM 3333  H42 HSS B 211      -2.693 -20.989   6.204  1.00  0.00           H  
HETATM 3334  H40 HSS B 211      -2.131 -19.002   7.520  1.00  0.00           H  
TER                                                                             
CONECT 2246 3234                                                                
CONECT 3234 2246 3235 3250 3256                                                 
CONECT 3234 3259 3277                                                           
CONECT 3235 3234 3236 3244                                                      
CONECT 3236 3235 3237 3261                                                      
CONECT 3237 3236 3238 3243                                                      
CONECT 3238 3237 3239 3291 3292                                                 
CONECT 3239 3238 3240 3293 3294                                                 
CONECT 3240 3239 3241 3242                                                      
CONECT 3241 3240                                                                
CONECT 3242 3240                                                                
CONECT 3243 3237 3244 3276                                                      
CONECT 3244 3235 3243 3245                                                      
CONECT 3245 3244 3246 3295                                                      
CONECT 3246 3245 3247 3250                                                      
CONECT 3247 3246 3248 3275                                                      
CONECT 3248 3247 3249 3273                                                      
CONECT 3249 3248 3250 3251                                                      
CONECT 3250 3234 3246 3249                                                      
CONECT 3251 3249 3252 3296                                                      
CONECT 3252 3251 3253 3256                                                      
CONECT 3253 3252 3254 3272                                                      
CONECT 3254 3253 3255 3270                                                      
CONECT 3255 3254 3256 3257                                                      
CONECT 3256 3234 3252 3255                                                      
CONECT 3257 3255 3258 3297                                                      
CONECT 3258 3257 3259 3268                                                      
CONECT 3259 3234 3258 3260                                                      
CONECT 3260 3259 3261 3262                                                      
CONECT 3261 3236 3260 3298                                                      
CONECT 3262 3260 3263 3268                                                      
CONECT 3263 3262 3264 3299 3300                                                 
CONECT 3264 3263 3265 3301 3302                                                 
CONECT 3265 3264 3266 3267                                                      
CONECT 3266 3265                                                                
CONECT 3267 3265                                                                
CONECT 3268 3258 3262 3269                                                      
CONECT 3269 3268 3303 3304 3305                                                 
CONECT 3270 3254 3271 3306                                                      
CONECT 3271 3270 3307 3308                                                      
CONECT 3272 3253 3309 3310 3311                                                 
CONECT 3273 3248 3274 3312                                                      
CONECT 3274 3273 3313 3314                                                      
CONECT 3275 3247 3315 3316 3317                                                 
CONECT 3276 3243 3318 3319 3320                                                 
CONECT 3277 3234 3278 3283 3321                                                 
CONECT 3278 3277 3279 3280                                                      
CONECT 3279 3278                                                                
CONECT 3280 3278 3281                                                           
CONECT 3281 3280 3282 3322 3323                                                 
CONECT 3282 3281 3324 3325 3326                                                 
CONECT 3283 3277 3284 3327 3328                                                 
CONECT 3284 3283 3285 3329                                                      
CONECT 3285 3284 3286 3290                                                      
CONECT 3286 3285 3287 3330                                                      
CONECT 3287 3286 3288 3331                                                      
CONECT 3288 3287 3289 3332                                                      
CONECT 3289 3288 3290 3333                                                      
CONECT 3290 3285 3289 3334                                                      
CONECT 3291 3238                                                                
CONECT 3292 3238                                                                
CONECT 3293 3239                                                                
CONECT 3294 3239                                                                
CONECT 3295 3245                                                                
CONECT 3296 3251                                                                
CONECT 3297 3257                                                                
CONECT 3298 3261                                                                
CONECT 3299 3263                                                                
CONECT 3300 3263                                                                
CONECT 3301 3264                                                                
CONECT 3302 3264                                                                
CONECT 3303 3269                                                                
CONECT 3304 3269                                                                
CONECT 3305 3269                                                                
CONECT 3306 3270                                                                
CONECT 3307 3271                                                                
CONECT 3308 3271                                                                
CONECT 3309 3272                                                                
CONECT 3310 3272                                                                
CONECT 3311 3272                                                                
CONECT 3312 3273                                                                
CONECT 3313 3274                                                                
CONECT 3314 3274                                                                
CONECT 3315 3275                                                                
CONECT 3316 3275                                                                
CONECT 3317 3275                                                                
CONECT 3318 3276                                                                
CONECT 3319 3276                                                                
CONECT 3320 3276                                                                
CONECT 3321 3277                                                                
CONECT 3322 3281                                                                
CONECT 3323 3281                                                                
CONECT 3324 3282                                                                
CONECT 3325 3282                                                                
CONECT 3326 3282                                                                
CONECT 3327 3283                                                                
CONECT 3328 3283                                                                
CONECT 3329 3284                                                                
CONECT 3330 3286                                                                
CONECT 3331 3287                                                                
CONECT 3332 3288                                                                
CONECT 3333 3289                                                                
CONECT 3334 3290                                                                
# All scores below are weighted scores, not raw scores.
#BEGIN_POSE_ENERGIES_TABLE correct_surface_True/016_008_UM_159_H148_areda15_HMM_onlyH_1__DE_4_HSS_rnd_DE_18.pdb
label fa_atr fa_rep fa_sol fa_intra_atr_xover4 fa_intra_rep_xover4 fa_intra_sol_xover4 lk_ball lk_ball_iso lk_ball_bridge lk_ball_bridge_uncpl fa_elec fa_intra_elec pro_close hbond_sr_bb hbond_lr_bb hbond_bb_sc hbond_sc dslf_fa13 omega fa_dun_dev fa_dun_rot fa_dun_semi p_aa_pp hxl_tors ref rama_prepro total
weights 1 0.55 1 1 0.55 1 0.92 -0.38 -0.33 -0.33 1 1 1.25 1 1 1 1 1.25 0.48 0.69 0.76 0.78 0.61 1 1 0.5 NA
pose -1255.04 131.88 638.251 -82.4087 48.1817 38.8425 416.482 -429.914 -10.5484 -47.5989 -389.363 -37.2611 0 -144.795 -15.8893 -29.0206 -17.6652 0 26.3377 20.8686 66.8105 110.411 -59.2646 59.0057 60.1748 -36.3107 -937.835
VAL:NtermProteinFull_1 -4.49552 0.74775 0.98747 -0.30623 0.27214 0.04541 0.84088 -1.11648 -0.0188 -0.06077 -1.90622 1.93379 0 0 0 0 0 0 0.01741 0.01318 0.01562 0 0 0 2.085 0 -0.94537
SER_2 -4.39191 0.26785 4.26623 -0.02661 0 0.0688 2.75685 -1.95361 -0.02218 -0.06772 -2.47203 -0.55247 0 0 0 -1.80235 0 0 0.02348 0.04134 0.12651 0 -0.35361 0.65083 -1.1772 -0.15278 -4.77059
LEU_3 -6.25103 0.69634 1.35048 -0.71337 0.43295 0.1923 1.40213 -1.61334 -0.02774 -0.09529 -0.42797 0.04314 0 0 0 0 0 0 0.0352 0.0504 0.61888 0 -0.21811 0 0.72952 -0.21883 -4.01436
ASP_4 -4.65934 0.34223 4.75344 -0.11402 0.01546 0.30731 2.40719 -2.15722 -0.02328 -0.10653 -2.70672 -0.2416 0 0 0 0 -1.01622 0 0.06703 0.01192 0 1.45056 0.19563 0 -2.2837 -0.10619 -3.86408
GLN_5 -6.62037 0.74119 5.39496 -0.24794 0.0229 0.17975 3.01512 -2.67659 -0.04039 -0.17232 -2.72205 -0.27435 0 0 0 -1.80235 0 0 0.07012 0.05076 0 2.89188 0.10311 0 -1.0644 -0.02751 -3.17847
ALA_6 -6.7008 0.5227 2.21764 -0.023 0 0 1.99235 -2.2039 -0.01955 -0.06223 -1.63541 -0.29505 0 0 0 0 0 0 0.15317 0 0 0 -0.31212 0 2.3386 -0.24177 -4.26937
ILE_7 -9.48252 1.32155 2.30377 -0.50574 0.53266 0.07071 2.17467 -2.47519 -0.05643 -0.20872 -1.82088 0.08984 0 0 0 0 0 0 0.08379 0.1148 0.07089 0 -0.46276 0 1.0317 -0.19482 -7.41268
LEU_8 -8.77396 1.25602 1.79662 -0.50055 0.53978 0.07146 2.18646 -2.20792 -0.02218 -0.15609 -2.12255 0.15731 0 0 0 0 0 0 -0.01688 0.02382 0.22309 0 -0.29072 0 0.72952 -0.08917 -7.19592
ILE_9 -8.40456 1.34121 1.66701 -0.51248 0.56334 0.07361 1.95254 -2.19877 -0.02023 -0.09574 -1.70607 0.07094 0 0 0 0 0 0 0.10723 0.21166 0.06924 0 -0.41762 0 1.0317 -0.14846 -6.41545
LEU_10 -8.02861 0.96585 1.22654 -0.49694 0.34005 0.07556 1.63236 -2.03217 -0.01777 -0.09299 -1.36927 0.13794 0 0 0 0 0 0 0.16552 0.25798 0.1989 0 -0.29163 0 0.72952 -0.17625 -6.77542
ILE_11 -9.15257 0.97822 2.17626 -0.51911 0.6691 0.07544 2.12137 -2.2341 -0.03454 -0.09724 -1.67294 -0.02038 0 0 0 0 0 0 0.04374 0.03066 0.09176 0 -0.38715 0 1.0317 -0.2069 -7.10669
VAL_12 -8.30326 1.79986 1.69283 -0.3171 0.33558 0.0552 2.18938 -2.19536 -0.01007 -0.24049 -2.15345 -0.04179 0 0 0 0 0 0 0.31124 0.06467 -0.02368 0 -0.24277 0 2.085 -0.09094 -5.08515
ALA_13 -5.97934 0.28281 2.931 -0.02262 0 0 2.18477 -2.33186 -0.04097 -0.13878 -2.17926 -0.28119 0 0 0 0 0 0 0.058 0 0 0 -0.29867 0 2.3386 -0.29674 -3.77425
ALA_14 -3.44628 0.10233 2.2641 -0.02232 0 0 1.26031 -1.47375 -0.00392 -0.01467 -0.58113 -0.29213 0 0 0 0 0 0 -0.00029 0 0 0 -0.1795 0 2.3386 -0.40049 -0.44914
LYS_15 -6.24883 0.4154 7.6088 -0.30423 0.02866 0.11578 3.08635 -3.17888 -0.25323 -0.6118 -7.42105 0.06462 0 0 0 0 -0.2737 0 0.45476 0.31994 0.98584 0 -0.11734 0 -1.6738 -0.31635 -7.31905
LEU_16 -6.35275 1.0172 1.01711 -0.50584 0.35632 0.07879 1.40105 -1.56706 -0.0044 -0.03929 -0.66499 0.11768 0 0 0 0 0 0 -0.02944 0.12639 0.14364 0 -0.30913 0 0.72952 -0.29812 -4.78333
GLY_17 -1.67497 0.07346 1.8586 -5e-05 0 0 0.93801 -0.90653 -0.01249 -0.09833 -0.69249 -0.32278 0 0 0 0 0 0 -0.03666 0 0 0 -1.41573 0 1.2108 -0.0764 -1.15556
THR_18 -4.48882 0.69403 2.06241 -0.1945 0.15553 0.05945 1.5819 -1.50159 -0.04732 -0.39349 -1.2415 -0.78457 0 0 0 -0.3592 0 0 0.05588 0 0.57043 0 -0.75398 2.30378 -1.425 0.30836 -3.39818
THR_19 -4.02298 0.47569 3.92669 -0.11343 0.06327 0.07944 2.28723 -1.93553 -0.09187 -0.31093 -2.1714 -0.51566 0 0 0 -0.92902 0 0 -0.01851 0.02461 0.01101 0 -0.42012 2.28962 -1.425 -0.00036 -2.79725
VAL_20 -5.90225 1.27388 1.39248 -0.36857 0.31292 0.06813 1.41246 -1.7107 -0.05275 -0.16134 -0.77819 0.06611 0 0 0 0 0 0 0.04199 0.00884 1.00644 0 0.09578 0 2.085 -0.32916 -1.53895
GLU_21 -4.63507 0.55665 5.22934 -0.46283 0.20268 1.24041 1.77143 -2.34317 -0.20426 -0.54933 -2.72365 -2.35982 0 0 0 0 0 0 -0.04275 0 0 3.99514 -0.29765 0 -2.5358 -0.36938 -3.52805
GLU_22 -6.08726 0.47479 6.01527 -0.63154 0.14751 1.03821 2.53225 -2.58432 -0.12976 -0.56787 -1.6239 -0.5065 0 0 0 -0.56982 0 0 0.08272 0.02567 0 3.12051 -0.23016 0 -2.5358 -0.4532 -2.4832
ALA_23 -5.93018 0.18259 2.04081 -0.02217 0 0 1.91725 -2.10245 -0.05896 -0.32748 -1.42208 -0.30154 0 0 0 0 0 0 0.02008 0 0 0 -0.31605 0 2.3386 -0.4365 -4.41808
VAL_24 -6.53366 0.69426 2.29462 -0.30908 0.26323 0.05326 2.08712 -2.14227 -0.05572 -0.19256 -1.8664 -0.05757 0 0 0 0 0 0 -0.04054 0.01127 -0.02481 0 -0.34128 0 2.085 -0.30517 -4.3803
GLU_25 -4.63645 0.14358 4.2442 -0.63279 0.16479 1.04246 1.81832 -2.00031 -0.03277 -0.20022 -1.87005 -0.56071 0 0 0 0 0 0 -0.00242 0 0 3.41335 -0.2069 0 -2.5358 -0.30815 -2.15987
GLN_26 -7.29943 0.73541 5.47086 -0.25818 0.05022 0.20177 2.52329 -2.79598 -0.07722 -0.48555 -2.29309 -0.38069 0 0 0 0 0 0 0.24751 0.08625 0 2.4497 -0.0439 0 -1.0644 -0.34946 -3.28287
ALA_27 -5.96891 0.34851 2.3836 -0.02258 0 0 2.16242 -2.13113 -0.00913 -0.07864 -1.89827 -0.29516 0 0 0 0 0 0 0.36214 0 0 0 -0.28824 0 2.3386 -0.33549 -3.43227
LEU_28 -5.79573 0.36937 3.71075 -0.50744 0.37249 0.07898 2.03227 -2.10715 -0.02424 -0.08983 -2.65449 0.15093 0 0 0 0 0 0 0.63333 0.16792 0.17751 0 -0.30102 0 0.72952 -0.43098 -3.48783
TRP_29 -7.13904 0.79969 4.48832 -1.2609 0.07103 0.3715 2.21174 -2.25387 -0.06035 -0.27471 -1.93144 -0.20931 0 0 0 0 0 0 0.00669 0.11683 0 1.30145 -0.28104 0 3.035 -0.1607 -1.16913
LEU_30 -9.74596 1.34666 1.65754 -0.48562 0.44693 0.06943 2.22083 -2.35305 -0.07197 -0.48325 -1.93707 0.13165 0 0 0 0 0 0 0.01101 0.44833 0.53991 0 -0.22746 0 0.72952 -0.03491 -7.73748
LYS_31 -6.87182 0.79268 5.17519 -0.49027 0.10469 0.30588 2.64051 -2.50703 -0.06484 -0.28295 -2.23004 0.45782 0 0 0 0 0 0 0.10753 0.34037 1.69656 0 0.03618 0 -1.6738 0.17399 -2.28936
THR_32 -3.32206 0.11022 3.53253 -0.20245 0.13547 0.06302 1.28493 -1.58233 -0.00479 -0.01474 -1.41542 -0.13145 0 0 0 0 0 0 0.0919 0.01216 -0.00884 0 -0.02685 2.28688 -1.425 0.30884 -0.30797
LYS_33 -4.29989 0.20621 2.86767 -0.53762 0.27682 0.28532 1.12625 -1.32607 -0.0018 -0.0207 -0.64644 0.21319 0 0 0 0 0 0 -0.03939 0.10008 1.7556 0 -0.12488 0 -1.6738 -0.0656 -1.90502
LEU_34 -5.30335 0.9202 0.52424 -0.52564 0.52763 0.08864 1.13513 -1.18827 -0.02206 -0.12706 -0.90337 0.11762 0 0 0 0 0 0 -0.01609 0 0.05285 0 -0.24435 0 0.72952 -0.1898 -4.42417
GLY_35 -1.69936 0.09869 1.61613 -5e-05 0 0 0.81153 -0.86341 -0.04525 -0.30223 -0.4337 -0.31578 0 0 0 0 0 0 0.21685 0 0 0 -1.19771 0 1.2108 0.06772 -0.83577
VAL_36 -5.94575 1.00722 1.64897 -0.31151 0.24074 0.04856 1.21068 -1.61454 -0.06113 -0.40631 -1.07996 -0.16359 0 0 0 0 0 0 -0.01741 0.08625 0.00638 0 -0.4966 0 2.085 -0.04571 -3.8087
SER_37 -4.35145 0.18742 4.54437 -0.02669 0 0.06863 2.88097 -2.0729 -0.01977 -0.13346 -2.31838 -0.47305 0 0 0 -1.85113 0 0 -0.03444 0.03014 0.06343 0 -0.48686 0.61658 -1.1772 -0.39287 -4.94668
LEU_38 -5.26958 0.54445 2.02903 -0.49536 0.51239 0.07269 1.4153 -1.54315 -0.0077 -0.04562 -0.57442 0.13701 0 0 0 0 0 0 0.08465 0.16069 0.262 0 -0.2727 0 0.72952 -0.39794 -2.65875
GLU_39 -4.46536 0.15097 3.51398 -0.21825 0.03053 0.27153 1.33844 -1.68787 -0.00852 -0.10037 -1.25963 -0.4617 0 0 0 0 0 0 0.76718 0.02528 0 3.01173 -0.25861 0 -2.5358 -0.45992 -2.34641
GLN_40 -6.49217 0.60019 5.75269 -0.25341 0.02268 0.18764 3.32292 -2.66159 -0.05531 -0.23383 -2.98863 -0.28007 0 0 0 -1.85113 -0.73659 0 0.54356 0.00157 0 3.32147 -0.06188 0 -1.0644 -0.40227 -3.32855
ALA_41 -6.5573 0.63275 2.34008 -0.02271 0 0 2.34128 -2.21028 -0.02153 -0.0466 -1.5333 -0.28498 0 0 0 0 0 0 0.27105 0 0 0 -0.19005 0 2.3386 -0.30649 -3.24947
LEU_42 -9.09817 1.61905 2.16013 -0.49334 0.42936 0.07093 2.32032 -2.35836 -0.02022 -0.07821 -1.79269 0.12784 0 0 0 0 0 0 0.53327 0.09279 0.19106 0 -0.29722 0 0.72952 -0.37605 -6.23998
PHE_43 -9.41586 0.98363 2.74613 -0.81705 0.47446 0.31243 2.24356 -2.315 -0.02545 -0.12829 -1.98578 -0.17275 0 0 0 0 0 0 0.09921 1.13624 0 3.736 -0.26956 0 1.4028 -0.21509 -2.21037
ILE_44 -9.02904 1.17013 1.05084 -0.5111 0.53179 0.07327 2.25718 -2.20081 -0.05981 -0.19126 -1.61893 0.0568 0 0 0 0 0 0 -0.05108 0.19252 0.07428 0 -0.39814 0 1.0317 -0.0395 -7.66116
LEU_45 -9.18675 1.45671 1.34838 -0.50349 0.4561 0.07778 2.26627 -2.34116 -0.03343 -0.0859 -1.48131 0.15784 0 0 0 0 0 0 0.33233 0.39759 0.2373 0 -0.2739 0 0.72952 -0.17078 -6.61692
VAL_46 -7.09477 1.09327 3.29425 -0.3121 0.28357 0.05397 2.05446 -2.49079 -0.02799 -0.06845 -1.79202 -0.04928 0 0 0 0 0 0 0.11339 0.02519 -0.02707 0 -0.30662 0 2.085 -0.21406 -3.38004
ALA_47 -5.52458 0.51657 3.38768 -0.02294 0 0 2.61056 -2.32122 -0.10847 -0.60411 -1.36344 -0.29771 0 0 0 0 0 0 0.30532 0 0 0 -0.23478 0 2.3386 -0.25996 -1.57847
ALA_48 -5.63242 0.20612 3.77112 -0.0216 0 0 3.02434 -2.5622 -0.0703 -0.27107 -2.67905 -0.27547 0 0 0 0 0 0 0.44946 0 0 0 -0.23613 0 2.3386 -0.42148 -2.38008
ALA_49 -3.58336 0.07417 2.20193 -0.0232 0 0 1.28167 -1.53883 -0.01093 -0.10245 -0.64861 -0.26729 0 0 0 0 0 0 0.10088 0 0 0 -0.21602 0 2.3386 -0.43629 -0.82974
ASN_50 -5.91225 0.07066 5.41382 -0.17897 0.05032 0.27105 2.42058 -2.6148 -0.12449 -0.74001 -2.31344 -0.28851 0 0 0 -0.81975 -0.39337 0 -0.01668 0.13887 0 1.33693 0.0689 0 -0.87355 -0.25495 -4.75964
THR_51 -4.95365 0.40645 3.54474 -0.11634 0.04389 0.05635 2.362 -2.14434 -0.17848 -0.42229 -0.6561 -1.10081 0 0 0 0 -0.60176 0 -0.05475 0.08625 0.02423 0 -0.24702 2.80826 -1.425 -0.0234 -2.59176
GLY_52 -1.76902 0.12526 1.92876 -5e-05 0 0 1.0127 -0.96693 -0.01612 -0.03805 -0.78206 -0.31792 0 0 0 0 0 0 -0.08861 0 0 0 -1.36142 0 1.2108 -0.01641 -1.07907
THR_53 -3.84404 0.22531 3.64132 -0.10037 0.068 0.06275 1.90888 -1.82408 -0.17193 -0.83276 -1.88919 -0.4159 0 0 0 0 -0.60176 0 0.03613 0 0.17655 0 -0.8103 2.31392 -1.425 0.10909 -3.37337
THR_54 -4.20707 0.20527 4.44433 -0.11155 0.06772 0.07628 2.39857 -2.04303 -0.08729 -0.45018 -2.41831 -0.59608 0 0 0 -0.51946 0 0 -0.01438 0.00697 0.00524 0 -0.48798 2.30792 -1.425 -0.01625 -2.86428
VAL_55 -6.46366 1.49614 1.16009 -0.27818 0.23031 0.03452 1.14999 -1.70851 -0.07385 -0.25103 -0.66009 0.40822 0 0 0 0 0 0 -0.02609 0.00967 0.90942 0 0.09588 0 2.085 -0.22711 -2.1093
GLU_56 -5.3118 1.28667 5.10345 -0.45512 0.22885 1.23531 1.82911 -2.31139 -0.15059 -0.60299 -1.80467 -2.36882 0 0 0 0 0 0 -0.01393 0 0 4.08859 -0.05868 0 -2.5358 -0.14358 -1.98539
GLU_57 -5.04796 0.19103 5.61409 -0.21253 0.02988 0.26278 2.1588 -2.38247 -0.09497 -0.63764 -1.21819 -0.50075 0 0 0 -0.51946 0 0 -0.02118 0 0 2.89659 -0.25754 0 -2.5358 -0.22321 -2.49854
ALA_58 -5.10338 0.15354 2.79517 -0.02172 0 0 2.07629 -2.11538 -0.05313 -0.41914 -1.54047 -0.29026 0 0 0 0 0 0 -0.05245 0 0 0 -0.2842 0 2.3386 -0.39617 -2.91269
VAL_59 -7.49073 1.1554 1.90109 -0.30813 0.24424 0.05319 2.17842 -2.27368 -0.04362 -0.19458 -1.68185 -0.10622 0 0 0 0 0 0 -0.02127 0.08625 -0.02591 0 -0.39626 0 2.085 -0.22956 -5.06823
GLN_60 -5.21405 0.59859 4.58448 -0.25251 0.03357 0.18105 2.03614 -2.20608 -0.07892 -0.50757 -1.53824 -0.33107 0 0 0 0 0 0 0.17115 0 0 2.63038 0.07308 0 -1.0644 0.03032 -0.85407
GLU_61 -5.51425 0.326 4.72294 -0.21721 0.02869 0.26868 1.99017 -2.31749 -0.05445 -0.5324 -1.83701 -0.47222 0 0 0 0 0 0 0.05352 0.08625 0 2.84325 -0.28252 0 -2.5358 -0.22479 -3.66864
ALA_62 -7.16687 1.44276 2.5821 -0.02258 0 0 2.77036 -2.48498 -0.02044 -0.21555 -2.23186 -0.28769 0 0 0 0 0 0 -0.01999 0 0 0 -0.28026 0 2.3386 -0.55671 -4.15311
LEU_63 -6.395 0.65519 3.72823 -0.49803 0.43771 0.07333 2.0263 -2.21254 -0.06941 -0.23666 -2.32784 0.1451 0 0 0 0 0 0 0.20423 0.18788 0.33929 0 -0.25992 0 0.72952 -0.41082 -3.88344
GLN_64 -4.39429 0.19355 4.41045 -0.25284 0.0361 0.18415 1.83385 -1.98368 -0.07693 -0.43276 -1.43535 -0.32823 0 0 0 0 0 0 0.16025 0 0 2.57468 0.15272 0 -1.0644 -0.05076 -0.47351
LEU_65 -8.06605 0.68175 1.51652 -0.71704 0.55524 0.20043 1.80795 -2.01563 -0.03332 -0.27397 -1.81985 0.05508 0 0 0 0 0 0 0.27114 0.05538 0.96251 0 -0.27645 0 0.72952 -0.06894 -6.43572
LYS_66 -8.25653 1.02576 6.21258 -0.4989 0.1215 0.37193 3.01493 -2.9709 -0.09455 -0.28052 -3.15231 0.34399 0 0 0 0 0 0 -0.00739 0.38389 1.72232 0 0.02021 0 -1.6738 -0.04265 -3.76044
THR_67 -2.97214 0.09531 3.29234 -0.20636 0.16799 0.06413 1.07082 -1.50163 -0.05848 -0.26566 -1.04878 -0.20857 0 0 0 0 0 0 -0.02798 0 -0.00867 0 -0.02082 2.44587 -1.425 0.13702 -0.47059
LYS_68 -3.29152 0.12332 2.70558 -0.30523 0.02681 0.1179 0.99002 -1.25671 -0.00406 -0.04645 -0.33912 0.11281 0 0 0 0 0 0 -0.02248 0.02273 0.996 0 -0.02354 0 -1.6738 -0.19387 -2.06161
LEU_69 -5.8522 0.82459 0.20271 -0.51903 0.46276 0.08382 0.85777 -1.19827 -0.04218 -0.11798 -0.44811 0.12435 0 0 0 0 0 0 0.00641 0.01002 0.07125 0 -0.26957 0 0.72952 -0.33293 -5.40707
GLY_70 -1.88464 0.08585 1.79439 -5e-05 0 0 0.97938 -0.94986 -0.02666 -0.12696 -0.5878 -0.31764 0 0 0 0 0 0 0.25087 0 0 0 -1.20271 0 1.2108 0.0808 -0.69423
VAL_71 -5.72111 1.32399 1.05229 -0.29771 0.20767 0.04068 1.32631 -1.46126 -0.06818 -0.28081 -1.31815 0.05879 0 0 0 0 0 0 0.19377 0 0.00049 0 -0.22033 0 2.085 0.57339 -2.50516
SER_72 -4.21651 0.32072 3.81347 -0.02768 0 0.07099 2.18198 -1.89641 -0.09619 -0.26529 -1.57596 -0.46107 0 0 0 -0.60068 0 0 -0.0286 0.01469 0.08695 0 -0.43174 0.60051 -1.1772 0.10272 -3.5853
LEU_73 -7.10168 0.60283 1.76547 -0.69056 0.53752 0.17211 1.49988 -1.84793 -0.04018 -0.14772 -1.00087 0.05627 0 0 0 0 0 0 -0.02931 0.17596 1.01719 0 -0.28499 0 0.72952 -0.47095 -5.05744
GLU_74 -7.14083 0.59431 5.08962 -0.46081 0.22873 1.24164 2.64514 -2.58471 -0.11131 -0.39995 -2.97272 -2.42057 0 0 0 0 -0.73659 0 0.12857 0.01226 0 3.8881 -0.25942 0 -2.5358 -0.47214 -6.26647
ALA_75 -6.51883 0.68191 2.84179 -0.02053 0 0 2.12121 -2.37437 -0.0965 -0.38427 -1.10737 -0.26346 0 0 0 -0.60068 0 0 0.00405 0 0 0 0.02912 0 2.3386 -0.24451 -3.59384
ALA_76 -6.91891 0.63807 2.28168 -0.02122 0 0 2.23856 -2.29314 -0.03362 -0.18618 -1.69681 -0.29501 0 0 0 0 0 0 0.00143 0 0 0 -0.15118 0 2.3386 -0.07844 -4.17616
LEU_77 -9.67046 1.42113 2.0946 -0.48357 0.26198 0.07264 2.25804 -2.48641 -0.00143 -0.01532 -2.5938 0.11534 0 0 0 0 0 0 0.00689 0.74015 0.30676 0 -0.26737 0 0.72952 -0.27768 -7.789
ALA_78 -6.25742 0.72691 2.5563 -0.0229 0 0 2.38912 -2.28987 -0.01827 -0.10095 -2.1002 -0.31152 0 0 0 0 0 0 -0.02571 0 0 0 -0.13195 0 2.3386 -0.34555 -3.59342
ILE_79 -9.0618 1.22977 1.47051 -0.50764 0.55821 0.07129 2.24996 -2.35526 -0.03361 -0.12393 -1.78146 0.04884 0 0 0 0 0 0 0.04539 0.05982 0.1125 0 -0.48065 0 1.0317 -0.19398 -7.66032
LEU_80 -7.37434 0.58803 2.02868 -0.49925 0.40946 0.07389 1.6837 -2.14704 -0.01124 -0.1039 -1.50893 0.13948 0 0 0 0 0 0 0.44365 0.09664 0.26037 0 -0.27428 0 0.72952 -0.14862 -5.61418
SER_81 -6.51627 0.54416 5.20205 -0.03227 0.00017 0.02444 2.92094 -2.77786 -0.08687 -0.56024 -2.5902 -0.02698 0 0 0 0 0 0 0.08208 0.05361 0.43946 0 0.31284 1.80457 -1.1772 -0.12989 -2.51344
ALA_82 -6.54326 0.86199 2.51117 -0.02215 0 0 2.26898 -2.31426 -0.02233 -0.2318 -2.28881 -0.28921 0 0 0 0 0 0 0.08189 0 0 0 -0.22626 0 2.3386 -0.1366 -4.01206
ALA_83 -5.98896 0.3054 2.89074 -0.0207 0 0 2.16869 -2.37665 -0.03932 -0.08843 -2.40088 -0.26897 0 0 0 0 0 0 0.02121 0 0 0 -0.07895 0 2.3386 -0.2068 -3.74501
ALA_84 -3.45518 0.16104 1.99002 -0.02277 0 0 1.15182 -1.44314 -0.00447 -0.03906 -0.38838 -0.28759 0 0 0 0 0 0 -0.02756 0 0 0 -0.1893 0 2.3386 -0.22441 -0.4404
GLN_85 -5.23661 0.28753 3.53073 -0.63058 0.06531 0.63958 1.62559 -1.86161 -0.02579 -0.27245 -1.40864 -0.3173 0 0 0 -0.81975 0 0 0.45179 0.15023 0 2.60437 -0.14882 0 -1.0644 -0.2709 -2.70174
LEU_86 -6.14388 0.88975 1.04883 -0.49111 0.40339 0.07277 1.12932 -1.53995 -0.01269 -0.11465 -0.49977 0.10808 0 0 0 0 0 0 -0.0328 0.24881 0.20013 0 -0.29744 0 0.72952 -0.22056 -4.52226
GLY_87 -1.63252 0.10695 1.748 -6e-05 0 0 0.7128 -0.86099 -0.02614 -0.18379 -0.39746 -0.31703 0 0 0 0 0 0 -0.00671 0 0 0 -1.48958 0 1.2108 0.15197 -0.98376
THR_88 -4.59123 0.60551 2.20161 -0.19157 0.14849 0.06 1.60555 -1.56761 -0.06271 -0.49639 -1.19654 -0.8433 0 0 0 -0.32324 0 0 -0.03148 0 0.29698 0 -0.69776 2.30378 -1.425 0.6232 -3.5817
THR_89 -4.09928 0.44623 3.858 -0.11142 0.05662 0.07671 2.14737 -1.93026 -0.09766 -0.44157 -1.9773 -0.53479 0 0 0 -1.05388 0 0 -0.01646 0 0.00934 0 -0.42687 2.60012 -1.425 0.11658 -2.8035
VAL_90 -5.34819 0.64765 1.57047 -0.30323 0.22681 0.05172 1.48266 -1.67176 -0.07734 -0.28497 -1.06083 -0.05063 0 0 0 0 0 0 -0.06976 0.00386 -0.01909 0 -0.30558 0 2.085 -0.28629 -3.40951
GLU_91 -4.17593 0.20094 4.23223 -0.46326 0.24492 1.24992 1.47358 -1.9659 -0.07087 -0.27951 -1.74433 -2.45514 0 0 0 0 0 0 0.2802 0.02158 0 3.83584 -0.25088 0 -2.5358 -0.3645 -2.76694
GLU_92 -6.23352 0.25273 6.30561 -0.67763 0.23442 1.14257 2.87046 -2.63923 -0.04651 -0.2941 -2.77853 -0.45432 0 0 0 -0.73064 -0.88886 0 0.25202 0.01343 0 3.24766 -0.27984 0 -2.5358 -0.55003 -3.7901
ALA_93 -5.93861 0.1894 2.00928 -0.02197 0 0 2.10624 -2.11077 -0.06392 -0.28196 -1.66731 -0.30427 0 0 0 0 0 0 0.06601 0 0 0 -0.30624 0 2.3386 -0.53529 -4.5208
VAL_94 -7.57982 1.30419 2.16741 -0.29663 0.21153 0.04748 2.30473 -2.34289 -0.0584 -0.22497 -2.03362 0.06277 0 0 0 0 0 0 -0.06038 0.27298 0.00754 0 -0.37524 0 2.085 -0.1712 -4.67951
ASN_95 -5.15674 0.13151 4.83984 -0.17833 0.03563 0.25822 1.98099 -2.36695 -0.0321 -0.15738 -1.60467 -0.23703 0 0 0 0 0 0 0.01437 0 0 1.23366 0.55007 0 -0.87355 0.31929 -1.24319
ARG_96 -7.46531 0.43387 5.38827 -0.44716 0.07097 0.20458 2.56346 -2.67107 -0.01451 -0.06557 -2.75314 0.54083 0 0 0 0 -0.88886 0 -0.02703 0.4592 1.57127 0 -0.06925 0 -1.281 0.05607 -4.39439
ALA_97 -6.26397 0.55148 2.3545 -0.0218 0 0 2.28928 -2.18591 -0.00744 -0.07481 -2.14422 -0.30721 0 0 0 0 0 0 0.03332 0 0 0 -0.2198 0 2.3386 -0.37048 -4.02848
LEU_98 -6.38012 0.7078 3.17376 -0.51351 0.44447 0.08115 1.83956 -2.10098 -0.07109 -0.2543 -1.47461 0.1571 0 0 0 0 0 0 0.62066 0.06579 0.26474 0 -0.27799 0 0.72952 -0.34858 -3.33664
ASN_99 -3.87274 0.08656 4.19975 -0.17672 0.03593 0.25594 1.90417 -1.9601 -0.02805 -0.13432 -1.52477 -0.24228 0 0 0 0 0 0 0.15828 0 0 1.13621 0.49171 0 -0.87355 -0.0309 -0.57491
LEU_100 -8.11146 0.98817 2.32589 -0.49951 0.51394 0.07113 2.33925 -2.29854 -0.06956 -0.41438 -1.89391 0.15061 0 0 0 0 0 0 0.01211 0.0367 0.2994 0 -0.26614 0 0.72952 -0.01024 -6.09702
LYS_101 -7.0228 0.8882 4.95257 -0.46405 0.10502 0.28136 2.89996 -2.54552 -0.06191 -0.17419 -2.64922 0.451 0 0 0 0 0 0 0.22651 0.75725 1.72295 0 0.07103 0 -1.6738 0.24971 -1.98593
THR_102 -2.8579 0.09088 2.97332 -0.12066 0.06204 0.05916 0.97774 -1.44714 -0.09805 -0.31368 -0.14431 -0.79978 0 0 0 0 0 0 0.4224 0.02101 0.05283 0 -0.07988 2.3138 -1.425 0.25395 -0.05927
LYS_103 -3.86484 0.34569 4.46248 -0.43294 0.07368 0.20864 2.51912 -1.88715 -0.11114 -0.21869 -3.08336 0.00289 0 0 0 0 -0.29705 0 0.05361 0.01346 1.43737 0 -0.08163 0 -1.6738 -0.19536 -2.72902
LEU_104 -5.62619 0.50173 0.40813 -0.5193 0.43916 0.08718 1.11503 -1.1582 -0.01202 -0.06336 -0.88322 0.10011 0 0 0 0 0 0 0.11347 0.09935 0.05178 0 -0.21145 0 0.72952 -0.13257 -4.96084
GLY_105 -1.73968 0.08869 1.64094 -5e-05 0 0 0.84837 -0.87983 -0.02397 -0.09889 -0.4122 -0.29956 0 0 0 0 0 0 0.20225 0 0 0 -1.31106 0 1.2108 0.14227 -0.63191
VAL_106 -5.51379 0.63963 1.28282 -0.30856 0.22563 0.04707 1.30163 -1.50428 -0.06552 -0.40002 -0.76382 -0.13149 0 0 0 0 0 0 -0.03812 0.03101 0.00318 0 -0.50243 0 2.085 0.06565 -3.54642
ASP_107 -4.39036 0.16191 5.11591 -0.25118 0.11762 0.84588 2.37488 -2.25379 -0.03534 -0.24705 -4.86219 -0.44193 0 0 0 -0.56091 -0.50615 0 0.41247 0.25543 0 1.39789 -0.48053 0 -2.2837 -0.25872 -5.88987
LEU_108 -6.88183 0.98165 0.70479 -0.7524 1.30682 0.12728 1.34022 -1.57128 -0.01568 -0.0667 -0.60255 0.20397 0 0 0 0 0 0 -0.01628 0.02189 3.07791 0 -0.29286 0 0.72952 -0.27046 -1.976
LEU_109 -7.68825 1.21996 2.10019 -0.73022 0.67522 0.21898 1.22997 -2.11099 -0.03081 -0.10143 -1.13192 0.07877 0 0 0 0 0 0 0.55173 0.43906 0.61264 0 -0.21673 0 0.72952 -0.15941 -4.31373
THR_110 -6.17009 0.46753 4.06957 -0.20964 0.20051 0.06585 2.48336 -2.33678 -0.05208 -0.12539 -3.36959 -0.10099 0 0 0 -0.56091 -0.50615 0 0.28648 0.16605 0.05886 0 0.03262 2.28741 -1.425 -0.04593 -4.7843
ALA_111 -6.13243 0.79805 2.01606 -0.0217 0 0 2.22944 -2.12164 -0.06074 -0.23438 -1.47342 -0.30274 0 0 0 0 0 0 0.19049 0 0 0 -0.18349 0 2.3386 -0.15745 -3.11536
ALA_112 -6.31552 0.57229 2.67468 -0.02325 0 0 2.36059 -2.2975 -0.01274 -0.14893 -2.15465 -0.30333 0 0 0 0 0 0 0.55447 0 0 0 -0.27671 0 2.3386 -0.40057 -3.43256
LEU_113 -9.3164 1.22102 2.66483 -0.7211 0.48275 0.20102 2.57138 -2.52209 -0.014 -0.06311 -2.81942 0.08191 0 0 0 0 0 0 0.3239 0.03059 0.72052 0 -0.22574 0 0.72952 -0.3571 -7.01154
ALA_114 -5.58097 0.46774 2.44777 -0.0219 0 0 1.91582 -2.07876 -0.0608 -0.19034 -1.3546 -0.28503 0 0 0 0 0 0 0.00809 0 0 0 -0.26928 0 2.3386 -0.34285 -3.0065
LEU_115 -8.89798 1.04397 1.41932 -0.50971 0.55551 0.0723 2.20905 -2.2196 -0.06106 -0.148 -1.13277 0.17087 0 0 0 0 0 0 0.05913 0.05104 0.37504 0 -0.25236 0 0.72952 -0.34311 -6.87884
LEU_116 -8.57802 0.93108 3.17921 -0.48433 0.27653 0.07378 2.14077 -2.56809 -0.06379 -0.31193 -1.62638 0.11885 0 0 0 0 0 0 0.11432 0.85637 0.24175 0 -0.28341 0 0.72952 -0.25281 -5.50659
THR_117 -8.13672 0.96547 4.52001 -0.20433 0.15529 0.06285 3.57214 -2.8815 -0.0312 -0.46511 -3.4037 -0.09074 0 0 0 0 0 0 0.07783 0.02037 0.0055 0 0.00143 2.29824 -1.425 -0.07776 -5.03694
ALA_118 -5.68967 0.35941 3.12908 -0.02136 0 0 2.22291 -2.34315 -0.0513 -0.18667 -2.08479 -0.29029 0 0 0 0 0 0 0.07286 0 0 0 -0.28802 0 2.3386 -0.11248 -2.94484
ALA_119 -3.57908 0.15647 1.80566 -0.0228 0 0 1.01534 -1.38888 -0.00919 -0.07551 -0.523 -0.28433 0 0 0 0 0 0 -0.02306 0 0 0 -0.2611 0 2.3386 -0.48013 -1.33101
LYS_120 -5.37045 0.71865 6.66862 -0.30943 0.0328 0.12506 3.15925 -2.83329 -0.33071 -0.63849 -8.21596 0.01361 0 0 0 0 -0.10976 0 -0.01975 0.23671 1.15589 0 -0.1541 0 -1.6738 -0.34863 -7.89376
LEU_121 -6.16998 0.80821 1.0111 -0.75765 0.96173 0.13513 1.2366 -1.50353 -0.00538 -0.06419 -0.94885 0.2496 0 0 0 0 0 0 -0.03931 0.23259 3.16376 0 -0.28003 0 0.72952 -0.18668 -1.42738
GLY_122 -1.55605 0.04006 1.70442 -6e-05 0 0 0.76058 -0.85933 -0.00854 -0.15281 -0.79123 -0.32983 0 0 0 0 0 0 -0.04903 0 0 0 -1.413 0 1.2108 -0.09332 -1.53732
THR_123 -4.37341 0.29648 3.64633 -0.10801 0.08275 0.07248 1.69197 -1.84191 -0.10106 -0.65499 -1.88563 -0.40181 0 0 0 0 0 0 0.03184 0.0847 0.06033 0 -0.757 2.28518 -1.425 -0.02577 -3.32255
THR_124 -4.66357 0.2427 5.18949 -0.11301 0.0702 0.07717 3.10823 -2.35183 -0.06149 -0.29222 -2.60667 -0.528 0 0 0 -1.82927 0 0 -0.02111 0.11187 0.01555 0 -0.45941 2.28986 -1.425 -0.30329 -3.54979
VAL_125 -5.02873 0.76698 0.85206 -0.30477 0.2177 0.05204 1.41537 -1.40306 -0.04364 -0.18563 -0.38776 -0.05375 0 0 0 0 0 0 -0.06954 6e-05 -0.02715 0 -0.30168 0 2.085 -0.30982 -2.72631
GLU_126 -5.1001 0.99393 6.3957 -0.66441 0.21626 1.11417 3.31443 -2.66548 -0.09864 -0.14541 -4.7416 -0.50527 0 0 0 0 -1.01595 0 0.02325 0 0 3.38321 -0.27666 0 -2.5358 -0.36787 -2.67626
GLU_127 -6.30339 0.4314 6.89532 -0.20832 0.02589 0.25848 3.06348 -2.89812 -0.094 -0.68494 -2.43035 -0.42992 0 0 0 -1.82927 0 0 -0.00657 0.15831 0 3.42368 -0.22687 0 -2.5358 -0.52133 -3.91231
ALA_128 -5.5821 0.16363 2.78448 -0.02077 0 0 2.19327 -2.21128 -0.08891 -0.44258 -1.50625 -0.28299 0 0 0 0 0 0 -0.01929 0 0 0 -0.21706 0 2.3386 -0.40411 -3.29536
VAL_129 -6.95941 0.95714 1.92725 -0.30684 0.24333 0.05242 2.12732 -2.13637 -0.05144 -0.17665 -1.83199 -0.03743 0 0 0 0 0 0 -0.00021 0.08399 -0.01857 0 -0.38501 0 2.085 -0.17765 -4.60511
GLN_130 -6.16844 0.84456 5.69779 -0.26572 0.03372 0.19924 2.48651 -2.59292 -0.06802 -0.52581 -2.48899 -0.3719 0 0 0 0 -0.71889 0 0.14809 0 0 2.78967 -0.09003 0 -1.0644 -0.11654 -2.27211
GLU_131 -5.81324 0.28231 4.88006 -0.20747 0.02614 0.25 2.16092 -2.4123 -0.08505 -0.58736 -1.80528 -0.4369 0 0 0 0 0 0 0.19829 0.08625 0 3.21669 -0.23117 0 -2.5358 -0.31865 -3.33256
ALA_132 -6.98536 1.02163 2.47805 -0.0222 0 0 2.34717 -2.37488 -0.01744 -0.20829 -2.05883 -0.29297 0 0 0 0 0 0 0.30549 0 0 0 -0.1999 0 2.3386 -0.389 -4.05792
LEU_133 -6.03742 0.33708 3.20967 -0.51459 0.36638 0.08384 1.92568 -2.02431 -0.05921 -0.14885 -2.1444 0.15719 0 0 0 0 0 0 0.78099 0.08048 0.14254 0 -0.30775 0 0.72952 -0.39201 -3.81518
GLN_134 -4.69073 0.16333 4.62598 -0.25297 0.03659 0.18499 1.95879 -2.08034 -0.08119 -0.50879 -1.85989 -0.3467 0 0 0 0 0 0 0.19411 0 0 2.50538 0.07325 0 -1.0644 -0.20161 -1.34422
LEU_135 -8.30358 0.80745 2.20234 -0.4879 0.39893 0.07039 2.26244 -2.29119 -0.04852 -0.34246 -2.15793 0.13522 0 0 0 0 0 0 0.02394 0.41166 0.50692 0 -0.23386 0 0.72952 -0.07234 -6.38897
LYS_136 -7.6722 0.75194 5.72233 -0.48298 0.09167 0.33737 2.67035 -2.75652 -0.05867 -0.17946 -2.49227 0.39121 0 0 0 0 0 0 -0.01285 0.24195 1.69546 0 0.04705 0 -1.6738 0.13498 -3.24444
THR_137 -3.10084 0.09612 3.35469 -0.20699 0.17406 0.06412 1.13303 -1.52489 -0.04821 -0.20735 -0.9673 -0.19265 0 0 0 0 0 0 -0.02499 0 -0.00763 0 -0.02776 2.44587 -1.425 0.29242 -0.17331
LYS_138 -3.39758 0.10359 2.63492 -0.30698 0.02832 0.12049 1.07542 -1.3046 -0.0005 -0.00564 -0.60087 0.08678 0 0 0 0 0 0 -0.03484 0.01115 0.97281 0 -0.07087 0 -1.6738 -0.09077 -2.45298
LEU_139 -5.23623 0.88492 0.69624 -0.77411 0.97966 0.14211 1.07205 -1.25194 -0.01676 -0.1061 -1.07341 0.24209 0 0 0 0 0 0 0.21565 0.12504 3.19605 0 -0.27663 0 0.72952 -0.2838 -0.73564
GLY_140 -1.74861 0.09133 1.66247 -5e-05 0 0 0.7474 -0.89184 -0.03074 -0.2031 -0.48553 -0.29848 0 0 0 0 0 0 0.46509 0 0 0 -1.36153 0 1.2108 0.06652 -0.77628
VAL_141 -5.75686 1.07921 2.08754 -0.29979 0.20165 0.04291 1.23676 -1.64263 -0.03947 -0.23151 -1.63212 -0.06617 0 0 0 0 0 0 0.10918 0.01822 -0.00169 0 -0.4325 0 2.085 0.24034 -3.00192
SER_142 -4.66797 0.20125 5.16821 -0.0354 0 0.06918 2.93831 -2.21289 -0.03932 -0.22584 -2.86232 -0.24332 0 0 0 -1.1399 -0.77074 0 -0.02987 0.0003 0.07011 0 -0.46734 1.73749 -1.1772 -0.20504 -3.89232
LEU_143 -6.78221 0.37822 1.03822 -0.70912 0.56895 0.19122 1.35258 -1.60094 -0.00805 -0.15375 -0.7178 0.02965 0 0 0 0 0 0 -0.04486 0.07117 1.23464 0 -0.3036 0 0.72952 -0.47046 -5.19663
ILE_144 -7.16357 0.58486 2.36563 -0.51195 0.58593 0.07255 2.15914 -2.06319 -0.02527 -0.05084 -1.44832 0.0844 0 0 0 0 0 0 0.08758 0.04892 0.0705 0 -0.40286 0 1.0317 -0.17733 -4.75211
GLU_145 -7.32977 0.77046 6.22906 -0.20955 0.02159 0.27711 2.96873 -2.84606 -0.04785 -0.18323 -3.88325 -0.43485 0 0 0 -1.1399 -0.77074 0 0.04516 0.31564 0 4.73619 -0.18566 0 -2.5358 -0.20834 -4.41107
ALA_146 -6.77876 0.62207 2.37744 -0.0217 0 0 2.32113 -2.26876 -0.04998 -0.22458 -1.39364 -0.27314 0 0 0 0 0 0 0.43174 0 0 0 -0.08619 0 2.3386 -0.3279 -3.33366
LEU_147 -10.0574 1.01408 2.38107 -0.49298 0.2925 0.07682 2.5398 -2.63441 -0.00355 -0.03418 -1.94792 0.10817 0 0 0 0 0 0 0.51678 0.50098 0.19984 0 -0.29723 0 0.72952 -0.26101 -7.36916
HIS_D:MP-NE2-connect_148 -9.336 0.8454 5.23854 -0.4173 0.01111 0.35985 2.95143 -3.17946 -0.02695 -0.19832 -3.60355 -0.22931 0 0 0 0 0 0 1.34726 0.39855 0 2.89238 0.11046 0 0.13443 -0.31958 -3.02106
ILE_149 -7.46111 0.3603 1.93878 -0.51947 0.67233 0.07553 2.12234 -2.09481 -0.04417 -0.1157 -1.66949 0.03963 0 0 0 0 0 0 0.57066 0.01833 0.10393 0 -0.34534 0 1.0317 -0.17462 -5.4912
LEU_150 -8.79252 0.78767 1.58891 -0.49227 0.36672 0.07134 2.12793 -2.26679 -0.05231 -0.14551 -1.54436 0.15693 0 0 0 0 0 0 0.10784 0.25769 0.64181 0 -0.21302 0 0.72952 -0.06548 -6.7359
LEU_151 -8.58721 1.427 3.79053 -0.51301 0.46571 0.07778 2.91028 -2.73814 -0.01417 -0.09052 -2.08743 0.18246 0 0 0 0 0 0 0.00508 0.04403 0.38556 0 -0.25006 0 0.72952 -0.17371 -4.43632
THR_152 -7.49228 0.69306 4.05098 -0.20505 0.15141 0.06378 3.03259 -2.67736 -0.00763 -0.14941 -2.87282 -0.14057 0 0 0 0 0 0 0.08044 0.02251 0.00246 0 -0.00108 2.32265 -1.425 -0.08922 -4.64054
ALA_153 -6.27198 0.33083 3.1152 -0.02144 0 0 2.22062 -2.46303 -0.03568 -0.09051 -2.29987 -0.28129 0 0 0 0 0 0 -0.04323 0 0 0 -0.2258 0 2.3386 -0.17357 -3.90115
ALA_154 -3.92835 0.25673 2.08774 -0.02092 0 0 1.42433 -1.61904 -0.02432 -0.0755 -0.53819 -0.28401 0 0 0 0 0 0 0.08075 0 0 0 -0.05754 0 2.3386 -0.26697 -0.62668
VAL_155 -5.88532 1.03762 1.92915 -0.31646 0.29881 0.05511 1.36322 -1.81277 -0.01699 -0.0688 -0.69099 -0.11321 0 0 0 0 0 0 0.09763 0.24192 -0.01534 0 -0.28904 0 2.085 -0.13236 -2.23281
LEU_156 -6.5309 0.75462 1.32471 -0.51578 0.46317 0.08106 1.12463 -1.63356 -0.00539 -0.06636 -0.53339 0.14418 0 0 0 0 0 0 -0.02231 0.01563 0.11895 0 -0.31626 0 0.72952 -0.25257 -5.12007
GLY_157 -1.72352 0.0944 1.92319 -5e-05 0 0 1.01758 -0.9378 -0.00552 -0.05989 -0.88657 -0.34328 0 0 0 0 0 0 -0.04968 0 0 0 -1.38153 0 1.2108 -0.11262 -1.2545
THR_158 -4.51348 0.88472 1.97651 -0.18293 0.15216 0.05586 1.44291 -1.46653 -0.04402 -0.32546 -1.21069 -0.74481 0 0 0 -0.33581 0 0 -0.06952 0 0.21717 0 -0.67426 2.30378 -1.425 0.51044 -3.44895
THR_159 -4.30911 0.5758 3.87725 -0.11145 0.07073 0.07674 2.35648 -1.97063 -0.07418 -0.29532 -2.32682 -0.59281 0 0 0 -0.97217 0 0 -0.02767 0.02286 0.00539 0 -0.49371 2.30112 -1.425 0.32013 -2.99236
VAL_160 -6.01445 1.00406 1.2448 -0.27699 0.21935 0.03476 1.32801 -1.69242 -0.04769 -0.13846 -0.87913 0.37541 0 0 0 0 0 0 0.10415 0.09181 1.00304 0 0.05829 0 2.085 -0.198 -1.69845
GLU_161 -3.9313 0.31053 4.00304 -0.46237 0.2293 1.24547 1.37213 -1.85683 -0.07678 -0.29666 -1.7876 -2.37092 0 0 0 0 0 0 0.30451 0.00515 0 3.87428 -0.27254 0 -2.5358 -0.38498 -2.63138
GLU_162 -6.42446 0.32793 6.31806 -0.64211 0.25088 1.07287 2.86627 -2.63223 -0.06994 -0.35104 -3.05542 -0.53852 0 0 0 -0.63635 -0.84068 0 0.19215 0.01261 0 3.20812 -0.26992 0 -2.5358 -0.47555 -4.22313
ALA_163 -5.55608 0.11748 1.90897 -0.02089 0 0 1.97156 -1.96694 -0.03869 -0.22142 -1.44258 -0.2822 0 0 0 0 0 0 0.27295 0 0 0 -0.21373 0 2.3386 -0.33371 -3.46668
VAL_164 -6.56415 0.55748 2.06289 -0.3101 0.26658 0.05351 2.11299 -2.11053 -0.0345 -0.14036 -1.71589 -0.07386 0 0 0 0 0 0 0.10244 0.11436 -0.01842 0 -0.39462 0 2.085 -0.16127 -4.16846
TYR_165 -4.81086 0.23824 3.96614 -0.93223 0.04971 0.3051 1.79464 -1.94043 -0.02981 -0.0738 -1.52038 -0.21595 0 0 0 0 0 0 0.14508 0 0 1.48797 -0.41557 0 0.96414 0.08066 -0.90736
ARG_166 -7.40387 0.54355 5.20101 -0.4504 0.06639 0.20768 2.4213 -2.55964 -0.0189 -0.08641 -2.97039 0.53239 0 0 0 0 -0.84068 0 0.05962 0.4882 1.49486 0 -0.12707 0 -1.281 -0.14633 -4.86967
ALA_167 -6.38122 0.58836 2.53058 -0.02155 0 0 2.47416 -2.30051 -0.01133 -0.09775 -2.20663 -0.30355 0 0 0 0 0 0 0.18882 0 0 0 -0.23836 0 2.3386 -0.45519 -3.89558
LEU_168 -6.13071 0.68436 3.52557 -0.50089 0.31321 0.07986 1.9728 -2.13082 -0.0197 -0.07079 -2.22705 0.14055 0 0 0 0 0 0 0.5659 0.55855 0.31857 0 -0.26403 0 0.72952 -0.37773 -2.83284
LYS_169 -4.23029 0.0914 4.02633 -0.43142 0.0982 0.19988 1.7615 -1.89397 -0.08456 -0.18592 -2.69269 0.02861 0 0 0 0 0 0 -0.01617 0.16081 0.96177 0 0.0267 0 -1.6738 -0.13411 -3.98772
LEU_170 -7.86225 0.5593 2.23887 -0.75591 0.86539 0.13331 1.87035 -2.0434 -0.08054 -0.41499 -1.36694 0.2286 0 0 0 0 0 0 0.54589 0.17916 2.97293 0 -0.28442 0 0.72952 -0.09026 -2.57539
LYS_171 -6.84127 0.83951 5.68757 -0.65982 0.19543 0.37748 3.05016 -2.73392 -0.10726 -0.41804 -2.68335 0.10022 0 0 0 0 0 0 -0.00222 1.17656 3.38077 0 0.07003 0 -1.6738 0.02591 -0.21605
THR_172 -3.13051 0.157 3.62251 -0.20439 0.14852 0.06335 0.98939 -1.60888 -0.06438 -0.27952 -0.96471 -0.13584 0 0 0 0 0 0 -0.02739 6e-05 -0.0016 0 -0.01124 2.28835 -1.425 0.1512 -0.43309
LYS_173 -3.94304 0.10293 2.81973 -0.43279 0.09392 0.19815 0.99703 -1.34874 -0.01067 -0.05016 -0.04805 0.06637 0 0 0 0 0 0 0.33742 0.01695 1.07363 0 0.06841 0 -1.6738 -0.02513 -1.75783
LEU_174 -5.44234 0.51131 0.51876 -0.525 0.54417 0.08849 0.8716 -1.13078 -0.01879 -0.09097 -0.56064 0.09823 0 0 0 0 0 0 0.00335 0.03008 0.05254 0 -0.2229 0 0.72952 -0.09842 -4.6418
GLY_175 -1.89227 0.1131 1.78749 -5e-05 0 0 1.01699 -0.95248 -0.02184 -0.18807 -0.48761 -0.30685 0 0 0 0 0 0 -0.02193 0 0 0 -1.24851 0 1.2108 0.20274 -0.78849
VAL_176 -5.8599 0.66748 1.72482 -0.31353 0.23227 0.04924 1.34827 -1.6255 -0.05643 -0.37671 -0.79394 -0.14378 0 0 0 0 0 0 -0.02899 0.02861 0.00788 0 -0.4728 0 2.085 0.1106 -3.4174
SER_177 -4.37727 0.14882 4.67052 -0.03614 0 0.07003 3.08089 -2.12288 -0.03176 -0.1961 -2.87689 -0.19218 0 0 0 -1.48158 -0.64788 0 -0.0071 0.02748 0.08096 0 -0.44394 1.75037 -1.1772 -0.39829 -4.16013
LEU_178 -5.4162 0.63803 0.69511 -0.50671 0.55927 0.0764 1.46969 -1.41704 -0 -0 -0.72696 0.14473 0 0 0 0 0 0 0.07295 0.07024 0.15855 0 -0.3044 0 0.72952 -0.45353 -4.21036
LEU_179 -6.84768 1.20986 1.23805 -0.73289 0.63954 0.22593 1.29434 -1.65357 -0.01859 -0.05752 -0.54864 0.04938 0 0 0 0 0 0 0.95816 0.24045 0.76505 0 -0.25143 0 0.72952 -0.29642 -3.05647
GLN_180 -7.11042 0.27727 5.9758 -0.26121 0.03505 0.21655 3.75477 -2.93804 -0.05732 -0.2299 -3.87614 -0.34533 0 0 0 -1.48158 -1.6641 0 0.20801 0.42359 0 3.04729 0.01002 0 -1.0644 -0.15261 -5.23271
ALA_181 -6.44502 0.59081 2.73279 -0.0224 0 0 2.31111 -2.30579 -0.04561 -0.23632 -1.81431 -0.29573 0 0 0 0 0 0 0.08473 0 0 0 -0.16675 0 2.3386 -0.27062 -3.54451
ALA_182 -5.82844 0.74121 3.3539 -0.02146 0 0 2.72261 -2.3707 -0.01744 -0.12963 -2.15832 -0.28645 0 0 0 0 0 0 0.48142 0 0 0 -0.19073 0 2.3386 -0.38291 -1.74835
ALA_183 -5.92584 0.55647 1.91898 -0.02348 0 0 2.05042 -2.0077 -0.02601 -0.06962 -1.60683 -0.29739 0 0 0 0 0 0 0.65287 0 0 0 -0.39388 0 2.3386 -0.46731 -3.30071
ILE_184 -8.28319 1.37951 1.69649 -0.51635 0.66056 0.07399 2.2323 -2.11822 -0.05778 -0.13545 -1.37028 0.04955 0 0 0 0 0 0 0.09162 0.01571 0.09116 0 -0.38858 0 1.0317 -0.3372 -5.88447
LEU_185 -8.49505 0.9654 1.54327 -0.50739 0.5126 0.06978 1.93953 -2.14229 -0.0579 -0.14689 -1.39969 0.19364 0 0 0 0 0 0 0.50872 0.48153 0.26132 0 -0.27473 0 0.72952 -0.18863 -6.00726
ILE_186 -9.62036 0.97209 2.70912 -0.50856 0.56868 0.07133 2.60182 -2.57955 -0.05193 -0.29183 -2.25932 0.10076 0 0 0 0 0 0 0.0078 0.10554 0.07889 0 -0.47765 0 1.0317 -0.10236 -7.64383
LEU_187 -10.5755 2.07316 2.36372 -0.71463 0.39257 0.18902 2.58497 -2.65771 -0.01917 -0.26523 -1.97579 0.09284 0 0 0 0 0 0 0.08867 0.0782 0.32946 0 -0.15223 0 0.72952 0.17007 -7.26808
ALA_188 -6.49807 0.79442 3.20548 -0.02161 0 0 2.30083 -2.57764 -0.03665 -0.07655 -2.37903 -0.2714 0 0 0 0 0 0 -0.03381 0 0 0 -0.18989 0 2.3386 -0.01576 -3.46107
ALA_189 -3.81522 0.51607 2.06694 -0.02142 0 0 1.28696 -1.53047 -0.01308 -0.03457 -0.44128 -0.29869 0 0 0 0 0 0 -0.04936 0 0 0 -0.16506 0 2.3386 -0.31839 -0.47897
ARG_190 -7.15858 0.66917 4.89984 -0.70038 0.33771 0.34425 1.91561 -2.4376 -0.09496 -0.25231 -2.90694 0.55247 0 0 0 0 -0.66259 0 0.40473 0.15976 2.63501 0 -0.14679 0 -1.281 -0.3245 -4.0471
LEU_191 -6.30137 0.64155 1.25824 -0.51862 0.68383 0.08015 0.94876 -1.55312 -0.02339 -0.19587 -0.44447 0.14743 0 0 0 0 0 0 -0.04113 0.03799 0.14486 0 -0.28679 0 0.72952 -0.24001 -4.93247
GLY_192 -1.67253 0.07002 1.81321 -6e-05 0 0 0.8971 -0.8901 -0.02626 -0.18648 -0.66174 -0.31823 0 0 0 0 0 0 -0.09827 0 0 0 -1.48372 0 1.2108 0.1673 -1.17897
THR_193 -4.81447 0.86028 2.09793 -0.18477 0.14677 0.05756 1.66146 -1.6081 -0.02489 -0.2961 -1.41755 -0.80139 0 0 0 -0.28014 0 0 -0.06487 0 0.29859 0 -0.69986 2.30378 -1.425 0.62416 -3.56661
THR_194 -4.18065 0.59089 3.83174 -0.11448 0.07005 0.08008 2.3484 -1.9836 -0.05782 -0.24327 -2.19322 -0.58531 0 0 0 -0.9502 0 0 0.12521 0.13447 0.00743 0 -0.49699 2.29928 -1.425 0.17804 -2.56493
VAL_195 -5.53914 0.73913 1.37534 -0.30609 0.24845 0.05301 1.3071 -1.61093 -0.08345 -0.21185 -0.71276 -0.08871 0 0 0 0 0 0 -0.06155 0.08625 -0.01164 0 -0.31763 0 2.085 -0.22327 -3.27276
GLU_196 -3.82607 0.0717 4.80055 -0.46851 0.26382 1.26891 1.35574 -2.06916 -0.13816 -0.38048 -2.58627 -2.41283 0 0 0 0 0 0 0.13211 0.05566 0 3.97222 -0.2377 0 -2.5358 -0.28267 -3.01695
GLU_197 -5.20125 0.22793 5.05595 -0.66026 0.19421 1.10864 2.31012 -2.17042 -0.05127 -0.38237 -1.97676 -0.50011 0 0 0 -0.67006 0 0 0.10812 0 0 3.27917 -0.32976 0 -2.5358 -0.48156 -2.67548
ALA_198 -6.35026 0.69096 2.13867 -0.02274 0 0 2.21872 -2.18626 -0.03002 -0.17641 -1.59309 -0.29278 0 0 0 0 0 0 0.31019 0 0 0 -0.2364 0 2.3386 -0.45066 -3.64147
VAL_199 -6.43714 0.59801 1.72182 -0.31186 0.27906 0.05401 2.01037 -1.97837 -0.05257 -0.14744 -1.71254 -0.06686 0 0 0 0 0 0 0.01503 0.00832 -0.0276 0 -0.27221 0 2.085 -0.26745 -4.50241
GLU_200 -5.35093 0.42501 5.07399 -0.64223 0.17831 1.06365 2.12857 -2.27624 -0.07012 -0.21492 -2.27499 -0.55433 0 0 0 0 -0.36834 0 0.08862 0 0 3.42782 -0.24311 0 -2.5358 -0.36 -2.50503
ARG_201 -6.64377 0.19989 4.48162 -1.10338 0.46843 0.675 2.02353 -2.36985 -0.01817 -0.33869 -2.14895 0.4663 0 0 0 0 0 0 0.04597 0.15262 3.52868 0 -0.07644 0 -1.281 -0.44211 -2.38033
ALA_202 -6.5582 0.57213 2.36273 -0.02202 0 0 2.24723 -2.24154 -0.02194 -0.21007 -2.00398 -0.29008 0 0 0 0 0 0 0.05525 0 0 0 -0.13286 0 2.3386 -0.30508 -4.20982
LEU_203 -6.71628 0.58832 3.85812 -0.50016 0.33885 0.07664 2.14309 -2.27223 -0.05374 -0.1637 -2.18484 0.14235 0 0 0 0 0 0 0.22363 0.33947 0.28784 0 -0.27261 0 0.72952 -0.29555 -3.73127
GLN_204 -5.15391 0.40366 5.30723 -0.26242 0.03318 0.19524 2.3053 -2.33171 -0.06609 -0.32108 -2.80857 -0.39344 0 0 0 0 -0.36834 0 0.22309 0 0 2.76093 -0.06281 0 -1.0644 -0.24069 -1.84482
LEU_205 -8.72616 1.30596 1.89642 -0.70522 0.54504 0.18398 2.09126 -2.21289 -0.03883 -0.23568 -1.38434 0.06005 0 0 0 0 0 0 0.12007 0.16973 1.00627 0 -0.27956 0 0.72952 -0.23011 -5.7045
LYS_206 -7.66233 0.66138 5.5371 -0.69366 0.21865 0.52571 2.09613 -2.62465 -0.03861 -0.1486 -0.9206 0.43233 0 0 0 0 0 0 0.11363 0.47624 3.22524 0 0.02068 0 -1.6738 -0.21375 -0.6689
THR_207 -2.98693 0.10389 3.47699 -0.20469 0.14998 0.06376 1.13739 -1.5639 -0.05116 -0.25204 -0.66584 -0.22956 0 0 0 0 0 0 -0.01412 0 0.00453 0 -0.00434 2.44587 -1.425 -0.03788 -0.05306
LYS_208 -3.70268 0.10871 3.53046 -0.43598 0.08318 0.20725 1.61771 -1.59327 -0.11746 -0.17255 -1.87754 0.03863 0 0 0 0 0 0 -0.02778 0.01096 1.25264 0 0.03243 0 -1.6738 -0.11094 -2.83005
LEU_209 -5.68436 0.68745 0.79096 -0.48597 0.47482 0.0485 0.94651 -1.31701 -0.01876 -0.13197 -0.5742 0.23416 0 0 0 0 0 0 -0.01641 0.01918 0.06669 0 -0.26313 0 0.72952 -0.39806 -4.8921
GLY:CtermProteinFull_210 -0.64236 0.02358 0.42893 -0.00124 0 0 0.0739 -0.24976 -0.00627 -0.0213 -0.15929 0.02966 0 0 0 0 0 0 0 0 0 0 0 0 1.2108 -0.23783 0.44882
HSS:MP-FE1-connect_211 -24.341 5.42399 1.08398 -15.8743 5.42555 3.04569 5.98104 -4.89376 -0.20913 -0.4394 -22.5863 2.90773 0 0 0 0 -1.43942 0 0 0 0 0 0 0 0 0 -45.9153
#END_POSE_ENERGIES_TABLE correct_surface_True/016_008_UM_159_H148_areda15_HMM_onlyH_1__DE_4_HSS_rnd_DE_18.pdb
