# Supplementary material for: Design of Heme Enzymes with a Tunable Substrate Binding Pocket Adjacent to an Open Metal Coordination Site
Source: J Am Chem Soc. 2023 Jun 21;145(26):14307–15. doi: 10.1021/jacs.3c02742 (PMC10326885; doi:10.1021/jacs.3c02742)
Supplement: Supplementary file 3 — ja3c02742_si_003.zip [file ja3c02742_si_003.zip › carbene_transferase_design_models/dnHEM1-15_SS.pdb]

HEADER                                            12-JAN-23   XXXX              
EXPDTA    THEORETICAL MODEL                                                     
REMARK 220                                                                      
REMARK 220 EXPERIMENTAL DETAILS                                                 
REMARK 220  EXPERIMENT TYPE                : THEORETICAL MODELLING              
REMARK 220  DATE OF DATA COLLECTION        : 12-JAN-23                          
REMARK 220                                                                      
REMARK 220 REMARK: MODEL GENERATED BY ROSETTA                                   
REMARK 220  VERSION 2020.50+release.1295438                                     
HETNAM     HSS B 211  HSS                                                       
LINK         NE2 HIS A 148                FE1  HSS B 211                  2.43  
ATOM      1  N   VAL A   1       8.021 -32.838  14.640  1.00  0.00           N  
ATOM      2  CA  VAL A   1       6.967 -32.124  13.922  1.00  0.00           C  
ATOM      3  C   VAL A   1       5.585 -32.309  14.544  1.00  0.00           C  
ATOM      4  O   VAL A   1       5.183 -33.423  14.865  1.00  0.00           O  
ATOM      5  CB  VAL A   1       6.922 -32.599  12.457  1.00  0.00           C  
ATOM      6  CG1 VAL A   1       5.767 -31.938  11.719  1.00  0.00           C  
ATOM      7  CG2 VAL A   1       8.245 -32.293  11.773  1.00  0.00           C  
ATOM      8 1H   VAL A   1       8.899 -32.680  14.188  1.00  0.00           H  
ATOM      9 2H   VAL A   1       8.067 -32.506  15.582  1.00  0.00           H  
ATOM     10 3H   VAL A   1       7.819 -33.817  14.642  1.00  0.00           H  
ATOM     11  HA  VAL A   1       7.195 -31.058  13.943  1.00  0.00           H  
ATOM     12  HB  VAL A   1       6.742 -33.674  12.439  1.00  0.00           H  
ATOM     13 1HG1 VAL A   1       5.750 -32.285  10.686  1.00  0.00           H  
ATOM     14 2HG1 VAL A   1       4.827 -32.199  12.205  1.00  0.00           H  
ATOM     15 3HG1 VAL A   1       5.896 -30.856  11.736  1.00  0.00           H  
ATOM     16 1HG2 VAL A   1       8.206 -32.632  10.738  1.00  0.00           H  
ATOM     17 2HG2 VAL A   1       8.427 -31.218  11.797  1.00  0.00           H  
ATOM     18 3HG2 VAL A   1       9.052 -32.809  12.293  1.00  0.00           H  
ATOM     19  N   SER A   2       4.847 -31.216  14.696  1.00  0.00           N  
ATOM     20  CA  SER A   2       3.514 -31.312  15.266  1.00  0.00           C  
ATOM     21  C   SER A   2       2.447 -31.521  14.189  1.00  0.00           C  
ATOM     22  O   SER A   2       2.695 -31.335  12.989  1.00  0.00           O  
ATOM     23  CB  SER A   2       3.205 -30.056  16.059  1.00  0.00           C  
ATOM     24  OG  SER A   2       3.050 -28.952  15.211  1.00  0.00           O  
ATOM     25  H   SER A   2       5.201 -30.313  14.416  1.00  0.00           H  
ATOM     26  HA  SER A   2       3.472 -32.191  15.907  1.00  0.00           H  
ATOM     27 1HB  SER A   2       2.294 -30.206  16.636  1.00  0.00           H  
ATOM     28 2HB  SER A   2       4.012 -29.865  16.765  1.00  0.00           H  
ATOM     29  HG  SER A   2       2.987 -28.185  15.785  1.00  0.00           H  
ATOM     30  N   LEU A   3       1.093 -31.943  14.625  1.00  0.00           N  
ATOM     31  CA  LEU A   3      -0.038 -32.074  13.736  1.00  0.00           C  
ATOM     32  C   LEU A   3      -0.302 -30.747  13.055  1.00  0.00           C  
ATOM     33  O   LEU A   3      -0.603 -30.699  11.874  1.00  0.00           O  
ATOM     34  CB  LEU A   3      -1.282 -32.531  14.508  1.00  0.00           C  
ATOM     35  CG  LEU A   3      -2.571 -32.649  13.684  1.00  0.00           C  
ATOM     36  CD1 LEU A   3      -2.393 -33.719  12.615  1.00  0.00           C  
ATOM     37  CD2 LEU A   3      -3.734 -32.985  14.606  1.00  0.00           C  
ATOM     38  H   LEU A   3       0.970 -32.119  15.613  1.00  0.00           H  
ATOM     39  HA  LEU A   3       0.190 -32.840  12.996  1.00  0.00           H  
ATOM     40 1HB  LEU A   3      -1.079 -33.506  14.948  1.00  0.00           H  
ATOM     41 2HB  LEU A   3      -1.469 -31.823  15.316  1.00  0.00           H  
ATOM     42  HG  LEU A   3      -2.768 -31.703  13.179  1.00  0.00           H  
ATOM     43 1HD1 LEU A   3      -3.309 -33.803  12.029  1.00  0.00           H  
ATOM     44 2HD1 LEU A   3      -1.568 -33.444  11.958  1.00  0.00           H  
ATOM     45 3HD1 LEU A   3      -2.177 -34.675  13.090  1.00  0.00           H  
ATOM     46 1HD2 LEU A   3      -4.650 -33.068  14.020  1.00  0.00           H  
ATOM     47 2HD2 LEU A   3      -3.538 -33.931  15.109  1.00  0.00           H  
ATOM     48 3HD2 LEU A   3      -3.849 -32.195  15.348  1.00  0.00           H  
ATOM     49  N   ASP A   4      -0.303 -29.475  13.807  1.00  0.00           N  
ATOM     50  CA  ASP A   4      -0.536 -28.141  13.289  1.00  0.00           C  
ATOM     51  C   ASP A   4       0.440 -27.755  12.170  1.00  0.00           C  
ATOM     52  O   ASP A   4       0.056 -27.114  11.193  1.00  0.00           O  
ATOM     53  CB  ASP A   4      -0.440 -27.122  14.428  1.00  0.00           C  
ATOM     54  CG  ASP A   4      -1.593 -27.228  15.417  1.00  0.00           C  
ATOM     55  OD1 ASP A   4      -2.572 -27.857  15.092  1.00  0.00           O  
ATOM     56  OD2 ASP A   4      -1.484 -26.678  16.487  1.00  0.00           O  
ATOM     57  H   ASP A   4      -0.105 -29.595  14.790  1.00  0.00           H  
ATOM     58  HA  ASP A   4      -1.539 -28.112  12.864  1.00  0.00           H  
ATOM     59 1HB  ASP A   4       0.496 -27.265  14.966  1.00  0.00           H  
ATOM     60 2HB  ASP A   4      -0.428 -26.114  14.013  1.00  0.00           H  
ATOM     61  N   GLN A   5       1.809 -28.136  12.342  1.00  0.00           N  
ATOM     62  CA  GLN A   5       2.811 -27.876  11.306  1.00  0.00           C  
ATOM     63  C   GLN A   5       2.476 -28.653  10.038  1.00  0.00           C  
ATOM     64  O   GLN A   5       2.515 -28.105   8.936  1.00  0.00           O  
ATOM     65  CB  GLN A   5       4.212 -28.251  11.798  1.00  0.00           C  
ATOM     66  CG  GLN A   5       4.787 -27.293  12.828  1.00  0.00           C  
ATOM     67  CD  GLN A   5       6.108 -27.777  13.393  1.00  0.00           C  
ATOM     68  OE1 GLN A   5       6.202 -28.886  13.927  1.00  0.00           O  
ATOM     69  NE2 GLN A   5       7.139 -26.947  13.280  1.00  0.00           N  
ATOM     70  H   GLN A   5       2.101 -28.543  13.217  1.00  0.00           H  
ATOM     71  HA  GLN A   5       2.806 -26.810  11.082  1.00  0.00           H  
ATOM     72 1HB  GLN A   5       4.187 -29.247  12.241  1.00  0.00           H  
ATOM     73 2HB  GLN A   5       4.897 -28.286  10.952  1.00  0.00           H  
ATOM     74 1HG  GLN A   5       4.951 -26.325  12.356  1.00  0.00           H  
ATOM     75 2HG  GLN A   5       4.079 -27.193  13.650  1.00  0.00           H  
ATOM     76 1HE2 GLN A   5       8.037 -27.212  13.635  1.00  0.00           H  
ATOM     77 2HE2 GLN A   5       7.019 -26.057  12.840  1.00  0.00           H  
ATOM     78  N   ALA A   6       2.156 -29.933  10.201  1.00  0.00           N  
ATOM     79  CA  ALA A   6       1.804 -30.790   9.074  1.00  0.00           C  
ATOM     80  C   ALA A   6       0.587 -30.250   8.328  1.00  0.00           C  
ATOM     81  O   ALA A   6       0.490 -30.383   7.103  1.00  0.00           O  
ATOM     82  CB  ALA A   6       1.531 -32.190   9.550  1.00  0.00           C  
ATOM     83  H   ALA A   6       2.161 -30.322  11.132  1.00  0.00           H  
ATOM     84  HA  ALA A   6       2.647 -30.808   8.382  1.00  0.00           H  
ATOM     85 1HB  ALA A   6       1.268 -32.821   8.699  1.00  0.00           H  
ATOM     86 2HB  ALA A   6       2.422 -32.589  10.035  1.00  0.00           H  
ATOM     87 3HB  ALA A   6       0.705 -32.179  10.262  1.00  0.00           H  
ATOM     88  N   ILE A   7      -0.543 -29.631   9.037  1.00  0.00           N  
ATOM     89  CA  ILE A   7      -1.753 -29.048   8.456  1.00  0.00           C  
ATOM     90  C   ILE A   7      -1.390 -27.819   7.635  1.00  0.00           C  
ATOM     91  O   ILE A   7      -1.838 -27.666   6.498  1.00  0.00           O  
ATOM     92  CB  ILE A   7      -2.770 -28.663   9.546  1.00  0.00           C  
ATOM     93  CG1 ILE A   7      -3.328 -29.918  10.223  1.00  0.00           C  
ATOM     94  CG2 ILE A   7      -3.895 -27.829   8.953  1.00  0.00           C  
ATOM     95  CD1 ILE A   7      -4.055 -29.641  11.519  1.00  0.00           C  
ATOM     96  H   ILE A   7      -0.429 -29.629  10.042  1.00  0.00           H  
ATOM     97  HA  ILE A   7      -2.200 -29.789   7.792  1.00  0.00           H  
ATOM     98  HB  ILE A   7      -2.270 -28.083  10.321  1.00  0.00           H  
ATOM     99 1HG1 ILE A   7      -4.018 -30.420   9.545  1.00  0.00           H  
ATOM    100 2HG1 ILE A   7      -2.513 -30.612  10.431  1.00  0.00           H  
ATOM    101 1HG2 ILE A   7      -4.605 -27.566   9.737  1.00  0.00           H  
ATOM    102 2HG2 ILE A   7      -3.483 -26.920   8.518  1.00  0.00           H  
ATOM    103 3HG2 ILE A   7      -4.405 -28.403   8.180  1.00  0.00           H  
ATOM    104 1HD1 ILE A   7      -4.421 -30.579  11.938  1.00  0.00           H  
ATOM    105 2HD1 ILE A   7      -3.372 -29.169  12.226  1.00  0.00           H  
ATOM    106 3HD1 ILE A   7      -4.897 -28.977  11.329  1.00  0.00           H  
ATOM    107  N   ILE A   8      -0.580 -26.945   8.216  1.00  0.00           N  
ATOM    108  CA  ILE A   8      -0.224 -25.719   7.514  1.00  0.00           C  
ATOM    109  C   ILE A   8       0.577 -26.070   6.247  1.00  0.00           C  
ATOM    110  O   ILE A   8       0.355 -25.495   5.182  1.00  0.00           O  
ATOM    111  CB  ILE A   8       0.595 -24.780   8.418  1.00  0.00           C  
ATOM    112  CG1 ILE A   8      -0.246 -24.319   9.611  1.00  0.00           C  
ATOM    113  CG2 ILE A   8       1.099 -23.584   7.625  1.00  0.00           C  
ATOM    114  CD1 ILE A   8      -1.440 -23.475   9.227  1.00  0.00           C  
ATOM    115  H   ILE A   8      -0.204 -27.112   9.136  1.00  0.00           H  
ATOM    116  HA  ILE A   8      -1.140 -25.207   7.224  1.00  0.00           H  
ATOM    117  HB  ILE A   8       1.450 -25.320   8.825  1.00  0.00           H  
ATOM    118 1HG1 ILE A   8      -0.605 -25.189  10.160  1.00  0.00           H  
ATOM    119 2HG1 ILE A   8       0.376 -23.738  10.293  1.00  0.00           H  
ATOM    120 1HG2 ILE A   8       1.675 -22.930   8.279  1.00  0.00           H  
ATOM    121 2HG2 ILE A   8       1.732 -23.929   6.809  1.00  0.00           H  
ATOM    122 3HG2 ILE A   8       0.250 -23.034   7.218  1.00  0.00           H  
ATOM    123 1HD1 ILE A   8      -1.987 -23.187  10.126  1.00  0.00           H  
ATOM    124 2HD1 ILE A   8      -1.101 -22.580   8.706  1.00  0.00           H  
ATOM    125 3HD1 ILE A   8      -2.096 -24.049   8.573  1.00  0.00           H  
ATOM    126  N   ILE A   9       1.522 -27.025   6.363  1.00  0.00           N  
ATOM    127  CA  ILE A   9       2.373 -27.395   5.235  1.00  0.00           C  
ATOM    128  C   ILE A   9       1.548 -27.899   4.042  1.00  0.00           C  
ATOM    129  O   ILE A   9       1.807 -27.514   2.891  1.00  0.00           O  
ATOM    130  CB  ILE A   9       3.387 -28.475   5.653  1.00  0.00           C  
ATOM    131  CG1 ILE A   9       4.411 -27.896   6.633  1.00  0.00           C  
ATOM    132  CG2 ILE A   9       4.083 -29.053   4.430  1.00  0.00           C  
ATOM    133  CD1 ILE A   9       5.197 -28.945   7.385  1.00  0.00           C  
ATOM    134  H   ILE A   9       1.663 -27.477   7.255  1.00  0.00           H  
ATOM    135  HA  ILE A   9       2.888 -26.503   4.884  1.00  0.00           H  
ATOM    136  HB  ILE A   9       2.868 -29.278   6.177  1.00  0.00           H  
ATOM    137 1HG1 ILE A   9       5.114 -27.264   6.092  1.00  0.00           H  
ATOM    138 2HG1 ILE A   9       3.901 -27.266   7.362  1.00  0.00           H  
ATOM    139 1HG2 ILE A   9       4.797 -29.814   4.743  1.00  0.00           H  
ATOM    140 2HG2 ILE A   9       3.343 -29.500   3.768  1.00  0.00           H  
ATOM    141 3HG2 ILE A   9       4.610 -28.258   3.902  1.00  0.00           H  
ATOM    142 1HD1 ILE A   9       5.902 -28.458   8.060  1.00  0.00           H  
ATOM    143 2HD1 ILE A   9       4.514 -29.569   7.962  1.00  0.00           H  
ATOM    144 3HD1 ILE A   9       5.745 -29.566   6.677  1.00  0.00           H  
ATOM    145  N   LEU A  10       0.461 -28.837   4.264  1.00  0.00           N  
ATOM    146  CA  LEU A  10      -0.423 -29.313   3.208  1.00  0.00           C  
ATOM    147  C   LEU A  10      -1.284 -28.172   2.626  1.00  0.00           C  
ATOM    148  O   LEU A  10      -1.569 -28.128   1.417  1.00  0.00           O  
ATOM    149  CB  LEU A  10      -1.328 -30.426   3.754  1.00  0.00           C  
ATOM    150  CG  LEU A  10      -0.631 -31.756   4.069  1.00  0.00           C  
ATOM    151  CD1 LEU A  10      -1.563 -32.634   4.892  1.00  0.00           C  
ATOM    152  CD2 LEU A  10      -0.237 -32.443   2.770  1.00  0.00           C  
ATOM    153  H   LEU A  10       0.344 -29.192   5.204  1.00  0.00           H  
ATOM    154  HA  LEU A  10       0.190 -29.693   2.391  1.00  0.00           H  
ATOM    155 1HB  LEU A  10      -1.799 -30.072   4.671  1.00  0.00           H  
ATOM    156 2HB  LEU A  10      -2.111 -30.627   3.023  1.00  0.00           H  
ATOM    157  HG  LEU A  10       0.262 -31.566   4.665  1.00  0.00           H  
ATOM    158 1HD1 LEU A  10      -1.069 -33.579   5.117  1.00  0.00           H  
ATOM    159 2HD1 LEU A  10      -1.813 -32.127   5.824  1.00  0.00           H  
ATOM    160 3HD1 LEU A  10      -2.474 -32.828   4.327  1.00  0.00           H  
ATOM    161 1HD2 LEU A  10       0.258 -33.388   2.994  1.00  0.00           H  
ATOM    162 2HD2 LEU A  10      -1.130 -32.633   2.174  1.00  0.00           H  
ATOM    163 3HD2 LEU A  10       0.442 -31.800   2.210  1.00  0.00           H  
ATOM    164  N   ILE A  11      -1.881 -27.131   3.519  1.00  0.00           N  
ATOM    165  CA  ILE A  11      -2.671 -26.017   3.029  1.00  0.00           C  
ATOM    166  C   ILE A  11      -1.822 -25.096   2.165  1.00  0.00           C  
ATOM    167  O   ILE A  11      -2.272 -24.617   1.123  1.00  0.00           O  
ATOM    168  CB  ILE A  11      -3.281 -25.218   4.195  1.00  0.00           C  
ATOM    169  CG1 ILE A  11      -4.346 -26.052   4.913  1.00  0.00           C  
ATOM    170  CG2 ILE A  11      -3.874 -23.911   3.691  1.00  0.00           C  
ATOM    171  CD1 ILE A  11      -4.799 -25.461   6.229  1.00  0.00           C  
ATOM    172  H   ILE A  11      -1.703 -27.210   4.510  1.00  0.00           H  
ATOM    173  HA  ILE A  11      -3.473 -26.418   2.409  1.00  0.00           H  
ATOM    174  HB  ILE A  11      -2.507 -24.997   4.929  1.00  0.00           H  
ATOM    175 1HG1 ILE A  11      -5.218 -26.161   4.269  1.00  0.00           H  
ATOM    176 2HG1 ILE A  11      -3.956 -27.052   5.106  1.00  0.00           H  
ATOM    177 1HG2 ILE A  11      -4.302 -23.360   4.528  1.00  0.00           H  
ATOM    178 2HG2 ILE A  11      -3.092 -23.313   3.225  1.00  0.00           H  
ATOM    179 3HG2 ILE A  11      -4.654 -24.123   2.960  1.00  0.00           H  
ATOM    180 1HD1 ILE A  11      -5.553 -26.108   6.678  1.00  0.00           H  
ATOM    181 2HD1 ILE A  11      -3.946 -25.376   6.903  1.00  0.00           H  
ATOM    182 3HD1 ILE A  11      -5.225 -24.474   6.056  1.00  0.00           H  
ATOM    183  N   VAL A  12      -0.462 -24.691   2.609  1.00  0.00           N  
ATOM    184  CA  VAL A  12       0.488 -23.862   1.853  1.00  0.00           C  
ATOM    185  C   VAL A  12       0.917 -24.498   0.531  1.00  0.00           C  
ATOM    186  O   VAL A  12       1.013 -23.822  -0.492  1.00  0.00           O  
ATOM    187  CB  VAL A  12       1.743 -23.594   2.705  1.00  0.00           C  
ATOM    188  CG1 VAL A  12       2.838 -22.964   1.857  1.00  0.00           C  
ATOM    189  CG2 VAL A  12       1.389 -22.698   3.882  1.00  0.00           C  
ATOM    190  H   VAL A  12      -0.201 -25.027   3.524  1.00  0.00           H  
ATOM    191  HA  VAL A  12      -0.005 -22.921   1.607  1.00  0.00           H  
ATOM    192  HB  VAL A  12       2.130 -24.545   3.074  1.00  0.00           H  
ATOM    193 1HG1 VAL A  12       3.718 -22.782   2.475  1.00  0.00           H  
ATOM    194 2HG1 VAL A  12       3.101 -23.638   1.042  1.00  0.00           H  
ATOM    195 3HG1 VAL A  12       2.482 -22.019   1.447  1.00  0.00           H  
ATOM    196 1HG2 VAL A  12       2.281 -22.514   4.480  1.00  0.00           H  
ATOM    197 2HG2 VAL A  12       0.997 -21.750   3.513  1.00  0.00           H  
ATOM    198 3HG2 VAL A  12       0.634 -23.188   4.497  1.00  0.00           H  
ATOM    199  N   ALA A  13       1.244 -25.903   0.471  1.00  0.00           N  
ATOM    200  CA  ALA A  13       1.543 -26.579  -0.785  1.00  0.00           C  
ATOM    201  C   ALA A  13       0.396 -26.503  -1.779  1.00  0.00           C  
ATOM    202  O   ALA A  13       0.621 -26.311  -2.981  1.00  0.00           O  
ATOM    203  CB  ALA A  13       1.886 -28.033  -0.533  1.00  0.00           C  
ATOM    204  H   ALA A  13       1.275 -26.428   1.332  1.00  0.00           H  
ATOM    205  HA  ALA A  13       2.406 -26.087  -1.235  1.00  0.00           H  
ATOM    206 1HB  ALA A  13       2.107 -28.525  -1.479  1.00  0.00           H  
ATOM    207 2HB  ALA A  13       2.756 -28.093   0.121  1.00  0.00           H  
ATOM    208 3HB  ALA A  13       1.040 -28.527  -0.055  1.00  0.00           H  
ATOM    209  N   ALA A  14      -0.916 -26.676  -1.280  1.00  0.00           N  
ATOM    210  CA  ALA A  14      -2.082 -26.579  -2.168  1.00  0.00           C  
ATOM    211  C   ALA A  14      -2.178 -25.188  -2.779  1.00  0.00           C  
ATOM    212  O   ALA A  14      -2.566 -25.035  -3.939  1.00  0.00           O  
ATOM    213  CB  ALA A  14      -3.356 -26.919  -1.408  1.00  0.00           C  
ATOM    214  H   ALA A  14      -1.059 -26.869  -0.300  1.00  0.00           H  
ATOM    215  HA  ALA A  14      -1.952 -27.297  -2.977  1.00  0.00           H  
ATOM    216 1HB  ALA A  14      -4.211 -26.843  -2.079  1.00  0.00           H  
ATOM    217 2HB  ALA A  14      -3.288 -27.935  -1.019  1.00  0.00           H  
ATOM    218 3HB  ALA A  14      -3.481 -26.223  -0.580  1.00  0.00           H  
ATOM    219  N   LYS A  15      -1.912 -24.026  -1.983  1.00  0.00           N  
ATOM    220  CA  LYS A  15      -1.936 -22.645  -2.430  1.00  0.00           C  
ATOM    221  C   LYS A  15      -0.741 -22.326  -3.336  1.00  0.00           C  
ATOM    222  O   LYS A  15      -0.869 -21.555  -4.289  1.00  0.00           O  
ATOM    223  CB  LYS A  15      -1.956 -21.702  -1.226  1.00  0.00           C  
ATOM    224  CG  LYS A  15      -3.263 -21.706  -0.444  1.00  0.00           C  
ATOM    225  CD  LYS A  15      -3.207 -20.741   0.731  1.00  0.00           C  
ATOM    226  CE  LYS A  15      -4.508 -20.752   1.519  1.00  0.00           C  
ATOM    227  NZ  LYS A  15      -4.460 -19.829   2.685  1.00  0.00           N  
ATOM    228  H   LYS A  15      -1.758 -24.224  -1.005  1.00  0.00           H  
ATOM    229  HA  LYS A  15      -2.841 -22.488  -3.018  1.00  0.00           H  
ATOM    230 1HB  LYS A  15      -1.154 -21.973  -0.538  1.00  0.00           H  
ATOM    231 2HB  LYS A  15      -1.769 -20.681  -1.560  1.00  0.00           H  
ATOM    232 1HG  LYS A  15      -4.082 -21.415  -1.103  1.00  0.00           H  
ATOM    233 2HG  LYS A  15      -3.460 -22.710  -0.070  1.00  0.00           H  
ATOM    234 1HD  LYS A  15      -2.387 -21.022   1.394  1.00  0.00           H  
ATOM    235 2HD  LYS A  15      -3.024 -19.731   0.364  1.00  0.00           H  
ATOM    236 1HE  LYS A  15      -5.329 -20.454   0.869  1.00  0.00           H  
ATOM    237 2HE  LYS A  15      -4.707 -21.761   1.879  1.00  0.00           H  
ATOM    238 1HZ  LYS A  15      -5.340 -19.865   3.181  1.00  0.00           H  
ATOM    239 2HZ  LYS A  15      -3.713 -20.107   3.306  1.00  0.00           H  
ATOM    240 3HZ  LYS A  15      -4.295 -18.886   2.362  1.00  0.00           H  
ATOM    241  N   LEU A  16       0.418 -22.910  -3.049  1.00  0.00           N  
ATOM    242  CA  LEU A  16       1.557 -22.734  -3.942  1.00  0.00           C  
ATOM    243  C   LEU A  16       1.332 -23.431  -5.272  1.00  0.00           C  
ATOM    244  O   LEU A  16       1.836 -22.997  -6.312  1.00  0.00           O  
ATOM    245  CB  LEU A  16       2.834 -23.276  -3.288  1.00  0.00           C  
ATOM    246  CG  LEU A  16       3.342 -22.492  -2.071  1.00  0.00           C  
ATOM    247  CD1 LEU A  16       4.428 -23.293  -1.367  1.00  0.00           C  
ATOM    248  CD2 LEU A  16       3.869 -21.137  -2.524  1.00  0.00           C  
ATOM    249  H   LEU A  16       0.524 -23.479  -2.221  1.00  0.00           H  
ATOM    250  HA  LEU A  16       1.656 -21.673  -4.174  1.00  0.00           H  
ATOM    251 1HB  LEU A  16       2.652 -24.301  -2.968  1.00  0.00           H  
ATOM    252 2HB  LEU A  16       3.629 -23.285  -4.033  1.00  0.00           H  
ATOM    253  HG  LEU A  16       2.524 -22.346  -1.365  1.00  0.00           H  
ATOM    254 1HD1 LEU A  16       4.789 -22.736  -0.502  1.00  0.00           H  
ATOM    255 2HD1 LEU A  16       4.018 -24.248  -1.037  1.00  0.00           H  
ATOM    256 3HD1 LEU A  16       5.254 -23.470  -2.056  1.00  0.00           H  
ATOM    257 1HD2 LEU A  16       4.228 -20.580  -1.659  1.00  0.00           H  
ATOM    258 2HD2 LEU A  16       4.687 -21.283  -3.228  1.00  0.00           H  
ATOM    259 3HD2 LEU A  16       3.067 -20.579  -3.008  1.00  0.00           H  
ATOM    260  N   GLY A  17       0.544 -24.636  -5.310  1.00  0.00           N  
ATOM    261  CA  GLY A  17       0.291 -25.426  -6.497  1.00  0.00           C  
ATOM    262  C   GLY A  17       1.435 -26.387  -6.770  1.00  0.00           C  
ATOM    263  O   GLY A  17       1.725 -26.695  -7.917  1.00  0.00           O  
ATOM    264  H   GLY A  17       0.130 -24.921  -4.431  1.00  0.00           H  
ATOM    265 1HA  GLY A  17      -0.636 -25.984  -6.371  1.00  0.00           H  
ATOM    266 2HA  GLY A  17       0.156 -24.765  -7.350  1.00  0.00           H  
ATOM    267  N   THR A  18       2.090 -26.852  -5.714  1.00  0.00           N  
ATOM    268  CA  THR A  18       3.249 -27.725  -5.841  1.00  0.00           C  
ATOM    269  C   THR A  18       3.098 -28.922  -4.910  1.00  0.00           C  
ATOM    270  O   THR A  18       2.021 -29.155  -4.366  1.00  0.00           O  
ATOM    271  CB  THR A  18       4.557 -26.975  -5.527  1.00  0.00           C  
ATOM    272  OG1 THR A  18       5.678 -27.794  -5.883  1.00  0.00           O  
ATOM    273  CG2 THR A  18       4.633 -26.632  -4.047  1.00  0.00           C  
ATOM    274  H   THR A  18       1.771 -26.590  -4.793  1.00  0.00           H  
ATOM    275  HA  THR A  18       3.338 -28.032  -6.882  1.00  0.00           H  
ATOM    276  HB  THR A  18       4.597 -26.055  -6.110  1.00  0.00           H  
ATOM    277  HG1 THR A  18       6.457 -27.242  -5.988  1.00  0.00           H  
ATOM    278 1HG2 THR A  18       5.564 -26.102  -3.844  1.00  0.00           H  
ATOM    279 2HG2 THR A  18       3.788 -26.000  -3.776  1.00  0.00           H  
ATOM    280 3HG2 THR A  18       4.603 -27.549  -3.460  1.00  0.00           H  
ATOM    281  N   THR A  19       4.177 -29.672  -4.716  1.00  0.00           N  
ATOM    282  CA  THR A  19       4.121 -30.895  -3.918  1.00  0.00           C  
ATOM    283  C   THR A  19       4.293 -30.532  -2.441  1.00  0.00           C  
ATOM    284  O   THR A  19       4.733 -29.427  -2.124  1.00  0.00           O  
ATOM    285  CB  THR A  19       5.201 -31.906  -4.347  1.00  0.00           C  
ATOM    286  OG1 THR A  19       6.500 -31.368  -4.068  1.00  0.00           O  
ATOM    287  CG2 THR A  19       5.089 -32.206  -5.833  1.00  0.00           C  
ATOM    288  H   THR A  19       5.055 -29.394  -5.129  1.00  0.00           H  
ATOM    289  HA  THR A  19       3.172 -31.393  -4.112  1.00  0.00           H  
ATOM    290  HB  THR A  19       5.077 -32.831  -3.785  1.00  0.00           H  
ATOM    291  HG1 THR A  19       7.157 -32.064  -4.148  1.00  0.00           H  
ATOM    292 1HG2 THR A  19       5.859 -32.922  -6.120  1.00  0.00           H  
ATOM    293 2HG2 THR A  19       4.106 -32.625  -6.048  1.00  0.00           H  
ATOM    294 3HG2 THR A  19       5.221 -31.286  -6.402  1.00  0.00           H  
ATOM    295  N   VAL A  20       3.983 -31.449  -1.531  1.00  0.00           N  
ATOM    296  CA  VAL A  20       4.165 -31.133  -0.115  1.00  0.00           C  
ATOM    297  C   VAL A  20       5.648 -31.034   0.282  1.00  0.00           C  
ATOM    298  O   VAL A  20       6.012 -30.250   1.168  1.00  0.00           O  
ATOM    299  CB  VAL A  20       3.479 -32.206   0.750  1.00  0.00           C  
ATOM    300  CG1 VAL A  20       4.298 -33.489   0.755  1.00  0.00           C  
ATOM    301  CG2 VAL A  20       3.286 -31.685   2.166  1.00  0.00           C  
ATOM    302  H   VAL A  20       3.623 -32.357  -1.790  1.00  0.00           H  
ATOM    303  HA  VAL A  20       3.782 -30.126   0.068  1.00  0.00           H  
ATOM    304  HB  VAL A  20       2.508 -32.446   0.315  1.00  0.00           H  
ATOM    305 1HG1 VAL A  20       3.798 -34.237   1.371  1.00  0.00           H  
ATOM    306 2HG1 VAL A  20       4.392 -33.864  -0.264  1.00  0.00           H  
ATOM    307 3HG1 VAL A  20       5.288 -33.287   1.162  1.00  0.00           H  
ATOM    308 1HG2 VAL A  20       2.800 -32.449   2.772  1.00  0.00           H  
ATOM    309 2HG2 VAL A  20       4.255 -31.440   2.599  1.00  0.00           H  
ATOM    310 3HG2 VAL A  20       2.662 -30.791   2.142  1.00  0.00           H  
ATOM    311  N   GLU A  21       6.502 -31.810  -0.385  1.00  0.00           N  
ATOM    312  CA  GLU A  21       7.940 -31.753  -0.132  1.00  0.00           C  
ATOM    313  C   GLU A  21       8.484 -30.412  -0.576  1.00  0.00           C  
ATOM    314  O   GLU A  21       9.435 -29.911   0.009  1.00  0.00           O  
ATOM    315  CB  GLU A  21       8.670 -32.883  -0.861  1.00  0.00           C  
ATOM    316  CG  GLU A  21       8.338 -34.278  -0.353  1.00  0.00           C  
ATOM    317  CD  GLU A  21       7.046 -34.810  -0.908  1.00  0.00           C  
ATOM    318  OE1 GLU A  21       6.424 -34.121  -1.679  1.00  0.00           O  
ATOM    319  OE2 GLU A  21       6.681 -35.909  -0.560  1.00  0.00           O  
ATOM    320  H   GLU A  21       6.149 -32.454  -1.079  1.00  0.00           H  
ATOM    321  HA  GLU A  21       8.106 -31.843   0.943  1.00  0.00           H  
ATOM    322 1HB  GLU A  21       8.427 -32.847  -1.924  1.00  0.00           H  
ATOM    323 2HB  GLU A  21       9.747 -32.740  -0.767  1.00  0.00           H  
ATOM    324 1HG  GLU A  21       9.145 -34.956  -0.628  1.00  0.00           H  
ATOM    325 2HG  GLU A  21       8.277 -34.252   0.734  1.00  0.00           H  
ATOM    326  N   GLU A  22       7.988 -29.896  -1.660  1.00  0.00           N  
ATOM    327  CA  GLU A  22       8.538 -28.626  -2.115  1.00  0.00           C  
ATOM    328  C   GLU A  22       8.184 -27.507  -1.141  1.00  0.00           C  
ATOM    329  O   GLU A  22       9.022 -26.660  -0.824  1.00  0.00           O  
ATOM    330  CB  GLU A  22       8.019 -28.287  -3.514  1.00  0.00           C  
ATOM    331  CG  GLU A  22       8.584 -27.001  -4.100  1.00  0.00           C  
ATOM    332  CD  GLU A  22      10.070 -27.060  -4.316  1.00  0.00           C  
ATOM    333  OE1 GLU A  22      10.603 -28.143  -4.355  1.00  0.00           O  
ATOM    334  OE2 GLU A  22      10.674 -26.021  -4.442  1.00  0.00           O  
ATOM    335  H   GLU A  22       7.246 -30.330  -2.190  1.00  0.00           H  
ATOM    336  HA  GLU A  22       9.625 -28.707  -2.134  1.00  0.00           H  
ATOM    337 1HB  GLU A  22       8.260 -29.101  -4.199  1.00  0.00           H  
ATOM    338 2HB  GLU A  22       6.933 -28.193  -3.486  1.00  0.00           H  
ATOM    339 1HG  GLU A  22       8.097 -26.805  -5.055  1.00  0.00           H  
ATOM    340 2HG  GLU A  22       8.351 -26.176  -3.429  1.00  0.00           H  
ATOM    341  N   ALA A  23       6.953 -27.519  -0.643  1.00  0.00           N  
ATOM    342  CA  ALA A  23       6.560 -26.510   0.332  1.00  0.00           C  
ATOM    343  C   ALA A  23       7.470 -26.580   1.554  1.00  0.00           C  
ATOM    344  O   ALA A  23       7.812 -25.555   2.146  1.00  0.00           O  
ATOM    345  CB  ALA A  23       5.106 -26.674   0.720  1.00  0.00           C  
ATOM    346  H   ALA A  23       6.279 -28.215  -0.927  1.00  0.00           H  
ATOM    347  HA  ALA A  23       6.691 -25.528  -0.125  1.00  0.00           H  
ATOM    348 1HB  ALA A  23       4.836 -25.910   1.450  1.00  0.00           H  
ATOM    349 2HB  ALA A  23       4.479 -26.569  -0.165  1.00  0.00           H  
ATOM    350 3HB  ALA A  23       4.957 -27.661   1.156  1.00  0.00           H  
ATOM    351  N   VAL A  24       7.907 -27.871   2.039  1.00  0.00           N  
ATOM    352  CA  VAL A  24       8.808 -27.971   3.187  1.00  0.00           C  
ATOM    353  C   VAL A  24      10.207 -27.482   2.841  1.00  0.00           C  
ATOM    354  O   VAL A  24      10.824 -26.731   3.619  1.00  0.00           O  
ATOM    355  CB  VAL A  24       8.888 -29.429   3.679  1.00  0.00           C  
ATOM    356  CG1 VAL A  24       9.937 -29.565   4.773  1.00  0.00           C  
ATOM    357  CG2 VAL A  24       7.525 -29.882   4.179  1.00  0.00           C  
ATOM    358  H   VAL A  24       7.578 -28.717   1.594  1.00  0.00           H  
ATOM    359  HA  VAL A  24       8.444 -27.309   3.973  1.00  0.00           H  
ATOM    360  HB  VAL A  24       9.202 -30.065   2.852  1.00  0.00           H  
ATOM    361 1HG1 VAL A  24       9.980 -30.601   5.108  1.00  0.00           H  
ATOM    362 2HG1 VAL A  24      10.910 -29.269   4.382  1.00  0.00           H  
ATOM    363 3HG1 VAL A  24       9.672 -28.924   5.613  1.00  0.00           H  
ATOM    364 1HG2 VAL A  24       7.589 -30.914   4.525  1.00  0.00           H  
ATOM    365 2HG2 VAL A  24       7.208 -29.243   5.003  1.00  0.00           H  
ATOM    366 3HG2 VAL A  24       6.799 -29.816   3.368  1.00  0.00           H  
ATOM    367  N   GLU A  25      10.694 -27.883   1.667  1.00  0.00           N  
ATOM    368  CA  GLU A  25      12.030 -27.512   1.247  1.00  0.00           C  
ATOM    369  C   GLU A  25      12.154 -25.994   1.198  1.00  0.00           C  
ATOM    370  O   GLU A  25      13.170 -25.431   1.605  1.00  0.00           O  
ATOM    371  CB  GLU A  25      12.353 -28.116  -0.121  1.00  0.00           C  
ATOM    372  CG  GLU A  25      13.756 -27.815  -0.627  1.00  0.00           C  
ATOM    373  CD  GLU A  25      14.829 -28.455   0.210  1.00  0.00           C  
ATOM    374  OE1 GLU A  25      14.525 -29.377   0.928  1.00  0.00           O  
ATOM    375  OE2 GLU A  25      15.954 -28.021   0.131  1.00  0.00           O  
ATOM    376  H   GLU A  25      10.127 -28.454   1.057  1.00  0.00           H  
ATOM    377  HA  GLU A  25      12.742 -27.899   1.977  1.00  0.00           H  
ATOM    378 1HB  GLU A  25      12.239 -29.200  -0.077  1.00  0.00           H  
ATOM    379 2HB  GLU A  25      11.644 -27.743  -0.860  1.00  0.00           H  
ATOM    380 1HG  GLU A  25      13.848 -28.175  -1.651  1.00  0.00           H  
ATOM    381 2HG  GLU A  25      13.904 -26.736  -0.635  1.00  0.00           H  
ATOM    382  N   GLN A  26      11.120 -25.330   0.700  1.00  0.00           N  
ATOM    383  CA  GLN A  26      11.140 -23.880   0.632  1.00  0.00           C  
ATOM    384  C   GLN A  26      11.110 -23.266   2.038  1.00  0.00           C  
ATOM    385  O   GLN A  26      11.814 -22.296   2.317  1.00  0.00           O  
ATOM    386  CB  GLN A  26       9.957 -23.370  -0.196  1.00  0.00           C  
ATOM    387  CG  GLN A  26      10.048 -23.694  -1.677  1.00  0.00           C  
ATOM    388  CD  GLN A  26       8.769 -23.364  -2.422  1.00  0.00           C  
ATOM    389  OE1 GLN A  26       7.676 -23.392  -1.849  1.00  0.00           O  
ATOM    390  NE2 GLN A  26       8.897 -23.048  -3.705  1.00  0.00           N  
ATOM    391  H   GLN A  26      10.308 -25.827   0.363  1.00  0.00           H  
ATOM    392  HA  GLN A  26      12.065 -23.569   0.146  1.00  0.00           H  
ATOM    393 1HB  GLN A  26       9.032 -23.802   0.187  1.00  0.00           H  
ATOM    394 2HB  GLN A  26       9.880 -22.288  -0.092  1.00  0.00           H  
ATOM    395 1HG  GLN A  26      10.859 -23.112  -2.116  1.00  0.00           H  
ATOM    396 2HG  GLN A  26      10.247 -24.759  -1.794  1.00  0.00           H  
ATOM    397 1HE2 GLN A  26       8.087 -22.820  -4.248  1.00  0.00           H  
ATOM    398 2HE2 GLN A  26       9.802 -23.037  -4.130  1.00  0.00           H  
ATOM    399  N   ALA A  27      10.256 -23.865   2.950  1.00  0.00           N  
ATOM    400  CA  ALA A  27      10.231 -23.419   4.331  1.00  0.00           C  
ATOM    401  C   ALA A  27      11.582 -23.599   5.021  1.00  0.00           C  
ATOM    402  O   ALA A  27      11.966 -22.770   5.846  1.00  0.00           O  
ATOM    403  CB  ALA A  27       9.122 -24.107   5.102  1.00  0.00           C  
ATOM    404  H   ALA A  27       9.632 -24.602   2.660  1.00  0.00           H  
ATOM    405  HA  ALA A  27      10.043 -22.346   4.338  1.00  0.00           H  
ATOM    406 1HB  ALA A  27       9.124 -23.755   6.133  1.00  0.00           H  
ATOM    407 2HB  ALA A  27       8.163 -23.876   4.641  1.00  0.00           H  
ATOM    408 3HB  ALA A  27       9.283 -25.183   5.086  1.00  0.00           H  
ATOM    409  N   LEU A  28      12.423 -24.784   4.763  1.00  0.00           N  
ATOM    410  CA  LEU A  28      13.780 -25.048   5.276  1.00  0.00           C  
ATOM    411  C   LEU A  28      14.827 -24.055   4.771  1.00  0.00           C  
ATOM    412  O   LEU A  28      15.766 -23.701   5.486  1.00  0.00           O  
ATOM    413  CB  LEU A  28      14.212 -26.468   4.890  1.00  0.00           C  
ATOM    414  CG  LEU A  28      13.495 -27.605   5.629  1.00  0.00           C  
ATOM    415  CD1 LEU A  28      13.766 -28.924   4.917  1.00  0.00           C  
ATOM    416  CD2 LEU A  28      13.973 -27.655   7.073  1.00  0.00           C  
ATOM    417  H   LEU A  28      11.990 -25.458   4.150  1.00  0.00           H  
ATOM    418  HA  LEU A  28      13.767 -24.943   6.360  1.00  0.00           H  
ATOM    419 1HB  LEU A  28      14.038 -26.606   3.824  1.00  0.00           H  
ATOM    420 2HB  LEU A  28      15.280 -26.570   5.080  1.00  0.00           H  
ATOM    421  HG  LEU A  28      12.418 -27.431   5.608  1.00  0.00           H  
ATOM    422 1HD1 LEU A  28      13.256 -29.732   5.443  1.00  0.00           H  
ATOM    423 2HD1 LEU A  28      13.396 -28.868   3.894  1.00  0.00           H  
ATOM    424 3HD1 LEU A  28      14.838 -29.118   4.906  1.00  0.00           H  
ATOM    425 1HD2 LEU A  28      13.462 -28.463   7.598  1.00  0.00           H  
ATOM    426 2HD2 LEU A  28      15.048 -27.830   7.093  1.00  0.00           H  
ATOM    427 3HD2 LEU A  28      13.750 -26.706   7.562  1.00  0.00           H  
ATOM    428  N   TRP A  29      14.745 -23.540   3.357  1.00  0.00           N  
ATOM    429  CA  TRP A  29      15.582 -22.482   2.812  1.00  0.00           C  
ATOM    430  C   TRP A  29      15.372 -21.149   3.541  1.00  0.00           C  
ATOM    431  O   TRP A  29      16.332 -20.479   3.922  1.00  0.00           O  
ATOM    432  CB  TRP A  29      15.294 -22.304   1.321  1.00  0.00           C  
ATOM    433  CG  TRP A  29      16.191 -21.306   0.653  1.00  0.00           C  
ATOM    434  CD1 TRP A  29      17.436 -21.537   0.150  1.00  0.00           C  
ATOM    435  CD2 TRP A  29      15.915 -19.905   0.410  1.00  0.00           C  
ATOM    436  NE1 TRP A  29      17.953 -20.383  -0.386  1.00  0.00           N  
ATOM    437  CE2 TRP A  29      17.034 -19.375  -0.236  1.00  0.00           C  
ATOM    438  CE3 TRP A  29      14.823 -19.072   0.685  1.00  0.00           C  
ATOM    439  CZ2 TRP A  29      17.100 -18.042  -0.615  1.00  0.00           C  
ATOM    440  CZ3 TRP A  29      14.889 -17.737   0.304  1.00  0.00           C  
ATOM    441  CH2 TRP A  29      15.998 -17.237  -0.329  1.00  0.00           C  
ATOM    442  H   TRP A  29      14.056 -23.977   2.762  1.00  0.00           H  
ATOM    443  HA  TRP A  29      16.626 -22.771   2.934  1.00  0.00           H  
ATOM    444 1HB  TRP A  29      15.407 -23.260   0.811  1.00  0.00           H  
ATOM    445 2HB  TRP A  29      14.262 -21.981   1.185  1.00  0.00           H  
ATOM    446  HD1 TRP A  29      17.948 -22.498   0.169  1.00  0.00           H  
ATOM    447  HE1 TRP A  29      18.860 -20.289  -0.818  1.00  0.00           H  
ATOM    448  HE3 TRP A  29      13.939 -19.465   1.186  1.00  0.00           H  
ATOM    449  HZ2 TRP A  29      17.973 -17.626  -1.119  1.00  0.00           H  
ATOM    450  HZ3 TRP A  29      14.035 -17.095   0.523  1.00  0.00           H  
ATOM    451  HH2 TRP A  29      16.017 -16.184  -0.614  1.00  0.00           H  
ATOM    452  N   LEU A  30      14.111 -20.755   3.739  1.00  0.00           N  
ATOM    453  CA  LEU A  30      13.818 -19.511   4.440  1.00  0.00           C  
ATOM    454  C   LEU A  30      14.299 -19.632   5.876  1.00  0.00           C  
ATOM    455  O   LEU A  30      14.916 -18.723   6.409  1.00  0.00           O  
ATOM    456  CB  LEU A  30      12.315 -19.205   4.407  1.00  0.00           C  
ATOM    457  CG  LEU A  30      11.760 -18.744   3.054  1.00  0.00           C  
ATOM    458  CD1 LEU A  30      10.238 -18.759   3.098  1.00  0.00           C  
ATOM    459  CD2 LEU A  30      12.284 -17.351   2.737  1.00  0.00           C  
ATOM    460  H   LEU A  30      13.346 -21.321   3.401  1.00  0.00           H  
ATOM    461  HA  LEU A  30      14.323 -18.696   3.926  1.00  0.00           H  
ATOM    462 1HB  LEU A  30      11.772 -20.101   4.701  1.00  0.00           H  
ATOM    463 2HB  LEU A  30      12.104 -18.422   5.136  1.00  0.00           H  
ATOM    464  HG  LEU A  30      12.077 -19.437   2.275  1.00  0.00           H  
ATOM    465 1HD1 LEU A  30       9.843 -18.432   2.136  1.00  0.00           H  
ATOM    466 2HD1 LEU A  30       9.889 -19.770   3.307  1.00  0.00           H  
ATOM    467 3HD1 LEU A  30       9.890 -18.085   3.880  1.00  0.00           H  
ATOM    468 1HD2 LEU A  30      11.890 -17.024   1.774  1.00  0.00           H  
ATOM    469 2HD2 LEU A  30      11.966 -16.657   3.515  1.00  0.00           H  
ATOM    470 3HD2 LEU A  30      13.373 -17.374   2.694  1.00  0.00           H  
ATOM    471  N   LYS A  31      13.995 -20.769   6.489  1.00  0.00           N  
ATOM    472  CA  LYS A  31      14.370 -21.054   7.871  1.00  0.00           C  
ATOM    473  C   LYS A  31      15.848 -20.772   8.076  1.00  0.00           C  
ATOM    474  O   LYS A  31      16.234 -20.007   8.954  1.00  0.00           O  
ATOM    475  CB  LYS A  31      14.048 -22.504   8.236  1.00  0.00           C  
ATOM    476  CG  LYS A  31      14.533 -22.926   9.617  1.00  0.00           C  
ATOM    477  CD  LYS A  31      14.143 -24.364   9.924  1.00  0.00           C  
ATOM    478  CE  LYS A  31      14.487 -24.738  11.358  1.00  0.00           C  
ATOM    479  NZ  LYS A  31      15.957 -24.827  11.573  1.00  0.00           N  
ATOM    480  H   LYS A  31      13.481 -21.463   5.965  1.00  0.00           H  
ATOM    481  HA  LYS A  31      13.760 -20.434   8.527  1.00  0.00           H  
ATOM    482 1HB  LYS A  31      12.970 -22.659   8.198  1.00  0.00           H  
ATOM    483 2HB  LYS A  31      14.502 -23.172   7.504  1.00  0.00           H  
ATOM    484 1HG  LYS A  31      15.619 -22.835   9.666  1.00  0.00           H  
ATOM    485 2HG  LYS A  31      14.098 -22.272  10.371  1.00  0.00           H  
ATOM    486 1HD  LYS A  31      13.069 -24.490   9.772  1.00  0.00           H  
ATOM    487 2HD  LYS A  31      14.669 -25.037   9.247  1.00  0.00           H  
ATOM    488 1HE  LYS A  31      14.078 -23.991  12.037  1.00  0.00           H  
ATOM    489 2HE  LYS A  31      14.038 -25.702  11.600  1.00  0.00           H  
ATOM    490 1HZ  LYS A  31      16.143 -25.076  12.533  1.00  0.00           H  
ATOM    491 2HZ  LYS A  31      16.345 -25.530  10.960  1.00  0.00           H  
ATOM    492 3HZ  LYS A  31      16.381 -23.933  11.370  1.00  0.00           H  
ATOM    493  N   THR A  32      16.666 -21.400   7.241  1.00  0.00           N  
ATOM    494  CA  THR A  32      18.110 -21.340   7.375  1.00  0.00           C  
ATOM    495  C   THR A  32      18.610 -19.924   7.138  1.00  0.00           C  
ATOM    496  O   THR A  32      19.427 -19.422   7.902  1.00  0.00           O  
ATOM    497  CB  THR A  32      18.801 -22.308   6.399  1.00  0.00           C  
ATOM    498  OG1 THR A  32      18.383 -23.652   6.677  1.00  0.00           O  
ATOM    499  CG2 THR A  32      20.313 -22.215   6.534  1.00  0.00           C  
ATOM    500  H   THR A  32      16.264 -21.940   6.489  1.00  0.00           H  
ATOM    501  HA  THR A  32      18.377 -21.649   8.386  1.00  0.00           H  
ATOM    502  HB  THR A  32      18.518 -22.059   5.376  1.00  0.00           H  
ATOM    503  HG1 THR A  32      17.490 -23.782   6.348  1.00  0.00           H  
ATOM    504 1HG2 THR A  32      20.785 -22.906   5.836  1.00  0.00           H  
ATOM    505 2HG2 THR A  32      20.635 -21.198   6.312  1.00  0.00           H  
ATOM    506 3HG2 THR A  32      20.604 -22.472   7.551  1.00  0.00           H  
ATOM    507  N   LYS A  33      18.099 -19.295   6.079  1.00  0.00           N  
ATOM    508  CA  LYS A  33      18.558 -17.985   5.617  1.00  0.00           C  
ATOM    509  C   LYS A  33      18.074 -16.823   6.488  1.00  0.00           C  
ATOM    510  O   LYS A  33      18.773 -15.816   6.619  1.00  0.00           O  
ATOM    511  CB  LYS A  33      18.108 -17.761   4.171  1.00  0.00           C  
ATOM    512  CG  LYS A  33      18.757 -18.695   3.159  1.00  0.00           C  
ATOM    513  CD  LYS A  33      20.243 -18.403   3.010  1.00  0.00           C  
ATOM    514  CE  LYS A  33      20.858 -19.221   1.884  1.00  0.00           C  
ATOM    515  NZ  LYS A  33      22.322 -18.983   1.759  1.00  0.00           N  
ATOM    516  H   LYS A  33      17.356 -19.761   5.581  1.00  0.00           H  
ATOM    517  HA  LYS A  33      19.646 -17.959   5.671  1.00  0.00           H  
ATOM    518 1HB  LYS A  33      17.028 -17.891   4.101  1.00  0.00           H  
ATOM    519 2HB  LYS A  33      18.335 -16.737   3.874  1.00  0.00           H  
ATOM    520 1HG  LYS A  33      18.630 -19.730   3.484  1.00  0.00           H  
ATOM    521 2HG  LYS A  33      18.273 -18.576   2.191  1.00  0.00           H  
ATOM    522 1HD  LYS A  33      20.385 -17.343   2.798  1.00  0.00           H  
ATOM    523 2HD  LYS A  33      20.756 -18.642   3.941  1.00  0.00           H  
ATOM    524 1HE  LYS A  33      20.690 -20.280   2.070  1.00  0.00           H  
ATOM    525 2HE  LYS A  33      20.379 -18.959   0.940  1.00  0.00           H  
ATOM    526 1HZ  LYS A  33      22.691 -19.542   1.003  1.00  0.00           H  
ATOM    527 2HZ  LYS A  33      22.490 -18.005   1.568  1.00  0.00           H  
ATOM    528 3HZ  LYS A  33      22.780 -19.240   2.622  1.00  0.00           H  
ATOM    529  N   LEU A  34      16.817 -16.853   7.133  1.00  0.00           N  
ATOM    530  CA  LEU A  34      16.185 -15.806   7.941  1.00  0.00           C  
ATOM    531  C   LEU A  34      16.355 -15.986   9.452  1.00  0.00           C  
ATOM    532  O   LEU A  34      16.299 -15.016  10.205  1.00  0.00           O  
ATOM    533  CB  LEU A  34      14.688 -15.745   7.612  1.00  0.00           C  
ATOM    534  CG  LEU A  34      14.339 -15.405   6.158  1.00  0.00           C  
ATOM    535  CD1 LEU A  34      12.829 -15.456   5.972  1.00  0.00           C  
ATOM    536  CD2 LEU A  34      14.887 -14.027   5.814  1.00  0.00           C  
ATOM    537  H   LEU A  34      16.316 -17.714   6.964  1.00  0.00           H  
ATOM    538  HA  LEU A  34      16.656 -14.853   7.701  1.00  0.00           H  
ATOM    539 1HB  LEU A  34      14.243 -16.712   7.842  1.00  0.00           H  
ATOM    540 2HB  LEU A  34      14.222 -14.994   8.250  1.00  0.00           H  
ATOM    541  HG  LEU A  34      14.783 -16.147   5.494  1.00  0.00           H  
ATOM    542 1HD1 LEU A  34      12.581 -15.214   4.938  1.00  0.00           H  
ATOM    543 2HD1 LEU A  34      12.467 -16.457   6.206  1.00  0.00           H  
ATOM    544 3HD1 LEU A  34      12.356 -14.734   6.636  1.00  0.00           H  
ATOM    545 1HD2 LEU A  34      14.640 -13.785   4.780  1.00  0.00           H  
ATOM    546 2HD2 LEU A  34      14.443 -13.284   6.476  1.00  0.00           H  
ATOM    547 3HD2 LEU A  34      15.970 -14.024   5.938  1.00  0.00           H  
ATOM    548  N   GLY A  35      16.556 -17.220   9.895  1.00  0.00           N  
ATOM    549  CA  GLY A  35      16.608 -17.504  11.318  1.00  0.00           C  
ATOM    550  C   GLY A  35      15.229 -17.588  11.953  1.00  0.00           C  
ATOM    551  O   GLY A  35      15.015 -17.135  13.080  1.00  0.00           O  
ATOM    552  H   GLY A  35      16.677 -17.978   9.238  1.00  0.00           H  
ATOM    553 1HA  GLY A  35      17.130 -18.447  11.483  1.00  0.00           H  
ATOM    554 2HA  GLY A  35      17.184 -16.727  11.822  1.00  0.00           H  
ATOM    555  N   VAL A  36      14.280 -18.169  11.230  1.00  0.00           N  
ATOM    556  CA  VAL A  36      12.900 -18.198  11.703  1.00  0.00           C  
ATOM    557  C   VAL A  36      12.359 -19.626  11.738  1.00  0.00           C  
ATOM    558  O   VAL A  36      12.955 -20.540  11.161  1.00  0.00           O  
ATOM    559  CB  VAL A  36      12.006 -17.334  10.794  1.00  0.00           C  
ATOM    560  CG1 VAL A  36      12.516 -15.901  10.751  1.00  0.00           C  
ATOM    561  CG2 VAL A  36      11.959 -17.932   9.396  1.00  0.00           C  
ATOM    562  H   VAL A  36      14.504 -18.596  10.342  1.00  0.00           H  
ATOM    563  HA  VAL A  36      12.879 -17.837  12.731  1.00  0.00           H  
ATOM    564  HB  VAL A  36      11.000 -17.305  11.211  1.00  0.00           H  
ATOM    565 1HG1 VAL A  36      11.872 -15.305  10.104  1.00  0.00           H  
ATOM    566 2HG1 VAL A  36      12.507 -15.482  11.757  1.00  0.00           H  
ATOM    567 3HG1 VAL A  36      13.533 -15.889  10.361  1.00  0.00           H  
ATOM    568 1HG2 VAL A  36      11.324 -17.316   8.758  1.00  0.00           H  
ATOM    569 2HG2 VAL A  36      12.966 -17.966   8.980  1.00  0.00           H  
ATOM    570 3HG2 VAL A  36      11.552 -18.942   9.445  1.00  0.00           H  
ATOM    571  N   SER A  37      11.236 -19.822  12.417  1.00  0.00           N  
ATOM    572  CA  SER A  37      10.646 -21.153  12.494  1.00  0.00           C  
ATOM    573  C   SER A  37      10.035 -21.570  11.156  1.00  0.00           C  
ATOM    574  O   SER A  37       9.871 -20.744  10.250  1.00  0.00           O  
ATOM    575  CB  SER A  37       9.586 -21.190  13.578  1.00  0.00           C  
ATOM    576  OG  SER A  37       8.462 -20.440  13.206  1.00  0.00           O  
ATOM    577  H   SER A  37      10.778 -19.054  12.887  1.00  0.00           H  
ATOM    578  HA  SER A  37      11.435 -21.865  12.740  1.00  0.00           H  
ATOM    579 1HB  SER A  37       9.292 -22.222  13.764  1.00  0.00           H  
ATOM    580 2HB  SER A  37      10.000 -20.795  14.505  1.00  0.00           H  
ATOM    581  HG  SER A  37       7.897 -20.409  13.983  1.00  0.00           H  
ATOM    582  N   LEU A  38       9.717 -22.855  11.034  1.00  0.00           N  
ATOM    583  CA  LEU A  38       9.133 -23.376   9.810  1.00  0.00           C  
ATOM    584  C   LEU A  38       7.778 -22.702   9.585  1.00  0.00           C  
ATOM    585  O   LEU A  38       7.388 -22.430   8.448  1.00  0.00           O  
ATOM    586  CB  LEU A  38       8.967 -24.899   9.891  1.00  0.00           C  
ATOM    587  CG  LEU A  38      10.265 -25.713   9.832  1.00  0.00           C  
ATOM    588  CD1 LEU A  38       9.971 -27.165  10.186  1.00  0.00           C  
ATOM    589  CD2 LEU A  38      10.872 -25.602   8.441  1.00  0.00           C  
ATOM    590  H   LEU A  38       9.884 -23.484  11.805  1.00  0.00           H  
ATOM    591  HA  LEU A  38       9.808 -23.157   8.983  1.00  0.00           H  
ATOM    592 1HB  LEU A  38       8.464 -25.144  10.825  1.00  0.00           H  
ATOM    593 2HB  LEU A  38       8.333 -25.224   9.066  1.00  0.00           H  
ATOM    594  HG  LEU A  38      10.971 -25.328  10.568  1.00  0.00           H  
ATOM    595 1HD1 LEU A  38      10.893 -27.745  10.145  1.00  0.00           H  
ATOM    596 2HD1 LEU A  38       9.556 -27.217  11.193  1.00  0.00           H  
ATOM    597 3HD1 LEU A  38       9.253 -27.574   9.475  1.00  0.00           H  
ATOM    598 1HD2 LEU A  38      11.796 -26.180   8.400  1.00  0.00           H  
ATOM    599 2HD2 LEU A  38      10.167 -25.989   7.704  1.00  0.00           H  
ATOM    600 3HD2 LEU A  38      11.089 -24.556   8.222  1.00  0.00           H  
ATOM    601  N   LEU A  39       6.925 -22.447  10.711  1.00  0.00           N  
ATOM    602  CA  LEU A  39       5.632 -21.776  10.633  1.00  0.00           C  
ATOM    603  C   LEU A  39       5.733 -20.324  10.158  1.00  0.00           C  
ATOM    604  O   LEU A  39       4.831 -19.815   9.493  1.00  0.00           O  
ATOM    605  CB  LEU A  39       4.950 -21.815  12.006  1.00  0.00           C  
ATOM    606  CG  LEU A  39       4.459 -23.193  12.466  1.00  0.00           C  
ATOM    607  CD1 LEU A  39       4.040 -23.122  13.928  1.00  0.00           C  
ATOM    608  CD2 LEU A  39       3.300 -23.639  11.587  1.00  0.00           C  
ATOM    609  H   LEU A  39       7.272 -22.742  11.612  1.00  0.00           H  
ATOM    610  HA  LEU A  39       5.020 -22.305   9.904  1.00  0.00           H  
ATOM    611 1HB  LEU A  39       5.652 -21.447  12.753  1.00  0.00           H  
ATOM    612 2HB  LEU A  39       4.090 -21.146  11.986  1.00  0.00           H  
ATOM    613  HG  LEU A  39       5.273 -23.914  12.387  1.00  0.00           H  
ATOM    614 1HD1 LEU A  39       3.691 -24.101  14.255  1.00  0.00           H  
ATOM    615 2HD1 LEU A  39       4.893 -22.820  14.537  1.00  0.00           H  
ATOM    616 3HD1 LEU A  39       3.237 -22.394  14.041  1.00  0.00           H  
ATOM    617 1HD2 LEU A  39       2.952 -24.619  11.913  1.00  0.00           H  
ATOM    618 2HD2 LEU A  39       2.486 -22.919  11.666  1.00  0.00           H  
ATOM    619 3HD2 LEU A  39       3.632 -23.698  10.550  1.00  0.00           H  
ATOM    620  N   GLN A  40       6.806 -19.536  10.601  1.00  0.00           N  
ATOM    621  CA  GLN A  40       7.118 -18.208  10.090  1.00  0.00           C  
ATOM    622  C   GLN A  40       7.496 -18.216   8.604  1.00  0.00           C  
ATOM    623  O   GLN A  40       7.138 -17.296   7.856  1.00  0.00           O  
ATOM    624  CB  GLN A  40       8.255 -17.590  10.909  1.00  0.00           C  
ATOM    625  CG  GLN A  40       7.872 -17.232  12.335  1.00  0.00           C  
ATOM    626  CD  GLN A  40       9.054 -16.733  13.143  1.00  0.00           C  
ATOM    627  OE1 GLN A  40       9.979 -17.489  13.448  1.00  0.00           O  
ATOM    628  NE2 GLN A  40       9.028 -15.452  13.497  1.00  0.00           N  
ATOM    629  H   GLN A  40       7.388 -19.932  11.326  1.00  0.00           H  
ATOM    630  HA  GLN A  40       6.216 -17.598  10.143  1.00  0.00           H  
ATOM    631 1HB  GLN A  40       9.094 -18.285  10.949  1.00  0.00           H  
ATOM    632 2HB  GLN A  40       8.606 -16.683  10.417  1.00  0.00           H  
ATOM    633 1HG  GLN A  40       7.117 -16.445  12.311  1.00  0.00           H  
ATOM    634 2HG  GLN A  40       7.472 -18.120  12.825  1.00  0.00           H  
ATOM    635 1HE2 GLN A  40       9.780 -15.066  14.032  1.00  0.00           H  
ATOM    636 2HE2 GLN A  40       8.257 -14.874  13.230  1.00  0.00           H  
ATOM    637  N   ALA A  41       8.326 -19.242   8.144  1.00  0.00           N  
ATOM    638  CA  ALA A  41       8.665 -19.480   6.741  1.00  0.00           C  
ATOM    639  C   ALA A  41       7.467 -19.925   5.901  1.00  0.00           C  
ATOM    640  O   ALA A  41       7.366 -19.572   4.727  1.00  0.00           O  
ATOM    641  CB  ALA A  41       9.794 -20.503   6.630  1.00  0.00           C  
ATOM    642  H   ALA A  41       8.751 -19.815   8.859  1.00  0.00           H  
ATOM    643  HA  ALA A  41       9.001 -18.536   6.310  1.00  0.00           H  
ATOM    644 1HB  ALA A  41      10.034 -20.668   5.580  1.00  0.00           H  
ATOM    645 2HB  ALA A  41      10.676 -20.127   7.151  1.00  0.00           H  
ATOM    646 3HB  ALA A  41       9.479 -21.443   7.083  1.00  0.00           H  
ATOM    647  N   LEU A  42       6.477 -20.818   6.441  1.00  0.00           N  
ATOM    648  CA  LEU A  42       5.260 -21.261   5.765  1.00  0.00           C  
ATOM    649  C   LEU A  42       4.347 -20.058   5.615  1.00  0.00           C  
ATOM    650  O   LEU A  42       3.615 -19.943   4.634  1.00  0.00           O  
ATOM    651  CB  LEU A  42       4.556 -22.371   6.555  1.00  0.00           C  
ATOM    652  CG  LEU A  42       5.263 -23.733   6.562  1.00  0.00           C  
ATOM    653  CD1 LEU A  42       4.700 -24.592   7.687  1.00  0.00           C  
ATOM    654  CD2 LEU A  42       5.076 -24.409   5.212  1.00  0.00           C  
ATOM    655  H   LEU A  42       6.688 -21.179   7.360  1.00  0.00           H  
ATOM    656  HA  LEU A  42       5.537 -21.630   4.777  1.00  0.00           H  
ATOM    657 1HB  LEU A  42       4.451 -22.048   7.590  1.00  0.00           H  
ATOM    658 2HB  LEU A  42       3.560 -22.517   6.139  1.00  0.00           H  
ATOM    659  HG  LEU A  42       6.327 -23.590   6.752  1.00  0.00           H  
ATOM    660 1HD1 LEU A  42       5.202 -25.559   7.692  1.00  0.00           H  
ATOM    661 2HD1 LEU A  42       4.865 -24.094   8.642  1.00  0.00           H  
ATOM    662 3HD1 LEU A  42       3.632 -24.739   7.533  1.00  0.00           H  
ATOM    663 1HD2 LEU A  42       5.578 -25.377   5.217  1.00  0.00           H  
ATOM    664 2HD2 LEU A  42       4.012 -24.554   5.022  1.00  0.00           H  
ATOM    665 3HD2 LEU A  42       5.502 -23.782   4.429  1.00  0.00           H  
ATOM    666  N   THR A  43       4.320 -18.978   6.663  1.00  0.00           N  
ATOM    667  CA  THR A  43       3.644 -17.689   6.569  1.00  0.00           C  
ATOM    668  C   THR A  43       4.181 -16.856   5.415  1.00  0.00           C  
ATOM    669  O   THR A  43       3.417 -16.231   4.678  1.00  0.00           O  
ATOM    670  CB  THR A  43       3.781 -16.896   7.881  1.00  0.00           C  
ATOM    671  OG1 THR A  43       3.192 -17.640   8.956  1.00  0.00           O  
ATOM    672  CG2 THR A  43       3.090 -15.547   7.764  1.00  0.00           C  
ATOM    673  H   THR A  43       4.831 -19.206   7.503  1.00  0.00           H  
ATOM    674  HA  THR A  43       2.585 -17.874   6.378  1.00  0.00           H  
ATOM    675  HB  THR A  43       4.837 -16.739   8.103  1.00  0.00           H  
ATOM    676  HG1 THR A  43       3.790 -18.341   9.225  1.00  0.00           H  
ATOM    677 1HG2 THR A  43       3.198 -15.000   8.701  1.00  0.00           H  
ATOM    678 2HG2 THR A  43       3.543 -14.974   6.955  1.00  0.00           H  
ATOM    679 3HG2 THR A  43       2.032 -15.697   7.553  1.00  0.00           H  
ATOM    680  N   ILE A  44       5.517 -16.828   5.227  1.00  0.00           N  
ATOM    681  CA  ILE A  44       6.089 -16.135   4.079  1.00  0.00           C  
ATOM    682  C   ILE A  44       5.599 -16.753   2.769  1.00  0.00           C  
ATOM    683  O   ILE A  44       5.214 -16.041   1.842  1.00  0.00           O  
ATOM    684  CB  ILE A  44       7.627 -16.170   4.125  1.00  0.00           C  
ATOM    685  CG1 ILE A  44       8.147 -15.299   5.272  1.00  0.00           C  
ATOM    686  CG2 ILE A  44       8.210 -15.712   2.797  1.00  0.00           C  
ATOM    687  CD1 ILE A  44       9.592 -15.560   5.630  1.00  0.00           C  
ATOM    688  H   ILE A  44       6.135 -17.288   5.881  1.00  0.00           H  
ATOM    689  HA  ILE A  44       5.752 -15.098   4.108  1.00  0.00           H  
ATOM    690  HB  ILE A  44       7.961 -17.188   4.326  1.00  0.00           H  
ATOM    691 1HG1 ILE A  44       8.046 -14.248   5.004  1.00  0.00           H  
ATOM    692 2HG1 ILE A  44       7.540 -15.468   6.162  1.00  0.00           H  
ATOM    693 1HG2 ILE A  44       9.298 -15.743   2.848  1.00  0.00           H  
ATOM    694 2HG2 ILE A  44       7.865 -16.371   2.002  1.00  0.00           H  
ATOM    695 3HG2 ILE A  44       7.885 -14.692   2.590  1.00  0.00           H  
ATOM    696 1HD1 ILE A  44       9.887 -14.905   6.451  1.00  0.00           H  
ATOM    697 2HD1 ILE A  44       9.709 -16.600   5.936  1.00  0.00           H  
ATOM    698 3HD1 ILE A  44      10.223 -15.363   4.765  1.00  0.00           H  
ATOM    699  N   LEU A  45       5.613 -18.138   2.686  1.00  0.00           N  
ATOM    700  CA  LEU A  45       5.134 -18.822   1.485  1.00  0.00           C  
ATOM    701  C   LEU A  45       3.655 -18.518   1.196  1.00  0.00           C  
ATOM    702  O   LEU A  45       3.267 -18.304   0.064  1.00  0.00           O  
ATOM    703  CB  LEU A  45       5.328 -20.335   1.635  1.00  0.00           C  
ATOM    704  CG  LEU A  45       6.764 -20.843   1.448  1.00  0.00           C  
ATOM    705  CD1 LEU A  45       6.874 -22.265   1.983  1.00  0.00           C  
ATOM    706  CD2 LEU A  45       7.136 -20.784  -0.026  1.00  0.00           C  
ATOM    707  H   LEU A  45       5.966 -18.689   3.457  1.00  0.00           H  
ATOM    708  HA  LEU A  45       5.719 -18.479   0.632  1.00  0.00           H  
ATOM    709 1HB  LEU A  45       5.000 -20.631   2.630  1.00  0.00           H  
ATOM    710 2HB  LEU A  45       4.700 -20.841   0.903  1.00  0.00           H  
ATOM    711  HG  LEU A  45       7.449 -20.218   2.021  1.00  0.00           H  
ATOM    712 1HD1 LEU A  45       7.894 -22.626   1.850  1.00  0.00           H  
ATOM    713 2HD1 LEU A  45       6.621 -22.275   3.043  1.00  0.00           H  
ATOM    714 3HD1 LEU A  45       6.187 -22.912   1.439  1.00  0.00           H  
ATOM    715 1HD2 LEU A  45       8.156 -21.144  -0.159  1.00  0.00           H  
ATOM    716 2HD2 LEU A  45       6.452 -21.410  -0.599  1.00  0.00           H  
ATOM    717 3HD2 LEU A  45       7.066 -19.754  -0.377  1.00  0.00           H  
ATOM    718  N   ALA A  46       2.840 -18.503   2.246  1.00  0.00           N  
ATOM    719  CA  ALA A  46       1.420 -18.156   2.148  1.00  0.00           C  
ATOM    720  C   ALA A  46       1.224 -16.726   1.637  1.00  0.00           C  
ATOM    721  O   ALA A  46       0.364 -16.464   0.795  1.00  0.00           O  
ATOM    722  CB  ALA A  46       0.741 -18.331   3.498  1.00  0.00           C  
ATOM    723  H   ALA A  46       3.228 -18.744   3.148  1.00  0.00           H  
ATOM    724  HA  ALA A  46       0.929 -18.824   1.443  1.00  0.00           H  
ATOM    725 1HB  ALA A  46      -0.315 -18.074   3.410  1.00  0.00           H  
ATOM    726 2HB  ALA A  46       0.835 -19.368   3.821  1.00  0.00           H  
ATOM    727 3HB  ALA A  46       1.213 -17.678   4.230  1.00  0.00           H  
ATOM    728  N   ALA A  47       2.057 -15.711   2.214  1.00  0.00           N  
ATOM    729  CA  ALA A  47       2.027 -14.331   1.755  1.00  0.00           C  
ATOM    730  C   ALA A  47       2.485 -14.206   0.311  1.00  0.00           C  
ATOM    731  O   ALA A  47       1.985 -13.369  -0.438  1.00  0.00           O  
ATOM    732  CB  ALA A  47       2.889 -13.458   2.655  1.00  0.00           C  
ATOM    733  H   ALA A  47       2.650 -15.957   2.994  1.00  0.00           H  
ATOM    734  HA  ALA A  47       0.996 -13.982   1.802  1.00  0.00           H  
ATOM    735 1HB  ALA A  47       2.852 -12.428   2.304  1.00  0.00           H  
ATOM    736 2HB  ALA A  47       2.510 -13.507   3.676  1.00  0.00           H  
ATOM    737 3HB  ALA A  47       3.917 -13.815   2.632  1.00  0.00           H  
ATOM    738  N   ALA A  48       3.593 -15.005  -0.163  1.00  0.00           N  
ATOM    739  CA  ALA A  48       4.049 -15.056  -1.552  1.00  0.00           C  
ATOM    740  C   ALA A  48       2.952 -15.601  -2.489  1.00  0.00           C  
ATOM    741  O   ALA A  48       2.774 -15.107  -3.603  1.00  0.00           O  
ATOM    742  CB  ALA A  48       5.303 -15.909  -1.666  1.00  0.00           C  
ATOM    743  H   ALA A  48       4.075 -15.556   0.533  1.00  0.00           H  
ATOM    744  HA  ALA A  48       4.279 -14.041  -1.869  1.00  0.00           H  
ATOM    745 1HB  ALA A  48       5.631 -15.936  -2.706  1.00  0.00           H  
ATOM    746 2HB  ALA A  48       6.093 -15.478  -1.050  1.00  0.00           H  
ATOM    747 3HB  ALA A  48       5.089 -16.919  -1.325  1.00  0.00           H  
ATOM    748  N   ALA A  49       2.120 -16.725  -2.028  1.00  0.00           N  
ATOM    749  CA  ALA A  49       0.957 -17.236  -2.771  1.00  0.00           C  
ATOM    750  C   ALA A  49      -0.214 -16.250  -2.908  1.00  0.00           C  
ATOM    751  O   ALA A  49      -0.922 -16.247  -3.914  1.00  0.00           O  
ATOM    752  CB  ALA A  49       0.433 -18.510  -2.123  1.00  0.00           C  
ATOM    753  H   ALA A  49       2.373 -17.158  -1.152  1.00  0.00           H  
ATOM    754  HA  ALA A  49       1.277 -17.464  -3.788  1.00  0.00           H  
ATOM    755 1HB  ALA A  49      -0.427 -18.876  -2.685  1.00  0.00           H  
ATOM    756 2HB  ALA A  49       1.216 -19.267  -2.125  1.00  0.00           H  
ATOM    757 3HB  ALA A  49       0.134 -18.299  -1.098  1.00  0.00           H  
ATOM    758  N   ASN A  50      -0.512 -15.400  -1.809  1.00  0.00           N  
ATOM    759  CA  ASN A  50      -1.539 -14.365  -1.799  1.00  0.00           C  
ATOM    760  C   ASN A  50      -1.134 -13.227  -2.724  1.00  0.00           C  
ATOM    761  O   ASN A  50      -1.986 -12.523  -3.267  1.00  0.00           O  
ATOM    762  CB  ASN A  50      -1.787 -13.856  -0.390  1.00  0.00           C  
ATOM    763  CG  ASN A  50      -2.513 -14.857   0.466  1.00  0.00           C  
ATOM    764  OD1 ASN A  50      -3.166 -15.773  -0.047  1.00  0.00           O  
ATOM    765  ND2 ASN A  50      -2.412 -14.700   1.761  1.00  0.00           N  
ATOM    766  H   ASN A  50      -0.012 -15.604  -0.956  1.00  0.00           H  
ATOM    767  HA  ASN A  50      -2.467 -14.793  -2.181  1.00  0.00           H  
ATOM    768 1HB  ASN A  50      -0.834 -13.614   0.082  1.00  0.00           H  
ATOM    769 2HB  ASN A  50      -2.374 -12.939  -0.433  1.00  0.00           H  
ATOM    770 1HD2 ASN A  50      -2.874 -15.336   2.379  1.00  0.00           H  
ATOM    771 2HD2 ASN A  50      -1.872 -13.945   2.132  1.00  0.00           H  
ATOM    772  N   THR A  51       0.304 -12.917  -2.922  1.00  0.00           N  
ATOM    773  CA  THR A  51       0.743 -11.823  -3.791  1.00  0.00           C  
ATOM    774  C   THR A  51       1.056 -12.287  -5.203  1.00  0.00           C  
ATOM    775  O   THR A  51       0.939 -11.520  -6.159  1.00  0.00           O  
ATOM    776  CB  THR A  51       1.982 -11.121  -3.205  1.00  0.00           C  
ATOM    777  OG1 THR A  51       3.036 -12.077  -3.027  1.00  0.00           O  
ATOM    778  CG2 THR A  51       1.650 -10.483  -1.865  1.00  0.00           C  
ATOM    779  H   THR A  51       0.993 -13.426  -2.389  1.00  0.00           H  
ATOM    780  HA  THR A  51      -0.064 -11.093  -3.863  1.00  0.00           H  
ATOM    781  HB  THR A  51       2.323 -10.349  -3.895  1.00  0.00           H  
ATOM    782  HG1 THR A  51       3.797 -11.814  -3.550  1.00  0.00           H  
ATOM    783 1HG2 THR A  51       2.538  -9.992  -1.467  1.00  0.00           H  
ATOM    784 2HG2 THR A  51       0.857  -9.748  -1.999  1.00  0.00           H  
ATOM    785 3HG2 THR A  51       1.318 -11.251  -1.169  1.00  0.00           H  
ATOM    786  N   GLY A  52       1.472 -13.582  -5.370  1.00  0.00           N  
ATOM    787  CA  GLY A  52       1.885 -14.098  -6.663  1.00  0.00           C  
ATOM    788  C   GLY A  52       3.342 -13.772  -6.976  1.00  0.00           C  
ATOM    789  O   GLY A  52       3.709 -13.581  -8.135  1.00  0.00           O  
ATOM    790  H   GLY A  52       1.490 -14.195  -4.567  1.00  0.00           H  
ATOM    791 1HA  GLY A  52       1.748 -15.178  -6.684  1.00  0.00           H  
ATOM    792 2HA  GLY A  52       1.250 -13.678  -7.442  1.00  0.00           H  
ATOM    793  N   THR A  53       4.164 -13.710  -5.939  1.00  0.00           N  
ATOM    794  CA  THR A  53       5.566 -13.360  -6.089  1.00  0.00           C  
ATOM    795  C   THR A  53       6.421 -14.472  -5.480  1.00  0.00           C  
ATOM    796  O   THR A  53       5.898 -15.491  -5.026  1.00  0.00           O  
ATOM    797  CB  THR A  53       5.888 -12.010  -5.422  1.00  0.00           C  
ATOM    798  OG1 THR A  53       5.733 -12.126  -4.002  1.00  0.00           O  
ATOM    799  CG2 THR A  53       4.959 -10.923  -5.942  1.00  0.00           C  
ATOM    800  H   THR A  53       3.804 -13.911  -5.015  1.00  0.00           H  
ATOM    801  HA  THR A  53       5.791 -13.280  -7.153  1.00  0.00           H  
ATOM    802  HB  THR A  53       6.919 -11.733  -5.640  1.00  0.00           H  
ATOM    803  HG1 THR A  53       6.514 -12.544  -3.629  1.00  0.00           H  
ATOM    804 1HG2 THR A  53       5.201  -9.976  -5.460  1.00  0.00           H  
ATOM    805 2HG2 THR A  53       5.082 -10.824  -7.020  1.00  0.00           H  
ATOM    806 3HG2 THR A  53       3.927 -11.190  -5.718  1.00  0.00           H  
ATOM    807  N   THR A  54       7.734 -14.285  -5.464  1.00  0.00           N  
ATOM    808  CA  THR A  54       8.612 -15.260  -4.826  1.00  0.00           C  
ATOM    809  C   THR A  54       8.828 -14.945  -3.350  1.00  0.00           C  
ATOM    810  O   THR A  54       8.504 -13.850  -2.888  1.00  0.00           O  
ATOM    811  CB  THR A  54       9.974 -15.329  -5.541  1.00  0.00           C  
ATOM    812  OG1 THR A  54      10.654 -14.074  -5.400  1.00  0.00           O  
ATOM    813  CG2 THR A  54       9.785 -15.635  -7.019  1.00  0.00           C  
ATOM    814  H   THR A  54       8.140 -13.465  -5.895  1.00  0.00           H  
ATOM    815  HA  THR A  54       8.169 -16.250  -4.943  1.00  0.00           H  
ATOM    816  HB  THR A  54      10.583 -16.110  -5.089  1.00  0.00           H  
ATOM    817  HG1 THR A  54      11.561 -14.168  -5.699  1.00  0.00           H  
ATOM    818 1HG2 THR A  54      10.758 -15.680  -7.508  1.00  0.00           H  
ATOM    819 2HG2 THR A  54       9.279 -16.594  -7.130  1.00  0.00           H  
ATOM    820 3HG2 THR A  54       9.184 -14.852  -7.478  1.00  0.00           H  
ATOM    821  N   VAL A  55       9.393 -15.903  -2.617  1.00  0.00           N  
ATOM    822  CA  VAL A  55       9.667 -15.703  -1.200  1.00  0.00           C  
ATOM    823  C   VAL A  55      10.772 -14.664  -0.999  1.00  0.00           C  
ATOM    824  O   VAL A  55      10.745 -13.906  -0.029  1.00  0.00           O  
ATOM    825  CB  VAL A  55      10.085 -17.033  -0.544  1.00  0.00           C  
ATOM    826  CG1 VAL A  55       8.970 -18.061  -0.669  1.00  0.00           C  
ATOM    827  CG2 VAL A  55      11.366 -17.545  -1.184  1.00  0.00           C  
ATOM    828  H   VAL A  55       9.638 -16.783  -3.046  1.00  0.00           H  
ATOM    829  HA  VAL A  55       8.787 -15.256  -0.736  1.00  0.00           H  
ATOM    830  HB  VAL A  55      10.251 -16.866   0.520  1.00  0.00           H  
ATOM    831 1HG1 VAL A  55       9.283 -18.995  -0.200  1.00  0.00           H  
ATOM    832 2HG1 VAL A  55       8.074 -17.688  -0.173  1.00  0.00           H  
ATOM    833 3HG1 VAL A  55       8.756 -18.239  -1.723  1.00  0.00           H  
ATOM    834 1HG2 VAL A  55      11.656 -18.485  -0.715  1.00  0.00           H  
ATOM    835 2HG2 VAL A  55      11.201 -17.707  -2.250  1.00  0.00           H  
ATOM    836 3HG2 VAL A  55      12.160 -16.812  -1.046  1.00  0.00           H  
ATOM    837  N   GLU A  56      11.710 -14.597  -1.943  1.00  0.00           N  
ATOM    838  CA  GLU A  56      12.822 -13.648  -1.856  1.00  0.00           C  
ATOM    839  C   GLU A  56      12.312 -12.211  -1.891  1.00  0.00           C  
ATOM    840  O   GLU A  56      12.704 -11.378  -1.072  1.00  0.00           O  
ATOM    841  CB  GLU A  56      13.814 -13.876  -2.998  1.00  0.00           C  
ATOM    842  CG  GLU A  56      14.564 -15.199  -2.925  1.00  0.00           C  
ATOM    843  CD  GLU A  56      13.757 -16.358  -3.440  1.00  0.00           C  
ATOM    844  OE1 GLU A  56      12.642 -16.144  -3.852  1.00  0.00           O  
ATOM    845  OE2 GLU A  56      14.256 -17.458  -3.421  1.00  0.00           O  
ATOM    846  H   GLU A  56      11.652 -15.216  -2.739  1.00  0.00           H  
ATOM    847  HA  GLU A  56      13.336 -13.803  -0.908  1.00  0.00           H  
ATOM    848 1HB  GLU A  56      13.286 -13.843  -3.951  1.00  0.00           H  
ATOM    849 2HB  GLU A  56      14.552 -13.073  -3.005  1.00  0.00           H  
ATOM    850 1HG  GLU A  56      15.479 -15.119  -3.512  1.00  0.00           H  
ATOM    851 2HG  GLU A  56      14.845 -15.388  -1.890  1.00  0.00           H  
ATOM    852  N   GLU A  57      11.415 -11.933  -2.830  1.00  0.00           N  
ATOM    853  CA  GLU A  57      10.861 -10.589  -2.964  1.00  0.00           C  
ATOM    854  C   GLU A  57       9.934 -10.268  -1.799  1.00  0.00           C  
ATOM    855  O   GLU A  57       9.942  -9.153  -1.273  1.00  0.00           O  
ATOM    856  CB  GLU A  57      10.104 -10.449  -4.287  1.00  0.00           C  
ATOM    857  CG  GLU A  57      10.989 -10.489  -5.525  1.00  0.00           C  
ATOM    858  CD  GLU A  57      10.207 -10.401  -6.806  1.00  0.00           C  
ATOM    859  OE1 GLU A  57       9.001 -10.405  -6.745  1.00  0.00           O  
ATOM    860  OE2 GLU A  57      10.816 -10.331  -7.847  1.00  0.00           O  
ATOM    861  H   GLU A  57      11.108 -12.659  -3.460  1.00  0.00           H  
ATOM    862  HA  GLU A  57      11.682  -9.871  -2.927  1.00  0.00           H  
ATOM    863 1HB  GLU A  57       9.372 -11.252  -4.373  1.00  0.00           H  
ATOM    864 2HB  GLU A  57       9.558  -9.506  -4.295  1.00  0.00           H  
ATOM    865 1HG  GLU A  57      11.690  -9.656  -5.483  1.00  0.00           H  
ATOM    866 2HG  GLU A  57      11.564 -11.413  -5.518  1.00  0.00           H  
ATOM    867  N   ALA A  58       9.140 -11.260  -1.398  1.00  0.00           N  
ATOM    868  CA  ALA A  58       8.150 -11.069  -0.351  1.00  0.00           C  
ATOM    869  C   ALA A  58       8.820 -10.637   0.951  1.00  0.00           C  
ATOM    870  O   ALA A  58       8.306  -9.781   1.671  1.00  0.00           O  
ATOM    871  CB  ALA A  58       7.346 -12.344  -0.142  1.00  0.00           C  
ATOM    872  H   ALA A  58       9.227 -12.168  -1.832  1.00  0.00           H  
ATOM    873  HA  ALA A  58       7.474 -10.274  -0.664  1.00  0.00           H  
ATOM    874 1HB  ALA A  58       6.610 -12.186   0.645  1.00  0.00           H  
ATOM    875 2HB  ALA A  58       6.836 -12.608  -1.069  1.00  0.00           H  
ATOM    876 3HB  ALA A  58       8.016 -13.153   0.146  1.00  0.00           H  
ATOM    877  N   VAL A  59       9.974 -11.240   1.246  1.00  0.00           N  
ATOM    878  CA  VAL A  59      10.710 -10.950   2.475  1.00  0.00           C  
ATOM    879  C   VAL A  59      11.378  -9.597   2.359  1.00  0.00           C  
ATOM    880  O   VAL A  59      11.320  -8.782   3.281  1.00  0.00           O  
ATOM    881  CB  VAL A  59      11.775 -12.029   2.747  1.00  0.00           C  
ATOM    882  CG1 VAL A  59      12.671 -11.614   3.904  1.00  0.00           C  
ATOM    883  CG2 VAL A  59      11.100 -13.361   3.037  1.00  0.00           C  
ATOM    884  H   VAL A  59      10.348 -11.917   0.594  1.00  0.00           H  
ATOM    885  HA  VAL A  59      10.011 -10.963   3.309  1.00  0.00           H  
ATOM    886  HB  VAL A  59      12.411 -12.128   1.867  1.00  0.00           H  
ATOM    887 1HG1 VAL A  59      13.417 -12.389   4.082  1.00  0.00           H  
ATOM    888 2HG1 VAL A  59      13.171 -10.678   3.659  1.00  0.00           H  
ATOM    889 3HG1 VAL A  59      12.067 -11.481   4.802  1.00  0.00           H  
ATOM    890 1HG2 VAL A  59      11.859 -14.119   3.228  1.00  0.00           H  
ATOM    891 2HG2 VAL A  59      10.459 -13.261   3.913  1.00  0.00           H  
ATOM    892 3HG2 VAL A  59      10.497 -13.658   2.179  1.00  0.00           H  
ATOM    893  N   GLN A  60      12.048  -9.376   1.192  1.00  0.00           N  
ATOM    894  CA  GLN A  60      12.758  -8.122   1.025  1.00  0.00           C  
ATOM    895  C   GLN A  60      11.784  -6.977   1.219  1.00  0.00           C  
ATOM    896  O   GLN A  60      12.088  -6.000   1.904  1.00  0.00           O  
ATOM    897  CB  GLN A  60      13.416  -8.039  -0.355  1.00  0.00           C  
ATOM    898  CG  GLN A  60      14.599  -8.975  -0.537  1.00  0.00           C  
ATOM    899  CD  GLN A  60      15.166  -8.924  -1.943  1.00  0.00           C  
ATOM    900  OE1 GLN A  60      14.450  -8.636  -2.906  1.00  0.00           O  
ATOM    901  NE2 GLN A  60      16.459  -9.202  -2.070  1.00  0.00           N  
ATOM    902  H   GLN A  60      12.065 -10.055   0.444  1.00  0.00           H  
ATOM    903  HA  GLN A  60      13.536  -8.061   1.786  1.00  0.00           H  
ATOM    904 1HB  GLN A  60      12.680  -8.274  -1.124  1.00  0.00           H  
ATOM    905 2HB  GLN A  60      13.762  -7.021  -0.533  1.00  0.00           H  
ATOM    906 1HG  GLN A  60      15.387  -8.688   0.160  1.00  0.00           H  
ATOM    907 2HG  GLN A  60      14.276  -9.996  -0.336  1.00  0.00           H  
ATOM    908 1HE2 GLN A  60      16.889  -9.184  -2.973  1.00  0.00           H  
ATOM    909 2HE2 GLN A  60      17.003  -9.430  -1.262  1.00  0.00           H  
ATOM    910  N   GLU A  61      10.604  -7.092   0.614  1.00  0.00           N  
ATOM    911  CA  GLU A  61       9.570  -6.082   0.812  1.00  0.00           C  
ATOM    912  C   GLU A  61       9.031  -6.014   2.244  1.00  0.00           C  
ATOM    913  O   GLU A  61       8.780  -4.931   2.772  1.00  0.00           O  
ATOM    914  CB  GLU A  61       8.410  -6.343  -0.152  1.00  0.00           C  
ATOM    915  CG  GLU A  61       8.713  -6.006  -1.605  1.00  0.00           C  
ATOM    916  CD  GLU A  61       7.575  -6.335  -2.531  1.00  0.00           C  
ATOM    917  OE1 GLU A  61       6.679  -7.030  -2.116  1.00  0.00           O  
ATOM    918  OE2 GLU A  61       7.603  -5.892  -3.655  1.00  0.00           O  
ATOM    919  H   GLU A  61      10.413  -7.880   0.012  1.00  0.00           H  
ATOM    920  HA  GLU A  61       9.996  -5.103   0.590  1.00  0.00           H  
ATOM    921 1HB  GLU A  61       8.128  -7.395  -0.104  1.00  0.00           H  
ATOM    922 2HB  GLU A  61       7.544  -5.757   0.154  1.00  0.00           H  
ATOM    923 1HG  GLU A  61       8.932  -4.942  -1.682  1.00  0.00           H  
ATOM    924 2HG  GLU A  61       9.600  -6.555  -1.917  1.00  0.00           H  
ATOM    925  N   ALA A  62       8.853  -7.201   2.877  1.00  0.00           N  
ATOM    926  CA  ALA A  62       8.350  -7.224   4.253  1.00  0.00           C  
ATOM    927  C   ALA A  62       9.306  -6.527   5.214  1.00  0.00           C  
ATOM    928  O   ALA A  62       8.879  -5.851   6.150  1.00  0.00           O  
ATOM    929  CB  ALA A  62       8.107  -8.657   4.705  1.00  0.00           C  
ATOM    930  H   ALA A  62       9.062  -8.074   2.414  1.00  0.00           H  
ATOM    931  HA  ALA A  62       7.404  -6.683   4.278  1.00  0.00           H  
ATOM    932 1HB  ALA A  62       7.734  -8.658   5.729  1.00  0.00           H  
ATOM    933 2HB  ALA A  62       7.374  -9.127   4.051  1.00  0.00           H  
ATOM    934 3HB  ALA A  62       9.043  -9.216   4.660  1.00  0.00           H  
ATOM    935  N   LEU A  63      10.600  -6.706   4.961  1.00  0.00           N  
ATOM    936  CA  LEU A  63      11.660  -6.124   5.784  1.00  0.00           C  
ATOM    937  C   LEU A  63      11.689  -4.606   5.647  1.00  0.00           C  
ATOM    938  O   LEU A  63      11.877  -3.889   6.641  1.00  0.00           O  
ATOM    939  CB  LEU A  63      13.022  -6.705   5.387  1.00  0.00           C  
ATOM    940  CG  LEU A  63      13.254  -8.174   5.763  1.00  0.00           C  
ATOM    941  CD1 LEU A  63      14.519  -8.679   5.083  1.00  0.00           C  
ATOM    942  CD2 LEU A  63      13.360  -8.300   7.276  1.00  0.00           C  
ATOM    943  H   LEU A  63      10.851  -7.269   4.161  1.00  0.00           H  
ATOM    944  HA  LEU A  63      11.455  -6.358   6.828  1.00  0.00           H  
ATOM    945 1HB  LEU A  63      13.136  -6.618   4.308  1.00  0.00           H  
ATOM    946 2HB  LEU A  63      13.804  -6.114   5.863  1.00  0.00           H  
ATOM    947  HG  LEU A  63      12.419  -8.777   5.406  1.00  0.00           H  
ATOM    948 1HD1 LEU A  63      14.683  -9.723   5.350  1.00  0.00           H  
ATOM    949 2HD1 LEU A  63      14.409  -8.596   4.001  1.00  0.00           H  
ATOM    950 3HD1 LEU A  63      15.371  -8.083   5.408  1.00  0.00           H  
ATOM    951 1HD2 LEU A  63      13.524  -9.344   7.543  1.00  0.00           H  
ATOM    952 2HD2 LEU A  63      14.195  -7.698   7.633  1.00  0.00           H  
ATOM    953 3HD2 LEU A  63      12.437  -7.949   7.736  1.00  0.00           H  
ATOM    954  N   GLN A  64      11.490  -4.123   4.423  1.00  0.00           N  
ATOM    955  CA  GLN A  64      11.425  -2.681   4.165  1.00  0.00           C  
ATOM    956  C   GLN A  64      10.206  -2.049   4.839  1.00  0.00           C  
ATOM    957  O   GLN A  64      10.315  -1.013   5.495  1.00  0.00           O  
ATOM    958  CB  GLN A  64      11.388  -2.407   2.659  1.00  0.00           C  
ATOM    959  CG  GLN A  64      12.686  -2.722   1.937  1.00  0.00           C  
ATOM    960  CD  GLN A  64      12.577  -2.527   0.437  1.00  0.00           C  
ATOM    961  OE1 GLN A  64      11.497  -2.666  -0.144  1.00  0.00           O  
ATOM    962  NE2 GLN A  64      13.696  -2.201  -0.200  1.00  0.00           N  
ATOM    963  H   GLN A  64      11.381  -4.766   3.652  1.00  0.00           H  
ATOM    964  HA  GLN A  64      12.317  -2.215   4.582  1.00  0.00           H  
ATOM    965 1HB  GLN A  64      10.596  -3.000   2.201  1.00  0.00           H  
ATOM    966 2HB  GLN A  64      11.153  -1.357   2.486  1.00  0.00           H  
ATOM    967 1HG  GLN A  64      13.468  -2.061   2.311  1.00  0.00           H  
ATOM    968 2HG  GLN A  64      12.953  -3.762   2.127  1.00  0.00           H  
ATOM    969 1HE2 GLN A  64      13.685  -2.059  -1.191  1.00  0.00           H  
ATOM    970 2HE2 GLN A  64      14.550  -2.098   0.310  1.00  0.00           H  
ATOM    971  N   LEU A  65       9.048  -2.681   4.671  1.00  0.00           N  
ATOM    972  CA  LEU A  65       7.813  -2.222   5.308  1.00  0.00           C  
ATOM    973  C   LEU A  65       7.891  -2.395   6.833  1.00  0.00           C  
ATOM    974  O   LEU A  65       7.384  -1.572   7.591  1.00  0.00           O  
ATOM    975  CB  LEU A  65       6.611  -2.998   4.755  1.00  0.00           C  
ATOM    976  CG  LEU A  65       5.243  -2.596   5.319  1.00  0.00           C  
ATOM    977  CD1 LEU A  65       4.971  -1.132   4.996  1.00  0.00           C  
ATOM    978  CD2 LEU A  65       4.167  -3.495   4.731  1.00  0.00           C  
ATOM    979  H   LEU A  65       9.022  -3.505   4.084  1.00  0.00           H  
ATOM    980  HA  LEU A  65       7.678  -1.167   5.077  1.00  0.00           H  
ATOM    981 1HB  LEU A  65       6.577  -2.862   3.676  1.00  0.00           H  
ATOM    982 2HB  LEU A  65       6.757  -4.059   4.963  1.00  0.00           H  
ATOM    983  HG  LEU A  65       5.251  -2.701   6.404  1.00  0.00           H  
ATOM    984 1HD1 LEU A  65       3.999  -0.846   5.398  1.00  0.00           H  
ATOM    985 2HD1 LEU A  65       5.745  -0.510   5.445  1.00  0.00           H  
ATOM    986 3HD1 LEU A  65       4.973  -0.992   3.916  1.00  0.00           H  
ATOM    987 1HD2 LEU A  65       3.194  -3.209   5.133  1.00  0.00           H  
ATOM    988 2HD2 LEU A  65       4.157  -3.389   3.646  1.00  0.00           H  
ATOM    989 3HD2 LEU A  65       4.377  -4.532   4.992  1.00  0.00           H  
ATOM    990  N   LYS A  66       8.508  -3.584   7.446  1.00  0.00           N  
ATOM    991  CA  LYS A  66       8.745  -3.876   8.853  1.00  0.00           C  
ATOM    992  C   LYS A  66       9.487  -2.748   9.559  1.00  0.00           C  
ATOM    993  O   LYS A  66       9.075  -2.284  10.620  1.00  0.00           O  
ATOM    994  CB  LYS A  66       9.528  -5.181   8.997  1.00  0.00           C  
ATOM    995  CG  LYS A  66       9.805  -5.593  10.438  1.00  0.00           C  
ATOM    996  CD  LYS A  66      10.764  -6.773  10.500  1.00  0.00           C  
ATOM    997  CE  LYS A  66      11.028  -7.198  11.937  1.00  0.00           C  
ATOM    998  NZ  LYS A  66      11.899  -6.226  12.654  1.00  0.00           N  
ATOM    999  H   LYS A  66       8.788  -4.263   6.750  1.00  0.00           H  
ATOM   1000  HA  LYS A  66       7.783  -4.021   9.345  1.00  0.00           H  
ATOM   1001 1HB  LYS A  66       8.977  -5.991   8.519  1.00  0.00           H  
ATOM   1002 2HB  LYS A  66      10.486  -5.090   8.486  1.00  0.00           H  
ATOM   1003 1HG  LYS A  66      10.241  -4.752  10.979  1.00  0.00           H  
ATOM   1004 2HG  LYS A  66       8.870  -5.870  10.923  1.00  0.00           H  
ATOM   1005 1HD  LYS A  66      10.341  -7.616   9.953  1.00  0.00           H  
ATOM   1006 2HD  LYS A  66      11.710  -6.498  10.034  1.00  0.00           H  
ATOM   1007 1HE  LYS A  66      10.083  -7.281  12.471  1.00  0.00           H  
ATOM   1008 2HE  LYS A  66      11.512  -8.173  11.946  1.00  0.00           H  
ATOM   1009 1HZ  LYS A  66      12.049  -6.543  13.601  1.00  0.00           H  
ATOM   1010 2HZ  LYS A  66      12.787  -6.155  12.178  1.00  0.00           H  
ATOM   1011 3HZ  LYS A  66      11.452  -5.321  12.670  1.00  0.00           H  
ATOM   1012  N   THR A  67      10.589  -2.304   8.968  1.00  0.00           N  
ATOM   1013  CA  THR A  67      11.379  -1.234   9.571  1.00  0.00           C  
ATOM   1014  C   THR A  67      10.610   0.087   9.620  1.00  0.00           C  
ATOM   1015  O   THR A  67      10.596   0.771  10.639  1.00  0.00           O  
ATOM   1016  CB  THR A  67      12.700  -1.031   8.806  1.00  0.00           C  
ATOM   1017  OG1 THR A  67      13.478  -2.234   8.864  1.00  0.00           O  
ATOM   1018  CG2 THR A  67      13.497   0.113   9.413  1.00  0.00           C  
ATOM   1019  H   THR A  67      10.893  -2.706   8.092  1.00  0.00           H  
ATOM   1020  HA  THR A  67      11.598  -1.503  10.605  1.00  0.00           H  
ATOM   1021  HB  THR A  67      12.485  -0.804   7.762  1.00  0.00           H  
ATOM   1022  HG1 THR A  67      12.984  -2.953   8.463  1.00  0.00           H  
ATOM   1023 1HG2 THR A  67      14.427   0.242   8.859  1.00  0.00           H  
ATOM   1024 2HG2 THR A  67      12.913   1.032   9.360  1.00  0.00           H  
ATOM   1025 3HG2 THR A  67      13.724  -0.113  10.454  1.00  0.00           H  
ATOM   1026  N   LYS A  68       9.960   0.435   8.514  1.00  0.00           N  
ATOM   1027  CA  LYS A  68       9.227   1.699   8.427  1.00  0.00           C  
ATOM   1028  C   LYS A  68       8.050   1.790   9.422  1.00  0.00           C  
ATOM   1029  O   LYS A  68       7.818   2.847  10.013  1.00  0.00           O  
ATOM   1030  CB  LYS A  68       8.717   1.902   7.000  1.00  0.00           C  
ATOM   1031  CG  LYS A  68       9.802   2.238   5.985  1.00  0.00           C  
ATOM   1032  CD  LYS A  68       9.220   2.411   4.590  1.00  0.00           C  
ATOM   1033  CE  LYS A  68      10.304   2.745   3.576  1.00  0.00           C  
ATOM   1034  NZ  LYS A  68       9.749   2.915   2.205  1.00  0.00           N  
ATOM   1035  H   LYS A  68       9.973  -0.183   7.715  1.00  0.00           H  
ATOM   1036  HA  LYS A  68       9.894   2.508   8.732  1.00  0.00           H  
ATOM   1037 1HB  LYS A  68       8.211   0.997   6.662  1.00  0.00           H  
ATOM   1038 2HB  LYS A  68       7.986   2.711   6.986  1.00  0.00           H  
ATOM   1039 1HG  LYS A  68      10.302   3.160   6.279  1.00  0.00           H  
ATOM   1040 2HG  LYS A  68      10.540   1.436   5.964  1.00  0.00           H  
ATOM   1041 1HD  LYS A  68       8.721   1.491   4.286  1.00  0.00           H  
ATOM   1042 2HD  LYS A  68       8.485   3.216   4.600  1.00  0.00           H  
ATOM   1043 1HE  LYS A  68      10.805   3.667   3.868  1.00  0.00           H  
ATOM   1044 2HE  LYS A  68      11.044   1.945   3.557  1.00  0.00           H  
ATOM   1045 1HZ  LYS A  68      10.498   3.136   1.563  1.00  0.00           H  
ATOM   1046 2HZ  LYS A  68       9.297   2.059   1.915  1.00  0.00           H  
ATOM   1047 3HZ  LYS A  68       9.075   3.668   2.205  1.00  0.00           H  
ATOM   1048  N   LEU A  69       7.319   0.690   9.620  1.00  0.00           N  
ATOM   1049  CA  LEU A  69       6.190   0.697  10.552  1.00  0.00           C  
ATOM   1050  C   LEU A  69       6.599   0.439  12.007  1.00  0.00           C  
ATOM   1051  O   LEU A  69       5.916   0.871  12.942  1.00  0.00           O  
ATOM   1052  CB  LEU A  69       5.162  -0.357  10.122  1.00  0.00           C  
ATOM   1053  CG  LEU A  69       4.500  -0.123   8.758  1.00  0.00           C  
ATOM   1054  CD1 LEU A  69       3.618  -1.314   8.409  1.00  0.00           C  
ATOM   1055  CD2 LEU A  69       3.689   1.164   8.801  1.00  0.00           C  
ATOM   1056  H   LEU A  69       7.542  -0.161   9.125  1.00  0.00           H  
ATOM   1057  HA  LEU A  69       5.744   1.692  10.544  1.00  0.00           H  
ATOM   1058 1HB  LEU A  69       5.654  -1.327  10.089  1.00  0.00           H  
ATOM   1059 2HB  LEU A  69       4.371  -0.398  10.871  1.00  0.00           H  
ATOM   1060  HG  LEU A  69       5.269  -0.041   7.989  1.00  0.00           H  
ATOM   1061 1HD1 LEU A  69       3.149  -1.148   7.439  1.00  0.00           H  
ATOM   1062 2HD1 LEU A  69       4.228  -2.217   8.366  1.00  0.00           H  
ATOM   1063 3HD1 LEU A  69       2.848  -1.432   9.170  1.00  0.00           H  
ATOM   1064 1HD2 LEU A  69       3.220   1.330   7.831  1.00  0.00           H  
ATOM   1065 2HD2 LEU A  69       2.919   1.082   9.568  1.00  0.00           H  
ATOM   1066 3HD2 LEU A  69       4.346   2.001   9.035  1.00  0.00           H  
ATOM   1067  N   GLY A  70       7.702  -0.277  12.199  1.00  0.00           N  
ATOM   1068  CA  GLY A  70       8.101  -0.678  13.536  1.00  0.00           C  
ATOM   1069  C   GLY A  70       7.309  -1.872  14.032  1.00  0.00           C  
ATOM   1070  O   GLY A  70       6.908  -1.932  15.194  1.00  0.00           O  
ATOM   1071  H   GLY A  70       8.274  -0.548  11.414  1.00  0.00           H  
ATOM   1072 1HA  GLY A  70       9.162  -0.925  13.540  1.00  0.00           H  
ATOM   1073 2HA  GLY A  70       7.962   0.155  14.222  1.00  0.00           H  
ATOM   1074  N   VAL A  71       7.077  -2.833  13.142  1.00  0.00           N  
ATOM   1075  CA  VAL A  71       6.231  -3.971  13.468  1.00  0.00           C  
ATOM   1076  C   VAL A  71       7.042  -5.226  13.251  1.00  0.00           C  
ATOM   1077  O   VAL A  71       8.212  -5.153  12.902  1.00  0.00           O  
ATOM   1078  CB  VAL A  71       4.966  -4.000  12.589  1.00  0.00           C  
ATOM   1079  CG1 VAL A  71       4.131  -2.749  12.816  1.00  0.00           C  
ATOM   1080  CG2 VAL A  71       5.358  -4.128  11.124  1.00  0.00           C  
ATOM   1081  H   VAL A  71       7.491  -2.774  12.222  1.00  0.00           H  
ATOM   1082  HA  VAL A  71       5.923  -3.885  14.511  1.00  0.00           H  
ATOM   1083  HB  VAL A  71       4.353  -4.853  12.878  1.00  0.00           H  
ATOM   1084 1HG1 VAL A  71       3.241  -2.786  12.187  1.00  0.00           H  
ATOM   1085 2HG1 VAL A  71       3.832  -2.697  13.864  1.00  0.00           H  
ATOM   1086 3HG1 VAL A  71       4.718  -1.867  12.561  1.00  0.00           H  
ATOM   1087 1HG2 VAL A  71       4.460  -4.148  10.509  1.00  0.00           H  
ATOM   1088 2HG2 VAL A  71       5.975  -3.277  10.837  1.00  0.00           H  
ATOM   1089 3HG2 VAL A  71       5.920  -5.050  10.977  1.00  0.00           H  
ATOM   1090  N   SER A  72       6.447  -6.514  13.446  1.00  0.00           N  
ATOM   1091  CA  SER A  72       7.031  -7.820  13.173  1.00  0.00           C  
ATOM   1092  C   SER A  72       7.079  -8.080  11.676  1.00  0.00           C  
ATOM   1093  O   SER A  72       6.415  -7.384  10.896  1.00  0.00           O  
ATOM   1094  CB  SER A  72       6.232  -8.909  13.863  1.00  0.00           C  
ATOM   1095  OG  SER A  72       4.971  -9.058  13.270  1.00  0.00           O  
ATOM   1096  H   SER A  72       5.505  -6.463  13.809  1.00  0.00           H  
ATOM   1097  HA  SER A  72       8.047  -7.833  13.566  1.00  0.00           H  
ATOM   1098 1HB  SER A  72       6.777  -9.851  13.807  1.00  0.00           H  
ATOM   1099 2HB  SER A  72       6.114  -8.661  14.917  1.00  0.00           H  
ATOM   1100  HG  SER A  72       4.534  -9.765  13.752  1.00  0.00           H  
ATOM   1101  N   LEU A  73       7.868  -9.077  11.279  1.00  0.00           N  
ATOM   1102  CA  LEU A  73       7.971  -9.482   9.877  1.00  0.00           C  
ATOM   1103  C   LEU A  73       6.608  -9.989   9.374  1.00  0.00           C  
ATOM   1104  O   LEU A  73       6.209  -9.728   8.227  1.00  0.00           O  
ATOM   1105  CB  LEU A  73       9.035 -10.574   9.712  1.00  0.00           C  
ATOM   1106  CG  LEU A  73       9.305 -11.026   8.273  1.00  0.00           C  
ATOM   1107  CD1 LEU A  73       9.872  -9.863   7.472  1.00  0.00           C  
ATOM   1108  CD2 LEU A  73      10.269 -12.204   8.283  1.00  0.00           C  
ATOM   1109  H   LEU A  73       8.411  -9.567  11.972  1.00  0.00           H  
ATOM   1110  HA  LEU A  73       8.267  -8.614   9.288  1.00  0.00           H  
ATOM   1111 1HB  LEU A  73       9.974 -10.209  10.128  1.00  0.00           H  
ATOM   1112 2HB  LEU A  73       8.726 -11.450  10.283  1.00  0.00           H  
ATOM   1113  HG  LEU A  73       8.369 -11.330   7.804  1.00  0.00           H  
ATOM   1114 1HD1 LEU A  73      10.066 -10.184   6.447  1.00  0.00           H  
ATOM   1115 2HD1 LEU A  73       9.155  -9.042   7.464  1.00  0.00           H  
ATOM   1116 3HD1 LEU A  73      10.803  -9.527   7.927  1.00  0.00           H  
ATOM   1117 1HD2 LEU A  73      10.461 -12.527   7.259  1.00  0.00           H  
ATOM   1118 2HD2 LEU A  73      11.206 -11.902   8.751  1.00  0.00           H  
ATOM   1119 3HD2 LEU A  73       9.831 -13.028   8.847  1.00  0.00           H  
ATOM   1120  N   GLU A  74       5.805 -10.778  10.241  1.00  0.00           N  
ATOM   1121  CA  GLU A  74       4.496 -11.349   9.936  1.00  0.00           C  
ATOM   1122  C   GLU A  74       3.491 -10.258   9.625  1.00  0.00           C  
ATOM   1123  O   GLU A  74       2.650 -10.411   8.740  1.00  0.00           O  
ATOM   1124  CB  GLU A  74       3.994 -12.199  11.106  1.00  0.00           C  
ATOM   1125  CG  GLU A  74       4.818 -13.452  11.370  1.00  0.00           C  
ATOM   1126  CD  GLU A  74       6.064 -13.176  12.163  1.00  0.00           C  
ATOM   1127  OE1 GLU A  74       6.287 -12.041  12.508  1.00  0.00           O  
ATOM   1128  OE2 GLU A  74       6.795 -14.102  12.427  1.00  0.00           O  
ATOM   1129  H   GLU A  74       6.200 -10.919  11.160  1.00  0.00           H  
ATOM   1130  HA  GLU A  74       4.599 -11.975   9.050  1.00  0.00           H  
ATOM   1131 1HB  GLU A  74       3.994 -11.601  12.016  1.00  0.00           H  
ATOM   1132 2HB  GLU A  74       2.967 -12.509  10.915  1.00  0.00           H  
ATOM   1133 1HG  GLU A  74       4.205 -14.168  11.915  1.00  0.00           H  
ATOM   1134 2HG  GLU A  74       5.091 -13.903  10.417  1.00  0.00           H  
ATOM   1135  N   ALA A  75       3.586  -9.152  10.366  1.00  0.00           N  
ATOM   1136  CA  ALA A  75       2.739  -7.987  10.162  1.00  0.00           C  
ATOM   1137  C   ALA A  75       2.956  -7.367   8.789  1.00  0.00           C  
ATOM   1138  O   ALA A  75       2.001  -7.075   8.072  1.00  0.00           O  
ATOM   1139  CB  ALA A  75       2.993  -6.956  11.252  1.00  0.00           C  
ATOM   1140  H   ALA A  75       4.282  -9.131  11.099  1.00  0.00           H  
ATOM   1141  HA  ALA A  75       1.700  -8.312  10.216  1.00  0.00           H  
ATOM   1142 1HB  ALA A  75       2.349  -6.091  11.091  1.00  0.00           H  
ATOM   1143 2HB  ALA A  75       2.775  -7.395  12.226  1.00  0.00           H  
ATOM   1144 3HB  ALA A  75       4.035  -6.643  11.220  1.00  0.00           H  
ATOM   1145  N   ALA A  76       4.223  -7.174   8.435  1.00  0.00           N  
ATOM   1146  CA  ALA A  76       4.569  -6.591   7.155  1.00  0.00           C  
ATOM   1147  C   ALA A  76       4.098  -7.506   6.040  1.00  0.00           C  
ATOM   1148  O   ALA A  76       3.562  -7.046   5.032  1.00  0.00           O  
ATOM   1149  CB  ALA A  76       6.069  -6.344   7.073  1.00  0.00           C  
ATOM   1150  H   ALA A  76       4.962  -7.438   9.072  1.00  0.00           H  
ATOM   1151  HA  ALA A  76       4.050  -5.636   7.067  1.00  0.00           H  
ATOM   1152 1HB  ALA A  76       6.313  -5.906   6.104  1.00  0.00           H  
ATOM   1153 2HB  ALA A  76       6.370  -5.661   7.866  1.00  0.00           H  
ATOM   1154 3HB  ALA A  76       6.598  -7.289   7.187  1.00  0.00           H  
ATOM   1155  N   LEU A  77       4.298  -8.828   6.211  1.00  0.00           N  
ATOM   1156  CA  LEU A  77       3.906  -9.822   5.231  1.00  0.00           C  
ATOM   1157  C   LEU A  77       2.376  -9.834   5.058  1.00  0.00           C  
ATOM   1158  O   LEU A  77       1.869  -9.979   3.947  1.00  0.00           O  
ATOM   1159  CB  LEU A  77       4.402 -11.209   5.660  1.00  0.00           C  
ATOM   1160  CG  LEU A  77       5.916 -11.435   5.557  1.00  0.00           C  
ATOM   1161  CD1 LEU A  77       6.311 -12.632   6.411  1.00  0.00           C  
ATOM   1162  CD2 LEU A  77       6.298 -11.652   4.100  1.00  0.00           C  
ATOM   1163  H   LEU A  77       4.743  -9.130   7.066  1.00  0.00           H  
ATOM   1164  HA  LEU A  77       4.364  -9.566   4.277  1.00  0.00           H  
ATOM   1165 1HB  LEU A  77       4.113 -11.375   6.697  1.00  0.00           H  
ATOM   1166 2HB  LEU A  77       3.912 -11.960   5.042  1.00  0.00           H  
ATOM   1167  HG  LEU A  77       6.442 -10.562   5.944  1.00  0.00           H  
ATOM   1168 1HD1 LEU A  77       7.386 -12.793   6.337  1.00  0.00           H  
ATOM   1169 2HD1 LEU A  77       6.043 -12.442   7.450  1.00  0.00           H  
ATOM   1170 3HD1 LEU A  77       5.786 -13.519   6.057  1.00  0.00           H  
ATOM   1171 1HD2 LEU A  77       7.374 -11.812   4.026  1.00  0.00           H  
ATOM   1172 2HD2 LEU A  77       5.774 -12.526   3.713  1.00  0.00           H  
ATOM   1173 3HD2 LEU A  77       6.021 -10.774   3.516  1.00  0.00           H  
ATOM   1174  N   ALA A  78       1.522  -9.745   6.192  1.00  0.00           N  
ATOM   1175  CA  ALA A  78       0.062  -9.742   6.159  1.00  0.00           C  
ATOM   1176  C   ALA A  78      -0.428  -8.481   5.464  1.00  0.00           C  
ATOM   1177  O   ALA A  78      -1.465  -8.490   4.801  1.00  0.00           O  
ATOM   1178  CB  ALA A  78      -0.512  -9.840   7.565  1.00  0.00           C  
ATOM   1179  H   ALA A  78       1.995  -9.738   7.085  1.00  0.00           H  
ATOM   1180  HA  ALA A  78      -0.264 -10.607   5.582  1.00  0.00           H  
ATOM   1181 1HB  ALA A  78      -1.601  -9.819   7.515  1.00  0.00           H  
ATOM   1182 2HB  ALA A  78      -0.188 -10.772   8.027  1.00  0.00           H  
ATOM   1183 3HB  ALA A  78      -0.161  -8.998   8.160  1.00  0.00           H  
ATOM   1184  N   ILE A  79       0.257  -7.241   5.600  1.00  0.00           N  
ATOM   1185  CA  ILE A  79      -0.121  -5.969   5.000  1.00  0.00           C  
ATOM   1186  C   ILE A  79       0.110  -6.041   3.501  1.00  0.00           C  
ATOM   1187  O   ILE A  79      -0.744  -5.638   2.711  1.00  0.00           O  
ATOM   1188  CB  ILE A  79       0.680  -4.800   5.601  1.00  0.00           C  
ATOM   1189  CG1 ILE A  79       0.295  -4.587   7.067  1.00  0.00           C  
ATOM   1190  CG2 ILE A  79       0.450  -3.529   4.797  1.00  0.00           C  
ATOM   1191  CD1 ILE A  79       1.249  -3.693   7.825  1.00  0.00           C  
ATOM   1192  H   ILE A  79       1.054  -7.275   6.218  1.00  0.00           H  
ATOM   1193  HA  ILE A  79      -1.180  -5.798   5.192  1.00  0.00           H  
ATOM   1194  HB  ILE A  79       1.742  -5.041   5.586  1.00  0.00           H  
ATOM   1195 1HG1 ILE A  79      -0.701  -4.149   7.122  1.00  0.00           H  
ATOM   1196 2HG1 ILE A  79       0.255  -5.551   7.577  1.00  0.00           H  
ATOM   1197 1HG2 ILE A  79       1.023  -2.713   5.236  1.00  0.00           H  
ATOM   1198 2HG2 ILE A  79       0.772  -3.686   3.769  1.00  0.00           H  
ATOM   1199 3HG2 ILE A  79      -0.611  -3.277   4.811  1.00  0.00           H  
ATOM   1200 1HD1 ILE A  79       0.910  -3.590   8.857  1.00  0.00           H  
ATOM   1201 2HD1 ILE A  79       2.247  -4.132   7.813  1.00  0.00           H  
ATOM   1202 3HD1 ILE A  79       1.278  -2.711   7.355  1.00  0.00           H  
ATOM   1203  N   LEU A  80       1.280  -6.559   3.113  1.00  0.00           N  
ATOM   1204  CA  LEU A  80       1.641  -6.739   1.701  1.00  0.00           C  
ATOM   1205  C   LEU A  80       0.678  -7.717   1.044  1.00  0.00           C  
ATOM   1206  O   LEU A  80       0.315  -7.556  -0.120  1.00  0.00           O  
ATOM   1207  CB  LEU A  80       3.079  -7.255   1.567  1.00  0.00           C  
ATOM   1208  CG  LEU A  80       4.181  -6.268   1.975  1.00  0.00           C  
ATOM   1209  CD1 LEU A  80       5.511  -7.003   2.075  1.00  0.00           C  
ATOM   1210  CD2 LEU A  80       4.255  -5.140   0.958  1.00  0.00           C  
ATOM   1211  H   LEU A  80       1.936  -6.835   3.829  1.00  0.00           H  
ATOM   1212  HA  LEU A  80       1.551  -5.774   1.202  1.00  0.00           H  
ATOM   1213 1HB  LEU A  80       3.188  -8.146   2.185  1.00  0.00           H  
ATOM   1214 2HB  LEU A  80       3.254  -7.535   0.528  1.00  0.00           H  
ATOM   1215  HG  LEU A  80       3.954  -5.856   2.960  1.00  0.00           H  
ATOM   1216 1HD1 LEU A  80       6.293  -6.302   2.365  1.00  0.00           H  
ATOM   1217 2HD1 LEU A  80       5.436  -7.792   2.823  1.00  0.00           H  
ATOM   1218 3HD1 LEU A  80       5.757  -7.441   1.109  1.00  0.00           H  
ATOM   1219 1HD2 LEU A  80       5.037  -4.438   1.249  1.00  0.00           H  
ATOM   1220 2HD2 LEU A  80       4.483  -5.550  -0.026  1.00  0.00           H  
ATOM   1221 3HD2 LEU A  80       3.297  -4.620   0.921  1.00  0.00           H  
ATOM   1222  N   SER A  81       0.280  -8.900   1.776  1.00  0.00           N  
ATOM   1223  CA  SER A  81      -0.732  -9.828   1.321  1.00  0.00           C  
ATOM   1224  C   SER A  81      -2.092  -9.164   1.211  1.00  0.00           C  
ATOM   1225  O   SER A  81      -2.853  -9.438   0.284  1.00  0.00           O  
ATOM   1226  CB  SER A  81      -0.812 -11.010   2.267  1.00  0.00           C  
ATOM   1227  OG  SER A  81      -1.788 -11.923   1.848  1.00  0.00           O  
ATOM   1228  H   SER A  81       0.767  -9.086   2.640  1.00  0.00           H  
ATOM   1229  HA  SER A  81      -0.450 -10.174   0.326  1.00  0.00           H  
ATOM   1230 1HB  SER A  81       0.158 -11.505   2.313  1.00  0.00           H  
ATOM   1231 2HB  SER A  81      -1.046 -10.657   3.270  1.00  0.00           H  
ATOM   1232  HG  SER A  81      -1.883 -12.556   2.564  1.00  0.00           H  
ATOM   1233  N   ALA A  82      -2.539  -8.297   2.283  1.00  0.00           N  
ATOM   1234  CA  ALA A  82      -3.816  -7.586   2.257  1.00  0.00           C  
ATOM   1235  C   ALA A  82      -3.932  -6.677   1.028  1.00  0.00           C  
ATOM   1236  O   ALA A  82      -4.998  -6.565   0.424  1.00  0.00           O  
ATOM   1237  CB  ALA A  82      -3.993  -6.775   3.532  1.00  0.00           C  
ATOM   1238  H   ALA A  82      -1.961  -8.238   3.109  1.00  0.00           H  
ATOM   1239  HA  ALA A  82      -4.615  -8.325   2.196  1.00  0.00           H  
ATOM   1240 1HB  ALA A  82      -4.951  -6.254   3.503  1.00  0.00           H  
ATOM   1241 2HB  ALA A  82      -3.968  -7.442   4.394  1.00  0.00           H  
ATOM   1242 3HB  ALA A  82      -3.187  -6.047   3.614  1.00  0.00           H  
ATOM   1243  N   ALA A  83      -2.796  -5.872   0.629  1.00  0.00           N  
ATOM   1244  CA  ALA A  83      -2.817  -5.006  -0.550  1.00  0.00           C  
ATOM   1245  C   ALA A  83      -3.065  -5.816  -1.834  1.00  0.00           C  
ATOM   1246  O   ALA A  83      -3.873  -5.429  -2.676  1.00  0.00           O  
ATOM   1247  CB  ALA A  83      -1.514  -4.231  -0.661  1.00  0.00           C  
ATOM   1248  H   ALA A  83      -1.972  -5.884   1.216  1.00  0.00           H  
ATOM   1249  HA  ALA A  83      -3.641  -4.301  -0.438  1.00  0.00           H  
ATOM   1250 1HB  ALA A  83      -1.544  -3.592  -1.544  1.00  0.00           H  
ATOM   1251 2HB  ALA A  83      -1.379  -3.613   0.229  1.00  0.00           H  
ATOM   1252 3HB  ALA A  83      -0.681  -4.927  -0.747  1.00  0.00           H  
ATOM   1253  N   ALA A  84      -2.372  -6.935  -1.978  1.00  0.00           N  
ATOM   1254  CA  ALA A  84      -2.530  -7.799  -3.147  1.00  0.00           C  
ATOM   1255  C   ALA A  84      -3.939  -8.389  -3.232  1.00  0.00           C  
ATOM   1256  O   ALA A  84      -4.480  -8.573  -4.322  1.00  0.00           O  
ATOM   1257  CB  ALA A  84      -1.499  -8.917  -3.123  1.00  0.00           C  
ATOM   1258  H   ALA A  84      -1.714  -7.199  -1.257  1.00  0.00           H  
ATOM   1259  HA  ALA A  84      -2.374  -7.193  -4.040  1.00  0.00           H  
ATOM   1260 1HB  ALA A  84      -1.629  -9.552  -3.999  1.00  0.00           H  
ATOM   1261 2HB  ALA A  84      -0.497  -8.489  -3.131  1.00  0.00           H  
ATOM   1262 3HB  ALA A  84      -1.629  -9.514  -2.222  1.00  0.00           H  
ATOM   1263  N   GLN A  85      -4.633  -8.855  -2.015  1.00  0.00           N  
ATOM   1264  CA  GLN A  85      -5.982  -9.441  -1.990  1.00  0.00           C  
ATOM   1265  C   GLN A  85      -7.110  -8.413  -2.059  1.00  0.00           C  
ATOM   1266  O   GLN A  85      -8.186  -8.694  -2.586  1.00  0.00           O  
ATOM   1267  CB  GLN A  85      -6.154 -10.291  -0.728  1.00  0.00           C  
ATOM   1268  CG  GLN A  85      -5.299 -11.546  -0.701  1.00  0.00           C  
ATOM   1269  CD  GLN A  85      -5.764 -12.586  -1.701  1.00  0.00           C  
ATOM   1270  OE1 GLN A  85      -6.898 -13.070  -1.633  1.00  0.00           O  
ATOM   1271  NE2 GLN A  85      -4.891 -12.937  -2.639  1.00  0.00           N  
ATOM   1272  H   GLN A  85      -4.118  -8.771  -1.150  1.00  0.00           H  
ATOM   1273  HA  GLN A  85      -6.094 -10.085  -2.862  1.00  0.00           H  
ATOM   1274 1HB  GLN A  85      -5.905  -9.694   0.149  1.00  0.00           H  
ATOM   1275 2HB  GLN A  85      -7.197 -10.593  -0.633  1.00  0.00           H  
ATOM   1276 1HG  GLN A  85      -4.270 -11.277  -0.940  1.00  0.00           H  
ATOM   1277 2HG  GLN A  85      -5.347 -11.985   0.296  1.00  0.00           H  
ATOM   1278 1HE2 GLN A  85      -5.142 -13.618  -3.327  1.00  0.00           H  
ATOM   1279 2HE2 GLN A  85      -3.983 -12.519  -2.657  1.00  0.00           H  
ATOM   1280  N   LEU A  86      -6.919  -7.097  -1.500  1.00  0.00           N  
ATOM   1281  CA  LEU A  86      -7.818  -5.962  -1.566  1.00  0.00           C  
ATOM   1282  C   LEU A  86      -7.847  -5.457  -3.003  1.00  0.00           C  
ATOM   1283  O   LEU A  86      -8.890  -5.036  -3.501  1.00  0.00           O  
ATOM   1284  CB  LEU A  86      -7.362  -4.848  -0.615  1.00  0.00           C  
ATOM   1285  CG  LEU A  86      -7.555  -5.131   0.880  1.00  0.00           C  
ATOM   1286  CD1 LEU A  86      -6.797  -4.092   1.696  1.00  0.00           C  
ATOM   1287  CD2 LEU A  86      -9.039  -5.110   1.214  1.00  0.00           C  
ATOM   1288  H   LEU A  86      -6.041  -7.003  -1.011  1.00  0.00           H  
ATOM   1289  HA  LEU A  86      -8.814  -6.299  -1.285  1.00  0.00           H  
ATOM   1290 1HB  LEU A  86      -6.303  -4.659  -0.782  1.00  0.00           H  
ATOM   1291 2HB  LEU A  86      -7.914  -3.939  -0.855  1.00  0.00           H  
ATOM   1292  HG  LEU A  86      -7.142  -6.110   1.122  1.00  0.00           H  
ATOM   1293 1HD1 LEU A  86      -6.934  -4.293   2.759  1.00  0.00           H  
ATOM   1294 2HD1 LEU A  86      -5.736  -4.141   1.453  1.00  0.00           H  
ATOM   1295 3HD1 LEU A  86      -7.178  -3.098   1.463  1.00  0.00           H  
ATOM   1296 1HD2 LEU A  86      -9.176  -5.313   2.277  1.00  0.00           H  
ATOM   1297 2HD2 LEU A  86      -9.453  -4.130   0.974  1.00  0.00           H  
ATOM   1298 3HD2 LEU A  86      -9.554  -5.874   0.630  1.00  0.00           H  
ATOM   1299  N   GLY A  87      -6.694  -5.502  -3.668  1.00  0.00           N  
ATOM   1300  CA  GLY A  87      -6.587  -4.973  -5.007  1.00  0.00           C  
ATOM   1301  C   GLY A  87      -6.134  -3.525  -4.965  1.00  0.00           C  
ATOM   1302  O   GLY A  87      -6.520  -2.709  -5.806  1.00  0.00           O  
ATOM   1303  H   GLY A  87      -5.880  -5.910  -3.234  1.00  0.00           H  
ATOM   1304 1HA  GLY A  87      -5.879  -5.572  -5.579  1.00  0.00           H  
ATOM   1305 2HA  GLY A  87      -7.552  -5.051  -5.509  1.00  0.00           H  
ATOM   1306  N   THR A  88      -5.300  -3.194  -3.987  1.00  0.00           N  
ATOM   1307  CA  THR A  88      -4.876  -1.819  -3.866  1.00  0.00           C  
ATOM   1308  C   THR A  88      -3.389  -1.686  -3.595  1.00  0.00           C  
ATOM   1309  O   THR A  88      -2.639  -2.646  -3.722  1.00  0.00           O  
ATOM   1310  CB  THR A  88      -5.664  -1.107  -2.751  1.00  0.00           C  
ATOM   1311  OG1 THR A  88      -5.395   0.300  -2.796  1.00  0.00           O  
ATOM   1312  CG2 THR A  88      -5.269  -1.652  -1.387  1.00  0.00           C  
ATOM   1313  H   THR A  88      -4.954  -3.874  -3.326  1.00  0.00           H  
ATOM   1314  HA  THR A  88      -5.029  -1.325  -4.824  1.00  0.00           H  
ATOM   1315  HB  THR A  88      -6.732  -1.263  -2.903  1.00  0.00           H  
ATOM   1316  HG1 THR A  88      -6.092   0.774  -2.336  1.00  0.00           H  
ATOM   1317 1HG2 THR A  88      -5.837  -1.138  -0.612  1.00  0.00           H  
ATOM   1318 2HG2 THR A  88      -5.484  -2.720  -1.346  1.00  0.00           H  
ATOM   1319 3HG2 THR A  88      -4.205  -1.490  -1.225  1.00  0.00           H  
ATOM   1320  N   THR A  89      -2.932  -0.474  -3.177  1.00  0.00           N  
ATOM   1321  CA  THR A  89      -1.503  -0.252  -2.982  1.00  0.00           C  
ATOM   1322  C   THR A  89      -1.121  -0.680  -1.566  1.00  0.00           C  
ATOM   1323  O   THR A  89      -2.002  -0.897  -0.725  1.00  0.00           O  
ATOM   1324  CB  THR A  89      -1.119   1.221  -3.215  1.00  0.00           C  
ATOM   1325  OG1 THR A  89      -1.775   2.047  -2.243  1.00  0.00           O  
ATOM   1326  CG2 THR A  89      -1.528   1.665  -4.611  1.00  0.00           C  
ATOM   1327  H   THR A  89      -3.578   0.278  -2.987  1.00  0.00           H  
ATOM   1328  HA  THR A  89      -0.958  -0.822  -3.734  1.00  0.00           H  
ATOM   1329  HB  THR A  89      -0.042   1.338  -3.103  1.00  0.00           H  
ATOM   1330  HG1 THR A  89      -1.170   2.732  -1.947  1.00  0.00           H  
ATOM   1331 1HG2 THR A  89      -1.249   2.708  -4.757  1.00  0.00           H  
ATOM   1332 2HG2 THR A  89      -1.023   1.046  -5.352  1.00  0.00           H  
ATOM   1333 3HG2 THR A  89      -2.607   1.559  -4.725  1.00  0.00           H  
ATOM   1334  N   VAL A  90       0.185  -0.808  -1.313  1.00  0.00           N  
ATOM   1335  CA  VAL A  90       0.653  -1.161   0.020  1.00  0.00           C  
ATOM   1336  C   VAL A  90       0.366  -0.029   1.004  1.00  0.00           C  
ATOM   1337  O   VAL A  90      -0.129  -0.258   2.129  1.00  0.00           O  
ATOM   1338  CB  VAL A  90       2.165  -1.456  -0.002  1.00  0.00           C  
ATOM   1339  CG1 VAL A  90       2.684  -1.677   1.410  1.00  0.00           C  
ATOM   1340  CG2 VAL A  90       2.443  -2.670  -0.875  1.00  0.00           C  
ATOM   1341  H   VAL A  90       0.861  -0.659  -2.047  1.00  0.00           H  
ATOM   1342  HA  VAL A  90       0.046  -1.987   0.391  1.00  0.00           H  
ATOM   1343  HB  VAL A  90       2.689  -0.589  -0.406  1.00  0.00           H  
ATOM   1344 1HG1 VAL A  90       3.755  -1.884   1.377  1.00  0.00           H  
ATOM   1345 2HG1 VAL A  90       2.507  -0.783   2.008  1.00  0.00           H  
ATOM   1346 3HG1 VAL A  90       2.167  -2.523   1.861  1.00  0.00           H  
ATOM   1347 1HG2 VAL A  90       3.513  -2.872  -0.886  1.00  0.00           H  
ATOM   1348 2HG2 VAL A  90       1.914  -3.535  -0.475  1.00  0.00           H  
ATOM   1349 3HG2 VAL A  90       2.100  -2.474  -1.891  1.00  0.00           H  
ATOM   1350  N   GLU A  91       0.623   1.197   0.555  1.00  0.00           N  
ATOM   1351  CA  GLU A  91       0.414   2.369   1.396  1.00  0.00           C  
ATOM   1352  C   GLU A  91      -1.040   2.451   1.849  1.00  0.00           C  
ATOM   1353  O   GLU A  91      -1.312   2.876   2.969  1.00  0.00           O  
ATOM   1354  CB  GLU A  91       0.799   3.646   0.645  1.00  0.00           C  
ATOM   1355  CG  GLU A  91       2.281   3.754   0.309  1.00  0.00           C  
ATOM   1356  CD  GLU A  91       2.667   2.950  -0.901  1.00  0.00           C  
ATOM   1357  OE1 GLU A  91       1.800   2.363  -1.502  1.00  0.00           O  
ATOM   1358  OE2 GLU A  91       3.831   2.921  -1.224  1.00  0.00           O  
ATOM   1359  H   GLU A  91       0.972   1.321  -0.385  1.00  0.00           H  
ATOM   1360  HA  GLU A  91       1.022   2.266   2.295  1.00  0.00           H  
ATOM   1361 1HB  GLU A  91       0.240   3.701  -0.291  1.00  0.00           H  
ATOM   1362 2HB  GLU A  91       0.527   4.516   1.241  1.00  0.00           H  
ATOM   1363 1HG  GLU A  91       2.526   4.800   0.129  1.00  0.00           H  
ATOM   1364 2HG  GLU A  91       2.862   3.415   1.166  1.00  0.00           H  
ATOM   1365  N   GLU A  92      -2.146   2.099   0.948  1.00  0.00           N  
ATOM   1366  CA  GLU A  92      -3.558   2.068   1.346  1.00  0.00           C  
ATOM   1367  C   GLU A  92      -3.851   0.967   2.364  1.00  0.00           C  
ATOM   1368  O   GLU A  92      -4.654   1.162   3.274  1.00  0.00           O  
ATOM   1369  CB  GLU A  92      -4.448   1.874   0.117  1.00  0.00           C  
ATOM   1370  CG  GLU A  92      -5.941   1.854   0.419  1.00  0.00           C  
ATOM   1371  CD  GLU A  92      -6.447   3.162   0.957  1.00  0.00           C  
ATOM   1372  OE1 GLU A  92      -5.794   4.158   0.757  1.00  0.00           O  
ATOM   1373  OE2 GLU A  92      -7.489   3.167   1.569  1.00  0.00           O  
ATOM   1374  H   GLU A  92      -1.893   1.822   0.010  1.00  0.00           H  
ATOM   1375  HA  GLU A  92      -3.814   3.033   1.782  1.00  0.00           H  
ATOM   1376 1HB  GLU A  92      -4.264   2.678  -0.595  1.00  0.00           H  
ATOM   1377 2HB  GLU A  92      -4.193   0.936  -0.374  1.00  0.00           H  
ATOM   1378 1HG  GLU A  92      -6.482   1.617  -0.497  1.00  0.00           H  
ATOM   1379 2HG  GLU A  92      -6.143   1.066   1.143  1.00  0.00           H  
ATOM   1380  N   ALA A  93      -3.206  -0.320   2.241  1.00  0.00           N  
ATOM   1381  CA  ALA A  93      -3.350  -1.416   3.195  1.00  0.00           C  
ATOM   1382  C   ALA A  93      -2.830  -0.972   4.561  1.00  0.00           C  
ATOM   1383  O   ALA A  93      -3.389  -1.319   5.592  1.00  0.00           O  
ATOM   1384  CB  ALA A  93      -2.611  -2.659   2.713  1.00  0.00           C  
ATOM   1385  H   ALA A  93      -2.667  -0.468   1.399  1.00  0.00           H  
ATOM   1386  HA  ALA A  93      -4.410  -1.652   3.282  1.00  0.00           H  
ATOM   1387 1HB  ALA A  93      -2.734  -3.461   3.440  1.00  0.00           H  
ATOM   1388 2HB  ALA A  93      -3.020  -2.974   1.753  1.00  0.00           H  
ATOM   1389 3HB  ALA A  93      -1.551  -2.431   2.599  1.00  0.00           H  
ATOM   1390  N   VAL A  94      -1.750  -0.204   4.542  1.00  0.00           N  
ATOM   1391  CA  VAL A  94      -1.156   0.327   5.757  1.00  0.00           C  
ATOM   1392  C   VAL A  94      -2.127   1.338   6.389  1.00  0.00           C  
ATOM   1393  O   VAL A  94      -2.499   1.180   7.551  1.00  0.00           O  
ATOM   1394  CB  VAL A  94       0.192   1.006   5.452  1.00  0.00           C  
ATOM   1395  CG1 VAL A  94       0.675   1.796   6.660  1.00  0.00           C  
ATOM   1396  CG2 VAL A  94       1.218  -0.040   5.047  1.00  0.00           C  
ATOM   1397  H   VAL A  94      -1.328   0.022   3.651  1.00  0.00           H  
ATOM   1398  HA  VAL A  94      -1.036  -0.492   6.469  1.00  0.00           H  
ATOM   1399  HB  VAL A  94       0.055   1.716   4.637  1.00  0.00           H  
ATOM   1400 1HG1 VAL A  94       1.629   2.269   6.426  1.00  0.00           H  
ATOM   1401 2HG1 VAL A  94      -0.057   2.561   6.910  1.00  0.00           H  
ATOM   1402 3HG1 VAL A  94       0.804   1.122   7.507  1.00  0.00           H  
ATOM   1403 1HG2 VAL A  94       2.169   0.446   4.832  1.00  0.00           H  
ATOM   1404 2HG2 VAL A  94       1.352  -0.756   5.860  1.00  0.00           H  
ATOM   1405 3HG2 VAL A  94       0.870  -0.567   4.157  1.00  0.00           H  
ATOM   1406  N   ASN A  95      -2.592   2.315   5.598  1.00  0.00           N  
ATOM   1407  CA  ASN A  95      -3.508   3.346   6.103  1.00  0.00           C  
ATOM   1408  C   ASN A  95      -4.740   2.748   6.738  1.00  0.00           C  
ATOM   1409  O   ASN A  95      -5.175   3.184   7.804  1.00  0.00           O  
ATOM   1410  CB  ASN A  95      -3.908   4.300   4.992  1.00  0.00           C  
ATOM   1411  CG  ASN A  95      -2.793   5.231   4.601  1.00  0.00           C  
ATOM   1412  OD1 ASN A  95      -1.843   5.436   5.365  1.00  0.00           O  
ATOM   1413  ND2 ASN A  95      -2.891   5.797   3.426  1.00  0.00           N  
ATOM   1414  H   ASN A  95      -2.305   2.343   4.630  1.00  0.00           H  
ATOM   1415  HA  ASN A  95      -2.995   3.913   6.881  1.00  0.00           H  
ATOM   1416 1HB  ASN A  95      -4.214   3.730   4.115  1.00  0.00           H  
ATOM   1417 2HB  ASN A  95      -4.764   4.893   5.313  1.00  0.00           H  
ATOM   1418 1HD2 ASN A  95      -2.178   6.426   3.112  1.00  0.00           H  
ATOM   1419 2HD2 ASN A  95      -3.677   5.601   2.841  1.00  0.00           H  
ATOM   1420  N   ARG A  96      -5.405   1.656   6.080  1.00  0.00           N  
ATOM   1421  CA  ARG A  96      -6.589   0.999   6.630  1.00  0.00           C  
ATOM   1422  C   ARG A  96      -6.262   0.207   7.893  1.00  0.00           C  
ATOM   1423  O   ARG A  96      -7.048   0.182   8.830  1.00  0.00           O  
ATOM   1424  CB  ARG A  96      -7.205   0.063   5.600  1.00  0.00           C  
ATOM   1425  CG  ARG A  96      -7.813   0.754   4.390  1.00  0.00           C  
ATOM   1426  CD  ARG A  96      -8.368  -0.223   3.419  1.00  0.00           C  
ATOM   1427  NE  ARG A  96      -8.786   0.417   2.183  1.00  0.00           N  
ATOM   1428  CZ  ARG A  96      -9.515  -0.179   1.221  1.00  0.00           C  
ATOM   1429  NH1 ARG A  96      -9.898  -1.429   1.366  1.00  0.00           N  
ATOM   1430  NH2 ARG A  96      -9.844   0.489   0.130  1.00  0.00           N  
ATOM   1431  H   ARG A  96      -5.057   1.368   5.177  1.00  0.00           H  
ATOM   1432  HA  ARG A  96      -7.319   1.764   6.897  1.00  0.00           H  
ATOM   1433 1HB  ARG A  96      -6.446  -0.629   5.238  1.00  0.00           H  
ATOM   1434 2HB  ARG A  96      -7.991  -0.530   6.071  1.00  0.00           H  
ATOM   1435 1HG  ARG A  96      -8.620   1.412   4.714  1.00  0.00           H  
ATOM   1436 2HG  ARG A  96      -7.046   1.343   3.884  1.00  0.00           H  
ATOM   1437 1HD  ARG A  96      -7.608  -0.967   3.179  1.00  0.00           H  
ATOM   1438 2HD  ARG A  96      -9.233  -0.718   3.858  1.00  0.00           H  
ATOM   1439  HE  ARG A  96      -8.510   1.379   2.035  1.00  0.00           H  
ATOM   1440 1HH1 ARG A  96      -9.646  -1.941   2.200  1.00  0.00           H  
ATOM   1441 2HH1 ARG A  96     -10.445  -1.876   0.646  1.00  0.00           H  
ATOM   1442 1HH2 ARG A  96      -9.550   1.450   0.018  1.00  0.00           H  
ATOM   1443 2HH2 ARG A  96     -10.391   0.042  -0.590  1.00  0.00           H  
ATOM   1444  N   ALA A  97      -5.018  -0.557   7.940  1.00  0.00           N  
ATOM   1445  CA  ALA A  97      -4.598  -1.355   9.076  1.00  0.00           C  
ATOM   1446  C   ALA A  97      -4.383  -0.415  10.263  1.00  0.00           C  
ATOM   1447  O   ALA A  97      -4.723  -0.758  11.376  1.00  0.00           O  
ATOM   1448  CB  ALA A  97      -3.329  -2.123   8.746  1.00  0.00           C  
ATOM   1449  H   ALA A  97      -4.470  -0.583   7.094  1.00  0.00           H  
ATOM   1450  HA  ALA A  97      -5.392  -2.068   9.302  1.00  0.00           H  
ATOM   1451 1HB  ALA A  97      -3.027  -2.717   9.607  1.00  0.00           H  
ATOM   1452 2HB  ALA A  97      -3.514  -2.782   7.898  1.00  0.00           H  
ATOM   1453 3HB  ALA A  97      -2.537  -1.421   8.492  1.00  0.00           H  
ATOM   1454  N   LEU A  98      -3.823   0.767  10.007  1.00  0.00           N  
ATOM   1455  CA  LEU A  98      -3.595   1.767  11.052  1.00  0.00           C  
ATOM   1456  C   LEU A  98      -4.889   2.359  11.609  1.00  0.00           C  
ATOM   1457  O   LEU A  98      -4.971   2.639  12.789  1.00  0.00           O  
ATOM   1458  CB  LEU A  98      -2.717   2.898  10.502  1.00  0.00           C  
ATOM   1459  CG  LEU A  98      -1.257   2.526  10.211  1.00  0.00           C  
ATOM   1460  CD1 LEU A  98      -0.585   3.662   9.451  1.00  0.00           C  
ATOM   1461  CD2 LEU A  98      -0.535   2.239  11.518  1.00  0.00           C  
ATOM   1462  H   LEU A  98      -3.548   0.977   9.058  1.00  0.00           H  
ATOM   1463  HA  LEU A  98      -3.100   1.279  11.893  1.00  0.00           H  
ATOM   1464 1HB  LEU A  98      -3.158   3.260   9.575  1.00  0.00           H  
ATOM   1465 2HB  LEU A  98      -2.713   3.716  11.222  1.00  0.00           H  
ATOM   1466  HG  LEU A  98      -1.227   1.638   9.578  1.00  0.00           H  
ATOM   1467 1HD1 LEU A  98       0.452   3.397   9.245  1.00  0.00           H  
ATOM   1468 2HD1 LEU A  98      -1.110   3.831   8.512  1.00  0.00           H  
ATOM   1469 3HD1 LEU A  98      -0.614   4.569  10.054  1.00  0.00           H  
ATOM   1470 1HD2 LEU A  98       0.502   1.974  11.312  1.00  0.00           H  
ATOM   1471 2HD2 LEU A  98      -0.563   3.126  12.151  1.00  0.00           H  
ATOM   1472 3HD2 LEU A  98      -1.026   1.412  12.032  1.00  0.00           H  
ATOM   1473  N   ASN A  99      -6.048   2.665  10.734  1.00  0.00           N  
ATOM   1474  CA  ASN A  99      -7.376   3.088  11.180  1.00  0.00           C  
ATOM   1475  C   ASN A  99      -7.990   2.051  12.108  1.00  0.00           C  
ATOM   1476  O   ASN A  99      -8.615   2.394  13.112  1.00  0.00           O  
ATOM   1477  CB  ASN A  99      -8.286   3.348   9.994  1.00  0.00           C  
ATOM   1478  CG  ASN A  99      -7.938   4.617   9.266  1.00  0.00           C  
ATOM   1479  OD1 ASN A  99      -7.277   5.503   9.819  1.00  0.00           O  
ATOM   1480  ND2 ASN A  99      -8.370   4.721   8.035  1.00  0.00           N  
ATOM   1481  H   ASN A  99      -5.871   2.562   9.745  1.00  0.00           H  
ATOM   1482  HA  ASN A  99      -7.272   4.014  11.748  1.00  0.00           H  
ATOM   1483 1HB  ASN A  99      -8.222   2.513   9.295  1.00  0.00           H  
ATOM   1484 2HB  ASN A  99      -9.320   3.411  10.335  1.00  0.00           H  
ATOM   1485 1HD2 ASN A  99      -8.168   5.543   7.502  1.00  0.00           H  
ATOM   1486 2HD2 ASN A  99      -8.901   3.979   7.627  1.00  0.00           H  
ATOM   1487  N   LEU A 100      -7.861   0.625  11.843  1.00  0.00           N  
ATOM   1488  CA  LEU A 100      -8.321  -0.509  12.630  1.00  0.00           C  
ATOM   1489  C   LEU A 100      -7.494  -0.614  13.910  1.00  0.00           C  
ATOM   1490  O   LEU A 100      -8.017  -0.929  14.980  1.00  0.00           O  
ATOM   1491  CB  LEU A 100      -8.211  -1.808  11.821  1.00  0.00           C  
ATOM   1492  CG  LEU A 100      -9.146  -1.918  10.610  1.00  0.00           C  
ATOM   1493  CD1 LEU A 100      -8.782  -3.154   9.798  1.00  0.00           C  
ATOM   1494  CD2 LEU A 100     -10.589  -1.982  11.086  1.00  0.00           C  
ATOM   1495  H   LEU A 100      -7.403   0.456  10.959  1.00  0.00           H  
ATOM   1496  HA  LEU A 100      -9.368  -0.348  12.889  1.00  0.00           H  
ATOM   1497 1HB  LEU A 100      -7.189  -1.908  11.462  1.00  0.00           H  
ATOM   1498 2HB  LEU A 100      -8.425  -2.648  12.483  1.00  0.00           H  
ATOM   1499  HG  LEU A 100      -9.013  -1.047   9.968  1.00  0.00           H  
ATOM   1500 1HD1 LEU A 100      -9.446  -3.232   8.937  1.00  0.00           H  
ATOM   1501 2HD1 LEU A 100      -7.751  -3.073   9.454  1.00  0.00           H  
ATOM   1502 3HD1 LEU A 100      -8.888  -4.042  10.420  1.00  0.00           H  
ATOM   1503 1HD2 LEU A 100     -11.253  -2.059  10.225  1.00  0.00           H  
ATOM   1504 2HD2 LEU A 100     -10.723  -2.853  11.727  1.00  0.00           H  
ATOM   1505 3HD2 LEU A 100     -10.828  -1.078  11.647  1.00  0.00           H  
ATOM   1506  N   LYS A 101      -6.195  -0.363  13.784  1.00  0.00           N  
ATOM   1507  CA  LYS A 101      -5.300  -0.409  14.925  1.00  0.00           C  
ATOM   1508  C   LYS A 101      -5.886   0.429  16.072  1.00  0.00           C  
ATOM   1509  O   LYS A 101      -6.150  -0.098  17.158  1.00  0.00           O  
ATOM   1510  CB  LYS A 101      -3.908   0.096  14.539  1.00  0.00           C  
ATOM   1511  CG  LYS A 101      -2.903   0.103  15.683  1.00  0.00           C  
ATOM   1512  CD  LYS A 101      -1.625   0.831  15.291  1.00  0.00           C  
ATOM   1513  CE  LYS A 101      -0.537   0.643  16.338  1.00  0.00           C  
ATOM   1514  NZ  LYS A 101      -0.851   1.363  17.603  1.00  0.00           N  
ATOM   1515  H   LYS A 101      -5.821  -0.135  12.874  1.00  0.00           H  
ATOM   1516  HA  LYS A 101      -5.237  -1.441  15.272  1.00  0.00           H  
ATOM   1517 1HB  LYS A 101      -3.503  -0.527  13.742  1.00  0.00           H  
ATOM   1518 2HB  LYS A 101      -3.984   1.113  14.155  1.00  0.00           H  
ATOM   1519 1HG  LYS A 101      -3.341   0.596  16.550  1.00  0.00           H  
ATOM   1520 2HG  LYS A 101      -2.656  -0.923  15.957  1.00  0.00           H  
ATOM   1521 1HD  LYS A 101      -1.267   0.449  14.335  1.00  0.00           H  
ATOM   1522 2HD  LYS A 101      -1.832   1.895  15.184  1.00  0.00           H  
ATOM   1523 1HE  LYS A 101      -0.422  -0.417  16.558  1.00  0.00           H  
ATOM   1524 2HE  LYS A 101       0.411   1.015  15.948  1.00  0.00           H  
ATOM   1525 1HZ  LYS A 101      -0.106   1.214  18.269  1.00  0.00           H  
ATOM   1526 2HZ  LYS A 101      -0.941   2.352  17.414  1.00  0.00           H  
ATOM   1527 3HZ  LYS A 101      -1.718   1.013  17.984  1.00  0.00           H  
ATOM   1528  N   THR A 102      -6.149   1.711  15.819  1.00  0.00           N  
ATOM   1529  CA  THR A 102      -6.556   2.611  16.894  1.00  0.00           C  
ATOM   1530  C   THR A 102      -8.050   2.515  17.206  1.00  0.00           C  
ATOM   1531  O   THR A 102      -8.494   2.841  18.308  1.00  0.00           O  
ATOM   1532  CB  THR A 102      -6.201   4.069  16.548  1.00  0.00           C  
ATOM   1533  OG1 THR A 102      -6.931   4.478  15.384  1.00  0.00           O  
ATOM   1534  CG2 THR A 102      -4.710   4.205  16.279  1.00  0.00           C  
ATOM   1535  H   THR A 102      -6.067   2.072  14.880  1.00  0.00           H  
ATOM   1536  HA  THR A 102      -6.032   2.322  17.805  1.00  0.00           H  
ATOM   1537  HB  THR A 102      -6.475   4.718  17.378  1.00  0.00           H  
ATOM   1538  HG1 THR A 102      -7.828   4.712  15.635  1.00  0.00           H  
ATOM   1539 1HG2 THR A 102      -4.477   5.241  16.036  1.00  0.00           H  
ATOM   1540 2HG2 THR A 102      -4.151   3.906  17.167  1.00  0.00           H  
ATOM   1541 3HG2 THR A 102      -4.431   3.565  15.444  1.00  0.00           H  
ATOM   1542  N   LYS A 103      -8.828   2.060  16.240  1.00  0.00           N  
ATOM   1543  CA  LYS A 103     -10.250   1.843  16.463  1.00  0.00           C  
ATOM   1544  C   LYS A 103     -10.548   0.605  17.315  1.00  0.00           C  
ATOM   1545  O   LYS A 103     -11.430   0.634  18.178  1.00  0.00           O  
ATOM   1546  CB  LYS A 103     -10.972   1.733  15.119  1.00  0.00           C  
ATOM   1547  CG  LYS A 103     -12.482   1.571  15.228  1.00  0.00           C  
ATOM   1548  CD  LYS A 103     -13.141   1.602  13.857  1.00  0.00           C  
ATOM   1549  CE  LYS A 103     -14.653   1.461  13.965  1.00  0.00           C  
ATOM   1550  NZ  LYS A 103     -15.311   1.492  12.631  1.00  0.00           N  
ATOM   1551  H   LYS A 103      -8.437   1.861  15.330  1.00  0.00           H  
ATOM   1552  HA  LYS A 103     -10.646   2.693  17.020  1.00  0.00           H  
ATOM   1553 1HB  LYS A 103     -10.773   2.625  14.524  1.00  0.00           H  
ATOM   1554 2HB  LYS A 103     -10.582   0.879  14.565  1.00  0.00           H  
ATOM   1555 1HG  LYS A 103     -12.711   0.620  15.710  1.00  0.00           H  
ATOM   1556 2HG  LYS A 103     -12.891   2.376  15.837  1.00  0.00           H  
ATOM   1557 1HD  LYS A 103     -12.907   2.546  13.362  1.00  0.00           H  
ATOM   1558 2HD  LYS A 103     -12.753   0.786  13.248  1.00  0.00           H  
ATOM   1559 1HE  LYS A 103     -14.896   0.520  14.455  1.00  0.00           H  
ATOM   1560 2HE  LYS A 103     -15.051   2.274  14.572  1.00  0.00           H  
ATOM   1561 1HZ  LYS A 103     -16.310   1.397  12.746  1.00  0.00           H  
ATOM   1562 2HZ  LYS A 103     -15.108   2.371  12.174  1.00  0.00           H  
ATOM   1563 3HZ  LYS A 103     -14.963   0.731  12.066  1.00  0.00           H  
ATOM   1564  N   LEU A 104      -9.817  -0.481  17.081  1.00  0.00           N  
ATOM   1565  CA  LEU A 104     -10.105  -1.746  17.760  1.00  0.00           C  
ATOM   1566  C   LEU A 104      -9.196  -2.015  18.964  1.00  0.00           C  
ATOM   1567  O   LEU A 104      -9.555  -2.801  19.843  1.00  0.00           O  
ATOM   1568  CB  LEU A 104      -9.974  -2.904  16.763  1.00  0.00           C  
ATOM   1569  CG  LEU A 104     -10.869  -2.815  15.520  1.00  0.00           C  
ATOM   1570  CD1 LEU A 104     -10.559  -3.977  14.586  1.00  0.00           C  
ATOM   1571  CD2 LEU A 104     -12.330  -2.829  15.943  1.00  0.00           C  
ATOM   1572  H   LEU A 104      -9.051  -0.439  16.425  1.00  0.00           H  
ATOM   1573  HA  LEU A 104     -11.128  -1.712  18.135  1.00  0.00           H  
ATOM   1574 1HB  LEU A 104      -8.941  -2.956  16.424  1.00  0.00           H  
ATOM   1575 2HB  LEU A 104     -10.214  -3.835  17.277  1.00  0.00           H  
ATOM   1576  HG  LEU A 104     -10.655  -1.890  14.982  1.00  0.00           H  
ATOM   1577 1HD1 LEU A 104     -11.195  -3.914  13.703  1.00  0.00           H  
ATOM   1578 2HD1 LEU A 104      -9.512  -3.932  14.284  1.00  0.00           H  
ATOM   1579 3HD1 LEU A 104     -10.748  -4.919  15.102  1.00  0.00           H  
ATOM   1580 1HD2 LEU A 104     -12.966  -2.765  15.060  1.00  0.00           H  
ATOM   1581 2HD2 LEU A 104     -12.545  -3.754  16.478  1.00  0.00           H  
ATOM   1582 3HD2 LEU A 104     -12.528  -1.978  16.595  1.00  0.00           H  
ATOM   1583  N   GLY A 105      -8.024  -1.382  18.994  1.00  0.00           N  
ATOM   1584  CA  GLY A 105      -7.010  -1.682  19.993  1.00  0.00           C  
ATOM   1585  C   GLY A 105      -6.155  -2.907  19.686  1.00  0.00           C  
ATOM   1586  O   GLY A 105      -5.805  -3.669  20.592  1.00  0.00           O  
ATOM   1587  H   GLY A 105      -7.837  -0.671  18.299  1.00  0.00           H  
ATOM   1588 1HA  GLY A 105      -6.343  -0.827  20.103  1.00  0.00           H  
ATOM   1589 2HA  GLY A 105      -7.488  -1.841  20.958  1.00  0.00           H  
ATOM   1590  N   VAL A 106      -5.806  -3.100  18.412  1.00  0.00           N  
ATOM   1591  CA  VAL A 106      -5.083  -4.301  18.001  1.00  0.00           C  
ATOM   1592  C   VAL A 106      -3.801  -3.920  17.265  1.00  0.00           C  
ATOM   1593  O   VAL A 106      -3.606  -2.764  16.901  1.00  0.00           O  
ATOM   1594  CB  VAL A 106      -5.962  -5.176  17.089  1.00  0.00           C  
ATOM   1595  CG1 VAL A 106      -7.243  -5.575  17.807  1.00  0.00           C  
ATOM   1596  CG2 VAL A 106      -6.275  -4.430  15.801  1.00  0.00           C  
ATOM   1597  H   VAL A 106      -6.044  -2.407  17.718  1.00  0.00           H  
ATOM   1598  HA  VAL A 106      -4.785  -4.850  18.895  1.00  0.00           H  
ATOM   1599  HB  VAL A 106      -5.425  -6.096  16.856  1.00  0.00           H  
ATOM   1600 1HG1 VAL A 106      -7.852  -6.194  17.147  1.00  0.00           H  
ATOM   1601 2HG1 VAL A 106      -6.996  -6.138  18.706  1.00  0.00           H  
ATOM   1602 3HG1 VAL A 106      -7.800  -4.679  18.079  1.00  0.00           H  
ATOM   1603 1HG2 VAL A 106      -6.895  -5.056  15.160  1.00  0.00           H  
ATOM   1604 2HG2 VAL A 106      -6.807  -3.508  16.034  1.00  0.00           H  
ATOM   1605 3HG2 VAL A 106      -5.345  -4.192  15.283  1.00  0.00           H  
ATOM   1606  N   ASP A 107      -2.913  -4.886  17.061  1.00  0.00           N  
ATOM   1607  CA  ASP A 107      -1.686  -4.596  16.343  1.00  0.00           C  
ATOM   1608  C   ASP A 107      -1.898  -4.637  14.817  1.00  0.00           C  
ATOM   1609  O   ASP A 107      -3.010  -4.861  14.329  1.00  0.00           O  
ATOM   1610  CB  ASP A 107      -0.595  -5.591  16.748  1.00  0.00           C  
ATOM   1611  CG  ASP A 107      -0.944  -7.030  16.392  1.00  0.00           C  
ATOM   1612  OD1 ASP A 107      -1.869  -7.227  15.640  1.00  0.00           O  
ATOM   1613  OD2 ASP A 107      -0.283  -7.916  16.876  1.00  0.00           O  
ATOM   1614  H   ASP A 107      -3.078  -5.823  17.397  1.00  0.00           H  
ATOM   1615  HA  ASP A 107      -1.369  -3.582  16.596  1.00  0.00           H  
ATOM   1616 1HB  ASP A 107       0.340  -5.326  16.254  1.00  0.00           H  
ATOM   1617 2HB  ASP A 107      -0.425  -5.528  17.823  1.00  0.00           H  
ATOM   1618  N   LEU A 108      -0.757  -4.423  13.936  1.00  0.00           N  
ATOM   1619  CA  LEU A 108      -0.883  -4.262  12.504  1.00  0.00           C  
ATOM   1620  C   LEU A 108      -1.187  -5.623  11.895  1.00  0.00           C  
ATOM   1621  O   LEU A 108      -1.874  -5.716  10.893  1.00  0.00           O  
ATOM   1622  CB  LEU A 108       0.403  -3.678  11.905  1.00  0.00           C  
ATOM   1623  CG  LEU A 108       0.471  -2.147  11.841  1.00  0.00           C  
ATOM   1624  CD1 LEU A 108      -0.569  -1.633  10.855  1.00  0.00           C  
ATOM   1625  CD2 LEU A 108       0.242  -1.570  13.230  1.00  0.00           C  
ATOM   1626  H   LEU A 108       0.157  -4.345  14.361  1.00  0.00           H  
ATOM   1627  HA  LEU A 108      -1.697  -3.565  12.305  1.00  0.00           H  
ATOM   1628 1HB  LEU A 108       1.250  -4.023  12.497  1.00  0.00           H  
ATOM   1629 2HB  LEU A 108       0.518  -4.058  10.890  1.00  0.00           H  
ATOM   1630  HG  LEU A 108       1.453  -1.842  11.479  1.00  0.00           H  
ATOM   1631 1HD1 LEU A 108      -0.520  -0.545  10.809  1.00  0.00           H  
ATOM   1632 2HD1 LEU A 108      -0.369  -2.047   9.867  1.00  0.00           H  
ATOM   1633 3HD1 LEU A 108      -1.562  -1.938  11.183  1.00  0.00           H  
ATOM   1634 1HD2 LEU A 108       0.291  -0.481  13.184  1.00  0.00           H  
ATOM   1635 2HD2 LEU A 108      -0.741  -1.874  13.592  1.00  0.00           H  
ATOM   1636 3HD2 LEU A 108       1.009  -1.940  13.909  1.00  0.00           H  
ATOM   1637  N   LEU A 109      -0.675  -6.677  12.520  1.00  0.00           N  
ATOM   1638  CA  LEU A 109      -0.881  -8.034  12.031  1.00  0.00           C  
ATOM   1639  C   LEU A 109      -2.331  -8.470  12.183  1.00  0.00           C  
ATOM   1640  O   LEU A 109      -2.916  -9.044  11.265  1.00  0.00           O  
ATOM   1641  CB  LEU A 109       0.032  -9.009  12.785  1.00  0.00           C  
ATOM   1642  CG  LEU A 109      -0.129 -10.490  12.416  1.00  0.00           C  
ATOM   1643  CD1 LEU A 109       0.022 -10.658  10.910  1.00  0.00           C  
ATOM   1644  CD2 LEU A 109       0.908 -11.315  13.165  1.00  0.00           C  
ATOM   1645  H   LEU A 109      -0.128  -6.532  13.358  1.00  0.00           H  
ATOM   1646  HA  LEU A 109      -0.630  -8.060  10.970  1.00  0.00           H  
ATOM   1647 1HB  LEU A 109       1.068  -8.732  12.597  1.00  0.00           H  
ATOM   1648 2HB  LEU A 109      -0.161  -8.911  13.853  1.00  0.00           H  
ATOM   1649  HG  LEU A 109      -1.128 -10.827  12.691  1.00  0.00           H  
ATOM   1650 1HD1 LEU A 109      -0.092 -11.710  10.648  1.00  0.00           H  
ATOM   1651 2HD1 LEU A 109      -0.743 -10.072  10.400  1.00  0.00           H  
ATOM   1652 3HD1 LEU A 109       1.009 -10.312  10.603  1.00  0.00           H  
ATOM   1653 1HD2 LEU A 109       0.793 -12.367  12.903  1.00  0.00           H  
ATOM   1654 2HD2 LEU A 109       1.908 -10.979  12.890  1.00  0.00           H  
ATOM   1655 3HD2 LEU A 109       0.765 -11.190  14.238  1.00  0.00           H  
ATOM   1656  N   THR A 110      -2.922  -8.205  13.336  1.00  0.00           N  
ATOM   1657  CA  THR A 110      -4.350  -8.474  13.501  1.00  0.00           C  
ATOM   1658  C   THR A 110      -5.266  -7.615  12.620  1.00  0.00           C  
ATOM   1659  O   THR A 110      -6.249  -8.107  12.068  1.00  0.00           O  
ATOM   1660  CB  THR A 110      -4.755  -8.282  14.974  1.00  0.00           C  
ATOM   1661  OG1 THR A 110      -3.955  -9.131  15.807  1.00  0.00           O  
ATOM   1662  CG2 THR A 110      -6.224  -8.625  15.173  1.00  0.00           C  
ATOM   1663  H   THR A 110      -2.403  -7.818  14.109  1.00  0.00           H  
ATOM   1664  HA  THR A 110      -4.536  -9.510  13.215  1.00  0.00           H  
ATOM   1665  HB  THR A 110      -4.587  -7.246  15.267  1.00  0.00           H  
ATOM   1666  HG1 THR A 110      -3.070  -8.765  15.880  1.00  0.00           H  
ATOM   1667 1HG2 THR A 110      -6.493  -8.483  16.219  1.00  0.00           H  
ATOM   1668 2HG2 THR A 110      -6.837  -7.973  14.550  1.00  0.00           H  
ATOM   1669 3HG2 THR A 110      -6.398  -9.662  14.891  1.00  0.00           H  
ATOM   1670  N   ALA A 111      -4.992  -6.204  12.423  1.00  0.00           N  
ATOM   1671  CA  ALA A 111      -5.696  -5.257  11.562  1.00  0.00           C  
ATOM   1672  C   ALA A 111      -5.583  -5.735  10.115  1.00  0.00           C  
ATOM   1673  O   ALA A 111      -6.515  -5.626   9.339  1.00  0.00           O  
ATOM   1674  CB  ALA A 111      -5.128  -3.854  11.715  1.00  0.00           C  
ATOM   1675  H   ALA A 111      -4.223  -5.876  12.989  1.00  0.00           H  
ATOM   1676  HA  ALA A 111      -6.745  -5.244  11.860  1.00  0.00           H  
ATOM   1677 1HB  ALA A 111      -5.669  -3.170  11.065  1.00  0.00           H  
ATOM   1678 2HB  ALA A 111      -5.234  -3.530  12.751  1.00  0.00           H  
ATOM   1679 3HB  ALA A 111      -4.075  -3.857  11.442  1.00  0.00           H  
ATOM   1680  N   ALA A 112      -4.272  -6.277   9.604  1.00  0.00           N  
ATOM   1681  CA  ALA A 112      -4.041  -6.839   8.275  1.00  0.00           C  
ATOM   1682  C   ALA A 112      -4.877  -8.069   8.047  1.00  0.00           C  
ATOM   1683  O   ALA A 112      -5.320  -8.332   6.931  1.00  0.00           O  
ATOM   1684  CB  ALA A 112      -2.567  -7.168   8.081  1.00  0.00           C  
ATOM   1685  H   ALA A 112      -3.505  -6.235  10.260  1.00  0.00           H  
ATOM   1686  HA  ALA A 112      -4.336  -6.094   7.536  1.00  0.00           H  
ATOM   1687 1HB  ALA A 112      -2.417  -7.593   7.088  1.00  0.00           H  
ATOM   1688 2HB  ALA A 112      -1.975  -6.258   8.180  1.00  0.00           H  
ATOM   1689 3HB  ALA A 112      -2.253  -7.889   8.835  1.00  0.00           H  
ATOM   1690  N   LEU A 113      -5.087  -9.034   9.113  1.00  0.00           N  
ATOM   1691  CA  LEU A 113      -5.977 -10.187   9.044  1.00  0.00           C  
ATOM   1692  C   LEU A 113      -7.437  -9.812   8.770  1.00  0.00           C  
ATOM   1693  O   LEU A 113      -8.120 -10.469   7.985  1.00  0.00           O  
ATOM   1694  CB  LEU A 113      -5.895 -10.976  10.357  1.00  0.00           C  
ATOM   1695  CG  LEU A 113      -6.802 -12.209  10.450  1.00  0.00           C  
ATOM   1696  CD1 LEU A 113      -6.447 -13.187   9.338  1.00  0.00           C  
ATOM   1697  CD2 LEU A 113      -6.642 -12.855  11.818  1.00  0.00           C  
ATOM   1698  H   LEU A 113      -4.550  -8.877   9.953  1.00  0.00           H  
ATOM   1699  HA  LEU A 113      -5.650 -10.828   8.227  1.00  0.00           H  
ATOM   1700 1HB  LEU A 113      -4.868 -11.309  10.498  1.00  0.00           H  
ATOM   1701 2HB  LEU A 113      -6.155 -10.310  11.180  1.00  0.00           H  
ATOM   1702  HG  LEU A 113      -7.841 -11.908  10.310  1.00  0.00           H  
ATOM   1703 1HD1 LEU A 113      -7.092 -14.063   9.405  1.00  0.00           H  
ATOM   1704 2HD1 LEU A 113      -6.589 -12.705   8.371  1.00  0.00           H  
ATOM   1705 3HD1 LEU A 113      -5.407 -13.493   9.443  1.00  0.00           H  
ATOM   1706 1HD2 LEU A 113      -7.288 -13.731  11.885  1.00  0.00           H  
ATOM   1707 2HD2 LEU A 113      -5.604 -13.158  11.959  1.00  0.00           H  
ATOM   1708 3HD2 LEU A 113      -6.920 -12.140  12.593  1.00  0.00           H  
ATOM   1709  N   ALA A 114      -7.912  -8.755   9.420  1.00  0.00           N  
ATOM   1710  CA  ALA A 114      -9.253  -8.237   9.151  1.00  0.00           C  
ATOM   1711  C   ALA A 114      -9.383  -7.780   7.697  1.00  0.00           C  
ATOM   1712  O   ALA A 114     -10.414  -7.999   7.058  1.00  0.00           O  
ATOM   1713  CB  ALA A 114      -9.579  -7.092  10.099  1.00  0.00           C  
ATOM   1714  H   ALA A 114      -7.339  -8.295  10.114  1.00  0.00           H  
ATOM   1715  HA  ALA A 114      -9.966  -9.045   9.315  1.00  0.00           H  
ATOM   1716 1HB  ALA A 114     -10.580  -6.717   9.884  1.00  0.00           H  
ATOM   1717 2HB  ALA A 114      -9.535  -7.447  11.127  1.00  0.00           H  
ATOM   1718 3HB  ALA A 114      -8.856  -6.288   9.962  1.00  0.00           H  
ATOM   1719  N   LEU A 115      -8.302  -7.117   7.133  1.00  0.00           N  
ATOM   1720  CA  LEU A 115      -8.354  -6.691   5.743  1.00  0.00           C  
ATOM   1721  C   LEU A 115      -8.386  -7.892   4.814  1.00  0.00           C  
ATOM   1722  O   LEU A 115      -9.126  -7.909   3.830  1.00  0.00           O  
ATOM   1723  CB  LEU A 115      -7.143  -5.809   5.412  1.00  0.00           C  
ATOM   1724  CG  LEU A 115      -7.092  -4.452   6.127  1.00  0.00           C  
ATOM   1725  CD1 LEU A 115      -5.767  -3.767   5.824  1.00  0.00           C  
ATOM   1726  CD2 LEU A 115      -8.266  -3.597   5.676  1.00  0.00           C  
ATOM   1727  H   LEU A 115      -7.474  -6.925   7.676  1.00  0.00           H  
ATOM   1728  HA  LEU A 115      -9.272  -6.125   5.596  1.00  0.00           H  
ATOM   1729 1HB  LEU A 115      -6.236  -6.353   5.668  1.00  0.00           H  
ATOM   1730 2HB  LEU A 115      -7.136  -5.618   4.338  1.00  0.00           H  
ATOM   1731  HG  LEU A 115      -7.149  -4.608   7.205  1.00  0.00           H  
ATOM   1732 1HD1 LEU A 115      -5.730  -2.805   6.332  1.00  0.00           H  
ATOM   1733 2HD1 LEU A 115      -4.945  -4.393   6.174  1.00  0.00           H  
ATOM   1734 3HD1 LEU A 115      -5.674  -3.614   4.749  1.00  0.00           H  
ATOM   1735 1HD2 LEU A 115      -8.230  -2.633   6.186  1.00  0.00           H  
ATOM   1736 2HD2 LEU A 115      -8.210  -3.440   4.600  1.00  0.00           H  
ATOM   1737 3HD2 LEU A 115      -9.200  -4.102   5.921  1.00  0.00           H  
ATOM   1738  N   LEU A 116      -7.561  -8.863   5.180  1.00  0.00           N  
ATOM   1739  CA  LEU A 116      -7.518 -10.094   4.387  1.00  0.00           C  
ATOM   1740  C   LEU A 116      -8.859 -10.842   4.474  1.00  0.00           C  
ATOM   1741  O   LEU A 116      -9.344 -11.384   3.480  1.00  0.00           O  
ATOM   1742  CB  LEU A 116      -6.380 -11.000   4.874  1.00  0.00           C  
ATOM   1743  CG  LEU A 116      -4.967 -10.581   4.450  1.00  0.00           C  
ATOM   1744  CD1 LEU A 116      -3.942 -11.280   5.333  1.00  0.00           C  
ATOM   1745  CD2 LEU A 116      -4.753 -10.928   2.984  1.00  0.00           C  
ATOM   1746  H   LEU A 116      -6.964  -8.778   5.989  1.00  0.00           H  
ATOM   1747  HA  LEU A 116      -7.348  -9.821   3.347  1.00  0.00           H  
ATOM   1748 1HB  LEU A 116      -6.403 -11.032   5.963  1.00  0.00           H  
ATOM   1749 2HB  LEU A 116      -6.554 -12.009   4.499  1.00  0.00           H  
ATOM   1750  HG  LEU A 116      -4.849  -9.506   4.589  1.00  0.00           H  
ATOM   1751 1HD1 LEU A 116      -2.938 -10.982   5.031  1.00  0.00           H  
ATOM   1752 2HD1 LEU A 116      -4.106 -10.998   6.373  1.00  0.00           H  
ATOM   1753 3HD1 LEU A 116      -4.047 -12.359   5.227  1.00  0.00           H  
ATOM   1754 1HD2 LEU A 116      -3.749 -10.629   2.682  1.00  0.00           H  
ATOM   1755 2HD2 LEU A 116      -4.870 -12.003   2.844  1.00  0.00           H  
ATOM   1756 3HD2 LEU A 116      -5.488 -10.402   2.374  1.00  0.00           H  
ATOM   1757  N   THR A 117      -9.434 -10.860   5.659  1.00  0.00           N  
ATOM   1758  CA  THR A 117     -10.721 -11.509   5.850  1.00  0.00           C  
ATOM   1759  C   THR A 117     -11.821 -10.910   4.962  1.00  0.00           C  
ATOM   1760  O   THR A 117     -12.589 -11.640   4.334  1.00  0.00           O  
ATOM   1761  CB  THR A 117     -11.151 -11.426   7.325  1.00  0.00           C  
ATOM   1762  OG1 THR A 117     -10.178 -12.085   8.147  1.00  0.00           O  
ATOM   1763  CG2 THR A 117     -12.508 -12.087   7.524  1.00  0.00           C  
ATOM   1764  H   THR A 117      -8.983 -10.420   6.447  1.00  0.00           H  
ATOM   1765  HA  THR A 117     -10.616 -12.557   5.571  1.00  0.00           H  
ATOM   1766  HB  THR A 117     -11.216 -10.382   7.629  1.00  0.00           H  
ATOM   1767  HG1 THR A 117      -9.370 -11.569   8.158  1.00  0.00           H  
ATOM   1768 1HG2 THR A 117     -12.795 -12.018   8.572  1.00  0.00           H  
ATOM   1769 2HG2 THR A 117     -13.252 -11.581   6.909  1.00  0.00           H  
ATOM   1770 3HG2 THR A 117     -12.448 -13.134   7.231  1.00  0.00           H  
ATOM   1771  N   ALA A 118     -12.003  -9.457   4.819  1.00  0.00           N  
ATOM   1772  CA  ALA A 118     -12.947  -8.764   3.955  1.00  0.00           C  
ATOM   1773  C   ALA A 118     -12.754  -9.172   2.476  1.00  0.00           C  
ATOM   1774  O   ALA A 118     -13.729  -9.364   1.741  1.00  0.00           O  
ATOM   1775  CB  ALA A 118     -12.815  -7.258   4.134  1.00  0.00           C  
ATOM   1776  H   ALA A 118     -11.406  -8.915   5.430  1.00  0.00           H  
ATOM   1777  HA  ALA A 118     -13.954  -9.068   4.242  1.00  0.00           H  
ATOM   1778 1HB  ALA A 118     -13.528  -6.751   3.481  1.00  0.00           H  
ATOM   1779 2HB  ALA A 118     -13.023  -6.996   5.172  1.00  0.00           H  
ATOM   1780 3HB  ALA A 118     -11.802  -6.949   3.875  1.00  0.00           H  
ATOM   1781  N   ALA A 119     -11.427  -9.288   1.990  1.00  0.00           N  
ATOM   1782  CA  ALA A 119     -11.075  -9.725   0.639  1.00  0.00           C  
ATOM   1783  C   ALA A 119     -11.453 -11.181   0.363  1.00  0.00           C  
ATOM   1784  O   ALA A 119     -11.868 -11.526  -0.743  1.00  0.00           O  
ATOM   1785  CB  ALA A 119      -9.587  -9.535   0.393  1.00  0.00           C  
ATOM   1786  H   ALA A 119     -10.699  -8.957   2.607  1.00  0.00           H  
ATOM   1787  HA  ALA A 119     -11.632  -9.112  -0.070  1.00  0.00           H  
ATOM   1788 1HB  ALA A 119      -9.339  -9.864  -0.617  1.00  0.00           H  
ATOM   1789 2HB  ALA A 119      -9.330  -8.481   0.502  1.00  0.00           H  
ATOM   1790 3HB  ALA A 119      -9.020 -10.123   1.113  1.00  0.00           H  
ATOM   1791  N   LYS A 120     -11.309 -12.068   1.393  1.00  0.00           N  
ATOM   1792  CA  LYS A 120     -11.659 -13.475   1.229  1.00  0.00           C  
ATOM   1793  C   LYS A 120     -13.150 -13.748   1.358  1.00  0.00           C  
ATOM   1794  O   LYS A 120     -13.692 -14.618   0.674  1.00  0.00           O  
ATOM   1795  CB  LYS A 120     -10.895 -14.323   2.248  1.00  0.00           C  
ATOM   1796  CG  LYS A 120      -9.381 -14.285   2.088  1.00  0.00           C  
ATOM   1797  CD  LYS A 120      -8.931 -15.107   0.889  1.00  0.00           C  
ATOM   1798  CE  LYS A 120      -7.413 -15.191   0.813  1.00  0.00           C  
ATOM   1799  NZ  LYS A 120      -6.843 -15.985   1.934  1.00  0.00           N  
ATOM   1800  H   LYS A 120     -10.954 -11.749   2.283  1.00  0.00           H  
ATOM   1801  HA  LYS A 120     -11.351 -13.794   0.233  1.00  0.00           H  
ATOM   1802 1HB  LYS A 120     -11.134 -13.984   3.256  1.00  0.00           H  
ATOM   1803 2HB  LYS A 120     -11.214 -15.362   2.168  1.00  0.00           H  
ATOM   1804 1HG  LYS A 120      -9.055 -13.253   1.954  1.00  0.00           H  
ATOM   1805 2HG  LYS A 120      -8.910 -14.682   2.987  1.00  0.00           H  
ATOM   1806 1HD  LYS A 120      -9.339 -16.115   0.965  1.00  0.00           H  
ATOM   1807 2HD  LYS A 120      -9.306 -14.650  -0.027  1.00  0.00           H  
ATOM   1808 1HE  LYS A 120      -7.122 -15.653  -0.129  1.00  0.00           H  
ATOM   1809 2HE  LYS A 120      -6.991 -14.186   0.845  1.00  0.00           H  
ATOM   1810 1HZ  LYS A 120      -5.837 -16.017   1.848  1.00  0.00           H  
ATOM   1811 2HZ  LYS A 120      -7.092 -15.554   2.814  1.00  0.00           H  
ATOM   1812 3HZ  LYS A 120      -7.212 -16.925   1.904  1.00  0.00           H  
ATOM   1813  N   LEU A 121     -13.810 -12.999   2.240  1.00  0.00           N  
ATOM   1814  CA  LEU A 121     -15.244 -13.146   2.504  1.00  0.00           C  
ATOM   1815  C   LEU A 121     -16.067 -12.464   1.426  1.00  0.00           C  
ATOM   1816  O   LEU A 121     -17.154 -12.909   1.092  1.00  0.00           O  
ATOM   1817  CB  LEU A 121     -15.600 -12.557   3.874  1.00  0.00           C  
ATOM   1818  CG  LEU A 121     -15.516 -13.529   5.059  1.00  0.00           C  
ATOM   1819  CD1 LEU A 121     -16.720 -14.461   5.038  1.00  0.00           C  
ATOM   1820  CD2 LEU A 121     -14.216 -14.314   4.981  1.00  0.00           C  
ATOM   1821  H   LEU A 121     -13.284 -12.305   2.750  1.00  0.00           H  
ATOM   1822  HA  LEU A 121     -15.483 -14.209   2.531  1.00  0.00           H  
ATOM   1823 1HB  LEU A 121     -14.928 -11.726   4.081  1.00  0.00           H  
ATOM   1824 2HB  LEU A 121     -16.619 -12.173   3.833  1.00  0.00           H  
ATOM   1825  HG  LEU A 121     -15.546 -12.968   5.993  1.00  0.00           H  
ATOM   1826 1HD1 LEU A 121     -16.660 -15.151   5.879  1.00  0.00           H  
ATOM   1827 2HD1 LEU A 121     -17.636 -13.874   5.115  1.00  0.00           H  
ATOM   1828 3HD1 LEU A 121     -16.727 -15.025   4.106  1.00  0.00           H  
ATOM   1829 1HD2 LEU A 121     -14.155 -15.005   5.822  1.00  0.00           H  
ATOM   1830 2HD2 LEU A 121     -14.186 -14.877   4.047  1.00  0.00           H  
ATOM   1831 3HD2 LEU A 121     -13.372 -13.625   5.015  1.00  0.00           H  
ATOM   1832  N   GLY A 122     -15.574 -11.285   0.709  1.00  0.00           N  
ATOM   1833  CA  GLY A 122     -16.267 -10.506  -0.285  1.00  0.00           C  
ATOM   1834  C   GLY A 122     -17.165  -9.466   0.341  1.00  0.00           C  
ATOM   1835  O   GLY A 122     -18.124  -9.029  -0.288  1.00  0.00           O  
ATOM   1836  H   GLY A 122     -14.637 -11.020   0.977  1.00  0.00           H  
ATOM   1837 1HA  GLY A 122     -15.542 -10.014  -0.931  1.00  0.00           H  
ATOM   1838 2HA  GLY A 122     -16.863 -11.166  -0.913  1.00  0.00           H  
ATOM   1839  N   THR A 123     -16.822  -8.889   1.525  1.00  0.00           N  
ATOM   1840  CA  THR A 123     -17.545  -7.920   2.338  1.00  0.00           C  
ATOM   1841  C   THR A 123     -16.688  -6.674   2.518  1.00  0.00           C  
ATOM   1842  O   THR A 123     -15.541  -6.633   2.060  1.00  0.00           O  
ATOM   1843  CB  THR A 123     -17.926  -8.503   3.713  1.00  0.00           C  
ATOM   1844  OG1 THR A 123     -16.740  -8.698   4.495  1.00  0.00           O  
ATOM   1845  CG2 THR A 123     -18.645  -9.832   3.548  1.00  0.00           C  
ATOM   1846  H   THR A 123     -15.905  -9.196   1.822  1.00  0.00           H  
ATOM   1847  HA  THR A 123     -18.488  -7.687   1.842  1.00  0.00           H  
ATOM   1848  HB  THR A 123     -18.577  -7.804   4.236  1.00  0.00           H  
ATOM   1849  HG1 THR A 123     -16.401  -7.847   4.780  1.00  0.00           H  
ATOM   1850 1HG2 THR A 123     -18.907 -10.229   4.529  1.00  0.00           H  
ATOM   1851 2HG2 THR A 123     -19.553  -9.684   2.963  1.00  0.00           H  
ATOM   1852 3HG2 THR A 123     -17.994 -10.538   3.034  1.00  0.00           H  
ATOM   1853  N   THR A 124     -17.219  -5.665   3.196  1.00  0.00           N  
ATOM   1854  CA  THR A 124     -16.421  -4.478   3.456  1.00  0.00           C  
ATOM   1855  C   THR A 124     -15.506  -4.785   4.632  1.00  0.00           C  
ATOM   1856  O   THR A 124     -15.676  -5.801   5.320  1.00  0.00           O  
ATOM   1857  CB  THR A 124     -17.294  -3.247   3.759  1.00  0.00           C  
ATOM   1858  OG1 THR A 124     -17.973  -3.434   5.008  1.00  0.00           O  
ATOM   1859  CG2 THR A 124     -18.320  -3.038   2.656  1.00  0.00           C  
ATOM   1860  H   THR A 124     -18.171  -5.702   3.534  1.00  0.00           H  
ATOM   1861  HA  THR A 124     -15.900  -4.203   2.538  1.00  0.00           H  
ATOM   1862  HB  THR A 124     -16.662  -2.362   3.832  1.00  0.00           H  
ATOM   1863  HG1 THR A 124     -18.383  -2.609   5.275  1.00  0.00           H  
ATOM   1864 1HG2 THR A 124     -18.928  -2.163   2.886  1.00  0.00           H  
ATOM   1865 2HG2 THR A 124     -17.808  -2.884   1.706  1.00  0.00           H  
ATOM   1866 3HG2 THR A 124     -18.961  -3.916   2.584  1.00  0.00           H  
ATOM   1867  N   VAL A 125     -14.551  -3.896   4.883  1.00  0.00           N  
ATOM   1868  CA  VAL A 125     -13.636  -4.079   5.995  1.00  0.00           C  
ATOM   1869  C   VAL A 125     -14.414  -4.000   7.298  1.00  0.00           C  
ATOM   1870  O   VAL A 125     -14.230  -4.838   8.188  1.00  0.00           O  
ATOM   1871  CB  VAL A 125     -12.531  -3.006   5.978  1.00  0.00           C  
ATOM   1872  CG1 VAL A 125     -11.687  -3.090   7.241  1.00  0.00           C  
ATOM   1873  CG2 VAL A 125     -11.666  -3.174   4.739  1.00  0.00           C  
ATOM   1874  H   VAL A 125     -14.455  -3.081   4.296  1.00  0.00           H  
ATOM   1875  HA  VAL A 125     -13.189  -5.069   5.916  1.00  0.00           H  
ATOM   1876  HB  VAL A 125     -12.996  -2.020   5.967  1.00  0.00           H  
ATOM   1877 1HG1 VAL A 125     -10.912  -2.324   7.212  1.00  0.00           H  
ATOM   1878 2HG1 VAL A 125     -12.321  -2.931   8.113  1.00  0.00           H  
ATOM   1879 3HG1 VAL A 125     -11.223  -4.074   7.303  1.00  0.00           H  
ATOM   1880 1HG2 VAL A 125     -10.887  -2.411   4.733  1.00  0.00           H  
ATOM   1881 2HG2 VAL A 125     -11.206  -4.162   4.747  1.00  0.00           H  
ATOM   1882 3HG2 VAL A 125     -12.283  -3.069   3.846  1.00  0.00           H  
ATOM   1883  N   GLU A 126     -15.319  -3.022   7.388  1.00  0.00           N  
ATOM   1884  CA  GLU A 126     -16.128  -2.827   8.592  1.00  0.00           C  
ATOM   1885  C   GLU A 126     -17.023  -4.025   8.875  1.00  0.00           C  
ATOM   1886  O   GLU A 126     -17.249  -4.382  10.024  1.00  0.00           O  
ATOM   1887  CB  GLU A 126     -16.986  -1.566   8.458  1.00  0.00           C  
ATOM   1888  CG  GLU A 126     -16.190  -0.272   8.353  1.00  0.00           C  
ATOM   1889  CD  GLU A 126     -15.635  -0.037   6.976  1.00  0.00           C  
ATOM   1890  OE1 GLU A 126     -15.929  -0.812   6.097  1.00  0.00           O  
ATOM   1891  OE2 GLU A 126     -14.917   0.919   6.800  1.00  0.00           O  
ATOM   1892  H   GLU A 126     -15.446  -2.402   6.603  1.00  0.00           H  
ATOM   1893  HA  GLU A 126     -15.457  -2.719   9.446  1.00  0.00           H  
ATOM   1894 1HB  GLU A 126     -17.614  -1.646   7.570  1.00  0.00           H  
ATOM   1895 2HB  GLU A 126     -17.647  -1.482   9.321  1.00  0.00           H  
ATOM   1896 1HG  GLU A 126     -16.837   0.563   8.618  1.00  0.00           H  
ATOM   1897 2HG  GLU A 126     -15.371  -0.303   9.069  1.00  0.00           H  
ATOM   1898  N   GLU A 127     -17.667  -4.725   7.769  1.00  0.00           N  
ATOM   1899  CA  GLU A 127     -18.521  -5.897   7.930  1.00  0.00           C  
ATOM   1900  C   GLU A 127     -17.697  -7.074   8.446  1.00  0.00           C  
ATOM   1901  O   GLU A 127     -18.151  -7.814   9.313  1.00  0.00           O  
ATOM   1902  CB  GLU A 127     -19.192  -6.263   6.605  1.00  0.00           C  
ATOM   1903  CG  GLU A 127     -20.314  -5.322   6.187  1.00  0.00           C  
ATOM   1904  CD  GLU A 127     -20.841  -5.614   4.809  1.00  0.00           C  
ATOM   1905  OE1 GLU A 127     -20.050  -5.862   3.931  1.00  0.00           O  
ATOM   1906  OE2 GLU A 127     -22.036  -5.589   4.634  1.00  0.00           O  
ATOM   1907  H   GLU A 127     -17.542  -4.328   6.848  1.00  0.00           H  
ATOM   1908  HA  GLU A 127     -19.295  -5.662   8.659  1.00  0.00           H  
ATOM   1909 1HB  GLU A 127     -18.447  -6.267   5.808  1.00  0.00           H  
ATOM   1910 2HB  GLU A 127     -19.607  -7.269   6.671  1.00  0.00           H  
ATOM   1911 1HG  GLU A 127     -21.131  -5.409   6.903  1.00  0.00           H  
ATOM   1912 2HG  GLU A 127     -19.948  -4.296   6.220  1.00  0.00           H  
ATOM   1913  N   ALA A 128     -16.483  -7.235   7.924  1.00  0.00           N  
ATOM   1914  CA  ALA A 128     -15.628  -8.335   8.350  1.00  0.00           C  
ATOM   1915  C   ALA A 128     -15.282  -8.229   9.846  1.00  0.00           C  
ATOM   1916  O   ALA A 128     -15.288  -9.232  10.575  1.00  0.00           O  
ATOM   1917  CB  ALA A 128     -14.365  -8.411   7.479  1.00  0.00           C  
ATOM   1918  H   ALA A 128     -16.142  -6.592   7.223  1.00  0.00           H  
ATOM   1919  HA  ALA A 128     -16.190  -9.262   8.238  1.00  0.00           H  
ATOM   1920 1HB  ALA A 128     -13.742  -9.240   7.815  1.00  0.00           H  
ATOM   1921 2HB  ALA A 128     -14.650  -8.572   6.438  1.00  0.00           H  
ATOM   1922 3HB  ALA A 128     -13.808  -7.481   7.562  1.00  0.00           H  
ATOM   1923  N   VAL A 129     -14.978  -7.010  10.286  1.00  0.00           N  
ATOM   1924  CA  VAL A 129     -14.609  -6.725  11.669  1.00  0.00           C  
ATOM   1925  C   VAL A 129     -15.810  -6.914  12.587  1.00  0.00           C  
ATOM   1926  O   VAL A 129     -15.712  -7.566  13.616  1.00  0.00           O  
ATOM   1927  CB  VAL A 129     -14.077  -5.286  11.802  1.00  0.00           C  
ATOM   1928  CG1 VAL A 129     -13.913  -4.913  13.267  1.00  0.00           C  
ATOM   1929  CG2 VAL A 129     -12.756  -5.150  11.059  1.00  0.00           C  
ATOM   1930  H   VAL A 129     -15.010  -6.249   9.621  1.00  0.00           H  
ATOM   1931  HA  VAL A 129     -13.819  -7.417  11.964  1.00  0.00           H  
ATOM   1932  HB  VAL A 129     -14.807  -4.598  11.375  1.00  0.00           H  
ATOM   1933 1HG1 VAL A 129     -13.537  -3.892  13.343  1.00  0.00           H  
ATOM   1934 2HG1 VAL A 129     -14.877  -4.982  13.771  1.00  0.00           H  
ATOM   1935 3HG1 VAL A 129     -13.206  -5.594  13.739  1.00  0.00           H  
ATOM   1936 1HG2 VAL A 129     -12.387  -4.130  11.158  1.00  0.00           H  
ATOM   1937 2HG2 VAL A 129     -12.029  -5.842  11.482  1.00  0.00           H  
ATOM   1938 3HG2 VAL A 129     -12.907  -5.383  10.005  1.00  0.00           H  
ATOM   1939  N   GLN A 130     -16.952  -6.347  12.193  1.00  0.00           N  
ATOM   1940  CA  GLN A 130     -18.189  -6.468  12.970  1.00  0.00           C  
ATOM   1941  C   GLN A 130     -18.686  -7.913  13.130  1.00  0.00           C  
ATOM   1942  O   GLN A 130     -19.147  -8.306  14.202  1.00  0.00           O  
ATOM   1943  CB  GLN A 130     -19.288  -5.622  12.321  1.00  0.00           C  
ATOM   1944  CG  GLN A 130     -19.076  -4.123  12.446  1.00  0.00           C  
ATOM   1945  CD  GLN A 130     -20.140  -3.325  11.717  1.00  0.00           C  
ATOM   1946  OE1 GLN A 130     -20.715  -3.789  10.728  1.00  0.00           O  
ATOM   1947  NE2 GLN A 130     -20.408  -2.118  12.201  1.00  0.00           N  
ATOM   1948  H   GLN A 130     -16.961  -5.819  11.332  1.00  0.00           H  
ATOM   1949  HA  GLN A 130     -18.005  -6.089  13.975  1.00  0.00           H  
ATOM   1950 1HB  GLN A 130     -19.357  -5.866  11.261  1.00  0.00           H  
ATOM   1951 2HB  GLN A 130     -20.249  -5.865  12.775  1.00  0.00           H  
ATOM   1952 1HG  GLN A 130     -19.104  -3.849  13.500  1.00  0.00           H  
ATOM   1953 2HG  GLN A 130     -18.105  -3.868  12.020  1.00  0.00           H  
ATOM   1954 1HE2 GLN A 130     -21.102  -1.545  11.762  1.00  0.00           H  
ATOM   1955 2HE2 GLN A 130     -19.918  -1.781  13.005  1.00  0.00           H  
ATOM   1956  N   GLU A 131     -18.602  -8.722  12.076  1.00  0.00           N  
ATOM   1957  CA  GLU A 131     -19.009 -10.123  12.189  1.00  0.00           C  
ATOM   1958  C   GLU A 131     -18.039 -10.884  13.101  1.00  0.00           C  
ATOM   1959  O   GLU A 131     -18.455 -11.710  13.914  1.00  0.00           O  
ATOM   1960  CB  GLU A 131     -19.062 -10.782  10.809  1.00  0.00           C  
ATOM   1961  CG  GLU A 131     -20.180 -10.270   9.911  1.00  0.00           C  
ATOM   1962  CD  GLU A 131     -21.543 -10.434  10.523  1.00  0.00           C  
ATOM   1963  OE1 GLU A 131     -21.913 -11.545  10.816  1.00  0.00           O  
ATOM   1964  OE2 GLU A 131     -22.216  -9.445  10.698  1.00  0.00           O  
ATOM   1965  H   GLU A 131     -18.258  -8.380  11.190  1.00  0.00           H  
ATOM   1966  HA  GLU A 131     -20.005 -10.159  12.632  1.00  0.00           H  
ATOM   1967 1HB  GLU A 131     -18.117 -10.619  10.291  1.00  0.00           H  
ATOM   1968 2HB  GLU A 131     -19.192 -11.858  10.924  1.00  0.00           H  
ATOM   1969 1HG  GLU A 131     -20.011  -9.214   9.704  1.00  0.00           H  
ATOM   1970 2HG  GLU A 131     -20.145 -10.807   8.964  1.00  0.00           H  
ATOM   1971  N   ALA A 132     -16.752 -10.595  12.954  1.00  0.00           N  
ATOM   1972  CA  ALA A 132     -15.734 -11.200  13.806  1.00  0.00           C  
ATOM   1973  C   ALA A 132     -15.934 -10.778  15.263  1.00  0.00           C  
ATOM   1974  O   ALA A 132     -15.737 -11.583  16.166  1.00  0.00           O  
ATOM   1975  CB  ALA A 132     -14.347 -10.846  13.313  1.00  0.00           C  
ATOM   1976  H   ALA A 132     -16.468  -9.945  12.235  1.00  0.00           H  
ATOM   1977  HA  ALA A 132     -15.856 -12.281  13.765  1.00  0.00           H  
ATOM   1978 1HB  ALA A 132     -13.602 -11.307  13.963  1.00  0.00           H  
ATOM   1979 2HB  ALA A 132     -14.218 -11.214  12.295  1.00  0.00           H  
ATOM   1980 3HB  ALA A 132     -14.221  -9.766  13.328  1.00  0.00           H  
ATOM   1981  N   LEU A 133     -16.327  -9.348  15.634  1.00  0.00           N  
ATOM   1982  CA  LEU A 133     -16.627  -8.927  17.012  1.00  0.00           C  
ATOM   1983  C   LEU A 133     -17.857  -9.632  17.629  1.00  0.00           C  
ATOM   1984  O   LEU A 133     -17.921  -9.814  18.845  1.00  0.00           O  
ATOM   1985  CB  LEU A 133     -16.848  -7.410  17.044  1.00  0.00           C  
ATOM   1986  CG  LEU A 133     -15.609  -6.552  16.761  1.00  0.00           C  
ATOM   1987  CD1 LEU A 133     -16.027  -5.098  16.582  1.00  0.00           C  
ATOM   1988  CD2 LEU A 133     -14.618  -6.698  17.906  1.00  0.00           C  
ATOM   1989  H   LEU A 133     -16.395  -8.671  14.888  1.00  0.00           H  
ATOM   1990  HA  LEU A 133     -15.796  -9.223  17.652  1.00  0.00           H  
ATOM   1991 1HB  LEU A 133     -17.604  -7.154  16.303  1.00  0.00           H  
ATOM   1992 2HB  LEU A 133     -17.226  -7.134  18.028  1.00  0.00           H  
ATOM   1993  HG  LEU A 133     -15.141  -6.881  15.832  1.00  0.00           H  
ATOM   1994 1HD1 LEU A 133     -15.146  -4.488  16.382  1.00  0.00           H  
ATOM   1995 2HD1 LEU A 133     -16.721  -5.020  15.744  1.00  0.00           H  
ATOM   1996 3HD1 LEU A 133     -16.513  -4.745  17.491  1.00  0.00           H  
ATOM   1997 1HD2 LEU A 133     -13.736  -6.088  17.705  1.00  0.00           H  
ATOM   1998 2HD2 LEU A 133     -15.084  -6.368  18.835  1.00  0.00           H  
ATOM   1999 3HD2 LEU A 133     -14.322  -7.743  18.000  1.00  0.00           H  
ATOM   2000  N   GLN A 134     -18.981 -10.009  16.784  1.00  0.00           N  
ATOM   2001  CA  GLN A 134     -20.136 -10.819  17.181  1.00  0.00           C  
ATOM   2002  C   GLN A 134     -19.719 -12.260  17.487  1.00  0.00           C  
ATOM   2003  O   GLN A 134     -20.143 -12.840  18.486  1.00  0.00           O  
ATOM   2004  CB  GLN A 134     -21.204 -10.805  16.084  1.00  0.00           C  
ATOM   2005  CG  GLN A 134     -21.895  -9.464  15.905  1.00  0.00           C  
ATOM   2006  CD  GLN A 134     -22.880  -9.470  14.752  1.00  0.00           C  
ATOM   2007  OE1 GLN A 134     -23.482 -10.500  14.436  1.00  0.00           O  
ATOM   2008  NE2 GLN A 134     -23.051  -8.317  14.115  1.00  0.00           N  
ATOM   2009  H   GLN A 134     -18.926  -9.661  15.838  1.00  0.00           H  
ATOM   2010  HA  GLN A 134     -20.563 -10.392  18.088  1.00  0.00           H  
ATOM   2011 1HB  GLN A 134     -20.751 -11.080  15.132  1.00  0.00           H  
ATOM   2012 2HB  GLN A 134     -21.968 -11.549  16.310  1.00  0.00           H  
ATOM   2013 1HG  GLN A 134     -22.439  -9.222  16.818  1.00  0.00           H  
ATOM   2014 2HG  GLN A 134     -21.141  -8.702  15.707  1.00  0.00           H  
ATOM   2015 1HE2 GLN A 134     -23.688  -8.260  13.345  1.00  0.00           H  
ATOM   2016 2HE2 GLN A 134     -22.542  -7.506  14.403  1.00  0.00           H  
ATOM   2017  N   LEU A 135     -18.890 -12.827  16.624  1.00  0.00           N  
ATOM   2018  CA  LEU A 135     -18.377 -14.167  16.854  1.00  0.00           C  
ATOM   2019  C   LEU A 135     -17.493 -14.174  18.099  1.00  0.00           C  
ATOM   2020  O   LEU A 135     -17.583 -15.084  18.925  1.00  0.00           O  
ATOM   2021  CB  LEU A 135     -17.581 -14.652  15.637  1.00  0.00           C  
ATOM   2022  CG  LEU A 135     -18.414 -15.038  14.407  1.00  0.00           C  
ATOM   2023  CD1 LEU A 135     -17.503 -15.155  13.194  1.00  0.00           C  
ATOM   2024  CD2 LEU A 135     -19.140 -16.346  14.676  1.00  0.00           C  
ATOM   2025  H   LEU A 135     -18.605 -12.328  15.792  1.00  0.00           H  
ATOM   2026  HA  LEU A 135     -19.220 -14.837  17.007  1.00  0.00           H  
ATOM   2027 1HB  LEU A 135     -16.889 -13.867  15.336  1.00  0.00           H  
ATOM   2028 2HB  LEU A 135     -16.998 -15.527  15.929  1.00  0.00           H  
ATOM   2029  HG  LEU A 135     -19.142 -14.253  14.202  1.00  0.00           H  
ATOM   2030 1HD1 LEU A 135     -18.095 -15.429  12.319  1.00  0.00           H  
ATOM   2031 2HD1 LEU A 135     -17.011 -14.199  13.013  1.00  0.00           H  
ATOM   2032 3HD1 LEU A 135     -16.750 -15.921  13.376  1.00  0.00           H  
ATOM   2033 1HD2 LEU A 135     -19.733 -16.620  13.803  1.00  0.00           H  
ATOM   2034 2HD2 LEU A 135     -18.411 -17.131  14.880  1.00  0.00           H  
ATOM   2035 3HD2 LEU A 135     -19.796 -16.227  15.538  1.00  0.00           H  
ATOM   2036  N   LYS A 136     -16.646 -13.149  18.221  1.00  0.00           N  
ATOM   2037  CA  LYS A 136     -15.726 -12.991  19.350  1.00  0.00           C  
ATOM   2038  C   LYS A 136     -16.456 -13.059  20.678  1.00  0.00           C  
ATOM   2039  O   LYS A 136     -16.090 -13.824  21.572  1.00  0.00           O  
ATOM   2040  CB  LYS A 136     -14.967 -11.667  19.244  1.00  0.00           C  
ATOM   2041  CG  LYS A 136     -13.904 -11.463  20.316  1.00  0.00           C  
ATOM   2042  CD  LYS A 136     -13.278 -10.080  20.217  1.00  0.00           C  
ATOM   2043  CE  LYS A 136     -12.191  -9.888  21.264  1.00  0.00           C  
ATOM   2044  NZ  LYS A 136     -12.752  -9.790  22.639  1.00  0.00           N  
ATOM   2045  H   LYS A 136     -16.651 -12.452  17.488  1.00  0.00           H  
ATOM   2046  HA  LYS A 136     -14.981 -13.785  19.303  1.00  0.00           H  
ATOM   2047 1HB  LYS A 136     -14.478 -11.605  18.271  1.00  0.00           H  
ATOM   2048 2HB  LYS A 136     -15.671 -10.837  19.310  1.00  0.00           H  
ATOM   2049 1HG  LYS A 136     -14.355 -11.580  21.302  1.00  0.00           H  
ATOM   2050 2HG  LYS A 136     -13.123 -12.215  20.201  1.00  0.00           H  
ATOM   2051 1HD  LYS A 136     -12.845  -9.947  19.225  1.00  0.00           H  
ATOM   2052 2HD  LYS A 136     -14.047  -9.322  20.363  1.00  0.00           H  
ATOM   2053 1HE  LYS A 136     -11.498 -10.728  21.227  1.00  0.00           H  
ATOM   2054 2HE  LYS A 136     -11.633  -8.978  21.047  1.00  0.00           H  
ATOM   2055 1HZ  LYS A 136     -12.001  -9.663  23.301  1.00  0.00           H  
ATOM   2056 2HZ  LYS A 136     -13.383  -9.002  22.689  1.00  0.00           H  
ATOM   2057 3HZ  LYS A 136     -13.255 -10.637  22.859  1.00  0.00           H  
ATOM   2058  N   THR A 137     -17.488 -12.237  20.801  1.00  0.00           N  
ATOM   2059  CA  THR A 137     -18.275 -12.162  22.022  1.00  0.00           C  
ATOM   2060  C   THR A 137     -19.040 -13.449  22.312  1.00  0.00           C  
ATOM   2061  O   THR A 137     -19.008 -13.947  23.435  1.00  0.00           O  
ATOM   2062  CB  THR A 137     -19.266 -10.985  21.955  1.00  0.00           C  
ATOM   2063  OG1 THR A 137     -18.542  -9.755  21.823  1.00  0.00           O  
ATOM   2064  CG2 THR A 137     -20.119 -10.934  23.213  1.00  0.00           C  
ATOM   2065  H   THR A 137     -17.733 -11.646  20.021  1.00  0.00           H  
ATOM   2066  HA  THR A 137     -17.600 -11.984  22.859  1.00  0.00           H  
ATOM   2067  HB  THR A 137     -19.914 -11.104  21.088  1.00  0.00           H  
ATOM   2068  HG1 THR A 137     -18.018  -9.777  21.019  1.00  0.00           H  
ATOM   2069 1HG2 THR A 137     -20.814 -10.097  23.148  1.00  0.00           H  
ATOM   2070 2HG2 THR A 137     -20.680 -11.864  23.310  1.00  0.00           H  
ATOM   2071 3HG2 THR A 137     -19.477 -10.806  24.083  1.00  0.00           H  
ATOM   2072  N   LYS A 138     -19.707 -13.990  21.297  1.00  0.00           N  
ATOM   2073  CA  LYS A 138     -20.516 -15.195  21.465  1.00  0.00           C  
ATOM   2074  C   LYS A 138     -19.688 -16.462  21.737  1.00  0.00           C  
ATOM   2075  O   LYS A 138     -20.091 -17.305  22.543  1.00  0.00           O  
ATOM   2076  CB  LYS A 138     -21.387 -15.406  20.225  1.00  0.00           C  
ATOM   2077  CG  LYS A 138     -22.507 -14.387  20.063  1.00  0.00           C  
ATOM   2078  CD  LYS A 138     -23.317 -14.652  18.803  1.00  0.00           C  
ATOM   2079  CE  LYS A 138     -24.433 -13.631  18.636  1.00  0.00           C  
ATOM   2080  NZ  LYS A 138     -25.209 -13.854  17.385  1.00  0.00           N  
ATOM   2081  H   LYS A 138     -19.655 -13.557  20.387  1.00  0.00           H  
ATOM   2082  HA  LYS A 138     -21.137 -15.074  22.352  1.00  0.00           H  
ATOM   2083 1HB  LYS A 138     -20.764 -15.363  19.331  1.00  0.00           H  
ATOM   2084 2HB  LYS A 138     -21.838 -16.397  20.262  1.00  0.00           H  
ATOM   2085 1HG  LYS A 138     -23.171 -14.435  20.928  1.00  0.00           H  
ATOM   2086 2HG  LYS A 138     -22.083 -13.385  20.008  1.00  0.00           H  
ATOM   2087 1HD  LYS A 138     -22.661 -14.607  17.932  1.00  0.00           H  
ATOM   2088 2HD  LYS A 138     -23.755 -15.649  18.854  1.00  0.00           H  
ATOM   2089 1HE  LYS A 138     -25.111 -13.692  19.485  1.00  0.00           H  
ATOM   2090 2HE  LYS A 138     -24.007 -12.628  18.610  1.00  0.00           H  
ATOM   2091 1HZ  LYS A 138     -25.937 -13.158  17.312  1.00  0.00           H  
ATOM   2092 2HZ  LYS A 138     -24.592 -13.782  16.588  1.00  0.00           H  
ATOM   2093 3HZ  LYS A 138     -25.624 -14.775  17.406  1.00  0.00           H  
ATOM   2094  N   LEU A 139     -18.542 -16.599  21.073  1.00  0.00           N  
ATOM   2095  CA  LEU A 139     -17.707 -17.792  21.248  1.00  0.00           C  
ATOM   2096  C   LEU A 139     -16.847 -17.753  22.497  1.00  0.00           C  
ATOM   2097  O   LEU A 139     -16.503 -18.804  23.041  1.00  0.00           O  
ATOM   2098  CB  LEU A 139     -16.800 -17.974  20.025  1.00  0.00           C  
ATOM   2099  CG  LEU A 139     -17.383 -18.819  18.886  1.00  0.00           C  
ATOM   2100  CD1 LEU A 139     -17.469 -20.274  19.324  1.00  0.00           C  
ATOM   2101  CD2 LEU A 139     -18.754 -18.281  18.504  1.00  0.00           C  
ATOM   2102  H   LEU A 139     -18.239 -15.875  20.436  1.00  0.00           H  
ATOM   2103  HA  LEU A 139     -18.359 -18.660  21.335  1.00  0.00           H  
ATOM   2104 1HB  LEU A 139     -16.562 -16.992  19.621  1.00  0.00           H  
ATOM   2105 2HB  LEU A 139     -15.873 -18.447  20.348  1.00  0.00           H  
ATOM   2106  HG  LEU A 139     -16.721 -18.771  18.020  1.00  0.00           H  
ATOM   2107 1HD1 LEU A 139     -17.884 -20.875  18.514  1.00  0.00           H  
ATOM   2108 2HD1 LEU A 139     -16.472 -20.640  19.572  1.00  0.00           H  
ATOM   2109 3HD1 LEU A 139     -18.113 -20.353  20.199  1.00  0.00           H  
ATOM   2110 1HD2 LEU A 139     -19.168 -18.881  17.693  1.00  0.00           H  
ATOM   2111 2HD2 LEU A 139     -19.417 -18.331  19.367  1.00  0.00           H  
ATOM   2112 3HD2 LEU A 139     -18.661 -17.245  18.178  1.00  0.00           H  
ATOM   2113  N   GLY A 140     -16.471 -16.553  22.939  1.00  0.00           N  
ATOM   2114  CA  GLY A 140     -15.505 -16.415  24.019  1.00  0.00           C  
ATOM   2115  C   GLY A 140     -14.045 -16.540  23.583  1.00  0.00           C  
ATOM   2116  O   GLY A 140     -13.226 -17.130  24.298  1.00  0.00           O  
ATOM   2117  H   GLY A 140     -16.861 -15.722  22.519  1.00  0.00           H  
ATOM   2118 1HA  GLY A 140     -15.631 -15.445  24.499  1.00  0.00           H  
ATOM   2119 2HA  GLY A 140     -15.698 -17.175  24.776  1.00  0.00           H  
ATOM   2120  N   VAL A 141     -13.715 -15.994  22.410  1.00  0.00           N  
ATOM   2121  CA  VAL A 141     -12.385 -16.169  21.816  1.00  0.00           C  
ATOM   2122  C   VAL A 141     -11.762 -14.822  21.464  1.00  0.00           C  
ATOM   2123  O   VAL A 141     -12.401 -13.786  21.616  1.00  0.00           O  
ATOM   2124  CB  VAL A 141     -12.472 -17.036  20.546  1.00  0.00           C  
ATOM   2125  CG1 VAL A 141     -12.986 -18.427  20.885  1.00  0.00           C  
ATOM   2126  CG2 VAL A 141     -13.371 -16.364  19.520  1.00  0.00           C  
ATOM   2127  H   VAL A 141     -14.404 -15.444  21.919  1.00  0.00           H  
ATOM   2128  HA  VAL A 141     -11.751 -16.685  22.535  1.00  0.00           H  
ATOM   2129  HB  VAL A 141     -11.471 -17.155  20.130  1.00  0.00           H  
ATOM   2130 1HG1 VAL A 141     -13.040 -19.027  19.976  1.00  0.00           H  
ATOM   2131 2HG1 VAL A 141     -12.307 -18.903  21.593  1.00  0.00           H  
ATOM   2132 3HG1 VAL A 141     -13.978 -18.350  21.328  1.00  0.00           H  
ATOM   2133 1HG2 VAL A 141     -13.428 -16.982  18.625  1.00  0.00           H  
ATOM   2134 2HG2 VAL A 141     -14.370 -16.239  19.939  1.00  0.00           H  
ATOM   2135 3HG2 VAL A 141     -12.962 -15.387  19.262  1.00  0.00           H  
ATOM   2136  N   SER A 142     -10.452 -14.761  20.968  1.00  0.00           N  
ATOM   2137  CA  SER A 142      -9.808 -13.542  20.487  1.00  0.00           C  
ATOM   2138  C   SER A 142     -10.366 -13.105  19.133  1.00  0.00           C  
ATOM   2139  O   SER A 142     -11.050 -13.872  18.456  1.00  0.00           O  
ATOM   2140  CB  SER A 142      -8.310 -13.756  20.379  1.00  0.00           C  
ATOM   2141  OG  SER A 142      -8.005 -14.668  19.360  1.00  0.00           O  
ATOM   2142  H   SER A 142      -9.955 -15.638  20.904  1.00  0.00           H  
ATOM   2143  HA  SER A 142     -10.015 -12.746  21.202  1.00  0.00           H  
ATOM   2144 1HB  SER A 142      -7.821 -12.804  20.177  1.00  0.00           H  
ATOM   2145 2HB  SER A 142      -7.927 -14.126  21.329  1.00  0.00           H  
ATOM   2146  HG  SER A 142      -8.128 -15.541  19.741  1.00  0.00           H  
ATOM   2147  N   LEU A 143     -10.067 -11.742  18.647  1.00  0.00           N  
ATOM   2148  CA  LEU A 143     -10.520 -11.271  17.340  1.00  0.00           C  
ATOM   2149  C   LEU A 143      -9.877 -12.106  16.232  1.00  0.00           C  
ATOM   2150  O   LEU A 143     -10.491 -12.356  15.195  1.00  0.00           O  
ATOM   2151  CB  LEU A 143     -10.171  -9.789  17.153  1.00  0.00           C  
ATOM   2152  CG  LEU A 143     -10.667  -9.149  15.850  1.00  0.00           C  
ATOM   2153  CD1 LEU A 143     -12.188  -9.198  15.806  1.00  0.00           C  
ATOM   2154  CD2 LEU A 143     -10.163  -7.716  15.765  1.00  0.00           C  
ATOM   2155  H   LEU A 143      -9.529 -11.123  19.235  1.00  0.00           H  
ATOM   2156  HA  LEU A 143     -11.603 -11.387  17.287  1.00  0.00           H  
ATOM   2157 1HB  LEU A 143     -10.596  -9.225  17.981  1.00  0.00           H  
ATOM   2158 2HB  LEU A 143      -9.087  -9.681  17.184  1.00  0.00           H  
ATOM   2159  HG  LEU A 143     -10.290  -9.717  14.999  1.00  0.00           H  
ATOM   2160 1HD1 LEU A 143     -12.540  -8.743  14.880  1.00  0.00           H  
ATOM   2161 2HD1 LEU A 143     -12.520 -10.235  15.849  1.00  0.00           H  
ATOM   2162 3HD1 LEU A 143     -12.594  -8.651  16.656  1.00  0.00           H  
ATOM   2163 1HD2 LEU A 143     -10.515  -7.261  14.838  1.00  0.00           H  
ATOM   2164 2HD2 LEU A 143     -10.540  -7.146  16.614  1.00  0.00           H  
ATOM   2165 3HD2 LEU A 143      -9.073  -7.712  15.780  1.00  0.00           H  
ATOM   2166  N   ILE A 144      -8.635 -12.525  16.475  1.00  0.00           N  
ATOM   2167  CA  ILE A 144      -7.888 -13.327  15.514  1.00  0.00           C  
ATOM   2168  C   ILE A 144      -8.603 -14.643  15.222  1.00  0.00           C  
ATOM   2169  O   ILE A 144      -8.742 -15.042  14.066  1.00  0.00           O  
ATOM   2170  CB  ILE A 144      -6.466 -13.616  16.028  1.00  0.00           C  
ATOM   2171  CG1 ILE A 144      -5.637 -12.328  16.059  1.00  0.00           C  
ATOM   2172  CG2 ILE A 144      -5.789 -14.667  15.162  1.00  0.00           C  
ATOM   2173  CD1 ILE A 144      -4.348 -12.451  16.839  1.00  0.00           C  
ATOM   2174  H   ILE A 144      -8.203 -12.279  17.352  1.00  0.00           H  
ATOM   2175  HA  ILE A 144      -7.817 -12.770  14.579  1.00  0.00           H  
ATOM   2176  HB  ILE A 144      -6.517 -13.982  17.053  1.00  0.00           H  
ATOM   2177 1HG1 ILE A 144      -5.393 -12.028  15.041  1.00  0.00           H  
ATOM   2178 2HG1 ILE A 144      -6.228 -11.526  16.503  1.00  0.00           H  
ATOM   2179 1HG2 ILE A 144      -4.785 -14.858  15.539  1.00  0.00           H  
ATOM   2180 2HG2 ILE A 144      -6.369 -15.588  15.189  1.00  0.00           H  
ATOM   2181 3HG2 ILE A 144      -5.728 -14.307  14.134  1.00  0.00           H  
ATOM   2182 1HD1 ILE A 144      -3.817 -11.499  16.816  1.00  0.00           H  
ATOM   2183 2HD1 ILE A 144      -4.572 -12.716  17.873  1.00  0.00           H  
ATOM   2184 3HD1 ILE A 144      -3.725 -13.224  16.392  1.00  0.00           H  
ATOM   2185  N   GLU A 145      -9.103 -15.389  16.265  1.00  0.00           N  
ATOM   2186  CA  GLU A 145      -9.862 -16.634  16.203  1.00  0.00           C  
ATOM   2187  C   GLU A 145     -11.198 -16.436  15.479  1.00  0.00           C  
ATOM   2188  O   GLU A 145     -11.609 -17.273  14.672  1.00  0.00           O  
ATOM   2189  CB  GLU A 145     -10.107 -17.176  17.612  1.00  0.00           C  
ATOM   2190  CG  GLU A 145      -8.859 -17.699  18.310  1.00  0.00           C  
ATOM   2191  CD  GLU A 145      -9.064 -17.922  19.783  1.00  0.00           C  
ATOM   2192  OE1 GLU A 145      -9.579 -18.952  20.144  1.00  0.00           O  
ATOM   2193  OE2 GLU A 145      -8.703 -17.059  20.550  1.00  0.00           O  
ATOM   2194  H   GLU A 145      -8.854 -15.010  17.169  1.00  0.00           H  
ATOM   2195  HA  GLU A 145      -9.279 -17.357  15.633  1.00  0.00           H  
ATOM   2196 1HB  GLU A 145     -10.535 -16.390  18.235  1.00  0.00           H  
ATOM   2197 2HB  GLU A 145     -10.831 -17.990  17.568  1.00  0.00           H  
ATOM   2198 1HG  GLU A 145      -8.566 -18.642  17.850  1.00  0.00           H  
ATOM   2199 2HG  GLU A 145      -8.049 -16.987  18.165  1.00  0.00           H  
ATOM   2200  N   ALA A 146     -11.861 -15.324  15.779  1.00  0.00           N  
ATOM   2201  CA  ALA A 146     -13.132 -14.965  15.161  1.00  0.00           C  
ATOM   2202  C   ALA A 146     -12.969 -14.655  13.675  1.00  0.00           C  
ATOM   2203  O   ALA A 146     -13.799 -15.046  12.854  1.00  0.00           O  
ATOM   2204  CB  ALA A 146     -13.751 -13.775  15.879  1.00  0.00           C  
ATOM   2205  H   ALA A 146     -11.458 -14.708  16.470  1.00  0.00           H  
ATOM   2206  HA  ALA A 146     -13.804 -15.819  15.247  1.00  0.00           H  
ATOM   2207 1HB  ALA A 146     -14.699 -13.517  15.405  1.00  0.00           H  
ATOM   2208 2HB  ALA A 146     -13.925 -14.030  16.924  1.00  0.00           H  
ATOM   2209 3HB  ALA A 146     -13.076 -12.922  15.821  1.00  0.00           H  
ATOM   2210  N   LEU A 147     -11.897 -13.947  13.326  1.00  0.00           N  
ATOM   2211  CA  LEU A 147     -11.601 -13.692  11.922  1.00  0.00           C  
ATOM   2212  C   LEU A 147     -11.237 -14.988  11.205  1.00  0.00           C  
ATOM   2213  O   LEU A 147     -11.507 -15.147  10.014  1.00  0.00           O  
ATOM   2214  CB  LEU A 147     -10.452 -12.684  11.795  1.00  0.00           C  
ATOM   2215  CG  LEU A 147     -10.789 -11.238  12.180  1.00  0.00           C  
ATOM   2216  CD1 LEU A 147      -9.501 -10.452  12.382  1.00  0.00           C  
ATOM   2217  CD2 LEU A 147     -11.648 -10.610  11.093  1.00  0.00           C  
ATOM   2218  H   LEU A 147     -11.277 -13.579  14.034  1.00  0.00           H  
ATOM   2219  HA  LEU A 147     -12.499 -13.288  11.454  1.00  0.00           H  
ATOM   2220 1HB  LEU A 147      -9.629 -13.012  12.428  1.00  0.00           H  
ATOM   2221 2HB  LEU A 147     -10.107 -12.680  10.761  1.00  0.00           H  
ATOM   2222  HG  LEU A 147     -11.336 -11.231  13.124  1.00  0.00           H  
ATOM   2223 1HD1 LEU A 147      -9.740  -9.425  12.656  1.00  0.00           H  
ATOM   2224 2HD1 LEU A 147      -8.915 -10.912  13.178  1.00  0.00           H  
ATOM   2225 3HD1 LEU A 147      -8.924 -10.455  11.457  1.00  0.00           H  
ATOM   2226 1HD2 LEU A 147     -11.889  -9.582  11.367  1.00  0.00           H  
ATOM   2227 2HD2 LEU A 147     -11.102 -10.615  10.149  1.00  0.00           H  
ATOM   2228 3HD2 LEU A 147     -12.570 -11.181  10.982  1.00  0.00           H  
ATOM   2229  N   HIS A 148     -10.445 -16.100  11.871  1.00  0.00           N  
ATOM   2230  CA  HIS A 148     -10.184 -17.412  11.291  1.00  0.00           C  
ATOM   2231  C   HIS A 148     -11.466 -18.214  11.096  1.00  0.00           C  
ATOM   2232  O   HIS A 148     -11.562 -19.036  10.186  1.00  0.00           O  
ATOM   2233  CB  HIS A 148      -9.214 -18.204  12.175  1.00  0.00           C  
ATOM   2234  CG  HIS A 148      -7.779 -17.819  11.988  1.00  0.00           C  
ATOM   2235  ND1 HIS A 148      -7.232 -16.690  12.561  1.00  0.00           N  
ATOM   2236  CD2 HIS A 148      -6.780 -18.411  11.293  1.00  0.00           C  
ATOM   2237  CE1 HIS A 148      -5.956 -16.605  12.226  1.00  0.00           C  
ATOM   2238  NE2 HIS A 148      -5.658 -17.636  11.458  1.00  0.00           N  
ATOM   2239  H   HIS A 148     -10.133 -15.906  12.810  1.00  0.00           H  
ATOM   2240  HA  HIS A 148      -9.734 -17.267  10.310  1.00  0.00           H  
ATOM   2241 1HB  HIS A 148      -9.474 -18.057  13.223  1.00  0.00           H  
ATOM   2242 2HB  HIS A 148      -9.312 -19.268  11.959  1.00  0.00           H  
ATOM   2243  HD1 HIS A 148      -7.689 -16.070  13.199  1.00  0.00           H  
ATOM   2244  HD2 HIS A 148      -6.735 -19.315  10.685  1.00  0.00           H  
ATOM   2245  HE1 HIS A 148      -5.343 -15.777  12.582  1.00  0.00           H  
ATOM   2246  N   ILE A 149     -12.626 -18.099  12.054  1.00  0.00           N  
ATOM   2247  CA  ILE A 149     -13.938 -18.682  11.814  1.00  0.00           C  
ATOM   2248  C   ILE A 149     -14.611 -18.141  10.530  1.00  0.00           C  
ATOM   2249  O   ILE A 149     -15.224 -18.897   9.775  1.00  0.00           O  
ATOM   2250  CB  ILE A 149     -14.857 -18.426  13.022  1.00  0.00           C  
ATOM   2251  CG1 ILE A 149     -14.385 -19.235  14.233  1.00  0.00           C  
ATOM   2252  CG2 ILE A 149     -16.298 -18.768  12.676  1.00  0.00           C  
ATOM   2253  CD1 ILE A 149     -15.031 -18.820  15.535  1.00  0.00           C  
ATOM   2254  H   ILE A 149     -12.471 -17.567  12.897  1.00  0.00           H  
ATOM   2255  HA  ILE A 149     -13.812 -19.756  11.680  1.00  0.00           H  
ATOM   2256  HB  ILE A 149     -14.801 -17.375  13.306  1.00  0.00           H  
ATOM   2257 1HG1 ILE A 149     -14.597 -20.291  14.068  1.00  0.00           H  
ATOM   2258 2HG1 ILE A 149     -13.306 -19.132  14.341  1.00  0.00           H  
ATOM   2259 1HG2 ILE A 149     -16.933 -18.582  13.542  1.00  0.00           H  
ATOM   2260 2HG2 ILE A 149     -16.629 -18.150  11.843  1.00  0.00           H  
ATOM   2261 3HG2 ILE A 149     -16.364 -19.819  12.397  1.00  0.00           H  
ATOM   2262 1HD1 ILE A 149     -14.647 -19.438  16.345  1.00  0.00           H  
ATOM   2263 2HD1 ILE A 149     -14.801 -17.773  15.737  1.00  0.00           H  
ATOM   2264 3HD1 ILE A 149     -16.110 -18.946  15.462  1.00  0.00           H  
ATOM   2265  N   LEU A 150     -14.574 -16.672  10.210  1.00  0.00           N  
ATOM   2266  CA  LEU A 150     -15.066 -16.139   8.930  1.00  0.00           C  
ATOM   2267  C   LEU A 150     -14.329 -16.753   7.740  1.00  0.00           C  
ATOM   2268  O   LEU A 150     -14.950 -17.170   6.763  1.00  0.00           O  
ATOM   2269  CB  LEU A 150     -14.908 -14.613   8.896  1.00  0.00           C  
ATOM   2270  CG  LEU A 150     -15.902 -13.823   9.757  1.00  0.00           C  
ATOM   2271  CD1 LEU A 150     -15.420 -12.385   9.898  1.00  0.00           C  
ATOM   2272  CD2 LEU A 150     -17.282 -13.877   9.119  1.00  0.00           C  
ATOM   2273  H   LEU A 150     -14.167 -16.037  10.883  1.00  0.00           H  
ATOM   2274  HA  LEU A 150     -16.119 -16.402   8.836  1.00  0.00           H  
ATOM   2275 1HB  LEU A 150     -13.904 -14.360   9.232  1.00  0.00           H  
ATOM   2276 2HB  LEU A 150     -15.020 -14.275   7.866  1.00  0.00           H  
ATOM   2277  HG  LEU A 150     -15.946 -14.259  10.755  1.00  0.00           H  
ATOM   2278 1HD1 LEU A 150     -16.126 -11.823  10.510  1.00  0.00           H  
ATOM   2279 2HD1 LEU A 150     -14.440 -12.375  10.374  1.00  0.00           H  
ATOM   2280 3HD1 LEU A 150     -15.350 -11.927   8.912  1.00  0.00           H  
ATOM   2281 1HD2 LEU A 150     -17.988 -13.315   9.731  1.00  0.00           H  
ATOM   2282 2HD2 LEU A 150     -17.239 -13.440   8.121  1.00  0.00           H  
ATOM   2283 3HD2 LEU A 150     -17.609 -14.914   9.046  1.00  0.00           H  
ATOM   2284  N   LEU A 151     -13.000 -16.816   7.817  1.00  0.00           N  
ATOM   2285  CA  LEU A 151     -12.182 -17.440   6.757  1.00  0.00           C  
ATOM   2286  C   LEU A 151     -12.486 -18.918   6.525  1.00  0.00           C  
ATOM   2287  O   LEU A 151     -12.507 -19.386   5.385  1.00  0.00           O  
ATOM   2288  CB  LEU A 151     -10.694 -17.292   7.098  1.00  0.00           C  
ATOM   2289  CG  LEU A 151     -10.125 -15.871   6.991  1.00  0.00           C  
ATOM   2290  CD1 LEU A 151      -8.748 -15.825   7.639  1.00  0.00           C  
ATOM   2291  CD2 LEU A 151     -10.054 -15.462   5.528  1.00  0.00           C  
ATOM   2292  H   LEU A 151     -12.539 -16.421   8.623  1.00  0.00           H  
ATOM   2293  HA  LEU A 151     -12.396 -16.931   5.817  1.00  0.00           H  
ATOM   2294 1HB  LEU A 151     -10.536 -17.635   8.119  1.00  0.00           H  
ATOM   2295 2HB  LEU A 151     -10.118 -17.931   6.429  1.00  0.00           H  
ATOM   2296  HG  LEU A 151     -10.771 -15.179   7.531  1.00  0.00           H  
ATOM   2297 1HD1 LEU A 151      -8.344 -14.815   7.563  1.00  0.00           H  
ATOM   2298 2HD1 LEU A 151      -8.831 -16.103   8.690  1.00  0.00           H  
ATOM   2299 3HD1 LEU A 151      -8.083 -16.520   7.130  1.00  0.00           H  
ATOM   2300 1HD2 LEU A 151      -9.651 -14.452   5.451  1.00  0.00           H  
ATOM   2301 2HD2 LEU A 151      -9.407 -16.153   4.987  1.00  0.00           H  
ATOM   2302 3HD2 LEU A 151     -11.054 -15.486   5.094  1.00  0.00           H  
ATOM   2303  N   THR A 152     -12.690 -19.761   7.654  1.00  0.00           N  
ATOM   2304  CA  THR A 152     -13.000 -21.183   7.587  1.00  0.00           C  
ATOM   2305  C   THR A 152     -14.311 -21.424   6.854  1.00  0.00           C  
ATOM   2306  O   THR A 152     -14.401 -22.303   5.997  1.00  0.00           O  
ATOM   2307  CB  THR A 152     -13.071 -21.804   8.994  1.00  0.00           C  
ATOM   2308  OG1 THR A 152     -11.808 -21.649   9.653  1.00  0.00           O  
ATOM   2309  CG2 THR A 152     -13.417 -23.283   8.909  1.00  0.00           C  
ATOM   2310  H   THR A 152     -12.580 -19.323   8.557  1.00  0.00           H  
ATOM   2311  HA  THR A 152     -12.207 -21.677   7.026  1.00  0.00           H  
ATOM   2312  HB  THR A 152     -13.836 -21.291   9.579  1.00  0.00           H  
ATOM   2313  HG1 THR A 152     -11.668 -20.723   9.864  1.00  0.00           H  
ATOM   2314 1HG2 THR A 152     -13.464 -23.704   9.912  1.00  0.00           H  
ATOM   2315 2HG2 THR A 152     -14.383 -23.402   8.418  1.00  0.00           H  
ATOM   2316 3HG2 THR A 152     -12.652 -23.802   8.332  1.00  0.00           H  
ATOM   2317  N   ALA A 153     -15.315 -20.633   7.205  1.00  0.00           N  
ATOM   2318  CA  ALA A 153     -16.627 -20.713   6.569  1.00  0.00           C  
ATOM   2319  C   ALA A 153     -16.534 -20.382   5.079  1.00  0.00           C  
ATOM   2320  O   ALA A 153     -17.185 -21.020   4.247  1.00  0.00           O  
ATOM   2321  CB  ALA A 153     -17.602 -19.755   7.263  1.00  0.00           C  
ATOM   2322  H   ALA A 153     -15.163 -19.953   7.937  1.00  0.00           H  
ATOM   2323  HA  ALA A 153     -16.992 -21.734   6.675  1.00  0.00           H  
ATOM   2324 1HB  ALA A 153     -18.579 -19.819   6.784  1.00  0.00           H  
ATOM   2325 2HB  ALA A 153     -17.696 -20.028   8.315  1.00  0.00           H  
ATOM   2326 3HB  ALA A 153     -17.228 -18.734   7.186  1.00  0.00           H  
ATOM   2327  N   ALA A 154     -15.715 -19.384   4.751  1.00  0.00           N  
ATOM   2328  CA  ALA A 154     -15.550 -18.933   3.367  1.00  0.00           C  
ATOM   2329  C   ALA A 154     -14.908 -20.037   2.548  1.00  0.00           C  
ATOM   2330  O   ALA A 154     -15.319 -20.306   1.419  1.00  0.00           O  
ATOM   2331  CB  ALA A 154     -14.719 -17.658   3.320  1.00  0.00           C  
ATOM   2332  H   ALA A 154     -15.193 -18.923   5.484  1.00  0.00           H  
ATOM   2333  HA  ALA A 154     -16.538 -18.725   2.957  1.00  0.00           H  
ATOM   2334 1HB  ALA A 154     -14.605 -17.336   2.285  1.00  0.00           H  
ATOM   2335 2HB  ALA A 154     -15.220 -16.877   3.890  1.00  0.00           H  
ATOM   2336 3HB  ALA A 154     -13.737 -17.849   3.751  1.00  0.00           H  
ATOM   2337  N   VAL A 155     -13.887 -20.682   3.133  1.00  0.00           N  
ATOM   2338  CA  VAL A 155     -13.216 -21.779   2.467  1.00  0.00           C  
ATOM   2339  C   VAL A 155     -14.143 -22.968   2.324  1.00  0.00           C  
ATOM   2340  O   VAL A 155     -14.183 -23.614   1.277  1.00  0.00           O  
ATOM   2341  CB  VAL A 155     -11.961 -22.198   3.256  1.00  0.00           C  
ATOM   2342  CG1 VAL A 155     -11.401 -23.504   2.710  1.00  0.00           C  
ATOM   2343  CG2 VAL A 155     -10.916 -21.095   3.191  1.00  0.00           C  
ATOM   2344  H   VAL A 155     -13.577 -20.402   4.052  1.00  0.00           H  
ATOM   2345  HA  VAL A 155     -12.934 -21.446   1.468  1.00  0.00           H  
ATOM   2346  HB  VAL A 155     -12.238 -22.377   4.295  1.00  0.00           H  
ATOM   2347 1HG1 VAL A 155     -10.514 -23.785   3.279  1.00  0.00           H  
ATOM   2348 2HG1 VAL A 155     -12.153 -24.287   2.800  1.00  0.00           H  
ATOM   2349 3HG1 VAL A 155     -11.132 -23.375   1.662  1.00  0.00           H  
ATOM   2350 1HG2 VAL A 155     -10.032 -21.397   3.751  1.00  0.00           H  
ATOM   2351 2HG2 VAL A 155     -10.643 -20.912   2.152  1.00  0.00           H  
ATOM   2352 3HG2 VAL A 155     -11.324 -20.181   3.625  1.00  0.00           H  
ATOM   2353  N   LEU A 156     -14.994 -23.392   3.404  1.00  0.00           N  
ATOM   2354  CA  LEU A 156     -15.961 -24.470   3.375  1.00  0.00           C  
ATOM   2355  C   LEU A 156     -17.141 -24.158   2.450  1.00  0.00           C  
ATOM   2356  O   LEU A 156     -17.709 -25.061   1.829  1.00  0.00           O  
ATOM   2357  CB  LEU A 156     -16.472 -24.744   4.795  1.00  0.00           C  
ATOM   2358  CG  LEU A 156     -15.447 -25.342   5.767  1.00  0.00           C  
ATOM   2359  CD1 LEU A 156     -16.042 -25.386   7.169  1.00  0.00           C  
ATOM   2360  CD2 LEU A 156     -15.053 -26.734   5.297  1.00  0.00           C  
ATOM   2361  H   LEU A 156     -14.875 -22.860   4.255  1.00  0.00           H  
ATOM   2362  HA  LEU A 156     -15.482 -25.350   2.947  1.00  0.00           H  
ATOM   2363 1HB  LEU A 156     -16.828 -23.808   5.223  1.00  0.00           H  
ATOM   2364 2HB  LEU A 156     -17.313 -25.435   4.734  1.00  0.00           H  
ATOM   2365  HG  LEU A 156     -14.563 -24.706   5.800  1.00  0.00           H  
ATOM   2366 1HD1 LEU A 156     -15.313 -25.811   7.859  1.00  0.00           H  
ATOM   2367 2HD1 LEU A 156     -16.297 -24.376   7.488  1.00  0.00           H  
ATOM   2368 3HD1 LEU A 156     -16.939 -26.003   7.164  1.00  0.00           H  
ATOM   2369 1HD2 LEU A 156     -14.324 -27.159   5.987  1.00  0.00           H  
ATOM   2370 2HD2 LEU A 156     -15.937 -27.372   5.265  1.00  0.00           H  
ATOM   2371 3HD2 LEU A 156     -14.615 -26.671   4.300  1.00  0.00           H  
ATOM   2372  N   GLY A 157     -17.498 -22.882   2.334  1.00  0.00           N  
ATOM   2373  CA  GLY A 157     -18.610 -22.504   1.475  1.00  0.00           C  
ATOM   2374  C   GLY A 157     -19.914 -22.685   2.233  1.00  0.00           C  
ATOM   2375  O   GLY A 157     -20.992 -22.890   1.647  1.00  0.00           O  
ATOM   2376  H   GLY A 157     -17.001 -22.163   2.838  1.00  0.00           H  
ATOM   2377 1HA  GLY A 157     -18.487 -21.468   1.160  1.00  0.00           H  
ATOM   2378 2HA  GLY A 157     -18.599 -23.117   0.574  1.00  0.00           H  
ATOM   2379  N   THR A 158     -19.964 -22.467   3.603  1.00  0.00           N  
ATOM   2380  CA  THR A 158     -21.082 -22.636   4.517  1.00  0.00           C  
ATOM   2381  C   THR A 158     -21.132 -21.429   5.450  1.00  0.00           C  
ATOM   2382  O   THR A 158     -20.523 -20.394   5.156  1.00  0.00           O  
ATOM   2383  CB  THR A 158     -20.963 -23.939   5.330  1.00  0.00           C  
ATOM   2384  OG1 THR A 158     -22.182 -24.170   6.048  1.00  0.00           O  
ATOM   2385  CG2 THR A 158     -19.808 -23.849   6.315  1.00  0.00           C  
ATOM   2386  H   THR A 158     -19.072 -22.164   3.968  1.00  0.00           H  
ATOM   2387  HA  THR A 158     -22.003 -22.656   3.935  1.00  0.00           H  
ATOM   2388  HB  THR A 158     -20.792 -24.775   4.653  1.00  0.00           H  
ATOM   2389  HG1 THR A 158     -22.238 -25.097   6.293  1.00  0.00           H  
ATOM   2390 1HG2 THR A 158     -19.739 -24.778   6.880  1.00  0.00           H  
ATOM   2391 2HG2 THR A 158     -18.878 -23.685   5.771  1.00  0.00           H  
ATOM   2392 3HG2 THR A 158     -19.978 -23.020   7.000  1.00  0.00           H  
ATOM   2393  N   THR A 159     -21.868 -21.544   6.552  1.00  0.00           N  
ATOM   2394  CA  THR A 159     -22.037 -20.417   7.477  1.00  0.00           C  
ATOM   2395  C   THR A 159     -20.981 -20.437   8.590  1.00  0.00           C  
ATOM   2396  O   THR A 159     -20.292 -21.436   8.772  1.00  0.00           O  
ATOM   2397  CB  THR A 159     -23.445 -20.425   8.104  1.00  0.00           C  
ATOM   2398  OG1 THR A 159     -23.594 -21.586   8.934  1.00  0.00           O  
ATOM   2399  CG2 THR A 159     -24.512 -20.442   7.020  1.00  0.00           C  
ATOM   2400  H   THR A 159     -22.321 -22.424   6.759  1.00  0.00           H  
ATOM   2401  HA  THR A 159     -21.958 -19.490   6.912  1.00  0.00           H  
ATOM   2402  HB  THR A 159     -23.573 -19.536   8.720  1.00  0.00           H  
ATOM   2403  HG1 THR A 159     -24.398 -21.505   9.453  1.00  0.00           H  
ATOM   2404 1HG2 THR A 159     -25.499 -20.447   7.481  1.00  0.00           H  
ATOM   2405 2HG2 THR A 159     -24.407 -19.556   6.394  1.00  0.00           H  
ATOM   2406 3HG2 THR A 159     -24.393 -21.335   6.407  1.00  0.00           H  
ATOM   2407  N   VAL A 160     -20.859 -19.349   9.346  1.00  0.00           N  
ATOM   2408  CA  VAL A 160     -19.899 -19.340  10.442  1.00  0.00           C  
ATOM   2409  C   VAL A 160     -20.372 -20.258  11.563  1.00  0.00           C  
ATOM   2410  O   VAL A 160     -19.559 -20.826  12.269  1.00  0.00           O  
ATOM   2411  CB  VAL A 160     -19.713 -17.911  10.987  1.00  0.00           C  
ATOM   2412  CG1 VAL A 160     -19.097 -17.013   9.925  1.00  0.00           C  
ATOM   2413  CG2 VAL A 160     -21.051 -17.357  11.452  1.00  0.00           C  
ATOM   2414  H   VAL A 160     -21.418 -18.524   9.173  1.00  0.00           H  
ATOM   2415  HA  VAL A 160     -18.951 -19.738  10.075  1.00  0.00           H  
ATOM   2416  HB  VAL A 160     -19.019 -17.940  11.827  1.00  0.00           H  
ATOM   2417 1HG1 VAL A 160     -18.972 -16.007  10.327  1.00  0.00           H  
ATOM   2418 2HG1 VAL A 160     -18.124 -17.409   9.633  1.00  0.00           H  
ATOM   2419 3HG1 VAL A 160     -19.751 -16.976   9.055  1.00  0.00           H  
ATOM   2420 1HG2 VAL A 160     -20.912 -16.347  11.837  1.00  0.00           H  
ATOM   2421 2HG2 VAL A 160     -21.747 -17.334  10.613  1.00  0.00           H  
ATOM   2422 3HG2 VAL A 160     -21.454 -17.993  12.241  1.00  0.00           H  
ATOM   2423  N   GLU A 161     -21.791 -20.452  11.830  1.00  0.00           N  
ATOM   2424  CA  GLU A 161     -22.394 -21.351  12.817  1.00  0.00           C  
ATOM   2425  C   GLU A 161     -22.033 -22.800  12.552  1.00  0.00           C  
ATOM   2426  O   GLU A 161     -21.835 -23.578  13.470  1.00  0.00           O  
ATOM   2427  CB  GLU A 161     -23.915 -21.195  12.821  1.00  0.00           C  
ATOM   2428  CG  GLU A 161     -24.408 -19.839  13.307  1.00  0.00           C  
ATOM   2429  CD  GLU A 161     -24.337 -18.776  12.248  1.00  0.00           C  
ATOM   2430  OE1 GLU A 161     -23.937 -19.084  11.150  1.00  0.00           O  
ATOM   2431  OE2 GLU A 161     -24.684 -17.654  12.535  1.00  0.00           O  
ATOM   2432  H   GLU A 161     -22.391 -19.926  11.211  1.00  0.00           H  
ATOM   2433  HA  GLU A 161     -22.011 -21.088  13.804  1.00  0.00           H  
ATOM   2434 1HB  GLU A 161     -24.301 -21.347  11.812  1.00  0.00           H  
ATOM   2435 2HB  GLU A 161     -24.359 -21.960  13.460  1.00  0.00           H  
ATOM   2436 1HG  GLU A 161     -25.441 -19.937  13.640  1.00  0.00           H  
ATOM   2437 2HG  GLU A 161     -23.807 -19.532  14.163  1.00  0.00           H  
ATOM   2438  N   GLU A 162     -21.963 -23.291  11.171  1.00  0.00           N  
ATOM   2439  CA  GLU A 162     -21.545 -24.616  10.732  1.00  0.00           C  
ATOM   2440  C   GLU A 162     -20.038 -24.827  10.896  1.00  0.00           C  
ATOM   2441  O   GLU A 162     -19.586 -25.914  11.270  1.00  0.00           O  
ATOM   2442  CB  GLU A 162     -21.965 -24.846   9.276  1.00  0.00           C  
ATOM   2443  CG  GLU A 162     -21.647 -26.228   8.741  1.00  0.00           C  
ATOM   2444  CD  GLU A 162     -22.416 -27.337   9.453  1.00  0.00           C  
ATOM   2445  OE1 GLU A 162     -23.343 -27.035  10.240  1.00  0.00           O  
ATOM   2446  OE2 GLU A 162     -22.080 -28.516   9.217  1.00  0.00           O  
ATOM   2447  H   GLU A 162     -22.246 -22.610  10.480  1.00  0.00           H  
ATOM   2448  HA  GLU A 162     -22.037 -25.358  11.360  1.00  0.00           H  
ATOM   2449 1HB  GLU A 162     -23.038 -24.688   9.179  1.00  0.00           H  
ATOM   2450 2HB  GLU A 162     -21.468 -24.118   8.635  1.00  0.00           H  
ATOM   2451 1HG  GLU A 162     -21.893 -26.259   7.679  1.00  0.00           H  
ATOM   2452 2HG  GLU A 162     -20.580 -26.412   8.845  1.00  0.00           H  
ATOM   2453  N   ALA A 163     -19.266 -23.782  10.600  1.00  0.00           N  
ATOM   2454  CA  ALA A 163     -17.825 -23.826  10.775  1.00  0.00           C  
ATOM   2455  C   ALA A 163     -17.468 -24.075  12.253  1.00  0.00           C  
ATOM   2456  O   ALA A 163     -16.564 -24.853  12.551  1.00  0.00           O  
ATOM   2457  CB  ALA A 163     -17.190 -22.526  10.271  1.00  0.00           C  
ATOM   2458  H   ALA A 163     -19.695 -22.937  10.247  1.00  0.00           H  
ATOM   2459  HA  ALA A 163     -17.437 -24.658  10.188  1.00  0.00           H  
ATOM   2460 1HB  ALA A 163     -16.111 -22.572  10.407  1.00  0.00           H  
ATOM   2461 2HB  ALA A 163     -17.418 -22.397   9.212  1.00  0.00           H  
ATOM   2462 3HB  ALA A 163     -17.593 -21.684  10.832  1.00  0.00           H  
ATOM   2463  N   VAL A 164     -18.188 -23.422  13.164  1.00  0.00           N  
ATOM   2464  CA  VAL A 164     -18.012 -23.643  14.600  1.00  0.00           C  
ATOM   2465  C   VAL A 164     -18.534 -25.018  15.008  1.00  0.00           C  
ATOM   2466  O   VAL A 164     -17.879 -25.748  15.758  1.00  0.00           O  
ATOM   2467  CB  VAL A 164     -18.748 -22.556  15.406  1.00  0.00           C  
ATOM   2468  CG1 VAL A 164     -18.769 -22.912  16.884  1.00  0.00           C  
ATOM   2469  CG2 VAL A 164     -18.082 -21.207  15.184  1.00  0.00           C  
ATOM   2470  H   VAL A 164     -18.877 -22.753  12.851  1.00  0.00           H  
ATOM   2471  HA  VAL A 164     -16.945 -23.606  14.828  1.00  0.00           H  
ATOM   2472  HB  VAL A 164     -19.785 -22.509  15.071  1.00  0.00           H  
ATOM   2473 1HG1 VAL A 164     -19.294 -22.133  17.438  1.00  0.00           H  
ATOM   2474 2HG1 VAL A 164     -19.282 -23.863  17.022  1.00  0.00           H  
ATOM   2475 3HG1 VAL A 164     -17.747 -22.992  17.253  1.00  0.00           H  
ATOM   2476 1HG2 VAL A 164     -18.609 -20.444  15.755  1.00  0.00           H  
ATOM   2477 2HG2 VAL A 164     -17.043 -21.257  15.512  1.00  0.00           H  
ATOM   2478 3HG2 VAL A 164     -18.116 -20.955  14.124  1.00  0.00           H  
ATOM   2479  N   TYR A 165     -19.851 -25.484  14.556  1.00  0.00           N  
ATOM   2480  CA  TYR A 165     -20.382 -26.810  14.852  1.00  0.00           C  
ATOM   2481  C   TYR A 165     -19.405 -27.938  14.490  1.00  0.00           C  
ATOM   2482  O   TYR A 165     -19.177 -28.854  15.282  1.00  0.00           O  
ATOM   2483  CB  TYR A 165     -21.711 -27.012  14.120  1.00  0.00           C  
ATOM   2484  CG  TYR A 165     -22.315 -28.384  14.320  1.00  0.00           C  
ATOM   2485  CD1 TYR A 165     -23.008 -28.673  15.487  1.00  0.00           C  
ATOM   2486  CD2 TYR A 165     -22.178 -29.353  13.338  1.00  0.00           C  
ATOM   2487  CE1 TYR A 165     -23.560 -29.926  15.670  1.00  0.00           C  
ATOM   2488  CE2 TYR A 165     -22.730 -30.606  13.520  1.00  0.00           C  
ATOM   2489  CZ  TYR A 165     -23.419 -30.893  14.681  1.00  0.00           C  
ATOM   2490  OH  TYR A 165     -23.969 -32.141  14.863  1.00  0.00           O  
ATOM   2491  H   TYR A 165     -20.394 -24.854  13.981  1.00  0.00           H  
ATOM   2492  HA  TYR A 165     -20.563 -26.880  15.925  1.00  0.00           H  
ATOM   2493 1HB  TYR A 165     -22.432 -26.269  14.463  1.00  0.00           H  
ATOM   2494 2HB  TYR A 165     -21.565 -26.858  13.052  1.00  0.00           H  
ATOM   2495  HD1 TYR A 165     -23.116 -27.912  16.260  1.00  0.00           H  
ATOM   2496  HD2 TYR A 165     -21.633 -29.126  12.421  1.00  0.00           H  
ATOM   2497  HE1 TYR A 165     -24.104 -30.153  16.586  1.00  0.00           H  
ATOM   2498  HE2 TYR A 165     -22.621 -31.367  12.748  1.00  0.00           H  
ATOM   2499  HH  TYR A 165     -24.409 -32.174  15.716  1.00  0.00           H  
ATOM   2500  N   ARG A 166     -18.791 -27.895  13.210  1.00  0.00           N  
ATOM   2501  CA  ARG A 166     -17.798 -28.878  12.793  1.00  0.00           C  
ATOM   2502  C   ARG A 166     -16.528 -28.780  13.599  1.00  0.00           C  
ATOM   2503  O   ARG A 166     -15.882 -29.791  13.879  1.00  0.00           O  
ATOM   2504  CB  ARG A 166     -17.464 -28.708  11.319  1.00  0.00           C  
ATOM   2505  CG  ARG A 166     -18.601 -29.032  10.362  1.00  0.00           C  
ATOM   2506  CD  ARG A 166     -18.199 -28.837   8.946  1.00  0.00           C  
ATOM   2507  NE  ARG A 166     -19.330 -28.963   8.039  1.00  0.00           N  
ATOM   2508  CZ  ARG A 166     -19.230 -29.034   6.698  1.00  0.00           C  
ATOM   2509  NH1 ARG A 166     -18.048 -28.992   6.123  1.00  0.00           N  
ATOM   2510  NH2 ARG A 166     -20.321 -29.148   5.960  1.00  0.00           N  
ATOM   2511  H   ARG A 166     -19.058 -27.164  12.566  1.00  0.00           H  
ATOM   2512  HA  ARG A 166     -18.220 -29.877  12.932  1.00  0.00           H  
ATOM   2513 1HB  ARG A 166     -17.159 -27.681  11.132  1.00  0.00           H  
ATOM   2514 2HB  ARG A 166     -16.623 -29.351  11.060  1.00  0.00           H  
ATOM   2515 1HG  ARG A 166     -18.902 -30.072  10.494  1.00  0.00           H  
ATOM   2516 2HG  ARG A 166     -19.450 -28.378  10.571  1.00  0.00           H  
ATOM   2517 1HD  ARG A 166     -17.774 -27.843   8.823  1.00  0.00           H  
ATOM   2518 2HD  ARG A 166     -17.457 -29.586   8.671  1.00  0.00           H  
ATOM   2519  HE  ARG A 166     -20.256 -28.997   8.445  1.00  0.00           H  
ATOM   2520 1HH1 ARG A 166     -17.215 -28.905   6.688  1.00  0.00           H  
ATOM   2521 2HH1 ARG A 166     -17.973 -29.047   5.118  1.00  0.00           H  
ATOM   2522 1HH2 ARG A 166     -21.229 -29.181   6.401  1.00  0.00           H  
ATOM   2523 2HH2 ARG A 166     -20.245 -29.201   4.955  1.00  0.00           H  
ATOM   2524  N   ALA A 167     -16.018 -27.446  14.020  1.00  0.00           N  
ATOM   2525  CA  ALA A 167     -14.820 -27.243  14.814  1.00  0.00           C  
ATOM   2526  C   ALA A 167     -15.014 -27.875  16.196  1.00  0.00           C  
ATOM   2527  O   ALA A 167     -14.074 -28.458  16.745  1.00  0.00           O  
ATOM   2528  CB  ALA A 167     -14.502 -25.756  14.925  1.00  0.00           C  
ATOM   2529  H   ALA A 167     -16.503 -26.644  13.644  1.00  0.00           H  
ATOM   2530  HA  ALA A 167     -13.992 -27.744  14.313  1.00  0.00           H  
ATOM   2531 1HB  ALA A 167     -13.601 -25.621  15.524  1.00  0.00           H  
ATOM   2532 2HB  ALA A 167     -14.341 -25.345  13.931  1.00  0.00           H  
ATOM   2533 3HB  ALA A 167     -15.335 -25.241  15.402  1.00  0.00           H  
ATOM   2534  N   LEU A 168     -16.233 -27.761  16.735  1.00  0.00           N  
ATOM   2535  CA  LEU A 168     -16.594 -28.379  18.025  1.00  0.00           C  
ATOM   2536  C   LEU A 168     -16.534 -29.911  17.990  1.00  0.00           C  
ATOM   2537  O   LEU A 168     -16.124 -30.533  18.971  1.00  0.00           O  
ATOM   2538  CB  LEU A 168     -18.005 -27.938  18.435  1.00  0.00           C  
ATOM   2539  CG  LEU A 168     -18.128 -26.500  18.951  1.00  0.00           C  
ATOM   2540  CD1 LEU A 168     -19.593 -26.085  18.957  1.00  0.00           C  
ATOM   2541  CD2 LEU A 168     -17.529 -26.409  20.348  1.00  0.00           C  
ATOM   2542  H   LEU A 168     -16.928 -27.227  16.234  1.00  0.00           H  
ATOM   2543  HA  LEU A 168     -15.868 -28.066  18.773  1.00  0.00           H  
ATOM   2544 1HB  LEU A 168     -18.664 -28.038  17.574  1.00  0.00           H  
ATOM   2545 2HB  LEU A 168     -18.362 -28.604  19.220  1.00  0.00           H  
ATOM   2546  HG  LEU A 168     -17.592 -25.824  18.283  1.00  0.00           H  
ATOM   2547 1HD1 LEU A 168     -19.680 -25.063  19.324  1.00  0.00           H  
ATOM   2548 2HD1 LEU A 168     -19.990 -26.141  17.942  1.00  0.00           H  
ATOM   2549 3HD1 LEU A 168     -20.159 -26.753  19.605  1.00  0.00           H  
ATOM   2550 1HD2 LEU A 168     -17.616 -25.386  20.715  1.00  0.00           H  
ATOM   2551 2HD2 LEU A 168     -18.066 -27.081  21.018  1.00  0.00           H  
ATOM   2552 3HD2 LEU A 168     -16.478 -26.693  20.312  1.00  0.00           H  
ATOM   2553  N   LYS A 169     -17.026 -30.671  16.821  1.00  0.00           N  
ATOM   2554  CA  LYS A 169     -16.897 -32.122  16.622  1.00  0.00           C  
ATOM   2555  C   LYS A 169     -15.438 -32.577  16.728  1.00  0.00           C  
ATOM   2556  O   LYS A 169     -15.136 -33.574  17.396  1.00  0.00           O  
ATOM   2557  CB  LYS A 169     -17.472 -32.528  15.265  1.00  0.00           C  
ATOM   2558  CG  LYS A 169     -17.369 -34.016  14.957  1.00  0.00           C  
ATOM   2559  CD  LYS A 169     -17.908 -34.333  13.571  1.00  0.00           C  
ATOM   2560  CE  LYS A 169     -17.670 -35.791  13.203  1.00  0.00           C  
ATOM   2561  NZ  LYS A 169     -18.126 -36.096  11.820  1.00  0.00           N  
ATOM   2562  H   LYS A 169     -17.519 -30.121  16.133  1.00  0.00           H  
ATOM   2563  HA  LYS A 169     -17.458 -32.631  17.405  1.00  0.00           H  
ATOM   2564 1HB  LYS A 169     -18.525 -32.249  15.218  1.00  0.00           H  
ATOM   2565 2HB  LYS A 169     -16.953 -31.987  14.472  1.00  0.00           H  
ATOM   2566 1HG  LYS A 169     -16.325 -34.328  15.012  1.00  0.00           H  
ATOM   2567 2HG  LYS A 169     -17.937 -34.580  15.696  1.00  0.00           H  
ATOM   2568 1HD  LYS A 169     -18.979 -34.130  13.542  1.00  0.00           H  
ATOM   2569 2HD  LYS A 169     -17.415 -33.698  12.835  1.00  0.00           H  
ATOM   2570 1HE  LYS A 169     -16.608 -36.015  13.281  1.00  0.00           H  
ATOM   2571 2HE  LYS A 169     -18.208 -36.434  13.899  1.00  0.00           H  
ATOM   2572 1HZ  LYS A 169     -17.951 -37.070  11.615  1.00  0.00           H  
ATOM   2573 2HZ  LYS A 169     -19.115 -35.908  11.740  1.00  0.00           H  
ATOM   2574 3HZ  LYS A 169     -17.620 -35.520  11.164  1.00  0.00           H  
ATOM   2575  N   LEU A 170     -14.479 -31.862  16.021  1.00  0.00           N  
ATOM   2576  CA  LEU A 170     -13.051 -32.155  15.980  1.00  0.00           C  
ATOM   2577  C   LEU A 170     -12.346 -31.706  17.249  1.00  0.00           C  
ATOM   2578  O   LEU A 170     -11.391 -32.341  17.677  1.00  0.00           O  
ATOM   2579  CB  LEU A 170     -12.406 -31.472  14.767  1.00  0.00           C  
ATOM   2580  CG  LEU A 170     -12.394 -32.291  13.471  1.00  0.00           C  
ATOM   2581  CD1 LEU A 170     -11.332 -33.377  13.567  1.00  0.00           C  
ATOM   2582  CD2 LEU A 170     -13.772 -32.891  13.236  1.00  0.00           C  
ATOM   2583  H   LEU A 170     -14.843 -31.115  15.447  1.00  0.00           H  
ATOM   2584  HA  LEU A 170     -12.919 -33.234  15.926  1.00  0.00           H  
ATOM   2585 1HB  LEU A 170     -12.941 -30.544  14.568  1.00  0.00           H  
ATOM   2586 2HB  LEU A 170     -11.374 -31.226  15.016  1.00  0.00           H  
ATOM   2587  HG  LEU A 170     -12.133 -31.643  12.634  1.00  0.00           H  
ATOM   2588 1HD1 LEU A 170     -11.323 -33.959  12.645  1.00  0.00           H  
ATOM   2589 2HD1 LEU A 170     -10.354 -32.919  13.716  1.00  0.00           H  
ATOM   2590 3HD1 LEU A 170     -11.557 -34.033  14.408  1.00  0.00           H  
ATOM   2591 1HD2 LEU A 170     -13.762 -33.473  12.314  1.00  0.00           H  
ATOM   2592 2HD2 LEU A 170     -14.033 -33.540  14.072  1.00  0.00           H  
ATOM   2593 3HD2 LEU A 170     -14.508 -32.092  13.153  1.00  0.00           H  
ATOM   2594  N   LYS A 171     -12.804 -30.603  17.836  1.00  0.00           N  
ATOM   2595  CA  LYS A 171     -12.276 -30.161  19.121  1.00  0.00           C  
ATOM   2596  C   LYS A 171     -12.393 -31.290  20.119  1.00  0.00           C  
ATOM   2597  O   LYS A 171     -11.432 -31.671  20.786  1.00  0.00           O  
ATOM   2598  CB  LYS A 171     -13.015 -28.921  19.627  1.00  0.00           C  
ATOM   2599  CG  LYS A 171     -12.696 -28.543  21.068  1.00  0.00           C  
ATOM   2600  CD  LYS A 171     -13.867 -28.848  21.991  1.00  0.00           C  
ATOM   2601  CE  LYS A 171     -13.624 -28.304  23.390  1.00  0.00           C  
ATOM   2602  NZ  LYS A 171     -14.727 -28.661  24.324  1.00  0.00           N  
ATOM   2603  H   LYS A 171     -13.527 -30.061  17.387  1.00  0.00           H  
ATOM   2604  HA  LYS A 171     -11.241 -29.843  18.982  1.00  0.00           H  
ATOM   2605 1HB  LYS A 171     -12.769 -28.068  18.995  1.00  0.00           H  
ATOM   2606 2HB  LYS A 171     -14.090 -29.084  19.554  1.00  0.00           H  
ATOM   2607 1HG  LYS A 171     -11.823 -29.102  21.406  1.00  0.00           H  
ATOM   2608 2HG  LYS A 171     -12.469 -27.479  21.122  1.00  0.00           H  
ATOM   2609 1HD  LYS A 171     -14.775 -28.397  21.587  1.00  0.00           H  
ATOM   2610 2HD  LYS A 171     -14.013 -29.926  22.050  1.00  0.00           H  
ATOM   2611 1HE  LYS A 171     -12.691 -28.707  23.780  1.00  0.00           H  
ATOM   2612 2HE  LYS A 171     -13.538 -27.218  23.350  1.00  0.00           H  
ATOM   2613 1HZ  LYS A 171     -14.529 -28.282  25.240  1.00  0.00           H  
ATOM   2614 2HZ  LYS A 171     -15.597 -28.277  23.983  1.00  0.00           H  
ATOM   2615 3HZ  LYS A 171     -14.805 -29.666  24.386  1.00  0.00           H  
ATOM   2616  N   THR A 172     -13.669 -31.933  20.293  1.00  0.00           N  
ATOM   2617  CA  THR A 172     -13.904 -33.014  21.226  1.00  0.00           C  
ATOM   2618  C   THR A 172     -13.098 -34.261  20.851  1.00  0.00           C  
ATOM   2619  O   THR A 172     -12.463 -34.875  21.714  1.00  0.00           O  
ATOM   2620  CB  THR A 172     -15.403 -33.360  21.293  1.00  0.00           C  
ATOM   2621  OG1 THR A 172     -16.139 -32.219  21.753  1.00  0.00           O  
ATOM   2622  CG2 THR A 172     -15.639 -34.526  22.241  1.00  0.00           C  
ATOM   2623  H   THR A 172     -14.436 -31.590  19.732  1.00  0.00           H  
ATOM   2624  HA  THR A 172     -13.556 -32.704  22.210  1.00  0.00           H  
ATOM   2625  HB  THR A 172     -15.759 -33.630  20.299  1.00  0.00           H  
ATOM   2626  HG1 THR A 172     -16.008 -31.488  21.144  1.00  0.00           H  
ATOM   2627 1HG2 THR A 172     -16.703 -34.757  22.276  1.00  0.00           H  
ATOM   2628 2HG2 THR A 172     -15.089 -35.399  21.888  1.00  0.00           H  
ATOM   2629 3HG2 THR A 172     -15.293 -34.260  23.239  1.00  0.00           H  
ATOM   2630  N   LYS A 173     -13.086 -34.613  19.568  1.00  0.00           N  
ATOM   2631  CA  LYS A 173     -12.400 -35.837  19.148  1.00  0.00           C  
ATOM   2632  C   LYS A 173     -10.909 -35.822  19.415  1.00  0.00           C  
ATOM   2633  O   LYS A 173     -10.368 -36.780  19.959  1.00  0.00           O  
ATOM   2634  CB  LYS A 173     -12.642 -36.087  17.658  1.00  0.00           C  
ATOM   2635  CG  LYS A 173     -11.977 -37.344  17.115  1.00  0.00           C  
ATOM   2636  CD  LYS A 173     -12.282 -37.537  15.637  1.00  0.00           C  
ATOM   2637  CE  LYS A 173     -11.587 -38.772  15.084  1.00  0.00           C  
ATOM   2638  NZ  LYS A 173     -11.851 -38.955  13.631  1.00  0.00           N  
ATOM   2639  H   LYS A 173     -13.549 -34.045  18.873  1.00  0.00           H  
ATOM   2640  HA  LYS A 173     -12.796 -36.672  19.726  1.00  0.00           H  
ATOM   2641 1HB  LYS A 173     -13.714 -36.167  17.472  1.00  0.00           H  
ATOM   2642 2HB  LYS A 173     -12.273 -35.238  17.082  1.00  0.00           H  
ATOM   2643 1HG  LYS A 173     -10.897 -37.271  17.247  1.00  0.00           H  
ATOM   2644 2HG  LYS A 173     -12.334 -38.212  17.668  1.00  0.00           H  
ATOM   2645 1HD  LYS A 173     -13.360 -37.644  15.499  1.00  0.00           H  
ATOM   2646 2HD  LYS A 173     -11.948 -36.663  15.079  1.00  0.00           H  
ATOM   2647 1HE  LYS A 173     -10.512 -38.683  15.237  1.00  0.00           H  
ATOM   2648 2HE  LYS A 173     -11.935 -39.656  15.617  1.00  0.00           H  
ATOM   2649 1HZ  LYS A 173     -11.373 -39.783  13.303  1.00  0.00           H  
ATOM   2650 2HZ  LYS A 173     -12.844 -39.058  13.478  1.00  0.00           H  
ATOM   2651 3HZ  LYS A 173     -11.514 -38.149  13.123  1.00  0.00           H  
ATOM   2652  N   LEU A 174     -10.254 -34.731  19.037  1.00  0.00           N  
ATOM   2653  CA  LEU A 174      -8.805 -34.665  19.069  1.00  0.00           C  
ATOM   2654  C   LEU A 174      -8.267 -34.018  20.329  1.00  0.00           C  
ATOM   2655  O   LEU A 174      -7.109 -34.223  20.679  1.00  0.00           O  
ATOM   2656  CB  LEU A 174      -8.295 -33.892  17.846  1.00  0.00           C  
ATOM   2657  CG  LEU A 174      -8.669 -34.483  16.481  1.00  0.00           C  
ATOM   2658  CD1 LEU A 174      -8.182 -33.558  15.376  1.00  0.00           C  
ATOM   2659  CD2 LEU A 174      -8.056 -35.869  16.344  1.00  0.00           C  
ATOM   2660  H   LEU A 174     -10.777 -33.929  18.719  1.00  0.00           H  
ATOM   2661  HA  LEU A 174      -8.412 -35.680  19.014  1.00  0.00           H  
ATOM   2662 1HB  LEU A 174      -8.692 -32.879  17.888  1.00  0.00           H  
ATOM   2663 2HB  LEU A 174      -7.208 -33.837  17.898  1.00  0.00           H  
ATOM   2664  HG  LEU A 174      -9.754 -34.557  16.401  1.00  0.00           H  
ATOM   2665 1HD1 LEU A 174      -8.447 -33.978  14.405  1.00  0.00           H  
ATOM   2666 2HD1 LEU A 174      -8.651 -32.579  15.487  1.00  0.00           H  
ATOM   2667 3HD1 LEU A 174      -7.099 -33.451  15.440  1.00  0.00           H  
ATOM   2668 1HD2 LEU A 174      -8.322 -36.290  15.374  1.00  0.00           H  
ATOM   2669 2HD2 LEU A 174      -6.971 -35.796  16.422  1.00  0.00           H  
ATOM   2670 3HD2 LEU A 174      -8.435 -36.515  17.136  1.00  0.00           H  
ATOM   2671  N   GLY A 175      -9.102 -33.227  21.000  1.00  0.00           N  
ATOM   2672  CA  GLY A 175      -8.668 -32.450  22.150  1.00  0.00           C  
ATOM   2673  C   GLY A 175      -7.915 -31.181  21.756  1.00  0.00           C  
ATOM   2674  O   GLY A 175      -6.910 -30.821  22.380  1.00  0.00           O  
ATOM   2675  H   GLY A 175     -10.065 -33.164  20.701  1.00  0.00           H  
ATOM   2676 1HA  GLY A 175      -9.535 -32.173  22.751  1.00  0.00           H  
ATOM   2677 2HA  GLY A 175      -8.023 -33.062  22.779  1.00  0.00           H  
ATOM   2678  N   VAL A 176      -8.393 -30.500  20.718  1.00  0.00           N  
ATOM   2679  CA  VAL A 176      -7.722 -29.307  20.206  1.00  0.00           C  
ATOM   2680  C   VAL A 176      -8.689 -28.129  20.258  1.00  0.00           C  
ATOM   2681  O   VAL A 176      -9.887 -28.319  20.437  1.00  0.00           O  
ATOM   2682  CB  VAL A 176      -7.243 -29.525  18.757  1.00  0.00           C  
ATOM   2683  CG1 VAL A 176      -6.285 -30.705  18.685  1.00  0.00           C  
ATOM   2684  CG2 VAL A 176      -8.438 -29.745  17.843  1.00  0.00           C  
ATOM   2685  H   VAL A 176      -9.242 -30.817  20.271  1.00  0.00           H  
ATOM   2686  HA  VAL A 176      -6.860 -29.096  20.841  1.00  0.00           H  
ATOM   2687  HB  VAL A 176      -6.692 -28.643  18.430  1.00  0.00           H  
ATOM   2688 1HG1 VAL A 176      -5.955 -30.845  17.656  1.00  0.00           H  
ATOM   2689 2HG1 VAL A 176      -5.418 -30.510  19.319  1.00  0.00           H  
ATOM   2690 3HG1 VAL A 176      -6.791 -31.606  19.029  1.00  0.00           H  
ATOM   2691 1HG2 VAL A 176      -8.092 -29.897  16.822  1.00  0.00           H  
ATOM   2692 2HG2 VAL A 176      -8.993 -30.624  18.175  1.00  0.00           H  
ATOM   2693 3HG2 VAL A 176      -9.088 -28.870  17.879  1.00  0.00           H  
ATOM   2694  N   SER A 177      -8.184 -26.798  20.118  1.00  0.00           N  
ATOM   2695  CA  SER A 177      -8.922 -25.543  20.126  1.00  0.00           C  
ATOM   2696  C   SER A 177      -9.763 -25.441  18.854  1.00  0.00           C  
ATOM   2697  O   SER A 177      -9.542 -26.159  17.893  1.00  0.00           O  
ATOM   2698  CB  SER A 177      -7.970 -24.367  20.227  1.00  0.00           C  
ATOM   2699  OG  SER A 177      -7.165 -24.274  19.084  1.00  0.00           O  
ATOM   2700  H   SER A 177      -7.182 -26.777  19.998  1.00  0.00           H  
ATOM   2701  HA  SER A 177      -9.566 -25.526  21.008  1.00  0.00           H  
ATOM   2702 1HB  SER A 177      -8.541 -23.446  20.349  1.00  0.00           H  
ATOM   2703 2HB  SER A 177      -7.342 -24.482  21.108  1.00  0.00           H  
ATOM   2704  HG  SER A 177      -6.474 -24.931  19.193  1.00  0.00           H  
ATOM   2705  N   LEU A 178     -10.732 -24.541  18.856  1.00  0.00           N  
ATOM   2706  CA  LEU A 178     -11.599 -24.327  17.709  1.00  0.00           C  
ATOM   2707  C   LEU A 178     -10.792 -23.818  16.517  1.00  0.00           C  
ATOM   2708  O   LEU A 178     -11.114 -24.094  15.352  1.00  0.00           O  
ATOM   2709  CB  LEU A 178     -12.707 -23.326  18.059  1.00  0.00           C  
ATOM   2710  CG  LEU A 178     -13.754 -23.818  19.066  1.00  0.00           C  
ATOM   2711  CD1 LEU A 178     -14.631 -22.650  19.499  1.00  0.00           C  
ATOM   2712  CD2 LEU A 178     -14.588 -24.922  18.433  1.00  0.00           C  
ATOM   2713  H   LEU A 178     -10.869 -23.984  19.687  1.00  0.00           H  
ATOM   2714  HA  LEU A 178     -12.074 -25.275  17.455  1.00  0.00           H  
ATOM   2715 1HB  LEU A 178     -12.247 -22.429  18.471  1.00  0.00           H  
ATOM   2716 2HB  LEU A 178     -13.231 -23.053  17.143  1.00  0.00           H  
ATOM   2717  HG  LEU A 178     -13.253 -24.205  19.953  1.00  0.00           H  
ATOM   2718 1HD1 LEU A 178     -15.375 -23.000  20.214  1.00  0.00           H  
ATOM   2719 2HD1 LEU A 178     -14.012 -21.884  19.965  1.00  0.00           H  
ATOM   2720 3HD1 LEU A 178     -15.134 -22.231  18.628  1.00  0.00           H  
ATOM   2721 1HD2 LEU A 178     -15.332 -25.272  19.149  1.00  0.00           H  
ATOM   2722 2HD2 LEU A 178     -15.091 -24.536  17.546  1.00  0.00           H  
ATOM   2723 3HD2 LEU A 178     -13.939 -25.751  18.149  1.00  0.00           H  
ATOM   2724  N   LEU A 179      -9.749 -22.982  16.708  1.00  0.00           N  
ATOM   2725  CA  LEU A 179      -8.811 -22.405  15.764  1.00  0.00           C  
ATOM   2726  C   LEU A 179      -7.977 -23.475  15.088  1.00  0.00           C  
ATOM   2727  O   LEU A 179      -7.703 -23.400  13.891  1.00  0.00           O  
ATOM   2728  CB  LEU A 179      -7.891 -21.406  16.477  1.00  0.00           C  
ATOM   2729  CG  LEU A 179      -6.825 -20.739  15.598  1.00  0.00           C  
ATOM   2730  CD1 LEU A 179      -7.500 -20.016  14.441  1.00  0.00           C  
ATOM   2731  CD2 LEU A 179      -6.003 -19.776  16.440  1.00  0.00           C  
ATOM   2732  H   LEU A 179      -9.662 -22.756  17.688  1.00  0.00           H  
ATOM   2733  HA  LEU A 179      -9.376 -21.880  14.992  1.00  0.00           H  
ATOM   2734 1HB  LEU A 179      -8.504 -20.617  16.910  1.00  0.00           H  
ATOM   2735 2HB  LEU A 179      -7.377 -21.924  17.286  1.00  0.00           H  
ATOM   2736  HG  LEU A 179      -6.171 -21.503  15.177  1.00  0.00           H  
ATOM   2737 1HD1 LEU A 179      -6.743 -19.542  13.816  1.00  0.00           H  
ATOM   2738 2HD1 LEU A 179      -8.066 -20.732  13.844  1.00  0.00           H  
ATOM   2739 3HD1 LEU A 179      -8.175 -19.255  14.832  1.00  0.00           H  
ATOM   2740 1HD2 LEU A 179      -5.244 -19.302  15.815  1.00  0.00           H  
ATOM   2741 2HD2 LEU A 179      -6.656 -19.011  16.860  1.00  0.00           H  
ATOM   2742 3HD2 LEU A 179      -5.517 -20.322  17.249  1.00  0.00           H  
ATOM   2743  N   GLN A 180      -7.449 -24.525  15.850  1.00  0.00           N  
ATOM   2744  CA  GLN A 180      -6.777 -25.720  15.353  1.00  0.00           C  
ATOM   2745  C   GLN A 180      -7.731 -26.606  14.590  1.00  0.00           C  
ATOM   2746  O   GLN A 180      -7.369 -27.179  13.557  1.00  0.00           O  
ATOM   2747  CB  GLN A 180      -6.150 -26.507  16.507  1.00  0.00           C  
ATOM   2748  CG  GLN A 180      -4.984 -25.802  17.181  1.00  0.00           C  
ATOM   2749  CD  GLN A 180      -4.611 -26.439  18.506  1.00  0.00           C  
ATOM   2750  OE1 GLN A 180      -5.399 -26.438  19.456  1.00  0.00           O  
ATOM   2751  NE2 GLN A 180      -3.405 -26.986  18.579  1.00  0.00           N  
ATOM   2752  H   GLN A 180      -7.564 -24.405  16.846  1.00  0.00           H  
ATOM   2753  HA  GLN A 180      -5.975 -25.411  14.680  1.00  0.00           H  
ATOM   2754 1HB  GLN A 180      -6.906 -26.706  17.266  1.00  0.00           H  
ATOM   2755 2HB  GLN A 180      -5.793 -27.470  16.140  1.00  0.00           H  
ATOM   2756 1HG  GLN A 180      -4.116 -25.849  16.522  1.00  0.00           H  
ATOM   2757 2HG  GLN A 180      -5.259 -24.763  17.364  1.00  0.00           H  
ATOM   2758 1HE2 GLN A 180      -3.103 -27.421  19.429  1.00  0.00           H  
ATOM   2759 2HE2 GLN A 180      -2.796 -26.965  17.786  1.00  0.00           H  
ATOM   2760  N   ALA A 181      -9.015 -26.826  15.121  1.00  0.00           N  
ATOM   2761  CA  ALA A 181      -9.991 -27.633  14.394  1.00  0.00           C  
ATOM   2762  C   ALA A 181     -10.409 -26.920  13.114  1.00  0.00           C  
ATOM   2763  O   ALA A 181     -10.651 -27.552  12.088  1.00  0.00           O  
ATOM   2764  CB  ALA A 181     -11.209 -27.900  15.269  1.00  0.00           C  
ATOM   2765  H   ALA A 181      -9.257 -26.455  16.027  1.00  0.00           H  
ATOM   2766  HA  ALA A 181      -9.525 -28.583  14.142  1.00  0.00           H  
ATOM   2767 1HB  ALA A 181     -11.930 -28.502  14.714  1.00  0.00           H  
ATOM   2768 2HB  ALA A 181     -10.902 -28.435  16.166  1.00  0.00           H  
ATOM   2769 3HB  ALA A 181     -11.670 -26.953  15.550  1.00  0.00           H  
ATOM   2770  N   ALA A 182     -10.488 -25.595  13.186  1.00  0.00           N  
ATOM   2771  CA  ALA A 182     -10.856 -24.799  12.023  1.00  0.00           C  
ATOM   2772  C   ALA A 182      -9.844 -24.994  10.907  1.00  0.00           C  
ATOM   2773  O   ALA A 182     -10.210 -25.132   9.739  1.00  0.00           O  
ATOM   2774  CB  ALA A 182     -10.966 -23.327  12.393  1.00  0.00           C  
ATOM   2775  H   ALA A 182     -10.292 -25.127  14.059  1.00  0.00           H  
ATOM   2776  HA  ALA A 182     -11.826 -25.146  11.668  1.00  0.00           H  
ATOM   2777 1HB  ALA A 182     -11.234 -22.749  11.508  1.00  0.00           H  
ATOM   2778 2HB  ALA A 182     -11.735 -23.200  13.156  1.00  0.00           H  
ATOM   2779 3HB  ALA A 182     -10.010 -22.978  12.779  1.00  0.00           H  
ATOM   2780  N   ALA A 183      -8.366 -25.024  11.190  1.00  0.00           N  
ATOM   2781  CA  ALA A 183      -7.339 -25.321  10.202  1.00  0.00           C  
ATOM   2782  C   ALA A 183      -7.489 -26.715   9.576  1.00  0.00           C  
ATOM   2783  O   ALA A 183      -7.127 -26.929   8.420  1.00  0.00           O  
ATOM   2784  CB  ALA A 183      -5.963 -25.180  10.837  1.00  0.00           C  
ATOM   2785  H   ALA A 183      -8.092 -24.819  12.141  1.00  0.00           H  
ATOM   2786  HA  ALA A 183      -7.428 -24.597   9.392  1.00  0.00           H  
ATOM   2787 1HB  ALA A 183      -5.195 -25.380  10.090  1.00  0.00           H  
ATOM   2788 2HB  ALA A 183      -5.842 -24.167  11.220  1.00  0.00           H  
ATOM   2789 3HB  ALA A 183      -5.867 -25.891  11.656  1.00  0.00           H  
ATOM   2790  N   ILE A 184      -7.940 -27.787  10.388  1.00  0.00           N  
ATOM   2791  CA  ILE A 184      -8.258 -29.132   9.881  1.00  0.00           C  
ATOM   2792  C   ILE A 184      -9.405 -29.112   8.869  1.00  0.00           C  
ATOM   2793  O   ILE A 184      -9.343 -29.775   7.834  1.00  0.00           O  
ATOM   2794  CB  ILE A 184      -8.623 -30.079  11.039  1.00  0.00           C  
ATOM   2795  CG1 ILE A 184      -7.396 -30.350  11.914  1.00  0.00           C  
ATOM   2796  CG2 ILE A 184      -9.195 -31.381  10.500  1.00  0.00           C  
ATOM   2797  CD1 ILE A 184      -7.721 -31.017  13.231  1.00  0.00           C  
ATOM   2798  H   ILE A 184      -8.081 -27.585  11.368  1.00  0.00           H  
ATOM   2799  HA  ILE A 184      -7.379 -29.528   9.377  1.00  0.00           H  
ATOM   2800  HB  ILE A 184      -9.366 -29.603  11.677  1.00  0.00           H  
ATOM   2801 1HG1 ILE A 184      -6.697 -30.987  11.372  1.00  0.00           H  
ATOM   2802 2HG1 ILE A 184      -6.885 -29.411  12.125  1.00  0.00           H  
ATOM   2803 1HG2 ILE A 184      -9.447 -32.039  11.332  1.00  0.00           H  
ATOM   2804 2HG2 ILE A 184     -10.092 -31.171   9.919  1.00  0.00           H  
ATOM   2805 3HG2 ILE A 184      -8.456 -31.868   9.864  1.00  0.00           H  
ATOM   2806 1HD1 ILE A 184      -6.802 -31.176  13.795  1.00  0.00           H  
ATOM   2807 2HD1 ILE A 184      -8.393 -30.379  13.806  1.00  0.00           H  
ATOM   2808 3HD1 ILE A 184      -8.202 -31.976  13.044  1.00  0.00           H  
ATOM   2809  N   LEU A 185     -10.613 -28.304   9.095  1.00  0.00           N  
ATOM   2810  CA  LEU A 185     -11.750 -28.123   8.196  1.00  0.00           C  
ATOM   2811  C   LEU A 185     -11.311 -27.445   6.897  1.00  0.00           C  
ATOM   2812  O   LEU A 185     -11.746 -27.813   5.798  1.00  0.00           O  
ATOM   2813  CB  LEU A 185     -12.841 -27.288   8.878  1.00  0.00           C  
ATOM   2814  CG  LEU A 185     -13.436 -27.888  10.158  1.00  0.00           C  
ATOM   2815  CD1 LEU A 185     -14.406 -26.894  10.782  1.00  0.00           C  
ATOM   2816  CD2 LEU A 185     -14.133 -29.199   9.827  1.00  0.00           C  
ATOM   2817  H   LEU A 185     -10.614 -27.838   9.989  1.00  0.00           H  
ATOM   2818  HA  LEU A 185     -12.160 -29.104   7.951  1.00  0.00           H  
ATOM   2819 1HB  LEU A 185     -12.424 -26.314   9.131  1.00  0.00           H  
ATOM   2820 2HB  LEU A 185     -13.657 -27.138   8.171  1.00  0.00           H  
ATOM   2821  HG  LEU A 185     -12.638 -28.073  10.878  1.00  0.00           H  
ATOM   2822 1HD1 LEU A 185     -14.829 -27.321  11.692  1.00  0.00           H  
ATOM   2823 2HD1 LEU A 185     -13.877 -25.973  11.026  1.00  0.00           H  
ATOM   2824 3HD1 LEU A 185     -15.208 -26.677  10.077  1.00  0.00           H  
ATOM   2825 1HD2 LEU A 185     -14.556 -29.626  10.737  1.00  0.00           H  
ATOM   2826 2HD2 LEU A 185     -14.932 -29.015   9.108  1.00  0.00           H  
ATOM   2827 3HD2 LEU A 185     -13.413 -29.897   9.399  1.00  0.00           H  
ATOM   2828  N   ILE A 186     -10.431 -26.458   7.041  1.00  0.00           N  
ATOM   2829  CA  ILE A 186      -9.816 -25.807   5.887  1.00  0.00           C  
ATOM   2830  C   ILE A 186      -8.953 -26.791   5.098  1.00  0.00           C  
ATOM   2831  O   ILE A 186      -9.049 -26.869   3.872  1.00  0.00           O  
ATOM   2832  CB  ILE A 186      -8.959 -24.606   6.325  1.00  0.00           C  
ATOM   2833  CG1 ILE A 186      -9.850 -23.476   6.848  1.00  0.00           C  
ATOM   2834  CG2 ILE A 186      -8.098 -24.118   5.170  1.00  0.00           C  
ATOM   2835  CD1 ILE A 186      -9.097 -22.405   7.603  1.00  0.00           C  
ATOM   2836  H   ILE A 186     -10.183 -26.150   7.970  1.00  0.00           H  
ATOM   2837  HA  ILE A 186     -10.613 -25.459   5.230  1.00  0.00           H  
ATOM   2838  HB  ILE A 186      -8.311 -24.903   7.149  1.00  0.00           H  
ATOM   2839 1HG1 ILE A 186     -10.368 -23.006   6.013  1.00  0.00           H  
ATOM   2840 2HG1 ILE A 186     -10.610 -23.890   7.511  1.00  0.00           H  
ATOM   2841 1HG2 ILE A 186      -7.499 -23.268   5.497  1.00  0.00           H  
ATOM   2842 2HG2 ILE A 186      -7.439 -24.921   4.843  1.00  0.00           H  
ATOM   2843 3HG2 ILE A 186      -8.738 -23.813   4.342  1.00  0.00           H  
ATOM   2844 1HD1 ILE A 186      -9.796 -21.640   7.942  1.00  0.00           H  
ATOM   2845 2HD1 ILE A 186      -8.599 -22.849   8.465  1.00  0.00           H  
ATOM   2846 3HD1 ILE A 186      -8.355 -21.952   6.947  1.00  0.00           H  
ATOM   2847  N   LEU A 187      -8.102 -27.547   5.790  1.00  0.00           N  
ATOM   2848  CA  LEU A 187      -7.269 -28.525   5.101  1.00  0.00           C  
ATOM   2849  C   LEU A 187      -8.066 -29.490   4.221  1.00  0.00           C  
ATOM   2850  O   LEU A 187      -7.687 -29.761   3.082  1.00  0.00           O  
ATOM   2851  CB  LEU A 187      -6.463 -29.326   6.131  1.00  0.00           C  
ATOM   2852  CG  LEU A 187      -5.606 -30.466   5.565  1.00  0.00           C  
ATOM   2853  CD1 LEU A 187      -4.566 -29.895   4.611  1.00  0.00           C  
ATOM   2854  CD2 LEU A 187      -4.944 -31.220   6.709  1.00  0.00           C  
ATOM   2855  H   LEU A 187      -8.025 -27.454   6.793  1.00  0.00           H  
ATOM   2856  HA  LEU A 187      -6.589 -27.986   4.441  1.00  0.00           H  
ATOM   2857 1HB  LEU A 187      -5.799 -28.644   6.659  1.00  0.00           H  
ATOM   2858 2HB  LEU A 187      -7.155 -29.758   6.854  1.00  0.00           H  
ATOM   2859  HG  LEU A 187      -6.239 -31.149   4.998  1.00  0.00           H  
ATOM   2860 1HD1 LEU A 187      -3.958 -30.705   4.209  1.00  0.00           H  
ATOM   2861 2HD1 LEU A 187      -5.068 -29.378   3.793  1.00  0.00           H  
ATOM   2862 3HD1 LEU A 187      -3.928 -29.193   5.147  1.00  0.00           H  
ATOM   2863 1HD2 LEU A 187      -4.336 -32.030   6.307  1.00  0.00           H  
ATOM   2864 2HD2 LEU A 187      -4.310 -30.537   7.276  1.00  0.00           H  
ATOM   2865 3HD2 LEU A 187      -5.711 -31.632   7.365  1.00  0.00           H  
ATOM   2866  N   ALA A 188      -9.178 -30.022   4.734  1.00  0.00           N  
ATOM   2867  CA  ALA A 188     -10.032 -30.898   3.924  1.00  0.00           C  
ATOM   2868  C   ALA A 188     -10.549 -30.223   2.646  1.00  0.00           C  
ATOM   2869  O   ALA A 188     -10.611 -30.842   1.582  1.00  0.00           O  
ATOM   2870  CB  ALA A 188     -11.200 -31.432   4.753  1.00  0.00           C  
ATOM   2871  H   ALA A 188      -9.441 -29.826   5.690  1.00  0.00           H  
ATOM   2872  HA  ALA A 188      -9.427 -31.740   3.586  1.00  0.00           H  
ATOM   2873 1HB  ALA A 188     -11.820 -32.077   4.133  1.00  0.00           H  
ATOM   2874 2HB  ALA A 188     -10.816 -32.000   5.599  1.00  0.00           H  
ATOM   2875 3HB  ALA A 188     -11.796 -30.597   5.116  1.00  0.00           H  
ATOM   2876  N   ALA A 189     -10.977 -28.920   2.756  1.00  0.00           N  
ATOM   2877  CA  ALA A 189     -11.503 -28.181   1.616  1.00  0.00           C  
ATOM   2878  C   ALA A 189     -10.385 -27.995   0.592  1.00  0.00           C  
ATOM   2879  O   ALA A 189     -10.608 -28.105  -0.613  1.00  0.00           O  
ATOM   2880  CB  ALA A 189     -12.076 -26.846   2.070  1.00  0.00           C  
ATOM   2881  H   ALA A 189     -10.923 -28.464   3.655  1.00  0.00           H  
ATOM   2882  HA  ALA A 189     -12.302 -28.772   1.166  1.00  0.00           H  
ATOM   2883 1HB  ALA A 189     -12.466 -26.305   1.207  1.00  0.00           H  
ATOM   2884 2HB  ALA A 189     -12.882 -27.020   2.784  1.00  0.00           H  
ATOM   2885 3HB  ALA A 189     -11.293 -26.257   2.544  1.00  0.00           H  
ATOM   2886  N   ARG A 190      -9.185 -27.715   1.090  1.00  0.00           N  
ATOM   2887  CA  ARG A 190      -8.026 -27.473   0.238  1.00  0.00           C  
ATOM   2888  C   ARG A 190      -7.527 -28.729  -0.484  1.00  0.00           C  
ATOM   2889  O   ARG A 190      -7.000 -28.651  -1.595  1.00  0.00           O  
ATOM   2890  CB  ARG A 190      -6.888 -26.895   1.066  1.00  0.00           C  
ATOM   2891  CG  ARG A 190      -7.182 -25.549   1.708  1.00  0.00           C  
ATOM   2892  CD  ARG A 190      -7.325 -24.475   0.691  1.00  0.00           C  
ATOM   2893  NE  ARG A 190      -7.447 -23.162   1.303  1.00  0.00           N  
ATOM   2894  CZ  ARG A 190      -7.953 -22.075   0.687  1.00  0.00           C  
ATOM   2895  NH1 ARG A 190      -8.378 -22.161  -0.553  1.00  0.00           N  
ATOM   2896  NH2 ARG A 190      -8.021 -20.923   1.330  1.00  0.00           N  
ATOM   2897  H   ARG A 190      -9.077 -27.667   2.095  1.00  0.00           H  
ATOM   2898  HA  ARG A 190      -8.306 -26.756  -0.534  1.00  0.00           H  
ATOM   2899 1HB  ARG A 190      -6.629 -27.590   1.864  1.00  0.00           H  
ATOM   2900 2HB  ARG A 190      -6.004 -26.775   0.438  1.00  0.00           H  
ATOM   2901 1HG  ARG A 190      -8.113 -25.611   2.272  1.00  0.00           H  
ATOM   2902 2HG  ARG A 190      -6.367 -25.279   2.380  1.00  0.00           H  
ATOM   2903 1HD  ARG A 190      -6.448 -24.470   0.043  1.00  0.00           H  
ATOM   2904 2HD  ARG A 190      -8.216 -24.656   0.093  1.00  0.00           H  
ATOM   2905  HE  ARG A 190      -7.129 -23.056   2.257  1.00  0.00           H  
ATOM   2906 1HH1 ARG A 190      -8.326 -23.043  -1.045  1.00  0.00           H  
ATOM   2907 2HH1 ARG A 190      -8.757 -21.347  -1.015  1.00  0.00           H  
ATOM   2908 1HH2 ARG A 190      -7.693 -20.856   2.285  1.00  0.00           H  
ATOM   2909 2HH2 ARG A 190      -8.399 -20.109   0.870  1.00  0.00           H  
ATOM   2910  N   LEU A 191      -7.565 -29.971   0.162  1.00  0.00           N  
ATOM   2911  CA  LEU A 191      -7.189 -31.273  -0.369  1.00  0.00           C  
ATOM   2912  C   LEU A 191      -8.284 -31.834  -1.250  1.00  0.00           C  
ATOM   2913  O   LEU A 191      -8.022 -32.592  -2.175  1.00  0.00           O  
ATOM   2914  CB  LEU A 191      -6.895 -32.252   0.775  1.00  0.00           C  
ATOM   2915  CG  LEU A 191      -5.666 -31.924   1.632  1.00  0.00           C  
ATOM   2916  CD1 LEU A 191      -5.603 -32.878   2.817  1.00  0.00           C  
ATOM   2917  CD2 LEU A 191      -4.409 -32.026   0.780  1.00  0.00           C  
ATOM   2918  H   LEU A 191      -7.824 -29.892   1.134  1.00  0.00           H  
ATOM   2919  HA  LEU A 191      -6.282 -31.156  -0.963  1.00  0.00           H  
ATOM   2920 1HB  LEU A 191      -7.760 -32.286   1.435  1.00  0.00           H  
ATOM   2921 2HB  LEU A 191      -6.748 -33.247   0.352  1.00  0.00           H  
ATOM   2922  HG  LEU A 191      -5.756 -30.910   2.025  1.00  0.00           H  
ATOM   2923 1HD1 LEU A 191      -4.730 -32.644   3.427  1.00  0.00           H  
ATOM   2924 2HD1 LEU A 191      -6.504 -32.770   3.420  1.00  0.00           H  
ATOM   2925 3HD1 LEU A 191      -5.529 -33.903   2.455  1.00  0.00           H  
ATOM   2926 1HD2 LEU A 191      -3.537 -31.792   1.390  1.00  0.00           H  
ATOM   2927 2HD2 LEU A 191      -4.317 -33.040   0.388  1.00  0.00           H  
ATOM   2928 3HD2 LEU A 191      -4.474 -31.322  -0.049  1.00  0.00           H  
ATOM   2929  N   GLY A 192      -9.525 -31.466  -0.957  1.00  0.00           N  
ATOM   2930  CA  GLY A 192     -10.636 -31.954  -1.743  1.00  0.00           C  
ATOM   2931  C   GLY A 192     -11.123 -33.279  -1.184  1.00  0.00           C  
ATOM   2932  O   GLY A 192     -11.549 -34.159  -1.940  1.00  0.00           O  
ATOM   2933  H   GLY A 192      -9.707 -30.843  -0.183  1.00  0.00           H  
ATOM   2934 1HA  GLY A 192     -11.442 -31.221  -1.730  1.00  0.00           H  
ATOM   2935 2HA  GLY A 192     -10.326 -32.072  -2.781  1.00  0.00           H  
ATOM   2936  N   THR A 193     -11.041 -33.424   0.139  1.00  0.00           N  
ATOM   2937  CA  THR A 193     -11.450 -34.656   0.822  1.00  0.00           C  
ATOM   2938  C   THR A 193     -12.295 -34.372   2.075  1.00  0.00           C  
ATOM   2939  O   THR A 193     -12.812 -33.268   2.246  1.00  0.00           O  
ATOM   2940  CB  THR A 193     -10.220 -35.497   1.211  1.00  0.00           C  
ATOM   2941  OG1 THR A 193     -10.649 -36.771   1.710  1.00  0.00           O  
ATOM   2942  CG2 THR A 193      -9.404 -34.786   2.280  1.00  0.00           C  
ATOM   2943  H   THR A 193     -10.681 -32.654   0.687  1.00  0.00           H  
ATOM   2944  HA  THR A 193     -12.036 -35.259   0.125  1.00  0.00           H  
ATOM   2945  HB  THR A 193      -9.596 -35.658   0.331  1.00  0.00           H  
ATOM   2946  HG1 THR A 193      -9.906 -37.381   1.708  1.00  0.00           H  
ATOM   2947 1HG2 THR A 193      -8.539 -35.395   2.542  1.00  0.00           H  
ATOM   2948 2HG2 THR A 193      -9.067 -33.822   1.898  1.00  0.00           H  
ATOM   2949 3HG2 THR A 193     -10.020 -34.631   3.165  1.00  0.00           H  
ATOM   2950  N   THR A 194     -12.435 -35.427   2.912  1.00  0.00           N  
ATOM   2951  CA  THR A 194     -13.254 -35.326   4.117  1.00  0.00           C  
ATOM   2952  C   THR A 194     -12.404 -34.810   5.252  1.00  0.00           C  
ATOM   2953  O   THR A 194     -11.178 -34.771   5.132  1.00  0.00           O  
ATOM   2954  CB  THR A 194     -13.877 -36.681   4.504  1.00  0.00           C  
ATOM   2955  OG1 THR A 194     -12.845 -37.581   4.930  1.00  0.00           O  
ATOM   2956  CG2 THR A 194     -14.616 -37.285   3.320  1.00  0.00           C  
ATOM   2957  H   THR A 194     -11.965 -36.297   2.708  1.00  0.00           H  
ATOM   2958  HA  THR A 194     -14.079 -34.641   3.918  1.00  0.00           H  
ATOM   2959  HB  THR A 194     -14.577 -36.537   5.327  1.00  0.00           H  
ATOM   2960  HG1 THR A 194     -13.243 -38.345   5.352  1.00  0.00           H  
ATOM   2961 1HG2 THR A 194     -15.050 -38.242   3.612  1.00  0.00           H  
ATOM   2962 2HG2 THR A 194     -15.409 -36.609   3.001  1.00  0.00           H  
ATOM   2963 3HG2 THR A 194     -13.919 -37.439   2.498  1.00  0.00           H  
ATOM   2964  N   VAL A 195     -13.054 -34.448   6.345  1.00  0.00           N  
ATOM   2965  CA  VAL A 195     -12.359 -33.883   7.508  1.00  0.00           C  
ATOM   2966  C   VAL A 195     -11.506 -34.940   8.221  1.00  0.00           C  
ATOM   2967  O   VAL A 195     -10.370 -34.672   8.614  1.00  0.00           O  
ATOM   2968  CB  VAL A 195     -13.378 -33.295   8.504  1.00  0.00           C  
ATOM   2969  CG1 VAL A 195     -12.673 -32.800   9.757  1.00  0.00           C  
ATOM   2970  CG2 VAL A 195     -14.158 -32.169   7.841  1.00  0.00           C  
ATOM   2971  H   VAL A 195     -14.058 -34.552   6.372  1.00  0.00           H  
ATOM   2972  HA  VAL A 195     -11.671 -33.115   7.160  1.00  0.00           H  
ATOM   2973  HB  VAL A 195     -14.066 -34.083   8.812  1.00  0.00           H  
ATOM   2974 1HG1 VAL A 195     -13.408 -32.388  10.449  1.00  0.00           H  
ATOM   2975 2HG1 VAL A 195     -12.152 -33.629  10.234  1.00  0.00           H  
ATOM   2976 3HG1 VAL A 195     -11.956 -32.024   9.488  1.00  0.00           H  
ATOM   2977 1HG2 VAL A 195     -14.876 -31.759   8.550  1.00  0.00           H  
ATOM   2978 2HG2 VAL A 195     -13.469 -31.385   7.528  1.00  0.00           H  
ATOM   2979 3HG2 VAL A 195     -14.688 -32.557   6.971  1.00  0.00           H  
ATOM   2980  N   GLU A 196     -12.064 -36.140   8.369  1.00  0.00           N  
ATOM   2981  CA  GLU A 196     -11.392 -37.240   9.050  1.00  0.00           C  
ATOM   2982  C   GLU A 196     -10.168 -37.628   8.225  1.00  0.00           C  
ATOM   2983  O   GLU A 196      -9.106 -37.958   8.762  1.00  0.00           O  
ATOM   2984  CB  GLU A 196     -12.327 -38.438   9.227  1.00  0.00           C  
ATOM   2985  CG  GLU A 196     -13.521 -38.175  10.132  1.00  0.00           C  
ATOM   2986  CD  GLU A 196     -14.622 -37.417   9.443  1.00  0.00           C  
ATOM   2987  OE1 GLU A 196     -14.490 -37.150   8.273  1.00  0.00           O  
ATOM   2988  OE2 GLU A 196     -15.596 -37.106  10.087  1.00  0.00           O  
ATOM   2989  H   GLU A 196     -12.990 -36.289   7.995  1.00  0.00           H  
ATOM   2990  HA  GLU A 196     -11.094 -36.901  10.044  1.00  0.00           H  
ATOM   2991 1HB  GLU A 196     -12.706 -38.751   8.254  1.00  0.00           H  
ATOM   2992 2HB  GLU A 196     -11.768 -39.277   9.645  1.00  0.00           H  
ATOM   2993 1HG  GLU A 196     -13.916 -39.129  10.482  1.00  0.00           H  
ATOM   2994 2HG  GLU A 196     -13.188 -37.611  11.002  1.00  0.00           H  
ATOM   2995  N   GLN A 197     -10.216 -37.669   6.749  1.00  0.00           N  
ATOM   2996  CA  GLN A 197      -9.085 -37.973   5.888  1.00  0.00           C  
ATOM   2997  C   GLN A 197      -8.037 -36.866   5.947  1.00  0.00           C  
ATOM   2998  O   GLN A 197      -6.836 -37.132   5.902  1.00  0.00           O  
ATOM   2999  CB  GLN A 197      -9.552 -38.178   4.445  1.00  0.00           C  
ATOM   3000  CG  GLN A 197     -10.380 -39.434   4.231  1.00  0.00           C  
ATOM   3001  CD  GLN A 197     -10.876 -39.565   2.803  1.00  0.00           C  
ATOM   3002  OE1 GLN A 197     -10.221 -39.111   1.860  1.00  0.00           O  
ATOM   3003  NE2 GLN A 197     -12.038 -40.186   2.636  1.00  0.00           N  
ATOM   3004  H   GLN A 197     -11.113 -37.467   6.330  1.00  0.00           H  
ATOM   3005  HA  GLN A 197      -8.622 -38.895   6.238  1.00  0.00           H  
ATOM   3006 1HB  GLN A 197     -10.151 -37.323   4.131  1.00  0.00           H  
ATOM   3007 2HB  GLN A 197      -8.686 -38.230   3.785  1.00  0.00           H  
ATOM   3008 1HG  GLN A 197      -9.766 -40.305   4.460  1.00  0.00           H  
ATOM   3009 2HG  GLN A 197     -11.246 -39.403   4.892  1.00  0.00           H  
ATOM   3010 1HE2 GLN A 197     -12.415 -40.302   1.716  1.00  0.00           H  
ATOM   3011 2HE2 GLN A 197     -12.536 -40.538   3.428  1.00  0.00           H  
ATOM   3012  N   ALA A 198      -8.479 -35.619   6.048  1.00  0.00           N  
ATOM   3013  CA  ALA A 198      -7.537 -34.503   6.165  1.00  0.00           C  
ATOM   3014  C   ALA A 198      -6.666 -34.622   7.410  1.00  0.00           C  
ATOM   3015  O   ALA A 198      -5.499 -34.233   7.411  1.00  0.00           O  
ATOM   3016  CB  ALA A 198      -8.283 -33.174   6.165  1.00  0.00           C  
ATOM   3017  H   ALA A 198      -9.472 -35.428   6.045  1.00  0.00           H  
ATOM   3018  HA  ALA A 198      -6.871 -34.532   5.302  1.00  0.00           H  
ATOM   3019 1HB  ALA A 198      -7.566 -32.356   6.252  1.00  0.00           H  
ATOM   3020 2HB  ALA A 198      -8.842 -33.071   5.235  1.00  0.00           H  
ATOM   3021 3HB  ALA A 198      -8.972 -33.146   7.006  1.00  0.00           H  
ATOM   3022  N   VAL A 199      -7.263 -35.083   8.660  1.00  0.00           N  
ATOM   3023  CA  VAL A 199      -6.469 -35.314   9.858  1.00  0.00           C  
ATOM   3024  C   VAL A 199      -5.443 -36.430   9.652  1.00  0.00           C  
ATOM   3025  O   VAL A 199      -4.284 -36.310  10.066  1.00  0.00           O  
ATOM   3026  CB  VAL A 199      -7.388 -35.679  11.039  1.00  0.00           C  
ATOM   3027  CG1 VAL A 199      -6.563 -36.088  12.250  1.00  0.00           C  
ATOM   3028  CG2 VAL A 199      -8.291 -34.503  11.375  1.00  0.00           C  
ATOM   3029  H   VAL A 199      -8.256 -35.267   8.686  1.00  0.00           H  
ATOM   3030  HA  VAL A 199      -5.906 -34.407  10.081  1.00  0.00           H  
ATOM   3031  HB  VAL A 199      -7.998 -36.539  10.759  1.00  0.00           H  
ATOM   3032 1HG1 VAL A 199      -7.229 -36.343  13.075  1.00  0.00           H  
ATOM   3033 2HG1 VAL A 199      -5.951 -36.954  11.997  1.00  0.00           H  
ATOM   3034 3HG1 VAL A 199      -5.919 -35.261  12.547  1.00  0.00           H  
ATOM   3035 1HG2 VAL A 199      -8.939 -34.768  12.210  1.00  0.00           H  
ATOM   3036 2HG2 VAL A 199      -7.680 -33.641  11.648  1.00  0.00           H  
ATOM   3037 3HG2 VAL A 199      -8.902 -34.253  10.507  1.00  0.00           H  
ATOM   3038  N   GLU A 200      -5.833 -37.725   8.972  1.00  0.00           N  
ATOM   3039  CA  GLU A 200      -4.911 -38.811   8.708  1.00  0.00           C  
ATOM   3040  C   GLU A 200      -3.789 -38.340   7.799  1.00  0.00           C  
ATOM   3041  O   GLU A 200      -2.630 -38.714   7.982  1.00  0.00           O  
ATOM   3042  CB  GLU A 200      -5.643 -39.995   8.072  1.00  0.00           C  
ATOM   3043  CG  GLU A 200      -4.766 -41.214   7.821  1.00  0.00           C  
ATOM   3044  CD  GLU A 200      -5.535 -42.385   7.275  1.00  0.00           C  
ATOM   3045  OE1 GLU A 200      -6.724 -42.263   7.105  1.00  0.00           O  
ATOM   3046  OE2 GLU A 200      -4.932 -43.402   7.026  1.00  0.00           O  
ATOM   3047  H   GLU A 200      -6.799 -37.821   8.692  1.00  0.00           H  
ATOM   3048  HA  GLU A 200      -4.478 -39.135   9.655  1.00  0.00           H  
ATOM   3049 1HB  GLU A 200      -6.466 -40.303   8.717  1.00  0.00           H  
ATOM   3050 2HB  GLU A 200      -6.071 -39.689   7.118  1.00  0.00           H  
ATOM   3051 1HG  GLU A 200      -3.983 -40.946   7.113  1.00  0.00           H  
ATOM   3052 2HG  GLU A 200      -4.288 -41.504   8.756  1.00  0.00           H  
ATOM   3053  N   ARG A 201      -4.077 -37.432   6.690  1.00  0.00           N  
ATOM   3054  CA  ARG A 201      -3.060 -36.898   5.787  1.00  0.00           C  
ATOM   3055  C   ARG A 201      -2.033 -36.084   6.546  1.00  0.00           C  
ATOM   3056  O   ARG A 201      -0.850 -36.133   6.236  1.00  0.00           O  
ATOM   3057  CB  ARG A 201      -3.696 -36.028   4.712  1.00  0.00           C  
ATOM   3058  CG  ARG A 201      -4.482 -36.790   3.657  1.00  0.00           C  
ATOM   3059  CD  ARG A 201      -3.584 -37.487   2.701  1.00  0.00           C  
ATOM   3060  NE  ARG A 201      -2.691 -36.561   2.020  1.00  0.00           N  
ATOM   3061  CZ  ARG A 201      -3.021 -35.846   0.927  1.00  0.00           C  
ATOM   3062  NH1 ARG A 201      -4.221 -35.960   0.404  1.00  0.00           N  
ATOM   3063  NH2 ARG A 201      -2.137 -35.029   0.381  1.00  0.00           N  
ATOM   3064  H   ARG A 201      -5.043 -37.178   6.548  1.00  0.00           H  
ATOM   3065  HA  ARG A 201      -2.532 -37.734   5.329  1.00  0.00           H  
ATOM   3066 1HB  ARG A 201      -4.375 -35.314   5.177  1.00  0.00           H  
ATOM   3067 2HB  ARG A 201      -2.922 -35.458   4.200  1.00  0.00           H  
ATOM   3068 1HG  ARG A 201      -5.114 -37.535   4.139  1.00  0.00           H  
ATOM   3069 2HG  ARG A 201      -5.106 -36.093   3.095  1.00  0.00           H  
ATOM   3070 1HD  ARG A 201      -2.976 -38.214   3.237  1.00  0.00           H  
ATOM   3071 2HD  ARG A 201      -4.182 -37.999   1.948  1.00  0.00           H  
ATOM   3072  HE  ARG A 201      -1.759 -36.446   2.394  1.00  0.00           H  
ATOM   3073 1HH1 ARG A 201      -4.897 -36.584   0.821  1.00  0.00           H  
ATOM   3074 2HH1 ARG A 201      -4.467 -35.423  -0.416  1.00  0.00           H  
ATOM   3075 1HH2 ARG A 201      -1.214 -34.941   0.785  1.00  0.00           H  
ATOM   3076 2HH2 ARG A 201      -2.382 -34.492  -0.437  1.00  0.00           H  
ATOM   3077  N   ALA A 202      -2.479 -35.176   7.555  1.00  0.00           N  
ATOM   3078  CA  ALA A 202      -1.576 -34.380   8.377  1.00  0.00           C  
ATOM   3079  C   ALA A 202      -0.748 -35.265   9.299  1.00  0.00           C  
ATOM   3080  O   ALA A 202       0.436 -35.019   9.492  1.00  0.00           O  
ATOM   3081  CB  ALA A 202      -2.326 -33.326   9.154  1.00  0.00           C  
ATOM   3082  H   ALA A 202      -3.475 -35.034   7.637  1.00  0.00           H  
ATOM   3083  HA  ALA A 202      -0.868 -33.878   7.715  1.00  0.00           H  
ATOM   3084 1HB  ALA A 202      -1.625 -32.748   9.757  1.00  0.00           H  
ATOM   3085 2HB  ALA A 202      -2.842 -32.661   8.463  1.00  0.00           H  
ATOM   3086 3HB  ALA A 202      -3.053 -33.806   9.809  1.00  0.00           H  
ATOM   3087  N   LEU A 203      -1.367 -36.308   9.847  1.00  0.00           N  
ATOM   3088  CA  LEU A 203      -0.658 -37.243  10.718  1.00  0.00           C  
ATOM   3089  C   LEU A 203       0.407 -38.045   9.968  1.00  0.00           C  
ATOM   3090  O   LEU A 203       1.497 -38.269  10.492  1.00  0.00           O  
ATOM   3091  CB  LEU A 203      -1.657 -38.208  11.370  1.00  0.00           C  
ATOM   3092  CG  LEU A 203      -2.554 -37.600  12.456  1.00  0.00           C  
ATOM   3093  CD1 LEU A 203      -3.673 -38.576  12.795  1.00  0.00           C  
ATOM   3094  CD2 LEU A 203      -1.718 -37.280  13.686  1.00  0.00           C  
ATOM   3095  H   LEU A 203      -2.348 -36.459   9.657  1.00  0.00           H  
ATOM   3096  HA  LEU A 203      -0.116 -36.670  11.469  1.00  0.00           H  
ATOM   3097 1HB  LEU A 203      -2.305 -38.614  10.595  1.00  0.00           H  
ATOM   3098 2HB  LEU A 203      -1.102 -39.030  11.820  1.00  0.00           H  
ATOM   3099  HG  LEU A 203      -3.012 -36.684  12.080  1.00  0.00           H  
ATOM   3100 1HD1 LEU A 203      -4.311 -38.145  13.567  1.00  0.00           H  
ATOM   3101 2HD1 LEU A 203      -4.268 -38.772  11.902  1.00  0.00           H  
ATOM   3102 3HD1 LEU A 203      -3.245 -39.508  13.159  1.00  0.00           H  
ATOM   3103 1HD2 LEU A 203      -2.355 -36.848  14.457  1.00  0.00           H  
ATOM   3104 2HD2 LEU A 203      -1.260 -38.195  14.063  1.00  0.00           H  
ATOM   3105 3HD2 LEU A 203      -0.936 -36.568  13.420  1.00  0.00           H  
ATOM   3106  N   GLN A 204       0.102 -38.462   8.743  1.00  0.00           N  
ATOM   3107  CA  GLN A 204       1.074 -39.161   7.903  1.00  0.00           C  
ATOM   3108  C   GLN A 204       2.261 -38.267   7.534  1.00  0.00           C  
ATOM   3109  O   GLN A 204       3.409 -38.711   7.535  1.00  0.00           O  
ATOM   3110  CB  GLN A 204       0.398 -39.678   6.630  1.00  0.00           C  
ATOM   3111  CG  GLN A 204      -0.583 -40.814   6.863  1.00  0.00           C  
ATOM   3112  CD  GLN A 204      -1.290 -41.239   5.590  1.00  0.00           C  
ATOM   3113  OE1 GLN A 204      -1.480 -40.436   4.672  1.00  0.00           O  
ATOM   3114  NE2 GLN A 204      -1.684 -42.505   5.528  1.00  0.00           N  
ATOM   3115  H   GLN A 204      -0.826 -38.291   8.383  1.00  0.00           H  
ATOM   3116  HA  GLN A 204       1.464 -40.012   8.461  1.00  0.00           H  
ATOM   3117 1HB  GLN A 204      -0.140 -38.862   6.147  1.00  0.00           H  
ATOM   3118 2HB  GLN A 204       1.158 -40.028   5.931  1.00  0.00           H  
ATOM   3119 1HG  GLN A 204      -0.040 -41.674   7.256  1.00  0.00           H  
ATOM   3120 2HG  GLN A 204      -1.336 -40.488   7.580  1.00  0.00           H  
ATOM   3121 1HE2 GLN A 204      -2.156 -42.843   4.713  1.00  0.00           H  
ATOM   3122 2HE2 GLN A 204      -1.510 -43.122   6.296  1.00  0.00           H  
ATOM   3123  N   LEU A 205       1.986 -37.005   7.218  1.00  0.00           N  
ATOM   3124  CA  LEU A 205       3.052 -36.047   6.940  1.00  0.00           C  
ATOM   3125  C   LEU A 205       3.857 -35.758   8.201  1.00  0.00           C  
ATOM   3126  O   LEU A 205       5.075 -35.664   8.149  1.00  0.00           O  
ATOM   3127  CB  LEU A 205       2.467 -34.741   6.386  1.00  0.00           C  
ATOM   3128  CG  LEU A 205       3.488 -33.660   6.010  1.00  0.00           C  
ATOM   3129  CD1 LEU A 205       4.373 -34.169   4.880  1.00  0.00           C  
ATOM   3130  CD2 LEU A 205       2.757 -32.390   5.603  1.00  0.00           C  
ATOM   3131  H   LEU A 205       1.025 -36.700   7.167  1.00  0.00           H  
ATOM   3132  HA  LEU A 205       3.722 -36.481   6.198  1.00  0.00           H  
ATOM   3133 1HB  LEU A 205       1.886 -34.971   5.496  1.00  0.00           H  
ATOM   3134 2HB  LEU A 205       1.795 -34.316   7.134  1.00  0.00           H  
ATOM   3135  HG  LEU A 205       4.130 -33.451   6.868  1.00  0.00           H  
ATOM   3136 1HD1 LEU A 205       5.099 -33.401   4.613  1.00  0.00           H  
ATOM   3137 2HD1 LEU A 205       4.899 -35.067   5.205  1.00  0.00           H  
ATOM   3138 3HD1 LEU A 205       3.757 -34.402   4.013  1.00  0.00           H  
ATOM   3139 1HD2 LEU A 205       3.484 -31.621   5.337  1.00  0.00           H  
ATOM   3140 2HD2 LEU A 205       2.118 -32.597   4.745  1.00  0.00           H  
ATOM   3141 3HD2 LEU A 205       2.148 -32.039   6.436  1.00  0.00           H  
ATOM   3142  N   LYS A 206       3.167 -35.613   9.327  1.00  0.00           N  
ATOM   3143  CA  LYS A 206       3.800 -35.391  10.633  1.00  0.00           C  
ATOM   3144  C   LYS A 206       4.830 -36.476  10.934  1.00  0.00           C  
ATOM   3145  O   LYS A 206       5.931 -36.189  11.404  1.00  0.00           O  
ATOM   3146  CB  LYS A 206       2.748 -35.345  11.742  1.00  0.00           C  
ATOM   3147  CG  LYS A 206       3.307 -35.053  13.128  1.00  0.00           C  
ATOM   3148  CD  LYS A 206       2.223 -35.140  14.191  1.00  0.00           C  
ATOM   3149  CE  LYS A 206       2.065 -36.564  14.706  1.00  0.00           C  
ATOM   3150  NZ  LYS A 206       3.145 -36.935  15.659  1.00  0.00           N  
ATOM   3151  H   LYS A 206       2.158 -35.659   9.272  1.00  0.00           H  
ATOM   3152  HA  LYS A 206       4.315 -34.431  10.609  1.00  0.00           H  
ATOM   3153 1HB  LYS A 206       2.010 -34.577  11.512  1.00  0.00           H  
ATOM   3154 2HB  LYS A 206       2.224 -36.300  11.786  1.00  0.00           H  
ATOM   3155 1HG  LYS A 206       4.093 -35.773  13.362  1.00  0.00           H  
ATOM   3156 2HG  LYS A 206       3.739 -34.053  13.144  1.00  0.00           H  
ATOM   3157 1HD  LYS A 206       2.479 -34.487  15.027  1.00  0.00           H  
ATOM   3158 2HD  LYS A 206       1.273 -34.809  13.771  1.00  0.00           H  
ATOM   3159 1HE  LYS A 206       1.104 -36.663  15.210  1.00  0.00           H  
ATOM   3160 2HE  LYS A 206       2.083 -37.258  13.867  1.00  0.00           H  
ATOM   3161 1HZ  LYS A 206       3.004 -37.883  15.976  1.00  0.00           H  
ATOM   3162 2HZ  LYS A 206       4.041 -36.863  15.197  1.00  0.00           H  
ATOM   3163 3HZ  LYS A 206       3.126 -36.308  16.451  1.00  0.00           H  
ATOM   3164  N   THR A 207       4.452 -37.723  10.655  1.00  0.00           N  
ATOM   3165  CA  THR A 207       5.325 -38.886  10.828  1.00  0.00           C  
ATOM   3166  C   THR A 207       6.485 -38.849   9.828  1.00  0.00           C  
ATOM   3167  O   THR A 207       7.634 -39.068  10.209  1.00  0.00           O  
ATOM   3168  CB  THR A 207       4.540 -40.201  10.666  1.00  0.00           C  
ATOM   3169  OG1 THR A 207       3.511 -40.272  11.662  1.00  0.00           O  
ATOM   3170  CG2 THR A 207       5.466 -41.397  10.813  1.00  0.00           C  
ATOM   3171  H   THR A 207       3.513 -37.860  10.308  1.00  0.00           H  
ATOM   3172  HA  THR A 207       5.746 -38.856  11.833  1.00  0.00           H  
ATOM   3173  HB  THR A 207       4.075 -40.227   9.680  1.00  0.00           H  
ATOM   3174  HG1 THR A 207       2.913 -39.527  11.558  1.00  0.00           H  
ATOM   3175 1HG2 THR A 207       4.894 -42.317  10.695  1.00  0.00           H  
ATOM   3176 2HG2 THR A 207       6.243 -41.352  10.050  1.00  0.00           H  
ATOM   3177 3HG2 THR A 207       5.927 -41.381  11.800  1.00  0.00           H  
ATOM   3178  N   LYS A 208       6.186 -38.537   8.568  1.00  0.00           N  
ATOM   3179  CA  LYS A 208       7.201 -38.458   7.505  1.00  0.00           C  
ATOM   3180  C   LYS A 208       8.287 -37.376   7.719  1.00  0.00           C  
ATOM   3181  O   LYS A 208       9.472 -37.614   7.490  1.00  0.00           O  
ATOM   3182  CB  LYS A 208       6.506 -38.219   6.163  1.00  0.00           C  
ATOM   3183  CG  LYS A 208       7.449 -38.167   4.968  1.00  0.00           C  
ATOM   3184  CD  LYS A 208       6.681 -37.998   3.666  1.00  0.00           C  
ATOM   3185  CE  LYS A 208       7.621 -37.935   2.471  1.00  0.00           C  
ATOM   3186  NZ  LYS A 208       6.882 -37.791   1.188  1.00  0.00           N  
ATOM   3187  H   LYS A 208       5.219 -38.347   8.342  1.00  0.00           H  
ATOM   3188  HA  LYS A 208       7.751 -39.398   7.482  1.00  0.00           H  
ATOM   3189 1HB  LYS A 208       5.780 -39.012   5.982  1.00  0.00           H  
ATOM   3190 2HB  LYS A 208       5.959 -37.277   6.199  1.00  0.00           H  
ATOM   3191 1HG  LYS A 208       8.139 -37.331   5.085  1.00  0.00           H  
ATOM   3192 2HG  LYS A 208       8.028 -39.089   4.921  1.00  0.00           H  
ATOM   3193 1HD  LYS A 208       5.996 -38.837   3.535  1.00  0.00           H  
ATOM   3194 2HD  LYS A 208       6.096 -37.079   3.705  1.00  0.00           H  
ATOM   3195 1HE  LYS A 208       8.296 -37.088   2.585  1.00  0.00           H  
ATOM   3196 2HE  LYS A 208       8.220 -38.845   2.432  1.00  0.00           H  
ATOM   3197 1HZ  LYS A 208       7.540 -37.754   0.422  1.00  0.00           H  
ATOM   3198 2HZ  LYS A 208       6.266 -38.582   1.063  1.00  0.00           H  
ATOM   3199 3HZ  LYS A 208       6.337 -36.941   1.205  1.00  0.00           H  
ATOM   3200  N   LEU A 209       7.892 -36.187   8.157  1.00  0.00           N  
ATOM   3201  CA  LEU A 209       8.841 -35.090   8.320  1.00  0.00           C  
ATOM   3202  C   LEU A 209       9.589 -35.176   9.651  1.00  0.00           C  
ATOM   3203  O   LEU A 209       9.040 -35.629  10.665  1.00  0.00           O  
ATOM   3204  CB  LEU A 209       8.108 -33.746   8.226  1.00  0.00           C  
ATOM   3205  CG  LEU A 209       7.381 -33.476   6.902  1.00  0.00           C  
ATOM   3206  CD1 LEU A 209       6.615 -32.164   7.001  1.00  0.00           C  
ATOM   3207  CD2 LEU A 209       8.394 -33.434   5.766  1.00  0.00           C  
ATOM   3208  H   LEU A 209       6.919 -36.034   8.385  1.00  0.00           H  
ATOM   3209  HA  LEU A 209       9.588 -35.160   7.530  1.00  0.00           H  
ATOM   3210 1HB  LEU A 209       7.370 -33.696   9.024  1.00  0.00           H  
ATOM   3211 2HB  LEU A 209       8.831 -32.945   8.376  1.00  0.00           H  
ATOM   3212  HG  LEU A 209       6.659 -34.270   6.714  1.00  0.00           H  
ATOM   3213 1HD1 LEU A 209       6.099 -31.972   6.060  1.00  0.00           H  
ATOM   3214 2HD1 LEU A 209       5.886 -32.229   7.808  1.00  0.00           H  
ATOM   3215 3HD1 LEU A 209       7.312 -31.351   7.205  1.00  0.00           H  
ATOM   3216 1HD2 LEU A 209       7.876 -33.243   4.825  1.00  0.00           H  
ATOM   3217 2HD2 LEU A 209       9.115 -32.639   5.952  1.00  0.00           H  
ATOM   3218 3HD2 LEU A 209       8.913 -34.391   5.706  1.00  0.00           H  
ATOM   3219  N   GLY A 210      10.845 -34.736   9.643  1.00  0.00           N  
ATOM   3220  CA  GLY A 210      11.643 -34.685  10.857  1.00  0.00           C  
ATOM   3221  C   GLY A 210      13.041 -34.120  10.662  1.00  0.00           C  
ATOM   3222  O   GLY A 210      13.857 -34.125  11.585  1.00  0.00           O  
ATOM   3223  OXT GLY A 210      13.403 -33.646   9.586  1.00  0.00           O  
ATOM   3224  H   GLY A 210      11.254 -34.431   8.772  1.00  0.00           H  
ATOM   3225 1HA  GLY A 210      11.133 -34.075  11.601  1.00  0.00           H  
ATOM   3226 2HA  GLY A 210      11.737 -35.687  11.273  1.00  0.00           H  
TER                                                                             
HETATM 3228 FE1  HSS B 211      -3.297 -18.144  11.238  1.00  0.00          FE  
HETATM 3229  N2  HSS B 211      -4.074 -19.285   9.749  1.00  0.00           N  
HETATM 3230  C1  HSS B 211      -4.360 -18.885   8.471  1.00  0.00           C  
HETATM 3231  C2  HSS B 211      -4.795 -20.016   7.657  1.00  0.00           C  
HETATM 3232  C3  HSS B 211      -5.258 -19.944   6.234  1.00  0.00           C  
HETATM 3233  C4  HSS B 211      -6.733 -19.532   6.111  1.00  0.00           C  
HETATM 3234  C5  HSS B 211      -7.366 -19.780   4.714  1.00  0.00           C  
HETATM 3235  O1  HSS B 211      -6.728 -20.516   3.911  1.00  0.00           O  
HETATM 3236  O3  HSS B 211      -8.487 -19.234   4.522  1.00  0.00           O  
HETATM 3237  C32 HSS B 211      -4.759 -21.111   8.480  1.00  0.00           C  
HETATM 3238  C33 HSS B 211      -4.313 -20.638   9.783  1.00  0.00           C  
HETATM 3239  C29 HSS B 211      -4.193 -21.439  10.910  1.00  0.00           C  
HETATM 3240  C26 HSS B 211      -3.822 -21.010  12.182  1.00  0.00           C  
HETATM 3241  C25 HSS B 211      -3.767 -21.869  13.344  1.00  0.00           C  
HETATM 3242  C22 HSS B 211      -3.387 -21.075  14.405  1.00  0.00           C  
HETATM 3243  C21 HSS B 211      -3.170 -19.737  13.854  1.00  0.00           C  
HETATM 3244  N3  HSS B 211      -3.468 -19.727  12.516  1.00  0.00           N  
HETATM 3245  C30 HSS B 211      -2.637 -18.663  14.554  1.00  0.00           C  
HETATM 3246  C19 HSS B 211      -2.377 -17.394  14.048  1.00  0.00           C  
HETATM 3247  C18 HSS B 211      -1.825 -16.306  14.831  1.00  0.00           C  
HETATM 3248  C15 HSS B 211      -1.755 -15.217  13.985  1.00  0.00           C  
HETATM 3249  C14 HSS B 211      -2.255 -15.677  12.692  1.00  0.00           C  
HETATM 3250  N4  HSS B 211      -2.617 -16.992  12.757  1.00  0.00           N  
HETATM 3251  C31 HSS B 211      -2.391 -14.872  11.562  1.00  0.00           C  
HETATM 3252  C12 HSS B 211      -2.907 -15.275  10.339  1.00  0.00           C  
HETATM 3253  N1  HSS B 211      -3.353 -16.541  10.042  1.00  0.00           N  
HETATM 3254  C6  HSS B 211      -3.745 -16.506   8.726  1.00  0.00           C  
HETATM 3255  C28 HSS B 211      -4.220 -17.588   7.996  1.00  0.00           C  
HETATM 3256  C7  HSS B 211      -3.528 -15.178   8.161  1.00  0.00           C  
HETATM 3257  C8  HSS B 211      -3.785 -14.815   6.729  1.00  0.00           C  
HETATM 3258  C9  HSS B 211      -5.267 -14.858   6.289  1.00  0.00           C  
HETATM 3259  C10 HSS B 211      -5.522 -15.412   4.854  1.00  0.00           C  
HETATM 3260  O4  HSS B 211      -4.600 -16.083   4.304  1.00  0.00           O  
HETATM 3261  O2  HSS B 211      -6.661 -15.160   4.380  1.00  0.00           O  
HETATM 3262  C11 HSS B 211      -3.013 -14.410   9.172  1.00  0.00           C  
HETATM 3263  C13 HSS B 211      -2.602 -12.970   9.145  1.00  0.00           C  
HETATM 3264  C16 HSS B 211      -1.271 -13.869  14.244  1.00  0.00           C  
HETATM 3265  C17 HSS B 211      -1.132 -13.272  15.441  1.00  0.00           C  
HETATM 3266  C20 HSS B 211      -1.398 -16.398  16.262  1.00  0.00           C  
HETATM 3267  C23 HSS B 211      -3.230 -21.513  15.788  1.00  0.00           C  
HETATM 3268  C24 HSS B 211      -3.995 -22.390  16.459  1.00  0.00           C  
HETATM 3269  C27 HSS B 211      -4.109 -23.328  13.347  1.00  0.00           C  
HETATM 3270  C34 HSS B 211      -5.121 -22.528   8.158  1.00  0.00           C  
HETATM 3271  C35 HSS B 211      -1.627 -18.867  10.815  1.00  0.00           C  
HETATM 3272  C36 HSS B 211      -0.580 -19.204  11.827  1.00  0.00           C  
HETATM 3273  O5  HSS B 211       0.180 -18.442  12.403  1.00  0.00           O  
HETATM 3274  O6  HSS B 211      -0.599 -20.534  12.082  1.00  0.00           O  
HETATM 3275  C37 HSS B 211       0.179 -20.983  13.215  1.00  0.00           C  
HETATM 3276  C38 HSS B 211      -0.039 -22.477  13.350  1.00  0.00           C  
HETATM 3277  C39 HSS B 211      -0.344 -17.398   9.603  1.00  0.00           C  
HETATM 3278  C40 HSS B 211       0.116 -18.417   8.826  1.00  0.00           C  
HETATM 3279  C41 HSS B 211      -0.486 -18.863   7.574  1.00  0.00           C  
HETATM 3280  C43 HSS B 211      -0.365 -20.212   7.187  1.00  0.00           C  
HETATM 3281  C45 HSS B 211      -0.985 -20.677   6.028  1.00  0.00           C  
HETATM 3282  C46 HSS B 211      -1.728 -19.801   5.231  1.00  0.00           C  
HETATM 3283  C44 HSS B 211      -1.843 -18.454   5.590  1.00  0.00           C  
HETATM 3284  C42 HSS B 211      -1.222 -17.993   6.747  1.00  0.00           C  
HETATM 3285  H27 HSS B 211      -5.135 -20.915   5.744  1.00  0.00           H  
HETATM 3286  H26 HSS B 211      -4.649 -19.233   5.667  1.00  0.00           H  
HETATM 3287  H5  HSS B 211      -6.852 -18.471   6.365  1.00  0.00           H  
HETATM 3288  H6  HSS B 211      -7.330 -20.084   6.854  1.00  0.00           H  
HETATM 3289  H25 HSS B 211      -4.427 -22.492  10.795  1.00  0.00           H  
HETATM 3290  H30 HSS B 211      -2.380 -18.840  15.590  1.00  0.00           H  
HETATM 3291  H29 HSS B 211      -2.085 -13.836  11.646  1.00  0.00           H  
HETATM 3292  H28 HSS B 211      -4.437 -17.414   6.947  1.00  0.00           H  
HETATM 3293  H3  HSS B 211      -3.363 -13.823   6.533  1.00  0.00           H  
HETATM 3294  H4  HSS B 211      -3.255 -15.520   6.078  1.00  0.00           H  
HETATM 3295  H11 HSS B 211      -5.724 -13.864   6.350  1.00  0.00           H  
HETATM 3296  H12 HSS B 211      -5.848 -15.490   6.973  1.00  0.00           H  
HETATM 3297  H24 HSS B 211      -2.785 -12.523   8.164  1.00  0.00           H  
HETATM 3298  H22 HSS B 211      -1.535 -12.846   9.372  1.00  0.00           H  
HETATM 3299  H23 HSS B 211      -3.155 -12.378   9.886  1.00  0.00           H  
HETATM 3300  H2  HSS B 211      -0.996 -13.290  13.363  1.00  0.00           H  
HETATM 3301  H10 HSS B 211      -0.741 -12.262  15.514  1.00  0.00           H  
HETATM 3302  H9  HSS B 211      -1.417 -13.753  16.371  1.00  0.00           H  
HETATM 3303  H19 HSS B 211      -1.101 -17.415  16.531  1.00  0.00           H  
HETATM 3304  H21 HSS B 211      -0.547 -15.735  16.454  1.00  0.00           H  
HETATM 3305  H20 HSS B 211      -2.198 -16.099  16.954  1.00  0.00           H  
HETATM 3306  H1  HSS B 211      -2.372 -21.092  16.310  1.00  0.00           H  
HETATM 3307  H7  HSS B 211      -4.837 -22.901  16.001  1.00  0.00           H  
HETATM 3308  H8  HSS B 211      -3.777 -22.639  17.492  1.00  0.00           H  
HETATM 3309  H17 HSS B 211      -3.928 -23.779  14.326  1.00  0.00           H  
HETATM 3310  H16 HSS B 211      -5.165 -23.495  13.099  1.00  0.00           H  
HETATM 3311  H18 HSS B 211      -3.516 -23.879  12.609  1.00  0.00           H  
HETATM 3312  H13 HSS B 211      -5.309 -22.649   7.086  1.00  0.00           H  
HETATM 3313  H15 HSS B 211      -4.325 -23.227   8.440  1.00  0.00           H  
HETATM 3314  H14 HSS B 211      -6.028 -22.847   8.689  1.00  0.00           H  
HETATM 3315  H31 HSS B 211      -1.657 -19.630  10.036  1.00  0.00           H  
HETATM 3316  H33 HSS B 211       1.231 -20.734  13.045  1.00  0.00           H  
HETATM 3317  H32 HSS B 211      -0.164 -20.441  14.101  1.00  0.00           H  
HETATM 3318  H36 HSS B 211       0.292 -23.003  12.449  1.00  0.00           H  
HETATM 3319  H34 HSS B 211       0.533 -22.858  14.202  1.00  0.00           H  
HETATM 3320  H35 HSS B 211      -1.098 -22.692  13.515  1.00  0.00           H  
HETATM 3321  H38 HSS B 211       0.201 -17.094  10.487  1.00  0.00           H  
HETATM 3322  H37 HSS B 211      -1.152 -16.759   9.281  1.00  0.00           H  
HETATM 3323  H39 HSS B 211       0.947 -19.017   9.195  1.00  0.00           H  
HETATM 3324  H41 HSS B 211       0.205 -20.895   7.811  1.00  0.00           H  
HETATM 3325  H43 HSS B 211      -0.891 -21.723   5.750  1.00  0.00           H  
HETATM 3326  H44 HSS B 211      -2.219 -20.168   4.335  1.00  0.00           H  
HETATM 3327  H42 HSS B 211      -2.441 -17.766   5.001  1.00  0.00           H  
HETATM 3328  H40 HSS B 211      -1.313 -16.947   7.017  1.00  0.00           H  
TER                                                                             
CONECT 2238 3228                                                                
CONECT 3228 2238 3229 3244 3250                                                 
CONECT 3228 3253 3271                                                           
CONECT 3229 3228 3230 3238                                                      
CONECT 3230 3229 3231 3255                                                      
CONECT 3231 3230 3232 3237                                                      
CONECT 3232 3231 3233 3285 3286                                                 
CONECT 3233 3232 3234 3287 3288                                                 
CONECT 3234 3233 3235 3236                                                      
CONECT 3235 3234                                                                
CONECT 3236 3234                                                                
CONECT 3237 3231 3238 3270                                                      
CONECT 3238 3229 3237 3239                                                      
CONECT 3239 3238 3240 3289                                                      
CONECT 3240 3239 3241 3244                                                      
CONECT 3241 3240 3242 3269                                                      
CONECT 3242 3241 3243 3267                                                      
CONECT 3243 3242 3244 3245                                                      
CONECT 3244 3228 3240 3243                                                      
CONECT 3245 3243 3246 3290                                                      
CONECT 3246 3245 3247 3250                                                      
CONECT 3247 3246 3248 3266                                                      
CONECT 3248 3247 3249 3264                                                      
CONECT 3249 3248 3250 3251                                                      
CONECT 3250 3228 3246 3249                                                      
CONECT 3251 3249 3252 3291                                                      
CONECT 3252 3251 3253 3262                                                      
CONECT 3253 3228 3252 3254                                                      
CONECT 3254 3253 3255 3256                                                      
CONECT 3255 3230 3254 3292                                                      
CONECT 3256 3254 3257 3262                                                      
CONECT 3257 3256 3258 3293 3294                                                 
CONECT 3258 3257 3259 3295 3296                                                 
CONECT 3259 3258 3260 3261                                                      
CONECT 3260 3259                                                                
CONECT 3261 3259                                                                
CONECT 3262 3252 3256 3263                                                      
CONECT 3263 3262 3297 3298 3299                                                 
CONECT 3264 3248 3265 3300                                                      
CONECT 3265 3264 3301 3302                                                      
CONECT 3266 3247 3303 3304 3305                                                 
CONECT 3267 3242 3268 3306                                                      
CONECT 3268 3267 3307 3308                                                      
CONECT 3269 3241 3309 3310 3311                                                 
CONECT 3270 3237 3312 3313 3314                                                 
CONECT 3271 3228 3272 3277 3315                                                 
CONECT 3272 3271 3273 3274                                                      
CONECT 3273 3272                                                                
CONECT 3274 3272 3275                                                           
CONECT 3275 3274 3276 3316 3317                                                 
CONECT 3276 3275 3318 3319 3320                                                 
CONECT 3277 3271 3278 3321 3322                                                 
CONECT 3278 3277 3279 3323                                                      
CONECT 3279 3278 3280 3284                                                      
CONECT 3280 3279 3281 3324                                                      
CONECT 3281 3280 3282 3325                                                      
CONECT 3282 3281 3283 3326                                                      
CONECT 3283 3282 3284 3327                                                      
CONECT 3284 3279 3283 3328                                                      
CONECT 3285 3232                                                                
CONECT 3286 3232                                                                
CONECT 3287 3233                                                                
CONECT 3288 3233                                                                
CONECT 3289 3239                                                                
CONECT 3290 3245                                                                
CONECT 3291 3251                                                                
CONECT 3292 3255                                                                
CONECT 3293 3257                                                                
CONECT 3294 3257                                                                
CONECT 3295 3258                                                                
CONECT 3296 3258                                                                
CONECT 3297 3263                                                                
CONECT 3298 3263                                                                
CONECT 3299 3263                                                                
CONECT 3300 3264                                                                
CONECT 3301 3265                                                                
CONECT 3302 3265                                                                
CONECT 3303 3266                                                                
CONECT 3304 3266                                                                
CONECT 3305 3266                                                                
CONECT 3306 3267                                                                
CONECT 3307 3268                                                                
CONECT 3308 3268                                                                
CONECT 3309 3269                                                                
CONECT 3310 3269                                                                
CONECT 3311 3269                                                                
CONECT 3312 3270                                                                
CONECT 3313 3270                                                                
CONECT 3314 3270                                                                
CONECT 3315 3271                                                                
CONECT 3316 3275                                                                
CONECT 3317 3275                                                                
CONECT 3318 3276                                                                
CONECT 3319 3276                                                                
CONECT 3320 3276                                                                
CONECT 3321 3277                                                                
CONECT 3322 3277                                                                
CONECT 3323 3278                                                                
CONECT 3324 3280                                                                
CONECT 3325 3281                                                                
CONECT 3326 3282                                                                
CONECT 3327 3283                                                                
CONECT 3328 3284                                                                
# All scores below are weighted scores, not raw scores.
#BEGIN_POSE_ENERGIES_TABLE correct_surface_True/015_008_UM_159_H148_areda15_HMM_onlyH_1__DE_4_HSS_rnd_DE_14.pdb
label fa_atr fa_rep fa_sol fa_intra_atr_xover4 fa_intra_rep_xover4 fa_intra_sol_xover4 lk_ball lk_ball_iso lk_ball_bridge lk_ball_bridge_uncpl fa_elec fa_intra_elec pro_close hbond_sr_bb hbond_lr_bb hbond_bb_sc hbond_sc dslf_fa13 omega fa_dun_dev fa_dun_rot fa_dun_semi p_aa_pp hxl_tors ref rama_prepro total
weights 1 0.55 1 1 0.55 1 0.92 -0.38 -0.33 -0.33 1 1 1.25 1 1 1 1 1.25 0.48 0.69 0.76 0.78 0.61 1 1 0.5 NA
pose -1248.8 132.712 634.478 -83.0715 48.4947 36.3762 415.897 -428.659 -10.5155 -48.2283 -372.879 -40.0022 0 -144.488 -15.3955 -28.4062 -15.6806 0 26.4797 19.4051 70.4706 103.716 -58.7497 60.2702 62.6395 -36.5244 -920.457
VAL:NtermProteinFull_1 -4.50385 0.85129 0.97404 -0.30433 0.26937 0.04355 0.77646 -1.09991 -0.02633 -0.07341 -1.89286 1.956 0 0 0 0 0 0 0.00232 0 0.0329 0 0 0 2.085 0 -0.90975
SER_2 -4.4149 0.31103 4.25569 -0.02674 0 0.06912 2.76476 -1.95063 -0.02316 -0.06075 -2.36896 -0.54761 0 0 0 -1.77704 0 0 0.03597 0.02576 0.1414 0 -0.31757 0.63799 -1.1772 -0.11918 -4.54202
LEU_3 -6.15028 0.71192 1.24356 -0.71227 0.42911 0.19047 1.35378 -1.58697 -0.03976 -0.1253 -0.40446 0.04277 0 0 0 0 0 0 -0.00377 0.04823 0.59793 0 -0.2144 0 0.72952 -0.17677 -4.0667
ASP_4 -4.67428 0.38943 4.6849 -0.11405 0.0149 0.30657 2.39058 -2.13265 -0.02565 -0.11431 -2.62435 -0.24117 0 0 0 0 -1.02672 0 0.14149 0.0341 0 1.43785 0.18674 0 -2.2837 -0.13143 -3.78175
GLN_5 -7.0474 0.73808 5.1477 -0.2476 0.02219 0.18067 2.97805 -2.66992 -0.04432 -0.19824 -2.54879 -0.27217 0 0 0 -1.77704 0 0 0.02052 0.09365 0 2.9412 0.12884 0 -1.0644 -0.03914 -3.65812
ALA_6 -6.63063 0.52812 2.19794 -0.02319 0 0 1.95134 -2.1813 -0.02301 -0.07152 -1.62815 -0.2989 0 0 0 0 0 0 0.03143 0 0 0 -0.34474 0 2.3386 -0.25238 -4.40637
ILE_7 -9.39067 1.21686 2.27751 -0.50636 0.54016 0.07098 2.16 -2.45656 -0.07253 -0.26289 -1.83227 0.07681 0 0 0 0 0 0 -0.0577 0.09831 0.07625 0 -0.47688 0 1.0317 -0.24583 -7.75309
ILE_8 -8.56757 1.01682 1.69481 -0.70238 1.38816 0.10883 1.99255 -2.12883 -0.03557 -0.23995 -2.11446 0.27205 0 0 0 0 0 0 -0.04562 0.07043 1.32766 0 -0.36943 0 1.0317 -0.00176 -5.30258
ILE_9 -8.79427 1.7733 1.40896 -0.51266 0.54918 0.07379 1.96044 -2.20779 -0.00611 -0.06011 -1.74611 0.06765 0 0 0 0 0 0 0.10168 0.17895 0.09218 0 -0.36194 0 1.0317 -0.03038 -6.48152
LEU_10 -7.90711 0.84126 1.21392 -0.49514 0.34294 0.07394 1.55793 -2.00921 -0.02108 -0.10429 -1.36918 0.14026 0 0 0 0 0 0 0.06653 0.22155 0.28308 0 -0.27363 0 0.72952 -0.12701 -6.83573
ILE_11 -8.97078 0.90344 2.37345 -0.51781 0.67504 0.07452 2.12528 -2.25638 -0.03007 -0.08534 -1.7023 0.0026 0 0 0 0 0 0 0.06509 0.02132 0.07484 0 -0.44186 0 1.0317 -0.14437 -6.80163
VAL_12 -8.05628 0.84787 1.81016 -0.31784 0.34298 0.05545 2.13975 -2.21257 -0.0142 -0.25211 -2.32354 -0.0641 0 0 0 0 0 0 0.27963 0.07915 -0.02292 0 -0.24647 0 2.085 -0.08985 -5.95988
ALA_13 -5.98594 0.33109 2.91916 -0.02245 0 0 2.15961 -2.32806 -0.05661 -0.22732 -2.227 -0.27885 0 0 0 0 0 0 0.05674 0 0 0 -0.26928 0 2.3386 -0.29044 -3.88074
ALA_14 -3.24431 0.07302 2.32924 -0.02236 0 0 1.23588 -1.44026 -0.00114 -0.00875 -0.66086 -0.29347 0 0 0 0 0 0 0.04407 0 0 0 -0.21788 0 2.3386 -0.39579 -0.264
LYS_15 -5.9087 0.32785 6.66706 -0.30671 0.02832 0.11954 2.9295 -2.83732 -0.23066 -0.67785 -3.95109 0.08238 0 0 0 0 -0.28006 0 0.45585 0.00598 0.9733 0 -0.10194 0 -1.6738 -0.35282 -4.73117
LEU_16 -6.39995 0.93419 1.02695 -0.50622 0.34098 0.07929 1.41175 -1.5833 -0.00099 -0.01202 -0.69518 0.11821 0 0 0 0 0 0 -0.05572 0.15323 0.12485 0 -0.31788 0 0.72952 -0.33776 -4.99006
GLY_17 -1.6808 0.08658 1.8658 -5e-05 0 0 0.93778 -0.90902 -0.019 -0.10541 -0.72121 -0.32515 0 0 0 0 0 0 -0.04015 0 0 0 -1.40232 0 1.2108 -0.15701 -1.25915
THR_18 -4.3412 0.68769 2.02435 -0.19166 0.15447 0.05866 1.47244 -1.45639 -0.04914 -0.37928 -1.21825 -0.77375 0 0 0 -0.3553 0 0 0.02775 0 0.49196 0 -0.73941 2.30378 -1.425 0.32653 -3.38174
THR_19 -3.96104 0.51979 3.9004 -0.11371 0.06346 0.08007 2.28433 -1.91003 -0.08864 -0.29962 -2.1504 -0.51334 0 0 0 -0.96695 0 0 -0.00702 0.03108 0.01061 0 -0.40326 2.28862 -1.425 0.07625 -2.58442
VAL_20 -5.89594 1.35229 1.32837 -0.36812 0.30923 0.06797 1.36387 -1.68017 -0.05857 -0.15758 -0.69193 0.07244 0 0 0 0 0 0 0.0496 0.01296 1.01412 0 0.08246 0 2.085 -0.3187 -1.43271
GLU_21 -4.81571 0.68217 5.65536 -0.4631 0.2038 1.24259 2.32208 -2.50155 -0.10338 -0.38978 -3.55417 -2.3313 0 0 0 0 0 0 -0.05032 0 0 4.06462 -0.30389 0 -2.5358 -0.3375 -3.21589
GLU_22 -6.12387 0.43121 6.05307 -0.65057 0.17795 1.08179 2.57069 -2.59461 -0.1236 -0.536 -1.57033 -0.52348 0 0 0 -0.61165 0 0 0.12481 0 0 3.14387 -0.23645 0 -2.5358 -0.44727 -2.37023
ALA_23 -5.93152 0.29319 2.02559 -0.02231 0 0 1.9188 -2.0989 -0.05901 -0.32995 -1.41575 -0.30432 0 0 0 0 0 0 0.03947 0 0 0 -0.35399 0 2.3386 -0.47511 -4.37521
VAL_24 -6.73194 0.7828 2.35598 -0.30819 0.25725 0.05318 2.20839 -2.19566 -0.06388 -0.20963 -1.7883 -0.07169 0 0 0 0 0 0 -0.05835 0.00074 -0.02089 0 -0.33703 0 2.085 -0.32035 -4.36256
GLU_25 -4.75538 0.18936 4.32262 -0.63038 0.16214 1.037 1.85783 -2.03233 -0.03412 -0.14358 -1.82645 -0.56495 0 0 0 0 0 0 0.01196 0 0 3.42821 -0.20056 0 -2.5358 -0.3038 -2.01824
GLN_26 -7.17372 0.70323 5.32019 -0.25836 0.05048 0.20207 2.50506 -2.73697 -0.07634 -0.486 -2.23413 -0.38449 0 0 0 0 0 0 0.33128 0.08625 0 2.44677 -0.05681 0 -1.0644 -0.34907 -3.17495
ALA_27 -6.27958 0.38836 2.34667 -0.02274 0 0 2.26395 -2.19409 -0.00819 -0.07185 -1.89722 -0.29694 0 0 0 0 0 0 0.31317 0 0 0 -0.30529 0 2.3386 -0.36069 -3.78584
LEU_28 -6.01678 0.48688 3.72596 -0.5043 0.33333 0.07959 2.07106 -2.14743 -0.02486 -0.08655 -2.64563 0.14156 0 0 0 0 0 0 0.73404 0.32531 0.17806 0 -0.29961 0 0.72952 -0.45495 -3.37482
TRP_29 -7.13409 1.13909 4.40038 -1.2613 0.0689 0.37332 2.13929 -2.22735 -0.06518 -0.27038 -1.84336 -0.21262 0 0 0 0 0 0 0.03685 0.083 0 1.31181 -0.2826 0 3.035 -0.16532 -0.87456
LEU_30 -9.88132 1.63337 1.63528 -0.49235 0.56883 0.06965 2.26987 -2.37269 -0.07634 -0.49337 -1.91834 0.14771 0 0 0 0 0 0 -0.0087 0.1725 0.53716 0 -0.22939 0 0.72952 -0.04412 -7.75274
LYS_31 -6.85491 0.87712 5.22366 -0.48306 0.10099 0.29851 2.7286 -2.52141 -0.0598 -0.26258 -2.31779 0.45526 0 0 0 0 0 0 0.10644 0.19501 1.70089 0 0.04085 0 -1.6738 0.20432 -2.24169
THR_32 -3.27127 0.1033 3.44772 -0.20361 0.1423 0.06356 1.20898 -1.54709 -0.00335 -0.01046 -1.33279 -0.14294 0 0 0 0 0 0 0.10822 0.00559 -0.00976 0 -0.0238 2.28782 -1.425 0.32701 -0.27557
LYS_33 -4.31569 0.23189 2.88127 -0.54301 0.28957 0.29128 1.12876 -1.33274 -0.00136 -0.01591 -0.64269 0.21163 0 0 0 0 0 0 -0.04911 0.07209 1.68837 0 -0.13163 0 -1.6738 -0.08607 -1.99713
LEU_34 -5.44505 1.33909 0.44837 -0.52416 0.53026 0.08773 1.1488 -1.18967 -0.01878 -0.10869 -0.90636 0.11892 0 0 0 0 0 0 -0.01854 0 0.05072 0 -0.24848 0 0.72952 -0.17257 -4.17889
GLY_35 -1.70296 0.09873 1.62145 -5e-05 0 0 0.82041 -0.86556 -0.04757 -0.31944 -0.46505 -0.31503 0 0 0 0 0 0 0.1613 0 0 0 -1.25942 0 1.2108 0.08959 -0.9728
VAL_36 -5.96089 1.04506 1.6048 -0.31221 0.24235 0.04892 1.20741 -1.61038 -0.0618 -0.41636 -1.05144 -0.16904 0 0 0 0 0 0 -0.00843 0.08625 0.00728 0 -0.49137 0 2.085 -0.05092 -3.80576
SER_37 -4.32225 0.19582 4.47892 -0.02663 0 0.06843 2.86387 -2.0499 -0.01284 -0.04525 -2.30243 -0.47695 0 0 0 -1.77497 0 0 0.0035 0.02659 0.06278 0 -0.48868 0.63536 -1.1772 -0.40096 -4.74281
LEU_38 -5.60121 0.51442 1.92414 -0.49859 0.56367 0.07398 1.49416 -1.58297 -0.0037 -0.03006 -0.5312 0.13816 0 0 0 0 0 0 0.08032 0.129 0.21994 0 -0.28388 0 0.72952 -0.40907 -3.07337
LEU_39 -5.63008 0.33347 2.39806 -0.5165 0.48616 0.0825 1.53254 -1.66833 -0.00351 -0.03413 -1.20569 0.15532 0 0 0 0 0 0 0.89659 0.07051 0.21265 0 -0.28738 0 0.72952 -0.34517 -2.79348
GLN_40 -6.6821 0.6709 6.03304 -0.25386 0.02394 0.1895 3.50355 -2.79311 -0.03992 -0.20904 -3.17324 -0.27655 0 0 0 -1.77497 -0.6913 0 0.59512 0.00882 0 3.32229 -0.06249 0 -1.0644 -0.2794 -2.95322
ALA_41 -6.80654 0.91285 2.42942 -0.02282 0 0 2.40049 -2.28024 -0.00865 -0.01468 -1.68609 -0.28469 0 0 0 0 0 0 0.19882 0 0 0 -0.13184 0 2.3386 -0.27632 -3.2317
LEU_42 -9.40039 1.58297 1.81595 -0.48082 0.2561 0.072 2.32074 -2.40918 -0.00545 -0.03518 -1.83909 0.08787 0 0 0 0 0 0 1.05313 0.64826 0.13996 0 -0.31813 0 0.72952 -0.34641 -6.12816
THR_43 -5.96443 0.27089 4.18177 -0.20742 0.17624 0.0652 2.70691 -2.39914 -0.0313 -0.13193 -2.69844 -0.14776 0 0 0 0 0 0 0.31475 0.01727 0.0279 0 0.04361 2.29648 -1.425 -0.18682 -3.09121
ILE_44 -9.16661 1.37331 0.91346 -0.51141 0.54642 0.07317 2.31126 -2.22806 -0.05125 -0.162 -1.49475 0.06495 0 0 0 0 0 0 -0.01093 0.18203 0.07052 0 -0.40581 0 1.0317 -0.00043 -7.46445
LEU_45 -9.37971 1.42529 1.50682 -0.49698 0.37223 0.07644 2.34431 -2.44958 -0.02171 -0.06989 -1.52291 0.14908 0 0 0 0 0 0 0.19368 0.77549 0.35845 0 -0.25197 0 0.72952 -0.12701 -6.38844
ALA_46 -5.27349 0.48436 2.75067 -0.02122 0 0 2.0477 -2.1482 -0.01433 -0.14467 -1.74232 -0.27301 0 0 0 0 0 0 0.22948 0 0 0 -0.1033 0 2.3386 -0.20477 -2.0745
ALA_47 -5.20893 0.27151 3.25428 -0.02299 0 0 2.26429 -2.18912 -0.06472 -0.44607 -1.47548 -0.29701 0 0 0 0 0 0 0.41966 0 0 0 -0.2076 0 2.3386 -0.27554 -1.63915
ALA_48 -5.73617 0.24458 3.84708 -0.02175 0 0 3.0884 -2.60981 -0.07194 -0.25736 -2.70999 -0.27667 0 0 0 0 0 0 0.55949 0 0 0 -0.24675 0 2.3386 -0.4289 -2.28117
ALA_49 -3.69923 0.09107 2.22939 -0.02328 1e-05 0 1.33607 -1.57685 -0.00605 -0.05554 -0.71676 -0.26799 0 0 0 0 0 0 0.20184 0 0 0 -0.21278 0 2.3386 -0.46426 -0.82578
ASN_50 -5.63318 0.23153 5.52107 -0.17945 0.03294 0.26535 2.7876 -2.63552 -0.11935 -0.62194 -1.95614 -0.27827 0 0 0 -0.79022 -0.40085 0 -0.03224 0.00598 0 1.26995 0.10736 0 -0.87355 -0.26021 -3.55915
THR_51 -4.96563 0.66262 3.48457 -0.11604 0.04334 0.05537 2.30836 -2.12141 -0.17749 -0.42261 -0.57449 -1.10125 0 0 0 0 -0.53171 0 -0.04913 0.08625 0.05552 0 -0.18765 2.80826 -1.425 0.01455 -2.15357
GLY_52 -1.76805 0.12124 1.92667 -5e-05 0 0 0.99942 -0.96493 -0.01612 -0.03794 -0.80452 -0.3158 0 0 0 0 0 0 -0.10525 0 0 0 -1.40014 0 1.2108 0.06447 -1.09021
THR_53 -3.86744 0.24178 3.65602 -0.10178 0.06794 0.06465 1.9607 -1.83713 -0.17139 -0.81551 -1.86392 -0.42424 0 0 0 0 -0.53171 0 0.043 0 0.11962 0 -0.81411 2.31392 -1.425 0.09925 -3.28537
THR_54 -4.1433 0.21201 4.38569 -0.112 0.06775 0.07679 2.34025 -2.01623 -0.08614 -0.44416 -2.37609 -0.57849 0 0 0 -0.43283 0 0 -0.01443 0.00845 0.00548 0 -0.4705 2.29976 -1.425 -0.09441 -2.7974
VAL_55 -6.57016 1.65571 1.21066 -0.27525 0.22182 0.03388 1.22395 -1.73851 -0.07179 -0.25552 -0.71894 0.41091 0 0 0 0 0 0 -0.05454 0 1.05642 0 0.08069 0 2.085 -0.26639 -1.97206
GLU_56 -5.40601 1.59151 5.14877 -0.45533 0.22821 1.23498 1.8395 -2.33504 -0.14729 -0.58645 -1.83764 -2.3704 0 0 0 0 0 0 -0.00403 0 0 4.08666 -0.07027 0 -2.5358 -0.18425 -1.80287
GLU_57 -5.00294 0.19948 5.57132 -0.21245 0.02992 0.26269 2.09921 -2.36779 -0.09847 -0.64562 -1.16207 -0.50015 0 0 0 -0.43283 0 0 -0.0304 0 0 2.90312 -0.25074 0 -2.5358 -0.24048 -2.41399
ALA_58 -5.095 0.14455 2.82922 -0.02177 0 0 2.09518 -2.11375 -0.05494 -0.43207 -1.50304 -0.29126 0 0 0 0 0 0 -0.05326 0 0 0 -0.29493 0 2.3386 -0.39941 -2.85188
VAL_59 -7.46518 1.62748 2.04674 -0.30744 0.2416 0.05296 2.22992 -2.28675 -0.04691 -0.20568 -1.72801 -0.09883 0 0 0 0 0 0 -0.02531 0.08625 -0.02262 0 -0.40374 0 2.085 -0.23073 -4.45124
GLN_60 -5.19372 0.61355 4.6058 -0.25285 0.03347 0.18119 2.02909 -2.20714 -0.08311 -0.54998 -1.54659 -0.33106 0 0 0 0 0 0 0.21279 0 0 2.6313 0.0468 0 -1.0644 0.02098 -0.85389
GLU_61 -5.69163 0.37558 4.83538 -0.21668 0.02879 0.26778 2.04159 -2.37939 -0.06146 -0.56577 -1.89864 -0.47094 0 0 0 0 0 0 0.00911 0.08625 0 2.85232 -0.26129 0 -2.5358 -0.23261 -3.81741
ALA_62 -7.07009 1.32802 2.60253 -0.02242 0 0 2.77482 -2.4676 -0.01822 -0.21934 -2.22488 -0.28579 0 0 0 0 0 0 -0.04353 0 0 0 -0.28192 0 2.3386 -0.53228 -4.1221
LEU_63 -6.20437 0.54662 3.61839 -0.50079 0.46012 0.0738 1.93685 -2.1497 -0.06888 -0.22307 -2.33106 0.14708 0 0 0 0 0 0 0.19773 0.09931 0.29605 0 -0.26893 0 0.72952 -0.40277 -4.04412
GLN_64 -4.43857 0.22567 4.45878 -0.25271 0.03667 0.18475 1.83369 -2.00544 -0.07679 -0.44855 -1.45993 -0.3367 0 0 0 0 0 0 0.1512 0 0 2.5534 0.14002 0 -1.0644 -0.06052 -0.55944
LEU_65 -8.04648 0.69897 1.50491 -0.7155 0.55501 0.19727 1.81942 -2.01472 -0.02814 -0.27058 -1.90314 0.05668 0 0 0 0 0 0 0.30811 0.05103 0.94204 0 -0.27422 0 0.72952 -0.07019 -6.46001
LYS_66 -8.17885 1.00619 6.15483 -0.50296 0.1293 0.3815 2.96737 -2.94444 -0.09297 -0.29092 -3.08516 0.35607 0 0 0 0 0 0 -0.01012 0.3896 1.72073 0 0.02554 0 -1.6738 -0.04131 -3.68938
THR_67 -2.99351 0.08978 3.31231 -0.20607 0.16641 0.06396 1.05925 -1.50918 -0.06088 -0.28573 -1.04847 -0.20479 0 0 0 0 0 0 -0.03016 0 -0.0092 0 -0.02249 2.44587 -1.425 0.14081 -0.5171
LYS_68 -3.24961 0.12448 2.7029 -0.30461 0.02633 0.11734 0.98147 -1.25199 -0.00274 -0.03312 -0.3529 0.10965 0 0 0 0 0 0 -0.00896 0.03077 0.99401 0 -0.01936 0 -1.6738 -0.18108 -1.99121
LEU_69 -5.76472 0.76835 0.2285 -0.51973 0.47521 0.0842 0.83625 -1.18836 -0.03543 -0.10611 -0.47878 0.12669 0 0 0 0 0 0 0.0059 0.00906 0.07546 0 -0.26731 0 0.72952 -0.33376 -5.35506
GLY_70 -1.87842 0.08572 1.78913 -5e-05 0 0 0.96816 -0.94726 -0.02541 -0.1189 -0.57946 -0.31777 0 0 0 0 0 0 0.19374 0 0 0 -1.21782 0 1.2108 0.07389 -0.76364
VAL_71 -5.71223 1.2956 1.04172 -0.29836 0.20581 0.04101 1.33612 -1.46001 -0.06359 -0.2762 -1.28844 0.04749 0 0 0 0 0 0 0.17737 0.00153 0.0004 0 -0.25304 0 2.085 0.53283 -2.58698
SER_72 -4.23461 0.29834 3.83415 -0.02776 0 0.07122 2.21077 -1.90797 -0.09824 -0.26716 -1.58723 -0.45557 0 0 0 -0.59717 0 0 -0.02839 0.01652 0.08508 0 -0.43249 0.6002 -1.1772 0.06169 -3.63584
LEU_73 -6.94046 0.60172 1.85519 -0.69229 0.52796 0.17322 1.48437 -1.82782 -0.03918 -0.15099 -0.93075 0.05617 0 0 0 0 0 0 -0.03038 0.15094 0.99545 0 -0.2799 0 0.72952 -0.4688 -4.78605
GLU_74 -5.93665 0.53424 4.96081 -0.46055 0.22425 1.23983 2.3746 -2.43671 -0.10612 -0.39022 -2.94156 -2.40778 0 0 0 0 -0.6913 0 0.12519 0.00239 0 3.86676 -0.27546 0 -2.5358 -0.48328 -5.33735
ALA_75 -6.46589 0.77466 2.75795 -0.02055 0 0 2.10231 -2.34727 -0.09804 -0.3867 -1.05559 -0.26298 0 0 0 -0.59717 0 0 0.00643 0 0 0 0.03073 0 2.3386 -0.25441 -3.47789
ALA_76 -6.89251 0.60328 2.28021 -0.02114 0 0 2.24568 -2.28632 -0.03828 -0.15878 -1.6947 -0.29453 0 0 0 0 0 0 -0.0156 0 0 0 -0.14864 0 2.3386 -0.07032 -4.15305
LEU_77 -8.85707 1.16114 1.98059 -0.48124 0.24897 0.07099 1.97621 -2.3509 -0.00443 -0.03618 -2.15101 0.1176 0 0 0 0 0 0 -0.00039 0.71135 0.37294 0 -0.25534 0 0.72952 -0.25011 -7.01738
ALA_78 -5.81927 0.53359 2.43152 -0.02297 0 0 2.29751 -2.15688 -0.01903 -0.10982 -2.07151 -0.31363 0 0 0 0 0 0 -0.04053 0 0 0 -0.18328 0 2.3386 -0.37603 -3.51174
ILE_79 -9.04576 1.2156 1.46189 -0.50741 0.55215 0.07128 2.23586 -2.35634 -0.03401 -0.12859 -1.7397 0.04451 0 0 0 0 0 0 0.02099 0.07396 0.12516 0 -0.48578 0 1.0317 -0.24218 -7.70668
LEU_80 -7.51221 0.67527 1.99434 -0.49573 0.38078 0.07265 1.74398 -2.1596 -0.01217 -0.10709 -1.5323 0.1387 0 0 0 0 0 0 0.57479 0.12998 0.33469 0 -0.2603 0 0.72952 -0.12273 -5.42743
SER_81 -6.41513 0.5605 5.03535 -0.0318 0 0.07935 2.8955 -2.69093 -0.08538 -0.54049 -2.22646 -0.41176 0 0 0 0 -0.40085 0 0.0622 8e-05 0.74901 0 0.32435 0.6507 -1.1772 -0.06886 -3.69184
ALA_82 -6.59676 0.89762 2.57359 -0.022 0 0 2.31604 -2.35674 -0.02209 -0.24899 -2.21792 -0.28989 0 0 0 0 0 0 0.04723 0 0 0 -0.21198 0 2.3386 -0.0633 -3.85659
ALA_83 -6.05049 0.32818 2.93148 -0.02075 0 0 2.22587 -2.40412 -0.03993 -0.08977 -2.47773 -0.27017 0 0 0 0 0 0 0.01989 0 0 0 -0.09111 0 2.3386 -0.18393 -3.78396
ALA_84 -3.54211 0.43245 2.00305 -0.02279 0 0 1.17265 -1.459 -0.00506 -0.04473 -0.3994 -0.28828 0 0 0 0 0 0 -0.0221 0 0 0 -0.19392 0 2.3386 -0.24252 -0.27316
GLN_85 -5.60152 0.33419 3.94163 -0.61981 0.06218 0.62554 1.76974 -2.00121 -0.02563 -0.2636 -1.71987 -0.31895 0 0 0 -0.79022 0 0 0.55159 0.25081 0 2.6185 -0.15415 0 -1.0644 -0.28717 -2.69237
LEU_86 -6.10562 0.82302 1.07091 -0.49095 0.41076 0.07276 1.12933 -1.5364 -0.01199 -0.11545 -0.48008 0.10961 0 0 0 0 0 0 -0.03405 0.26935 0.21273 0 -0.29328 0 0.72952 -0.22807 -4.46789
GLY_87 -1.63498 0.10611 1.74682 -6e-05 0 0 0.70918 -0.86102 -0.02509 -0.18053 -0.4182 -0.31702 0 0 0 0 0 0 -0.01768 0 0 0 -1.49744 0 1.2108 0.15054 -1.02856
THR_88 -4.58199 0.59712 2.2006 -0.19067 0.14813 0.05975 1.59986 -1.56424 -0.0661 -0.50723 -1.20509 -0.84045 0 0 0 -0.31929 0 0 -0.02417 0 0.27514 0 -0.69243 2.30378 -1.425 0.64091 -3.59138
THR_89 -4.08001 0.45344 3.83489 -0.11116 0.05699 0.07641 2.1367 -1.92299 -0.09857 -0.438 -1.99296 -0.54633 0 0 0 -1.00482 0 0 -0.02015 0 0.00803 0 -0.43839 2.60012 -1.425 0.15418 -2.75762
VAL_90 -5.3777 0.68282 1.54185 -0.30306 0.22642 0.05167 1.4709 -1.66867 -0.07738 -0.28565 -1.05852 -0.05122 0 0 0 0 0 0 -0.07061 0.01022 -0.01804 0 -0.30052 0 2.085 -0.27385 -3.41634
GLU_91 -4.16226 0.18612 4.24013 -0.46375 0.2473 1.25161 1.47352 -1.96598 -0.07026 -0.27438 -1.75449 -2.45647 0 0 0 0 0 0 0.26592 0.02316 0 3.84138 -0.25425 0 -2.5358 -0.37118 -2.77969
GLU_92 -6.21581 0.25662 6.28417 -0.67765 0.23156 1.14255 2.85724 -2.6309 -0.04827 -0.29852 -2.77621 -0.45221 0 0 0 -0.68553 -0.88438 0 0.24336 0.011 0 3.24486 -0.2829 0 -2.5358 -0.5511 -3.76794
ALA_93 -5.93871 0.1985 1.98534 -0.02195 0 0 2.11391 -2.10482 -0.06353 -0.27978 -1.66564 -0.30378 0 0 0 0 0 0 0.04851 0 0 0 -0.30313 0 2.3386 -0.52743 -4.52392
VAL_94 -7.566 1.28527 2.16564 -0.29644 0.21032 0.04748 2.32497 -2.3452 -0.05859 -0.22503 -2.04915 0.06143 0 0 0 0 0 0 -0.05988 0.24915 0.00742 0 -0.37839 0 2.085 -0.16787 -4.70987
ASN_95 -5.16609 0.13454 4.83436 -0.17855 0.03556 0.25872 1.99294 -2.36651 -0.03166 -0.15162 -1.59104 -0.23963 0 0 0 0 0 0 0.02371 0 0 1.22996 0.53643 0 -0.87355 0.30843 -1.24402
ARG_96 -7.46849 0.45102 5.44582 -0.44738 0.06808 0.20499 2.5792 -2.68851 -0.01523 -0.06384 -2.76874 0.53798 0 0 0 0 -0.88438 0 -0.01399 0.43831 1.54898 0 -0.07837 0 -1.281 0.0493 -4.38625
ALA_97 -6.30951 0.52307 2.40974 -0.02186 0 0 2.33657 -2.21225 -0.00718 -0.07252 -2.16934 -0.30785 0 0 0 0 0 0 0.05619 0 0 0 -0.22551 0 2.3386 -0.37504 -4.0369
LEU_98 -6.38536 0.70608 3.20246 -0.51433 0.45093 0.0814 1.85437 -2.10701 -0.06911 -0.24176 -1.48585 0.15759 0 0 0 0 0 0 0.71722 0.056 0.25204 0 -0.28175 0 0.72952 -0.35882 -3.23639
ASN_99 -3.91953 0.09056 4.22734 -0.17677 0.03593 0.25605 1.92304 -1.97576 -0.02804 -0.13244 -1.48578 -0.24316 0 0 0 0 0 0 0.13379 0 0 1.13567 0.48073 0 -0.87355 -0.03926 -0.59118
LEU_100 -8.16759 0.94765 2.33655 -0.50267 0.54883 0.07163 2.39392 -2.30964 -0.07416 -0.4194 -1.87223 0.15442 0 0 0 0 0 0 0.04438 0.02297 0.28622 0 -0.26768 0 0.72952 -0.0115 -6.08877
LYS_101 -6.95815 0.93996 4.93575 -0.46477 0.1037 0.28162 2.90092 -2.53507 -0.0651 -0.1861 -2.65068 0.46591 0 0 0 0 0 0 0.22096 0.48506 1.72014 0 0.07036 0 -1.6738 0.2439 -2.16538
THR_102 -2.8567 0.09122 2.97628 -0.12086 0.06262 0.05952 0.97362 -1.44959 -0.0945 -0.30322 -0.15536 -0.80143 0 0 0 0 0 0 0.36668 0.02061 0.04907 0 -0.08731 2.31241 -1.425 0.23453 -0.14739
LYS_103 -3.38479 0.13878 2.68344 -0.43371 0.06858 0.21056 1.11049 -1.26625 -0.02911 -0.08939 -0.23266 -0.0076 0 0 0 0 0 0 0.01849 0.00337 1.45443 0 -0.10871 0 -1.6738 -0.20287 -1.74075
LEU_104 -5.6329 0.5094 0.40289 -0.51959 0.45112 0.08714 1.12343 -1.16325 -0.01103 -0.05959 -0.88576 0.10258 0 0 0 0 0 0 0.11095 0.08917 0.05062 0 -0.21221 0 0.72952 -0.12245 -4.94997
GLY_105 -1.73972 0.08867 1.64246 -5e-05 0 0 0.84192 -0.88025 -0.02134 -0.09085 -0.42971 -0.30033 0 0 0 0 0 0 0.17721 0 0 0 -1.31903 0 1.2108 0.13438 -0.68583
VAL_106 -5.52779 0.66659 1.24876 -0.31002 0.23122 0.04775 1.2874 -1.49823 -0.06973 -0.42046 -0.71649 -0.14126 0 0 0 0 0 0 -0.03244 0.04819 0.00484 0 -0.50019 0 2.085 0.03237 -3.56449
ASP_107 -4.38148 0.15895 5.12639 -0.2511 0.11397 0.84394 2.37983 -2.25902 -0.03687 -0.25266 -4.85193 -0.43552 0 0 0 -0.55768 -0.4926 0 0.38025 0.27759 0 1.40688 -0.48072 0 -2.2837 -0.27523 -5.87073
LEU_108 -6.7558 0.93308 0.68997 -0.75154 1.29114 0.12664 1.32902 -1.55412 -0.01666 -0.06881 -0.60088 0.20318 0 0 0 0 0 0 -0.01681 0.02326 3.10109 0 -0.29485 0 0.72952 -0.27359 -1.90618
LEU_109 -7.24241 1.17316 2.40445 -0.72769 0.6577 0.21355 1.23805 -2.11587 -0.03243 -0.10616 -1.15727 0.08395 0 0 0 0 0 0 0.51271 0.36229 0.58862 0 -0.21247 0 0.72952 -0.15412 -3.78442
THR_110 -6.21565 0.459 4.0368 -0.20963 0.20042 0.06587 2.46507 -2.33609 -0.04852 -0.11694 -3.36923 -0.10317 0 0 0 -0.55768 -0.4926 0 0.27993 0.16621 0.06519 0 0.03068 2.28544 -1.425 -0.03271 -4.85259
ALA_111 -6.17745 0.80369 2.02824 -0.02189 0 0 2.23737 -2.13747 -0.05793 -0.22743 -1.51325 -0.30429 0 0 0 0 0 0 0.21909 0 0 0 -0.21092 0 2.3386 -0.18422 -3.20786
ALA_112 -6.36128 0.53489 2.66283 -0.02321 0 0 2.38741 -2.30859 -0.01192 -0.13051 -2.13521 -0.30195 0 0 0 0 0 0 0.51369 0 0 0 -0.2584 0 2.3386 -0.41617 -3.5098
LEU_113 -9.67522 1.251 2.70207 -0.72372 0.52399 0.20573 2.62726 -2.57561 -0.01541 -0.0827 -2.84188 0.07991 0 0 0 0 0 0 0.36685 0.02994 0.79452 0 -0.23977 0 0.72952 -0.36663 -7.21015
ALA_114 -5.65908 0.52615 2.44769 -0.0218 0 0 1.92693 -2.09847 -0.05702 -0.17593 -1.34437 -0.28384 0 0 0 0 0 0 0.05526 0 0 0 -0.26993 0 2.3386 -0.35963 -2.97545
LEU_115 -8.88841 0.97047 1.43295 -0.5099 0.55537 0.07258 2.21924 -2.23171 -0.05988 -0.14769 -1.17304 0.17008 0 0 0 0 0 0 0.06681 0.04248 0.35072 0 -0.25815 0 0.72952 -0.3463 -7.00486
LEU_116 -9.28166 1.19829 3.75503 -0.48255 0.25484 0.07376 2.43652 -2.84061 -0.04974 -0.28435 -1.92452 0.11461 0 0 0 0 0 0 0.06695 1.085 0.27294 0 -0.27596 0 0.72952 -0.25204 -5.40396
THR_117 -8.40539 1.00939 4.69513 -0.20593 0.1618 0.0637 3.69651 -2.9712 -0.02472 -0.4338 -3.34827 -0.10191 0 0 0 0 0 0 0.21887 0.01702 0.00815 0 0.01576 2.29689 -1.425 -0.09921 -4.83221
ALA_118 -5.82914 0.44738 3.24 -0.02116 0 0 2.33807 -2.42058 -0.04268 -0.1542 -2.12595 -0.28785 0 0 0 0 0 0 0.14174 0 0 0 -0.25134 0 2.3386 -0.11245 -2.73957
ALA_119 -3.80026 0.22053 1.94534 -0.02272 0 0 1.07207 -1.47002 -0.00864 -0.06591 -0.49074 -0.28112 0 0 0 0 0 0 0.01669 0 0 0 -0.18742 0 2.3386 -0.38689 -1.12048
LYS_120 -5.53045 0.43841 6.03194 -0.56966 0.25585 0.31027 3.1422 -2.62523 -0.24215 -0.49827 -7.3324 0.54845 0 0 0 0 -0.51407 0 -0.01611 0.13482 2.76748 0 -0.15067 0 -1.6738 -0.3211 -5.8445
LEU_121 -6.44294 1.09307 0.96275 -0.74864 0.99071 0.13127 1.26585 -1.55826 -0.00786 -0.07687 -0.957 0.25188 0 0 0 0 0 0 -0.05096 0.243 3.18687 0 -0.27675 0 0.72952 -0.19955 -1.46392
GLY_122 -1.61384 0.03871 1.76174 -5e-05 0 0 0.83522 -0.88834 -0.00485 -0.11771 -0.76485 -0.32989 0 0 0 0 0 0 -0.05861 0 0 0 -1.40748 0 1.2108 -0.05922 -1.39837
THR_123 -4.37716 0.33617 3.62657 -0.10696 0.07729 0.07103 1.72846 -1.82975 -0.09255 -0.62318 -1.95565 -0.39442 0 0 0 0 0 0 0.00862 0.03444 0.06695 0 -0.76908 2.28601 -1.425 0.01595 -3.32226
THR_124 -4.909 0.22973 5.61299 -0.11298 0.07068 0.07707 3.2218 -2.51297 -0.07392 -0.33516 -2.99465 -0.53889 0 0 0 -1.82802 0 0 -0.02276 0.11384 0.01533 0 -0.47154 2.29975 -1.425 -0.27557 -3.85926
VAL_125 -5.5081 0.75043 1.52887 -0.30474 0.21674 0.05205 1.41553 -1.65309 -0.07997 -0.29739 -0.92107 -0.05524 0 0 0 0 0 0 -0.06968 0 -0.02619 0 -0.29936 0 2.085 -0.31181 -3.47801
GLU_126 -4.50987 0.48125 4.64964 -0.46731 0.27221 1.26586 1.53488 -2.08914 -0.10041 -0.42708 -1.84435 -2.42265 0 0 0 0 0 0 0.03297 0.05407 0 3.93412 -0.27755 0 -2.5358 -0.37304 -2.82221
GLU_127 -6.08289 0.52164 6.71408 -0.20826 0.02592 0.25892 3.15752 -2.82586 -0.09654 -0.78088 -2.53005 -0.43028 0 0 0 -1.82802 0 0 -0.01686 0.16487 0 3.42274 -0.23335 0 -2.5358 -0.52285 -3.82595
ALA_128 -5.57809 0.18663 2.56933 -0.02061 0 0 2.13623 -2.15615 -0.07802 -0.30777 -1.52345 -0.28067 0 0 0 0 0 0 -0.03058 0 0 0 -0.16979 0 2.3386 -0.36383 -3.27817
VAL_129 -6.83716 0.93052 1.82439 -0.30674 0.24443 0.05231 2.06196 -2.08618 -0.04821 -0.1738 -1.76744 -0.03171 0 0 0 0 0 0 -0.0304 0.09944 -0.01609 0 -0.3881 0 2.085 -0.13169 -4.51948
GLN_130 -5.52599 0.5367 4.88003 -0.25914 0.03722 0.19092 2.00053 -2.32779 -0.06749 -0.54795 -1.84608 -0.3256 0 0 0 0 0 0 0.11699 0 0 2.47547 -0.09839 0 -1.0644 -0.11503 -1.93999
GLU_131 -5.55245 0.37807 4.78778 -0.46129 0.07607 0.81665 1.9319 -2.30761 -0.1054 -0.72286 -1.93409 -0.40977 0 0 0 0 0 0 0.1904 0.08625 0 3.36189 -0.23884 0 -2.5358 -0.31769 -2.95679
ALA_132 -6.96687 1.00706 2.46984 -0.02221 0 0 2.33844 -2.3649 -0.01751 -0.20395 -2.00487 -0.2925 0 0 0 0 0 0 0.33063 0 0 0 -0.19651 0 2.3386 -0.38021 -3.96497
LEU_133 -6.01946 0.3341 3.18269 -0.51564 0.37348 0.0842 1.90116 -2.01327 -0.05961 -0.1503 -2.13251 0.15882 0 0 0 0 0 0 0.80421 0.07257 0.14407 0 -0.30546 0 0.72952 -0.39034 -3.80178
GLN_134 -5.02662 0.19731 5.34569 -0.26508 0.0278 0.1995 1.91905 -2.34731 -0.1264 -0.66312 -2.12596 -0.36984 0 0 0 0 0 0 0.18622 0 0 3.08036 0.06253 0 -1.0644 -0.20954 -1.17982
LEU_135 -8.3016 0.80804 2.14764 -0.48874 0.39431 0.07107 2.23894 -2.27751 -0.04309 -0.31427 -2.10667 0.1326 0 0 0 0 0 0 0.00111 0.41748 0.41921 0 -0.24718 0 0.72952 -0.10553 -6.52466
LYS_136 -7.66086 0.73643 5.6995 -0.48466 0.09367 0.34149 2.66838 -2.74538 -0.05795 -0.17291 -2.42317 0.38313 0 0 0 0 0 0 -0.00783 0.22262 1.7018 0 0.06409 0 -1.6738 0.04444 -3.27102
THR_137 -3.08728 0.08997 3.33583 -0.20702 0.17398 0.06416 1.12421 -1.51778 -0.05125 -0.21392 -0.95827 -0.19375 0 0 0 0 0 0 -0.02561 0 -0.00823 0 -0.02709 2.44587 -1.425 0.22781 -0.25337
LYS_138 -3.49392 0.13106 2.79032 -0.30763 0.02945 0.1211 1.10366 -1.36117 -0.02302 -0.14786 -0.73841 0.0966 0 0 0 0 0 0 -0.04106 0 0.97967 0 -0.06006 0 -1.6738 -0.09217 -2.68725
LEU_139 -5.19663 0.92528 0.69555 -0.78037 1.04882 0.14462 1.06717 -1.24447 -0.01795 -0.10912 -1.05024 0.23534 0 0 0 0 0 0 0.17906 0.0802 3.33343 0 -0.27092 0 0.72952 -0.29262 -0.52332
GLY_140 -1.75549 0.09119 1.66759 -5e-05 0 0 0.76514 -0.8947 -0.02768 -0.19608 -0.4685 -0.29922 0 0 0 0 0 0 0.42027 0 0 0 -1.32508 0 1.2108 0.05341 -0.75842
VAL_141 -5.72577 1.08764 2.15045 -0.2994 0.20048 0.04274 1.24304 -1.65275 -0.03928 -0.22979 -1.64173 -0.06406 0 0 0 0 0 0 0.11919 0.03146 -0.00169 0 -0.43248 0 2.085 0.23424 -2.8927
SER_142 -4.64208 0.2146 5.14944 -0.0356 0 0.0693 2.91351 -2.20046 -0.04351 -0.23436 -2.83036 -0.23642 0 0 0 -1.10132 -0.76458 0 -0.03255 0.00017 0.07093 0 -0.46454 1.74181 -1.1772 -0.20665 -3.80986
LEU_143 -6.84479 0.39139 1.00602 -0.71133 0.5937 0.193 1.34558 -1.59625 -0.00779 -0.08481 -0.69658 0.03029 0 0 0 0 0 0 -0.03811 0.04779 1.25714 0 -0.30573 0 0.72952 -0.47243 -5.1634
ILE_144 -7.05804 0.67743 2.59199 -0.51261 0.6085 0.0725 2.23595 -2.09166 -0.02793 -0.05491 -1.40906 0.08843 0 0 0 0 0 0 0.06143 0.02287 0.0724 0 -0.39765 0 1.0317 -0.17462 -4.2633
GLU_145 -7.38038 0.83338 6.23877 -0.20944 0.02455 0.275 2.99686 -2.85446 -0.05423 -0.19962 -3.85613 -0.43202 0 0 0 -1.10132 -0.76458 0 0.04902 0.25049 0 4.67937 -0.18906 0 -2.5358 -0.20795 -4.43756
ALA_146 -6.69709 0.587 2.33466 -0.02174 0 0 2.28456 -2.2367 -0.05304 -0.22967 -1.38221 -0.27441 0 0 0 0 0 0 0.36001 0 0 0 -0.07952 0 2.3386 -0.32747 -3.39703
LEU_147 -10.1651 1.0961 2.29813 -0.49332 0.28682 0.07763 2.56783 -2.63071 -0.0025 -0.02886 -1.87249 0.10444 0 0 0 0 0 0 0.61668 0.5238 0.17376 0 -0.30709 0 0.72952 -0.26323 -7.28863
HIS_D:MP-NE2-connect_148 -9.16908 0.95642 5.19692 -0.41328 0.00657 0.3559 2.99891 -3.14536 -0.02911 -0.13483 -3.53514 -0.2268 0 0 0 0 0 0 1.09954 0.35818 0 2.5508 0.12207 0 0.13443 -0.32183 -3.19568
ILE_149 -7.41506 0.31863 1.92724 -0.51947 0.67276 0.07559 2.14744 -2.07946 -0.04876 -0.1222 -1.6562 0.04024 0 0 0 0 0 0 0.44507 0.02311 0.10553 0 -0.34235 0 1.0317 -0.16819 -5.56437
LEU_150 -8.62473 1.04882 1.29521 -0.49172 0.36386 0.07107 2.02827 -2.13834 -0.05742 -0.1553 -1.50399 0.15777 0 0 0 0 0 0 0.12133 0.28025 0.70133 0 -0.2065 0 0.72952 -0.04096 -6.42154
LEU_151 -8.57021 0.91867 3.61258 -0.50929 0.40427 0.07806 3.04473 -2.67833 -0.01754 -0.0963 -1.76437 0.17278 0 0 0 0 0 0 0.00776 0.14196 0.37731 0 -0.24925 0 0.72952 -0.15742 -4.55507
THR_152 -7.58785 0.79738 4.08102 -0.2047 0.15112 0.06367 3.07619 -2.70469 -0.00823 -0.15393 -2.77905 -0.13367 0 0 0 0 0 0 0.06941 0.02278 0.00151 0 -0.0038 2.29874 -1.425 -0.09078 -4.52988
ALA_153 -6.21006 0.30218 3.09777 -0.02147 0 0 2.22383 -2.43959 -0.03839 -0.09789 -2.32691 -0.2821 0 0 0 0 0 0 -0.05017 0 0 0 -0.23776 0 2.3386 -0.18026 -3.92221
ALA_154 -3.97212 0.27931 2.04366 -0.0209 0 0 1.40972 -1.62144 -0.027 -0.08017 -0.56788 -0.28416 0 0 0 0 0 0 0.07672 0 0 0 -0.07109 0 2.3386 -0.28598 -0.78273
VAL_155 -5.84064 1.00213 1.9558 -0.315 0.28704 0.05477 1.51045 -1.81953 -0.02206 -0.079 -0.705 -0.10568 0 0 0 0 0 0 0.05747 0.14577 -0.02138 0 -0.30679 0 2.085 -0.13196 -2.2486
LEU_156 -6.46328 0.71656 1.33699 -0.51587 0.46286 0.08056 1.08485 -1.61952 -0.00458 -0.06322 -0.49536 0.14789 0 0 0 0 0 0 -0.01685 0.00943 0.12262 0 -0.31843 0 0.72952 -0.24834 -5.05418
GLY_157 -1.70109 0.0923 1.90566 -5e-05 0 0 0.99123 -0.92796 -0.0063 -0.06624 -0.91263 -0.3426 0 0 0 0 0 0 -0.07033 0 0 0 -1.39098 0 1.2108 -0.11609 -1.33428
THR_158 -4.4342 0.83724 1.94463 -0.18338 0.15242 0.05596 1.41518 -1.43923 -0.04825 -0.34022 -1.17607 -0.74312 0 0 0 -0.33747 0 0 -0.06315 0 0.23359 0 -0.68023 2.30378 -1.425 0.49837 -3.42915
THR_159 -4.28862 0.56123 3.86969 -0.11161 0.07008 0.0771 2.36352 -1.96006 -0.0759 -0.29982 -2.33259 -0.58699 0 0 0 -0.9499 0 0 -0.02776 0.02274 0.00507 0 -0.48229 2.29822 -1.425 0.30254 -2.97035
VAL_160 -6.0474 1.03604 1.24318 -0.27715 0.21871 0.03476 1.34268 -1.69555 -0.04755 -0.13763 -0.88916 0.37526 0 0 0 0 0 0 0.10339 0.08625 1.00616 0 0.06365 0 2.085 -0.20767 -1.70703
GLU_161 -3.94922 0.31198 4.01315 -0.46255 0.22993 1.24571 1.38291 -1.86242 -0.07651 -0.29612 -1.78584 -2.37073 0 0 0 0 0 0 0.30079 0.004 0 3.85772 -0.27452 0 -2.5358 -0.39431 -2.66183
GLU_162 -6.40474 0.32336 6.30288 -0.64392 0.25051 1.07666 2.85791 -2.62681 -0.07 -0.35293 -3.04275 -0.53396 0 0 0 -0.61243 -0.83427 0 0.20977 0.00915 0 3.19932 -0.26908 0 -2.5358 -0.47576 -4.17289
ALA_163 -5.52767 0.11504 1.87986 -0.02099 0 0 1.96828 -1.95241 -0.03816 -0.21983 -1.43959 -0.28369 0 0 0 0 0 0 0.27729 0 0 0 -0.23404 0 2.3386 -0.35116 -3.48847
VAL_164 -6.63175 0.62926 2.06329 -0.31025 0.26846 0.05351 2.12397 -2.12192 -0.03573 -0.14208 -1.70436 -0.07382 0 0 0 0 0 0 0.09418 0.14466 -0.01718 0 -0.39782 0 2.085 -0.17814 -4.15073
TYR_165 -4.78262 0.21951 3.94958 -0.93243 0.04976 0.30561 1.78835 -1.93041 -0.03084 -0.0768 -1.50401 -0.21646 0 0 0 0 0 0 0.14968 0 0 1.48994 -0.41321 0 0.96414 0.08467 -0.88555
ARG_166 -7.39093 0.5544 5.17852 -0.45069 0.06652 0.208 2.39829 -2.54986 -0.01779 -0.08997 -2.97291 0.5323 0 0 0 0 -0.83427 0 0.03574 0.48956 1.49053 0 -0.12767 0 -1.281 -0.14417 -4.90541
ALA_167 -6.34895 0.5671 2.5214 -0.02172 0 0 2.46487 -2.28602 -0.01036 -0.1463 -2.17894 -0.30556 0 0 0 0 0 0 0.19573 0 0 0 -0.23486 0 2.3386 -0.46298 -3.908
LEU_168 -6.12715 0.64557 3.50769 -0.50007 0.29862 0.08031 1.96527 -2.12482 -0.04394 -0.13303 -2.18915 0.13569 0 0 0 0 0 0 0.54632 0.64447 0.29339 0 -0.2701 0 0.72952 -0.39163 -2.93305
LYS_169 -4.21154 0.07885 4.00762 -0.43133 0.09696 0.20025 1.74223 -1.88554 -0.07821 -0.18404 -2.63734 0.02629 0 0 0 0 0 0 -0.01826 0.16082 0.9799 0 0.03559 0 -1.6738 -0.1658 -3.95737
LEU_170 -7.7958 0.55737 2.24437 -0.75587 0.84598 0.13384 1.88114 -2.03433 -0.07737 -0.40759 -1.40451 0.233 0 0 0 0 0 0 0.5553 0.20505 2.96986 0 -0.28241 0 0.72952 -0.11251 -2.51497
LYS_171 -6.90312 0.8594 5.72961 -0.66763 0.2134 0.38711 3.07624 -2.74816 -0.11 -0.42734 -2.58855 0.10351 0 0 0 0 0 0 -0.00073 1.24131 3.39302 0 0.06867 0 -1.6738 0.01432 -0.03275
THR_172 -3.17939 0.17104 3.6769 -0.20503 0.14927 0.06324 1.03455 -1.63009 -0.09176 -0.40529 -0.895 -0.19081 0 0 0 0 0 0 -0.01799 0 -0.00266 0 -0.01225 2.44587 -1.425 0.13432 -0.38011
LYS_173 -3.86543 0.09097 2.85426 -0.43322 0.09226 0.19939 1.01821 -1.35264 -0.01179 -0.0513 -0.06611 0.06195 0 0 0 0 0 0 0.29518 0.0191 1.1201 0 0.06438 0 -1.6738 -0.03252 -1.67101
LEU_174 -5.48524 0.48762 0.53027 -0.52681 0.56229 0.08943 0.89953 -1.14705 -0.01558 -0.07964 -0.60291 0.10101 0 0 0 0 0 0 0.00924 0.02084 0.05536 0 -0.2251 0 0.72952 -0.12391 -4.72111
GLY_175 -1.8917 0.10774 1.79861 -5e-05 0 0 1.03112 -0.95628 -0.01742 -0.18606 -0.49163 -0.31019 0 0 0 0 0 0 -0.07201 0 0 0 -1.21971 0 1.2108 0.10655 -0.89023
VAL_176 -5.87795 0.69523 1.7444 -0.31424 0.23568 0.04937 1.35895 -1.63606 -0.05649 -0.37918 -0.76747 -0.12752 0 0 0 0 0 0 -0.02572 0.04242 0.0083 0 -0.45918 0 2.085 0.05007 -3.37438
SER_177 -4.39755 0.15137 4.65223 -0.0365 0 0.07026 3.02758 -2.11407 -0.03281 -0.19446 -2.82567 -0.17854 0 0 0 -1.49015 -0.63228 0 -0.01045 0.03853 0.0854 0 -0.4308 1.76048 -1.1772 -0.39441 -4.12904
LEU_178 -5.47554 0.67607 0.70406 -0.50733 0.56152 0.07649 1.44951 -1.42015 -0 -0 -0.72347 0.14558 0 0 0 0 0 0 0.11599 0.06275 0.1547 0 -0.30599 0 0.72952 -0.46869 -4.22498
LEU_179 -7.23315 1.59277 1.2509 -0.72615 0.57486 0.21224 1.34458 -1.69279 -0.02512 -0.07072 -0.38425 0.0565 0 0 0 0 0 0 0.82079 0.07289 0.74063 0 -0.2463 0 0.72952 -0.29668 -3.27949
GLN_180 -7.47861 0.36865 5.98258 -0.26045 0.03472 0.21236 3.75286 -2.97483 -0.0577 -0.24959 -3.82986 -0.3249 0 0 0 -1.49015 -1.659 0 0.12877 0.32768 0 3.20569 0.01439 0 -1.0644 -0.14833 -5.5101
ALA_181 -6.32505 0.59554 2.67428 -0.02253 0 0 2.23748 -2.25902 -0.04391 -0.2336 -1.73774 -0.29705 0 0 0 0 0 0 0.03661 0 0 0 -0.14226 0 2.3386 -0.26049 -3.43913
ALA_182 -5.71423 0.73292 3.31231 -0.02136 0 0 2.69905 -2.3217 -0.01525 -0.10248 -2.10796 -0.28626 0 0 0 0 0 0 0.40909 0 0 0 -0.1852 0 2.3386 -0.36342 -1.6259
ALA_183 -5.86797 0.58808 1.84804 -0.02347 0 0 1.98915 -1.96711 -0.0305 -0.07668 -1.53298 -0.2953 0 0 0 0 0 0 0.57324 0 0 0 -0.35891 0 2.3386 -0.46942 -3.28524
ILE_184 -8.3162 1.35503 1.66383 -0.51694 0.66802 0.07427 2.22498 -2.12405 -0.05871 -0.13181 -1.33113 0.05106 0 0 0 0 0 0 0.1129 0.01053 0.09767 0 -0.36287 0 1.0317 -0.35181 -5.90353
LEU_185 -8.52945 1.05042 1.52939 -0.50701 0.50268 0.06937 1.9397 -2.13584 -0.06409 -0.15821 -1.38534 0.19862 0 0 0 0 0 0 0.51762 0.59512 0.29184 0 -0.26778 0 0.72952 -0.18053 -5.80397
ILE_186 -9.64049 1.16375 2.82856 -0.51039 0.58571 0.07196 2.62687 -2.63726 -0.05253 -0.2889 -2.20706 0.09346 0 0 0 0 0 0 -0.02666 0.12822 0.06808 0 -0.46355 0 1.0317 -0.11111 -7.33962
LEU_187 -10.5171 1.88203 2.30144 -0.7198 0.42423 0.19974 2.54372 -2.62728 -0.01333 -0.22673 -1.92502 0.0837 0 0 0 0 0 0 0.16049 0.09436 0.44922 0 -0.17787 0 0.72952 0.06098 -7.27771
ALA_188 -6.39194 0.75951 3.19104 -0.02181 0 0 2.27649 -2.55307 -0.04612 -0.09356 -2.32008 -0.27479 0 0 0 0 0 0 -0.03609 0 0 0 -0.24434 0 2.3386 -0.14726 -3.56343
ALA_189 -3.76397 0.47052 2.09149 -0.02116 0 0 1.31587 -1.52387 -0.02279 -0.05622 -0.43481 -0.29587 0 0 0 0 0 0 -0.04677 0 0 0 -0.15636 0 2.3386 -0.33424 -0.4396
ARG_190 -7.06274 0.70963 4.93451 -0.70653 0.33184 0.35335 2.14976 -2.42429 -0.09128 -0.17229 -2.92289 0.5763 0 0 0 0 -0.74802 0 0.16117 0.24402 2.6936 0 -0.13227 0 -1.281 -0.32603 -3.71316
LEU_191 -6.25302 0.67396 1.21659 -0.51887 0.61591 0.08123 0.90914 -1.5292 -0.02047 -0.23836 -0.40657 0.13648 0 0 0 0 0 0 0.01285 0.01987 0.10133 0 -0.27435 0 0.72952 -0.27882 -5.02277
GLY_192 -1.67603 0.06825 1.81667 -6e-05 0 0 0.94299 -0.89248 -0.02222 -0.15797 -0.66474 -0.3231 0 0 0 0 0 0 -0.12129 0 0 0 -1.45425 0 1.2108 0.0761 -1.19733
THR_193 -5.02033 0.91317 2.6695 -0.18254 0.13606 0.05741 1.82733 -1.84923 -0.12015 -0.44083 -1.73404 -0.81877 0 0 0 -0.23383 -0.03948 0 -0.06662 0.08444 0.28913 0 -0.69761 2.28662 -1.425 0.58258 -3.78219
THR_194 -4.86638 0.59407 4.55073 -0.11437 0.07073 0.07986 2.8041 -2.31661 -0.05739 -0.2514 -2.32846 -0.58696 0 0 0 -0.93201 0 0 0.10879 0.13469 0.00769 0 -0.50172 2.28977 -1.425 0.21582 -2.52404
VAL_195 -5.64877 0.87517 1.34488 -0.3068 0.25137 0.05318 1.30247 -1.61568 -0.08339 -0.20692 -0.67152 -0.08807 0 0 0 0 0 0 -0.06364 0.06158 -0.00772 0 -0.30643 0 2.085 -0.22759 -3.25288
GLU_196 -3.94506 0.0737 4.85872 -0.46469 0.24787 1.25686 1.37373 -2.08644 -0.13604 -0.46903 -2.53782 -2.43338 0 0 0 0 0 0 0.14543 0.03587 0 3.96995 -0.2528 0 -2.5358 -0.30184 -3.20078
GLN_197 -5.69713 0.43924 5.74117 -0.27028 0.02919 0.20644 2.8247 -2.60871 -0.14507 -0.41324 -2.21813 -0.39668 0 0 0 -0.69819 -0.03948 0 0.14322 0 0 3.03865 -0.18963 0 -1.0644 -0.39476 -1.71308
ALA_198 -6.28797 0.67565 2.00995 -0.02284 0 0 2.20565 -2.15734 -0.02915 -0.17864 -1.63735 -0.29516 0 0 0 0 0 0 0.30748 0 0 0 -0.27255 0 2.3386 -0.37857 -3.72226
VAL_199 -6.55594 0.71695 1.62918 -0.31072 0.27186 0.05373 2.03933 -1.98 -0.05664 -0.15824 -1.69801 -0.06384 0 0 0 0 0 0 -0.00407 0.01518 -0.02858 0 -0.2975 0 2.085 -0.28418 -4.62651
GLU_200 -4.94124 0.4673 4.50487 -0.33702 0.06566 0.36343 1.88508 -2.09386 -0.09708 -0.43488 -1.77746 -0.53532 0 0 0 0 0 0 0.05582 0 0 3.26684 -0.24906 0 -2.5358 -0.35319 -2.74591
ARG_201 -6.43941 0.21055 4.27133 -1.11908 0.48202 0.68722 1.96226 -2.32453 -0.02354 -0.2939 -1.94398 0.45816 0 0 0 0 0 0 0.09436 0.13889 3.51285 0 -0.07547 0 -1.281 -0.47005 -2.15333
ALA_202 -6.49715 0.52868 2.33894 -0.02209 0 0 2.2311 -2.2197 -0.01911 -0.1937 -1.99769 -0.29036 0 0 0 0 0 0 0.07822 0 0 0 -0.13618 0 2.3386 -0.33462 -4.19505
LEU_203 -6.63844 0.61317 3.75401 -0.50266 0.36215 0.07709 2.21884 -2.23424 -0.04619 -0.13451 -2.15569 0.14408 0 0 0 0 0 0 0.27318 0.23584 0.262 0 -0.27917 0 0.72952 -0.30222 -3.62327
GLN_204 -5.22748 0.45437 5.2429 -0.25638 0.03649 0.18771 2.15425 -2.33451 -0.10085 -0.51789 -2.42944 -0.34661 0 0 0 0 0 0 0.28017 0 0 2.4455 -0.07845 0 -1.0644 -0.25035 -1.80495
LEU_205 -8.78528 1.33832 1.94323 -0.70481 0.49483 0.18152 2.18188 -2.23762 -0.04552 -0.2527 -1.41152 0.0712 0 0 0 0 0 0 0.16257 0.13876 0.82176 0 -0.25721 0 0.72952 -0.21568 -5.84673
LYS_206 -7.68418 0.65398 5.5099 -0.67871 0.20982 0.50316 1.99651 -2.61787 -0.0465 -0.16499 -0.85452 0.41628 0 0 0 0 0 0 0.09904 0.3908 3.24897 0 -0.00743 0 -1.6738 -0.20585 -0.9054
THR_207 -3.09189 0.13332 3.55853 -0.20375 0.14508 0.06324 1.286 -1.60645 -0.04578 -0.21793 -0.73761 -0.22102 0 0 0 0 0 0 0.01617 0 -0.00567 0 -0.01234 2.44587 -1.425 -0.03647 0.04431
LYS_208 -3.78899 0.16547 3.97677 -0.43582 0.08538 0.20937 2.15639 -1.73956 -0.02585 -0.05678 -2.69497 0.02682 0 0 0 0 0 0 -0.02959 0.00394 1.28858 0 0.02069 0 -1.6738 -0.11709 -2.62903
LEU_209 -5.65545 0.75972 0.82173 -0.48499 0.45546 0.04834 0.98586 -1.31486 -0.02272 -0.14159 -0.55235 0.22723 0 0 0 0 0 0 -0.01489 0.0188 0.06859 0 -0.27023 0 0.72952 -0.41682 -4.75865
GLY:CtermProteinFull_210 -0.58869 0.00889 0.40714 -0.00124 0 0 0.07299 -0.23452 -0.00771 -0.02663 -0.14767 0.02905 0 0 0 0 0 0 0 0 0 0 0 0 1.2108 -0.23408 0.48831
HSS:MP-FE1-connect_211 -21.7108 4.24301 0.34305 -17.3146 5.16166 1.64914 5.64845 -4.24034 -0.18388 -0.51211 -16.059 1.21591 0 0 0 0 -1.54215 0 0 0 0 0 0 0 0 0 -43.3017
#END_POSE_ENERGIES_TABLE correct_surface_True/015_008_UM_159_H148_areda15_HMM_onlyH_1__DE_4_HSS_rnd_DE_14.pdb
