# Supplementary material for: Design of Heme Enzymes with a Tunable Substrate Binding Pocket Adjacent to an Open Metal Coordination Site
Source: J Am Chem Soc. 2023 Jun 21;145(26):14307–15. doi: 10.1021/jacs.3c02742 (PMC10326885; doi:10.1021/jacs.3c02742)
Supplement: Supplementary file 3 — ja3c02742_si_003.zip [file ja3c02742_si_003.zip › carbene_transferase_design_models/dnHEM1-18_SS.pdb]

HEADER                                            12-JAN-23   XXXX              
EXPDTA    THEORETICAL MODEL                                                     
REMARK 220                                                                      
REMARK 220 EXPERIMENTAL DETAILS                                                 
REMARK 220  EXPERIMENT TYPE                : THEORETICAL MODELLING              
REMARK 220  DATE OF DATA COLLECTION        : 12-JAN-23                          
REMARK 220                                                                      
REMARK 220 REMARK: MODEL GENERATED BY ROSETTA                                   
REMARK 220  VERSION 2020.50+release.1295438                                     
HETNAM     HSS B 211  HSS                                                       
LINK         NE2 HIS A 148                FE1  HSS B 211                  2.43  
ATOM      1  N   VAL A   1       8.021 -32.838  14.640  1.00  0.00           N  
ATOM      2  CA  VAL A   1       6.967 -32.124  13.922  1.00  0.00           C  
ATOM      3  C   VAL A   1       5.585 -32.309  14.544  1.00  0.00           C  
ATOM      4  O   VAL A   1       5.166 -33.427  14.827  1.00  0.00           O  
ATOM      5  CB  VAL A   1       6.922 -32.599  12.457  1.00  0.00           C  
ATOM      6  CG1 VAL A   1       5.777 -31.927  11.715  1.00  0.00           C  
ATOM      7  CG2 VAL A   1       8.251 -32.307  11.778  1.00  0.00           C  
ATOM      8 1H   VAL A   1       8.899 -32.680  14.188  1.00  0.00           H  
ATOM      9 2H   VAL A   1       8.067 -32.506  15.582  1.00  0.00           H  
ATOM     10 3H   VAL A   1       7.819 -33.817  14.642  1.00  0.00           H  
ATOM     11  HA  VAL A   1       7.195 -31.058  13.943  1.00  0.00           H  
ATOM     12  HB  VAL A   1       6.731 -33.671  12.439  1.00  0.00           H  
ATOM     13 1HG1 VAL A   1       5.758 -32.274  10.682  1.00  0.00           H  
ATOM     14 2HG1 VAL A   1       4.832 -32.179  12.198  1.00  0.00           H  
ATOM     15 3HG1 VAL A   1       5.915 -30.846  11.732  1.00  0.00           H  
ATOM     16 1HG2 VAL A   1       8.213 -32.646  10.743  1.00  0.00           H  
ATOM     17 2HG2 VAL A   1       8.443 -31.234  11.802  1.00  0.00           H  
ATOM     18 3HG2 VAL A   1       9.050 -32.831  12.300  1.00  0.00           H  
ATOM     19  N   SER A   2       4.866 -31.211  14.739  1.00  0.00           N  
ATOM     20  CA  SER A   2       3.531 -31.306  15.305  1.00  0.00           C  
ATOM     21  C   SER A   2       2.457 -31.406  14.220  1.00  0.00           C  
ATOM     22  O   SER A   2       2.716 -31.172  13.031  1.00  0.00           O  
ATOM     23  CB  SER A   2       3.261 -30.100  16.186  1.00  0.00           C  
ATOM     24  OG  SER A   2       3.167 -28.930  15.422  1.00  0.00           O  
ATOM     25  H   SER A   2       5.235 -30.303  14.496  1.00  0.00           H  
ATOM     26  HA  SER A   2       3.463 -32.226  15.883  1.00  0.00           H  
ATOM     27 1HB  SER A   2       2.334 -30.253  16.738  1.00  0.00           H  
ATOM     28 2HB  SER A   2       4.063 -29.997  16.916  1.00  0.00           H  
ATOM     29  HG  SER A   2       3.106 -28.208  16.051  1.00  0.00           H  
ATOM     30  N   LEU A   3       1.083 -31.781  14.634  1.00  0.00           N  
ATOM     31  CA  LEU A   3      -0.052 -31.806  13.741  1.00  0.00           C  
ATOM     32  C   LEU A   3      -0.230 -30.440  13.111  1.00  0.00           C  
ATOM     33  O   LEU A   3      -0.497 -30.327  11.927  1.00  0.00           O  
ATOM     34  CB  LEU A   3      -1.325 -32.211  14.496  1.00  0.00           C  
ATOM     35  CG  LEU A   3      -2.621 -32.185  13.676  1.00  0.00           C  
ATOM     36  CD1 LEU A   3      -2.526 -33.197  12.542  1.00  0.00           C  
ATOM     37  CD2 LEU A   3      -3.803 -32.491  14.585  1.00  0.00           C  
ATOM     38  H   LEU A   3       0.949 -32.004  15.612  1.00  0.00           H  
ATOM     39  HA  LEU A   3       0.127 -32.556  12.973  1.00  0.00           H  
ATOM     40 1HB  LEU A   3      -1.195 -33.222  14.878  1.00  0.00           H  
ATOM     41 2HB  LEU A   3      -1.455 -31.539  15.344  1.00  0.00           H  
ATOM     42  HG  LEU A   3      -2.751 -31.198  13.232  1.00  0.00           H  
ATOM     43 1HD1 LEU A   3      -3.448 -33.178  11.960  1.00  0.00           H  
ATOM     44 2HD1 LEU A   3      -1.685 -32.942  11.898  1.00  0.00           H  
ATOM     45 3HD1 LEU A   3      -2.379 -34.194  12.956  1.00  0.00           H  
ATOM     46 1HD2 LEU A   3      -4.724 -32.471  14.003  1.00  0.00           H  
ATOM     47 2HD2 LEU A   3      -3.674 -33.479  15.029  1.00  0.00           H  
ATOM     48 3HD2 LEU A   3      -3.857 -31.742  15.376  1.00  0.00           H  
ATOM     49  N   ASP A   4      -0.184 -29.202  13.916  1.00  0.00           N  
ATOM     50  CA  ASP A   4      -0.325 -27.836  13.449  1.00  0.00           C  
ATOM     51  C   ASP A   4       0.697 -27.466  12.367  1.00  0.00           C  
ATOM     52  O   ASP A   4       0.368 -26.789  11.395  1.00  0.00           O  
ATOM     53  CB  ASP A   4      -0.196 -26.871  14.630  1.00  0.00           C  
ATOM     54  CG  ASP A   4      -1.379 -26.940  15.585  1.00  0.00           C  
ATOM     55  OD1 ASP A   4      -2.375 -27.522  15.225  1.00  0.00           O  
ATOM     56  OD2 ASP A   4      -1.277 -26.410  16.666  1.00  0.00           O  
ATOM     57  H   ASP A   4      -0.026 -29.373  14.899  1.00  0.00           H  
ATOM     58  HA  ASP A   4      -1.315 -27.730  13.004  1.00  0.00           H  
ATOM     59 1HB  ASP A   4       0.714 -27.096  15.186  1.00  0.00           H  
ATOM     60 2HB  ASP A   4      -0.108 -25.850  14.258  1.00  0.00           H  
ATOM     61  N   GLU A   5       2.045 -27.905  12.570  1.00  0.00           N  
ATOM     62  CA  GLU A   5       3.093 -27.636  11.584  1.00  0.00           C  
ATOM     63  C   GLU A   5       2.759 -28.309  10.257  1.00  0.00           C  
ATOM     64  O   GLU A   5       2.850 -27.689   9.198  1.00  0.00           O  
ATOM     65  CB  GLU A   5       4.452 -28.125  12.091  1.00  0.00           C  
ATOM     66  CG  GLU A   5       5.609 -27.865  11.137  1.00  0.00           C  
ATOM     67  CD  GLU A   5       6.941 -28.265  11.710  1.00  0.00           C  
ATOM     68  OE1 GLU A   5       6.980 -28.662  12.850  1.00  0.00           O  
ATOM     69  OE2 GLU A   5       7.919 -28.171  11.008  1.00  0.00           O  
ATOM     70  H   GLU A   5       2.289 -28.362  13.435  1.00  0.00           H  
ATOM     71  HA  GLU A   5       3.154 -26.559  11.431  1.00  0.00           H  
ATOM     72 1HB  GLU A   5       4.684 -27.638  13.038  1.00  0.00           H  
ATOM     73 2HB  GLU A   5       4.406 -29.198  12.277  1.00  0.00           H  
ATOM     74 1HG  GLU A   5       5.441 -28.424  10.217  1.00  0.00           H  
ATOM     75 2HG  GLU A   5       5.630 -26.805  10.887  1.00  0.00           H  
ATOM     76  N   ALA A   6       2.382 -29.582  10.324  1.00  0.00           N  
ATOM     77  CA  ALA A   6       2.019 -30.343   9.133  1.00  0.00           C  
ATOM     78  C   ALA A   6       0.842 -29.702   8.404  1.00  0.00           C  
ATOM     79  O   ALA A   6       0.767 -29.744   7.171  1.00  0.00           O  
ATOM     80  CB  ALA A   6       1.680 -31.760   9.504  1.00  0.00           C  
ATOM     81  H   ALA A   6       2.348 -30.033  11.225  1.00  0.00           H  
ATOM     82  HA  ALA A   6       2.876 -30.347   8.457  1.00  0.00           H  
ATOM     83 1HB  ALA A   6       1.410 -32.318   8.606  1.00  0.00           H  
ATOM     84 2HB  ALA A   6       2.544 -32.228   9.976  1.00  0.00           H  
ATOM     85 3HB  ALA A   6       0.840 -31.764  10.199  1.00  0.00           H  
ATOM     86  N   ILE A   7      -0.277 -29.088   9.133  1.00  0.00           N  
ATOM     87  CA  ILE A   7      -1.447 -28.409   8.572  1.00  0.00           C  
ATOM     88  C   ILE A   7      -1.011 -27.147   7.842  1.00  0.00           C  
ATOM     89  O   ILE A   7      -1.439 -26.891   6.717  1.00  0.00           O  
ATOM     90  CB  ILE A   7      -2.467 -28.050   9.668  1.00  0.00           C  
ATOM     91  CG1 ILE A   7      -3.101 -29.319  10.244  1.00  0.00           C  
ATOM     92  CG2 ILE A   7      -3.536 -27.120   9.116  1.00  0.00           C  
ATOM     93  CD1 ILE A   7      -3.850 -29.094  11.538  1.00  0.00           C  
ATOM     94  H   ILE A   7      -0.188 -29.165  10.137  1.00  0.00           H  
ATOM     95  HA  ILE A   7      -1.914 -29.083   7.852  1.00  0.00           H  
ATOM     96  HB  ILE A   7      -1.956 -27.552  10.492  1.00  0.00           H  
ATOM     97 1HG1 ILE A   7      -3.795 -29.741   9.517  1.00  0.00           H  
ATOM     98 2HG1 ILE A   7      -2.326 -30.064  10.425  1.00  0.00           H  
ATOM     99 1HG2 ILE A   7      -4.249 -26.877   9.903  1.00  0.00           H  
ATOM    100 2HG2 ILE A   7      -3.070 -26.205   8.753  1.00  0.00           H  
ATOM    101 3HG2 ILE A   7      -4.057 -27.612   8.294  1.00  0.00           H  
ATOM    102 1HD1 ILE A   7      -4.271 -30.039  11.884  1.00  0.00           H  
ATOM    103 2HD1 ILE A   7      -3.165 -28.704  12.292  1.00  0.00           H  
ATOM    104 3HD1 ILE A   7      -4.654 -28.379  11.373  1.00  0.00           H  
ATOM    105  N   ILE A   8      -0.160 -26.362   8.488  1.00  0.00           N  
ATOM    106  CA  ILE A   8       0.266 -25.109   7.879  1.00  0.00           C  
ATOM    107  C   ILE A   8       1.040 -25.409   6.582  1.00  0.00           C  
ATOM    108  O   ILE A   8       0.844 -24.745   5.564  1.00  0.00           O  
ATOM    109  CB  ILE A   8       1.142 -24.291   8.845  1.00  0.00           C  
ATOM    110  CG1 ILE A   8       0.332 -23.869  10.073  1.00  0.00           C  
ATOM    111  CG2 ILE A   8       1.719 -23.074   8.139  1.00  0.00           C  
ATOM    112  CD1 ILE A   8      -0.816 -22.937   9.757  1.00  0.00           C  
ATOM    113  H   ILE A   8       0.200 -26.615   9.395  1.00  0.00           H  
ATOM    114  HA  ILE A   8      -0.620 -24.524   7.637  1.00  0.00           H  
ATOM    115  HB  ILE A   8       1.962 -24.912   9.206  1.00  0.00           H  
ATOM    116 1HG1 ILE A   8      -0.072 -24.753  10.565  1.00  0.00           H  
ATOM    117 2HG1 ILE A   8       0.988 -23.370  10.787  1.00  0.00           H  
ATOM    118 1HG2 ILE A   8       2.335 -22.507   8.836  1.00  0.00           H  
ATOM    119 2HG2 ILE A   8       2.328 -23.397   7.296  1.00  0.00           H  
ATOM    120 3HG2 ILE A   8       0.905 -22.444   7.778  1.00  0.00           H  
ATOM    121 1HD1 ILE A   8      -1.342 -22.682  10.677  1.00  0.00           H  
ATOM    122 2HD1 ILE A   8      -0.430 -22.027   9.295  1.00  0.00           H  
ATOM    123 3HD1 ILE A   8      -1.504 -23.428   9.070  1.00  0.00           H  
ATOM    124  N   ILE A   9       1.931 -26.420   6.619  1.00  0.00           N  
ATOM    125  CA  ILE A   9       2.751 -26.755   5.458  1.00  0.00           C  
ATOM    126  C   ILE A   9       1.890 -27.136   4.245  1.00  0.00           C  
ATOM    127  O   ILE A   9       2.157 -26.687   3.119  1.00  0.00           O  
ATOM    128  CB  ILE A   9       3.713 -27.910   5.789  1.00  0.00           C  
ATOM    129  CG1 ILE A   9       4.778 -27.449   6.788  1.00  0.00           C  
ATOM    130  CG2 ILE A   9       4.362 -28.442   4.521  1.00  0.00           C  
ATOM    131  CD1 ILE A   9       5.552 -28.582   7.422  1.00  0.00           C  
ATOM    132  H   ILE A   9       2.053 -26.942   7.475  1.00  0.00           H  
ATOM    133  HA  ILE A   9       3.307 -25.868   5.161  1.00  0.00           H  
ATOM    134  HB  ILE A   9       3.160 -28.718   6.268  1.00  0.00           H  
ATOM    135 1HG1 ILE A   9       5.486 -26.791   6.286  1.00  0.00           H  
ATOM    136 2HG1 ILE A   9       4.305 -26.873   7.584  1.00  0.00           H  
ATOM    137 1HG2 ILE A   9       5.040 -29.257   4.773  1.00  0.00           H  
ATOM    138 2HG2 ILE A   9       3.592 -28.807   3.843  1.00  0.00           H  
ATOM    139 3HG2 ILE A   9       4.923 -27.642   4.036  1.00  0.00           H  
ATOM    140 1HD1 ILE A   9       6.287 -28.176   8.117  1.00  0.00           H  
ATOM    141 2HD1 ILE A   9       4.865 -29.236   7.960  1.00  0.00           H  
ATOM    142 3HD1 ILE A   9       6.063 -29.152   6.647  1.00  0.00           H  
ATOM    143  N   LEU A  10       0.759 -28.031   4.418  1.00  0.00           N  
ATOM    144  CA  LEU A  10      -0.150 -28.401   3.341  1.00  0.00           C  
ATOM    145  C   LEU A  10      -0.963 -27.188   2.838  1.00  0.00           C  
ATOM    146  O   LEU A  10      -1.247 -27.053   1.636  1.00  0.00           O  
ATOM    147  CB  LEU A  10      -1.101 -29.505   3.822  1.00  0.00           C  
ATOM    148  CG  LEU A  10      -0.463 -30.883   4.041  1.00  0.00           C  
ATOM    149  CD1 LEU A  10      -1.421 -31.766   4.829  1.00  0.00           C  
ATOM    150  CD2 LEU A  10      -0.126 -31.506   2.695  1.00  0.00           C  
ATOM    151  H   LEU A  10       0.628 -28.434   5.335  1.00  0.00           H  
ATOM    152  HA  LEU A  10       0.442 -28.754   2.497  1.00  0.00           H  
ATOM    153 1HB  LEU A  10      -1.547 -29.192   4.765  1.00  0.00           H  
ATOM    154 2HB  LEU A  10      -1.898 -29.621   3.088  1.00  0.00           H  
ATOM    155  HG  LEU A  10       0.448 -30.772   4.629  1.00  0.00           H  
ATOM    156 1HD1 LEU A  10      -0.969 -32.745   4.985  1.00  0.00           H  
ATOM    157 2HD1 LEU A  10      -1.630 -31.306   5.795  1.00  0.00           H  
ATOM    158 3HD1 LEU A  10      -2.351 -31.881   4.273  1.00  0.00           H  
ATOM    159 1HD2 LEU A  10       0.327 -32.485   2.851  1.00  0.00           H  
ATOM    160 2HD2 LEU A  10      -1.038 -31.617   2.107  1.00  0.00           H  
ATOM    161 3HD2 LEU A  10       0.573 -30.863   2.161  1.00  0.00           H  
ATOM    162  N   ILE A  11      -1.515 -26.184   3.800  1.00  0.00           N  
ATOM    163  CA  ILE A  11      -2.290 -25.028   3.389  1.00  0.00           C  
ATOM    164  C   ILE A  11      -1.423 -24.048   2.614  1.00  0.00           C  
ATOM    165  O   ILE A  11      -1.857 -23.476   1.614  1.00  0.00           O  
ATOM    166  CB  ILE A  11      -2.912 -24.321   4.607  1.00  0.00           C  
ATOM    167  CG1 ILE A  11      -3.979 -25.209   5.253  1.00  0.00           C  
ATOM    168  CG2 ILE A  11      -3.506 -22.982   4.198  1.00  0.00           C  
ATOM    169  CD1 ILE A  11      -4.460 -24.707   6.595  1.00  0.00           C  
ATOM    170  H   ILE A  11      -1.316 -26.320   4.781  1.00  0.00           H  
ATOM    171  HA  ILE A  11      -3.086 -25.372   2.728  1.00  0.00           H  
ATOM    172  HB  ILE A  11      -2.144 -24.152   5.361  1.00  0.00           H  
ATOM    173 1HG1 ILE A  11      -4.839 -25.286   4.589  1.00  0.00           H  
ATOM    174 2HG1 ILE A  11      -3.581 -26.215   5.390  1.00  0.00           H  
ATOM    175 1HG2 ILE A  11      -3.942 -22.495   5.070  1.00  0.00           H  
ATOM    176 2HG2 ILE A  11      -2.723 -22.348   3.783  1.00  0.00           H  
ATOM    177 3HG2 ILE A  11      -4.280 -23.141   3.447  1.00  0.00           H  
ATOM    178 1HD1 ILE A  11      -5.214 -25.388   6.990  1.00  0.00           H  
ATOM    179 2HD1 ILE A  11      -3.620 -24.655   7.288  1.00  0.00           H  
ATOM    180 3HD1 ILE A  11      -4.895 -23.715   6.477  1.00  0.00           H  
ATOM    181  N   VAL A  12      -0.062 -23.700   3.101  1.00  0.00           N  
ATOM    182  CA  VAL A  12       0.910 -22.831   2.420  1.00  0.00           C  
ATOM    183  C   VAL A  12       1.311 -23.350   1.039  1.00  0.00           C  
ATOM    184  O   VAL A  12       1.429 -22.581   0.087  1.00  0.00           O  
ATOM    185  CB  VAL A  12       2.177 -22.685   3.283  1.00  0.00           C  
ATOM    186  CG1 VAL A  12       3.283 -22.000   2.494  1.00  0.00           C  
ATOM    187  CG2 VAL A  12       1.855 -21.906   4.549  1.00  0.00           C  
ATOM    188  H   VAL A  12       0.184 -24.109   3.990  1.00  0.00           H  
ATOM    189  HA  VAL A  12       0.444 -21.857   2.270  1.00  0.00           H  
ATOM    190  HB  VAL A  12       2.541 -23.678   3.550  1.00  0.00           H  
ATOM    191 1HG1 VAL A  12       4.171 -21.905   3.119  1.00  0.00           H  
ATOM    192 2HG1 VAL A  12       3.522 -22.593   1.612  1.00  0.00           H  
ATOM    193 3HG1 VAL A  12       2.950 -21.009   2.187  1.00  0.00           H  
ATOM    194 1HG2 VAL A  12       2.755 -21.807   5.155  1.00  0.00           H  
ATOM    195 2HG2 VAL A  12       1.486 -20.915   4.282  1.00  0.00           H  
ATOM    196 3HG2 VAL A  12       1.091 -22.436   5.118  1.00  0.00           H  
ATOM    197  N   ALA A  13       1.586 -24.753   0.841  1.00  0.00           N  
ATOM    198  CA  ALA A  13       1.807 -25.322  -0.482  1.00  0.00           C  
ATOM    199  C   ALA A  13       0.629 -25.106  -1.418  1.00  0.00           C  
ATOM    200  O   ALA A  13       0.818 -24.812  -2.606  1.00  0.00           O  
ATOM    201  CB  ALA A  13       2.092 -26.807  -0.378  1.00  0.00           C  
ATOM    202  H   ALA A  13       1.637 -25.354   1.649  1.00  0.00           H  
ATOM    203  HA  ALA A  13       2.675 -24.827  -0.921  1.00  0.00           H  
ATOM    204 1HB  ALA A  13       2.255 -27.218  -1.373  1.00  0.00           H  
ATOM    205 2HB  ALA A  13       2.982 -26.964   0.232  1.00  0.00           H  
ATOM    206 3HB  ALA A  13       1.242 -27.306   0.087  1.00  0.00           H  
ATOM    207  N   ALA A  14      -0.670 -25.268  -0.883  1.00  0.00           N  
ATOM    208  CA  ALA A  14      -1.862 -25.023  -1.705  1.00  0.00           C  
ATOM    209  C   ALA A  14      -1.907 -23.574  -2.169  1.00  0.00           C  
ATOM    210  O   ALA A  14      -2.341 -23.282  -3.285  1.00  0.00           O  
ATOM    211  CB  ALA A  14      -3.122 -25.377  -0.929  1.00  0.00           C  
ATOM    212  H   ALA A  14      -0.786 -25.557   0.077  1.00  0.00           H  
ATOM    213  HA  ALA A  14      -1.802 -25.659  -2.588  1.00  0.00           H  
ATOM    214 1HB  ALA A  14      -3.998 -25.190  -1.551  1.00  0.00           H  
ATOM    215 2HB  ALA A  14      -3.094 -26.430  -0.648  1.00  0.00           H  
ATOM    216 3HB  ALA A  14      -3.179 -24.765  -0.030  1.00  0.00           H  
ATOM    217  N   LYS A  15      -1.539 -22.515  -1.275  1.00  0.00           N  
ATOM    218  CA  LYS A  15      -1.469 -21.099  -1.590  1.00  0.00           C  
ATOM    219  C   LYS A  15      -0.307 -20.792  -2.542  1.00  0.00           C  
ATOM    220  O   LYS A  15      -0.433 -19.945  -3.428  1.00  0.00           O  
ATOM    221  CB  LYS A  15      -1.334 -20.280  -0.306  1.00  0.00           C  
ATOM    222  CG  LYS A  15      -2.589 -20.249   0.556  1.00  0.00           C  
ATOM    223  CD  LYS A  15      -2.397 -19.368   1.782  1.00  0.00           C  
ATOM    224  CE  LYS A  15      -2.613 -17.899   1.448  1.00  0.00           C  
ATOM    225  NZ  LYS A  15      -2.728 -17.062   2.673  1.00  0.00           N  
ATOM    226  H   LYS A  15      -1.379 -22.816  -0.324  1.00  0.00           H  
ATOM    227  HA  LYS A  15      -2.390 -20.814  -2.099  1.00  0.00           H  
ATOM    228 1HB  LYS A  15      -0.522 -20.684   0.300  1.00  0.00           H  
ATOM    229 2HB  LYS A  15      -1.074 -19.251  -0.556  1.00  0.00           H  
ATOM    230 1HG  LYS A  15      -3.424 -19.863  -0.031  1.00  0.00           H  
ATOM    231 2HG  LYS A  15      -2.833 -21.260   0.880  1.00  0.00           H  
ATOM    232 1HD  LYS A  15      -3.104 -19.664   2.557  1.00  0.00           H  
ATOM    233 2HD  LYS A  15      -1.386 -19.498   2.168  1.00  0.00           H  
ATOM    234 1HE  LYS A  15      -1.778 -17.535   0.851  1.00  0.00           H  
ATOM    235 2HE  LYS A  15      -3.525 -17.790   0.862  1.00  0.00           H  
ATOM    236 1HZ  LYS A  15      -2.871 -16.097   2.410  1.00  0.00           H  
ATOM    237 2HZ  LYS A  15      -3.512 -17.379   3.226  1.00  0.00           H  
ATOM    238 3HZ  LYS A  15      -1.880 -17.140   3.216  1.00  0.00           H  
ATOM    239  N   LEU A  16       0.823 -21.471  -2.368  1.00  0.00           N  
ATOM    240  CA  LEU A  16       1.919 -21.304  -3.315  1.00  0.00           C  
ATOM    241  C   LEU A  16       1.553 -21.845  -4.687  1.00  0.00           C  
ATOM    242  O   LEU A  16       1.970 -21.305  -5.715  1.00  0.00           O  
ATOM    243  CB  LEU A  16       3.177 -22.017  -2.802  1.00  0.00           C  
ATOM    244  CG  LEU A  16       3.835 -21.394  -1.564  1.00  0.00           C  
ATOM    245  CD1 LEU A  16       4.833 -22.378  -0.970  1.00  0.00           C  
ATOM    246  CD2 LEU A  16       4.519 -20.091  -1.953  1.00  0.00           C  
ATOM    247  H   LEU A  16       0.937 -22.104  -1.589  1.00  0.00           H  
ATOM    248  HA  LEU A  16       2.101 -20.238  -3.453  1.00  0.00           H  
ATOM    249 1HB  LEU A  16       2.918 -23.045  -2.557  1.00  0.00           H  
ATOM    250 2HB  LEU A  16       3.918 -22.031  -3.601  1.00  0.00           H  
ATOM    251  HG  LEU A  16       3.074 -21.194  -0.809  1.00  0.00           H  
ATOM    252 1HD1 LEU A  16       5.300 -21.937  -0.089  1.00  0.00           H  
ATOM    253 2HD1 LEU A  16       4.313 -23.293  -0.683  1.00  0.00           H  
ATOM    254 3HD1 LEU A  16       5.598 -22.612  -1.709  1.00  0.00           H  
ATOM    255 1HD2 LEU A  16       4.985 -19.649  -1.073  1.00  0.00           H  
ATOM    256 2HD2 LEU A  16       5.280 -20.291  -2.706  1.00  0.00           H  
ATOM    257 3HD2 LEU A  16       3.779 -19.400  -2.359  1.00  0.00           H  
ATOM    258  N   GLY A  17       0.733 -23.024  -4.781  1.00  0.00           N  
ATOM    259  CA  GLY A  17       0.392 -23.702  -6.015  1.00  0.00           C  
ATOM    260  C   GLY A  17       1.457 -24.715  -6.398  1.00  0.00           C  
ATOM    261  O   GLY A  17       1.686 -24.959  -7.573  1.00  0.00           O  
ATOM    262  H   GLY A  17       0.363 -23.377  -3.908  1.00  0.00           H  
ATOM    263 1HA  GLY A  17      -0.568 -24.203  -5.901  1.00  0.00           H  
ATOM    264 2HA  GLY A  17       0.280 -22.968  -6.812  1.00  0.00           H  
ATOM    265  N   THR A  18       2.113 -25.297  -5.401  1.00  0.00           N  
ATOM    266  CA  THR A  18       3.202 -26.235  -5.633  1.00  0.00           C  
ATOM    267  C   THR A  18       2.998 -27.482  -4.781  1.00  0.00           C  
ATOM    268  O   THR A  18       1.933 -27.671  -4.200  1.00  0.00           O  
ATOM    269  CB  THR A  18       4.569 -25.600  -5.320  1.00  0.00           C  
ATOM    270  OG1 THR A  18       5.617 -26.465  -5.777  1.00  0.00           O  
ATOM    271  CG2 THR A  18       4.722 -25.372  -3.824  1.00  0.00           C  
ATOM    272  H   THR A  18       1.845 -25.079  -4.453  1.00  0.00           H  
ATOM    273  HA  THR A  18       3.234 -26.473  -6.696  1.00  0.00           H  
ATOM    274  HB  THR A  18       4.654 -24.645  -5.837  1.00  0.00           H  
ATOM    275  HG1 THR A  18       6.428 -25.961  -5.874  1.00  0.00           H  
ATOM    276 1HG2 THR A  18       5.693 -24.922  -3.621  1.00  0.00           H  
ATOM    277 2HG2 THR A  18       3.933 -24.705  -3.475  1.00  0.00           H  
ATOM    278 3HG2 THR A  18       4.647 -26.325  -3.301  1.00  0.00           H  
ATOM    279  N   THR A  19       4.021 -28.326  -4.697  1.00  0.00           N  
ATOM    280  CA  THR A  19       3.902 -29.598  -3.986  1.00  0.00           C  
ATOM    281  C   THR A  19       4.185 -29.365  -2.501  1.00  0.00           C  
ATOM    282  O   THR A  19       4.730 -28.325  -2.131  1.00  0.00           O  
ATOM    283  CB  THR A  19       4.865 -30.659  -4.551  1.00  0.00           C  
ATOM    284  OG1 THR A  19       6.219 -30.252  -4.316  1.00  0.00           O  
ATOM    285  CG2 THR A  19       4.645 -30.835  -6.046  1.00  0.00           C  
ATOM    286  H   THR A  19       4.899 -28.086  -5.132  1.00  0.00           H  
ATOM    287  HA  THR A  19       2.904 -29.999  -4.159  1.00  0.00           H  
ATOM    288  HB  THR A  19       4.693 -31.610  -4.050  1.00  0.00           H  
ATOM    289  HG1 THR A  19       6.809 -30.989  -4.494  1.00  0.00           H  
ATOM    290 1HG2 THR A  19       5.334 -31.588  -6.429  1.00  0.00           H  
ATOM    291 2HG2 THR A  19       3.620 -31.155  -6.228  1.00  0.00           H  
ATOM    292 3HG2 THR A  19       4.825 -29.889  -6.555  1.00  0.00           H  
ATOM    293  N   VAL A  20       3.852 -30.324  -1.642  1.00  0.00           N  
ATOM    294  CA  VAL A  20       4.154 -30.141  -0.224  1.00  0.00           C  
ATOM    295  C   VAL A  20       5.663 -30.201   0.071  1.00  0.00           C  
ATOM    296  O   VAL A  20       6.154 -29.522   0.983  1.00  0.00           O  
ATOM    297  CB  VAL A  20       3.433 -31.220   0.605  1.00  0.00           C  
ATOM    298  CG1 VAL A  20       4.138 -32.561   0.460  1.00  0.00           C  
ATOM    299  CG2 VAL A  20       3.373 -30.799   2.065  1.00  0.00           C  
ATOM    300  H   VAL A  20       3.395 -31.173  -1.943  1.00  0.00           H  
ATOM    301  HA  VAL A  20       3.876 -29.125   0.063  1.00  0.00           H  
ATOM    302  HB  VAL A  20       2.421 -31.346   0.220  1.00  0.00           H  
ATOM    303 1HG1 VAL A  20       3.614 -33.313   1.052  1.00  0.00           H  
ATOM    304 2HG1 VAL A  20       4.137 -32.861  -0.588  1.00  0.00           H  
ATOM    305 3HG1 VAL A  20       5.164 -32.473   0.813  1.00  0.00           H  
ATOM    306 1HG2 VAL A  20       2.861 -31.566   2.645  1.00  0.00           H  
ATOM    307 2HG2 VAL A  20       4.385 -30.667   2.448  1.00  0.00           H  
ATOM    308 3HG2 VAL A  20       2.828 -29.858   2.149  1.00  0.00           H  
ATOM    309  N   GLU A  21       6.397 -30.993  -0.710  1.00  0.00           N  
ATOM    310  CA  GLU A  21       7.848 -31.085  -0.552  1.00  0.00           C  
ATOM    311  C   GLU A  21       8.487 -29.761  -0.909  1.00  0.00           C  
ATOM    312  O   GLU A  21       9.513 -29.403  -0.348  1.00  0.00           O  
ATOM    313  CB  GLU A  21       8.426 -32.198  -1.429  1.00  0.00           C  
ATOM    314  CG  GLU A  21       7.998 -33.602  -1.026  1.00  0.00           C  
ATOM    315  CD  GLU A  21       6.633 -33.967  -1.539  1.00  0.00           C  
ATOM    316  OE1 GLU A  21       6.030 -33.155  -2.199  1.00  0.00           O  
ATOM    317  OE2 GLU A  21       6.192 -35.060  -1.270  1.00  0.00           O  
ATOM    318  H   GLU A  21       5.943 -31.543  -1.425  1.00  0.00           H  
ATOM    319  HA  GLU A  21       8.068 -31.293   0.496  1.00  0.00           H  
ATOM    320 1HB  GLU A  21       8.123 -32.040  -2.464  1.00  0.00           H  
ATOM    321 2HB  GLU A  21       9.515 -32.158  -1.397  1.00  0.00           H  
ATOM    322 1HG  GLU A  21       8.722 -34.317  -1.414  1.00  0.00           H  
ATOM    323 2HG  GLU A  21       8.004 -33.675   0.061  1.00  0.00           H  
ATOM    324  N   GLU A  22       7.975 -29.101  -1.904  1.00  0.00           N  
ATOM    325  CA  GLU A  22       8.616 -27.848  -2.283  1.00  0.00           C  
ATOM    326  C   GLU A  22       8.416 -26.793  -1.200  1.00  0.00           C  
ATOM    327  O   GLU A  22       9.343 -26.053  -0.863  1.00  0.00           O  
ATOM    328  CB  GLU A  22       8.060 -27.341  -3.615  1.00  0.00           C  
ATOM    329  CG  GLU A  22       8.735 -26.083  -4.141  1.00  0.00           C  
ATOM    330  CD  GLU A  22      10.178 -26.300  -4.503  1.00  0.00           C  
ATOM    331  OE1 GLU A  22      10.552 -27.428  -4.724  1.00  0.00           O  
ATOM    332  OE2 GLU A  22      10.907 -25.338  -4.560  1.00  0.00           O  
ATOM    333  H   GLU A  22       7.164 -29.413  -2.417  1.00  0.00           H  
ATOM    334  HA  GLU A  22       9.689 -28.022  -2.371  1.00  0.00           H  
ATOM    335 1HB  GLU A  22       8.166 -28.118  -4.373  1.00  0.00           H  
ATOM    336 2HB  GLU A  22       6.995 -27.130  -3.509  1.00  0.00           H  
ATOM    337 1HG  GLU A  22       8.199 -25.737  -5.024  1.00  0.00           H  
ATOM    338 2HG  GLU A  22       8.670 -25.304  -3.382  1.00  0.00           H  
ATOM    339  N   ALA A  23       7.217 -26.743  -0.631  1.00  0.00           N  
ATOM    340  CA  ALA A  23       6.965 -25.788   0.439  1.00  0.00           C  
ATOM    341  C   ALA A  23       7.910 -26.049   1.608  1.00  0.00           C  
ATOM    342  O   ALA A  23       8.388 -25.116   2.254  1.00  0.00           O  
ATOM    343  CB  ALA A  23       5.518 -25.841   0.879  1.00  0.00           C  
ATOM    344  H   ALA A  23       6.470 -27.356  -0.927  1.00  0.00           H  
ATOM    345  HA  ALA A  23       7.177 -24.788   0.057  1.00  0.00           H  
ATOM    346 1HB  ALA A  23       5.354 -25.119   1.681  1.00  0.00           H  
ATOM    347 2HB  ALA A  23       4.872 -25.601   0.036  1.00  0.00           H  
ATOM    348 3HB  ALA A  23       5.287 -26.843   1.241  1.00  0.00           H  
ATOM    349  N   VAL A  24       8.217 -27.414   1.978  1.00  0.00           N  
ATOM    350  CA  VAL A  24       9.133 -27.699   3.082  1.00  0.00           C  
ATOM    351  C   VAL A  24      10.561 -27.299   2.737  1.00  0.00           C  
ATOM    352  O   VAL A  24      11.259 -26.677   3.560  1.00  0.00           O  
ATOM    353  CB  VAL A  24       9.099 -29.199   3.433  1.00  0.00           C  
ATOM    354  CG1 VAL A  24      10.175 -29.531   4.455  1.00  0.00           C  
ATOM    355  CG2 VAL A  24       7.722 -29.575   3.958  1.00  0.00           C  
ATOM    356  H   VAL A  24       7.786 -28.182   1.483  1.00  0.00           H  
ATOM    357  HA  VAL A  24       8.849 -27.087   3.938  1.00  0.00           H  
ATOM    358  HB  VAL A  24       9.317 -29.777   2.536  1.00  0.00           H  
ATOM    359 1HG1 VAL A  24      10.136 -30.595   4.691  1.00  0.00           H  
ATOM    360 2HG1 VAL A  24      11.154 -29.287   4.045  1.00  0.00           H  
ATOM    361 3HG1 VAL A  24      10.006 -28.953   5.364  1.00  0.00           H  
ATOM    362 1HG2 VAL A  24       7.703 -30.637   4.204  1.00  0.00           H  
ATOM    363 2HG2 VAL A  24       7.501 -28.993   4.852  1.00  0.00           H  
ATOM    364 3HG2 VAL A  24       6.972 -29.368   3.194  1.00  0.00           H  
ATOM    365  N   GLU A  25      10.984 -27.629   1.517  1.00  0.00           N  
ATOM    366  CA  GLU A  25      12.341 -27.349   1.096  1.00  0.00           C  
ATOM    367  C   GLU A  25      12.593 -25.847   1.126  1.00  0.00           C  
ATOM    368  O   GLU A  25      13.655 -25.394   1.553  1.00  0.00           O  
ATOM    369  CB  GLU A  25      12.595 -27.903  -0.308  1.00  0.00           C  
ATOM    370  CG  GLU A  25      14.013 -27.693  -0.819  1.00  0.00           C  
ATOM    371  CD  GLU A  25      15.039 -28.457  -0.028  1.00  0.00           C  
ATOM    372  OE1 GLU A  25      14.668 -29.383   0.652  1.00  0.00           O  
ATOM    373  OE2 GLU A  25      16.195 -28.114  -0.105  1.00  0.00           O  
ATOM    374  H   GLU A  25      10.352 -28.082   0.872  1.00  0.00           H  
ATOM    375  HA  GLU A  25      13.026 -27.834   1.792  1.00  0.00           H  
ATOM    376 1HB  GLU A  25      12.390 -28.974  -0.319  1.00  0.00           H  
ATOM    377 2HB  GLU A  25      11.912 -27.431  -1.014  1.00  0.00           H  
ATOM    378 1HG  GLU A  25      14.064 -28.011  -1.860  1.00  0.00           H  
ATOM    379 2HG  GLU A  25      14.249 -26.631  -0.780  1.00  0.00           H  
ATOM    380  N   GLN A  26      11.616 -25.073   0.673  1.00  0.00           N  
ATOM    381  CA  GLN A  26      11.764 -23.629   0.666  1.00  0.00           C  
ATOM    382  C   GLN A  26      11.802 -23.075   2.097  1.00  0.00           C  
ATOM    383  O   GLN A  26      12.580 -22.172   2.403  1.00  0.00           O  
ATOM    384  CB  GLN A  26      10.623 -22.982  -0.124  1.00  0.00           C  
ATOM    385  CG  GLN A  26      10.671 -23.249  -1.619  1.00  0.00           C  
ATOM    386  CD  GLN A  26       9.419 -22.775  -2.332  1.00  0.00           C  
ATOM    387  OE1 GLN A  26       8.310 -22.874  -1.800  1.00  0.00           O  
ATOM    388  NE2 GLN A  26       9.590 -22.256  -3.542  1.00  0.00           N  
ATOM    389  H   GLN A  26      10.759 -25.481   0.328  1.00  0.00           H  
ATOM    390  HA  GLN A  26      12.708 -23.380   0.181  1.00  0.00           H  
ATOM    391 1HB  GLN A  26       9.667 -23.346   0.253  1.00  0.00           H  
ATOM    392 2HB  GLN A  26      10.644 -21.902   0.025  1.00  0.00           H  
ATOM    393 1HG  GLN A  26      11.527 -22.725  -2.044  1.00  0.00           H  
ATOM    394 2HG  GLN A  26      10.772 -24.322  -1.782  1.00  0.00           H  
ATOM    395 1HE2 GLN A  26       8.800 -21.925  -4.062  1.00  0.00           H  
ATOM    396 2HE2 GLN A  26      10.507 -22.194  -3.936  1.00  0.00           H  
ATOM    397  N   ALA A  27      10.921 -23.648   2.999  1.00  0.00           N  
ATOM    398  CA  ALA A  27      10.943 -23.252   4.395  1.00  0.00           C  
ATOM    399  C   ALA A  27      12.290 -23.538   5.056  1.00  0.00           C  
ATOM    400  O   ALA A  27      12.741 -22.759   5.896  1.00  0.00           O  
ATOM    401  CB  ALA A  27       9.806 -23.901   5.160  1.00  0.00           C  
ATOM    402  H   ALA A  27      10.245 -24.331   2.692  1.00  0.00           H  
ATOM    403  HA  ALA A  27      10.820 -22.171   4.444  1.00  0.00           H  
ATOM    404 1HB  ALA A  27       9.844 -23.587   6.203  1.00  0.00           H  
ATOM    405 2HB  ALA A  27       8.856 -23.597   4.724  1.00  0.00           H  
ATOM    406 3HB  ALA A  27       9.902 -24.984   5.103  1.00  0.00           H  
ATOM    407  N   LEU A  28      13.049 -24.766   4.751  1.00  0.00           N  
ATOM    408  CA  LEU A  28      14.402 -25.122   5.216  1.00  0.00           C  
ATOM    409  C   LEU A  28      15.490 -24.175   4.709  1.00  0.00           C  
ATOM    410  O   LEU A  28      16.463 -23.890   5.410  1.00  0.00           O  
ATOM    411  CB  LEU A  28      14.741 -26.552   4.777  1.00  0.00           C  
ATOM    412  CG  LEU A  28      13.964 -27.668   5.488  1.00  0.00           C  
ATOM    413  CD1 LEU A  28      14.146 -28.976   4.729  1.00  0.00           C  
ATOM    414  CD2 LEU A  28      14.455 -27.795   6.922  1.00  0.00           C  
ATOM    415  H   LEU A  28      12.557 -25.401   4.140  1.00  0.00           H  
ATOM    416  HA  LEU A  28      14.425 -25.050   6.303  1.00  0.00           H  
ATOM    417 1HB  LEU A  28      14.547 -26.643   3.709  1.00  0.00           H  
ATOM    418 2HB  LEU A  28      15.803 -26.726   4.948  1.00  0.00           H  
ATOM    419  HG  LEU A  28      12.900 -27.428   5.487  1.00  0.00           H  
ATOM    420 1HD1 LEU A  28      13.594 -29.769   5.235  1.00  0.00           H  
ATOM    421 2HD1 LEU A  28      13.769 -28.863   3.713  1.00  0.00           H  
ATOM    422 3HD1 LEU A  28      15.204 -29.235   4.698  1.00  0.00           H  
ATOM    423 1HD2 LEU A  28      13.902 -28.587   7.428  1.00  0.00           H  
ATOM    424 2HD2 LEU A  28      15.518 -28.036   6.923  1.00  0.00           H  
ATOM    425 3HD2 LEU A  28      14.296 -26.851   7.445  1.00  0.00           H  
ATOM    426  N   TRP A  29      15.405 -23.622   3.309  1.00  0.00           N  
ATOM    427  CA  TRP A  29      16.290 -22.603   2.767  1.00  0.00           C  
ATOM    428  C   TRP A  29      16.171 -21.275   3.526  1.00  0.00           C  
ATOM    429  O   TRP A  29      17.175 -20.670   3.902  1.00  0.00           O  
ATOM    430  CB  TRP A  29      15.983 -22.379   1.286  1.00  0.00           C  
ATOM    431  CG  TRP A  29      16.926 -21.424   0.617  1.00  0.00           C  
ATOM    432  CD1 TRP A  29      18.142 -21.721   0.080  1.00  0.00           C  
ATOM    433  CD2 TRP A  29      16.732 -20.004   0.410  1.00  0.00           C  
ATOM    434  NE1 TRP A  29      18.717 -20.589  -0.444  1.00  0.00           N  
ATOM    435  CE2 TRP A  29      17.867 -19.530  -0.252  1.00  0.00           C  
ATOM    436  CE3 TRP A  29      15.700 -19.111   0.728  1.00  0.00           C  
ATOM    437  CZ2 TRP A  29      18.007 -18.196  -0.605  1.00  0.00           C  
ATOM    438  CZ3 TRP A  29      15.840 -17.774   0.373  1.00  0.00           C  
ATOM    439  CH2 TRP A  29      16.964 -17.330  -0.276  1.00  0.00           C  
ATOM    440  H   TRP A  29      14.677 -24.003   2.723  1.00  0.00           H  
ATOM    441  HA  TRP A  29      17.318 -22.953   2.862  1.00  0.00           H  
ATOM    442 1HB  TRP A  29      16.028 -23.330   0.756  1.00  0.00           H  
ATOM    443 2HB  TRP A  29      14.970 -21.992   1.179  1.00  0.00           H  
ATOM    444  HD1 TRP A  29      18.593 -22.711   0.068  1.00  0.00           H  
ATOM    445  HE1 TRP A  29      19.619 -20.543  -0.896  1.00  0.00           H  
ATOM    446  HE3 TRP A  29      14.805 -19.460   1.242  1.00  0.00           H  
ATOM    447  HZ2 TRP A  29      18.892 -17.824  -1.121  1.00  0.00           H  
ATOM    448  HZ3 TRP A  29      15.034 -17.086   0.624  1.00  0.00           H  
ATOM    449  HH2 TRP A  29      17.042 -16.275  -0.541  1.00  0.00           H  
ATOM    450  N   LEU A  30      14.939 -20.813   3.755  1.00  0.00           N  
ATOM    451  CA  LEU A  30      14.732 -19.559   4.469  1.00  0.00           C  
ATOM    452  C   LEU A  30      15.241 -19.713   5.891  1.00  0.00           C  
ATOM    453  O   LEU A  30      15.926 -18.845   6.410  1.00  0.00           O  
ATOM    454  CB  LEU A  30      13.248 -19.169   4.477  1.00  0.00           C  
ATOM    455  CG  LEU A  30      12.696 -18.625   3.154  1.00  0.00           C  
ATOM    456  CD1 LEU A  30      11.174 -18.632   3.197  1.00  0.00           C  
ATOM    457  CD2 LEU A  30      13.230 -17.222   2.918  1.00  0.00           C  
ATOM    458  H   LEU A  30      14.136 -21.334   3.433  1.00  0.00           H  
ATOM    459  HA  LEU A  30      15.268 -18.770   3.945  1.00  0.00           H  
ATOM    460 1HB  LEU A  30      12.661 -20.047   4.746  1.00  0.00           H  
ATOM    461 2HB  LEU A  30      13.092 -18.407   5.240  1.00  0.00           H  
ATOM    462  HG  LEU A  30      13.009 -19.274   2.336  1.00  0.00           H  
ATOM    463 1HD1 LEU A  30      10.781 -18.247   2.256  1.00  0.00           H  
ATOM    464 2HD1 LEU A  30      10.817 -19.652   3.347  1.00  0.00           H  
ATOM    465 3HD1 LEU A  30      10.830 -18.002   4.019  1.00  0.00           H  
ATOM    466 1HD2 LEU A  30      12.838 -16.834   1.978  1.00  0.00           H  
ATOM    467 2HD2 LEU A  30      12.916 -16.571   3.736  1.00  0.00           H  
ATOM    468 3HD2 LEU A  30      14.319 -17.250   2.874  1.00  0.00           H  
ATOM    469  N   LYS A  31      14.886 -20.832   6.510  1.00  0.00           N  
ATOM    470  CA  LYS A  31      15.279 -21.144   7.880  1.00  0.00           C  
ATOM    471  C   LYS A  31      16.779 -20.965   8.043  1.00  0.00           C  
ATOM    472  O   LYS A  31      17.242 -20.248   8.924  1.00  0.00           O  
ATOM    473  CB  LYS A  31      14.869 -22.569   8.255  1.00  0.00           C  
ATOM    474  CG  LYS A  31      15.426 -23.053   9.588  1.00  0.00           C  
ATOM    475  CD  LYS A  31      14.894 -24.434   9.940  1.00  0.00           C  
ATOM    476  CE  LYS A  31      15.337 -24.861  11.332  1.00  0.00           C  
ATOM    477  NZ  LYS A  31      16.798 -25.132  11.393  1.00  0.00           N  
ATOM    478  H   LYS A  31      14.316 -21.492   5.998  1.00  0.00           H  
ATOM    479  HA  LYS A  31      14.733 -20.485   8.554  1.00  0.00           H  
ATOM    480 1HB  LYS A  31      13.782 -22.636   8.303  1.00  0.00           H  
ATOM    481 2HB  LYS A  31      15.206 -23.260   7.482  1.00  0.00           H  
ATOM    482 1HG  LYS A  31      16.515 -23.095   9.534  1.00  0.00           H  
ATOM    483 2HG  LYS A  31      15.146 -22.354  10.374  1.00  0.00           H  
ATOM    484 1HD  LYS A  31      13.804 -24.426   9.901  1.00  0.00           H  
ATOM    485 2HD  LYS A  31      15.260 -25.162   9.214  1.00  0.00           H  
ATOM    486 1HE  LYS A  31      15.095 -24.075  12.047  1.00  0.00           H  
ATOM    487 2HE  LYS A  31      14.800 -25.764  11.623  1.00  0.00           H  
ATOM    488 1HZ  LYS A  31      17.051 -25.411  12.330  1.00  0.00           H  
ATOM    489 2HZ  LYS A  31      17.031 -25.872  10.746  1.00  0.00           H  
ATOM    490 3HZ  LYS A  31      17.307 -24.295  11.143  1.00  0.00           H  
ATOM    491  N   THR A  32      17.526 -21.627   7.169  1.00  0.00           N  
ATOM    492  CA  THR A  32      18.975 -21.664   7.257  1.00  0.00           C  
ATOM    493  C   THR A  32      19.560 -20.278   7.039  1.00  0.00           C  
ATOM    494  O   THR A  32      20.423 -19.847   7.796  1.00  0.00           O  
ATOM    495  CB  THR A  32      19.570 -22.648   6.233  1.00  0.00           C  
ATOM    496  OG1 THR A  32      19.066 -23.967   6.486  1.00  0.00           O  
ATOM    497  CG2 THR A  32      21.088 -22.663   6.327  1.00  0.00           C  
ATOM    498  H   THR A  32      17.066 -22.122   6.420  1.00  0.00           H  
ATOM    499  HA  THR A  32      19.253 -22.018   8.250  1.00  0.00           H  
ATOM    500  HB  THR A  32      19.277 -22.349   5.227  1.00  0.00           H  
ATOM    501  HG1 THR A  32      18.159 -24.027   6.177  1.00  0.00           H  
ATOM    502 1HG2 THR A  32      21.491 -23.364   5.596  1.00  0.00           H  
ATOM    503 2HG2 THR A  32      21.474 -21.665   6.124  1.00  0.00           H  
ATOM    504 3HG2 THR A  32      21.388 -22.971   7.328  1.00  0.00           H  
ATOM    505  N   LYS A  33      19.068 -19.593   6.007  1.00  0.00           N  
ATOM    506  CA  LYS A  33      19.592 -18.299   5.570  1.00  0.00           C  
ATOM    507  C   LYS A  33      19.209 -17.139   6.492  1.00  0.00           C  
ATOM    508  O   LYS A  33      19.983 -16.192   6.650  1.00  0.00           O  
ATOM    509  CB  LYS A  33      19.113 -18.000   4.148  1.00  0.00           C  
ATOM    510  CG  LYS A  33      19.694 -18.920   3.082  1.00  0.00           C  
ATOM    511  CD  LYS A  33      21.182 -18.667   2.887  1.00  0.00           C  
ATOM    512  CE  LYS A  33      21.727 -19.456   1.705  1.00  0.00           C  
ATOM    513  NZ  LYS A  33      23.192 -19.259   1.533  1.00  0.00           N  
ATOM    514  H   LYS A  33      18.291 -20.002   5.511  1.00  0.00           H  
ATOM    515  HA  LYS A  33      20.682 -18.342   5.590  1.00  0.00           H  
ATOM    516 1HB  LYS A  33      18.027 -18.084   4.105  1.00  0.00           H  
ATOM    517 2HB  LYS A  33      19.373 -16.976   3.884  1.00  0.00           H  
ATOM    518 1HG  LYS A  33      19.546 -19.960   3.379  1.00  0.00           H  
ATOM    519 2HG  LYS A  33      19.179 -18.753   2.138  1.00  0.00           H  
ATOM    520 1HD  LYS A  33      21.351 -17.605   2.713  1.00  0.00           H  
ATOM    521 2HD  LYS A  33      21.722 -18.961   3.787  1.00  0.00           H  
ATOM    522 1HE  LYS A  33      21.531 -20.517   1.854  1.00  0.00           H  
ATOM    523 2HE  LYS A  33      21.221 -19.140   0.792  1.00  0.00           H  
ATOM    524 1HZ  LYS A  33      23.514 -19.797   0.740  1.00  0.00           H  
ATOM    525 2HZ  LYS A  33      23.385 -18.280   1.375  1.00  0.00           H  
ATOM    526 3HZ  LYS A  33      23.674 -19.566   2.365  1.00  0.00           H  
ATOM    527  N   LEU A  34      17.962 -17.100   7.156  1.00  0.00           N  
ATOM    528  CA  LEU A  34      17.413 -16.032   7.997  1.00  0.00           C  
ATOM    529  C   LEU A  34      17.611 -16.247   9.500  1.00  0.00           C  
ATOM    530  O   LEU A  34      17.618 -15.290  10.271  1.00  0.00           O  
ATOM    531  CB  LEU A  34      15.914 -15.879   7.710  1.00  0.00           C  
ATOM    532  CG  LEU A  34      15.549 -15.493   6.271  1.00  0.00           C  
ATOM    533  CD1 LEU A  34      14.034 -15.456   6.124  1.00  0.00           C  
ATOM    534  CD2 LEU A  34      16.164 -14.143   5.935  1.00  0.00           C  
ATOM    535  H   LEU A  34      17.402 -17.921   6.976  1.00  0.00           H  
ATOM    536  HA  LEU A  34      17.933 -15.103   7.760  1.00  0.00           H  
ATOM    537 1HB  LEU A  34      15.419 -16.823   7.935  1.00  0.00           H  
ATOM    538 2HB  LEU A  34      15.509 -15.114   8.371  1.00  0.00           H  
ATOM    539  HG  LEU A  34      15.932 -16.247   5.583  1.00  0.00           H  
ATOM    540 1HD1 LEU A  34      13.774 -15.182   5.101  1.00  0.00           H  
ATOM    541 2HD1 LEU A  34      13.622 -16.439   6.350  1.00  0.00           H  
ATOM    542 3HD1 LEU A  34      13.619 -14.721   6.812  1.00  0.00           H  
ATOM    543 1HD2 LEU A  34      15.905 -13.869   4.912  1.00  0.00           H  
ATOM    544 2HD2 LEU A  34      15.780 -13.388   6.622  1.00  0.00           H  
ATOM    545 3HD2 LEU A  34      17.248 -14.203   6.031  1.00  0.00           H  
ATOM    546  N   GLY A  35      17.765 -17.497   9.916  1.00  0.00           N  
ATOM    547  CA  GLY A  35      17.835 -17.810  11.333  1.00  0.00           C  
ATOM    548  C   GLY A  35      16.470 -17.820  12.003  1.00  0.00           C  
ATOM    549  O   GLY A  35      16.310 -17.366  13.138  1.00  0.00           O  
ATOM    550  H   GLY A  35      17.836 -18.248   9.244  1.00  0.00           H  
ATOM    551 1HA  GLY A  35      18.301 -18.787  11.468  1.00  0.00           H  
ATOM    552 2HA  GLY A  35      18.470 -17.079  11.835  1.00  0.00           H  
ATOM    553  N   VAL A  36      15.471 -18.339  11.299  1.00  0.00           N  
ATOM    554  CA  VAL A  36      14.103 -18.292  11.807  1.00  0.00           C  
ATOM    555  C   VAL A  36      13.480 -19.686  11.843  1.00  0.00           C  
ATOM    556  O   VAL A  36      14.008 -20.628  11.245  1.00  0.00           O  
ATOM    557  CB  VAL A  36      13.239 -17.368  10.929  1.00  0.00           C  
ATOM    558  CG1 VAL A  36      13.831 -15.967  10.886  1.00  0.00           C  
ATOM    559  CG2 VAL A  36      13.121 -17.947   9.527  1.00  0.00           C  
ATOM    560  H   VAL A  36      15.647 -18.771  10.403  1.00  0.00           H  
ATOM    561  HA  VAL A  36      14.129 -17.941  12.839  1.00  0.00           H  
ATOM    562  HB  VAL A  36      12.246 -17.284  11.372  1.00  0.00           H  
ATOM    563 1HG1 VAL A  36      13.207 -15.328  10.261  1.00  0.00           H  
ATOM    564 2HG1 VAL A  36      13.872 -15.559  11.895  1.00  0.00           H  
ATOM    565 3HG1 VAL A  36      14.837 -16.010  10.469  1.00  0.00           H  
ATOM    566 1HG2 VAL A  36      12.508 -17.289   8.912  1.00  0.00           H  
ATOM    567 2HG2 VAL A  36      14.114 -18.037   9.086  1.00  0.00           H  
ATOM    568 3HG2 VAL A  36      12.657 -18.932   9.578  1.00  0.00           H  
ATOM    569  N   SER A  37      12.363 -19.821  12.546  1.00  0.00           N  
ATOM    570  CA  SER A  37      11.694 -21.116  12.621  1.00  0.00           C  
ATOM    571  C   SER A  37      11.036 -21.481  11.291  1.00  0.00           C  
ATOM    572  O   SER A  37      10.893 -20.634  10.401  1.00  0.00           O  
ATOM    573  CB  SER A  37      10.654 -21.099  13.724  1.00  0.00           C  
ATOM    574  OG  SER A  37       9.569 -20.282  13.378  1.00  0.00           O  
ATOM    575  H   SER A  37      11.964 -19.033  13.035  1.00  0.00           H  
ATOM    576  HA  SER A  37      12.444 -21.877  12.846  1.00  0.00           H  
ATOM    577 1HB  SER A  37      10.304 -22.114  13.908  1.00  0.00           H  
ATOM    578 2HB  SER A  37      11.106 -20.736  14.646  1.00  0.00           H  
ATOM    579  HG  SER A  37       9.025 -20.216  14.167  1.00  0.00           H  
ATOM    580  N   LEU A  38      10.653 -22.747  11.158  1.00  0.00           N  
ATOM    581  CA  LEU A  38      10.017 -23.220   9.940  1.00  0.00           C  
ATOM    582  C   LEU A  38       8.686 -22.486   9.763  1.00  0.00           C  
ATOM    583  O   LEU A  38       8.277 -22.179   8.641  1.00  0.00           O  
ATOM    584  CB  LEU A  38       9.789 -24.735   9.997  1.00  0.00           C  
ATOM    585  CG  LEU A  38      11.050 -25.602   9.892  1.00  0.00           C  
ATOM    586  CD1 LEU A  38      10.705 -27.046  10.229  1.00  0.00           C  
ATOM    587  CD2 LEU A  38      11.627 -25.491   8.488  1.00  0.00           C  
ATOM    588  H   LEU A  38      10.807 -23.396  11.915  1.00  0.00           H  
ATOM    589  HA  LEU A  38      10.679 -23.012   9.100  1.00  0.00           H  
ATOM    590 1HB  LEU A  38       9.299 -24.977  10.938  1.00  0.00           H  
ATOM    591 2HB  LEU A  38       9.123 -25.018   9.182  1.00  0.00           H  
ATOM    592  HG  LEU A  38      11.790 -25.259  10.616  1.00  0.00           H  
ATOM    593 1HD1 LEU A  38      11.601 -27.662  10.154  1.00  0.00           H  
ATOM    594 2HD1 LEU A  38      10.313 -27.099  11.244  1.00  0.00           H  
ATOM    595 3HD1 LEU A  38       9.954 -27.413   9.529  1.00  0.00           H  
ATOM    596 1HD2 LEU A  38      12.525 -26.106   8.414  1.00  0.00           H  
ATOM    597 2HD2 LEU A  38      10.889 -25.835   7.763  1.00  0.00           H  
ATOM    598 3HD2 LEU A  38      11.882 -24.450   8.280  1.00  0.00           H  
ATOM    599  N   LEU A  39       7.875 -22.213  10.917  1.00  0.00           N  
ATOM    600  CA  LEU A  39       6.619 -21.473  10.887  1.00  0.00           C  
ATOM    601  C   LEU A  39       6.783 -20.022  10.427  1.00  0.00           C  
ATOM    602  O   LEU A  39       5.893 -19.458   9.792  1.00  0.00           O  
ATOM    603  CB  LEU A  39       5.978 -21.494  12.280  1.00  0.00           C  
ATOM    604  CG  LEU A  39       5.412 -22.847  12.731  1.00  0.00           C  
ATOM    605  CD1 LEU A  39       5.048 -22.778  14.208  1.00  0.00           C  
ATOM    606  CD2 LEU A  39       4.198 -23.197  11.884  1.00  0.00           C  
ATOM    607  H   LEU A  39       8.227 -22.549  11.801  1.00  0.00           H  
ATOM    608  HA  LEU A  39       5.957 -21.959  10.171  1.00  0.00           H  
ATOM    609 1HB  LEU A  39       6.725 -21.188  13.011  1.00  0.00           H  
ATOM    610 2HB  LEU A  39       5.163 -20.771  12.299  1.00  0.00           H  
ATOM    611  HG  LEU A  39       6.173 -23.618  12.611  1.00  0.00           H  
ATOM    612 1HD1 LEU A  39       4.646 -23.740  14.529  1.00  0.00           H  
ATOM    613 2HD1 LEU A  39       5.938 -22.546  14.792  1.00  0.00           H  
ATOM    614 3HD1 LEU A  39       4.299 -22.003  14.362  1.00  0.00           H  
ATOM    615 1HD2 LEU A  39       3.796 -24.159  12.204  1.00  0.00           H  
ATOM    616 2HD2 LEU A  39       3.436 -22.427  12.005  1.00  0.00           H  
ATOM    617 3HD2 LEU A  39       4.490 -23.257  10.836  1.00  0.00           H  
ATOM    618  N   GLN A  40       7.907 -19.297  10.851  1.00  0.00           N  
ATOM    619  CA  GLN A  40       8.274 -17.980  10.350  1.00  0.00           C  
ATOM    620  C   GLN A  40       8.628 -17.989   8.857  1.00  0.00           C  
ATOM    621  O   GLN A  40       8.305 -17.043   8.126  1.00  0.00           O  
ATOM    622  CB  GLN A  40       9.453 -17.426  11.156  1.00  0.00           C  
ATOM    623  CG  GLN A  40       9.105 -17.050  12.586  1.00  0.00           C  
ATOM    624  CD  GLN A  40      10.317 -16.589  13.373  1.00  0.00           C  
ATOM    625  OE1 GLN A  40      11.232 -17.369  13.647  1.00  0.00           O  
ATOM    626  NE2 GLN A  40      10.328 -15.312  13.744  1.00  0.00           N  
ATOM    627  H   GLN A  40       8.485 -19.733  11.555  1.00  0.00           H  
ATOM    628  HA  GLN A  40       7.403 -17.328  10.423  1.00  0.00           H  
ATOM    629 1HB  GLN A  40      10.252 -18.166  11.187  1.00  0.00           H  
ATOM    630 2HB  GLN A  40       9.847 -16.539  10.661  1.00  0.00           H  
ATOM    631 1HG  GLN A  40       8.378 -16.238  12.571  1.00  0.00           H  
ATOM    632 2HG  GLN A  40       8.683 -17.921  13.087  1.00  0.00           H  
ATOM    633 1HE2 GLN A  40      11.102 -14.951  14.266  1.00  0.00           H  
ATOM    634 2HE2 GLN A  40       9.565 -14.713  13.502  1.00  0.00           H  
ATOM    635  N   ALA A  41       9.398 -19.050   8.372  1.00  0.00           N  
ATOM    636  CA  ALA A  41       9.695 -19.294   6.961  1.00  0.00           C  
ATOM    637  C   ALA A  41       8.454 -19.641   6.138  1.00  0.00           C  
ATOM    638  O   ALA A  41       8.357 -19.266   4.970  1.00  0.00           O  
ATOM    639  CB  ALA A  41      10.746 -20.392   6.818  1.00  0.00           C  
ATOM    640  H   ALA A  41       9.810 -19.648   9.074  1.00  0.00           H  
ATOM    641  HA  ALA A  41      10.089 -18.370   6.535  1.00  0.00           H  
ATOM    642 1HB  ALA A  41      10.956 -20.560   5.762  1.00  0.00           H  
ATOM    643 2HB  ALA A  41      11.662 -20.087   7.327  1.00  0.00           H  
ATOM    644 3HB  ALA A  41      10.373 -21.313   7.266  1.00  0.00           H  
ATOM    645  N   LEU A  42       7.413 -20.470   6.685  1.00  0.00           N  
ATOM    646  CA  LEU A  42       6.154 -20.812   6.028  1.00  0.00           C  
ATOM    647  C   LEU A  42       5.328 -19.544   5.917  1.00  0.00           C  
ATOM    648  O   LEU A  42       4.597 -19.352   4.947  1.00  0.00           O  
ATOM    649  CB  LEU A  42       5.388 -21.882   6.815  1.00  0.00           C  
ATOM    650  CG  LEU A  42       5.987 -23.294   6.774  1.00  0.00           C  
ATOM    651  CD1 LEU A  42       5.368 -24.141   7.878  1.00  0.00           C  
ATOM    652  CD2 LEU A  42       5.737 -23.912   5.406  1.00  0.00           C  
ATOM    653  H   LEU A  42       7.616 -20.861   7.593  1.00  0.00           H  
ATOM    654  HA  LEU A  42       6.383 -21.182   5.028  1.00  0.00           H  
ATOM    655 1HB  LEU A  42       5.336 -21.575   7.858  1.00  0.00           H  
ATOM    656 2HB  LEU A  42       4.372 -21.942   6.424  1.00  0.00           H  
ATOM    657  HG  LEU A  42       7.060 -23.240   6.957  1.00  0.00           H  
ATOM    658 1HD1 LEU A  42       5.794 -25.144   7.848  1.00  0.00           H  
ATOM    659 2HD1 LEU A  42       5.578 -23.687   8.846  1.00  0.00           H  
ATOM    660 3HD1 LEU A  42       4.290 -24.200   7.730  1.00  0.00           H  
ATOM    661 1HD2 LEU A  42       6.164 -24.915   5.376  1.00  0.00           H  
ATOM    662 2HD2 LEU A  42       4.664 -23.968   5.222  1.00  0.00           H  
ATOM    663 3HD2 LEU A  42       6.205 -23.296   4.638  1.00  0.00           H  
ATOM    664  N   PHE A  43       5.387 -18.492   6.991  1.00  0.00           N  
ATOM    665  CA  PHE A  43       4.809 -17.153   6.933  1.00  0.00           C  
ATOM    666  C   PHE A  43       5.349 -16.359   5.754  1.00  0.00           C  
ATOM    667  O   PHE A  43       4.593 -15.710   5.030  1.00  0.00           O  
ATOM    668  CB  PHE A  43       5.091 -16.395   8.232  1.00  0.00           C  
ATOM    669  CG  PHE A  43       4.366 -15.084   8.338  1.00  0.00           C  
ATOM    670  CD1 PHE A  43       3.288 -14.939   9.199  1.00  0.00           C  
ATOM    671  CD2 PHE A  43       4.759 -13.993   7.577  1.00  0.00           C  
ATOM    672  CE1 PHE A  43       2.620 -13.733   9.297  1.00  0.00           C  
ATOM    673  CE2 PHE A  43       4.094 -12.787   7.673  1.00  0.00           C  
ATOM    674  CZ  PHE A  43       3.023 -12.657   8.535  1.00  0.00           C  
ATOM    675  H   PHE A  43       5.883 -18.778   7.822  1.00  0.00           H  
ATOM    676  HA  PHE A  43       3.731 -17.254   6.798  1.00  0.00           H  
ATOM    677 1HB  PHE A  43       4.805 -17.012   9.082  1.00  0.00           H  
ATOM    678 2HB  PHE A  43       6.160 -16.200   8.314  1.00  0.00           H  
ATOM    679  HD1 PHE A  43       2.970 -15.789   9.802  1.00  0.00           H  
ATOM    680  HD2 PHE A  43       5.605 -14.096   6.896  1.00  0.00           H  
ATOM    681  HE1 PHE A  43       1.775 -13.633   9.977  1.00  0.00           H  
ATOM    682  HE2 PHE A  43       4.413 -11.937   7.070  1.00  0.00           H  
ATOM    683  HZ  PHE A  43       2.496 -11.707   8.611  1.00  0.00           H  
ATOM    684  N   ILE A  44       6.680 -16.393   5.529  1.00  0.00           N  
ATOM    685  CA  ILE A  44       7.250 -15.719   4.368  1.00  0.00           C  
ATOM    686  C   ILE A  44       6.695 -16.304   3.069  1.00  0.00           C  
ATOM    687  O   ILE A  44       6.336 -15.569   2.151  1.00  0.00           O  
ATOM    688  CB  ILE A  44       8.786 -15.828   4.370  1.00  0.00           C  
ATOM    689  CG1 ILE A  44       9.378 -15.006   5.518  1.00  0.00           C  
ATOM    690  CG2 ILE A  44       9.354 -15.370   3.035  1.00  0.00           C  
ATOM    691  CD1 ILE A  44      10.814 -15.351   5.839  1.00  0.00           C  
ATOM    692  H   ILE A  44       7.293 -16.885   6.162  1.00  0.00           H  
ATOM    693  HA  ILE A  44       6.965 -14.668   4.412  1.00  0.00           H  
ATOM    694  HB  ILE A  44       9.077 -16.864   4.542  1.00  0.00           H  
ATOM    695 1HG1 ILE A  44       9.329 -13.946   5.270  1.00  0.00           H  
ATOM    696 2HG1 ILE A  44       8.783 -15.157   6.419  1.00  0.00           H  
ATOM    697 1HG2 ILE A  44      10.440 -15.453   3.054  1.00  0.00           H  
ATOM    698 2HG2 ILE A  44       8.956 -15.996   2.238  1.00  0.00           H  
ATOM    699 3HG2 ILE A  44       9.072 -14.332   2.857  1.00  0.00           H  
ATOM    700 1HD1 ILE A  44      11.163 -14.727   6.662  1.00  0.00           H  
ATOM    701 2HD1 ILE A  44      10.882 -16.401   6.125  1.00  0.00           H  
ATOM    702 3HD1 ILE A  44      11.435 -15.173   4.962  1.00  0.00           H  
ATOM    703  N   LEU A  45       6.621 -17.688   2.987  1.00  0.00           N  
ATOM    704  CA  LEU A  45       6.070 -18.339   1.798  1.00  0.00           C  
ATOM    705  C   LEU A  45       4.605 -17.947   1.549  1.00  0.00           C  
ATOM    706  O   LEU A  45       4.202 -17.703   0.427  1.00  0.00           O  
ATOM    707  CB  LEU A  45       6.179 -19.862   1.942  1.00  0.00           C  
ATOM    708  CG  LEU A  45       7.572 -20.456   1.699  1.00  0.00           C  
ATOM    709  CD1 LEU A  45       7.608 -21.892   2.203  1.00  0.00           C  
ATOM    710  CD2 LEU A  45       7.900 -20.389   0.215  1.00  0.00           C  
ATOM    711  H   LEU A  45       6.957 -18.260   3.749  1.00  0.00           H  
ATOM    712  HA  LEU A  45       6.652 -18.029   0.931  1.00  0.00           H  
ATOM    713 1HB  LEU A  45       5.873 -20.138   2.950  1.00  0.00           H  
ATOM    714 2HB  LEU A  45       5.492 -20.328   1.236  1.00  0.00           H  
ATOM    715  HG  LEU A  45       8.313 -19.887   2.260  1.00  0.00           H  
ATOM    716 1HD1 LEU A  45       8.598 -22.314   2.030  1.00  0.00           H  
ATOM    717 2HD1 LEU A  45       7.389 -21.908   3.271  1.00  0.00           H  
ATOM    718 3HD1 LEU A  45       6.864 -22.483   1.670  1.00  0.00           H  
ATOM    719 1HD2 LEU A  45       8.891 -20.810   0.042  1.00  0.00           H  
ATOM    720 2HD2 LEU A  45       7.160 -20.959  -0.348  1.00  0.00           H  
ATOM    721 3HD2 LEU A  45       7.885 -19.350  -0.115  1.00  0.00           H  
ATOM    722  N   ALA A  46       3.819 -17.893   2.619  1.00  0.00           N  
ATOM    723  CA  ALA A  46       2.425 -17.447   2.561  1.00  0.00           C  
ATOM    724  C   ALA A  46       2.315 -16.001   2.070  1.00  0.00           C  
ATOM    725  O   ALA A  46       1.437 -15.664   1.274  1.00  0.00           O  
ATOM    726  CB  ALA A  46       1.769 -17.590   3.927  1.00  0.00           C  
ATOM    727  H   ALA A  46       4.210 -18.174   3.507  1.00  0.00           H  
ATOM    728  HA  ALA A  46       1.871 -18.071   1.862  1.00  0.00           H  
ATOM    729 1HB  ALA A  46       0.732 -17.259   3.869  1.00  0.00           H  
ATOM    730 2HB  ALA A  46       1.799 -18.635   4.237  1.00  0.00           H  
ATOM    731 3HB  ALA A  46       2.304 -16.980   4.653  1.00  0.00           H  
ATOM    732  N   ALA A  47       3.253 -15.060   2.609  1.00  0.00           N  
ATOM    733  CA  ALA A  47       3.319 -13.681   2.150  1.00  0.00           C  
ATOM    734  C   ALA A  47       3.720 -13.592   0.686  1.00  0.00           C  
ATOM    735  O   ALA A  47       3.251 -12.720  -0.043  1.00  0.00           O  
ATOM    736  CB  ALA A  47       4.291 -12.886   3.008  1.00  0.00           C  
ATOM    737  H   ALA A  47       3.856 -15.356   3.364  1.00  0.00           H  
ATOM    738  HA  ALA A  47       2.324 -13.246   2.244  1.00  0.00           H  
ATOM    739 1HB  ALA A  47       4.326 -11.855   2.657  1.00  0.00           H  
ATOM    740 2HB  ALA A  47       3.956 -12.904   4.046  1.00  0.00           H  
ATOM    741 3HB  ALA A  47       5.284 -13.328   2.939  1.00  0.00           H  
ATOM    742  N   ALA A  48       4.742 -14.473   0.167  1.00  0.00           N  
ATOM    743  CA  ALA A  48       5.132 -14.556  -1.241  1.00  0.00           C  
ATOM    744  C   ALA A  48       3.944 -14.961  -2.136  1.00  0.00           C  
ATOM    745  O   ALA A  48       3.779 -14.436  -3.237  1.00  0.00           O  
ATOM    746  CB  ALA A  48       6.277 -15.542  -1.415  1.00  0.00           C  
ATOM    747  H   ALA A  48       5.209 -15.060   0.842  1.00  0.00           H  
ATOM    748  HA  ALA A  48       5.463 -13.569  -1.558  1.00  0.00           H  
ATOM    749 1HB  ALA A  48       6.557 -15.593  -2.467  1.00  0.00           H  
ATOM    750 2HB  ALA A  48       7.134 -15.212  -0.828  1.00  0.00           H  
ATOM    751 3HB  ALA A  48       5.964 -16.527  -1.074  1.00  0.00           H  
ATOM    752  N   ALA A  49       3.009 -15.990  -1.650  1.00  0.00           N  
ATOM    753  CA  ALA A  49       1.749 -16.332  -2.330  1.00  0.00           C  
ATOM    754  C   ALA A  49       0.710 -15.200  -2.385  1.00  0.00           C  
ATOM    755  O   ALA A  49      -0.056 -15.093  -3.342  1.00  0.00           O  
ATOM    756  CB  ALA A  49       1.102 -17.540  -1.668  1.00  0.00           C  
ATOM    757  H   ALA A  49       3.259 -16.478  -0.803  1.00  0.00           H  
ATOM    758  HA  ALA A  49       1.978 -16.578  -3.367  1.00  0.00           H  
ATOM    759 1HB  ALA A  49       0.171 -17.781  -2.182  1.00  0.00           H  
ATOM    760 2HB  ALA A  49       1.779 -18.392  -1.725  1.00  0.00           H  
ATOM    761 3HB  ALA A  49       0.892 -17.313  -0.624  1.00  0.00           H  
ATOM    762  N   ASN A  50       0.597 -14.333  -1.264  1.00  0.00           N  
ATOM    763  CA  ASN A  50      -0.324 -13.208  -1.160  1.00  0.00           C  
ATOM    764  C   ASN A  50       0.137 -12.077  -2.068  1.00  0.00           C  
ATOM    765  O   ASN A  50      -0.679 -11.310  -2.581  1.00  0.00           O  
ATOM    766  CB  ASN A  50      -0.445 -12.734   0.277  1.00  0.00           C  
ATOM    767  CG  ASN A  50      -1.212 -13.697   1.140  1.00  0.00           C  
ATOM    768  OD1 ASN A  50      -2.003 -14.504   0.640  1.00  0.00           O  
ATOM    769  ND2 ASN A  50      -0.993 -13.627   2.429  1.00  0.00           N  
ATOM    770  H   ASN A  50       1.155 -14.588  -0.462  1.00  0.00           H  
ATOM    771  HA  ASN A  50      -1.308 -13.532  -1.501  1.00  0.00           H  
ATOM    772 1HB  ASN A  50       0.551 -12.598   0.700  1.00  0.00           H  
ATOM    773 2HB  ASN A  50      -0.946 -11.766   0.300  1.00  0.00           H  
ATOM    774 1HD2 ASN A  50      -1.476 -14.243   3.052  1.00  0.00           H  
ATOM    775 2HD2 ASN A  50      -0.345 -12.958   2.790  1.00  0.00           H  
ATOM    776  N   THR A  51       1.588 -11.854  -2.286  1.00  0.00           N  
ATOM    777  CA  THR A  51       2.081 -10.749  -3.111  1.00  0.00           C  
ATOM    778  C   THR A  51       2.388 -11.176  -4.536  1.00  0.00           C  
ATOM    779  O   THR A  51       2.451 -10.346  -5.443  1.00  0.00           O  
ATOM    780  CB  THR A  51       3.343 -10.122  -2.490  1.00  0.00           C  
ATOM    781  OG1 THR A  51       4.360 -11.122  -2.355  1.00  0.00           O  
ATOM    782  CG2 THR A  51       3.029  -9.535  -1.122  1.00  0.00           C  
ATOM    783  H   THR A  51       2.252 -12.433  -1.793  1.00  0.00           H  
ATOM    784  HA  THR A  51       1.307  -9.983  -3.163  1.00  0.00           H  
ATOM    785  HB  THR A  51       3.714  -9.331  -3.142  1.00  0.00           H  
ATOM    786  HG1 THR A  51       5.133 -10.863  -2.864  1.00  0.00           H  
ATOM    787 1HG2 THR A  51       3.932  -9.096  -0.699  1.00  0.00           H  
ATOM    788 2HG2 THR A  51       2.264  -8.766  -1.223  1.00  0.00           H  
ATOM    789 3HG2 THR A  51       2.667 -10.323  -0.463  1.00  0.00           H  
ATOM    790  N   GLY A  52       2.592 -12.511  -4.771  1.00  0.00           N  
ATOM    791  CA  GLY A  52       2.920 -13.019  -6.091  1.00  0.00           C  
ATOM    792  C   GLY A  52       4.389 -12.805  -6.444  1.00  0.00           C  
ATOM    793  O   GLY A  52       4.734 -12.604  -7.608  1.00  0.00           O  
ATOM    794  H   GLY A  52       2.511 -13.159  -4.000  1.00  0.00           H  
ATOM    795 1HA  GLY A  52       2.693 -14.083  -6.137  1.00  0.00           H  
ATOM    796 2HA  GLY A  52       2.298 -12.525  -6.836  1.00  0.00           H  
ATOM    797  N   THR A  53       5.246 -12.848  -5.434  1.00  0.00           N  
ATOM    798  CA  THR A  53       6.663 -12.583  -5.617  1.00  0.00           C  
ATOM    799  C   THR A  53       7.459 -13.794  -5.130  1.00  0.00           C  
ATOM    800  O   THR A  53       6.884 -14.790  -4.689  1.00  0.00           O  
ATOM    801  CB  THR A  53       7.104 -11.314  -4.865  1.00  0.00           C  
ATOM    802  OG1 THR A  53       6.996 -11.530  -3.452  1.00  0.00           O  
ATOM    803  CG2 THR A  53       6.236 -10.130  -5.261  1.00  0.00           C  
ATOM    804  H   THR A  53       4.903 -13.072  -4.510  1.00  0.00           H  
ATOM    805  HA  THR A  53       6.853 -12.435  -6.680  1.00  0.00           H  
ATOM    806  HB  THR A  53       8.144 -11.091  -5.106  1.00  0.00           H  
ATOM    807  HG1 THR A  53       7.759 -12.026  -3.146  1.00  0.00           H  
ATOM    808 1HG2 THR A  53       6.562  -9.242  -4.721  1.00  0.00           H  
ATOM    809 2HG2 THR A  53       6.325  -9.956  -6.333  1.00  0.00           H  
ATOM    810 3HG2 THR A  53       5.196 -10.343  -5.014  1.00  0.00           H  
ATOM    811  N   THR A  54       8.782 -13.719  -5.206  1.00  0.00           N  
ATOM    812  CA  THR A  54       9.618 -14.727  -4.564  1.00  0.00           C  
ATOM    813  C   THR A  54       9.776 -14.462  -3.071  1.00  0.00           C  
ATOM    814  O   THR A  54       9.436 -13.383  -2.585  1.00  0.00           O  
ATOM    815  CB  THR A  54      11.008 -14.794  -5.224  1.00  0.00           C  
ATOM    816  OG1 THR A  54      11.694 -13.551  -5.025  1.00  0.00           O  
ATOM    817  CG2 THR A  54      10.877 -15.063  -6.716  1.00  0.00           C  
ATOM    818  H   THR A  54       9.223 -12.961  -5.710  1.00  0.00           H  
ATOM    819  HA  THR A  54       9.166 -15.706  -4.732  1.00  0.00           H  
ATOM    820  HB  THR A  54      11.589 -15.592  -4.766  1.00  0.00           H  
ATOM    821  HG1 THR A  54      12.599 -13.633  -5.333  1.00  0.00           H  
ATOM    822 1HG2 THR A  54      11.869 -15.106  -7.165  1.00  0.00           H  
ATOM    823 2HG2 THR A  54      10.366 -16.013  -6.870  1.00  0.00           H  
ATOM    824 3HG2 THR A  54      10.303 -14.262  -7.180  1.00  0.00           H  
ATOM    825  N   VAL A  55      10.310 -15.446  -2.350  1.00  0.00           N  
ATOM    826  CA  VAL A  55      10.565 -15.281  -0.924  1.00  0.00           C  
ATOM    827  C   VAL A  55      11.720 -14.307  -0.685  1.00  0.00           C  
ATOM    828  O   VAL A  55      11.713 -13.560   0.293  1.00  0.00           O  
ATOM    829  CB  VAL A  55      10.897 -16.641  -0.281  1.00  0.00           C  
ATOM    830  CG1 VAL A  55       9.731 -17.606  -0.444  1.00  0.00           C  
ATOM    831  CG2 VAL A  55      12.161 -17.213  -0.901  1.00  0.00           C  
ATOM    832  H   VAL A  55      10.546 -16.321  -2.794  1.00  0.00           H  
ATOM    833  HA  VAL A  55       9.701 -14.792  -0.472  1.00  0.00           H  
ATOM    834  HB  VAL A  55      11.048 -16.498   0.790  1.00  0.00           H  
ATOM    835 1HG1 VAL A  55       9.983 -18.562   0.017  1.00  0.00           H  
ATOM    836 2HG1 VAL A  55       8.846 -17.193   0.039  1.00  0.00           H  
ATOM    837 3HG1 VAL A  55       9.531 -17.757  -1.504  1.00  0.00           H  
ATOM    838 1HG2 VAL A  55      12.391 -18.174  -0.442  1.00  0.00           H  
ATOM    839 2HG2 VAL A  55      12.012 -17.350  -1.973  1.00  0.00           H  
ATOM    840 3HG2 VAL A  55      12.991 -16.526  -0.736  1.00  0.00           H  
ATOM    841  N   GLU A  56      12.683 -14.283  -1.606  1.00  0.00           N  
ATOM    842  CA  GLU A  56      13.826 -13.374  -1.499  1.00  0.00           C  
ATOM    843  C   GLU A  56      13.368 -11.920  -1.539  1.00  0.00           C  
ATOM    844  O   GLU A  56      13.801 -11.095  -0.733  1.00  0.00           O  
ATOM    845  CB  GLU A  56      14.828 -13.635  -2.626  1.00  0.00           C  
ATOM    846  CG  GLU A  56      15.530 -14.983  -2.543  1.00  0.00           C  
ATOM    847  CD  GLU A  56      14.693 -16.112  -3.076  1.00  0.00           C  
ATOM    848  OE1 GLU A  56      13.592 -15.860  -3.504  1.00  0.00           O  
ATOM    849  OE2 GLU A  56      15.154 -17.229  -3.055  1.00  0.00           O  
ATOM    850  H   GLU A  56      12.623 -14.908  -2.398  1.00  0.00           H  
ATOM    851  HA  GLU A  56      14.319 -13.549  -0.544  1.00  0.00           H  
ATOM    852 1HB  GLU A  56      14.317 -13.583  -3.587  1.00  0.00           H  
ATOM    853 2HB  GLU A  56      15.593 -12.859  -2.619  1.00  0.00           H  
ATOM    854 1HG  GLU A  56      16.458 -14.934  -3.113  1.00  0.00           H  
ATOM    855 2HG  GLU A  56      15.785 -15.185  -1.504  1.00  0.00           H  
ATOM    856  N   GLU A  57      12.467 -11.618  -2.467  1.00  0.00           N  
ATOM    857  CA  GLU A  57      11.946 -10.260  -2.593  1.00  0.00           C  
ATOM    858  C   GLU A  57      11.076  -9.902  -1.395  1.00  0.00           C  
ATOM    859  O   GLU A  57      11.154  -8.791  -0.866  1.00  0.00           O  
ATOM    860  CB  GLU A  57      11.141 -10.111  -3.886  1.00  0.00           C  
ATOM    861  CG  GLU A  57      11.974 -10.179  -5.157  1.00  0.00           C  
ATOM    862  CD  GLU A  57      11.143 -10.093  -6.407  1.00  0.00           C  
ATOM    863  OE1 GLU A  57       9.941 -10.076  -6.298  1.00  0.00           O  
ATOM    864  OE2 GLU A  57      11.712 -10.045  -7.472  1.00  0.00           O  
ATOM    865  H   GLU A  57      12.134 -12.334  -3.095  1.00  0.00           H  
ATOM    866  HA  GLU A  57      12.788  -9.565  -2.596  1.00  0.00           H  
ATOM    867 1HB  GLU A  57      10.387 -10.898  -3.938  1.00  0.00           H  
ATOM    868 2HB  GLU A  57      10.616  -9.156  -3.880  1.00  0.00           H  
ATOM    869 1HG  GLU A  57      12.690  -9.357  -5.154  1.00  0.00           H  
ATOM    870 2HG  GLU A  57      12.535 -11.113  -5.163  1.00  0.00           H  
ATOM    871  N   ALA A  58      10.252 -10.858  -0.970  1.00  0.00           N  
ATOM    872  CA  ALA A  58       9.309 -10.626   0.113  1.00  0.00           C  
ATOM    873  C   ALA A  58      10.043 -10.229   1.390  1.00  0.00           C  
ATOM    874  O   ALA A  58       9.597  -9.349   2.126  1.00  0.00           O  
ATOM    875  CB  ALA A  58       8.457 -11.865   0.348  1.00  0.00           C  
ATOM    876  H   ALA A  58      10.281 -11.766  -1.409  1.00  0.00           H  
ATOM    877  HA  ALA A  58       8.658  -9.801  -0.175  1.00  0.00           H  
ATOM    878 1HB  ALA A  58       7.757 -11.677   1.161  1.00  0.00           H  
ATOM    879 2HB  ALA A  58       7.903 -12.103  -0.561  1.00  0.00           H  
ATOM    880 3HB  ALA A  58       9.100 -12.704   0.610  1.00  0.00           H  
ATOM    881  N   VAL A  59      11.175 -10.889   1.647  1.00  0.00           N  
ATOM    882  CA  VAL A  59      11.960 -10.645   2.855  1.00  0.00           C  
ATOM    883  C   VAL A  59      12.680  -9.320   2.734  1.00  0.00           C  
ATOM    884  O   VAL A  59      12.685  -8.515   3.668  1.00  0.00           O  
ATOM    885  CB  VAL A  59      12.987 -11.771   3.081  1.00  0.00           C  
ATOM    886  CG1 VAL A  59      13.935 -11.407   4.213  1.00  0.00           C  
ATOM    887  CG2 VAL A  59      12.266 -13.077   3.379  1.00  0.00           C  
ATOM    888  H   VAL A  59      11.497 -11.577   0.979  1.00  0.00           H  
ATOM    889  HA  VAL A  59      11.286 -10.640   3.711  1.00  0.00           H  
ATOM    890  HB  VAL A  59      13.590 -11.885   2.180  1.00  0.00           H  
ATOM    891 1HG1 VAL A  59      14.654 -12.214   4.359  1.00  0.00           H  
ATOM    892 2HG1 VAL A  59      14.467 -10.489   3.962  1.00  0.00           H  
ATOM    893 3HG1 VAL A  59      13.367 -11.259   5.131  1.00  0.00           H  
ATOM    894 1HG2 VAL A  59      12.998 -13.868   3.537  1.00  0.00           H  
ATOM    895 2HG2 VAL A  59      11.658 -12.960   4.276  1.00  0.00           H  
ATOM    896 3HG2 VAL A  59      11.624 -13.339   2.538  1.00  0.00           H  
ATOM    897  N   GLN A  60      13.322  -9.112   1.550  1.00  0.00           N  
ATOM    898  CA  GLN A  60      14.084  -7.890   1.377  1.00  0.00           C  
ATOM    899  C   GLN A  60      13.166  -6.705   1.602  1.00  0.00           C  
ATOM    900  O   GLN A  60      13.519  -5.759   2.305  1.00  0.00           O  
ATOM    901  CB  GLN A  60      14.715  -7.825  -0.017  1.00  0.00           C  
ATOM    902  CG  GLN A  60      15.850  -8.810  -0.233  1.00  0.00           C  
ATOM    903  CD  GLN A  60      16.386  -8.774  -1.652  1.00  0.00           C  
ATOM    904  OE1 GLN A  60      15.661  -8.448  -2.596  1.00  0.00           O  
ATOM    905  NE2 GLN A  60      17.661  -9.109  -1.810  1.00  0.00           N  
ATOM    906  H   GLN A  60      13.284  -9.779   0.793  1.00  0.00           H  
ATOM    907  HA  GLN A  60      14.880  -7.871   2.121  1.00  0.00           H  
ATOM    908 1HB  GLN A  60      13.952  -8.019  -0.771  1.00  0.00           H  
ATOM    909 2HB  GLN A  60      15.102  -6.821  -0.194  1.00  0.00           H  
ATOM    910 1HG  GLN A  60      16.666  -8.565   0.447  1.00  0.00           H  
ATOM    911 2HG  GLN A  60      15.486  -9.818  -0.031  1.00  0.00           H  
ATOM    912 1HE2 GLN A  60      18.071  -9.103  -2.723  1.00  0.00           H  
ATOM    913 2HE2 GLN A  60      18.213  -9.367  -1.017  1.00  0.00           H  
ATOM    914  N   GLU A  61      11.978  -6.750   1.004  1.00  0.00           N  
ATOM    915  CA  GLU A  61      10.997  -5.694   1.225  1.00  0.00           C  
ATOM    916  C   GLU A  61      10.478  -5.615   2.663  1.00  0.00           C  
ATOM    917  O   GLU A  61      10.280  -4.526   3.203  1.00  0.00           O  
ATOM    918  CB  GLU A  61       9.815  -5.888   0.272  1.00  0.00           C  
ATOM    919  CG  GLU A  61      10.117  -5.549  -1.181  1.00  0.00           C  
ATOM    920  CD  GLU A  61       8.954  -5.813  -2.096  1.00  0.00           C  
ATOM    921  OE1 GLU A  61       8.030  -6.468  -1.679  1.00  0.00           O  
ATOM    922  OE2 GLU A  61       8.990  -5.357  -3.215  1.00  0.00           O  
ATOM    923  H   GLU A  61      11.745  -7.518   0.390  1.00  0.00           H  
ATOM    924  HA  GLU A  61      11.467  -4.734   1.008  1.00  0.00           H  
ATOM    925 1HB  GLU A  61       9.483  -6.926   0.311  1.00  0.00           H  
ATOM    926 2HB  GLU A  61       8.981  -5.265   0.595  1.00  0.00           H  
ATOM    927 1HG  GLU A  61      10.386  -4.495  -1.248  1.00  0.00           H  
ATOM    928 2HG  GLU A  61      10.973  -6.136  -1.510  1.00  0.00           H  
ATOM    929  N   ALA A  62      10.256  -6.798   3.288  1.00  0.00           N  
ATOM    930  CA  ALA A  62       9.761  -6.812   4.668  1.00  0.00           C  
ATOM    931  C   ALA A  62      10.760  -6.182   5.630  1.00  0.00           C  
ATOM    932  O   ALA A  62      10.375  -5.508   6.587  1.00  0.00           O  
ATOM    933  CB  ALA A  62       9.442  -8.236   5.102  1.00  0.00           C  
ATOM    934  H   ALA A  62      10.426  -7.676   2.818  1.00  0.00           H  
ATOM    935  HA  ALA A  62       8.847  -6.220   4.706  1.00  0.00           H  
ATOM    936 1HB  ALA A  62       9.076  -8.230   6.128  1.00  0.00           H  
ATOM    937 2HB  ALA A  62       8.680  -8.655   4.447  1.00  0.00           H  
ATOM    938 3HB  ALA A  62      10.345  -8.844   5.044  1.00  0.00           H  
ATOM    939  N   LEU A  63      12.041  -6.415   5.357  1.00  0.00           N  
ATOM    940  CA  LEU A  63      13.137  -5.892   6.173  1.00  0.00           C  
ATOM    941  C   LEU A  63      13.221  -4.373   6.070  1.00  0.00           C  
ATOM    942  O   LEU A  63      13.438  -3.686   7.078  1.00  0.00           O  
ATOM    943  CB  LEU A  63      14.469  -6.514   5.737  1.00  0.00           C  
ATOM    944  CG  LEU A  63      14.661  -7.993   6.096  1.00  0.00           C  
ATOM    945  CD1 LEU A  63      15.880  -8.539   5.365  1.00  0.00           C  
ATOM    946  CD2 LEU A  63      14.818  -8.134   7.603  1.00  0.00           C  
ATOM    947  H   LEU A  63      12.256  -6.977   4.546  1.00  0.00           H  
ATOM    948  HA  LEU A  63      12.942  -6.142   7.215  1.00  0.00           H  
ATOM    949 1HB  LEU A  63      14.559  -6.421   4.656  1.00  0.00           H  
ATOM    950 2HB  LEU A  63      15.282  -5.953   6.198  1.00  0.00           H  
ATOM    951  HG  LEU A  63      13.792  -8.563   5.767  1.00  0.00           H  
ATOM    952 1HD1 LEU A  63      16.016  -9.590   5.620  1.00  0.00           H  
ATOM    953 2HD1 LEU A  63      15.733  -8.443   4.290  1.00  0.00           H  
ATOM    954 3HD1 LEU A  63      16.764  -7.976   5.663  1.00  0.00           H  
ATOM    955 1HD2 LEU A  63      14.954  -9.185   7.858  1.00  0.00           H  
ATOM    956 2HD2 LEU A  63      15.687  -7.565   7.932  1.00  0.00           H  
ATOM    957 3HD2 LEU A  63      13.926  -7.753   8.099  1.00  0.00           H  
ATOM    958  N   GLN A  64      13.035  -3.856   4.857  1.00  0.00           N  
ATOM    959  CA  GLN A  64      13.025  -2.407   4.631  1.00  0.00           C  
ATOM    960  C   GLN A  64      11.851  -1.740   5.350  1.00  0.00           C  
ATOM    961  O   GLN A  64      12.021  -0.727   6.028  1.00  0.00           O  
ATOM    962  CB  GLN A  64      12.961  -2.099   3.133  1.00  0.00           C  
ATOM    963  CG  GLN A  64      14.229  -2.447   2.371  1.00  0.00           C  
ATOM    964  CD  GLN A  64      14.090  -2.215   0.879  1.00  0.00           C  
ATOM    965  OE1 GLN A  64      12.991  -2.300   0.323  1.00  0.00           O  
ATOM    966  NE2 GLN A  64      15.204  -1.919   0.220  1.00  0.00           N  
ATOM    967  H   GLN A  64      12.897  -4.477   4.073  1.00  0.00           H  
ATOM    968  HA  GLN A  64      13.947  -1.988   5.034  1.00  0.00           H  
ATOM    969 1HB  GLN A  64      12.136  -2.650   2.682  1.00  0.00           H  
ATOM    970 2HB  GLN A  64      12.763  -1.037   2.988  1.00  0.00           H  
ATOM    971 1HG  GLN A  64      15.044  -1.825   2.739  1.00  0.00           H  
ATOM    972 2HG  GLN A  64      14.460  -3.500   2.533  1.00  0.00           H  
ATOM    973 1HE2 GLN A  64      15.175  -1.755  -0.767  1.00  0.00           H  
ATOM    974 2HE2 GLN A  64      16.074  -1.859   0.710  1.00  0.00           H  
ATOM    975  N   LEU A  65      10.662  -2.317   5.196  1.00  0.00           N  
ATOM    976  CA  LEU A  65       9.463  -1.817   5.869  1.00  0.00           C  
ATOM    977  C   LEU A  65       9.559  -2.037   7.387  1.00  0.00           C  
ATOM    978  O   LEU A  65       9.121  -1.205   8.177  1.00  0.00           O  
ATOM    979  CB  LEU A  65       8.215  -2.517   5.318  1.00  0.00           C  
ATOM    980  CG  LEU A  65       6.881  -2.084   5.937  1.00  0.00           C  
ATOM    981  CD1 LEU A  65       6.673  -0.593   5.703  1.00  0.00           C  
ATOM    982  CD2 LEU A  65       5.750  -2.897   5.327  1.00  0.00           C  
ATOM    983  H   LEU A  65      10.588  -3.127   4.594  1.00  0.00           H  
ATOM    984  HA  LEU A  65       9.376  -0.751   5.670  1.00  0.00           H  
ATOM    985 1HB  LEU A  65       8.159  -2.334   4.247  1.00  0.00           H  
ATOM    986 2HB  LEU A  65       8.320  -3.591   5.476  1.00  0.00           H  
ATOM    987  HG  LEU A  65       6.908  -2.251   7.014  1.00  0.00           H  
ATOM    988 1HD1 LEU A  65       5.725  -0.285   6.143  1.00  0.00           H  
ATOM    989 2HD1 LEU A  65       7.486  -0.035   6.166  1.00  0.00           H  
ATOM    990 3HD1 LEU A  65       6.658  -0.393   4.632  1.00  0.00           H  
ATOM    991 1HD2 LEU A  65       4.800  -2.588   5.768  1.00  0.00           H  
ATOM    992 2HD2 LEU A  65       5.721  -2.729   4.250  1.00  0.00           H  
ATOM    993 3HD2 LEU A  65       5.915  -3.955   5.525  1.00  0.00           H  
ATOM    994  N   LYS A  66      10.111  -3.280   7.955  1.00  0.00           N  
ATOM    995  CA  LYS A  66      10.353  -3.627   9.349  1.00  0.00           C  
ATOM    996  C   LYS A  66      11.152  -2.555  10.079  1.00  0.00           C  
ATOM    997  O   LYS A  66      10.776  -2.111  11.162  1.00  0.00           O  
ATOM    998  CB  LYS A  66      11.079  -4.969   9.440  1.00  0.00           C  
ATOM    999  CG  LYS A  66      11.353  -5.441  10.863  1.00  0.00           C  
ATOM   1000  CD  LYS A  66      12.252  -6.668  10.875  1.00  0.00           C  
ATOM   1001  CE  LYS A  66      12.502  -7.159  12.294  1.00  0.00           C  
ATOM   1002  NZ  LYS A  66      13.437  -6.269  13.034  1.00  0.00           N  
ATOM   1003  H   LYS A  66      10.337  -3.954   7.235  1.00  0.00           H  
ATOM   1004  HA  LYS A  66       9.391  -3.746   9.848  1.00  0.00           H  
ATOM   1005 1HB  LYS A  66      10.489  -5.738   8.942  1.00  0.00           H  
ATOM   1006 2HB  LYS A  66      12.035  -4.902   8.921  1.00  0.00           H  
ATOM   1007 1HG  LYS A  66      11.836  -4.640  11.425  1.00  0.00           H  
ATOM   1008 2HG  LYS A  66      10.411  -5.686  11.352  1.00  0.00           H  
ATOM   1009 1HD  LYS A  66      11.785  -7.467  10.300  1.00  0.00           H  
ATOM   1010 2HD  LYS A  66      13.208  -6.423  10.413  1.00  0.00           H  
ATOM   1011 1HE  LYS A  66      11.557  -7.203  12.834  1.00  0.00           H  
ATOM   1012 2HE  LYS A  66      12.923  -8.163  12.263  1.00  0.00           H  
ATOM   1013 1HZ  LYS A  66      13.576  -6.629  13.968  1.00  0.00           H  
ATOM   1014 2HZ  LYS A  66      14.325  -6.237  12.551  1.00  0.00           H  
ATOM   1015 3HZ  LYS A  66      13.048  -5.339  13.087  1.00  0.00           H  
ATOM   1016  N   THR A  67      12.263  -2.138   9.486  1.00  0.00           N  
ATOM   1017  CA  THR A  67      13.102  -1.116  10.106  1.00  0.00           C  
ATOM   1018  C   THR A  67      12.383   0.229  10.210  1.00  0.00           C  
ATOM   1019  O   THR A  67      12.413   0.882  11.249  1.00  0.00           O  
ATOM   1020  CB  THR A  67      14.416  -0.937   9.323  1.00  0.00           C  
ATOM   1021  OG1 THR A  67      15.151  -2.167   9.330  1.00  0.00           O  
ATOM   1022  CG2 THR A  67      15.264   0.160   9.948  1.00  0.00           C  
ATOM   1023  H   THR A  67      12.539  -2.527   8.594  1.00  0.00           H  
ATOM   1024  HA  THR A  67      13.328  -1.426  11.127  1.00  0.00           H  
ATOM   1025  HB  THR A  67      14.190  -0.670   8.290  1.00  0.00           H  
ATOM   1026  HG1 THR A  67      14.625  -2.856   8.917  1.00  0.00           H  
ATOM   1027 1HG2 THR A  67      16.188   0.273   9.381  1.00  0.00           H  
ATOM   1028 2HG2 THR A  67      14.712   1.100   9.933  1.00  0.00           H  
ATOM   1029 3HG2 THR A  67      15.501  -0.105  10.977  1.00  0.00           H  
ATOM   1030  N   LYS A  68      11.725   0.634   9.128  1.00  0.00           N  
ATOM   1031  CA  LYS A  68      11.021   1.917   9.099  1.00  0.00           C  
ATOM   1032  C   LYS A  68       9.877   2.006  10.133  1.00  0.00           C  
ATOM   1033  O   LYS A  68       9.691   3.050  10.763  1.00  0.00           O  
ATOM   1034  CB  LYS A  68      10.473   2.174   7.695  1.00  0.00           C  
ATOM   1035  CG  LYS A  68      11.536   2.512   6.657  1.00  0.00           C  
ATOM   1036  CD  LYS A  68      10.918   2.729   5.284  1.00  0.00           C  
ATOM   1037  CE  LYS A  68      11.979   3.062   4.246  1.00  0.00           C  
ATOM   1038  NZ  LYS A  68      11.390   3.273   2.896  1.00  0.00           N  
ATOM   1039  H   LYS A  68      11.711   0.046   8.307  1.00  0.00           H  
ATOM   1040  HA  LYS A  68      11.717   2.701   9.407  1.00  0.00           H  
ATOM   1041 1HB  LYS A  68       9.935   1.292   7.347  1.00  0.00           H  
ATOM   1042 2HB  LYS A  68       9.763   3.000   7.727  1.00  0.00           H  
ATOM   1043 1HG  LYS A  68      12.063   3.417   6.957  1.00  0.00           H  
ATOM   1044 2HG  LYS A  68      12.257   1.696   6.597  1.00  0.00           H  
ATOM   1045 1HD  LYS A  68      10.391   1.826   4.975  1.00  0.00           H  
ATOM   1046 2HD  LYS A  68      10.202   3.549   5.333  1.00  0.00           H  
ATOM   1047 1HE  LYS A  68      12.508   3.967   4.543  1.00  0.00           H  
ATOM   1048 2HE  LYS A  68      12.701   2.247   4.189  1.00  0.00           H  
ATOM   1049 1HZ  LYS A  68      12.124   3.492   2.237  1.00  0.00           H  
ATOM   1050 2HZ  LYS A  68      10.911   2.433   2.601  1.00  0.00           H  
ATOM   1051 3HZ  LYS A  68      10.732   4.040   2.931  1.00  0.00           H  
ATOM   1052  N   LEU A  69       9.123   0.921  10.319  1.00  0.00           N  
ATOM   1053  CA  LEU A  69       8.018   0.929  11.280  1.00  0.00           C  
ATOM   1054  C   LEU A  69       8.454   0.600  12.712  1.00  0.00           C  
ATOM   1055  O   LEU A  69       7.809   1.018  13.680  1.00  0.00           O  
ATOM   1056  CB  LEU A  69       6.943  -0.072  10.836  1.00  0.00           C  
ATOM   1057  CG  LEU A  69       6.256   0.239   9.500  1.00  0.00           C  
ATOM   1058  CD1 LEU A  69       5.326  -0.908   9.128  1.00  0.00           C  
ATOM   1059  CD2 LEU A  69       5.488   1.548   9.617  1.00  0.00           C  
ATOM   1060  H   LEU A  69       9.312   0.079   9.795  1.00  0.00           H  
ATOM   1061  HA  LEU A  69       7.607   1.938  11.321  1.00  0.00           H  
ATOM   1062 1HB  LEU A  69       7.401  -1.056  10.751  1.00  0.00           H  
ATOM   1063 2HB  LEU A  69       6.171  -0.116  11.604  1.00  0.00           H  
ATOM   1064  HG  LEU A  69       7.008   0.328   8.715  1.00  0.00           H  
ATOM   1065 1HD1 LEU A  69       4.839  -0.687   8.178  1.00  0.00           H  
ATOM   1066 2HD1 LEU A  69       5.905  -1.828   9.032  1.00  0.00           H  
ATOM   1067 3HD1 LEU A  69       4.572  -1.032   9.903  1.00  0.00           H  
ATOM   1068 1HD2 LEU A  69       5.001   1.769   8.667  1.00  0.00           H  
ATOM   1069 2HD2 LEU A  69       4.736   1.460  10.400  1.00  0.00           H  
ATOM   1070 3HD2 LEU A  69       6.179   2.353   9.867  1.00  0.00           H  
ATOM   1071  N   GLY A  70       9.536  -0.159  12.849  1.00  0.00           N  
ATOM   1072  CA  GLY A  70       9.954  -0.623  14.158  1.00  0.00           C  
ATOM   1073  C   GLY A  70       9.126  -1.800  14.638  1.00  0.00           C  
ATOM   1074  O   GLY A  70       8.765  -1.888  15.810  1.00  0.00           O  
ATOM   1075  H   GLY A  70      10.077  -0.420  12.038  1.00  0.00           H  
ATOM   1076 1HA  GLY A  70      11.004  -0.915  14.122  1.00  0.00           H  
ATOM   1077 2HA  GLY A  70       9.871   0.191  14.876  1.00  0.00           H  
ATOM   1078  N   VAL A  71       8.818  -2.713  13.720  1.00  0.00           N  
ATOM   1079  CA  VAL A  71       7.926  -3.819  14.031  1.00  0.00           C  
ATOM   1080  C   VAL A  71       8.668  -5.103  13.749  1.00  0.00           C  
ATOM   1081  O   VAL A  71       9.841  -5.076  13.404  1.00  0.00           O  
ATOM   1082  CB  VAL A  71       6.638  -3.755  13.187  1.00  0.00           C  
ATOM   1083  CG1 VAL A  71       5.875  -2.473  13.476  1.00  0.00           C  
ATOM   1084  CG2 VAL A  71       6.984  -3.855  11.708  1.00  0.00           C  
ATOM   1085  H   VAL A  71       9.206  -2.638  12.790  1.00  0.00           H  
ATOM   1086  HA  VAL A  71       7.650  -3.754  15.084  1.00  0.00           H  
ATOM   1087  HB  VAL A  71       5.991  -4.586  13.466  1.00  0.00           H  
ATOM   1088 1HG1 VAL A  71       4.967  -2.444  12.872  1.00  0.00           H  
ATOM   1089 2HG1 VAL A  71       5.606  -2.439  14.533  1.00  0.00           H  
ATOM   1090 3HG1 VAL A  71       6.499  -1.614  13.233  1.00  0.00           H  
ATOM   1091 1HG2 VAL A  71       6.070  -3.810  11.119  1.00  0.00           H  
ATOM   1092 2HG2 VAL A  71       7.637  -3.027  11.431  1.00  0.00           H  
ATOM   1093 3HG2 VAL A  71       7.494  -4.799  11.517  1.00  0.00           H  
ATOM   1094  N   SER A  72       8.004  -6.365  13.878  1.00  0.00           N  
ATOM   1095  CA  SER A  72       8.519  -7.686  13.545  1.00  0.00           C  
ATOM   1096  C   SER A  72       8.543  -7.884  12.038  1.00  0.00           C  
ATOM   1097  O   SER A  72       7.908  -7.125  11.295  1.00  0.00           O  
ATOM   1098  CB  SER A  72       7.672  -8.762  14.197  1.00  0.00           C  
ATOM   1099  OG  SER A  72       6.399  -8.820  13.613  1.00  0.00           O  
ATOM   1100  H   SER A  72       7.063  -6.282  14.237  1.00  0.00           H  
ATOM   1101  HA  SER A  72       9.536  -7.766  13.928  1.00  0.00           H  
ATOM   1102 1HB  SER A  72       8.167  -9.727  14.093  1.00  0.00           H  
ATOM   1103 2HB  SER A  72       7.578  -8.555  15.262  1.00  0.00           H  
ATOM   1104  HG  SER A  72       5.935  -9.530  14.063  1.00  0.00           H  
ATOM   1105  N   LEU A  73       9.279  -8.901  11.592  1.00  0.00           N  
ATOM   1106  CA  LEU A  73       9.355  -9.248  10.173  1.00  0.00           C  
ATOM   1107  C   LEU A  73       7.972  -9.690   9.664  1.00  0.00           C  
ATOM   1108  O   LEU A  73       7.573  -9.375   8.531  1.00  0.00           O  
ATOM   1109  CB  LEU A  73      10.382 -10.365   9.950  1.00  0.00           C  
ATOM   1110  CG  LEU A  73      10.647 -10.741   8.488  1.00  0.00           C  
ATOM   1111  CD1 LEU A  73      11.267  -9.556   7.761  1.00  0.00           C  
ATOM   1112  CD2 LEU A  73      11.563 -11.956   8.434  1.00  0.00           C  
ATOM   1113  H   LEU A  73       9.800  -9.449  12.259  1.00  0.00           H  
ATOM   1114  HA  LEU A  73       9.673  -8.365   9.619  1.00  0.00           H  
ATOM   1115 1HB  LEU A  73      11.330 -10.058  10.390  1.00  0.00           H  
ATOM   1116 2HB  LEU A  73      10.039 -11.262  10.466  1.00  0.00           H  
ATOM   1117  HG  LEU A  73       9.703 -10.978   7.995  1.00  0.00           H  
ATOM   1118 1HD1 LEU A  73      11.456  -9.823   6.721  1.00  0.00           H  
ATOM   1119 2HD1 LEU A  73      10.583  -8.708   7.799  1.00  0.00           H  
ATOM   1120 3HD1 LEU A  73      12.206  -9.286   8.242  1.00  0.00           H  
ATOM   1121 1HD2 LEU A  73      11.750 -12.225   7.393  1.00  0.00           H  
ATOM   1122 2HD2 LEU A  73      12.507 -11.720   8.924  1.00  0.00           H  
ATOM   1123 3HD2 LEU A  73      11.087 -12.793   8.944  1.00  0.00           H  
ATOM   1124  N   GLU A  74       7.147 -10.481  10.511  1.00  0.00           N  
ATOM   1125  CA  GLU A  74       5.817 -10.993  10.198  1.00  0.00           C  
ATOM   1126  C   GLU A  74       4.850  -9.856   9.930  1.00  0.00           C  
ATOM   1127  O   GLU A  74       4.007  -9.944   9.038  1.00  0.00           O  
ATOM   1128  CB  GLU A  74       5.292 -11.862  11.343  1.00  0.00           C  
ATOM   1129  CG  GLU A  74       6.075 -13.149  11.564  1.00  0.00           C  
ATOM   1130  CD  GLU A  74       7.331 -12.940  12.360  1.00  0.00           C  
ATOM   1131  OE1 GLU A  74       7.591 -11.824  12.743  1.00  0.00           O  
ATOM   1132  OE2 GLU A  74       8.034 -13.897  12.587  1.00  0.00           O  
ATOM   1133  H   GLU A  74       7.545 -10.669  11.420  1.00  0.00           H  
ATOM   1134  HA  GLU A  74       5.890 -11.594   9.291  1.00  0.00           H  
ATOM   1135 1HB  GLU A  74       5.315 -11.292  12.272  1.00  0.00           H  
ATOM   1136 2HB  GLU A  74       4.253 -12.131  11.149  1.00  0.00           H  
ATOM   1137 1HG  GLU A  74       5.440 -13.861  12.089  1.00  0.00           H  
ATOM   1138 2HG  GLU A  74       6.329 -13.578  10.596  1.00  0.00           H  
ATOM   1139  N   ALA A  75       4.981  -8.785  10.716  1.00  0.00           N  
ATOM   1140  CA  ALA A  75       4.173  -7.587  10.560  1.00  0.00           C  
ATOM   1141  C   ALA A  75       4.405  -6.921   9.211  1.00  0.00           C  
ATOM   1142  O   ALA A  75       3.457  -6.573   8.509  1.00  0.00           O  
ATOM   1143  CB  ALA A  75       4.464  -6.607  11.688  1.00  0.00           C  
ATOM   1144  H   ALA A  75       5.678  -8.817  11.448  1.00  0.00           H  
ATOM   1145  HA  ALA A  75       3.123  -7.878  10.607  1.00  0.00           H  
ATOM   1146 1HB  ALA A  75       3.849  -5.716  11.564  1.00  0.00           H  
ATOM   1147 2HB  ALA A  75       4.236  -7.076  12.645  1.00  0.00           H  
ATOM   1148 3HB  ALA A  75       5.516  -6.327  11.663  1.00  0.00           H  
ATOM   1149  N   ALA A  76       5.676  -6.753   8.861  1.00  0.00           N  
ATOM   1150  CA  ALA A  76       6.037  -6.133   7.602  1.00  0.00           C  
ATOM   1151  C   ALA A  76       5.543  -6.995   6.455  1.00  0.00           C  
ATOM   1152  O   ALA A  76       5.026  -6.486   5.461  1.00  0.00           O  
ATOM   1153  CB  ALA A  76       7.542  -5.921   7.527  1.00  0.00           C  
ATOM   1154  H   ALA A  76       6.409  -7.062   9.485  1.00  0.00           H  
ATOM   1155  HA  ALA A  76       5.541  -5.163   7.549  1.00  0.00           H  
ATOM   1156 1HB  ALA A  76       7.797  -5.455   6.574  1.00  0.00           H  
ATOM   1157 2HB  ALA A  76       7.860  -5.275   8.344  1.00  0.00           H  
ATOM   1158 3HB  ALA A  76       8.047  -6.883   7.607  1.00  0.00           H  
ATOM   1159  N   LEU A  77       5.701  -8.328   6.583  1.00  0.00           N  
ATOM   1160  CA  LEU A  77       5.276  -9.277   5.572  1.00  0.00           C  
ATOM   1161  C   LEU A  77       3.746  -9.240   5.408  1.00  0.00           C  
ATOM   1162  O   LEU A  77       3.227  -9.364   4.300  1.00  0.00           O  
ATOM   1163  CB  LEU A  77       5.735 -10.691   5.952  1.00  0.00           C  
ATOM   1164  CG  LEU A  77       7.239 -10.961   5.816  1.00  0.00           C  
ATOM   1165  CD1 LEU A  77       7.608 -12.199   6.622  1.00  0.00           C  
ATOM   1166  CD2 LEU A  77       7.592 -11.140   4.347  1.00  0.00           C  
ATOM   1167  H   LEU A  77       6.139  -8.671   7.426  1.00  0.00           H  
ATOM   1168  HA  LEU A  77       5.735  -9.002   4.625  1.00  0.00           H  
ATOM   1169 1HB  LEU A  77       5.457 -10.880   6.987  1.00  0.00           H  
ATOM   1170 2HB  LEU A  77       5.211 -11.408   5.320  1.00  0.00           H  
ATOM   1171  HG  LEU A  77       7.798 -10.118   6.223  1.00  0.00           H  
ATOM   1172 1HD1 LEU A  77       8.676 -12.391   6.525  1.00  0.00           H  
ATOM   1173 2HD1 LEU A  77       7.363 -12.036   7.671  1.00  0.00           H  
ATOM   1174 3HD1 LEU A  77       7.050 -13.056   6.247  1.00  0.00           H  
ATOM   1175 1HD2 LEU A  77       8.661 -11.331   4.250  1.00  0.00           H  
ATOM   1176 2HD2 LEU A  77       7.034 -11.983   3.938  1.00  0.00           H  
ATOM   1177 3HD2 LEU A  77       7.334 -10.234   3.797  1.00  0.00           H  
ATOM   1178  N   ALA A  78       2.902  -9.129   6.548  1.00  0.00           N  
ATOM   1179  CA  ALA A  78       1.443  -9.072   6.524  1.00  0.00           C  
ATOM   1180  C   ALA A  78       0.996  -7.771   5.874  1.00  0.00           C  
ATOM   1181  O   ALA A  78      -0.040  -7.721   5.212  1.00  0.00           O  
ATOM   1182  CB  ALA A  78       0.871  -9.196   7.929  1.00  0.00           C  
ATOM   1183  H   ALA A  78       3.379  -9.147   7.438  1.00  0.00           H  
ATOM   1184  HA  ALA A  78       1.082  -9.904   5.920  1.00  0.00           H  
ATOM   1185 1HB  ALA A  78      -0.216  -9.134   7.886  1.00  0.00           H  
ATOM   1186 2HB  ALA A  78       1.163 -10.155   8.357  1.00  0.00           H  
ATOM   1187 3HB  ALA A  78       1.256  -8.389   8.550  1.00  0.00           H  
ATOM   1188  N   ILE A  79       1.722  -6.560   6.055  1.00  0.00           N  
ATOM   1189  CA  ILE A  79       1.386  -5.255   5.503  1.00  0.00           C  
ATOM   1190  C   ILE A  79       1.599  -5.284   4.000  1.00  0.00           C  
ATOM   1191  O   ILE A  79       0.755  -4.819   3.233  1.00  0.00           O  
ATOM   1192  CB  ILE A  79       2.237  -4.138   6.134  1.00  0.00           C  
ATOM   1193  CG1 ILE A  79       1.879  -3.964   7.612  1.00  0.00           C  
ATOM   1194  CG2 ILE A  79       2.044  -2.832   5.379  1.00  0.00           C  
ATOM   1195  CD1 ILE A  79       2.876  -3.135   8.388  1.00  0.00           C  
ATOM   1196  H   ILE A  79       2.518  -6.643   6.671  1.00  0.00           H  
ATOM   1197  HA  ILE A  79       0.337  -5.050   5.713  1.00  0.00           H  
ATOM   1198  HB  ILE A  79       3.290  -4.417   6.095  1.00  0.00           H  
ATOM   1199 1HG1 ILE A  79       0.902  -3.490   7.696  1.00  0.00           H  
ATOM   1200 2HG1 ILE A  79       1.809  -4.943   8.087  1.00  0.00           H  
ATOM   1201 1HG2 ILE A  79       2.653  -2.053   5.838  1.00  0.00           H  
ATOM   1202 2HG2 ILE A  79       2.348  -2.963   4.341  1.00  0.00           H  
ATOM   1203 3HG2 ILE A  79       0.994  -2.542   5.416  1.00  0.00           H  
ATOM   1204 1HD1 ILE A  79       2.554  -3.057   9.427  1.00  0.00           H  
ATOM   1205 2HD1 ILE A  79       3.857  -3.611   8.347  1.00  0.00           H  
ATOM   1206 3HD1 ILE A  79       2.938  -2.139   7.953  1.00  0.00           H  
ATOM   1207  N   LEU A  80       2.743  -5.836   3.581  1.00  0.00           N  
ATOM   1208  CA  LEU A  80       3.076  -5.994   2.159  1.00  0.00           C  
ATOM   1209  C   LEU A  80       2.069  -6.920   1.495  1.00  0.00           C  
ATOM   1210  O   LEU A  80       1.721  -6.738   0.328  1.00  0.00           O  
ATOM   1211  CB  LEU A  80       4.493  -6.558   1.991  1.00  0.00           C  
ATOM   1212  CG  LEU A  80       5.634  -5.630   2.426  1.00  0.00           C  
ATOM   1213  CD1 LEU A  80       6.937  -6.417   2.480  1.00  0.00           C  
ATOM   1214  CD2 LEU A  80       5.740  -4.464   1.456  1.00  0.00           C  
ATOM   1215  H   LEU A  80       3.398  -6.155   4.280  1.00  0.00           H  
ATOM   1216  HA  LEU A  80       3.014  -5.014   1.685  1.00  0.00           H  
ATOM   1217 1HB  LEU A  80       4.573  -7.476   2.571  1.00  0.00           H  
ATOM   1218 2HB  LEU A  80       4.648  -6.802   0.940  1.00  0.00           H  
ATOM   1219  HG  LEU A  80       5.433  -5.252   3.430  1.00  0.00           H  
ATOM   1220 1HD1 LEU A  80       7.748  -5.758   2.790  1.00  0.00           H  
ATOM   1221 2HD1 LEU A  80       6.841  -7.233   3.195  1.00  0.00           H  
ATOM   1222 3HD1 LEU A  80       7.157  -6.823   1.493  1.00  0.00           H  
ATOM   1223 1HD2 LEU A  80       6.551  -3.804   1.766  1.00  0.00           H  
ATOM   1224 2HD2 LEU A  80       5.943  -4.841   0.453  1.00  0.00           H  
ATOM   1225 3HD2 LEU A  80       4.802  -3.908   1.452  1.00  0.00           H  
ATOM   1226  N   SER A  81       1.607  -8.083   2.221  1.00  0.00           N  
ATOM   1227  CA  SER A  81       0.566  -8.969   1.748  1.00  0.00           C  
ATOM   1228  C   SER A  81      -0.773  -8.259   1.654  1.00  0.00           C  
ATOM   1229  O   SER A  81      -1.561  -8.520   0.745  1.00  0.00           O  
ATOM   1230  CB  SER A  81       0.449 -10.167   2.670  1.00  0.00           C  
ATOM   1231  OG  SER A  81       1.624 -10.929   2.653  1.00  0.00           O  
ATOM   1232  H   SER A  81       2.068  -8.287   3.095  1.00  0.00           H  
ATOM   1233  HA  SER A  81       0.836  -9.303   0.746  1.00  0.00           H  
ATOM   1234 1HB  SER A  81       0.247  -9.827   3.685  1.00  0.00           H  
ATOM   1235 2HB  SER A  81      -0.393 -10.784   2.358  1.00  0.00           H  
ATOM   1236  HG  SER A  81       2.254 -10.457   3.203  1.00  0.00           H  
ATOM   1237  N   ALA A  82      -1.170  -7.363   2.722  1.00  0.00           N  
ATOM   1238  CA  ALA A  82      -2.419  -6.604   2.706  1.00  0.00           C  
ATOM   1239  C   ALA A  82      -2.487  -5.652   1.505  1.00  0.00           C  
ATOM   1240  O   ALA A  82      -3.544  -5.474   0.901  1.00  0.00           O  
ATOM   1241  CB  ALA A  82      -2.578  -5.827   4.005  1.00  0.00           C  
ATOM   1242  H   ALA A  82      -0.577  -7.317   3.538  1.00  0.00           H  
ATOM   1243  HA  ALA A  82      -3.244  -7.310   2.614  1.00  0.00           H  
ATOM   1244 1HB  ALA A  82      -3.516  -5.270   3.983  1.00  0.00           H  
ATOM   1245 2HB  ALA A  82      -2.589  -6.522   4.845  1.00  0.00           H  
ATOM   1246 3HB  ALA A  82      -1.747  -5.133   4.118  1.00  0.00           H  
ATOM   1247  N   ALA A  83      -1.314  -4.888   1.137  1.00  0.00           N  
ATOM   1248  CA  ALA A  83      -1.293  -3.977  -0.009  1.00  0.00           C  
ATOM   1249  C   ALA A  83      -1.596  -4.721  -1.320  1.00  0.00           C  
ATOM   1250  O   ALA A  83      -2.387  -4.257  -2.139  1.00  0.00           O  
ATOM   1251  CB  ALA A  83       0.051  -3.274  -0.102  1.00  0.00           C  
ATOM   1252  H   ALA A  83      -0.492  -4.962   1.721  1.00  0.00           H  
ATOM   1253  HA  ALA A  83      -2.074  -3.231   0.138  1.00  0.00           H  
ATOM   1254 1HB  ALA A  83       0.052  -2.601  -0.959  1.00  0.00           H  
ATOM   1255 2HB  ALA A  83       0.228  -2.700   0.810  1.00  0.00           H  
ATOM   1256 3HB  ALA A  83       0.842  -4.013  -0.222  1.00  0.00           H  
ATOM   1257  N   ALA A  84      -0.969  -5.871  -1.513  1.00  0.00           N  
ATOM   1258  CA  ALA A  84      -1.183  -6.678  -2.714  1.00  0.00           C  
ATOM   1259  C   ALA A  84      -2.618  -7.200  -2.800  1.00  0.00           C  
ATOM   1260  O   ALA A  84      -3.185  -7.307  -3.887  1.00  0.00           O  
ATOM   1261  CB  ALA A  84      -0.203  -7.840  -2.754  1.00  0.00           C  
ATOM   1262  H   ALA A  84      -0.324  -6.201  -0.809  1.00  0.00           H  
ATOM   1263  HA  ALA A  84      -1.013  -6.042  -3.584  1.00  0.00           H  
ATOM   1264 1HB  ALA A  84      -0.374  -8.431  -3.653  1.00  0.00           H  
ATOM   1265 2HB  ALA A  84       0.817  -7.457  -2.761  1.00  0.00           H  
ATOM   1266 3HB  ALA A  84      -0.347  -8.469  -1.875  1.00  0.00           H  
ATOM   1267  N   GLN A  85      -3.311  -7.695  -1.593  1.00  0.00           N  
ATOM   1268  CA  GLN A  85      -4.690  -8.207  -1.567  1.00  0.00           C  
ATOM   1269  C   GLN A  85      -5.761  -7.118  -1.609  1.00  0.00           C  
ATOM   1270  O   GLN A  85      -6.846  -7.324  -2.151  1.00  0.00           O  
ATOM   1271  CB  GLN A  85      -4.899  -9.068  -0.319  1.00  0.00           C  
ATOM   1272  CG  GLN A  85      -4.113 -10.368  -0.319  1.00  0.00           C  
ATOM   1273  CD  GLN A  85      -4.585 -11.330  -1.392  1.00  0.00           C  
ATOM   1274  OE1 GLN A  85      -5.761 -11.701  -1.439  1.00  0.00           O  
ATOM   1275  NE2 GLN A  85      -3.669 -11.739  -2.264  1.00  0.00           N  
ATOM   1276  H   GLN A  85      -2.774  -7.688  -0.738  1.00  0.00           H  
ATOM   1277  HA  GLN A  85      -4.843  -8.829  -2.449  1.00  0.00           H  
ATOM   1278 1HB  GLN A  85      -4.611  -8.501   0.567  1.00  0.00           H  
ATOM   1279 2HB  GLN A  85      -5.956  -9.315  -0.220  1.00  0.00           H  
ATOM   1280 1HG  GLN A  85      -3.061 -10.144  -0.499  1.00  0.00           H  
ATOM   1281 2HG  GLN A  85      -4.230 -10.853   0.650  1.00  0.00           H  
ATOM   1282 1HE2 GLN A  85      -3.923 -12.374  -2.995  1.00  0.00           H  
ATOM   1283 2HE2 GLN A  85      -2.727 -11.413  -2.189  1.00  0.00           H  
ATOM   1284  N   LEU A  86      -5.503  -5.833  -1.007  1.00  0.00           N  
ATOM   1285  CA  LEU A  86      -6.346  -4.654  -1.030  1.00  0.00           C  
ATOM   1286  C   LEU A  86      -6.352  -4.097  -2.447  1.00  0.00           C  
ATOM   1287  O   LEU A  86      -7.373  -3.601  -2.924  1.00  0.00           O  
ATOM   1288  CB  LEU A  86      -5.836  -3.598  -0.041  1.00  0.00           C  
ATOM   1289  CG  LEU A  86      -6.021  -3.935   1.444  1.00  0.00           C  
ATOM   1290  CD1 LEU A  86      -5.213  -2.960   2.291  1.00  0.00           C  
ATOM   1291  CD2 LEU A  86      -7.499  -3.870   1.799  1.00  0.00           C  
ATOM   1292  H   LEU A  86      -4.619  -5.798  -0.522  1.00  0.00           H  
ATOM   1293  HA  LEU A  86      -7.357  -4.953  -0.758  1.00  0.00           H  
ATOM   1294 1HB  LEU A  86      -4.772  -3.443  -0.215  1.00  0.00           H  
ATOM   1295 2HB  LEU A  86      -6.354  -2.660  -0.236  1.00  0.00           H  
ATOM   1296  HG  LEU A  86      -5.644  -4.939   1.641  1.00  0.00           H  
ATOM   1297 1HD1 LEU A  86      -5.344  -3.200   3.347  1.00  0.00           H  
ATOM   1298 2HD1 LEU A  86      -4.158  -3.040   2.031  1.00  0.00           H  
ATOM   1299 3HD1 LEU A  86      -5.557  -1.944   2.104  1.00  0.00           H  
ATOM   1300 1HD2 LEU A  86      -7.631  -4.111   2.855  1.00  0.00           H  
ATOM   1301 2HD2 LEU A  86      -7.877  -2.866   1.605  1.00  0.00           H  
ATOM   1302 3HD2 LEU A  86      -8.050  -4.589   1.192  1.00  0.00           H  
ATOM   1303  N   GLY A  87      -5.207  -4.181  -3.120  1.00  0.00           N  
ATOM   1304  CA  GLY A  87      -5.076  -3.610  -4.440  1.00  0.00           C  
ATOM   1305  C   GLY A  87      -4.564  -2.183  -4.347  1.00  0.00           C  
ATOM   1306  O   GLY A  87      -4.917  -1.323  -5.156  1.00  0.00           O  
ATOM   1307  H   GLY A  87      -4.415  -4.650  -2.707  1.00  0.00           H  
ATOM   1308 1HA  GLY A  87      -4.392  -4.217  -5.033  1.00  0.00           H  
ATOM   1309 2HA  GLY A  87      -6.042  -3.631  -4.945  1.00  0.00           H  
ATOM   1310  N   THR A  88      -3.716  -1.923  -3.359  1.00  0.00           N  
ATOM   1311  CA  THR A  88      -3.238  -0.572  -3.188  1.00  0.00           C  
ATOM   1312  C   THR A  88      -1.745  -0.506  -2.933  1.00  0.00           C  
ATOM   1313  O   THR A  88      -1.037  -1.494  -3.087  1.00  0.00           O  
ATOM   1314  CB  THR A  88      -3.984   0.123  -2.034  1.00  0.00           C  
ATOM   1315  OG1 THR A  88      -3.664   1.520  -2.027  1.00  0.00           O  
ATOM   1316  CG2 THR A  88      -3.591  -0.490  -0.699  1.00  0.00           C  
ATOM   1317  H   THR A  88      -3.397  -2.640  -2.724  1.00  0.00           H  
ATOM   1318  HA  THR A  88      -3.384  -0.032  -4.122  1.00  0.00           H  
ATOM   1319  HB  THR A  88      -5.059   0.011  -2.176  1.00  0.00           H  
ATOM   1320  HG1 THR A  88      -4.337   2.000  -1.538  1.00  0.00           H  
ATOM   1321 1HG2 THR A  88      -4.128   0.013   0.105  1.00  0.00           H  
ATOM   1322 2HG2 THR A  88      -3.843  -1.551  -0.697  1.00  0.00           H  
ATOM   1323 3HG2 THR A  88      -2.518  -0.373  -0.547  1.00  0.00           H  
ATOM   1324  N   THR A  89      -1.232   0.677  -2.497  1.00  0.00           N  
ATOM   1325  CA  THR A  89       0.207   0.833  -2.308  1.00  0.00           C  
ATOM   1326  C   THR A  89       0.586   0.319  -0.920  1.00  0.00           C  
ATOM   1327  O   THR A  89      -0.294   0.104  -0.078  1.00  0.00           O  
ATOM   1328  CB  THR A  89       0.646   2.300  -2.470  1.00  0.00           C  
ATOM   1329  OG1 THR A  89       0.032   3.101  -1.453  1.00  0.00           O  
ATOM   1330  CG2 THR A  89       0.244   2.829  -3.839  1.00  0.00           C  
ATOM   1331  H   THR A  89      -1.843   1.453  -2.290  1.00  0.00           H  
ATOM   1332  HA  THR A  89       0.721   0.280  -3.094  1.00  0.00           H  
ATOM   1333  HB  THR A  89       1.729   2.369  -2.364  1.00  0.00           H  
ATOM   1334  HG1 THR A  89       0.665   3.746  -1.128  1.00  0.00           H  
ATOM   1335 1HG2 THR A  89       0.563   3.867  -3.936  1.00  0.00           H  
ATOM   1336 2HG2 THR A  89       0.719   2.229  -4.615  1.00  0.00           H  
ATOM   1337 3HG2 THR A  89      -0.839   2.771  -3.947  1.00  0.00           H  
ATOM   1338  N   VAL A  90       1.887   0.119  -0.693  1.00  0.00           N  
ATOM   1339  CA  VAL A  90       2.355  -0.310   0.617  1.00  0.00           C  
ATOM   1340  C   VAL A  90       2.139   0.796   1.650  1.00  0.00           C  
ATOM   1341  O   VAL A  90       1.648   0.547   2.772  1.00  0.00           O  
ATOM   1342  CB  VAL A  90       3.850  -0.677   0.560  1.00  0.00           C  
ATOM   1343  CG1 VAL A  90       4.380  -0.973   1.955  1.00  0.00           C  
ATOM   1344  CG2 VAL A  90       4.054  -1.872  -0.359  1.00  0.00           C  
ATOM   1345  H   VAL A  90       2.559   0.264  -1.431  1.00  0.00           H  
ATOM   1346  HA  VAL A  90       1.714  -1.119   0.966  1.00  0.00           H  
ATOM   1347  HB  VAL A  90       4.411   0.177   0.178  1.00  0.00           H  
ATOM   1348 1HG1 VAL A  90       5.438  -1.232   1.897  1.00  0.00           H  
ATOM   1349 2HG1 VAL A  90       4.256  -0.094   2.587  1.00  0.00           H  
ATOM   1350 3HG1 VAL A  90       3.827  -1.809   2.385  1.00  0.00           H  
ATOM   1351 1HG2 VAL A  90       5.113  -2.126  -0.395  1.00  0.00           H  
ATOM   1352 2HG2 VAL A  90       3.489  -2.724   0.020  1.00  0.00           H  
ATOM   1353 3HG2 VAL A  90       3.707  -1.623  -1.361  1.00  0.00           H  
ATOM   1354  N   GLU A  91       2.453   2.024   1.246  1.00  0.00           N  
ATOM   1355  CA  GLU A  91       2.311   3.171   2.134  1.00  0.00           C  
ATOM   1356  C   GLU A  91       0.870   3.304   2.612  1.00  0.00           C  
ATOM   1357  O   GLU A  91       0.634   3.698   3.752  1.00  0.00           O  
ATOM   1358  CB  GLU A  91       2.747   4.456   1.426  1.00  0.00           C  
ATOM   1359  CG  GLU A  91       4.228   4.509   1.073  1.00  0.00           C  
ATOM   1360  CD  GLU A  91       4.560   3.737  -0.173  1.00  0.00           C  
ATOM   1361  OE1 GLU A  91       3.660   3.212  -0.782  1.00  0.00           O  
ATOM   1362  OE2 GLU A  91       5.717   3.673  -0.517  1.00  0.00           O  
ATOM   1363  H   GLU A  91       2.797   2.168   0.307  1.00  0.00           H  
ATOM   1364  HA  GLU A  91       2.927   3.005   3.018  1.00  0.00           H  
ATOM   1365 1HB  GLU A  91       2.180   4.573   0.501  1.00  0.00           H  
ATOM   1366 2HB  GLU A  91       2.522   5.315   2.058  1.00  0.00           H  
ATOM   1367 1HG  GLU A  91       4.520   5.549   0.932  1.00  0.00           H  
ATOM   1368 2HG  GLU A  91       4.802   4.109   1.908  1.00  0.00           H  
ATOM   1369  N   GLU A  92      -0.265   3.038   1.717  1.00  0.00           N  
ATOM   1370  CA  GLU A  92      -1.670   3.057   2.136  1.00  0.00           C  
ATOM   1371  C   GLU A  92      -1.999   1.935   3.119  1.00  0.00           C  
ATOM   1372  O   GLU A  92      -2.778   2.134   4.049  1.00  0.00           O  
ATOM   1373  CB  GLU A  92      -2.586   2.950   0.916  1.00  0.00           C  
ATOM   1374  CG  GLU A  92      -4.074   2.979   1.241  1.00  0.00           C  
ATOM   1375  CD  GLU A  92      -4.517   4.286   1.835  1.00  0.00           C  
ATOM   1376  OE1 GLU A  92      -3.824   5.260   1.666  1.00  0.00           O  
ATOM   1377  OE2 GLU A  92      -5.552   4.312   2.459  1.00  0.00           O  
ATOM   1378  H   GLU A  92      -0.038   2.786   0.765  1.00  0.00           H  
ATOM   1379  HA  GLU A  92      -1.875   4.017   2.610  1.00  0.00           H  
ATOM   1380 1HB  GLU A  92      -2.379   3.773   0.232  1.00  0.00           H  
ATOM   1381 2HB  GLU A  92      -2.378   2.022   0.384  1.00  0.00           H  
ATOM   1382 1HG  GLU A  92      -4.638   2.798   0.326  1.00  0.00           H  
ATOM   1383 2HG  GLU A  92      -4.297   2.173   1.939  1.00  0.00           H  
ATOM   1384  N   ALA A  93      -1.420   0.624   2.939  1.00  0.00           N  
ATOM   1385  CA  ALA A  93      -1.598  -0.497   3.856  1.00  0.00           C  
ATOM   1386  C   ALA A  93      -1.032  -0.129   5.225  1.00  0.00           C  
ATOM   1387  O   ALA A  93      -1.584  -0.490   6.255  1.00  0.00           O  
ATOM   1388  CB  ALA A  93      -0.930  -1.756   3.315  1.00  0.00           C  
ATOM   1389  H   ALA A  93      -0.903   0.481   2.081  1.00  0.00           H  
ATOM   1390  HA  ALA A  93      -2.667  -0.686   3.955  1.00  0.00           H  
ATOM   1391 1HB  ALA A  93      -1.078  -2.578   4.015  1.00  0.00           H  
ATOM   1392 2HB  ALA A  93      -1.371  -2.017   2.353  1.00  0.00           H  
ATOM   1393 3HB  ALA A  93       0.137  -1.575   3.188  1.00  0.00           H  
ATOM   1394  N   VAL A  94       0.080   0.593   5.212  1.00  0.00           N  
ATOM   1395  CA  VAL A  94       0.718   1.054   6.432  1.00  0.00           C  
ATOM   1396  C   VAL A  94      -0.198   2.079   7.119  1.00  0.00           C  
ATOM   1397  O   VAL A  94      -0.553   1.894   8.283  1.00  0.00           O  
ATOM   1398  CB  VAL A  94       2.086   1.690   6.123  1.00  0.00           C  
ATOM   1399  CG1 VAL A  94       2.624   2.419   7.347  1.00  0.00           C  
ATOM   1400  CG2 VAL A  94       3.063   0.619   5.663  1.00  0.00           C  
ATOM   1401  H   VAL A  94       0.496   0.831   4.321  1.00  0.00           H  
ATOM   1402  HA  VAL A  94       0.819   0.206   7.112  1.00  0.00           H  
ATOM   1403  HB  VAL A  94       1.963   2.433   5.336  1.00  0.00           H  
ATOM   1404 1HG1 VAL A  94       3.592   2.861   7.110  1.00  0.00           H  
ATOM   1405 2HG1 VAL A  94       1.927   3.203   7.637  1.00  0.00           H  
ATOM   1406 3HG1 VAL A  94       2.741   1.712   8.169  1.00  0.00           H  
ATOM   1407 1HG2 VAL A  94       4.028   1.074   5.446  1.00  0.00           H  
ATOM   1408 2HG2 VAL A  94       3.183  -0.129   6.449  1.00  0.00           H  
ATOM   1409 3HG2 VAL A  94       2.678   0.137   4.763  1.00  0.00           H  
ATOM   1410  N   ASN A  95      -0.639   3.102   6.373  1.00  0.00           N  
ATOM   1411  CA  ASN A  95      -1.506   4.147   6.933  1.00  0.00           C  
ATOM   1412  C   ASN A  95      -2.752   3.573   7.564  1.00  0.00           C  
ATOM   1413  O   ASN A  95      -3.149   3.978   8.656  1.00  0.00           O  
ATOM   1414  CB  ASN A  95      -1.883   5.160   5.867  1.00  0.00           C  
ATOM   1415  CG  ASN A  95      -0.738   6.061   5.496  1.00  0.00           C  
ATOM   1416  OD1 ASN A  95       0.230   6.198   6.252  1.00  0.00           O  
ATOM   1417  ND2 ASN A  95      -0.830   6.678   4.345  1.00  0.00           N  
ATOM   1418  H   ASN A  95      -0.368   3.156   5.401  1.00  0.00           H  
ATOM   1419  HA  ASN A  95      -0.960   4.662   7.725  1.00  0.00           H  
ATOM   1420 1HB  ASN A  95      -2.224   4.637   4.973  1.00  0.00           H  
ATOM   1421 2HB  ASN A  95      -2.711   5.772   6.224  1.00  0.00           H  
ATOM   1422 1HD2 ASN A  95      -0.098   7.290   4.046  1.00  0.00           H  
ATOM   1423 2HD2 ASN A  95      -1.632   6.537   3.765  1.00  0.00           H  
ATOM   1424  N   ARG A  96      -3.474   2.541   6.870  1.00  0.00           N  
ATOM   1425  CA  ARG A  96      -4.677   1.911   7.411  1.00  0.00           C  
ATOM   1426  C   ARG A  96      -4.366   1.064   8.642  1.00  0.00           C  
ATOM   1427  O   ARG A  96      -5.139   1.043   9.591  1.00  0.00           O  
ATOM   1428  CB  ARG A  96      -5.340   1.036   6.357  1.00  0.00           C  
ATOM   1429  CG  ARG A  96      -5.941   1.793   5.183  1.00  0.00           C  
ATOM   1430  CD  ARG A  96      -6.542   0.872   4.185  1.00  0.00           C  
ATOM   1431  NE  ARG A  96      -6.955   1.573   2.980  1.00  0.00           N  
ATOM   1432  CZ  ARG A  96      -7.739   1.047   2.020  1.00  0.00           C  
ATOM   1433  NH1 ARG A  96      -8.185  -0.185   2.137  1.00  0.00           N  
ATOM   1434  NH2 ARG A  96      -8.058   1.766   0.959  1.00  0.00           N  
ATOM   1435  H   ARG A  96      -3.154   2.280   5.949  1.00  0.00           H  
ATOM   1436  HA  ARG A  96      -5.374   2.694   7.714  1.00  0.00           H  
ATOM   1437 1HB  ARG A  96      -4.611   0.333   5.958  1.00  0.00           H  
ATOM   1438 2HB  ARG A  96      -6.138   0.453   6.818  1.00  0.00           H  
ATOM   1439 1HG  ARG A  96      -6.721   2.464   5.544  1.00  0.00           H  
ATOM   1440 2HG  ARG A  96      -5.162   2.375   4.689  1.00  0.00           H  
ATOM   1441 1HD  ARG A  96      -5.811   0.114   3.906  1.00  0.00           H  
ATOM   1442 2HD  ARG A  96      -7.418   0.390   4.617  1.00  0.00           H  
ATOM   1443  HE  ARG A  96      -6.631   2.523   2.855  1.00  0.00           H  
ATOM   1444 1HH1 ARG A  96      -7.941  -0.736   2.948  1.00  0.00           H  
ATOM   1445 2HH1 ARG A  96      -8.772  -0.579   1.418  1.00  0.00           H  
ATOM   1446 1HH2 ARG A  96      -7.715   2.713   0.868  1.00  0.00           H  
ATOM   1447 2HH2 ARG A  96      -8.645   1.372   0.240  1.00  0.00           H  
ATOM   1448  N   ALA A  97      -3.158   0.243   8.643  1.00  0.00           N  
ATOM   1449  CA  ALA A  97      -2.763  -0.617   9.741  1.00  0.00           C  
ATOM   1450  C   ALA A  97      -2.492   0.264  10.961  1.00  0.00           C  
ATOM   1451  O   ALA A  97      -2.842  -0.104  12.063  1.00  0.00           O  
ATOM   1452  CB  ALA A  97      -1.533  -1.427   9.365  1.00  0.00           C  
ATOM   1453  H   ALA A  97      -2.621   0.228   7.790  1.00  0.00           H  
ATOM   1454  HA  ALA A  97      -3.585  -1.302   9.949  1.00  0.00           H  
ATOM   1455 1HB  ALA A  97      -1.248  -2.068  10.198  1.00  0.00           H  
ATOM   1456 2HB  ALA A  97      -1.757  -2.043   8.493  1.00  0.00           H  
ATOM   1457 3HB  ALA A  97      -0.712  -0.752   9.129  1.00  0.00           H  
ATOM   1458  N   LEU A  98      -1.874   1.426  10.746  1.00  0.00           N  
ATOM   1459  CA  LEU A  98      -1.581   2.367  11.829  1.00  0.00           C  
ATOM   1460  C   LEU A  98      -2.836   3.003  12.426  1.00  0.00           C  
ATOM   1461  O   LEU A  98      -2.894   3.231  13.618  1.00  0.00           O  
ATOM   1462  CB  LEU A  98      -0.650   3.472  11.314  1.00  0.00           C  
ATOM   1463  CG  LEU A  98       0.784   3.036  10.990  1.00  0.00           C  
ATOM   1464  CD1 LEU A  98       1.506   4.164  10.264  1.00  0.00           C  
ATOM   1465  CD2 LEU A  98       1.505   2.662  12.276  1.00  0.00           C  
ATOM   1466  H   LEU A  98      -1.600   1.661   9.804  1.00  0.00           H  
ATOM   1467  HA  LEU A  98      -1.105   1.820  12.643  1.00  0.00           H  
ATOM   1468 1HB  LEU A  98      -1.082   3.895  10.408  1.00  0.00           H  
ATOM   1469 2HB  LEU A  98      -0.596   4.259  12.067  1.00  0.00           H  
ATOM   1470  HG  LEU A  98       0.760   2.173  10.323  1.00  0.00           H  
ATOM   1471 1HD1 LEU A  98       2.525   3.853  10.034  1.00  0.00           H  
ATOM   1472 2HD1 LEU A  98       0.980   4.396   9.339  1.00  0.00           H  
ATOM   1473 3HD1 LEU A  98       1.531   5.048  10.901  1.00  0.00           H  
ATOM   1474 1HD2 LEU A  98       2.524   2.352  12.045  1.00  0.00           H  
ATOM   1475 2HD2 LEU A  98       1.531   3.525  12.942  1.00  0.00           H  
ATOM   1476 3HD2 LEU A  98       0.977   1.843  12.764  1.00  0.00           H  
ATOM   1477  N   ASN A  99      -3.983   3.415  11.578  1.00  0.00           N  
ATOM   1478  CA  ASN A  99      -5.279   3.898  12.058  1.00  0.00           C  
ATOM   1479  C   ASN A  99      -5.947   2.859  12.944  1.00  0.00           C  
ATOM   1480  O   ASN A  99      -6.536   3.192  13.972  1.00  0.00           O  
ATOM   1481  CB  ASN A  99      -6.182   4.268  10.896  1.00  0.00           C  
ATOM   1482  CG  ASN A  99      -5.763   5.545  10.222  1.00  0.00           C  
ATOM   1483  OD1 ASN A  99      -5.044   6.363  10.807  1.00  0.00           O  
ATOM   1484  ND2 ASN A  99      -6.199   5.732   9.003  1.00  0.00           N  
ATOM   1485  H   ASN A  99      -3.822   3.344  10.583  1.00  0.00           H  
ATOM   1486  HA  ASN A  99      -5.113   4.788  12.666  1.00  0.00           H  
ATOM   1487 1HB  ASN A  99      -6.176   3.463  10.159  1.00  0.00           H  
ATOM   1488 2HB  ASN A  99      -7.207   4.378  11.252  1.00  0.00           H  
ATOM   1489 1HD2 ASN A  99      -5.952   6.564   8.505  1.00  0.00           H  
ATOM   1490 2HD2 ASN A  99      -6.779   5.044   8.568  1.00  0.00           H  
ATOM   1491  N   LEU A 100      -5.915   1.442  12.612  1.00  0.00           N  
ATOM   1492  CA  LEU A 100      -6.435   0.303  13.354  1.00  0.00           C  
ATOM   1493  C   LEU A 100      -5.606   0.096  14.620  1.00  0.00           C  
ATOM   1494  O   LEU A 100      -6.140  -0.230  15.681  1.00  0.00           O  
ATOM   1495  CB  LEU A 100      -6.405  -0.964  12.489  1.00  0.00           C  
ATOM   1496  CG  LEU A 100      -7.362  -0.972  11.290  1.00  0.00           C  
ATOM   1497  CD1 LEU A 100      -7.063  -2.178  10.409  1.00  0.00           C  
ATOM   1498  CD2 LEU A 100      -8.800  -1.002  11.787  1.00  0.00           C  
ATOM   1499  H   LEU A 100      -5.483   1.287  11.711  1.00  0.00           H  
ATOM   1500  HA  LEU A 100      -7.469   0.513  13.628  1.00  0.00           H  
ATOM   1501 1HB  LEU A 100      -5.396  -1.101  12.108  1.00  0.00           H  
ATOM   1502 2HB  LEU A 100      -6.653  -1.819  13.118  1.00  0.00           H  
ATOM   1503  HG  LEU A 100      -7.203  -0.075  10.691  1.00  0.00           H  
ATOM   1504 1HD1 LEU A 100      -7.742  -2.184   9.557  1.00  0.00           H  
ATOM   1505 2HD1 LEU A 100      -6.035  -2.121  10.052  1.00  0.00           H  
ATOM   1506 3HD1 LEU A 100      -7.197  -3.093  10.987  1.00  0.00           H  
ATOM   1507 1HD2 LEU A 100      -9.480  -1.007  10.935  1.00  0.00           H  
ATOM   1508 2HD2 LEU A 100      -8.960  -1.899  12.385  1.00  0.00           H  
ATOM   1509 3HD2 LEU A 100      -8.992  -0.120  12.398  1.00  0.00           H  
ATOM   1510  N   LYS A 101      -4.295   0.272  14.491  1.00  0.00           N  
ATOM   1511  CA  LYS A 101      -3.395   0.116  15.619  1.00  0.00           C  
ATOM   1512  C   LYS A 101      -3.920   0.930  16.812  1.00  0.00           C  
ATOM   1513  O   LYS A 101      -4.213   0.366  17.872  1.00  0.00           O  
ATOM   1514  CB  LYS A 101      -1.978   0.554  15.243  1.00  0.00           C  
ATOM   1515  CG  LYS A 101      -0.959   0.414  16.365  1.00  0.00           C  
ATOM   1516  CD  LYS A 101       0.329   1.154  16.036  1.00  0.00           C  
ATOM   1517  CE  LYS A 101       1.436   0.806  17.022  1.00  0.00           C  
ATOM   1518  NZ  LYS A 101       1.188   1.394  18.367  1.00  0.00           N  
ATOM   1519  H   LYS A 101      -3.916   0.521  13.590  1.00  0.00           H  
ATOM   1520  HA  LYS A 101      -3.393  -0.934  15.915  1.00  0.00           H  
ATOM   1521 1HB  LYS A 101      -1.628  -0.037  14.396  1.00  0.00           H  
ATOM   1522 2HB  LYS A 101      -1.991   1.598  14.931  1.00  0.00           H  
ATOM   1523 1HG  LYS A 101      -1.375   0.818  17.288  1.00  0.00           H  
ATOM   1524 2HG  LYS A 101      -0.731  -0.641  16.521  1.00  0.00           H  
ATOM   1525 1HD  LYS A 101       0.655   0.889  15.030  1.00  0.00           H  
ATOM   1526 2HD  LYS A 101       0.151   2.228  16.071  1.00  0.00           H  
ATOM   1527 1HE  LYS A 101       1.508  -0.276  17.120  1.00  0.00           H  
ATOM   1528 2HE  LYS A 101       2.388   1.180  16.646  1.00  0.00           H  
ATOM   1529 1HZ  LYS A 101       1.942   1.142  18.989  1.00  0.00           H  
ATOM   1530 2HZ  LYS A 101       1.137   2.401  18.290  1.00  0.00           H  
ATOM   1531 3HZ  LYS A 101       0.316   1.041  18.734  1.00  0.00           H  
ATOM   1532  N   THR A 102      -4.099   2.238  16.627  1.00  0.00           N  
ATOM   1533  CA  THR A 102      -4.441   3.107  17.750  1.00  0.00           C  
ATOM   1534  C   THR A 102      -5.937   3.093  18.068  1.00  0.00           C  
ATOM   1535  O   THR A 102      -6.353   3.383  19.191  1.00  0.00           O  
ATOM   1536  CB  THR A 102      -3.992   4.554  17.474  1.00  0.00           C  
ATOM   1537  OG1 THR A 102      -4.698   5.068  16.338  1.00  0.00           O  
ATOM   1538  CG2 THR A 102      -2.496   4.605  17.203  1.00  0.00           C  
ATOM   1539  H   THR A 102      -4.000   2.641  15.706  1.00  0.00           H  
ATOM   1540  HA  THR A 102      -3.933   2.737  18.640  1.00  0.00           H  
ATOM   1541  HB  THR A 102      -4.220   5.176  18.338  1.00  0.00           H  
ATOM   1542  HG1 THR A 102      -5.577   5.347  16.606  1.00  0.00           H  
ATOM   1543 1HG2 THR A 102      -2.196   5.635  17.012  1.00  0.00           H  
ATOM   1544 2HG2 THR A 102      -1.956   4.226  18.071  1.00  0.00           H  
ATOM   1545 3HG2 THR A 102      -2.263   3.991  16.335  1.00  0.00           H  
ATOM   1546  N   LYS A 103      -6.748   2.749  17.084  1.00  0.00           N  
ATOM   1547  CA  LYS A 103      -8.179   2.606  17.309  1.00  0.00           C  
ATOM   1548  C   LYS A 103      -8.544   1.358  18.120  1.00  0.00           C  
ATOM   1549  O   LYS A 103      -9.409   1.412  18.999  1.00  0.00           O  
ATOM   1550  CB  LYS A 103      -8.912   2.584  15.967  1.00  0.00           C  
ATOM   1551  CG  LYS A 103     -10.428   2.494  16.080  1.00  0.00           C  
ATOM   1552  CD  LYS A 103     -11.091   2.589  14.713  1.00  0.00           C  
ATOM   1553  CE  LYS A 103     -12.606   2.503  14.824  1.00  0.00           C  
ATOM   1554  NZ  LYS A 103     -13.268   2.596  13.495  1.00  0.00           N  
ATOM   1555  H   LYS A 103      -6.377   2.583  16.159  1.00  0.00           H  
ATOM   1556  HA  LYS A 103      -8.524   3.458  17.897  1.00  0.00           H  
ATOM   1557 1HB  LYS A 103      -8.672   3.488  15.405  1.00  0.00           H  
ATOM   1558 2HB  LYS A 103      -8.568   1.733  15.378  1.00  0.00           H  
ATOM   1559 1HG  LYS A 103     -10.702   1.544  16.540  1.00  0.00           H  
ATOM   1560 2HG  LYS A 103     -10.795   3.303  16.710  1.00  0.00           H  
ATOM   1561 1HD  LYS A 103     -10.822   3.537  14.244  1.00  0.00           H  
ATOM   1562 2HD  LYS A 103     -10.736   1.778  14.079  1.00  0.00           H  
ATOM   1563 1HE  LYS A 103     -12.883   1.558  15.289  1.00  0.00           H  
ATOM   1564 2HE  LYS A 103     -12.971   3.313  15.455  1.00  0.00           H  
ATOM   1565 1HZ  LYS A 103     -14.269   2.535  13.611  1.00  0.00           H  
ATOM   1566 2HZ  LYS A 103     -13.033   3.478  13.061  1.00  0.00           H  
ATOM   1567 3HZ  LYS A 103     -12.951   1.838  12.907  1.00  0.00           H  
ATOM   1568  N   LEU A 104      -7.891   0.237  17.833  1.00  0.00           N  
ATOM   1569  CA  LEU A 104      -8.253  -1.032  18.467  1.00  0.00           C  
ATOM   1570  C   LEU A 104      -7.357  -1.401  19.654  1.00  0.00           C  
ATOM   1571  O   LEU A 104      -7.754  -2.207  20.498  1.00  0.00           O  
ATOM   1572  CB  LEU A 104      -8.198  -2.158  17.426  1.00  0.00           C  
ATOM   1573  CG  LEU A 104      -9.093  -1.970  16.195  1.00  0.00           C  
ATOM   1574  CD1 LEU A 104      -8.851  -3.107  15.211  1.00  0.00           C  
ATOM   1575  CD2 LEU A 104     -10.550  -1.923  16.627  1.00  0.00           C  
ATOM   1576  H   LEU A 104      -7.132   0.254  17.167  1.00  0.00           H  
ATOM   1577  HA  LEU A 104      -9.270  -0.950  18.850  1.00  0.00           H  
ATOM   1578 1HB  LEU A 104      -7.172  -2.260  17.077  1.00  0.00           H  
ATOM   1579 2HB  LEU A 104      -8.490  -3.092  17.908  1.00  0.00           H  
ATOM   1580  HG  LEU A 104      -8.832  -1.036  15.694  1.00  0.00           H  
ATOM   1581 1HD1 LEU A 104      -9.487  -2.973  14.336  1.00  0.00           H  
ATOM   1582 2HD1 LEU A 104      -7.805  -3.106  14.903  1.00  0.00           H  
ATOM   1583 3HD1 LEU A 104      -9.088  -4.058  15.689  1.00  0.00           H  
ATOM   1584 1HD2 LEU A 104     -11.187  -1.788  15.752  1.00  0.00           H  
ATOM   1585 2HD2 LEU A 104     -10.812  -2.856  17.126  1.00  0.00           H  
ATOM   1586 3HD2 LEU A 104     -10.699  -1.091  17.315  1.00  0.00           H  
ATOM   1587  N   GLY A 105      -6.154  -0.830  19.708  1.00  0.00           N  
ATOM   1588  CA  GLY A 105      -5.158  -1.222  20.693  1.00  0.00           C  
ATOM   1589  C   GLY A 105      -4.371  -2.479  20.340  1.00  0.00           C  
ATOM   1590  O   GLY A 105      -4.076  -3.300  21.214  1.00  0.00           O  
ATOM   1591  H   GLY A 105      -5.931  -0.103  19.043  1.00  0.00           H  
ATOM   1592 1HA  GLY A 105      -4.445  -0.409  20.833  1.00  0.00           H  
ATOM   1593 2HA  GLY A 105      -5.644  -1.390  21.653  1.00  0.00           H  
ATOM   1594  N   VAL A 106      -4.018  -2.636  19.061  1.00  0.00           N  
ATOM   1595  CA  VAL A 106      -3.366  -3.860  18.603  1.00  0.00           C  
ATOM   1596  C   VAL A 106      -2.058  -3.526  17.891  1.00  0.00           C  
ATOM   1597  O   VAL A 106      -1.776  -2.365  17.606  1.00  0.00           O  
ATOM   1598  CB  VAL A 106      -4.289  -4.640  17.649  1.00  0.00           C  
ATOM   1599  CG1 VAL A 106      -5.594  -5.000  18.346  1.00  0.00           C  
ATOM   1600  CG2 VAL A 106      -4.555  -3.817  16.398  1.00  0.00           C  
ATOM   1601  H   VAL A 106      -4.204  -1.898  18.398  1.00  0.00           H  
ATOM   1602  HA  VAL A 106      -3.109  -4.463  19.474  1.00  0.00           H  
ATOM   1603  HB  VAL A 106      -3.804  -5.576  17.373  1.00  0.00           H  
ATOM   1604 1HG1 VAL A 106      -6.234  -5.552  17.657  1.00  0.00           H  
ATOM   1605 2HG1 VAL A 106      -5.382  -5.618  19.217  1.00  0.00           H  
ATOM   1606 3HG1 VAL A 106      -6.101  -4.088  18.660  1.00  0.00           H  
ATOM   1607 1HG2 VAL A 106      -5.208  -4.376  15.727  1.00  0.00           H  
ATOM   1608 2HG2 VAL A 106      -5.036  -2.878  16.674  1.00  0.00           H  
ATOM   1609 3HG2 VAL A 106      -3.612  -3.607  15.893  1.00  0.00           H  
ATOM   1610  N   ASP A 107      -1.245  -4.539  17.619  1.00  0.00           N  
ATOM   1611  CA  ASP A 107      -0.009  -4.297  16.897  1.00  0.00           C  
ATOM   1612  C   ASP A 107      -0.241  -4.261  15.373  1.00  0.00           C  
ATOM   1613  O   ASP A 107      -1.370  -4.396  14.891  1.00  0.00           O  
ATOM   1614  CB  ASP A 107       1.021  -5.374  17.246  1.00  0.00           C  
ATOM   1615  CG  ASP A 107       0.577  -6.773  16.839  1.00  0.00           C  
ATOM   1616  OD1 ASP A 107      -0.366  -6.881  16.091  1.00  0.00           O  
ATOM   1617  OD2 ASP A 107       1.184  -7.718  17.281  1.00  0.00           O  
ATOM   1618  H   ASP A 107      -1.471  -5.480  17.906  1.00  0.00           H  
ATOM   1619  HA  ASP A 107       0.374  -3.316  17.186  1.00  0.00           H  
ATOM   1620 1HB  ASP A 107       1.965  -5.149  16.748  1.00  0.00           H  
ATOM   1621 2HB  ASP A 107       1.208  -5.365  18.319  1.00  0.00           H  
ATOM   1622  N   LEU A 108       0.902  -4.081  14.486  1.00  0.00           N  
ATOM   1623  CA  LEU A 108       0.771  -3.856  13.064  1.00  0.00           C  
ATOM   1624  C   LEU A 108       0.390  -5.174  12.404  1.00  0.00           C  
ATOM   1625  O   LEU A 108      -0.309  -5.190  11.405  1.00  0.00           O  
ATOM   1626  CB  LEU A 108       2.079  -3.316  12.473  1.00  0.00           C  
ATOM   1627  CG  LEU A 108       2.224  -1.788  12.464  1.00  0.00           C  
ATOM   1628  CD1 LEU A 108       1.197  -1.187  11.514  1.00  0.00           C  
ATOM   1629  CD2 LEU A 108       2.043  -1.252  13.876  1.00  0.00           C  
ATOM   1630  H   LEU A 108       1.823  -4.075  14.902  1.00  0.00           H  
ATOM   1631  HA  LEU A 108      -0.008  -3.110  12.903  1.00  0.00           H  
ATOM   1632 1HB  LEU A 108       2.912  -3.723  13.044  1.00  0.00           H  
ATOM   1633 2HB  LEU A 108       2.166  -3.663  11.444  1.00  0.00           H  
ATOM   1634  HG  LEU A 108       3.215  -1.519  12.097  1.00  0.00           H  
ATOM   1635 1HD1 LEU A 108       1.299  -0.102  11.507  1.00  0.00           H  
ATOM   1636 2HD1 LEU A 108       1.361  -1.573  10.508  1.00  0.00           H  
ATOM   1637 3HD1 LEU A 108       0.194  -1.454  11.846  1.00  0.00           H  
ATOM   1638 1HD2 LEU A 108       2.147  -0.166  13.869  1.00  0.00           H  
ATOM   1639 2HD2 LEU A 108       1.052  -1.520  14.243  1.00  0.00           H  
ATOM   1640 3HD2 LEU A 108       2.801  -1.685  14.529  1.00  0.00           H  
ATOM   1641  N   LEU A 109       0.850  -6.277  12.982  1.00  0.00           N  
ATOM   1642  CA  LEU A 109       0.567  -7.600  12.443  1.00  0.00           C  
ATOM   1643  C   LEU A 109      -0.906  -7.959  12.581  1.00  0.00           C  
ATOM   1644  O   LEU A 109      -1.522  -8.465  11.644  1.00  0.00           O  
ATOM   1645  CB  LEU A 109       1.423  -8.654  13.157  1.00  0.00           C  
ATOM   1646  CG  LEU A 109       1.185 -10.107  12.727  1.00  0.00           C  
ATOM   1647  CD1 LEU A 109       1.352 -10.224  11.218  1.00  0.00           C  
ATOM   1648  CD2 LEU A 109       2.159 -11.019  13.457  1.00  0.00           C  
ATOM   1649  H   LEU A 109       1.411  -6.195  13.819  1.00  0.00           H  
ATOM   1650  HA  LEU A 109       0.816  -7.601  11.381  1.00  0.00           H  
ATOM   1651 1HB  LEU A 109       2.473  -8.425  12.983  1.00  0.00           H  
ATOM   1652 2HB  LEU A 109       1.231  -8.590  14.228  1.00  0.00           H  
ATOM   1653  HG  LEU A 109       0.163 -10.397  12.973  1.00  0.00           H  
ATOM   1654 1HD1 LEU A 109       1.182 -11.257  10.912  1.00  0.00           H  
ATOM   1655 2HD1 LEU A 109       0.630  -9.576  10.720  1.00  0.00           H  
ATOM   1656 3HD1 LEU A 109       2.361  -9.925  10.939  1.00  0.00           H  
ATOM   1657 1HD2 LEU A 109       1.989 -12.052  13.152  1.00  0.00           H  
ATOM   1658 2HD2 LEU A 109       3.181 -10.732  13.211  1.00  0.00           H  
ATOM   1659 3HD2 LEU A 109       2.005 -10.929  14.533  1.00  0.00           H  
ATOM   1660  N   THR A 110      -1.481  -7.703  13.744  1.00  0.00           N  
ATOM   1661  CA  THR A 110      -2.922  -7.898  13.903  1.00  0.00           C  
ATOM   1662  C   THR A 110      -3.789  -6.958  13.057  1.00  0.00           C  
ATOM   1663  O   THR A 110      -4.797  -7.374  12.488  1.00  0.00           O  
ATOM   1664  CB  THR A 110      -3.315  -7.739  15.383  1.00  0.00           C  
ATOM   1665  OG1 THR A 110      -2.563  -8.663  16.182  1.00  0.00           O  
ATOM   1666  CG2 THR A 110      -4.801  -8.006  15.572  1.00  0.00           C  
ATOM   1667  H   THR A 110      -0.941  -7.372  14.530  1.00  0.00           H  
ATOM   1668  HA  THR A 110      -3.165  -8.911  13.579  1.00  0.00           H  
ATOM   1669  HB  THR A 110      -3.088  -6.726  15.714  1.00  0.00           H  
ATOM   1670  HG1 THR A 110      -1.661  -8.346  16.271  1.00  0.00           H  
ATOM   1671 1HG2 THR A 110      -5.060  -7.889  16.624  1.00  0.00           H  
ATOM   1672 2HG2 THR A 110      -5.376  -7.298  14.976  1.00  0.00           H  
ATOM   1673 3HG2 THR A 110      -5.032  -9.021  15.252  1.00  0.00           H  
ATOM   1674  N   ALA A 111      -3.437  -5.557  12.912  1.00  0.00           N  
ATOM   1675  CA  ALA A 111      -4.092  -4.540  12.093  1.00  0.00           C  
ATOM   1676  C   ALA A 111      -4.017  -4.970  10.629  1.00  0.00           C  
ATOM   1677  O   ALA A 111      -4.951  -4.788   9.868  1.00  0.00           O  
ATOM   1678  CB  ALA A 111      -3.443  -3.179  12.293  1.00  0.00           C  
ATOM   1679  H   ALA A 111      -2.649  -5.295  13.485  1.00  0.00           H  
ATOM   1680  HA  ALA A 111      -5.136  -4.478  12.401  1.00  0.00           H  
ATOM   1681 1HB  ALA A 111      -3.948  -2.441  11.673  1.00  0.00           H  
ATOM   1682 2HB  ALA A 111      -3.522  -2.888  13.340  1.00  0.00           H  
ATOM   1683 3HB  ALA A 111      -2.393  -3.232  12.010  1.00  0.00           H  
ATOM   1684  N   ALA A 112      -2.739  -5.555  10.083  1.00  0.00           N  
ATOM   1685  CA  ALA A 112      -2.550  -6.083   8.733  1.00  0.00           C  
ATOM   1686  C   ALA A 112      -3.445  -7.265   8.477  1.00  0.00           C  
ATOM   1687  O   ALA A 112      -3.910  -7.474   7.358  1.00  0.00           O  
ATOM   1688  CB  ALA A 112      -1.096  -6.473   8.508  1.00  0.00           C  
ATOM   1689  H   ALA A 112      -1.963  -5.571  10.729  1.00  0.00           H  
ATOM   1690  HA  ALA A 112      -2.820  -5.302   8.023  1.00  0.00           H  
ATOM   1691 1HB  ALA A 112      -0.978  -6.871   7.501  1.00  0.00           H  
ATOM   1692 2HB  ALA A 112      -0.461  -5.594   8.629  1.00  0.00           H  
ATOM   1693 3HB  ALA A 112      -0.806  -7.231   9.235  1.00  0.00           H  
ATOM   1694  N   LEU A 113      -3.690  -8.251   9.516  1.00  0.00           N  
ATOM   1695  CA  LEU A 113      -4.631  -9.361   9.420  1.00  0.00           C  
ATOM   1696  C   LEU A 113      -6.073  -8.916   9.154  1.00  0.00           C  
ATOM   1697  O   LEU A 113      -6.785  -9.527   8.359  1.00  0.00           O  
ATOM   1698  CB  LEU A 113      -4.585 -10.184  10.714  1.00  0.00           C  
ATOM   1699  CG  LEU A 113      -5.537 -11.386  10.773  1.00  0.00           C  
ATOM   1700  CD1 LEU A 113      -5.194 -12.361   9.655  1.00  0.00           C  
ATOM   1701  CD2 LEU A 113      -5.427 -12.054  12.135  1.00  0.00           C  
ATOM   1702  H   LEU A 113      -3.143  -8.142  10.357  1.00  0.00           H  
ATOM   1703  HA  LEU A 113      -4.332  -9.997   8.588  1.00  0.00           H  
ATOM   1704 1HB  LEU A 113      -3.572 -10.557  10.853  1.00  0.00           H  
ATOM   1705 2HB  LEU A 113      -4.827  -9.529  11.551  1.00  0.00           H  
ATOM   1706  HG  LEU A 113      -6.561 -11.047  10.617  1.00  0.00           H  
ATOM   1707 1HD1 LEU A 113      -5.870 -13.215   9.696  1.00  0.00           H  
ATOM   1708 2HD1 LEU A 113      -5.300 -11.862   8.691  1.00  0.00           H  
ATOM   1709 3HD1 LEU A 113      -4.167 -12.705   9.775  1.00  0.00           H  
ATOM   1710 1HD2 LEU A 113      -6.104 -12.908  12.177  1.00  0.00           H  
ATOM   1711 2HD2 LEU A 113      -4.403 -12.395  12.291  1.00  0.00           H  
ATOM   1712 3HD2 LEU A 113      -5.695 -11.340  12.914  1.00  0.00           H  
ATOM   1713  N   ALA A 114      -6.499  -7.850   9.824  1.00  0.00           N  
ATOM   1714  CA  ALA A 114      -7.814  -7.265   9.565  1.00  0.00           C  
ATOM   1715  C   ALA A 114      -7.919  -6.769   8.122  1.00  0.00           C  
ATOM   1716  O   ALA A 114      -8.957  -6.920   7.477  1.00  0.00           O  
ATOM   1717  CB  ALA A 114      -8.091  -6.129  10.539  1.00  0.00           C  
ATOM   1718  H   ALA A 114      -5.906  -7.431  10.527  1.00  0.00           H  
ATOM   1719  HA  ALA A 114      -8.564  -8.044   9.708  1.00  0.00           H  
ATOM   1720 1HB  ALA A 114      -9.073  -5.704  10.330  1.00  0.00           H  
ATOM   1721 2HB  ALA A 114      -8.067  -6.510  11.558  1.00  0.00           H  
ATOM   1722 3HB  ALA A 114      -7.331  -5.357  10.422  1.00  0.00           H  
ATOM   1723  N   LEU A 115      -6.804  -6.149   7.573  1.00  0.00           N  
ATOM   1724  CA  LEU A 115      -6.834  -5.680   6.197  1.00  0.00           C  
ATOM   1725  C   LEU A 115      -6.920  -6.852   5.233  1.00  0.00           C  
ATOM   1726  O   LEU A 115      -7.663  -6.808   4.252  1.00  0.00           O  
ATOM   1727  CB  LEU A 115      -5.585  -4.845   5.891  1.00  0.00           C  
ATOM   1728  CG  LEU A 115      -5.467  -3.520   6.654  1.00  0.00           C  
ATOM   1729  CD1 LEU A 115      -4.109  -2.891   6.374  1.00  0.00           C  
ATOM   1730  CD2 LEU A 115      -6.596  -2.591   6.234  1.00  0.00           C  
ATOM   1731  H   LEU A 115      -5.966  -6.017   8.120  1.00  0.00           H  
ATOM   1732  HA  LEU A 115      -7.726  -5.069   6.066  1.00  0.00           H  
ATOM   1733 1HB  LEU A 115      -4.703  -5.441   6.124  1.00  0.00           H  
ATOM   1734 2HB  LEU A 115      -5.572  -4.617   4.825  1.00  0.00           H  
ATOM   1735  HG  LEU A 115      -5.532  -3.710   7.725  1.00  0.00           H  
ATOM   1736 1HD1 LEU A 115      -4.024  -1.950   6.916  1.00  0.00           H  
ATOM   1737 2HD1 LEU A 115      -3.320  -3.568   6.701  1.00  0.00           H  
ATOM   1738 3HD1 LEU A 115      -4.008  -2.705   5.305  1.00  0.00           H  
ATOM   1739 1HD2 LEU A 115      -6.513  -1.649   6.777  1.00  0.00           H  
ATOM   1740 2HD2 LEU A 115      -6.531  -2.399   5.164  1.00  0.00           H  
ATOM   1741 3HD2 LEU A 115      -7.555  -3.058   6.462  1.00  0.00           H  
ATOM   1742  N   LEU A 116      -6.137  -7.867   5.567  1.00  0.00           N  
ATOM   1743  CA  LEU A 116      -6.157  -9.080   4.745  1.00  0.00           C  
ATOM   1744  C   LEU A 116      -7.543  -9.744   4.794  1.00  0.00           C  
ATOM   1745  O   LEU A 116      -8.050 -10.218   3.776  1.00  0.00           O  
ATOM   1746  CB  LEU A 116      -5.086 -10.066   5.227  1.00  0.00           C  
ATOM   1747  CG  LEU A 116      -3.640  -9.714   4.852  1.00  0.00           C  
ATOM   1748  CD1 LEU A 116      -2.680 -10.507   5.728  1.00  0.00           C  
ATOM   1749  CD2 LEU A 116      -3.411 -10.014   3.378  1.00  0.00           C  
ATOM   1750  H   LEU A 116      -5.530  -7.829   6.372  1.00  0.00           H  
ATOM   1751  HA  LEU A 116      -5.953  -8.793   3.715  1.00  0.00           H  
ATOM   1752 1HB  LEU A 116      -5.139 -10.134   6.312  1.00  0.00           H  
ATOM   1753 2HB  LEU A 116      -5.306 -11.049   4.811  1.00  0.00           H  
ATOM   1754  HG  LEU A 116      -3.464  -8.654   5.039  1.00  0.00           H  
ATOM   1755 1HD1 LEU A 116      -1.653 -10.257   5.462  1.00  0.00           H  
ATOM   1756 2HD1 LEU A 116      -2.854 -10.259   6.775  1.00  0.00           H  
ATOM   1757 3HD1 LEU A 116      -2.845 -11.573   5.576  1.00  0.00           H  
ATOM   1758 1HD2 LEU A 116      -2.383  -9.763   3.112  1.00  0.00           H  
ATOM   1759 2HD2 LEU A 116      -3.586 -11.074   3.191  1.00  0.00           H  
ATOM   1760 3HD2 LEU A 116      -4.098  -9.421   2.775  1.00  0.00           H  
ATOM   1761  N   THR A 117      -8.130  -9.770   5.972  1.00  0.00           N  
ATOM   1762  CA  THR A 117      -9.456 -10.345   6.129  1.00  0.00           C  
ATOM   1763  C   THR A 117     -10.504  -9.664   5.238  1.00  0.00           C  
ATOM   1764  O   THR A 117     -11.260 -10.332   4.532  1.00  0.00           O  
ATOM   1765  CB  THR A 117      -9.906 -10.268   7.599  1.00  0.00           C  
ATOM   1766  OG1 THR A 117      -8.987 -11.000   8.421  1.00  0.00           O  
ATOM   1767  CG2 THR A 117     -11.301 -10.852   7.762  1.00  0.00           C  
ATOM   1768  H   THR A 117      -7.661  -9.387   6.780  1.00  0.00           H  
ATOM   1769  HA  THR A 117      -9.409 -11.392   5.828  1.00  0.00           H  
ATOM   1770  HB  THR A 117      -9.913  -9.228   7.924  1.00  0.00           H  
ATOM   1771  HG1 THR A 117      -8.154 -10.526   8.468  1.00  0.00           H  
ATOM   1772 1HG2 THR A 117     -11.602 -10.788   8.807  1.00  0.00           H  
ATOM   1773 2HG2 THR A 117     -12.004 -10.289   7.148  1.00  0.00           H  
ATOM   1774 3HG2 THR A 117     -11.299 -11.894   7.447  1.00  0.00           H  
ATOM   1775  N   ALA A 118     -10.648  -8.200   5.183  1.00  0.00           N  
ATOM   1776  CA  ALA A 118     -11.580  -7.432   4.370  1.00  0.00           C  
ATOM   1777  C   ALA A 118     -11.425  -7.772   2.870  1.00  0.00           C  
ATOM   1778  O   ALA A 118     -12.416  -7.874   2.140  1.00  0.00           O  
ATOM   1779  CB  ALA A 118     -11.392  -5.943   4.622  1.00  0.00           C  
ATOM   1780  H   ALA A 118     -10.031  -7.712   5.818  1.00  0.00           H  
ATOM   1781  HA  ALA A 118     -12.592  -7.715   4.659  1.00  0.00           H  
ATOM   1782 1HB  ALA A 118     -12.096  -5.379   4.008  1.00  0.00           H  
ATOM   1783 2HB  ALA A 118     -11.574  -5.726   5.675  1.00  0.00           H  
ATOM   1784 3HB  ALA A 118     -10.373  -5.656   4.361  1.00  0.00           H  
ATOM   1785  N   ALA A 119     -10.111  -7.930   2.361  1.00  0.00           N  
ATOM   1786  CA  ALA A 119      -9.796  -8.272   0.974  1.00  0.00           C  
ATOM   1787  C   ALA A 119     -10.311  -9.653   0.566  1.00  0.00           C  
ATOM   1788  O   ALA A 119     -10.747  -9.854  -0.568  1.00  0.00           O  
ATOM   1789  CB  ALA A 119      -8.295  -8.204   0.740  1.00  0.00           C  
ATOM   1790  H   ALA A 119      -9.359  -7.700   2.995  1.00  0.00           H  
ATOM   1791  HA  ALA A 119     -10.288  -7.545   0.327  1.00  0.00           H  
ATOM   1792 1HB  ALA A 119      -8.076  -8.460  -0.297  1.00  0.00           H  
ATOM   1793 2HB  ALA A 119      -7.939  -7.195   0.945  1.00  0.00           H  
ATOM   1794 3HB  ALA A 119      -7.791  -8.908   1.400  1.00  0.00           H  
ATOM   1795  N   LYS A 120     -10.266 -10.639   1.510  1.00  0.00           N  
ATOM   1796  CA  LYS A 120     -10.705 -11.997   1.203  1.00  0.00           C  
ATOM   1797  C   LYS A 120     -12.175 -12.241   1.509  1.00  0.00           C  
ATOM   1798  O   LYS A 120     -12.818 -13.080   0.876  1.00  0.00           O  
ATOM   1799  CB  LYS A 120      -9.849 -13.006   1.970  1.00  0.00           C  
ATOM   1800  CG  LYS A 120      -8.421 -13.137   1.459  1.00  0.00           C  
ATOM   1801  CD  LYS A 120      -7.541 -13.871   2.459  1.00  0.00           C  
ATOM   1802  CE  LYS A 120      -8.022 -15.297   2.681  1.00  0.00           C  
ATOM   1803  NZ  LYS A 120      -7.052 -16.094   3.479  1.00  0.00           N  
ATOM   1804  H   LYS A 120      -9.921 -10.431   2.437  1.00  0.00           H  
ATOM   1805  HA  LYS A 120     -10.556 -12.176   0.138  1.00  0.00           H  
ATOM   1806 1HB  LYS A 120      -9.803 -12.720   3.021  1.00  0.00           H  
ATOM   1807 2HB  LYS A 120     -10.315 -13.991   1.919  1.00  0.00           H  
ATOM   1808 1HG  LYS A 120      -8.421 -13.687   0.516  1.00  0.00           H  
ATOM   1809 2HG  LYS A 120      -8.006 -12.146   1.281  1.00  0.00           H  
ATOM   1810 1HD  LYS A 120      -6.514 -13.896   2.091  1.00  0.00           H  
ATOM   1811 2HD  LYS A 120      -7.554 -13.341   3.412  1.00  0.00           H  
ATOM   1812 1HE  LYS A 120      -8.977 -15.280   3.205  1.00  0.00           H  
ATOM   1813 2HE  LYS A 120      -8.170 -15.785   1.718  1.00  0.00           H  
ATOM   1814 1HZ  LYS A 120      -7.407 -17.032   3.603  1.00  0.00           H  
ATOM   1815 2HZ  LYS A 120      -6.166 -16.132   2.993  1.00  0.00           H  
ATOM   1816 3HZ  LYS A 120      -6.921 -15.662   4.382  1.00  0.00           H  
ATOM   1817  N   LEU A 121     -12.703 -11.502   2.484  1.00  0.00           N  
ATOM   1818  CA  LEU A 121     -14.113 -11.578   2.873  1.00  0.00           C  
ATOM   1819  C   LEU A 121     -14.989 -10.828   1.885  1.00  0.00           C  
ATOM   1820  O   LEU A 121     -16.126 -11.206   1.644  1.00  0.00           O  
ATOM   1821  CB  LEU A 121     -14.313 -11.000   4.280  1.00  0.00           C  
ATOM   1822  CG  LEU A 121     -14.232 -12.011   5.432  1.00  0.00           C  
ATOM   1823  CD1 LEU A 121     -15.504 -12.847   5.465  1.00  0.00           C  
ATOM   1824  CD2 LEU A 121     -13.004 -12.890   5.251  1.00  0.00           C  
ATOM   1825  H   LEU A 121     -12.090 -10.870   2.976  1.00  0.00           H  
ATOM   1826  HA  LEU A 121     -14.409 -12.626   2.904  1.00  0.00           H  
ATOM   1827 1HB  LEU A 121     -13.555 -10.239   4.454  1.00  0.00           H  
ATOM   1828 2HB  LEU A 121     -15.293 -10.525   4.325  1.00  0.00           H  
ATOM   1829  HG  LEU A 121     -14.160 -11.477   6.380  1.00  0.00           H  
ATOM   1830 1HD1 LEU A 121     -15.446 -13.565   6.284  1.00  0.00           H  
ATOM   1831 2HD1 LEU A 121     -16.365 -12.195   5.615  1.00  0.00           H  
ATOM   1832 3HD1 LEU A 121     -15.613 -13.381   4.522  1.00  0.00           H  
ATOM   1833 1HD2 LEU A 121     -12.946 -13.609   6.069  1.00  0.00           H  
ATOM   1834 2HD2 LEU A 121     -13.077 -13.426   4.303  1.00  0.00           H  
ATOM   1835 3HD2 LEU A 121     -12.108 -12.269   5.248  1.00  0.00           H  
ATOM   1836  N   GLY A 122     -14.497  -9.664   1.146  1.00  0.00           N  
ATOM   1837  CA  GLY A 122     -15.222  -8.847   0.207  1.00  0.00           C  
ATOM   1838  C   GLY A 122     -16.021  -7.769   0.898  1.00  0.00           C  
ATOM   1839  O   GLY A 122     -16.995  -7.275   0.339  1.00  0.00           O  
ATOM   1840  H   GLY A 122     -13.534  -9.440   1.352  1.00  0.00           H  
ATOM   1841 1HA  GLY A 122     -14.523  -8.386  -0.489  1.00  0.00           H  
ATOM   1842 2HA  GLY A 122     -15.893  -9.474  -0.378  1.00  0.00           H  
ATOM   1843  N   THR A 123     -15.571  -7.224   2.062  1.00  0.00           N  
ATOM   1844  CA  THR A 123     -16.188  -6.227   2.929  1.00  0.00           C  
ATOM   1845  C   THR A 123     -15.242  -5.045   3.089  1.00  0.00           C  
ATOM   1846  O   THR A 123     -14.109  -5.080   2.598  1.00  0.00           O  
ATOM   1847  CB  THR A 123     -16.539  -6.815   4.309  1.00  0.00           C  
ATOM   1848  OG1 THR A 123     -15.333  -7.071   5.041  1.00  0.00           O  
ATOM   1849  CG2 THR A 123     -17.320  -8.110   4.155  1.00  0.00           C  
ATOM   1850  H   THR A 123     -14.654  -7.581   2.295  1.00  0.00           H  
ATOM   1851  HA  THR A 123     -17.136  -5.922   2.485  1.00  0.00           H  
ATOM   1852  HB  THR A 123     -17.140  -6.098   4.866  1.00  0.00           H  
ATOM   1853  HG1 THR A 123     -14.960  -6.240   5.342  1.00  0.00           H  
ATOM   1854 1HG2 THR A 123     -17.560  -8.511   5.139  1.00  0.00           H  
ATOM   1855 2HG2 THR A 123     -18.242  -7.916   3.607  1.00  0.00           H  
ATOM   1856 3HG2 THR A 123     -16.719  -8.834   3.606  1.00  0.00           H  
ATOM   1857  N   THR A 124     -15.682  -4.006   3.788  1.00  0.00           N  
ATOM   1858  CA  THR A 124     -14.790  -2.888   4.048  1.00  0.00           C  
ATOM   1859  C   THR A 124     -13.876  -3.283   5.197  1.00  0.00           C  
ATOM   1860  O   THR A 124     -14.106  -4.297   5.871  1.00  0.00           O  
ATOM   1861  CB  THR A 124     -15.560  -1.600   4.388  1.00  0.00           C  
ATOM   1862  OG1 THR A 124     -16.225  -1.756   5.649  1.00  0.00           O  
ATOM   1863  CG2 THR A 124     -16.591  -1.294   3.312  1.00  0.00           C  
ATOM   1864  H   THR A 124     -16.628  -3.974   4.142  1.00  0.00           H  
ATOM   1865  HA  THR A 124     -14.270  -2.638   3.122  1.00  0.00           H  
ATOM   1866  HB  THR A 124     -14.861  -0.766   4.461  1.00  0.00           H  
ATOM   1867  HG1 THR A 124     -16.531  -0.900   5.957  1.00  0.00           H  
ATOM   1868 1HG2 THR A 124     -17.125  -0.380   3.570  1.00  0.00           H  
ATOM   1869 2HG2 THR A 124     -16.089  -1.163   2.354  1.00  0.00           H  
ATOM   1870 3HG2 THR A 124     -17.299  -2.120   3.241  1.00  0.00           H  
ATOM   1871  N   VAL A 125     -12.853  -2.471   5.442  1.00  0.00           N  
ATOM   1872  CA  VAL A 125     -11.929  -2.743   6.528  1.00  0.00           C  
ATOM   1873  C   VAL A 125     -12.670  -2.640   7.850  1.00  0.00           C  
ATOM   1874  O   VAL A 125     -12.530  -3.511   8.716  1.00  0.00           O  
ATOM   1875  CB  VAL A 125     -10.753  -1.750   6.506  1.00  0.00           C  
ATOM   1876  CG1 VAL A 125      -9.894  -1.916   7.751  1.00  0.00           C  
ATOM   1877  CG2 VAL A 125      -9.924  -1.957   5.248  1.00  0.00           C  
ATOM   1878  H   VAL A 125     -12.712  -1.653   4.869  1.00  0.00           H  
ATOM   1879  HA  VAL A 125     -11.556  -3.761   6.418  1.00  0.00           H  
ATOM   1880  HB  VAL A 125     -11.147  -0.733   6.520  1.00  0.00           H  
ATOM   1881 1HG1 VAL A 125      -9.067  -1.205   7.720  1.00  0.00           H  
ATOM   1882 2HG1 VAL A 125     -10.499  -1.728   8.638  1.00  0.00           H  
ATOM   1883 3HG1 VAL A 125      -9.499  -2.930   7.789  1.00  0.00           H  
ATOM   1884 1HG2 VAL A 125      -9.093  -1.250   5.239  1.00  0.00           H  
ATOM   1885 2HG2 VAL A 125      -9.534  -2.975   5.231  1.00  0.00           H  
ATOM   1886 3HG2 VAL A 125     -10.548  -1.793   4.369  1.00  0.00           H  
ATOM   1887  N   GLU A 126     -13.496  -1.599   7.985  1.00  0.00           N  
ATOM   1888  CA  GLU A 126     -14.261  -1.374   9.212  1.00  0.00           C  
ATOM   1889  C   GLU A 126     -15.242  -2.506   9.484  1.00  0.00           C  
ATOM   1890  O   GLU A 126     -15.471  -2.877  10.629  1.00  0.00           O  
ATOM   1891  CB  GLU A 126     -15.019  -0.047   9.130  1.00  0.00           C  
ATOM   1892  CG  GLU A 126     -15.800   0.310  10.386  1.00  0.00           C  
ATOM   1893  CD  GLU A 126     -14.915   0.547  11.578  1.00  0.00           C  
ATOM   1894  OE1 GLU A 126     -13.746   0.781  11.389  1.00  0.00           O  
ATOM   1895  OE2 GLU A 126     -15.410   0.493  12.680  1.00  0.00           O  
ATOM   1896  H   GLU A 126     -13.592  -0.951   7.218  1.00  0.00           H  
ATOM   1897  HA  GLU A 126     -13.567  -1.343  10.053  1.00  0.00           H  
ATOM   1898 1HB  GLU A 126     -14.315   0.762   8.932  1.00  0.00           H  
ATOM   1899 2HB  GLU A 126     -15.721  -0.080   8.297  1.00  0.00           H  
ATOM   1900 1HG  GLU A 126     -16.383   1.211  10.196  1.00  0.00           H  
ATOM   1901 2HG  GLU A 126     -16.496  -0.498  10.610  1.00  0.00           H  
ATOM   1902  N   GLU A 127     -15.963  -3.121   8.376  1.00  0.00           N  
ATOM   1903  CA  GLU A 127     -16.905  -4.226   8.526  1.00  0.00           C  
ATOM   1904  C   GLU A 127     -16.169  -5.476   8.999  1.00  0.00           C  
ATOM   1905  O   GLU A 127     -16.660  -6.194   9.866  1.00  0.00           O  
ATOM   1906  CB  GLU A 127     -17.626  -4.506   7.206  1.00  0.00           C  
ATOM   1907  CG  GLU A 127     -18.676  -3.469   6.831  1.00  0.00           C  
ATOM   1908  CD  GLU A 127     -19.252  -3.688   5.459  1.00  0.00           C  
ATOM   1909  OE1 GLU A 127     -18.502  -3.990   4.562  1.00  0.00           O  
ATOM   1910  OE2 GLU A 127     -20.443  -3.554   5.308  1.00  0.00           O  
ATOM   1911  H   GLU A 127     -15.826  -2.711   7.463  1.00  0.00           H  
ATOM   1912  HA  GLU A 127     -17.645  -3.948   9.276  1.00  0.00           H  
ATOM   1913 1HB  GLU A 127     -16.897  -4.550   6.395  1.00  0.00           H  
ATOM   1914 2HB  GLU A 127     -18.119  -5.477   7.258  1.00  0.00           H  
ATOM   1915 1HG  GLU A 127     -19.483  -3.505   7.562  1.00  0.00           H  
ATOM   1916 2HG  GLU A 127     -18.227  -2.477   6.876  1.00  0.00           H  
ATOM   1917  N   ALA A 128     -14.986  -5.727   8.442  1.00  0.00           N  
ATOM   1918  CA  ALA A 128     -14.213  -6.900   8.829  1.00  0.00           C  
ATOM   1919  C   ALA A 128     -13.839  -6.859  10.322  1.00  0.00           C  
ATOM   1920  O   ALA A 128     -13.900  -7.878  11.023  1.00  0.00           O  
ATOM   1921  CB  ALA A 128     -12.971  -7.050   7.937  1.00  0.00           C  
ATOM   1922  H   ALA A 128     -14.612  -5.102   7.742  1.00  0.00           H  
ATOM   1923  HA  ALA A 128     -14.846  -7.778   8.703  1.00  0.00           H  
ATOM   1924 1HB  ALA A 128     -12.409  -7.933   8.244  1.00  0.00           H  
ATOM   1925 2HB  ALA A 128     -13.281  -7.163   6.897  1.00  0.00           H  
ATOM   1926 3HB  ALA A 128     -12.343  -6.168   8.034  1.00  0.00           H  
ATOM   1927  N   VAL A 129     -13.452  -5.674  10.790  1.00  0.00           N  
ATOM   1928  CA  VAL A 129     -13.059  -5.450  12.178  1.00  0.00           C  
ATOM   1929  C   VAL A 129     -14.266  -5.585  13.097  1.00  0.00           C  
ATOM   1930  O   VAL A 129     -14.204  -6.264  14.112  1.00  0.00           O  
ATOM   1931  CB  VAL A 129     -12.436  -4.051  12.344  1.00  0.00           C  
ATOM   1932  CG1 VAL A 129     -12.244  -3.726  13.818  1.00  0.00           C  
ATOM   1933  CG2 VAL A 129     -11.113  -3.980  11.599  1.00  0.00           C  
ATOM   1934  H   VAL A 129     -13.434  -4.897  10.144  1.00  0.00           H  
ATOM   1935  HA  VAL A 129     -12.313  -6.197  12.450  1.00  0.00           H  
ATOM   1936  HB  VAL A 129     -13.123  -3.308  11.939  1.00  0.00           H  
ATOM   1937 1HG1 VAL A 129     -11.804  -2.734  13.918  1.00  0.00           H  
ATOM   1938 2HG1 VAL A 129     -13.209  -3.747  14.325  1.00  0.00           H  
ATOM   1939 3HG1 VAL A 129     -11.580  -4.464  14.269  1.00  0.00           H  
ATOM   1940 1HG2 VAL A 129     -10.679  -2.988  11.721  1.00  0.00           H  
ATOM   1941 2HG2 VAL A 129     -10.429  -4.727  12.001  1.00  0.00           H  
ATOM   1942 3HG2 VAL A 129     -11.281  -4.175  10.539  1.00  0.00           H  
ATOM   1943  N   GLN A 130     -15.374  -4.943  12.722  1.00  0.00           N  
ATOM   1944  CA  GLN A 130     -16.618  -5.021  13.492  1.00  0.00           C  
ATOM   1945  C   GLN A 130     -17.192  -6.442  13.606  1.00  0.00           C  
ATOM   1946  O   GLN A 130     -17.675  -6.844  14.665  1.00  0.00           O  
ATOM   1947  CB  GLN A 130     -17.668  -4.098  12.867  1.00  0.00           C  
ATOM   1948  CG  GLN A 130     -17.376  -2.617  13.039  1.00  0.00           C  
ATOM   1949  CD  GLN A 130     -18.392  -1.741  12.333  1.00  0.00           C  
ATOM   1950  OE1 GLN A 130     -19.331  -2.238  11.704  1.00  0.00           O  
ATOM   1951  NE2 GLN A 130     -18.212  -0.429  12.431  1.00  0.00           N  
ATOM   1952  H   GLN A 130     -15.351  -4.386  11.880  1.00  0.00           H  
ATOM   1953  HA  GLN A 130     -16.417  -4.683  14.509  1.00  0.00           H  
ATOM   1954 1HB  GLN A 130     -17.745  -4.304  11.800  1.00  0.00           H  
ATOM   1955 2HB  GLN A 130     -18.642  -4.302  13.311  1.00  0.00           H  
ATOM   1956 1HG  GLN A 130     -17.395  -2.374  14.102  1.00  0.00           H  
ATOM   1957 2HG  GLN A 130     -16.391  -2.401  12.624  1.00  0.00           H  
ATOM   1958 1HE2 GLN A 130     -18.851   0.200  11.986  1.00  0.00           H  
ATOM   1959 2HE2 GLN A 130     -17.437  -0.068  12.951  1.00  0.00           H  
ATOM   1960  N   GLU A 131     -17.150  -7.221  12.527  1.00  0.00           N  
ATOM   1961  CA  GLU A 131     -17.627  -8.602  12.598  1.00  0.00           C  
ATOM   1962  C   GLU A 131     -16.704  -9.436  13.494  1.00  0.00           C  
ATOM   1963  O   GLU A 131     -17.167 -10.259  14.283  1.00  0.00           O  
ATOM   1964  CB  GLU A 131     -17.703  -9.218  11.199  1.00  0.00           C  
ATOM   1965  CG  GLU A 131     -18.787  -8.628  10.310  1.00  0.00           C  
ATOM   1966  CD  GLU A 131     -20.173  -8.864  10.842  1.00  0.00           C  
ATOM   1967  OE1 GLU A 131     -20.541 -10.003  11.004  1.00  0.00           O  
ATOM   1968  OE2 GLU A 131     -20.866  -7.904  11.086  1.00  0.00           O  
ATOM   1969  H   GLU A 131     -16.790  -6.869  11.651  1.00  0.00           H  
ATOM   1970  HA  GLU A 131     -18.627  -8.601  13.034  1.00  0.00           H  
ATOM   1971 1HB  GLU A 131     -16.746  -9.088  10.692  1.00  0.00           H  
ATOM   1972 2HB  GLU A 131     -17.885 -10.290  11.283  1.00  0.00           H  
ATOM   1973 1HG  GLU A 131     -18.623  -7.554  10.219  1.00  0.00           H  
ATOM   1974 2HG  GLU A 131     -18.705  -9.065   9.316  1.00  0.00           H  
ATOM   1975  N   ALA A 132     -15.402  -9.212  13.361  1.00  0.00           N  
ATOM   1976  CA  ALA A 132     -14.422  -9.887  14.204  1.00  0.00           C  
ATOM   1977  C   ALA A 132     -14.610  -9.489  15.670  1.00  0.00           C  
ATOM   1978  O   ALA A 132     -14.461 -10.324  16.555  1.00  0.00           O  
ATOM   1979  CB  ALA A 132     -13.016  -9.595  13.726  1.00  0.00           C  
ATOM   1980  H   ALA A 132     -15.080  -8.560  12.658  1.00  0.00           H  
ATOM   1981  HA  ALA A 132     -14.600 -10.959  14.137  1.00  0.00           H  
ATOM   1982 1HB  ALA A 132     -12.300 -10.110  14.369  1.00  0.00           H  
ATOM   1983 2HB  ALA A 132     -12.900  -9.947  12.701  1.00  0.00           H  
ATOM   1984 3HB  ALA A 132     -12.834  -8.524  13.766  1.00  0.00           H  
ATOM   1985  N   LEU A 133     -14.930  -8.049  16.071  1.00  0.00           N  
ATOM   1986  CA  LEU A 133     -15.214  -7.644  17.457  1.00  0.00           C  
ATOM   1987  C   LEU A 133     -16.489  -8.287  18.049  1.00  0.00           C  
ATOM   1988  O   LEU A 133     -16.572  -8.496  19.260  1.00  0.00           O  
ATOM   1989  CB  LEU A 133     -15.342  -6.117  17.525  1.00  0.00           C  
ATOM   1990  CG  LEU A 133     -14.051  -5.330  17.268  1.00  0.00           C  
ATOM   1991  CD1 LEU A 133     -14.380  -3.851  17.117  1.00  0.00           C  
ATOM   1992  CD2 LEU A 133     -13.080  -5.559  18.417  1.00  0.00           C  
ATOM   1993  H   LEU A 133     -14.960  -7.353  15.339  1.00  0.00           H  
ATOM   1994  HA  LEU A 133     -14.407  -8.006  18.094  1.00  0.00           H  
ATOM   1995 1HB  LEU A 133     -16.077  -5.798  16.786  1.00  0.00           H  
ATOM   1996 2HB  LEU A 133     -15.708  -5.843  18.513  1.00  0.00           H  
ATOM   1997  HG  LEU A 133     -13.597  -5.668  16.336  1.00  0.00           H  
ATOM   1998 1HD1 LEU A 133     -13.462  -3.290  16.935  1.00  0.00           H  
ATOM   1999 2HD1 LEU A 133     -15.061  -3.713  16.277  1.00  0.00           H  
ATOM   2000 3HD1 LEU A 133     -14.850  -3.488  18.030  1.00  0.00           H  
ATOM   2001 1HD2 LEU A 133     -12.162  -5.000  18.234  1.00  0.00           H  
ATOM   2002 2HD2 LEU A 133     -13.532  -5.221  19.349  1.00  0.00           H  
ATOM   2003 3HD2 LEU A 133     -12.849  -6.623  18.490  1.00  0.00           H  
ATOM   2004  N   GLN A 134     -17.629  -8.571  17.190  1.00  0.00           N  
ATOM   2005  CA  GLN A 134     -18.835  -9.317  17.560  1.00  0.00           C  
ATOM   2006  C   GLN A 134     -18.509 -10.788  17.835  1.00  0.00           C  
ATOM   2007  O   GLN A 134     -18.971 -11.362  18.821  1.00  0.00           O  
ATOM   2008  CB  GLN A 134     -19.891  -9.212  16.456  1.00  0.00           C  
ATOM   2009  CG  GLN A 134     -20.497  -7.827  16.305  1.00  0.00           C  
ATOM   2010  CD  GLN A 134     -21.471  -7.746  15.144  1.00  0.00           C  
ATOM   2011  OE1 GLN A 134     -22.132  -8.730  14.800  1.00  0.00           O  
ATOM   2012  NE2 GLN A 134     -21.565  -6.570  14.534  1.00  0.00           N  
ATOM   2013  H   GLN A 134     -17.547  -8.202  16.253  1.00  0.00           H  
ATOM   2014  HA  GLN A 134     -19.242  -8.885  18.474  1.00  0.00           H  
ATOM   2015 1HB  GLN A 134     -19.448  -9.492  15.501  1.00  0.00           H  
ATOM   2016 2HB  GLN A 134     -20.700  -9.913  16.659  1.00  0.00           H  
ATOM   2017 1HG  GLN A 134     -21.034  -7.575  17.219  1.00  0.00           H  
ATOM   2018 2HG  GLN A 134     -19.697  -7.109  16.130  1.00  0.00           H  
ATOM   2019 1HE2 GLN A 134     -22.191  -6.456  13.761  1.00  0.00           H  
ATOM   2020 2HE2 GLN A 134     -21.011  -5.798  14.846  1.00  0.00           H  
ATOM   2021  N   LEU A 135     -17.715 -11.387  16.961  1.00  0.00           N  
ATOM   2022  CA  LEU A 135     -17.284 -12.759  17.165  1.00  0.00           C  
ATOM   2023  C   LEU A 135     -16.417 -12.847  18.419  1.00  0.00           C  
ATOM   2024  O   LEU A 135     -16.591 -13.751  19.238  1.00  0.00           O  
ATOM   2025  CB  LEU A 135     -16.504 -13.263  15.945  1.00  0.00           C  
ATOM   2026  CG  LEU A 135     -17.346 -13.589  14.705  1.00  0.00           C  
ATOM   2027  CD1 LEU A 135     -16.434 -13.731  13.495  1.00  0.00           C  
ATOM   2028  CD2 LEU A 135     -18.135 -14.865  14.948  1.00  0.00           C  
ATOM   2029  H   LEU A 135     -17.400 -10.890  16.139  1.00  0.00           H  
ATOM   2030  HA  LEU A 135     -18.167 -13.382  17.293  1.00  0.00           H  
ATOM   2031 1HB  LEU A 135     -15.774 -12.507  15.660  1.00  0.00           H  
ATOM   2032 2HB  LEU A 135     -15.965 -14.169  16.227  1.00  0.00           H  
ATOM   2033  HG  LEU A 135     -18.035 -12.768  14.507  1.00  0.00           H  
ATOM   2034 1HD1 LEU A 135     -17.032 -13.963  12.612  1.00  0.00           H  
ATOM   2035 2HD1 LEU A 135     -15.896 -12.797  13.332  1.00  0.00           H  
ATOM   2036 3HD1 LEU A 135     -15.719 -14.535  13.669  1.00  0.00           H  
ATOM   2037 1HD2 LEU A 135     -18.735 -15.097  14.068  1.00  0.00           H  
ATOM   2038 2HD2 LEU A 135     -17.446 -15.688  15.144  1.00  0.00           H  
ATOM   2039 3HD2 LEU A 135     -18.791 -14.729  15.808  1.00  0.00           H  
ATOM   2040  N   LYS A 136     -15.488 -11.897  18.555  1.00  0.00           N  
ATOM   2041  CA  LYS A 136     -14.578 -11.815  19.701  1.00  0.00           C  
ATOM   2042  C   LYS A 136     -15.330 -11.871  21.016  1.00  0.00           C  
ATOM   2043  O   LYS A 136     -15.032 -12.686  21.892  1.00  0.00           O  
ATOM   2044  CB  LYS A 136     -13.745 -10.534  19.634  1.00  0.00           C  
ATOM   2045  CG  LYS A 136     -12.678 -10.422  20.715  1.00  0.00           C  
ATOM   2046  CD  LYS A 136     -11.973  -9.074  20.658  1.00  0.00           C  
ATOM   2047  CE  LYS A 136     -10.889  -8.971  21.719  1.00  0.00           C  
ATOM   2048  NZ  LYS A 136     -11.457  -8.876  23.091  1.00  0.00           N  
ATOM   2049  H   LYS A 136     -15.422 -11.204  17.823  1.00  0.00           H  
ATOM   2050  HA  LYS A 136     -13.878 -12.649  19.645  1.00  0.00           H  
ATOM   2051 1HB  LYS A 136     -13.249 -10.473  18.666  1.00  0.00           H  
ATOM   2052 2HB  LYS A 136     -14.401  -9.668  19.721  1.00  0.00           H  
ATOM   2053 1HG  LYS A 136     -13.139 -10.540  21.696  1.00  0.00           H  
ATOM   2054 2HG  LYS A 136     -11.940 -11.213  20.582  1.00  0.00           H  
ATOM   2055 1HD  LYS A 136     -11.523  -8.941  19.674  1.00  0.00           H  
ATOM   2056 2HD  LYS A 136     -12.700  -8.278  20.816  1.00  0.00           H  
ATOM   2057 1HE  LYS A 136     -10.243  -9.847  21.666  1.00  0.00           H  
ATOM   2058 2HE  LYS A 136     -10.278  -8.087  21.531  1.00  0.00           H  
ATOM   2059 1HZ  LYS A 136     -10.707  -8.809  23.763  1.00  0.00           H  
ATOM   2060 2HZ  LYS A 136     -12.044  -8.056  23.157  1.00  0.00           H  
ATOM   2061 3HZ  LYS A 136     -12.009  -9.700  23.284  1.00  0.00           H  
ATOM   2062  N   THR A 137     -16.306 -10.984  21.150  1.00  0.00           N  
ATOM   2063  CA  THR A 137     -17.093 -10.879  22.369  1.00  0.00           C  
ATOM   2064  C   THR A 137     -17.941 -12.119  22.633  1.00  0.00           C  
ATOM   2065  O   THR A 137     -17.948 -12.638  23.747  1.00  0.00           O  
ATOM   2066  CB  THR A 137     -18.005  -9.639  22.319  1.00  0.00           C  
ATOM   2067  OG1 THR A 137     -17.203  -8.456  22.212  1.00  0.00           O  
ATOM   2068  CG2 THR A 137     -18.861  -9.556  23.574  1.00  0.00           C  
ATOM   2069  H   THR A 137     -16.505 -10.363  20.381  1.00  0.00           H  
ATOM   2070  HA  THR A 137     -16.412 -10.761  23.212  1.00  0.00           H  
ATOM   2071  HB  THR A 137     -18.655  -9.701  21.446  1.00  0.00           H  
ATOM   2072  HG1 THR A 137     -16.677  -8.499  21.409  1.00  0.00           H  
ATOM   2073 1HG2 THR A 137     -19.499  -8.674  23.520  1.00  0.00           H  
ATOM   2074 2HG2 THR A 137     -19.481 -10.449  23.652  1.00  0.00           H  
ATOM   2075 3HG2 THR A 137     -18.216  -9.484  24.449  1.00  0.00           H  
ATOM   2076  N   LYS A 138     -18.638 -12.597  21.605  1.00  0.00           N  
ATOM   2077  CA  LYS A 138     -19.523 -13.750  21.747  1.00  0.00           C  
ATOM   2078  C   LYS A 138     -18.778 -15.075  21.981  1.00  0.00           C  
ATOM   2079  O   LYS A 138     -19.238 -15.917  22.757  1.00  0.00           O  
ATOM   2080  CB  LYS A 138     -20.411 -13.871  20.508  1.00  0.00           C  
ATOM   2081  CG  LYS A 138     -21.463 -12.776  20.379  1.00  0.00           C  
ATOM   2082  CD  LYS A 138     -22.295 -12.956  19.118  1.00  0.00           C  
ATOM   2083  CE  LYS A 138     -23.342 -11.860  18.984  1.00  0.00           C  
ATOM   2084  NZ  LYS A 138     -24.137 -12.000  17.734  1.00  0.00           N  
ATOM   2085  H   LYS A 138     -18.554 -12.151  20.704  1.00  0.00           H  
ATOM   2086  HA  LYS A 138     -20.130 -13.612  22.643  1.00  0.00           H  
ATOM   2087 1HB  LYS A 138     -19.791 -13.846  19.611  1.00  0.00           H  
ATOM   2088 2HB  LYS A 138     -20.928 -14.831  20.522  1.00  0.00           H  
ATOM   2089 1HG  LYS A 138     -22.123 -12.802  21.246  1.00  0.00           H  
ATOM   2090 2HG  LYS A 138     -20.973 -11.804  20.345  1.00  0.00           H  
ATOM   2091 1HD  LYS A 138     -21.642 -12.932  18.244  1.00  0.00           H  
ATOM   2092 2HD  LYS A 138     -22.797 -13.922  19.148  1.00  0.00           H  
ATOM   2093 1HE  LYS A 138     -24.018 -11.897  19.837  1.00  0.00           H  
ATOM   2094 2HE  LYS A 138     -22.851 -10.886  18.980  1.00  0.00           H  
ATOM   2095 1HZ  LYS A 138     -24.819 -11.255  17.683  1.00  0.00           H  
ATOM   2096 2HZ  LYS A 138     -23.522 -11.948  16.935  1.00  0.00           H  
ATOM   2097 3HZ  LYS A 138     -24.613 -12.891  17.735  1.00  0.00           H  
ATOM   2098  N   LEU A 139     -17.640 -15.264  21.316  1.00  0.00           N  
ATOM   2099  CA  LEU A 139     -16.880 -16.509  21.460  1.00  0.00           C  
ATOM   2100  C   LEU A 139     -16.039 -16.567  22.722  1.00  0.00           C  
ATOM   2101  O   LEU A 139     -15.787 -17.653  23.246  1.00  0.00           O  
ATOM   2102  CB  LEU A 139     -15.965 -16.702  20.245  1.00  0.00           C  
ATOM   2103  CG  LEU A 139     -16.582 -17.460  19.063  1.00  0.00           C  
ATOM   2104  CD1 LEU A 139     -16.725 -18.933  19.422  1.00  0.00           C  
ATOM   2105  CD2 LEU A 139     -17.931 -16.849  18.715  1.00  0.00           C  
ATOM   2106  H   LEU A 139     -17.290 -14.542  20.701  1.00  0.00           H  
ATOM   2107  HA  LEU A 139     -17.584 -17.340  21.506  1.00  0.00           H  
ATOM   2108 1HB  LEU A 139     -15.656 -15.722  19.885  1.00  0.00           H  
ATOM   2109 2HB  LEU A 139     -15.077 -17.248  20.562  1.00  0.00           H  
ATOM   2110  HG  LEU A 139     -15.919 -17.391  18.199  1.00  0.00           H  
ATOM   2111 1HD1 LEU A 139     -17.163 -19.472  18.582  1.00  0.00           H  
ATOM   2112 2HD1 LEU A 139     -15.743 -19.350  19.647  1.00  0.00           H  
ATOM   2113 3HD1 LEU A 139     -17.371 -19.034  20.293  1.00  0.00           H  
ATOM   2114 1HD2 LEU A 139     -18.369 -17.387  17.873  1.00  0.00           H  
ATOM   2115 2HD2 LEU A 139     -18.595 -16.920  19.576  1.00  0.00           H  
ATOM   2116 3HD2 LEU A 139     -17.797 -15.801  18.444  1.00  0.00           H  
ATOM   2117  N   GLY A 140     -15.579 -15.409  23.197  1.00  0.00           N  
ATOM   2118  CA  GLY A 140     -14.616 -15.372  24.288  1.00  0.00           C  
ATOM   2119  C   GLY A 140     -13.162 -15.565  23.858  1.00  0.00           C  
ATOM   2120  O   GLY A 140     -12.381 -16.215  24.563  1.00  0.00           O  
ATOM   2121  H   GLY A 140     -15.900 -14.541  22.796  1.00  0.00           H  
ATOM   2122 1HA  GLY A 140     -14.690 -14.416  24.807  1.00  0.00           H  
ATOM   2123 2HA  GLY A 140     -14.860 -16.150  25.013  1.00  0.00           H  
ATOM   2124  N   VAL A 141     -12.796 -15.010  22.700  1.00  0.00           N  
ATOM   2125  CA  VAL A 141     -11.477 -15.251  22.103  1.00  0.00           C  
ATOM   2126  C   VAL A 141     -10.772 -13.936  21.786  1.00  0.00           C  
ATOM   2127  O   VAL A 141     -11.349 -12.867  21.961  1.00  0.00           O  
ATOM   2128  CB  VAL A 141     -11.613 -16.079  20.812  1.00  0.00           C  
ATOM   2129  CG1 VAL A 141     -12.220 -17.441  21.115  1.00  0.00           C  
ATOM   2130  CG2 VAL A 141     -12.459 -15.324  19.799  1.00  0.00           C  
ATOM   2131  H   VAL A 141     -13.448 -14.406  22.222  1.00  0.00           H  
ATOM   2132  HA  VAL A 141     -10.877 -15.822  22.810  1.00  0.00           H  
ATOM   2133  HB  VAL A 141     -10.620 -16.255  20.398  1.00  0.00           H  
ATOM   2134 1HG1 VAL A 141     -12.308 -18.014  20.191  1.00  0.00           H  
ATOM   2135 2HG1 VAL A 141     -11.579 -17.978  21.814  1.00  0.00           H  
ATOM   2136 3HG1 VAL A 141     -13.208 -17.309  21.555  1.00  0.00           H  
ATOM   2137 1HG2 VAL A 141     -12.550 -15.916  18.888  1.00  0.00           H  
ATOM   2138 2HG2 VAL A 141     -13.450 -15.144  20.215  1.00  0.00           H  
ATOM   2139 3HG2 VAL A 141     -11.984 -14.371  19.566  1.00  0.00           H  
ATOM   2140  N   SER A 142      -9.459 -13.942  21.294  1.00  0.00           N  
ATOM   2141  CA  SER A 142      -8.740 -12.753  20.847  1.00  0.00           C  
ATOM   2142  C   SER A 142      -9.258 -12.255  19.498  1.00  0.00           C  
ATOM   2143  O   SER A 142      -9.986 -12.963  18.802  1.00  0.00           O  
ATOM   2144  CB  SER A 142      -7.256 -13.052  20.747  1.00  0.00           C  
ATOM   2145  OG  SER A 142      -6.995 -13.956  19.709  1.00  0.00           O  
ATOM   2146  H   SER A 142      -9.016 -14.846  21.210  1.00  0.00           H  
ATOM   2147  HA  SER A 142      -8.907 -11.962  21.577  1.00  0.00           H  
ATOM   2148 1HB  SER A 142      -6.710 -12.126  20.573  1.00  0.00           H  
ATOM   2149 2HB  SER A 142      -6.905 -13.467  21.691  1.00  0.00           H  
ATOM   2150  HG  SER A 142      -7.156 -14.830  20.072  1.00  0.00           H  
ATOM   2151  N   LEU A 143      -8.867 -10.906  19.041  1.00  0.00           N  
ATOM   2152  CA  LEU A 143      -9.273 -10.383  17.738  1.00  0.00           C  
ATOM   2153  C   LEU A 143      -8.668 -11.237  16.622  1.00  0.00           C  
ATOM   2154  O   LEU A 143      -9.284 -11.431  15.574  1.00  0.00           O  
ATOM   2155  CB  LEU A 143      -8.830  -8.923  17.583  1.00  0.00           C  
ATOM   2156  CG  LEU A 143      -9.274  -8.227  16.289  1.00  0.00           C  
ATOM   2157  CD1 LEU A 143     -10.794  -8.165  16.241  1.00  0.00           C  
ATOM   2158  CD2 LEU A 143      -8.667  -6.833  16.229  1.00  0.00           C  
ATOM   2159  H   LEU A 143      -8.298 -10.332  19.646  1.00  0.00           H  
ATOM   2160  HA  LEU A 143     -10.360 -10.431  17.670  1.00  0.00           H  
ATOM   2161 1HB  LEU A 143      -9.226  -8.349  18.419  1.00  0.00           H  
ATOM   2162 2HB  LEU A 143      -7.742  -8.883  17.624  1.00  0.00           H  
ATOM   2163  HG  LEU A 143      -8.937  -8.808  15.430  1.00  0.00           H  
ATOM   2164 1HD1 LEU A 143     -11.109  -7.671  15.322  1.00  0.00           H  
ATOM   2165 2HD1 LEU A 143     -11.201  -9.176  16.266  1.00  0.00           H  
ATOM   2166 3HD1 LEU A 143     -11.163  -7.604  17.099  1.00  0.00           H  
ATOM   2167 1HD2 LEU A 143      -8.982  -6.339  15.309  1.00  0.00           H  
ATOM   2168 2HD2 LEU A 143      -9.005  -6.252  17.087  1.00  0.00           H  
ATOM   2169 3HD2 LEU A 143      -7.580  -6.909  16.246  1.00  0.00           H  
ATOM   2170  N   ILE A 144      -7.458 -11.735  16.870  1.00  0.00           N  
ATOM   2171  CA  ILE A 144      -6.749 -12.563  15.903  1.00  0.00           C  
ATOM   2172  C   ILE A 144      -7.538 -13.830  15.581  1.00  0.00           C  
ATOM   2173  O   ILE A 144      -7.686 -14.202  14.417  1.00  0.00           O  
ATOM   2174  CB  ILE A 144      -5.352 -12.944  16.426  1.00  0.00           C  
ATOM   2175  CG1 ILE A 144      -4.451 -11.708  16.493  1.00  0.00           C  
ATOM   2176  CG2 ILE A 144      -4.727 -14.015  15.544  1.00  0.00           C  
ATOM   2177  CD1 ILE A 144      -3.186 -11.916  17.294  1.00  0.00           C  
ATOM   2178  H   ILE A 144      -7.022 -11.532  17.757  1.00  0.00           H  
ATOM   2179  HA  ILE A 144      -6.636 -11.996  14.978  1.00  0.00           H  
ATOM   2180  HB  ILE A 144      -5.436 -13.328  17.442  1.00  0.00           H  
ATOM   2181 1HG1 ILE A 144      -4.171 -11.407  15.484  1.00  0.00           H  
ATOM   2182 2HG1 ILE A 144      -5.003 -10.880  16.938  1.00  0.00           H  
ATOM   2183 1HG2 ILE A 144      -3.740 -14.271  15.928  1.00  0.00           H  
ATOM   2184 2HG2 ILE A 144      -5.359 -14.902  15.546  1.00  0.00           H  
ATOM   2185 3HG2 ILE A 144      -4.634 -13.638  14.525  1.00  0.00           H  
ATOM   2186 1HD1 ILE A 144      -2.601 -10.996  17.295  1.00  0.00           H  
ATOM   2187 2HD1 ILE A 144      -3.445 -12.184  18.319  1.00  0.00           H  
ATOM   2188 3HD1 ILE A 144      -2.600 -12.717  16.846  1.00  0.00           H  
ATOM   2189  N   GLU A 145      -8.093 -14.561  16.607  1.00  0.00           N  
ATOM   2190  CA  GLU A 145      -8.933 -15.751  16.515  1.00  0.00           C  
ATOM   2191  C   GLU A 145     -10.246 -15.451  15.786  1.00  0.00           C  
ATOM   2192  O   GLU A 145     -10.703 -16.241  14.957  1.00  0.00           O  
ATOM   2193  CB  GLU A 145      -9.225 -16.302  17.912  1.00  0.00           C  
ATOM   2194  CG  GLU A 145      -8.029 -16.949  18.596  1.00  0.00           C  
ATOM   2195  CD  GLU A 145      -8.243 -17.163  20.069  1.00  0.00           C  
ATOM   2196  OE1 GLU A 145      -8.804 -18.170  20.429  1.00  0.00           O  
ATOM   2197  OE2 GLU A 145      -7.844 -16.318  20.836  1.00  0.00           O  
ATOM   2198  H   GLU A 145      -7.826 -14.217  17.519  1.00  0.00           H  
ATOM   2199  HA  GLU A 145      -8.394 -16.501  15.936  1.00  0.00           H  
ATOM   2200 1HB  GLU A 145      -9.582 -15.496  18.554  1.00  0.00           H  
ATOM   2201 2HB  GLU A 145     -10.018 -17.048  17.851  1.00  0.00           H  
ATOM   2202 1HG  GLU A 145      -7.831 -17.912  18.126  1.00  0.00           H  
ATOM   2203 2HG  GLU A 145      -7.155 -16.317  18.449  1.00  0.00           H  
ATOM   2204  N   ALA A 146     -10.840 -14.306  16.108  1.00  0.00           N  
ATOM   2205  CA  ALA A 146     -12.080 -13.852  15.488  1.00  0.00           C  
ATOM   2206  C   ALA A 146     -11.886 -13.529  14.008  1.00  0.00           C  
ATOM   2207  O   ALA A 146     -12.733 -13.853  13.176  1.00  0.00           O  
ATOM   2208  CB  ALA A 146     -12.622 -12.635  16.223  1.00  0.00           C  
ATOM   2209  H   ALA A 146     -10.405 -13.734  16.815  1.00  0.00           H  
ATOM   2210  HA  ALA A 146     -12.808 -14.660  15.556  1.00  0.00           H  
ATOM   2211 1HB  ALA A 146     -13.547 -12.306  15.748  1.00  0.00           H  
ATOM   2212 2HB  ALA A 146     -12.819 -12.895  17.262  1.00  0.00           H  
ATOM   2213 3HB  ALA A 146     -11.890 -11.829  16.184  1.00  0.00           H  
ATOM   2214  N   LEU A 147     -10.769 -12.886  13.679  1.00  0.00           N  
ATOM   2215  CA  LEU A 147     -10.446 -12.628  12.281  1.00  0.00           C  
ATOM   2216  C   LEU A 147     -10.171 -13.934  11.542  1.00  0.00           C  
ATOM   2217  O   LEU A 147     -10.474 -14.064  10.356  1.00  0.00           O  
ATOM   2218  CB  LEU A 147      -9.226 -11.703  12.177  1.00  0.00           C  
ATOM   2219  CG  LEU A 147      -9.463 -10.243  12.582  1.00  0.00           C  
ATOM   2220  CD1 LEU A 147      -8.124  -9.550  12.793  1.00  0.00           C  
ATOM   2221  CD2 LEU A 147     -10.276  -9.542  11.503  1.00  0.00           C  
ATOM   2222  H   LEU A 147     -10.131 -12.569  14.397  1.00  0.00           H  
ATOM   2223  HA  LEU A 147     -11.310 -12.153  11.815  1.00  0.00           H  
ATOM   2224 1HB  LEU A 147      -8.435 -12.099  12.812  1.00  0.00           H  
ATOM   2225 2HB  LEU A 147      -8.873 -11.709  11.146  1.00  0.00           H  
ATOM   2226  HG  LEU A 147     -10.008 -10.210  13.526  1.00  0.00           H  
ATOM   2227 1HD1 LEU A 147      -8.291  -8.513  13.081  1.00  0.00           H  
ATOM   2228 2HD1 LEU A 147      -7.571 -10.060  13.583  1.00  0.00           H  
ATOM   2229 3HD1 LEU A 147      -7.548  -9.581  11.868  1.00  0.00           H  
ATOM   2230 1HD2 LEU A 147     -10.445  -8.504  11.792  1.00  0.00           H  
ATOM   2231 2HD2 LEU A 147      -9.731  -9.572  10.559  1.00  0.00           H  
ATOM   2232 3HD2 LEU A 147     -11.235 -10.046  11.386  1.00  0.00           H  
ATOM   2233  N   HIS A 148      -9.430 -15.097  12.179  1.00  0.00           N  
ATOM   2234  CA  HIS A 148      -9.248 -16.412  11.576  1.00  0.00           C  
ATOM   2235  C   HIS A 148     -10.575 -17.133  11.370  1.00  0.00           C  
ATOM   2236  O   HIS A 148     -10.720 -17.935  10.449  1.00  0.00           O  
ATOM   2237  CB  HIS A 148      -8.325 -17.275  12.442  1.00  0.00           C  
ATOM   2238  CG  HIS A 148      -6.870 -16.971  12.258  1.00  0.00           C  
ATOM   2239  ND1 HIS A 148      -6.256 -15.887  12.848  1.00  0.00           N  
ATOM   2240  CD2 HIS A 148      -5.909 -17.609  11.550  1.00  0.00           C  
ATOM   2241  CE1 HIS A 148      -4.978 -15.871  12.511  1.00  0.00           C  
ATOM   2242  NE2 HIS A 148      -4.743 -16.905  11.724  1.00  0.00           N  
ATOM   2243  H   HIS A 148      -9.095 -14.935  13.116  1.00  0.00           H  
ATOM   2244  HA  HIS A 148      -8.792 -16.276  10.595  1.00  0.00           H  
ATOM   2245 1HB  HIS A 148      -8.573 -17.131  13.494  1.00  0.00           H  
ATOM   2246 2HB  HIS A 148      -8.486 -18.327  12.209  1.00  0.00           H  
ATOM   2247  HD1 HIS A 148      -6.674 -15.252  13.499  1.00  0.00           H  
ATOM   2248  HD2 HIS A 148      -5.918 -18.504  10.926  1.00  0.00           H  
ATOM   2249  HE1 HIS A 148      -4.316 -15.088  12.880  1.00  0.00           H  
ATOM   2250  N   ILE A 149     -11.727 -16.962  12.329  1.00  0.00           N  
ATOM   2251  CA  ILE A 149     -13.074 -17.453  12.077  1.00  0.00           C  
ATOM   2252  C   ILE A 149     -13.709 -16.841  10.806  1.00  0.00           C  
ATOM   2253  O   ILE A 149     -14.367 -17.538  10.033  1.00  0.00           O  
ATOM   2254  CB  ILE A 149     -13.975 -17.165  13.291  1.00  0.00           C  
ATOM   2255  CG1 ILE A 149     -13.556 -18.028  14.484  1.00  0.00           C  
ATOM   2256  CG2 ILE A 149     -15.434 -17.409  12.939  1.00  0.00           C  
ATOM   2257  CD1 ILE A 149     -14.173 -17.598  15.796  1.00  0.00           C  
ATOM   2258  H   ILE A 149     -11.539 -16.459  13.183  1.00  0.00           H  
ATOM   2259  HA  ILE A 149     -13.018 -18.530  11.919  1.00  0.00           H  
ATOM   2260  HB  ILE A 149     -13.853 -16.126  13.597  1.00  0.00           H  
ATOM   2261 1HG1 ILE A 149     -13.836 -19.064  14.298  1.00  0.00           H  
ATOM   2262 2HG1 ILE A 149     -12.472 -17.996  14.592  1.00  0.00           H  
ATOM   2263 1HG2 ILE A 149     -16.058 -17.201  13.810  1.00  0.00           H  
ATOM   2264 2HG2 ILE A 149     -15.726 -16.754  12.120  1.00  0.00           H  
ATOM   2265 3HG2 ILE A 149     -15.567 -18.448  12.639  1.00  0.00           H  
ATOM   2266 1HD1 ILE A 149     -13.829 -18.256  16.593  1.00  0.00           H  
ATOM   2267 2HD1 ILE A 149     -13.875 -16.573  16.018  1.00  0.00           H  
ATOM   2268 3HD1 ILE A 149     -15.258 -17.654  15.723  1.00  0.00           H  
ATOM   2269  N   LEU A 150     -13.579 -15.369  10.521  1.00  0.00           N  
ATOM   2270  CA  LEU A 150     -14.021 -14.778   9.248  1.00  0.00           C  
ATOM   2271  C   LEU A 150     -13.300 -15.404   8.054  1.00  0.00           C  
ATOM   2272  O   LEU A 150     -13.927 -15.755   7.055  1.00  0.00           O  
ATOM   2273  CB  LEU A 150     -13.778 -13.264   9.255  1.00  0.00           C  
ATOM   2274  CG  LEU A 150     -14.733 -12.441  10.130  1.00  0.00           C  
ATOM   2275  CD1 LEU A 150     -14.176 -11.036  10.309  1.00  0.00           C  
ATOM   2276  CD2 LEU A 150     -16.110 -12.405   9.484  1.00  0.00           C  
ATOM   2277  H   LEU A 150     -13.144 -14.776  11.214  1.00  0.00           H  
ATOM   2278  HA  LEU A 150     -15.085 -14.980   9.133  1.00  0.00           H  
ATOM   2279 1HB  LEU A 150     -12.765 -13.076   9.605  1.00  0.00           H  
ATOM   2280 2HB  LEU A 150     -13.863 -12.893   8.234  1.00  0.00           H  
ATOM   2281  HG  LEU A 150     -14.808 -12.899  11.117  1.00  0.00           H  
ATOM   2282 1HD1 LEU A 150     -14.854 -10.451  10.930  1.00  0.00           H  
ATOM   2283 2HD1 LEU A 150     -13.199 -11.090  10.791  1.00  0.00           H  
ATOM   2284 3HD1 LEU A 150     -14.074 -10.558   9.335  1.00  0.00           H  
ATOM   2285 1HD2 LEU A 150     -16.789 -11.821  10.106  1.00  0.00           H  
ATOM   2286 2HD2 LEU A 150     -16.037 -11.947   8.497  1.00  0.00           H  
ATOM   2287 3HD2 LEU A 150     -16.492 -13.421   9.384  1.00  0.00           H  
ATOM   2288  N   LEU A 151     -11.980 -15.549   8.151  1.00  0.00           N  
ATOM   2289  CA  LEU A 151     -11.180 -16.182   7.082  1.00  0.00           C  
ATOM   2290  C   LEU A 151     -11.554 -17.636   6.802  1.00  0.00           C  
ATOM   2291  O   LEU A 151     -11.574 -18.071   5.650  1.00  0.00           O  
ATOM   2292  CB  LEU A 151      -9.691 -16.118   7.444  1.00  0.00           C  
ATOM   2293  CG  LEU A 151      -9.065 -14.717   7.439  1.00  0.00           C  
ATOM   2294  CD1 LEU A 151      -7.686 -14.774   8.083  1.00  0.00           C  
ATOM   2295  CD2 LEU A 151      -8.981 -14.203   6.010  1.00  0.00           C  
ATOM   2296  H   LEU A 151     -11.512 -15.213   8.979  1.00  0.00           H  
ATOM   2297  HA  LEU A 151     -11.357 -15.636   6.156  1.00  0.00           H  
ATOM   2298 1HB  LEU A 151      -9.557 -16.537   8.440  1.00  0.00           H  
ATOM   2299 2HB  LEU A 151      -9.134 -16.731   6.736  1.00  0.00           H  
ATOM   2300  HG  LEU A 151      -9.682 -14.041   8.033  1.00  0.00           H  
ATOM   2301 1HD1 LEU A 151      -7.242 -13.779   8.080  1.00  0.00           H  
ATOM   2302 2HD1 LEU A 151      -7.778 -15.126   9.110  1.00  0.00           H  
ATOM   2303 3HD1 LEU A 151      -7.051 -15.456   7.520  1.00  0.00           H  
ATOM   2304 1HD2 LEU A 151      -8.537 -13.207   6.007  1.00  0.00           H  
ATOM   2305 2HD2 LEU A 151      -8.364 -14.877   5.416  1.00  0.00           H  
ATOM   2306 3HD2 LEU A 151      -9.982 -14.155   5.581  1.00  0.00           H  
ATOM   2307  N   THR A 152     -11.825 -18.497   7.904  1.00  0.00           N  
ATOM   2308  CA  THR A 152     -12.214 -19.897   7.790  1.00  0.00           C  
ATOM   2309  C   THR A 152     -13.528 -20.040   7.039  1.00  0.00           C  
ATOM   2310  O   THR A 152     -13.658 -20.885   6.153  1.00  0.00           O  
ATOM   2311  CB  THR A 152     -12.335 -20.554   9.177  1.00  0.00           C  
ATOM   2312  OG1 THR A 152     -11.068 -20.505   9.845  1.00  0.00           O  
ATOM   2313  CG2 THR A 152     -12.779 -22.003   9.044  1.00  0.00           C  
ATOM   2314  H   THR A 152     -11.706 -18.092   8.821  1.00  0.00           H  
ATOM   2315  HA  THR A 152     -11.444 -20.417   7.221  1.00  0.00           H  
ATOM   2316  HB  THR A 152     -13.067 -20.010   9.775  1.00  0.00           H  
ATOM   2317  HG1 THR A 152     -10.840 -19.591  10.033  1.00  0.00           H  
ATOM   2318 1HG2 THR A 152     -12.859 -22.451  10.034  1.00  0.00           H  
ATOM   2319 2HG2 THR A 152     -13.747 -22.042   8.547  1.00  0.00           H  
ATOM   2320 3HG2 THR A 152     -12.046 -22.554   8.455  1.00  0.00           H  
ATOM   2321  N   ALA A 153     -14.491 -19.207   7.407  1.00  0.00           N  
ATOM   2322  CA  ALA A 153     -15.799 -19.195   6.759  1.00  0.00           C  
ATOM   2323  C   ALA A 153     -15.674 -18.830   5.279  1.00  0.00           C  
ATOM   2324  O   ALA A 153     -16.362 -19.399   4.426  1.00  0.00           O  
ATOM   2325  CB  ALA A 153     -16.725 -18.202   7.471  1.00  0.00           C  
ATOM   2326  H   ALA A 153     -14.309 -18.559   8.161  1.00  0.00           H  
ATOM   2327  HA  ALA A 153     -16.223 -20.196   6.834  1.00  0.00           H  
ATOM   2328 1HB  ALA A 153     -17.700 -18.197   6.983  1.00  0.00           H  
ATOM   2329 2HB  ALA A 153     -16.844 -18.497   8.514  1.00  0.00           H  
ATOM   2330 3HB  ALA A 153     -16.293 -17.202   7.425  1.00  0.00           H  
ATOM   2331  N   ALA A 154     -14.787 -17.881   4.983  1.00  0.00           N  
ATOM   2332  CA  ALA A 154     -14.574 -17.413   3.611  1.00  0.00           C  
ATOM   2333  C   ALA A 154     -13.996 -18.540   2.776  1.00  0.00           C  
ATOM   2334  O   ALA A 154     -14.414 -18.760   1.639  1.00  0.00           O  
ATOM   2335  CB  ALA A 154     -13.660 -16.196   3.603  1.00  0.00           C  
ATOM   2336  H   ALA A 154     -14.245 -17.472   5.733  1.00  0.00           H  
ATOM   2337  HA  ALA A 154     -15.540 -17.131   3.195  1.00  0.00           H  
ATOM   2338 1HB  ALA A 154     -13.510 -15.860   2.576  1.00  0.00           H  
ATOM   2339 2HB  ALA A 154     -14.115 -15.395   4.184  1.00  0.00           H  
ATOM   2340 3HB  ALA A 154     -12.698 -16.460   4.041  1.00  0.00           H  
ATOM   2341  N   VAL A 155     -13.023 -19.259   3.356  1.00  0.00           N  
ATOM   2342  CA  VAL A 155     -12.422 -20.388   2.676  1.00  0.00           C  
ATOM   2343  C   VAL A 155     -13.430 -21.504   2.493  1.00  0.00           C  
ATOM   2344  O   VAL A 155     -13.502 -22.121   1.430  1.00  0.00           O  
ATOM   2345  CB  VAL A 155     -11.213 -20.913   3.473  1.00  0.00           C  
ATOM   2346  CG1 VAL A 155     -10.751 -22.252   2.919  1.00  0.00           C  
ATOM   2347  CG2 VAL A 155     -10.085 -19.894   3.433  1.00  0.00           C  
ATOM   2348  H   VAL A 155     -12.701 -19.014   4.280  1.00  0.00           H  
ATOM   2349  HA  VAL A 155     -12.101 -20.056   1.688  1.00  0.00           H  
ATOM   2350  HB  VAL A 155     -11.516 -21.080   4.507  1.00  0.00           H  
ATOM   2351 1HG1 VAL A 155      -9.896 -22.609   3.495  1.00  0.00           H  
ATOM   2352 2HG1 VAL A 155     -11.564 -22.975   2.992  1.00  0.00           H  
ATOM   2353 3HG1 VAL A 155     -10.461 -22.134   1.876  1.00  0.00           H  
ATOM   2354 1HG2 VAL A 155      -9.234 -20.271   3.999  1.00  0.00           H  
ATOM   2355 2HG2 VAL A 155      -9.786 -19.723   2.398  1.00  0.00           H  
ATOM   2356 3HG2 VAL A 155     -10.425 -18.956   3.872  1.00  0.00           H  
ATOM   2357  N   LEU A 156     -14.324 -21.890   3.553  1.00  0.00           N  
ATOM   2358  CA  LEU A 156     -15.356 -22.903   3.491  1.00  0.00           C  
ATOM   2359  C   LEU A 156     -16.507 -22.493   2.567  1.00  0.00           C  
ATOM   2360  O   LEU A 156     -17.136 -23.343   1.931  1.00  0.00           O  
ATOM   2361  CB  LEU A 156     -15.895 -23.181   4.900  1.00  0.00           C  
ATOM   2362  CG  LEU A 156     -14.914 -23.858   5.865  1.00  0.00           C  
ATOM   2363  CD1 LEU A 156     -15.522 -23.902   7.260  1.00  0.00           C  
ATOM   2364  CD2 LEU A 156     -14.594 -25.259   5.364  1.00  0.00           C  
ATOM   2365  H   LEU A 156     -14.185 -21.381   4.415  1.00  0.00           H  
ATOM   2366  HA  LEU A 156     -14.931 -23.801   3.043  1.00  0.00           H  
ATOM   2367 1HB  LEU A 156     -16.200 -22.236   5.347  1.00  0.00           H  
ATOM   2368 2HB  LEU A 156     -16.773 -23.820   4.817  1.00  0.00           H  
ATOM   2369  HG  LEU A 156     -13.995 -23.274   5.921  1.00  0.00           H  
ATOM   2370 1HD1 LEU A 156     -14.825 -24.384   7.946  1.00  0.00           H  
ATOM   2371 2HD1 LEU A 156     -15.723 -22.887   7.602  1.00  0.00           H  
ATOM   2372 3HD1 LEU A 156     -16.453 -24.467   7.234  1.00  0.00           H  
ATOM   2373 1HD2 LEU A 156     -13.896 -25.740   6.050  1.00  0.00           H  
ATOM   2374 2HD2 LEU A 156     -15.512 -25.844   5.310  1.00  0.00           H  
ATOM   2375 3HD2 LEU A 156     -14.144 -25.197   4.373  1.00  0.00           H  
ATOM   2376  N   GLY A 157     -16.771 -21.193   2.469  1.00  0.00           N  
ATOM   2377  CA  GLY A 157     -17.849 -20.724   1.612  1.00  0.00           C  
ATOM   2378  C   GLY A 157     -19.171 -20.851   2.351  1.00  0.00           C  
ATOM   2379  O   GLY A 157     -20.252 -20.976   1.749  1.00  0.00           O  
ATOM   2380  H   GLY A 157     -16.227 -20.520   2.987  1.00  0.00           H  
ATOM   2381 1HA  GLY A 157     -17.662 -19.688   1.332  1.00  0.00           H  
ATOM   2382 2HA  GLY A 157     -17.864 -21.307   0.692  1.00  0.00           H  
ATOM   2383  N   THR A 158     -19.224 -20.672   3.727  1.00  0.00           N  
ATOM   2384  CA  THR A 158     -20.359 -20.810   4.625  1.00  0.00           C  
ATOM   2385  C   THR A 158     -20.354 -19.633   5.596  1.00  0.00           C  
ATOM   2386  O   THR A 158     -19.680 -18.626   5.346  1.00  0.00           O  
ATOM   2387  CB  THR A 158     -20.319 -22.142   5.396  1.00  0.00           C  
ATOM   2388  OG1 THR A 158     -21.556 -22.331   6.094  1.00  0.00           O  
ATOM   2389  CG2 THR A 158     -19.172 -22.146   6.395  1.00  0.00           C  
ATOM   2390  H   THR A 158     -18.322 -20.427   4.109  1.00  0.00           H  
ATOM   2391  HA  THR A 158     -21.274 -20.760   4.034  1.00  0.00           H  
ATOM   2392  HB  THR A 158     -20.184 -22.965   4.694  1.00  0.00           H  
ATOM   2393  HG1 THR A 158     -21.664 -23.261   6.308  1.00  0.00           H  
ATOM   2394 1HG2 THR A 158     -19.158 -23.096   6.930  1.00  0.00           H  
ATOM   2395 2HG2 THR A 158     -18.228 -22.014   5.866  1.00  0.00           H  
ATOM   2396 3HG2 THR A 158     -19.306 -21.332   7.105  1.00  0.00           H  
ATOM   2397  N   THR A 159     -21.115 -19.739   6.683  1.00  0.00           N  
ATOM   2398  CA  THR A 159     -21.231 -18.636   7.643  1.00  0.00           C  
ATOM   2399  C   THR A 159     -20.179 -18.743   8.756  1.00  0.00           C  
ATOM   2400  O   THR A 159     -19.541 -19.780   8.906  1.00  0.00           O  
ATOM   2401  CB  THR A 159     -22.638 -18.595   8.268  1.00  0.00           C  
ATOM   2402  OG1 THR A 159     -22.847 -19.772   9.060  1.00  0.00           O  
ATOM   2403  CG2 THR A 159     -23.702 -18.524   7.183  1.00  0.00           C  
ATOM   2404  H   THR A 159     -21.624 -20.596   6.852  1.00  0.00           H  
ATOM   2405  HA  THR A 159     -21.105 -17.695   7.109  1.00  0.00           H  
ATOM   2406  HB  THR A 159     -22.725 -17.720   8.913  1.00  0.00           H  
ATOM   2407  HG1 THR A 159     -23.653 -19.673   9.573  1.00  0.00           H  
ATOM   2408 1HG2 THR A 159     -24.689 -18.495   7.643  1.00  0.00           H  
ATOM   2409 2HG2 THR A 159     -23.552 -17.624   6.586  1.00  0.00           H  
ATOM   2410 3HG2 THR A 159     -23.626 -19.401   6.542  1.00  0.00           H  
ATOM   2411  N   VAL A 160     -20.006 -17.687   9.547  1.00  0.00           N  
ATOM   2412  CA  VAL A 160     -19.053 -17.762  10.647  1.00  0.00           C  
ATOM   2413  C   VAL A 160     -19.584 -18.680  11.741  1.00  0.00           C  
ATOM   2414  O   VAL A 160     -18.809 -19.310  12.437  1.00  0.00           O  
ATOM   2415  CB  VAL A 160     -18.787 -16.362  11.231  1.00  0.00           C  
ATOM   2416  CG1 VAL A 160     -18.104 -15.476  10.200  1.00  0.00           C  
ATOM   2417  CG2 VAL A 160     -20.094 -15.739  11.697  1.00  0.00           C  
ATOM   2418  H   VAL A 160     -20.521 -16.830   9.398  1.00  0.00           H  
ATOM   2419  HA  VAL A 160     -18.128 -18.206  10.273  1.00  0.00           H  
ATOM   2420  HB  VAL A 160     -18.106 -16.454  12.076  1.00  0.00           H  
ATOM   2421 1HG1 VAL A 160     -17.924 -14.490  10.629  1.00  0.00           H  
ATOM   2422 2HG1 VAL A 160     -17.154 -15.923   9.908  1.00  0.00           H  
ATOM   2423 3HG1 VAL A 160     -18.745 -15.378   9.323  1.00  0.00           H  
ATOM   2424 1HG2 VAL A 160     -19.898 -14.749  12.109  1.00  0.00           H  
ATOM   2425 2HG2 VAL A 160     -20.778 -15.651  10.852  1.00  0.00           H  
ATOM   2426 3HG2 VAL A 160     -20.545 -16.369  12.464  1.00  0.00           H  
ATOM   2427  N   GLU A 161     -21.014 -18.800  11.996  1.00  0.00           N  
ATOM   2428  CA  GLU A 161     -21.673 -19.689  12.955  1.00  0.00           C  
ATOM   2429  C   GLU A 161     -21.396 -21.149  12.651  1.00  0.00           C  
ATOM   2430  O   GLU A 161     -21.248 -21.962  13.547  1.00  0.00           O  
ATOM   2431  CB  GLU A 161     -23.183 -19.444  12.958  1.00  0.00           C  
ATOM   2432  CG  GLU A 161     -23.598 -18.075  13.477  1.00  0.00           C  
ATOM   2433  CD  GLU A 161     -23.462 -16.992  12.444  1.00  0.00           C  
ATOM   2434  OE1 GLU A 161     -23.070 -17.294  11.341  1.00  0.00           O  
ATOM   2435  OE2 GLU A 161     -23.751 -15.860  12.756  1.00  0.00           O  
ATOM   2436  H   GLU A 161     -21.578 -18.223  11.389  1.00  0.00           H  
ATOM   2437  HA  GLU A 161     -21.281 -19.476  13.950  1.00  0.00           H  
ATOM   2438 1HB  GLU A 161     -23.571 -19.549  11.944  1.00  0.00           H  
ATOM   2439 2HB  GLU A 161     -23.673 -20.198  13.576  1.00  0.00           H  
ATOM   2440 1HG  GLU A 161     -24.636 -18.120  13.804  1.00  0.00           H  
ATOM   2441 2HG  GLU A 161     -22.983 -17.824  14.341  1.00  0.00           H  
ATOM   2442  N   GLU A 162     -21.347 -21.604  11.257  1.00  0.00           N  
ATOM   2443  CA  GLU A 162     -21.002 -22.938  10.781  1.00  0.00           C  
ATOM   2444  C   GLU A 162     -19.512 -23.240  10.950  1.00  0.00           C  
ATOM   2445  O   GLU A 162     -19.126 -24.362  11.295  1.00  0.00           O  
ATOM   2446  CB  GLU A 162     -21.423 -23.102   9.317  1.00  0.00           C  
ATOM   2447  CG  GLU A 162     -21.180 -24.483   8.743  1.00  0.00           C  
ATOM   2448  CD  GLU A 162     -22.018 -25.566   9.416  1.00  0.00           C  
ATOM   2449  OE1 GLU A 162     -22.936 -25.234  10.203  1.00  0.00           O  
ATOM   2450  OE2 GLU A 162     -21.746 -26.755   9.151  1.00  0.00           O  
ATOM   2451  H   GLU A 162     -21.588 -20.889  10.584  1.00  0.00           H  
ATOM   2452  HA  GLU A 162     -21.542 -23.667  11.385  1.00  0.00           H  
ATOM   2453 1HB  GLU A 162     -22.485 -22.879   9.218  1.00  0.00           H  
ATOM   2454 2HB  GLU A 162     -20.880 -22.384   8.701  1.00  0.00           H  
ATOM   2455 1HG  GLU A 162     -21.417 -24.469   7.680  1.00  0.00           H  
ATOM   2456 2HG  GLU A 162     -20.127 -24.732   8.851  1.00  0.00           H  
ATOM   2457  N   ALA A 163     -18.679 -22.234  10.689  1.00  0.00           N  
ATOM   2458  CA  ALA A 163     -17.244 -22.365  10.875  1.00  0.00           C  
ATOM   2459  C   ALA A 163     -16.916 -22.674  12.348  1.00  0.00           C  
ATOM   2460  O   ALA A 163     -16.064 -23.513  12.633  1.00  0.00           O  
ATOM   2461  CB  ALA A 163     -16.530 -21.092  10.410  1.00  0.00           C  
ATOM   2462  H   ALA A 163     -19.055 -21.356  10.357  1.00  0.00           H  
ATOM   2463  HA  ALA A 163     -16.899 -23.203  10.269  1.00  0.00           H  
ATOM   2464 1HB  ALA A 163     -15.457 -21.203  10.554  1.00  0.00           H  
ATOM   2465 2HB  ALA A 163     -16.741 -20.922   9.354  1.00  0.00           H  
ATOM   2466 3HB  ALA A 163     -16.889 -20.243  10.991  1.00  0.00           H  
ATOM   2467  N   VAL A 164     -17.602 -22.000  13.271  1.00  0.00           N  
ATOM   2468  CA  VAL A 164     -17.453 -22.269  14.702  1.00  0.00           C  
ATOM   2469  C   VAL A 164     -18.062 -23.618  15.070  1.00  0.00           C  
ATOM   2470  O   VAL A 164     -17.461 -24.405  15.808  1.00  0.00           O  
ATOM   2471  CB  VAL A 164     -18.128 -21.158  15.530  1.00  0.00           C  
ATOM   2472  CG1 VAL A 164     -18.178 -21.547  17.000  1.00  0.00           C  
ATOM   2473  CG2 VAL A 164     -17.382 -19.847  15.343  1.00  0.00           C  
ATOM   2474  H   VAL A 164     -18.245 -21.282  12.971  1.00  0.00           H  
ATOM   2475  HA  VAL A 164     -16.388 -22.303  14.938  1.00  0.00           H  
ATOM   2476  HB  VAL A 164     -19.159 -21.043  15.192  1.00  0.00           H  
ATOM   2477 1HG1 VAL A 164     -18.659 -20.752  17.570  1.00  0.00           H  
ATOM   2478 2HG1 VAL A 164     -18.747 -22.469  17.113  1.00  0.00           H  
ATOM   2479 3HG1 VAL A 164     -17.164 -21.696  17.370  1.00  0.00           H  
ATOM   2480 1HG2 VAL A 164     -17.866 -19.067  15.930  1.00  0.00           H  
ATOM   2481 2HG2 VAL A 164     -16.350 -19.965  15.674  1.00  0.00           H  
ATOM   2482 3HG2 VAL A 164     -17.396 -19.568  14.289  1.00  0.00           H  
ATOM   2483  N   TYR A 165     -19.400 -23.991  14.595  1.00  0.00           N  
ATOM   2484  CA  TYR A 165     -20.014 -25.289  14.852  1.00  0.00           C  
ATOM   2485  C   TYR A 165     -19.103 -26.467  14.472  1.00  0.00           C  
ATOM   2486  O   TYR A 165     -18.939 -27.413  15.243  1.00  0.00           O  
ATOM   2487  CB  TYR A 165     -21.344 -25.391  14.101  1.00  0.00           C  
ATOM   2488  CG  TYR A 165     -22.033 -26.728  14.260  1.00  0.00           C  
ATOM   2489  CD1 TYR A 165     -22.756 -27.003  15.411  1.00  0.00           C  
ATOM   2490  CD2 TYR A 165     -21.943 -27.678  13.254  1.00  0.00           C  
ATOM   2491  CE1 TYR A 165     -23.386 -28.225  15.556  1.00  0.00           C  
ATOM   2492  CE2 TYR A 165     -22.573 -28.899  13.398  1.00  0.00           C  
ATOM   2493  CZ  TYR A 165     -23.292 -29.173  14.544  1.00  0.00           C  
ATOM   2494  OH  TYR A 165     -23.919 -30.389  14.688  1.00  0.00           O  
ATOM   2495  H   TYR A 165     -19.897 -23.316  14.030  1.00  0.00           H  
ATOM   2496  HA  TYR A 165     -20.211 -25.374  15.921  1.00  0.00           H  
ATOM   2497 1HB  TYR A 165     -22.022 -24.614  14.456  1.00  0.00           H  
ATOM   2498 2HB  TYR A 165     -21.176 -25.218  13.039  1.00  0.00           H  
ATOM   2499  HD1 TYR A 165     -22.827 -26.256  16.202  1.00  0.00           H  
ATOM   2500  HD2 TYR A 165     -21.374 -27.462  12.349  1.00  0.00           H  
ATOM   2501  HE1 TYR A 165     -23.954 -28.441  16.460  1.00  0.00           H  
ATOM   2502  HE2 TYR A 165     -22.501 -29.646  12.608  1.00  0.00           H  
ATOM   2503  HH  TYR A 165     -24.371 -30.417  15.534  1.00  0.00           H  
ATOM   2504  N   ARG A 166     -18.474 -26.430  13.198  1.00  0.00           N  
ATOM   2505  CA  ARG A 166     -17.538 -27.460  12.767  1.00  0.00           C  
ATOM   2506  C   ARG A 166     -16.273 -27.457  13.586  1.00  0.00           C  
ATOM   2507  O   ARG A 166     -15.691 -28.510  13.850  1.00  0.00           O  
ATOM   2508  CB  ARG A 166     -17.179 -27.277  11.301  1.00  0.00           C  
ATOM   2509  CG  ARG A 166     -18.322 -27.514  10.326  1.00  0.00           C  
ATOM   2510  CD  ARG A 166     -17.895 -27.309   8.918  1.00  0.00           C  
ATOM   2511  NE  ARG A 166     -19.022 -27.348   7.999  1.00  0.00           N  
ATOM   2512  CZ  ARG A 166     -18.912 -27.386   6.657  1.00  0.00           C  
ATOM   2513  NH1 ARG A 166     -17.725 -27.392   6.093  1.00  0.00           N  
ATOM   2514  NH2 ARG A 166     -20.001 -27.420   5.907  1.00  0.00           N  
ATOM   2515  H   ARG A 166     -18.692 -25.670  12.569  1.00  0.00           H  
ATOM   2516  HA  ARG A 166     -18.019 -28.435  12.878  1.00  0.00           H  
ATOM   2517 1HB  ARG A 166     -16.815 -26.265  11.140  1.00  0.00           H  
ATOM   2518 2HB  ARG A 166     -16.372 -27.961  11.034  1.00  0.00           H  
ATOM   2519 1HG  ARG A 166     -18.682 -28.538  10.430  1.00  0.00           H  
ATOM   2520 2HG  ARG A 166     -19.135 -26.818  10.543  1.00  0.00           H  
ATOM   2521 1HD  ARG A 166     -17.412 -26.338   8.823  1.00  0.00           H  
ATOM   2522 2HD  ARG A 166     -17.195 -28.093   8.632  1.00  0.00           H  
ATOM   2523  HE  ARG A 166     -19.953 -27.343   8.395  1.00  0.00           H  
ATOM   2524 1HH1 ARG A 166     -16.894 -27.366   6.667  1.00  0.00           H  
ATOM   2525 2HH1 ARG A 166     -17.643 -27.422   5.087  1.00  0.00           H  
ATOM   2526 1HH2 ARG A 166     -20.914 -27.416   6.339  1.00  0.00           H  
ATOM   2527 2HH2 ARG A 166     -19.918 -27.449   4.901  1.00  0.00           H  
ATOM   2528  N   ALA A 167     -15.687 -26.165  14.041  1.00  0.00           N  
ATOM   2529  CA  ALA A 167     -14.489 -26.052  14.852  1.00  0.00           C  
ATOM   2530  C   ALA A 167     -14.733 -26.710  16.213  1.00  0.00           C  
ATOM   2531  O   ALA A 167     -13.838 -27.371  16.748  1.00  0.00           O  
ATOM   2532  CB  ALA A 167     -14.090 -24.589  15.009  1.00  0.00           C  
ATOM   2533  H   ALA A 167     -16.118 -25.328  13.677  1.00  0.00           H  
ATOM   2534  HA  ALA A 167     -13.685 -26.584  14.345  1.00  0.00           H  
ATOM   2535 1HB  ALA A 167     -13.190 -24.521  15.620  1.00  0.00           H  
ATOM   2536 2HB  ALA A 167     -13.895 -24.159  14.029  1.00  0.00           H  
ATOM   2537 3HB  ALA A 167     -14.899 -24.041  15.493  1.00  0.00           H  
ATOM   2538  N   LEU A 168     -15.945 -26.533  16.750  1.00  0.00           N  
ATOM   2539  CA  LEU A 168     -16.353 -27.159  18.021  1.00  0.00           C  
ATOM   2540  C   LEU A 168     -16.365 -28.691  17.955  1.00  0.00           C  
ATOM   2541  O   LEU A 168     -15.983 -29.352  18.922  1.00  0.00           O  
ATOM   2542  CB  LEU A 168     -17.747 -26.661  18.422  1.00  0.00           C  
ATOM   2543  CG  LEU A 168     -17.809 -25.232  18.974  1.00  0.00           C  
ATOM   2544  CD1 LEU A 168     -19.253 -24.746  18.966  1.00  0.00           C  
ATOM   2545  CD2 LEU A 168     -17.232 -25.206  20.383  1.00  0.00           C  
ATOM   2546  H   LEU A 168     -16.602 -25.941  16.261  1.00  0.00           H  
ATOM   2547  HA  LEU A 168     -15.624 -26.896  18.786  1.00  0.00           H  
ATOM   2548 1HB  LEU A 168     -18.397 -26.707  17.550  1.00  0.00           H  
ATOM   2549 2HB  LEU A 168     -18.149 -27.328  19.185  1.00  0.00           H  
ATOM   2550  HG  LEU A 168     -17.230 -24.567  18.333  1.00  0.00           H  
ATOM   2551 1HD1 LEU A 168     -19.297 -23.730  19.358  1.00  0.00           H  
ATOM   2552 2HD1 LEU A 168     -19.633 -24.756  17.944  1.00  0.00           H  
ATOM   2553 3HD1 LEU A 168     -19.862 -25.401  19.587  1.00  0.00           H  
ATOM   2554 1HD2 LEU A 168     -17.276 -24.189  20.774  1.00  0.00           H  
ATOM   2555 2HD2 LEU A 168     -17.813 -25.868  21.025  1.00  0.00           H  
ATOM   2556 3HD2 LEU A 168     -16.196 -25.541  20.356  1.00  0.00           H  
ATOM   2557  N   LYS A 169     -16.893 -29.403  16.772  1.00  0.00           N  
ATOM   2558  CA  LYS A 169     -16.835 -30.854  16.543  1.00  0.00           C  
ATOM   2559  C   LYS A 169     -15.403 -31.386  16.664  1.00  0.00           C  
ATOM   2560  O   LYS A 169     -15.163 -32.408  17.318  1.00  0.00           O  
ATOM   2561  CB  LYS A 169     -17.406 -31.202  15.168  1.00  0.00           C  
ATOM   2562  CG  LYS A 169     -17.362 -32.686  14.825  1.00  0.00           C  
ATOM   2563  CD  LYS A 169     -17.896 -32.945  13.425  1.00  0.00           C  
ATOM   2564  CE  LYS A 169     -17.720 -34.404  13.026  1.00  0.00           C  
ATOM   2565  NZ  LYS A 169     -18.178 -34.658  11.634  1.00  0.00           N  
ATOM   2566  H   LYS A 169     -17.359 -28.816  16.095  1.00  0.00           H  
ATOM   2567  HA  LYS A 169     -17.434 -31.350  17.306  1.00  0.00           H  
ATOM   2568 1HB  LYS A 169     -18.445 -30.877  15.113  1.00  0.00           H  
ATOM   2569 2HB  LYS A 169     -16.853 -30.664  14.397  1.00  0.00           H  
ATOM   2570 1HG  LYS A 169     -16.332 -33.043  14.884  1.00  0.00           H  
ATOM   2571 2HG  LYS A 169     -17.962 -33.243  15.543  1.00  0.00           H  
ATOM   2572 1HD  LYS A 169     -18.956 -32.693  13.388  1.00  0.00           H  
ATOM   2573 2HD  LYS A 169     -17.365 -32.317  12.710  1.00  0.00           H  
ATOM   2574 1HE  LYS A 169     -16.669 -34.677  13.106  1.00  0.00           H  
ATOM   2575 2HE  LYS A 169     -18.290 -35.038  13.705  1.00  0.00           H  
ATOM   2576 1HZ  LYS A 169     -18.045 -35.634  11.408  1.00  0.00           H  
ATOM   2577 2HZ  LYS A 169     -19.157 -34.425  11.552  1.00  0.00           H  
ATOM   2578 3HZ  LYS A 169     -17.643 -34.090  10.994  1.00  0.00           H  
ATOM   2579  N   LEU A 170     -14.397 -30.709  15.984  1.00  0.00           N  
ATOM   2580  CA  LEU A 170     -12.986 -31.076  15.958  1.00  0.00           C  
ATOM   2581  C   LEU A 170     -12.277 -30.686  17.244  1.00  0.00           C  
ATOM   2582  O   LEU A 170     -11.359 -31.373  17.671  1.00  0.00           O  
ATOM   2583  CB  LEU A 170     -12.289 -30.407  14.766  1.00  0.00           C  
ATOM   2584  CG  LEU A 170     -12.306 -31.201  13.455  1.00  0.00           C  
ATOM   2585  CD1 LEU A 170     -11.300 -32.340  13.536  1.00  0.00           C  
ATOM   2586  CD2 LEU A 170     -13.710 -31.728  13.198  1.00  0.00           C  
ATOM   2587  H   LEU A 170     -14.713 -29.934  15.419  1.00  0.00           H  
ATOM   2588  HA  LEU A 170     -12.910 -32.160  15.887  1.00  0.00           H  
ATOM   2589 1HB  LEU A 170     -12.767 -29.447  14.579  1.00  0.00           H  
ATOM   2590 2HB  LEU A 170     -11.247 -30.225  15.031  1.00  0.00           H  
ATOM   2591  HG  LEU A 170     -12.007 -30.550  12.632  1.00  0.00           H  
ATOM   2592 1HD1 LEU A 170     -11.312 -32.904  12.604  1.00  0.00           H  
ATOM   2593 2HD1 LEU A 170     -10.302 -31.933  13.701  1.00  0.00           H  
ATOM   2594 3HD1 LEU A 170     -11.564 -33.000  14.363  1.00  0.00           H  
ATOM   2595 1HD2 LEU A 170     -13.722 -32.292  12.264  1.00  0.00           H  
ATOM   2596 2HD2 LEU A 170     -14.010 -32.379  14.019  1.00  0.00           H  
ATOM   2597 3HD2 LEU A 170     -14.405 -30.891  13.125  1.00  0.00           H  
ATOM   2598  N   LYS A 171     -12.690 -29.574  17.848  1.00  0.00           N  
ATOM   2599  CA  LYS A 171     -12.157 -29.181  19.147  1.00  0.00           C  
ATOM   2600  C   LYS A 171     -12.330 -30.326  20.119  1.00  0.00           C  
ATOM   2601  O   LYS A 171     -11.390 -30.762  20.783  1.00  0.00           O  
ATOM   2602  CB  LYS A 171     -12.850 -27.923  19.673  1.00  0.00           C  
ATOM   2603  CG  LYS A 171     -12.513 -27.577  21.117  1.00  0.00           C  
ATOM   2604  CD  LYS A 171     -13.695 -27.842  22.039  1.00  0.00           C  
ATOM   2605  CE  LYS A 171     -13.441 -27.296  23.435  1.00  0.00           C  
ATOM   2606  NZ  LYS A 171     -14.547 -27.631  24.373  1.00  0.00           N  
ATOM   2607  H   LYS A 171     -13.382 -28.990  17.402  1.00  0.00           H  
ATOM   2608  HA  LYS A 171     -11.109 -28.903  19.023  1.00  0.00           H  
ATOM   2609 1HB  LYS A 171     -12.575 -27.070  19.052  1.00  0.00           H  
ATOM   2610 2HB  LYS A 171     -13.930 -28.046  19.601  1.00  0.00           H  
ATOM   2611 1HG  LYS A 171     -11.665 -28.178  21.447  1.00  0.00           H  
ATOM   2612 2HG  LYS A 171     -12.240 -26.525  21.185  1.00  0.00           H  
ATOM   2613 1HD  LYS A 171     -14.589 -27.369  21.629  1.00  0.00           H  
ATOM   2614 2HD  LYS A 171     -13.871 -28.916  22.105  1.00  0.00           H  
ATOM   2615 1HE  LYS A 171     -12.513 -27.712  23.825  1.00  0.00           H  
ATOM   2616 2HE  LYS A 171     -13.337 -26.212  23.390  1.00  0.00           H  
ATOM   2617 1HZ  LYS A 171     -14.342 -27.252  25.287  1.00  0.00           H  
ATOM   2618 2HZ  LYS A 171     -15.412 -27.235  24.031  1.00  0.00           H  
ATOM   2619 3HZ  LYS A 171     -14.642 -28.634  24.439  1.00  0.00           H  
ATOM   2620  N   THR A 172     -13.633 -30.917  20.270  1.00  0.00           N  
ATOM   2621  CA  THR A 172     -13.922 -32.003  21.182  1.00  0.00           C  
ATOM   2622  C   THR A 172     -13.174 -33.279  20.785  1.00  0.00           C  
ATOM   2623  O   THR A 172     -12.575 -33.940  21.639  1.00  0.00           O  
ATOM   2624  CB  THR A 172     -15.437 -32.281  21.238  1.00  0.00           C  
ATOM   2625  OG1 THR A 172     -16.121 -31.115  21.713  1.00  0.00           O  
ATOM   2626  CG2 THR A 172     -15.730 -33.451  22.165  1.00  0.00           C  
ATOM   2627  H   THR A 172     -14.380 -30.532  19.709  1.00  0.00           H  
ATOM   2628  HA  THR A 172     -13.564 -31.729  22.173  1.00  0.00           H  
ATOM   2629  HB  THR A 172     -15.799 -32.517  20.238  1.00  0.00           H  
ATOM   2630  HG1 THR A 172     -16.099 -30.433  21.036  1.00  0.00           H  
ATOM   2631 1HG2 THR A 172     -16.805 -33.633  22.192  1.00  0.00           H  
ATOM   2632 2HG2 THR A 172     -15.220 -34.342  21.799  1.00  0.00           H  
ATOM   2633 3HG2 THR A 172     -15.378 -33.217  23.168  1.00  0.00           H  
ATOM   2634  N   LYS A 173     -13.170 -33.605  19.495  1.00  0.00           N  
ATOM   2635  CA  LYS A 173     -12.537 -34.849  19.052  1.00  0.00           C  
ATOM   2636  C   LYS A 173     -11.052 -34.914  19.340  1.00  0.00           C  
ATOM   2637  O   LYS A 173     -10.566 -35.910  19.868  1.00  0.00           O  
ATOM   2638  CB  LYS A 173     -12.769 -35.049  17.553  1.00  0.00           C  
ATOM   2639  CG  LYS A 173     -12.157 -36.324  16.988  1.00  0.00           C  
ATOM   2640  CD  LYS A 173     -12.455 -36.467  15.502  1.00  0.00           C  
ATOM   2641  CE  LYS A 173     -11.793 -37.708  14.921  1.00  0.00           C  
ATOM   2642  NZ  LYS A 173     -12.082 -37.866  13.470  1.00  0.00           N  
ATOM   2643  H   LYS A 173     -13.601 -33.001  18.809  1.00  0.00           H  
ATOM   2644  HA  LYS A 173     -12.982 -35.678  19.604  1.00  0.00           H  
ATOM   2645 1HB  LYS A 173     -13.840 -35.073  17.351  1.00  0.00           H  
ATOM   2646 2HB  LYS A 173     -12.351 -34.205  17.005  1.00  0.00           H  
ATOM   2647 1HG  LYS A 173     -11.076 -36.305  17.132  1.00  0.00           H  
ATOM   2648 2HG  LYS A 173     -12.561 -37.187  17.515  1.00  0.00           H  
ATOM   2649 1HD  LYS A 173     -13.533 -36.537  15.352  1.00  0.00           H  
ATOM   2650 2HD  LYS A 173     -12.088 -35.589  14.971  1.00  0.00           H  
ATOM   2651 1HE  LYS A 173     -10.714 -37.643  15.059  1.00  0.00           H  
ATOM   2652 2HE  LYS A 173     -12.151 -38.592  15.449  1.00  0.00           H  
ATOM   2653 1HZ  LYS A 173     -11.627 -38.699  13.124  1.00  0.00           H  
ATOM   2654 2HZ  LYS A 173     -13.080 -37.946  13.332  1.00  0.00           H  
ATOM   2655 3HZ  LYS A 173     -11.737 -37.060  12.968  1.00  0.00           H  
ATOM   2656  N   LEU A 174     -10.338 -33.848  18.999  1.00  0.00           N  
ATOM   2657  CA  LEU A 174      -8.889 -33.854  19.052  1.00  0.00           C  
ATOM   2658  C   LEU A 174      -8.338 -33.269  20.336  1.00  0.00           C  
ATOM   2659  O   LEU A 174      -7.205 -33.560  20.708  1.00  0.00           O  
ATOM   2660  CB  LEU A 174      -8.324 -33.074  17.857  1.00  0.00           C  
ATOM   2661  CG  LEU A 174      -8.707 -33.609  16.472  1.00  0.00           C  
ATOM   2662  CD1 LEU A 174      -8.157 -32.680  15.399  1.00  0.00           C  
ATOM   2663  CD2 LEU A 174      -8.163 -35.021  16.305  1.00  0.00           C  
ATOM   2664  H   LEU A 174     -10.817 -33.013  18.694  1.00  0.00           H  
ATOM   2665  HA  LEU A 174      -8.545 -34.885  18.974  1.00  0.00           H  
ATOM   2666 1HB  LEU A 174      -8.671 -32.044  17.922  1.00  0.00           H  
ATOM   2667 2HB  LEU A 174      -7.237 -33.075  17.925  1.00  0.00           H  
ATOM   2668  HG  LEU A 174      -9.793 -33.625  16.375  1.00  0.00           H  
ATOM   2669 1HD1 LEU A 174      -8.429 -33.060  14.414  1.00  0.00           H  
ATOM   2670 2HD1 LEU A 174      -8.577 -31.683  15.530  1.00  0.00           H  
ATOM   2671 3HD1 LEU A 174      -7.072 -32.631  15.481  1.00  0.00           H  
ATOM   2672 1HD2 LEU A 174      -8.436 -35.401  15.320  1.00  0.00           H  
ATOM   2673 2HD2 LEU A 174      -7.077 -35.005  16.400  1.00  0.00           H  
ATOM   2674 3HD2 LEU A 174      -8.586 -35.667  17.073  1.00  0.00           H  
ATOM   2675  N   GLY A 175      -9.132 -32.434  21.004  1.00  0.00           N  
ATOM   2676  CA  GLY A 175      -8.671 -31.703  22.173  1.00  0.00           C  
ATOM   2677  C   GLY A 175      -7.852 -30.465  21.811  1.00  0.00           C  
ATOM   2678  O   GLY A 175      -6.825 -30.180  22.437  1.00  0.00           O  
ATOM   2679  H   GLY A 175     -10.083 -32.304  20.687  1.00  0.00           H  
ATOM   2680 1HA  GLY A 175      -9.529 -31.395  22.771  1.00  0.00           H  
ATOM   2681 2HA  GLY A 175      -8.063 -32.359  22.794  1.00  0.00           H  
ATOM   2682  N   VAL A 176      -8.298 -29.728  20.797  1.00  0.00           N  
ATOM   2683  CA  VAL A 176      -7.562 -28.564  20.311  1.00  0.00           C  
ATOM   2684  C   VAL A 176      -8.466 -27.337  20.380  1.00  0.00           C  
ATOM   2685  O   VAL A 176      -9.671 -27.465  20.564  1.00  0.00           O  
ATOM   2686  CB  VAL A 176      -7.087 -28.780  18.861  1.00  0.00           C  
ATOM   2687  CG1 VAL A 176      -6.191 -30.006  18.772  1.00  0.00           C  
ATOM   2688  CG2 VAL A 176      -8.286 -28.922  17.937  1.00  0.00           C  
ATOM   2689  H   VAL A 176      -9.170 -29.981  20.351  1.00  0.00           H  
ATOM   2690  HA  VAL A 176      -6.694 -28.410  20.953  1.00  0.00           H  
ATOM   2691  HB  VAL A 176      -6.490 -27.922  18.552  1.00  0.00           H  
ATOM   2692 1HG1 VAL A 176      -5.862 -30.144  17.742  1.00  0.00           H  
ATOM   2693 2HG1 VAL A 176      -5.319 -29.868  19.413  1.00  0.00           H  
ATOM   2694 3HG1 VAL A 176      -6.744 -30.886  19.097  1.00  0.00           H  
ATOM   2695 1HG2 VAL A 176      -7.943 -29.074  16.915  1.00  0.00           H  
ATOM   2696 2HG2 VAL A 176      -8.887 -29.777  18.250  1.00  0.00           H  
ATOM   2697 3HG2 VAL A 176      -8.891 -28.015  17.985  1.00  0.00           H  
ATOM   2698  N   SER A 177      -7.892 -26.033  20.251  1.00  0.00           N  
ATOM   2699  CA  SER A 177      -8.565 -24.741  20.267  1.00  0.00           C  
ATOM   2700  C   SER A 177      -9.398 -24.587  18.996  1.00  0.00           C  
ATOM   2701  O   SER A 177      -9.211 -25.307  18.029  1.00  0.00           O  
ATOM   2702  CB  SER A 177      -7.553 -23.617  20.376  1.00  0.00           C  
ATOM   2703  OG  SER A 177      -6.745 -23.557  19.234  1.00  0.00           O  
ATOM   2704  H   SER A 177      -6.891 -26.063  20.133  1.00  0.00           H  
ATOM   2705  HA  SER A 177      -9.207 -24.697  21.150  1.00  0.00           H  
ATOM   2706 1HB  SER A 177      -8.075 -22.669  20.507  1.00  0.00           H  
ATOM   2707 2HB  SER A 177      -6.931 -23.771  21.256  1.00  0.00           H  
ATOM   2708  HG  SER A 177      -6.087 -24.248  19.338  1.00  0.00           H  
ATOM   2709  N   LEU A 178     -10.322 -23.642  19.005  1.00  0.00           N  
ATOM   2710  CA  LEU A 178     -11.178 -23.377  17.860  1.00  0.00           C  
ATOM   2711  C   LEU A 178     -10.348 -22.894  16.673  1.00  0.00           C  
ATOM   2712  O   LEU A 178     -10.687 -23.137  15.505  1.00  0.00           O  
ATOM   2713  CB  LEU A 178     -12.240 -22.330  18.220  1.00  0.00           C  
ATOM   2714  CG  LEU A 178     -13.309 -22.783  19.222  1.00  0.00           C  
ATOM   2715  CD1 LEU A 178     -14.142 -21.583  19.654  1.00  0.00           C  
ATOM   2716  CD2 LEU A 178     -14.182 -23.853  18.585  1.00  0.00           C  
ATOM   2717  H   LEU A 178     -10.432 -23.085  19.841  1.00  0.00           H  
ATOM   2718  HA  LEU A 178     -11.697 -24.300  17.598  1.00  0.00           H  
ATOM   2719 1HB  LEU A 178     -11.739 -21.459  18.641  1.00  0.00           H  
ATOM   2720 2HB  LEU A 178     -12.750 -22.024  17.307  1.00  0.00           H  
ATOM   2721  HG  LEU A 178     -12.825 -23.190  20.111  1.00  0.00           H  
ATOM   2722 1HD1 LEU A 178     -14.901 -21.905  20.367  1.00  0.00           H  
ATOM   2723 2HD1 LEU A 178     -13.495 -20.842  20.124  1.00  0.00           H  
ATOM   2724 3HD1 LEU A 178     -14.625 -21.144  18.783  1.00  0.00           H  
ATOM   2725 1HD2 LEU A 178     -14.941 -24.176  19.298  1.00  0.00           H  
ATOM   2726 2HD2 LEU A 178     -14.666 -23.447  17.697  1.00  0.00           H  
ATOM   2727 3HD2 LEU A 178     -13.564 -24.706  18.302  1.00  0.00           H  
ATOM   2728  N   LEU A 179      -9.263 -22.117  16.873  1.00  0.00           N  
ATOM   2729  CA  LEU A 179      -8.298 -21.577  15.934  1.00  0.00           C  
ATOM   2730  C   LEU A 179      -7.511 -22.680  15.254  1.00  0.00           C  
ATOM   2731  O   LEU A 179      -7.234 -22.613  14.057  1.00  0.00           O  
ATOM   2732  CB  LEU A 179      -7.335 -20.625  16.655  1.00  0.00           C  
ATOM   2733  CG  LEU A 179      -6.230 -20.012  15.785  1.00  0.00           C  
ATOM   2734  CD1 LEU A 179      -6.858 -19.287  14.602  1.00  0.00           C  
ATOM   2735  CD2 LEU A 179      -5.390 -19.063  16.626  1.00  0.00           C  
ATOM   2736  H   LEU A 179      -9.162 -21.908  17.856  1.00  0.00           H  
ATOM   2737  HA  LEU A 179      -8.836 -21.023  15.164  1.00  0.00           H  
ATOM   2738 1HB  LEU A 179      -7.912 -19.806  17.083  1.00  0.00           H  
ATOM   2739 2HB  LEU A 179      -6.854 -21.167  17.469  1.00  0.00           H  
ATOM   2740  HG  LEU A 179      -5.596 -20.806  15.390  1.00  0.00           H  
ATOM   2741 1HD1 LEU A 179      -6.072 -18.852  13.984  1.00  0.00           H  
ATOM   2742 2HD1 LEU A 179      -7.437 -19.993  14.008  1.00  0.00           H  
ATOM   2743 3HD1 LEU A 179      -7.512 -18.496  14.967  1.00  0.00           H  
ATOM   2744 1HD2 LEU A 179      -4.604 -18.628  16.007  1.00  0.00           H  
ATOM   2745 2HD2 LEU A 179      -6.023 -18.268  17.020  1.00  0.00           H  
ATOM   2746 3HD2 LEU A 179      -4.939 -19.611  17.453  1.00  0.00           H  
ATOM   2747  N   GLN A 180      -7.029 -23.754  16.011  1.00  0.00           N  
ATOM   2748  CA  GLN A 180      -6.414 -24.978  15.510  1.00  0.00           C  
ATOM   2749  C   GLN A 180      -7.406 -25.809  14.733  1.00  0.00           C  
ATOM   2750  O   GLN A 180      -7.065 -26.389  13.696  1.00  0.00           O  
ATOM   2751  CB  GLN A 180      -5.836 -25.804  16.662  1.00  0.00           C  
ATOM   2752  CG  GLN A 180      -4.623 -25.179  17.330  1.00  0.00           C  
ATOM   2753  CD  GLN A 180      -4.303 -25.822  18.666  1.00  0.00           C  
ATOM   2754  OE1 GLN A 180      -5.110 -25.782  19.600  1.00  0.00           O  
ATOM   2755  NE2 GLN A 180      -3.123 -26.420  18.766  1.00  0.00           N  
ATOM   2756  H   GLN A 180      -7.135 -23.632  17.008  1.00  0.00           H  
ATOM   2757  HA  GLN A 180      -5.592 -24.704  14.845  1.00  0.00           H  
ATOM   2758 1HB  GLN A 180      -6.601 -25.952  17.424  1.00  0.00           H  
ATOM   2759 2HB  GLN A 180      -5.547 -26.789  16.294  1.00  0.00           H  
ATOM   2760 1HG  GLN A 180      -3.759 -25.301  16.676  1.00  0.00           H  
ATOM   2761 2HG  GLN A 180      -4.819 -24.120  17.497  1.00  0.00           H  
ATOM   2762 1HE2 GLN A 180      -2.857 -26.861  19.625  1.00  0.00           H  
ATOM   2763 2HE2 GLN A 180      -2.498 -26.430  17.986  1.00  0.00           H  
ATOM   2764  N   ALA A 181      -8.701 -25.972  15.253  1.00  0.00           N  
ATOM   2765  CA  ALA A 181      -9.715 -26.714  14.508  1.00  0.00           C  
ATOM   2766  C   ALA A 181     -10.081 -25.961  13.235  1.00  0.00           C  
ATOM   2767  O   ALA A 181     -10.337 -26.564  12.195  1.00  0.00           O  
ATOM   2768  CB  ALA A 181     -10.953 -26.924  15.370  1.00  0.00           C  
ATOM   2769  H   ALA A 181      -8.929 -25.606  16.166  1.00  0.00           H  
ATOM   2770  HA  ALA A 181      -9.300 -27.684  14.246  1.00  0.00           H  
ATOM   2771 1HB  ALA A 181     -11.701 -27.478  14.800  1.00  0.00           H  
ATOM   2772 2HB  ALA A 181     -10.684 -27.488  16.261  1.00  0.00           H  
ATOM   2773 3HB  ALA A 181     -11.363 -25.957  15.660  1.00  0.00           H  
ATOM   2774  N   ALA A 182     -10.101 -24.635  13.329  1.00  0.00           N  
ATOM   2775  CA  ALA A 182     -10.415 -23.803  12.174  1.00  0.00           C  
ATOM   2776  C   ALA A 182      -9.387 -24.015  11.076  1.00  0.00           C  
ATOM   2777  O   ALA A 182      -9.733 -24.104   9.897  1.00  0.00           O  
ATOM   2778  CB  ALA A 182     -10.478 -22.336  12.572  1.00  0.00           C  
ATOM   2779  H   ALA A 182      -9.896 -24.191  14.213  1.00  0.00           H  
ATOM   2780  HA  ALA A 182     -11.389 -24.107  11.793  1.00  0.00           H  
ATOM   2781 1HB  ALA A 182     -10.707 -21.731  11.694  1.00  0.00           H  
ATOM   2782 2HB  ALA A 182     -11.258 -22.195  13.321  1.00  0.00           H  
ATOM   2783 3HB  ALA A 182      -9.519 -22.030  12.984  1.00  0.00           H  
ATOM   2784  N   ALA A 183      -7.919 -24.119  11.390  1.00  0.00           N  
ATOM   2785  CA  ALA A 183      -6.886 -24.450  10.419  1.00  0.00           C  
ATOM   2786  C   ALA A 183      -7.098 -25.816   9.753  1.00  0.00           C  
ATOM   2787  O   ALA A 183      -6.735 -26.016   8.595  1.00  0.00           O  
ATOM   2788  CB  ALA A 183      -5.521 -24.403  11.090  1.00  0.00           C  
ATOM   2789  H   ALA A 183      -7.657 -23.941  12.350  1.00  0.00           H  
ATOM   2790  HA  ALA A 183      -6.913 -23.702   9.627  1.00  0.00           H  
ATOM   2791 1HB  ALA A 183      -4.747 -24.628  10.357  1.00  0.00           H  
ATOM   2792 2HB  ALA A 183      -5.352 -23.408  11.502  1.00  0.00           H  
ATOM   2793 3HB  ALA A 183      -5.485 -25.138  11.893  1.00  0.00           H  
ATOM   2794  N   ILE A 184      -7.610 -26.886  10.531  1.00  0.00           N  
ATOM   2795  CA  ILE A 184      -7.992 -28.198   9.983  1.00  0.00           C  
ATOM   2796  C   ILE A 184      -9.120 -28.089   8.955  1.00  0.00           C  
ATOM   2797  O   ILE A 184      -9.082 -28.735   7.908  1.00  0.00           O  
ATOM   2798  CB  ILE A 184      -8.428 -29.153  11.109  1.00  0.00           C  
ATOM   2799  CG1 ILE A 184      -7.232 -29.517  11.993  1.00  0.00           C  
ATOM   2800  CG2 ILE A 184      -9.064 -30.406  10.528  1.00  0.00           C  
ATOM   2801  CD1 ILE A 184      -7.615 -30.193  13.290  1.00  0.00           C  
ATOM   2802  H   ILE A 184      -7.749 -26.705  11.516  1.00  0.00           H  
ATOM   2803  HA  ILE A 184      -7.128 -28.628   9.482  1.00  0.00           H  
ATOM   2804  HB  ILE A 184      -9.152 -28.653  11.751  1.00  0.00           H  
ATOM   2805 1HG1 ILE A 184      -6.564 -30.182  11.446  1.00  0.00           H  
ATOM   2806 2HG1 ILE A 184      -6.669 -28.615  12.233  1.00  0.00           H  
ATOM   2807 1HG2 ILE A 184      -9.366 -31.070  11.337  1.00  0.00           H  
ATOM   2808 2HG2 ILE A 184      -9.939 -30.130   9.941  1.00  0.00           H  
ATOM   2809 3HG2 ILE A 184      -8.344 -30.917   9.888  1.00  0.00           H  
ATOM   2810 1HD1 ILE A 184      -6.714 -30.419  13.862  1.00  0.00           H  
ATOM   2811 2HD1 ILE A 184      -8.255 -29.530  13.871  1.00  0.00           H  
ATOM   2812 3HD1 ILE A 184      -8.148 -31.117  13.075  1.00  0.00           H  
ATOM   2813  N   LEU A 185     -10.280 -27.213   9.180  1.00  0.00           N  
ATOM   2814  CA  LEU A 185     -11.390 -26.947   8.268  1.00  0.00           C  
ATOM   2815  C   LEU A 185     -10.891 -26.266   6.993  1.00  0.00           C  
ATOM   2816  O   LEU A 185     -11.332 -26.580   5.879  1.00  0.00           O  
ATOM   2817  CB  LEU A 185     -12.442 -26.065   8.953  1.00  0.00           C  
ATOM   2818  CG  LEU A 185     -13.094 -26.660  10.207  1.00  0.00           C  
ATOM   2819  CD1 LEU A 185     -14.018 -25.627  10.838  1.00  0.00           C  
ATOM   2820  CD2 LEU A 185     -13.858 -27.921   9.833  1.00  0.00           C  
ATOM   2821  H   LEU A 185     -10.266 -26.764  10.083  1.00  0.00           H  
ATOM   2822  HA  LEU A 185     -11.851 -27.896   7.995  1.00  0.00           H  
ATOM   2823 1HB  LEU A 185     -11.973 -25.124   9.238  1.00  0.00           H  
ATOM   2824 2HB  LEU A 185     -13.235 -25.850   8.237  1.00  0.00           H  
ATOM   2825  HG  LEU A 185     -12.322 -26.907  10.937  1.00  0.00           H  
ATOM   2826 1HD1 LEU A 185     -14.481 -26.050  11.730  1.00  0.00           H  
ATOM   2827 2HD1 LEU A 185     -13.441 -24.744  11.114  1.00  0.00           H  
ATOM   2828 3HD1 LEU A 185     -14.792 -25.348  10.125  1.00  0.00           H  
ATOM   2829 1HD2 LEU A 185     -14.321 -28.344  10.725  1.00  0.00           H  
ATOM   2830 2HD2 LEU A 185     -14.631 -27.675   9.104  1.00  0.00           H  
ATOM   2831 3HD2 LEU A 185     -13.171 -28.648   9.401  1.00  0.00           H  
ATOM   2832  N   ILE A 186      -9.955 -25.339   7.172  1.00  0.00           N  
ATOM   2833  CA  ILE A 186      -9.295 -24.690   6.042  1.00  0.00           C  
ATOM   2834  C   ILE A 186      -8.486 -25.696   5.226  1.00  0.00           C  
ATOM   2835  O   ILE A 186      -8.559 -25.715   3.997  1.00  0.00           O  
ATOM   2836  CB  ILE A 186      -8.372 -23.555   6.522  1.00  0.00           C  
ATOM   2837  CG1 ILE A 186      -9.199 -22.396   7.085  1.00  0.00           C  
ATOM   2838  CG2 ILE A 186      -7.483 -23.075   5.385  1.00  0.00           C  
ATOM   2839  CD1 ILE A 186      -8.385 -21.387   7.863  1.00  0.00           C  
ATOM   2840  H   ILE A 186      -9.694 -25.077   8.111  1.00  0.00           H  
ATOM   2841  HA  ILE A 186     -10.066 -24.275   5.393  1.00  0.00           H  
ATOM   2842  HB  ILE A 186      -7.743 -23.917   7.334  1.00  0.00           H  
ATOM   2843 1HG1 ILE A 186      -9.698 -21.875   6.268  1.00  0.00           H  
ATOM   2844 2HG1 ILE A 186      -9.974 -22.788   7.744  1.00  0.00           H  
ATOM   2845 1HG2 ILE A 186      -6.837 -22.273   5.741  1.00  0.00           H  
ATOM   2846 2HG2 ILE A 186      -6.870 -23.903   5.029  1.00  0.00           H  
ATOM   2847 3HG2 ILE A 186      -8.103 -22.706   4.568  1.00  0.00           H  
ATOM   2848 1HD1 ILE A 186      -9.041 -20.597   8.230  1.00  0.00           H  
ATOM   2849 2HD1 ILE A 186      -7.904 -21.881   8.708  1.00  0.00           H  
ATOM   2850 3HD1 ILE A 186      -7.625 -20.955   7.214  1.00  0.00           H  
ATOM   2851  N   LEU A 187      -7.706 -26.540   5.900  1.00  0.00           N  
ATOM   2852  CA  LEU A 187      -6.941 -27.556   5.186  1.00  0.00           C  
ATOM   2853  C   LEU A 187      -7.804 -28.454   4.297  1.00  0.00           C  
ATOM   2854  O   LEU A 187      -7.450 -28.731   3.151  1.00  0.00           O  
ATOM   2855  CB  LEU A 187      -6.177 -28.424   6.194  1.00  0.00           C  
ATOM   2856  CG  LEU A 187      -5.386 -29.595   5.597  1.00  0.00           C  
ATOM   2857  CD1 LEU A 187      -4.326 -29.059   4.645  1.00  0.00           C  
ATOM   2858  CD2 LEU A 187      -4.753 -30.404   6.720  1.00  0.00           C  
ATOM   2859  H   LEU A 187      -7.636 -26.490   6.907  1.00  0.00           H  
ATOM   2860  HA  LEU A 187      -6.235 -27.048   4.529  1.00  0.00           H  
ATOM   2861 1HB  LEU A 187      -5.476 -27.792   6.736  1.00  0.00           H  
ATOM   2862 2HB  LEU A 187      -6.890 -28.836   6.908  1.00  0.00           H  
ATOM   2863  HG  LEU A 187      -6.057 -30.234   5.024  1.00  0.00           H  
ATOM   2864 1HD1 LEU A 187      -3.763 -29.891   4.221  1.00  0.00           H  
ATOM   2865 2HD1 LEU A 187      -4.807 -28.501   3.841  1.00  0.00           H  
ATOM   2866 3HD1 LEU A 187      -3.647 -28.402   5.188  1.00  0.00           H  
ATOM   2867 1HD2 LEU A 187      -4.191 -31.237   6.296  1.00  0.00           H  
ATOM   2868 2HD2 LEU A 187      -4.080 -29.766   7.293  1.00  0.00           H  
ATOM   2869 3HD2 LEU A 187      -5.534 -30.790   7.375  1.00  0.00           H  
ATOM   2870  N   ALA A 188      -8.946 -28.919   4.810  1.00  0.00           N  
ATOM   2871  CA  ALA A 188      -9.856 -29.734   3.996  1.00  0.00           C  
ATOM   2872  C   ALA A 188     -10.333 -29.018   2.725  1.00  0.00           C  
ATOM   2873  O   ALA A 188     -10.440 -29.624   1.657  1.00  0.00           O  
ATOM   2874  CB  ALA A 188     -11.052 -30.201   4.824  1.00  0.00           C  
ATOM   2875  H   ALA A 188      -9.193 -28.715   5.768  1.00  0.00           H  
ATOM   2876  HA  ALA A 188      -9.305 -30.610   3.648  1.00  0.00           H  
ATOM   2877 1HB  ALA A 188     -11.713 -30.802   4.201  1.00  0.00           H  
ATOM   2878 2HB  ALA A 188     -10.700 -30.800   5.664  1.00  0.00           H  
ATOM   2879 3HB  ALA A 188     -11.594 -29.334   5.196  1.00  0.00           H  
ATOM   2880  N   ALA A 189     -10.676 -27.692   2.846  1.00  0.00           N  
ATOM   2881  CA  ALA A 189     -11.134 -26.904   1.708  1.00  0.00           C  
ATOM   2882  C   ALA A 189      -9.986 -26.774   0.708  1.00  0.00           C  
ATOM   2883  O   ALA A 189     -10.193 -26.845  -0.503  1.00  0.00           O  
ATOM   2884  CB  ALA A 189     -11.632 -25.544   2.173  1.00  0.00           C  
ATOM   2885  H   ALA A 189     -10.607 -27.252   3.752  1.00  0.00           H  
ATOM   2886  HA  ALA A 189     -11.958 -27.439   1.234  1.00  0.00           H  
ATOM   2887 1HB  ALA A 189     -11.971 -24.967   1.311  1.00  0.00           H  
ATOM   2888 2HB  ALA A 189     -12.460 -25.677   2.868  1.00  0.00           H  
ATOM   2889 3HB  ALA A 189     -10.823 -25.011   2.670  1.00  0.00           H  
ATOM   2890  N   ARG A 190      -8.780 -26.583   1.233  1.00  0.00           N  
ATOM   2891  CA  ARG A 190      -7.588 -26.426   0.407  1.00  0.00           C  
ATOM   2892  C   ARG A 190      -7.194 -27.702  -0.345  1.00  0.00           C  
ATOM   2893  O   ARG A 190      -6.665 -27.642  -1.456  1.00  0.00           O  
ATOM   2894  CB  ARG A 190      -6.417 -25.980   1.270  1.00  0.00           C  
ATOM   2895  CG  ARG A 190      -6.573 -24.604   1.898  1.00  0.00           C  
ATOM   2896  CD  ARG A 190      -6.380 -23.520   0.901  1.00  0.00           C  
ATOM   2897  NE  ARG A 190      -6.346 -22.208   1.526  1.00  0.00           N  
ATOM   2898  CZ  ARG A 190      -6.451 -21.041   0.861  1.00  0.00           C  
ATOM   2899  NH1 ARG A 190      -6.595 -21.039  -0.446  1.00  0.00           N  
ATOM   2900  NH2 ARG A 190      -6.409 -19.897   1.522  1.00  0.00           N  
ATOM   2901  H   ARG A 190      -8.691 -26.546   2.240  1.00  0.00           H  
ATOM   2902  HA  ARG A 190      -7.787 -25.665  -0.347  1.00  0.00           H  
ATOM   2903 1HB  ARG A 190      -6.267 -26.695   2.077  1.00  0.00           H  
ATOM   2904 2HB  ARG A 190      -5.507 -25.968   0.670  1.00  0.00           H  
ATOM   2905 1HG  ARG A 190      -7.573 -24.508   2.320  1.00  0.00           H  
ATOM   2906 2HG  ARG A 190      -5.832 -24.479   2.688  1.00  0.00           H  
ATOM   2907 1HD  ARG A 190      -5.437 -23.672   0.376  1.00  0.00           H  
ATOM   2908 2HD  ARG A 190      -7.200 -23.535   0.184  1.00  0.00           H  
ATOM   2909  HE  ARG A 190      -6.236 -22.168   2.531  1.00  0.00           H  
ATOM   2910 1HH1 ARG A 190      -6.628 -21.913  -0.951  1.00  0.00           H  
ATOM   2911 2HH1 ARG A 190      -6.674 -20.165  -0.944  1.00  0.00           H  
ATOM   2912 1HH2 ARG A 190      -6.298 -19.898   2.527  1.00  0.00           H  
ATOM   2913 2HH2 ARG A 190      -6.487 -19.023   1.024  1.00  0.00           H  
ATOM   2914  N   LEU A 191      -7.332 -28.951   0.273  1.00  0.00           N  
ATOM   2915  CA  LEU A 191      -7.045 -30.266  -0.282  1.00  0.00           C  
ATOM   2916  C   LEU A 191      -8.170 -30.729  -1.181  1.00  0.00           C  
ATOM   2917  O   LEU A 191      -7.955 -31.481  -2.124  1.00  0.00           O  
ATOM   2918  CB  LEU A 191      -6.831 -31.286   0.844  1.00  0.00           C  
ATOM   2919  CG  LEU A 191      -5.594 -31.058   1.722  1.00  0.00           C  
ATOM   2920  CD1 LEU A 191      -5.619 -32.026   2.897  1.00  0.00           C  
ATOM   2921  CD2 LEU A 191      -4.336 -31.245   0.886  1.00  0.00           C  
ATOM   2922  H   LEU A 191      -7.596 -28.874   1.244  1.00  0.00           H  
ATOM   2923  HA  LEU A 191      -6.128 -30.202  -0.868  1.00  0.00           H  
ATOM   2924 1HB  LEU A 191      -7.704 -31.276   1.494  1.00  0.00           H  
ATOM   2925 2HB  LEU A 191      -6.745 -32.279   0.401  1.00  0.00           H  
ATOM   2926  HG  LEU A 191      -5.615 -30.044   2.124  1.00  0.00           H  
ATOM   2927 1HD1 LEU A 191      -4.740 -31.863   3.521  1.00  0.00           H  
ATOM   2928 2HD1 LEU A 191      -6.519 -31.857   3.488  1.00  0.00           H  
ATOM   2929 3HD1 LEU A 191      -5.616 -33.050   2.525  1.00  0.00           H  
ATOM   2930 1HD2 LEU A 191      -3.458 -31.082   1.511  1.00  0.00           H  
ATOM   2931 2HD2 LEU A 191      -4.313 -32.258   0.485  1.00  0.00           H  
ATOM   2932 3HD2 LEU A 191      -4.336 -30.529   0.064  1.00  0.00           H  
ATOM   2933  N   GLY A 192      -9.386 -30.285  -0.884  1.00  0.00           N  
ATOM   2934  CA  GLY A 192     -10.524 -30.681  -1.683  1.00  0.00           C  
ATOM   2935  C   GLY A 192     -11.092 -31.988  -1.163  1.00  0.00           C  
ATOM   2936  O   GLY A 192     -11.559 -32.825  -1.944  1.00  0.00           O  
ATOM   2937  H   GLY A 192      -9.529 -29.668  -0.098  1.00  0.00           H  
ATOM   2938 1HA  GLY A 192     -11.283 -29.900  -1.649  1.00  0.00           H  
ATOM   2939 2HA  GLY A 192     -10.219 -30.788  -2.724  1.00  0.00           H  
ATOM   2940  N   THR A 193     -11.033 -32.170   0.158  1.00  0.00           N  
ATOM   2941  CA  THR A 193     -11.517 -33.395   0.805  1.00  0.00           C  
ATOM   2942  C   THR A 193     -12.340 -33.097   2.070  1.00  0.00           C  
ATOM   2943  O   THR A 193     -12.783 -31.967   2.277  1.00  0.00           O  
ATOM   2944  CB  THR A 193     -10.342 -34.323   1.164  1.00  0.00           C  
ATOM   2945  OG1 THR A 193     -10.847 -35.597   1.586  1.00  0.00           O  
ATOM   2946  CG2 THR A 193      -9.507 -33.717   2.282  1.00  0.00           C  
ATOM   2947  H   THR A 193     -10.639 -31.435   0.728  1.00  0.00           H  
ATOM   2948  HA  THR A 193     -12.141 -33.939   0.093  1.00  0.00           H  
ATOM   2949  HB  THR A 193      -9.713 -34.470   0.287  1.00  0.00           H  
ATOM   2950  HG1 THR A 193     -10.154 -36.256   1.509  1.00  0.00           H  
ATOM   2951 1HG2 THR A 193      -8.681 -34.387   2.522  1.00  0.00           H  
ATOM   2952 2HG2 THR A 193      -9.112 -32.754   1.960  1.00  0.00           H  
ATOM   2953 3HG2 THR A 193     -10.128 -33.577   3.165  1.00  0.00           H  
ATOM   2954  N   THR A 194     -12.547 -34.166   2.873  1.00  0.00           N  
ATOM   2955  CA  THR A 194     -13.353 -34.051   4.085  1.00  0.00           C  
ATOM   2956  C   THR A 194     -12.475 -33.590   5.222  1.00  0.00           C  
ATOM   2957  O   THR A 194     -11.249 -33.609   5.097  1.00  0.00           O  
ATOM   2958  CB  THR A 194     -14.031 -35.384   4.453  1.00  0.00           C  
ATOM   2959  OG1 THR A 194     -13.029 -36.364   4.756  1.00  0.00           O  
ATOM   2960  CG2 THR A 194     -14.890 -35.881   3.301  1.00  0.00           C  
ATOM   2961  H   THR A 194     -12.137 -35.059   2.638  1.00  0.00           H  
ATOM   2962  HA  THR A 194     -14.150 -33.328   3.903  1.00  0.00           H  
ATOM   2963  HB  THR A 194     -14.658 -35.242   5.333  1.00  0.00           H  
ATOM   2964  HG1 THR A 194     -13.315 -36.891   5.506  1.00  0.00           H  
ATOM   2965 1HG2 THR A 194     -15.362 -36.824   3.579  1.00  0.00           H  
ATOM   2966 2HG2 THR A 194     -15.660 -35.143   3.076  1.00  0.00           H  
ATOM   2967 3HG2 THR A 194     -14.267 -36.034   2.421  1.00  0.00           H  
ATOM   2968  N   VAL A 195     -13.103 -33.209   6.322  1.00  0.00           N  
ATOM   2969  CA  VAL A 195     -12.376 -32.698   7.491  1.00  0.00           C  
ATOM   2970  C   VAL A 195     -11.581 -33.811   8.186  1.00  0.00           C  
ATOM   2971  O   VAL A 195     -10.435 -33.607   8.591  1.00  0.00           O  
ATOM   2972  CB  VAL A 195     -13.360 -32.070   8.497  1.00  0.00           C  
ATOM   2973  CG1 VAL A 195     -12.626 -31.630   9.754  1.00  0.00           C  
ATOM   2974  CG2 VAL A 195     -14.079 -30.895   7.851  1.00  0.00           C  
ATOM   2975  H   VAL A 195     -14.110 -33.258   6.349  1.00  0.00           H  
ATOM   2976  HA  VAL A 195     -11.647 -31.964   7.152  1.00  0.00           H  
ATOM   2977  HB  VAL A 195     -14.088 -32.824   8.797  1.00  0.00           H  
ATOM   2978 1HG1 VAL A 195     -13.336 -31.188  10.454  1.00  0.00           H  
ATOM   2979 2HG1 VAL A 195     -12.149 -32.491  10.219  1.00  0.00           H  
ATOM   2980 3HG1 VAL A 195     -11.869 -30.890   9.494  1.00  0.00           H  
ATOM   2981 1HG2 VAL A 195     -14.774 -30.457   8.568  1.00  0.00           H  
ATOM   2982 2HG2 VAL A 195     -13.350 -30.145   7.546  1.00  0.00           H  
ATOM   2983 3HG2 VAL A 195     -14.631 -31.243   6.978  1.00  0.00           H  
ATOM   2984  N   GLU A 196     -12.199 -34.984   8.309  1.00  0.00           N  
ATOM   2985  CA  GLU A 196     -11.584 -36.130   8.967  1.00  0.00           C  
ATOM   2986  C   GLU A 196     -10.382 -36.564   8.133  1.00  0.00           C  
ATOM   2987  O   GLU A 196      -9.335 -36.950   8.663  1.00  0.00           O  
ATOM   2988  CB  GLU A 196     -12.580 -37.282   9.121  1.00  0.00           C  
ATOM   2989  CG  GLU A 196     -13.753 -36.980  10.042  1.00  0.00           C  
ATOM   2990  CD  GLU A 196     -14.796 -36.110   9.395  1.00  0.00           C  
ATOM   2991  OE1 GLU A 196     -14.677 -35.848   8.222  1.00  0.00           O  
ATOM   2992  OE2 GLU A 196     -15.710 -35.709  10.074  1.00  0.00           O  
ATOM   2993  H   GLU A 196     -13.131 -35.077   7.930  1.00  0.00           H  
ATOM   2994  HA  GLU A 196     -11.270 -35.827   9.967  1.00  0.00           H  
ATOM   2995 1HB  GLU A 196     -12.981 -37.550   8.143  1.00  0.00           H  
ATOM   2996 2HB  GLU A 196     -12.063 -38.159   9.514  1.00  0.00           H  
ATOM   2997 1HG  GLU A 196     -14.216 -37.919  10.343  1.00  0.00           H  
ATOM   2998 2HG  GLU A 196     -13.381 -36.486  10.938  1.00  0.00           H  
ATOM   2999  N   GLN A 197     -10.435 -36.584   6.657  1.00  0.00           N  
ATOM   3000  CA  GLN A 197      -9.322 -36.927   5.789  1.00  0.00           C  
ATOM   3001  C   GLN A 197      -8.219 -35.875   5.870  1.00  0.00           C  
ATOM   3002  O   GLN A 197      -7.033 -36.200   5.816  1.00  0.00           O  
ATOM   3003  CB  GLN A 197      -9.800 -37.079   4.342  1.00  0.00           C  
ATOM   3004  CG  GLN A 197      -8.731 -37.570   3.382  1.00  0.00           C  
ATOM   3005  CD  GLN A 197      -8.243 -38.965   3.724  1.00  0.00           C  
ATOM   3006  OE1 GLN A 197      -9.036 -39.901   3.854  1.00  0.00           O  
ATOM   3007  NE2 GLN A 197      -6.931 -39.112   3.872  1.00  0.00           N  
ATOM   3008  H   GLN A 197     -11.323 -36.337   6.244  1.00  0.00           H  
ATOM   3009  HA  GLN A 197      -8.906 -37.878   6.120  1.00  0.00           H  
ATOM   3010 1HB  GLN A 197     -10.634 -37.780   4.306  1.00  0.00           H  
ATOM   3011 2HB  GLN A 197     -10.165 -36.119   3.977  1.00  0.00           H  
ATOM   3012 1HG  GLN A 197      -9.145 -37.591   2.374  1.00  0.00           H  
ATOM   3013 2HG  GLN A 197      -7.880 -36.891   3.422  1.00  0.00           H  
ATOM   3014 1HE2 GLN A 197      -6.550 -40.009   4.099  1.00  0.00           H  
ATOM   3015 2HE2 GLN A 197      -6.323 -38.326   3.758  1.00  0.00           H  
ATOM   3016  N   ALA A 198      -8.598 -34.611   6.000  1.00  0.00           N  
ATOM   3017  CA  ALA A 198      -7.600 -33.545   6.130  1.00  0.00           C  
ATOM   3018  C   ALA A 198      -6.721 -33.736   7.360  1.00  0.00           C  
ATOM   3019  O   ALA A 198      -5.533 -33.416   7.350  1.00  0.00           O  
ATOM   3020  CB  ALA A 198      -8.279 -32.181   6.170  1.00  0.00           C  
ATOM   3021  H   ALA A 198      -9.579 -34.371   6.012  1.00  0.00           H  
ATOM   3022  HA  ALA A 198      -6.947 -33.587   5.257  1.00  0.00           H  
ATOM   3023 1HB  ALA A 198      -7.522 -31.402   6.266  1.00  0.00           H  
ATOM   3024 2HB  ALA A 198      -8.844 -32.030   5.251  1.00  0.00           H  
ATOM   3025 3HB  ALA A 198      -8.955 -32.139   7.021  1.00  0.00           H  
ATOM   3026  N   VAL A 199      -7.326 -34.181   8.611  1.00  0.00           N  
ATOM   3027  CA  VAL A 199      -6.531 -34.478   9.794  1.00  0.00           C  
ATOM   3028  C   VAL A 199      -5.565 -35.639   9.552  1.00  0.00           C  
ATOM   3029  O   VAL A 199      -4.399 -35.589   9.956  1.00  0.00           O  
ATOM   3030  CB  VAL A 199      -7.453 -34.820  10.979  1.00  0.00           C  
ATOM   3031  CG1 VAL A 199      -6.635 -35.296  12.171  1.00  0.00           C  
ATOM   3032  CG2 VAL A 199      -8.291 -33.607  11.350  1.00  0.00           C  
ATOM   3033  H   VAL A 199      -8.328 -34.307   8.649  1.00  0.00           H  
ATOM   3034  HA  VAL A 199      -5.919 -33.605  10.028  1.00  0.00           H  
ATOM   3035  HB  VAL A 199      -8.109 -35.642  10.689  1.00  0.00           H  
ATOM   3036 1HG1 VAL A 199      -7.303 -35.535  12.999  1.00  0.00           H  
ATOM   3037 2HG1 VAL A 199      -6.071 -36.186  11.892  1.00  0.00           H  
ATOM   3038 3HG1 VAL A 199      -5.947 -34.510  12.476  1.00  0.00           H  
ATOM   3039 1HG2 VAL A 199      -8.941 -33.857  12.188  1.00  0.00           H  
ATOM   3040 2HG2 VAL A 199      -7.634 -32.784  11.633  1.00  0.00           H  
ATOM   3041 3HG2 VAL A 199      -8.899 -33.309  10.496  1.00  0.00           H  
ATOM   3042  N   GLU A 200      -6.028 -36.896   8.845  1.00  0.00           N  
ATOM   3043  CA  GLU A 200      -5.167 -38.024   8.551  1.00  0.00           C  
ATOM   3044  C   GLU A 200      -4.026 -37.594   7.646  1.00  0.00           C  
ATOM   3045  O   GLU A 200      -2.886 -38.025   7.820  1.00  0.00           O  
ATOM   3046  CB  GLU A 200      -5.964 -39.153   7.894  1.00  0.00           C  
ATOM   3047  CG  GLU A 200      -5.155 -40.409   7.606  1.00  0.00           C  
ATOM   3048  CD  GLU A 200      -5.988 -41.524   7.036  1.00  0.00           C  
ATOM   3049  OE1 GLU A 200      -7.170 -41.336   6.878  1.00  0.00           O  
ATOM   3050  OE2 GLU A 200      -5.441 -42.565   6.759  1.00  0.00           O  
ATOM   3051  H   GLU A 200      -6.999 -36.933   8.569  1.00  0.00           H  
ATOM   3052  HA  GLU A 200      -4.747 -38.392   9.488  1.00  0.00           H  
ATOM   3053 1HB  GLU A 200      -6.798 -39.432   8.538  1.00  0.00           H  
ATOM   3054 2HB  GLU A 200      -6.383 -38.801   6.951  1.00  0.00           H  
ATOM   3055 1HG  GLU A 200      -4.363 -40.165   6.898  1.00  0.00           H  
ATOM   3056 2HG  GLU A 200      -4.687 -40.747   8.530  1.00  0.00           H  
ATOM   3057  N   ARG A 201      -4.272 -36.657   6.551  1.00  0.00           N  
ATOM   3058  CA  ARG A 201      -3.235 -36.163   5.650  1.00  0.00           C  
ATOM   3059  C   ARG A 201      -2.166 -35.409   6.413  1.00  0.00           C  
ATOM   3060  O   ARG A 201      -0.989 -35.501   6.088  1.00  0.00           O  
ATOM   3061  CB  ARG A 201      -3.831 -35.250   4.589  1.00  0.00           C  
ATOM   3062  CG  ARG A 201      -2.839 -34.731   3.561  1.00  0.00           C  
ATOM   3063  CD  ARG A 201      -2.393 -35.804   2.636  1.00  0.00           C  
ATOM   3064  NE  ARG A 201      -1.405 -35.324   1.684  1.00  0.00           N  
ATOM   3065  CZ  ARG A 201      -0.079 -35.268   1.919  1.00  0.00           C  
ATOM   3066  NH1 ARG A 201       0.400 -35.666   3.076  1.00  0.00           N  
ATOM   3067  NH2 ARG A 201       0.739 -34.814   0.985  1.00  0.00           N  
ATOM   3068  H   ARG A 201      -5.226 -36.353   6.418  1.00  0.00           H  
ATOM   3069  HA  ARG A 201      -2.751 -37.018   5.179  1.00  0.00           H  
ATOM   3070 1HB  ARG A 201      -4.615 -35.782   4.051  1.00  0.00           H  
ATOM   3071 2HB  ARG A 201      -4.292 -34.387   5.068  1.00  0.00           H  
ATOM   3072 1HG  ARG A 201      -3.305 -33.942   2.971  1.00  0.00           H  
ATOM   3073 2HG  ARG A 201      -1.961 -34.332   4.071  1.00  0.00           H  
ATOM   3074 1HD  ARG A 201      -1.947 -36.616   3.209  1.00  0.00           H  
ATOM   3075 2HD  ARG A 201      -3.249 -36.182   2.078  1.00  0.00           H  
ATOM   3076  HE  ARG A 201      -1.736 -35.009   0.781  1.00  0.00           H  
ATOM   3077 1HH1 ARG A 201      -0.225 -36.013   3.790  1.00  0.00           H  
ATOM   3078 2HH1 ARG A 201       1.393 -35.624   3.252  1.00  0.00           H  
ATOM   3079 1HH2 ARG A 201       0.370 -34.509   0.095  1.00  0.00           H  
ATOM   3080 2HH2 ARG A 201       1.732 -34.773   1.161  1.00  0.00           H  
ATOM   3081  N   ALA A 202      -2.561 -34.506   7.447  1.00  0.00           N  
ATOM   3082  CA  ALA A 202      -1.616 -33.773   8.279  1.00  0.00           C  
ATOM   3083  C   ALA A 202      -0.821 -34.718   9.170  1.00  0.00           C  
ATOM   3084  O   ALA A 202       0.376 -34.532   9.355  1.00  0.00           O  
ATOM   3085  CB  ALA A 202      -2.311 -32.707   9.092  1.00  0.00           C  
ATOM   3086  H   ALA A 202      -3.549 -34.320   7.540  1.00  0.00           H  
ATOM   3087  HA  ALA A 202      -0.893 -33.286   7.624  1.00  0.00           H  
ATOM   3088 1HB  ALA A 202      -1.580 -32.177   9.702  1.00  0.00           H  
ATOM   3089 2HB  ALA A 202      -2.803 -32.002   8.423  1.00  0.00           H  
ATOM   3090 3HB  ALA A 202      -3.053 -33.171   9.741  1.00  0.00           H  
ATOM   3091  N   LEU A 203      -1.481 -35.745   9.700  1.00  0.00           N  
ATOM   3092  CA  LEU A 203      -0.806 -36.735  10.536  1.00  0.00           C  
ATOM   3093  C   LEU A 203       0.221 -37.555   9.754  1.00  0.00           C  
ATOM   3094  O   LEU A 203       1.301 -37.845  10.266  1.00  0.00           O  
ATOM   3095  CB  LEU A 203      -1.840 -37.679  11.164  1.00  0.00           C  
ATOM   3096  CG  LEU A 203      -2.712 -37.069  12.269  1.00  0.00           C  
ATOM   3097  CD1 LEU A 203      -3.858 -38.017  12.594  1.00  0.00           C  
ATOM   3098  CD2 LEU A 203      -1.859 -36.801  13.499  1.00  0.00           C  
ATOM   3099  H   LEU A 203      -2.471 -35.843   9.521  1.00  0.00           H  
ATOM   3100  HA  LEU A 203      -0.238 -36.209  11.302  1.00  0.00           H  
ATOM   3101 1HB  LEU A 203      -2.504 -38.039  10.380  1.00  0.00           H  
ATOM   3102 2HB  LEU A 203      -1.316 -38.534  11.589  1.00  0.00           H  
ATOM   3103  HG  LEU A 203      -3.144 -36.131  11.916  1.00  0.00           H  
ATOM   3104 1HD1 LEU A 203      -4.478 -37.583  13.379  1.00  0.00           H  
ATOM   3105 2HD1 LEU A 203      -4.464 -38.175  11.701  1.00  0.00           H  
ATOM   3106 3HD1 LEU A 203      -3.456 -38.970  12.934  1.00  0.00           H  
ATOM   3107 1HD2 LEU A 203      -2.478 -36.367  14.285  1.00  0.00           H  
ATOM   3108 2HD2 LEU A 203      -1.427 -37.738  13.854  1.00  0.00           H  
ATOM   3109 3HD2 LEU A 203      -1.058 -36.107  13.244  1.00  0.00           H  
ATOM   3110  N   GLN A 204      -0.104 -37.913   8.515  1.00  0.00           N  
ATOM   3111  CA  GLN A 204       0.836 -38.622   7.647  1.00  0.00           C  
ATOM   3112  C   GLN A 204       2.060 -37.767   7.308  1.00  0.00           C  
ATOM   3113  O   GLN A 204       3.189 -38.258   7.297  1.00  0.00           O  
ATOM   3114  CB  GLN A 204       0.137 -39.062   6.358  1.00  0.00           C  
ATOM   3115  CG  GLN A 204      -0.892 -40.162   6.551  1.00  0.00           C  
ATOM   3116  CD  GLN A 204      -1.618 -40.508   5.266  1.00  0.00           C  
ATOM   3117  OE1 GLN A 204      -1.775 -39.665   4.378  1.00  0.00           O  
ATOM   3118  NE2 GLN A 204      -2.067 -41.754   5.158  1.00  0.00           N  
ATOM   3119  H   GLN A 204      -1.024 -37.689   8.164  1.00  0.00           H  
ATOM   3120  HA  GLN A 204       1.189 -39.509   8.172  1.00  0.00           H  
ATOM   3121 1HB  GLN A 204      -0.366 -38.207   5.907  1.00  0.00           H  
ATOM   3122 2HB  GLN A 204       0.880 -39.418   5.644  1.00  0.00           H  
ATOM   3123 1HG  GLN A 204      -0.386 -41.059   6.910  1.00  0.00           H  
ATOM   3124 2HG  GLN A 204      -1.629 -39.832   7.283  1.00  0.00           H  
ATOM   3125 1HE2 GLN A 204      -2.555 -42.040   4.332  1.00  0.00           H  
ATOM   3126 2HE2 GLN A 204      -1.919 -42.406   5.901  1.00  0.00           H  
ATOM   3127  N   LEU A 205       1.838 -36.486   7.031  1.00  0.00           N  
ATOM   3128  CA  LEU A 205       2.944 -35.563   6.789  1.00  0.00           C  
ATOM   3129  C   LEU A 205       3.742 -35.335   8.066  1.00  0.00           C  
ATOM   3130  O   LEU A 205       4.960 -35.237   8.026  1.00  0.00           O  
ATOM   3131  CB  LEU A 205       2.417 -34.224   6.259  1.00  0.00           C  
ATOM   3132  CG  LEU A 205       3.486 -33.188   5.887  1.00  0.00           C  
ATOM   3133  CD1 LEU A 205       4.355 -33.736   4.763  1.00  0.00           C  
ATOM   3134  CD2 LEU A 205       2.812 -31.888   5.474  1.00  0.00           C  
ATOM   3135  H   LEU A 205       0.891 -36.140   6.984  1.00  0.00           H  
ATOM   3136  HA  LEU A 205       3.607 -36.006   6.046  1.00  0.00           H  
ATOM   3137 1HB  LEU A 205       1.817 -34.413   5.371  1.00  0.00           H  
ATOM   3138 2HB  LEU A 205       1.774 -33.778   7.018  1.00  0.00           H  
ATOM   3139  HG  LEU A 205       4.131 -33.005   6.748  1.00  0.00           H  
ATOM   3140 1HD1 LEU A 205       5.114 -33.000   4.499  1.00  0.00           H  
ATOM   3141 2HD1 LEU A 205       4.840 -34.655   5.092  1.00  0.00           H  
ATOM   3142 3HD1 LEU A 205       3.734 -33.944   3.892  1.00  0.00           H  
ATOM   3143 1HD2 LEU A 205       3.572 -31.152   5.211  1.00  0.00           H  
ATOM   3144 2HD2 LEU A 205       2.169 -32.069   4.613  1.00  0.00           H  
ATOM   3145 3HD2 LEU A 205       2.212 -31.510   6.302  1.00  0.00           H  
ATOM   3146  N   LYS A 206       3.045 -35.245   9.194  1.00  0.00           N  
ATOM   3147  CA  LYS A 206       3.671 -35.079  10.513  1.00  0.00           C  
ATOM   3148  C   LYS A 206       4.678 -36.193  10.786  1.00  0.00           C  
ATOM   3149  O   LYS A 206       5.788 -35.940  11.253  1.00  0.00           O  
ATOM   3150  CB  LYS A 206       2.610 -35.048  11.614  1.00  0.00           C  
ATOM   3151  CG  LYS A 206       3.165 -34.836  13.016  1.00  0.00           C  
ATOM   3152  CD  LYS A 206       2.084 -35.014  14.071  1.00  0.00           C  
ATOM   3153  CE  LYS A 206       1.959 -36.470  14.497  1.00  0.00           C  
ATOM   3154  NZ  LYS A 206       3.045 -36.871  15.431  1.00  0.00           N  
ATOM   3155  H   LYS A 206       2.037 -35.296   9.133  1.00  0.00           H  
ATOM   3156  HA  LYS A 206       4.204 -34.129  10.524  1.00  0.00           H  
ATOM   3157 1HB  LYS A 206       1.899 -34.247  11.412  1.00  0.00           H  
ATOM   3158 2HB  LYS A 206       2.056 -35.987  11.611  1.00  0.00           H  
ATOM   3159 1HG  LYS A 206       3.965 -35.553  13.203  1.00  0.00           H  
ATOM   3160 2HG  LYS A 206       3.577 -33.830  13.097  1.00  0.00           H  
ATOM   3161 1HD  LYS A 206       2.325 -34.407  14.946  1.00  0.00           H  
ATOM   3162 2HD  LYS A 206       1.126 -34.679  13.671  1.00  0.00           H  
ATOM   3163 1HE  LYS A 206       0.999 -36.623  14.988  1.00  0.00           H  
ATOM   3164 2HE  LYS A 206       1.998 -37.111  13.617  1.00  0.00           H  
ATOM   3165 1HZ  LYS A 206       2.927 -37.840  15.689  1.00  0.00           H  
ATOM   3166 2HZ  LYS A 206       3.940 -36.750  14.979  1.00  0.00           H  
ATOM   3167 3HZ  LYS A 206       3.007 -36.295  16.260  1.00  0.00           H  
ATOM   3168  N   THR A 207       4.267 -37.426  10.489  1.00  0.00           N  
ATOM   3169  CA  THR A 207       5.116 -38.611  10.630  1.00  0.00           C  
ATOM   3170  C   THR A 207       6.263 -38.583   9.616  1.00  0.00           C  
ATOM   3171  O   THR A 207       7.409 -38.852   9.974  1.00  0.00           O  
ATOM   3172  CB  THR A 207       4.299 -39.905  10.456  1.00  0.00           C  
ATOM   3173  OG1 THR A 207       3.281 -39.970  11.463  1.00  0.00           O  
ATOM   3174  CG2 THR A 207       5.201 -41.124  10.571  1.00  0.00           C  
ATOM   3175  H   THR A 207       3.322 -37.535  10.151  1.00  0.00           H  
ATOM   3176  HA  THR A 207       5.550 -38.609  11.630  1.00  0.00           H  
ATOM   3177  HB  THR A 207       3.822 -39.904   9.476  1.00  0.00           H  
ATOM   3178  HG1 THR A 207       2.699 -39.211  11.379  1.00  0.00           H  
ATOM   3179 1HG2 THR A 207       4.607 -42.029  10.445  1.00  0.00           H  
ATOM   3180 2HG2 THR A 207       5.969 -41.084   9.799  1.00  0.00           H  
ATOM   3181 3HG2 THR A 207       5.673 -41.135  11.553  1.00  0.00           H  
ATOM   3182  N   LYS A 208       5.960 -38.223   8.370  1.00  0.00           N  
ATOM   3183  CA  LYS A 208       6.962 -38.153   7.294  1.00  0.00           C  
ATOM   3184  C   LYS A 208       8.097 -37.127   7.525  1.00  0.00           C  
ATOM   3185  O   LYS A 208       9.267 -37.410   7.278  1.00  0.00           O  
ATOM   3186  CB  LYS A 208       6.259 -37.843   5.972  1.00  0.00           C  
ATOM   3187  CG  LYS A 208       7.187 -37.783   4.765  1.00  0.00           C  
ATOM   3188  CD  LYS A 208       6.410 -37.528   3.483  1.00  0.00           C  
ATOM   3189  CE  LYS A 208       7.340 -37.410   2.284  1.00  0.00           C  
ATOM   3190  NZ  LYS A 208       6.596 -37.141   1.025  1.00  0.00           N  
ATOM   3191  H   LYS A 208       4.998 -37.988   8.164  1.00  0.00           H  
ATOM   3192  HA  LYS A 208       7.470 -39.115   7.233  1.00  0.00           H  
ATOM   3193 1HB  LYS A 208       5.502 -38.602   5.774  1.00  0.00           H  
ATOM   3194 2HB  LYS A 208       5.747 -36.883   6.047  1.00  0.00           H  
ATOM   3195 1HG  LYS A 208       7.915 -36.984   4.905  1.00  0.00           H  
ATOM   3196 2HG  LYS A 208       7.723 -38.728   4.673  1.00  0.00           H  
ATOM   3197 1HD  LYS A 208       5.711 -38.348   3.310  1.00  0.00           H  
ATOM   3198 2HD  LYS A 208       5.840 -36.604   3.581  1.00  0.00           H  
ATOM   3199 1HE  LYS A 208       8.048 -36.599   2.453  1.00  0.00           H  
ATOM   3200 2HE  LYS A 208       7.904 -38.335   2.169  1.00  0.00           H  
ATOM   3201 1HZ  LYS A 208       7.247 -37.071   0.256  1.00  0.00           H  
ATOM   3202 2HZ  LYS A 208       5.948 -37.897   0.848  1.00  0.00           H  
ATOM   3203 3HZ  LYS A 208       6.084 -36.275   1.113  1.00  0.00           H  
ATOM   3204  N   LEU A 209       7.758 -35.933   7.997  1.00  0.00           N  
ATOM   3205  CA  LEU A 209       8.757 -34.886   8.186  1.00  0.00           C  
ATOM   3206  C   LEU A 209       9.495 -35.036   9.517  1.00  0.00           C  
ATOM   3207  O   LEU A 209       8.928 -35.505  10.513  1.00  0.00           O  
ATOM   3208  CB  LEU A 209       8.089 -33.506   8.119  1.00  0.00           C  
ATOM   3209  CG  LEU A 209       7.379 -33.174   6.801  1.00  0.00           C  
ATOM   3210  CD1 LEU A 209       6.683 -31.826   6.925  1.00  0.00           C  
ATOM   3211  CD2 LEU A 209       8.394 -33.164   5.666  1.00  0.00           C  
ATOM   3212  H   LEU A 209       6.794 -35.741   8.232  1.00  0.00           H  
ATOM   3213  HA  LEU A 209       9.503 -34.974   7.397  1.00  0.00           H  
ATOM   3214 1HB  LEU A 209       7.353 -33.439   8.918  1.00  0.00           H  
ATOM   3215 2HB  LEU A 209       8.849 -32.744   8.288  1.00  0.00           H  
ATOM   3216  HG  LEU A 209       6.616 -33.925   6.598  1.00  0.00           H  
ATOM   3217 1HD1 LEU A 209       6.179 -31.589   5.987  1.00  0.00           H  
ATOM   3218 2HD1 LEU A 209       5.950 -31.867   7.730  1.00  0.00           H  
ATOM   3219 3HD1 LEU A 209       7.422 -31.055   7.143  1.00  0.00           H  
ATOM   3220 1HD2 LEU A 209       7.888 -32.929   4.729  1.00  0.00           H  
ATOM   3221 2HD2 LEU A 209       9.156 -32.412   5.867  1.00  0.00           H  
ATOM   3222 3HD2 LEU A 209       8.862 -34.146   5.589  1.00  0.00           H  
ATOM   3223  N   GLY A 210      10.764 -34.634   9.527  1.00  0.00           N  
ATOM   3224  CA  GLY A 210      11.558 -34.646  10.745  1.00  0.00           C  
ATOM   3225  C   GLY A 210      12.959 -34.079  10.584  1.00  0.00           C  
ATOM   3226  O   GLY A 210      13.771 -34.133  11.509  1.00  0.00           O  
ATOM   3227  OXT GLY A 210      13.327 -33.554   9.534  1.00  0.00           O  
ATOM   3228  H   GLY A 210      11.186 -34.313   8.668  1.00  0.00           H  
ATOM   3229 1HA  GLY A 210      11.047 -34.071  11.517  1.00  0.00           H  
ATOM   3230 2HA  GLY A 210      11.646 -35.668  11.112  1.00  0.00           H  
TER                                                                             
HETATM 3232 FE1  HSS B 211      -2.404 -17.523  11.557  1.00  0.00          FE  
HETATM 3233  N2  HSS B 211      -3.205 -18.621  10.048  1.00  0.00           N  
HETATM 3234  C1  HSS B 211      -3.436 -18.208   8.764  1.00  0.00           C  
HETATM 3235  C2  HSS B 211      -3.911 -19.315   7.939  1.00  0.00           C  
HETATM 3236  C3  HSS B 211      -4.334 -19.218   6.505  1.00  0.00           C  
HETATM 3237  C4  HSS B 211      -5.781 -18.728   6.344  1.00  0.00           C  
HETATM 3238  C5  HSS B 211      -6.431 -19.050   4.970  1.00  0.00           C  
HETATM 3239  O1  HSS B 211      -5.882 -19.940   4.264  1.00  0.00           O  
HETATM 3240  O3  HSS B 211      -7.476 -18.398   4.698  1.00  0.00           O  
HETATM 3241  C32 HSS B 211      -3.956 -20.409   8.762  1.00  0.00           C  
HETATM 3242  C33 HSS B 211      -3.519 -19.959  10.077  1.00  0.00           C  
HETATM 3243  C29 HSS B 211      -3.471 -20.764  11.206  1.00  0.00           C  
HETATM 3244  C26 HSS B 211      -3.110 -20.354  12.487  1.00  0.00           C  
HETATM 3245  C25 HSS B 211      -3.132 -21.214  13.650  1.00  0.00           C  
HETATM 3246  C22 HSS B 211      -2.736 -20.440  14.720  1.00  0.00           C  
HETATM 3247  C21 HSS B 211      -2.431 -19.118  14.175  1.00  0.00           C  
HETATM 3248  N3  HSS B 211      -2.695 -19.093  12.830  1.00  0.00           N  
HETATM 3249  C30 HSS B 211      -1.859 -18.073  14.889  1.00  0.00           C  
HETATM 3250  C19 HSS B 211      -1.517 -16.821  14.389  1.00  0.00           C  
HETATM 3251  C18 HSS B 211      -0.926 -15.764  15.186  1.00  0.00           C  
HETATM 3252  C15 HSS B 211      -0.774 -14.681  14.343  1.00  0.00           C  
HETATM 3253  C14 HSS B 211      -1.266 -15.114  13.037  1.00  0.00           C  
HETATM 3254  N4  HSS B 211      -1.701 -16.408  13.093  1.00  0.00           N  
HETATM 3255  C31 HSS B 211      -1.329 -14.305  11.905  1.00  0.00           C  
HETATM 3256  C12 HSS B 211      -1.835 -14.680  10.669  1.00  0.00           C  
HETATM 3257  N1  HSS B 211      -2.343 -15.921  10.361  1.00  0.00           N  
HETATM 3258  C6  HSS B 211      -2.698 -15.866   9.035  1.00  0.00           C  
HETATM 3259  C28 HSS B 211      -3.213 -16.921   8.293  1.00  0.00           C  
HETATM 3260  C7  HSS B 211      -2.394 -14.553   8.476  1.00  0.00           C  
HETATM 3261  C8  HSS B 211      -2.595 -14.177   7.037  1.00  0.00           C  
HETATM 3262  C9  HSS B 211      -4.056 -14.233   6.535  1.00  0.00           C  
HETATM 3263  C10 HSS B 211      -4.258 -14.908   5.143  1.00  0.00           C  
HETATM 3264  O4  HSS B 211      -3.255 -15.454   4.597  1.00  0.00           O  
HETATM 3265  O2  HSS B 211      -5.435 -14.873   4.699  1.00  0.00           O  
HETATM 3266  C11 HSS B 211      -1.864 -13.812   9.500  1.00  0.00           C  
HETATM 3267  C13 HSS B 211      -1.373 -12.397   9.484  1.00  0.00           C  
HETATM 3268  C16 HSS B 211      -0.224 -13.361  14.614  1.00  0.00           C  
HETATM 3269  C17 HSS B 211      -0.096 -12.766  15.813  1.00  0.00           C  
HETATM 3270  C20 HSS B 211      -0.541 -15.877  16.628  1.00  0.00           C  
HETATM 3271  C23 HSS B 211      -2.639 -20.884  16.107  1.00  0.00           C  
HETATM 3272  C24 HSS B 211      -3.459 -21.729  16.753  1.00  0.00           C  
HETATM 3273  C27 HSS B 211      -3.553 -22.652  13.644  1.00  0.00           C  
HETATM 3274  C34 HSS B 211      -4.388 -21.803   8.430  1.00  0.00           C  
HETATM 3275  C35 HSS B 211      -0.767 -18.337  11.177  1.00  0.00           C  
HETATM 3276  C36 HSS B 211       0.239 -18.718  12.214  1.00  0.00           C  
HETATM 3277  O5  HSS B 211       1.013 -17.988  12.814  1.00  0.00           O  
HETATM 3278  O6  HSS B 211       0.164 -20.047  12.461  1.00  0.00           O  
HETATM 3279  C37 HSS B 211       0.887 -20.530  13.616  1.00  0.00           C  
HETATM 3280  C38 HSS B 211       0.611 -22.015  13.735  1.00  0.00           C  
HETATM 3281  C39 HSS B 211       0.617 -16.950   9.979  1.00  0.00           C  
HETATM 3282  C40 HSS B 211       0.979 -17.984   9.171  1.00  0.00           C  
HETATM 3283  C41 HSS B 211       0.325 -18.347   7.919  1.00  0.00           C  
HETATM 3284  C43 HSS B 211       0.174 -19.707   7.582  1.00  0.00           C  
HETATM 3285  C45 HSS B 211      -0.504 -20.081   6.423  1.00  0.00           C  
HETATM 3286  C46 HSS B 211      -1.035 -19.104   5.576  1.00  0.00           C  
HETATM 3287  C44 HSS B 211      -0.878 -17.749   5.884  1.00  0.00           C  
HETATM 3288  C42 HSS B 211      -0.199 -17.378   7.041  1.00  0.00           C  
HETATM 3289  H27 HSS B 211      -4.250 -20.195   6.017  1.00  0.00           H  
HETATM 3290  H26 HSS B 211      -3.673 -18.541   5.954  1.00  0.00           H  
HETATM 3291  H5  HSS B 211      -5.834 -17.645   6.511  1.00  0.00           H  
HETATM 3292  H6  HSS B 211      -6.409 -19.181   7.128  1.00  0.00           H  
HETATM 3293  H25 HSS B 211      -3.760 -21.802  11.085  1.00  0.00           H  
HETATM 3294  H30 HSS B 211      -1.639 -18.263  15.931  1.00  0.00           H  
HETATM 3295  H29 HSS B 211      -0.969 -13.287  11.996  1.00  0.00           H  
HETATM 3296  H28 HSS B 211      -3.394 -16.737   7.239  1.00  0.00           H  
HETATM 3297  H3  HSS B 211      -2.177 -13.178   6.869  1.00  0.00           H  
HETATM 3298  H4  HSS B 211      -2.029 -14.870   6.403  1.00  0.00           H  
HETATM 3299  H11 HSS B 211      -4.494 -13.230   6.486  1.00  0.00           H  
HETATM 3300  H12 HSS B 211      -4.680 -14.792   7.244  1.00  0.00           H  
HETATM 3301  H24 HSS B 211      -1.507 -11.942   8.498  1.00  0.00           H  
HETATM 3302  H22 HSS B 211      -0.308 -12.332   9.737  1.00  0.00           H  
HETATM 3303  H23 HSS B 211      -1.912 -11.775  10.210  1.00  0.00           H  
HETATM 3304  H2  HSS B 211       0.117 -12.805  13.742  1.00  0.00           H  
HETATM 3305  H10 HSS B 211       0.349 -11.780  15.897  1.00  0.00           H  
HETATM 3306  H9  HSS B 211      -0.444 -13.224  16.734  1.00  0.00           H  
HETATM 3307  H19 HSS B 211      -0.307 -16.909  16.905  1.00  0.00           H  
HETATM 3308  H21 HSS B 211       0.340 -15.262  16.842  1.00  0.00           H  
HETATM 3309  H20 HSS B 211      -1.341 -15.534  17.300  1.00  0.00           H  
HETATM 3310  H1  HSS B 211      -1.779 -20.500  16.655  1.00  0.00           H  
HETATM 3311  H7  HSS B 211      -4.307 -22.204  16.270  1.00  0.00           H  
HETATM 3312  H8  HSS B 211      -3.282 -21.988  17.793  1.00  0.00           H  
HETATM 3313  H17 HSS B 211      -3.422 -23.111  14.627  1.00  0.00           H  
HETATM 3314  H16 HSS B 211      -4.611 -22.761  13.369  1.00  0.00           H  
HETATM 3315  H18 HSS B 211      -2.973 -23.236  12.921  1.00  0.00           H  
HETATM 3316  H13 HSS B 211      -4.555 -21.916   7.355  1.00  0.00           H  
HETATM 3317  H15 HSS B 211      -3.639 -22.546   8.733  1.00  0.00           H  
HETATM 3318  H14 HSS B 211      -5.324 -22.072   8.938  1.00  0.00           H  
HETATM 3319  H31 HSS B 211      -0.820 -19.105  10.405  1.00  0.00           H  
HETATM 3320  H33 HSS B 211       1.953 -20.318  13.482  1.00  0.00           H  
HETATM 3321  H32 HSS B 211       0.535 -19.980  14.494  1.00  0.00           H  
HETATM 3322  H36 HSS B 211       0.953 -22.548  12.842  1.00  0.00           H  
HETATM 3323  H34 HSS B 211       1.141 -22.421  14.603  1.00  0.00           H  
HETATM 3324  H35 HSS B 211      -0.460 -22.193  13.864  1.00  0.00           H  
HETATM 3325  H38 HSS B 211       1.198 -16.714  10.862  1.00  0.00           H  
HETATM 3326  H37 HSS B 211      -0.140 -16.239   9.685  1.00  0.00           H  
HETATM 3327  H39 HSS B 211       1.762 -18.659   9.512  1.00  0.00           H  
HETATM 3328  H41 HSS B 211       0.579 -20.466   8.246  1.00  0.00           H  
HETATM 3329  H43 HSS B 211      -0.621 -21.134   6.184  1.00  0.00           H  
HETATM 3330  H44 HSS B 211      -1.572 -19.398   4.679  1.00  0.00           H  
HETATM 3331  H42 HSS B 211      -1.310 -16.977   5.254  1.00  0.00           H  
HETATM 3332  H40 HSS B 211      -0.080 -16.326   7.272  1.00  0.00           H  
TER                                                                             
CONECT 2242 3232                                                                
CONECT 3232 2242 3233 3248 3254                                                 
CONECT 3232 3257 3275                                                           
CONECT 3233 3232 3234 3242                                                      
CONECT 3234 3233 3235 3259                                                      
CONECT 3235 3234 3236 3241                                                      
CONECT 3236 3235 3237 3289 3290                                                 
CONECT 3237 3236 3238 3291 3292                                                 
CONECT 3238 3237 3239 3240                                                      
CONECT 3239 3238                                                                
CONECT 3240 3238                                                                
CONECT 3241 3235 3242 3274                                                      
CONECT 3242 3233 3241 3243                                                      
CONECT 3243 3242 3244 3293                                                      
CONECT 3244 3243 3245 3248                                                      
CONECT 3245 3244 3246 3273                                                      
CONECT 3246 3245 3247 3271                                                      
CONECT 3247 3246 3248 3249                                                      
CONECT 3248 3232 3244 3247                                                      
CONECT 3249 3247 3250 3294                                                      
CONECT 3250 3249 3251 3254                                                      
CONECT 3251 3250 3252 3270                                                      
CONECT 3252 3251 3253 3268                                                      
CONECT 3253 3252 3254 3255                                                      
CONECT 3254 3232 3250 3253                                                      
CONECT 3255 3253 3256 3295                                                      
CONECT 3256 3255 3257 3266                                                      
CONECT 3257 3232 3256 3258                                                      
CONECT 3258 3257 3259 3260                                                      
CONECT 3259 3234 3258 3296                                                      
CONECT 3260 3258 3261 3266                                                      
CONECT 3261 3260 3262 3297 3298                                                 
CONECT 3262 3261 3263 3299 3300                                                 
CONECT 3263 3262 3264 3265                                                      
CONECT 3264 3263                                                                
CONECT 3265 3263                                                                
CONECT 3266 3256 3260 3267                                                      
CONECT 3267 3266 3301 3302 3303                                                 
CONECT 3268 3252 3269 3304                                                      
CONECT 3269 3268 3305 3306                                                      
CONECT 3270 3251 3307 3308 3309                                                 
CONECT 3271 3246 3272 3310                                                      
CONECT 3272 3271 3311 3312                                                      
CONECT 3273 3245 3313 3314 3315                                                 
CONECT 3274 3241 3316 3317 3318                                                 
CONECT 3275 3232 3276 3281 3319                                                 
CONECT 3276 3275 3277 3278                                                      
CONECT 3277 3276                                                                
CONECT 3278 3276 3279                                                           
CONECT 3279 3278 3280 3320 3321                                                 
CONECT 3280 3279 3322 3323 3324                                                 
CONECT 3281 3275 3282 3325 3326                                                 
CONECT 3282 3281 3283 3327                                                      
CONECT 3283 3282 3284 3288                                                      
CONECT 3284 3283 3285 3328                                                      
CONECT 3285 3284 3286 3329                                                      
CONECT 3286 3285 3287 3330                                                      
CONECT 3287 3286 3288 3331                                                      
CONECT 3288 3283 3287 3332                                                      
CONECT 3289 3236                                                                
CONECT 3290 3236                                                                
CONECT 3291 3237                                                                
CONECT 3292 3237                                                                
CONECT 3293 3243                                                                
CONECT 3294 3249                                                                
CONECT 3295 3255                                                                
CONECT 3296 3259                                                                
CONECT 3297 3261                                                                
CONECT 3298 3261                                                                
CONECT 3299 3262                                                                
CONECT 3300 3262                                                                
CONECT 3301 3267                                                                
CONECT 3302 3267                                                                
CONECT 3303 3267                                                                
CONECT 3304 3268                                                                
CONECT 3305 3269                                                                
CONECT 3306 3269                                                                
CONECT 3307 3270                                                                
CONECT 3308 3270                                                                
CONECT 3309 3270                                                                
CONECT 3310 3271                                                                
CONECT 3311 3272                                                                
CONECT 3312 3272                                                                
CONECT 3313 3273                                                                
CONECT 3314 3273                                                                
CONECT 3315 3273                                                                
CONECT 3316 3274                                                                
CONECT 3317 3274                                                                
CONECT 3318 3274                                                                
CONECT 3319 3275                                                                
CONECT 3320 3279                                                                
CONECT 3321 3279                                                                
CONECT 3322 3280                                                                
CONECT 3323 3280                                                                
CONECT 3324 3280                                                                
CONECT 3325 3281                                                                
CONECT 3326 3281                                                                
CONECT 3327 3282                                                                
CONECT 3328 3284                                                                
CONECT 3329 3285                                                                
CONECT 3330 3286                                                                
CONECT 3331 3287                                                                
CONECT 3332 3288                                                                
# All scores below are weighted scores, not raw scores.
#BEGIN_POSE_ENERGIES_TABLE correct_surface_True/018_008_UM_159_H148_areda15_HMM_onlyH_1__DE_4_HSS_rnd_DE_25.pdb
label fa_atr fa_rep fa_sol fa_intra_atr_xover4 fa_intra_rep_xover4 fa_intra_sol_xover4 lk_ball lk_ball_iso lk_ball_bridge lk_ball_bridge_uncpl fa_elec fa_intra_elec pro_close hbond_sr_bb hbond_lr_bb hbond_bb_sc hbond_sc dslf_fa13 omega fa_dun_dev fa_dun_rot fa_dun_semi p_aa_pp hxl_tors ref rama_prepro total
weights 1 0.55 1 1 0.55 1 0.92 -0.38 -0.33 -0.33 1 1 1.25 1 1 1 1 1.25 0.48 0.69 0.76 0.78 0.61 1 1 0.5 NA
pose -1258.73 150.796 636.513 -85.78 49.377 37.866 417.27 -430.371 -10.8279 -48.1888 -381.458 -39.4962 0 -144.927 -15.5532 -27.3284 -15.3216 0 27.8132 20.9881 70.6924 106.378 -59.142 59.3099 63.9959 -37.7 -913.829
VAL:NtermProteinFull_1 -4.74997 0.80346 1.34517 -0.30575 0.268 0.04435 0.68054 -1.22882 -0.03341 -0.08933 -1.96085 1.95393 0 0 0 0 0 0 0.00628 0.00054 0.01982 0 0 0 2.085 0 -1.16107
SER_2 -3.87368 0.23999 3.72363 -0.026 0 0.06722 2.16385 -1.70959 -0.07857 -0.35216 -1.71727 -0.56426 0 0 0 -0.71894 0 0 0.05255 0.00297 0.14186 0 -0.31247 0.62717 -1.1772 -0.08264 -3.59355
LEU_3 -6.1963 0.69964 1.15054 -0.71254 0.41105 0.19026 1.35375 -1.5731 -0.03679 -0.11463 -0.39432 0.04917 0 0 0 0 0 0 0.01548 0.05609 0.49564 0 -0.19981 0 0.72952 -0.09475 -4.1711
ASP_4 -4.5696 0.48041 4.75073 -0.1136 0.01481 0.30596 2.43515 -2.14166 -0.02735 -0.1239 -2.74313 -0.23912 0 0 0 0 -1.00177 0 0.04511 0.02287 0 1.45427 0.2154 0 -2.2837 -0.03597 -3.5551
GLU_5 -6.52786 0.62358 5.23067 -0.32661 0.06063 0.3329 2.47984 -2.5607 -0.09429 -0.43902 -2.36519 -0.47092 0 0 0 -0.71894 0 0 0.02907 0.02403 0 2.93059 -0.04423 0 -2.5358 -0.07752 -4.44977
ALA_6 -6.61467 0.42948 2.26125 -0.02319 0 0 1.93079 -2.16891 -0.02351 -0.06859 -1.6398 -0.29827 0 0 0 0 0 0 0.05301 0 0 0 -0.34221 0 2.3386 -0.33915 -4.50516
ILE_7 -9.39039 1.24475 2.31593 -0.50765 0.55695 0.07143 2.12426 -2.46346 -0.07027 -0.26912 -1.85444 0.07122 0 0 0 0 0 0 -0.05216 0.07913 0.07034 0 -0.46667 0 1.0317 -0.2586 -7.76705
ILE_8 -8.40159 1.25168 1.78421 -0.70369 1.41705 0.10913 2.11843 -2.13093 -0.03831 -0.23728 -2.22719 0.27961 0 0 0 0 0 0 -0.04863 0.04506 1.36187 0 -0.37226 0 1.0317 -0.012 -4.77313
ILE_9 -8.66382 1.468 1.50254 -0.51381 0.60161 0.07354 1.90749 -2.15548 -0.00749 -0.07045 -1.66411 0.0765 0 0 0 0 0 0 0.06022 0.05201 0.08861 0 -0.36808 0 1.0317 -0.03134 -6.61237
LEU_10 -8.38224 1.20674 1.16356 -0.49328 0.32407 0.07372 1.44127 -2.04102 -0.02437 -0.10114 -1.29053 0.13678 0 0 0 0 0 0 -0.01487 0.27415 0.30004 0 -0.2699 0 0.72952 -0.12387 -7.09139
ILE_11 -9.44223 1.34821 2.23216 -0.51855 0.70555 0.07456 2.33475 -2.3077 -0.02989 -0.07938 -1.85935 -0.01135 0 0 0 0 0 0 0.11563 0.01206 0.10197 0 -0.44928 0 1.0317 -0.14075 -6.88189
VAL_12 -8.26147 0.86661 1.84579 -0.31787 0.34216 0.05547 2.20387 -2.26109 -0.01819 -0.25729 -2.33445 -0.06142 0 0 0 0 0 0 0.55543 0.03503 -0.01499 0 -0.20724 0 2.085 -0.09426 -5.83891
ALA_13 -6.08021 0.31038 2.97194 -0.02243 0 0 2.14216 -2.36628 -0.05656 -0.23256 -2.27188 -0.27917 0 0 0 0 0 0 0.10815 0 0 0 -0.28055 0 2.3386 -0.28887 -4.00729
ALA_14 -3.55579 0.15599 2.36199 -0.02245 0 0 1.31477 -1.50326 -0.0029 -0.00792 -0.52272 -0.29529 0 0 0 0 0 0 0.17134 0 0 0 -0.23557 0 2.3386 -0.41099 -0.21418
LYS_15 -6.70547 0.3178 7.31105 -0.43027 0.12969 0.13856 3.39639 -3.15419 -0.07687 -0.13328 -4.44453 0.18888 0 0 0 0 0 0 0.44321 0.62557 2.32459 0 -0.07169 0 -1.6738 -0.39012 -2.20446
LEU_16 -6.92163 1.058 0.9217 -0.49685 0.27408 0.07567 1.50199 -1.66383 -0.00585 -0.03009 -0.65257 0.1169 0 0 0 0 0 0 -0.00113 0.30777 0.16753 0 -0.30877 0 0.72952 -0.35541 -5.28298
GLY_17 -1.68611 0.0839 1.87251 -6e-05 0 0 0.90063 -0.91237 -0.01895 -0.10571 -0.74045 -0.32009 0 0 0 0 0 0 -0.0241 0 0 0 -1.44818 0 1.2108 -0.08006 -1.26825
THR_18 -4.37142 0.66071 1.98557 -0.193 0.15501 0.05903 1.48915 -1.45289 -0.0467 -0.36354 -1.19853 -0.77624 0 0 0 -0.35851 0 0 0.04516 0 0.538 0 -0.74854 2.30378 -1.425 0.36744 -3.33051
THR_19 -3.94678 0.48795 3.8853 -0.11351 0.06319 0.07969 2.27147 -1.90368 -0.09132 -0.30953 -2.13491 -0.52413 0 0 0 -0.94896 0 0 -0.01756 0.02622 0.00969 0 -0.41716 2.29026 -1.425 0.05181 -2.66697
VAL_20 -6.05284 1.33072 1.46122 -0.36786 0.30831 0.06785 1.45801 -1.75631 -0.05596 -0.16275 -0.65507 0.07424 0 0 0 0 0 0 0.02934 0.02216 1.01533 0 0.07545 0 2.085 -0.31087 -1.43402
GLU_21 -4.60312 0.59745 5.1369 -0.46305 0.2023 1.24138 1.70493 -2.31435 -0.18554 -0.52667 -2.65321 -2.33976 0 0 0 0 0 0 -0.05295 0 0 4.03567 -0.30666 0 -2.5358 -0.35441 -3.41692
GLU_22 -6.06414 0.43897 6.00764 -0.62592 0.14367 1.02822 2.55858 -2.57844 -0.13142 -0.54704 -1.56647 -0.51788 0 0 0 -0.59045 0 0 0.09714 0.03142 0 3.13316 -0.24156 0 -2.5358 -0.45176 -2.41208
ALA_23 -5.86845 0.24368 2.07977 -0.02216 0 0 1.97387 -2.10055 -0.05222 -0.26503 -1.43735 -0.30132 0 0 0 0 0 0 0.00444 0 0 0 -0.31211 0 2.3386 -0.4445 -4.16334
VAL_24 -6.40347 0.58991 2.28681 -0.30915 0.26248 0.05335 2.04611 -2.11087 -0.06051 -0.18567 -1.73209 -0.06224 0 0 0 0 0 0 -0.04627 0.00299 -0.02301 0 -0.33089 0 2.085 -0.30899 -4.2465
GLU_25 -4.58751 0.1604 4.16368 -0.63337 0.16464 1.04358 1.78798 -1.97091 -0.0359 -0.17927 -1.80831 -0.55908 0 0 0 0 0 0 -0.00999 0 0 3.39001 -0.1998 0 -2.5358 -0.3029 -2.11254
GLN_26 -7.26773 0.68316 5.42794 -0.25682 0.04614 0.20118 2.49933 -2.76446 -0.07353 -0.42938 -2.23348 -0.36758 0 0 0 0 0 0 0.27565 0.08625 0 2.50048 -0.0871 0 -1.0644 -0.35649 -3.18084
ALA_27 -6.24083 0.37289 2.35882 -0.02265 0 0 2.21811 -2.18865 -0.00898 -0.07534 -1.94722 -0.29593 0 0 0 0 0 0 0.43203 0 0 0 -0.30468 0 2.3386 -0.3666 -3.73043
LEU_28 -5.76064 0.38096 3.65599 -0.50363 0.3299 0.07859 2.01265 -2.09318 -0.02815 -0.09141 -2.55678 0.14533 0 0 0 0 0 0 0.67635 0.28342 0.18832 0 -0.29445 0 0.72952 -0.44432 -3.29151
TRP_29 -7.12958 0.97681 4.51033 -1.26146 0.07023 0.37189 2.25193 -2.26039 -0.06561 -0.26745 -1.79946 -0.21203 0 0 0 0 0 0 0.00764 0.09022 0 1.30606 -0.28291 0 3.035 -0.1582 -0.81698
LEU_30 -9.85535 1.37735 1.62675 -0.4847 0.4291 0.06937 2.25659 -2.36841 -0.07086 -0.47849 -1.96415 0.13098 0 0 0 0 0 0 -0.00643 0.48924 0.55749 0 -0.2268 0 0.72952 -0.03175 -7.82056
LYS_31 -6.84508 0.77481 5.18537 -0.49211 0.10353 0.30556 2.67586 -2.50536 -0.06227 -0.27928 -2.26706 0.46251 0 0 0 0 0 0 0.10107 0.39376 1.69582 0 0.03604 0 -1.6738 0.15942 -2.23122
THR_32 -3.29271 0.11084 3.50489 -0.20267 0.137 0.06314 1.26817 -1.56928 -0.00403 -0.01236 -1.36977 -0.1328 0 0 0 0 0 0 0.07586 0.01439 -0.0092 0 -0.0263 2.28739 -1.425 0.28512 -0.29733
LYS_33 -4.27152 0.1838 2.85597 -0.53791 0.27814 0.28553 1.11576 -1.32085 -0.00111 -0.01389 -0.64059 0.21381 0 0 0 0 0 0 -0.03223 0.09827 1.7533 0 -0.12578 0 -1.6738 -0.07417 -1.90727
LEU_34 -5.34438 1.04519 0.50833 -0.52486 0.52794 0.08814 1.12716 -1.18625 -0.02064 -0.12199 -0.88022 0.11898 0 0 0 0 0 0 -0.01011 0 0.05179 0 -0.24833 0 0.72952 -0.18019 -4.31993
GLY_35 -1.69402 0.09809 1.60972 -5e-05 0 0 0.81442 -0.85991 -0.0456 -0.30629 -0.45782 -0.3152 0 0 0 0 0 0 0.15607 0 0 0 -1.22063 0 1.2108 0.06962 -0.94078
VAL_36 -5.90781 0.93886 1.61448 -0.31204 0.24196 0.04886 1.20514 -1.59745 -0.06048 -0.40904 -1.0538 -0.1681 0 0 0 0 0 0 -0.01531 0.08625 0.00708 0 -0.49288 0 2.085 -0.05892 -3.8482
SER_37 -4.34372 0.19466 4.47569 -0.02692 0 0.06914 2.85687 -2.05208 -0.01358 -0.04375 -2.31562 -0.46598 0 0 0 -1.83738 0 0 0.0038 0.03443 0.06676 0 -0.47607 0.64036 -1.1772 -0.41209 -4.82267
LEU_38 -5.64931 0.58469 2.20911 -0.49823 0.55524 0.07394 1.68305 -1.67395 -0.00379 -0.02664 -0.78137 0.13665 0 0 0 0 0 0 0.1419 0.13308 0.21195 0 -0.28727 0 0.72952 -0.42227 -2.8837
LEU_39 -4.70615 0.22361 2.08741 -0.51658 0.48857 0.08278 1.1949 -1.44591 -0.00137 -0.00598 -0.6119 0.15518 0 0 0 0 0 0 0.8744 0.09565 0.22177 0 -0.28326 0 0.72952 -0.34552 -1.76289
GLN_40 -6.54376 0.64815 5.77302 -0.25284 0.02176 0.18552 3.38478 -2.68411 -0.04795 -0.21488 -3.05586 -0.2777 0 0 0 -1.83738 -0.7409 0 0.66971 0.00081 0 3.27222 -0.067 0 -1.0644 -0.27988 -3.1107
ALA_41 -6.78871 0.75811 2.42632 -0.02281 0 0 2.40048 -2.28203 -0.00807 -0.01398 -1.65029 -0.28621 0 0 0 0 0 0 0.21253 0 0 0 -0.17713 0 2.3386 -0.31002 -3.40321
LEU_42 -9.12726 1.37298 1.8537 -0.48335 0.2899 0.0723 2.31265 -2.36275 -0.0084 -0.04333 -1.8803 0.09343 0 0 0 0 0 0 1.1176 0.54343 0.14924 0 -0.31579 0 0.72952 -0.37568 -6.06211
PHE_43 -9.54601 9.8454 2.71015 -0.86147 0.62279 0.32733 2.4216 -2.40227 -0.02898 -0.12248 -2.02341 -0.08964 0 0 0 0 0 0 0.19534 0.33131 0 3.59029 -0.2836 0 1.4028 -0.22919 5.85996
ILE_44 -9.36898 1.28473 0.99413 -0.51197 0.53605 0.07367 2.30606 -2.27976 -0.05213 -0.14966 -1.5545 0.04764 0 0 0 0 0 0 -0.00473 0.20092 0.08229 0 -0.38391 0 1.0317 -0.06615 -7.81462
LEU_45 -9.75431 1.76125 1.49271 -0.50048 0.42686 0.07734 2.41723 -2.53372 -0.02429 -0.05648 -1.46084 0.1535 0 0 0 0 0 0 0.26785 0.75204 0.37148 0 -0.2505 0 0.72952 -0.1423 -6.27315
ALA_46 -5.63108 0.49365 3.04721 -0.0215 0 0 2.24848 -2.32337 -0.01368 -0.03022 -1.79667 -0.27629 0 0 0 0 0 0 0.3065 0 0 0 -0.16737 0 2.3386 -0.26075 -2.08648
ALA_47 -5.70715 0.34288 3.59176 -0.02291 0 0 2.70747 -2.44787 -0.12981 -0.63059 -1.68648 -0.2958 0 0 0 0 0 0 0.39473 0 0 0 -0.20095 0 2.3386 -0.32406 -2.07017
ALA_48 -5.6905 0.21789 3.64465 -0.02177 0 0 2.91375 -2.54657 -0.05404 -0.20739 -2.50392 -0.27874 0 0 0 0 0 0 0.80487 0 0 0 -0.29474 0 2.3386 -0.43208 -2.10999
ALA_49 -4.05388 0.17505 2.09825 -0.02335 2e-05 0 1.25227 -1.62486 -0.01016 -0.0505 -0.6754 -0.27017 0 0 0 0 0 0 0.00322 0 0 0 -0.24345 0 2.3386 -0.50919 -1.59355
ASN_50 -6.13657 0.16003 5.69672 -0.17862 0.0324 0.26196 2.96747 -2.75048 -0.10177 -0.48396 -2.12507 -0.26194 0 0 0 -0.88967 0 0 -0.05039 0.00258 0 1.29028 0.18887 0 -0.87355 -0.23655 -3.48826
THR_51 -5.05171 0.41884 3.37831 -0.11799 0.04622 0.05979 2.2298 -2.12421 -0.20227 -0.48138 -0.85737 -1.1035 0 0 0 0 -0.40873 0 -0.01943 0.08625 0.01659 0 -0.3976 2.80826 -1.425 -0.07719 -3.22234
GLY_52 -1.75834 0.1001 1.92546 -5e-05 0 0 1.01344 -0.9658 -0.01131 -0.02709 -0.6882 -0.32218 0 0 0 0 0 0 -0.03718 0 0 0 -1.29327 0 1.2108 -0.2232 -1.0768
THR_53 -4.1849 0.31998 4.00559 -0.10303 0.06796 0.06641 2.09488 -1.97918 -0.18942 -0.889 -2.19268 -0.4298 0 0 0 0 -0.40873 0 0.60585 0 0.0919 0 -0.80103 2.31392 -1.425 -0.08788 -3.12418
THR_54 -4.38355 0.21645 4.72143 -0.11199 0.06641 0.07582 2.48714 -2.13009 -0.07895 -0.41091 -2.51529 -0.513 0 0 0 -0.65064 0 0 -0.02137 0.00532 0.01454 0 -0.44891 2.33043 -1.425 -0.24077 -3.01294
VAL_55 -6.74481 1.55508 1.21675 -0.275 0.22268 0.03384 1.29518 -1.78553 -0.07543 -0.2619 -0.70945 0.41056 0 0 0 0 0 0 -0.01828 0.00089 1.05154 0 0.05314 0 2.085 -0.34059 -2.28633
GLU_56 -5.46621 1.51964 5.20689 -0.45583 0.22752 1.23443 1.93289 -2.36315 -0.14792 -0.60889 -1.86978 -2.3883 0 0 0 0 0 0 0.01509 0 0 4.06092 -0.11285 0 -2.5358 -0.22706 -1.97841
GLU_57 -5.40732 0.30461 6.02509 -0.21206 0.02993 0.2617 2.39776 -2.53651 -0.10237 -0.6553 -1.43183 -0.5009 0 0 0 -0.65064 0 0 -0.02656 0 0 2.9039 -0.2192 0 -2.5358 -0.31259 -2.6681
ALA_58 -5.24105 0.16113 2.81998 -0.02171 0 0 2.10733 -2.15185 -0.06268 -0.44389 -1.45684 -0.29023 0 0 0 0 0 0 -0.05274 0 0 0 -0.28714 0 2.3386 -0.39124 -2.97235
VAL_59 -7.50509 1.28417 1.99947 -0.30767 0.24293 0.053 2.20365 -2.28411 -0.04899 -0.19797 -1.72765 -0.0974 0 0 0 0 0 0 -0.02104 0.08625 -0.02235 0 -0.40286 0 2.085 -0.22077 -4.88142
GLN_60 -5.15582 0.57298 4.58129 -0.25228 0.03366 0.18105 2.02194 -2.19631 -0.08493 -0.54946 -1.56478 -0.33112 0 0 0 0 0 0 0.18673 0 0 2.62887 0.08349 0 -1.0644 0.04416 -0.86495
GLU_61 -5.63131 0.38063 4.75433 -0.21711 0.02877 0.26843 2.0021 -2.34642 -0.05955 -0.56795 -1.86997 -0.47206 0 0 0 0 0 0 -0.0062 0.08625 0 2.84135 -0.26826 0 -2.5358 -0.22145 -3.83422
ALA_62 -7.15811 1.45905 2.59257 -0.02256 0 0 2.76654 -2.48389 -0.02029 -0.2311 -2.28014 -0.28679 0 0 0 0 0 0 -0.02816 0 0 0 -0.26044 0 2.3386 -0.54549 -4.16021
LEU_63 -6.23778 0.57472 3.66723 -0.49889 0.44254 0.07351 1.95972 -2.16905 -0.06953 -0.23095 -2.30751 0.14587 0 0 0 0 0 0 0.18006 0.16114 0.3232 0 -0.26323 0 0.72952 -0.4005 -3.91993
GLN_64 -4.36053 0.19764 4.39054 -0.25264 0.03637 0.18439 1.80893 -1.97363 -0.07884 -0.44789 -1.41979 -0.33228 0 0 0 0 0 0 0.1257 0 0 2.5643 0.14825 0 -1.0644 -0.05583 -0.52971
LEU_65 -8.06553 0.67545 1.53661 -0.71717 0.54498 0.20038 1.81061 -2.01959 -0.03583 -0.29163 -1.83743 0.06197 0 0 0 0 0 0 0.29171 0.04972 0.87366 0 -0.26288 0 0.72952 -0.05074 -6.50621
LYS_66 -8.212 0.98791 6.17986 -0.49946 0.12509 0.37253 2.9695 -2.95388 -0.09923 -0.30523 -3.16396 0.3435 0 0 0 0 0 0 -0.00478 0.36938 1.71769 0 0.01079 0 -1.6738 -0.00344 -3.83952
THR_67 -2.99413 0.09617 3.31167 -0.20623 0.16778 0.06403 1.05572 -1.51029 -0.06171 -0.29294 -1.03431 -0.20412 0 0 0 0 0 0 -0.0248 0 -0.00842 0 -0.02178 2.44587 -1.425 0.15585 -0.48664
LYS_68 -3.31633 0.13116 2.73665 -0.30499 0.02667 0.11752 1.00788 -1.2696 -0.00368 -0.03979 -0.34145 0.11353 0 0 0 0 0 0 -0.02384 0.02515 1.01168 0 -0.01745 0 -1.6738 -0.18749 -2.00818
LEU_69 -5.87032 0.81641 0.19725 -0.51933 0.47573 0.08424 0.85985 -1.20146 -0.04114 -0.11228 -0.4695 0.12434 0 0 0 0 0 0 0.00038 0.01096 0.0731 0 -0.26856 0 0.72952 -0.33005 -5.44088
GLY_70 -1.88647 0.08633 1.80106 -5e-05 0 0 0.98434 -0.95245 -0.0256 -0.12738 -0.60307 -0.3187 0 0 0 0 0 0 0.24765 0 0 0 -1.20563 0 1.2108 0.04762 -0.74156
VAL_71 -5.66172 1.28601 1.07174 -0.29647 0.20703 0.04018 1.30096 -1.45203 -0.07106 -0.28896 -1.29788 0.07229 0 0 0 0 0 0 0.15671 0.00019 0.00054 0 -0.18707 0 2.085 0.5874 -2.44714
SER_72 -4.19974 0.30657 3.7939 -0.02778 0 0.07122 2.17497 -1.88621 -0.0958 -0.26538 -1.56975 -0.45963 0 0 0 -0.59746 0 0 -0.02777 0.0144 0.09019 0 -0.42584 0.60079 -1.1772 0.14257 -3.53795
LEU_73 -7.06371 0.61907 1.84626 -0.68706 0.55169 0.17017 1.51275 -1.85136 -0.04005 -0.14712 -1.0026 0.05581 0 0 0 0 0 0 -0.02503 0.20486 1.03525 0 -0.28772 0 0.72952 -0.476 -4.85527
GLU_74 -7.23254 0.96694 5.03455 -0.46036 0.22418 1.23961 2.68598 -2.59811 -0.11096 -0.39929 -3.01234 -2.40878 0 0 0 0 -0.7409 0 0.11355 0.00567 0 3.88234 -0.25753 0 -2.5358 -0.47432 -6.07811
ALA_75 -6.5023 0.65909 2.85 -0.02051 0 0 2.12417 -2.37413 -0.09847 -0.38809 -1.0834 -0.26298 0 0 0 -0.59746 0 0 0.00905 0 0 0 0.03297 0 2.3386 -0.24108 -3.55454
ALA_76 -6.88976 0.60235 2.26947 -0.02124 0 0 2.2257 -2.28153 -0.03379 -0.16788 -1.66448 -0.2948 0 0 0 0 0 0 -0.00465 0 0 0 -0.15499 0 2.3386 -0.07808 -4.15508
LEU_77 -10.0132 9.90008 2.01972 -0.48314 0.2552 0.07256 2.25763 -2.51366 -0.00103 -0.01287 -2.60575 0.11365 0 0 0 0 0 0 0.01144 0.7473 0.28757 0 -0.27155 0 0.72952 -0.28581 0.20762
ALA_78 -6.31985 0.72866 2.57864 -0.02291 0 0 2.40582 -2.30922 -0.01777 -0.09883 -2.06306 -0.31101 0 0 0 0 0 0 -0.03815 0 0 0 -0.13733 0 2.3386 -0.35435 -3.62074
ILE_79 -9.07252 1.21962 1.4701 -0.50745 0.54892 0.07132 2.25844 -2.35895 -0.03358 -0.1208 -1.80178 0.04378 0 0 0 0 0 0 0.05633 0.06853 0.11758 0 -0.48099 0 1.0317 -0.19846 -7.68822
LEU_80 -7.56923 0.68161 2.03035 -0.49716 0.37479 0.07335 1.68241 -2.18385 -0.01071 -0.1017 -1.52445 0.1367 0 0 0 0 0 0 0.45262 0.1484 0.2483 0 -0.277 0 0.72952 -0.15263 -5.7587
SER_81 -6.70211 0.64761 5.30986 -0.03202 5e-05 0.02458 2.95981 -2.83651 -0.09486 -0.55121 -2.68656 -0.02815 0 0 0 0 0 0 0.08332 0.03406 0.43631 0 0.31042 1.77097 -1.1772 -0.14418 -2.6758
ALA_82 -6.59338 0.82268 2.54681 -0.02209 0 0 2.27694 -2.32893 -0.01988 -0.23033 -2.29356 -0.28808 0 0 0 0 0 0 0.02794 0 0 0 -0.19887 0 2.3386 -0.13465 -4.09681
ALA_83 -5.99994 0.31158 2.88931 -0.02074 0 0 2.2035 -2.37481 -0.0385 -0.08521 -2.453 -0.2703 0 0 0 0 0 0 0.01499 0 0 0 -0.09743 0 2.3386 -0.20761 -3.78955
ALA_84 -3.46942 0.24624 1.98843 -0.02273 0 0 1.10727 -1.44664 -0.00467 -0.03958 -0.40315 -0.28627 0 0 0 0 0 0 0.00845 0 0 0 -0.15805 0 2.3386 -0.21252 -0.35404
GLN_85 -5.05672 0.35831 3.3854 -0.64036 0.06682 0.64939 1.6378 -1.80414 -0.02376 -0.26087 -1.4224 -0.29681 0 0 0 -0.88967 0 0 0.4465 0.09947 0 2.58577 -0.15599 0 -1.0644 -0.2635 -2.64915
LEU_86 -6.23014 0.89307 1.02527 -0.49096 0.40078 0.07246 1.13161 -1.55006 -0.00967 -0.09344 -0.52351 0.10894 0 0 0 0 0 0 -0.03422 0.22368 0.20413 0 -0.29598 0 0.72952 -0.23684 -4.67536
GLY_87 -1.64819 0.10729 1.7634 -6e-05 0 0 0.73219 -0.86864 -0.02588 -0.18495 -0.41573 -0.31769 0 0 0 0 0 0 -0.01685 0 0 0 -1.49095 0 1.2108 0.13656 -1.01872
THR_88 -4.5911 0.59901 2.22567 -0.19264 0.14927 0.0603 1.61317 -1.57267 -0.06508 -0.50709 -1.20687 -0.84266 0 0 0 -0.32555 0 0 -0.02266 0 0.33697 0 -0.7082 2.30378 -1.425 0.58344 -3.58791
THR_89 -4.07956 0.43878 3.85774 -0.11159 0.05654 0.07688 2.1388 -1.92538 -0.09807 -0.44253 -1.96494 -0.52658 0 0 0 -1.04633 0 0 -0.01681 0 0.01057 0 -0.41757 2.60012 -1.425 0.08072 -2.79423
VAL_90 -5.33105 0.65995 1.57724 -0.30322 0.22672 0.05169 1.47869 -1.66803 -0.07732 -0.28456 -1.05567 -0.05117 0 0 0 0 0 0 -0.06996 0.00393 -0.01872 0 -0.3042 0 2.085 -0.30024 -3.38093
GLU_91 -4.17339 0.20129 4.22841 -0.46334 0.24504 1.24973 1.47043 -1.96415 -0.07077 -0.27891 -1.74437 -2.45685 0 0 0 0 0 0 0.27314 0.02205 0 3.82864 -0.25451 0 -2.5358 -0.36738 -2.79074
GLU_92 -6.23347 0.25656 6.29839 -0.67817 0.23374 1.14387 2.8718 -2.63765 -0.0467 -0.2931 -2.77888 -0.45154 0 0 0 -0.72078 -0.88791 0 0.25657 0.01551 0 3.24189 -0.27821 0 -2.5358 -0.54901 -3.77287
ALA_93 -5.96068 0.20845 2.00225 -0.02201 0 0 2.10682 -2.1117 -0.06426 -0.28224 -1.66435 -0.30478 0 0 0 0 0 0 0.06045 0 0 0 -0.30841 0 2.3386 -0.5344 -4.53628
VAL_94 -7.57586 1.31938 2.17953 -0.29662 0.2108 0.04751 2.30862 -2.34498 -0.05865 -0.22598 -2.03214 0.06162 0 0 0 0 0 0 -0.06064 0.26586 0.00724 0 -0.37721 0 2.085 -0.17747 -4.664
ASN_95 -5.15802 0.12871 4.84927 -0.17836 0.03561 0.25833 1.9833 -2.37035 -0.03014 -0.15565 -1.62326 -0.23705 0 0 0 0 0 0 0.02099 0 0 1.23092 0.54921 0 -0.87355 0.31215 -1.2579
ARG_96 -7.52342 0.43074 5.42096 -0.44725 0.07155 0.20471 2.58716 -2.68954 -0.01284 -0.06213 -2.75918 0.54153 0 0 0 0 -0.88791 0 -0.0278 0.46362 1.57006 0 -0.06993 0 -1.281 0.05226 -4.41838
ALA_97 -6.27915 0.5253 2.37681 -0.02177 0 0 2.31165 -2.1975 -0.0074 -0.07317 -2.16328 -0.3071 0 0 0 0 0 0 0.034 0 0 0 -0.21883 0 2.3386 -0.36856 -4.05039
LEU_98 -6.37984 0.68181 3.14114 -0.51366 0.44392 0.08105 1.82979 -2.09502 -0.07044 -0.25202 -1.46027 0.15716 0 0 0 0 0 0 0.64961 0.06203 0.26623 0 -0.27727 0 0.72952 -0.34309 -3.34934
ASN_99 -3.88795 0.08763 4.20747 -0.17664 0.03591 0.25583 1.90176 -1.96459 -0.02616 -0.12999 -1.53049 -0.24191 0 0 0 0 0 0 0.15073 0 0 1.13391 0.49407 0 -0.87355 -0.02919 -0.59316
LEU_100 -8.10456 0.95857 2.34199 -0.50062 0.52672 0.07139 2.34614 -2.30182 -0.06604 -0.40403 -1.91392 0.15164 0 0 0 0 0 0 0.02094 0.02773 0.29056 0 -0.26812 0 0.72952 -0.01214 -6.10605
LYS_101 -7.06956 0.88337 4.9786 -0.46284 0.10369 0.27868 2.92354 -2.55909 -0.06238 -0.17131 -2.66323 0.44878 0 0 0 0 0 0 0.22493 0.78102 1.72567 0 0.07278 0 -1.6738 0.25797 -1.98319
THR_102 -2.85992 0.09037 2.97064 -0.12071 0.06264 0.05923 0.9721 -1.44678 -0.09661 -0.3101 -0.14208 -0.80111 0 0 0 0 0 0 0.4217 0.02246 0.05263 0 -0.08025 2.31271 -1.425 0.2625 -0.05558
LYS_103 -3.80105 0.20969 4.27544 -0.43348 0.07114 0.20927 2.39048 -1.82194 -0.11821 -0.21381 -2.71483 0 0 0 0 0 -0.31204 0 0.03288 0.00743 1.45512 0 -0.08594 0 -1.6738 -0.2024 -2.72606
LEU_104 -5.66969 0.51718 0.37957 -0.51953 0.44066 0.08739 1.12128 -1.16259 -0.01186 -0.06123 -0.89255 0.10029 0 0 0 0 0 0 0.09255 0.09196 0.05207 0 -0.2094 0 0.72952 -0.14129 -5.05567
GLY_105 -1.74454 0.08904 1.64586 -5e-05 0 0 0.85938 -0.88241 -0.02368 -0.09618 -0.40735 -0.2999 0 0 0 0 0 0 0.22286 0 0 0 -1.30458 0 1.2108 0.14006 -0.59068
VAL_106 -5.53225 0.63814 1.26905 -0.30767 0.22433 0.04662 1.30477 -1.50396 -0.06285 -0.38561 -0.79121 -0.12457 0 0 0 0 0 0 -0.0376 0.02571 0.00198 0 -0.50224 0 2.085 0.07914 -3.57323
ASP_107 -4.38949 0.16189 5.09365 -0.2511 0.11282 0.84336 2.36031 -2.24599 -0.03573 -0.24914 -4.83259 -0.45413 0 0 0 -0.56153 -0.50122 0 0.36813 0.28049 0 1.39738 -0.47988 0 -2.2837 -0.24531 -5.91176
LEU_108 -6.88136 0.94276 0.69996 -0.7524 1.30938 0.1272 1.31855 -1.56808 -0.01646 -0.06996 -0.59535 0.2035 0 0 0 0 0 0 -0.01298 0.02246 3.09168 0 -0.29254 0 0.72952 -0.27278 -2.01691
LEU_109 -7.51016 1.03346 2.16737 -0.72556 0.6296 0.20949 1.23138 -2.09867 -0.03095 -0.10263 -1.16163 0.08633 0 0 0 0 0 0 0.49944 0.27794 0.59351 0 -0.21616 0 0.72952 -0.15919 -4.54692
THR_110 -6.234 0.46468 4.0372 -0.20958 0.20034 0.06585 2.47716 -2.34085 -0.05158 -0.12323 -3.34424 -0.10218 0 0 0 -0.56153 -0.50122 0 0.24864 0.16408 0.06362 0 0.02954 2.28596 -1.425 -0.03894 -4.89527
ALA_111 -6.11594 0.76783 1.99252 -0.02177 0 0 2.22337 -2.11083 -0.05901 -0.23231 -1.44645 -0.30371 0 0 0 0 0 0 0.23708 0 0 0 -0.1948 0 2.3386 -0.16546 -3.09087
ALA_112 -6.3509 0.5584 2.66973 -0.02324 0 0 2.38449 -2.3065 -0.01107 -0.12746 -2.20015 -0.3023 0 0 0 0 0 0 0.48693 0 0 0 -0.26188 0 2.3386 -0.4036 -3.54896
LEU_113 -9.49994 1.23611 2.59522 -0.72151 0.50944 0.2019 2.56935 -2.52301 -0.01336 -0.06198 -2.81309 0.07873 0 0 0 0 0 0 0.37887 0.01414 0.78855 0 -0.23688 0 0.72952 -0.36913 -7.13708
ALA_114 -5.58448 0.50276 2.45611 -0.02187 0 0 1.91534 -2.08132 -0.06047 -0.18712 -1.3442 -0.28435 0 0 0 0 0 0 0.03001 0 0 0 -0.27095 0 2.3386 -0.36323 -2.95516
LEU_115 -8.91285 1.09496 1.37669 -0.50873 0.53492 0.07206 2.19564 -2.21041 -0.06289 -0.15707 -1.08995 0.16916 0 0 0 0 0 0 0.10082 0.05846 0.3701 0 -0.25294 0 0.72952 -0.342 -6.83451
LEU_116 -8.72181 0.83449 3.1695 -0.48266 0.26399 0.07275 2.05084 -2.55048 -0.07493 -0.337 -1.73557 0.12096 0 0 0 0 0 0 0.05419 0.89611 0.30547 0 -0.26706 0 0.72952 -0.24097 -5.91266
THR_117 -8.20902 1.26987 4.51354 -0.20262 0.14781 0.06186 3.59864 -2.90382 -0.03316 -0.51457 -3.48003 -0.06851 0 0 0 0 0 0 0.04052 0.0199 0.01306 0 0.01455 2.29206 -1.425 -0.01497 -4.87988
ALA_118 -5.75438 0.41369 3.14841 -0.02135 0 0 2.22724 -2.36443 -0.04659 -0.16932 -2.03827 -0.29086 0 0 0 0 0 0 0.01253 0 0 0 -0.2897 0 2.3386 -0.0452 -2.87962
ALA_119 -3.62263 0.27345 1.81238 -0.02277 0 0 1.00994 -1.39938 -0.00443 -0.04929 -0.53001 -0.28375 0 0 0 0 0 0 -0.05801 0 0 0 -0.25481 0 2.3386 -0.45581 -1.24651
LYS_120 -5.33267 0.7474 6.84579 -0.49018 0.21328 0.17643 3.6818 -2.9088 -0.3691 -0.56634 -9.8494 0.11177 0 0 0 0 -0.10863 0 0.20532 0.52929 2.20395 0 -0.17579 0 -1.6738 -0.35256 -7.11224
LEU_121 -6.42384 1.07181 0.94299 -0.75763 0.96837 0.13572 1.26021 -1.53714 -0.00727 -0.0813 -0.88811 0.25307 0 0 0 0 0 0 -0.03503 0.26406 3.13803 0 -0.27971 0 0.72952 -0.19036 -1.43661
GLY_122 -1.56477 0.03987 1.70566 -6e-05 0 0 0.75394 -0.86117 -0.01091 -0.16892 -0.778 -0.32952 0 0 0 0 0 0 -0.0542 0 0 0 -1.41828 0 1.2108 -0.07285 -1.54841
THR_123 -4.37655 0.31501 3.58729 -0.10816 0.08408 0.07288 1.72665 -1.81982 -0.09789 -0.63785 -1.9078 -0.40278 0 0 0 0 0 0 0.03613 0.10471 0.05964 0 -0.7547 2.2857 -1.425 -0.02798 -3.28643
THR_124 -4.69307 0.24494 5.2013 -0.11281 0.07055 0.07686 3.10987 -2.36646 -0.06136 -0.29891 -2.61366 -0.53657 0 0 0 -1.83383 0 0 -0.02218 0.1146 0.01557 0 -0.47128 2.28783 -1.425 -0.31216 -3.62575
VAL_125 -5.05271 0.76156 0.85561 -0.30489 0.21848 0.05204 1.42722 -1.41203 -0.04234 -0.18429 -0.38527 -0.05188 0 0 0 0 0 0 -0.06952 0.00106 -0.02778 0 -0.30526 0 2.085 -0.30142 -2.73642
GLU_126 -5.03579 0.83515 6.21649 -0.66433 0.21583 1.11411 3.18159 -2.60155 -0.1044 -0.15463 -4.362 -0.50587 0 0 0 0 -1.03987 0 0.03023 0 0 3.38279 -0.27694 0 -2.5358 -0.36512 -2.6701
GLU_127 -6.19411 0.50212 6.6985 -0.20806 0.02601 0.25795 3.0925 -2.82747 -0.07918 -0.70772 -2.57418 -0.42981 0 0 0 -1.83383 0 0 -0.01062 0.15166 0 3.42659 -0.21634 0 -2.5358 -0.51135 -3.97314
ALA_128 -5.56411 0.17976 2.65605 -0.02076 0 0 2.15987 -2.16491 -0.08093 -0.31774 -1.5564 -0.28243 0 0 0 0 0 0 -0.01892 0 0 0 -0.21585 0 2.3386 -0.39368 -3.28146
VAL_129 -6.94397 1.00109 1.93316 -0.30714 0.24548 0.05245 2.11849 -2.12935 -0.04887 -0.17359 -1.83769 -0.03471 0 0 0 0 0 0 0.00636 0.10505 -0.01876 0 -0.3837 0 2.085 -0.17813 -4.50883
GLN_130 -6.30907 0.83017 5.92422 -0.26575 0.03383 0.19941 2.5019 -2.68004 -0.04674 -0.53257 -2.7086 -0.37372 0 0 0 0 -0.72783 0 0.13384 0 0 2.78474 -0.09329 0 -1.0644 -0.12013 -2.51402
GLU_131 -5.55424 0.33819 4.71497 -0.43945 0.05927 0.75725 1.93768 -2.29065 -0.07338 -0.62677 -2.00477 -0.41585 0 0 0 0 0 0 0.20777 0 0 3.37975 -0.23256 0 -2.5358 -0.31907 -3.09767
ALA_132 -6.95566 0.99594 2.47165 -0.02219 0 0 2.34512 -2.36228 -0.01802 -0.20969 -2.04818 -0.2927 0 0 0 0 0 0 0.312 0 0 0 -0.19656 0 2.3386 -0.38311 -4.02507
LEU_133 -6.07297 0.34107 3.19051 -0.51491 0.36724 0.08394 1.93183 -2.02757 -0.0591 -0.14938 -2.15529 0.15636 0 0 0 0 0 0 0.79774 0.08302 0.13981 0 -0.3094 0 0.72952 -0.38849 -3.85604
GLN_134 -5.00099 0.18452 5.29032 -0.2648 0.02771 0.19917 1.90703 -2.32978 -0.0975 -0.54036 -2.16386 -0.36843 0 0 0 0 0 0 0.20156 0 0 3.08436 0.07436 0 -1.0644 -0.20075 -1.06184
LEU_135 -8.31201 0.81199 2.19421 -0.48785 0.40038 0.07047 2.26965 -2.29252 -0.04945 -0.3445 -2.13424 0.13556 0 0 0 0 0 0 0.02764 0.42333 0.52783 0 -0.23107 0 0.72952 -0.06541 -6.32645
LYS_136 -7.66979 0.75091 5.71334 -0.48217 0.09061 0.33503 2.66454 -2.75316 -0.05808 -0.17762 -2.47583 0.3917 0 0 0 0 0 0 -0.0128 0.24631 1.69545 0 0.04593 0 -1.6738 0.14035 -3.22909
THR_137 -3.11389 0.09598 3.36726 -0.20696 0.17368 0.06412 1.14342 -1.53022 -0.0491 -0.20715 -0.98044 -0.19264 0 0 0 0 0 0 -0.02523 0 -0.0078 0 -0.02748 2.44587 -1.425 0.2931 -0.18248
LYS_138 -3.46193 0.11802 2.76998 -0.30775 0.02948 0.12158 1.09849 -1.35409 -0.02183 -0.14834 -0.75158 0.09167 0 0 0 0 0 0 -0.03574 0 0.97491 0 -0.07081 0 -1.6738 -0.08804 -2.70978
LEU_139 -5.23813 0.91628 0.70842 -0.77507 0.99136 0.14242 1.07718 -1.25398 -0.01676 -0.10582 -1.07744 0.24158 0 0 0 0 0 0 0.21374 0.11569 3.20341 0 -0.27617 0 0.72952 -0.28465 -0.68843
GLY_140 -1.74849 0.09201 1.66189 -5e-05 0 0 0.74471 -0.89178 -0.03027 -0.20451 -0.47988 -0.29811 0 0 0 0 0 0 0.52607 0 0 0 -1.36302 0 1.2108 0.06021 -0.72042
VAL_141 -5.75719 1.10897 2.11908 -0.29982 0.20207 0.04294 1.23991 -1.64932 -0.03873 -0.22928 -1.64347 -0.06604 0 0 0 0 0 0 0.11201 0.01778 -0.0017 0 -0.43315 0 2.085 0.23434 -2.95658
SER_142 -4.66483 0.20228 5.16707 -0.03528 0 0.069 2.93735 -2.21158 -0.03949 -0.22403 -2.86402 -0.24668 0 0 0 -1.12956 -0.76846 0 -0.03105 0.00033 0.0692 0 -0.47061 1.73656 -1.1772 -0.20533 -3.88633
LEU_143 -6.86326 0.43012 1.01274 -0.70825 0.57869 0.19036 1.34877 -1.60353 -0.0082 -0.0934 -0.7167 0.02925 0 0 0 0 0 0 -0.03937 0.06826 1.25537 0 -0.30622 0 0.72952 -0.4689 -5.16474
ILE_144 -7.06446 0.63011 2.52538 -0.51209 0.58989 0.07257 2.22641 -2.07964 -0.02508 -0.05093 -1.41915 0.08335 0 0 0 0 0 0 0.09601 0.03849 0.07176 0 -0.39951 0 1.0317 -0.17647 -4.36168
GLU_145 -7.4026 0.84985 6.23225 -0.20967 0.02217 0.27761 2.98658 -2.85632 -0.04926 -0.20452 -3.88085 -0.43504 0 0 0 -1.12956 -0.76846 0 0.05043 0.31642 0 4.7325 -0.1795 0 -2.5358 -0.20213 -4.38589
ALA_146 -6.73109 0.57769 2.36282 -0.02171 0 0 2.29757 -2.25256 -0.05005 -0.22774 -1.39966 -0.27373 0 0 0 0 0 0 0.35849 0 0 0 -0.09041 0 2.3386 -0.32555 -3.43735
LEU_147 -10.0876 1.06425 2.38814 -0.49323 0.3006 0.07669 2.56449 -2.64333 -0.00339 -0.03667 -1.96521 0.11102 0 0 0 0 0 0 0.54575 0.46073 0.2103 0 -0.2941 0 0.72952 -0.25911 -7.33115
HIS_D:MP-NE2-connect_148 -9.23558 1.08272 5.18986 -0.41384 0.0066 0.35622 2.98812 -3.15311 -0.02722 -0.14091 -3.56003 -0.22556 0 0 0 0 0 0 1.20131 0.35121 0 2.606 0.13415 0 0.13443 -0.31553 -3.02117
ILE_149 -7.41665 0.32015 1.93112 -0.51917 0.66673 0.07551 2.10939 -2.08377 -0.04546 -0.1191 -1.66554 0.04143 0 0 0 0 0 0 0.53239 0.02397 0.10091 0 -0.3495 0 1.0317 -0.17064 -5.53654
LEU_150 -8.66273 0.89314 1.3337 -0.49196 0.36699 0.07111 2.05703 -2.15507 -0.05488 -0.14874 -1.51272 0.15736 0 0 0 0 0 0 0.08553 0.25627 0.67389 0 -0.2098 0 0.72952 -0.04945 -6.66083
LEU_151 -8.76443 1.32128 4.01891 -0.50999 0.40703 0.07723 3.38806 -2.87053 -0.01744 -0.08615 -1.60702 0.17869 0 0 0 0 0 0 0.02686 0.10243 0.33903 0 -0.25703 0 0.72952 -0.17695 -3.70049
THR_152 -7.582 0.76963 4.09573 -0.20542 0.15568 0.06386 3.07001 -2.7103 -0.00854 -0.16043 -2.83139 -0.15307 0 0 0 0 0 0 0.06492 0.00573 -0.00025 0 -0.00851 2.3337 -1.425 -0.09692 -4.62257
ALA_153 -6.17154 0.28289 3.09266 -0.02159 0 0 2.21158 -2.42597 -0.03972 -0.10106 -2.29061 -0.2839 0 0 0 0 0 0 -0.04615 0 0 0 -0.26019 0 2.3386 -0.19866 -3.91365
ALA_154 -3.9431 0.2894 2.06977 -0.02083 0 0 1.42103 -1.6178 -0.02894 -0.08545 -0.54943 -0.28361 0 0 0 0 0 0 0.09618 0 0 0 -0.06296 0 2.3386 -0.29745 -0.67459
VAL_155 -5.54605 0.82524 1.93361 -0.31546 0.29148 0.05482 1.65676 -1.75493 -0.02267 -0.07885 -0.72436 -0.09908 0 0 0 0 0 0 0.01535 0.20047 -0.02377 0 -0.30371 0 2.085 -0.1242 -1.93034
LEU_156 -6.46332 0.70751 1.32389 -0.51622 0.45748 0.0809 1.08356 -1.61688 -0.00327 -0.04871 -0.50755 0.14559 0 0 0 0 0 0 -0.01417 0.01025 0.11715 0 -0.31554 0 0.72952 -0.24699 -5.07679
GLY_157 -1.70167 0.09249 1.91006 -5e-05 0 0 1.00669 -0.92954 -0.00648 -0.0675 -0.90995 -0.34388 0 0 0 0 0 0 -0.05004 0 0 0 -1.36646 0 1.2108 -0.147 -1.30252
THR_158 -4.4236 0.84995 1.94466 -0.18401 0.15296 0.05608 1.41161 -1.43611 -0.04867 -0.33901 -1.17099 -0.74688 0 0 0 -0.341 0 0 -0.06407 0 0.24167 0 -0.68317 2.30378 -1.425 0.44399 -3.45783
THR_159 -4.27885 0.54864 3.87019 -0.11177 0.07019 0.07709 2.35766 -1.95544 -0.07536 -0.30021 -2.32247 -0.57868 0 0 0 -0.98484 0 0 -0.02623 0.02414 0.00507 0 -0.48175 2.30367 -1.425 0.27204 -3.01188
VAL_160 -6.0276 1.00645 1.25214 -0.27687 0.21879 0.03476 1.34831 -1.69498 -0.04813 -0.13876 -0.90028 0.3724 0 0 0 0 0 0 0.11101 0.10345 0.97943 0 0.06327 0 2.085 -0.21255 -1.72418
GLU_161 -3.96044 0.30886 4.02228 -0.46247 0.23245 1.24619 1.39209 -1.86709 -0.07781 -0.30017 -1.80433 -2.37653 0 0 0 0 0 0 0.3179 0.00394 0 3.85769 -0.27634 0 -2.5358 -0.38879 -2.66837
GLU_162 -6.40793 0.31286 6.30657 -0.64332 0.24592 1.07521 2.85765 -2.62902 -0.06951 -0.34865 -3.04724 -0.53308 0 0 0 -0.64384 -0.82664 0 0.21613 0.01238 0 3.19136 -0.2673 0 -2.5358 -0.47848 -4.21273
ALA_163 -5.50943 0.11337 1.8917 -0.02094 0 0 1.9693 -1.95231 -0.03852 -0.22003 -1.4358 -0.28277 0 0 0 0 0 0 0.2791 0 0 0 -0.22321 0 2.3386 -0.34194 -3.43288
VAL_164 -6.60649 0.57636 2.07287 -0.31013 0.26667 0.0535 2.13472 -2.12349 -0.03459 -0.14004 -1.71616 -0.07546 0 0 0 0 0 0 0.09601 0.11843 -0.01782 0 -0.39657 0 2.085 -0.16864 -4.18583
TYR_165 -4.78628 0.24721 3.94432 -0.93187 0.04968 0.30451 1.79192 -1.93089 -0.03179 -0.07964 -1.50363 -0.21583 0 0 0 0 0 0 0.15408 0 0 1.4881 -0.41554 0 0.96414 0.08652 -0.865
ARG_166 -7.32874 0.54833 5.15836 -0.45051 0.06556 0.2077 2.36168 -2.53499 -0.0198 -0.09379 -2.96193 0.53106 0 0 0 0 -0.82664 0 0.04356 0.47371 1.49267 0 -0.12605 0 -1.281 -0.13919 -4.88002
ALA_167 -6.39876 0.56662 2.52202 -0.02159 0 0 2.48107 -2.30357 -0.01114 -0.10391 -2.2068 -0.30444 0 0 0 0 0 0 0.17211 0 0 0 -0.24186 0 2.3386 -0.4569 -3.96856
LEU_168 -6.12722 0.70029 3.50282 -0.49968 0.2973 0.07975 1.96823 -2.1263 -0.02022 -0.0701 -2.22714 0.13834 0 0 0 0 0 0 0.51968 0.65069 0.33629 0 -0.26039 0 0.72952 -0.3787 -2.78685
LYS_169 -4.2155 0.08423 4.08314 -0.43149 0.09783 0.19978 1.802 -1.90773 -0.11394 -0.22242 -2.77054 0.02939 0 0 0 0 0 0 -0.01922 0.1573 0.96385 0 0.02763 0 -1.6738 -0.13377 -4.0433
LEU_170 -7.83226 0.61399 2.23167 -0.75459 0.85341 0.13346 1.85161 -2.034 -0.07909 -0.4115 -1.37272 0.23316 0 0 0 0 0 0 0.54107 0.2191 2.97301 0 -0.2833 0 0.72952 -0.09121 -2.47866
LYS_171 -6.86875 0.81656 5.67572 -0.66003 0.20065 0.37827 3.01745 -2.7276 -0.10861 -0.42423 -2.68061 0.09952 0 0 0 0 0 0 -0.0047 1.22182 3.39307 0 0.06709 0 -1.6738 0.02226 -0.25592
THR_172 -3.12975 0.15746 3.62298 -0.2044 0.14822 0.06332 0.98491 -1.60798 -0.06605 -0.29112 -0.9644 -0.13555 0 0 0 0 0 0 -0.02324 2e-05 -0.00183 0 -0.01144 2.28996 -1.425 0.14458 -0.44929
LYS_173 -3.87862 0.09229 2.87138 -0.4333 0.09101 0.19908 1.0131 -1.35799 -0.01239 -0.04923 -0.0644 0.06287 0 0 0 0 0 0 0.30206 0.01368 1.10238 0 0.06612 0 -1.6738 -0.03259 -1.68835
LEU_174 -5.4729 0.50833 0.49201 -0.52606 0.5605 0.08861 0.8873 -1.13548 -0.01723 -0.08499 -0.58671 0.10404 0 0 0 0 0 0 0.02608 0.02202 0.05441 0 -0.23838 0 0.72952 -0.11516 -4.70412
GLY_175 -1.88284 0.10493 1.78337 -5e-05 0 0 1.00382 -0.9496 -0.02073 -0.19689 -0.48723 -0.30743 0 0 0 0 0 0 -0.01894 0 0 0 -1.24496 0 1.2108 0.17182 -0.8339
VAL_176 -5.86591 0.67986 1.71524 -0.31306 0.23211 0.04889 1.33689 -1.6214 -0.05627 -0.37354 -0.79805 -0.13131 0 0 0 0 0 0 -0.03292 0.03566 0.00699 0 -0.47805 0 2.085 0.10101 -3.42885
SER_177 -4.41432 0.15352 4.67956 -0.03657 0 0.07052 3.06426 -2.1261 -0.03106 -0.19037 -2.88119 -0.17919 0 0 0 -1.49007 -0.64469 0 -0.00699 0.03579 0.08766 0 -0.42567 1.75923 -1.1772 -0.40342 -4.1563
LEU_178 -5.49199 0.67701 0.68613 -0.50906 0.5961 0.07701 1.45808 -1.41888 -0 -0 -0.72304 0.14779 0 0 0 0 0 0 0.11776 0.04301 0.14946 0 -0.30839 0 0.72952 -0.47332 -4.24281
LEU_179 -7.31675 1.76462 1.2609 -0.72935 0.6082 0.21837 1.37141 -1.71429 -0.022 -0.07824 -0.44492 0.056 0 0 0 0 0 0 0.8685 0.16309 0.72227 0 -0.24461 0 0.72952 -0.29031 -3.07758
GLN_180 -7.49493 0.36352 6.02475 -0.26067 0.03363 0.21435 3.77099 -2.99306 -0.05504 -0.23905 -3.91518 -0.33431 0 0 0 -1.49007 -1.64646 0 0.16385 0.38254 0 3.1154 0.0206 0 -1.0644 -0.14069 -5.54422
ALA_181 -6.38885 0.64055 2.68339 -0.02242 0 0 2.25138 -2.2782 -0.04547 -0.22621 -1.73172 -0.29599 0 0 0 0 0 0 0.03664 0 0 0 -0.15414 0 2.3386 -0.25878 -3.45123
ALA_182 -5.79914 0.75085 3.3169 -0.02148 0 0 2.73567 -2.34484 -0.01556 -0.09767 -2.09551 -0.28739 0 0 0 0 0 0 0.49707 0 0 0 -0.19312 0 2.3386 -0.3758 -1.59142
ALA_183 -5.92424 0.67362 1.88883 -0.02334 0 0 2.05229 -1.99824 -0.02534 -0.06167 -1.55254 -0.29408 0 0 0 0 0 0 0.58912 0 0 0 -0.3665 0 2.3386 -0.46227 -3.16574
ILE_184 -8.28738 1.31449 1.65991 -0.51741 0.66233 0.07458 2.23951 -2.11805 -0.05593 -0.12209 -1.39238 0.04354 0 0 0 0 0 0 0.10924 0.01735 0.11268 0 -0.33793 0 1.0317 -0.33668 -5.90251
LEU_185 -8.54689 1.03656 1.59413 -0.5076 0.51004 0.06962 2.00433 -2.16167 -0.0613 -0.14814 -1.42655 0.19721 0 0 0 0 0 0 0.4365 0.56522 0.27774 0 -0.27127 0 0.72952 -0.18981 -5.89237
ILE_186 -9.77008 1.10583 2.82229 -0.51189 0.60754 0.07248 2.64822 -2.64891 -0.04559 -0.24585 -2.22152 0.07807 0 0 0 0 0 0 0.00958 0.06801 0.06742 0 -0.45305 0 1.0317 -0.13994 -7.52571
LEU_187 -10.5297 1.70267 2.3411 -0.72002 0.43798 0.20002 2.50792 -2.62612 -0.01744 -0.23583 -1.86794 0.08579 0 0 0 0 0 0 0.12789 0.06581 0.52922 0 -0.19495 0 0.72952 -0.00844 -7.47255
ALA_188 -6.33141 0.71043 3.17979 -0.02184 0 0 2.27815 -2.52425 -0.04795 -0.09737 -2.31288 -0.27528 0 0 0 0 0 0 -0.00517 0 0 0 -0.24739 0 2.3386 -0.19363 -3.5502
ALA_189 -3.69974 0.42238 2.07195 -0.02122 0 0 1.25857 -1.50628 -0.02278 -0.0566 -0.42494 -0.29647 0 0 0 0 0 0 -0.02983 0 0 0 -0.15338 0 2.3386 -0.33816 -0.4579
ARG_190 -7.16605 0.5934 4.99712 -0.65892 0.22213 0.32247 2.32398 -2.4171 -0.00349 -0.00593 -3.41506 0.56408 0 0 0 0 -0.73199 0 0.07683 0.25876 2.77099 0 -0.11441 0 -1.281 -0.35097 -4.01517
LEU_191 -5.70716 0.58001 0.95076 -0.51651 0.56839 0.08032 0.93722 -1.30142 -0.0198 -0.14634 -0.48956 0.1336 0 0 0 0 0 0 0.00241 0.03299 0.10347 0 -0.27523 0 0.72952 -0.29743 -4.63478
GLY_192 -1.66733 0.06606 1.81655 -6e-05 0 0 0.93222 -0.89014 -0.02587 -0.1803 -0.6536 -0.3237 0 0 0 0 0 0 -0.11729 0 0 0 -1.44562 0 1.2108 0.08472 -1.19357
THR_193 -4.70323 0.93594 2.09301 -0.1836 0.14626 0.05727 1.58624 -1.58567 -0.04768 -0.40122 -1.18879 -0.80046 0 0 0 -0.27177 0 0 -0.07155 0 0.26451 0 -0.69032 2.30378 -1.425 0.58113 -3.40115
THR_194 -4.17358 0.61957 3.83454 -0.11279 0.05502 0.07805 2.1613 -1.96708 -0.05929 -0.3537 -2.1087 -0.53775 0 0 0 -0.97501 0 0 0.09588 0 0.00882 0 -0.48553 2.60012 -1.425 0.18047 -2.56466
VAL_195 -5.59625 0.84348 1.33631 -0.30734 0.25412 0.05339 1.21011 -1.5983 -0.08645 -0.21619 -0.63193 -0.09819 0 0 0 0 0 0 -0.06447 0.06334 0.00127 0 -0.29246 0 2.085 -0.26236 -3.30692
GLU_196 -3.93352 0.07536 4.96019 -0.46856 0.26318 1.2691 1.40132 -2.12494 -0.18466 -0.5683 -2.72064 -2.41495 0 0 0 0 0 0 0.15443 0.05629 0 3.97262 -0.24053 0 -2.5358 -0.29523 -3.33465
GLN_197 -5.2998 0.19723 5.22806 -0.87244 0.13006 0.91326 2.17596 -2.33197 -0.03568 -0.27129 -1.32556 -0.7331 0 0 0 -0.70324 0 0 0.10683 0 0 2.46063 -0.19833 0 -1.0644 -0.39079 -2.01457
ALA_198 -6.26066 0.60122 2.00817 -0.02275 0 0 2.21809 -2.16173 -0.02791 -0.17163 -1.66693 -0.29335 0 0 0 0 0 0 0.30155 0 0 0 -0.25711 0 2.3386 -0.36548 -3.75992
VAL_199 -6.52755 0.62417 1.56678 -0.31102 0.27361 0.05381 2.01761 -1.9625 -0.05728 -0.15389 -1.68133 -0.06361 0 0 0 0 0 0 -0.01436 0.0205 -0.0282 0 -0.28451 0 2.085 -0.26803 -4.71078
GLU_200 -5.29352 0.41827 5.0778 -0.33644 0.0654 0.36168 1.93536 -2.30636 -0.10348 -0.59657 -1.71063 -0.53233 0 0 0 0 0 0 0.04247 0 0 3.24189 -0.23428 0 -2.5358 -0.34583 -2.85238
ARG_201 -7.00391 0.46389 4.54353 -1.47683 0.56421 1.26223 2.0683 -2.44197 -0.0403 -0.50507 -1.39534 -0.57476 0 0 0 0 0 0 0.12075 0.1725 3.0737 0 -0.086 0 -1.281 -0.47834 -3.01441
ALA_202 -6.5295 0.5167 2.43179 -0.02205 0 0 2.25854 -2.23606 -0.01961 -0.19477 -2.0745 -0.29072 0 0 0 0 0 0 0.09218 0 0 0 -0.13859 0 2.3386 -0.3549 -4.2229
LEU_203 -6.71697 0.69266 3.76869 -0.50456 0.3805 0.07743 2.20511 -2.24357 -0.05095 -0.15251 -2.1544 0.14776 0 0 0 0 0 0 0.27615 0.18757 0.24114 0 -0.28447 0 0.72952 -0.3145 -3.71542
GLN_204 -5.2524 0.39102 5.28784 -0.25617 0.03651 0.18754 2.21417 -2.35484 -0.10758 -0.65016 -2.27562 -0.3455 0 0 0 0 0 0 0.30074 0 0 2.44986 -0.06254 0 -1.0644 -0.25315 -1.75467
LEU_205 -9.00176 1.12294 2.29696 -0.70954 0.57225 0.18764 2.2043 -2.36338 -0.0398 -0.22685 -1.22478 0.06128 0 0 0 0 0 0 0.1415 0.08625 1.02252 0 -0.28283 0 0.72952 -0.23611 -5.6599
LYS_206 -7.89979 0.74115 5.65487 -0.69666 0.221 0.53297 2.09514 -2.69789 -0.05274 -0.16665 -0.89186 0.4315 0 0 0 0 0 0 0.11535 0.48804 3.23433 0 0.02113 0 -1.6738 -0.22791 -0.77182
THR_207 -3.04278 0.10575 3.53798 -0.20467 0.14986 0.06375 1.19965 -1.59176 -0.04723 -0.21799 -0.71598 -0.22933 0 0 0 0 0 0 0.00231 0 0.00406 0 -0.00475 2.44587 -1.425 -0.04609 -0.01633
LYS_208 -3.7049 0.11131 3.47711 -0.43676 0.08815 0.20915 1.54543 -1.57591 -0.10416 -0.19664 -1.73659 0.0321 0 0 0 0 0 0 -0.03262 0.01004 1.25922 0 0.02714 0 -1.6738 -0.12356 -2.82529
LEU_209 -5.63827 0.70922 0.83227 -0.4846 0.46127 0.04792 0.97979 -1.32494 -0.01975 -0.12644 -0.52915 0.2307 0 0 0 0 0 0 -0.01504 0.01657 0.06005 0 -0.27747 0 0.72952 -0.4022 -4.75054
GLY:CtermProteinFull_210 -0.60701 0.01344 0.40715 -0.00124 0 0 0.06962 -0.23734 -0.00612 -0.02133 -0.15596 0.03014 0 0 0 0 0 0 0 0 0 0 0 0 1.2108 -0.2297 0.47245
HSS:MP-FE1-connect_211 -22.1578 4.80138 0.28484 -18.1532 5.62086 1.86926 5.19004 -4.29811 -0.35888 -0.59988 -19.4736 1.08773 0 0 0 0 -0.84062 0 0 0 0 0 0 0 0 0 -47.028
#END_POSE_ENERGIES_TABLE correct_surface_True/018_008_UM_159_H148_areda15_HMM_onlyH_1__DE_4_HSS_rnd_DE_25.pdb
