# Supplementary material for: Design of Heme Enzymes with a Tunable Substrate Binding Pocket Adjacent to an Open Metal Coordination Site
Source: J Am Chem Soc. 2023 Jun 21;145(26):14307–15. doi: 10.1021/jacs.3c02742 (PMC10326885; doi:10.1021/jacs.3c02742)
Supplement: Supplementary file 3 — ja3c02742_si_003.zip [file ja3c02742_si_003.zip › carbene_transferase_design_models/dnHEM1-34_SS.pdb]

HEADER                                            12-JAN-23   XXXX              
EXPDTA    THEORETICAL MODEL                                                     
REMARK 220                                                                      
REMARK 220 EXPERIMENTAL DETAILS                                                 
REMARK 220  EXPERIMENT TYPE                : THEORETICAL MODELLING              
REMARK 220  DATE OF DATA COLLECTION        : 12-JAN-23                          
REMARK 220                                                                      
REMARK 220 REMARK: MODEL GENERATED BY ROSETTA                                   
REMARK 220  VERSION 2020.50+release.1295438                                     
HETNAM     HSS B 211  HSS                                                       
LINK         NE2 HIS A 148                FE1  HSS B 211                  2.51  
ATOM      1  N   VAL A   1      -9.093   0.888 -15.652  1.00  0.00           N  
ATOM      2  CA  VAL A   1      -8.042   0.658 -14.667  1.00  0.00           C  
ATOM      3  C   VAL A   1      -7.315   1.968 -14.371  1.00  0.00           C  
ATOM      4  O   VAL A   1      -7.076   2.770 -15.276  1.00  0.00           O  
ATOM      5  CB  VAL A   1      -7.037  -0.391 -15.180  1.00  0.00           C  
ATOM      6  CG1 VAL A   1      -5.871  -0.528 -14.212  1.00  0.00           C  
ATOM      7  CG2 VAL A   1      -7.737  -1.727 -15.375  1.00  0.00           C  
ATOM      8 1H   VAL A   1      -9.566   0.028 -15.843  1.00  0.00           H  
ATOM      9 2H   VAL A   1      -9.746   1.555 -15.294  1.00  0.00           H  
ATOM     10 3H   VAL A   1      -8.688   1.239 -16.496  1.00  0.00           H  
ATOM     11  HA  VAL A   1      -8.503   0.300 -13.746  1.00  0.00           H  
ATOM     12  HB  VAL A   1      -6.626  -0.052 -16.131  1.00  0.00           H  
ATOM     13 1HG1 VAL A   1      -5.170  -1.273 -14.590  1.00  0.00           H  
ATOM     14 2HG1 VAL A   1      -5.363   0.431 -14.116  1.00  0.00           H  
ATOM     15 3HG1 VAL A   1      -6.243  -0.843 -13.237  1.00  0.00           H  
ATOM     16 1HG2 VAL A   1      -7.021  -2.463 -15.739  1.00  0.00           H  
ATOM     17 2HG2 VAL A   1      -8.153  -2.062 -14.425  1.00  0.00           H  
ATOM     18 3HG2 VAL A   1      -8.541  -1.613 -16.102  1.00  0.00           H  
ATOM     19  N   SER A   2      -7.074   2.220 -13.095  1.00  0.00           N  
ATOM     20  CA  SER A   2      -6.430   3.457 -12.662  1.00  0.00           C  
ATOM     21  C   SER A   2      -4.916   3.292 -12.582  1.00  0.00           C  
ATOM     22  O   SER A   2      -4.402   2.175 -12.668  1.00  0.00           O  
ATOM     23  CB  SER A   2      -6.973   3.884 -11.312  1.00  0.00           C  
ATOM     24  OG  SER A   2      -8.323   4.246 -11.406  1.00  0.00           O  
ATOM     25  H   SER A   2      -7.345   1.538 -12.401  1.00  0.00           H  
ATOM     26  HA  SER A   2      -6.646   4.235 -13.396  1.00  0.00           H  
ATOM     27 1HB  SER A   2      -6.861   3.067 -10.600  1.00  0.00           H  
ATOM     28 2HB  SER A   2      -6.393   4.726 -10.937  1.00  0.00           H  
ATOM     29  HG  SER A   2      -8.596   4.485 -10.517  1.00  0.00           H  
ATOM     30  N   LEU A   3      -4.152   4.428 -12.489  1.00  0.00           N  
ATOM     31  CA  LEU A   3      -2.696   4.395 -12.389  1.00  0.00           C  
ATOM     32  C   LEU A   3      -2.256   3.678 -11.117  1.00  0.00           C  
ATOM     33  O   LEU A   3      -1.306   2.893 -11.138  1.00  0.00           O  
ATOM     34  CB  LEU A   3      -2.124   5.814 -12.412  1.00  0.00           C  
ATOM     35  CG  LEU A   3      -0.606   5.937 -12.279  1.00  0.00           C  
ATOM     36  CD1 LEU A   3       0.087   5.212 -13.428  1.00  0.00           C  
ATOM     37  CD2 LEU A   3      -0.188   7.402 -12.233  1.00  0.00           C  
ATOM     38  H   LEU A   3      -4.624   5.320 -12.492  1.00  0.00           H  
ATOM     39  HA  LEU A   3      -2.304   3.847 -13.245  1.00  0.00           H  
ATOM     40 1HB  LEU A   3      -2.407   6.287 -13.351  1.00  0.00           H  
ATOM     41 2HB  LEU A   3      -2.569   6.382 -11.595  1.00  0.00           H  
ATOM     42  HG  LEU A   3      -0.280   5.448 -11.360  1.00  0.00           H  
ATOM     43 1HD1 LEU A   3       1.167   5.308 -13.319  1.00  0.00           H  
ATOM     44 2HD1 LEU A   3      -0.188   4.157 -13.410  1.00  0.00           H  
ATOM     45 3HD1 LEU A   3      -0.224   5.653 -14.375  1.00  0.00           H  
ATOM     46 1HD2 LEU A   3       0.896   7.470 -12.138  1.00  0.00           H  
ATOM     47 2HD2 LEU A   3      -0.503   7.899 -13.153  1.00  0.00           H  
ATOM     48 3HD2 LEU A   3      -0.659   7.889 -11.379  1.00  0.00           H  
ATOM     49  N   ASP A   4      -2.957   3.874  -9.982  1.00  0.00           N  
ATOM     50  CA  ASP A   4      -2.569   3.291  -8.702  1.00  0.00           C  
ATOM     51  C   ASP A   4      -2.729   1.773  -8.717  1.00  0.00           C  
ATOM     52  O   ASP A   4      -1.881   1.049  -8.190  1.00  0.00           O  
ATOM     53  CB  ASP A   4      -3.404   3.888  -7.567  1.00  0.00           C  
ATOM     54  CG  ASP A   4      -4.903   3.792  -7.820  1.00  0.00           C  
ATOM     55  OD1 ASP A   4      -5.280   3.428  -8.909  1.00  0.00           O  
ATOM     56  OD2 ASP A   4      -5.656   4.084  -6.922  1.00  0.00           O  
ATOM     57  H   ASP A   4      -3.785   4.450 -10.031  1.00  0.00           H  
ATOM     58  HA  ASP A   4      -1.517   3.517  -8.524  1.00  0.00           H  
ATOM     59 1HB  ASP A   4      -3.174   3.372  -6.635  1.00  0.00           H  
ATOM     60 2HB  ASP A   4      -3.140   4.938  -7.433  1.00  0.00           H  
ATOM     61  N   GLN A   5      -3.813   1.332  -9.425  1.00  0.00           N  
ATOM     62  CA  GLN A   5      -4.024  -0.103  -9.579  1.00  0.00           C  
ATOM     63  C   GLN A   5      -2.891  -0.744 -10.376  1.00  0.00           C  
ATOM     64  O   GLN A   5      -2.339  -1.767  -9.966  1.00  0.00           O  
ATOM     65  CB  GLN A   5      -5.367  -0.376 -10.263  1.00  0.00           C  
ATOM     66  CG  GLN A   5      -6.579  -0.063  -9.403  1.00  0.00           C  
ATOM     67  CD  GLN A   5      -7.880  -0.165 -10.177  1.00  0.00           C  
ATOM     68  OE1 GLN A   5      -7.949   0.202 -11.353  1.00  0.00           O  
ATOM     69  NE2 GLN A   5      -8.920  -0.667  -9.521  1.00  0.00           N  
ATOM     70  H   GLN A   5      -4.469   1.974  -9.845  1.00  0.00           H  
ATOM     71  HA  GLN A   5      -4.039  -0.558  -8.588  1.00  0.00           H  
ATOM     72 1HB  GLN A   5      -5.438   0.218 -11.174  1.00  0.00           H  
ATOM     73 2HB  GLN A   5      -5.421  -1.426 -10.551  1.00  0.00           H  
ATOM     74 1HG  GLN A   5      -6.617  -0.770  -8.575  1.00  0.00           H  
ATOM     75 2HG  GLN A   5      -6.488   0.954  -9.021  1.00  0.00           H  
ATOM     76 1HE2 GLN A   5      -9.804  -0.759  -9.979  1.00  0.00           H  
ATOM     77 2HE2 GLN A   5      -8.819  -0.952  -8.567  1.00  0.00           H  
ATOM     78  N   ALA A   6      -2.545  -0.053 -11.453  1.00  0.00           N  
ATOM     79  CA  ALA A   6      -1.471  -0.579 -12.292  1.00  0.00           C  
ATOM     80  C   ALA A   6      -0.157  -0.656 -11.520  1.00  0.00           C  
ATOM     81  O   ALA A   6       0.591  -1.626 -11.650  1.00  0.00           O  
ATOM     82  CB  ALA A   6      -1.301   0.282 -13.541  1.00  0.00           C  
ATOM     83  H   ALA A   6      -2.991   0.815 -11.711  1.00  0.00           H  
ATOM     84  HA  ALA A   6      -1.744  -1.590 -12.597  1.00  0.00           H  
ATOM     85 1HB  ALA A   6      -0.498  -0.123 -14.156  1.00  0.00           H  
ATOM     86 2HB  ALA A   6      -2.229   0.284 -14.111  1.00  0.00           H  
ATOM     87 3HB  ALA A   6      -1.054   1.302 -13.248  1.00  0.00           H  
ATOM     88  N   ILE A   7       0.127   0.357 -10.699  1.00  0.00           N  
ATOM     89  CA  ILE A   7       1.358   0.394  -9.915  1.00  0.00           C  
ATOM     90  C   ILE A   7       1.369  -0.763  -8.918  1.00  0.00           C  
ATOM     91  O   ILE A   7       2.350  -1.505  -8.830  1.00  0.00           O  
ATOM     92  CB  ILE A   7       1.503   1.732  -9.167  1.00  0.00           C  
ATOM     93  CG1 ILE A   7       1.733   2.875 -10.158  1.00  0.00           C  
ATOM     94  CG2 ILE A   7       2.641   1.657  -8.161  1.00  0.00           C  
ATOM     95  CD1 ILE A   7       1.531   4.250  -9.562  1.00  0.00           C  
ATOM     96  H   ILE A   7      -0.529   1.119 -10.620  1.00  0.00           H  
ATOM     97  HA  ILE A   7       2.202   0.277 -10.591  1.00  0.00           H  
ATOM     98  HB  ILE A   7       0.577   1.955  -8.638  1.00  0.00           H  
ATOM     99 1HG1 ILE A   7       2.748   2.819 -10.549  1.00  0.00           H  
ATOM    100 2HG1 ILE A   7       1.052   2.768 -11.002  1.00  0.00           H  
ATOM    101 1HG2 ILE A   7       2.731   2.611  -7.641  1.00  0.00           H  
ATOM    102 2HG2 ILE A   7       2.437   0.869  -7.438  1.00  0.00           H  
ATOM    103 3HG2 ILE A   7       3.574   1.439  -8.682  1.00  0.00           H  
ATOM    104 1HD1 ILE A   7       1.712   5.008 -10.325  1.00  0.00           H  
ATOM    105 2HD1 ILE A   7       0.509   4.341  -9.195  1.00  0.00           H  
ATOM    106 3HD1 ILE A   7       2.228   4.394  -8.737  1.00  0.00           H  
ATOM    107  N   LEU A   8       0.272  -0.929  -8.251  1.00  0.00           N  
ATOM    108  CA  LEU A   8       0.206  -1.957  -7.218  1.00  0.00           C  
ATOM    109  C   LEU A   8       0.340  -3.349  -7.827  1.00  0.00           C  
ATOM    110  O   LEU A   8       1.021  -4.213  -7.269  1.00  0.00           O  
ATOM    111  CB  LEU A   8      -1.116  -1.852  -6.447  1.00  0.00           C  
ATOM    112  CG  LEU A   8      -1.256  -0.631  -5.529  1.00  0.00           C  
ATOM    113  CD1 LEU A   8      -2.672  -0.573  -4.973  1.00  0.00           C  
ATOM    114  CD2 LEU A   8      -0.231  -0.718  -4.408  1.00  0.00           C  
ATOM    115  H   LEU A   8      -0.542  -0.359  -8.430  1.00  0.00           H  
ATOM    116  HA  LEU A   8       1.032  -1.805  -6.525  1.00  0.00           H  
ATOM    117 1HB  LEU A   8      -1.935  -1.823  -7.164  1.00  0.00           H  
ATOM    118 2HB  LEU A   8      -1.232  -2.744  -5.831  1.00  0.00           H  
ATOM    119  HG  LEU A   8      -1.087   0.279  -6.106  1.00  0.00           H  
ATOM    120 1HD1 LEU A   8      -2.771   0.295  -4.320  1.00  0.00           H  
ATOM    121 2HD1 LEU A   8      -3.383  -0.491  -5.795  1.00  0.00           H  
ATOM    122 3HD1 LEU A   8      -2.877  -1.479  -4.403  1.00  0.00           H  
ATOM    123 1HD2 LEU A   8      -0.330   0.151  -3.756  1.00  0.00           H  
ATOM    124 2HD2 LEU A   8      -0.400  -1.627  -3.830  1.00  0.00           H  
ATOM    125 3HD2 LEU A   8       0.772  -0.740  -4.834  1.00  0.00           H  
ATOM    126  N   ILE A   9      -0.236  -3.575  -8.956  1.00  0.00           N  
ATOM    127  CA  ILE A   9      -0.179  -4.874  -9.618  1.00  0.00           C  
ATOM    128  C   ILE A   9       1.275  -5.250  -9.892  1.00  0.00           C  
ATOM    129  O   ILE A   9       1.683  -6.390  -9.656  1.00  0.00           O  
ATOM    130  CB  ILE A   9      -0.976  -4.866 -10.935  1.00  0.00           C  
ATOM    131  CG1 ILE A   9      -2.478  -4.780 -10.650  1.00  0.00           C  
ATOM    132  CG2 ILE A   9      -0.657  -6.105 -11.758  1.00  0.00           C  
ATOM    133  CD1 ILE A   9      -3.307  -4.396 -11.854  1.00  0.00           C  
ATOM    134  H   ILE A   9      -0.744  -2.821  -9.396  1.00  0.00           H  
ATOM    135  HA  ILE A   9      -0.612  -5.620  -8.952  1.00  0.00           H  
ATOM    136  HB  ILE A   9      -0.714  -3.980 -11.513  1.00  0.00           H  
ATOM    137 1HG1 ILE A   9      -2.834  -5.743 -10.284  1.00  0.00           H  
ATOM    138 2HG1 ILE A   9      -2.658  -4.046  -9.864  1.00  0.00           H  
ATOM    139 1HG2 ILE A   9      -1.229  -6.083 -12.685  1.00  0.00           H  
ATOM    140 2HG2 ILE A   9       0.407  -6.123 -11.989  1.00  0.00           H  
ATOM    141 3HG2 ILE A   9      -0.920  -6.997 -11.190  1.00  0.00           H  
ATOM    142 1HD1 ILE A   9      -4.360  -4.355 -11.573  1.00  0.00           H  
ATOM    143 2HD1 ILE A   9      -2.990  -3.417 -12.216  1.00  0.00           H  
ATOM    144 3HD1 ILE A   9      -3.170  -5.136 -12.641  1.00  0.00           H  
ATOM    145  N   LEU A  10       1.999  -4.329 -10.366  1.00  0.00           N  
ATOM    146  CA  LEU A  10       3.414  -4.577 -10.616  1.00  0.00           C  
ATOM    147  C   LEU A  10       4.153  -4.872  -9.315  1.00  0.00           C  
ATOM    148  O   LEU A  10       4.995  -5.771  -9.265  1.00  0.00           O  
ATOM    149  CB  LEU A  10       4.052  -3.376 -11.317  1.00  0.00           C  
ATOM    150  CG  LEU A  10       3.570  -3.085 -12.738  1.00  0.00           C  
ATOM    151  CD1 LEU A  10       4.042  -1.704 -13.187  1.00  0.00           C  
ATOM    152  CD2 LEU A  10       4.060  -4.161 -13.701  1.00  0.00           C  
ATOM    153  H   LEU A  10       1.613  -3.419 -10.576  1.00  0.00           H  
ATOM    154  HA  LEU A  10       3.503  -5.447 -11.266  1.00  0.00           H  
ATOM    155 1HB  LEU A  10       3.863  -2.484 -10.721  1.00  0.00           H  
ATOM    156 2HB  LEU A  10       5.130  -3.533 -11.364  1.00  0.00           H  
ATOM    157  HG  LEU A  10       2.480  -3.064 -12.756  1.00  0.00           H  
ATOM    158 1HD1 LEU A  10       3.691  -1.511 -14.200  1.00  0.00           H  
ATOM    159 2HD1 LEU A  10       3.640  -0.946 -12.514  1.00  0.00           H  
ATOM    160 3HD1 LEU A  10       5.130  -1.667 -13.166  1.00  0.00           H  
ATOM    161 1HD2 LEU A  10       3.706  -3.937 -14.708  1.00  0.00           H  
ATOM    162 2HD2 LEU A  10       5.150  -4.185 -13.697  1.00  0.00           H  
ATOM    163 3HD2 LEU A  10       3.674  -5.131 -13.388  1.00  0.00           H  
ATOM    164  N   ILE A  11       3.781  -4.137  -8.352  1.00  0.00           N  
ATOM    165  CA  ILE A  11       4.446  -4.318  -7.065  1.00  0.00           C  
ATOM    166  C   ILE A  11       4.075  -5.677  -6.480  1.00  0.00           C  
ATOM    167  O   ILE A  11       4.939  -6.407  -5.989  1.00  0.00           O  
ATOM    168  CB  ILE A  11       4.065  -3.200  -6.077  1.00  0.00           C  
ATOM    169  CG1 ILE A  11       4.672  -1.866  -6.520  1.00  0.00           C  
ATOM    170  CG2 ILE A  11       4.522  -3.555  -4.671  1.00  0.00           C  
ATOM    171  CD1 ILE A  11       4.163  -0.675  -5.740  1.00  0.00           C  
ATOM    172  H   ILE A  11       3.054  -3.440  -8.436  1.00  0.00           H  
ATOM    173  HA  ILE A  11       5.524  -4.292  -7.227  1.00  0.00           H  
ATOM    174  HB  ILE A  11       2.984  -3.069  -6.076  1.00  0.00           H  
ATOM    175 1HG1 ILE A  11       5.755  -1.906  -6.414  1.00  0.00           H  
ATOM    176 2HG1 ILE A  11       4.454  -1.700  -7.576  1.00  0.00           H  
ATOM    177 1HG2 ILE A  11       4.245  -2.754  -3.985  1.00  0.00           H  
ATOM    178 2HG2 ILE A  11       4.044  -4.482  -4.357  1.00  0.00           H  
ATOM    179 3HG2 ILE A  11       5.604  -3.683  -4.661  1.00  0.00           H  
ATOM    180 1HD1 ILE A  11       4.639   0.233  -6.112  1.00  0.00           H  
ATOM    181 2HD1 ILE A  11       3.083  -0.595  -5.862  1.00  0.00           H  
ATOM    182 3HD1 ILE A  11       4.402  -0.803  -4.686  1.00  0.00           H  
ATOM    183  N   VAL A  12       2.903  -6.028  -6.538  1.00  0.00           N  
ATOM    184  CA  VAL A  12       2.414  -7.300  -6.016  1.00  0.00           C  
ATOM    185  C   VAL A  12       3.102  -8.453  -6.741  1.00  0.00           C  
ATOM    186  O   VAL A  12       3.531  -9.423  -6.112  1.00  0.00           O  
ATOM    187  CB  VAL A  12       0.888  -7.410  -6.194  1.00  0.00           C  
ATOM    188  CG1 VAL A  12       0.428  -8.843  -5.968  1.00  0.00           C  
ATOM    189  CG2 VAL A  12       0.186  -6.460  -5.236  1.00  0.00           C  
ATOM    190  H   VAL A  12       2.249  -5.392  -6.975  1.00  0.00           H  
ATOM    191  HA  VAL A  12       2.663  -7.357  -4.956  1.00  0.00           H  
ATOM    192  HB  VAL A  12       0.632  -7.148  -7.221  1.00  0.00           H  
ATOM    193 1HG1 VAL A  12      -0.653  -8.903  -6.098  1.00  0.00           H  
ATOM    194 2HG1 VAL A  12       0.917  -9.499  -6.688  1.00  0.00           H  
ATOM    195 3HG1 VAL A  12       0.689  -9.153  -4.957  1.00  0.00           H  
ATOM    196 1HG2 VAL A  12      -0.893  -6.543  -5.368  1.00  0.00           H  
ATOM    197 2HG2 VAL A  12       0.447  -6.719  -4.210  1.00  0.00           H  
ATOM    198 3HG2 VAL A  12       0.498  -5.437  -5.443  1.00  0.00           H  
ATOM    199  N   ALA A  13       3.218  -8.326  -8.014  1.00  0.00           N  
ATOM    200  CA  ALA A  13       3.919  -9.346  -8.793  1.00  0.00           C  
ATOM    201  C   ALA A  13       5.344  -9.540  -8.280  1.00  0.00           C  
ATOM    202  O   ALA A  13       5.823 -10.674  -8.179  1.00  0.00           O  
ATOM    203  CB  ALA A  13       3.936  -8.968 -10.272  1.00  0.00           C  
ATOM    204  H   ALA A  13       2.828  -7.526  -8.491  1.00  0.00           H  
ATOM    205  HA  ALA A  13       3.385 -10.288  -8.674  1.00  0.00           H  
ATOM    206 1HB  ALA A  13       4.461  -9.738 -10.838  1.00  0.00           H  
ATOM    207 2HB  ALA A  13       2.911  -8.884 -10.637  1.00  0.00           H  
ATOM    208 3HB  ALA A  13       4.444  -8.014 -10.397  1.00  0.00           H  
ATOM    209  N   ALA A  14       5.972  -8.490  -7.991  1.00  0.00           N  
ATOM    210  CA  ALA A  14       7.311  -8.547  -7.410  1.00  0.00           C  
ATOM    211  C   ALA A  14       7.279  -9.177  -6.022  1.00  0.00           C  
ATOM    212  O   ALA A  14       8.113 -10.027  -5.699  1.00  0.00           O  
ATOM    213  CB  ALA A  14       7.921  -7.149  -7.344  1.00  0.00           C  
ATOM    214  H   ALA A  14       5.547  -7.590  -8.161  1.00  0.00           H  
ATOM    215  HA  ALA A  14       7.931  -9.173  -8.051  1.00  0.00           H  
ATOM    216 1HB  ALA A  14       8.918  -7.208  -6.909  1.00  0.00           H  
ATOM    217 2HB  ALA A  14       7.987  -6.734  -8.349  1.00  0.00           H  
ATOM    218 3HB  ALA A  14       7.293  -6.508  -6.727  1.00  0.00           H  
ATOM    219  N   LYS A  15       6.302  -8.838  -5.218  1.00  0.00           N  
ATOM    220  CA  LYS A  15       6.188  -9.339  -3.850  1.00  0.00           C  
ATOM    221  C   LYS A  15       5.878 -10.833  -3.837  1.00  0.00           C  
ATOM    222  O   LYS A  15       6.391 -11.571  -2.992  1.00  0.00           O  
ATOM    223  CB  LYS A  15       5.108  -8.571  -3.086  1.00  0.00           C  
ATOM    224  CG  LYS A  15       5.496  -7.148  -2.709  1.00  0.00           C  
ATOM    225  CD  LYS A  15       4.339  -6.417  -2.043  1.00  0.00           C  
ATOM    226  CE  LYS A  15       4.725  -4.994  -1.668  1.00  0.00           C  
ATOM    227  NZ  LYS A  15       5.325  -4.920  -0.309  1.00  0.00           N  
ATOM    228  H   LYS A  15       5.600  -8.201  -5.568  1.00  0.00           H  
ATOM    229  HA  LYS A  15       7.142  -9.188  -3.346  1.00  0.00           H  
ATOM    230 1HB  LYS A  15       4.201  -8.522  -3.689  1.00  0.00           H  
ATOM    231 2HB  LYS A  15       4.862  -9.105  -2.168  1.00  0.00           H  
ATOM    232 1HG  LYS A  15       6.343  -7.171  -2.022  1.00  0.00           H  
ATOM    233 2HG  LYS A  15       5.792  -6.602  -3.604  1.00  0.00           H  
ATOM    234 1HD  LYS A  15       3.488  -6.387  -2.724  1.00  0.00           H  
ATOM    235 2HD  LYS A  15       4.042  -6.952  -1.141  1.00  0.00           H  
ATOM    236 1HE  LYS A  15       5.443  -4.609  -2.391  1.00  0.00           H  
ATOM    237 2HE  LYS A  15       3.840  -4.358  -1.696  1.00  0.00           H  
ATOM    238 1HZ  LYS A  15       5.566  -3.961  -0.099  1.00  0.00           H  
ATOM    239 2HZ  LYS A  15       4.660  -5.257   0.373  1.00  0.00           H  
ATOM    240 3HZ  LYS A  15       6.158  -5.490  -0.277  1.00  0.00           H  
ATOM    241  N   LEU A  16       5.118 -11.255  -4.753  1.00  0.00           N  
ATOM    242  CA  LEU A  16       4.756 -12.666  -4.846  1.00  0.00           C  
ATOM    243  C   LEU A  16       5.919 -13.489  -5.391  1.00  0.00           C  
ATOM    244  O   LEU A  16       6.011 -14.691  -5.130  1.00  0.00           O  
ATOM    245  CB  LEU A  16       3.527 -12.842  -5.747  1.00  0.00           C  
ATOM    246  CG  LEU A  16       2.223 -12.228  -5.221  1.00  0.00           C  
ATOM    247  CD1 LEU A  16       1.161 -12.281  -6.310  1.00  0.00           C  
ATOM    248  CD2 LEU A  16       1.771 -12.983  -3.979  1.00  0.00           C  
ATOM    249  H   LEU A  16       4.750 -10.607  -5.434  1.00  0.00           H  
ATOM    250  HA  LEU A  16       4.519 -13.029  -3.846  1.00  0.00           H  
ATOM    251 1HB  LEU A  16       3.738 -12.391  -6.715  1.00  0.00           H  
ATOM    252 2HB  LEU A  16       3.355 -13.908  -5.895  1.00  0.00           H  
ATOM    253  HG  LEU A  16       2.390 -11.181  -4.968  1.00  0.00           H  
ATOM    254 1HD1 LEU A  16       0.234 -11.845  -5.936  1.00  0.00           H  
ATOM    255 2HD1 LEU A  16       1.502 -11.718  -7.179  1.00  0.00           H  
ATOM    256 3HD1 LEU A  16       0.984 -13.318  -6.596  1.00  0.00           H  
ATOM    257 1HD2 LEU A  16       0.845 -12.546  -3.605  1.00  0.00           H  
ATOM    258 2HD2 LEU A  16       1.603 -14.030  -4.231  1.00  0.00           H  
ATOM    259 3HD2 LEU A  16       2.542 -12.914  -3.211  1.00  0.00           H  
ATOM    260  N   GLY A  17       6.872 -12.770  -6.086  1.00  0.00           N  
ATOM    261  CA  GLY A  17       7.869 -13.502  -6.849  1.00  0.00           C  
ATOM    262  C   GLY A  17       7.308 -14.142  -8.105  1.00  0.00           C  
ATOM    263  O   GLY A  17       7.678 -15.265  -8.455  1.00  0.00           O  
ATOM    264  H   GLY A  17       6.899 -11.760  -6.081  1.00  0.00           H  
ATOM    265 1HA  GLY A  17       8.678 -12.828  -7.132  1.00  0.00           H  
ATOM    266 2HA  GLY A  17       8.304 -14.282  -6.225  1.00  0.00           H  
ATOM    267  N   THR A  18       6.317 -13.516  -8.734  1.00  0.00           N  
ATOM    268  CA  THR A  18       5.622 -14.055  -9.897  1.00  0.00           C  
ATOM    269  C   THR A  18       5.642 -13.057 -11.050  1.00  0.00           C  
ATOM    270  O   THR A  18       6.219 -11.972 -10.930  1.00  0.00           O  
ATOM    271  CB  THR A  18       4.167 -14.425  -9.555  1.00  0.00           C  
ATOM    272  OG1 THR A  18       3.423 -13.233  -9.268  1.00  0.00           O  
ATOM    273  CG2 THR A  18       4.121 -15.349  -8.347  1.00  0.00           C  
ATOM    274  H   THR A  18       6.042 -12.615  -8.371  1.00  0.00           H  
ATOM    275  HA  THR A  18       6.136 -14.961 -10.219  1.00  0.00           H  
ATOM    276  HB  THR A  18       3.708 -14.926 -10.407  1.00  0.00           H  
ATOM    277  HG1 THR A  18       3.220 -12.778 -10.089  1.00  0.00           H  
ATOM    278 1HG2 THR A  18       3.086 -15.600  -8.119  1.00  0.00           H  
ATOM    279 2HG2 THR A  18       4.677 -16.260  -8.566  1.00  0.00           H  
ATOM    280 3HG2 THR A  18       4.570 -14.849  -7.490  1.00  0.00           H  
ATOM    281  N   THR A  19       5.046 -13.454 -12.181  1.00  0.00           N  
ATOM    282  CA  THR A  19       4.922 -12.534 -13.306  1.00  0.00           C  
ATOM    283  C   THR A  19       3.789 -11.537 -13.067  1.00  0.00           C  
ATOM    284  O   THR A  19       3.011 -11.690 -12.122  1.00  0.00           O  
ATOM    285  CB  THR A  19       4.679 -13.295 -14.622  1.00  0.00           C  
ATOM    286  OG1 THR A  19       3.410 -13.959 -14.567  1.00  0.00           O  
ATOM    287  CG2 THR A  19       5.775 -14.323 -14.854  1.00  0.00           C  
ATOM    288  H   THR A  19       4.678 -14.389 -12.268  1.00  0.00           H  
ATOM    289  HA  THR A  19       5.855 -11.978 -13.403  1.00  0.00           H  
ATOM    290  HB  THR A  19       4.668 -12.590 -15.453  1.00  0.00           H  
ATOM    291  HG1 THR A  19       3.184 -14.292 -15.439  1.00  0.00           H  
ATOM    292 1HG2 THR A  19       5.587 -14.852 -15.788  1.00  0.00           H  
ATOM    293 2HG2 THR A  19       6.740 -13.821 -14.909  1.00  0.00           H  
ATOM    294 3HG2 THR A  19       5.784 -15.037 -14.030  1.00  0.00           H  
ATOM    295  N   VAL A  20       3.696 -10.472 -13.913  1.00  0.00           N  
ATOM    296  CA  VAL A  20       2.670  -9.439 -13.814  1.00  0.00           C  
ATOM    297  C   VAL A  20       1.305 -10.031 -14.163  1.00  0.00           C  
ATOM    298  O   VAL A  20       0.325  -9.806 -13.450  1.00  0.00           O  
ATOM    299  CB  VAL A  20       2.987  -8.267 -14.762  1.00  0.00           C  
ATOM    300  CG1 VAL A  20       1.855  -7.251 -14.751  1.00  0.00           C  
ATOM    301  CG2 VAL A  20       4.301  -7.616 -14.359  1.00  0.00           C  
ATOM    302  H   VAL A  20       4.387 -10.410 -14.647  1.00  0.00           H  
ATOM    303  HA  VAL A  20       2.641  -9.077 -12.786  1.00  0.00           H  
ATOM    304  HB  VAL A  20       3.067  -8.648 -15.781  1.00  0.00           H  
ATOM    305 1HG1 VAL A  20       2.096  -6.430 -15.426  1.00  0.00           H  
ATOM    306 2HG1 VAL A  20       0.932  -7.730 -15.077  1.00  0.00           H  
ATOM    307 3HG1 VAL A  20       1.725  -6.863 -13.741  1.00  0.00           H  
ATOM    308 1HG2 VAL A  20       4.519  -6.788 -15.034  1.00  0.00           H  
ATOM    309 2HG2 VAL A  20       4.223  -7.241 -13.338  1.00  0.00           H  
ATOM    310 3HG2 VAL A  20       5.104  -8.351 -14.415  1.00  0.00           H  
ATOM    311  N   GLU A  21       1.271 -10.862 -15.182  1.00  0.00           N  
ATOM    312  CA  GLU A  21       0.021 -11.463 -15.638  1.00  0.00           C  
ATOM    313  C   GLU A  21      -0.583 -12.361 -14.563  1.00  0.00           C  
ATOM    314  O   GLU A  21      -1.801 -12.366 -14.363  1.00  0.00           O  
ATOM    315  CB  GLU A  21       0.252 -12.268 -16.919  1.00  0.00           C  
ATOM    316  CG  GLU A  21       0.632 -11.428 -18.130  1.00  0.00           C  
ATOM    317  CD  GLU A  21       2.089 -11.058 -18.151  1.00  0.00           C  
ATOM    318  OE1 GLU A  21       2.793 -11.443 -17.249  1.00  0.00           O  
ATOM    319  OE2 GLU A  21       2.498 -10.388 -19.070  1.00  0.00           O  
ATOM    320  H   GLU A  21       2.130 -11.092 -15.660  1.00  0.00           H  
ATOM    321  HA  GLU A  21      -0.692 -10.664 -15.844  1.00  0.00           H  
ATOM    322 1HB  GLU A  21       1.048 -12.995 -16.753  1.00  0.00           H  
ATOM    323 2HB  GLU A  21      -0.652 -12.824 -17.167  1.00  0.00           H  
ATOM    324 1HG  GLU A  21       0.398 -11.988 -19.035  1.00  0.00           H  
ATOM    325 2HG  GLU A  21       0.031 -10.520 -18.132  1.00  0.00           H  
ATOM    326  N   GLU A  22       0.324 -13.053 -13.919  1.00  0.00           N  
ATOM    327  CA  GLU A  22      -0.144 -13.940 -12.857  1.00  0.00           C  
ATOM    328  C   GLU A  22      -0.757 -13.149 -11.706  1.00  0.00           C  
ATOM    329  O   GLU A  22      -1.818 -13.511 -11.192  1.00  0.00           O  
ATOM    330  CB  GLU A  22       1.007 -14.804 -12.338  1.00  0.00           C  
ATOM    331  CG  GLU A  22       0.610 -15.794 -11.252  1.00  0.00           C  
ATOM    332  CD  GLU A  22      -0.346 -16.846 -11.741  1.00  0.00           C  
ATOM    333  OE1 GLU A  22      -0.431 -17.038 -12.930  1.00  0.00           O  
ATOM    334  OE2 GLU A  22      -0.992 -17.459 -10.924  1.00  0.00           O  
ATOM    335  H   GLU A  22       1.312 -13.001 -14.118  1.00  0.00           H  
ATOM    336  HA  GLU A  22      -0.921 -14.588 -13.265  1.00  0.00           H  
ATOM    337 1HB  GLU A  22       1.440 -15.369 -13.164  1.00  0.00           H  
ATOM    338 2HB  GLU A  22       1.791 -14.162 -11.935  1.00  0.00           H  
ATOM    339 1HG  GLU A  22       1.508 -16.283 -10.875  1.00  0.00           H  
ATOM    340 2HG  GLU A  22       0.153 -15.249 -10.428  1.00  0.00           H  
ATOM    341  N   ALA A  23      -0.063 -12.033 -11.325  1.00  0.00           N  
ATOM    342  CA  ALA A  23      -0.581 -11.188 -10.252  1.00  0.00           C  
ATOM    343  C   ALA A  23      -1.963 -10.644 -10.600  1.00  0.00           C  
ATOM    344  O   ALA A  23      -2.837 -10.553  -9.737  1.00  0.00           O  
ATOM    345  CB  ALA A  23       0.384 -10.041  -9.965  1.00  0.00           C  
ATOM    346  H   ALA A  23       0.805 -11.779 -11.776  1.00  0.00           H  
ATOM    347  HA  ALA A  23      -0.676 -11.802  -9.356  1.00  0.00           H  
ATOM    348 1HB  ALA A  23      -0.017  -9.422  -9.163  1.00  0.00           H  
ATOM    349 2HB  ALA A  23       1.351 -10.445  -9.664  1.00  0.00           H  
ATOM    350 3HB  ALA A  23       0.507  -9.436 -10.862  1.00  0.00           H  
ATOM    351  N   VAL A  24      -2.257 -10.301 -11.881  1.00  0.00           N  
ATOM    352  CA  VAL A  24      -3.539  -9.781 -12.342  1.00  0.00           C  
ATOM    353  C   VAL A  24      -4.615 -10.854 -12.194  1.00  0.00           C  
ATOM    354  O   VAL A  24      -5.690 -10.594 -11.647  1.00  0.00           O  
ATOM    355  CB  VAL A  24      -3.447  -9.335 -13.814  1.00  0.00           C  
ATOM    356  CG1 VAL A  24      -4.829  -9.011 -14.360  1.00  0.00           C  
ATOM    357  CG2 VAL A  24      -2.524  -8.131 -13.933  1.00  0.00           C  
ATOM    358  H   VAL A  24      -1.508 -10.427 -12.548  1.00  0.00           H  
ATOM    359  HA  VAL A  24      -3.810  -8.927 -11.720  1.00  0.00           H  
ATOM    360  HB  VAL A  24      -3.051 -10.158 -14.409  1.00  0.00           H  
ATOM    361 1HG1 VAL A  24      -4.745  -8.698 -15.401  1.00  0.00           H  
ATOM    362 2HG1 VAL A  24      -5.461  -9.897 -14.298  1.00  0.00           H  
ATOM    363 3HG1 VAL A  24      -5.272  -8.206 -13.774  1.00  0.00           H  
ATOM    364 1HG2 VAL A  24      -2.463  -7.821 -14.975  1.00  0.00           H  
ATOM    365 2HG2 VAL A  24      -2.917  -7.310 -13.333  1.00  0.00           H  
ATOM    366 3HG2 VAL A  24      -1.529  -8.398 -13.575  1.00  0.00           H  
ATOM    367  N   GLN A  25      -4.278 -12.067 -12.668  1.00  0.00           N  
ATOM    368  CA  GLN A  25      -5.258 -13.148 -12.666  1.00  0.00           C  
ATOM    369  C   GLN A  25      -5.618 -13.560 -11.241  1.00  0.00           C  
ATOM    370  O   GLN A  25      -6.786 -13.824 -10.942  1.00  0.00           O  
ATOM    371  CB  GLN A  25      -4.726 -14.356 -13.441  1.00  0.00           C  
ATOM    372  CG  GLN A  25      -4.625 -14.137 -14.940  1.00  0.00           C  
ATOM    373  CD  GLN A  25      -5.972 -13.842 -15.574  1.00  0.00           C  
ATOM    374  OE1 GLN A  25      -6.939 -14.583 -15.385  1.00  0.00           O  
ATOM    375  NE2 GLN A  25      -6.041 -12.752 -16.331  1.00  0.00           N  
ATOM    376  H   GLN A  25      -3.351 -12.244 -13.028  1.00  0.00           H  
ATOM    377  HA  GLN A  25      -6.166 -12.793 -13.152  1.00  0.00           H  
ATOM    378 1HB  GLN A  25      -3.735 -14.618 -13.072  1.00  0.00           H  
ATOM    379 2HB  GLN A  25      -5.376 -15.214 -13.269  1.00  0.00           H  
ATOM    380 1HG  GLN A  25      -3.965 -13.292 -15.131  1.00  0.00           H  
ATOM    381 2HG  GLN A  25      -4.221 -15.039 -15.402  1.00  0.00           H  
ATOM    382 1HE2 GLN A  25      -6.903 -12.506 -16.775  1.00  0.00           H  
ATOM    383 2HE2 GLN A  25      -5.232 -12.178 -16.458  1.00  0.00           H  
ATOM    384  N   GLN A  26      -4.577 -13.521 -10.438  1.00  0.00           N  
ATOM    385  CA  GLN A  26      -4.820 -13.876  -9.044  1.00  0.00           C  
ATOM    386  C   GLN A  26      -5.694 -12.833  -8.358  1.00  0.00           C  
ATOM    387  O   GLN A  26      -6.611 -13.172  -7.610  1.00  0.00           O  
ATOM    388  CB  GLN A  26      -3.496 -14.028  -8.290  1.00  0.00           C  
ATOM    389  CG  GLN A  26      -2.706 -15.271  -8.663  1.00  0.00           C  
ATOM    390  CD  GLN A  26      -1.427 -15.406  -7.859  1.00  0.00           C  
ATOM    391  OE1 GLN A  26      -1.119 -14.565  -7.010  1.00  0.00           O  
ATOM    392  NE2 GLN A  26      -0.674 -16.468  -8.122  1.00  0.00           N  
ATOM    393  H   GLN A  26      -3.643 -13.266 -10.725  1.00  0.00           H  
ATOM    394  HA  GLN A  26      -5.348 -14.829  -9.017  1.00  0.00           H  
ATOM    395 1HB  GLN A  26      -2.867 -13.159  -8.481  1.00  0.00           H  
ATOM    396 2HB  GLN A  26      -3.690 -14.062  -7.218  1.00  0.00           H  
ATOM    397 1HG  GLN A  26      -3.322 -16.150  -8.476  1.00  0.00           H  
ATOM    398 2HG  GLN A  26      -2.442 -15.217  -9.719  1.00  0.00           H  
ATOM    399 1HE2 GLN A  26       0.182 -16.610  -7.623  1.00  0.00           H  
ATOM    400 2HE2 GLN A  26      -0.961 -17.125  -8.819  1.00  0.00           H  
ATOM    401  N   ALA A  27      -5.398 -11.545  -8.623  1.00  0.00           N  
ATOM    402  CA  ALA A  27      -6.186 -10.470  -8.024  1.00  0.00           C  
ATOM    403  C   ALA A  27      -7.633 -10.518  -8.503  1.00  0.00           C  
ATOM    404  O   ALA A  27      -8.562 -10.312  -7.718  1.00  0.00           O  
ATOM    405  CB  ALA A  27      -5.565  -9.113  -8.347  1.00  0.00           C  
ATOM    406  H   ALA A  27      -4.631 -11.309  -9.236  1.00  0.00           H  
ATOM    407  HA  ALA A  27      -6.183 -10.610  -6.942  1.00  0.00           H  
ATOM    408 1HB  ALA A  27      -6.162  -8.321  -7.895  1.00  0.00           H  
ATOM    409 2HB  ALA A  27      -4.550  -9.073  -7.951  1.00  0.00           H  
ATOM    410 3HB  ALA A  27      -5.538  -8.973  -9.427  1.00  0.00           H  
ATOM    411  N   LEU A  28      -7.852 -10.827  -9.756  1.00  0.00           N  
ATOM    412  CA  LEU A  28      -9.203 -10.898 -10.302  1.00  0.00           C  
ATOM    413  C   LEU A  28      -9.973 -12.070  -9.702  1.00  0.00           C  
ATOM    414  O   LEU A  28     -11.185 -11.983  -9.498  1.00  0.00           O  
ATOM    415  CB  LEU A  28      -9.153 -11.035 -11.829  1.00  0.00           C  
ATOM    416  CG  LEU A  28      -8.638  -9.807 -12.590  1.00  0.00           C  
ATOM    417  CD1 LEU A  28      -8.402 -10.175 -14.048  1.00  0.00           C  
ATOM    418  CD2 LEU A  28      -9.647  -8.674 -12.469  1.00  0.00           C  
ATOM    419  H   LEU A  28      -7.067 -11.022 -10.359  1.00  0.00           H  
ATOM    420  HA  LEU A  28      -9.728  -9.978 -10.045  1.00  0.00           H  
ATOM    421 1HB  LEU A  28      -8.509 -11.876 -12.081  1.00  0.00           H  
ATOM    422 2HB  LEU A  28     -10.158 -11.252 -12.191  1.00  0.00           H  
ATOM    423  HG  LEU A  28      -7.684  -9.490 -12.168  1.00  0.00           H  
ATOM    424 1HD1 LEU A  28      -8.035  -9.304 -14.589  1.00  0.00           H  
ATOM    425 2HD1 LEU A  28      -7.662 -10.975 -14.106  1.00  0.00           H  
ATOM    426 3HD1 LEU A  28      -9.336 -10.513 -14.495  1.00  0.00           H  
ATOM    427 1HD2 LEU A  28      -9.280  -7.801 -13.009  1.00  0.00           H  
ATOM    428 2HD2 LEU A  28     -10.601  -8.990 -12.893  1.00  0.00           H  
ATOM    429 3HD2 LEU A  28      -9.783  -8.419 -11.418  1.00  0.00           H  
ATOM    430  N   TRP A  29      -9.217 -13.156  -9.519  1.00  0.00           N  
ATOM    431  CA  TRP A  29      -9.850 -14.309  -8.887  1.00  0.00           C  
ATOM    432  C   TRP A  29     -10.362 -13.955  -7.496  1.00  0.00           C  
ATOM    433  O   TRP A  29     -11.514 -14.242  -7.161  1.00  0.00           O  
ATOM    434  CB  TRP A  29      -8.862 -15.474  -8.792  1.00  0.00           C  
ATOM    435  CG  TRP A  29      -9.469 -16.726  -8.234  1.00  0.00           C  
ATOM    436  CD1 TRP A  29     -10.141 -17.686  -8.929  1.00  0.00           C  
ATOM    437  CD2 TRP A  29      -9.457 -17.165  -6.854  1.00  0.00           C  
ATOM    438  NE1 TRP A  29     -10.550 -18.686  -8.081  1.00  0.00           N  
ATOM    439  CE2 TRP A  29     -10.139 -18.384  -6.808  1.00  0.00           C  
ATOM    440  CE3 TRP A  29      -8.931 -16.628  -5.672  1.00  0.00           C  
ATOM    441  CZ2 TRP A  29     -10.314 -19.083  -5.624  1.00  0.00           C  
ATOM    442  CZ3 TRP A  29      -9.106 -17.330  -4.485  1.00  0.00           C  
ATOM    443  CH2 TRP A  29      -9.779 -18.525  -4.462  1.00  0.00           C  
ATOM    444  H   TRP A  29      -8.246 -13.215  -9.792  1.00  0.00           H  
ATOM    445  HA  TRP A  29     -10.699 -14.614  -9.496  1.00  0.00           H  
ATOM    446 1HB  TRP A  29      -8.465 -15.697  -9.782  1.00  0.00           H  
ATOM    447 2HB  TRP A  29      -8.023 -15.188  -8.158  1.00  0.00           H  
ATOM    448  HD1 TRP A  29     -10.328 -17.662 -10.001  1.00  0.00           H  
ATOM    449  HE1 TRP A  29     -11.070 -19.509  -8.350  1.00  0.00           H  
ATOM    450  HE3 TRP A  29      -8.394 -15.681  -5.685  1.00  0.00           H  
ATOM    451  HZ2 TRP A  29     -10.846 -20.033  -5.585  1.00  0.00           H  
ATOM    452  HZ3 TRP A  29      -8.694 -16.904  -3.569  1.00  0.00           H  
ATOM    453  HH2 TRP A  29      -9.898 -19.049  -3.513  1.00  0.00           H  
ATOM    454  N   LEU A  30      -9.568 -13.302  -6.692  1.00  0.00           N  
ATOM    455  CA  LEU A  30      -9.966 -12.838  -5.367  1.00  0.00           C  
ATOM    456  C   LEU A  30     -11.110 -11.833  -5.466  1.00  0.00           C  
ATOM    457  O   LEU A  30     -12.042 -11.867  -4.658  1.00  0.00           O  
ATOM    458  CB  LEU A  30      -8.772 -12.199  -4.647  1.00  0.00           C  
ATOM    459  CG  LEU A  30      -7.659 -13.164  -4.219  1.00  0.00           C  
ATOM    460  CD1 LEU A  30      -6.414 -12.370  -3.848  1.00  0.00           C  
ATOM    461  CD2 LEU A  30      -8.140 -14.007  -3.048  1.00  0.00           C  
ATOM    462  H   LEU A  30      -8.630 -13.116  -7.018  1.00  0.00           H  
ATOM    463  HA  LEU A  30     -10.310 -13.695  -4.790  1.00  0.00           H  
ATOM    464 1HB  LEU A  30      -8.329 -11.452  -5.304  1.00  0.00           H  
ATOM    465 2HB  LEU A  30      -9.136 -11.694  -3.751  1.00  0.00           H  
ATOM    466  HG  LEU A  30      -7.402 -13.816  -5.054  1.00  0.00           H  
ATOM    467 1HD1 LEU A  30      -5.622 -13.055  -3.545  1.00  0.00           H  
ATOM    468 2HD1 LEU A  30      -6.081 -11.791  -4.710  1.00  0.00           H  
ATOM    469 3HD1 LEU A  30      -6.644 -11.695  -3.024  1.00  0.00           H  
ATOM    470 1HD2 LEU A  30      -7.349 -14.693  -2.744  1.00  0.00           H  
ATOM    471 2HD2 LEU A  30      -8.395 -13.356  -2.211  1.00  0.00           H  
ATOM    472 3HD2 LEU A  30      -9.019 -14.577  -3.347  1.00  0.00           H  
ATOM    473  N   LYS A  31     -10.943 -10.971  -6.432  1.00  0.00           N  
ATOM    474  CA  LYS A  31     -11.958  -9.936  -6.608  1.00  0.00           C  
ATOM    475  C   LYS A  31     -13.353 -10.545  -6.718  1.00  0.00           C  
ATOM    476  O   LYS A  31     -14.256 -10.183  -5.962  1.00  0.00           O  
ATOM    477  CB  LYS A  31     -11.653  -9.092  -7.846  1.00  0.00           C  
ATOM    478  CG  LYS A  31     -12.581  -7.900  -8.039  1.00  0.00           C  
ATOM    479  CD  LYS A  31     -12.271  -7.161  -9.333  1.00  0.00           C  
ATOM    480  CE  LYS A  31     -13.229  -6.000  -9.551  1.00  0.00           C  
ATOM    481  NZ  LYS A  31     -13.141  -5.459 -10.935  1.00  0.00           N  
ATOM    482  H   LYS A  31     -10.148 -10.992  -7.055  1.00  0.00           H  
ATOM    483  HA  LYS A  31     -11.944  -9.285  -5.733  1.00  0.00           H  
ATOM    484 1HB  LYS A  31     -10.632  -8.715  -7.787  1.00  0.00           H  
ATOM    485 2HB  LYS A  31     -11.721  -9.716  -8.738  1.00  0.00           H  
ATOM    486 1HG  LYS A  31     -13.616  -8.245  -8.067  1.00  0.00           H  
ATOM    487 2HG  LYS A  31     -12.469  -7.212  -7.202  1.00  0.00           H  
ATOM    488 1HD  LYS A  31     -11.250  -6.778  -9.297  1.00  0.00           H  
ATOM    489 2HD  LYS A  31     -12.352  -7.850 -10.174  1.00  0.00           H  
ATOM    490 1HE  LYS A  31     -14.250  -6.331  -9.368  1.00  0.00           H  
ATOM    491 2HE  LYS A  31     -12.998  -5.200  -8.847  1.00  0.00           H  
ATOM    492 1HZ  LYS A  31     -13.790  -4.691 -11.039  1.00  0.00           H  
ATOM    493 2HZ  LYS A  31     -12.201  -5.131 -11.110  1.00  0.00           H  
ATOM    494 3HZ  LYS A  31     -13.371  -6.186 -11.596  1.00  0.00           H  
ATOM    495  N   THR A  32     -13.532 -11.539  -7.613  1.00  0.00           N  
ATOM    496  CA  THR A  32     -14.810 -12.200  -7.844  1.00  0.00           C  
ATOM    497  C   THR A  32     -15.181 -13.091  -6.662  1.00  0.00           C  
ATOM    498  O   THR A  32     -16.318 -13.062  -6.186  1.00  0.00           O  
ATOM    499  CB  THR A  32     -14.778 -13.036  -9.137  1.00  0.00           C  
ATOM    500  OG1 THR A  32     -14.508 -12.181 -10.255  1.00  0.00           O  
ATOM    501  CG2 THR A  32     -16.109 -13.740  -9.350  1.00  0.00           C  
ATOM    502  H   THR A  32     -12.724 -11.829  -8.146  1.00  0.00           H  
ATOM    503  HA  THR A  32     -15.580 -11.435  -7.953  1.00  0.00           H  
ATOM    504  HB  THR A  32     -13.986 -13.782  -9.068  1.00  0.00           H  
ATOM    505  HG1 THR A  32     -13.658 -11.751 -10.131  1.00  0.00           H  
ATOM    506 1HG2 THR A  32     -16.068 -14.326 -10.268  1.00  0.00           H  
ATOM    507 2HG2 THR A  32     -16.312 -14.399  -8.507  1.00  0.00           H  
ATOM    508 3HG2 THR A  32     -16.903 -12.998  -9.430  1.00  0.00           H  
ATOM    509  N   LYS A  33     -14.160 -13.840  -6.217  1.00  0.00           N  
ATOM    510  CA  LYS A  33     -14.424 -14.923  -5.276  1.00  0.00           C  
ATOM    511  C   LYS A  33     -14.896 -14.378  -3.930  1.00  0.00           C  
ATOM    512  O   LYS A  33     -15.855 -14.891  -3.349  1.00  0.00           O  
ATOM    513  CB  LYS A  33     -13.175 -15.785  -5.086  1.00  0.00           C  
ATOM    514  CG  LYS A  33     -13.348 -16.936  -4.104  1.00  0.00           C  
ATOM    515  CD  LYS A  33     -14.308 -17.986  -4.646  1.00  0.00           C  
ATOM    516  CE  LYS A  33     -14.348 -19.216  -3.750  1.00  0.00           C  
ATOM    517  NZ  LYS A  33     -15.339 -20.218  -4.226  1.00  0.00           N  
ATOM    518  H   LYS A  33     -13.212 -13.672  -6.519  1.00  0.00           H  
ATOM    519  HA  LYS A  33     -15.219 -15.549  -5.682  1.00  0.00           H  
ATOM    520 1HB  LYS A  33     -12.874 -16.206  -6.046  1.00  0.00           H  
ATOM    521 2HB  LYS A  33     -12.353 -15.162  -4.730  1.00  0.00           H  
ATOM    522 1HG  LYS A  33     -12.380 -17.403  -3.916  1.00  0.00           H  
ATOM    523 2HG  LYS A  33     -13.736 -16.555  -3.160  1.00  0.00           H  
ATOM    524 1HD  LYS A  33     -15.310 -17.562  -4.713  1.00  0.00           H  
ATOM    525 2HD  LYS A  33     -13.992 -18.286  -5.645  1.00  0.00           H  
ATOM    526 1HE  LYS A  33     -13.364 -19.680  -3.726  1.00  0.00           H  
ATOM    527 2HE  LYS A  33     -14.610 -18.918  -2.736  1.00  0.00           H  
ATOM    528 1HZ  LYS A  33     -15.336 -21.015  -3.607  1.00  0.00           H  
ATOM    529 2HZ  LYS A  33     -16.260 -19.804  -4.236  1.00  0.00           H  
ATOM    530 3HZ  LYS A  33     -15.095 -20.516  -5.160  1.00  0.00           H  
ATOM    531  N   LEU A  34     -14.239 -13.339  -3.465  1.00  0.00           N  
ATOM    532  CA  LEU A  34     -14.487 -12.862  -2.109  1.00  0.00           C  
ATOM    533  C   LEU A  34     -15.487 -11.710  -2.111  1.00  0.00           C  
ATOM    534  O   LEU A  34     -15.954 -11.284  -1.052  1.00  0.00           O  
ATOM    535  CB  LEU A  34     -13.175 -12.408  -1.455  1.00  0.00           C  
ATOM    536  CG  LEU A  34     -12.083 -13.479  -1.345  1.00  0.00           C  
ATOM    537  CD1 LEU A  34     -10.821 -12.860  -0.759  1.00  0.00           C  
ATOM    538  CD2 LEU A  34     -12.582 -14.626  -0.480  1.00  0.00           C  
ATOM    539  H   LEU A  34     -13.558 -12.860  -4.038  1.00  0.00           H  
ATOM    540  HA  LEU A  34     -14.908 -13.679  -1.526  1.00  0.00           H  
ATOM    541 1HB  LEU A  34     -12.769 -11.580  -2.032  1.00  0.00           H  
ATOM    542 2HB  LEU A  34     -13.393 -12.052  -0.449  1.00  0.00           H  
ATOM    543  HG  LEU A  34     -11.839 -13.854  -2.339  1.00  0.00           H  
ATOM    544 1HD1 LEU A  34     -10.045 -13.621  -0.680  1.00  0.00           H  
ATOM    545 2HD1 LEU A  34     -10.476 -12.056  -1.407  1.00  0.00           H  
ATOM    546 3HD1 LEU A  34     -11.039 -12.462   0.232  1.00  0.00           H  
ATOM    547 1HD2 LEU A  34     -11.806 -15.389  -0.401  1.00  0.00           H  
ATOM    548 2HD2 LEU A  34     -12.825 -14.253   0.515  1.00  0.00           H  
ATOM    549 3HD2 LEU A  34     -13.474 -15.062  -0.931  1.00  0.00           H  
ATOM    550  N   GLY A  35     -15.907 -11.304  -3.263  1.00  0.00           N  
ATOM    551  CA  GLY A  35     -16.798 -10.156  -3.361  1.00  0.00           C  
ATOM    552  C   GLY A  35     -16.133  -8.851  -2.968  1.00  0.00           C  
ATOM    553  O   GLY A  35     -16.675  -8.091  -2.162  1.00  0.00           O  
ATOM    554  H   GLY A  35     -15.622 -11.779  -4.107  1.00  0.00           H  
ATOM    555 1HA  GLY A  35     -17.165 -10.068  -4.383  1.00  0.00           H  
ATOM    556 2HA  GLY A  35     -17.665 -10.313  -2.721  1.00  0.00           H  
ATOM    557  N   VAL A  36     -14.829  -8.603  -3.405  1.00  0.00           N  
ATOM    558  CA  VAL A  36     -14.046  -7.452  -2.963  1.00  0.00           C  
ATOM    559  C   VAL A  36     -13.590  -6.641  -4.173  1.00  0.00           C  
ATOM    560  O   VAL A  36     -13.733  -7.085  -5.314  1.00  0.00           O  
ATOM    561  CB  VAL A  36     -12.824  -7.888  -2.122  1.00  0.00           C  
ATOM    562  CG1 VAL A  36     -13.270  -8.657  -0.879  1.00  0.00           C  
ATOM    563  CG2 VAL A  36     -11.872  -8.734  -2.964  1.00  0.00           C  
ATOM    564  H   VAL A  36     -14.418  -9.257  -4.056  1.00  0.00           H  
ATOM    565  HA  VAL A  36     -14.680  -6.821  -2.339  1.00  0.00           H  
ATOM    566  HB  VAL A  36     -12.301  -6.999  -1.771  1.00  0.00           H  
ATOM    567 1HG1 VAL A  36     -12.395  -8.955  -0.301  1.00  0.00           H  
ATOM    568 2HG1 VAL A  36     -13.909  -8.021  -0.268  1.00  0.00           H  
ATOM    569 3HG1 VAL A  36     -13.823  -9.546  -1.180  1.00  0.00           H  
ATOM    570 1HG2 VAL A  36     -11.017  -9.032  -2.358  1.00  0.00           H  
ATOM    571 2HG2 VAL A  36     -12.393  -9.623  -3.320  1.00  0.00           H  
ATOM    572 3HG2 VAL A  36     -11.525  -8.151  -3.818  1.00  0.00           H  
ATOM    573  N   SER A  37     -13.056  -5.450  -3.857  1.00  0.00           N  
ATOM    574  CA  SER A  37     -12.497  -4.625  -4.921  1.00  0.00           C  
ATOM    575  C   SER A  37     -11.135  -5.149  -5.370  1.00  0.00           C  
ATOM    576  O   SER A  37     -10.541  -5.998  -4.702  1.00  0.00           O  
ATOM    577  CB  SER A  37     -12.368  -3.189  -4.454  1.00  0.00           C  
ATOM    578  OG  SER A  37     -11.346  -3.060  -3.504  1.00  0.00           O  
ATOM    579  H   SER A  37     -13.032  -5.109  -2.906  1.00  0.00           H  
ATOM    580  HA  SER A  37     -13.172  -4.659  -5.778  1.00  0.00           H  
ATOM    581 1HB  SER A  37     -12.158  -2.545  -5.308  1.00  0.00           H  
ATOM    582 2HB  SER A  37     -13.312  -2.860  -4.021  1.00  0.00           H  
ATOM    583  HG  SER A  37     -11.401  -2.159  -3.176  1.00  0.00           H  
ATOM    584  N   LEU A  38     -10.646  -4.659  -6.582  1.00  0.00           N  
ATOM    585  CA  LEU A  38      -9.336  -5.055  -7.085  1.00  0.00           C  
ATOM    586  C   LEU A  38      -8.232  -4.637  -6.121  1.00  0.00           C  
ATOM    587  O   LEU A  38      -7.301  -5.404  -5.866  1.00  0.00           O  
ATOM    588  CB  LEU A  38      -9.085  -4.439  -8.464  1.00  0.00           C  
ATOM    589  CG  LEU A  38      -7.780  -4.835  -9.157  1.00  0.00           C  
ATOM    590  CD1 LEU A  38      -7.746  -6.339  -9.403  1.00  0.00           C  
ATOM    591  CD2 LEU A  38      -7.615  -4.070 -10.467  1.00  0.00           C  
ATOM    592  H   LEU A  38     -11.208  -4.018  -7.123  1.00  0.00           H  
ATOM    593  HA  LEU A  38      -9.315  -6.140  -7.179  1.00  0.00           H  
ATOM    594 1HB  LEU A  38      -9.903  -4.723  -9.126  1.00  0.00           H  
ATOM    595 2HB  LEU A  38      -9.086  -3.354  -8.365  1.00  0.00           H  
ATOM    596  HG  LEU A  38      -6.937  -4.604  -8.504  1.00  0.00           H  
ATOM    597 1HD1 LEU A  38      -6.811  -6.607  -9.895  1.00  0.00           H  
ATOM    598 2HD1 LEU A  38      -7.816  -6.865  -8.451  1.00  0.00           H  
ATOM    599 3HD1 LEU A  38      -8.584  -6.622 -10.038  1.00  0.00           H  
ATOM    600 1HD2 LEU A  38      -6.681  -4.365 -10.945  1.00  0.00           H  
ATOM    601 2HD2 LEU A  38      -8.450  -4.301 -11.129  1.00  0.00           H  
ATOM    602 3HD2 LEU A  38      -7.598  -3.000 -10.262  1.00  0.00           H  
ATOM    603  N   LEU A  39      -8.351  -3.479  -5.488  1.00  0.00           N  
ATOM    604  CA  LEU A  39      -7.352  -2.977  -4.550  1.00  0.00           C  
ATOM    605  C   LEU A  39      -7.270  -3.861  -3.308  1.00  0.00           C  
ATOM    606  O   LEU A  39      -6.178  -4.146  -2.811  1.00  0.00           O  
ATOM    607  CB  LEU A  39      -7.685  -1.537  -4.141  1.00  0.00           C  
ATOM    608  CG  LEU A  39      -7.593  -0.490  -5.258  1.00  0.00           C  
ATOM    609  CD1 LEU A  39      -8.172   0.830  -4.767  1.00  0.00           C  
ATOM    610  CD2 LEU A  39      -6.141  -0.326  -5.682  1.00  0.00           C  
ATOM    611  H   LEU A  39      -9.176  -2.926  -5.670  1.00  0.00           H  
ATOM    612  HA  LEU A  39      -6.377  -2.998  -5.039  1.00  0.00           H  
ATOM    613 1HB  LEU A  39      -8.700  -1.514  -3.748  1.00  0.00           H  
ATOM    614 2HB  LEU A  39      -7.003  -1.235  -3.346  1.00  0.00           H  
ATOM    615  HG  LEU A  39      -8.186  -0.816  -6.113  1.00  0.00           H  
ATOM    616 1HD1 LEU A  39      -8.107   1.574  -5.560  1.00  0.00           H  
ATOM    617 2HD1 LEU A  39      -9.217   0.688  -4.488  1.00  0.00           H  
ATOM    618 3HD1 LEU A  39      -7.609   1.174  -3.900  1.00  0.00           H  
ATOM    619 1HD2 LEU A  39      -6.076   0.418  -6.477  1.00  0.00           H  
ATOM    620 2HD2 LEU A  39      -5.548   0.002  -4.828  1.00  0.00           H  
ATOM    621 3HD2 LEU A  39      -5.758  -1.279  -6.045  1.00  0.00           H  
ATOM    622  N   GLN A  40      -8.442  -4.321  -2.878  1.00  0.00           N  
ATOM    623  CA  GLN A  40      -8.482  -5.225  -1.734  1.00  0.00           C  
ATOM    624  C   GLN A  40      -7.868  -6.578  -2.084  1.00  0.00           C  
ATOM    625  O   GLN A  40      -7.134  -7.160  -1.280  1.00  0.00           O  
ATOM    626  CB  GLN A  40      -9.921  -5.414  -1.249  1.00  0.00           C  
ATOM    627  CG  GLN A  40     -10.517  -4.188  -0.579  1.00  0.00           C  
ATOM    628  CD  GLN A  40     -11.989  -4.361  -0.257  1.00  0.00           C  
ATOM    629  OE1 GLN A  40     -12.778  -4.787  -1.106  1.00  0.00           O  
ATOM    630  NE2 GLN A  40     -12.368  -4.033   0.972  1.00  0.00           N  
ATOM    631  H   GLN A  40      -9.307  -4.055  -3.326  1.00  0.00           H  
ATOM    632  HA  GLN A  40      -7.894  -4.790  -0.926  1.00  0.00           H  
ATOM    633 1HB  GLN A  40     -10.559  -5.679  -2.093  1.00  0.00           H  
ATOM    634 2HB  GLN A  40      -9.960  -6.239  -0.537  1.00  0.00           H  
ATOM    635 1HG  GLN A  40      -9.983  -4.000   0.353  1.00  0.00           H  
ATOM    636 2HG  GLN A  40     -10.412  -3.334  -1.247  1.00  0.00           H  
ATOM    637 1HE2 GLN A  40     -13.328  -4.126   1.243  1.00  0.00           H  
ATOM    638 2HE2 GLN A  40     -11.696  -3.692   1.630  1.00  0.00           H  
ATOM    639  N   ALA A  41      -8.159  -6.981  -3.310  1.00  0.00           N  
ATOM    640  CA  ALA A  41      -7.563  -8.227  -3.785  1.00  0.00           C  
ATOM    641  C   ALA A  41      -6.041  -8.126  -3.832  1.00  0.00           C  
ATOM    642  O   ALA A  41      -5.338  -9.072  -3.471  1.00  0.00           O  
ATOM    643  CB  ALA A  41      -8.112  -8.584  -5.164  1.00  0.00           C  
ATOM    644  H   ALA A  41      -8.771  -6.463  -3.923  1.00  0.00           H  
ATOM    645  HA  ALA A  41      -7.827  -9.018  -3.084  1.00  0.00           H  
ATOM    646 1HB  ALA A  41      -7.659  -9.516  -5.506  1.00  0.00           H  
ATOM    647 2HB  ALA A  41      -9.193  -8.708  -5.105  1.00  0.00           H  
ATOM    648 3HB  ALA A  41      -7.876  -7.788  -5.868  1.00  0.00           H  
ATOM    649  N   LEU A  42      -5.539  -6.989  -4.225  1.00  0.00           N  
ATOM    650  CA  LEU A  42      -4.098  -6.795  -4.342  1.00  0.00           C  
ATOM    651  C   LEU A  42      -3.444  -6.739  -2.965  1.00  0.00           C  
ATOM    652  O   LEU A  42      -2.318  -7.209  -2.788  1.00  0.00           O  
ATOM    653  CB  LEU A  42      -3.790  -5.511  -5.118  1.00  0.00           C  
ATOM    654  CG  LEU A  42      -4.149  -5.515  -6.605  1.00  0.00           C  
ATOM    655  CD1 LEU A  42      -4.062  -4.104  -7.175  1.00  0.00           C  
ATOM    656  CD2 LEU A  42      -3.238  -6.466  -7.373  1.00  0.00           C  
ATOM    657  H   LEU A  42      -6.159  -6.226  -4.456  1.00  0.00           H  
ATOM    658  HA  LEU A  42      -3.678  -7.640  -4.887  1.00  0.00           H  
ATOM    659 1HB  LEU A  42      -4.331  -4.687  -4.655  1.00  0.00           H  
ATOM    660 2HB  LEU A  42      -2.723  -5.306  -5.041  1.00  0.00           H  
ATOM    661  HG  LEU A  42      -5.183  -5.839  -6.729  1.00  0.00           H  
ATOM    662 1HD1 LEU A  42      -4.319  -4.122  -8.233  1.00  0.00           H  
ATOM    663 2HD1 LEU A  42      -4.756  -3.453  -6.643  1.00  0.00           H  
ATOM    664 3HD1 LEU A  42      -3.046  -3.726  -7.056  1.00  0.00           H  
ATOM    665 1HD2 LEU A  42      -3.509  -6.457  -8.429  1.00  0.00           H  
ATOM    666 2HD2 LEU A  42      -2.202  -6.147  -7.262  1.00  0.00           H  
ATOM    667 3HD2 LEU A  42      -3.351  -7.477  -6.978  1.00  0.00           H  
ATOM    668  N   LEU A  43      -4.161  -6.219  -2.041  1.00  0.00           N  
ATOM    669  CA  LEU A  43      -3.644  -6.206  -0.676  1.00  0.00           C  
ATOM    670  C   LEU A  43      -3.513  -7.623  -0.127  1.00  0.00           C  
ATOM    671  O   LEU A  43      -2.533  -7.943   0.549  1.00  0.00           O  
ATOM    672  CB  LEU A  43      -4.564  -5.381   0.232  1.00  0.00           C  
ATOM    673  CG  LEU A  43      -4.178  -5.349   1.717  1.00  0.00           C  
ATOM    674  CD1 LEU A  43      -2.765  -4.802   1.863  1.00  0.00           C  
ATOM    675  CD2 LEU A  43      -5.177  -4.495   2.483  1.00  0.00           C  
ATOM    676  H   LEU A  43      -5.069  -5.819  -2.226  1.00  0.00           H  
ATOM    677  HA  LEU A  43      -2.652  -5.755  -0.686  1.00  0.00           H  
ATOM    678 1HB  LEU A  43      -4.578  -4.354  -0.128  1.00  0.00           H  
ATOM    679 2HB  LEU A  43      -5.574  -5.783   0.161  1.00  0.00           H  
ATOM    680  HG  LEU A  43      -4.185  -6.363   2.117  1.00  0.00           H  
ATOM    681 1HD1 LEU A  43      -2.490  -4.779   2.918  1.00  0.00           H  
ATOM    682 2HD1 LEU A  43      -2.068  -5.442   1.321  1.00  0.00           H  
ATOM    683 3HD1 LEU A  43      -2.722  -3.792   1.455  1.00  0.00           H  
ATOM    684 1HD2 LEU A  43      -4.903  -4.473   3.538  1.00  0.00           H  
ATOM    685 2HD2 LEU A  43      -5.169  -3.480   2.085  1.00  0.00           H  
ATOM    686 3HD2 LEU A  43      -6.176  -4.919   2.376  1.00  0.00           H  
ATOM    687  N   ILE A  44      -4.441  -8.444  -0.452  1.00  0.00           N  
ATOM    688  CA  ILE A  44      -4.388  -9.833  -0.011  1.00  0.00           C  
ATOM    689  C   ILE A  44      -3.129 -10.501  -0.559  1.00  0.00           C  
ATOM    690  O   ILE A  44      -2.429 -11.211   0.168  1.00  0.00           O  
ATOM    691  CB  ILE A  44      -5.636 -10.611  -0.466  1.00  0.00           C  
ATOM    692  CG1 ILE A  44      -6.876 -10.119   0.286  1.00  0.00           C  
ATOM    693  CG2 ILE A  44      -5.438 -12.104  -0.254  1.00  0.00           C  
ATOM    694  CD1 ILE A  44      -8.181 -10.593  -0.312  1.00  0.00           C  
ATOM    695  H   ILE A  44      -5.220  -8.137  -1.018  1.00  0.00           H  
ATOM    696  HA  ILE A  44      -4.345  -9.848   1.078  1.00  0.00           H  
ATOM    697  HB  ILE A  44      -5.815 -10.425  -1.525  1.00  0.00           H  
ATOM    698 1HG1 ILE A  44      -6.831 -10.458   1.320  1.00  0.00           H  
ATOM    699 2HG1 ILE A  44      -6.884  -9.029   0.299  1.00  0.00           H  
ATOM    700 1HG2 ILE A  44      -6.330 -12.639  -0.580  1.00  0.00           H  
ATOM    701 2HG2 ILE A  44      -4.580 -12.443  -0.833  1.00  0.00           H  
ATOM    702 3HG2 ILE A  44      -5.264 -12.301   0.804  1.00  0.00           H  
ATOM    703 1HD1 ILE A  44      -9.013 -10.204   0.275  1.00  0.00           H  
ATOM    704 2HD1 ILE A  44      -8.262 -10.235  -1.339  1.00  0.00           H  
ATOM    705 3HD1 ILE A  44      -8.210 -11.682  -0.304  1.00  0.00           H  
ATOM    706  N   LEU A  45      -2.906 -10.236  -1.813  1.00  0.00           N  
ATOM    707  CA  LEU A  45      -1.738 -10.855  -2.432  1.00  0.00           C  
ATOM    708  C   LEU A  45      -0.450 -10.346  -1.794  1.00  0.00           C  
ATOM    709  O   LEU A  45       0.468 -11.126  -1.533  1.00  0.00           O  
ATOM    710  CB  LEU A  45      -1.720 -10.578  -3.938  1.00  0.00           C  
ATOM    711  CG  LEU A  45      -2.862 -11.188  -4.753  1.00  0.00           C  
ATOM    712  CD1 LEU A  45      -2.788 -10.721  -6.203  1.00  0.00           C  
ATOM    713  CD2 LEU A  45      -2.820 -12.712  -4.675  1.00  0.00           C  
ATOM    714  H   LEU A  45      -3.495  -9.630  -2.367  1.00  0.00           H  
ATOM    715  HA  LEU A  45      -1.796 -11.931  -2.277  1.00  0.00           H  
ATOM    716 1HB  LEU A  45      -1.750  -9.500  -4.093  1.00  0.00           H  
ATOM    717 2HB  LEU A  45      -0.786 -10.959  -4.350  1.00  0.00           H  
ATOM    718  HG  LEU A  45      -3.818 -10.841  -4.359  1.00  0.00           H  
ATOM    719 1HD1 LEU A  45      -3.607 -11.164  -6.770  1.00  0.00           H  
ATOM    720 2HD1 LEU A  45      -2.868  -9.635  -6.240  1.00  0.00           H  
ATOM    721 3HD1 LEU A  45      -1.838 -11.031  -6.637  1.00  0.00           H  
ATOM    722 1HD2 LEU A  45      -3.640 -13.129  -5.260  1.00  0.00           H  
ATOM    723 2HD2 LEU A  45      -1.871 -13.070  -5.074  1.00  0.00           H  
ATOM    724 3HD2 LEU A  45      -2.919 -13.026  -3.636  1.00  0.00           H  
ATOM    725  N   ALA A  46      -0.469  -9.125  -1.581  1.00  0.00           N  
ATOM    726  CA  ALA A  46       0.692  -8.532  -0.926  1.00  0.00           C  
ATOM    727  C   ALA A  46       0.855  -9.061   0.495  1.00  0.00           C  
ATOM    728  O   ALA A  46       1.971  -9.349   0.931  1.00  0.00           O  
ATOM    729  CB  ALA A  46       0.576  -7.015  -0.917  1.00  0.00           C  
ATOM    730  H   ALA A  46      -1.245  -8.532  -1.839  1.00  0.00           H  
ATOM    731  HA  ALA A  46       1.585  -8.804  -1.492  1.00  0.00           H  
ATOM    732 1HB  ALA A  46       1.450  -6.586  -0.426  1.00  0.00           H  
ATOM    733 2HB  ALA A  46       0.520  -6.647  -1.941  1.00  0.00           H  
ATOM    734 3HB  ALA A  46      -0.323  -6.722  -0.376  1.00  0.00           H  
ATOM    735  N   ALA A  47      -0.165  -9.215   1.198  1.00  0.00           N  
ATOM    736  CA  ALA A  47      -0.121  -9.760   2.551  1.00  0.00           C  
ATOM    737  C   ALA A  47       0.415 -11.190   2.550  1.00  0.00           C  
ATOM    738  O   ALA A  47       1.243 -11.551   3.390  1.00  0.00           O  
ATOM    739  CB  ALA A  47      -1.507  -9.715   3.190  1.00  0.00           C  
ATOM    740  H   ALA A  47      -1.055  -8.949   0.803  1.00  0.00           H  
ATOM    741  HA  ALA A  47       0.559  -9.146   3.142  1.00  0.00           H  
ATOM    742 1HB  ALA A  47      -1.456 -10.125   4.198  1.00  0.00           H  
ATOM    743 2HB  ALA A  47      -1.854  -8.682   3.235  1.00  0.00           H  
ATOM    744 3HB  ALA A  47      -2.201 -10.304   2.593  1.00  0.00           H  
ATOM    745  N   ALA A  48      -0.012 -11.953   1.593  1.00  0.00           N  
ATOM    746  CA  ALA A  48       0.477 -13.323   1.471  1.00  0.00           C  
ATOM    747  C   ALA A  48       1.996 -13.354   1.340  1.00  0.00           C  
ATOM    748  O   ALA A  48       2.664 -14.169   1.982  1.00  0.00           O  
ATOM    749  CB  ALA A  48      -0.171 -14.012   0.272  1.00  0.00           C  
ATOM    750  H   ALA A  48      -0.685 -11.608   0.925  1.00  0.00           H  
ATOM    751  HA  ALA A  48       0.203 -13.863   2.378  1.00  0.00           H  
ATOM    752 1HB  ALA A  48       0.202 -15.033   0.194  1.00  0.00           H  
ATOM    753 2HB  ALA A  48      -1.253 -14.030   0.403  1.00  0.00           H  
ATOM    754 3HB  ALA A  48       0.075 -13.466  -0.638  1.00  0.00           H  
ATOM    755  N   ALA A  49       2.496 -12.462   0.563  1.00  0.00           N  
ATOM    756  CA  ALA A  49       3.944 -12.324   0.433  1.00  0.00           C  
ATOM    757  C   ALA A  49       4.573 -11.872   1.749  1.00  0.00           C  
ATOM    758  O   ALA A  49       5.571 -12.441   2.195  1.00  0.00           O  
ATOM    759  CB  ALA A  49       4.287 -11.342  -0.683  1.00  0.00           C  
ATOM    760  H   ALA A  49       1.893 -11.846   0.036  1.00  0.00           H  
ATOM    761  HA  ALA A  49       4.356 -13.302   0.181  1.00  0.00           H  
ATOM    762 1HB  ALA A  49       5.370 -11.249  -0.768  1.00  0.00           H  
ATOM    763 2HB  ALA A  49       3.879 -11.705  -1.626  1.00  0.00           H  
ATOM    764 3HB  ALA A  49       3.858 -10.367  -0.454  1.00  0.00           H  
ATOM    765  N   ASN A  50       3.973 -10.954   2.414  1.00  0.00           N  
ATOM    766  CA  ASN A  50       4.562 -10.355   3.608  1.00  0.00           C  
ATOM    767  C   ASN A  50       4.524 -11.316   4.793  1.00  0.00           C  
ATOM    768  O   ASN A  50       5.391 -11.264   5.666  1.00  0.00           O  
ATOM    769  CB  ASN A  50       3.858  -9.055   3.953  1.00  0.00           C  
ATOM    770  CG  ASN A  50       4.205  -7.941   3.005  1.00  0.00           C  
ATOM    771  OD1 ASN A  50       5.231  -7.991   2.317  1.00  0.00           O  
ATOM    772  ND2 ASN A  50       3.369  -6.936   2.955  1.00  0.00           N  
ATOM    773  H   ASN A  50       3.066 -10.637   2.101  1.00  0.00           H  
ATOM    774  HA  ASN A  50       5.611 -10.136   3.404  1.00  0.00           H  
ATOM    775 1HB  ASN A  50       2.778  -9.210   3.934  1.00  0.00           H  
ATOM    776 2HB  ASN A  50       4.127  -8.753   4.965  1.00  0.00           H  
ATOM    777 1HD2 ASN A  50       3.548  -6.166   2.342  1.00  0.00           H  
ATOM    778 2HD2 ASN A  50       2.551  -6.937   3.529  1.00  0.00           H  
ATOM    779  N   THR A  51       3.602 -12.197   4.801  1.00  0.00           N  
ATOM    780  CA  THR A  51       3.466 -13.131   5.913  1.00  0.00           C  
ATOM    781  C   THR A  51       4.223 -14.425   5.629  1.00  0.00           C  
ATOM    782  O   THR A  51       4.305 -15.304   6.489  1.00  0.00           O  
ATOM    783  CB  THR A  51       1.986 -13.446   6.198  1.00  0.00           C  
ATOM    784  OG1 THR A  51       1.371 -13.977   5.016  1.00  0.00           O  
ATOM    785  CG2 THR A  51       1.246 -12.188   6.628  1.00  0.00           C  
ATOM    786  H   THR A  51       2.955 -12.254   4.027  1.00  0.00           H  
ATOM    787  HA  THR A  51       3.892 -12.672   6.805  1.00  0.00           H  
ATOM    788  HB  THR A  51       1.918 -14.189   6.992  1.00  0.00           H  
ATOM    789  HG1 THR A  51       1.322 -14.933   5.084  1.00  0.00           H  
ATOM    790 1HG2 THR A  51       0.202 -12.429   6.825  1.00  0.00           H  
ATOM    791 2HG2 THR A  51       1.704 -11.788   7.532  1.00  0.00           H  
ATOM    792 3HG2 THR A  51       1.302 -11.444   5.834  1.00  0.00           H  
ATOM    793  N   GLY A  52       4.829 -14.543   4.391  1.00  0.00           N  
ATOM    794  CA  GLY A  52       5.508 -15.761   3.978  1.00  0.00           C  
ATOM    795  C   GLY A  52       4.558 -16.911   3.707  1.00  0.00           C  
ATOM    796  O   GLY A  52       4.851 -18.059   4.049  1.00  0.00           O  
ATOM    797  H   GLY A  52       4.797 -13.759   3.756  1.00  0.00           H  
ATOM    798 1HA  GLY A  52       6.087 -15.565   3.075  1.00  0.00           H  
ATOM    799 2HA  GLY A  52       6.213 -16.065   4.752  1.00  0.00           H  
ATOM    800  N   THR A  53       3.323 -16.668   3.237  1.00  0.00           N  
ATOM    801  CA  THR A  53       2.296 -17.679   3.009  1.00  0.00           C  
ATOM    802  C   THR A  53       1.810 -17.642   1.563  1.00  0.00           C  
ATOM    803  O   THR A  53       2.324 -16.869   0.751  1.00  0.00           O  
ATOM    804  CB  THR A  53       1.104 -17.486   3.964  1.00  0.00           C  
ATOM    805  OG1 THR A  53       0.378 -16.307   3.594  1.00  0.00           O  
ATOM    806  CG2 THR A  53       1.588 -17.348   5.400  1.00  0.00           C  
ATOM    807  H   THR A  53       3.115 -15.701   3.034  1.00  0.00           H  
ATOM    808  HA  THR A  53       2.729 -18.661   3.201  1.00  0.00           H  
ATOM    809  HB  THR A  53       0.438 -18.344   3.892  1.00  0.00           H  
ATOM    810  HG1 THR A  53      -0.164 -16.494   2.822  1.00  0.00           H  
ATOM    811 1HG2 THR A  53       0.732 -17.213   6.061  1.00  0.00           H  
ATOM    812 2HG2 THR A  53       2.131 -18.248   5.688  1.00  0.00           H  
ATOM    813 3HG2 THR A  53       2.247 -16.485   5.481  1.00  0.00           H  
ATOM    814  N   THR A  54       0.904 -18.500   1.268  1.00  0.00           N  
ATOM    815  CA  THR A  54       0.247 -18.459  -0.035  1.00  0.00           C  
ATOM    816  C   THR A  54      -1.029 -17.624   0.030  1.00  0.00           C  
ATOM    817  O   THR A  54      -1.367 -17.079   1.084  1.00  0.00           O  
ATOM    818  CB  THR A  54      -0.084 -19.876  -0.538  1.00  0.00           C  
ATOM    819  OG1 THR A  54      -0.486 -19.816  -1.912  1.00  0.00           O  
ATOM    820  CG2 THR A  54      -1.206 -20.487   0.288  1.00  0.00           C  
ATOM    821  H   THR A  54       0.636 -19.214   1.932  1.00  0.00           H  
ATOM    822  HA  THR A  54       0.926 -17.994  -0.750  1.00  0.00           H  
ATOM    823  HB  THR A  54       0.802 -20.505  -0.459  1.00  0.00           H  
ATOM    824  HG1 THR A  54      -0.332 -20.668  -2.327  1.00  0.00           H  
ATOM    825 1HG2 THR A  54      -1.426 -21.488  -0.081  1.00  0.00           H  
ATOM    826 2HG2 THR A  54      -0.900 -20.544   1.333  1.00  0.00           H  
ATOM    827 3HG2 THR A  54      -2.098 -19.866   0.206  1.00  0.00           H  
ATOM    828  N   VAL A  55      -1.771 -17.492  -1.099  1.00  0.00           N  
ATOM    829  CA  VAL A  55      -2.913 -16.596  -1.251  1.00  0.00           C  
ATOM    830  C   VAL A  55      -4.084 -17.107  -0.411  1.00  0.00           C  
ATOM    831  O   VAL A  55      -4.673 -16.352   0.364  1.00  0.00           O  
ATOM    832  CB  VAL A  55      -3.335 -16.501  -2.729  1.00  0.00           C  
ATOM    833  CG1 VAL A  55      -4.601 -15.667  -2.869  1.00  0.00           C  
ATOM    834  CG2 VAL A  55      -2.205 -15.905  -3.553  1.00  0.00           C  
ATOM    835  H   VAL A  55      -1.490 -18.068  -1.880  1.00  0.00           H  
ATOM    836  HA  VAL A  55      -2.629 -15.608  -0.889  1.00  0.00           H  
ATOM    837  HB  VAL A  55      -3.567 -17.500  -3.097  1.00  0.00           H  
ATOM    838 1HG1 VAL A  55      -4.885 -15.611  -3.920  1.00  0.00           H  
ATOM    839 2HG1 VAL A  55      -5.406 -16.132  -2.300  1.00  0.00           H  
ATOM    840 3HG1 VAL A  55      -4.419 -14.663  -2.487  1.00  0.00           H  
ATOM    841 1HG2 VAL A  55      -2.510 -15.840  -4.597  1.00  0.00           H  
ATOM    842 2HG2 VAL A  55      -1.969 -14.907  -3.181  1.00  0.00           H  
ATOM    843 3HG2 VAL A  55      -1.321 -16.539  -3.471  1.00  0.00           H  
ATOM    844  N   GLU A  56      -4.328 -18.376  -0.471  1.00  0.00           N  
ATOM    845  CA  GLU A  56      -5.463 -18.977   0.227  1.00  0.00           C  
ATOM    846  C   GLU A  56      -5.319 -18.833   1.738  1.00  0.00           C  
ATOM    847  O   GLU A  56      -6.289 -18.523   2.432  1.00  0.00           O  
ATOM    848  CB  GLU A  56      -5.596 -20.456  -0.144  1.00  0.00           C  
ATOM    849  CG  GLU A  56      -6.757 -21.172   0.530  1.00  0.00           C  
ATOM    850  CD  GLU A  56      -8.098 -20.654   0.089  1.00  0.00           C  
ATOM    851  OE1 GLU A  56      -8.169 -20.060  -0.960  1.00  0.00           O  
ATOM    852  OE2 GLU A  56      -9.054 -20.853   0.801  1.00  0.00           O  
ATOM    853  H   GLU A  56      -3.717 -18.967  -1.016  1.00  0.00           H  
ATOM    854  HA  GLU A  56      -6.371 -18.452  -0.073  1.00  0.00           H  
ATOM    855 1HB  GLU A  56      -5.724 -20.550  -1.223  1.00  0.00           H  
ATOM    856 2HB  GLU A  56      -4.679 -20.981   0.123  1.00  0.00           H  
ATOM    857 1HG  GLU A  56      -6.698 -22.235   0.301  1.00  0.00           H  
ATOM    858 2HG  GLU A  56      -6.666 -21.054   1.609  1.00  0.00           H  
ATOM    859  N   GLU A  57      -4.054 -19.030   2.138  1.00  0.00           N  
ATOM    860  CA  GLU A  57      -3.806 -18.946   3.575  1.00  0.00           C  
ATOM    861  C   GLU A  57      -4.020 -17.523   4.088  1.00  0.00           C  
ATOM    862  O   GLU A  57      -4.623 -17.324   5.143  1.00  0.00           O  
ATOM    863  CB  GLU A  57      -2.382 -19.406   3.898  1.00  0.00           C  
ATOM    864  CG  GLU A  57      -2.167 -20.909   3.783  1.00  0.00           C  
ATOM    865  CD  GLU A  57      -0.720 -21.303   3.900  1.00  0.00           C  
ATOM    866  OE1 GLU A  57       0.119 -20.547   3.471  1.00  0.00           O  
ATOM    867  OE2 GLU A  57      -0.455 -22.362   4.418  1.00  0.00           O  
ATOM    868  H   GLU A  57      -3.283 -19.228   1.516  1.00  0.00           H  
ATOM    869  HA  GLU A  57      -4.514 -19.597   4.087  1.00  0.00           H  
ATOM    870 1HB  GLU A  57      -1.679 -18.916   3.224  1.00  0.00           H  
ATOM    871 2HB  GLU A  57      -2.124 -19.108   4.913  1.00  0.00           H  
ATOM    872 1HG  GLU A  57      -2.732 -21.408   4.570  1.00  0.00           H  
ATOM    873 2HG  GLU A  57      -2.555 -21.249   2.823  1.00  0.00           H  
ATOM    874  N   ALA A  58      -3.549 -16.597   3.285  1.00  0.00           N  
ATOM    875  CA  ALA A  58      -3.726 -15.200   3.670  1.00  0.00           C  
ATOM    876  C   ALA A  58      -5.205 -14.841   3.771  1.00  0.00           C  
ATOM    877  O   ALA A  58      -5.615 -14.124   4.687  1.00  0.00           O  
ATOM    878  CB  ALA A  58      -3.027 -14.280   2.671  1.00  0.00           C  
ATOM    879  H   ALA A  58      -3.074 -16.813   2.420  1.00  0.00           H  
ATOM    880  HA  ALA A  58      -3.277 -15.059   4.653  1.00  0.00           H  
ATOM    881 1HB  ALA A  58      -3.168 -13.242   2.973  1.00  0.00           H  
ATOM    882 2HB  ALA A  58      -1.961 -14.510   2.650  1.00  0.00           H  
ATOM    883 3HB  ALA A  58      -3.451 -14.431   1.680  1.00  0.00           H  
ATOM    884  N   VAL A  59      -6.059 -15.353   2.900  1.00  0.00           N  
ATOM    885  CA  VAL A  59      -7.492 -15.077   2.886  1.00  0.00           C  
ATOM    886  C   VAL A  59      -8.146 -15.662   4.135  1.00  0.00           C  
ATOM    887  O   VAL A  59      -8.891 -14.972   4.834  1.00  0.00           O  
ATOM    888  CB  VAL A  59      -8.148 -15.677   1.627  1.00  0.00           C  
ATOM    889  CG1 VAL A  59      -9.664 -15.598   1.728  1.00  0.00           C  
ATOM    890  CG2 VAL A  59      -7.652 -14.948   0.388  1.00  0.00           C  
ATOM    891  H   VAL A  59      -5.671 -15.977   2.207  1.00  0.00           H  
ATOM    892  HA  VAL A  59      -7.636 -13.997   2.891  1.00  0.00           H  
ATOM    893  HB  VAL A  59      -7.885 -16.731   1.560  1.00  0.00           H  
ATOM    894 1HG1 VAL A  59     -10.111 -16.026   0.831  1.00  0.00           H  
ATOM    895 2HG1 VAL A  59     -10.000 -16.157   2.602  1.00  0.00           H  
ATOM    896 3HG1 VAL A  59      -9.968 -14.556   1.822  1.00  0.00           H  
ATOM    897 1HG2 VAL A  59      -8.118 -15.377  -0.498  1.00  0.00           H  
ATOM    898 2HG2 VAL A  59      -7.910 -13.891   0.459  1.00  0.00           H  
ATOM    899 3HG2 VAL A  59      -6.569 -15.052   0.314  1.00  0.00           H  
ATOM    900  N   GLN A  60      -7.815 -16.899   4.392  1.00  0.00           N  
ATOM    901  CA  GLN A  60      -8.452 -17.599   5.503  1.00  0.00           C  
ATOM    902  C   GLN A  60      -8.129 -16.926   6.834  1.00  0.00           C  
ATOM    903  O   GLN A  60      -9.021 -16.707   7.658  1.00  0.00           O  
ATOM    904  CB  GLN A  60      -8.011 -19.065   5.536  1.00  0.00           C  
ATOM    905  CG  GLN A  60      -8.576 -19.911   4.408  1.00  0.00           C  
ATOM    906  CD  GLN A  60      -8.074 -21.341   4.449  1.00  0.00           C  
ATOM    907  OE1 GLN A  60      -7.428 -21.760   5.415  1.00  0.00           O  
ATOM    908  NE2 GLN A  60      -8.366 -22.100   3.400  1.00  0.00           N  
ATOM    909  H   GLN A  60      -7.126 -17.384   3.836  1.00  0.00           H  
ATOM    910  HA  GLN A  60      -9.532 -17.561   5.362  1.00  0.00           H  
ATOM    911 1HB  GLN A  60      -6.924 -19.119   5.485  1.00  0.00           H  
ATOM    912 2HB  GLN A  60      -8.317 -19.516   6.481  1.00  0.00           H  
ATOM    913 1HG  GLN A  60      -9.663 -19.928   4.489  1.00  0.00           H  
ATOM    914 2HG  GLN A  60      -8.279 -19.471   3.456  1.00  0.00           H  
ATOM    915 1HE2 GLN A  60      -8.060 -23.054   3.372  1.00  0.00           H  
ATOM    916 2HE2 GLN A  60      -8.892 -21.721   2.639  1.00  0.00           H  
ATOM    917  N   GLU A  61      -6.874 -16.599   6.938  1.00  0.00           N  
ATOM    918  CA  GLU A  61      -6.455 -15.974   8.189  1.00  0.00           C  
ATOM    919  C   GLU A  61      -7.057 -14.580   8.336  1.00  0.00           C  
ATOM    920  O   GLU A  61      -7.486 -14.195   9.427  1.00  0.00           O  
ATOM    921  CB  GLU A  61      -4.929 -15.892   8.260  1.00  0.00           C  
ATOM    922  CG  GLU A  61      -4.236 -17.231   8.473  1.00  0.00           C  
ATOM    923  CD  GLU A  61      -2.742 -17.106   8.582  1.00  0.00           C  
ATOM    924  OE1 GLU A  61      -2.224 -16.075   8.224  1.00  0.00           O  
ATOM    925  OE2 GLU A  61      -2.119 -18.042   9.022  1.00  0.00           O  
ATOM    926  H   GLU A  61      -6.189 -16.752   6.212  1.00  0.00           H  
ATOM    927  HA  GLU A  61      -6.818 -16.582   9.018  1.00  0.00           H  
ATOM    928 1HB  GLU A  61      -4.545 -15.460   7.335  1.00  0.00           H  
ATOM    929 2HB  GLU A  61      -4.638 -15.230   9.076  1.00  0.00           H  
ATOM    930 1HG  GLU A  61      -4.619 -17.683   9.388  1.00  0.00           H  
ATOM    931 2HG  GLU A  61      -4.483 -17.891   7.644  1.00  0.00           H  
ATOM    932  N   ALA A  62      -7.094 -13.842   7.223  1.00  0.00           N  
ATOM    933  CA  ALA A  62      -7.622 -12.481   7.263  1.00  0.00           C  
ATOM    934  C   ALA A  62      -9.103 -12.478   7.630  1.00  0.00           C  
ATOM    935  O   ALA A  62      -9.555 -11.628   8.399  1.00  0.00           O  
ATOM    936  CB  ALA A  62      -7.409 -11.789   5.918  1.00  0.00           C  
ATOM    937  H   ALA A  62      -6.758 -14.214   6.346  1.00  0.00           H  
ATOM    938  HA  ALA A  62      -7.083 -11.931   8.033  1.00  0.00           H  
ATOM    939 1HB  ALA A  62      -7.809 -10.775   5.964  1.00  0.00           H  
ATOM    940 2HB  ALA A  62      -6.343 -11.749   5.695  1.00  0.00           H  
ATOM    941 3HB  ALA A  62      -7.923 -12.346   5.136  1.00  0.00           H  
ATOM    942  N   LEU A  63      -9.874 -13.437   7.108  1.00  0.00           N  
ATOM    943  CA  LEU A  63     -11.311 -13.486   7.356  1.00  0.00           C  
ATOM    944  C   LEU A  63     -11.602 -13.926   8.787  1.00  0.00           C  
ATOM    945  O   LEU A  63     -12.563 -13.458   9.403  1.00  0.00           O  
ATOM    946  CB  LEU A  63     -11.988 -14.446   6.370  1.00  0.00           C  
ATOM    947  CG  LEU A  63     -11.966 -14.012   4.899  1.00  0.00           C  
ATOM    948  CD1 LEU A  63     -12.466 -15.155   4.024  1.00  0.00           C  
ATOM    949  CD2 LEU A  63     -12.829 -12.771   4.722  1.00  0.00           C  
ATOM    950  H   LEU A  63      -9.451 -14.145   6.527  1.00  0.00           H  
ATOM    951  HA  LEU A  63     -11.721 -12.487   7.217  1.00  0.00           H  
ATOM    952 1HB  LEU A  63     -11.498 -15.415   6.437  1.00  0.00           H  
ATOM    953 2HB  LEU A  63     -13.031 -14.568   6.664  1.00  0.00           H  
ATOM    954  HG  LEU A  63     -10.942 -13.787   4.601  1.00  0.00           H  
ATOM    955 1HD1 LEU A  63     -12.450 -14.847   2.979  1.00  0.00           H  
ATOM    956 2HD1 LEU A  63     -11.820 -16.023   4.156  1.00  0.00           H  
ATOM    957 3HD1 LEU A  63     -13.484 -15.413   4.311  1.00  0.00           H  
ATOM    958 1HD2 LEU A  63     -12.812 -12.463   3.677  1.00  0.00           H  
ATOM    959 2HD2 LEU A  63     -13.854 -12.996   5.018  1.00  0.00           H  
ATOM    960 3HD2 LEU A  63     -12.439 -11.966   5.344  1.00  0.00           H  
ATOM    961  N   GLN A  64     -10.774 -14.801   9.280  1.00  0.00           N  
ATOM    962  CA  GLN A  64     -10.940 -15.247  10.658  1.00  0.00           C  
ATOM    963  C   GLN A  64     -10.620 -14.127  11.641  1.00  0.00           C  
ATOM    964  O   GLN A  64     -11.356 -13.909  12.606  1.00  0.00           O  
ATOM    965  CB  GLN A  64     -10.049 -16.460  10.938  1.00  0.00           C  
ATOM    966  CG  GLN A  64     -10.497 -17.736  10.245  1.00  0.00           C  
ATOM    967  CD  GLN A  64      -9.484 -18.857  10.384  1.00  0.00           C  
ATOM    968  OE1 GLN A  64      -8.463 -18.708  11.060  1.00  0.00           O  
ATOM    969  NE2 GLN A  64      -9.762 -19.986   9.743  1.00  0.00           N  
ATOM    970  H   GLN A  64     -10.017 -15.178   8.727  1.00  0.00           H  
ATOM    971  HA  GLN A  64     -11.980 -15.535  10.805  1.00  0.00           H  
ATOM    972 1HB  GLN A  64      -9.029 -16.245  10.619  1.00  0.00           H  
ATOM    973 2HB  GLN A  64     -10.022 -16.652  12.011  1.00  0.00           H  
ATOM    974 1HG  GLN A  64     -11.437 -18.067  10.689  1.00  0.00           H  
ATOM    975 2HG  GLN A  64     -10.636 -17.531   9.184  1.00  0.00           H  
ATOM    976 1HE2 GLN A  64      -9.130 -20.761   9.797  1.00  0.00           H  
ATOM    977 2HE2 GLN A  64     -10.602 -20.063   9.205  1.00  0.00           H  
ATOM    978  N   LEU A  65      -9.530 -13.445  11.329  1.00  0.00           N  
ATOM    979  CA  LEU A  65      -9.116 -12.343  12.189  1.00  0.00           C  
ATOM    980  C   LEU A  65     -10.096 -11.177  12.090  1.00  0.00           C  
ATOM    981  O   LEU A  65     -10.438 -10.561  13.101  1.00  0.00           O  
ATOM    982  CB  LEU A  65      -7.706 -11.872  11.808  1.00  0.00           C  
ATOM    983  CG  LEU A  65      -7.115 -10.764  12.689  1.00  0.00           C  
ATOM    984  CD1 LEU A  65      -6.999 -11.261  14.122  1.00  0.00           C  
ATOM    985  CD2 LEU A  65      -5.756 -10.350  12.141  1.00  0.00           C  
ATOM    986  H   LEU A  65      -8.978 -13.667  10.513  1.00  0.00           H  
ATOM    987  HA  LEU A  65      -9.105 -12.694  13.220  1.00  0.00           H  
ATOM    988 1HB  LEU A  65      -7.032 -12.725  11.852  1.00  0.00           H  
ATOM    989 2HB  LEU A  65      -7.729 -11.503  10.783  1.00  0.00           H  
ATOM    990  HG  LEU A  65      -7.784  -9.902  12.688  1.00  0.00           H  
ATOM    991 1HD1 LEU A  65      -6.578 -10.474  14.748  1.00  0.00           H  
ATOM    992 2HD1 LEU A  65      -7.986 -11.531  14.496  1.00  0.00           H  
ATOM    993 3HD1 LEU A  65      -6.348 -12.135  14.153  1.00  0.00           H  
ATOM    994 1HD2 LEU A  65      -5.336  -9.562  12.766  1.00  0.00           H  
ATOM    995 2HD2 LEU A  65      -5.087 -11.211  12.142  1.00  0.00           H  
ATOM    996 3HD2 LEU A  65      -5.872  -9.982  11.121  1.00  0.00           H  
ATOM    997  N   LYS A  66     -10.516 -10.953  10.832  1.00  0.00           N  
ATOM    998  CA  LYS A  66     -11.502  -9.904  10.586  1.00  0.00           C  
ATOM    999  C   LYS A  66     -12.741 -10.100  11.457  1.00  0.00           C  
ATOM   1000  O   LYS A  66     -13.172  -9.175  12.148  1.00  0.00           O  
ATOM   1001  CB  LYS A  66     -11.896  -9.871   9.109  1.00  0.00           C  
ATOM   1002  CG  LYS A  66     -12.889  -8.776   8.747  1.00  0.00           C  
ATOM   1003  CD  LYS A  66     -13.361  -8.912   7.306  1.00  0.00           C  
ATOM   1004  CE  LYS A  66     -14.356  -7.820   6.943  1.00  0.00           C  
ATOM   1005  NZ  LYS A  66     -15.690  -8.055   7.558  1.00  0.00           N  
ATOM   1006  H   LYS A  66     -10.168 -11.493  10.052  1.00  0.00           H  
ATOM   1007  HA  LYS A  66     -11.057  -8.943  10.849  1.00  0.00           H  
ATOM   1008 1HB  LYS A  66     -11.003  -9.730   8.498  1.00  0.00           H  
ATOM   1009 2HB  LYS A  66     -12.336 -10.828   8.829  1.00  0.00           H  
ATOM   1010 1HG  LYS A  66     -13.754  -8.834   9.410  1.00  0.00           H  
ATOM   1011 2HG  LYS A  66     -12.419  -7.801   8.875  1.00  0.00           H  
ATOM   1012 1HD  LYS A  66     -12.503  -8.849   6.634  1.00  0.00           H  
ATOM   1013 2HD  LYS A  66     -13.837  -9.884   7.169  1.00  0.00           H  
ATOM   1014 1HE  LYS A  66     -13.978  -6.857   7.282  1.00  0.00           H  
ATOM   1015 2HE  LYS A  66     -14.471  -7.778   5.860  1.00  0.00           H  
ATOM   1016 1HZ  LYS A  66     -16.319  -7.310   7.293  1.00  0.00           H  
ATOM   1017 2HZ  LYS A  66     -16.059  -8.939   7.234  1.00  0.00           H  
ATOM   1018 3HZ  LYS A  66     -15.599  -8.077   8.564  1.00  0.00           H  
ATOM   1019  N   THR A  67     -13.289 -11.309  11.491  1.00  0.00           N  
ATOM   1020  CA  THR A  67     -14.501 -11.635  12.232  1.00  0.00           C  
ATOM   1021  C   THR A  67     -14.272 -11.493  13.734  1.00  0.00           C  
ATOM   1022  O   THR A  67     -15.070 -10.865  14.433  1.00  0.00           O  
ATOM   1023  CB  THR A  67     -14.982 -13.062  11.911  1.00  0.00           C  
ATOM   1024  OG1 THR A  67     -15.291 -13.162  10.514  1.00  0.00           O  
ATOM   1025  CG2 THR A  67     -16.221 -13.403  12.725  1.00  0.00           C  
ATOM   1026  H   THR A  67     -12.822 -12.035  10.967  1.00  0.00           H  
ATOM   1027  HA  THR A  67     -15.286 -10.939  11.937  1.00  0.00           H  
ATOM   1028  HB  THR A  67     -14.192 -13.774  12.147  1.00  0.00           H  
ATOM   1029  HG1 THR A  67     -14.504 -12.967   9.999  1.00  0.00           H  
ATOM   1030 1HG2 THR A  67     -16.546 -14.415  12.485  1.00  0.00           H  
ATOM   1031 2HG2 THR A  67     -15.987 -13.339  13.788  1.00  0.00           H  
ATOM   1032 3HG2 THR A  67     -17.018 -12.700  12.487  1.00  0.00           H  
ATOM   1033  N   LYS A  68     -13.205 -12.031  14.155  1.00  0.00           N  
ATOM   1034  CA  LYS A  68     -12.917 -12.071  15.585  1.00  0.00           C  
ATOM   1035  C   LYS A  68     -12.773 -10.663  16.157  1.00  0.00           C  
ATOM   1036  O   LYS A  68     -13.268 -10.379  17.251  1.00  0.00           O  
ATOM   1037  CB  LYS A  68     -11.648 -12.882  15.853  1.00  0.00           C  
ATOM   1038  CG  LYS A  68     -11.815 -14.387  15.686  1.00  0.00           C  
ATOM   1039  CD  LYS A  68     -10.489 -15.113  15.859  1.00  0.00           C  
ATOM   1040  CE  LYS A  68     -10.651 -16.614  15.674  1.00  0.00           C  
ATOM   1041  NZ  LYS A  68      -9.351 -17.332  15.778  1.00  0.00           N  
ATOM   1042  H   LYS A  68     -12.544 -12.436  13.508  1.00  0.00           H  
ATOM   1043  HA  LYS A  68     -13.750 -12.559  16.092  1.00  0.00           H  
ATOM   1044 1HB  LYS A  68     -10.858 -12.557  15.175  1.00  0.00           H  
ATOM   1045 2HB  LYS A  68     -11.303 -12.695  16.870  1.00  0.00           H  
ATOM   1046 1HG  LYS A  68     -12.522 -14.759  16.428  1.00  0.00           H  
ATOM   1047 2HG  LYS A  68     -12.211 -14.601  14.694  1.00  0.00           H  
ATOM   1048 1HD  LYS A  68      -9.772 -14.740  15.126  1.00  0.00           H  
ATOM   1049 2HD  LYS A  68     -10.096 -14.919  16.856  1.00  0.00           H  
ATOM   1050 1HE  LYS A  68     -11.328 -17.003  16.433  1.00  0.00           H  
ATOM   1051 2HE  LYS A  68     -11.085 -16.816  14.694  1.00  0.00           H  
ATOM   1052 1HZ  LYS A  68      -9.502 -18.323  15.650  1.00  0.00           H  
ATOM   1053 2HZ  LYS A  68      -8.721 -16.992  15.066  1.00  0.00           H  
ATOM   1054 3HZ  LYS A  68      -8.949 -17.168  16.690  1.00  0.00           H  
ATOM   1055  N   LEU A  69     -12.158  -9.781  15.388  1.00  0.00           N  
ATOM   1056  CA  LEU A  69     -11.933  -8.424  15.873  1.00  0.00           C  
ATOM   1057  C   LEU A  69     -13.146  -7.540  15.597  1.00  0.00           C  
ATOM   1058  O   LEU A  69     -13.451  -6.637  16.378  1.00  0.00           O  
ATOM   1059  CB  LEU A  69     -10.687  -7.821  15.217  1.00  0.00           C  
ATOM   1060  CG  LEU A  69      -9.363  -8.533  15.496  1.00  0.00           C  
ATOM   1061  CD1 LEU A  69      -8.234  -7.881  14.705  1.00  0.00           C  
ATOM   1062  CD2 LEU A  69      -9.052  -8.521  16.988  1.00  0.00           C  
ATOM   1063  H   LEU A  69     -11.838 -10.032  14.464  1.00  0.00           H  
ATOM   1064  HA  LEU A  69     -11.776  -8.462  16.950  1.00  0.00           H  
ATOM   1065 1HB  LEU A  69     -10.832  -7.812  14.138  1.00  0.00           H  
ATOM   1066 2HB  LEU A  69     -10.581  -6.790  15.557  1.00  0.00           H  
ATOM   1067  HG  LEU A  69      -9.427  -9.566  15.156  1.00  0.00           H  
ATOM   1068 1HD1 LEU A  69      -7.298  -8.397  14.912  1.00  0.00           H  
ATOM   1069 2HD1 LEU A  69      -8.454  -7.943  13.638  1.00  0.00           H  
ATOM   1070 3HD1 LEU A  69      -8.144  -6.834  14.996  1.00  0.00           H  
ATOM   1071 1HD2 LEU A  69      -8.106  -9.033  17.167  1.00  0.00           H  
ATOM   1072 2HD2 LEU A  69      -8.978  -7.491  17.337  1.00  0.00           H  
ATOM   1073 3HD2 LEU A  69      -9.849  -9.032  17.530  1.00  0.00           H  
ATOM   1074  N   GLY A  70     -13.907  -7.894  14.595  1.00  0.00           N  
ATOM   1075  CA  GLY A  70     -14.990  -7.022  14.171  1.00  0.00           C  
ATOM   1076  C   GLY A  70     -14.512  -5.819  13.378  1.00  0.00           C  
ATOM   1077  O   GLY A  70     -14.960  -4.695  13.614  1.00  0.00           O  
ATOM   1078  H   GLY A  70     -13.757  -8.765  14.106  1.00  0.00           H  
ATOM   1079 1HA  GLY A  70     -15.694  -7.587  13.559  1.00  0.00           H  
ATOM   1080 2HA  GLY A  70     -15.536  -6.669  15.045  1.00  0.00           H  
ATOM   1081  N   VAL A  71     -13.461  -6.015  12.499  1.00  0.00           N  
ATOM   1082  CA  VAL A  71     -12.838  -4.894  11.807  1.00  0.00           C  
ATOM   1083  C   VAL A  71     -12.945  -5.095  10.296  1.00  0.00           C  
ATOM   1084  O   VAL A  71     -13.497  -6.096   9.834  1.00  0.00           O  
ATOM   1085  CB  VAL A  71     -11.358  -4.762  12.212  1.00  0.00           C  
ATOM   1086  CG1 VAL A  71     -11.235  -4.503  13.706  1.00  0.00           C  
ATOM   1087  CG2 VAL A  71     -10.599  -6.020  11.818  1.00  0.00           C  
ATOM   1088  H   VAL A  71     -13.116  -6.950  12.333  1.00  0.00           H  
ATOM   1089  HA  VAL A  71     -13.372  -3.982  12.074  1.00  0.00           H  
ATOM   1090  HB  VAL A  71     -10.926  -3.901  11.700  1.00  0.00           H  
ATOM   1091 1HG1 VAL A  71     -10.183  -4.412  13.975  1.00  0.00           H  
ATOM   1092 2HG1 VAL A  71     -11.755  -3.580  13.959  1.00  0.00           H  
ATOM   1093 3HG1 VAL A  71     -11.679  -5.333  14.256  1.00  0.00           H  
ATOM   1094 1HG2 VAL A  71      -9.553  -5.919  12.106  1.00  0.00           H  
ATOM   1095 2HG2 VAL A  71     -11.034  -6.881  12.325  1.00  0.00           H  
ATOM   1096 3HG2 VAL A  71     -10.665  -6.162  10.739  1.00  0.00           H  
ATOM   1097  N   SER A  72     -12.333  -4.097   9.630  1.00  0.00           N  
ATOM   1098  CA  SER A  72     -12.340  -4.185   8.173  1.00  0.00           C  
ATOM   1099  C   SER A  72     -11.358  -5.241   7.679  1.00  0.00           C  
ATOM   1100  O   SER A  72     -10.534  -5.738   8.448  1.00  0.00           O  
ATOM   1101  CB  SER A  72     -11.996  -2.839   7.567  1.00  0.00           C  
ATOM   1102  OG  SER A  72     -10.655  -2.510   7.802  1.00  0.00           O  
ATOM   1103  H   SER A  72     -11.880  -3.310  10.072  1.00  0.00           H  
ATOM   1104  HA  SER A  72     -13.341  -4.476   7.849  1.00  0.00           H  
ATOM   1105 1HB  SER A  72     -12.184  -2.864   6.494  1.00  0.00           H  
ATOM   1106 2HB  SER A  72     -12.641  -2.072   7.994  1.00  0.00           H  
ATOM   1107  HG  SER A  72     -10.512  -1.661   7.377  1.00  0.00           H  
ATOM   1108  N   LEU A  73     -11.489  -5.655   6.395  1.00  0.00           N  
ATOM   1109  CA  LEU A  73     -10.592  -6.634   5.790  1.00  0.00           C  
ATOM   1110  C   LEU A  73      -9.166  -6.097   5.719  1.00  0.00           C  
ATOM   1111  O   LEU A  73      -8.213  -6.813   6.029  1.00  0.00           O  
ATOM   1112  CB  LEU A  73     -11.079  -7.004   4.383  1.00  0.00           C  
ATOM   1113  CG  LEU A  73     -10.240  -8.054   3.643  1.00  0.00           C  
ATOM   1114  CD1 LEU A  73     -10.237  -9.353   4.437  1.00  0.00           C  
ATOM   1115  CD2 LEU A  73     -10.809  -8.266   2.248  1.00  0.00           C  
ATOM   1116  H   LEU A  73     -12.238  -5.265   5.841  1.00  0.00           H  
ATOM   1117  HA  LEU A  73     -10.591  -7.531   6.411  1.00  0.00           H  
ATOM   1118 1HB  LEU A  73     -12.096  -7.384   4.457  1.00  0.00           H  
ATOM   1119 2HB  LEU A  73     -11.094  -6.101   3.773  1.00  0.00           H  
ATOM   1120  HG  LEU A  73      -9.209  -7.708   3.566  1.00  0.00           H  
ATOM   1121 1HD1 LEU A  73      -9.641 -10.099   3.911  1.00  0.00           H  
ATOM   1122 2HD1 LEU A  73      -9.808  -9.176   5.423  1.00  0.00           H  
ATOM   1123 3HD1 LEU A  73     -11.259  -9.716   4.545  1.00  0.00           H  
ATOM   1124 1HD2 LEU A  73     -10.212  -9.012   1.722  1.00  0.00           H  
ATOM   1125 2HD2 LEU A  73     -11.839  -8.614   2.324  1.00  0.00           H  
ATOM   1126 3HD2 LEU A  73     -10.782  -7.326   1.697  1.00  0.00           H  
ATOM   1127  N   GLU A  74      -9.055  -4.770   5.457  1.00  0.00           N  
ATOM   1128  CA  GLU A  74      -7.740  -4.139   5.373  1.00  0.00           C  
ATOM   1129  C   GLU A  74      -7.008  -4.213   6.710  1.00  0.00           C  
ATOM   1130  O   GLU A  74      -5.805  -4.481   6.750  1.00  0.00           O  
ATOM   1131  CB  GLU A  74      -7.873  -2.679   4.934  1.00  0.00           C  
ATOM   1132  CG  GLU A  74      -8.379  -2.495   3.510  1.00  0.00           C  
ATOM   1133  CD  GLU A  74      -9.865  -2.685   3.388  1.00  0.00           C  
ATOM   1134  OE1 GLU A  74     -10.504  -2.882   4.393  1.00  0.00           O  
ATOM   1135  OE2 GLU A  74     -10.362  -2.633   2.288  1.00  0.00           O  
ATOM   1136  H   GLU A  74      -9.881  -4.205   5.316  1.00  0.00           H  
ATOM   1137  HA  GLU A  74      -7.144  -4.679   4.636  1.00  0.00           H  
ATOM   1138 1HB  GLU A  74      -8.560  -2.160   5.603  1.00  0.00           H  
ATOM   1139 2HB  GLU A  74      -6.904  -2.186   5.012  1.00  0.00           H  
ATOM   1140 1HG  GLU A  74      -8.124  -1.491   3.172  1.00  0.00           H  
ATOM   1141 2HG  GLU A  74      -7.872  -3.207   2.861  1.00  0.00           H  
ATOM   1142  N   ALA A  75      -7.817  -4.032   7.737  1.00  0.00           N  
ATOM   1143  CA  ALA A  75      -7.221  -4.065   9.070  1.00  0.00           C  
ATOM   1144  C   ALA A  75      -6.667  -5.452   9.388  1.00  0.00           C  
ATOM   1145  O   ALA A  75      -5.525  -5.583   9.837  1.00  0.00           O  
ATOM   1146  CB  ALA A  75      -8.242  -3.650  10.119  1.00  0.00           C  
ATOM   1147  H   ALA A  75      -8.810  -3.874   7.646  1.00  0.00           H  
ATOM   1148  HA  ALA A  75      -6.392  -3.358   9.089  1.00  0.00           H  
ATOM   1149 1HB  ALA A  75      -7.782  -3.682  11.107  1.00  0.00           H  
ATOM   1150 2HB  ALA A  75      -8.585  -2.637   9.911  1.00  0.00           H  
ATOM   1151 3HB  ALA A  75      -9.089  -4.333  10.092  1.00  0.00           H  
ATOM   1152  N   ALA A  76      -7.461  -6.449   9.086  1.00  0.00           N  
ATOM   1153  CA  ALA A  76      -7.052  -7.828   9.350  1.00  0.00           C  
ATOM   1154  C   ALA A  76      -5.797  -8.189   8.560  1.00  0.00           C  
ATOM   1155  O   ALA A  76      -4.861  -8.780   9.104  1.00  0.00           O  
ATOM   1156  CB  ALA A  76      -8.186  -8.793   9.012  1.00  0.00           C  
ATOM   1157  H   ALA A  76      -8.363  -6.276   8.666  1.00  0.00           H  
ATOM   1158  HA  ALA A  76      -6.821  -7.914  10.412  1.00  0.00           H  
ATOM   1159 1HB  ALA A  76      -7.866  -9.816   9.214  1.00  0.00           H  
ATOM   1160 2HB  ALA A  76      -9.058  -8.558   9.621  1.00  0.00           H  
ATOM   1161 3HB  ALA A  76      -8.443  -8.696   7.958  1.00  0.00           H  
ATOM   1162  N   LEU A  77      -5.752  -7.792   7.322  1.00  0.00           N  
ATOM   1163  CA  LEU A  77      -4.609  -8.104   6.472  1.00  0.00           C  
ATOM   1164  C   LEU A  77      -3.371  -7.336   6.925  1.00  0.00           C  
ATOM   1165  O   LEU A  77      -2.271  -7.891   6.964  1.00  0.00           O  
ATOM   1166  CB  LEU A  77      -4.921  -7.776   5.010  1.00  0.00           C  
ATOM   1167  CG  LEU A  77      -5.919  -8.697   4.308  1.00  0.00           C  
ATOM   1168  CD1 LEU A  77      -6.485  -8.016   3.064  1.00  0.00           C  
ATOM   1169  CD2 LEU A  77      -5.262 -10.023   3.944  1.00  0.00           C  
ATOM   1170  H   LEU A  77      -6.519  -7.260   6.937  1.00  0.00           H  
ATOM   1171  HA  LEU A  77      -4.399  -9.170   6.553  1.00  0.00           H  
ATOM   1172 1HB  LEU A  77      -5.321  -6.764   4.960  1.00  0.00           H  
ATOM   1173 2HB  LEU A  77      -3.992  -7.806   4.440  1.00  0.00           H  
ATOM   1174  HG  LEU A  77      -6.764  -8.892   4.970  1.00  0.00           H  
ATOM   1175 1HD1 LEU A  77      -7.195  -8.683   2.575  1.00  0.00           H  
ATOM   1176 2HD1 LEU A  77      -6.994  -7.096   3.354  1.00  0.00           H  
ATOM   1177 3HD1 LEU A  77      -5.673  -7.781   2.377  1.00  0.00           H  
ATOM   1178 1HD2 LEU A  77      -5.988 -10.665   3.445  1.00  0.00           H  
ATOM   1179 2HD2 LEU A  77      -4.420  -9.840   3.276  1.00  0.00           H  
ATOM   1180 3HD2 LEU A  77      -4.906 -10.512   4.850  1.00  0.00           H  
ATOM   1181  N   ALA A  78      -3.555  -6.129   7.240  1.00  0.00           N  
ATOM   1182  CA  ALA A  78      -2.432  -5.303   7.676  1.00  0.00           C  
ATOM   1183  C   ALA A  78      -1.857  -5.813   8.995  1.00  0.00           C  
ATOM   1184  O   ALA A  78      -0.642  -5.783   9.202  1.00  0.00           O  
ATOM   1185  CB  ALA A  78      -2.864  -3.850   7.813  1.00  0.00           C  
ATOM   1186  H   ALA A  78      -4.477  -5.720   7.194  1.00  0.00           H  
ATOM   1187  HA  ALA A  78      -1.650  -5.367   6.921  1.00  0.00           H  
ATOM   1188 1HB  ALA A  78      -2.016  -3.248   8.140  1.00  0.00           H  
ATOM   1189 2HB  ALA A  78      -3.219  -3.484   6.850  1.00  0.00           H  
ATOM   1190 3HB  ALA A  78      -3.665  -3.776   8.547  1.00  0.00           H  
ATOM   1191  N   ILE A  79      -2.669  -6.308   9.883  1.00  0.00           N  
ATOM   1192  CA  ILE A  79      -2.239  -6.847  11.170  1.00  0.00           C  
ATOM   1193  C   ILE A  79      -1.429  -8.124  10.951  1.00  0.00           C  
ATOM   1194  O   ILE A  79      -0.347  -8.285  11.520  1.00  0.00           O  
ATOM   1195  CB  ILE A  79      -3.443  -7.139  12.084  1.00  0.00           C  
ATOM   1196  CG1 ILE A  79      -4.111  -5.833  12.521  1.00  0.00           C  
ATOM   1197  CG2 ILE A  79      -3.007  -7.949  13.295  1.00  0.00           C  
ATOM   1198  CD1 ILE A  79      -5.496  -6.019  13.098  1.00  0.00           C  
ATOM   1199  H   ILE A  79      -3.652  -6.313   9.652  1.00  0.00           H  
ATOM   1200  HA  ILE A  79      -1.599  -6.111  11.657  1.00  0.00           H  
ATOM   1201  HB  ILE A  79      -4.190  -7.706  11.530  1.00  0.00           H  
ATOM   1202 1HG1 ILE A  79      -3.492  -5.341  13.270  1.00  0.00           H  
ATOM   1203 2HG1 ILE A  79      -4.187  -5.160  11.666  1.00  0.00           H  
ATOM   1204 1HG2 ILE A  79      -3.870  -8.146  13.931  1.00  0.00           H  
ATOM   1205 2HG2 ILE A  79      -2.575  -8.893  12.965  1.00  0.00           H  
ATOM   1206 3HG2 ILE A  79      -2.262  -7.387  13.859  1.00  0.00           H  
ATOM   1207 1HD1 ILE A  79      -5.904  -5.050  13.384  1.00  0.00           H  
ATOM   1208 2HD1 ILE A  79      -6.143  -6.480  12.351  1.00  0.00           H  
ATOM   1209 3HD1 ILE A  79      -5.440  -6.662  13.976  1.00  0.00           H  
ATOM   1210  N   LEU A  80      -1.959  -8.980  10.089  1.00  0.00           N  
ATOM   1211  CA  LEU A  80      -1.237 -10.218   9.812  1.00  0.00           C  
ATOM   1212  C   LEU A  80       0.115  -9.925   9.172  1.00  0.00           C  
ATOM   1213  O   LEU A  80       1.129 -10.516   9.554  1.00  0.00           O  
ATOM   1214  CB  LEU A  80      -2.065 -11.121   8.889  1.00  0.00           C  
ATOM   1215  CG  LEU A  80      -3.353 -11.691   9.496  1.00  0.00           C  
ATOM   1216  CD1 LEU A  80      -4.206 -12.305   8.393  1.00  0.00           C  
ATOM   1217  CD2 LEU A  80      -3.002 -12.724  10.555  1.00  0.00           C  
ATOM   1218  H   LEU A  80      -2.837  -8.807   9.622  1.00  0.00           H  
ATOM   1219  HA  LEU A  80      -1.065 -10.737  10.754  1.00  0.00           H  
ATOM   1220 1HB  LEU A  80      -2.340 -10.553   8.002  1.00  0.00           H  
ATOM   1221 2HB  LEU A  80      -1.444 -11.962   8.578  1.00  0.00           H  
ATOM   1222  HG  LEU A  80      -3.928 -10.884   9.951  1.00  0.00           H  
ATOM   1223 1HD1 LEU A  80      -5.122 -12.710   8.824  1.00  0.00           H  
ATOM   1224 2HD1 LEU A  80      -4.459 -11.540   7.660  1.00  0.00           H  
ATOM   1225 3HD1 LEU A  80      -3.650 -13.105   7.907  1.00  0.00           H  
ATOM   1226 1HD2 LEU A  80      -3.918 -13.128  10.987  1.00  0.00           H  
ATOM   1227 2HD2 LEU A  80      -2.428 -13.532  10.100  1.00  0.00           H  
ATOM   1228 3HD2 LEU A  80      -2.408 -12.254  11.339  1.00  0.00           H  
ATOM   1229  N   SER A  81       0.066  -8.998   8.327  1.00  0.00           N  
ATOM   1230  CA  SER A  81       1.314  -8.587   7.693  1.00  0.00           C  
ATOM   1231  C   SER A  81       2.272  -7.971   8.706  1.00  0.00           C  
ATOM   1232  O   SER A  81       3.450  -8.331   8.754  1.00  0.00           O  
ATOM   1233  CB  SER A  81       1.032  -7.595   6.582  1.00  0.00           C  
ATOM   1234  OG  SER A  81       2.216  -7.214   5.936  1.00  0.00           O  
ATOM   1235  H   SER A  81      -0.792  -8.531   8.072  1.00  0.00           H  
ATOM   1236  HA  SER A  81       1.793  -9.470   7.267  1.00  0.00           H  
ATOM   1237 1HB  SER A  81       0.349  -8.041   5.860  1.00  0.00           H  
ATOM   1238 2HB  SER A  81       0.542  -6.715   6.996  1.00  0.00           H  
ATOM   1239  HG  SER A  81       1.959  -6.572   5.270  1.00  0.00           H  
ATOM   1240  N   ALA A  82       1.763  -7.151   9.491  1.00  0.00           N  
ATOM   1241  CA  ALA A  82       2.585  -6.494  10.503  1.00  0.00           C  
ATOM   1242  C   ALA A  82       3.206  -7.516  11.451  1.00  0.00           C  
ATOM   1243  O   ALA A  82       4.374  -7.392  11.827  1.00  0.00           O  
ATOM   1244  CB  ALA A  82       1.757  -5.479  11.286  1.00  0.00           C  
ATOM   1245  H   ALA A  82       0.779  -6.930   9.437  1.00  0.00           H  
ATOM   1246  HA  ALA A  82       3.394  -5.971   9.995  1.00  0.00           H  
ATOM   1247 1HB  ALA A  82       2.384  -4.999  12.036  1.00  0.00           H  
ATOM   1248 2HB  ALA A  82       1.365  -4.725  10.603  1.00  0.00           H  
ATOM   1249 3HB  ALA A  82       0.929  -5.988  11.778  1.00  0.00           H  
ATOM   1250  N   ALA A  83       2.420  -8.500  11.805  1.00  0.00           N  
ATOM   1251  CA  ALA A  83       2.898  -9.520  12.735  1.00  0.00           C  
ATOM   1252  C   ALA A  83       4.149 -10.209  12.198  1.00  0.00           C  
ATOM   1253  O   ALA A  83       5.147 -10.342  12.909  1.00  0.00           O  
ATOM   1254  CB  ALA A  83       1.802 -10.550  13.005  1.00  0.00           C  
ATOM   1255  H   ALA A  83       1.480  -8.567  11.442  1.00  0.00           H  
ATOM   1256  HA  ALA A  83       3.158  -9.028  13.672  1.00  0.00           H  
ATOM   1257 1HB  ALA A  83       2.174 -11.302  13.700  1.00  0.00           H  
ATOM   1258 2HB  ALA A  83       0.934 -10.052  13.439  1.00  0.00           H  
ATOM   1259 3HB  ALA A  83       1.516 -11.029  12.070  1.00  0.00           H  
ATOM   1260  N   ALA A  84       4.126 -10.628  10.994  1.00  0.00           N  
ATOM   1261  CA  ALA A  84       5.252 -11.320  10.369  1.00  0.00           C  
ATOM   1262  C   ALA A  84       6.449 -10.385  10.209  1.00  0.00           C  
ATOM   1263  O   ALA A  84       7.559 -10.709  10.636  1.00  0.00           O  
ATOM   1264  CB  ALA A  84       4.841 -11.890   9.014  1.00  0.00           C  
ATOM   1265  H   ALA A  84       3.286 -10.470  10.455  1.00  0.00           H  
ATOM   1266  HA  ALA A  84       5.551 -12.139  11.023  1.00  0.00           H  
ATOM   1267 1HB  ALA A  84       5.691 -12.402   8.562  1.00  0.00           H  
ATOM   1268 2HB  ALA A  84       4.022 -12.597   9.151  1.00  0.00           H  
ATOM   1269 3HB  ALA A  84       4.516 -11.082   8.362  1.00  0.00           H  
ATOM   1270  N   GLN A  85       6.248  -9.241   9.753  1.00  0.00           N  
ATOM   1271  CA  GLN A  85       7.345  -8.330   9.443  1.00  0.00           C  
ATOM   1272  C   GLN A  85       7.976  -7.775  10.717  1.00  0.00           C  
ATOM   1273  O   GLN A  85       9.186  -7.542  10.766  1.00  0.00           O  
ATOM   1274  CB  GLN A  85       6.852  -7.181   8.558  1.00  0.00           C  
ATOM   1275  CG  GLN A  85       6.467  -7.600   7.151  1.00  0.00           C  
ATOM   1276  CD  GLN A  85       7.667  -8.027   6.326  1.00  0.00           C  
ATOM   1277  OE1 GLN A  85       8.651  -7.292   6.211  1.00  0.00           O  
ATOM   1278  NE2 GLN A  85       7.591  -9.219   5.745  1.00  0.00           N  
ATOM   1279  H   GLN A  85       5.297  -8.939   9.596  1.00  0.00           H  
ATOM   1280  HA  GLN A  85       8.112  -8.885   8.904  1.00  0.00           H  
ATOM   1281 1HB  GLN A  85       5.981  -6.715   9.020  1.00  0.00           H  
ATOM   1282 2HB  GLN A  85       7.629  -6.421   8.483  1.00  0.00           H  
ATOM   1283 1HG  GLN A  85       5.776  -8.442   7.208  1.00  0.00           H  
ATOM   1284 2HG  GLN A  85       5.989  -6.759   6.649  1.00  0.00           H  
ATOM   1285 1HE2 GLN A  85       8.353  -9.554   5.189  1.00  0.00           H  
ATOM   1286 2HE2 GLN A  85       6.774  -9.783   5.864  1.00  0.00           H  
ATOM   1287  N   LEU A  86       7.173  -7.587  11.705  1.00  0.00           N  
ATOM   1288  CA  LEU A  86       7.653  -6.986  12.946  1.00  0.00           C  
ATOM   1289  C   LEU A  86       8.381  -8.016  13.803  1.00  0.00           C  
ATOM   1290  O   LEU A  86       9.088  -7.657  14.746  1.00  0.00           O  
ATOM   1291  CB  LEU A  86       6.482  -6.387  13.735  1.00  0.00           C  
ATOM   1292  CG  LEU A  86       6.867  -5.465  14.899  1.00  0.00           C  
ATOM   1293  CD1 LEU A  86       7.588  -4.238  14.359  1.00  0.00           C  
ATOM   1294  CD2 LEU A  86       5.616  -5.070  15.669  1.00  0.00           C  
ATOM   1295  H   LEU A  86       6.201  -7.856  11.632  1.00  0.00           H  
ATOM   1296  HA  LEU A  86       8.356  -6.191  12.694  1.00  0.00           H  
ATOM   1297 1HB  LEU A  86       5.859  -5.814  13.051  1.00  0.00           H  
ATOM   1298 2HB  LEU A  86       5.884  -7.202  14.142  1.00  0.00           H  
ATOM   1299  HG  LEU A  86       7.553  -5.988  15.566  1.00  0.00           H  
ATOM   1300 1HD1 LEU A  86       7.862  -3.583  15.186  1.00  0.00           H  
ATOM   1301 2HD1 LEU A  86       8.489  -4.549  13.830  1.00  0.00           H  
ATOM   1302 3HD1 LEU A  86       6.932  -3.702  13.675  1.00  0.00           H  
ATOM   1303 1HD2 LEU A  86       5.889  -4.415  16.497  1.00  0.00           H  
ATOM   1304 2HD2 LEU A  86       4.930  -4.545  15.003  1.00  0.00           H  
ATOM   1305 3HD2 LEU A  86       5.130  -5.964  16.059  1.00  0.00           H  
ATOM   1306  N   GLY A  87       8.249  -9.326  13.361  1.00  0.00           N  
ATOM   1307  CA  GLY A  87       8.855 -10.383  14.155  1.00  0.00           C  
ATOM   1308  C   GLY A  87       8.071 -10.705  15.415  1.00  0.00           C  
ATOM   1309  O   GLY A  87       8.657 -10.933  16.475  1.00  0.00           O  
ATOM   1310  H   GLY A  87       7.753  -9.569  12.515  1.00  0.00           H  
ATOM   1311 1HA  GLY A  87       8.938 -11.288  13.554  1.00  0.00           H  
ATOM   1312 2HA  GLY A  87       9.866 -10.091  14.438  1.00  0.00           H  
ATOM   1313  N   THR A  88       6.713 -10.550  15.366  1.00  0.00           N  
ATOM   1314  CA  THR A  88       5.841 -10.781  16.512  1.00  0.00           C  
ATOM   1315  C   THR A  88       4.728 -11.758  16.155  1.00  0.00           C  
ATOM   1316  O   THR A  88       4.656 -12.244  15.024  1.00  0.00           O  
ATOM   1317  CB  THR A  88       5.231  -9.463  17.024  1.00  0.00           C  
ATOM   1318  OG1 THR A  88       4.282  -8.970  16.069  1.00  0.00           O  
ATOM   1319  CG2 THR A  88       6.318  -8.420  17.237  1.00  0.00           C  
ATOM   1320  H   THR A  88       6.305 -10.261  14.488  1.00  0.00           H  
ATOM   1321  HA  THR A  88       6.435 -11.215  17.316  1.00  0.00           H  
ATOM   1322  HB  THR A  88       4.717  -9.642  17.968  1.00  0.00           H  
ATOM   1323  HG1 THR A  88       3.452  -9.441  16.171  1.00  0.00           H  
ATOM   1324 1HG2 THR A  88       5.869  -7.495  17.599  1.00  0.00           H  
ATOM   1325 2HG2 THR A  88       7.035  -8.787  17.972  1.00  0.00           H  
ATOM   1326 3HG2 THR A  88       6.830  -8.230  16.295  1.00  0.00           H  
ATOM   1327  N   THR A  89       3.897 -12.098  17.129  1.00  0.00           N  
ATOM   1328  CA  THR A  89       2.725 -12.924  16.864  1.00  0.00           C  
ATOM   1329  C   THR A  89       1.564 -12.070  16.364  1.00  0.00           C  
ATOM   1330  O   THR A  89       1.647 -10.840  16.361  1.00  0.00           O  
ATOM   1331  CB  THR A  89       2.295 -13.702  18.122  1.00  0.00           C  
ATOM   1332  OG1 THR A  89       1.788 -12.788  19.103  1.00  0.00           O  
ATOM   1333  CG2 THR A  89       3.473 -14.465  18.706  1.00  0.00           C  
ATOM   1334  H   THR A  89       4.074 -11.784  18.073  1.00  0.00           H  
ATOM   1335  HA  THR A  89       2.979 -13.647  16.089  1.00  0.00           H  
ATOM   1336  HB  THR A  89       1.506 -14.407  17.861  1.00  0.00           H  
ATOM   1337  HG1 THR A  89       1.346 -13.278  19.799  1.00  0.00           H  
ATOM   1338 1HG2 THR A  89       3.151 -15.009  19.594  1.00  0.00           H  
ATOM   1339 2HG2 THR A  89       3.854 -15.170  17.967  1.00  0.00           H  
ATOM   1340 3HG2 THR A  89       4.262 -13.763  18.978  1.00  0.00           H  
ATOM   1341  N   VAL A  90       0.465 -12.707  15.878  1.00  0.00           N  
ATOM   1342  CA  VAL A  90      -0.737 -12.028  15.406  1.00  0.00           C  
ATOM   1343  C   VAL A  90      -1.419 -11.312  16.570  1.00  0.00           C  
ATOM   1344  O   VAL A  90      -1.790 -10.142  16.454  1.00  0.00           O  
ATOM   1345  CB  VAL A  90      -1.714 -13.035  14.769  1.00  0.00           C  
ATOM   1346  CG1 VAL A  90      -3.029 -12.353  14.423  1.00  0.00           C  
ATOM   1347  CG2 VAL A  90      -1.085 -13.654  13.531  1.00  0.00           C  
ATOM   1348  H   VAL A  90       0.503 -13.716  15.852  1.00  0.00           H  
ATOM   1349  HA  VAL A  90      -0.445 -11.285  14.663  1.00  0.00           H  
ATOM   1350  HB  VAL A  90      -1.938 -13.816  15.495  1.00  0.00           H  
ATOM   1351 1HG1 VAL A  90      -3.709 -13.079  13.975  1.00  0.00           H  
ATOM   1352 2HG1 VAL A  90      -3.480 -11.949  15.329  1.00  0.00           H  
ATOM   1353 3HG1 VAL A  90      -2.846 -11.544  13.716  1.00  0.00           H  
ATOM   1354 1HG2 VAL A  90      -1.781 -14.366  13.087  1.00  0.00           H  
ATOM   1355 2HG2 VAL A  90      -0.855 -12.871  12.808  1.00  0.00           H  
ATOM   1356 3HG2 VAL A  90      -0.167 -14.172  13.809  1.00  0.00           H  
ATOM   1357  N   GLU A  91      -1.471 -11.963  17.676  1.00  0.00           N  
ATOM   1358  CA  GLU A  91      -2.105 -11.394  18.861  1.00  0.00           C  
ATOM   1359  C   GLU A  91      -1.365 -10.148  19.338  1.00  0.00           C  
ATOM   1360  O   GLU A  91      -1.992  -9.158  19.724  1.00  0.00           O  
ATOM   1361  CB  GLU A  91      -2.159 -12.429  19.986  1.00  0.00           C  
ATOM   1362  CG  GLU A  91      -3.025 -13.644  19.682  1.00  0.00           C  
ATOM   1363  CD  GLU A  91      -2.343 -14.640  18.787  1.00  0.00           C  
ATOM   1364  OE1 GLU A  91      -1.186 -14.454  18.495  1.00  0.00           O  
ATOM   1365  OE2 GLU A  91      -2.980 -15.588  18.394  1.00  0.00           O  
ATOM   1366  H   GLU A  91      -1.066 -12.887  17.730  1.00  0.00           H  
ATOM   1367  HA  GLU A  91      -3.121 -11.098  18.601  1.00  0.00           H  
ATOM   1368 1HB  GLU A  91      -1.150 -12.783  20.203  1.00  0.00           H  
ATOM   1369 2HB  GLU A  91      -2.544 -11.962  20.893  1.00  0.00           H  
ATOM   1370 1HG  GLU A  91      -3.286 -14.134  20.620  1.00  0.00           H  
ATOM   1371 2HG  GLU A  91      -3.948 -13.309  19.210  1.00  0.00           H  
ATOM   1372  N   GLU A  92      -0.047 -10.232  19.274  1.00  0.00           N  
ATOM   1373  CA  GLU A  92       0.755  -9.068  19.641  1.00  0.00           C  
ATOM   1374  C   GLU A  92       0.544  -7.922  18.657  1.00  0.00           C  
ATOM   1375  O   GLU A  92       0.452  -6.760  19.057  1.00  0.00           O  
ATOM   1376  CB  GLU A  92       2.239  -9.438  19.697  1.00  0.00           C  
ATOM   1377  CG  GLU A  92       3.151  -8.309  20.156  1.00  0.00           C  
ATOM   1378  CD  GLU A  92       4.585  -8.739  20.303  1.00  0.00           C  
ATOM   1379  OE1 GLU A  92       4.814  -9.890  20.588  1.00  0.00           O  
ATOM   1380  OE2 GLU A  92       5.451  -7.915  20.129  1.00  0.00           O  
ATOM   1381  H   GLU A  92       0.419 -11.078  18.979  1.00  0.00           H  
ATOM   1382  HA  GLU A  92       0.436  -8.725  20.626  1.00  0.00           H  
ATOM   1383 1HB  GLU A  92       2.379 -10.279  20.378  1.00  0.00           H  
ATOM   1384 2HB  GLU A  92       2.572  -9.757  18.710  1.00  0.00           H  
ATOM   1385 1HG  GLU A  92       3.100  -7.497  19.431  1.00  0.00           H  
ATOM   1386 2HG  GLU A  92       2.791  -7.930  21.111  1.00  0.00           H  
ATOM   1387  N   ALA A  93       0.458  -8.243  17.409  1.00  0.00           N  
ATOM   1388  CA  ALA A  93       0.203  -7.226  16.392  1.00  0.00           C  
ATOM   1389  C   ALA A  93      -1.155  -6.565  16.610  1.00  0.00           C  
ATOM   1390  O   ALA A  93      -1.305  -5.359  16.398  1.00  0.00           O  
ATOM   1391  CB  ALA A  93       0.275  -7.840  14.996  1.00  0.00           C  
ATOM   1392  H   ALA A  93       0.567  -9.206  17.125  1.00  0.00           H  
ATOM   1393  HA  ALA A  93       0.973  -6.459  16.480  1.00  0.00           H  
ATOM   1394 1HB  ALA A  93       0.083  -7.069  14.249  1.00  0.00           H  
ATOM   1395 2HB  ALA A  93       1.267  -8.262  14.834  1.00  0.00           H  
ATOM   1396 3HB  ALA A  93      -0.473  -8.627  14.906  1.00  0.00           H  
ATOM   1397  N   VAL A  94      -2.149  -7.311  17.048  1.00  0.00           N  
ATOM   1398  CA  VAL A  94      -3.476  -6.783  17.350  1.00  0.00           C  
ATOM   1399  C   VAL A  94      -3.390  -5.811  18.526  1.00  0.00           C  
ATOM   1400  O   VAL A  94      -3.899  -4.690  18.452  1.00  0.00           O  
ATOM   1401  CB  VAL A  94      -4.451  -7.926  17.689  1.00  0.00           C  
ATOM   1402  CG1 VAL A  94      -5.748  -7.368  18.259  1.00  0.00           C  
ATOM   1403  CG2 VAL A  94      -4.725  -8.759  16.447  1.00  0.00           C  
ATOM   1404  H   VAL A  94      -1.972  -8.297  17.178  1.00  0.00           H  
ATOM   1405  HA  VAL A  94      -3.840  -6.243  16.475  1.00  0.00           H  
ATOM   1406  HB  VAL A  94      -4.006  -8.555  18.459  1.00  0.00           H  
ATOM   1407 1HG1 VAL A  94      -6.425  -8.189  18.493  1.00  0.00           H  
ATOM   1408 2HG1 VAL A  94      -5.532  -6.805  19.168  1.00  0.00           H  
ATOM   1409 3HG1 VAL A  94      -6.214  -6.711  17.526  1.00  0.00           H  
ATOM   1410 1HG2 VAL A  94      -5.414  -9.566  16.694  1.00  0.00           H  
ATOM   1411 2HG2 VAL A  94      -5.165  -8.128  15.674  1.00  0.00           H  
ATOM   1412 3HG2 VAL A  94      -3.789  -9.182  16.079  1.00  0.00           H  
ATOM   1413  N   ASN A  95      -2.723  -6.265  19.553  1.00  0.00           N  
ATOM   1414  CA  ASN A  95      -2.620  -5.433  20.747  1.00  0.00           C  
ATOM   1415  C   ASN A  95      -1.834  -4.153  20.473  1.00  0.00           C  
ATOM   1416  O   ASN A  95      -2.241  -3.068  20.891  1.00  0.00           O  
ATOM   1417  CB  ASN A  95      -1.987  -6.213  21.885  1.00  0.00           C  
ATOM   1418  CG  ASN A  95      -2.911  -7.251  22.458  1.00  0.00           C  
ATOM   1419  OD1 ASN A  95      -4.134  -7.168  22.297  1.00  0.00           O  
ATOM   1420  ND2 ASN A  95      -2.350  -8.228  23.124  1.00  0.00           N  
ATOM   1421  H   ASN A  95      -2.278  -7.172  19.545  1.00  0.00           H  
ATOM   1422  HA  ASN A  95      -3.625  -5.138  21.051  1.00  0.00           H  
ATOM   1423 1HB  ASN A  95      -1.081  -6.706  21.529  1.00  0.00           H  
ATOM   1424 2HB  ASN A  95      -1.694  -5.526  22.679  1.00  0.00           H  
ATOM   1425 1HD2 ASN A  95      -2.915  -8.948  23.528  1.00  0.00           H  
ATOM   1426 2HD2 ASN A  95      -1.357  -8.256  23.229  1.00  0.00           H  
ATOM   1427  N   ARG A  96      -0.821  -4.333  19.725  1.00  0.00           N  
ATOM   1428  CA  ARG A  96      -0.014  -3.163  19.396  1.00  0.00           C  
ATOM   1429  C   ARG A  96      -0.791  -2.190  18.517  1.00  0.00           C  
ATOM   1430  O   ARG A  96      -0.749  -0.977  18.734  1.00  0.00           O  
ATOM   1431  CB  ARG A  96       1.265  -3.577  18.683  1.00  0.00           C  
ATOM   1432  CG  ARG A  96       2.318  -4.213  19.576  1.00  0.00           C  
ATOM   1433  CD  ARG A  96       3.589  -4.449  18.844  1.00  0.00           C  
ATOM   1434  NE  ARG A  96       4.573  -5.127  19.671  1.00  0.00           N  
ATOM   1435  CZ  ARG A  96       5.397  -4.511  20.541  1.00  0.00           C  
ATOM   1436  NH1 ARG A  96       5.342  -3.205  20.686  1.00  0.00           N  
ATOM   1437  NH2 ARG A  96       6.260  -5.218  21.250  1.00  0.00           N  
ATOM   1438  H   ARG A  96      -0.556  -5.234  19.353  1.00  0.00           H  
ATOM   1439  HA  ARG A  96       0.244  -2.649  20.323  1.00  0.00           H  
ATOM   1440 1HB  ARG A  96       1.027  -4.290  17.895  1.00  0.00           H  
ATOM   1441 2HB  ARG A  96       1.716  -2.705  18.210  1.00  0.00           H  
ATOM   1442 1HG  ARG A  96       2.525  -3.555  20.420  1.00  0.00           H  
ATOM   1443 2HG  ARG A  96       1.952  -5.172  19.945  1.00  0.00           H  
ATOM   1444 1HD  ARG A  96       3.395  -5.068  17.968  1.00  0.00           H  
ATOM   1445 2HD  ARG A  96       4.009  -3.495  18.527  1.00  0.00           H  
ATOM   1446  HE  ARG A  96       4.645  -6.133  19.588  1.00  0.00           H  
ATOM   1447 1HH1 ARG A  96       4.682  -2.664  20.144  1.00  0.00           H  
ATOM   1448 2HH1 ARG A  96       5.959  -2.743  21.338  1.00  0.00           H  
ATOM   1449 1HH2 ARG A  96       6.302  -6.222  21.139  1.00  0.00           H  
ATOM   1450 2HH2 ARG A  96       6.876  -4.757  21.901  1.00  0.00           H  
ATOM   1451  N   ALA A  97      -1.501  -2.743  17.526  1.00  0.00           N  
ATOM   1452  CA  ALA A  97      -2.279  -1.896  16.626  1.00  0.00           C  
ATOM   1453  C   ALA A  97      -3.388  -1.169  17.379  1.00  0.00           C  
ATOM   1454  O   ALA A  97      -3.672  -0.001  17.105  1.00  0.00           O  
ATOM   1455  CB  ALA A  97      -2.868  -2.727  15.490  1.00  0.00           C  
ATOM   1456  H   ALA A  97      -1.509  -3.744  17.389  1.00  0.00           H  
ATOM   1457  HA  ALA A  97      -1.610  -1.146  16.204  1.00  0.00           H  
ATOM   1458 1HB  ALA A  97      -3.445  -2.082  14.828  1.00  0.00           H  
ATOM   1459 2HB  ALA A  97      -2.061  -3.197  14.927  1.00  0.00           H  
ATOM   1460 3HB  ALA A  97      -3.518  -3.497  15.902  1.00  0.00           H  
ATOM   1461  N   LEU A  98      -4.002  -1.814  18.341  1.00  0.00           N  
ATOM   1462  CA  LEU A  98      -5.066  -1.203  19.128  1.00  0.00           C  
ATOM   1463  C   LEU A  98      -4.523  -0.065  19.988  1.00  0.00           C  
ATOM   1464  O   LEU A  98      -5.177   0.968  20.143  1.00  0.00           O  
ATOM   1465  CB  LEU A  98      -5.738  -2.253  20.020  1.00  0.00           C  
ATOM   1466  CG  LEU A  98      -6.601  -3.291  19.290  1.00  0.00           C  
ATOM   1467  CD1 LEU A  98      -6.919  -4.442  20.236  1.00  0.00           C  
ATOM   1468  CD2 LEU A  98      -7.875  -2.629  18.788  1.00  0.00           C  
ATOM   1469  H   LEU A  98      -3.725  -2.764  18.541  1.00  0.00           H  
ATOM   1470  HA  LEU A  98      -5.809  -0.792  18.445  1.00  0.00           H  
ATOM   1471 1HB  LEU A  98      -4.964  -2.791  20.565  1.00  0.00           H  
ATOM   1472 2HB  LEU A  98      -6.374  -1.742  20.743  1.00  0.00           H  
ATOM   1473  HG  LEU A  98      -6.046  -3.697  18.445  1.00  0.00           H  
ATOM   1474 1HD1 LEU A  98      -7.533  -5.179  19.717  1.00  0.00           H  
ATOM   1475 2HD1 LEU A  98      -5.992  -4.910  20.564  1.00  0.00           H  
ATOM   1476 3HD1 LEU A  98      -7.462  -4.063  21.101  1.00  0.00           H  
ATOM   1477 1HD2 LEU A  98      -8.489  -3.365  18.270  1.00  0.00           H  
ATOM   1478 2HD2 LEU A  98      -8.432  -2.222  19.633  1.00  0.00           H  
ATOM   1479 3HD2 LEU A  98      -7.618  -1.821  18.101  1.00  0.00           H  
ATOM   1480  N   ASN A  99      -3.354  -0.347  20.496  1.00  0.00           N  
ATOM   1481  CA  ASN A  99      -2.756   0.685  21.337  1.00  0.00           C  
ATOM   1482  C   ASN A  99      -2.411   1.935  20.531  1.00  0.00           C  
ATOM   1483  O   ASN A  99      -2.633   3.056  20.989  1.00  0.00           O  
ATOM   1484  CB  ASN A  99      -1.523   0.148  22.041  1.00  0.00           C  
ATOM   1485  CG  ASN A  99      -1.862  -0.812  23.148  1.00  0.00           C  
ATOM   1486  OD1 ASN A  99      -2.984  -0.809  23.666  1.00  0.00           O  
ATOM   1487  ND2 ASN A  99      -0.913  -1.632  23.520  1.00  0.00           N  
ATOM   1488  H   ASN A  99      -2.852  -1.212  20.348  1.00  0.00           H  
ATOM   1489  HA  ASN A  99      -3.484   0.980  22.094  1.00  0.00           H  
ATOM   1490 1HB  ASN A  99      -0.884  -0.361  21.318  1.00  0.00           H  
ATOM   1491 2HB  ASN A  99      -0.951   0.977  22.457  1.00  0.00           H  
ATOM   1492 1HD2 ASN A  99      -1.081  -2.293  24.252  1.00  0.00           H  
ATOM   1493 2HD2 ASN A  99      -0.019  -1.599  23.072  1.00  0.00           H  
ATOM   1494  N   LEU A 100      -1.911   1.671  19.399  1.00  0.00           N  
ATOM   1495  CA  LEU A 100      -1.609   2.783  18.505  1.00  0.00           C  
ATOM   1496  C   LEU A 100      -2.890   3.452  18.017  1.00  0.00           C  
ATOM   1497  O   LEU A 100      -2.940   4.676  17.874  1.00  0.00           O  
ATOM   1498  CB  LEU A 100      -0.789   2.295  17.304  1.00  0.00           C  
ATOM   1499  CG  LEU A 100       0.652   1.867  17.614  1.00  0.00           C  
ATOM   1500  CD1 LEU A 100       1.234   1.136  16.411  1.00  0.00           C  
ATOM   1501  CD2 LEU A 100       1.482   3.092  17.964  1.00  0.00           C  
ATOM   1502  H   LEU A 100      -1.716   0.727  19.094  1.00  0.00           H  
ATOM   1503  HA  LEU A 100      -1.027   3.521  19.056  1.00  0.00           H  
ATOM   1504 1HB  LEU A 100      -1.299   1.442  16.859  1.00  0.00           H  
ATOM   1505 2HB  LEU A 100      -0.746   3.094  16.565  1.00  0.00           H  
ATOM   1506  HG  LEU A 100       0.652   1.174  18.456  1.00  0.00           H  
ATOM   1507 1HD1 LEU A 100       2.258   0.831  16.631  1.00  0.00           H  
ATOM   1508 2HD1 LEU A 100       0.632   0.253  16.195  1.00  0.00           H  
ATOM   1509 3HD1 LEU A 100       1.230   1.799  15.546  1.00  0.00           H  
ATOM   1510 1HD2 LEU A 100       2.506   2.788  18.184  1.00  0.00           H  
ATOM   1511 2HD2 LEU A 100       1.483   3.784  17.121  1.00  0.00           H  
ATOM   1512 3HD2 LEU A 100       1.054   3.584  18.836  1.00  0.00           H  
ATOM   1513  N   LYS A 101      -3.897   2.630  17.716  1.00  0.00           N  
ATOM   1514  CA  LYS A 101      -5.170   3.151  17.224  1.00  0.00           C  
ATOM   1515  C   LYS A 101      -5.682   4.281  18.111  1.00  0.00           C  
ATOM   1516  O   LYS A 101      -5.960   5.380  17.626  1.00  0.00           O  
ATOM   1517  CB  LYS A 101      -6.212   2.034  17.142  1.00  0.00           C  
ATOM   1518  CG  LYS A 101      -7.567   2.475  16.606  1.00  0.00           C  
ATOM   1519  CD  LYS A 101      -8.595   1.358  16.712  1.00  0.00           C  
ATOM   1520  CE  LYS A 101      -9.980   1.838  16.310  1.00  0.00           C  
ATOM   1521  NZ  LYS A 101     -11.016   0.790  16.517  1.00  0.00           N  
ATOM   1522  H   LYS A 101      -3.784   1.633  17.830  1.00  0.00           H  
ATOM   1523  HA  LYS A 101      -5.015   3.554  16.222  1.00  0.00           H  
ATOM   1524 1HB  LYS A 101      -5.841   1.236  16.498  1.00  0.00           H  
ATOM   1525 2HB  LYS A 101      -6.367   1.607  18.134  1.00  0.00           H  
ATOM   1526 1HG  LYS A 101      -7.920   3.337  17.173  1.00  0.00           H  
ATOM   1527 2HG  LYS A 101      -7.467   2.766  15.560  1.00  0.00           H  
ATOM   1528 1HD  LYS A 101      -8.302   0.532  16.063  1.00  0.00           H  
ATOM   1529 2HD  LYS A 101      -8.630   0.993  17.740  1.00  0.00           H  
ATOM   1530 1HE  LYS A 101     -10.247   2.715  16.900  1.00  0.00           H  
ATOM   1531 2HE  LYS A 101      -9.977   2.124  15.259  1.00  0.00           H  
ATOM   1532 1HZ  LYS A 101     -11.918   1.147  16.239  1.00  0.00           H  
ATOM   1533 2HZ  LYS A 101     -10.789  -0.023  15.960  1.00  0.00           H  
ATOM   1534 3HZ  LYS A 101     -11.043   0.530  17.493  1.00  0.00           H  
ATOM   1535  N   THR A 102      -5.741   4.033  19.423  1.00  0.00           N  
ATOM   1536  CA  THR A 102      -6.239   5.005  20.390  1.00  0.00           C  
ATOM   1537  C   THR A 102      -5.290   6.195  20.497  1.00  0.00           C  
ATOM   1538  O   THR A 102      -5.708   7.346  20.349  1.00  0.00           O  
ATOM   1539  CB  THR A 102      -6.429   4.364  21.777  1.00  0.00           C  
ATOM   1540  OG1 THR A 102      -7.394   3.308  21.690  1.00  0.00           O  
ATOM   1541  CG2 THR A 102      -6.906   5.400  22.783  1.00  0.00           C  
ATOM   1542  H   THR A 102      -5.426   3.131  19.750  1.00  0.00           H  
ATOM   1543  HA  THR A 102      -7.208   5.368  20.047  1.00  0.00           H  
ATOM   1544  HB  THR A 102      -5.482   3.945  22.117  1.00  0.00           H  
ATOM   1545  HG1 THR A 102      -7.085   2.642  21.070  1.00  0.00           H  
ATOM   1546 1HG2 THR A 102      -7.035   4.929  23.757  1.00  0.00           H  
ATOM   1547 2HG2 THR A 102      -6.169   6.199  22.860  1.00  0.00           H  
ATOM   1548 3HG2 THR A 102      -7.858   5.816  22.453  1.00  0.00           H  
ATOM   1549  N   LYS A 103      -4.057   5.970  20.669  1.00  0.00           N  
ATOM   1550  CA  LYS A 103      -3.088   7.013  20.994  1.00  0.00           C  
ATOM   1551  C   LYS A 103      -2.953   8.013  19.850  1.00  0.00           C  
ATOM   1552  O   LYS A 103      -2.850   9.220  20.081  1.00  0.00           O  
ATOM   1553  CB  LYS A 103      -1.725   6.397  21.318  1.00  0.00           C  
ATOM   1554  CG  LYS A 103      -1.667   5.665  22.652  1.00  0.00           C  
ATOM   1555  CD  LYS A 103      -0.290   5.068  22.896  1.00  0.00           C  
ATOM   1556  CE  LYS A 103      -0.230   4.336  24.229  1.00  0.00           C  
ATOM   1557  NZ  LYS A 103       1.120   3.770  24.493  1.00  0.00           N  
ATOM   1558  H   LYS A 103      -3.740   5.016  20.573  1.00  0.00           H  
ATOM   1559  HA  LYS A 103      -3.442   7.553  21.873  1.00  0.00           H  
ATOM   1560 1HB  LYS A 103      -1.451   5.690  20.536  1.00  0.00           H  
ATOM   1561 2HB  LYS A 103      -0.966   7.179  21.332  1.00  0.00           H  
ATOM   1562 1HG  LYS A 103      -1.901   6.360  23.459  1.00  0.00           H  
ATOM   1563 2HG  LYS A 103      -2.408   4.865  22.661  1.00  0.00           H  
ATOM   1564 1HD  LYS A 103      -0.050   4.368  22.095  1.00  0.00           H  
ATOM   1565 2HD  LYS A 103       0.457   5.863  22.895  1.00  0.00           H  
ATOM   1566 1HE  LYS A 103      -0.486   5.024  25.033  1.00  0.00           H  
ATOM   1567 2HE  LYS A 103      -0.957   3.524  24.230  1.00  0.00           H  
ATOM   1568 1HZ  LYS A 103       1.118   3.294  25.383  1.00  0.00           H  
ATOM   1569 2HZ  LYS A 103       1.360   3.115  23.761  1.00  0.00           H  
ATOM   1570 3HZ  LYS A 103       1.800   4.517  24.513  1.00  0.00           H  
ATOM   1571  N   LEU A 104      -3.033   7.422  18.639  1.00  0.00           N  
ATOM   1572  CA  LEU A 104      -2.733   8.292  17.508  1.00  0.00           C  
ATOM   1573  C   LEU A 104      -4.002   8.960  16.984  1.00  0.00           C  
ATOM   1574  O   LEU A 104      -3.932   9.861  16.147  1.00  0.00           O  
ATOM   1575  CB  LEU A 104      -2.064   7.490  16.384  1.00  0.00           C  
ATOM   1576  CG  LEU A 104      -0.711   6.858  16.732  1.00  0.00           C  
ATOM   1577  CD1 LEU A 104      -0.225   6.019  15.559  1.00  0.00           C  
ATOM   1578  CD2 LEU A 104       0.289   7.954  17.072  1.00  0.00           C  
ATOM   1579  H   LEU A 104      -3.278   6.457  18.466  1.00  0.00           H  
ATOM   1580  HA  LEU A 104      -2.048   9.070  17.843  1.00  0.00           H  
ATOM   1581 1HB  LEU A 104      -2.736   6.689  16.082  1.00  0.00           H  
ATOM   1582 2HB  LEU A 104      -1.912   8.150  15.530  1.00  0.00           H  
ATOM   1583  HG  LEU A 104      -0.828   6.196  17.590  1.00  0.00           H  
ATOM   1584 1HD1 LEU A 104       0.737   5.569  15.807  1.00  0.00           H  
ATOM   1585 2HD1 LEU A 104      -0.949   5.231  15.350  1.00  0.00           H  
ATOM   1586 3HD1 LEU A 104      -0.113   6.652  14.680  1.00  0.00           H  
ATOM   1587 1HD2 LEU A 104       1.251   7.505  17.320  1.00  0.00           H  
ATOM   1588 2HD2 LEU A 104       0.409   8.616  16.214  1.00  0.00           H  
ATOM   1589 3HD2 LEU A 104      -0.075   8.527  17.925  1.00  0.00           H  
ATOM   1590  N   GLY A 105      -5.165   8.586  17.538  1.00  0.00           N  
ATOM   1591  CA  GLY A 105      -6.444   9.061  17.035  1.00  0.00           C  
ATOM   1592  C   GLY A 105      -6.755   8.567  15.635  1.00  0.00           C  
ATOM   1593  O   GLY A 105      -7.181   9.345  14.779  1.00  0.00           O  
ATOM   1594  H   GLY A 105      -5.149   7.956  18.326  1.00  0.00           H  
ATOM   1595 1HA  GLY A 105      -7.241   8.737  17.705  1.00  0.00           H  
ATOM   1596 2HA  GLY A 105      -6.452  10.150  17.031  1.00  0.00           H  
ATOM   1597  N   VAL A 106      -6.386   7.306  15.298  1.00  0.00           N  
ATOM   1598  CA  VAL A 106      -6.518   6.824  13.927  1.00  0.00           C  
ATOM   1599  C   VAL A 106      -7.277   5.500  13.914  1.00  0.00           C  
ATOM   1600  O   VAL A 106      -7.672   4.995  14.967  1.00  0.00           O  
ATOM   1601  CB  VAL A 106      -5.132   6.636  13.282  1.00  0.00           C  
ATOM   1602  CG1 VAL A 106      -4.390   7.963  13.216  1.00  0.00           C  
ATOM   1603  CG2 VAL A 106      -4.331   5.608  14.066  1.00  0.00           C  
ATOM   1604  H   VAL A 106      -6.014   6.686  16.003  1.00  0.00           H  
ATOM   1605  HA  VAL A 106      -7.090   7.557  13.357  1.00  0.00           H  
ATOM   1606  HB  VAL A 106      -5.263   6.290  12.256  1.00  0.00           H  
ATOM   1607 1HG1 VAL A 106      -3.413   7.811  12.757  1.00  0.00           H  
ATOM   1608 2HG1 VAL A 106      -4.965   8.671  12.620  1.00  0.00           H  
ATOM   1609 3HG1 VAL A 106      -4.260   8.357  14.224  1.00  0.00           H  
ATOM   1610 1HG2 VAL A 106      -3.353   5.480  13.604  1.00  0.00           H  
ATOM   1611 2HG2 VAL A 106      -4.205   5.952  15.093  1.00  0.00           H  
ATOM   1612 3HG2 VAL A 106      -4.861   4.656  14.065  1.00  0.00           H  
ATOM   1613  N   ASP A 107      -7.482   4.991  12.654  1.00  0.00           N  
ATOM   1614  CA  ASP A 107      -8.106   3.674  12.571  1.00  0.00           C  
ATOM   1615  C   ASP A 107      -7.068   2.565  12.730  1.00  0.00           C  
ATOM   1616  O   ASP A 107      -5.888   2.839  12.960  1.00  0.00           O  
ATOM   1617  CB  ASP A 107      -8.839   3.510  11.237  1.00  0.00           C  
ATOM   1618  CG  ASP A 107      -7.905   3.576  10.036  1.00  0.00           C  
ATOM   1619  OD1 ASP A 107      -6.716   3.474  10.226  1.00  0.00           O  
ATOM   1620  OD2 ASP A 107      -8.390   3.728   8.940  1.00  0.00           O  
ATOM   1621  H   ASP A 107      -7.229   5.470  11.801  1.00  0.00           H  
ATOM   1622  HA  ASP A 107      -8.826   3.580  13.385  1.00  0.00           H  
ATOM   1623 1HB  ASP A 107      -9.358   2.552  11.223  1.00  0.00           H  
ATOM   1624 2HB  ASP A 107      -9.592   4.292  11.137  1.00  0.00           H  
ATOM   1625  N   LEU A 108      -7.482   1.329  12.665  1.00  0.00           N  
ATOM   1626  CA  LEU A 108      -6.651   0.170  12.971  1.00  0.00           C  
ATOM   1627  C   LEU A 108      -5.767  -0.193  11.783  1.00  0.00           C  
ATOM   1628  O   LEU A 108      -4.741  -0.857  11.947  1.00  0.00           O  
ATOM   1629  CB  LEU A 108      -7.529  -1.028  13.352  1.00  0.00           C  
ATOM   1630  CG  LEU A 108      -6.808  -2.181  14.064  1.00  0.00           C  
ATOM   1631  CD1 LEU A 108      -6.232  -1.683  15.382  1.00  0.00           C  
ATOM   1632  CD2 LEU A 108      -7.784  -3.326  14.292  1.00  0.00           C  
ATOM   1633  H   LEU A 108      -8.443   1.186  12.384  1.00  0.00           H  
ATOM   1634  HA  LEU A 108      -6.007   0.420  13.814  1.00  0.00           H  
ATOM   1635 1HB  LEU A 108      -8.325  -0.681  14.008  1.00  0.00           H  
ATOM   1636 2HB  LEU A 108      -7.981  -1.430  12.446  1.00  0.00           H  
ATOM   1637  HG  LEU A 108      -5.979  -2.528  13.447  1.00  0.00           H  
ATOM   1638 1HD1 LEU A 108      -5.720  -2.502  15.888  1.00  0.00           H  
ATOM   1639 2HD1 LEU A 108      -5.523  -0.878  15.188  1.00  0.00           H  
ATOM   1640 3HD1 LEU A 108      -7.037  -1.313  16.015  1.00  0.00           H  
ATOM   1641 1HD2 LEU A 108      -7.272  -4.145  14.797  1.00  0.00           H  
ATOM   1642 2HD2 LEU A 108      -8.613  -2.980  14.910  1.00  0.00           H  
ATOM   1643 3HD2 LEU A 108      -8.167  -3.674  13.332  1.00  0.00           H  
ATOM   1644  N   VAL A 109      -6.202   0.264  10.600  1.00  0.00           N  
ATOM   1645  CA  VAL A 109      -5.345   0.064   9.435  1.00  0.00           C  
ATOM   1646  C   VAL A 109      -4.087   0.924   9.521  1.00  0.00           C  
ATOM   1647  O   VAL A 109      -2.981   0.442   9.270  1.00  0.00           O  
ATOM   1648  CB  VAL A 109      -6.110   0.406   8.143  1.00  0.00           C  
ATOM   1649  CG1 VAL A 109      -5.182   0.333   6.939  1.00  0.00           C  
ATOM   1650  CG2 VAL A 109      -7.289  -0.541   7.973  1.00  0.00           C  
ATOM   1651  H   VAL A 109      -7.088   0.736  10.483  1.00  0.00           H  
ATOM   1652  HA  VAL A 109      -5.032  -0.981   9.410  1.00  0.00           H  
ATOM   1653  HB  VAL A 109      -6.473   1.432   8.207  1.00  0.00           H  
ATOM   1654 1HG1 VAL A 109      -5.740   0.577   6.034  1.00  0.00           H  
ATOM   1655 2HG1 VAL A 109      -4.366   1.044   7.065  1.00  0.00           H  
ATOM   1656 3HG1 VAL A 109      -4.777  -0.675   6.853  1.00  0.00           H  
ATOM   1657 1HG2 VAL A 109      -7.826  -0.293   7.058  1.00  0.00           H  
ATOM   1658 2HG2 VAL A 109      -6.926  -1.567   7.915  1.00  0.00           H  
ATOM   1659 3HG2 VAL A 109      -7.961  -0.441   8.826  1.00  0.00           H  
ATOM   1660  N   THR A 110      -4.307   2.189   9.902  1.00  0.00           N  
ATOM   1661  CA  THR A 110      -3.180   3.099  10.071  1.00  0.00           C  
ATOM   1662  C   THR A 110      -2.241   2.601  11.166  1.00  0.00           C  
ATOM   1663  O   THR A 110      -1.019   2.628  11.005  1.00  0.00           O  
ATOM   1664  CB  THR A 110      -3.660   4.524  10.407  1.00  0.00           C  
ATOM   1665  OG1 THR A 110      -4.572   4.973   9.395  1.00  0.00           O  
ATOM   1666  CG2 THR A 110      -2.480   5.481  10.481  1.00  0.00           C  
ATOM   1667  H   THR A 110      -5.243   2.528  10.076  1.00  0.00           H  
ATOM   1668  HA  THR A 110      -2.624   3.139   9.135  1.00  0.00           H  
ATOM   1669  HB  THR A 110      -4.178   4.518  11.366  1.00  0.00           H  
ATOM   1670  HG1 THR A 110      -5.398   4.490   9.473  1.00  0.00           H  
ATOM   1671 1HG2 THR A 110      -2.838   6.482  10.718  1.00  0.00           H  
ATOM   1672 2HG2 THR A 110      -1.791   5.147  11.257  1.00  0.00           H  
ATOM   1673 3HG2 THR A 110      -1.965   5.498   9.522  1.00  0.00           H  
ATOM   1674  N   ALA A 111      -2.822   2.098  12.211  1.00  0.00           N  
ATOM   1675  CA  ALA A 111      -2.031   1.562  13.315  1.00  0.00           C  
ATOM   1676  C   ALA A 111      -1.158   0.400  12.850  1.00  0.00           C  
ATOM   1677  O   ALA A 111       0.038   0.355  13.147  1.00  0.00           O  
ATOM   1678  CB  ALA A 111      -2.943   1.114  14.456  1.00  0.00           C  
ATOM   1679  H   ALA A 111      -3.830   2.074  12.271  1.00  0.00           H  
ATOM   1680  HA  ALA A 111      -1.375   2.353  13.679  1.00  0.00           H  
ATOM   1681 1HB  ALA A 111      -2.337   0.716  15.270  1.00  0.00           H  
ATOM   1682 2HB  ALA A 111      -3.521   1.965  14.815  1.00  0.00           H  
ATOM   1683 3HB  ALA A 111      -3.620   0.341  14.098  1.00  0.00           H  
ATOM   1684  N   ALA A 112      -1.739  -0.520  12.118  1.00  0.00           N  
ATOM   1685  CA  ALA A 112      -0.995  -1.657  11.584  1.00  0.00           C  
ATOM   1686  C   ALA A 112       0.079  -1.198  10.604  1.00  0.00           C  
ATOM   1687  O   ALA A 112       1.162  -1.786  10.537  1.00  0.00           O  
ATOM   1688  CB  ALA A 112      -1.943  -2.644  10.907  1.00  0.00           C  
ATOM   1689  H   ALA A 112      -2.726  -0.441  11.917  1.00  0.00           H  
ATOM   1690  HA  ALA A 112      -0.499  -2.158  12.416  1.00  0.00           H  
ATOM   1691 1HB  ALA A 112      -1.373  -3.486  10.515  1.00  0.00           H  
ATOM   1692 2HB  ALA A 112      -2.671  -3.005  11.634  1.00  0.00           H  
ATOM   1693 3HB  ALA A 112      -2.462  -2.146  10.090  1.00  0.00           H  
ATOM   1694  N   LEU A 113      -0.259  -0.143   9.881  1.00  0.00           N  
ATOM   1695  CA  LEU A 113       0.707   0.412   8.939  1.00  0.00           C  
ATOM   1696  C   LEU A 113       1.948   0.914   9.666  1.00  0.00           C  
ATOM   1697  O   LEU A 113       3.069   0.747   9.181  1.00  0.00           O  
ATOM   1698  CB  LEU A 113       0.074   1.557   8.139  1.00  0.00           C  
ATOM   1699  CG  LEU A 113       0.967   2.191   7.065  1.00  0.00           C  
ATOM   1700  CD1 LEU A 113       1.371   1.131   6.049  1.00  0.00           C  
ATOM   1701  CD2 LEU A 113       0.220   3.334   6.394  1.00  0.00           C  
ATOM   1702  H   LEU A 113      -1.169   0.290   9.963  1.00  0.00           H  
ATOM   1703  HA  LEU A 113       1.009  -0.377   8.250  1.00  0.00           H  
ATOM   1704 1HB  LEU A 113      -0.822   1.184   7.647  1.00  0.00           H  
ATOM   1705 2HB  LEU A 113      -0.219   2.345   8.833  1.00  0.00           H  
ATOM   1706  HG  LEU A 113       1.877   2.574   7.527  1.00  0.00           H  
ATOM   1707 1HD1 LEU A 113       2.005   1.581   5.286  1.00  0.00           H  
ATOM   1708 2HD1 LEU A 113       1.920   0.335   6.553  1.00  0.00           H  
ATOM   1709 3HD1 LEU A 113       0.478   0.717   5.581  1.00  0.00           H  
ATOM   1710 1HD2 LEU A 113       0.854   3.785   5.630  1.00  0.00           H  
ATOM   1711 2HD2 LEU A 113      -0.690   2.952   5.930  1.00  0.00           H  
ATOM   1712 3HD2 LEU A 113      -0.041   4.086   7.139  1.00  0.00           H  
ATOM   1713  N   ALA A 114       1.733   1.468  10.763  1.00  0.00           N  
ATOM   1714  CA  ALA A 114       2.860   1.972  11.544  1.00  0.00           C  
ATOM   1715  C   ALA A 114       3.777   0.834  11.982  1.00  0.00           C  
ATOM   1716  O   ALA A 114       4.999   0.995  12.025  1.00  0.00           O  
ATOM   1717  CB  ALA A 114       2.359   2.745  12.762  1.00  0.00           C  
ATOM   1718  H   ALA A 114       0.796   1.576  11.125  1.00  0.00           H  
ATOM   1719  HA  ALA A 114       3.437   2.647  10.910  1.00  0.00           H  
ATOM   1720 1HB  ALA A 114       3.210   3.116  13.334  1.00  0.00           H  
ATOM   1721 2HB  ALA A 114       1.749   3.587  12.432  1.00  0.00           H  
ATOM   1722 3HB  ALA A 114       1.759   2.087  13.389  1.00  0.00           H  
ATOM   1723  N   LEU A 115       3.165  -0.283  12.276  1.00  0.00           N  
ATOM   1724  CA  LEU A 115       3.961  -1.424  12.715  1.00  0.00           C  
ATOM   1725  C   LEU A 115       4.826  -1.954  11.575  1.00  0.00           C  
ATOM   1726  O   LEU A 115       6.001  -2.268  11.775  1.00  0.00           O  
ATOM   1727  CB  LEU A 115       3.056  -2.539  13.243  1.00  0.00           C  
ATOM   1728  CG  LEU A 115       2.235  -2.211  14.492  1.00  0.00           C  
ATOM   1729  CD1 LEU A 115       1.292  -3.362  14.824  1.00  0.00           C  
ATOM   1730  CD2 LEU A 115       3.153  -1.908  15.671  1.00  0.00           C  
ATOM   1731  H   LEU A 115       2.162  -0.379  12.211  1.00  0.00           H  
ATOM   1732  HA  LEU A 115       4.619  -1.098  13.520  1.00  0.00           H  
ATOM   1733 1HB  LEU A 115       2.356  -2.819  12.458  1.00  0.00           H  
ATOM   1734 2HB  LEU A 115       3.673  -3.406  13.477  1.00  0.00           H  
ATOM   1735  HG  LEU A 115       1.609  -1.339  14.298  1.00  0.00           H  
ATOM   1736 1HD1 LEU A 115       0.714  -3.114  15.716  1.00  0.00           H  
ATOM   1737 2HD1 LEU A 115       0.612  -3.529  13.988  1.00  0.00           H  
ATOM   1738 3HD1 LEU A 115       1.870  -4.266  15.009  1.00  0.00           H  
ATOM   1739 1HD2 LEU A 115       2.551  -1.676  16.550  1.00  0.00           H  
ATOM   1740 2HD2 LEU A 115       3.779  -2.777  15.877  1.00  0.00           H  
ATOM   1741 3HD2 LEU A 115       3.786  -1.054  15.429  1.00  0.00           H  
ATOM   1742  N   LEU A 116       4.178  -1.960  10.461  1.00  0.00           N  
ATOM   1743  CA  LEU A 116       4.918  -2.367   9.271  1.00  0.00           C  
ATOM   1744  C   LEU A 116       6.039  -1.378   8.964  1.00  0.00           C  
ATOM   1745  O   LEU A 116       7.133  -1.780   8.561  1.00  0.00           O  
ATOM   1746  CB  LEU A 116       3.974  -2.472   8.067  1.00  0.00           C  
ATOM   1747  CG  LEU A 116       3.092  -3.727   8.020  1.00  0.00           C  
ATOM   1748  CD1 LEU A 116       1.941  -3.503   7.051  1.00  0.00           C  
ATOM   1749  CD2 LEU A 116       3.934  -4.924   7.603  1.00  0.00           C  
ATOM   1750  H   LEU A 116       3.205  -1.704  10.372  1.00  0.00           H  
ATOM   1751  HA  LEU A 116       5.365  -3.343   9.458  1.00  0.00           H  
ATOM   1752 1HB  LEU A 116       3.316  -1.605   8.065  1.00  0.00           H  
ATOM   1753 2HB  LEU A 116       4.571  -2.453   7.154  1.00  0.00           H  
ATOM   1754  HG  LEU A 116       2.667  -3.909   9.008  1.00  0.00           H  
ATOM   1755 1HD1 LEU A 116       1.314  -4.394   7.018  1.00  0.00           H  
ATOM   1756 2HD1 LEU A 116       1.344  -2.654   7.384  1.00  0.00           H  
ATOM   1757 3HD1 LEU A 116       2.337  -3.301   6.056  1.00  0.00           H  
ATOM   1758 1HD2 LEU A 116       3.307  -5.815   7.571  1.00  0.00           H  
ATOM   1759 2HD2 LEU A 116       4.359  -4.743   6.615  1.00  0.00           H  
ATOM   1760 3HD2 LEU A 116       4.739  -5.072   8.323  1.00  0.00           H  
ATOM   1761  N   THR A 117       5.763  -0.171   9.157  1.00  0.00           N  
ATOM   1762  CA  THR A 117       6.745   0.878   8.899  1.00  0.00           C  
ATOM   1763  C   THR A 117       7.982   0.687   9.770  1.00  0.00           C  
ATOM   1764  O   THR A 117       9.109   0.724   9.273  1.00  0.00           O  
ATOM   1765  CB  THR A 117       6.146   2.275   9.144  1.00  0.00           C  
ATOM   1766  OG1 THR A 117       5.012   2.469   8.289  1.00  0.00           O  
ATOM   1767  CG2 THR A 117       7.179   3.355   8.864  1.00  0.00           C  
ATOM   1768  H   THR A 117       4.848   0.086   9.499  1.00  0.00           H  
ATOM   1769  HA  THR A 117       7.048   0.818   7.853  1.00  0.00           H  
ATOM   1770  HB  THR A 117       5.819   2.354  10.181  1.00  0.00           H  
ATOM   1771  HG1 THR A 117       4.317   1.855   8.535  1.00  0.00           H  
ATOM   1772 1HG2 THR A 117       6.738   4.335   9.042  1.00  0.00           H  
ATOM   1773 2HG2 THR A 117       8.038   3.217   9.521  1.00  0.00           H  
ATOM   1774 3HG2 THR A 117       7.503   3.288   7.826  1.00  0.00           H  
ATOM   1775  N   ALA A 118       7.762   0.443  11.013  1.00  0.00           N  
ATOM   1776  CA  ALA A 118       8.859   0.186  11.942  1.00  0.00           C  
ATOM   1777  C   ALA A 118       9.657  -1.045  11.521  1.00  0.00           C  
ATOM   1778  O   ALA A 118      10.889  -1.048  11.588  1.00  0.00           O  
ATOM   1779  CB  ALA A 118       8.325   0.009  13.360  1.00  0.00           C  
ATOM   1780  H   ALA A 118       6.812   0.427  11.356  1.00  0.00           H  
ATOM   1781  HA  ALA A 118       9.529   1.046  11.921  1.00  0.00           H  
ATOM   1782 1HB  ALA A 118       9.155  -0.181  14.041  1.00  0.00           H  
ATOM   1783 2HB  ALA A 118       7.805   0.916  13.668  1.00  0.00           H  
ATOM   1784 3HB  ALA A 118       7.635  -0.832  13.386  1.00  0.00           H  
ATOM   1785  N   ALA A 119       9.008  -2.038  11.108  1.00  0.00           N  
ATOM   1786  CA  ALA A 119       9.654  -3.297  10.745  1.00  0.00           C  
ATOM   1787  C   ALA A 119      10.645  -3.097   9.603  1.00  0.00           C  
ATOM   1788  O   ALA A 119      11.801  -3.516   9.693  1.00  0.00           O  
ATOM   1789  CB  ALA A 119       8.609  -4.342  10.362  1.00  0.00           C  
ATOM   1790  H   ALA A 119       8.004  -1.958  11.025  1.00  0.00           H  
ATOM   1791  HA  ALA A 119      10.209  -3.655  11.612  1.00  0.00           H  
ATOM   1792 1HB  ALA A 119       9.108  -5.274  10.095  1.00  0.00           H  
ATOM   1793 2HB  ALA A 119       7.943  -4.516  11.207  1.00  0.00           H  
ATOM   1794 3HB  ALA A 119       8.031  -3.984   9.512  1.00  0.00           H  
ATOM   1795  N   LYS A 120      10.270  -2.393   8.603  1.00  0.00           N  
ATOM   1796  CA  LYS A 120      11.037  -2.324   7.363  1.00  0.00           C  
ATOM   1797  C   LYS A 120      12.091  -1.223   7.430  1.00  0.00           C  
ATOM   1798  O   LYS A 120      13.062  -1.238   6.669  1.00  0.00           O  
ATOM   1799  CB  LYS A 120      10.108  -2.091   6.170  1.00  0.00           C  
ATOM   1800  CG  LYS A 120       9.152  -3.242   5.884  1.00  0.00           C  
ATOM   1801  CD  LYS A 120       8.375  -3.007   4.597  1.00  0.00           C  
ATOM   1802  CE  LYS A 120       7.357  -4.112   4.355  1.00  0.00           C  
ATOM   1803  NZ  LYS A 120       6.627  -3.925   3.072  1.00  0.00           N  
ATOM   1804  H   LYS A 120       9.411  -1.868   8.680  1.00  0.00           H  
ATOM   1805  HA  LYS A 120      11.551  -3.275   7.219  1.00  0.00           H  
ATOM   1806 1HB  LYS A 120       9.511  -1.195   6.342  1.00  0.00           H  
ATOM   1807 2HB  LYS A 120      10.704  -1.920   5.273  1.00  0.00           H  
ATOM   1808 1HG  LYS A 120       9.717  -4.170   5.793  1.00  0.00           H  
ATOM   1809 2HG  LYS A 120       8.449  -3.344   6.709  1.00  0.00           H  
ATOM   1810 1HD  LYS A 120       7.854  -2.050   4.655  1.00  0.00           H  
ATOM   1811 2HD  LYS A 120       9.066  -2.973   3.755  1.00  0.00           H  
ATOM   1812 1HE  LYS A 120       7.864  -5.075   4.334  1.00  0.00           H  
ATOM   1813 2HE  LYS A 120       6.633  -4.125   5.170  1.00  0.00           H  
ATOM   1814 1HZ  LYS A 120       5.963  -4.676   2.949  1.00  0.00           H  
ATOM   1815 2HZ  LYS A 120       6.137  -3.041   3.088  1.00  0.00           H  
ATOM   1816 3HZ  LYS A 120       7.285  -3.930   2.306  1.00  0.00           H  
ATOM   1817  N   LEU A 121      11.957  -0.353   8.352  1.00  0.00           N  
ATOM   1818  CA  LEU A 121      12.994   0.641   8.606  1.00  0.00           C  
ATOM   1819  C   LEU A 121      14.106   0.057   9.470  1.00  0.00           C  
ATOM   1820  O   LEU A 121      15.223   0.579   9.488  1.00  0.00           O  
ATOM   1821  CB  LEU A 121      12.393   1.872   9.295  1.00  0.00           C  
ATOM   1822  CG  LEU A 121      11.459   2.729   8.431  1.00  0.00           C  
ATOM   1823  CD1 LEU A 121      10.756   3.757   9.307  1.00  0.00           C  
ATOM   1824  CD2 LEU A 121      12.262   3.404   7.330  1.00  0.00           C  
ATOM   1825  H   LEU A 121      11.121  -0.347   8.918  1.00  0.00           H  
ATOM   1826  HA  LEU A 121      13.424   0.943   7.652  1.00  0.00           H  
ATOM   1827 1HB  LEU A 121      11.829   1.542  10.166  1.00  0.00           H  
ATOM   1828 2HB  LEU A 121      13.207   2.512   9.637  1.00  0.00           H  
ATOM   1829  HG  LEU A 121      10.693   2.094   7.984  1.00  0.00           H  
ATOM   1830 1HD1 LEU A 121      10.093   4.366   8.693  1.00  0.00           H  
ATOM   1831 2HD1 LEU A 121      10.174   3.246  10.074  1.00  0.00           H  
ATOM   1832 3HD1 LEU A 121      11.500   4.398   9.782  1.00  0.00           H  
ATOM   1833 1HD2 LEU A 121      11.598   4.013   6.715  1.00  0.00           H  
ATOM   1834 2HD2 LEU A 121      13.026   4.040   7.777  1.00  0.00           H  
ATOM   1835 3HD2 LEU A 121      12.738   2.646   6.709  1.00  0.00           H  
ATOM   1836  N   GLY A 122      13.797  -1.108  10.081  1.00  0.00           N  
ATOM   1837  CA  GLY A 122      14.739  -1.655  11.043  1.00  0.00           C  
ATOM   1838  C   GLY A 122      14.790  -0.871  12.339  1.00  0.00           C  
ATOM   1839  O   GLY A 122      15.869  -0.647  12.894  1.00  0.00           O  
ATOM   1840  H   GLY A 122      12.939  -1.606   9.894  1.00  0.00           H  
ATOM   1841 1HA  GLY A 122      14.470  -2.687  11.269  1.00  0.00           H  
ATOM   1842 2HA  GLY A 122      15.736  -1.672  10.605  1.00  0.00           H  
ATOM   1843  N   THR A 123      13.627  -0.264  12.763  1.00  0.00           N  
ATOM   1844  CA  THR A 123      13.527   0.581  13.949  1.00  0.00           C  
ATOM   1845  C   THR A 123      12.458   0.051  14.900  1.00  0.00           C  
ATOM   1846  O   THR A 123      11.865  -1.000  14.653  1.00  0.00           O  
ATOM   1847  CB  THR A 123      13.210   2.039  13.568  1.00  0.00           C  
ATOM   1848  OG1 THR A 123      11.872   2.122  13.062  1.00  0.00           O  
ATOM   1849  CG2 THR A 123      14.181   2.537  12.509  1.00  0.00           C  
ATOM   1850  H   THR A 123      12.803  -0.427  12.204  1.00  0.00           H  
ATOM   1851  HA  THR A 123      14.486   0.565  14.467  1.00  0.00           H  
ATOM   1852  HB  THR A 123      13.290   2.671  14.453  1.00  0.00           H  
ATOM   1853  HG1 THR A 123      11.250   2.070  13.792  1.00  0.00           H  
ATOM   1854 1HG2 THR A 123      13.942   3.569  12.253  1.00  0.00           H  
ATOM   1855 2HG2 THR A 123      15.200   2.485  12.895  1.00  0.00           H  
ATOM   1856 3HG2 THR A 123      14.099   1.915  11.619  1.00  0.00           H  
ATOM   1857  N   THR A 124      12.293   0.746  16.031  1.00  0.00           N  
ATOM   1858  CA  THR A 124      11.221   0.366  16.944  1.00  0.00           C  
ATOM   1859  C   THR A 124       9.890   0.969  16.499  1.00  0.00           C  
ATOM   1860  O   THR A 124       9.853   1.795  15.586  1.00  0.00           O  
ATOM   1861  CB  THR A 124      11.535   0.806  18.386  1.00  0.00           C  
ATOM   1862  OG1 THR A 124      11.493   2.237  18.472  1.00  0.00           O  
ATOM   1863  CG2 THR A 124      12.914   0.318  18.805  1.00  0.00           C  
ATOM   1864  H   THR A 124      12.888   1.527  16.270  1.00  0.00           H  
ATOM   1865  HA  THR A 124      11.126  -0.720  16.934  1.00  0.00           H  
ATOM   1866  HB  THR A 124      10.789   0.393  19.064  1.00  0.00           H  
ATOM   1867  HG1 THR A 124      11.496   2.501  19.395  1.00  0.00           H  
ATOM   1868 1HG2 THR A 124      13.119   0.638  19.826  1.00  0.00           H  
ATOM   1869 2HG2 THR A 124      12.946  -0.770  18.751  1.00  0.00           H  
ATOM   1870 3HG2 THR A 124      13.665   0.736  18.135  1.00  0.00           H  
ATOM   1871  N   VAL A 125       8.737   0.553  17.088  1.00  0.00           N  
ATOM   1872  CA  VAL A 125       7.405   1.063  16.788  1.00  0.00           C  
ATOM   1873  C   VAL A 125       7.316   2.539  17.171  1.00  0.00           C  
ATOM   1874  O   VAL A 125       6.842   3.363  16.387  1.00  0.00           O  
ATOM   1875  CB  VAL A 125       6.333   0.262  17.551  1.00  0.00           C  
ATOM   1876  CG1 VAL A 125       4.967   0.910  17.387  1.00  0.00           C  
ATOM   1877  CG2 VAL A 125       6.311  -1.176  17.055  1.00  0.00           C  
ATOM   1878  H   VAL A 125       8.842  -0.169  17.787  1.00  0.00           H  
ATOM   1879  HA  VAL A 125       7.233   0.973  15.714  1.00  0.00           H  
ATOM   1880  HB  VAL A 125       6.571   0.276  18.615  1.00  0.00           H  
ATOM   1881 1HG1 VAL A 125       4.221   0.331  17.933  1.00  0.00           H  
ATOM   1882 2HG1 VAL A 125       4.996   1.926  17.782  1.00  0.00           H  
ATOM   1883 3HG1 VAL A 125       4.701   0.938  16.331  1.00  0.00           H  
ATOM   1884 1HG2 VAL A 125       5.551  -1.737  17.599  1.00  0.00           H  
ATOM   1885 2HG2 VAL A 125       6.079  -1.190  15.989  1.00  0.00           H  
ATOM   1886 3HG2 VAL A 125       7.287  -1.633  17.219  1.00  0.00           H  
ATOM   1887  N   GLU A 126       7.859   2.926  18.316  1.00  0.00           N  
ATOM   1888  CA  GLU A 126       7.793   4.294  18.815  1.00  0.00           C  
ATOM   1889  C   GLU A 126       8.545   5.254  17.897  1.00  0.00           C  
ATOM   1890  O   GLU A 126       8.062   6.349  17.605  1.00  0.00           O  
ATOM   1891  CB  GLU A 126       8.368   4.373  20.231  1.00  0.00           C  
ATOM   1892  CG  GLU A 126       7.583   3.588  21.273  1.00  0.00           C  
ATOM   1893  CD  GLU A 126       7.861   2.111  21.225  1.00  0.00           C  
ATOM   1894  OE1 GLU A 126       8.724   1.713  20.480  1.00  0.00           O  
ATOM   1895  OE2 GLU A 126       7.211   1.381  21.935  1.00  0.00           O  
ATOM   1896  H   GLU A 126       8.340   2.225  18.861  1.00  0.00           H  
ATOM   1897  HA  GLU A 126       6.749   4.606  18.836  1.00  0.00           H  
ATOM   1898 1HB  GLU A 126       9.391   3.996  20.231  1.00  0.00           H  
ATOM   1899 2HB  GLU A 126       8.403   5.414  20.553  1.00  0.00           H  
ATOM   1900 1HG  GLU A 126       7.838   3.963  22.263  1.00  0.00           H  
ATOM   1901 2HG  GLU A 126       6.518   3.757  21.113  1.00  0.00           H  
ATOM   1902  N   GLU A 127       9.713   4.707  17.444  1.00  0.00           N  
ATOM   1903  CA  GLU A 127      10.531   5.551  16.578  1.00  0.00           C  
ATOM   1904  C   GLU A 127       9.834   5.821  15.249  1.00  0.00           C  
ATOM   1905  O   GLU A 127       9.821   6.956  14.768  1.00  0.00           O  
ATOM   1906  CB  GLU A 127      11.892   4.898  16.328  1.00  0.00           C  
ATOM   1907  CG  GLU A 127      12.833   4.929  17.525  1.00  0.00           C  
ATOM   1908  CD  GLU A 127      14.087   4.130  17.303  1.00  0.00           C  
ATOM   1909  OE1 GLU A 127      13.999   3.067  16.737  1.00  0.00           O  
ATOM   1910  OE2 GLU A 127      15.134   4.583  17.700  1.00  0.00           O  
ATOM   1911  H   GLU A 127      10.033   3.776  17.667  1.00  0.00           H  
ATOM   1912  HA  GLU A 127      10.682   6.511  17.075  1.00  0.00           H  
ATOM   1913 1HB  GLU A 127      11.748   3.856  16.043  1.00  0.00           H  
ATOM   1914 2HB  GLU A 127      12.389   5.399  15.498  1.00  0.00           H  
ATOM   1915 1HG  GLU A 127      13.107   5.963  17.731  1.00  0.00           H  
ATOM   1916 2HG  GLU A 127      12.309   4.540  18.396  1.00  0.00           H  
ATOM   1917  N   ALA A 128       9.266   4.763  14.704  1.00  0.00           N  
ATOM   1918  CA  ALA A 128       8.603   4.915  13.411  1.00  0.00           C  
ATOM   1919  C   ALA A 128       7.410   5.861  13.515  1.00  0.00           C  
ATOM   1920  O   ALA A 128       7.168   6.668  12.614  1.00  0.00           O  
ATOM   1921  CB  ALA A 128       8.155   3.555  12.880  1.00  0.00           C  
ATOM   1922  H   ALA A 128       9.275   3.856  15.149  1.00  0.00           H  
ATOM   1923  HA  ALA A 128       9.318   5.349  12.712  1.00  0.00           H  
ATOM   1924 1HB  ALA A 128       7.662   3.685  11.916  1.00  0.00           H  
ATOM   1925 2HB  ALA A 128       9.024   2.908  12.758  1.00  0.00           H  
ATOM   1926 3HB  ALA A 128       7.460   3.100  13.584  1.00  0.00           H  
ATOM   1927  N   VAL A 129       6.649   5.843  14.598  1.00  0.00           N  
ATOM   1928  CA  VAL A 129       5.486   6.699  14.805  1.00  0.00           C  
ATOM   1929  C   VAL A 129       5.930   8.156  14.916  1.00  0.00           C  
ATOM   1930  O   VAL A 129       5.335   9.042  14.299  1.00  0.00           O  
ATOM   1931  CB  VAL A 129       4.730   6.286  16.082  1.00  0.00           C  
ATOM   1932  CG1 VAL A 129       3.683   7.329  16.441  1.00  0.00           C  
ATOM   1933  CG2 VAL A 129       4.087   4.922  15.883  1.00  0.00           C  
ATOM   1934  H   VAL A 129       6.908   5.183  15.316  1.00  0.00           H  
ATOM   1935  HA  VAL A 129       4.826   6.602  13.942  1.00  0.00           H  
ATOM   1936  HB  VAL A 129       5.436   6.239  16.912  1.00  0.00           H  
ATOM   1937 1HG1 VAL A 129       3.158   7.021  17.346  1.00  0.00           H  
ATOM   1938 2HG1 VAL A 129       4.170   8.290  16.613  1.00  0.00           H  
ATOM   1939 3HG1 VAL A 129       2.969   7.426  15.623  1.00  0.00           H  
ATOM   1940 1HG2 VAL A 129       3.555   4.636  16.790  1.00  0.00           H  
ATOM   1941 2HG2 VAL A 129       3.386   4.967  15.049  1.00  0.00           H  
ATOM   1942 3HG2 VAL A 129       4.860   4.183  15.669  1.00  0.00           H  
ATOM   1943  N   GLN A 130       6.963   8.409  15.725  1.00  0.00           N  
ATOM   1944  CA  GLN A 130       7.433   9.774  15.932  1.00  0.00           C  
ATOM   1945  C   GLN A 130       7.989  10.366  14.639  1.00  0.00           C  
ATOM   1946  O   GLN A 130       7.775  11.544  14.348  1.00  0.00           O  
ATOM   1947  CB  GLN A 130       8.501   9.813  17.027  1.00  0.00           C  
ATOM   1948  CG  GLN A 130       7.966   9.561  18.427  1.00  0.00           C  
ATOM   1949  CD  GLN A 130       6.969  10.616  18.866  1.00  0.00           C  
ATOM   1950  OE1 GLN A 130       7.251  11.817  18.811  1.00  0.00           O  
ATOM   1951  NE2 GLN A 130       5.797  10.175  19.305  1.00  0.00           N  
ATOM   1952  H   GLN A 130       7.430   7.651  16.202  1.00  0.00           H  
ATOM   1953  HA  GLN A 130       6.588  10.387  16.243  1.00  0.00           H  
ATOM   1954 1HB  GLN A 130       9.265   9.065  16.818  1.00  0.00           H  
ATOM   1955 2HB  GLN A 130       8.989  10.789  17.025  1.00  0.00           H  
ATOM   1956 1HG  GLN A 130       7.468   8.592  18.444  1.00  0.00           H  
ATOM   1957 2HG  GLN A 130       8.800   9.564  19.129  1.00  0.00           H  
ATOM   1958 1HE2 GLN A 130       5.099  10.826  19.608  1.00  0.00           H  
ATOM   1959 2HE2 GLN A 130       5.609   9.193  19.333  1.00  0.00           H  
ATOM   1960  N   GLU A 131       8.678   9.496  13.964  1.00  0.00           N  
ATOM   1961  CA  GLU A 131       9.238   9.964  12.700  1.00  0.00           C  
ATOM   1962  C   GLU A 131       8.138  10.261  11.685  1.00  0.00           C  
ATOM   1963  O   GLU A 131       8.196  11.268  10.976  1.00  0.00           O  
ATOM   1964  CB  GLU A 131      10.206   8.925  12.129  1.00  0.00           C  
ATOM   1965  CG  GLU A 131      10.909   9.358  10.850  1.00  0.00           C  
ATOM   1966  CD  GLU A 131      12.018   8.426  10.449  1.00  0.00           C  
ATOM   1967  OE1 GLU A 131      11.871   7.242  10.636  1.00  0.00           O  
ATOM   1968  OE2 GLU A 131      13.015   8.898   9.955  1.00  0.00           O  
ATOM   1969  H   GLU A 131       8.846   8.542  14.253  1.00  0.00           H  
ATOM   1970  HA  GLU A 131       9.781  10.892  12.885  1.00  0.00           H  
ATOM   1971 1HB  GLU A 131      10.971   8.695  12.870  1.00  0.00           H  
ATOM   1972 2HB  GLU A 131       9.666   8.002  11.918  1.00  0.00           H  
ATOM   1973 1HG  GLU A 131      10.178   9.402  10.043  1.00  0.00           H  
ATOM   1974 2HG  GLU A 131      11.315  10.358  10.991  1.00  0.00           H  
ATOM   1975  N   ALA A 132       7.113   9.416  11.612  1.00  0.00           N  
ATOM   1976  CA  ALA A 132       5.974   9.639  10.725  1.00  0.00           C  
ATOM   1977  C   ALA A 132       5.212  10.901  11.119  1.00  0.00           C  
ATOM   1978  O   ALA A 132       4.727  11.634  10.254  1.00  0.00           O  
ATOM   1979  CB  ALA A 132       5.042   8.430  10.742  1.00  0.00           C  
ATOM   1980  H   ALA A 132       7.128   8.590  12.194  1.00  0.00           H  
ATOM   1981  HA  ALA A 132       6.356   9.776   9.713  1.00  0.00           H  
ATOM   1982 1HB  ALA A 132       4.198   8.612  10.076  1.00  0.00           H  
ATOM   1983 2HB  ALA A 132       5.584   7.547  10.407  1.00  0.00           H  
ATOM   1984 3HB  ALA A 132       4.675   8.269  11.755  1.00  0.00           H  
ATOM   1985  N   LEU A 133       5.107  11.170  12.423  1.00  0.00           N  
ATOM   1986  CA  LEU A 133       4.408  12.357  12.902  1.00  0.00           C  
ATOM   1987  C   LEU A 133       5.172  13.625  12.530  1.00  0.00           C  
ATOM   1988  O   LEU A 133       4.566  14.633  12.164  1.00  0.00           O  
ATOM   1989  CB  LEU A 133       4.223  12.289  14.422  1.00  0.00           C  
ATOM   1990  CG  LEU A 133       3.186  11.273  14.922  1.00  0.00           C  
ATOM   1991  CD1 LEU A 133       3.318  11.112  16.430  1.00  0.00           C  
ATOM   1992  CD2 LEU A 133       1.791  11.746  14.542  1.00  0.00           C  
ATOM   1993  H   LEU A 133       5.521  10.537  13.094  1.00  0.00           H  
ATOM   1994  HA  LEU A 133       3.428  12.396  12.428  1.00  0.00           H  
ATOM   1995 1HB  LEU A 133       5.179  12.037  14.878  1.00  0.00           H  
ATOM   1996 2HB  LEU A 133       3.922  13.273  14.781  1.00  0.00           H  
ATOM   1997  HG  LEU A 133       3.378  10.303  14.464  1.00  0.00           H  
ATOM   1998 1HD1 LEU A 133       2.582  10.391  16.784  1.00  0.00           H  
ATOM   1999 2HD1 LEU A 133       4.320  10.756  16.671  1.00  0.00           H  
ATOM   2000 3HD1 LEU A 133       3.148  12.072  16.915  1.00  0.00           H  
ATOM   2001 1HD2 LEU A 133       1.053  11.024  14.896  1.00  0.00           H  
ATOM   2002 2HD2 LEU A 133       1.597  12.716  15.000  1.00  0.00           H  
ATOM   2003 3HD2 LEU A 133       1.718  11.835  13.458  1.00  0.00           H  
ATOM   2004  N   GLN A 134       6.485  13.562  12.609  1.00  0.00           N  
ATOM   2005  CA  GLN A 134       7.311  14.701  12.224  1.00  0.00           C  
ATOM   2006  C   GLN A 134       7.154  15.017  10.740  1.00  0.00           C  
ATOM   2007  O   GLN A 134       7.028  16.183  10.357  1.00  0.00           O  
ATOM   2008  CB  GLN A 134       8.783  14.431  12.548  1.00  0.00           C  
ATOM   2009  CG  GLN A 134       9.108  14.455  14.031  1.00  0.00           C  
ATOM   2010  CD  GLN A 134      10.529  14.011  14.320  1.00  0.00           C  
ATOM   2011  OE1 GLN A 134      11.299  13.711  13.404  1.00  0.00           O  
ATOM   2012  NE2 GLN A 134      10.886  13.966  15.599  1.00  0.00           N  
ATOM   2013  H   GLN A 134       6.932  12.719  12.939  1.00  0.00           H  
ATOM   2014  HA  GLN A 134       6.983  15.574  12.788  1.00  0.00           H  
ATOM   2015 1HB  GLN A 134       9.067  13.454  12.157  1.00  0.00           H  
ATOM   2016 2HB  GLN A 134       9.407  15.175  12.054  1.00  0.00           H  
ATOM   2017 1HG  GLN A 134       8.985  15.473  14.403  1.00  0.00           H  
ATOM   2018 2HG  GLN A 134       8.427  13.783  14.554  1.00  0.00           H  
ATOM   2019 1HE2 GLN A 134      11.812  13.681  15.851  1.00  0.00           H  
ATOM   2020 2HE2 GLN A 134      10.230  14.218  16.311  1.00  0.00           H  
ATOM   2021  N   LEU A 135       7.157  13.963   9.990  1.00  0.00           N  
ATOM   2022  CA  LEU A 135       6.971  14.124   8.552  1.00  0.00           C  
ATOM   2023  C   LEU A 135       5.557  14.601   8.237  1.00  0.00           C  
ATOM   2024  O   LEU A 135       5.367  15.466   7.379  1.00  0.00           O  
ATOM   2025  CB  LEU A 135       7.246  12.800   7.827  1.00  0.00           C  
ATOM   2026  CG  LEU A 135       7.109  12.836   6.299  1.00  0.00           C  
ATOM   2027  CD1 LEU A 135       8.066  13.874   5.728  1.00  0.00           C  
ATOM   2028  CD2 LEU A 135       7.395  11.455   5.731  1.00  0.00           C  
ATOM   2029  H   LEU A 135       7.284  13.034  10.369  1.00  0.00           H  
ATOM   2030  HA  LEU A 135       7.674  14.876   8.195  1.00  0.00           H  
ATOM   2031 1HB  LEU A 135       8.261  12.480   8.061  1.00  0.00           H  
ATOM   2032 2HB  LEU A 135       6.554  12.047   8.204  1.00  0.00           H  
ATOM   2033  HG  LEU A 135       6.095  13.136   6.032  1.00  0.00           H  
ATOM   2034 1HD1 LEU A 135       7.969  13.900   4.642  1.00  0.00           H  
ATOM   2035 2HD1 LEU A 135       7.826  14.855   6.137  1.00  0.00           H  
ATOM   2036 3HD1 LEU A 135       9.089  13.609   5.994  1.00  0.00           H  
ATOM   2037 1HD2 LEU A 135       7.297  11.481   4.645  1.00  0.00           H  
ATOM   2038 2HD2 LEU A 135       8.410  11.155   5.996  1.00  0.00           H  
ATOM   2039 3HD2 LEU A 135       6.686  10.737   6.142  1.00  0.00           H  
ATOM   2040  N   LYS A 136       4.582  13.996   8.995  1.00  0.00           N  
ATOM   2041  CA  LYS A 136       3.184  14.389   8.843  1.00  0.00           C  
ATOM   2042  C   LYS A 136       3.022  15.902   8.961  1.00  0.00           C  
ATOM   2043  O   LYS A 136       2.408  16.534   8.099  1.00  0.00           O  
ATOM   2044  CB  LYS A 136       2.313  13.682   9.882  1.00  0.00           C  
ATOM   2045  CG  LYS A 136       0.827  14.005   9.781  1.00  0.00           C  
ATOM   2046  CD  LYS A 136       0.050  13.395  10.938  1.00  0.00           C  
ATOM   2047  CE  LYS A 136      -1.430  13.737  10.853  1.00  0.00           C  
ATOM   2048  NZ  LYS A 136      -1.701  15.145  11.248  1.00  0.00           N  
ATOM   2049  H   LYS A 136       4.820  13.276   9.662  1.00  0.00           H  
ATOM   2050  HA  LYS A 136       2.847  14.090   7.849  1.00  0.00           H  
ATOM   2051 1HB  LYS A 136       2.427  12.603   9.781  1.00  0.00           H  
ATOM   2052 2HB  LYS A 136       2.647  13.955  10.883  1.00  0.00           H  
ATOM   2053 1HG  LYS A 136       0.689  15.087   9.792  1.00  0.00           H  
ATOM   2054 2HG  LYS A 136       0.433  13.615   8.844  1.00  0.00           H  
ATOM   2055 1HD  LYS A 136       0.166  12.311  10.924  1.00  0.00           H  
ATOM   2056 2HD  LYS A 136       0.445  13.772  11.882  1.00  0.00           H  
ATOM   2057 1HE  LYS A 136      -1.780  13.584   9.832  1.00  0.00           H  
ATOM   2058 2HE  LYS A 136      -1.995  13.074  11.508  1.00  0.00           H  
ATOM   2059 1HZ  LYS A 136      -2.692  15.330  11.177  1.00  0.00           H  
ATOM   2060 2HZ  LYS A 136      -1.398  15.292  12.201  1.00  0.00           H  
ATOM   2061 3HZ  LYS A 136      -1.198  15.770  10.635  1.00  0.00           H  
ATOM   2062  N   THR A 137       3.589  16.536   9.974  1.00  0.00           N  
ATOM   2063  CA  THR A 137       3.506  17.971  10.230  1.00  0.00           C  
ATOM   2064  C   THR A 137       4.216  18.758   9.132  1.00  0.00           C  
ATOM   2065  O   THR A 137       3.641  19.683   8.553  1.00  0.00           O  
ATOM   2066  CB  THR A 137       4.110  18.329  11.600  1.00  0.00           C  
ATOM   2067  OG1 THR A 137       3.375  17.666  12.637  1.00  0.00           O  
ATOM   2068  CG2 THR A 137       4.060  19.831  11.830  1.00  0.00           C  
ATOM   2069  H   THR A 137       4.117  15.954  10.606  1.00  0.00           H  
ATOM   2070  HA  THR A 137       2.455  18.261  10.238  1.00  0.00           H  
ATOM   2071  HB  THR A 137       5.147  17.995  11.639  1.00  0.00           H  
ATOM   2072  HG1 THR A 137       3.423  16.716  12.505  1.00  0.00           H  
ATOM   2073 1HG2 THR A 137       4.492  20.065  12.803  1.00  0.00           H  
ATOM   2074 2HG2 THR A 137       4.628  20.338  11.049  1.00  0.00           H  
ATOM   2075 3HG2 THR A 137       3.025  20.169  11.802  1.00  0.00           H  
ATOM   2076  N   LYS A 138       5.429  18.340   8.850  1.00  0.00           N  
ATOM   2077  CA  LYS A 138       6.301  19.119   7.977  1.00  0.00           C  
ATOM   2078  C   LYS A 138       5.662  19.328   6.607  1.00  0.00           C  
ATOM   2079  O   LYS A 138       5.695  20.435   6.062  1.00  0.00           O  
ATOM   2080  CB  LYS A 138       7.659  18.433   7.824  1.00  0.00           C  
ATOM   2081  CG  LYS A 138       8.570  18.561   9.038  1.00  0.00           C  
ATOM   2082  CD  LYS A 138       9.843  17.748   8.863  1.00  0.00           C  
ATOM   2083  CE  LYS A 138      10.752  17.876  10.076  1.00  0.00           C  
ATOM   2084  NZ  LYS A 138      11.972  17.031   9.948  1.00  0.00           N  
ATOM   2085  H   LYS A 138       5.770  17.472   9.238  1.00  0.00           H  
ATOM   2086  HA  LYS A 138       6.457  20.099   8.428  1.00  0.00           H  
ATOM   2087 1HB  LYS A 138       7.511  17.370   7.629  1.00  0.00           H  
ATOM   2088 2HB  LYS A 138       8.185  18.852   6.966  1.00  0.00           H  
ATOM   2089 1HG  LYS A 138       8.834  19.610   9.185  1.00  0.00           H  
ATOM   2090 2HG  LYS A 138       8.044  18.211   9.926  1.00  0.00           H  
ATOM   2091 1HD  LYS A 138       9.587  16.699   8.719  1.00  0.00           H  
ATOM   2092 2HD  LYS A 138      10.379  18.099   7.981  1.00  0.00           H  
ATOM   2093 1HE  LYS A 138      11.057  18.914  10.196  1.00  0.00           H  
ATOM   2094 2HE  LYS A 138      10.209  17.573  10.972  1.00  0.00           H  
ATOM   2095 1HZ  LYS A 138      12.547  17.142  10.771  1.00  0.00           H  
ATOM   2096 2HZ  LYS A 138      11.702  16.062   9.856  1.00  0.00           H  
ATOM   2097 3HZ  LYS A 138      12.494  17.315   9.132  1.00  0.00           H  
ATOM   2098  N   LEU A 139       5.033  18.276   6.076  1.00  0.00           N  
ATOM   2099  CA  LEU A 139       4.465  18.348   4.733  1.00  0.00           C  
ATOM   2100  C   LEU A 139       3.007  18.794   4.784  1.00  0.00           C  
ATOM   2101  O   LEU A 139       2.407  19.087   3.747  1.00  0.00           O  
ATOM   2102  CB  LEU A 139       4.572  16.992   4.032  1.00  0.00           C  
ATOM   2103  CG  LEU A 139       5.986  16.463   3.792  1.00  0.00           C  
ATOM   2104  CD1 LEU A 139       5.934  15.093   3.123  1.00  0.00           C  
ATOM   2105  CD2 LEU A 139       6.787  17.446   2.943  1.00  0.00           C  
ATOM   2106  H   LEU A 139       4.945  17.418   6.602  1.00  0.00           H  
ATOM   2107  HA  LEU A 139       5.029  19.082   4.159  1.00  0.00           H  
ATOM   2108 1HB  LEU A 139       4.045  16.249   4.630  1.00  0.00           H  
ATOM   2109 2HB  LEU A 139       4.082  17.062   3.062  1.00  0.00           H  
ATOM   2110  HG  LEU A 139       6.492  16.328   4.748  1.00  0.00           H  
ATOM   2111 1HD1 LEU A 139       6.948  14.729   2.958  1.00  0.00           H  
ATOM   2112 2HD1 LEU A 139       5.400  14.394   3.766  1.00  0.00           H  
ATOM   2113 3HD1 LEU A 139       5.418  15.175   2.167  1.00  0.00           H  
ATOM   2114 1HD2 LEU A 139       7.792  17.054   2.782  1.00  0.00           H  
ATOM   2115 2HD2 LEU A 139       6.292  17.583   1.982  1.00  0.00           H  
ATOM   2116 3HD2 LEU A 139       6.850  18.404   3.459  1.00  0.00           H  
ATOM   2117  N   GLY A 140       2.460  18.943   5.950  1.00  0.00           N  
ATOM   2118  CA  GLY A 140       1.041  19.238   6.078  1.00  0.00           C  
ATOM   2119  C   GLY A 140       0.153  18.142   5.520  1.00  0.00           C  
ATOM   2120  O   GLY A 140      -0.753  18.415   4.727  1.00  0.00           O  
ATOM   2121  H   GLY A 140       3.021  18.854   6.785  1.00  0.00           H  
ATOM   2122 1HA  GLY A 140       0.794  19.386   7.130  1.00  0.00           H  
ATOM   2123 2HA  GLY A 140       0.815  20.169   5.561  1.00  0.00           H  
ATOM   2124  N   VAL A 141       0.461  16.829   5.798  1.00  0.00           N  
ATOM   2125  CA  VAL A 141      -0.202  15.687   5.176  1.00  0.00           C  
ATOM   2126  C   VAL A 141      -0.799  14.786   6.256  1.00  0.00           C  
ATOM   2127  O   VAL A 141      -0.612  15.030   7.451  1.00  0.00           O  
ATOM   2128  CB  VAL A 141       0.792  14.882   4.318  1.00  0.00           C  
ATOM   2129  CG1 VAL A 141       1.349  15.745   3.196  1.00  0.00           C  
ATOM   2130  CG2 VAL A 141       1.914  14.344   5.193  1.00  0.00           C  
ATOM   2131  H   VAL A 141       1.193  16.665   6.475  1.00  0.00           H  
ATOM   2132  HA  VAL A 141      -1.010  16.058   4.544  1.00  0.00           H  
ATOM   2133  HB  VAL A 141       0.264  14.049   3.851  1.00  0.00           H  
ATOM   2134 1HG1 VAL A 141       2.048  15.160   2.600  1.00  0.00           H  
ATOM   2135 2HG1 VAL A 141       0.531  16.089   2.562  1.00  0.00           H  
ATOM   2136 3HG1 VAL A 141       1.866  16.605   3.622  1.00  0.00           H  
ATOM   2137 1HG2 VAL A 141       2.613  13.775   4.580  1.00  0.00           H  
ATOM   2138 2HG2 VAL A 141       2.438  15.176   5.664  1.00  0.00           H  
ATOM   2139 3HG2 VAL A 141       1.496  13.695   5.963  1.00  0.00           H  
ATOM   2140  N   SER A 142      -1.514  13.729   5.749  1.00  0.00           N  
ATOM   2141  CA  SER A 142      -2.042  12.742   6.684  1.00  0.00           C  
ATOM   2142  C   SER A 142      -0.950  11.782   7.147  1.00  0.00           C  
ATOM   2143  O   SER A 142       0.154  11.777   6.599  1.00  0.00           O  
ATOM   2144  CB  SER A 142      -3.172  11.964   6.037  1.00  0.00           C  
ATOM   2145  OG  SER A 142      -2.694  11.157   4.996  1.00  0.00           O  
ATOM   2146  H   SER A 142      -1.687  13.613   4.761  1.00  0.00           H  
ATOM   2147  HA  SER A 142      -2.426  13.266   7.560  1.00  0.00           H  
ATOM   2148 1HB  SER A 142      -3.661  11.343   6.787  1.00  0.00           H  
ATOM   2149 2HB  SER A 142      -3.916  12.658   5.650  1.00  0.00           H  
ATOM   2150  HG  SER A 142      -2.513  11.750   4.263  1.00  0.00           H  
ATOM   2151  N   LEU A 143      -1.226  11.003   8.226  1.00  0.00           N  
ATOM   2152  CA  LEU A 143      -0.293  10.004   8.736  1.00  0.00           C  
ATOM   2153  C   LEU A 143      -0.128   8.858   7.744  1.00  0.00           C  
ATOM   2154  O   LEU A 143       0.957   8.283   7.628  1.00  0.00           O  
ATOM   2155  CB  LEU A 143      -0.781   9.459  10.084  1.00  0.00           C  
ATOM   2156  CG  LEU A 143       0.211   8.564  10.839  1.00  0.00           C  
ATOM   2157  CD1 LEU A 143       1.493   9.341  11.109  1.00  0.00           C  
ATOM   2158  CD2 LEU A 143      -0.422   8.086  12.137  1.00  0.00           C  
ATOM   2159  H   LEU A 143      -2.115  11.127   8.689  1.00  0.00           H  
ATOM   2160  HA  LEU A 143       0.678  10.479   8.878  1.00  0.00           H  
ATOM   2161 1HB  LEU A 143      -1.026  10.300  10.731  1.00  0.00           H  
ATOM   2162 2HB  LEU A 143      -1.689   8.879   9.917  1.00  0.00           H  
ATOM   2163  HG  LEU A 143       0.467   7.703  10.221  1.00  0.00           H  
ATOM   2164 1HD1 LEU A 143       2.198   8.705  11.645  1.00  0.00           H  
ATOM   2165 2HD1 LEU A 143       1.934   9.654  10.163  1.00  0.00           H  
ATOM   2166 3HD1 LEU A 143       1.265  10.219  11.712  1.00  0.00           H  
ATOM   2167 1HD2 LEU A 143       0.283   7.449  12.672  1.00  0.00           H  
ATOM   2168 2HD2 LEU A 143      -0.677   8.946  12.756  1.00  0.00           H  
ATOM   2169 3HD2 LEU A 143      -1.326   7.519  11.913  1.00  0.00           H  
ATOM   2170  N   ILE A 144      -1.137   8.527   7.001  1.00  0.00           N  
ATOM   2171  CA  ILE A 144      -1.048   7.512   5.956  1.00  0.00           C  
ATOM   2172  C   ILE A 144      -0.022   7.937   4.909  1.00  0.00           C  
ATOM   2173  O   ILE A 144       0.784   7.123   4.453  1.00  0.00           O  
ATOM   2174  CB  ILE A 144      -2.414   7.278   5.286  1.00  0.00           C  
ATOM   2175  CG1 ILE A 144      -3.378   6.596   6.262  1.00  0.00           C  
ATOM   2176  CG2 ILE A 144      -2.253   6.445   4.024  1.00  0.00           C  
ATOM   2177  CD1 ILE A 144      -3.027   5.157   6.561  1.00  0.00           C  
ATOM   2178  H   ILE A 144      -2.018   8.995   7.159  1.00  0.00           H  
ATOM   2179  HA  ILE A 144      -0.715   6.578   6.408  1.00  0.00           H  
ATOM   2180  HB  ILE A 144      -2.859   8.238   5.023  1.00  0.00           H  
ATOM   2181 1HG1 ILE A 144      -3.393   7.147   7.202  1.00  0.00           H  
ATOM   2182 2HG1 ILE A 144      -4.388   6.623   5.853  1.00  0.00           H  
ATOM   2183 1HG2 ILE A 144      -3.228   6.289   3.564  1.00  0.00           H  
ATOM   2184 2HG2 ILE A 144      -1.600   6.967   3.325  1.00  0.00           H  
ATOM   2185 3HG2 ILE A 144      -1.813   5.480   4.279  1.00  0.00           H  
ATOM   2186 1HD1 ILE A 144      -3.756   4.743   7.259  1.00  0.00           H  
ATOM   2187 2HD1 ILE A 144      -3.041   4.579   5.636  1.00  0.00           H  
ATOM   2188 3HD1 ILE A 144      -2.034   5.109   7.004  1.00  0.00           H  
ATOM   2189  N   GLU A 145      -0.097   9.234   4.514  1.00  0.00           N  
ATOM   2190  CA  GLU A 145       0.868   9.725   3.535  1.00  0.00           C  
ATOM   2191  C   GLU A 145       2.293   9.660   4.082  1.00  0.00           C  
ATOM   2192  O   GLU A 145       3.214   9.238   3.381  1.00  0.00           O  
ATOM   2193  CB  GLU A 145       0.533  11.162   3.130  1.00  0.00           C  
ATOM   2194  CG  GLU A 145      -0.647  11.288   2.178  1.00  0.00           C  
ATOM   2195  CD  GLU A 145      -1.232  12.673   2.150  1.00  0.00           C  
ATOM   2196  OE1 GLU A 145      -1.859  13.052   3.109  1.00  0.00           O  
ATOM   2197  OE2 GLU A 145      -1.050  13.352   1.166  1.00  0.00           O  
ATOM   2198  H   GLU A 145      -0.796   9.867   4.876  1.00  0.00           H  
ATOM   2199  HA  GLU A 145       0.822   9.086   2.653  1.00  0.00           H  
ATOM   2200 1HB  GLU A 145       0.308  11.748   4.022  1.00  0.00           H  
ATOM   2201 2HB  GLU A 145       1.400  11.617   2.650  1.00  0.00           H  
ATOM   2202 1HG  GLU A 145      -0.319  11.024   1.172  1.00  0.00           H  
ATOM   2203 2HG  GLU A 145      -1.419  10.579   2.476  1.00  0.00           H  
ATOM   2204  N   ALA A 146       2.432  10.059   5.310  1.00  0.00           N  
ATOM   2205  CA  ALA A 146       3.749  10.063   5.943  1.00  0.00           C  
ATOM   2206  C   ALA A 146       4.313   8.649   6.046  1.00  0.00           C  
ATOM   2207  O   ALA A 146       5.485   8.418   5.738  1.00  0.00           O  
ATOM   2208  CB  ALA A 146       3.673  10.705   7.326  1.00  0.00           C  
ATOM   2209  H   ALA A 146       1.631  10.371   5.840  1.00  0.00           H  
ATOM   2210  HA  ALA A 146       4.422  10.650   5.318  1.00  0.00           H  
ATOM   2211 1HB  ALA A 146       4.662  10.700   7.783  1.00  0.00           H  
ATOM   2212 2HB  ALA A 146       3.322  11.732   7.232  1.00  0.00           H  
ATOM   2213 3HB  ALA A 146       2.982  10.141   7.951  1.00  0.00           H  
ATOM   2214  N   LEU A 147       3.491   7.711   6.466  1.00  0.00           N  
ATOM   2215  CA  LEU A 147       3.962   6.347   6.687  1.00  0.00           C  
ATOM   2216  C   LEU A 147       4.348   5.685   5.369  1.00  0.00           C  
ATOM   2217  O   LEU A 147       5.317   4.925   5.313  1.00  0.00           O  
ATOM   2218  CB  LEU A 147       2.879   5.517   7.388  1.00  0.00           C  
ATOM   2219  CG  LEU A 147       2.633   5.854   8.864  1.00  0.00           C  
ATOM   2220  CD1 LEU A 147       1.333   5.209   9.323  1.00  0.00           C  
ATOM   2221  CD2 LEU A 147       3.809   5.368   9.698  1.00  0.00           C  
ATOM   2222  H   LEU A 147       2.520   7.930   6.638  1.00  0.00           H  
ATOM   2223  HA  LEU A 147       4.845   6.386   7.324  1.00  0.00           H  
ATOM   2224 1HB  LEU A 147       1.938   5.654   6.856  1.00  0.00           H  
ATOM   2225 2HB  LEU A 147       3.156   4.465   7.330  1.00  0.00           H  
ATOM   2226  HG  LEU A 147       2.529   6.934   8.978  1.00  0.00           H  
ATOM   2227 1HD1 LEU A 147       1.158   5.449  10.372  1.00  0.00           H  
ATOM   2228 2HD1 LEU A 147       0.506   5.590   8.723  1.00  0.00           H  
ATOM   2229 3HD1 LEU A 147       1.401   4.129   9.205  1.00  0.00           H  
ATOM   2230 1HD2 LEU A 147       3.635   5.609  10.748  1.00  0.00           H  
ATOM   2231 2HD2 LEU A 147       3.914   4.289   9.586  1.00  0.00           H  
ATOM   2232 3HD2 LEU A 147       4.722   5.859   9.361  1.00  0.00           H  
ATOM   2233  N   HIS A 148       3.643   6.012   4.331  1.00  0.00           N  
ATOM   2234  CA  HIS A 148       3.964   5.449   3.023  1.00  0.00           C  
ATOM   2235  C   HIS A 148       5.321   5.943   2.531  1.00  0.00           C  
ATOM   2236  O   HIS A 148       6.056   5.200   1.876  1.00  0.00           O  
ATOM   2237  CB  HIS A 148       2.881   5.806   2.000  1.00  0.00           C  
ATOM   2238  CG  HIS A 148       1.661   4.943   2.089  1.00  0.00           C  
ATOM   2239  ND1 HIS A 148       0.686   5.130   3.046  1.00  0.00           N  
ATOM   2240  CD2 HIS A 148       1.258   3.887   1.343  1.00  0.00           C  
ATOM   2241  CE1 HIS A 148      -0.265   4.227   2.883  1.00  0.00           C  
ATOM   2242  NE2 HIS A 148       0.059   3.461   1.857  1.00  0.00           N  
ATOM   2243  H   HIS A 148       2.868   6.654   4.413  1.00  0.00           H  
ATOM   2244  HA  HIS A 148       4.017   4.363   3.098  1.00  0.00           H  
ATOM   2245 1HB  HIS A 148       2.576   6.843   2.139  1.00  0.00           H  
ATOM   2246 2HB  HIS A 148       3.289   5.717   0.993  1.00  0.00           H  
ATOM   2247  HD1 HIS A 148       0.645   5.877   3.710  1.00  0.00           H  
ATOM   2248  HD2 HIS A 148       1.697   3.377   0.485  1.00  0.00           H  
ATOM   2249  HE1 HIS A 148      -1.132   4.208   3.544  1.00  0.00           H  
ATOM   2250  N   ILE A 149       5.678   7.127   2.846  1.00  0.00           N  
ATOM   2251  CA  ILE A 149       6.984   7.650   2.462  1.00  0.00           C  
ATOM   2252  C   ILE A 149       8.080   6.934   3.249  1.00  0.00           C  
ATOM   2253  O   ILE A 149       9.138   6.615   2.703  1.00  0.00           O  
ATOM   2254  CB  ILE A 149       7.071   9.168   2.705  1.00  0.00           C  
ATOM   2255  CG1 ILE A 149       6.165   9.919   1.726  1.00  0.00           C  
ATOM   2256  CG2 ILE A 149       8.510   9.646   2.577  1.00  0.00           C  
ATOM   2257  CD1 ILE A 149       5.976  11.380   2.066  1.00  0.00           C  
ATOM   2258  H   ILE A 149       5.048   7.717   3.373  1.00  0.00           H  
ATOM   2259  HA  ILE A 149       7.136   7.454   1.401  1.00  0.00           H  
ATOM   2260  HB  ILE A 149       6.711   9.397   3.708  1.00  0.00           H  
ATOM   2261 1HG1 ILE A 149       6.581   9.853   0.722  1.00  0.00           H  
ATOM   2262 2HG1 ILE A 149       5.183   9.445   1.704  1.00  0.00           H  
ATOM   2263 1HG2 ILE A 149       8.553  10.721   2.751  1.00  0.00           H  
ATOM   2264 2HG2 ILE A 149       9.130   9.134   3.312  1.00  0.00           H  
ATOM   2265 3HG2 ILE A 149       8.878   9.426   1.575  1.00  0.00           H  
ATOM   2266 1HD1 ILE A 149       5.321  11.843   1.328  1.00  0.00           H  
ATOM   2267 2HD1 ILE A 149       5.526  11.468   3.056  1.00  0.00           H  
ATOM   2268 3HD1 ILE A 149       6.942  11.882   2.060  1.00  0.00           H  
ATOM   2269  N   LEU A 150       7.818   6.733   4.500  1.00  0.00           N  
ATOM   2270  CA  LEU A 150       8.797   6.012   5.307  1.00  0.00           C  
ATOM   2271  C   LEU A 150       9.036   4.612   4.749  1.00  0.00           C  
ATOM   2272  O   LEU A 150      10.169   4.127   4.746  1.00  0.00           O  
ATOM   2273  CB  LEU A 150       8.320   5.917   6.762  1.00  0.00           C  
ATOM   2274  CG  LEU A 150       8.824   7.020   7.701  1.00  0.00           C  
ATOM   2275  CD1 LEU A 150       8.382   8.378   7.173  1.00  0.00           C  
ATOM   2276  CD2 LEU A 150       8.288   6.778   9.104  1.00  0.00           C  
ATOM   2277  H   LEU A 150       6.966   7.056   4.934  1.00  0.00           H  
ATOM   2278  HA  LEU A 150       9.739   6.559   5.279  1.00  0.00           H  
ATOM   2279 1HB  LEU A 150       7.231   5.945   6.773  1.00  0.00           H  
ATOM   2280 2HB  LEU A 150       8.642   4.960   7.172  1.00  0.00           H  
ATOM   2281  HG  LEU A 150       9.914   7.010   7.722  1.00  0.00           H  
ATOM   2282 1HD1 LEU A 150       8.741   9.163   7.840  1.00  0.00           H  
ATOM   2283 2HD1 LEU A 150       8.795   8.534   6.176  1.00  0.00           H  
ATOM   2284 3HD1 LEU A 150       7.294   8.413   7.125  1.00  0.00           H  
ATOM   2285 1HD2 LEU A 150       8.648   7.562   9.771  1.00  0.00           H  
ATOM   2286 2HD2 LEU A 150       7.198   6.790   9.084  1.00  0.00           H  
ATOM   2287 3HD2 LEU A 150       8.634   5.809   9.463  1.00  0.00           H  
ATOM   2288  N   LEU A 151       7.985   4.062   4.382  1.00  0.00           N  
ATOM   2289  CA  LEU A 151       8.110   2.754   3.748  1.00  0.00           C  
ATOM   2290  C   LEU A 151       8.874   2.858   2.434  1.00  0.00           C  
ATOM   2291  O   LEU A 151       9.663   1.970   2.096  1.00  0.00           O  
ATOM   2292  CB  LEU A 151       6.722   2.151   3.495  1.00  0.00           C  
ATOM   2293  CG  LEU A 151       5.986   1.631   4.737  1.00  0.00           C  
ATOM   2294  CD1 LEU A 151       4.527   1.367   4.390  1.00  0.00           C  
ATOM   2295  CD2 LEU A 151       6.667   0.366   5.238  1.00  0.00           C  
ATOM   2296  H   LEU A 151       7.069   4.467   4.498  1.00  0.00           H  
ATOM   2297  HA  LEU A 151       8.664   2.096   4.416  1.00  0.00           H  
ATOM   2298 1HB  LEU A 151       6.093   2.909   3.031  1.00  0.00           H  
ATOM   2299 2HB  LEU A 151       6.826   1.319   2.799  1.00  0.00           H  
ATOM   2300  HG  LEU A 151       6.011   2.390   5.519  1.00  0.00           H  
ATOM   2301 1HD1 LEU A 151       4.004   0.998   5.272  1.00  0.00           H  
ATOM   2302 2HD1 LEU A 151       4.060   2.293   4.053  1.00  0.00           H  
ATOM   2303 3HD1 LEU A 151       4.471   0.622   3.597  1.00  0.00           H  
ATOM   2304 1HD2 LEU A 151       6.144  -0.003   6.121  1.00  0.00           H  
ATOM   2305 2HD2 LEU A 151       6.641  -0.395   4.457  1.00  0.00           H  
ATOM   2306 3HD2 LEU A 151       7.703   0.587   5.495  1.00  0.00           H  
ATOM   2307  N   THR A 152       8.625   3.906   1.716  1.00  0.00           N  
ATOM   2308  CA  THR A 152       9.310   4.148   0.450  1.00  0.00           C  
ATOM   2309  C   THR A 152      10.820   4.233   0.660  1.00  0.00           C  
ATOM   2310  O   THR A 152      11.592   3.655  -0.107  1.00  0.00           O  
ATOM   2311  CB  THR A 152       8.804   5.439  -0.220  1.00  0.00           C  
ATOM   2312  OG1 THR A 152       7.399   5.326  -0.479  1.00  0.00           O  
ATOM   2313  CG2 THR A 152       9.539   5.684  -1.529  1.00  0.00           C  
ATOM   2314  H   THR A 152       7.940   4.573   2.040  1.00  0.00           H  
ATOM   2315  HA  THR A 152       9.103   3.315  -0.220  1.00  0.00           H  
ATOM   2316  HB  THR A 152       8.970   6.284   0.447  1.00  0.00           H  
ATOM   2317  HG1 THR A 152       6.921   5.302   0.354  1.00  0.00           H  
ATOM   2318 1HG2 THR A 152       9.169   6.601  -1.988  1.00  0.00           H  
ATOM   2319 2HG2 THR A 152      10.607   5.781  -1.334  1.00  0.00           H  
ATOM   2320 3HG2 THR A 152       9.369   4.846  -2.204  1.00  0.00           H  
ATOM   2321  N   ALA A 153      11.230   4.907   1.680  1.00  0.00           N  
ATOM   2322  CA  ALA A 153      12.644   4.976   2.035  1.00  0.00           C  
ATOM   2323  C   ALA A 153      13.205   3.587   2.333  1.00  0.00           C  
ATOM   2324  O   ALA A 153      14.320   3.260   1.924  1.00  0.00           O  
ATOM   2325  CB  ALA A 153      12.849   5.898   3.234  1.00  0.00           C  
ATOM   2326  H   ALA A 153      10.556   5.398   2.248  1.00  0.00           H  
ATOM   2327  HA  ALA A 153      13.189   5.381   1.182  1.00  0.00           H  
ATOM   2328 1HB  ALA A 153      13.909   5.939   3.486  1.00  0.00           H  
ATOM   2329 2HB  ALA A 153      12.495   6.900   2.987  1.00  0.00           H  
ATOM   2330 3HB  ALA A 153      12.289   5.516   4.085  1.00  0.00           H  
ATOM   2331  N   ALA A 154      12.477   2.831   2.964  1.00  0.00           N  
ATOM   2332  CA  ALA A 154      12.912   1.504   3.388  1.00  0.00           C  
ATOM   2333  C   ALA A 154      13.224   0.618   2.184  1.00  0.00           C  
ATOM   2334  O   ALA A 154      14.243  -0.073   2.163  1.00  0.00           O  
ATOM   2335  CB  ALA A 154      11.848   0.848   4.265  1.00  0.00           C  
ATOM   2336  H   ALA A 154      11.545   3.141   3.197  1.00  0.00           H  
ATOM   2337  HA  ALA A 154      13.827   1.616   3.970  1.00  0.00           H  
ATOM   2338 1HB  ALA A 154      12.189  -0.141   4.571  1.00  0.00           H  
ATOM   2339 2HB  ALA A 154      11.674   1.463   5.147  1.00  0.00           H  
ATOM   2340 3HB  ALA A 154      10.922   0.753   3.701  1.00  0.00           H  
ATOM   2341  N   VAL A 155      12.407   0.643   1.186  1.00  0.00           N  
ATOM   2342  CA  VAL A 155      12.548  -0.212   0.012  1.00  0.00           C  
ATOM   2343  C   VAL A 155      13.565   0.396  -0.951  1.00  0.00           C  
ATOM   2344  O   VAL A 155      14.287  -0.329  -1.640  1.00  0.00           O  
ATOM   2345  CB  VAL A 155      11.193  -0.383  -0.702  1.00  0.00           C  
ATOM   2346  CG1 VAL A 155      10.175  -1.018   0.233  1.00  0.00           C  
ATOM   2347  CG2 VAL A 155      10.698   0.965  -1.203  1.00  0.00           C  
ATOM   2348  H   VAL A 155      11.634   1.292   1.232  1.00  0.00           H  
ATOM   2349  HA  VAL A 155      12.915  -1.187   0.335  1.00  0.00           H  
ATOM   2350  HB  VAL A 155      11.321  -1.060  -1.546  1.00  0.00           H  
ATOM   2351 1HG1 VAL A 155       9.224  -1.132  -0.288  1.00  0.00           H  
ATOM   2352 2HG1 VAL A 155      10.534  -1.997   0.550  1.00  0.00           H  
ATOM   2353 3HG1 VAL A 155      10.036  -0.381   1.106  1.00  0.00           H  
ATOM   2354 1HG2 VAL A 155       9.741   0.837  -1.707  1.00  0.00           H  
ATOM   2355 2HG2 VAL A 155      10.576   1.644  -0.359  1.00  0.00           H  
ATOM   2356 3HG2 VAL A 155      11.423   1.382  -1.902  1.00  0.00           H  
ATOM   2357  N   LEU A 156      13.719   1.652  -0.926  1.00  0.00           N  
ATOM   2358  CA  LEU A 156      14.783   2.316  -1.672  1.00  0.00           C  
ATOM   2359  C   LEU A 156      16.142   2.049  -1.037  1.00  0.00           C  
ATOM   2360  O   LEU A 156      17.150   1.941  -1.739  1.00  0.00           O  
ATOM   2361  CB  LEU A 156      14.527   3.828  -1.734  1.00  0.00           C  
ATOM   2362  CG  LEU A 156      13.342   4.268  -2.603  1.00  0.00           C  
ATOM   2363  CD1 LEU A 156      13.070   5.749  -2.380  1.00  0.00           C  
ATOM   2364  CD2 LEU A 156      13.652   3.983  -4.066  1.00  0.00           C  
ATOM   2365  H   LEU A 156      13.085   2.210  -0.372  1.00  0.00           H  
ATOM   2366  HA  LEU A 156      14.795   1.918  -2.687  1.00  0.00           H  
ATOM   2367 1HB  LEU A 156      14.348   4.191  -0.723  1.00  0.00           H  
ATOM   2368 2HB  LEU A 156      15.421   4.316  -2.121  1.00  0.00           H  
ATOM   2369  HG  LEU A 156      12.450   3.715  -2.308  1.00  0.00           H  
ATOM   2370 1HD1 LEU A 156      12.227   6.061  -2.998  1.00  0.00           H  
ATOM   2371 2HD1 LEU A 156      12.831   5.921  -1.330  1.00  0.00           H  
ATOM   2372 3HD1 LEU A 156      13.952   6.326  -2.651  1.00  0.00           H  
ATOM   2373 1HD2 LEU A 156      12.809   4.295  -4.684  1.00  0.00           H  
ATOM   2374 2HD2 LEU A 156      14.544   4.535  -4.362  1.00  0.00           H  
ATOM   2375 3HD2 LEU A 156      13.825   2.916  -4.200  1.00  0.00           H  
ATOM   2376  N   GLY A 157      16.161   1.853   0.310  1.00  0.00           N  
ATOM   2377  CA  GLY A 157      17.431   1.666   0.992  1.00  0.00           C  
ATOM   2378  C   GLY A 157      18.138   2.970   1.309  1.00  0.00           C  
ATOM   2379  O   GLY A 157      19.366   3.050   1.234  1.00  0.00           O  
ATOM   2380  H   GLY A 157      15.306   1.835   0.849  1.00  0.00           H  
ATOM   2381 1HA  GLY A 157      17.269   1.123   1.924  1.00  0.00           H  
ATOM   2382 2HA  GLY A 157      18.089   1.054   0.375  1.00  0.00           H  
ATOM   2383  N   THR A 158      17.320   4.061   1.507  1.00  0.00           N  
ATOM   2384  CA  THR A 158      17.858   5.396   1.751  1.00  0.00           C  
ATOM   2385  C   THR A 158      17.143   6.061   2.924  1.00  0.00           C  
ATOM   2386  O   THR A 158      16.455   5.392   3.697  1.00  0.00           O  
ATOM   2387  CB  THR A 158      17.739   6.281   0.497  1.00  0.00           C  
ATOM   2388  OG1 THR A 158      18.446   7.511   0.709  1.00  0.00           O  
ATOM   2389  CG2 THR A 158      16.279   6.587   0.197  1.00  0.00           C  
ATOM   2390  H   THR A 158      16.319   3.932   1.483  1.00  0.00           H  
ATOM   2391  HA  THR A 158      18.915   5.302   2.003  1.00  0.00           H  
ATOM   2392  HB  THR A 158      18.179   5.767  -0.356  1.00  0.00           H  
ATOM   2393  HG1 THR A 158      18.606   7.935  -0.137  1.00  0.00           H  
ATOM   2394 1HG2 THR A 158      16.214   7.213  -0.692  1.00  0.00           H  
ATOM   2395 2HG2 THR A 158      15.741   5.655   0.025  1.00  0.00           H  
ATOM   2396 3HG2 THR A 158      15.835   7.110   1.043  1.00  0.00           H  
ATOM   2397  N   THR A 159      17.365   7.376   3.115  1.00  0.00           N  
ATOM   2398  CA  THR A 159      16.758   8.082   4.238  1.00  0.00           C  
ATOM   2399  C   THR A 159      15.331   8.507   3.903  1.00  0.00           C  
ATOM   2400  O   THR A 159      14.915   8.445   2.744  1.00  0.00           O  
ATOM   2401  CB  THR A 159      17.590   9.316   4.636  1.00  0.00           C  
ATOM   2402  OG1 THR A 159      17.573  10.271   3.567  1.00  0.00           O  
ATOM   2403  CG2 THR A 159      19.028   8.917   4.931  1.00  0.00           C  
ATOM   2404  H   THR A 159      17.958   7.885   2.476  1.00  0.00           H  
ATOM   2405  HA  THR A 159      16.724   7.407   5.094  1.00  0.00           H  
ATOM   2406  HB  THR A 159      17.157   9.777   5.523  1.00  0.00           H  
ATOM   2407  HG1 THR A 159      17.956  11.097   3.870  1.00  0.00           H  
ATOM   2408 1HG2 THR A 159      19.601   9.801   5.211  1.00  0.00           H  
ATOM   2409 2HG2 THR A 159      19.045   8.200   5.751  1.00  0.00           H  
ATOM   2410 3HG2 THR A 159      19.470   8.465   4.044  1.00  0.00           H  
ATOM   2411  N   VAL A 160      14.545   8.930   4.941  1.00  0.00           N  
ATOM   2412  CA  VAL A 160      13.184   9.428   4.755  1.00  0.00           C  
ATOM   2413  C   VAL A 160      13.217  10.726   3.951  1.00  0.00           C  
ATOM   2414  O   VAL A 160      12.453  10.889   2.996  1.00  0.00           O  
ATOM   2415  CB  VAL A 160      12.474   9.657   6.107  1.00  0.00           C  
ATOM   2416  CG1 VAL A 160      11.145  10.382   5.903  1.00  0.00           C  
ATOM   2417  CG2 VAL A 160      12.256   8.326   6.826  1.00  0.00           C  
ATOM   2418  H   VAL A 160      14.931   8.893   5.874  1.00  0.00           H  
ATOM   2419  HA  VAL A 160      12.617   8.684   4.194  1.00  0.00           H  
ATOM   2420  HB  VAL A 160      13.093  10.303   6.728  1.00  0.00           H  
ATOM   2421 1HG1 VAL A 160      10.661  10.533   6.868  1.00  0.00           H  
ATOM   2422 2HG1 VAL A 160      11.327  11.348   5.434  1.00  0.00           H  
ATOM   2423 3HG1 VAL A 160      10.498   9.782   5.263  1.00  0.00           H  
ATOM   2424 1HG2 VAL A 160      11.755   8.504   7.778  1.00  0.00           H  
ATOM   2425 2HG2 VAL A 160      11.639   7.674   6.208  1.00  0.00           H  
ATOM   2426 3HG2 VAL A 160      13.219   7.849   7.008  1.00  0.00           H  
ATOM   2427  N   GLU A 161      14.182  11.596   4.271  1.00  0.00           N  
ATOM   2428  CA  GLU A 161      14.281  12.893   3.608  1.00  0.00           C  
ATOM   2429  C   GLU A 161      14.450  12.732   2.100  1.00  0.00           C  
ATOM   2430  O   GLU A 161      13.855  13.477   1.319  1.00  0.00           O  
ATOM   2431  CB  GLU A 161      15.452  13.695   4.179  1.00  0.00           C  
ATOM   2432  CG  GLU A 161      15.270  14.131   5.626  1.00  0.00           C  
ATOM   2433  CD  GLU A 161      15.603  13.044   6.611  1.00  0.00           C  
ATOM   2434  OE1 GLU A 161      15.956  11.971   6.185  1.00  0.00           O  
ATOM   2435  OE2 GLU A 161      15.505  13.288   7.790  1.00  0.00           O  
ATOM   2436  H   GLU A 161      14.855  11.355   4.983  1.00  0.00           H  
ATOM   2437  HA  GLU A 161      13.356  13.443   3.781  1.00  0.00           H  
ATOM   2438 1HB  GLU A 161      16.364  13.100   4.122  1.00  0.00           H  
ATOM   2439 2HB  GLU A 161      15.607  14.591   3.578  1.00  0.00           H  
ATOM   2440 1HG  GLU A 161      15.911  14.990   5.820  1.00  0.00           H  
ATOM   2441 2HG  GLU A 161      14.236  14.443   5.773  1.00  0.00           H  
ATOM   2442  N   GLU A 162      15.255  11.740   1.771  1.00  0.00           N  
ATOM   2443  CA  GLU A 162      15.470  11.478   0.350  1.00  0.00           C  
ATOM   2444  C   GLU A 162      14.196  10.972  -0.318  1.00  0.00           C  
ATOM   2445  O   GLU A 162      13.850  11.408  -1.418  1.00  0.00           O  
ATOM   2446  CB  GLU A 162      16.604  10.466   0.156  1.00  0.00           C  
ATOM   2447  CG  GLU A 162      16.935  10.188  -1.301  1.00  0.00           C  
ATOM   2448  CD  GLU A 162      17.500  11.396  -2.031  1.00  0.00           C  
ATOM   2449  OE1 GLU A 162      17.401  11.454  -3.278  1.00  0.00           O  
ATOM   2450  OE2 GLU A 162      18.049  12.291  -1.351  1.00  0.00           O  
ATOM   2451  H   GLU A 162      15.723  11.161   2.453  1.00  0.00           H  
ATOM   2452  HA  GLU A 162      15.751  12.413  -0.135  1.00  0.00           H  
ATOM   2453 1HB  GLU A 162      17.506  10.833   0.646  1.00  0.00           H  
ATOM   2454 2HB  GLU A 162      16.333   9.523   0.631  1.00  0.00           H  
ATOM   2455 1HG  GLU A 162      17.664   9.380  -1.349  1.00  0.00           H  
ATOM   2456 2HG  GLU A 162      16.032   9.856  -1.811  1.00  0.00           H  
ATOM   2457  N   ALA A 163      13.462  10.082   0.350  1.00  0.00           N  
ATOM   2458  CA  ALA A 163      12.180   9.616  -0.174  1.00  0.00           C  
ATOM   2459  C   ALA A 163      11.188  10.768  -0.302  1.00  0.00           C  
ATOM   2460  O   ALA A 163      10.386  10.803  -1.239  1.00  0.00           O  
ATOM   2461  CB  ALA A 163      11.607   8.521   0.722  1.00  0.00           C  
ATOM   2462  H   ALA A 163      13.793   9.722   1.234  1.00  0.00           H  
ATOM   2463  HA  ALA A 163      12.351   9.205  -1.169  1.00  0.00           H  
ATOM   2464 1HB  ALA A 163      10.652   8.182   0.318  1.00  0.00           H  
ATOM   2465 2HB  ALA A 163      12.302   7.682   0.760  1.00  0.00           H  
ATOM   2466 3HB  ALA A 163      11.457   8.913   1.726  1.00  0.00           H  
ATOM   2467  N   VAL A 164      11.231  11.748   0.627  1.00  0.00           N  
ATOM   2468  CA  VAL A 164      10.345  12.907   0.593  1.00  0.00           C  
ATOM   2469  C   VAL A 164      10.628  13.741  -0.653  1.00  0.00           C  
ATOM   2470  O   VAL A 164       9.711  14.080  -1.404  1.00  0.00           O  
ATOM   2471  CB  VAL A 164      10.535  13.775   1.852  1.00  0.00           C  
ATOM   2472  CG1 VAL A 164       9.816  15.107   1.694  1.00  0.00           C  
ATOM   2473  CG2 VAL A 164      10.025  13.029   3.076  1.00  0.00           C  
ATOM   2474  H   VAL A 164      11.908  11.670   1.371  1.00  0.00           H  
ATOM   2475  HA  VAL A 164       9.314  12.553   0.548  1.00  0.00           H  
ATOM   2476  HB  VAL A 164      11.595  13.994   1.975  1.00  0.00           H  
ATOM   2477 1HG1 VAL A 164       9.961  15.707   2.593  1.00  0.00           H  
ATOM   2478 2HG1 VAL A 164      10.221  15.639   0.834  1.00  0.00           H  
ATOM   2479 3HG1 VAL A 164       8.751  14.930   1.545  1.00  0.00           H  
ATOM   2480 1HG2 VAL A 164      10.163  13.647   3.962  1.00  0.00           H  
ATOM   2481 2HG2 VAL A 164       8.965  12.805   2.951  1.00  0.00           H  
ATOM   2482 3HG2 VAL A 164      10.581  12.099   3.193  1.00  0.00           H  
ATOM   2483  N   TYR A 165      11.938  14.011  -0.795  1.00  0.00           N  
ATOM   2484  CA  TYR A 165      12.349  14.861  -1.906  1.00  0.00           C  
ATOM   2485  C   TYR A 165      11.976  14.233  -3.244  1.00  0.00           C  
ATOM   2486  O   TYR A 165      11.419  14.901  -4.117  1.00  0.00           O  
ATOM   2487  CB  TYR A 165      13.854  15.131  -1.846  1.00  0.00           C  
ATOM   2488  CG  TYR A 165      14.257  16.105  -0.761  1.00  0.00           C  
ATOM   2489  CD1 TYR A 165      15.226  15.750   0.165  1.00  0.00           C  
ATOM   2490  CD2 TYR A 165      13.657  17.354  -0.693  1.00  0.00           C  
ATOM   2491  CE1 TYR A 165      15.594  16.640   1.156  1.00  0.00           C  
ATOM   2492  CE2 TYR A 165      14.024  18.244   0.298  1.00  0.00           C  
ATOM   2493  CZ  TYR A 165      14.989  17.889   1.219  1.00  0.00           C  
ATOM   2494  OH  TYR A 165      15.356  18.776   2.207  1.00  0.00           O  
ATOM   2495  H   TYR A 165      12.640  13.650  -0.166  1.00  0.00           H  
ATOM   2496  HA  TYR A 165      11.829  15.816  -1.823  1.00  0.00           H  
ATOM   2497 1HB  TYR A 165      14.386  14.194  -1.677  1.00  0.00           H  
ATOM   2498 2HB  TYR A 165      14.190  15.531  -2.803  1.00  0.00           H  
ATOM   2499  HD1 TYR A 165      15.698  14.768   0.111  1.00  0.00           H  
ATOM   2500  HD2 TYR A 165      12.895  17.633  -1.420  1.00  0.00           H  
ATOM   2501  HE1 TYR A 165      16.356  16.360   1.884  1.00  0.00           H  
ATOM   2502  HE2 TYR A 165      13.552  19.224   0.352  1.00  0.00           H  
ATOM   2503  HH  TYR A 165      14.849  19.586   2.111  1.00  0.00           H  
ATOM   2504  N   ARG A 166      12.154  12.970  -3.383  1.00  0.00           N  
ATOM   2505  CA  ARG A 166      11.801  12.259  -4.606  1.00  0.00           C  
ATOM   2506  C   ARG A 166      10.289  12.233  -4.808  1.00  0.00           C  
ATOM   2507  O   ARG A 166       9.801  12.473  -5.915  1.00  0.00           O  
ATOM   2508  CB  ARG A 166      12.350  10.831  -4.577  1.00  0.00           C  
ATOM   2509  CG  ARG A 166      13.866  10.750  -4.678  1.00  0.00           C  
ATOM   2510  CD  ARG A 166      14.355   9.309  -4.688  1.00  0.00           C  
ATOM   2511  NE  ARG A 166      15.809   9.233  -4.601  1.00  0.00           N  
ATOM   2512  CZ  ARG A 166      16.530   8.151  -4.881  1.00  0.00           C  
ATOM   2513  NH1 ARG A 166      15.942   7.026  -5.270  1.00  0.00           N  
ATOM   2514  NH2 ARG A 166      17.851   8.193  -4.768  1.00  0.00           N  
ATOM   2515  H   ARG A 166      12.555  12.454  -2.612  1.00  0.00           H  
ATOM   2516  HA  ARG A 166      12.244  12.784  -5.453  1.00  0.00           H  
ATOM   2517 1HB  ARG A 166      12.046  10.343  -3.652  1.00  0.00           H  
ATOM   2518 2HB  ARG A 166      11.925  10.260  -5.402  1.00  0.00           H  
ATOM   2519 1HG  ARG A 166      14.195  11.229  -5.601  1.00  0.00           H  
ATOM   2520 2HG  ARG A 166      14.315  11.259  -3.825  1.00  0.00           H  
ATOM   2521 1HD  ARG A 166      13.932   8.776  -3.836  1.00  0.00           H  
ATOM   2522 2HD  ARG A 166      14.041   8.825  -5.611  1.00  0.00           H  
ATOM   2523  HE  ARG A 166      16.307  10.064  -4.307  1.00  0.00           H  
ATOM   2524 1HH1 ARG A 166      14.936   6.986  -5.356  1.00  0.00           H  
ATOM   2525 2HH1 ARG A 166      16.500   6.211  -5.478  1.00  0.00           H  
ATOM   2526 1HH2 ARG A 166      18.304   9.046  -4.472  1.00  0.00           H  
ATOM   2527 2HH2 ARG A 166      18.401   7.374  -4.979  1.00  0.00           H  
ATOM   2528  N   ALA A 167       9.537  11.975  -3.720  1.00  0.00           N  
ATOM   2529  CA  ALA A 167       8.085  11.884  -3.836  1.00  0.00           C  
ATOM   2530  C   ALA A 167       7.481  13.229  -4.226  1.00  0.00           C  
ATOM   2531  O   ALA A 167       6.572  13.291  -5.060  1.00  0.00           O  
ATOM   2532  CB  ALA A 167       7.477  11.393  -2.523  1.00  0.00           C  
ATOM   2533  H   ALA A 167       9.969  11.843  -2.817  1.00  0.00           H  
ATOM   2534  HA  ALA A 167       7.852  11.167  -4.623  1.00  0.00           H  
ATOM   2535 1HB  ALA A 167       6.393  11.330  -2.624  1.00  0.00           H  
ATOM   2536 2HB  ALA A 167       7.877  10.407  -2.283  1.00  0.00           H  
ATOM   2537 3HB  ALA A 167       7.726  12.090  -1.724  1.00  0.00           H  
ATOM   2538  N   LEU A 168       8.023  14.335  -3.690  1.00  0.00           N  
ATOM   2539  CA  LEU A 168       7.469  15.658  -3.957  1.00  0.00           C  
ATOM   2540  C   LEU A 168       7.749  16.083  -5.394  1.00  0.00           C  
ATOM   2541  O   LEU A 168       6.900  16.704  -6.039  1.00  0.00           O  
ATOM   2542  CB  LEU A 168       8.058  16.688  -2.985  1.00  0.00           C  
ATOM   2543  CG  LEU A 168       7.646  16.530  -1.516  1.00  0.00           C  
ATOM   2544  CD1 LEU A 168       8.502  17.440  -0.647  1.00  0.00           C  
ATOM   2545  CD2 LEU A 168       6.168  16.861  -1.366  1.00  0.00           C  
ATOM   2546  H   LEU A 168       8.831  14.252  -3.090  1.00  0.00           H  
ATOM   2547  HA  LEU A 168       6.389  15.616  -3.816  1.00  0.00           H  
ATOM   2548 1HB  LEU A 168       9.144  16.628  -3.032  1.00  0.00           H  
ATOM   2549 2HB  LEU A 168       7.755  17.685  -3.309  1.00  0.00           H  
ATOM   2550  HG  LEU A 168       7.821  15.503  -1.198  1.00  0.00           H  
ATOM   2551 1HD1 LEU A 168       8.209  17.328   0.397  1.00  0.00           H  
ATOM   2552 2HD1 LEU A 168       9.551  17.169  -0.760  1.00  0.00           H  
ATOM   2553 3HD1 LEU A 168       8.359  18.476  -0.954  1.00  0.00           H  
ATOM   2554 1HD2 LEU A 168       5.875  16.748  -0.322  1.00  0.00           H  
ATOM   2555 2HD2 LEU A 168       5.991  17.888  -1.682  1.00  0.00           H  
ATOM   2556 3HD2 LEU A 168       5.578  16.183  -1.984  1.00  0.00           H  
ATOM   2557  N   LYS A 169       8.987  15.773  -5.786  1.00  0.00           N  
ATOM   2558  CA  LYS A 169       9.354  16.145  -7.149  1.00  0.00           C  
ATOM   2559  C   LYS A 169       8.587  15.310  -8.171  1.00  0.00           C  
ATOM   2560  O   LYS A 169       8.136  15.830  -9.194  1.00  0.00           O  
ATOM   2561  CB  LYS A 169      10.860  15.986  -7.362  1.00  0.00           C  
ATOM   2562  CG  LYS A 169      11.711  17.016  -6.631  1.00  0.00           C  
ATOM   2563  CD  LYS A 169      13.195  16.766  -6.856  1.00  0.00           C  
ATOM   2564  CE  LYS A 169      14.046  17.789  -6.118  1.00  0.00           C  
ATOM   2565  NZ  LYS A 169      15.502  17.550  -6.320  1.00  0.00           N  
ATOM   2566  H   LYS A 169       9.667  15.305  -5.204  1.00  0.00           H  
ATOM   2567  HA  LYS A 169       9.090  17.192  -7.305  1.00  0.00           H  
ATOM   2568 1HB  LYS A 169      11.173  14.996  -7.028  1.00  0.00           H  
ATOM   2569 2HB  LYS A 169      11.087  16.058  -8.426  1.00  0.00           H  
ATOM   2570 1HG  LYS A 169      11.461  18.015  -6.990  1.00  0.00           H  
ATOM   2571 2HG  LYS A 169      11.501  16.968  -5.563  1.00  0.00           H  
ATOM   2572 1HD  LYS A 169      13.454  15.767  -6.504  1.00  0.00           H  
ATOM   2573 2HD  LYS A 169      13.417  16.825  -7.922  1.00  0.00           H  
ATOM   2574 1HE  LYS A 169      13.803  18.789  -6.472  1.00  0.00           H  
ATOM   2575 2HE  LYS A 169      13.829  17.741  -5.051  1.00  0.00           H  
ATOM   2576 1HZ  LYS A 169      16.031  18.247  -5.815  1.00  0.00           H  
ATOM   2577 2HZ  LYS A 169      15.744  16.630  -5.977  1.00  0.00           H  
ATOM   2578 3HZ  LYS A 169      15.720  17.610  -7.304  1.00  0.00           H  
ATOM   2579  N   LEU A 170       8.432  14.057  -7.913  1.00  0.00           N  
ATOM   2580  CA  LEU A 170       7.691  13.156  -8.788  1.00  0.00           C  
ATOM   2581  C   LEU A 170       6.200  13.474  -8.758  1.00  0.00           C  
ATOM   2582  O   LEU A 170       5.530  13.430  -9.792  1.00  0.00           O  
ATOM   2583  CB  LEU A 170       7.921  11.699  -8.370  1.00  0.00           C  
ATOM   2584  CG  LEU A 170       7.292  10.638  -9.282  1.00  0.00           C  
ATOM   2585  CD1 LEU A 170       7.890  10.751 -10.679  1.00  0.00           C  
ATOM   2586  CD2 LEU A 170       7.533   9.256  -8.694  1.00  0.00           C  
ATOM   2587  H   LEU A 170       8.844  13.691  -7.067  1.00  0.00           H  
ATOM   2588  HA  LEU A 170       8.049  13.295  -9.808  1.00  0.00           H  
ATOM   2589 1HB  LEU A 170       8.993  11.513  -8.335  1.00  0.00           H  
ATOM   2590 2HB  LEU A 170       7.516  11.557  -7.368  1.00  0.00           H  
ATOM   2591  HG  LEU A 170       6.220  10.816  -9.364  1.00  0.00           H  
ATOM   2592 1HD1 LEU A 170       7.443   9.996 -11.327  1.00  0.00           H  
ATOM   2593 2HD1 LEU A 170       7.686  11.743 -11.083  1.00  0.00           H  
ATOM   2594 3HD1 LEU A 170       8.966  10.593 -10.628  1.00  0.00           H  
ATOM   2595 1HD2 LEU A 170       7.086   8.501  -9.343  1.00  0.00           H  
ATOM   2596 2HD2 LEU A 170       8.606   9.076  -8.615  1.00  0.00           H  
ATOM   2597 3HD2 LEU A 170       7.081   9.198  -7.705  1.00  0.00           H  
ATOM   2598  N   LYS A 171       5.667  13.811  -7.547  1.00  0.00           N  
ATOM   2599  CA  LYS A 171       4.267  14.195  -7.395  1.00  0.00           C  
ATOM   2600  C   LYS A 171       3.887  15.296  -8.381  1.00  0.00           C  
ATOM   2601  O   LYS A 171       2.908  15.167  -9.117  1.00  0.00           O  
ATOM   2602  CB  LYS A 171       3.991  14.652  -5.962  1.00  0.00           C  
ATOM   2603  CG  LYS A 171       2.553  15.085  -5.706  1.00  0.00           C  
ATOM   2604  CD  LYS A 171       2.399  15.703  -4.324  1.00  0.00           C  
ATOM   2605  CE  LYS A 171       0.962  16.130  -4.065  1.00  0.00           C  
ATOM   2606  NZ  LYS A 171       0.602  17.359  -4.822  1.00  0.00           N  
ATOM   2607  H   LYS A 171       6.264  13.792  -6.733  1.00  0.00           H  
ATOM   2608  HA  LYS A 171       3.644  13.325  -7.606  1.00  0.00           H  
ATOM   2609 1HB  LYS A 171       4.225  13.843  -5.270  1.00  0.00           H  
ATOM   2610 2HB  LYS A 171       4.641  15.492  -5.716  1.00  0.00           H  
ATOM   2611 1HG  LYS A 171       2.253  15.816  -6.457  1.00  0.00           H  
ATOM   2612 2HG  LYS A 171       1.894  14.220  -5.783  1.00  0.00           H  
ATOM   2613 1HD  LYS A 171       2.697  14.977  -3.566  1.00  0.00           H  
ATOM   2614 2HD  LYS A 171       3.048  16.575  -4.242  1.00  0.00           H  
ATOM   2615 1HE  LYS A 171       0.286  15.327  -4.356  1.00  0.00           H  
ATOM   2616 2HE  LYS A 171       0.826  16.321  -3.000  1.00  0.00           H  
ATOM   2617 1HZ  LYS A 171      -0.356  17.609  -4.622  1.00  0.00           H  
ATOM   2618 2HZ  LYS A 171       1.211  18.116  -4.545  1.00  0.00           H  
ATOM   2619 3HZ  LYS A 171       0.706  17.189  -5.812  1.00  0.00           H  
ATOM   2620  N   THR A 172       4.700  16.356  -8.425  1.00  0.00           N  
ATOM   2621  CA  THR A 172       4.474  17.478  -9.329  1.00  0.00           C  
ATOM   2622  C   THR A 172       4.614  17.040 -10.784  1.00  0.00           C  
ATOM   2623  O   THR A 172       3.741  17.319 -11.609  1.00  0.00           O  
ATOM   2624  CB  THR A 172       5.450  18.633  -9.037  1.00  0.00           C  
ATOM   2625  OG1 THR A 172       5.244  19.110  -7.701  1.00  0.00           O  
ATOM   2626  CG2 THR A 172       5.234  19.775 -10.018  1.00  0.00           C  
ATOM   2627  H   THR A 172       5.498  16.374  -7.807  1.00  0.00           H  
ATOM   2628  HA  THR A 172       3.458  17.845  -9.179  1.00  0.00           H  
ATOM   2629  HB  THR A 172       6.475  18.274  -9.126  1.00  0.00           H  
ATOM   2630  HG1 THR A 172       5.399  18.395  -7.079  1.00  0.00           H  
ATOM   2631 1HG2 THR A 172       5.933  20.581  -9.797  1.00  0.00           H  
ATOM   2632 2HG2 THR A 172       5.402  19.418 -11.034  1.00  0.00           H  
ATOM   2633 3HG2 THR A 172       4.214  20.144  -9.928  1.00  0.00           H  
ATOM   2634  N   LYS A 173       5.665  16.345 -11.037  1.00  0.00           N  
ATOM   2635  CA  LYS A 173       5.997  15.990 -12.413  1.00  0.00           C  
ATOM   2636  C   LYS A 173       4.822  15.301 -13.102  1.00  0.00           C  
ATOM   2637  O   LYS A 173       4.428  15.688 -14.204  1.00  0.00           O  
ATOM   2638  CB  LYS A 173       7.233  15.090 -12.451  1.00  0.00           C  
ATOM   2639  CG  LYS A 173       7.638  14.637 -13.848  1.00  0.00           C  
ATOM   2640  CD  LYS A 173       8.848  13.714 -13.800  1.00  0.00           C  
ATOM   2641  CE  LYS A 173       9.167  13.148 -15.176  1.00  0.00           C  
ATOM   2642  NZ  LYS A 173      10.318  12.206 -15.137  1.00  0.00           N  
ATOM   2643  H   LYS A 173       6.271  16.036 -10.290  1.00  0.00           H  
ATOM   2644  HA  LYS A 173       6.220  16.905 -12.962  1.00  0.00           H  
ATOM   2645 1HB  LYS A 173       8.080  15.616 -12.010  1.00  0.00           H  
ATOM   2646 2HB  LYS A 173       7.052  14.198 -11.851  1.00  0.00           H  
ATOM   2647 1HG  LYS A 173       6.807  14.109 -14.316  1.00  0.00           H  
ATOM   2648 2HG  LYS A 173       7.881  15.508 -14.456  1.00  0.00           H  
ATOM   2649 1HD  LYS A 173       9.714  14.267 -13.433  1.00  0.00           H  
ATOM   2650 2HD  LYS A 173       8.648  12.889 -13.116  1.00  0.00           H  
ATOM   2651 1HE  LYS A 173       8.296  12.622 -15.564  1.00  0.00           H  
ATOM   2652 2HE  LYS A 173       9.406  13.964 -15.858  1.00  0.00           H  
ATOM   2653 1HZ  LYS A 173      10.498  11.854 -16.065  1.00  0.00           H  
ATOM   2654 2HZ  LYS A 173      11.138  12.689 -14.794  1.00  0.00           H  
ATOM   2655 3HZ  LYS A 173      10.102  11.435 -14.521  1.00  0.00           H  
ATOM   2656  N   LEU A 174       4.213  14.341 -12.452  1.00  0.00           N  
ATOM   2657  CA  LEU A 174       3.222  13.501 -13.112  1.00  0.00           C  
ATOM   2658  C   LEU A 174       1.814  14.050 -12.902  1.00  0.00           C  
ATOM   2659  O   LEU A 174       0.860  13.579 -13.522  1.00  0.00           O  
ATOM   2660  CB  LEU A 174       3.304  12.065 -12.581  1.00  0.00           C  
ATOM   2661  CG  LEU A 174       4.659  11.367 -12.758  1.00  0.00           C  
ATOM   2662  CD1 LEU A 174       4.615   9.996 -12.096  1.00  0.00           C  
ATOM   2663  CD2 LEU A 174       4.980  11.249 -14.240  1.00  0.00           C  
ATOM   2664  H   LEU A 174       4.430  14.175 -11.480  1.00  0.00           H  
ATOM   2665  HA  LEU A 174       3.430  13.497 -14.182  1.00  0.00           H  
ATOM   2666 1HB  LEU A 174       3.073  12.075 -11.517  1.00  0.00           H  
ATOM   2667 2HB  LEU A 174       2.552  11.462 -13.089  1.00  0.00           H  
ATOM   2668  HG  LEU A 174       5.436  11.950 -12.263  1.00  0.00           H  
ATOM   2669 1HD1 LEU A 174       5.577   9.500 -12.222  1.00  0.00           H  
ATOM   2670 2HD1 LEU A 174       4.402  10.111 -11.034  1.00  0.00           H  
ATOM   2671 3HD1 LEU A 174       3.833   9.394 -12.560  1.00  0.00           H  
ATOM   2672 1HD2 LEU A 174       5.943  10.754 -14.366  1.00  0.00           H  
ATOM   2673 2HD2 LEU A 174       4.203  10.665 -14.735  1.00  0.00           H  
ATOM   2674 3HD2 LEU A 174       5.023  12.244 -14.683  1.00  0.00           H  
ATOM   2675  N   GLY A 175       1.686  15.066 -12.110  1.00  0.00           N  
ATOM   2676  CA  GLY A 175       0.375  15.562 -11.718  1.00  0.00           C  
ATOM   2677  C   GLY A 175      -0.408  14.572 -10.877  1.00  0.00           C  
ATOM   2678  O   GLY A 175      -1.567  14.273 -11.178  1.00  0.00           O  
ATOM   2679  H   GLY A 175       2.511  15.526 -11.754  1.00  0.00           H  
ATOM   2680 1HA  GLY A 175       0.488  16.487 -11.154  1.00  0.00           H  
ATOM   2681 2HA  GLY A 175      -0.206  15.798 -12.609  1.00  0.00           H  
ATOM   2682  N   VAL A 176       0.234  13.862  -9.903  1.00  0.00           N  
ATOM   2683  CA  VAL A 176      -0.386  12.787  -9.136  1.00  0.00           C  
ATOM   2684  C   VAL A 176      -0.380  13.142  -7.651  1.00  0.00           C  
ATOM   2685  O   VAL A 176       0.196  14.156  -7.251  1.00  0.00           O  
ATOM   2686  CB  VAL A 176       0.363  11.459  -9.358  1.00  0.00           C  
ATOM   2687  CG1 VAL A 176       0.314  11.058 -10.825  1.00  0.00           C  
ATOM   2688  CG2 VAL A 176       1.802  11.592  -8.883  1.00  0.00           C  
ATOM   2689  H   VAL A 176       1.195  14.109  -9.715  1.00  0.00           H  
ATOM   2690  HA  VAL A 176      -1.421  12.679  -9.464  1.00  0.00           H  
ATOM   2691  HB  VAL A 176      -0.136  10.672  -8.793  1.00  0.00           H  
ATOM   2692 1HG1 VAL A 176       0.848  10.118 -10.963  1.00  0.00           H  
ATOM   2693 2HG1 VAL A 176      -0.724  10.934 -11.133  1.00  0.00           H  
ATOM   2694 3HG1 VAL A 176       0.783  11.834 -11.430  1.00  0.00           H  
ATOM   2695 1HG2 VAL A 176       2.325  10.649  -9.042  1.00  0.00           H  
ATOM   2696 2HG2 VAL A 176       2.299  12.383  -9.444  1.00  0.00           H  
ATOM   2697 3HG2 VAL A 176       1.813  11.838  -7.821  1.00  0.00           H  
ATOM   2698  N   SER A 177      -1.050  12.222  -6.903  1.00  0.00           N  
ATOM   2699  CA  SER A 177      -1.057  12.437  -5.460  1.00  0.00           C  
ATOM   2700  C   SER A 177       0.281  12.056  -4.838  1.00  0.00           C  
ATOM   2701  O   SER A 177       1.128  11.449  -5.495  1.00  0.00           O  
ATOM   2702  CB  SER A 177      -2.170  11.634  -4.817  1.00  0.00           C  
ATOM   2703  OG  SER A 177      -1.865  10.266  -4.817  1.00  0.00           O  
ATOM   2704  H   SER A 177      -1.532  11.419  -7.283  1.00  0.00           H  
ATOM   2705  HA  SER A 177      -1.229  13.498  -5.270  1.00  0.00           H  
ATOM   2706 1HB  SER A 177      -2.321  11.975  -3.793  1.00  0.00           H  
ATOM   2707 2HB  SER A 177      -3.100  11.801  -5.359  1.00  0.00           H  
ATOM   2708  HG  SER A 177      -2.670   9.816  -4.547  1.00  0.00           H  
ATOM   2709  N   LEU A 178       0.550  12.436  -3.582  1.00  0.00           N  
ATOM   2710  CA  LEU A 178       1.797  12.144  -2.884  1.00  0.00           C  
ATOM   2711  C   LEU A 178       1.954  10.645  -2.657  1.00  0.00           C  
ATOM   2712  O   LEU A 178       3.061  10.108  -2.758  1.00  0.00           O  
ATOM   2713  CB  LEU A 178       1.840  12.881  -1.540  1.00  0.00           C  
ATOM   2714  CG  LEU A 178       3.147  12.745  -0.748  1.00  0.00           C  
ATOM   2715  CD1 LEU A 178       4.306  13.267  -1.586  1.00  0.00           C  
ATOM   2716  CD2 LEU A 178       3.030  13.511   0.561  1.00  0.00           C  
ATOM   2717  H   LEU A 178      -0.171  12.958  -3.104  1.00  0.00           H  
ATOM   2718  HA  LEU A 178       2.627  12.486  -3.501  1.00  0.00           H  
ATOM   2719 1HB  LEU A 178       1.672  13.942  -1.720  1.00  0.00           H  
ATOM   2720 2HB  LEU A 178       1.032  12.507  -0.912  1.00  0.00           H  
ATOM   2721  HG  LEU A 178       3.336  11.692  -0.537  1.00  0.00           H  
ATOM   2722 1HD1 LEU A 178       5.235  13.170  -1.023  1.00  0.00           H  
ATOM   2723 2HD1 LEU A 178       4.379  12.689  -2.507  1.00  0.00           H  
ATOM   2724 3HD1 LEU A 178       4.137  14.316  -1.827  1.00  0.00           H  
ATOM   2725 1HD2 LEU A 178       3.959  13.413   1.125  1.00  0.00           H  
ATOM   2726 2HD2 LEU A 178       2.842  14.564   0.351  1.00  0.00           H  
ATOM   2727 3HD2 LEU A 178       2.205  13.106   1.148  1.00  0.00           H  
ATOM   2728  N   LEU A 179       0.818  10.005  -2.381  1.00  0.00           N  
ATOM   2729  CA  LEU A 179       0.851   8.561  -2.178  1.00  0.00           C  
ATOM   2730  C   LEU A 179       1.228   7.838  -3.465  1.00  0.00           C  
ATOM   2731  O   LEU A 179       2.003   6.878  -3.439  1.00  0.00           O  
ATOM   2732  CB  LEU A 179      -0.512   8.063  -1.682  1.00  0.00           C  
ATOM   2733  CG  LEU A 179      -0.808   8.302  -0.196  1.00  0.00           C  
ATOM   2734  CD1 LEU A 179      -2.297   8.115   0.062  1.00  0.00           C  
ATOM   2735  CD2 LEU A 179       0.018   7.341   0.647  1.00  0.00           C  
ATOM   2736  H   LEU A 179      -0.064  10.492  -2.310  1.00  0.00           H  
ATOM   2737  HA  LEU A 179       1.606   8.336  -1.425  1.00  0.00           H  
ATOM   2738 1HB  LEU A 179      -1.293   8.557  -2.259  1.00  0.00           H  
ATOM   2739 2HB  LEU A 179      -0.578   6.990  -1.865  1.00  0.00           H  
ATOM   2740  HG  LEU A 179      -0.550   9.328   0.066  1.00  0.00           H  
ATOM   2741 1HD1 LEU A 179      -2.507   8.285   1.118  1.00  0.00           H  
ATOM   2742 2HD1 LEU A 179      -2.863   8.827  -0.539  1.00  0.00           H  
ATOM   2743 3HD1 LEU A 179      -2.588   7.100  -0.207  1.00  0.00           H  
ATOM   2744 1HD2 LEU A 179      -0.192   7.512   1.703  1.00  0.00           H  
ATOM   2745 2HD2 LEU A 179      -0.240   6.315   0.386  1.00  0.00           H  
ATOM   2746 3HD2 LEU A 179       1.078   7.509   0.455  1.00  0.00           H  
ATOM   2747  N   GLN A 180       0.698   8.359  -4.564  1.00  0.00           N  
ATOM   2748  CA  GLN A 180       1.013   7.765  -5.857  1.00  0.00           C  
ATOM   2749  C   GLN A 180       2.493   7.923  -6.188  1.00  0.00           C  
ATOM   2750  O   GLN A 180       3.132   6.983  -6.667  1.00  0.00           O  
ATOM   2751  CB  GLN A 180       0.160   8.398  -6.960  1.00  0.00           C  
ATOM   2752  CG  GLN A 180      -1.291   7.949  -6.959  1.00  0.00           C  
ATOM   2753  CD  GLN A 180      -2.113   8.644  -8.027  1.00  0.00           C  
ATOM   2754  OE1 GLN A 180      -2.289   9.866  -7.999  1.00  0.00           O  
ATOM   2755  NE2 GLN A 180      -2.622   7.870  -8.978  1.00  0.00           N  
ATOM   2756  H   GLN A 180       0.081   9.158  -4.526  1.00  0.00           H  
ATOM   2757  HA  GLN A 180       0.792   6.699  -5.811  1.00  0.00           H  
ATOM   2758 1HB  GLN A 180       0.176   9.483  -6.855  1.00  0.00           H  
ATOM   2759 2HB  GLN A 180       0.586   8.156  -7.933  1.00  0.00           H  
ATOM   2760 1HG  GLN A 180      -1.329   6.875  -7.143  1.00  0.00           H  
ATOM   2761 2HG  GLN A 180      -1.731   8.177  -5.988  1.00  0.00           H  
ATOM   2762 1HE2 GLN A 180      -3.174   8.272  -9.711  1.00  0.00           H  
ATOM   2763 2HE2 GLN A 180      -2.455   6.884  -8.964  1.00  0.00           H  
ATOM   2764  N   ALA A 181       2.961   9.092  -5.899  1.00  0.00           N  
ATOM   2765  CA  ALA A 181       4.381   9.345  -6.128  1.00  0.00           C  
ATOM   2766  C   ALA A 181       5.247   8.407  -5.292  1.00  0.00           C  
ATOM   2767  O   ALA A 181       6.261   7.894  -5.774  1.00  0.00           O  
ATOM   2768  CB  ALA A 181       4.719  10.800  -5.811  1.00  0.00           C  
ATOM   2769  H   ALA A 181       2.383   9.830  -5.523  1.00  0.00           H  
ATOM   2770  HA  ALA A 181       4.594   9.153  -7.180  1.00  0.00           H  
ATOM   2771 1HB  ALA A 181       5.782  10.972  -5.986  1.00  0.00           H  
ATOM   2772 2HB  ALA A 181       4.134  11.458  -6.453  1.00  0.00           H  
ATOM   2773 3HB  ALA A 181       4.486  11.008  -4.768  1.00  0.00           H  
ATOM   2774  N   ALA A 182       4.889   8.201  -4.057  1.00  0.00           N  
ATOM   2775  CA  ALA A 182       5.601   7.261  -3.195  1.00  0.00           C  
ATOM   2776  C   ALA A 182       5.502   5.837  -3.736  1.00  0.00           C  
ATOM   2777  O   ALA A 182       6.483   5.094  -3.725  1.00  0.00           O  
ATOM   2778  CB  ALA A 182       5.052   7.326  -1.771  1.00  0.00           C  
ATOM   2779  H   ALA A 182       4.096   8.705  -3.686  1.00  0.00           H  
ATOM   2780  HA  ALA A 182       6.654   7.544  -3.180  1.00  0.00           H  
ATOM   2781 1HB  ALA A 182       5.593   6.619  -1.140  1.00  0.00           H  
ATOM   2782 2HB  ALA A 182       5.180   8.335  -1.378  1.00  0.00           H  
ATOM   2783 3HB  ALA A 182       3.994   7.070  -1.777  1.00  0.00           H  
ATOM   2784  N   ALA A 183       4.363   5.473  -4.224  1.00  0.00           N  
ATOM   2785  CA  ALA A 183       4.131   4.127  -4.739  1.00  0.00           C  
ATOM   2786  C   ALA A 183       4.991   3.856  -5.972  1.00  0.00           C  
ATOM   2787  O   ALA A 183       5.467   2.735  -6.171  1.00  0.00           O  
ATOM   2788  CB  ALA A 183       2.654   3.929  -5.071  1.00  0.00           C  
ATOM   2789  H   ALA A 183       3.609   6.145  -4.248  1.00  0.00           H  
ATOM   2790  HA  ALA A 183       4.417   3.414  -3.966  1.00  0.00           H  
ATOM   2791 1HB  ALA A 183       2.500   2.920  -5.455  1.00  0.00           H  
ATOM   2792 2HB  ALA A 183       2.057   4.070  -4.171  1.00  0.00           H  
ATOM   2793 3HB  ALA A 183       2.351   4.653  -5.825  1.00  0.00           H  
ATOM   2794  N   ILE A 184       5.196   4.819  -6.774  1.00  0.00           N  
ATOM   2795  CA  ILE A 184       6.040   4.698  -7.959  1.00  0.00           C  
ATOM   2796  C   ILE A 184       7.495   4.502  -7.539  1.00  0.00           C  
ATOM   2797  O   ILE A 184       8.209   3.679  -8.117  1.00  0.00           O  
ATOM   2798  CB  ILE A 184       5.918   5.941  -8.860  1.00  0.00           C  
ATOM   2799  CG1 ILE A 184       4.511   6.032  -9.456  1.00  0.00           C  
ATOM   2800  CG2 ILE A 184       6.965   5.903  -9.963  1.00  0.00           C  
ATOM   2801  CD1 ILE A 184       4.197   7.373 -10.079  1.00  0.00           C  
ATOM   2802  H   ILE A 184       4.751   5.704  -6.576  1.00  0.00           H  
ATOM   2803  HA  ILE A 184       5.721   3.823  -8.523  1.00  0.00           H  
ATOM   2804  HB  ILE A 184       6.066   6.840  -8.263  1.00  0.00           H  
ATOM   2805 1HG1 ILE A 184       4.388   5.264 -10.219  1.00  0.00           H  
ATOM   2806 2HG1 ILE A 184       3.773   5.838  -8.677  1.00  0.00           H  
ATOM   2807 1HG2 ILE A 184       6.864   6.787 -10.591  1.00  0.00           H  
ATOM   2808 2HG2 ILE A 184       7.960   5.884  -9.520  1.00  0.00           H  
ATOM   2809 3HG2 ILE A 184       6.822   5.009 -10.570  1.00  0.00           H  
ATOM   2810 1HD1 ILE A 184       3.183   7.360 -10.478  1.00  0.00           H  
ATOM   2811 2HD1 ILE A 184       4.279   8.154  -9.322  1.00  0.00           H  
ATOM   2812 3HD1 ILE A 184       4.902   7.573 -10.885  1.00  0.00           H  
ATOM   2813  N   LEU A 185       7.881   5.224  -6.561  1.00  0.00           N  
ATOM   2814  CA  LEU A 185       9.229   5.023  -6.040  1.00  0.00           C  
ATOM   2815  C   LEU A 185       9.387   3.618  -5.467  1.00  0.00           C  
ATOM   2816  O   LEU A 185      10.435   2.990  -5.632  1.00  0.00           O  
ATOM   2817  CB  LEU A 185       9.549   6.064  -4.964  1.00  0.00           C  
ATOM   2818  CG  LEU A 185       9.606   7.522  -5.426  1.00  0.00           C  
ATOM   2819  CD1 LEU A 185       9.726   8.454  -4.226  1.00  0.00           C  
ATOM   2820  CD2 LEU A 185      10.766   7.733  -6.393  1.00  0.00           C  
ATOM   2821  H   LEU A 185       7.290   5.926  -6.139  1.00  0.00           H  
ATOM   2822  HA  LEU A 185       9.937   5.139  -6.859  1.00  0.00           H  
ATOM   2823 1HB  LEU A 185       8.795   6.000  -4.182  1.00  0.00           H  
ATOM   2824 2HB  LEU A 185      10.519   5.824  -4.526  1.00  0.00           H  
ATOM   2825  HG  LEU A 185       8.675   7.779  -5.931  1.00  0.00           H  
ATOM   2826 1HD1 LEU A 185       9.765   9.488  -4.570  1.00  0.00           H  
ATOM   2827 2HD1 LEU A 185       8.862   8.322  -3.574  1.00  0.00           H  
ATOM   2828 3HD1 LEU A 185      10.637   8.221  -3.675  1.00  0.00           H  
ATOM   2829 1HD2 LEU A 185      10.790   8.775  -6.711  1.00  0.00           H  
ATOM   2830 2HD2 LEU A 185      11.704   7.484  -5.895  1.00  0.00           H  
ATOM   2831 3HD2 LEU A 185      10.636   7.090  -7.263  1.00  0.00           H  
ATOM   2832  N   ILE A 186       8.347   3.209  -4.799  1.00  0.00           N  
ATOM   2833  CA  ILE A 186       8.363   1.838  -4.298  1.00  0.00           C  
ATOM   2834  C   ILE A 186       8.423   0.861  -5.470  1.00  0.00           C  
ATOM   2835  O   ILE A 186       9.191  -0.104  -5.443  1.00  0.00           O  
ATOM   2836  CB  ILE A 186       7.122   1.545  -3.435  1.00  0.00           C  
ATOM   2837  CG1 ILE A 186       7.179   2.344  -2.130  1.00  0.00           C  
ATOM   2838  CG2 ILE A 186       7.015   0.056  -3.146  1.00  0.00           C  
ATOM   2839  CD1 ILE A 186       5.860   2.404  -1.393  1.00  0.00           C  
ATOM   2840  H   ILE A 186       7.543   3.791  -4.614  1.00  0.00           H  
ATOM   2841  HA  ILE A 186       9.256   1.703  -3.688  1.00  0.00           H  
ATOM   2842  HB  ILE A 186       6.226   1.869  -3.964  1.00  0.00           H  
ATOM   2843 1HG1 ILE A 186       7.922   1.904  -1.466  1.00  0.00           H  
ATOM   2844 2HG1 ILE A 186       7.496   3.365  -2.343  1.00  0.00           H  
ATOM   2845 1HG2 ILE A 186       6.134  -0.134  -2.535  1.00  0.00           H  
ATOM   2846 2HG2 ILE A 186       6.930  -0.492  -4.085  1.00  0.00           H  
ATOM   2847 3HG2 ILE A 186       7.906  -0.276  -2.612  1.00  0.00           H  
ATOM   2848 1HD1 ILE A 186       5.980   2.987  -0.480  1.00  0.00           H  
ATOM   2849 2HD1 ILE A 186       5.109   2.875  -2.029  1.00  0.00           H  
ATOM   2850 3HD1 ILE A 186       5.540   1.395  -1.139  1.00  0.00           H  
ATOM   2851  N   LEU A 187       7.650   1.110  -6.483  1.00  0.00           N  
ATOM   2852  CA  LEU A 187       7.643   0.267  -7.675  1.00  0.00           C  
ATOM   2853  C   LEU A 187       9.042   0.153  -8.270  1.00  0.00           C  
ATOM   2854  O   LEU A 187       9.495  -0.946  -8.597  1.00  0.00           O  
ATOM   2855  CB  LEU A 187       6.678   0.836  -8.722  1.00  0.00           C  
ATOM   2856  CG  LEU A 187       6.688   0.133 -10.086  1.00  0.00           C  
ATOM   2857  CD1 LEU A 187       6.319  -1.333  -9.905  1.00  0.00           C  
ATOM   2858  CD2 LEU A 187       5.713   0.830 -11.023  1.00  0.00           C  
ATOM   2859  H   LEU A 187       7.037   1.912  -6.443  1.00  0.00           H  
ATOM   2860  HA  LEU A 187       7.311  -0.731  -7.390  1.00  0.00           H  
ATOM   2861 1HB  LEU A 187       5.665   0.779  -8.328  1.00  0.00           H  
ATOM   2862 2HB  LEU A 187       6.924   1.884  -8.888  1.00  0.00           H  
ATOM   2863  HG  LEU A 187       7.691   0.174 -10.510  1.00  0.00           H  
ATOM   2864 1HD1 LEU A 187       6.325  -1.833 -10.874  1.00  0.00           H  
ATOM   2865 2HD1 LEU A 187       7.043  -1.812  -9.246  1.00  0.00           H  
ATOM   2866 3HD1 LEU A 187       5.324  -1.406  -9.466  1.00  0.00           H  
ATOM   2867 1HD2 LEU A 187       5.720   0.331 -11.993  1.00  0.00           H  
ATOM   2868 2HD2 LEU A 187       4.709   0.788 -10.601  1.00  0.00           H  
ATOM   2869 3HD2 LEU A 187       6.011   1.871 -11.149  1.00  0.00           H  
ATOM   2870  N   ALA A 188       9.703   1.259  -8.404  1.00  0.00           N  
ATOM   2871  CA  ALA A 188      11.068   1.272  -8.926  1.00  0.00           C  
ATOM   2872  C   ALA A 188      11.987   0.398  -8.079  1.00  0.00           C  
ATOM   2873  O   ALA A 188      12.859  -0.295  -8.611  1.00  0.00           O  
ATOM   2874  CB  ALA A 188      11.601   2.701  -8.985  1.00  0.00           C  
ATOM   2875  H   ALA A 188       9.267   2.132  -8.145  1.00  0.00           H  
ATOM   2876  HA  ALA A 188      11.049   0.861  -9.935  1.00  0.00           H  
ATOM   2877 1HB  ALA A 188      12.618   2.694  -9.376  1.00  0.00           H  
ATOM   2878 2HB  ALA A 188      10.965   3.300  -9.638  1.00  0.00           H  
ATOM   2879 3HB  ALA A 188      11.599   3.131  -7.985  1.00  0.00           H  
ATOM   2880  N   ALA A 189      11.858   0.433  -6.833  1.00  0.00           N  
ATOM   2881  CA  ALA A 189      12.661  -0.380  -5.924  1.00  0.00           C  
ATOM   2882  C   ALA A 189      12.392  -1.868  -6.132  1.00  0.00           C  
ATOM   2883  O   ALA A 189      13.324  -2.673  -6.179  1.00  0.00           O  
ATOM   2884  CB  ALA A 189      12.381   0.009  -4.474  1.00  0.00           C  
ATOM   2885  H   ALA A 189      11.162   1.056  -6.451  1.00  0.00           H  
ATOM   2886  HA  ALA A 189      13.713  -0.194  -6.142  1.00  0.00           H  
ATOM   2887 1HB  ALA A 189      12.987  -0.605  -3.809  1.00  0.00           H  
ATOM   2888 2HB  ALA A 189      12.629   1.060  -4.325  1.00  0.00           H  
ATOM   2889 3HB  ALA A 189      11.326  -0.149  -4.254  1.00  0.00           H  
ATOM   2890  N   ARG A 190      11.198  -2.185  -6.360  1.00  0.00           N  
ATOM   2891  CA  ARG A 190      10.819  -3.586  -6.514  1.00  0.00           C  
ATOM   2892  C   ARG A 190      11.218  -4.114  -7.889  1.00  0.00           C  
ATOM   2893  O   ARG A 190      11.575  -5.284  -8.030  1.00  0.00           O  
ATOM   2894  CB  ARG A 190       9.320  -3.762  -6.321  1.00  0.00           C  
ATOM   2895  CG  ARG A 190       8.810  -3.417  -4.931  1.00  0.00           C  
ATOM   2896  CD  ARG A 190       9.456  -4.251  -3.886  1.00  0.00           C  
ATOM   2897  NE  ARG A 190       9.281  -5.672  -4.140  1.00  0.00           N  
ATOM   2898  CZ  ARG A 190       9.971  -6.650  -3.521  1.00  0.00           C  
ATOM   2899  NH1 ARG A 190      10.874  -6.347  -2.616  1.00  0.00           N  
ATOM   2900  NH2 ARG A 190       9.738  -7.915  -3.825  1.00  0.00           N  
ATOM   2901  H   ARG A 190      10.487  -1.472  -6.440  1.00  0.00           H  
ATOM   2902  HA  ARG A 190      11.348  -4.172  -5.761  1.00  0.00           H  
ATOM   2903 1HB  ARG A 190       8.786  -3.135  -7.033  1.00  0.00           H  
ATOM   2904 2HB  ARG A 190       9.046  -4.797  -6.525  1.00  0.00           H  
ATOM   2905 1HG  ARG A 190       9.023  -2.370  -4.714  1.00  0.00           H  
ATOM   2906 2HG  ARG A 190       7.733  -3.584  -4.887  1.00  0.00           H  
ATOM   2907 1HD  ARG A 190      10.524  -4.038  -3.859  1.00  0.00           H  
ATOM   2908 2HD  ARG A 190       9.016  -4.023  -2.915  1.00  0.00           H  
ATOM   2909  HE  ARG A 190       8.595  -5.945  -4.831  1.00  0.00           H  
ATOM   2910 1HH1 ARG A 190      11.051  -5.380  -2.384  1.00  0.00           H  
ATOM   2911 2HH1 ARG A 190      11.389  -7.080  -2.152  1.00  0.00           H  
ATOM   2912 1HH2 ARG A 190       9.043  -8.149  -4.521  1.00  0.00           H  
ATOM   2913 2HH2 ARG A 190      10.253  -8.648  -3.361  1.00  0.00           H  
ATOM   2914  N   LEU A 191      11.147  -3.293  -8.845  1.00  0.00           N  
ATOM   2915  CA  LEU A 191      11.531  -3.680 -10.198  1.00  0.00           C  
ATOM   2916  C   LEU A 191      13.049  -3.759 -10.331  1.00  0.00           C  
ATOM   2917  O   LEU A 191      13.570  -4.612 -11.051  1.00  0.00           O  
ATOM   2918  CB  LEU A 191      10.972  -2.679 -11.217  1.00  0.00           C  
ATOM   2919  CG  LEU A 191       9.443  -2.646 -11.345  1.00  0.00           C  
ATOM   2920  CD1 LEU A 191       9.035  -1.496 -12.256  1.00  0.00           C  
ATOM   2921  CD2 LEU A 191       8.950  -3.977 -11.891  1.00  0.00           C  
ATOM   2922  H   LEU A 191      10.819  -2.353  -8.677  1.00  0.00           H  
ATOM   2923  HA  LEU A 191      11.119  -4.666 -10.406  1.00  0.00           H  
ATOM   2924 1HB  LEU A 191      11.303  -1.680 -10.940  1.00  0.00           H  
ATOM   2925 2HB  LEU A 191      11.382  -2.917 -12.198  1.00  0.00           H  
ATOM   2926  HG  LEU A 191       9.000  -2.468 -10.365  1.00  0.00           H  
ATOM   2927 1HD1 LEU A 191       7.949  -1.472 -12.347  1.00  0.00           H  
ATOM   2928 2HD1 LEU A 191       9.384  -0.554 -11.832  1.00  0.00           H  
ATOM   2929 3HD1 LEU A 191       9.479  -1.637 -13.241  1.00  0.00           H  
ATOM   2930 1HD2 LEU A 191       7.864  -3.954 -11.982  1.00  0.00           H  
ATOM   2931 2HD2 LEU A 191       9.392  -4.155 -12.872  1.00  0.00           H  
ATOM   2932 3HD2 LEU A 191       9.240  -4.779 -11.212  1.00  0.00           H  
ATOM   2933  N   GLY A 192      13.736  -2.900  -9.523  1.00  0.00           N  
ATOM   2934  CA  GLY A 192      15.170  -2.767  -9.728  1.00  0.00           C  
ATOM   2935  C   GLY A 192      15.525  -1.851 -10.883  1.00  0.00           C  
ATOM   2936  O   GLY A 192      16.463  -2.128 -11.635  1.00  0.00           O  
ATOM   2937  H   GLY A 192      13.291  -2.358  -8.796  1.00  0.00           H  
ATOM   2938 1HA  GLY A 192      15.633  -2.379  -8.820  1.00  0.00           H  
ATOM   2939 2HA  GLY A 192      15.604  -3.749  -9.915  1.00  0.00           H  
ATOM   2940  N   THR A 193      14.626  -0.820 -11.122  1.00  0.00           N  
ATOM   2941  CA  THR A 193      14.768   0.074 -12.268  1.00  0.00           C  
ATOM   2942  C   THR A 193      14.772   1.531 -11.818  1.00  0.00           C  
ATOM   2943  O   THR A 193      14.728   1.818 -10.620  1.00  0.00           O  
ATOM   2944  CB  THR A 193      13.640  -0.152 -13.293  1.00  0.00           C  
ATOM   2945  OG1 THR A 193      12.386   0.243 -12.723  1.00  0.00           O  
ATOM   2946  CG2 THR A 193      13.570  -1.617 -13.696  1.00  0.00           C  
ATOM   2947  H   THR A 193      13.854  -0.685 -10.486  1.00  0.00           H  
ATOM   2948  HA  THR A 193      15.718  -0.139 -12.757  1.00  0.00           H  
ATOM   2949  HB  THR A 193      13.827   0.454 -14.179  1.00  0.00           H  
ATOM   2950  HG1 THR A 193      12.341   1.202 -12.683  1.00  0.00           H  
ATOM   2951 1HG2 THR A 193      12.769  -1.758 -14.421  1.00  0.00           H  
ATOM   2952 2HG2 THR A 193      14.519  -1.917 -14.141  1.00  0.00           H  
ATOM   2953 3HG2 THR A 193      13.373  -2.227 -12.815  1.00  0.00           H  
ATOM   2954  N   THR A 194      14.897   2.426 -12.778  1.00  0.00           N  
ATOM   2955  CA  THR A 194      14.824   3.848 -12.460  1.00  0.00           C  
ATOM   2956  C   THR A 194      13.378   4.277 -12.227  1.00  0.00           C  
ATOM   2957  O   THR A 194      12.450   3.498 -12.453  1.00  0.00           O  
ATOM   2958  CB  THR A 194      15.446   4.701 -13.582  1.00  0.00           C  
ATOM   2959  OG1 THR A 194      14.629   4.618 -14.758  1.00  0.00           O  
ATOM   2960  CG2 THR A 194      16.849   4.214 -13.908  1.00  0.00           C  
ATOM   2961  H   THR A 194      15.044   2.141 -13.736  1.00  0.00           H  
ATOM   2962  HA  THR A 194      15.390   4.028 -11.546  1.00  0.00           H  
ATOM   2963  HB  THR A 194      15.493   5.742 -13.263  1.00  0.00           H  
ATOM   2964  HG1 THR A 194      15.015   5.157 -15.452  1.00  0.00           H  
ATOM   2965 1HG2 THR A 194      17.273   4.829 -14.701  1.00  0.00           H  
ATOM   2966 2HG2 THR A 194      17.475   4.287 -13.018  1.00  0.00           H  
ATOM   2967 3HG2 THR A 194      16.807   3.176 -14.237  1.00  0.00           H  
ATOM   2968  N   VAL A 195      13.180   5.527 -11.702  1.00  0.00           N  
ATOM   2969  CA  VAL A 195      11.855   6.070 -11.421  1.00  0.00           C  
ATOM   2970  C   VAL A 195      11.079   6.242 -12.725  1.00  0.00           C  
ATOM   2971  O   VAL A 195       9.908   5.865 -12.812  1.00  0.00           O  
ATOM   2972  CB  VAL A 195      11.966   7.425 -10.698  1.00  0.00           C  
ATOM   2973  CG1 VAL A 195      10.589   8.050 -10.523  1.00  0.00           C  
ATOM   2974  CG2 VAL A 195      12.649   7.240  -9.352  1.00  0.00           C  
ATOM   2975  H   VAL A 195      13.994   6.090 -11.504  1.00  0.00           H  
ATOM   2976  HA  VAL A 195      11.319   5.363 -10.787  1.00  0.00           H  
ATOM   2977  HB  VAL A 195      12.552   8.108 -11.314  1.00  0.00           H  
ATOM   2978 1HG1 VAL A 195      10.687   9.007 -10.011  1.00  0.00           H  
ATOM   2979 2HG1 VAL A 195      10.133   8.206 -11.501  1.00  0.00           H  
ATOM   2980 3HG1 VAL A 195       9.961   7.384  -9.932  1.00  0.00           H  
ATOM   2981 1HG2 VAL A 195      12.725   8.203  -8.847  1.00  0.00           H  
ATOM   2982 2HG2 VAL A 195      12.065   6.553  -8.739  1.00  0.00           H  
ATOM   2983 3HG2 VAL A 195      13.648   6.831  -9.504  1.00  0.00           H  
ATOM   2984  N   GLU A 196      11.760   6.697 -13.759  1.00  0.00           N  
ATOM   2985  CA  GLU A 196      11.131   6.925 -15.057  1.00  0.00           C  
ATOM   2986  C   GLU A 196      10.625   5.618 -15.660  1.00  0.00           C  
ATOM   2987  O   GLU A 196       9.525   5.571 -16.215  1.00  0.00           O  
ATOM   2988  CB  GLU A 196      12.117   7.594 -16.018  1.00  0.00           C  
ATOM   2989  CG  GLU A 196      12.506   9.014 -15.631  1.00  0.00           C  
ATOM   2990  CD  GLU A 196      13.568   9.060 -14.568  1.00  0.00           C  
ATOM   2991  OE1 GLU A 196      14.000   8.016 -14.141  1.00  0.00           O  
ATOM   2992  OE2 GLU A 196      13.948  10.140 -14.182  1.00  0.00           O  
ATOM   2993  H   GLU A 196      12.744   6.893 -13.648  1.00  0.00           H  
ATOM   2994  HA  GLU A 196      10.271   7.581 -14.913  1.00  0.00           H  
ATOM   2995 1HB  GLU A 196      13.029   7.000 -16.075  1.00  0.00           H  
ATOM   2996 2HB  GLU A 196      11.684   7.626 -17.018  1.00  0.00           H  
ATOM   2997 1HG  GLU A 196      12.872   9.533 -16.516  1.00  0.00           H  
ATOM   2998 2HG  GLU A 196      11.620   9.538 -15.276  1.00  0.00           H  
ATOM   2999  N   GLN A 197      11.479   4.607 -15.500  1.00  0.00           N  
ATOM   3000  CA  GLN A 197      11.086   3.296 -16.012  1.00  0.00           C  
ATOM   3001  C   GLN A 197       9.878   2.749 -15.256  1.00  0.00           C  
ATOM   3002  O   GLN A 197       8.987   2.139 -15.848  1.00  0.00           O  
ATOM   3003  CB  GLN A 197      12.254   2.311 -15.915  1.00  0.00           C  
ATOM   3004  CG  GLN A 197      13.362   2.558 -16.924  1.00  0.00           C  
ATOM   3005  CD  GLN A 197      14.545   1.630 -16.724  1.00  0.00           C  
ATOM   3006  OE1 GLN A 197      15.154   1.600 -15.652  1.00  0.00           O  
ATOM   3007  NE2 GLN A 197      14.877   0.865 -17.758  1.00  0.00           N  
ATOM   3008  H   GLN A 197      12.375   4.709 -15.045  1.00  0.00           H  
ATOM   3009  HA  GLN A 197      10.807   3.404 -17.060  1.00  0.00           H  
ATOM   3010 1HB  GLN A 197      12.690   2.360 -14.918  1.00  0.00           H  
ATOM   3011 2HB  GLN A 197      11.886   1.295 -16.062  1.00  0.00           H  
ATOM   3012 1HG  GLN A 197      12.968   2.399 -17.928  1.00  0.00           H  
ATOM   3013 2HG  GLN A 197      13.712   3.585 -16.820  1.00  0.00           H  
ATOM   3014 1HE2 GLN A 197      15.649   0.232 -17.685  1.00  0.00           H  
ATOM   3015 2HE2 GLN A 197      14.355   0.920 -18.610  1.00  0.00           H  
ATOM   3016  N   ALA A 198       9.865   2.973 -13.970  1.00  0.00           N  
ATOM   3017  CA  ALA A 198       8.733   2.528 -13.161  1.00  0.00           C  
ATOM   3018  C   ALA A 198       7.442   3.212 -13.600  1.00  0.00           C  
ATOM   3019  O   ALA A 198       6.374   2.596 -13.601  1.00  0.00           O  
ATOM   3020  CB  ALA A 198       8.997   2.796 -11.681  1.00  0.00           C  
ATOM   3021  H   ALA A 198      10.631   3.453 -13.521  1.00  0.00           H  
ATOM   3022  HA  ALA A 198       8.612   1.455 -13.308  1.00  0.00           H  
ATOM   3023 1HB  ALA A 198       8.144   2.460 -11.092  1.00  0.00           H  
ATOM   3024 2HB  ALA A 198       9.891   2.257 -11.368  1.00  0.00           H  
ATOM   3025 3HB  ALA A 198       9.145   3.865 -11.526  1.00  0.00           H  
ATOM   3026  N   VAL A 199       7.482   4.490 -13.977  1.00  0.00           N  
ATOM   3027  CA  VAL A 199       6.317   5.247 -14.424  1.00  0.00           C  
ATOM   3028  C   VAL A 199       5.792   4.664 -15.734  1.00  0.00           C  
ATOM   3029  O   VAL A 199       4.591   4.427 -15.877  1.00  0.00           O  
ATOM   3030  CB  VAL A 199       6.678   6.731 -14.623  1.00  0.00           C  
ATOM   3031  CG1 VAL A 199       5.533   7.472 -15.296  1.00  0.00           C  
ATOM   3032  CG2 VAL A 199       7.019   7.365 -13.283  1.00  0.00           C  
ATOM   3033  H   VAL A 199       8.382   4.946 -13.944  1.00  0.00           H  
ATOM   3034  HA  VAL A 199       5.536   5.160 -13.667  1.00  0.00           H  
ATOM   3035  HB  VAL A 199       7.540   6.800 -15.287  1.00  0.00           H  
ATOM   3036 1HG1 VAL A 199       5.806   8.520 -15.428  1.00  0.00           H  
ATOM   3037 2HG1 VAL A 199       5.331   7.024 -16.268  1.00  0.00           H  
ATOM   3038 3HG1 VAL A 199       4.641   7.407 -14.672  1.00  0.00           H  
ATOM   3039 1HG2 VAL A 199       7.273   8.414 -13.431  1.00  0.00           H  
ATOM   3040 2HG2 VAL A 199       6.159   7.291 -12.616  1.00  0.00           H  
ATOM   3041 3HG2 VAL A 199       7.867   6.845 -12.838  1.00  0.00           H  
ATOM   3042  N   GLU A 200       6.723   4.435 -16.662  1.00  0.00           N  
ATOM   3043  CA  GLU A 200       6.347   3.940 -17.983  1.00  0.00           C  
ATOM   3044  C   GLU A 200       5.729   2.548 -17.891  1.00  0.00           C  
ATOM   3045  O   GLU A 200       4.768   2.237 -18.595  1.00  0.00           O  
ATOM   3046  CB  GLU A 200       7.565   3.909 -18.909  1.00  0.00           C  
ATOM   3047  CG  GLU A 200       7.262   3.461 -20.332  1.00  0.00           C  
ATOM   3048  CD  GLU A 200       6.350   4.408 -21.061  1.00  0.00           C  
ATOM   3049  OE1 GLU A 200       6.232   5.533 -20.639  1.00  0.00           O  
ATOM   3050  OE2 GLU A 200       5.770   4.005 -22.042  1.00  0.00           O  
ATOM   3051  H   GLU A 200       7.698   4.602 -16.459  1.00  0.00           H  
ATOM   3052  HA  GLU A 200       5.603   4.616 -18.407  1.00  0.00           H  
ATOM   3053 1HB  GLU A 200       8.010   4.903 -18.958  1.00  0.00           H  
ATOM   3054 2HB  GLU A 200       8.317   3.234 -18.499  1.00  0.00           H  
ATOM   3055 1HG  GLU A 200       8.199   3.380 -20.883  1.00  0.00           H  
ATOM   3056 2HG  GLU A 200       6.804   2.474 -20.301  1.00  0.00           H  
ATOM   3057  N   ARG A 201       6.324   1.825 -17.036  1.00  0.00           N  
ATOM   3058  CA  ARG A 201       5.838   0.455 -16.899  1.00  0.00           C  
ATOM   3059  C   ARG A 201       4.412   0.429 -16.354  1.00  0.00           C  
ATOM   3060  O   ARG A 201       3.567  -0.326 -16.835  1.00  0.00           O  
ATOM   3061  CB  ARG A 201       6.746  -0.345 -15.977  1.00  0.00           C  
ATOM   3062  CG  ARG A 201       6.405  -1.823 -15.868  1.00  0.00           C  
ATOM   3063  CD  ARG A 201       6.571  -2.522 -17.168  1.00  0.00           C  
ATOM   3064  NE  ARG A 201       6.288  -3.944 -17.059  1.00  0.00           N  
ATOM   3065  CZ  ARG A 201       6.165  -4.782 -18.107  1.00  0.00           C  
ATOM   3066  NH1 ARG A 201       6.301  -4.327 -19.333  1.00  0.00           N  
ATOM   3067  NH2 ARG A 201       5.906  -6.062 -17.903  1.00  0.00           N  
ATOM   3068  H   ARG A 201       7.094   2.134 -16.460  1.00  0.00           H  
ATOM   3069  HA  ARG A 201       5.842  -0.014 -17.884  1.00  0.00           H  
ATOM   3070 1HB  ARG A 201       7.775  -0.270 -16.325  1.00  0.00           H  
ATOM   3071 2HB  ARG A 201       6.708   0.077 -14.973  1.00  0.00           H  
ATOM   3072 1HG  ARG A 201       7.062  -2.296 -15.138  1.00  0.00           H  
ATOM   3073 2HG  ARG A 201       5.368  -1.935 -15.549  1.00  0.00           H  
ATOM   3074 1HD  ARG A 201       5.888  -2.094 -17.901  1.00  0.00           H  
ATOM   3075 2HD  ARG A 201       7.596  -2.404 -17.516  1.00  0.00           H  
ATOM   3076  HE  ARG A 201       6.176  -4.332 -16.132  1.00  0.00           H  
ATOM   3077 1HH1 ARG A 201       6.499  -3.348 -19.489  1.00  0.00           H  
ATOM   3078 2HH1 ARG A 201       6.209  -4.955 -20.118  1.00  0.00           H  
ATOM   3079 1HH2 ARG A 201       5.801  -6.412 -16.960  1.00  0.00           H  
ATOM   3080 2HH2 ARG A 201       5.814  -6.690 -18.688  1.00  0.00           H  
ATOM   3081  N   ALA A 202       4.111   1.279 -15.309  1.00  0.00           N  
ATOM   3082  CA  ALA A 202       2.764   1.363 -14.750  1.00  0.00           C  
ATOM   3083  C   ALA A 202       1.773   1.882 -15.786  1.00  0.00           C  
ATOM   3084  O   ALA A 202       0.657   1.366 -15.898  1.00  0.00           O  
ATOM   3085  CB  ALA A 202       2.757   2.258 -13.514  1.00  0.00           C  
ATOM   3086  H   ALA A 202       4.842   1.858 -14.919  1.00  0.00           H  
ATOM   3087  HA  ALA A 202       2.455   0.358 -14.462  1.00  0.00           H  
ATOM   3088 1HB  ALA A 202       1.746   2.310 -13.108  1.00  0.00           H  
ATOM   3089 2HB  ALA A 202       3.429   1.844 -12.762  1.00  0.00           H  
ATOM   3090 3HB  ALA A 202       3.090   3.257 -13.787  1.00  0.00           H  
ATOM   3091  N   LEU A 203       2.177   2.830 -16.606  1.00  0.00           N  
ATOM   3092  CA  LEU A 203       1.301   3.406 -17.619  1.00  0.00           C  
ATOM   3093  C   LEU A 203       0.956   2.376 -18.689  1.00  0.00           C  
ATOM   3094  O   LEU A 203      -0.178   2.330 -19.171  1.00  0.00           O  
ATOM   3095  CB  LEU A 203       1.969   4.625 -18.268  1.00  0.00           C  
ATOM   3096  CG  LEU A 203       2.110   5.863 -17.373  1.00  0.00           C  
ATOM   3097  CD1 LEU A 203       3.039   6.869 -18.038  1.00  0.00           C  
ATOM   3098  CD2 LEU A 203       0.736   6.467 -17.122  1.00  0.00           C  
ATOM   3099  H   LEU A 203       3.126   3.166 -16.527  1.00  0.00           H  
ATOM   3100  HA  LEU A 203       0.376   3.722 -17.138  1.00  0.00           H  
ATOM   3101 1HB  LEU A 203       2.967   4.340 -18.599  1.00  0.00           H  
ATOM   3102 2HB  LEU A 203       1.388   4.914 -19.144  1.00  0.00           H  
ATOM   3103  HG  LEU A 203       2.558   5.573 -16.421  1.00  0.00           H  
ATOM   3104 1HD1 LEU A 203       3.139   7.748 -17.401  1.00  0.00           H  
ATOM   3105 2HD1 LEU A 203       4.019   6.417 -18.187  1.00  0.00           H  
ATOM   3106 3HD1 LEU A 203       2.625   7.165 -19.001  1.00  0.00           H  
ATOM   3107 1HD2 LEU A 203       0.837   7.346 -16.485  1.00  0.00           H  
ATOM   3108 2HD2 LEU A 203       0.289   6.758 -18.073  1.00  0.00           H  
ATOM   3109 3HD2 LEU A 203       0.100   5.733 -16.630  1.00  0.00           H  
ATOM   3110  N   GLN A 204       1.969   1.574 -19.052  1.00  0.00           N  
ATOM   3111  CA  GLN A 204       1.752   0.548 -20.067  1.00  0.00           C  
ATOM   3112  C   GLN A 204       0.773  -0.513 -19.574  1.00  0.00           C  
ATOM   3113  O   GLN A 204      -0.092  -0.967 -20.328  1.00  0.00           O  
ATOM   3114  CB  GLN A 204       3.079  -0.105 -20.462  1.00  0.00           C  
ATOM   3115  CG  GLN A 204       3.986   0.782 -21.298  1.00  0.00           C  
ATOM   3116  CD  GLN A 204       5.351   0.163 -21.527  1.00  0.00           C  
ATOM   3117  OE1 GLN A 204       5.619  -0.962 -21.092  1.00  0.00           O  
ATOM   3118  NE2 GLN A 204       6.224   0.893 -22.210  1.00  0.00           N  
ATOM   3119  H   GLN A 204       2.885   1.665 -18.634  1.00  0.00           H  
ATOM   3120  HA  GLN A 204       1.319   1.021 -20.948  1.00  0.00           H  
ATOM   3121 1HB  GLN A 204       3.625  -0.393 -19.563  1.00  0.00           H  
ATOM   3122 2HB  GLN A 204       2.881  -1.015 -21.030  1.00  0.00           H  
ATOM   3123 1HG  GLN A 204       3.519   0.949 -22.268  1.00  0.00           H  
ATOM   3124 2HG  GLN A 204       4.123   1.732 -20.781  1.00  0.00           H  
ATOM   3125 1HE2 GLN A 204       7.141   0.536 -22.392  1.00  0.00           H  
ATOM   3126 2HE2 GLN A 204       5.966   1.799 -22.544  1.00  0.00           H  
ATOM   3127  N   LEU A 205       0.973  -0.863 -18.377  1.00  0.00           N  
ATOM   3128  CA  LEU A 205       0.078  -1.857 -17.799  1.00  0.00           C  
ATOM   3129  C   LEU A 205      -1.333  -1.298 -17.647  1.00  0.00           C  
ATOM   3130  O   LEU A 205      -2.314  -2.003 -17.885  1.00  0.00           O  
ATOM   3131  CB  LEU A 205       0.604  -2.316 -16.433  1.00  0.00           C  
ATOM   3132  CG  LEU A 205      -0.216  -3.410 -15.737  1.00  0.00           C  
ATOM   3133  CD1 LEU A 205      -0.229  -4.663 -16.602  1.00  0.00           C  
ATOM   3134  CD2 LEU A 205       0.380  -3.698 -14.368  1.00  0.00           C  
ATOM   3135  H   LEU A 205       1.721  -0.486 -17.812  1.00  0.00           H  
ATOM   3136  HA  LEU A 205       0.035  -2.715 -18.469  1.00  0.00           H  
ATOM   3137 1HB  LEU A 205       1.617  -2.694 -16.561  1.00  0.00           H  
ATOM   3138 2HB  LEU A 205       0.640  -1.454 -15.766  1.00  0.00           H  
ATOM   3139  HG  LEU A 205      -1.247  -3.074 -15.622  1.00  0.00           H  
ATOM   3140 1HD1 LEU A 205      -0.813  -5.440 -16.108  1.00  0.00           H  
ATOM   3141 2HD1 LEU A 205      -0.679  -4.434 -17.569  1.00  0.00           H  
ATOM   3142 3HD1 LEU A 205       0.791  -5.014 -16.749  1.00  0.00           H  
ATOM   3143 1HD2 LEU A 205      -0.204  -4.475 -13.872  1.00  0.00           H  
ATOM   3144 2HD2 LEU A 205       1.409  -4.036 -14.482  1.00  0.00           H  
ATOM   3145 3HD2 LEU A 205       0.360  -2.790 -13.764  1.00  0.00           H  
ATOM   3146  N   LYS A 206      -1.428  -0.045 -17.220  1.00  0.00           N  
ATOM   3147  CA  LYS A 206      -2.725   0.619 -17.121  1.00  0.00           C  
ATOM   3148  C   LYS A 206      -3.495   0.518 -18.437  1.00  0.00           C  
ATOM   3149  O   LYS A 206      -4.671   0.146 -18.447  1.00  0.00           O  
ATOM   3150  CB  LYS A 206      -2.548   2.086 -16.726  1.00  0.00           C  
ATOM   3151  CG  LYS A 206      -3.851   2.864 -16.595  1.00  0.00           C  
ATOM   3152  CD  LYS A 206      -3.590   4.336 -16.313  1.00  0.00           C  
ATOM   3153  CE  LYS A 206      -4.888   5.099 -16.097  1.00  0.00           C  
ATOM   3154  NZ  LYS A 206      -5.700   5.180 -17.342  1.00  0.00           N  
ATOM   3155  H   LYS A 206      -0.595   0.461 -16.958  1.00  0.00           H  
ATOM   3156  HA  LYS A 206      -3.313   0.120 -16.349  1.00  0.00           H  
ATOM   3157 1HB  LYS A 206      -2.027   2.144 -15.770  1.00  0.00           H  
ATOM   3158 2HB  LYS A 206      -1.930   2.591 -17.467  1.00  0.00           H  
ATOM   3159 1HG  LYS A 206      -4.422   2.776 -17.520  1.00  0.00           H  
ATOM   3160 2HG  LYS A 206      -4.445   2.447 -15.782  1.00  0.00           H  
ATOM   3161 1HD  LYS A 206      -2.969   4.431 -15.421  1.00  0.00           H  
ATOM   3162 2HD  LYS A 206      -3.055   4.779 -17.154  1.00  0.00           H  
ATOM   3163 1HE  LYS A 206      -5.477   4.603 -15.326  1.00  0.00           H  
ATOM   3164 2HE  LYS A 206      -4.664   6.109 -15.757  1.00  0.00           H  
ATOM   3165 1HZ  LYS A 206      -6.550   5.692 -17.156  1.00  0.00           H  
ATOM   3166 2HZ  LYS A 206      -5.170   5.656 -18.059  1.00  0.00           H  
ATOM   3167 3HZ  LYS A 206      -5.930   4.248 -17.656  1.00  0.00           H  
ATOM   3168  N   THR A 207      -2.788   0.823 -19.610  1.00  0.00           N  
ATOM   3169  CA  THR A 207      -3.390   0.766 -20.937  1.00  0.00           C  
ATOM   3170  C   THR A 207      -3.784  -0.665 -21.292  1.00  0.00           C  
ATOM   3171  O   THR A 207      -4.860  -0.899 -21.844  1.00  0.00           O  
ATOM   3172  CB  THR A 207      -2.433   1.323 -22.007  1.00  0.00           C  
ATOM   3173  OG1 THR A 207      -2.141   2.698 -21.721  1.00  0.00           O  
ATOM   3174  CG2 THR A 207      -3.058   1.218 -23.389  1.00  0.00           C  
ATOM   3175  H   THR A 207      -1.820   1.092 -19.521  1.00  0.00           H  
ATOM   3176  HA  THR A 207      -4.291   1.381 -20.936  1.00  0.00           H  
ATOM   3177  HB  THR A 207      -1.501   0.758 -21.991  1.00  0.00           H  
ATOM   3178  HG1 THR A 207      -1.728   2.764 -20.857  1.00  0.00           H  
ATOM   3179 1HG2 THR A 207      -2.367   1.616 -24.132  1.00  0.00           H  
ATOM   3180 2HG2 THR A 207      -3.271   0.173 -23.614  1.00  0.00           H  
ATOM   3181 3HG2 THR A 207      -3.985   1.790 -23.413  1.00  0.00           H  
ATOM   3182  N   LYS A 208      -2.903  -1.599 -20.999  1.00  0.00           N  
ATOM   3183  CA  LYS A 208      -3.123  -2.996 -21.360  1.00  0.00           C  
ATOM   3184  C   LYS A 208      -4.342  -3.564 -20.638  1.00  0.00           C  
ATOM   3185  O   LYS A 208      -5.130  -4.307 -21.229  1.00  0.00           O  
ATOM   3186  CB  LYS A 208      -1.884  -3.834 -21.041  1.00  0.00           C  
ATOM   3187  CG  LYS A 208      -1.987  -5.295 -21.458  1.00  0.00           C  
ATOM   3188  CD  LYS A 208      -0.685  -6.037 -21.198  1.00  0.00           C  
ATOM   3189  CE  LYS A 208      -0.793  -7.501 -21.599  1.00  0.00           C  
ATOM   3190  NZ  LYS A 208       0.475  -8.241 -21.350  1.00  0.00           N  
ATOM   3191  H   LYS A 208      -2.054  -1.344 -20.513  1.00  0.00           H  
ATOM   3192  HA  LYS A 208      -3.312  -3.052 -22.432  1.00  0.00           H  
ATOM   3193 1HB  LYS A 208      -1.015  -3.404 -21.541  1.00  0.00           H  
ATOM   3194 2HB  LYS A 208      -1.691  -3.805 -19.968  1.00  0.00           H  
ATOM   3195 1HG  LYS A 208      -2.789  -5.777 -20.897  1.00  0.00           H  
ATOM   3196 2HG  LYS A 208      -2.224  -5.354 -22.520  1.00  0.00           H  
ATOM   3197 1HD  LYS A 208       0.120  -5.571 -21.768  1.00  0.00           H  
ATOM   3198 2HD  LYS A 208      -0.438  -5.978 -20.139  1.00  0.00           H  
ATOM   3199 1HE  LYS A 208      -1.593  -7.976 -21.032  1.00  0.00           H  
ATOM   3200 2HE  LYS A 208      -1.037  -7.572 -22.659  1.00  0.00           H  
ATOM   3201 1HZ  LYS A 208       0.362  -9.205 -21.629  1.00  0.00           H  
ATOM   3202 2HZ  LYS A 208       1.221  -7.820 -21.886  1.00  0.00           H  
ATOM   3203 3HZ  LYS A 208       0.702  -8.199 -20.367  1.00  0.00           H  
ATOM   3204  N   LEU A 209      -4.475  -3.181 -19.424  1.00  0.00           N  
ATOM   3205  CA  LEU A 209      -5.575  -3.715 -18.629  1.00  0.00           C  
ATOM   3206  C   LEU A 209      -6.827  -2.860 -18.788  1.00  0.00           C  
ATOM   3207  O   LEU A 209      -7.946  -3.366 -18.682  1.00  0.00           O  
ATOM   3208  CB  LEU A 209      -5.178  -3.784 -17.149  1.00  0.00           C  
ATOM   3209  CG  LEU A 209      -3.970  -4.674 -16.824  1.00  0.00           C  
ATOM   3210  CD1 LEU A 209      -3.640  -4.561 -15.343  1.00  0.00           C  
ATOM   3211  CD2 LEU A 209      -4.282  -6.113 -17.208  1.00  0.00           C  
ATOM   3212  H   LEU A 209      -3.840  -2.518 -19.001  1.00  0.00           H  
ATOM   3213  HA  LEU A 209      -5.799  -4.722 -18.981  1.00  0.00           H  
ATOM   3214 1HB  LEU A 209      -4.950  -2.777 -16.804  1.00  0.00           H  
ATOM   3215 2HB  LEU A 209      -6.028  -4.158 -16.578  1.00  0.00           H  
ATOM   3216  HG  LEU A 209      -3.103  -4.328 -17.387  1.00  0.00           H  
ATOM   3217 1HD1 LEU A 209      -2.782  -5.193 -15.112  1.00  0.00           H  
ATOM   3218 2HD1 LEU A 209      -3.402  -3.525 -15.100  1.00  0.00           H  
ATOM   3219 3HD1 LEU A 209      -4.497  -4.885 -14.753  1.00  0.00           H  
ATOM   3220 1HD2 LEU A 209      -3.423  -6.744 -16.978  1.00  0.00           H  
ATOM   3221 2HD2 LEU A 209      -5.149  -6.459 -16.645  1.00  0.00           H  
ATOM   3222 3HD2 LEU A 209      -4.497  -6.167 -18.276  1.00  0.00           H  
ATOM   3223  N   GLY A 210      -6.715  -1.611 -19.064  1.00  0.00           N  
ATOM   3224  CA  GLY A 210      -7.830  -0.688 -19.214  1.00  0.00           C  
ATOM   3225  C   GLY A 210      -8.801  -1.097 -20.303  1.00  0.00           C  
ATOM   3226  O   GLY A 210      -9.990  -0.775 -20.235  1.00  0.00           O  
ATOM   3227  OXT GLY A 210      -8.416  -1.739 -21.241  1.00  0.00           O  
ATOM   3228  H   GLY A 210      -5.773  -1.267 -19.182  1.00  0.00           H  
ATOM   3229 1HA  GLY A 210      -8.373  -0.618 -18.271  1.00  0.00           H  
ATOM   3230 2HA  GLY A 210      -7.450   0.307 -19.441  1.00  0.00           H  
TER                                                                             
HETATM 3232 FE1  HSS B 211      -1.492   1.877   0.673  1.00  0.00          FE  
HETATM 3233  N2  HSS B 211       0.209   1.177  -0.189  1.00  0.00           N  
HETATM 3234  C1  HSS B 211       1.050   0.220   0.312  1.00  0.00           C  
HETATM 3235  C2  HSS B 211       2.102  -0.101  -0.649  1.00  0.00           C  
HETATM 3236  C3  HSS B 211       3.239  -1.047  -0.415  1.00  0.00           C  
HETATM 3237  C4  HSS B 211       4.146  -0.610   0.746  1.00  0.00           C  
HETATM 3238  C5  HSS B 211       5.134  -1.701   1.248  1.00  0.00           C  
HETATM 3239  O1  HSS B 211       5.863  -2.264   0.387  1.00  0.00           O  
HETATM 3240  O3  HSS B 211       5.129  -1.902   2.494  1.00  0.00           O  
HETATM 3241  C32 HSS B 211       1.867   0.687  -1.745  1.00  0.00           C  
HETATM 3242  C33 HSS B 211       0.687   1.483  -1.440  1.00  0.00           C  
HETATM 3243  C29 HSS B 211       0.152   2.447  -2.283  1.00  0.00           C  
HETATM 3244  C26 HSS B 211      -0.942   3.261  -2.002  1.00  0.00           C  
HETATM 3245  C25 HSS B 211      -1.431   4.298  -2.887  1.00  0.00           C  
HETATM 3246  C22 HSS B 211      -2.498   4.892  -2.247  1.00  0.00           C  
HETATM 3247  C21 HSS B 211      -2.671   4.167  -0.987  1.00  0.00           C  
HETATM 3248  N3  HSS B 211      -1.698   3.210  -0.859  1.00  0.00           N  
HETATM 3249  C30 HSS B 211      -3.726   4.348  -0.103  1.00  0.00           C  
HETATM 3250  C19 HSS B 211      -3.942   3.646   1.077  1.00  0.00           C  
HETATM 3251  C18 HSS B 211      -5.062   3.882   1.968  1.00  0.00           C  
HETATM 3252  C15 HSS B 211      -4.899   3.019   3.033  1.00  0.00           C  
HETATM 3253  C14 HSS B 211      -3.683   2.259   2.756  1.00  0.00           C  
HETATM 3254  N4  HSS B 211      -3.131   2.653   1.570  1.00  0.00           N  
HETATM 3255  C31 HSS B 211      -3.134   1.302   3.606  1.00  0.00           C  
HETATM 3256  C12 HSS B 211      -1.957   0.602   3.385  1.00  0.00           C  
HETATM 3257  N1  HSS B 211      -1.150   0.734   2.279  1.00  0.00           N  
HETATM 3258  C6  HSS B 211      -0.121  -0.158   2.453  1.00  0.00           C  
HETATM 3259  C28 HSS B 211       0.907  -0.394   1.549  1.00  0.00           C  
HETATM 3260  C7  HSS B 211      -0.283  -0.893   3.705  1.00  0.00           C  
HETATM 3261  C8  HSS B 211       0.629  -1.990   4.169  1.00  0.00           C  
HETATM 3262  C9  HSS B 211       0.067  -3.423   4.027  1.00  0.00           C  
HETATM 3263  C10 HSS B 211       1.030  -4.457   3.368  1.00  0.00           C  
HETATM 3264  O4  HSS B 211       1.511  -4.180   2.230  1.00  0.00           O  
HETATM 3265  O2  HSS B 211       1.270  -5.480   4.060  1.00  0.00           O  
HETATM 3266  C11 HSS B 211      -1.426  -0.410   4.287  1.00  0.00           C  
HETATM 3267  C13 HSS B 211      -2.065  -0.812   5.581  1.00  0.00           C  
HETATM 3268  C16 HSS B 211      -5.734   2.827   4.211  1.00  0.00           C  
HETATM 3269  C17 HSS B 211      -6.008   3.731   5.166  1.00  0.00           C  
HETATM 3270  C20 HSS B 211      -6.171   4.858   1.726  1.00  0.00           C  
HETATM 3271  C23 HSS B 211      -3.285   6.010  -2.755  1.00  0.00           C  
HETATM 3272  C24 HSS B 211      -2.855   7.039  -3.501  1.00  0.00           C  
HETATM 3273  C27 HSS B 211      -0.829   4.645  -4.213  1.00  0.00           C  
HETATM 3274  C34 HSS B 211       2.656   0.768  -3.016  1.00  0.00           C  
HETATM 3275  C35 HSS B 211      -2.441   0.704  -0.427  1.00  0.00           C  
HETATM 3276  C36 HSS B 211      -3.788   1.000  -1.002  1.00  0.00           C  
HETATM 3277  O5  HSS B 211      -4.881   0.798  -0.499  1.00  0.00           O  
HETATM 3278  O6  HSS B 211      -3.649   1.598  -2.210  1.00  0.00           O  
HETATM 3279  C37 HSS B 211      -4.848   2.157  -2.793  1.00  0.00           C  
HETATM 3280  C38 HSS B 211      -4.490   2.647  -4.181  1.00  0.00           C  
HETATM 3281  C39 HSS B 211      -3.060  -1.204   0.695  1.00  0.00           C  
HETATM 3282  C40 HSS B 211      -3.108  -1.894  -0.477  1.00  0.00           C  
HETATM 3283  C41 HSS B 211      -2.001  -2.645  -1.062  1.00  0.00           C  
HETATM 3284  C43 HSS B 211      -2.159  -3.242  -2.329  1.00  0.00           C  
HETATM 3285  C45 HSS B 211      -1.098  -3.910  -2.937  1.00  0.00           C  
HETATM 3286  C46 HSS B 211       0.138  -4.000  -2.287  1.00  0.00           C  
HETATM 3287  C44 HSS B 211       0.306  -3.430  -1.021  1.00  0.00           C  
HETATM 3288  C42 HSS B 211      -0.756  -2.765  -0.416  1.00  0.00           C  
HETATM 3289  H27 HSS B 211       3.858  -1.128  -1.316  1.00  0.00           H  
HETATM 3290  H26 HSS B 211       2.866  -2.055  -0.207  1.00  0.00           H  
HETATM 3291  H5  HSS B 211       3.537  -0.274   1.594  1.00  0.00           H  
HETATM 3292  H6  HSS B 211       4.739   0.265   0.438  1.00  0.00           H  
HETATM 3293  H25 HSS B 211       0.640   2.593  -3.241  1.00  0.00           H  
HETATM 3294  H30 HSS B 211      -4.462   5.094  -0.371  1.00  0.00           H  
HETATM 3295  H29 HSS B 211      -3.660   1.092   4.530  1.00  0.00           H  
HETATM 3296  H28 HSS B 211       1.619  -1.171   1.805  1.00  0.00           H  
HETATM 3297  H3  HSS B 211       1.583  -1.906   3.639  1.00  0.00           H  
HETATM 3298  H4  HSS B 211       0.844  -1.852   5.235  1.00  0.00           H  
HETATM 3299  H11 HSS B 211      -0.868  -3.425   3.455  1.00  0.00           H  
HETATM 3300  H12 HSS B 211      -0.193  -3.828   5.014  1.00  0.00           H  
HETATM 3301  H24 HSS B 211      -1.480  -1.582   6.091  1.00  0.00           H  
HETATM 3302  H22 HSS B 211      -3.077  -1.210   5.428  1.00  0.00           H  
HETATM 3303  H23 HSS B 211      -2.160   0.041   6.266  1.00  0.00           H  
HETATM 3304  H2  HSS B 211      -6.178   1.837   4.316  1.00  0.00           H  
HETATM 3305  H10 HSS B 211      -6.665   3.479   5.995  1.00  0.00           H  
HETATM 3306  H9  HSS B 211      -5.581   4.728   5.171  1.00  0.00           H  
HETATM 3307  H19 HSS B 211      -6.329   5.033   0.658  1.00  0.00           H  
HETATM 3308  H21 HSS B 211      -7.111   4.487   2.150  1.00  0.00           H  
HETATM 3309  H20 HSS B 211      -5.975   5.834   2.191  1.00  0.00           H  
HETATM 3310  H1  HSS B 211      -4.348   5.972  -2.515  1.00  0.00           H  
HETATM 3311  H7  HSS B 211      -1.826   7.130  -3.834  1.00  0.00           H  
HETATM 3312  H8  HSS B 211      -3.541   7.818  -3.823  1.00  0.00           H  
HETATM 3313  H17 HSS B 211      -1.410   5.414  -4.728  1.00  0.00           H  
HETATM 3314  H16 HSS B 211       0.196   5.024  -4.106  1.00  0.00           H  
HETATM 3315  H18 HSS B 211      -0.777   3.767  -4.870  1.00  0.00           H  
HETATM 3316  H13 HSS B 211       3.421  -0.012  -3.050  1.00  0.00           H  
HETATM 3317  H15 HSS B 211       2.017   0.651  -3.900  1.00  0.00           H  
HETATM 3318  H14 HSS B 211       3.166   1.735  -3.118  1.00  0.00           H  
HETATM 3319  H31 HSS B 211      -1.822   0.184  -1.160  1.00  0.00           H  
HETATM 3320  H33 HSS B 211      -5.624   1.385  -2.816  1.00  0.00           H  
HETATM 3321  H32 HSS B 211      -5.191   2.973  -2.150  1.00  0.00           H  
HETATM 3322  H36 HSS B 211      -4.131   1.824  -4.806  1.00  0.00           H  
HETATM 3323  H34 HSS B 211      -5.375   3.083  -4.658  1.00  0.00           H  
HETATM 3324  H35 HSS B 211      -3.712   3.413  -4.124  1.00  0.00           H  
HETATM 3325  H38 HSS B 211      -3.947  -0.723   1.085  1.00  0.00           H  
HETATM 3326  H37 HSS B 211      -2.201  -1.252   1.346  1.00  0.00           H  
HETATM 3327  H39 HSS B 211      -4.008  -1.822  -1.086  1.00  0.00           H  
HETATM 3328  H41 HSS B 211      -3.118  -3.164  -2.837  1.00  0.00           H  
HETATM 3329  H43 HSS B 211      -1.233  -4.355  -3.918  1.00  0.00           H  
HETATM 3330  H44 HSS B 211       0.967  -4.511  -2.767  1.00  0.00           H  
HETATM 3331  H42 HSS B 211       1.267  -3.463  -0.515  1.00  0.00           H  
HETATM 3332  H40 HSS B 211      -0.618  -2.327   0.565  1.00  0.00           H  
TER                                                                             
CONECT 2242 3232                                                                
CONECT 3232 2242 3233 3248 3254                                                 
CONECT 3232 3257 3275                                                           
CONECT 3233 3232 3234 3242                                                      
CONECT 3234 3233 3235 3259                                                      
CONECT 3235 3234 3236 3241                                                      
CONECT 3236 3235 3237 3289 3290                                                 
CONECT 3237 3236 3238 3291 3292                                                 
CONECT 3238 3237 3239 3240                                                      
CONECT 3239 3238                                                                
CONECT 3240 3238                                                                
CONECT 3241 3235 3242 3274                                                      
CONECT 3242 3233 3241 3243                                                      
CONECT 3243 3242 3244 3293                                                      
CONECT 3244 3243 3245 3248                                                      
CONECT 3245 3244 3246 3273                                                      
CONECT 3246 3245 3247 3271                                                      
CONECT 3247 3246 3248 3249                                                      
CONECT 3248 3232 3244 3247                                                      
CONECT 3249 3247 3250 3294                                                      
CONECT 3250 3249 3251 3254                                                      
CONECT 3251 3250 3252 3270                                                      
CONECT 3252 3251 3253 3268                                                      
CONECT 3253 3252 3254 3255                                                      
CONECT 3254 3232 3250 3253                                                      
CONECT 3255 3253 3256 3295                                                      
CONECT 3256 3255 3257 3266                                                      
CONECT 3257 3232 3256 3258                                                      
CONECT 3258 3257 3259 3260                                                      
CONECT 3259 3234 3258 3296                                                      
CONECT 3260 3258 3261 3266                                                      
CONECT 3261 3260 3262 3297 3298                                                 
CONECT 3262 3261 3263 3299 3300                                                 
CONECT 3263 3262 3264 3265                                                      
CONECT 3264 3263                                                                
CONECT 3265 3263                                                                
CONECT 3266 3256 3260 3267                                                      
CONECT 3267 3266 3301 3302 3303                                                 
CONECT 3268 3252 3269 3304                                                      
CONECT 3269 3268 3305 3306                                                      
CONECT 3270 3251 3307 3308 3309                                                 
CONECT 3271 3246 3272 3310                                                      
CONECT 3272 3271 3311 3312                                                      
CONECT 3273 3245 3313 3314 3315                                                 
CONECT 3274 3241 3316 3317 3318                                                 
CONECT 3275 3232 3276 3281 3319                                                 
CONECT 3276 3275 3277 3278                                                      
CONECT 3277 3276                                                                
CONECT 3278 3276 3279                                                           
CONECT 3279 3278 3280 3320 3321                                                 
CONECT 3280 3279 3322 3323 3324                                                 
CONECT 3281 3275 3282 3325 3326                                                 
CONECT 3282 3281 3283 3327                                                      
CONECT 3283 3282 3284 3288                                                      
CONECT 3284 3283 3285 3328                                                      
CONECT 3285 3284 3286 3329                                                      
CONECT 3286 3285 3287 3330                                                      
CONECT 3287 3286 3288 3331                                                      
CONECT 3288 3283 3287 3332                                                      
CONECT 3289 3236                                                                
CONECT 3290 3236                                                                
CONECT 3291 3237                                                                
CONECT 3292 3237                                                                
CONECT 3293 3243                                                                
CONECT 3294 3249                                                                
CONECT 3295 3255                                                                
CONECT 3296 3259                                                                
CONECT 3297 3261                                                                
CONECT 3298 3261                                                                
CONECT 3299 3262                                                                
CONECT 3300 3262                                                                
CONECT 3301 3267                                                                
CONECT 3302 3267                                                                
CONECT 3303 3267                                                                
CONECT 3304 3268                                                                
CONECT 3305 3269                                                                
CONECT 3306 3269                                                                
CONECT 3307 3270                                                                
CONECT 3308 3270                                                                
CONECT 3309 3270                                                                
CONECT 3310 3271                                                                
CONECT 3311 3272                                                                
CONECT 3312 3272                                                                
CONECT 3313 3273                                                                
CONECT 3314 3273                                                                
CONECT 3315 3273                                                                
CONECT 3316 3274                                                                
CONECT 3317 3274                                                                
CONECT 3318 3274                                                                
CONECT 3319 3275                                                                
CONECT 3320 3279                                                                
CONECT 3321 3279                                                                
CONECT 3322 3280                                                                
CONECT 3323 3280                                                                
CONECT 3324 3280                                                                
CONECT 3325 3281                                                                
CONECT 3326 3281                                                                
CONECT 3327 3282                                                                
CONECT 3328 3284                                                                
CONECT 3329 3285                                                                
CONECT 3330 3286                                                                
CONECT 3331 3287                                                                
CONECT 3332 3288                                                                
# All scores below are weighted scores, not raw scores.
#BEGIN_POSE_ENERGIES_TABLE correct_surface_True/034_9_model_4_HMM_fr_HSS_run02_DE_6.pdb
label fa_atr fa_rep fa_sol fa_intra_atr_xover4 fa_intra_rep_xover4 fa_intra_sol_xover4 lk_ball lk_ball_iso lk_ball_bridge lk_ball_bridge_uncpl fa_elec fa_intra_elec pro_close hbond_sr_bb hbond_lr_bb hbond_bb_sc hbond_sc dslf_fa13 omega fa_dun_dev fa_dun_rot fa_dun_semi p_aa_pp hxl_tors ref rama_prepro total
weights 1 0.55 1 1 0.55 1 0.92 -0.38 -0.33 -0.33 1 1 1.25 1 1 1 1 1.25 0.48 0.69 0.76 0.78 0.61 1 1 0.5 NA
pose -1325.72 170.095 686.15 -81.2988 48.2717 36.2484 444.248 -458.14 -13.1278 -56.1257 -378.257 -39.666 0 -144.568 -15.3784 -28.9268 -16.0707 0 15.7292 21.6254 64.6028 108.832 -53.7316 56.894 67.3187 -48.7212 -939.713
VAL:NtermProteinFull_1 -4.8163 0.69914 1.43986 -0.2923 0.21321 0.03892 1.05673 -1.30348 -0.05291 -0.10779 -1.96938 1.91507 0 0 0 0 0 0 0.03279 0.01529 0.04674 0 0 0 2.085 0 -0.9994
SER_2 -4.50076 0.47914 4.1114 -0.02128 0 0.02057 2.192 -1.86833 -0.03446 -0.19861 -2.32677 0.07438 0 0 0 -0.92423 0 0 -0.00875 0.03612 1.37295 0 -0.29383 0.60068 -1.1772 -0.10732 -2.5743
LEU_3 -6.15558 0.46358 2.09098 -0.70845 0.39443 0.19302 1.49952 -1.7481 -0.02535 -0.11403 -0.3653 0.05515 0 0 0 0 0 0 -0.03691 0.09324 1.00957 0 -0.28071 0 0.72952 -0.2798 -3.18522
ASP_4 -6.11954 0.66952 5.59289 -0.16396 0.04026 0.50262 2.56152 -2.62916 -0.05293 -0.27243 -2.88929 -2.08753 0 0 0 -0.33867 0 0 0.25172 0.17341 0 4.5152 0.06834 0 -2.2837 -0.32132 -2.78305
GLN_5 -8.25249 0.77792 5.77713 -0.2531 0.04043 0.19366 3.02162 -3.01876 -0.06805 -0.31656 -3.10485 -0.3256 0 0 0 -1.2629 0 0 -0.00588 0.05527 0 2.55913 0.05157 0 -1.0644 -0.18023 -5.37611
ALA_6 -6.68125 0.44975 2.63518 -0.02164 0 0 2.23664 -2.29289 -0.05778 -0.24236 -1.50556 -0.2813 0 0 0 0 0 0 -0.02701 0 0 0 -0.23616 0 2.3386 -0.24715 -3.93293
ILE_7 -9.77833 1.34703 2.36632 -0.50357 0.51855 0.06967 2.42453 -2.53234 -0.06371 -0.2531 -1.76546 0.11042 0 0 0 0 0 0 -0.00441 0.11077 0.0665 0 -0.45402 0 1.0317 -0.19781 -7.50727
LEU_8 -10.0566 2.34025 2.18787 -0.51137 0.67638 0.07534 2.52371 -2.52277 -0.03071 -0.21721 -2.42986 0.17036 0 0 0 0 0 0 -0.02921 0.03109 0.21528 0 -0.29088 0 0.72952 -0.14452 -7.28335
ILE_9 -9.13803 1.52598 1.83032 -0.51054 0.53538 0.07309 2.24783 -2.41238 -0.02794 -0.11036 -1.80144 0.05115 0 0 0 0 0 0 0.02748 0.20076 0.09429 0 -0.35853 0 1.0317 -0.14723 -6.88847
LEU_10 -9.15426 1.74569 1.70952 -0.48681 0.30229 0.06876 1.99021 -2.28387 -0.0654 -0.31845 -1.2944 0.14855 0 0 0 0 0 0 -0.04336 0.2264 0.27305 0 -0.27355 0 0.72952 -0.13715 -6.86324
ILE_11 -9.98799 1.77517 3.22517 -0.51274 0.7048 0.07194 2.6748 -2.70858 -0.08395 -0.38488 -1.85847 0.05837 0 0 0 0 0 0 -0.06192 0.11439 0.12291 0 -0.42812 0 1.0317 -0.17182 -6.41923
VAL_12 -9.31251 1.47427 2.6247 -0.31333 0.27711 0.05421 2.58098 -2.65665 -0.04044 -0.46388 -2.1658 -0.05652 0 0 0 0 0 0 0.0558 0.39988 -0.0187 0 -0.22262 0 2.085 -0.10542 -5.80391
ALA_13 -6.56586 0.60967 3.738 -0.02146 0 0 2.66664 -2.73213 -0.1082 -0.38475 -1.82213 -0.28551 0 0 0 0 0 0 0.21731 0 0 0 -0.25 0 2.3386 -0.23976 -2.83959
ALA_14 -4.57016 0.43273 3.27113 -0.02081 0 0 2.02316 -2.03152 -0.03465 -0.11027 -0.89987 -0.26939 0 0 0 0 0 0 -0.04333 0 0 0 -0.11434 0 2.3386 -0.27007 -0.29879
LYS_15 -7.48643 0.88232 6.68154 -0.34386 0.0331 0.14644 3.13364 -3.01541 -0.16891 -0.4313 -4.36231 0.30529 0 0 0 0 -0.42826 0 0.00524 0.94018 2.01224 0 -0.06728 0 -1.6738 -0.32999 -4.16757
LEU_16 -7.16796 0.9849 1.50293 -0.51167 0.46546 0.0817 1.67164 -1.88316 -0.02449 -0.13123 -1.02381 0.1174 0 0 0 0 0 0 0.64101 0.08625 0.06711 0 -0.20304 0 0.72952 -0.39638 -4.99381
GLY_17 -1.95148 0.21758 2.07585 -5e-05 0 0 1.01375 -1.04591 -0.02474 -0.11579 -0.6618 -0.32107 0 0 0 0 0 0 -0.01905 0 0 0 -1.08446 0 1.2108 -0.4485 -1.15488
THR_18 -4.45454 0.33238 3.52499 -0.10309 0.07515 0.0664 1.7297 -1.85443 -0.09557 -0.60881 -1.28632 -0.39313 0 0 0 0 0 0 0.06424 0.0042 0.08652 0 -0.78724 2.28872 -1.425 -0.31908 -3.1549
THR_19 -3.71751 0.11118 3.79288 -0.11067 0.06825 0.07395 1.90223 -1.79664 -0.09065 -0.32809 -1.86619 -0.51641 0 0 0 -0.53862 0 0 -0.0033 0.03144 0.01567 0 -0.43666 2.3008 -1.425 -0.29337 -2.82672
VAL_20 -5.70613 0.79534 1.54401 -0.30159 0.21028 0.0512 1.54877 -1.7186 -0.09085 -0.28277 -0.8309 -0.04675 0 0 0 0 0 0 -0.06207 0.03487 0.00552 0 -0.26904 0 2.085 -0.31695 -3.35065
GLU_21 -4.25444 0.22735 4.79769 -0.45808 0.2269 1.23742 1.69384 -2.12256 -0.15723 -0.63388 -2.44999 -2.37995 0 0 0 0 0 0 0.00342 0 0 3.9507 -0.26779 0 -2.5358 -0.36119 -3.48358
GLU_22 -5.83548 0.49855 6.07693 -0.64361 0.17174 1.06247 2.46793 -2.5457 -0.08713 -0.33583 -1.98578 -0.51843 0 0 0 -0.53862 -0.74456 0 0.06031 0 0 3.23058 -0.16082 0 -2.5358 -0.45044 -2.81369
ALA_23 -6.00278 0.29593 2.50841 -0.02203 0 0 2.15144 -2.23884 -0.06924 -0.42515 -1.64953 -0.28957 0 0 0 0 0 0 -0.02292 0 0 0 -0.36914 0 2.3386 -0.48536 -4.28019
VAL_24 -7.07086 0.93488 2.29695 -0.30353 0.22659 0.05115 2.25521 -2.24782 -0.06785 -0.2075 -1.68957 -0.00923 0 0 0 0 0 0 0.02457 0.05835 -0.01544 0 -0.36569 0 2.085 -0.3113 -4.35609
GLN_25 -5.01734 0.19043 4.22729 -0.65159 0.07753 0.66233 1.97152 -2.09214 -0.05207 -0.31025 -1.96047 -0.23962 0 0 0 0 0 0 0.03576 0.03716 0 2.7878 -0.19096 0 -1.0644 -0.1497 -1.73874
GLN_26 -7.47587 0.73849 5.59325 -0.25755 0.02689 0.17969 3.05179 -2.88804 -0.04748 -0.31114 -2.70211 -0.40048 0 0 0 0 -0.74456 0 0.02528 0.1725 0 2.77165 -0.00625 0 -1.0644 -0.21204 -3.55036
ALA_27 -6.55818 0.70344 2.72389 -0.02156 0 0 2.39185 -2.33926 -0.01792 -0.17755 -2.24982 -0.28032 0 0 0 0 0 0 -0.01629 0 0 0 -0.22873 0 2.3386 -0.28687 -4.01872
LEU_28 -6.10329 0.5012 3.96388 -0.50582 0.4648 0.07699 2.02566 -2.27616 -0.08968 -0.30297 -1.93464 0.14108 0 0 0 0 0 0 0.18342 0.0688 0.22565 0 -0.29021 0 0.72952 -0.37377 -3.49554
TRP_29 -6.3684 0.52133 4.41333 -1.26272 0.07979 0.36183 2.23564 -2.20837 -0.05837 -0.27622 -2.24662 -0.224 0 0 0 0 0 0 0.19714 0.062 0 1.32114 -0.27574 0 3.035 -0.15597 -0.84923
LEU_30 -10.1308 1.21209 1.97896 -0.49288 0.34707 0.07186 2.28332 -2.51181 -0.05969 -0.37239 -1.59207 0.14315 0 0 0 0 0 0 -0.0387 0.25474 0.39196 0 -0.25027 0 0.72952 -0.13601 -8.17198
LYS_31 -7.60332 0.73645 5.79311 -0.40087 0.06322 0.16331 2.8144 -2.80859 -0.03788 -0.14597 -1.76338 0.07857 0 0 0 0 0 0 -0.01131 0.5175 0.93202 0 0.04434 0 -1.6738 -0.01904 -3.32124
THR_32 -3.01551 0.1339 3.36557 -0.20317 0.14263 0.06301 1.18136 -1.55057 -0.06023 -0.26411 -1.1095 -0.24387 0 0 0 0 0 0 0.67445 0 0.01425 0 0.00825 2.44587 -1.425 0.20805 0.36538
LYS_33 -4.44281 0.23824 2.76414 -0.75551 0.28144 0.50014 1.2524 -1.33428 -0.00692 -0.0585 -0.49335 0.02966 0 0 0 0 0 0 0.27983 0.06136 2.08833 0 0.00295 0 -1.6738 -0.01945 -1.28614
LEU_34 -5.66813 0.57755 0.57355 -0.52262 0.49452 0.09078 1.01579 -1.21841 -0.04875 -0.21152 -0.91566 0.07062 0 0 0 0 0 0 -0.01159 0.04528 0.03264 0 -0.1791 0 0.72952 -0.37429 -5.51981
GLY_35 -1.83224 0.10723 1.80337 -5e-05 0 0 0.817 -0.95013 -0.04333 -0.25608 -0.26881 -0.31379 0 0 0 0 0 0 0.29366 0 0 0 -0.66584 0 1.2108 -0.2807 -0.3789
VAL_36 -6.42623 0.93692 1.75843 -0.30097 0.16842 0.04414 1.71892 -1.79415 -0.03555 -0.29329 -1.15891 -0.09654 0 0 0 0 0 0 0.01488 0.00457 0.00076 0 -0.48998 0 2.085 -0.09105 -3.95462
SER_37 -4.66156 0.2642 4.67739 -0.02694 0 0.06937 3.04529 -2.14462 -0.0448 -0.13809 -2.1026 -0.50043 0 0 0 -1.66698 0 0 -0.02562 0.0723 0.09431 0 -0.42603 0.62996 -1.1772 -0.36452 -4.42657
LEU_38 -6.64401 0.56292 2.22066 -0.69681 0.46495 0.17503 1.4681 -1.82287 -0.03514 -0.07934 -0.06335 0.06424 0 0 0 0 0 0 -0.04222 0.01566 1.06011 0 -0.28346 0 0.72952 -0.48866 -3.39467
LEU_39 -6.16892 0.57815 2.80764 -0.5027 0.44936 0.07159 1.62404 -1.88274 -0.03087 -0.08085 -0.79513 0.1656 0 0 0 0 0 0 0.15177 0.0846 0.2184 0 -0.29089 0 0.72952 -0.34159 -3.21302
GLN_40 -7.3172 0.78553 6.48131 -0.25206 0.03114 0.19027 3.95508 -3.03995 -0.08113 -0.35363 -3.24836 -0.32892 0 0 0 -1.66698 -0.71943 0 0.23019 0.06749 0 2.6118 -0.14575 0 -1.0644 -0.28428 -4.14928
ALA_41 -7.2164 0.90076 2.77782 -0.02164 0 0 2.66334 -2.48587 -0.04642 -0.13864 -1.71703 -0.2816 0 0 0 0 0 0 -0.05602 0 0 0 -0.26776 0 2.3386 -0.38408 -3.93495
LEU_42 -10.3122 1.3483 2.2448 -0.49289 0.35361 0.07465 2.55761 -2.60124 -0.04372 -0.11241 -1.87934 0.12461 0 0 0 0 0 0 0.29113 0.17161 0.14378 0 -0.30972 0 0.72952 -0.4051 -8.11696
LEU_43 -8.96714 1.18097 2.85104 -0.72433 0.52649 0.21385 2.34235 -2.4947 -0.05245 -0.17524 -1.996 0.0624 0 0 0 0 0 0 0.08164 0.25659 1.07356 0 -0.29344 0 0.72952 -0.31054 -5.69545
ILE_44 -9.44744 1.47447 1.33732 -0.51107 0.58772 0.07251 2.55983 -2.42797 -0.05554 -0.1593 -1.58288 0.06029 0 0 0 0 0 0 -0.04661 0.04104 0.08156 0 -0.38232 0 1.0317 -0.16421 -7.53092
LEU_45 -9.9757 1.62583 1.26134 -0.50316 0.47792 0.07096 2.45222 -2.47449 -0.07484 -0.17313 -1.17027 0.17909 0 0 0 0 0 0 0.10926 0.15414 0.34763 0 -0.26021 0 0.72952 -0.12358 -7.34747
ALA_46 -6.17206 0.59992 3.23536 -0.02159 0 0 2.22315 -2.4447 -0.05457 -0.18944 -1.81467 -0.27773 0 0 0 0 0 0 0.11235 0 0 0 -0.15936 0 2.3386 -0.28449 -2.90925
ALA_47 -5.94461 0.50833 3.85278 -0.02102 0 0 2.85209 -2.59385 -0.15549 -0.73066 -1.86121 -0.27489 0 0 0 0 0 0 0.1012 0 0 0 -0.21199 0 2.3386 -0.34668 -2.4874
ALA_48 -6.38296 0.45907 4.06653 -0.02098 0 0 2.97412 -2.85789 -0.14377 -0.4289 -1.72016 -0.27907 0 0 0 0 0 0 0.28256 0 0 0 -0.24454 0 2.3386 -0.34092 -2.29831
ALA_49 -4.47971 0.52987 2.81264 -0.02037 0 0 1.58997 -1.95744 -0.04795 -0.15596 -1.12492 -0.26334 0 0 0 0 0 0 0.11204 0 0 0 -0.09963 0 2.3386 -0.25158 -1.01777
ASN_50 -6.26922 0.26949 6.73827 -0.17956 0.03675 0.26883 4.06682 -3.14856 -0.19277 -0.47262 -3.36103 -0.23271 0 0 0 -0.92376 -0.46321 0 -0.04748 0.0035 0 1.36383 0.04823 0 -0.87355 -0.12141 -3.49017
THR_51 -5.4789 0.92403 3.6592 -0.12279 0.04538 0.06844 2.33283 -2.32766 -0.24695 -0.61678 -1.04258 -1.02697 0 0 0 0 0 0 -0.0173 0.08625 -0.00011 0 -0.28487 2.62184 -1.425 -0.30275 -3.15469
GLY_52 -1.83318 0.12359 2.02034 -5e-05 0 0 0.80194 -1.01617 -0.01783 -0.17972 -0.78835 -0.32259 0 0 0 0 0 0 -0.08102 0 0 0 -1.03288 0 1.2108 -0.59747 -1.71259
THR_53 -4.79781 0.4811 4.72455 -0.10442 0.08948 0.06641 2.3314 -2.29383 -0.24105 -1.05282 -2.06604 -0.41364 0 0 0 0 0 0 0.25406 0.09543 0.08651 0 -0.79587 2.29345 -1.425 -0.33073 -3.09882
THR_54 -4.65943 0.57649 3.40541 -0.20631 0.16456 0.06375 2.3895 -1.92804 -0.06946 -0.40811 -2.53027 -0.69481 0 0 0 -1.03446 0 0 0.43297 0.0177 1.70209 0 -0.5501 2.34122 -1.425 0.11859 -2.29373
VAL_55 -5.33477 0.8059 0.82486 -0.29727 0.19947 0.04916 1.44678 -1.47867 -0.04662 -0.17375 -1.16698 -0.00549 0 0 0 -0.35344 0 0 -0.01563 0.02098 -0.0256 0 -0.35785 0 2.085 0.09877 -3.72515
GLU_56 -4.74899 0.39115 4.26828 -0.65073 0.16852 1.07562 2.11004 -2.01335 -0.05609 -0.30049 -1.84357 -0.48624 0 0 0 0 -0.91295 0 -0.04492 0.02103 0 3.32657 -0.24908 0 -2.5358 -0.2952 -2.77619
GLU_57 -6.02137 0.86198 5.73066 -0.21076 0.03499 0.26893 2.38425 -2.55295 -0.0616 -0.53263 -2.22234 -0.44695 0 0 0 -0.68102 0 0 0.05136 0.18457 0 3.22938 -0.23035 0 -2.5358 -0.47104 -3.22068
ALA_58 -5.34613 0.3352 2.88237 -0.02169 0 0 2.0864 -2.21222 -0.07949 -0.39293 -1.6042 -0.28325 0 0 0 0 0 0 -0.04396 0 0 0 -0.30237 0 2.3386 -0.49172 -3.13539
VAL_59 -7.22991 1.02317 2.19278 -0.30346 0.23001 0.05104 2.21267 -2.21415 -0.08198 -0.27869 -1.80233 -0.00231 0 0 0 0 0 0 0.04252 0.08595 -0.01271 0 -0.37471 0 2.085 -0.26842 -4.64552
GLN_60 -5.84204 0.48229 5.66795 -0.26002 0.02833 0.18837 2.56844 -2.54597 -0.03675 -0.27007 -2.90336 -0.38148 0 0 0 0 -0.91295 0 -0.03163 0.01983 0 2.95405 0.02916 0 -1.0644 -0.03202 -2.34225
GLU_61 -5.57898 0.35719 4.76396 -0.2114 0.02339 0.25101 1.98298 -2.35224 -0.05706 -0.5511 -1.90976 -0.47201 0 0 0 0 0 0 -0.03867 0.09427 0 2.91592 -0.2555 0 -2.5358 -0.24718 -3.82098
ALA_62 -6.32767 1.01836 2.69309 -0.02167 0 0 2.44594 -2.30036 -0.01837 -0.2498 -2.3519 -0.28085 0 0 0 0 0 0 -0.04974 0 0 0 -0.20102 0 2.3386 -0.40147 -3.70685
LEU_63 -5.68311 0.34718 3.58553 -0.5067 0.48483 0.07588 1.93772 -2.07054 -0.08017 -0.22197 -2.22043 0.14171 0 0 0 0 0 0 0.14546 0.05251 0.17837 0 -0.29569 0 0.72952 -0.32321 -3.72312
GLN_64 -5.24345 0.44714 5.28325 -0.26218 0.03592 0.20317 2.06479 -2.36761 -0.06912 -0.45928 -2.02129 -0.42379 0 0 0 0 0 0 0.01063 0.10268 0 2.86293 0.02424 0 -1.0644 -0.14325 -1.01963
LEU_65 -8.46801 0.74441 2.09737 -0.70615 0.58199 0.18033 2.13167 -2.25247 -0.04543 -0.31465 -1.78371 0.08228 0 0 0 0 0 0 0.15235 0.05829 0.86934 0 -0.25849 0 0.72952 -0.12143 -6.3228
LYS_66 -8.39063 1.00349 6.39042 -0.48696 0.10221 0.34384 3.04082 -3.06288 -0.14149 -0.36131 -3.05247 0.35974 0 0 0 0 0 0 -0.01379 0.34852 1.7668 0 0.03347 0 -1.6738 -0.09315 -3.88717
THR_67 -3.56408 0.22122 3.85725 -0.20224 0.14028 0.06209 1.41016 -1.76712 -0.05379 -0.27263 -1.16096 -0.20171 0 0 0 0 0 0 0.04803 0 -0.00803 0 -0.02738 2.44587 -1.425 0.09088 -0.40717
LYS_68 -3.79687 0.27706 3.24504 -0.30487 0.02686 0.11521 1.23138 -1.47446 -0.01542 -0.11849 -0.58563 0.09651 0 0 0 0 0 0 -0.05634 0.14699 0.97877 0 -0.0304 0 -1.6738 -0.16646 -2.10493
LEU_69 -5.96862 0.9672 0.50154 -0.5046 0.44376 0.07601 1.02436 -1.31055 -0.03965 -0.14922 -0.52957 0.12896 0 0 0 0 0 0 0.08068 0.01247 0.06934 0 -0.26167 0 0.72952 -0.3547 -5.08476
GLY_70 -1.97757 0.09737 1.93741 -5e-05 0 0 1.07392 -1.01421 -0.04793 -0.14011 -0.50326 -0.30965 0 0 0 0 0 0 0.39388 0 0 0 -1.15562 0 1.2108 -0.10265 -0.53768
VAL_71 -5.674 1.47439 1.15092 -0.29765 0.20759 0.04083 1.41071 -1.52336 -0.08451 -0.30992 -1.40179 0.04536 0 0 0 0 0 0 -0.02181 0 0.00052 0 -0.23562 0 2.085 0.38064 -2.7527
SER_72 -4.30369 0.37876 3.85954 -0.02652 0 0.06809 2.27198 -1.95269 -0.09953 -0.28447 -1.45986 -0.49098 0 0 0 -0.58742 0 0 -0.02301 0.01862 0.08955 0 -0.4273 0.60068 -1.1772 0.07642 -3.46902
LEU_73 -6.79737 0.4239 2.3182 -0.70809 0.54591 0.18106 1.31274 -1.88329 -0.06194 -0.24895 -0.8353 0.08641 0 0 0 0 0 0 -0.00787 0.04264 1.17589 0 -0.30322 0 0.72952 -0.49395 -4.52371
GLU_74 -6.02825 0.41121 5.02298 -0.46394 0.27144 1.26031 2.47878 -2.50932 -0.1157 -0.42686 -2.97453 -2.40731 0 0 0 0 -0.71943 0 -0.04072 0.02827 0 3.94067 -0.28346 0 -2.5358 -0.4859 -5.57756
ALA_75 -6.29332 0.92716 2.62693 -0.02018 0 0 2.14867 -2.33406 -0.09816 -0.36223 -1.03148 -0.26033 0 0 0 -0.58742 0 0 -0.00934 0 0 0 -0.0079 0 2.3386 -0.28629 -3.24936
ALA_76 -6.84563 0.4678 2.47554 -0.02069 0 0 2.27167 -2.30987 -0.04835 -0.18114 -1.65427 -0.26984 0 0 0 0 0 0 -0.03443 0 0 0 -0.16748 0 2.3386 -0.12412 -4.10223
LEU_77 -9.17016 1.47353 2.11777 -0.47173 0.19722 0.0689 2.04687 -2.36472 -0.03069 -0.23407 -1.93127 0.10623 0 0 0 0 0 0 -0.01342 0.78279 0.40362 0 -0.23741 0 0.72952 -0.20231 -6.72933
ALA_78 -5.86555 0.47756 2.7848 -0.0223 0 0 2.41659 -2.24682 -0.0415 -0.29814 -2.24044 -0.28779 0 0 0 0 0 0 0.03018 0 0 0 -0.20815 0 2.3386 -0.33247 -3.49542
ILE_79 -9.45291 1.30606 1.82533 -0.5052 0.51495 0.07099 2.48086 -2.59018 -0.05797 -0.23447 -1.84299 0.07279 0 0 0 0 0 0 -0.04342 0.22143 0.0936 0 -0.4703 0 1.0317 -0.25871 -7.83845
LEU_80 -8.05176 0.89628 2.42354 -0.49432 0.39044 0.06874 1.96803 -2.39718 -0.07707 -0.30903 -1.57347 0.16251 0 0 0 0 0 0 0.14094 0.16086 0.27135 0 -0.27256 0 0.72952 -0.14946 -6.11265
SER_81 -6.91607 0.78226 5.79539 -0.02726 0 0.0694 3.28226 -2.97678 -0.10811 -0.60267 -4.00905 -0.52673 0 0 0 0 -0.3865 0 -0.00206 0.01948 0.77784 0 0.32543 0.60155 -1.1772 -0.04819 -5.127
ALA_82 -6.52253 0.96729 3.08043 -0.02163 0 0 2.31075 -2.48 -0.04759 -0.42841 -2.01446 -0.28439 0 0 0 0 0 0 -0.04986 0 0 0 -0.26701 0 2.3386 -0.1146 -3.53344
ALA_83 -6.22361 0.63548 3.79142 -0.02004 0 0 2.77534 -2.71996 -0.13983 -0.34168 -1.83194 -0.26596 0 0 0 0 0 0 -0.01084 0 0 0 0.03044 0 2.3386 -0.1485 -2.13108
ALA_84 -3.87823 0.53394 2.63677 -0.01936 0 0 1.45653 -1.74015 -0.04895 -0.17361 -1.00553 -0.24884 0 0 0 0 0 0 0.09136 0 0 0 0.03495 0 2.3386 0.12443 0.10192
GLN_85 -5.581 0.67208 3.76462 -0.61267 0.06073 0.6061 1.74672 -1.95722 -0.00963 -0.25313 -1.62383 -0.27472 0 0 0 -0.92376 0 0 -0.04292 0.16409 0 2.5959 -0.17401 0 -1.0644 -0.07043 -2.97748
LEU_86 -6.31852 0.61329 1.34917 -0.70953 0.94496 0.20609 1.29849 -1.67179 -0.02852 -0.17022 -1.00263 -0.0673 0 0 0 0 0 0 -0.04318 0.19294 3.19773 0 -0.14003 0 0.72952 -0.37267 -1.99219
GLY_87 -1.86888 0.2631 2.00787 -5e-05 0 0 0.8717 -1.00938 -0.04196 -0.12128 -0.75896 -0.3151 0 0 0 0 0 0 -0.15983 0 0 0 -1.2132 0 1.2108 -0.46546 -1.60063
THR_88 -5.4336 0.77618 4.29098 -0.10442 0.08559 0.06827 1.76289 -2.22162 -0.12495 -0.61572 -1.57655 -0.42984 0 0 0 0 0 0 0.12145 0.08625 0.07267 0 -0.764 2.31392 -1.425 -0.31148 -3.42898
THR_89 -4.21811 0.14865 4.48873 -0.11057 0.08009 0.07362 2.38185 -2.10413 -0.08896 -0.41751 -2.21372 -0.60656 0 0 0 -0.77381 0 0 -0.02376 0.16994 0.01336 0 -0.50736 2.29111 -1.425 -0.31183 -3.15395
VAL_90 -5.44448 0.69002 1.71046 -0.30261 0.21564 0.05133 1.53845 -1.73265 -0.08641 -0.27065 -1.08018 -0.02711 0 0 0 0 0 0 -0.07057 0.01111 -0.00879 0 -0.25613 0 2.085 -0.30729 -3.28485
GLU_91 -4.40184 0.22528 4.5855 -0.46561 0.26532 1.26289 1.61464 -2.1134 -0.09427 -0.35793 -1.69603 -2.39929 0 0 0 0 0 0 0.17742 0.05205 0 3.96939 -0.24391 0 -2.5358 -0.35786 -2.51343
GLU_92 -6.90608 0.97078 7.46251 -0.33523 0.06631 0.35209 3.11637 -3.08204 -0.11176 -0.47256 -3.59313 -0.45937 0 0 0 -0.77381 -1.02967 0 0.13045 0 0 4.0059 -0.25191 0 -2.5358 -0.49738 -3.94433
ALA_93 -6.36629 0.51517 2.83626 -0.02225 0 0 2.40374 -2.38683 -0.07071 -0.33576 -1.73357 -0.29069 0 0 0 0 0 0 0.13444 0 0 0 -0.28709 0 2.3386 -0.53704 -3.80202
VAL_94 -7.69168 1.24574 2.28998 -0.30421 0.23572 0.05114 2.38147 -2.40213 -0.06968 -0.21263 -1.77283 0.00784 0 0 0 0 0 0 -0.06005 0.15553 -0.00949 0 -0.35613 0 2.085 -0.27973 -4.70614
ASN_95 -5.30948 0.19915 4.88777 -0.17584 0.03633 0.25439 2.09065 -2.43616 -0.04574 -0.19961 -1.61734 -0.20321 0 0 0 0 0 0 0.01337 0.00148 0 1.15038 0.47269 0 -0.87355 0.10349 -1.65122
ARG_96 -7.99737 0.67366 5.92762 -0.62392 0.16425 0.32275 3.07035 -2.89277 -0.06335 -0.33581 -3.57659 0.42987 0 0 0 0 -1.02967 0 -0.00219 0.1725 2.19167 0 -0.03579 0 -1.281 -0.03942 -4.92522
ALA_97 -6.94865 0.80808 2.78309 -0.02202 0 0 2.52627 -2.48644 -0.01874 -0.16699 -2.42511 -0.28558 0 0 0 0 0 0 0.00355 0 0 0 -0.24167 0 2.3386 -0.3815 -4.51711
LEU_98 -6.52818 0.64304 3.91065 -0.49566 0.38302 0.0741 2.0814 -2.34318 -0.07197 -0.29136 -1.83765 0.13372 0 0 0 0 0 0 -0.00912 0.27508 0.25761 0 -0.28039 0 0.72952 -0.40098 -3.77036
ASN_99 -4.97613 0.28964 5.06543 -0.17671 0.03683 0.25693 1.99507 -2.33011 -0.03403 -0.14142 -1.73133 -0.21012 0 0 0 0 0 0 0.20544 0 0 1.17478 0.49413 0 -0.87355 -0.03479 -0.98993
LEU_100 -8.4349 0.98323 2.62913 -0.49959 0.42171 0.07515 2.37177 -2.41974 -0.03889 -0.27082 -1.83559 0.13634 0 0 0 0 0 0 -0.02303 0.1519 0.29703 0 -0.26809 0 0.72952 -0.01094 -6.00581
LYS_101 -8.01881 0.7733 5.91161 -0.41391 0.09187 0.1728 2.94906 -2.87493 -0.06717 -0.23073 -2.03077 0.08707 0 0 0 0 0 0 -0.02286 0.34277 0.91588 0 0.00199 0 -1.6738 0.06306 -4.02357
THR_102 -3.16836 0.23613 3.47281 -0.19741 0.128 0.05902 1.17392 -1.59248 -0.07248 -0.29159 -1.16846 -0.17949 0 0 0 0 0 0 0.41248 0 0.01766 0 -0.01325 2.44587 -1.425 0.3606 0.19798
LYS_103 -3.53692 0.21609 2.87611 -0.30378 0.02663 0.11478 1.12166 -1.32683 -0.00534 -0.07956 -0.41139 0.09276 0 0 0 0 0 0 0.21753 0.04128 0.94128 0 -0.0436 0 -1.6738 -0.06566 -1.79876
LEU_104 -5.88854 1.78892 0.59858 -0.52579 0.57806 0.09202 1.27646 -1.36476 -0.02738 -0.08826 -0.91167 0.07882 0 0 0 0 0 0 0.07815 0 0.02604 0 -0.18689 0 0.72952 -0.53152 -4.27824
GLY_105 -1.88668 0.16414 1.84988 -5e-05 0 0 0.85858 -0.97879 -0.04635 -0.12933 -0.64388 -0.32071 0 0 0 0 0 0 0.29235 0 0 0 -0.70193 0 1.2108 -0.47526 -0.80722
VAL_106 -6.00716 1.51788 1.55711 -0.29606 0.1998 0.04078 1.52789 -1.68669 -0.01671 -0.18154 -0.80169 -0.04346 0 0 0 0 0 0 0.06415 0.01192 -0.00083 0 -0.37355 0 2.085 -0.049 -2.45214
ASP_107 -4.86609 0.34661 5.54347 -0.25115 0.13612 0.84507 2.52713 -2.40283 -0.04177 -0.21885 -4.62077 -0.47996 0 0 0 -0.55227 -0.54739 0 0.41673 0.2283 0 1.41518 -0.40768 0 -2.2837 -0.00573 -5.2196
LEU_108 -7.43086 1.02645 0.90596 -0.69262 1.07971 0.18797 1.21112 -1.73228 -0.03242 -0.10681 -0.1134 0.00359 0 0 0 0 0 0 0.51611 0.25621 2.32581 0 -0.22555 0 0.72952 -0.31722 -2.4087
VAL_109 -6.86185 0.76785 2.50671 -0.30627 0.24268 0.05259 1.54093 -2.19577 -0.04454 -0.13983 -1.22285 -0.05641 0 0 0 0 0 0 0.03014 0.01151 -0.02611 0 -0.35822 0 2.085 -0.19739 -4.17185
THR_110 -7.13285 0.90062 4.15175 -0.20099 0.11781 0.06262 2.79025 -2.59011 -0.07122 -0.15343 -3.48618 -0.09833 0 0 0 -0.55227 -0.54739 0 0.03636 0.29684 0.09785 0 0.09296 2.2904 -1.425 -0.07214 -5.49246
ALA_111 -6.77163 1.05865 2.28056 -0.02029 0 0 2.38996 -2.35652 -0.0978 -0.31802 -1.07679 -0.26648 0 0 0 0 0 0 0.0765 0 0 0 -0.01413 0 2.3386 -0.02304 -2.80045
ALA_112 -6.37601 0.56622 2.79457 -0.02259 0 0 2.27932 -2.33721 -0.02049 -0.14465 -1.90685 -0.29424 0 0 0 0 0 0 0.07439 0 0 0 -0.25435 0 2.3386 -0.29762 -3.60091
LEU_113 -10.0752 2.06559 2.77184 -0.7146 0.60777 0.19247 2.7769 -2.71079 -0.01174 -0.06267 -2.84918 0.06122 0 0 0 0 0 0 -0.00051 0.0006 1.04706 0 -0.28537 0 0.72952 -0.4961 -6.95317
ALA_114 -5.8428 0.64411 2.94921 -0.02238 0 0 2.35292 -2.29501 -0.06153 -0.13886 -1.8014 -0.29038 0 0 0 0 0 0 -0.03954 0 0 0 -0.25018 0 2.3386 -0.47324 -2.93047
LEU_115 -9.21294 1.1017 1.76954 -0.50231 0.45897 0.07016 2.41741 -2.37941 -0.07939 -0.19306 -1.28205 0.177 0 0 0 0 0 0 0.2457 0.19482 0.31976 0 -0.26265 0 0.72952 -0.40223 -6.82947
LEU_116 -9.24794 1.45792 3.57599 -0.49068 0.27971 0.07718 2.45175 -2.80653 -0.08686 -0.32175 -1.61862 0.11171 0 0 0 0 0 0 -0.02086 1.22321 0.21148 0 -0.29017 0 0.72952 -0.27689 -5.04185
THR_117 -8.28432 1.40263 4.62455 -0.20013 0.12361 0.06118 3.19384 -2.95048 -0.0572 -0.49657 -2.48708 -0.11267 0 0 0 0 0 0 0.11752 0.08007 0.00206 0 -0.00596 2.34299 -1.425 -0.10823 -4.1792
ALA_118 -6.51305 0.93367 3.3438 -0.02153 0 0 2.48547 -2.63693 -0.10808 -0.31744 -1.74409 -0.28235 0 0 0 0 0 0 -0.03058 0 0 0 -0.23658 0 2.3386 -0.13339 -2.92248
ALA_119 -4.77395 0.54649 2.41647 -0.01974 0 0 1.63201 -1.86591 -0.01999 -0.0557 -1.21892 -0.25931 0 0 0 0 0 0 0.56664 0 0 0 -0.08365 0 2.3386 -0.23946 -1.03641
LYS_120 -5.36662 0.73925 5.60405 -0.31036 0.02897 0.13332 2.66495 -2.5051 -0.21269 -0.31563 -5.97675 -0.01792 0 0 0 0 -0.5691 0 0.81716 0.22253 0.88507 0 -0.16316 0 -1.6738 -0.24983 -6.26567
LEU_121 -6.36335 0.93183 1.56463 -0.51294 0.50498 0.08697 1.32434 -1.70467 -0.04059 -0.1407 -0.56445 0.09033 0 0 0 0 0 0 0.12002 0.32727 0.0519 0 -0.17782 0 0.72952 -0.43178 -4.20449
GLY_122 -1.79186 0.17823 1.90417 -5e-05 0 0 0.8729 -0.96023 -0.06051 -0.26845 -0.82836 -0.32022 0 0 0 0 0 0 -0.10338 0 0 0 -1.0658 0 1.2108 -0.51961 -1.75238
THR_123 -4.54012 0.32752 3.77271 -0.10365 0.08419 0.06563 1.70381 -1.93874 -0.09619 -0.64902 -1.89388 -0.40054 0 0 0 0 0 0 0.06896 0.05228 0.08223 0 -0.79077 2.28879 -1.425 -0.31696 -3.70875
THR_124 -4.67911 0.2864 5.36995 -0.1112 0.08186 0.07472 3.09282 -2.40707 -0.09003 -0.37123 -2.70559 -0.58356 0 0 0 -1.487 0 0 -0.02291 0.18524 0.01322 0 -0.48493 2.29043 -1.425 -0.26525 -3.23822
VAL_125 -5.76343 0.81781 1.35611 -0.30358 0.22263 0.05146 1.24634 -1.66982 -0.07523 -0.28026 -1.00932 -0.01725 0 0 0 0 0 0 -0.04345 0 -0.01551 0 -0.25105 0 2.085 -0.33493 -3.98448
GLU_126 -4.15477 0.19296 4.42123 -0.46552 0.27635 1.26643 1.46932 -1.97018 -0.11627 -0.65941 -2.03025 -2.39999 0 0 0 0 0 0 -0.04212 0.0542 0 3.96986 -0.24378 0 -2.5358 -0.34788 -3.31562
GLU_127 -5.48237 0.36705 6.36793 -0.20869 0.02926 0.26331 3.05066 -2.66027 -0.10763 -0.6513 -2.30064 -0.42357 0 0 0 -1.487 0 0 -0.0328 0.12504 0 3.47591 -0.15464 0 -2.5358 -0.3927 -2.75826
ALA_128 -5.64512 0.54805 2.66741 -0.02185 0 0 2.10616 -2.20133 -0.06683 -0.38772 -1.58777 -0.28398 0 0 0 0 0 0 -0.02171 0 0 0 -0.23638 0 2.3386 -0.39567 -3.18813
VAL_129 -6.84694 1.48488 2.24768 -0.30856 0.2474 0.05295 2.16793 -2.19851 -0.04211 -0.14112 -1.66418 -0.05322 0 0 0 0 0 0 -0.06115 0.16246 -0.01903 0 -0.36459 0 2.085 -0.25852 -3.50962
GLN_130 -5.37088 0.40528 4.52323 -0.64726 0.07311 0.65159 2.04055 -2.26017 -0.05119 -0.34532 -2.01337 -0.23649 0 0 0 0 0 0 0.02005 0.05978 0 2.91354 -0.12238 0 -1.0644 -0.13713 -1.56147
GLU_131 -6.05981 0.41979 4.99743 -0.33277 0.03865 0.32388 2.05937 -2.47064 -0.06177 -0.51181 -2.05772 -0.50609 0 0 0 0 0 0 0.19063 0.08625 0 4.05803 -0.23032 0 -2.5358 -0.33501 -2.92771
ALA_132 -6.56421 0.61708 2.61585 -0.02231 0 0 2.43996 -2.29953 -0.01913 -0.18358 -2.30126 -0.28935 0 0 0 0 0 0 -0.00241 0 0 0 -0.24678 0 2.3386 -0.47506 -4.39213
LEU_133 -6.74992 0.61743 3.72057 -0.50043 0.47058 0.07584 2.17437 -2.32905 -0.06897 -0.224 -1.99122 0.13919 0 0 0 0 0 0 0.14341 0.25454 0.23964 0 -0.28556 0 0.72952 -0.40904 -3.99311
GLN_134 -5.23393 0.53966 5.2796 -0.26165 0.03314 0.19833 2.15332 -2.36025 -0.0658 -0.40701 -2.19682 -0.40456 0 0 0 0 0 0 0.08678 0.08317 0 2.81443 0.00068 0 -1.0644 -0.20231 -1.00763
LEU_135 -8.53221 1.14489 1.95407 -0.71495 0.58731 0.19347 1.87507 -2.19851 -0.04359 -0.27182 -1.47201 0.07919 0 0 0 0 0 0 0.13543 0.01504 0.86305 0 -0.26198 0 0.72952 -0.17591 -6.09394
LYS_136 -8.37865 1.02286 6.13259 -0.48845 0.10341 0.34391 3.02134 -2.98215 -0.06757 -0.1969 -2.51507 0.34937 0 0 0 0 0 0 -0.01852 0.34982 1.74398 0 0.00833 0 -1.6738 -0.05373 -3.29923
THR_137 -3.45327 0.21767 3.79488 -0.19969 0.13413 0.06048 1.41261 -1.74734 -0.05683 -0.22325 -1.49278 -0.18499 0 0 0 0 0 0 0.39257 0 0.01085 0 -0.02257 2.44587 -1.425 0.20979 -0.12686
LYS_138 -3.92526 0.35941 3.28324 -0.30373 0.02502 0.11237 1.27846 -1.49068 -0.01774 -0.13927 -0.63647 0.10883 0 0 0 0 0 0 -0.00833 0.27007 1.14233 0 -0.0088 0 -1.6738 -0.0438 -1.66817
LEU_139 -5.77165 0.92071 0.05605 -0.52109 0.52334 0.09158 0.71614 -1.23753 -0.04714 -0.13497 -0.57975 0.07811 0 0 0 0 0 0 0.09475 0.03799 0.02696 0 -0.18913 0 0.72952 -0.4762 -5.68231
GLY_140 -1.96374 0.11718 1.92571 -5e-05 0 0 0.93162 -1.01172 -0.05896 -0.2761 -0.70992 -0.31956 0 0 0 0 0 0 0.48831 0 0 0 -0.33702 0 1.2108 -0.27751 -0.28094
VAL_141 -6.5164 1.42052 2.31635 -0.30063 0.20502 0.04283 1.63746 -1.91583 -0.02099 -0.18874 -1.84576 -0.02693 0 0 0 0 0 0 0.07468 0.0052 -0.00171 0 -0.40952 0 2.085 0.12769 -3.31176
SER_142 -4.77335 0.29741 5.18762 -0.03523 2e-05 0.06616 3.1127 -2.24084 -0.04444 -0.18097 -2.83909 -0.25761 0 0 0 -1.24769 -0.73609 0 -0.0254 0.00033 0.08996 0 -0.44052 1.79822 -1.1772 -0.16569 -3.6117
LEU_143 -7.37597 0.7976 1.10987 -0.71104 0.90909 0.18801 1.31567 -1.68158 -0.01945 -0.1731 -0.63402 0.05368 0 0 0 0 0 0 0.34125 0.04223 1.58941 0 -0.31913 0 0.72952 -0.47568 -4.31363
ILE_144 -8.03984 6.08682 2.0589 -0.69888 1.37921 0.11002 2.27766 -2.24604 -0.03443 -0.10118 -1.35611 0.27653 0 0 0 0 0 0 -0.01834 0.56547 1.51257 0 -0.38757 0 1.0317 -0.18458 2.23192
GLU_145 -7.9433 1.05812 6.4166 -0.21033 0.01636 0.29314 3.26281 -2.97627 -0.09079 -0.35786 -3.64459 -0.44241 0 0 0 -1.24769 -0.73609 0 -0.02759 0.82037 0 4.37212 -0.15688 0 -2.5358 -0.1967 -4.32677
ALA_146 -6.83547 0.60548 2.45059 -0.02079 0 0 2.34354 -2.31394 -0.05578 -0.26507 -1.52987 -0.27008 0 0 0 0 0 0 0.00996 0 0 0 -0.067 0 2.3386 -0.2356 -3.84545
LEU_147 -10.194 1.1688 2.7379 -0.49692 0.38504 0.07625 2.63576 -2.73155 -0.0038 -0.05506 -2.02458 0.12725 0 0 0 0 0 0 0.06091 0.41309 0.14845 0 -0.31602 0 0.72952 -0.21517 -7.55411
HIS_D:MP-NE2-connect_148 -9.89946 6.19849 5.59609 -0.40979 0.00616 0.34935 3.27125 -3.40092 -0.02537 -0.19352 -3.46445 -0.20472 0 0 0 0 0 0 0.14265 0.35444 0 2.4527 0.08833 0 0.13443 -0.31778 0.67788
ILE_149 -9.151 1.35933 2.25269 -0.51598 0.67406 0.07465 2.61949 -2.56368 -0.07315 -0.18075 -1.67909 -0.0283 0 0 0 0 0 0 0.01919 0.07408 0.18948 0 -0.37181 0 1.0317 -0.17678 -6.44588
LEU_150 -10.0548 1.60312 1.62943 -0.53448 0.33913 0.07371 2.30911 -2.52343 -0.0515 -0.13521 -1.32139 -0.00256 0 0 0 0 0 0 0.23585 0.07234 3.40829 0 -0.24947 0 0.72952 -0.16945 -4.64176
LEU_151 -8.69729 1.61464 3.99528 -0.50001 0.42677 0.07708 2.65774 -2.81682 -0.07669 -0.30693 -1.92719 0.1337 0 0 0 0 0 0 0.05614 0.41634 0.21102 0 -0.28977 0 0.72952 -0.30666 -4.60312
THR_152 -8.84142 2.08885 4.794 -0.20504 0.14845 0.0639 3.78561 -3.18357 -0.01799 -0.23054 -2.52583 -0.1476 0 0 0 0 0 0 0.27501 0.01777 0.02927 0 0.06015 2.32086 -1.425 -0.1707 -3.16381
ALA_153 -6.76174 0.52708 3.16493 -0.0215 0 0 2.46247 -2.64992 -0.0881 -0.15492 -2.36301 -0.28176 0 0 0 0 0 0 -0.02567 0 0 0 -0.28249 0 2.3386 -0.23486 -4.37089
ALA_154 -4.66973 0.49482 2.27066 -0.02092 0 0 1.60109 -1.84692 -0.01446 -0.04461 -0.80233 -0.27177 0 0 0 0 0 0 -0.01498 0 0 0 -0.13203 0 2.3386 -0.34103 -1.45361
VAL_155 -5.60113 1.28527 1.16269 -0.27804 0.23125 0.03442 1.437 -1.65442 -0.05114 -0.11 -0.47568 0.38001 0 0 0 0 0 0 0.70388 0.00042 0.50998 0 0.21572 0 2.085 -0.07139 -0.19615
LEU_156 -6.72166 1.04831 1.32122 -0.50762 0.5281 0.07842 1.21043 -1.67241 -0.02464 -0.16686 -0.16494 0.13592 0 0 0 0 0 0 -0.0451 0.12902 0.11077 0 -0.30149 0 0.72952 -0.11896 -4.43197
GLY_157 -1.74283 0.11284 1.95507 -5e-05 0 0 1.02916 -0.94954 -0.0588 -0.18962 -0.75838 -0.30969 0 0 0 0 0 0 -0.0509 0 0 0 -1.38912 0 1.2108 -0.25623 -1.39729
THR_158 -4.35945 0.56159 1.99833 -0.18555 0.14415 0.05763 1.45478 -1.45342 -0.03468 -0.31986 -1.19087 -0.79504 0 0 0 -0.34249 0 0 -0.04505 0.07483 0.4706 0 -0.7375 2.2885 -1.425 0.16775 -3.67073
THR_159 -4.05853 0.40168 3.86325 -0.11143 0.06629 0.07591 2.1917 -1.92426 -0.10338 -0.3548 -2.02553 -0.54723 0 0 0 -0.93291 0 0 -0.01469 0.02886 0.01233 0 -0.43671 2.30456 -1.425 0.01607 -2.97381
VAL_160 -6.48586 1.09903 1.78998 -0.30418 0.2059 0.052 1.71754 -1.96066 -0.0871 -0.29902 -1.24881 -0.04993 0 0 0 0 0 0 -0.04749 0.02996 -0.00706 0 -0.24816 0 2.085 -0.34976 -4.10862
GLU_161 -4.82452 0.4586 4.3997 -0.45666 0.22479 1.23127 1.71224 -2.10654 -0.09972 -0.408 -1.78393 -2.42975 0 0 0 0 0 0 0.01864 0 0 3.86079 -0.22665 0 -2.5358 -0.38042 -3.34597
GLU_162 -6.39645 0.40271 6.19714 -0.6292 0.14941 1.02993 2.82742 -2.61602 -0.08144 -0.35473 -2.69038 -0.46758 0 0 0 -0.59042 -0.88574 0 0.30402 0.01141 0 3.2129 -0.21162 0 -2.5358 -0.46846 -3.79289
ALA_163 -6.25155 0.29516 2.31216 -0.02249 0 0 2.21755 -2.24466 -0.04803 -0.1963 -1.73232 -0.29385 0 0 0 0 0 0 0.00658 0 0 0 -0.30337 0 2.3386 -0.5184 -4.44091
VAL_164 -7.87933 1.59751 2.04701 -0.30382 0.23656 0.05095 2.41724 -2.35635 -0.08558 -0.27492 -1.92205 0.0193 0 0 0 0 0 0 -0.02509 0.14284 0.00067 0 -0.34547 0 2.085 -0.27074 -4.86627
TYR_165 -5.75682 0.39885 4.30043 -0.5947 0.24088 0.22414 2.00544 -2.18116 -0.04391 -0.26857 -1.92526 -0.19819 0 0 0 0 0 0 0.05308 0.00156 0 2.84574 0.0408 0 0.96414 -0.05799 0.04846
ARG_166 -7.24005 0.51326 5.46708 -0.42527 0.06969 0.18641 2.65284 -2.6287 -0.04044 -0.21489 -3.1576 0.5185 0 0 0 0 -0.88574 0 -0.03838 0.55717 1.63265 0 -0.03739 0 -1.281 -0.23426 -4.58611
ALA_167 -6.23966 0.50405 2.78811 -0.02141 0 0 2.45326 -2.32526 -0.01699 -0.21605 -2.44584 -0.27765 0 0 0 0 0 0 -0.04871 0 0 0 -0.18179 0 2.3386 -0.3239 -4.01326
LEU_168 -6.04182 0.49384 2.9874 -0.50121 0.45427 0.07403 1.8658 -2.01225 -0.06875 -0.21992 -1.92123 0.14067 0 0 0 0 0 0 -0.00142 0.07279 0.37206 0 -0.23432 0 0.72952 -0.26842 -4.07896
LYS_169 -4.18017 0.15077 4.19858 -0.30382 0.02795 0.11588 1.68792 -1.87089 -0.03892 -0.20614 -1.76341 0.08435 0 0 0 0 0 0 0.08162 0.01564 1.01821 0 -0.04459 0 -1.6738 -0.21613 -2.91694
LEU_170 -8.51873 1.04024 2.03444 -0.70541 0.63165 0.18096 1.97372 -2.23474 -0.06148 -0.35344 -1.73188 0.07317 0 0 0 0 0 0 0.1739 0.09363 0.98984 0 -0.27232 0 0.72952 -0.269 -6.22593
LYS_171 -8.22354 1.05218 6.05276 -0.49284 0.11816 0.3506 2.97376 -2.94145 -0.08651 -0.27164 -2.52103 0.37915 0 0 0 0 0 0 0.02277 0.35752 1.72087 0 0.01796 0 -1.6738 -0.0203 -3.18538
THR_172 -3.21152 0.24842 3.61459 -0.20126 0.13863 0.06144 1.2237 -1.66352 -0.06306 -0.32733 -1.13161 -0.18954 0 0 0 0 0 0 0.1462 0 -0.00193 0 -0.02822 2.44587 -1.425 0.19929 -0.16484
LYS_173 -4.11472 0.22675 3.28093 -0.42161 0.08628 0.18386 1.29862 -1.54427 -0.03001 -0.12247 -0.48077 0.06541 0 0 0 0 0 0 0.42048 0.14761 0.97261 0 0.01641 0 -1.6738 0.08447 -1.60421
LEU_174 -5.95313 0.99995 0.51937 -0.52274 0.471 0.09039 0.76578 -1.24819 -0.06324 -0.16603 -0.4886 0.07387 0 0 0 0 0 0 0.2021 0.06837 0.03006 0 -0.19234 0 0.72952 -0.27499 -4.95882
GLY_175 -1.89056 0.10849 1.86183 -5e-05 0 0 0.92421 -0.97519 -0.06442 -0.24017 -0.65095 -0.31512 0 0 0 0 0 0 0.24387 0 0 0 -0.57318 0 1.2108 -0.32142 -0.68184
VAL_176 -6.4862 1.11109 1.80301 -0.30272 0.20893 0.04356 1.62737 -1.79524 -0.02149 -0.19418 -1.67718 0.00148 0 0 0 0 0 0 -0.0208 0.00227 -0.00226 0 -0.38105 0 2.085 0.06779 -3.93064
SER_177 -4.98925 0.39453 4.87346 -0.0265 0 0.06841 3.09508 -2.22472 -0.03593 -0.1021 -1.96944 -0.53322 0 0 0 -1.73905 0 0 0.03233 0.12383 0.07667 0 -0.46136 0.65822 -1.1772 -0.14661 -4.08287
LEU_178 -6.82271 0.65086 1.52991 -0.71503 0.70579 0.1924 1.48461 -1.6543 -0.01244 -0.0425 -0.50619 0.06428 0 0 0 0 0 0 0.0571 0.00322 1.17885 0 -0.3044 0 0.72952 -0.46149 -3.92254
LEU_179 -8.34044 2.15008 1.59569 -0.49499 0.35096 0.07725 1.58491 -2.05209 -0.02769 -0.08755 -0.62053 0.12174 0 0 0 0 0 0 0.05059 1.1921 0.23217 0 -0.28709 0 0.72952 -0.32855 -4.15393
GLN_180 -8.5121 0.76865 5.73572 -0.24703 0.01574 0.17254 3.36848 -3.1071 -0.07104 -0.26036 -1.92887 -0.27903 0 0 0 -1.73905 0 0 0.10524 0.24597 0 3.15944 -0.02778 0 -1.0644 -0.2339 -3.89886
ALA_181 -6.9815 0.60295 2.52622 -0.02158 0 0 2.43387 -2.40126 -0.03779 -0.0993 -1.49154 -0.28285 0 0 0 0 0 0 0.20805 0 0 0 -0.18726 0 2.3386 -0.22933 -3.62273
ALA_182 -6.20297 0.57387 3.56703 -0.02146 0 0 2.72544 -2.46461 -0.02208 -0.12776 -2.01356 -0.27868 0 0 0 0 0 0 -0.0488 0 0 0 -0.21627 0 2.3386 -0.35066 -2.54191
ALA_183 -6.70315 0.98804 2.43652 -0.02248 0 0 2.51156 -2.34146 -0.01974 -0.06674 -2.01525 -0.29113 0 0 0 0 0 0 0.11337 0 0 0 -0.2095 0 2.3386 -0.46717 -3.74853
ILE_184 -9.38384 1.84576 1.97801 -0.51152 0.57763 0.07333 2.50066 -2.45213 -0.04912 -0.1359 -1.90731 -0.00011 0 0 0 0 0 0 0.17841 0.06685 0.1815 0 -0.34979 0 1.0317 -0.30915 -6.66504
LEU_185 -9.21569 1.21908 1.98213 -0.49912 0.38581 0.07153 2.18315 -2.42225 -0.06282 -0.19497 -1.15582 0.16539 0 0 0 0 0 0 0.30517 0.16815 0.26825 0 -0.27351 0 0.72952 -0.20105 -6.54705
ILE_186 -9.76761 1.45952 3.08169 -0.50968 0.5381 0.07269 2.82827 -2.77207 -0.08528 -0.25588 -1.98559 0.04151 0 0 0 0 0 0 -0.01708 0.12351 0.09081 0 -0.38455 0 1.0317 -0.18541 -6.69536
LEU_187 -10.8508 2.15476 2.65081 -0.71716 0.43526 0.19754 2.79725 -2.78816 -0.03009 -0.40489 -2.02811 0.07679 0 0 0 0 0 0 0.06581 0.22536 0.44374 0 -0.18869 0 0.72952 -0.01002 -7.2411
ALA_188 -6.3024 0.47442 3.77904 -0.02199 0 0 2.61221 -2.6502 -0.07502 -0.23753 -2.41267 -0.29194 0 0 0 0 0 0 0.02926 0 0 0 -0.29687 0 2.3386 -0.18348 -3.23856
ALA_189 -4.51353 0.41118 2.28563 -0.02095 0 0 1.50498 -1.76672 -0.02612 -0.07733 -0.7133 -0.27055 0 0 0 0 0 0 -0.04973 0 0 0 -0.21571 0 2.3386 -0.42604 -1.53961
ARG_190 -6.12005 0.57149 3.91379 -1.22867 0.609 0.77535 2.06549 -2.01095 -0.05914 -0.38341 -0.75849 0.57751 0 0 0 0 0 0 0.09505 0.24171 2.68513 0 -0.15069 0 -1.281 -0.31636 -0.77423
LEU_191 -5.96258 0.72764 1.76111 -0.51089 0.56364 0.07663 1.23576 -1.57215 -0.03628 -0.18741 -0.67973 0.14742 0 0 0 0 0 0 0.27967 0.01431 0.11487 0 -0.28917 0 0.72952 -0.22591 -3.81354
GLY_192 -1.88084 0.13919 2.00618 -5e-05 0 0 1.03564 -1.00896 -0.03434 -0.16312 -0.63279 -0.31071 0 0 0 0 0 0 0.17431 0 0 0 -1.3394 0 1.2108 -0.24312 -1.04721
THR_193 -4.76037 0.62555 3.48178 -0.10209 0.07209 0.06468 1.5977 -1.86789 -0.08241 -0.59449 -1.80203 -0.3719 0 0 0 0 0 0 0.03607 4e-05 0.0941 0 -0.79421 2.28578 -1.425 -0.14735 -3.68995
THR_194 -4.72356 0.19551 4.92542 -0.11128 0.0816 0.07377 3.11216 -2.29916 -0.09291 -0.29957 -2.82704 -0.52872 0 0 0 -1.71655 0 0 0.00202 0.17671 0.01609 0 -0.43581 2.46614 -1.425 -0.25636 -3.66656
VAL_195 -5.27971 0.73544 1.60783 -0.30291 0.21614 0.05163 1.48902 -1.63639 -0.08503 -0.2521 -0.89564 -0.03956 0 0 0 0 0 0 -0.07283 0.06157 0.02711 0 -0.19353 0 2.085 -0.33514 -2.8191
GLU_196 -4.28397 0.21925 4.8144 -0.45787 0.23097 1.23893 1.62931 -2.12961 -0.13893 -0.52849 -1.75236 -2.37394 0 0 0 0 0 0 0.05118 0 0 3.98326 -0.20394 0 -2.5358 -0.34456 -2.58213
GLN_197 -5.94457 0.63274 5.68541 -0.24966 0.02038 0.18043 2.85121 -2.58757 -0.06428 -0.32555 -2.30058 -0.29905 0 0 0 -1.71655 0 0 0.08929 0.12674 0 2.93173 -0.14966 0 -1.0644 -0.37323 -2.55716
ALA_198 -6.3829 0.59276 2.35425 -0.02229 0 0 2.31529 -2.28415 -0.06629 -0.25039 -1.64272 -0.29075 0 0 0 0 0 0 -0.01206 0 0 0 -0.29232 0 2.3386 -0.42993 -4.07291
VAL_199 -6.94115 1.16477 2.04426 -0.30462 0.22964 0.05171 2.24644 -2.17405 -0.07041 -0.20252 -1.80475 -0.02079 0 0 0 0 0 0 -0.03389 0.03449 -0.01725 0 -0.35781 0 2.085 -0.284 -4.35492
GLU_200 -5.58004 0.55999 5.39585 -0.65331 0.19486 1.08826 2.39156 -2.43519 -0.05635 -0.22514 -2.43918 -0.52918 0 0 0 0 -0.67379 0 -0.05128 0 0 3.31862 -0.26761 0 -2.5358 -0.27464 -2.77237
ARG_201 -6.31978 0.48302 4.34484 -0.90367 0.54163 0.56569 2.1291 -2.27043 -0.04755 -0.33033 -1.96387 0.38286 0 0 0 0 0 0 0.11148 0.08625 2.36828 0 -0.03678 0 -1.281 -0.4102 -2.55048
ALA_202 -6.27764 0.43043 2.51322 -0.02131 0 0 2.20488 -2.21077 -0.02063 -0.18186 -2.17521 -0.2772 0 0 0 0 0 0 -0.04285 0 0 0 -0.23535 0 2.3386 -0.37855 -4.33425
LEU_203 -5.91536 0.48273 3.85685 -0.49928 0.42452 0.07426 2.08925 -2.1757 -0.05385 -0.1579 -2.16088 0.14096 0 0 0 0 0 0 0.00026 0.14708 0.26516 0 -0.27827 0 0.72952 -0.37874 -3.4094
GLN_204 -5.67124 0.56303 5.96544 -0.26189 0.03178 0.19809 2.62763 -2.60336 -0.06119 -0.3416 -3.09928 -0.42037 0 0 0 0 -0.67379 0 0.03936 0.11948 0 2.80975 -0.02221 0 -1.0644 -0.21019 -2.07495
LEU_205 -8.61517 1.21423 2.14827 -0.71171 0.56158 0.18895 2.22312 -2.24454 -0.04706 -0.20066 -1.61436 0.06581 0 0 0 0 0 0 0.2702 0.04251 0.85851 0 -0.2633 0 0.72952 -0.18959 -5.58372
LYS_206 -7.62942 0.4932 5.97008 -0.49925 0.11363 0.37747 2.44074 -2.8037 -0.07485 -0.21217 -2.3975 0.37536 0 0 0 0 0 0 0.00069 0.14836 1.78824 0 0.00336 0 -1.6738 -0.11524 -3.69479
THR_207 -3.38634 0.19121 3.76181 -0.20802 0.16994 0.06513 1.46722 -1.72594 -0.06255 -0.28159 -0.54113 -0.24467 0 0 0 0 0 0 -0.01542 0 0.00359 0 -0.00578 2.44587 -1.425 0.01951 0.22782
LYS_208 -3.60606 0.09908 3.27893 -0.42523 0.06129 0.20433 1.43961 -1.51862 -0.03679 -0.10461 -0.95974 -0.03018 0 0 0 0 0 0 -0.0494 0 1.46489 0 -0.02187 0 -1.6738 -0.2161 -2.09429
LEU_209 -5.79259 0.88508 0.88205 -0.51282 0.51561 0.07908 1.12335 -1.34296 -0.00694 -0.02613 -0.58854 0.12446 0 0 0 0 0 0 -0.01978 0.0313 0.06525 0 -0.27728 0 0.72952 -0.3001 -4.43145
GLY:CtermProteinFull_210 -2.22143 0.09121 2.81831 -0.00021 0 0 1.34177 -1.26564 -0.03414 -0.15687 0.29118 0.32626 0 0 0 0 0 0 0 0 0 0 0 0 1.2108 -0.06306 2.33818
HSS:MP-FE1-connect_211 -25.2923 5.9877 -2.15472 -15.9936 6.1872 2.18038 4.54976 -4.00501 -0.20863 -0.6592 -16.1871 0.96516 0 0 0 0 -1.72436 0 0 0 0 0 0 0 0 0 -46.3547
#END_POSE_ENERGIES_TABLE correct_surface_True/034_9_model_4_HMM_fr_HSS_run02_DE_6.pdb
