# Supplementary material for: Design of Heme Enzymes with a Tunable Substrate Binding Pocket Adjacent to an Open Metal Coordination Site
Source: J Am Chem Soc. 2023 Jun 21;145(26):14307–15. doi: 10.1021/jacs.3c02742 (PMC10326885; doi:10.1021/jacs.3c02742)
Supplement: Supplementary file 3 — ja3c02742_si_003.zip [file ja3c02742_si_003.zip › carbene_transferase_design_models/dnHEM1-01_RR.pdb]

HEADER                                            12-JAN-23   XXXX              
EXPDTA    THEORETICAL MODEL                                                     
REMARK 220                                                                      
REMARK 220 EXPERIMENTAL DETAILS                                                 
REMARK 220  EXPERIMENT TYPE                : THEORETICAL MODELLING              
REMARK 220  DATE OF DATA COLLECTION        : 12-JAN-23                          
REMARK 220                                                                      
REMARK 220 REMARK: MODEL GENERATED BY ROSETTA                                   
REMARK 220  VERSION 2020.50+release.1295438                                     
HETNAM     HRR B 211  HRR                                                       
LINK         NE2 HIS A 148                FE1  HRR B 211                  2.42  
ATOM      1  N   VAL A   1       8.021 -32.838  14.640  1.00  0.00           N  
ATOM      2  CA  VAL A   1       6.967 -32.124  13.922  1.00  0.00           C  
ATOM      3  C   VAL A   1       5.585 -32.309  14.544  1.00  0.00           C  
ATOM      4  O   VAL A   1       5.150 -33.429  14.791  1.00  0.00           O  
ATOM      5  CB  VAL A   1       6.922 -32.599  12.457  1.00  0.00           C  
ATOM      6  CG1 VAL A   1       5.774 -31.930  11.716  1.00  0.00           C  
ATOM      7  CG2 VAL A   1       8.250 -32.303  11.777  1.00  0.00           C  
ATOM      8 1H   VAL A   1       8.899 -32.680  14.188  1.00  0.00           H  
ATOM      9 2H   VAL A   1       8.067 -32.506  15.582  1.00  0.00           H  
ATOM     10 3H   VAL A   1       7.819 -33.817  14.642  1.00  0.00           H  
ATOM     11  HA  VAL A   1       7.195 -31.058  13.943  1.00  0.00           H  
ATOM     12  HB  VAL A   1       6.733 -33.671  12.439  1.00  0.00           H  
ATOM     13 1HG1 VAL A   1       5.756 -32.277  10.683  1.00  0.00           H  
ATOM     14 2HG1 VAL A   1       4.831 -32.185  12.200  1.00  0.00           H  
ATOM     15 3HG1 VAL A   1       5.910 -30.848  11.733  1.00  0.00           H  
ATOM     16 1HG2 VAL A   1       8.211 -32.643  10.742  1.00  0.00           H  
ATOM     17 2HG2 VAL A   1       8.439 -31.230  11.800  1.00  0.00           H  
ATOM     18 3HG2 VAL A   1       9.051 -32.826  12.298  1.00  0.00           H  
ATOM     19  N   SER A   2       4.883 -31.207  14.779  1.00  0.00           N  
ATOM     20  CA  SER A   2       3.535 -31.303  15.311  1.00  0.00           C  
ATOM     21  C   SER A   2       2.487 -31.377  14.197  1.00  0.00           C  
ATOM     22  O   SER A   2       2.767 -31.083  13.026  1.00  0.00           O  
ATOM     23  CB  SER A   2       3.251 -30.111  16.206  1.00  0.00           C  
ATOM     24  OG  SER A   2       3.182 -28.928  15.460  1.00  0.00           O  
ATOM     25  H   SER A   2       5.276 -30.297  14.591  1.00  0.00           H  
ATOM     26  HA  SER A   2       3.446 -32.233  15.870  1.00  0.00           H  
ATOM     27 1HB  SER A   2       2.310 -30.268  16.732  1.00  0.00           H  
ATOM     28 2HB  SER A   2       4.035 -30.026  16.956  1.00  0.00           H  
ATOM     29  HG  SER A   2       3.143 -28.214  16.100  1.00  0.00           H  
ATOM     30  N   LEU A   3       1.113 -31.800  14.562  1.00  0.00           N  
ATOM     31  CA  LEU A   3      -0.004 -31.798  13.646  1.00  0.00           C  
ATOM     32  C   LEU A   3      -0.211 -30.398  13.105  1.00  0.00           C  
ATOM     33  O   LEU A   3      -0.495 -30.216  11.933  1.00  0.00           O  
ATOM     34  CB  LEU A   3      -1.279 -32.289  14.343  1.00  0.00           C  
ATOM     35  CG  LEU A   3      -2.551 -32.283  13.486  1.00  0.00           C  
ATOM     36  CD1 LEU A   3      -2.384 -33.249  12.320  1.00  0.00           C  
ATOM     37  CD2 LEU A   3      -3.745 -32.667  14.348  1.00  0.00           C  
ATOM     38  H   LEU A   3       0.965 -32.079  15.523  1.00  0.00           H  
ATOM     39  HA  LEU A   3       0.214 -32.489  12.833  1.00  0.00           H  
ATOM     40 1HB  LEU A   3      -1.116 -33.309  14.686  1.00  0.00           H  
ATOM     41 2HB  LEU A   3      -1.463 -31.660  15.214  1.00  0.00           H  
ATOM     42  HG  LEU A   3      -2.707 -31.286  13.073  1.00  0.00           H  
ATOM     43 1HD1 LEU A   3      -3.288 -33.244  11.712  1.00  0.00           H  
ATOM     44 2HD1 LEU A   3      -1.535 -32.939  11.712  1.00  0.00           H  
ATOM     45 3HD1 LEU A   3      -2.208 -34.253  12.704  1.00  0.00           H  
ATOM     46 1HD2 LEU A   3      -4.650 -32.662  13.739  1.00  0.00           H  
ATOM     47 2HD2 LEU A   3      -3.590 -33.664  14.759  1.00  0.00           H  
ATOM     48 3HD2 LEU A   3      -3.852 -31.951  15.162  1.00  0.00           H  
ATOM     49  N   ASP A   4      -0.176 -29.213  13.986  1.00  0.00           N  
ATOM     50  CA  ASP A   4      -0.376 -27.826  13.613  1.00  0.00           C  
ATOM     51  C   ASP A   4       0.621 -27.343  12.552  1.00  0.00           C  
ATOM     52  O   ASP A   4       0.264 -26.588  11.649  1.00  0.00           O  
ATOM     53  CB  ASP A   4      -0.276 -26.937  14.855  1.00  0.00           C  
ATOM     54  CG  ASP A   4      -1.464 -27.095  15.794  1.00  0.00           C  
ATOM     55  OD1 ASP A   4      -2.439 -27.685  15.393  1.00  0.00           O  
ATOM     56  OD2 ASP A   4      -1.385 -26.625  16.904  1.00  0.00           O  
ATOM     57  H   ASP A   4       0.022 -29.440  14.950  1.00  0.00           H  
ATOM     58  HA  ASP A   4      -1.373 -27.731  13.182  1.00  0.00           H  
ATOM     59 1HB  ASP A   4       0.635 -27.178  15.402  1.00  0.00           H  
ATOM     60 2HB  ASP A   4      -0.210 -25.893  14.551  1.00  0.00           H  
ATOM     61  N   LEU A   5       1.979 -27.773  12.695  1.00  0.00           N  
ATOM     62  CA  LEU A   5       3.008 -27.391  11.724  1.00  0.00           C  
ATOM     63  C   LEU A   5       2.737 -28.053  10.378  1.00  0.00           C  
ATOM     64  O   LEU A   5       2.845 -27.414   9.331  1.00  0.00           O  
ATOM     65  CB  LEU A   5       4.399 -27.791  12.230  1.00  0.00           C  
ATOM     66  CG  LEU A   5       5.573 -27.411  11.319  1.00  0.00           C  
ATOM     67  CD1 LEU A   5       5.594 -25.901  11.120  1.00  0.00           C  
ATOM     68  CD2 LEU A   5       6.875 -27.899  11.937  1.00  0.00           C  
ATOM     69  H   LEU A   5       2.245 -28.305  13.509  1.00  0.00           H  
ATOM     70  HA  LEU A   5       2.981 -26.309  11.601  1.00  0.00           H  
ATOM     71 1HB  LEU A   5       4.566 -27.320  13.198  1.00  0.00           H  
ATOM     72 2HB  LEU A   5       4.422 -28.872  12.367  1.00  0.00           H  
ATOM     73  HG  LEU A   5       5.440 -27.874  10.341  1.00  0.00           H  
ATOM     74 1HD1 LEU A   5       6.428 -25.631  10.472  1.00  0.00           H  
ATOM     75 2HD1 LEU A   5       4.659 -25.582  10.659  1.00  0.00           H  
ATOM     76 3HD1 LEU A   5       5.710 -25.409  12.085  1.00  0.00           H  
ATOM     77 1HD2 LEU A   5       7.709 -27.629  11.289  1.00  0.00           H  
ATOM     78 2HD2 LEU A   5       7.010 -27.435  12.914  1.00  0.00           H  
ATOM     79 3HD2 LEU A   5       6.840 -28.983  12.051  1.00  0.00           H  
ATOM     80  N   ALA A   6       2.395 -29.337  10.412  1.00  0.00           N  
ATOM     81  CA  ALA A   6       2.057 -30.079   9.202  1.00  0.00           C  
ATOM     82  C   ALA A   6       0.869 -29.449   8.481  1.00  0.00           C  
ATOM     83  O   ALA A   6       0.798 -29.470   7.248  1.00  0.00           O  
ATOM     84  CB  ALA A   6       1.749 -31.512   9.539  1.00  0.00           C  
ATOM     85  H   ALA A   6       2.372 -29.811  11.303  1.00  0.00           H  
ATOM     86  HA  ALA A   6       2.917 -30.048   8.532  1.00  0.00           H  
ATOM     87 1HB  ALA A   6       1.497 -32.055   8.628  1.00  0.00           H  
ATOM     88 2HB  ALA A   6       2.621 -31.970  10.006  1.00  0.00           H  
ATOM     89 3HB  ALA A   6       0.906 -31.551  10.230  1.00  0.00           H  
ATOM     90  N   ILE A   7      -0.266 -28.873   9.218  1.00  0.00           N  
ATOM     91  CA  ILE A   7      -1.435 -28.185   8.667  1.00  0.00           C  
ATOM     92  C   ILE A   7      -1.000 -26.899   7.980  1.00  0.00           C  
ATOM     93  O   ILE A   7      -1.433 -26.603   6.866  1.00  0.00           O  
ATOM     94  CB  ILE A   7      -2.467 -27.866   9.764  1.00  0.00           C  
ATOM     95  CG1 ILE A   7      -3.106 -29.154  10.288  1.00  0.00           C  
ATOM     96  CG2 ILE A   7      -3.531 -26.918   9.234  1.00  0.00           C  
ATOM     97  CD1 ILE A   7      -3.875 -28.975  11.577  1.00  0.00           C  
ATOM     98  H   ILE A   7      -0.188 -28.987  10.220  1.00  0.00           H  
ATOM     99  HA  ILE A   7      -1.891 -28.839   7.923  1.00  0.00           H  
ATOM    100  HB  ILE A   7      -1.965 -27.396  10.610  1.00  0.00           H  
ATOM    101 1HG1 ILE A   7      -3.787 -29.554   9.538  1.00  0.00           H  
ATOM    102 2HG1 ILE A   7      -2.331 -29.903  10.457  1.00  0.00           H  
ATOM    103 1HG2 ILE A   7      -4.253 -26.703  10.021  1.00  0.00           H  
ATOM    104 2HG2 ILE A   7      -3.063 -25.990   8.908  1.00  0.00           H  
ATOM    105 3HG2 ILE A   7      -4.043 -27.381   8.390  1.00  0.00           H  
ATOM    106 1HD1 ILE A   7      -4.298 -29.931  11.885  1.00  0.00           H  
ATOM    107 2HD1 ILE A   7      -3.203 -28.608  12.354  1.00  0.00           H  
ATOM    108 3HD1 ILE A   7      -4.679 -28.256  11.424  1.00  0.00           H  
ATOM    109  N   VAL A   8      -0.146 -26.138   8.649  1.00  0.00           N  
ATOM    110  CA  VAL A   8       0.299 -24.878   8.070  1.00  0.00           C  
ATOM    111  C   VAL A   8       1.058 -25.157   6.759  1.00  0.00           C  
ATOM    112  O   VAL A   8       0.832 -24.495   5.747  1.00  0.00           O  
ATOM    113  CB  VAL A   8       1.209 -24.121   9.056  1.00  0.00           C  
ATOM    114  CG1 VAL A   8       1.869 -22.934   8.368  1.00  0.00           C  
ATOM    115  CG2 VAL A   8       0.401 -23.665  10.261  1.00  0.00           C  
ATOM    116  H   VAL A   8       0.204 -26.414   9.553  1.00  0.00           H  
ATOM    117  HA  VAL A   8      -0.576 -24.269   7.850  1.00  0.00           H  
ATOM    118  HB  VAL A   8       2.008 -24.787   9.383  1.00  0.00           H  
ATOM    119 1HG1 VAL A   8       2.508 -22.411   9.080  1.00  0.00           H  
ATOM    120 2HG1 VAL A   8       2.471 -23.287   7.531  1.00  0.00           H  
ATOM    121 3HG1 VAL A   8       1.101 -22.253   8.003  1.00  0.00           H  
ATOM    122 1HG2 VAL A   8       1.051 -23.132  10.954  1.00  0.00           H  
ATOM    123 2HG2 VAL A   8      -0.401 -23.004   9.932  1.00  0.00           H  
ATOM    124 3HG2 VAL A   8      -0.027 -24.534  10.761  1.00  0.00           H  
ATOM    125  N   ILE A   9       1.971 -26.150   6.779  1.00  0.00           N  
ATOM    126  CA  ILE A   9       2.797 -26.447   5.612  1.00  0.00           C  
ATOM    127  C   ILE A   9       1.943 -26.816   4.390  1.00  0.00           C  
ATOM    128  O   ILE A   9       2.207 -26.345   3.273  1.00  0.00           O  
ATOM    129  CB  ILE A   9       3.777 -27.593   5.920  1.00  0.00           C  
ATOM    130  CG1 ILE A   9       4.822 -27.142   6.943  1.00  0.00           C  
ATOM    131  CG2 ILE A   9       4.451 -28.074   4.644  1.00  0.00           C  
ATOM    132  CD1 ILE A   9       5.609 -28.278   7.555  1.00  0.00           C  
ATOM    133  H   ILE A   9       2.105 -26.683   7.625  1.00  0.00           H  
ATOM    134  HA  ILE A   9       3.339 -25.545   5.334  1.00  0.00           H  
ATOM    135  HB  ILE A   9       3.235 -28.425   6.369  1.00  0.00           H  
ATOM    136 1HG1 ILE A   9       5.524 -26.457   6.469  1.00  0.00           H  
ATOM    137 2HG1 ILE A   9       4.330 -26.596   7.749  1.00  0.00           H  
ATOM    138 1HG2 ILE A   9       5.141 -28.884   4.880  1.00  0.00           H  
ATOM    139 2HG2 ILE A   9       3.695 -28.433   3.947  1.00  0.00           H  
ATOM    140 3HG2 ILE A   9       5.001 -27.250   4.189  1.00  0.00           H  
ATOM    141 1HD1 ILE A   9       6.328 -27.879   8.271  1.00  0.00           H  
ATOM    142 2HD1 ILE A   9       4.927 -28.958   8.067  1.00  0.00           H  
ATOM    143 3HD1 ILE A   9       6.139 -28.817   6.771  1.00  0.00           H  
ATOM    144  N   LEU A  10       0.822 -27.728   4.545  1.00  0.00           N  
ATOM    145  CA  LEU A  10      -0.088 -28.078   3.462  1.00  0.00           C  
ATOM    146  C   LEU A  10      -0.897 -26.855   2.978  1.00  0.00           C  
ATOM    147  O   LEU A  10      -1.198 -26.711   1.781  1.00  0.00           O  
ATOM    148  CB  LEU A  10      -1.043 -29.185   3.928  1.00  0.00           C  
ATOM    149  CG  LEU A  10      -0.408 -30.567   4.136  1.00  0.00           C  
ATOM    150  CD1 LEU A  10      -1.377 -31.460   4.898  1.00  0.00           C  
ATOM    151  CD2 LEU A  10      -0.054 -31.171   2.785  1.00  0.00           C  
ATOM    152  H   LEU A  10       0.700 -28.156   5.452  1.00  0.00           H  
ATOM    153  HA  LEU A  10       0.502 -28.421   2.613  1.00  0.00           H  
ATOM    154 1HB  LEU A  10      -1.493 -28.882   4.872  1.00  0.00           H  
ATOM    155 2HB  LEU A  10      -1.837 -29.293   3.189  1.00  0.00           H  
ATOM    156  HG  LEU A  10       0.495 -30.465   4.736  1.00  0.00           H  
ATOM    157 1HD1 LEU A  10      -0.926 -32.442   5.046  1.00  0.00           H  
ATOM    158 2HD1 LEU A  10      -1.598 -31.014   5.868  1.00  0.00           H  
ATOM    159 3HD1 LEU A  10      -2.299 -31.567   4.328  1.00  0.00           H  
ATOM    160 1HD2 LEU A  10       0.397 -32.152   2.933  1.00  0.00           H  
ATOM    161 2HD2 LEU A  10      -0.958 -31.274   2.184  1.00  0.00           H  
ATOM    162 3HD2 LEU A  10       0.652 -30.520   2.269  1.00  0.00           H  
ATOM    163  N   ILE A  11      -1.425 -25.851   3.953  1.00  0.00           N  
ATOM    164  CA  ILE A  11      -2.148 -24.658   3.555  1.00  0.00           C  
ATOM    165  C   ILE A  11      -1.247 -23.720   2.768  1.00  0.00           C  
ATOM    166  O   ILE A  11      -1.672 -23.113   1.784  1.00  0.00           O  
ATOM    167  CB  ILE A  11      -2.717 -23.923   4.783  1.00  0.00           C  
ATOM    168  CG1 ILE A  11      -3.828 -24.751   5.434  1.00  0.00           C  
ATOM    169  CG2 ILE A  11      -3.234 -22.549   4.388  1.00  0.00           C  
ATOM    170  CD1 ILE A  11      -4.253 -24.242   6.792  1.00  0.00           C  
ATOM    171  H   ILE A  11      -1.246 -26.015   4.933  1.00  0.00           H  
ATOM    172  HA  ILE A  11      -2.970 -24.961   2.906  1.00  0.00           H  
ATOM    173  HB  ILE A  11      -1.933 -23.805   5.531  1.00  0.00           H  
ATOM    174 1HG1 ILE A  11      -4.702 -24.761   4.784  1.00  0.00           H  
ATOM    175 2HG1 ILE A  11      -3.494 -25.783   5.547  1.00  0.00           H  
ATOM    176 1HG2 ILE A  11      -3.633 -22.044   5.268  1.00  0.00           H  
ATOM    177 2HG2 ILE A  11      -2.419 -21.960   3.970  1.00  0.00           H  
ATOM    178 3HG2 ILE A  11      -4.023 -22.657   3.644  1.00  0.00           H  
ATOM    179 1HD1 ILE A  11      -5.043 -24.880   7.189  1.00  0.00           H  
ATOM    180 2HD1 ILE A  11      -3.399 -24.257   7.470  1.00  0.00           H  
ATOM    181 3HD1 ILE A  11      -4.624 -23.222   6.698  1.00  0.00           H  
ATOM    182  N   VAL A  12       0.143 -23.453   3.224  1.00  0.00           N  
ATOM    183  CA  VAL A  12       1.144 -22.629   2.530  1.00  0.00           C  
ATOM    184  C   VAL A  12       1.474 -23.143   1.129  1.00  0.00           C  
ATOM    185  O   VAL A  12       1.603 -22.365   0.186  1.00  0.00           O  
ATOM    186  CB  VAL A  12       2.442 -22.574   3.357  1.00  0.00           C  
ATOM    187  CG1 VAL A  12       3.571 -21.967   2.537  1.00  0.00           C  
ATOM    188  CG2 VAL A  12       2.211 -21.776   4.631  1.00  0.00           C  
ATOM    189  H   VAL A  12       0.387 -23.887   4.102  1.00  0.00           H  
ATOM    190  HA  VAL A  12       0.732 -21.626   2.411  1.00  0.00           H  
ATOM    191  HB  VAL A  12       2.742 -23.590   3.613  1.00  0.00           H  
ATOM    192 1HG1 VAL A  12       4.481 -21.936   3.137  1.00  0.00           H  
ATOM    193 2HG1 VAL A  12       3.742 -22.574   1.649  1.00  0.00           H  
ATOM    194 3HG1 VAL A  12       3.299 -20.954   2.238  1.00  0.00           H  
ATOM    195 1HG2 VAL A  12       3.133 -21.742   5.211  1.00  0.00           H  
ATOM    196 2HG2 VAL A  12       1.906 -20.761   4.375  1.00  0.00           H  
ATOM    197 3HG2 VAL A  12       1.429 -22.252   5.222  1.00  0.00           H  
ATOM    198  N   ALA A  13       1.666 -24.555   0.898  1.00  0.00           N  
ATOM    199  CA  ALA A  13       1.823 -25.111  -0.440  1.00  0.00           C  
ATOM    200  C   ALA A  13       0.621 -24.844  -1.329  1.00  0.00           C  
ATOM    201  O   ALA A  13       0.777 -24.533  -2.518  1.00  0.00           O  
ATOM    202  CB  ALA A  13       2.064 -26.605  -0.366  1.00  0.00           C  
ATOM    203  H   ALA A  13       1.703 -25.174   1.695  1.00  0.00           H  
ATOM    204  HA  ALA A  13       2.690 -24.636  -0.902  1.00  0.00           H  
ATOM    205 1HB  ALA A  13       2.180 -27.005  -1.373  1.00  0.00           H  
ATOM    206 2HB  ALA A  13       2.970 -26.798   0.209  1.00  0.00           H  
ATOM    207 3HB  ALA A  13       1.216 -27.085   0.121  1.00  0.00           H  
ATOM    208  N   ALA A  14      -0.664 -24.980  -0.753  1.00  0.00           N  
ATOM    209  CA  ALA A  14      -1.876 -24.688  -1.529  1.00  0.00           C  
ATOM    210  C   ALA A  14      -1.917 -23.220  -1.931  1.00  0.00           C  
ATOM    211  O   ALA A  14      -2.393 -22.875  -3.014  1.00  0.00           O  
ATOM    212  CB  ALA A  14      -3.118 -25.059  -0.731  1.00  0.00           C  
ATOM    213  H   ALA A  14      -0.755 -25.282   0.205  1.00  0.00           H  
ATOM    214  HA  ALA A  14      -1.849 -25.287  -2.439  1.00  0.00           H  
ATOM    215 1HB  ALA A  14      -4.008 -24.837  -1.320  1.00  0.00           H  
ATOM    216 2HB  ALA A  14      -3.094 -26.124  -0.496  1.00  0.00           H  
ATOM    217 3HB  ALA A  14      -3.141 -24.485   0.192  1.00  0.00           H  
ATOM    218  N   LYS A  15      -1.492 -22.204  -1.012  1.00  0.00           N  
ATOM    219  CA  LYS A  15      -1.444 -20.775  -1.261  1.00  0.00           C  
ATOM    220  C   LYS A  15      -0.319 -20.411  -2.237  1.00  0.00           C  
ATOM    221  O   LYS A  15      -0.489 -19.534  -3.086  1.00  0.00           O  
ATOM    222  CB  LYS A  15      -1.269 -20.017   0.056  1.00  0.00           C  
ATOM    223  CG  LYS A  15      -2.508 -20.001   0.942  1.00  0.00           C  
ATOM    224  CD  LYS A  15      -2.227 -19.318   2.272  1.00  0.00           C  
ATOM    225  CE  LYS A  15      -2.195 -17.805   2.124  1.00  0.00           C  
ATOM    226  NZ  LYS A  15      -3.556 -17.235   1.927  1.00  0.00           N  
ATOM    227  H   LYS A  15      -1.270 -22.551  -0.090  1.00  0.00           H  
ATOM    228  HA  LYS A  15      -2.385 -20.474  -1.722  1.00  0.00           H  
ATOM    229 1HB  LYS A  15      -0.455 -20.463   0.628  1.00  0.00           H  
ATOM    230 2HB  LYS A  15      -0.994 -18.983  -0.153  1.00  0.00           H  
ATOM    231 1HG  LYS A  15      -3.313 -19.468   0.433  1.00  0.00           H  
ATOM    232 2HG  LYS A  15      -2.834 -21.023   1.129  1.00  0.00           H  
ATOM    233 1HD  LYS A  15      -3.002 -19.588   2.991  1.00  0.00           H  
ATOM    234 2HD  LYS A  15      -1.265 -19.656   2.659  1.00  0.00           H  
ATOM    235 1HE  LYS A  15      -1.754 -17.361   3.015  1.00  0.00           H  
ATOM    236 2HE  LYS A  15      -1.576 -17.536   1.267  1.00  0.00           H  
ATOM    237 1HZ  LYS A  15      -3.491 -16.232   1.832  1.00  0.00           H  
ATOM    238 2HZ  LYS A  15      -3.967 -17.627   1.091  1.00  0.00           H  
ATOM    239 3HZ  LYS A  15      -4.134 -17.461   2.724  1.00  0.00           H  
ATOM    240  N   LEU A  16       0.827 -21.075  -2.126  1.00  0.00           N  
ATOM    241  CA  LEU A  16       1.895 -20.842  -3.091  1.00  0.00           C  
ATOM    242  C   LEU A  16       1.539 -21.403  -4.457  1.00  0.00           C  
ATOM    243  O   LEU A  16       1.935 -20.859  -5.491  1.00  0.00           O  
ATOM    244  CB  LEU A  16       3.203 -21.476  -2.600  1.00  0.00           C  
ATOM    245  CG  LEU A  16       3.842 -20.815  -1.372  1.00  0.00           C  
ATOM    246  CD1 LEU A  16       4.969 -21.694  -0.850  1.00  0.00           C  
ATOM    247  CD2 LEU A  16       4.357 -19.433  -1.750  1.00  0.00           C  
ATOM    248  H   LEU A  16       0.973 -21.743  -1.382  1.00  0.00           H  
ATOM    249  HA  LEU A  16       2.008 -19.767  -3.230  1.00  0.00           H  
ATOM    250 1HB  LEU A  16       3.011 -22.518  -2.353  1.00  0.00           H  
ATOM    251 2HB  LEU A  16       3.930 -21.444  -3.412  1.00  0.00           H  
ATOM    252  HG  LEU A  16       3.097 -20.721  -0.581  1.00  0.00           H  
ATOM    253 1HD1 LEU A  16       5.422 -21.225   0.023  1.00  0.00           H  
ATOM    254 2HD1 LEU A  16       4.567 -22.669  -0.569  1.00  0.00           H  
ATOM    255 3HD1 LEU A  16       5.722 -21.821  -1.627  1.00  0.00           H  
ATOM    256 1HD2 LEU A  16       4.810 -18.963  -0.877  1.00  0.00           H  
ATOM    257 2HD2 LEU A  16       5.102 -19.527  -2.540  1.00  0.00           H  
ATOM    258 3HD2 LEU A  16       3.528 -18.820  -2.104  1.00  0.00           H  
ATOM    259  N   GLY A  17       0.756 -22.608  -4.539  1.00  0.00           N  
ATOM    260  CA  GLY A  17       0.412 -23.293  -5.768  1.00  0.00           C  
ATOM    261  C   GLY A  17       1.492 -24.285  -6.164  1.00  0.00           C  
ATOM    262  O   GLY A  17       1.717 -24.518  -7.342  1.00  0.00           O  
ATOM    263  H   GLY A  17       0.413 -22.974  -3.660  1.00  0.00           H  
ATOM    264 1HA  GLY A  17      -0.537 -23.813  -5.641  1.00  0.00           H  
ATOM    265 2HA  GLY A  17       0.275 -22.563  -6.564  1.00  0.00           H  
ATOM    266  N   THR A  18       2.165 -24.861  -5.175  1.00  0.00           N  
ATOM    267  CA  THR A  18       3.268 -25.779  -5.419  1.00  0.00           C  
ATOM    268  C   THR A  18       3.087 -27.038  -4.579  1.00  0.00           C  
ATOM    269  O   THR A  18       2.043 -27.228  -3.961  1.00  0.00           O  
ATOM    270  CB  THR A  18       4.626 -25.125  -5.103  1.00  0.00           C  
ATOM    271  OG1 THR A  18       5.686 -25.965  -5.577  1.00  0.00           O  
ATOM    272  CG2 THR A  18       4.781 -24.915  -3.605  1.00  0.00           C  
ATOM    273  H   THR A  18       1.900 -24.653  -4.224  1.00  0.00           H  
ATOM    274  HA  THR A  18       3.300 -26.007  -6.485  1.00  0.00           H  
ATOM    275  HB  THR A  18       4.691 -24.161  -5.608  1.00  0.00           H  
ATOM    276  HG1 THR A  18       6.488 -25.445  -5.671  1.00  0.00           H  
ATOM    277 1HG2 THR A  18       5.746 -24.452  -3.400  1.00  0.00           H  
ATOM    278 2HG2 THR A  18       3.983 -24.267  -3.243  1.00  0.00           H  
ATOM    279 3HG2 THR A  18       4.726 -25.877  -3.096  1.00  0.00           H  
ATOM    280  N   THR A  19       4.106 -27.889  -4.546  1.00  0.00           N  
ATOM    281  CA  THR A  19       4.003 -29.174  -3.856  1.00  0.00           C  
ATOM    282  C   THR A  19       4.274 -28.961  -2.365  1.00  0.00           C  
ATOM    283  O   THR A  19       4.795 -27.915  -1.976  1.00  0.00           O  
ATOM    284  CB  THR A  19       4.985 -30.211  -4.433  1.00  0.00           C  
ATOM    285  OG1 THR A  19       6.331 -29.786  -4.188  1.00  0.00           O  
ATOM    286  CG2 THR A  19       4.772 -30.371  -5.930  1.00  0.00           C  
ATOM    287  H   THR A  19       4.970 -27.646  -5.006  1.00  0.00           H  
ATOM    288  HA  THR A  19       3.012 -29.587  -4.040  1.00  0.00           H  
ATOM    289  HB  THR A  19       4.826 -31.172  -3.945  1.00  0.00           H  
ATOM    290  HG1 THR A  19       6.933 -30.510  -4.377  1.00  0.00           H  
ATOM    291 1HG2 THR A  19       5.473 -31.107  -6.321  1.00  0.00           H  
ATOM    292 2HG2 THR A  19       3.752 -30.704  -6.120  1.00  0.00           H  
ATOM    293 3HG2 THR A  19       4.937 -29.415  -6.426  1.00  0.00           H  
ATOM    294  N   VAL A  20       3.960 -29.941  -1.525  1.00  0.00           N  
ATOM    295  CA  VAL A  20       4.226 -29.764  -0.098  1.00  0.00           C  
ATOM    296  C   VAL A  20       5.729 -29.787   0.229  1.00  0.00           C  
ATOM    297  O   VAL A  20       6.182 -29.102   1.157  1.00  0.00           O  
ATOM    298  CB  VAL A  20       3.516 -30.870   0.704  1.00  0.00           C  
ATOM    299  CG1 VAL A  20       4.250 -32.194   0.548  1.00  0.00           C  
ATOM    300  CG2 VAL A  20       3.428 -30.472   2.170  1.00  0.00           C  
ATOM    301  H   VAL A  20       3.539 -30.802  -1.844  1.00  0.00           H  
ATOM    302  HA  VAL A  20       3.914 -28.758   0.192  1.00  0.00           H  
ATOM    303  HB  VAL A  20       2.512 -31.010   0.304  1.00  0.00           H  
ATOM    304 1HG1 VAL A  20       3.734 -32.965   1.122  1.00  0.00           H  
ATOM    305 2HG1 VAL A  20       4.269 -32.478  -0.504  1.00  0.00           H  
ATOM    306 3HG1 VAL A  20       5.270 -32.091   0.917  1.00  0.00           H  
ATOM    307 1HG2 VAL A  20       2.925 -31.258   2.731  1.00  0.00           H  
ATOM    308 2HG2 VAL A  20       4.432 -30.326   2.568  1.00  0.00           H  
ATOM    309 3HG2 VAL A  20       2.863 -29.544   2.260  1.00  0.00           H  
ATOM    310  N   GLU A  21       6.501 -30.552  -0.543  1.00  0.00           N  
ATOM    311  CA  GLU A  21       7.951 -30.592  -0.367  1.00  0.00           C  
ATOM    312  C   GLU A  21       8.549 -29.252  -0.735  1.00  0.00           C  
ATOM    313  O   GLU A  21       9.545 -28.842  -0.155  1.00  0.00           O  
ATOM    314  CB  GLU A  21       8.577 -31.697  -1.221  1.00  0.00           C  
ATOM    315  CG  GLU A  21       8.194 -33.109  -0.802  1.00  0.00           C  
ATOM    316  CD  GLU A  21       6.844 -33.526  -1.316  1.00  0.00           C  
ATOM    317  OE1 GLU A  21       6.221 -32.746  -1.995  1.00  0.00           O  
ATOM    318  OE2 GLU A  21       6.436 -34.627  -1.030  1.00  0.00           O  
ATOM    319  H   GLU A  21       6.076 -31.118  -1.263  1.00  0.00           H  
ATOM    320  HA  GLU A  21       8.166 -30.777   0.687  1.00  0.00           H  
ATOM    321 1HB  GLU A  21       8.279 -31.565  -2.262  1.00  0.00           H  
ATOM    322 2HB  GLU A  21       9.663 -31.618  -1.179  1.00  0.00           H  
ATOM    323 1HG  GLU A  21       8.944 -33.805  -1.177  1.00  0.00           H  
ATOM    324 2HG  GLU A  21       8.197 -33.167   0.286  1.00  0.00           H  
ATOM    325  N   GLU A  22       8.042 -28.634  -1.760  1.00  0.00           N  
ATOM    326  CA  GLU A  22       8.627 -27.353  -2.133  1.00  0.00           C  
ATOM    327  C   GLU A  22       8.358 -26.306  -1.058  1.00  0.00           C  
ATOM    328  O   GLU A  22       9.240 -25.516  -0.713  1.00  0.00           O  
ATOM    329  CB  GLU A  22       8.070 -26.879  -3.477  1.00  0.00           C  
ATOM    330  CG  GLU A  22       8.629 -25.546  -3.955  1.00  0.00           C  
ATOM    331  CD  GLU A  22      10.102 -25.600  -4.247  1.00  0.00           C  
ATOM    332  OE1 GLU A  22      10.621 -26.682  -4.391  1.00  0.00           O  
ATOM    333  OE2 GLU A  22      10.710 -24.559  -4.328  1.00  0.00           O  
ATOM    334  H   GLU A  22       7.269 -28.998  -2.299  1.00  0.00           H  
ATOM    335  HA  GLU A  22       9.709 -27.475  -2.202  1.00  0.00           H  
ATOM    336 1HB  GLU A  22       8.284 -27.624  -4.243  1.00  0.00           H  
ATOM    337 2HB  GLU A  22       6.986 -26.781  -3.407  1.00  0.00           H  
ATOM    338 1HG  GLU A  22       8.101 -25.246  -4.859  1.00  0.00           H  
ATOM    339 2HG  GLU A  22       8.443 -24.791  -3.191  1.00  0.00           H  
ATOM    340  N   ALA A  23       7.149 -26.316  -0.505  1.00  0.00           N  
ATOM    341  CA  ALA A  23       6.834 -25.372   0.557  1.00  0.00           C  
ATOM    342  C   ALA A  23       7.797 -25.556   1.726  1.00  0.00           C  
ATOM    343  O   ALA A  23       8.198 -24.587   2.372  1.00  0.00           O  
ATOM    344  CB  ALA A  23       5.395 -25.522   1.001  1.00  0.00           C  
ATOM    345  H   ALA A  23       6.440 -26.969  -0.809  1.00  0.00           H  
ATOM    346  HA  ALA A  23       6.975 -24.362   0.166  1.00  0.00           H  
ATOM    347 1HB  ALA A  23       5.183 -24.806   1.797  1.00  0.00           H  
ATOM    348 2HB  ALA A  23       4.732 -25.335   0.158  1.00  0.00           H  
ATOM    349 3HB  ALA A  23       5.235 -26.534   1.372  1.00  0.00           H  
ATOM    350  N   VAL A  24       8.214 -26.891   2.096  1.00  0.00           N  
ATOM    351  CA  VAL A  24       9.182 -27.099   3.172  1.00  0.00           C  
ATOM    352  C   VAL A  24      10.569 -26.614   2.773  1.00  0.00           C  
ATOM    353  O   VAL A  24      11.256 -25.945   3.567  1.00  0.00           O  
ATOM    354  CB  VAL A  24       9.254 -28.592   3.545  1.00  0.00           C  
ATOM    355  CG1 VAL A  24      10.373 -28.837   4.547  1.00  0.00           C  
ATOM    356  CG2 VAL A  24       7.917 -29.050   4.107  1.00  0.00           C  
ATOM    357  H   VAL A  24       7.823 -27.693   1.620  1.00  0.00           H  
ATOM    358  HA  VAL A  24       8.887 -26.493   4.028  1.00  0.00           H  
ATOM    359  HB  VAL A  24       9.491 -29.169   2.651  1.00  0.00           H  
ATOM    360 1HG1 VAL A  24      10.410 -29.897   4.799  1.00  0.00           H  
ATOM    361 2HG1 VAL A  24      11.325 -28.535   4.110  1.00  0.00           H  
ATOM    362 3HG1 VAL A  24      10.186 -28.256   5.450  1.00  0.00           H  
ATOM    363 1HG2 VAL A  24       7.975 -30.107   4.368  1.00  0.00           H  
ATOM    364 2HG2 VAL A  24       7.678 -28.469   4.997  1.00  0.00           H  
ATOM    365 3HG2 VAL A  24       7.139 -28.904   3.358  1.00  0.00           H  
ATOM    366  N   GLU A  25      10.967 -26.925   1.539  1.00  0.00           N  
ATOM    367  CA  GLU A  25      12.278 -26.540   1.059  1.00  0.00           C  
ATOM    368  C   GLU A  25      12.415 -25.023   1.086  1.00  0.00           C  
ATOM    369  O   GLU A  25      13.463 -24.491   1.452  1.00  0.00           O  
ATOM    370  CB  GLU A  25      12.510 -27.070  -0.358  1.00  0.00           C  
ATOM    371  CG  GLU A  25      13.884 -26.752  -0.930  1.00  0.00           C  
ATOM    372  CD  GLU A  25      14.999 -27.438  -0.191  1.00  0.00           C  
ATOM    373  OE1 GLU A  25      14.730 -28.391   0.500  1.00  0.00           O  
ATOM    374  OE2 GLU A  25      16.122 -27.009  -0.317  1.00  0.00           O  
ATOM    375  H   GLU A  25      10.349 -27.437   0.925  1.00  0.00           H  
ATOM    376  HA  GLU A  25      13.029 -26.972   1.721  1.00  0.00           H  
ATOM    377 1HB  GLU A  25      12.386 -28.153  -0.366  1.00  0.00           H  
ATOM    378 2HB  GLU A  25      11.762 -26.649  -1.030  1.00  0.00           H  
ATOM    379 1HG  GLU A  25      13.912 -27.062  -1.975  1.00  0.00           H  
ATOM    380 2HG  GLU A  25      14.041 -25.675  -0.896  1.00  0.00           H  
ATOM    381  N   GLN A  26      11.356 -24.325   0.698  1.00  0.00           N  
ATOM    382  CA  GLN A  26      11.391 -22.873   0.699  1.00  0.00           C  
ATOM    383  C   GLN A  26      11.452 -22.328   2.132  1.00  0.00           C  
ATOM    384  O   GLN A  26      12.162 -21.361   2.409  1.00  0.00           O  
ATOM    385  CB  GLN A  26      10.168 -22.311  -0.031  1.00  0.00           C  
ATOM    386  CG  GLN A  26      10.165 -22.567  -1.528  1.00  0.00           C  
ATOM    387  CD  GLN A  26       8.967 -21.944  -2.220  1.00  0.00           C  
ATOM    388  OE1 GLN A  26       8.123 -21.311  -1.579  1.00  0.00           O  
ATOM    389  NE2 GLN A  26       8.886 -22.120  -3.533  1.00  0.00           N  
ATOM    390  H   GLN A  26      10.515 -24.797   0.398  1.00  0.00           H  
ATOM    391  HA  GLN A  26      12.290 -22.548   0.174  1.00  0.00           H  
ATOM    392 1HB  GLN A  26       9.262 -22.749   0.387  1.00  0.00           H  
ATOM    393 2HB  GLN A  26      10.114 -21.234   0.126  1.00  0.00           H  
ATOM    394 1HG  GLN A  26      11.070 -22.139  -1.961  1.00  0.00           H  
ATOM    395 2HG  GLN A  26      10.140 -23.642  -1.703  1.00  0.00           H  
ATOM    396 1HE2 GLN A  26       8.117 -21.732  -4.044  1.00  0.00           H  
ATOM    397 2HE2 GLN A  26       9.592 -22.640  -4.014  1.00  0.00           H  
ATOM    398  N   ALA A  27      10.671 -22.984   3.071  1.00  0.00           N  
ATOM    399  CA  ALA A  27      10.752 -22.620   4.473  1.00  0.00           C  
ATOM    400  C   ALA A  27      12.154 -22.827   5.044  1.00  0.00           C  
ATOM    401  O   ALA A  27      12.602 -22.039   5.876  1.00  0.00           O  
ATOM    402  CB  ALA A  27       9.711 -23.361   5.286  1.00  0.00           C  
ATOM    403  H   ALA A  27      10.027 -23.706   2.786  1.00  0.00           H  
ATOM    404  HA  ALA A  27      10.561 -21.551   4.558  1.00  0.00           H  
ATOM    405 1HB  ALA A  27       9.792 -23.070   6.333  1.00  0.00           H  
ATOM    406 2HB  ALA A  27       8.717 -23.113   4.916  1.00  0.00           H  
ATOM    407 3HB  ALA A  27       9.875 -24.434   5.194  1.00  0.00           H  
ATOM    408  N   LEU A  28      12.973 -23.993   4.660  1.00  0.00           N  
ATOM    409  CA  LEU A  28      14.378 -24.259   5.022  1.00  0.00           C  
ATOM    410  C   LEU A  28      15.357 -23.224   4.466  1.00  0.00           C  
ATOM    411  O   LEU A  28      16.355 -22.885   5.105  1.00  0.00           O  
ATOM    412  CB  LEU A  28      14.786 -25.650   4.522  1.00  0.00           C  
ATOM    413  CG  LEU A  28      14.177 -26.835   5.283  1.00  0.00           C  
ATOM    414  CD1 LEU A  28      14.357 -28.109   4.468  1.00  0.00           C  
ATOM    415  CD2 LEU A  28      14.842 -26.960   6.646  1.00  0.00           C  
ATOM    416  H   LEU A  28      12.485 -24.651   4.073  1.00  0.00           H  
ATOM    417  HA  LEU A  28      14.472 -24.209   6.106  1.00  0.00           H  
ATOM    418 1HB  LEU A  28      14.495 -25.744   3.478  1.00  0.00           H  
ATOM    419 2HB  LEU A  28      15.870 -25.738   4.585  1.00  0.00           H  
ATOM    420  HG  LEU A  28      13.107 -26.672   5.414  1.00  0.00           H  
ATOM    421 1HD1 LEU A  28      13.924 -28.951   5.009  1.00  0.00           H  
ATOM    422 2HD1 LEU A  28      13.855 -27.999   3.507  1.00  0.00           H  
ATOM    423 3HD1 LEU A  28      15.419 -28.290   4.306  1.00  0.00           H  
ATOM    424 1HD2 LEU A  28      14.408 -27.802   7.187  1.00  0.00           H  
ATOM    425 2HD2 LEU A  28      15.911 -27.124   6.516  1.00  0.00           H  
ATOM    426 3HD2 LEU A  28      14.681 -26.043   7.214  1.00  0.00           H  
ATOM    427  N   TRP A  29      15.131 -22.646   3.093  1.00  0.00           N  
ATOM    428  CA  TRP A  29      15.899 -21.552   2.520  1.00  0.00           C  
ATOM    429  C   TRP A  29      15.747 -20.257   3.330  1.00  0.00           C  
ATOM    430  O   TRP A  29      16.733 -19.593   3.650  1.00  0.00           O  
ATOM    431  CB  TRP A  29      15.463 -21.308   1.074  1.00  0.00           C  
ATOM    432  CG  TRP A  29      16.315 -20.308   0.352  1.00  0.00           C  
ATOM    433  CD1 TRP A  29      17.470 -20.559  -0.325  1.00  0.00           C  
ATOM    434  CD2 TRP A  29      16.081 -18.884   0.231  1.00  0.00           C  
ATOM    435  NE1 TRP A  29      17.970 -19.395  -0.856  1.00  0.00           N  
ATOM    436  CE2 TRP A  29      17.131 -18.361  -0.526  1.00  0.00           C  
ATOM    437  CE3 TRP A  29      15.078 -18.025   0.698  1.00  0.00           C  
ATOM    438  CZ2 TRP A  29      17.215 -17.011  -0.831  1.00  0.00           C  
ATOM    439  CZ3 TRP A  29      15.161 -16.671   0.391  1.00  0.00           C  
ATOM    440  CH2 TRP A  29      16.202 -16.179  -0.354  1.00  0.00           C  
ATOM    441  H   TRP A  29      14.393 -23.067   2.547  1.00  0.00           H  
ATOM    442  HA  TRP A  29      16.953 -21.829   2.525  1.00  0.00           H  
ATOM    443 1HB  TRP A  29      15.495 -22.247   0.521  1.00  0.00           H  
ATOM    444 2HB  TRP A  29      14.432 -20.954   1.059  1.00  0.00           H  
ATOM    445  HD1 TRP A  29      17.930 -21.540  -0.430  1.00  0.00           H  
ATOM    446  HE1 TRP A  29      18.817 -19.313  -1.399  1.00  0.00           H  
ATOM    447  HE3 TRP A  29      14.248 -18.412   1.289  1.00  0.00           H  
ATOM    448  HZ2 TRP A  29      18.034 -16.600  -1.422  1.00  0.00           H  
ATOM    449  HZ3 TRP A  29      14.377 -16.010   0.759  1.00  0.00           H  
ATOM    450  HH2 TRP A  29      16.237 -15.112  -0.577  1.00  0.00           H  
ATOM    451  N   LEU A  30      14.507 -19.891   3.665  1.00  0.00           N  
ATOM    452  CA  LEU A  30      14.269 -18.675   4.433  1.00  0.00           C  
ATOM    453  C   LEU A  30      14.890 -18.834   5.810  1.00  0.00           C  
ATOM    454  O   LEU A  30      15.542 -17.932   6.312  1.00  0.00           O  
ATOM    455  CB  LEU A  30      12.767 -18.389   4.559  1.00  0.00           C  
ATOM    456  CG  LEU A  30      12.073 -17.905   3.280  1.00  0.00           C  
ATOM    457  CD1 LEU A  30      10.564 -18.018   3.447  1.00  0.00           C  
ATOM    458  CD2 LEU A  30      12.485 -16.471   2.989  1.00  0.00           C  
ATOM    459  H   LEU A  30      13.720 -20.459   3.387  1.00  0.00           H  
ATOM    460  HA  LEU A  30      14.712 -17.836   3.900  1.00  0.00           H  
ATOM    461 1HB  LEU A  30      12.267 -19.301   4.883  1.00  0.00           H  
ATOM    462 2HB  LEU A  30      12.620 -17.627   5.324  1.00  0.00           H  
ATOM    463  HG  LEU A  30      12.365 -18.542   2.445  1.00  0.00           H  
ATOM    464 1HD1 LEU A  30      10.070 -17.675   2.537  1.00  0.00           H  
ATOM    465 2HD1 LEU A  30      10.294 -19.059   3.634  1.00  0.00           H  
ATOM    466 3HD1 LEU A  30      10.243 -17.402   4.288  1.00  0.00           H  
ATOM    467 1HD2 LEU A  30      11.992 -16.126   2.080  1.00  0.00           H  
ATOM    468 2HD2 LEU A  30      12.192 -15.832   3.824  1.00  0.00           H  
ATOM    469 3HD2 LEU A  30      13.566 -16.423   2.856  1.00  0.00           H  
ATOM    470  N   LYS A  31      14.665 -19.997   6.409  1.00  0.00           N  
ATOM    471  CA  LYS A  31      15.194 -20.327   7.729  1.00  0.00           C  
ATOM    472  C   LYS A  31      16.687 -20.056   7.772  1.00  0.00           C  
ATOM    473  O   LYS A  31      17.181 -19.348   8.644  1.00  0.00           O  
ATOM    474  CB  LYS A  31      14.907 -21.788   8.082  1.00  0.00           C  
ATOM    475  CG  LYS A  31      15.652 -22.295   9.310  1.00  0.00           C  
ATOM    476  CD  LYS A  31      15.203 -23.699   9.687  1.00  0.00           C  
ATOM    477  CE  LYS A  31      15.826 -24.146  11.001  1.00  0.00           C  
ATOM    478  NZ  LYS A  31      17.290 -24.377  10.873  1.00  0.00           N  
ATOM    479  H   LYS A  31      14.100 -20.676   5.920  1.00  0.00           H  
ATOM    480  HA  LYS A  31      14.667 -19.728   8.471  1.00  0.00           H  
ATOM    481 1HB  LYS A  31      13.839 -21.918   8.260  1.00  0.00           H  
ATOM    482 2HB  LYS A  31      15.178 -22.425   7.240  1.00  0.00           H  
ATOM    483 1HG  LYS A  31      16.723 -22.308   9.107  1.00  0.00           H  
ATOM    484 2HG  LYS A  31      15.467 -21.627  10.149  1.00  0.00           H  
ATOM    485 1HD  LYS A  31      14.116 -23.721   9.784  1.00  0.00           H  
ATOM    486 2HD  LYS A  31      15.493 -24.398   8.902  1.00  0.00           H  
ATOM    487 1HE  LYS A  31      15.656 -23.386  11.762  1.00  0.00           H  
ATOM    488 2HE  LYS A  31      15.353 -25.071  11.332  1.00  0.00           H  
ATOM    489 1HZ  LYS A  31      17.665 -24.671  11.763  1.00  0.00           H  
ATOM    490 2HZ  LYS A  31      17.459 -25.094  10.183  1.00  0.00           H  
ATOM    491 3HZ  LYS A  31      17.742 -23.521  10.586  1.00  0.00           H  
ATOM    492  N   THR A  32      17.395 -20.628   6.807  1.00  0.00           N  
ATOM    493  CA  THR A  32      18.845 -20.574   6.769  1.00  0.00           C  
ATOM    494  C   THR A  32      19.322 -19.142   6.581  1.00  0.00           C  
ATOM    495  O   THR A  32      20.223 -18.696   7.281  1.00  0.00           O  
ATOM    496  CB  THR A  32      19.408 -21.463   5.645  1.00  0.00           C  
ATOM    497  OG1 THR A  32      19.017 -22.825   5.869  1.00  0.00           O  
ATOM    498  CG2 THR A  32      20.925 -21.376   5.604  1.00  0.00           C  
ATOM    499  H   THR A  32      16.903 -21.120   6.076  1.00  0.00           H  
ATOM    500  HA  THR A  32      19.231 -20.958   7.713  1.00  0.00           H  
ATOM    501  HB  THR A  32      19.005 -21.136   4.687  1.00  0.00           H  
ATOM    502  HG1 THR A  32      18.087 -22.929   5.653  1.00  0.00           H  
ATOM    503 1HG2 THR A  32      21.305 -22.010   4.803  1.00  0.00           H  
ATOM    504 2HG2 THR A  32      21.225 -20.344   5.423  1.00  0.00           H  
ATOM    505 3HG2 THR A  32      21.335 -21.710   6.556  1.00  0.00           H  
ATOM    506  N   LYS A  33      18.695 -18.438   5.638  1.00  0.00           N  
ATOM    507  CA  LYS A  33      19.081 -17.082   5.251  1.00  0.00           C  
ATOM    508  C   LYS A  33      18.712 -16.019   6.287  1.00  0.00           C  
ATOM    509  O   LYS A  33      19.428 -15.026   6.439  1.00  0.00           O  
ATOM    510  CB  LYS A  33      18.442 -16.727   3.906  1.00  0.00           C  
ATOM    511  CG  LYS A  33      18.981 -17.522   2.724  1.00  0.00           C  
ATOM    512  CD  LYS A  33      20.413 -17.123   2.398  1.00  0.00           C  
ATOM    513  CE  LYS A  33      20.895 -17.789   1.117  1.00  0.00           C  
ATOM    514  NZ  LYS A  33      22.313 -17.451   0.814  1.00  0.00           N  
ATOM    515  H   LYS A  33      17.913 -18.879   5.178  1.00  0.00           H  
ATOM    516  HA  LYS A  33      20.167 -17.041   5.163  1.00  0.00           H  
ATOM    517 1HB  LYS A  33      17.366 -16.896   3.959  1.00  0.00           H  
ATOM    518 2HB  LYS A  33      18.598 -15.669   3.697  1.00  0.00           H  
ATOM    519 1HG  LYS A  33      18.955 -18.587   2.960  1.00  0.00           H  
ATOM    520 2HG  LYS A  33      18.356 -17.345   1.851  1.00  0.00           H  
ATOM    521 1HD  LYS A  33      20.470 -16.040   2.278  1.00  0.00           H  
ATOM    522 2HD  LYS A  33      21.069 -17.416   3.217  1.00  0.00           H  
ATOM    523 1HE  LYS A  33      20.806 -18.870   1.215  1.00  0.00           H  
ATOM    524 2HE  LYS A  33      20.272 -17.469   0.282  1.00  0.00           H  
ATOM    525 1HZ  LYS A  33      22.593 -17.911  -0.040  1.00  0.00           H  
ATOM    526 2HZ  LYS A  33      22.405 -16.451   0.703  1.00  0.00           H  
ATOM    527 3HZ  LYS A  33      22.903 -17.761   1.572  1.00  0.00           H  
ATOM    528  N   LEU A  34      17.539 -16.121   7.070  1.00  0.00           N  
ATOM    529  CA  LEU A  34      17.001 -15.156   8.033  1.00  0.00           C  
ATOM    530  C   LEU A  34      17.375 -15.443   9.490  1.00  0.00           C  
ATOM    531  O   LEU A  34      17.435 -14.529  10.310  1.00  0.00           O  
ATOM    532  CB  LEU A  34      15.473 -15.117   7.910  1.00  0.00           C  
ATOM    533  CG  LEU A  34      14.914 -14.146   6.860  1.00  0.00           C  
ATOM    534  CD1 LEU A  34      15.297 -14.630   5.467  1.00  0.00           C  
ATOM    535  CD2 LEU A  34      13.404 -14.049   7.010  1.00  0.00           C  
ATOM    536  H   LEU A  34      17.026 -16.972   6.888  1.00  0.00           H  
ATOM    537  HA  LEU A  34      17.419 -14.174   7.808  1.00  0.00           H  
ATOM    538 1HB  LEU A  34      15.118 -16.114   7.658  1.00  0.00           H  
ATOM    539 2HB  LEU A  34      15.053 -14.836   8.875  1.00  0.00           H  
ATOM    540  HG  LEU A  34      15.358 -13.161   7.004  1.00  0.00           H  
ATOM    541 1HD1 LEU A  34      14.901 -13.940   4.721  1.00  0.00           H  
ATOM    542 2HD1 LEU A  34      16.383 -14.670   5.381  1.00  0.00           H  
ATOM    543 3HD1 LEU A  34      14.881 -15.622   5.300  1.00  0.00           H  
ATOM    544 1HD2 LEU A  34      13.008 -13.358   6.265  1.00  0.00           H  
ATOM    545 2HD2 LEU A  34      12.960 -15.034   6.865  1.00  0.00           H  
ATOM    546 3HD2 LEU A  34      13.160 -13.685   8.008  1.00  0.00           H  
ATOM    547  N   GLY A  35      17.618 -16.706   9.814  1.00  0.00           N  
ATOM    548  CA  GLY A  35      17.821 -17.098  11.198  1.00  0.00           C  
ATOM    549  C   GLY A  35      16.516 -17.244  11.966  1.00  0.00           C  
ATOM    550  O   GLY A  35      16.427 -16.903  13.147  1.00  0.00           O  
ATOM    551  H   GLY A  35      17.666 -17.412   9.092  1.00  0.00           H  
ATOM    552 1HA  GLY A  35      18.360 -18.045  11.234  1.00  0.00           H  
ATOM    553 2HA  GLY A  35      18.444 -16.355  11.697  1.00  0.00           H  
ATOM    554  N   VAL A  36      15.490 -17.755  11.295  1.00  0.00           N  
ATOM    555  CA  VAL A  36      14.171 -17.845  11.913  1.00  0.00           C  
ATOM    556  C   VAL A  36      13.635 -19.274  11.864  1.00  0.00           C  
ATOM    557  O   VAL A  36      14.168 -20.123  11.143  1.00  0.00           O  
ATOM    558  CB  VAL A  36      13.183 -16.903  11.200  1.00  0.00           C  
ATOM    559  CG1 VAL A  36      13.644 -15.458  11.320  1.00  0.00           C  
ATOM    560  CG2 VAL A  36      13.044 -17.306   9.741  1.00  0.00           C  
ATOM    561  H   VAL A  36      15.613 -18.087  10.349  1.00  0.00           H  
ATOM    562  HA  VAL A  36      14.265 -17.588  12.968  1.00  0.00           H  
ATOM    563  HB  VAL A  36      12.212 -16.972  11.690  1.00  0.00           H  
ATOM    564 1HG1 VAL A  36      12.934 -14.806  10.811  1.00  0.00           H  
ATOM    565 2HG1 VAL A  36      13.701 -15.180  12.372  1.00  0.00           H  
ATOM    566 3HG1 VAL A  36      14.626 -15.351  10.861  1.00  0.00           H  
ATOM    567 1HG2 VAL A  36      12.343 -16.636   9.243  1.00  0.00           H  
ATOM    568 2HG2 VAL A  36      14.016 -17.242   9.251  1.00  0.00           H  
ATOM    569 3HG2 VAL A  36      12.674 -18.329   9.679  1.00  0.00           H  
ATOM    570  N   SER A  37      12.587 -19.544  12.632  1.00  0.00           N  
ATOM    571  CA  SER A  37      12.014 -20.886  12.648  1.00  0.00           C  
ATOM    572  C   SER A  37      11.277 -21.192  11.344  1.00  0.00           C  
ATOM    573  O   SER A  37      10.983 -20.286  10.554  1.00  0.00           O  
ATOM    574  CB  SER A  37      11.067 -21.031  13.822  1.00  0.00           C  
ATOM    575  OG  SER A  37       9.920 -20.246  13.642  1.00  0.00           O  
ATOM    576  H   SER A  37      12.175 -18.827  13.211  1.00  0.00           H  
ATOM    577  HA  SER A  37      12.828 -21.605  12.751  1.00  0.00           H  
ATOM    578 1HB  SER A  37      10.781 -22.077  13.931  1.00  0.00           H  
ATOM    579 2HB  SER A  37      11.574 -20.733  14.738  1.00  0.00           H  
ATOM    580  HG  SER A  37       9.458 -20.256  14.485  1.00  0.00           H  
ATOM    581  N   LEU A  38      10.997 -22.471  11.119  1.00  0.00           N  
ATOM    582  CA  LEU A  38      10.251 -22.886   9.943  1.00  0.00           C  
ATOM    583  C   LEU A  38       8.861 -22.250   9.991  1.00  0.00           C  
ATOM    584  O   LEU A  38       8.301 -21.874   8.959  1.00  0.00           O  
ATOM    585  CB  LEU A  38      10.138 -24.415   9.881  1.00  0.00           C  
ATOM    586  CG  LEU A  38      11.437 -25.165   9.562  1.00  0.00           C  
ATOM    587  CD1 LEU A  38      11.225 -26.659   9.771  1.00  0.00           C  
ATOM    588  CD2 LEU A  38      11.859 -24.867   8.131  1.00  0.00           C  
ATOM    589  H   LEU A  38      11.307 -23.172  11.776  1.00  0.00           H  
ATOM    590  HA  LEU A  38      10.790 -22.554   9.056  1.00  0.00           H  
ATOM    591 1HB  LEU A  38       9.774 -24.775  10.841  1.00  0.00           H  
ATOM    592 2HB  LEU A  38       9.407 -24.679   9.117  1.00  0.00           H  
ATOM    593  HG  LEU A  38      12.222 -24.842  10.247  1.00  0.00           H  
ATOM    594 1HD1 LEU A  38      12.149 -27.193   9.545  1.00  0.00           H  
ATOM    595 2HD1 LEU A  38      10.944 -26.845  10.807  1.00  0.00           H  
ATOM    596 3HD1 LEU A  38      10.433 -27.009   9.109  1.00  0.00           H  
ATOM    597 1HD2 LEU A  38      12.784 -25.400   7.906  1.00  0.00           H  
ATOM    598 2HD2 LEU A  38      11.075 -25.192   7.445  1.00  0.00           H  
ATOM    599 3HD2 LEU A  38      12.021 -23.794   8.015  1.00  0.00           H  
ATOM    600  N   PHE A  39       8.176 -22.152  11.250  1.00  0.00           N  
ATOM    601  CA  PHE A  39       6.895 -21.482  11.443  1.00  0.00           C  
ATOM    602  C   PHE A  39       6.904 -20.018  10.995  1.00  0.00           C  
ATOM    603  O   PHE A  39       5.938 -19.534  10.406  1.00  0.00           O  
ATOM    604  CB  PHE A  39       6.490 -21.556  12.916  1.00  0.00           C  
ATOM    605  CG  PHE A  39       5.155 -20.934  13.210  1.00  0.00           C  
ATOM    606  CD1 PHE A  39       3.979 -21.603  12.902  1.00  0.00           C  
ATOM    607  CD2 PHE A  39       5.071 -19.679  13.794  1.00  0.00           C  
ATOM    608  CE1 PHE A  39       2.750 -21.031  13.171  1.00  0.00           C  
ATOM    609  CE2 PHE A  39       3.844 -19.106  14.066  1.00  0.00           C  
ATOM    610  CZ  PHE A  39       2.682 -19.783  13.754  1.00  0.00           C  
ATOM    611  H   PHE A  39       8.641 -22.564  12.045  1.00  0.00           H  
ATOM    612  HA  PHE A  39       6.150 -21.995  10.835  1.00  0.00           H  
ATOM    613 1HB  PHE A  39       6.457 -22.598  13.232  1.00  0.00           H  
ATOM    614 2HB  PHE A  39       7.241 -21.054  13.525  1.00  0.00           H  
ATOM    615  HD1 PHE A  39       4.033 -22.590  12.443  1.00  0.00           H  
ATOM    616  HD2 PHE A  39       5.989 -19.144  14.040  1.00  0.00           H  
ATOM    617  HE1 PHE A  39       1.834 -21.567  12.924  1.00  0.00           H  
ATOM    618  HE2 PHE A  39       3.792 -18.119  14.526  1.00  0.00           H  
ATOM    619  HZ  PHE A  39       1.714 -19.331  13.965  1.00  0.00           H  
ATOM    620  N   GLN A  40       7.974 -19.196  11.378  1.00  0.00           N  
ATOM    621  CA  GLN A  40       8.167 -17.827  10.917  1.00  0.00           C  
ATOM    622  C   GLN A  40       8.380 -17.735   9.401  1.00  0.00           C  
ATOM    623  O   GLN A  40       7.920 -16.784   8.756  1.00  0.00           O  
ATOM    624  CB  GLN A  40       9.357 -17.196  11.646  1.00  0.00           C  
ATOM    625  CG  GLN A  40       9.110 -16.923  13.119  1.00  0.00           C  
ATOM    626  CD  GLN A  40      10.349 -16.411  13.828  1.00  0.00           C  
ATOM    627  OE1 GLN A  40      11.334 -17.135  13.988  1.00  0.00           O  
ATOM    628  NE2 GLN A  40      10.305 -15.154  14.259  1.00  0.00           N  
ATOM    629  H   GLN A  40       8.643 -19.596  12.021  1.00  0.00           H  
ATOM    630  HA  GLN A  40       7.248 -17.269  11.102  1.00  0.00           H  
ATOM    631 1HB  GLN A  40      10.223 -17.853  11.565  1.00  0.00           H  
ATOM    632 2HB  GLN A  40       9.616 -16.253  11.167  1.00  0.00           H  
ATOM    633 1HG  GLN A  40       8.327 -16.170  13.213  1.00  0.00           H  
ATOM    634 2HG  GLN A  40       8.798 -17.849  13.602  1.00  0.00           H  
ATOM    635 1HE2 GLN A  40      11.093 -14.761  14.734  1.00  0.00           H  
ATOM    636 2HE2 GLN A  40       9.486 -14.601  14.109  1.00  0.00           H  
ATOM    637  N   ALA A  41       9.180 -18.706   8.791  1.00  0.00           N  
ATOM    638  CA  ALA A  41       9.379 -18.841   7.349  1.00  0.00           C  
ATOM    639  C   ALA A  41       8.096 -19.198   6.597  1.00  0.00           C  
ATOM    640  O   ALA A  41       7.883 -18.734   5.477  1.00  0.00           O  
ATOM    641  CB  ALA A  41      10.466 -19.873   7.054  1.00  0.00           C  
ATOM    642  H   ALA A  41       9.687 -19.312   9.419  1.00  0.00           H  
ATOM    643  HA  ALA A  41       9.697 -17.873   6.959  1.00  0.00           H  
ATOM    644 1HB  ALA A  41      10.603 -19.960   5.976  1.00  0.00           H  
ATOM    645 2HB  ALA A  41      11.403 -19.554   7.514  1.00  0.00           H  
ATOM    646 3HB  ALA A  41      10.171 -20.838   7.464  1.00  0.00           H  
ATOM    647  N   LEU A  42       7.153 -20.134   7.147  1.00  0.00           N  
ATOM    648  CA  LEU A  42       5.894 -20.547   6.532  1.00  0.00           C  
ATOM    649  C   LEU A  42       4.977 -19.338   6.492  1.00  0.00           C  
ATOM    650  O   LEU A  42       4.188 -19.178   5.563  1.00  0.00           O  
ATOM    651  CB  LEU A  42       5.239 -21.690   7.317  1.00  0.00           C  
ATOM    652  CG  LEU A  42       5.936 -23.053   7.212  1.00  0.00           C  
ATOM    653  CD1 LEU A  42       5.398 -23.983   8.292  1.00  0.00           C  
ATOM    654  CD2 LEU A  42       5.707 -23.635   5.825  1.00  0.00           C  
ATOM    655  H   LEU A  42       7.431 -20.549   8.024  1.00  0.00           H  
ATOM    656  HA  LEU A  42       6.107 -20.873   5.513  1.00  0.00           H  
ATOM    657 1HB  LEU A  42       5.207 -21.415   8.370  1.00  0.00           H  
ATOM    658 2HB  LEU A  42       4.216 -21.813   6.963  1.00  0.00           H  
ATOM    659  HG  LEU A  42       7.005 -22.929   7.382  1.00  0.00           H  
ATOM    660 1HD1 LEU A  42       5.893 -24.951   8.218  1.00  0.00           H  
ATOM    661 2HD1 LEU A  42       5.592 -23.551   9.274  1.00  0.00           H  
ATOM    662 3HD1 LEU A  42       4.324 -24.113   8.158  1.00  0.00           H  
ATOM    663 1HD2 LEU A  42       6.202 -24.604   5.751  1.00  0.00           H  
ATOM    664 2HD2 LEU A  42       4.637 -23.761   5.655  1.00  0.00           H  
ATOM    665 3HD2 LEU A  42       6.117 -22.959   5.075  1.00  0.00           H  
ATOM    666  N   ILE A  43       5.016 -18.309   7.589  1.00  0.00           N  
ATOM    667  CA  ILE A  43       4.347 -17.012   7.591  1.00  0.00           C  
ATOM    668  C   ILE A  43       4.845 -16.122   6.462  1.00  0.00           C  
ATOM    669  O   ILE A  43       4.056 -15.473   5.774  1.00  0.00           O  
ATOM    670  CB  ILE A  43       4.554 -16.292   8.936  1.00  0.00           C  
ATOM    671  CG1 ILE A  43       3.791 -17.012  10.050  1.00  0.00           C  
ATOM    672  CG2 ILE A  43       4.111 -14.840   8.835  1.00  0.00           C  
ATOM    673  CD1 ILE A  43       4.186 -16.576  11.442  1.00  0.00           C  
ATOM    674  H   ILE A  43       5.568 -18.579   8.389  1.00  0.00           H  
ATOM    675  HA  ILE A  43       3.281 -17.179   7.434  1.00  0.00           H  
ATOM    676  HB  ILE A  43       5.609 -16.322   9.206  1.00  0.00           H  
ATOM    677 1HG1 ILE A  43       2.722 -16.839   9.929  1.00  0.00           H  
ATOM    678 2HG1 ILE A  43       3.958 -18.087   9.970  1.00  0.00           H  
ATOM    679 1HG2 ILE A  43       4.263 -14.346   9.795  1.00  0.00           H  
ATOM    680 2HG2 ILE A  43       4.697 -14.333   8.070  1.00  0.00           H  
ATOM    681 3HG2 ILE A  43       3.055 -14.799   8.570  1.00  0.00           H  
ATOM    682 1HD1 ILE A  43       3.603 -17.131  12.177  1.00  0.00           H  
ATOM    683 2HD1 ILE A  43       5.248 -16.773  11.598  1.00  0.00           H  
ATOM    684 3HD1 ILE A  43       3.994 -15.510  11.558  1.00  0.00           H  
ATOM    685  N   ILE A  44       6.176 -16.071   6.241  1.00  0.00           N  
ATOM    686  CA  ILE A  44       6.710 -15.310   5.117  1.00  0.00           C  
ATOM    687  C   ILE A  44       6.170 -15.843   3.790  1.00  0.00           C  
ATOM    688  O   ILE A  44       5.768 -15.072   2.919  1.00  0.00           O  
ATOM    689  CB  ILE A  44       8.249 -15.357   5.105  1.00  0.00           C  
ATOM    690  CG1 ILE A  44       8.817 -14.560   6.283  1.00  0.00           C  
ATOM    691  CG2 ILE A  44       8.787 -14.820   3.788  1.00  0.00           C  
ATOM    692  CD1 ILE A  44      10.265 -14.869   6.588  1.00  0.00           C  
ATOM    693  H   ILE A  44       6.815 -16.561   6.851  1.00  0.00           H  
ATOM    694  HA  ILE A  44       6.383 -14.276   5.223  1.00  0.00           H  
ATOM    695  HB  ILE A  44       8.583 -16.386   5.231  1.00  0.00           H  
ATOM    696 1HG1 ILE A  44       8.731 -13.494   6.076  1.00  0.00           H  
ATOM    697 2HG1 ILE A  44       8.229 -14.767   7.178  1.00  0.00           H  
ATOM    698 1HG2 ILE A  44       9.876 -14.859   3.796  1.00  0.00           H  
ATOM    699 2HG2 ILE A  44       8.409 -15.427   2.966  1.00  0.00           H  
ATOM    700 3HG2 ILE A  44       8.462 -13.788   3.655  1.00  0.00           H  
ATOM    701 1HD1 ILE A  44      10.595 -14.266   7.434  1.00  0.00           H  
ATOM    702 2HD1 ILE A  44      10.368 -15.926   6.833  1.00  0.00           H  
ATOM    703 3HD1 ILE A  44      10.877 -14.636   5.718  1.00  0.00           H  
ATOM    704  N   LEU A  45       6.157 -17.221   3.626  1.00  0.00           N  
ATOM    705  CA  LEU A  45       5.692 -17.823   2.377  1.00  0.00           C  
ATOM    706  C   LEU A  45       4.214 -17.506   2.095  1.00  0.00           C  
ATOM    707  O   LEU A  45       3.835 -17.223   0.974  1.00  0.00           O  
ATOM    708  CB  LEU A  45       5.893 -19.342   2.425  1.00  0.00           C  
ATOM    709  CG  LEU A  45       7.351 -19.820   2.445  1.00  0.00           C  
ATOM    710  CD1 LEU A  45       7.387 -21.334   2.611  1.00  0.00           C  
ATOM    711  CD2 LEU A  45       8.043 -19.394   1.159  1.00  0.00           C  
ATOM    712  H   LEU A  45       6.479 -17.823   4.372  1.00  0.00           H  
ATOM    713  HA  LEU A  45       6.284 -17.419   1.556  1.00  0.00           H  
ATOM    714 1HB  LEU A  45       5.406 -19.729   3.318  1.00  0.00           H  
ATOM    715 2HB  LEU A  45       5.412 -19.785   1.553  1.00  0.00           H  
ATOM    716  HG  LEU A  45       7.867 -19.379   3.299  1.00  0.00           H  
ATOM    717 1HD1 LEU A  45       8.423 -21.673   2.626  1.00  0.00           H  
ATOM    718 2HD1 LEU A  45       6.903 -21.609   3.548  1.00  0.00           H  
ATOM    719 3HD1 LEU A  45       6.864 -21.803   1.779  1.00  0.00           H  
ATOM    720 1HD2 LEU A  45       9.079 -19.733   1.174  1.00  0.00           H  
ATOM    721 2HD2 LEU A  45       7.529 -19.836   0.306  1.00  0.00           H  
ATOM    722 3HD2 LEU A  45       8.018 -18.308   1.075  1.00  0.00           H  
ATOM    723  N   ALA A  46       3.391 -17.561   3.136  1.00  0.00           N  
ATOM    724  CA  ALA A  46       1.974 -17.198   3.051  1.00  0.00           C  
ATOM    725  C   ALA A  46       1.791 -15.724   2.679  1.00  0.00           C  
ATOM    726  O   ALA A  46       0.919 -15.372   1.884  1.00  0.00           O  
ATOM    727  CB  ALA A  46       1.273 -17.500   4.367  1.00  0.00           C  
ATOM    728  H   ALA A  46       3.769 -17.868   4.022  1.00  0.00           H  
ATOM    729  HA  ALA A  46       1.491 -17.791   2.277  1.00  0.00           H  
ATOM    730 1HB  ALA A  46       0.220 -17.229   4.289  1.00  0.00           H  
ATOM    731 2HB  ALA A  46       1.359 -18.563   4.590  1.00  0.00           H  
ATOM    732 3HB  ALA A  46       1.737 -16.924   5.166  1.00  0.00           H  
ATOM    733  N   ALA A  47       2.654 -14.779   3.327  1.00  0.00           N  
ATOM    734  CA  ALA A  47       2.636 -13.362   3.001  1.00  0.00           C  
ATOM    735  C   ALA A  47       3.051 -13.109   1.561  1.00  0.00           C  
ATOM    736  O   ALA A  47       2.544 -12.197   0.910  1.00  0.00           O  
ATOM    737  CB  ALA A  47       3.541 -12.591   3.950  1.00  0.00           C  
ATOM    738  H   ALA A  47       3.261 -15.106   4.066  1.00  0.00           H  
ATOM    739  HA  ALA A  47       1.613 -13.002   3.114  1.00  0.00           H  
ATOM    740 1HB  ALA A  47       3.513 -11.532   3.698  1.00  0.00           H  
ATOM    741 2HB  ALA A  47       3.193 -12.730   4.974  1.00  0.00           H  
ATOM    742 3HB  ALA A  47       4.561 -12.961   3.860  1.00  0.00           H  
ATOM    743  N   ALA A  48       4.128 -13.878   0.978  1.00  0.00           N  
ATOM    744  CA  ALA A  48       4.534 -13.811  -0.425  1.00  0.00           C  
ATOM    745  C   ALA A  48       3.387 -14.227  -1.368  1.00  0.00           C  
ATOM    746  O   ALA A  48       3.185 -13.619  -2.419  1.00  0.00           O  
ATOM    747  CB  ALA A  48       5.752 -14.690  -0.666  1.00  0.00           C  
ATOM    748  H   ALA A  48       4.624 -14.495   1.605  1.00  0.00           H  
ATOM    749  HA  ALA A  48       4.791 -12.778  -0.654  1.00  0.00           H  
ATOM    750 1HB  ALA A  48       6.043 -14.629  -1.715  1.00  0.00           H  
ATOM    751 2HB  ALA A  48       6.578 -14.347  -0.042  1.00  0.00           H  
ATOM    752 3HB  ALA A  48       5.513 -15.721  -0.414  1.00  0.00           H  
ATOM    753  N   ALA A  49       2.536 -15.368  -0.989  1.00  0.00           N  
ATOM    754  CA  ALA A  49       1.321 -15.756  -1.722  1.00  0.00           C  
ATOM    755  C   ALA A  49       0.182 -14.724  -1.689  1.00  0.00           C  
ATOM    756  O   ALA A  49      -0.576 -14.591  -2.649  1.00  0.00           O  
ATOM    757  CB  ALA A  49       0.781 -17.076  -1.190  1.00  0.00           C  
ATOM    758  H   ALA A  49       2.815 -15.902  -0.179  1.00  0.00           H  
ATOM    759  HA  ALA A  49       1.582 -15.880  -2.772  1.00  0.00           H  
ATOM    760 1HB  ALA A  49      -0.118 -17.351  -1.742  1.00  0.00           H  
ATOM    761 2HB  ALA A  49       1.535 -17.853  -1.315  1.00  0.00           H  
ATOM    762 3HB  ALA A  49       0.540 -16.971  -0.133  1.00  0.00           H  
ATOM    763  N   ASN A  50      -0.028 -13.989  -0.491  1.00  0.00           N  
ATOM    764  CA  ASN A  50      -1.059 -12.976  -0.294  1.00  0.00           C  
ATOM    765  C   ASN A  50      -0.692 -11.711  -1.055  1.00  0.00           C  
ATOM    766  O   ASN A  50      -1.567 -10.975  -1.512  1.00  0.00           O  
ATOM    767  CB  ASN A  50      -1.260 -12.683   1.181  1.00  0.00           C  
ATOM    768  CG  ASN A  50      -1.970 -13.795   1.901  1.00  0.00           C  
ATOM    769  OD1 ASN A  50      -2.814 -14.487   1.320  1.00  0.00           O  
ATOM    770  ND2 ASN A  50      -1.646 -13.981   3.155  1.00  0.00           N  
ATOM    771  H   ASN A  50       0.544 -14.267   0.293  1.00  0.00           H  
ATOM    772  HA  ASN A  50      -1.998 -13.353  -0.703  1.00  0.00           H  
ATOM    773 1HB  ASN A  50      -0.291 -12.520   1.655  1.00  0.00           H  
ATOM    774 2HB  ASN A  50      -1.837 -11.765   1.295  1.00  0.00           H  
ATOM    775 1HD2 ASN A  50      -2.087 -14.707   3.684  1.00  0.00           H  
ATOM    776 2HD2 ASN A  50      -0.958 -13.397   3.585  1.00  0.00           H  
ATOM    777  N   THR A  51       0.735 -11.324  -1.192  1.00  0.00           N  
ATOM    778  CA  THR A  51       1.138 -10.128  -1.934  1.00  0.00           C  
ATOM    779  C   THR A  51       1.481 -10.427  -3.384  1.00  0.00           C  
ATOM    780  O   THR A  51       1.526  -9.526  -4.221  1.00  0.00           O  
ATOM    781  CB  THR A  51       2.344  -9.446  -1.261  1.00  0.00           C  
ATOM    782  OG1 THR A  51       3.437 -10.371  -1.184  1.00  0.00           O  
ATOM    783  CG2 THR A  51       1.980  -8.980   0.140  1.00  0.00           C  
ATOM    784  H   THR A  51       1.436 -11.856  -0.700  1.00  0.00           H  
ATOM    785  HA  THR A  51       0.306  -9.424  -1.939  1.00  0.00           H  
ATOM    786  HB  THR A  51       2.654  -8.587  -1.855  1.00  0.00           H  
ATOM    787  HG1 THR A  51       4.257  -9.886  -1.066  1.00  0.00           H  
ATOM    788 1HG2 THR A  51       2.843  -8.501   0.600  1.00  0.00           H  
ATOM    789 2HG2 THR A  51       1.156  -8.269   0.084  1.00  0.00           H  
ATOM    790 3HG2 THR A  51       1.678  -9.837   0.741  1.00  0.00           H  
ATOM    791  N   GLY A  52       1.738 -11.731  -3.721  1.00  0.00           N  
ATOM    792  CA  GLY A  52       1.977 -12.138  -5.094  1.00  0.00           C  
ATOM    793  C   GLY A  52       3.400 -11.830  -5.549  1.00  0.00           C  
ATOM    794  O   GLY A  52       3.627 -11.460  -6.701  1.00  0.00           O  
ATOM    795  H   GLY A  52       1.761 -12.427  -2.990  1.00  0.00           H  
ATOM    796 1HA  GLY A  52       1.794 -13.208  -5.193  1.00  0.00           H  
ATOM    797 2HA  GLY A  52       1.274 -11.630  -5.752  1.00  0.00           H  
ATOM    798  N   THR A  53       4.352 -11.984  -4.640  1.00  0.00           N  
ATOM    799  CA  THR A  53       5.743 -11.677  -4.924  1.00  0.00           C  
ATOM    800  C   THR A  53       6.603 -12.882  -4.542  1.00  0.00           C  
ATOM    801  O   THR A  53       6.083 -13.941  -4.188  1.00  0.00           O  
ATOM    802  CB  THR A  53       6.213 -10.421  -4.167  1.00  0.00           C  
ATOM    803  OG1 THR A  53       6.223 -10.686  -2.758  1.00  0.00           O  
ATOM    804  CG2 THR A  53       5.287  -9.249  -4.452  1.00  0.00           C  
ATOM    805  H   THR A  53       4.101 -12.325  -3.721  1.00  0.00           H  
ATOM    806  HA  THR A  53       5.845 -11.490  -5.993  1.00  0.00           H  
ATOM    807  HB  THR A  53       7.224 -10.163  -4.481  1.00  0.00           H  
ATOM    808  HG1 THR A  53       7.019 -11.171  -2.529  1.00  0.00           H  
ATOM    809 1HG2 THR A  53       5.634  -8.370  -3.909  1.00  0.00           H  
ATOM    810 2HG2 THR A  53       5.286  -9.038  -5.521  1.00  0.00           H  
ATOM    811 3HG2 THR A  53       4.276  -9.497  -4.131  1.00  0.00           H  
ATOM    812  N   THR A  54       7.920 -12.731  -4.610  1.00  0.00           N  
ATOM    813  CA  THR A  54       8.809 -13.837  -4.274  1.00  0.00           C  
ATOM    814  C   THR A  54       9.047 -13.934  -2.771  1.00  0.00           C  
ATOM    815  O   THR A  54       8.715 -13.014  -2.022  1.00  0.00           O  
ATOM    816  CB  THR A  54      10.160 -13.700  -5.000  1.00  0.00           C  
ATOM    817  OG1 THR A  54      10.855 -12.548  -4.507  1.00  0.00           O  
ATOM    818  CG2 THR A  54       9.947 -13.557  -6.499  1.00  0.00           C  
ATOM    819  H   THR A  54       8.319 -11.847  -4.895  1.00  0.00           H  
ATOM    820  HA  THR A  54       8.366 -14.761  -4.649  1.00  0.00           H  
ATOM    821  HB  THR A  54      10.767 -14.584  -4.808  1.00  0.00           H  
ATOM    822  HG1 THR A  54      11.755 -12.550  -4.842  1.00  0.00           H  
ATOM    823 1HG2 THR A  54      10.912 -13.461  -6.996  1.00  0.00           H  
ATOM    824 2HG2 THR A  54       9.429 -14.437  -6.879  1.00  0.00           H  
ATOM    825 3HG2 THR A  54       9.347 -12.669  -6.698  1.00  0.00           H  
ATOM    826  N   VAL A  55       9.641 -15.045  -2.337  1.00  0.00           N  
ATOM    827  CA  VAL A  55       9.873 -15.267  -0.915  1.00  0.00           C  
ATOM    828  C   VAL A  55      10.950 -14.320  -0.382  1.00  0.00           C  
ATOM    829  O   VAL A  55      10.883 -13.885   0.767  1.00  0.00           O  
ATOM    830  CB  VAL A  55      10.302 -16.726  -0.667  1.00  0.00           C  
ATOM    831  CG1 VAL A  55       9.328 -17.688  -1.331  1.00  0.00           C  
ATOM    832  CG2 VAL A  55      11.715 -16.945  -1.183  1.00  0.00           C  
ATOM    833  H   VAL A  55       9.938 -15.745  -2.999  1.00  0.00           H  
ATOM    834  HA  VAL A  55       8.971 -14.987  -0.369  1.00  0.00           H  
ATOM    835  HB  VAL A  55      10.271 -16.926   0.405  1.00  0.00           H  
ATOM    836 1HG1 VAL A  55       9.647 -18.714  -1.145  1.00  0.00           H  
ATOM    837 2HG1 VAL A  55       8.331 -17.538  -0.920  1.00  0.00           H  
ATOM    838 3HG1 VAL A  55       9.312 -17.503  -2.405  1.00  0.00           H  
ATOM    839 1HG2 VAL A  55      12.013 -17.977  -1.004  1.00  0.00           H  
ATOM    840 2HG2 VAL A  55      11.748 -16.738  -2.254  1.00  0.00           H  
ATOM    841 3HG2 VAL A  55      12.401 -16.275  -0.665  1.00  0.00           H  
ATOM    842  N   GLU A  56      11.909 -13.964  -1.236  1.00  0.00           N  
ATOM    843  CA  GLU A  56      12.982 -13.047  -0.847  1.00  0.00           C  
ATOM    844  C   GLU A  56      12.469 -11.613  -0.772  1.00  0.00           C  
ATOM    845  O   GLU A  56      12.752 -10.886   0.182  1.00  0.00           O  
ATOM    846  CB  GLU A  56      14.147 -13.130  -1.837  1.00  0.00           C  
ATOM    847  CG  GLU A  56      15.364 -12.306  -1.446  1.00  0.00           C  
ATOM    848  CD  GLU A  56      16.502 -12.443  -2.420  1.00  0.00           C  
ATOM    849  OE1 GLU A  56      16.336 -13.125  -3.405  1.00  0.00           O  
ATOM    850  OE2 GLU A  56      17.536 -11.868  -2.181  1.00  0.00           O  
ATOM    851  H   GLU A  56      11.895 -14.336  -2.176  1.00  0.00           H  
ATOM    852  HA  GLU A  56      13.340 -13.332   0.141  1.00  0.00           H  
ATOM    853 1HB  GLU A  56      14.464 -14.168  -1.939  1.00  0.00           H  
ATOM    854 2HB  GLU A  56      13.815 -12.792  -2.819  1.00  0.00           H  
ATOM    855 1HG  GLU A  56      15.077 -11.257  -1.388  1.00  0.00           H  
ATOM    856 2HG  GLU A  56      15.699 -12.618  -0.458  1.00  0.00           H  
ATOM    857  N   GLU A  57      11.689 -11.219  -1.772  1.00  0.00           N  
ATOM    858  CA  GLU A  57      11.200  -9.845  -1.847  1.00  0.00           C  
ATOM    859  C   GLU A  57      10.255  -9.545  -0.690  1.00  0.00           C  
ATOM    860  O   GLU A  57      10.256  -8.440  -0.143  1.00  0.00           O  
ATOM    861  CB  GLU A  57      10.488  -9.600  -3.179  1.00  0.00           C  
ATOM    862  CG  GLU A  57      11.407  -9.600  -4.393  1.00  0.00           C  
ATOM    863  CD  GLU A  57      10.667  -9.409  -5.687  1.00  0.00           C  
ATOM    864  OE1 GLU A  57       9.461  -9.370  -5.660  1.00  0.00           O  
ATOM    865  OE2 GLU A  57      11.310  -9.302  -6.705  1.00  0.00           O  
ATOM    866  H   GLU A  57      11.426 -11.876  -2.492  1.00  0.00           H  
ATOM    867  HA  GLU A  57      12.051  -9.170  -1.748  1.00  0.00           H  
ATOM    868 1HB  GLU A  57       9.730 -10.368  -3.334  1.00  0.00           H  
ATOM    869 2HB  GLU A  57       9.977  -8.638  -3.147  1.00  0.00           H  
ATOM    870 1HG  GLU A  57      12.137  -8.798  -4.283  1.00  0.00           H  
ATOM    871 2HG  GLU A  57      11.949 -10.544  -4.425  1.00  0.00           H  
ATOM    872  N   ALA A  58       9.454 -10.542  -0.321  1.00  0.00           N  
ATOM    873  CA  ALA A  58       8.499 -10.392   0.765  1.00  0.00           C  
ATOM    874  C   ALA A  58       9.209  -9.988   2.055  1.00  0.00           C  
ATOM    875  O   ALA A  58       8.687  -9.198   2.841  1.00  0.00           O  
ATOM    876  CB  ALA A  58       7.716 -11.682   0.966  1.00  0.00           C  
ATOM    877  H   ALA A  58       9.511 -11.426  -0.806  1.00  0.00           H  
ATOM    878  HA  ALA A  58       7.804  -9.596   0.498  1.00  0.00           H  
ATOM    879 1HB  ALA A  58       7.006 -11.554   1.782  1.00  0.00           H  
ATOM    880 2HB  ALA A  58       7.177 -11.925   0.050  1.00  0.00           H  
ATOM    881 3HB  ALA A  58       8.404 -12.491   1.208  1.00  0.00           H  
ATOM    882  N   VAL A  59      10.406 -10.542   2.264  1.00  0.00           N  
ATOM    883  CA  VAL A  59      11.185 -10.275   3.471  1.00  0.00           C  
ATOM    884  C   VAL A  59      11.820  -8.905   3.374  1.00  0.00           C  
ATOM    885  O   VAL A  59      11.764  -8.113   4.316  1.00  0.00           O  
ATOM    886  CB  VAL A  59      12.282 -11.339   3.664  1.00  0.00           C  
ATOM    887  CG1 VAL A  59      13.173 -10.977   4.843  1.00  0.00           C  
ATOM    888  CG2 VAL A  59      11.647 -12.706   3.868  1.00  0.00           C  
ATOM    889  H   VAL A  59      10.782 -11.163   1.560  1.00  0.00           H  
ATOM    890  HA  VAL A  59      10.519 -10.330   4.332  1.00  0.00           H  
ATOM    891  HB  VAL A  59      12.915 -11.360   2.777  1.00  0.00           H  
ATOM    892 1HG1 VAL A  59      13.943 -11.739   4.964  1.00  0.00           H  
ATOM    893 2HG1 VAL A  59      13.645 -10.012   4.659  1.00  0.00           H  
ATOM    894 3HG1 VAL A  59      12.572 -10.921   5.750  1.00  0.00           H  
ATOM    895 1HG2 VAL A  59      12.428 -13.453   4.003  1.00  0.00           H  
ATOM    896 2HG2 VAL A  59      11.009 -12.683   4.752  1.00  0.00           H  
ATOM    897 3HG2 VAL A  59      11.047 -12.963   2.995  1.00  0.00           H  
ATOM    898  N   GLN A  60      12.459  -8.642   2.199  1.00  0.00           N  
ATOM    899  CA  GLN A  60      13.172  -7.386   2.061  1.00  0.00           C  
ATOM    900  C   GLN A  60      12.212  -6.246   2.338  1.00  0.00           C  
ATOM    901  O   GLN A  60      12.548  -5.297   3.046  1.00  0.00           O  
ATOM    902  CB  GLN A  60      13.783  -7.247   0.664  1.00  0.00           C  
ATOM    903  CG  GLN A  60      14.952  -8.181   0.400  1.00  0.00           C  
ATOM    904  CD  GLN A  60      15.471  -8.071  -1.021  1.00  0.00           C  
ATOM    905  OE1 GLN A  60      14.958  -7.288  -1.825  1.00  0.00           O  
ATOM    906  NE2 GLN A  60      16.494  -8.856  -1.339  1.00  0.00           N  
ATOM    907  H   GLN A  60      12.452  -9.291   1.425  1.00  0.00           H  
ATOM    908  HA  GLN A  60      13.976  -7.362   2.796  1.00  0.00           H  
ATOM    909 1HB  GLN A  60      13.018  -7.444  -0.088  1.00  0.00           H  
ATOM    910 2HB  GLN A  60      14.129  -6.224   0.518  1.00  0.00           H  
ATOM    911 1HG  GLN A  60      15.765  -7.930   1.081  1.00  0.00           H  
ATOM    912 2HG  GLN A  60      14.628  -9.208   0.567  1.00  0.00           H  
ATOM    913 1HE2 GLN A  60      16.879  -8.827  -2.262  1.00  0.00           H  
ATOM    914 2HE2 GLN A  60      16.880  -9.476  -0.656  1.00  0.00           H  
ATOM    915  N   GLU A  61      11.007  -6.334   1.779  1.00  0.00           N  
ATOM    916  CA  GLU A  61       9.996  -5.314   2.036  1.00  0.00           C  
ATOM    917  C   GLU A  61       9.499  -5.279   3.483  1.00  0.00           C  
ATOM    918  O   GLU A  61       9.278  -4.208   4.048  1.00  0.00           O  
ATOM    919  CB  GLU A  61       8.805  -5.528   1.099  1.00  0.00           C  
ATOM    920  CG  GLU A  61       9.073  -5.157  -0.353  1.00  0.00           C  
ATOM    921  CD  GLU A  61       7.902  -5.438  -1.253  1.00  0.00           C  
ATOM    922  OE1 GLU A  61       7.003  -6.125  -0.831  1.00  0.00           O  
ATOM    923  OE2 GLU A  61       7.907  -4.964  -2.365  1.00  0.00           O  
ATOM    924  H   GLU A  61      10.781  -7.108   1.171  1.00  0.00           H  
ATOM    925  HA  GLU A  61      10.431  -4.336   1.830  1.00  0.00           H  
ATOM    926 1HB  GLU A  61       8.504  -6.575   1.127  1.00  0.00           H  
ATOM    927 2HB  GLU A  61       7.959  -4.935   1.445  1.00  0.00           H  
ATOM    928 1HG  GLU A  61       9.313  -4.096  -0.408  1.00  0.00           H  
ATOM    929 2HG  GLU A  61       9.939  -5.716  -0.706  1.00  0.00           H  
ATOM    930  N   ALA A  62       9.322  -6.480   4.088  1.00  0.00           N  
ATOM    931  CA  ALA A  62       8.871  -6.535   5.482  1.00  0.00           C  
ATOM    932  C   ALA A  62       9.883  -5.895   6.426  1.00  0.00           C  
ATOM    933  O   ALA A  62       9.510  -5.248   7.405  1.00  0.00           O  
ATOM    934  CB  ALA A  62       8.607  -7.975   5.897  1.00  0.00           C  
ATOM    935  H   ALA A  62       9.496  -7.343   3.593  1.00  0.00           H  
ATOM    936  HA  ALA A  62       7.943  -5.970   5.561  1.00  0.00           H  
ATOM    937 1HB  ALA A  62       8.273  -8.000   6.934  1.00  0.00           H  
ATOM    938 2HB  ALA A  62       7.836  -8.403   5.257  1.00  0.00           H  
ATOM    939 3HB  ALA A  62       9.524  -8.556   5.798  1.00  0.00           H  
ATOM    940  N   LEU A  63      11.161  -6.090   6.110  1.00  0.00           N  
ATOM    941  CA  LEU A  63      12.266  -5.554   6.903  1.00  0.00           C  
ATOM    942  C   LEU A  63      12.309  -4.032   6.826  1.00  0.00           C  
ATOM    943  O   LEU A  63      12.520  -3.357   7.844  1.00  0.00           O  
ATOM    944  CB  LEU A  63      13.600  -6.134   6.417  1.00  0.00           C  
ATOM    945  CG  LEU A  63      13.841  -7.613   6.742  1.00  0.00           C  
ATOM    946  CD1 LEU A  63      15.066  -8.107   5.986  1.00  0.00           C  
ATOM    947  CD2 LEU A  63      14.021  -7.780   8.244  1.00  0.00           C  
ATOM    948  H   LEU A  63      11.365  -6.632   5.283  1.00  0.00           H  
ATOM    949  HA  LEU A  63      12.110  -5.828   7.945  1.00  0.00           H  
ATOM    950 1HB  LEU A  63      13.655  -6.019   5.336  1.00  0.00           H  
ATOM    951 2HB  LEU A  63      14.412  -5.560   6.864  1.00  0.00           H  
ATOM    952  HG  LEU A  63      12.984  -8.202   6.412  1.00  0.00           H  
ATOM    953 1HD1 LEU A  63      15.236  -9.159   6.217  1.00  0.00           H  
ATOM    954 2HD1 LEU A  63      14.902  -7.995   4.914  1.00  0.00           H  
ATOM    955 3HD1 LEU A  63      15.937  -7.525   6.284  1.00  0.00           H  
ATOM    956 1HD2 LEU A  63      14.191  -8.832   8.475  1.00  0.00           H  
ATOM    957 2HD2 LEU A  63      14.878  -7.193   8.574  1.00  0.00           H  
ATOM    958 3HD2 LEU A  63      13.125  -7.436   8.759  1.00  0.00           H  
ATOM    959  N   GLN A  64      12.096  -3.499   5.625  1.00  0.00           N  
ATOM    960  CA  GLN A  64      12.042  -2.047   5.426  1.00  0.00           C  
ATOM    961  C   GLN A  64      10.883  -1.421   6.202  1.00  0.00           C  
ATOM    962  O   GLN A  64      11.056  -0.415   6.890  1.00  0.00           O  
ATOM    963  CB  GLN A  64      11.911  -1.715   3.937  1.00  0.00           C  
ATOM    964  CG  GLN A  64      13.158  -2.011   3.121  1.00  0.00           C  
ATOM    965  CD  GLN A  64      12.954  -1.757   1.640  1.00  0.00           C  
ATOM    966  OE1 GLN A  64      11.837  -1.866   1.125  1.00  0.00           O  
ATOM    967  NE2 GLN A  64      14.033  -1.417   0.944  1.00  0.00           N  
ATOM    968  H   GLN A  64      11.968  -4.110   4.831  1.00  0.00           H  
ATOM    969  HA  GLN A  64      12.969  -1.612   5.800  1.00  0.00           H  
ATOM    970 1HB  GLN A  64      11.086  -2.283   3.509  1.00  0.00           H  
ATOM    971 2HB  GLN A  64      11.676  -0.657   3.820  1.00  0.00           H  
ATOM    972 1HG  GLN A  64      13.968  -1.370   3.469  1.00  0.00           H  
ATOM    973 2HG  GLN A  64      13.426  -3.059   3.255  1.00  0.00           H  
ATOM    974 1HE2 GLN A  64      13.960  -1.237  -0.037  1.00  0.00           H  
ATOM    975 2HE2 GLN A  64      14.919  -1.340   1.402  1.00  0.00           H  
ATOM    976  N   LEU A  65       9.703  -2.024   6.085  1.00  0.00           N  
ATOM    977  CA  LEU A  65       8.521  -1.567   6.817  1.00  0.00           C  
ATOM    978  C   LEU A  65       8.689  -1.804   8.326  1.00  0.00           C  
ATOM    979  O   LEU A  65       8.263  -0.994   9.145  1.00  0.00           O  
ATOM    980  CB  LEU A  65       7.270  -2.295   6.310  1.00  0.00           C  
ATOM    981  CG  LEU A  65       5.949  -1.891   6.976  1.00  0.00           C  
ATOM    982  CD1 LEU A  65       5.690  -0.410   6.734  1.00  0.00           C  
ATOM    983  CD2 LEU A  65       4.818  -2.743   6.421  1.00  0.00           C  
ATOM    984  H   LEU A  65       9.623  -2.824   5.471  1.00  0.00           H  
ATOM    985  HA  LEU A  65       8.395  -0.501   6.636  1.00  0.00           H  
ATOM    986 1HB  LEU A  65       7.171  -2.114   5.242  1.00  0.00           H  
ATOM    987 2HB  LEU A  65       7.405  -3.367   6.464  1.00  0.00           H  
ATOM    988  HG  LEU A  65       6.023  -2.045   8.053  1.00  0.00           H  
ATOM    989 1HD1 LEU A  65       4.751  -0.123   7.208  1.00  0.00           H  
ATOM    990 2HD1 LEU A  65       6.505   0.176   7.159  1.00  0.00           H  
ATOM    991 3HD1 LEU A  65       5.628  -0.223   5.663  1.00  0.00           H  
ATOM    992 1HD2 LEU A  65       3.879  -2.456   6.895  1.00  0.00           H  
ATOM    993 2HD2 LEU A  65       4.742  -2.589   5.344  1.00  0.00           H  
ATOM    994 3HD2 LEU A  65       5.021  -3.794   6.624  1.00  0.00           H  
ATOM    995  N   LYS A  66       9.299  -3.039   8.851  1.00  0.00           N  
ATOM    996  CA  LYS A  66       9.608  -3.397  10.229  1.00  0.00           C  
ATOM    997  C   LYS A  66      10.408  -2.314  10.940  1.00  0.00           C  
ATOM    998  O   LYS A  66      10.065  -1.892  12.043  1.00  0.00           O  
ATOM    999  CB  LYS A  66      10.374  -4.720  10.270  1.00  0.00           C  
ATOM   1000  CG  LYS A  66      10.715  -5.206  11.673  1.00  0.00           C  
ATOM   1001  CD  LYS A  66      11.643  -6.411  11.630  1.00  0.00           C  
ATOM   1002  CE  LYS A  66      11.963  -6.915  13.030  1.00  0.00           C  
ATOM   1003  NZ  LYS A  66      12.901  -6.008  13.747  1.00  0.00           N  
ATOM   1004  H   LYS A  66       9.512  -3.696   8.113  1.00  0.00           H  
ATOM   1005  HA  LYS A  66       8.672  -3.550  10.766  1.00  0.00           H  
ATOM   1006 1HB  LYS A  66       9.785  -5.497   9.782  1.00  0.00           H  
ATOM   1007 2HB  LYS A  66      11.307  -4.618   9.716  1.00  0.00           H  
ATOM   1008 1HG  LYS A  66      11.201  -4.402  12.228  1.00  0.00           H  
ATOM   1009 2HG  LYS A  66       9.799  -5.481  12.195  1.00  0.00           H  
ATOM   1010 1HD  LYS A  66      11.172  -7.213  11.063  1.00  0.00           H  
ATOM   1011 2HD  LYS A  66      12.574  -6.136  11.133  1.00  0.00           H  
ATOM   1012 1HE  LYS A  66      11.043  -6.995  13.606  1.00  0.00           H  
ATOM   1013 2HE  LYS A  66      12.413  -7.904  12.967  1.00  0.00           H  
ATOM   1014 1HZ  LYS A  66      13.086  -6.377  14.669  1.00  0.00           H  
ATOM   1015 2HZ  LYS A  66      13.767  -5.942  13.231  1.00  0.00           H  
ATOM   1016 3HZ  LYS A  66      12.486  -5.091  13.830  1.00  0.00           H  
ATOM   1017  N   THR A  67      11.483  -1.861  10.309  1.00  0.00           N  
ATOM   1018  CA  THR A  67      12.325  -0.831  10.912  1.00  0.00           C  
ATOM   1019  C   THR A  67      11.585   0.498  11.061  1.00  0.00           C  
ATOM   1020  O   THR A  67      11.643   1.139  12.106  1.00  0.00           O  
ATOM   1021  CB  THR A  67      13.605  -0.615  10.083  1.00  0.00           C  
ATOM   1022  OG1 THR A  67      14.363  -1.832  10.045  1.00  0.00           O  
ATOM   1023  CG2 THR A  67      14.455   0.488  10.693  1.00  0.00           C  
ATOM   1024  H   THR A  67      11.731  -2.228   9.400  1.00  0.00           H  
ATOM   1025  HA  THR A  67      12.595  -1.150  11.920  1.00  0.00           H  
ATOM   1026  HB  THR A  67      13.336  -0.339   9.064  1.00  0.00           H  
ATOM   1027  HG1 THR A  67      13.834  -2.525   9.642  1.00  0.00           H  
ATOM   1028 1HG2 THR A  67      15.355   0.627  10.094  1.00  0.00           H  
ATOM   1029 2HG2 THR A  67      13.886   1.417  10.713  1.00  0.00           H  
ATOM   1030 3HG2 THR A  67      14.735   0.213  11.709  1.00  0.00           H  
ATOM   1031  N   LYS A  68      10.878   0.903  10.010  1.00  0.00           N  
ATOM   1032  CA  LYS A  68      10.149   2.172  10.026  1.00  0.00           C  
ATOM   1033  C   LYS A  68       9.041   2.224  11.100  1.00  0.00           C  
ATOM   1034  O   LYS A  68       8.840   3.262  11.735  1.00  0.00           O  
ATOM   1035  CB  LYS A  68       9.547   2.438   8.646  1.00  0.00           C  
ATOM   1036  CG  LYS A  68      10.565   2.811   7.577  1.00  0.00           C  
ATOM   1037  CD  LYS A  68       9.894   3.039   6.230  1.00  0.00           C  
ATOM   1038  CE  LYS A  68      10.911   3.409   5.160  1.00  0.00           C  
ATOM   1039  NZ  LYS A  68      10.269   3.632   3.836  1.00  0.00           N  
ATOM   1040  H   LYS A  68      10.845   0.325   9.183  1.00  0.00           H  
ATOM   1041  HA  LYS A  68      10.840   2.965  10.321  1.00  0.00           H  
ATOM   1042 1HB  LYS A  68       9.014   1.550   8.304  1.00  0.00           H  
ATOM   1043 2HB  LYS A  68       8.822   3.250   8.715  1.00  0.00           H  
ATOM   1044 1HG  LYS A  68      11.086   3.722   7.872  1.00  0.00           H  
ATOM   1045 2HG  LYS A  68      11.297   2.010   7.477  1.00  0.00           H  
ATOM   1046 1HD  LYS A  68       9.372   2.132   5.925  1.00  0.00           H  
ATOM   1047 2HD  LYS A  68       9.165   3.845   6.319  1.00  0.00           H  
ATOM   1048 1HE  LYS A  68      11.434   4.318   5.454  1.00  0.00           H  
ATOM   1049 2HE  LYS A  68      11.645   2.609   5.063  1.00  0.00           H  
ATOM   1050 1HZ  LYS A  68      10.975   3.875   3.155  1.00  0.00           H  
ATOM   1051 2HZ  LYS A  68       9.795   2.789   3.545  1.00  0.00           H  
ATOM   1052 3HZ  LYS A  68       9.599   4.385   3.908  1.00  0.00           H  
ATOM   1053  N   LEU A  69       8.334   1.112  11.316  1.00  0.00           N  
ATOM   1054  CA  LEU A  69       7.256   1.088  12.307  1.00  0.00           C  
ATOM   1055  C   LEU A  69       7.741   0.765  13.725  1.00  0.00           C  
ATOM   1056  O   LEU A  69       7.120   1.171  14.713  1.00  0.00           O  
ATOM   1057  CB  LEU A  69       6.196   0.060  11.890  1.00  0.00           C  
ATOM   1058  CG  LEU A  69       5.498   0.332  10.551  1.00  0.00           C  
ATOM   1059  CD1 LEU A  69       4.566  -0.825  10.220  1.00  0.00           C  
ATOM   1060  CD2 LEU A  69       4.732   1.645  10.635  1.00  0.00           C  
ATOM   1061  H   LEU A  69       8.540   0.273  10.793  1.00  0.00           H  
ATOM   1062  HA  LEU A  69       6.820   2.085  12.365  1.00  0.00           H  
ATOM   1063 1HB  LEU A  69       6.670  -0.918  11.823  1.00  0.00           H  
ATOM   1064 2HB  LEU A  69       5.428   0.019  12.662  1.00  0.00           H  
ATOM   1065  HG  LEU A  69       6.244   0.397   9.757  1.00  0.00           H  
ATOM   1066 1HD1 LEU A  69       4.070  -0.633   9.268  1.00  0.00           H  
ATOM   1067 2HD1 LEU A  69       5.143  -1.748  10.147  1.00  0.00           H  
ATOM   1068 3HD1 LEU A  69       3.818  -0.926  11.005  1.00  0.00           H  
ATOM   1069 1HD2 LEU A  69       4.237   1.837   9.683  1.00  0.00           H  
ATOM   1070 2HD2 LEU A  69       3.986   1.580  11.426  1.00  0.00           H  
ATOM   1071 3HD2 LEU A  69       5.425   2.456  10.855  1.00  0.00           H  
ATOM   1072  N   GLY A  70       8.839   0.022  13.828  1.00  0.00           N  
ATOM   1073  CA  GLY A  70       9.296  -0.450  15.121  1.00  0.00           C  
ATOM   1074  C   GLY A  70       8.504  -1.651  15.601  1.00  0.00           C  
ATOM   1075  O   GLY A  70       8.169  -1.763  16.780  1.00  0.00           O  
ATOM   1076  H   GLY A  70       9.366  -0.219  13.002  1.00  0.00           H  
ATOM   1077 1HA  GLY A  70      10.351  -0.717  15.059  1.00  0.00           H  
ATOM   1078 2HA  GLY A  70       9.209   0.353  15.852  1.00  0.00           H  
ATOM   1079  N   VAL A  71       8.199  -2.559  14.678  1.00  0.00           N  
ATOM   1080  CA  VAL A  71       7.348  -3.695  14.995  1.00  0.00           C  
ATOM   1081  C   VAL A  71       8.119  -4.953  14.675  1.00  0.00           C  
ATOM   1082  O   VAL A  71       9.272  -4.884  14.271  1.00  0.00           O  
ATOM   1083  CB  VAL A  71       6.037  -3.658  14.185  1.00  0.00           C  
ATOM   1084  CG1 VAL A  71       5.248  -2.399  14.508  1.00  0.00           C  
ATOM   1085  CG2 VAL A  71       6.347  -3.733  12.697  1.00  0.00           C  
ATOM   1086  H   VAL A  71       8.559  -2.459  13.740  1.00  0.00           H  
ATOM   1087  HA  VAL A  71       7.098  -3.654  16.056  1.00  0.00           H  
ATOM   1088  HB  VAL A  71       5.419  -4.508  14.472  1.00  0.00           H  
ATOM   1089 1HG1 VAL A  71       4.325  -2.389  13.927  1.00  0.00           H  
ATOM   1090 2HG1 VAL A  71       5.006  -2.383  15.572  1.00  0.00           H  
ATOM   1091 3HG1 VAL A  71       5.843  -1.521  14.257  1.00  0.00           H  
ATOM   1092 1HG2 VAL A  71       5.417  -3.707  12.132  1.00  0.00           H  
ATOM   1093 2HG2 VAL A  71       6.970  -2.886  12.412  1.00  0.00           H  
ATOM   1094 3HG2 VAL A  71       6.876  -4.662  12.483  1.00  0.00           H  
ATOM   1095  N   SER A  72       7.507  -6.237  14.835  1.00  0.00           N  
ATOM   1096  CA  SER A  72       8.044  -7.538  14.459  1.00  0.00           C  
ATOM   1097  C   SER A  72       7.999  -7.717  12.950  1.00  0.00           C  
ATOM   1098  O   SER A  72       7.298  -6.975  12.250  1.00  0.00           O  
ATOM   1099  CB  SER A  72       7.263  -8.647  15.136  1.00  0.00           C  
ATOM   1100  OG  SER A  72       5.964  -8.736  14.617  1.00  0.00           O  
ATOM   1101  H   SER A  72       6.589  -6.188  15.253  1.00  0.00           H  
ATOM   1102  HA  SER A  72       9.081  -7.591  14.789  1.00  0.00           H  
ATOM   1103 1HB  SER A  72       7.780  -9.596  14.992  1.00  0.00           H  
ATOM   1104 2HB  SER A  72       7.218  -8.458  16.207  1.00  0.00           H  
ATOM   1105  HG  SER A  72       5.550  -9.477  15.066  1.00  0.00           H  
ATOM   1106  N   LEU A  73       8.750  -8.699  12.453  1.00  0.00           N  
ATOM   1107  CA  LEU A  73       8.755  -9.037  11.030  1.00  0.00           C  
ATOM   1108  C   LEU A  73       7.356  -9.508  10.596  1.00  0.00           C  
ATOM   1109  O   LEU A  73       6.883  -9.190   9.493  1.00  0.00           O  
ATOM   1110  CB  LEU A  73       9.793 -10.129  10.744  1.00  0.00           C  
ATOM   1111  CG  LEU A  73       9.971 -10.507   9.268  1.00  0.00           C  
ATOM   1112  CD1 LEU A  73      10.506  -9.308   8.497  1.00  0.00           C  
ATOM   1113  CD2 LEU A  73      10.917 -11.694   9.158  1.00  0.00           C  
ATOM   1114  H   LEU A  73       9.335  -9.225  13.084  1.00  0.00           H  
ATOM   1115  HA  LEU A  73       9.020  -8.144  10.464  1.00  0.00           H  
ATOM   1116 1HB  LEU A  73      10.759  -9.797  11.119  1.00  0.00           H  
ATOM   1117 2HB  LEU A  73       9.507 -11.031  11.284  1.00  0.00           H  
ATOM   1118  HG  LEU A  73       9.004 -10.773   8.841  1.00  0.00           H  
ATOM   1119 1HD1 LEU A  73      10.633  -9.576   7.448  1.00  0.00           H  
ATOM   1120 2HD1 LEU A  73       9.801  -8.480   8.576  1.00  0.00           H  
ATOM   1121 3HD1 LEU A  73      11.467  -9.008   8.913  1.00  0.00           H  
ATOM   1122 1HD2 LEU A  73      11.043 -11.963   8.109  1.00  0.00           H  
ATOM   1123 2HD2 LEU A  73      11.885 -11.428   9.583  1.00  0.00           H  
ATOM   1124 3HD2 LEU A  73      10.501 -12.542   9.702  1.00  0.00           H  
ATOM   1125  N   GLU A  74       6.602 -10.331  11.478  1.00  0.00           N  
ATOM   1126  CA  GLU A  74       5.271 -10.879  11.234  1.00  0.00           C  
ATOM   1127  C   GLU A  74       4.260  -9.768  11.028  1.00  0.00           C  
ATOM   1128  O   GLU A  74       3.373  -9.874  10.182  1.00  0.00           O  
ATOM   1129  CB  GLU A  74       4.834 -11.770  12.399  1.00  0.00           C  
ATOM   1130  CG  GLU A  74       5.642 -13.052  12.545  1.00  0.00           C  
ATOM   1131  CD  GLU A  74       6.956 -12.839  13.241  1.00  0.00           C  
ATOM   1132  OE1 GLU A  74       7.229 -11.729  13.629  1.00  0.00           O  
ATOM   1133  OE2 GLU A  74       7.691 -13.789  13.385  1.00  0.00           O  
ATOM   1134  H   GLU A  74       7.055 -10.516  12.362  1.00  0.00           H  
ATOM   1135  HA  GLU A  74       5.313 -11.471  10.319  1.00  0.00           H  
ATOM   1136 1HB  GLU A  74       4.917 -11.214  13.332  1.00  0.00           H  
ATOM   1137 2HB  GLU A  74       3.788 -12.047  12.272  1.00  0.00           H  
ATOM   1138 1HG  GLU A  74       5.056 -13.774  13.113  1.00  0.00           H  
ATOM   1139 2HG  GLU A  74       5.822 -13.471  11.556  1.00  0.00           H  
ATOM   1140  N   ALA A  75       4.403  -8.699  11.815  1.00  0.00           N  
ATOM   1141  CA  ALA A  75       3.552  -7.525  11.716  1.00  0.00           C  
ATOM   1142  C   ALA A  75       3.715  -6.822  10.375  1.00  0.00           C  
ATOM   1143  O   ALA A  75       2.732  -6.478   9.722  1.00  0.00           O  
ATOM   1144  CB  ALA A  75       3.852  -6.562  12.856  1.00  0.00           C  
ATOM   1145  H   ALA A  75       5.140  -8.716  12.506  1.00  0.00           H  
ATOM   1146  HA  ALA A  75       2.514  -7.852  11.792  1.00  0.00           H  
ATOM   1147 1HB  ALA A  75       3.204  -5.689  12.774  1.00  0.00           H  
ATOM   1148 2HB  ALA A  75       3.672  -7.059  13.809  1.00  0.00           H  
ATOM   1149 3HB  ALA A  75       4.892  -6.247  12.801  1.00  0.00           H  
ATOM   1150  N   ALA A  76       4.967  -6.619   9.979  1.00  0.00           N  
ATOM   1151  CA  ALA A  76       5.263  -5.949   8.728  1.00  0.00           C  
ATOM   1152  C   ALA A  76       4.710  -6.767   7.575  1.00  0.00           C  
ATOM   1153  O   ALA A  76       4.132  -6.220   6.635  1.00  0.00           O  
ATOM   1154  CB  ALA A  76       6.763  -5.734   8.584  1.00  0.00           C  
ATOM   1155  H   ALA A  76       5.731  -6.934  10.560  1.00  0.00           H  
ATOM   1156  HA  ALA A  76       4.767  -4.979   8.738  1.00  0.00           H  
ATOM   1157 1HB  ALA A  76       6.969  -5.231   7.638  1.00  0.00           H  
ATOM   1158 2HB  ALA A  76       7.124  -5.120   9.408  1.00  0.00           H  
ATOM   1159 3HB  ALA A  76       7.270  -6.698   8.600  1.00  0.00           H  
ATOM   1160  N   LEU A  77       4.884  -8.102   7.636  1.00  0.00           N  
ATOM   1161  CA  LEU A  77       4.416  -9.010   6.607  1.00  0.00           C  
ATOM   1162  C   LEU A  77       2.881  -8.960   6.501  1.00  0.00           C  
ATOM   1163  O   LEU A  77       2.323  -8.986   5.406  1.00  0.00           O  
ATOM   1164  CB  LEU A  77       4.881 -10.439   6.915  1.00  0.00           C  
ATOM   1165  CG  LEU A  77       6.381 -10.704   6.736  1.00  0.00           C  
ATOM   1166  CD1 LEU A  77       6.770 -11.963   7.499  1.00  0.00           C  
ATOM   1167  CD2 LEU A  77       6.700 -10.842   5.255  1.00  0.00           C  
ATOM   1168  H   LEU A  77       5.365  -8.478   8.441  1.00  0.00           H  
ATOM   1169  HA  LEU A  77       4.842  -8.701   5.654  1.00  0.00           H  
ATOM   1170 1HB  LEU A  77       4.624 -10.673   7.947  1.00  0.00           H  
ATOM   1171 2HB  LEU A  77       4.343 -11.128   6.263  1.00  0.00           H  
ATOM   1172  HG  LEU A  77       6.950  -9.872   7.154  1.00  0.00           H  
ATOM   1173 1HD1 LEU A  77       7.836 -12.151   7.373  1.00  0.00           H  
ATOM   1174 2HD1 LEU A  77       6.549 -11.830   8.558  1.00  0.00           H  
ATOM   1175 3HD1 LEU A  77       6.204 -12.811   7.114  1.00  0.00           H  
ATOM   1176 1HD2 LEU A  77       7.767 -11.029   5.128  1.00  0.00           H  
ATOM   1177 2HD2 LEU A  77       6.133 -11.674   4.837  1.00  0.00           H  
ATOM   1178 3HD2 LEU A  77       6.429  -9.921   4.738  1.00  0.00           H  
ATOM   1179  N   ALA A  78       2.078  -8.952   7.675  1.00  0.00           N  
ATOM   1180  CA  ALA A  78       0.619  -8.914   7.708  1.00  0.00           C  
ATOM   1181  C   ALA A  78       0.132  -7.604   7.108  1.00  0.00           C  
ATOM   1182  O   ALA A  78      -0.929  -7.552   6.486  1.00  0.00           O  
ATOM   1183  CB  ALA A  78       0.103  -9.079   9.131  1.00  0.00           C  
ATOM   1184  H   ALA A  78       2.588  -9.035   8.544  1.00  0.00           H  
ATOM   1185  HA  ALA A  78       0.246  -9.736   7.098  1.00  0.00           H  
ATOM   1186 1HB  ALA A  78      -0.986  -9.031   9.130  1.00  0.00           H  
ATOM   1187 2HB  ALA A  78       0.423 -10.044   9.524  1.00  0.00           H  
ATOM   1188 3HB  ALA A  78       0.501  -8.282   9.756  1.00  0.00           H  
ATOM   1189  N   ILE A  79       0.848  -6.388   7.293  1.00  0.00           N  
ATOM   1190  CA  ILE A  79       0.474  -5.074   6.789  1.00  0.00           C  
ATOM   1191  C   ILE A  79       0.608  -5.066   5.277  1.00  0.00           C  
ATOM   1192  O   ILE A  79      -0.272  -4.579   4.567  1.00  0.00           O  
ATOM   1193  CB  ILE A  79       1.347  -3.963   7.402  1.00  0.00           C  
ATOM   1194  CG1 ILE A  79       1.062  -3.826   8.900  1.00  0.00           C  
ATOM   1195  CG2 ILE A  79       1.105  -2.642   6.687  1.00  0.00           C  
ATOM   1196  CD1 ILE A  79       2.085  -2.998   9.643  1.00  0.00           C  
ATOM   1197  H   ILE A  79       1.669  -6.475   7.874  1.00  0.00           H  
ATOM   1198  HA  ILE A  79      -0.565  -4.884   7.058  1.00  0.00           H  
ATOM   1199  HB  ILE A  79       2.398  -4.232   7.305  1.00  0.00           H  
ATOM   1200 1HG1 ILE A  79       0.083  -3.369   9.043  1.00  0.00           H  
ATOM   1201 2HG1 ILE A  79       1.029  -4.816   9.357  1.00  0.00           H  
ATOM   1202 1HG2 ILE A  79       1.730  -1.869   7.133  1.00  0.00           H  
ATOM   1203 2HG2 ILE A  79       1.356  -2.748   5.633  1.00  0.00           H  
ATOM   1204 3HG2 ILE A  79       0.056  -2.363   6.783  1.00  0.00           H  
ATOM   1205 1HD1 ILE A  79       1.815  -2.946  10.697  1.00  0.00           H  
ATOM   1206 2HD1 ILE A  79       3.069  -3.459   9.541  1.00  0.00           H  
ATOM   1207 3HD1 ILE A  79       2.110  -1.992   9.226  1.00  0.00           H  
ATOM   1208  N   LEU A  80       1.725  -5.613   4.785  1.00  0.00           N  
ATOM   1209  CA  LEU A  80       2.005  -5.694   3.346  1.00  0.00           C  
ATOM   1210  C   LEU A  80       0.962  -6.568   2.668  1.00  0.00           C  
ATOM   1211  O   LEU A  80       0.560  -6.305   1.534  1.00  0.00           O  
ATOM   1212  CB  LEU A  80       3.407  -6.263   3.094  1.00  0.00           C  
ATOM   1213  CG  LEU A  80       4.576  -5.370   3.529  1.00  0.00           C  
ATOM   1214  CD1 LEU A  80       5.874  -6.164   3.465  1.00  0.00           C  
ATOM   1215  CD2 LEU A  80       4.641  -4.144   2.632  1.00  0.00           C  
ATOM   1216  H   LEU A  80       2.399  -5.983   5.441  1.00  0.00           H  
ATOM   1217  HA  LEU A  80       1.939  -4.687   2.931  1.00  0.00           H  
ATOM   1218 1HB  LEU A  80       3.499  -7.210   3.625  1.00  0.00           H  
ATOM   1219 2HB  LEU A  80       3.518  -6.457   2.027  1.00  0.00           H  
ATOM   1220  HG  LEU A  80       4.430  -5.056   4.564  1.00  0.00           H  
ATOM   1221 1HD1 LEU A  80       6.705  -5.529   3.775  1.00  0.00           H  
ATOM   1222 2HD1 LEU A  80       5.808  -7.024   4.131  1.00  0.00           H  
ATOM   1223 3HD1 LEU A  80       6.040  -6.506   2.445  1.00  0.00           H  
ATOM   1224 1HD2 LEU A  80       5.471  -3.509   2.942  1.00  0.00           H  
ATOM   1225 2HD2 LEU A  80       4.789  -4.456   1.598  1.00  0.00           H  
ATOM   1226 3HD2 LEU A  80       3.707  -3.585   2.712  1.00  0.00           H  
ATOM   1227  N   SER A  81       0.529  -7.778   3.332  1.00  0.00           N  
ATOM   1228  CA  SER A  81      -0.476  -8.674   2.803  1.00  0.00           C  
ATOM   1229  C   SER A  81      -1.846  -8.023   2.773  1.00  0.00           C  
ATOM   1230  O   SER A  81      -2.644  -8.277   1.871  1.00  0.00           O  
ATOM   1231  CB  SER A  81      -0.527  -9.941   3.634  1.00  0.00           C  
ATOM   1232  OG  SER A  81       0.663 -10.671   3.511  1.00  0.00           O  
ATOM   1233  H   SER A  81       0.985  -8.008   4.203  1.00  0.00           H  
ATOM   1234  HA  SER A  81      -0.202  -8.921   1.777  1.00  0.00           H  
ATOM   1235 1HB  SER A  81      -0.693  -9.684   4.680  1.00  0.00           H  
ATOM   1236 2HB  SER A  81      -1.368 -10.554   3.311  1.00  0.00           H  
ATOM   1237  HG  SER A  81       0.553 -11.450   4.061  1.00  0.00           H  
ATOM   1238  N   ALA A  82      -2.256  -7.196   3.890  1.00  0.00           N  
ATOM   1239  CA  ALA A  82      -3.524  -6.469   3.925  1.00  0.00           C  
ATOM   1240  C   ALA A  82      -3.615  -5.435   2.797  1.00  0.00           C  
ATOM   1241  O   ALA A  82      -4.670  -5.254   2.190  1.00  0.00           O  
ATOM   1242  CB  ALA A  82      -3.706  -5.794   5.276  1.00  0.00           C  
ATOM   1243  H   ALA A  82      -1.657  -7.177   4.703  1.00  0.00           H  
ATOM   1244  HA  ALA A  82      -4.331  -7.188   3.779  1.00  0.00           H  
ATOM   1245 1HB  ALA A  82      -4.658  -5.260   5.292  1.00  0.00           H  
ATOM   1246 2HB  ALA A  82      -3.700  -6.547   6.064  1.00  0.00           H  
ATOM   1247 3HB  ALA A  82      -2.893  -5.088   5.442  1.00  0.00           H  
ATOM   1248  N   ALA A  83      -2.469  -4.599   2.505  1.00  0.00           N  
ATOM   1249  CA  ALA A  83      -2.472  -3.601   1.434  1.00  0.00           C  
ATOM   1250  C   ALA A  83      -2.692  -4.256   0.061  1.00  0.00           C  
ATOM   1251  O   ALA A  83      -3.480  -3.772  -0.749  1.00  0.00           O  
ATOM   1252  CB  ALA A  83      -1.172  -2.815   1.440  1.00  0.00           C  
ATOM   1253  H   ALA A  83      -1.651  -4.687   3.093  1.00  0.00           H  
ATOM   1254  HA  ALA A  83      -3.301  -2.916   1.612  1.00  0.00           H  
ATOM   1255 1HB  ALA A  83      -1.188  -2.077   0.637  1.00  0.00           H  
ATOM   1256 2HB  ALA A  83      -1.056  -2.305   2.398  1.00  0.00           H  
ATOM   1257 3HB  ALA A  83      -0.334  -3.493   1.290  1.00  0.00           H  
ATOM   1258  N   ALA A  84      -1.996  -5.353  -0.197  1.00  0.00           N  
ATOM   1259  CA  ALA A  84      -2.090  -6.047  -1.481  1.00  0.00           C  
ATOM   1260  C   ALA A  84      -3.496  -6.594  -1.730  1.00  0.00           C  
ATOM   1261  O   ALA A  84      -3.979  -6.596  -2.862  1.00  0.00           O  
ATOM   1262  CB  ALA A  84      -1.072  -7.175  -1.550  1.00  0.00           C  
ATOM   1263  H   ALA A  84      -1.383  -5.722   0.516  1.00  0.00           H  
ATOM   1264  HA  ALA A  84      -1.873  -5.327  -2.271  1.00  0.00           H  
ATOM   1265 1HB  ALA A  84      -1.154  -7.681  -2.511  1.00  0.00           H  
ATOM   1266 2HB  ALA A  84      -0.068  -6.767  -1.439  1.00  0.00           H  
ATOM   1267 3HB  ALA A  84      -1.263  -7.888  -0.748  1.00  0.00           H  
ATOM   1268  N   GLN A  85      -4.257  -7.237  -0.639  1.00  0.00           N  
ATOM   1269  CA  GLN A  85      -5.608  -7.800  -0.777  1.00  0.00           C  
ATOM   1270  C   GLN A  85      -6.724  -6.756  -0.768  1.00  0.00           C  
ATOM   1271  O   GLN A  85      -7.761  -6.937  -1.405  1.00  0.00           O  
ATOM   1272  CB  GLN A  85      -5.863  -8.814   0.341  1.00  0.00           C  
ATOM   1273  CG  GLN A  85      -5.044 -10.089   0.224  1.00  0.00           C  
ATOM   1274  CD  GLN A  85      -5.410 -10.901  -1.003  1.00  0.00           C  
ATOM   1275  OE1 GLN A  85      -6.587 -11.178  -1.254  1.00  0.00           O  
ATOM   1276  NE2 GLN A  85      -4.402 -11.289  -1.777  1.00  0.00           N  
ATOM   1277  H   GLN A  85      -3.788  -7.297   0.253  1.00  0.00           H  
ATOM   1278  HA  GLN A  85      -5.671  -8.314  -1.736  1.00  0.00           H  
ATOM   1279 1HB  GLN A  85      -5.638  -8.357   1.305  1.00  0.00           H  
ATOM   1280 2HB  GLN A  85      -6.917  -9.092   0.348  1.00  0.00           H  
ATOM   1281 1HG  GLN A  85      -3.989  -9.825   0.158  1.00  0.00           H  
ATOM   1282 2HG  GLN A  85      -5.220 -10.704   1.106  1.00  0.00           H  
ATOM   1283 1HE2 GLN A  85      -4.583 -11.828  -2.601  1.00  0.00           H  
ATOM   1284 2HE2 GLN A  85      -3.464 -11.043  -1.537  1.00  0.00           H  
ATOM   1285  N   LEU A  86      -6.566  -5.541  -0.005  1.00  0.00           N  
ATOM   1286  CA  LEU A  86      -7.458  -4.400   0.047  1.00  0.00           C  
ATOM   1287  C   LEU A  86      -7.406  -3.689  -1.298  1.00  0.00           C  
ATOM   1288  O   LEU A  86      -8.414  -3.166  -1.773  1.00  0.00           O  
ATOM   1289  CB  LEU A  86      -7.055  -3.443   1.177  1.00  0.00           C  
ATOM   1290  CG  LEU A  86      -7.363  -3.927   2.599  1.00  0.00           C  
ATOM   1291  CD1 LEU A  86      -6.636  -3.044   3.605  1.00  0.00           C  
ATOM   1292  CD2 LEU A  86      -8.866  -3.897   2.832  1.00  0.00           C  
ATOM   1293  H   LEU A  86      -5.719  -5.531   0.544  1.00  0.00           H  
ATOM   1294  HA  LEU A  86      -8.469  -4.766   0.220  1.00  0.00           H  
ATOM   1295 1HB  LEU A  86      -5.983  -3.262   1.113  1.00  0.00           H  
ATOM   1296 2HB  LEU A  86      -7.571  -2.495   1.030  1.00  0.00           H  
ATOM   1297  HG  LEU A  86      -6.997  -4.947   2.725  1.00  0.00           H  
ATOM   1298 1HD1 LEU A  86      -6.855  -3.389   4.616  1.00  0.00           H  
ATOM   1299 2HD1 LEU A  86      -5.562  -3.100   3.429  1.00  0.00           H  
ATOM   1300 3HD1 LEU A  86      -6.971  -2.014   3.492  1.00  0.00           H  
ATOM   1301 1HD2 LEU A  86      -9.085  -4.243   3.843  1.00  0.00           H  
ATOM   1302 2HD2 LEU A  86      -9.233  -2.878   2.708  1.00  0.00           H  
ATOM   1303 3HD2 LEU A  86      -9.359  -4.550   2.111  1.00  0.00           H  
ATOM   1304  N   GLY A  87      -6.224  -3.672  -1.912  1.00  0.00           N  
ATOM   1305  CA  GLY A  87      -6.047  -2.974  -3.164  1.00  0.00           C  
ATOM   1306  C   GLY A  87      -5.581  -1.551  -2.910  1.00  0.00           C  
ATOM   1307  O   GLY A  87      -5.901  -0.629  -3.664  1.00  0.00           O  
ATOM   1308  H   GLY A  87      -5.438  -4.152  -1.500  1.00  0.00           H  
ATOM   1309 1HA  GLY A  87      -5.317  -3.505  -3.775  1.00  0.00           H  
ATOM   1310 2HA  GLY A  87      -6.986  -2.970  -3.716  1.00  0.00           H  
ATOM   1311  N   THR A  88      -4.810  -1.362  -1.846  1.00  0.00           N  
ATOM   1312  CA  THR A  88      -4.377  -0.022  -1.528  1.00  0.00           C  
ATOM   1313  C   THR A  88      -2.883   0.067  -1.280  1.00  0.00           C  
ATOM   1314  O   THR A  88      -2.155  -0.898  -1.474  1.00  0.00           O  
ATOM   1315  CB  THR A  88      -5.132   0.512  -0.297  1.00  0.00           C  
ATOM   1316  OG1 THR A  88      -4.871   1.913  -0.143  1.00  0.00           O  
ATOM   1317  CG2 THR A  88      -4.691  -0.223   0.960  1.00  0.00           C  
ATOM   1318  H   THR A  88      -4.518  -2.126  -1.253  1.00  0.00           H  
ATOM   1319  HA  THR A  88      -4.553   0.613  -2.394  1.00  0.00           H  
ATOM   1320  HB  THR A  88      -6.203   0.369  -0.437  1.00  0.00           H  
ATOM   1321  HG1 THR A  88      -5.555   2.307   0.403  1.00  0.00           H  
ATOM   1322 1HG2 THR A  88      -5.235   0.167   1.820  1.00  0.00           H  
ATOM   1323 2HG2 THR A  88      -4.899  -1.288   0.850  1.00  0.00           H  
ATOM   1324 3HG2 THR A  88      -3.622  -0.077   1.110  1.00  0.00           H  
ATOM   1325  N   THR A  89      -2.394   1.245  -0.804  1.00  0.00           N  
ATOM   1326  CA  THR A  89      -0.959   1.420  -0.603  1.00  0.00           C  
ATOM   1327  C   THR A  89      -0.571   0.839   0.755  1.00  0.00           C  
ATOM   1328  O   THR A  89      -1.446   0.583   1.592  1.00  0.00           O  
ATOM   1329  CB  THR A  89      -0.550   2.902  -0.684  1.00  0.00           C  
ATOM   1330  OG1 THR A  89      -1.186   3.634   0.372  1.00  0.00           O  
ATOM   1331  CG2 THR A  89      -0.957   3.496  -2.024  1.00  0.00           C  
ATOM   1332  H   THR A  89      -3.020   2.003  -0.577  1.00  0.00           H  
ATOM   1333  HA  THR A  89      -0.432   0.923  -1.417  1.00  0.00           H  
ATOM   1334  HB  THR A  89       0.530   2.989  -0.568  1.00  0.00           H  
ATOM   1335  HG1 THR A  89      -0.568   4.274   0.735  1.00  0.00           H  
ATOM   1336 1HG2 THR A  89      -0.660   4.544  -2.063  1.00  0.00           H  
ATOM   1337 2HG2 THR A  89      -0.466   2.949  -2.828  1.00  0.00           H  
ATOM   1338 3HG2 THR A  89      -2.037   3.421  -2.141  1.00  0.00           H  
ATOM   1339  N   VAL A  90       0.731   0.626   0.964  1.00  0.00           N  
ATOM   1340  CA  VAL A  90       1.207   0.129   2.247  1.00  0.00           C  
ATOM   1341  C   VAL A  90       1.029   1.191   3.330  1.00  0.00           C  
ATOM   1342  O   VAL A  90       0.549   0.902   4.448  1.00  0.00           O  
ATOM   1343  CB  VAL A  90       2.692  -0.269   2.152  1.00  0.00           C  
ATOM   1344  CG1 VAL A  90       3.230  -0.649   3.523  1.00  0.00           C  
ATOM   1345  CG2 VAL A  90       2.858  -1.418   1.169  1.00  0.00           C  
ATOM   1346  H   VAL A  90       1.399   0.810   0.230  1.00  0.00           H  
ATOM   1347  HA  VAL A  90       0.552  -0.681   2.568  1.00  0.00           H  
ATOM   1348  HB  VAL A  90       3.268   0.592   1.808  1.00  0.00           H  
ATOM   1349 1HG1 VAL A  90       4.281  -0.928   3.438  1.00  0.00           H  
ATOM   1350 2HG1 VAL A  90       3.134   0.199   4.201  1.00  0.00           H  
ATOM   1351 3HG1 VAL A  90       2.663  -1.494   3.915  1.00  0.00           H  
ATOM   1352 1HG2 VAL A  90       3.911  -1.693   1.107  1.00  0.00           H  
ATOM   1353 2HG2 VAL A  90       2.278  -2.275   1.509  1.00  0.00           H  
ATOM   1354 3HG2 VAL A  90       2.506  -1.108   0.185  1.00  0.00           H  
ATOM   1355  N   GLU A  91       1.363   2.429   2.977  1.00  0.00           N  
ATOM   1356  CA  GLU A  91       1.254   3.539   3.916  1.00  0.00           C  
ATOM   1357  C   GLU A  91      -0.179   3.680   4.414  1.00  0.00           C  
ATOM   1358  O   GLU A  91      -0.396   4.036   5.571  1.00  0.00           O  
ATOM   1359  CB  GLU A  91       1.710   4.845   3.260  1.00  0.00           C  
ATOM   1360  CG  GLU A  91       3.188   4.881   2.892  1.00  0.00           C  
ATOM   1361  CD  GLU A  91       3.490   4.156   1.611  1.00  0.00           C  
ATOM   1362  OE1 GLU A  91       2.571   3.681   0.989  1.00  0.00           O  
ATOM   1363  OE2 GLU A  91       4.642   4.076   1.254  1.00  0.00           O  
ATOM   1364  H   GLU A  91       1.700   2.607   2.041  1.00  0.00           H  
ATOM   1365  HA  GLU A  91       1.875   3.321   4.785  1.00  0.00           H  
ATOM   1366 1HB  GLU A  91       1.136   5.015   2.348  1.00  0.00           H  
ATOM   1367 2HB  GLU A  91       1.512   5.679   3.932  1.00  0.00           H  
ATOM   1368 1HG  GLU A  91       3.501   5.920   2.791  1.00  0.00           H  
ATOM   1369 2HG  GLU A  91       3.763   4.435   3.702  1.00  0.00           H  
ATOM   1370  N   GLU A  92      -1.328   3.470   3.522  1.00  0.00           N  
ATOM   1371  CA  GLU A  92      -2.728   3.497   3.957  1.00  0.00           C  
ATOM   1372  C   GLU A  92      -3.065   2.346   4.904  1.00  0.00           C  
ATOM   1373  O   GLU A  92      -3.829   2.525   5.850  1.00  0.00           O  
ATOM   1374  CB  GLU A  92      -3.659   3.447   2.745  1.00  0.00           C  
ATOM   1375  CG  GLU A  92      -5.142   3.495   3.087  1.00  0.00           C  
ATOM   1376  CD  GLU A  92      -5.552   4.790   3.729  1.00  0.00           C  
ATOM   1377  OE1 GLU A  92      -4.844   5.756   3.581  1.00  0.00           O  
ATOM   1378  OE2 GLU A  92      -6.577   4.814   4.370  1.00  0.00           O  
ATOM   1379  H   GLU A  92      -1.116   3.252   2.559  1.00  0.00           H  
ATOM   1380  HA  GLU A  92      -2.912   4.442   4.467  1.00  0.00           H  
ATOM   1381 1HB  GLU A  92      -3.442   4.288   2.086  1.00  0.00           H  
ATOM   1382 2HB  GLU A  92      -3.475   2.533   2.181  1.00  0.00           H  
ATOM   1383 1HG  GLU A  92      -5.719   3.357   2.173  1.00  0.00           H  
ATOM   1384 2HG  GLU A  92      -5.375   2.671   3.760  1.00  0.00           H  
ATOM   1385  N   ALA A  93      -2.510   1.033   4.670  1.00  0.00           N  
ATOM   1386  CA  ALA A  93      -2.698  -0.118   5.549  1.00  0.00           C  
ATOM   1387  C   ALA A  93      -2.111   0.193   6.924  1.00  0.00           C  
ATOM   1388  O   ALA A  93      -2.656  -0.198   7.947  1.00  0.00           O  
ATOM   1389  CB  ALA A  93      -2.055  -1.367   4.957  1.00  0.00           C  
ATOM   1390  H   ALA A  93      -2.007   0.911   3.801  1.00  0.00           H  
ATOM   1391  HA  ALA A  93      -3.768  -0.293   5.654  1.00  0.00           H  
ATOM   1392 1HB  ALA A  93      -2.209  -2.210   5.629  1.00  0.00           H  
ATOM   1393 2HB  ALA A  93      -2.511  -1.586   3.992  1.00  0.00           H  
ATOM   1394 3HB  ALA A  93      -0.986  -1.198   4.824  1.00  0.00           H  
ATOM   1395  N   VAL A  94      -0.989   0.900   6.924  1.00  0.00           N  
ATOM   1396  CA  VAL A  94      -0.330   1.306   8.153  1.00  0.00           C  
ATOM   1397  C   VAL A  94      -1.222   2.320   8.887  1.00  0.00           C  
ATOM   1398  O   VAL A  94      -1.563   2.101  10.049  1.00  0.00           O  
ATOM   1399  CB  VAL A  94       1.045   1.931   7.851  1.00  0.00           C  
ATOM   1400  CG1 VAL A  94       1.611   2.600   9.095  1.00  0.00           C  
ATOM   1401  CG2 VAL A  94       1.996   0.862   7.335  1.00  0.00           C  
ATOM   1402  H   VAL A  94      -0.582   1.167   6.037  1.00  0.00           H  
ATOM   1403  HA  VAL A  94      -0.236   0.433   8.799  1.00  0.00           H  
ATOM   1404  HB  VAL A  94       0.925   2.706   7.095  1.00  0.00           H  
ATOM   1405 1HG1 VAL A  94       2.583   3.036   8.863  1.00  0.00           H  
ATOM   1406 2HG1 VAL A  94       0.932   3.384   9.426  1.00  0.00           H  
ATOM   1407 3HG1 VAL A  94       1.726   1.859   9.887  1.00  0.00           H  
ATOM   1408 1HG2 VAL A  94       2.967   1.310   7.123  1.00  0.00           H  
ATOM   1409 2HG2 VAL A  94       2.114   0.082   8.088  1.00  0.00           H  
ATOM   1410 3HG2 VAL A  94       1.592   0.424   6.422  1.00  0.00           H  
ATOM   1411  N   ASN A  95      -1.657   3.375   8.183  1.00  0.00           N  
ATOM   1412  CA  ASN A  95      -2.508   4.407   8.788  1.00  0.00           C  
ATOM   1413  C   ASN A  95      -3.756   3.823   9.407  1.00  0.00           C  
ATOM   1414  O   ASN A  95      -4.149   4.201  10.511  1.00  0.00           O  
ATOM   1415  CB  ASN A  95      -2.881   5.463   7.764  1.00  0.00           C  
ATOM   1416  CG  ASN A  95      -1.729   6.365   7.417  1.00  0.00           C  
ATOM   1417  OD1 ASN A  95      -0.755   6.464   8.171  1.00  0.00           O  
ATOM   1418  ND2 ASN A  95      -1.822   7.024   6.290  1.00  0.00           N  
ATOM   1419  H   ASN A  95      -1.393   3.462   7.212  1.00  0.00           H  
ATOM   1420  HA  ASN A  95      -1.951   4.887   9.594  1.00  0.00           H  
ATOM   1421 1HB  ASN A  95      -3.234   4.977   6.853  1.00  0.00           H  
ATOM   1422 2HB  ASN A  95      -3.700   6.070   8.149  1.00  0.00           H  
ATOM   1423 1HD2 ASN A  95      -1.085   7.639   6.009  1.00  0.00           H  
ATOM   1424 2HD2 ASN A  95      -2.629   6.912   5.711  1.00  0.00           H  
ATOM   1425  N   ARG A  96      -4.485   2.813   8.687  1.00  0.00           N  
ATOM   1426  CA  ARG A  96      -5.681   2.165   9.221  1.00  0.00           C  
ATOM   1427  C   ARG A  96      -5.353   1.257  10.403  1.00  0.00           C  
ATOM   1428  O   ARG A  96      -6.117   1.180  11.356  1.00  0.00           O  
ATOM   1429  CB  ARG A  96      -6.371   1.346   8.139  1.00  0.00           C  
ATOM   1430  CG  ARG A  96      -6.968   2.162   7.003  1.00  0.00           C  
ATOM   1431  CD  ARG A  96      -7.564   1.292   5.956  1.00  0.00           C  
ATOM   1432  NE  ARG A  96      -7.964   2.052   4.783  1.00  0.00           N  
ATOM   1433  CZ  ARG A  96      -8.660   1.548   3.746  1.00  0.00           C  
ATOM   1434  NH1 ARG A  96      -9.023   0.284   3.751  1.00  0.00           N  
ATOM   1435  NH2 ARG A  96      -8.975   2.322   2.723  1.00  0.00           N  
ATOM   1436  H   ARG A  96      -4.174   2.582   7.755  1.00  0.00           H  
ATOM   1437  HA  ARG A  96      -6.366   2.936   9.575  1.00  0.00           H  
ATOM   1438 1HB  ARG A  96      -5.659   0.647   7.704  1.00  0.00           H  
ATOM   1439 2HB  ARG A  96      -7.175   0.759   8.583  1.00  0.00           H  
ATOM   1440 1HG  ARG A  96      -7.751   2.812   7.395  1.00  0.00           H  
ATOM   1441 2HG  ARG A  96      -6.188   2.769   6.542  1.00  0.00           H  
ATOM   1442 1HD  ARG A  96      -6.833   0.545   5.647  1.00  0.00           H  
ATOM   1443 2HD  ARG A  96      -8.445   0.793   6.358  1.00  0.00           H  
ATOM   1444  HE  ARG A  96      -7.702   3.028   4.744  1.00  0.00           H  
ATOM   1445 1HH1 ARG A  96      -8.781  -0.309   4.533  1.00  0.00           H  
ATOM   1446 2HH1 ARG A  96      -9.544  -0.094   2.974  1.00  0.00           H  
ATOM   1447 1HH2 ARG A  96      -8.696   3.294   2.720  1.00  0.00           H  
ATOM   1448 2HH2 ARG A  96      -9.496   1.944   1.947  1.00  0.00           H  
ATOM   1449  N   ALA A  97      -4.138   0.447  10.351  1.00  0.00           N  
ATOM   1450  CA  ALA A  97      -3.723  -0.461  11.402  1.00  0.00           C  
ATOM   1451  C   ALA A  97      -3.452   0.361  12.661  1.00  0.00           C  
ATOM   1452  O   ALA A  97      -3.789  -0.065  13.746  1.00  0.00           O  
ATOM   1453  CB  ALA A  97      -2.487  -1.237  10.975  1.00  0.00           C  
ATOM   1454  H   ALA A  97      -3.611   0.477   9.491  1.00  0.00           H  
ATOM   1455  HA  ALA A  97      -4.535  -1.166  11.582  1.00  0.00           H  
ATOM   1456 1HB  ALA A  97      -2.188  -1.915  11.773  1.00  0.00           H  
ATOM   1457 2HB  ALA A  97      -2.712  -1.812  10.076  1.00  0.00           H  
ATOM   1458 3HB  ALA A  97      -1.677  -0.541  10.767  1.00  0.00           H  
ATOM   1459  N   LEU A  98      -2.849   1.539  12.499  1.00  0.00           N  
ATOM   1460  CA  LEU A  98      -2.564   2.432  13.624  1.00  0.00           C  
ATOM   1461  C   LEU A  98      -3.825   3.012  14.263  1.00  0.00           C  
ATOM   1462  O   LEU A  98      -3.871   3.190  15.465  1.00  0.00           O  
ATOM   1463  CB  LEU A  98      -1.660   3.579  13.156  1.00  0.00           C  
ATOM   1464  CG  LEU A  98      -0.225   3.186  12.782  1.00  0.00           C  
ATOM   1465  CD1 LEU A  98       0.464   4.363  12.103  1.00  0.00           C  
ATOM   1466  CD2 LEU A  98       0.527   2.758  14.032  1.00  0.00           C  
ATOM   1467  H   LEU A  98      -2.581   1.821  11.568  1.00  0.00           H  
ATOM   1468  HA  LEU A  98      -2.068   1.855  14.406  1.00  0.00           H  
ATOM   1469 1HB  LEU A  98      -2.115   4.045  12.283  1.00  0.00           H  
ATOM   1470 2HB  LEU A  98      -1.603   4.323  13.950  1.00  0.00           H  
ATOM   1471  HG  LEU A  98      -0.248   2.359  12.072  1.00  0.00           H  
ATOM   1472 1HD1 LEU A  98       1.483   4.083  11.838  1.00  0.00           H  
ATOM   1473 2HD1 LEU A  98      -0.084   4.634  11.201  1.00  0.00           H  
ATOM   1474 3HD1 LEU A  98       0.487   5.213  12.785  1.00  0.00           H  
ATOM   1475 1HD2 LEU A  98       1.547   2.478  13.767  1.00  0.00           H  
ATOM   1476 2HD2 LEU A  98       0.552   3.585  14.742  1.00  0.00           H  
ATOM   1477 3HD2 LEU A  98       0.023   1.905  14.487  1.00  0.00           H  
ATOM   1478  N   ASN A  99      -4.993   3.431  13.449  1.00  0.00           N  
ATOM   1479  CA  ASN A  99      -6.300   3.840  13.963  1.00  0.00           C  
ATOM   1480  C   ASN A  99      -6.931   2.723  14.781  1.00  0.00           C  
ATOM   1481  O   ASN A  99      -7.528   2.969  15.829  1.00  0.00           O  
ATOM   1482  CB  ASN A  99      -7.219   4.257  12.830  1.00  0.00           C  
ATOM   1483  CG  ASN A  99      -6.843   5.589  12.242  1.00  0.00           C  
ATOM   1484  OD1 ASN A  99      -6.149   6.389  12.879  1.00  0.00           O  
ATOM   1485  ND2 ASN A  99      -7.289   5.842  11.038  1.00  0.00           N  
ATOM   1486  H   ASN A  99      -4.838   3.422  12.451  1.00  0.00           H  
ATOM   1487  HA  ASN A  99      -6.159   4.693  14.628  1.00  0.00           H  
ATOM   1488 1HB  ASN A  99      -7.191   3.504  12.041  1.00  0.00           H  
ATOM   1489 2HB  ASN A  99      -8.245   4.311  13.194  1.00  0.00           H  
ATOM   1490 1HD2 ASN A  99      -7.070   6.713  10.596  1.00  0.00           H  
ATOM   1491 2HD2 ASN A  99      -7.848   5.166  10.559  1.00  0.00           H  
ATOM   1492  N   LEU A 100      -6.851   1.333  14.356  1.00  0.00           N  
ATOM   1493  CA  LEU A 100      -7.324   0.130  15.026  1.00  0.00           C  
ATOM   1494  C   LEU A 100      -6.485  -0.121  16.278  1.00  0.00           C  
ATOM   1495  O   LEU A 100      -7.004  -0.532  17.317  1.00  0.00           O  
ATOM   1496  CB  LEU A 100      -7.245  -1.079  14.084  1.00  0.00           C  
ATOM   1497  CG  LEU A 100      -8.209  -1.055  12.891  1.00  0.00           C  
ATOM   1498  CD1 LEU A 100      -7.851  -2.180  11.927  1.00  0.00           C  
ATOM   1499  CD2 LEU A 100      -9.639  -1.197  13.390  1.00  0.00           C  
ATOM   1500  H   LEU A 100      -6.422   1.252  13.445  1.00  0.00           H  
ATOM   1501  HA  LEU A 100      -8.365   0.281  15.312  1.00  0.00           H  
ATOM   1502 1HB  LEU A 100      -6.233  -1.147  13.692  1.00  0.00           H  
ATOM   1503 2HB  LEU A 100      -7.451  -1.981  14.660  1.00  0.00           H  
ATOM   1504  HG  LEU A 100      -8.102  -0.111  12.355  1.00  0.00           H  
ATOM   1505 1HD1 LEU A 100      -8.536  -2.163  11.079  1.00  0.00           H  
ATOM   1506 2HD1 LEU A 100      -6.831  -2.043  11.571  1.00  0.00           H  
ATOM   1507 3HD1 LEU A 100      -7.932  -3.138  12.440  1.00  0.00           H  
ATOM   1508 1HD2 LEU A 100     -10.323  -1.179  12.542  1.00  0.00           H  
ATOM   1509 2HD2 LEU A 100      -9.747  -2.141  13.924  1.00  0.00           H  
ATOM   1510 3HD2 LEU A 100      -9.873  -0.371  14.061  1.00  0.00           H  
ATOM   1511  N   LYS A 101      -5.182   0.113  16.160  1.00  0.00           N  
ATOM   1512  CA  LYS A 101      -4.275  -0.076  17.277  1.00  0.00           C  
ATOM   1513  C   LYS A 101      -4.827   0.648  18.515  1.00  0.00           C  
ATOM   1514  O   LYS A 101      -5.089   0.016  19.543  1.00  0.00           O  
ATOM   1515  CB  LYS A 101      -2.876   0.434  16.927  1.00  0.00           C  
ATOM   1516  CG  LYS A 101      -1.851   0.271  18.041  1.00  0.00           C  
ATOM   1517  CD  LYS A 101      -0.567   1.024  17.725  1.00  0.00           C  
ATOM   1518  CE  LYS A 101       0.540   0.669  18.708  1.00  0.00           C  
ATOM   1519  NZ  LYS A 101       0.283   1.232  20.062  1.00  0.00           N  
ATOM   1520  H   LYS A 101      -4.814   0.429  15.275  1.00  0.00           H  
ATOM   1521  HA  LYS A 101      -4.234  -1.140  17.512  1.00  0.00           H  
ATOM   1522 1HB  LYS A 101      -2.505  -0.095  16.050  1.00  0.00           H  
ATOM   1523 2HB  LYS A 101      -2.928   1.493  16.674  1.00  0.00           H  
ATOM   1524 1HG  LYS A 101      -2.264   0.650  18.975  1.00  0.00           H  
ATOM   1525 2HG  LYS A 101      -1.618  -0.787  18.169  1.00  0.00           H  
ATOM   1526 1HD  LYS A 101      -0.238   0.775  16.716  1.00  0.00           H  
ATOM   1527 2HD  LYS A 101      -0.753   2.096  17.775  1.00  0.00           H  
ATOM   1528 1HE  LYS A 101       0.623  -0.413  18.788  1.00  0.00           H  
ATOM   1529 2HE  LYS A 101       1.490   1.059  18.341  1.00  0.00           H  
ATOM   1530 1HZ  LYS A 101       1.037   0.976  20.682  1.00  0.00           H  
ATOM   1531 2HZ  LYS A 101       0.223   2.239  20.003  1.00  0.00           H  
ATOM   1532 3HZ  LYS A 101      -0.587   0.864  20.421  1.00  0.00           H  
ATOM   1533  N   THR A 102      -5.063   1.956  18.403  1.00  0.00           N  
ATOM   1534  CA  THR A 102      -5.443   2.745  19.571  1.00  0.00           C  
ATOM   1535  C   THR A 102      -6.938   2.653  19.881  1.00  0.00           C  
ATOM   1536  O   THR A 102      -7.368   2.859  21.017  1.00  0.00           O  
ATOM   1537  CB  THR A 102      -5.052   4.222  19.381  1.00  0.00           C  
ATOM   1538  OG1 THR A 102      -5.774   4.771  18.271  1.00  0.00           O  
ATOM   1539  CG2 THR A 102      -3.559   4.349  19.123  1.00  0.00           C  
ATOM   1540  H   THR A 102      -4.980   2.414  17.506  1.00  0.00           H  
ATOM   1541  HA  THR A 102      -4.923   2.346  20.442  1.00  0.00           H  
ATOM   1542  HB  THR A 102      -5.309   4.785  20.278  1.00  0.00           H  
ATOM   1543  HG1 THR A 102      -6.664   5.000  18.549  1.00  0.00           H  
ATOM   1544 1HG2 THR A 102      -3.300   5.400  18.992  1.00  0.00           H  
ATOM   1545 2HG2 THR A 102      -3.006   3.944  19.971  1.00  0.00           H  
ATOM   1546 3HG2 THR A 102      -3.297   3.796  18.223  1.00  0.00           H  
ATOM   1547  N   LYS A 103      -7.732   2.335  18.874  1.00  0.00           N  
ATOM   1548  CA  LYS A 103      -9.158   2.130  19.081  1.00  0.00           C  
ATOM   1549  C   LYS A 103      -9.483   0.821  19.808  1.00  0.00           C  
ATOM   1550  O   LYS A 103     -10.345   0.791  20.692  1.00  0.00           O  
ATOM   1551  CB  LYS A 103      -9.886   2.171  17.737  1.00  0.00           C  
ATOM   1552  CG  LYS A 103     -11.397   2.017  17.835  1.00  0.00           C  
ATOM   1553  CD  LYS A 103     -12.060   2.191  16.476  1.00  0.00           C  
ATOM   1554  CE  LYS A 103     -13.571   2.037  16.572  1.00  0.00           C  
ATOM   1555  NZ  LYS A 103     -14.234   2.228  15.254  1.00  0.00           N  
ATOM   1556  H   LYS A 103      -7.351   2.233  17.944  1.00  0.00           H  
ATOM   1557  HA  LYS A 103      -9.533   2.930  19.722  1.00  0.00           H  
ATOM   1558 1HB  LYS A 103      -9.677   3.118  17.238  1.00  0.00           H  
ATOM   1559 2HB  LYS A 103      -9.509   1.374  17.095  1.00  0.00           H  
ATOM   1560 1HG  LYS A 103     -11.638   1.026  18.222  1.00  0.00           H  
ATOM   1561 2HG  LYS A 103     -11.795   2.764  18.522  1.00  0.00           H  
ATOM   1562 1HD  LYS A 103     -11.828   3.182  16.083  1.00  0.00           H  
ATOM   1563 2HD  LYS A 103     -11.671   1.445  15.784  1.00  0.00           H  
ATOM   1564 1HE  LYS A 103     -13.811   1.043  16.945  1.00  0.00           H  
ATOM   1565 2HE  LYS A 103     -13.968   2.771  17.273  1.00  0.00           H  
ATOM   1566 1HZ  LYS A 103     -15.232   2.119  15.360  1.00  0.00           H  
ATOM   1567 2HZ  LYS A 103     -14.033   3.155  14.905  1.00  0.00           H  
ATOM   1568 3HZ  LYS A 103     -13.888   1.541  14.599  1.00  0.00           H  
ATOM   1569  N   LEU A 104      -8.800  -0.260  19.445  1.00  0.00           N  
ATOM   1570  CA  LEU A 104      -9.115  -1.576  20.001  1.00  0.00           C  
ATOM   1571  C   LEU A 104      -8.198  -1.989  21.158  1.00  0.00           C  
ATOM   1572  O   LEU A 104      -8.556  -2.867  21.945  1.00  0.00           O  
ATOM   1573  CB  LEU A 104      -9.034  -2.633  18.893  1.00  0.00           C  
ATOM   1574  CG  LEU A 104      -9.952  -2.404  17.685  1.00  0.00           C  
ATOM   1575  CD1 LEU A 104      -9.681  -3.467  16.630  1.00  0.00           C  
ATOM   1576  CD2 LEU A 104     -11.404  -2.438  18.136  1.00  0.00           C  
ATOM   1577  H   LEU A 104      -8.050  -0.177  18.774  1.00  0.00           H  
ATOM   1578  HA  LEU A 104     -10.131  -1.550  20.396  1.00  0.00           H  
ATOM   1579 1HB  LEU A 104      -8.010  -2.676  18.527  1.00  0.00           H  
ATOM   1580 2HB  LEU A 104      -9.286  -3.605  19.319  1.00  0.00           H  
ATOM   1581  HG  LEU A 104      -9.732  -1.431  17.242  1.00  0.00           H  
ATOM   1582 1HD1 LEU A 104     -10.332  -3.304  15.772  1.00  0.00           H  
ATOM   1583 2HD1 LEU A 104      -8.639  -3.408  16.312  1.00  0.00           H  
ATOM   1584 3HD1 LEU A 104      -9.876  -4.454  17.051  1.00  0.00           H  
ATOM   1585 1HD2 LEU A 104     -12.056  -2.273  17.278  1.00  0.00           H  
ATOM   1586 2HD2 LEU A 104     -11.624  -3.410  18.578  1.00  0.00           H  
ATOM   1587 3HD2 LEU A 104     -11.574  -1.656  18.876  1.00  0.00           H  
ATOM   1588  N   GLY A 105      -7.020  -1.372  21.248  1.00  0.00           N  
ATOM   1589  CA  GLY A 105      -6.004  -1.786  22.203  1.00  0.00           C  
ATOM   1590  C   GLY A 105      -5.183  -2.998  21.777  1.00  0.00           C  
ATOM   1591  O   GLY A 105      -4.866  -3.861  22.601  1.00  0.00           O  
ATOM   1592  H   GLY A 105      -6.830  -0.593  20.632  1.00  0.00           H  
ATOM   1593 1HA  GLY A 105      -5.315  -0.961  22.382  1.00  0.00           H  
ATOM   1594 2HA  GLY A 105      -6.477  -2.021  23.156  1.00  0.00           H  
ATOM   1595  N   VAL A 106      -4.827  -3.068  20.492  1.00  0.00           N  
ATOM   1596  CA  VAL A 106      -4.142  -4.245  19.961  1.00  0.00           C  
ATOM   1597  C   VAL A 106      -2.846  -3.834  19.267  1.00  0.00           C  
ATOM   1598  O   VAL A 106      -2.610  -2.653  19.025  1.00  0.00           O  
ATOM   1599  CB  VAL A 106      -5.047  -4.994  18.966  1.00  0.00           C  
ATOM   1600  CG1 VAL A 106      -6.340  -5.427  19.642  1.00  0.00           C  
ATOM   1601  CG2 VAL A 106      -5.337  -4.109  17.763  1.00  0.00           C  
ATOM   1602  H   VAL A 106      -5.032  -2.298  19.873  1.00  0.00           H  
ATOM   1603  HA  VAL A 106      -3.866  -4.891  20.795  1.00  0.00           H  
ATOM   1604  HB  VAL A 106      -4.538  -5.900  18.637  1.00  0.00           H  
ATOM   1605 1HG1 VAL A 106      -6.967  -5.955  18.923  1.00  0.00           H  
ATOM   1606 2HG1 VAL A 106      -6.110  -6.087  20.477  1.00  0.00           H  
ATOM   1607 3HG1 VAL A 106      -6.870  -4.547  20.008  1.00  0.00           H  
ATOM   1608 1HG2 VAL A 106      -5.976  -4.645  17.062  1.00  0.00           H  
ATOM   1609 2HG2 VAL A 106      -5.841  -3.200  18.092  1.00  0.00           H  
ATOM   1610 3HG2 VAL A 106      -4.401  -3.846  17.270  1.00  0.00           H  
ATOM   1611  N   ASP A 107      -1.993  -4.804  18.962  1.00  0.00           N  
ATOM   1612  CA  ASP A 107      -0.759  -4.485  18.267  1.00  0.00           C  
ATOM   1613  C   ASP A 107      -0.976  -4.382  16.744  1.00  0.00           C  
ATOM   1614  O   ASP A 107      -2.096  -4.523  16.244  1.00  0.00           O  
ATOM   1615  CB  ASP A 107       0.304  -5.542  18.575  1.00  0.00           C  
ATOM   1616  CG  ASP A 107      -0.089  -6.934  18.099  1.00  0.00           C  
ATOM   1617  OD1 ASP A 107      -1.027  -7.039  17.345  1.00  0.00           O  
ATOM   1618  OD2 ASP A 107       0.552  -7.877  18.495  1.00  0.00           O  
ATOM   1619  H   ASP A 107      -2.187  -5.764  19.205  1.00  0.00           H  
ATOM   1620  HA  ASP A 107      -0.413  -3.506  18.608  1.00  0.00           H  
ATOM   1621 1HB  ASP A 107       1.244  -5.262  18.098  1.00  0.00           H  
ATOM   1622 2HB  ASP A 107       0.481  -5.577  19.650  1.00  0.00           H  
ATOM   1623  N   LEU A 108       0.170  -4.130  15.879  1.00  0.00           N  
ATOM   1624  CA  LEU A 108       0.047  -3.836  14.469  1.00  0.00           C  
ATOM   1625  C   LEU A 108      -0.305  -5.125  13.740  1.00  0.00           C  
ATOM   1626  O   LEU A 108      -1.001  -5.103  12.740  1.00  0.00           O  
ATOM   1627  CB  LEU A 108       1.350  -3.244  13.918  1.00  0.00           C  
ATOM   1628  CG  LEU A 108       1.459  -1.715  13.967  1.00  0.00           C  
ATOM   1629  CD1 LEU A 108       0.460  -1.103  12.996  1.00  0.00           C  
ATOM   1630  CD2 LEU A 108       1.205  -1.233  15.389  1.00  0.00           C  
ATOM   1631  H   LEU A 108       1.087  -4.124  16.305  1.00  0.00           H  
ATOM   1632  HA  LEU A 108      -0.744  -3.096  14.339  1.00  0.00           H  
ATOM   1633 1HB  LEU A 108       2.184  -3.654  14.485  1.00  0.00           H  
ATOM   1634 2HB  LEU A 108       1.458  -3.551  12.878  1.00  0.00           H  
ATOM   1635  HG  LEU A 108       2.458  -1.411  13.655  1.00  0.00           H  
ATOM   1636 1HD1 LEU A 108       0.537  -0.016  13.031  1.00  0.00           H  
ATOM   1637 2HD1 LEU A 108       0.676  -1.449  11.985  1.00  0.00           H  
ATOM   1638 3HD1 LEU A 108      -0.550  -1.403  13.274  1.00  0.00           H  
ATOM   1639 1HD2 LEU A 108       1.284  -0.146  15.424  1.00  0.00           H  
ATOM   1640 2HD2 LEU A 108       0.206  -1.536  15.702  1.00  0.00           H  
ATOM   1641 3HD2 LEU A 108       1.944  -1.672  16.059  1.00  0.00           H  
ATOM   1642  N   LEU A 109       0.176  -6.247  14.262  1.00  0.00           N  
ATOM   1643  CA  LEU A 109      -0.093  -7.548  13.664  1.00  0.00           C  
ATOM   1644  C   LEU A 109      -1.562  -7.928  13.783  1.00  0.00           C  
ATOM   1645  O   LEU A 109      -2.179  -8.371  12.815  1.00  0.00           O  
ATOM   1646  CB  LEU A 109       0.773  -8.624  14.331  1.00  0.00           C  
ATOM   1647  CG  LEU A 109       0.521 -10.064  13.865  1.00  0.00           C  
ATOM   1648  CD1 LEU A 109       0.743 -10.157  12.361  1.00  0.00           C  
ATOM   1649  CD2 LEU A 109       1.448 -11.009  14.614  1.00  0.00           C  
ATOM   1650  H   LEU A 109       0.743  -6.197  15.097  1.00  0.00           H  
ATOM   1651  HA  LEU A 109       0.157  -7.498  12.603  1.00  0.00           H  
ATOM   1652 1HB  LEU A 109       1.821  -8.393  14.142  1.00  0.00           H  
ATOM   1653 2HB  LEU A 109       0.603  -8.589  15.407  1.00  0.00           H  
ATOM   1654  HG  LEU A 109      -0.515 -10.335  14.066  1.00  0.00           H  
ATOM   1655 1HD1 LEU A 109       0.564 -11.180  12.030  1.00  0.00           H  
ATOM   1656 2HD1 LEU A 109       0.054  -9.485  11.849  1.00  0.00           H  
ATOM   1657 3HD1 LEU A 109       1.769  -9.875  12.127  1.00  0.00           H  
ATOM   1658 1HD2 LEU A 109       1.269 -12.033  14.284  1.00  0.00           H  
ATOM   1659 2HD2 LEU A 109       2.485 -10.739  14.412  1.00  0.00           H  
ATOM   1660 3HD2 LEU A 109       1.256 -10.935  15.685  1.00  0.00           H  
ATOM   1661  N   THR A 110      -2.133  -7.760  14.965  1.00  0.00           N  
ATOM   1662  CA  THR A 110      -3.564  -8.016  15.125  1.00  0.00           C  
ATOM   1663  C   THR A 110      -4.473  -7.060  14.343  1.00  0.00           C  
ATOM   1664  O   THR A 110      -5.472  -7.477  13.760  1.00  0.00           O  
ATOM   1665  CB  THR A 110      -3.946  -7.957  16.615  1.00  0.00           C  
ATOM   1666  OG1 THR A 110      -3.157  -8.902  17.350  1.00  0.00           O  
ATOM   1667  CG2 THR A 110      -5.420  -8.281  16.801  1.00  0.00           C  
ATOM   1668  H   THR A 110      -1.596  -7.457  15.763  1.00  0.00           H  
ATOM   1669  HA  THR A 110      -3.775  -9.016  14.744  1.00  0.00           H  
ATOM   1670  HB  THR A 110      -3.746  -6.959  17.004  1.00  0.00           H  
ATOM   1671  HG1 THR A 110      -2.268  -8.558  17.462  1.00  0.00           H  
ATOM   1672 1HG2 THR A 110      -5.672  -8.234  17.861  1.00  0.00           H  
ATOM   1673 2HG2 THR A 110      -6.023  -7.557  16.254  1.00  0.00           H  
ATOM   1674 3HG2 THR A 110      -5.624  -9.282  16.424  1.00  0.00           H  
ATOM   1675  N   ALA A 111      -4.172  -5.641  14.277  1.00  0.00           N  
ATOM   1676  CA  ALA A 111      -4.855  -4.607  13.505  1.00  0.00           C  
ATOM   1677  C   ALA A 111      -4.751  -4.955  12.021  1.00  0.00           C  
ATOM   1678  O   ALA A 111      -5.684  -4.769  11.261  1.00  0.00           O  
ATOM   1679  CB  ALA A 111      -4.259  -3.235  13.784  1.00  0.00           C  
ATOM   1680  H   ALA A 111      -3.401  -5.381  14.873  1.00  0.00           H  
ATOM   1681  HA  ALA A 111      -5.904  -4.598  13.803  1.00  0.00           H  
ATOM   1682 1HB  ALA A 111      -4.785  -2.484  13.197  1.00  0.00           H  
ATOM   1683 2HB  ALA A 111      -4.359  -3.004  14.844  1.00  0.00           H  
ATOM   1684 3HB  ALA A 111      -3.205  -3.235  13.511  1.00  0.00           H  
ATOM   1685  N   ALA A 112      -3.445  -5.461  11.459  1.00  0.00           N  
ATOM   1686  CA  ALA A 112      -3.224  -5.906  10.086  1.00  0.00           C  
ATOM   1687  C   ALA A 112      -4.072  -7.104   9.753  1.00  0.00           C  
ATOM   1688  O   ALA A 112      -4.502  -7.275   8.614  1.00  0.00           O  
ATOM   1689  CB  ALA A 112      -1.754  -6.231   9.858  1.00  0.00           C  
ATOM   1690  H   ALA A 112      -2.676  -5.483  12.113  1.00  0.00           H  
ATOM   1691  HA  ALA A 112      -3.514  -5.097   9.415  1.00  0.00           H  
ATOM   1692 1HB  ALA A 112      -1.611  -6.568   8.831  1.00  0.00           H  
ATOM   1693 2HB  ALA A 112      -1.153  -5.338  10.035  1.00  0.00           H  
ATOM   1694 3HB  ALA A 112      -1.444  -7.018  10.545  1.00  0.00           H  
ATOM   1695  N   LEU A 113      -4.309  -8.143  10.739  1.00  0.00           N  
ATOM   1696  CA  LEU A 113      -5.225  -9.267  10.578  1.00  0.00           C  
ATOM   1697  C   LEU A 113      -6.675  -8.839  10.329  1.00  0.00           C  
ATOM   1698  O   LEU A 113      -7.359  -9.397   9.472  1.00  0.00           O  
ATOM   1699  CB  LEU A 113      -5.167 -10.158  11.824  1.00  0.00           C  
ATOM   1700  CG  LEU A 113      -6.105 -11.372  11.820  1.00  0.00           C  
ATOM   1701  CD1 LEU A 113      -5.738 -12.294  10.665  1.00  0.00           C  
ATOM   1702  CD2 LEU A 113      -6.004 -12.098  13.152  1.00  0.00           C  
ATOM   1703  H   LEU A 113      -3.774  -8.065  11.592  1.00  0.00           H  
ATOM   1704  HA  LEU A 113      -4.908  -9.849   9.714  1.00  0.00           H  
ATOM   1705 1HB  LEU A 113      -4.148 -10.528  11.940  1.00  0.00           H  
ATOM   1706 2HB  LEU A 113      -5.412  -9.553  12.697  1.00  0.00           H  
ATOM   1707  HG  LEU A 113      -7.132 -11.037  11.665  1.00  0.00           H  
ATOM   1708 1HD1 LEU A 113      -6.406 -13.156  10.662  1.00  0.00           H  
ATOM   1709 2HD1 LEU A 113      -5.838 -11.756   9.723  1.00  0.00           H  
ATOM   1710 3HD1 LEU A 113      -4.710 -12.633  10.783  1.00  0.00           H  
ATOM   1711 1HD2 LEU A 113      -6.671 -12.959  13.149  1.00  0.00           H  
ATOM   1712 2HD2 LEU A 113      -4.978 -12.435  13.307  1.00  0.00           H  
ATOM   1713 3HD2 LEU A 113      -6.289 -11.421  13.958  1.00  0.00           H  
ATOM   1714  N   ALA A 114      -7.140  -7.848  11.083  1.00  0.00           N  
ATOM   1715  CA  ALA A 114      -8.472  -7.286  10.862  1.00  0.00           C  
ATOM   1716  C   ALA A 114      -8.578  -6.658   9.472  1.00  0.00           C  
ATOM   1717  O   ALA A 114      -9.593  -6.806   8.789  1.00  0.00           O  
ATOM   1718  CB  ALA A 114      -8.799  -6.259  11.936  1.00  0.00           C  
ATOM   1719  H   ALA A 114      -6.565  -7.471  11.824  1.00  0.00           H  
ATOM   1720  HA  ALA A 114      -9.195  -8.099  10.919  1.00  0.00           H  
ATOM   1721 1HB  ALA A 114      -9.793  -5.849  11.755  1.00  0.00           H  
ATOM   1722 2HB  ALA A 114      -8.772  -6.735  12.915  1.00  0.00           H  
ATOM   1723 3HB  ALA A 114      -8.065  -5.453  11.904  1.00  0.00           H  
ATOM   1724  N   LEU A 115      -7.494  -5.921   9.015  1.00  0.00           N  
ATOM   1725  CA  LEU A 115      -7.529  -5.314   7.693  1.00  0.00           C  
ATOM   1726  C   LEU A 115      -7.577  -6.382   6.614  1.00  0.00           C  
ATOM   1727  O   LEU A 115      -8.322  -6.262   5.641  1.00  0.00           O  
ATOM   1728  CB  LEU A 115      -6.301  -4.418   7.486  1.00  0.00           C  
ATOM   1729  CG  LEU A 115      -6.252  -3.147   8.343  1.00  0.00           C  
ATOM   1730  CD1 LEU A 115      -4.902  -2.466   8.164  1.00  0.00           C  
ATOM   1731  CD2 LEU A 115      -7.390  -2.221   7.942  1.00  0.00           C  
ATOM   1732  H   LEU A 115      -6.674  -5.798   9.591  1.00  0.00           H  
ATOM   1733  HA  LEU A 115      -8.437  -4.717   7.619  1.00  0.00           H  
ATOM   1734 1HB  LEU A 115      -5.407  -4.999   7.703  1.00  0.00           H  
ATOM   1735 2HB  LEU A 115      -6.266  -4.115   6.439  1.00  0.00           H  
ATOM   1736  HG  LEU A 115      -6.354  -3.415   9.395  1.00  0.00           H  
ATOM   1737 1HD1 LEU A 115      -4.867  -1.563   8.774  1.00  0.00           H  
ATOM   1738 2HD1 LEU A 115      -4.108  -3.144   8.476  1.00  0.00           H  
ATOM   1739 3HD1 LEU A 115      -4.764  -2.202   7.116  1.00  0.00           H  
ATOM   1740 1HD2 LEU A 115      -7.356  -1.317   8.552  1.00  0.00           H  
ATOM   1741 2HD2 LEU A 115      -7.288  -1.952   6.891  1.00  0.00           H  
ATOM   1742 3HD2 LEU A 115      -8.343  -2.727   8.097  1.00  0.00           H  
ATOM   1743  N   LEU A 116      -6.759  -7.400   6.844  1.00  0.00           N  
ATOM   1744  CA  LEU A 116      -6.702  -8.497   5.875  1.00  0.00           C  
ATOM   1745  C   LEU A 116      -8.034  -9.267   5.850  1.00  0.00           C  
ATOM   1746  O   LEU A 116      -8.521  -9.647   4.784  1.00  0.00           O  
ATOM   1747  CB  LEU A 116      -5.552  -9.451   6.220  1.00  0.00           C  
ATOM   1748  CG  LEU A 116      -5.327 -10.606   5.235  1.00  0.00           C  
ATOM   1749  CD1 LEU A 116      -4.938 -10.044   3.874  1.00  0.00           C  
ATOM   1750  CD2 LEU A 116      -4.246 -11.530   5.774  1.00  0.00           C  
ATOM   1751  H   LEU A 116      -6.176  -7.439   7.666  1.00  0.00           H  
ATOM   1752  HA  LEU A 116      -6.538  -8.069   4.887  1.00  0.00           H  
ATOM   1753 1HB  LEU A 116      -4.629  -8.877   6.274  1.00  0.00           H  
ATOM   1754 2HB  LEU A 116      -5.743  -9.886   7.201  1.00  0.00           H  
ATOM   1755  HG  LEU A 116      -6.255 -11.165   5.112  1.00  0.00           H  
ATOM   1756 1HD1 LEU A 116      -4.778 -10.864   3.174  1.00  0.00           H  
ATOM   1757 2HD1 LEU A 116      -5.737  -9.402   3.503  1.00  0.00           H  
ATOM   1758 3HD1 LEU A 116      -4.021  -9.464   3.969  1.00  0.00           H  
ATOM   1759 1HD2 LEU A 116      -4.086 -12.351   5.075  1.00  0.00           H  
ATOM   1760 2HD2 LEU A 116      -3.317 -10.972   5.896  1.00  0.00           H  
ATOM   1761 3HD2 LEU A 116      -4.557 -11.931   6.739  1.00  0.00           H  
ATOM   1762  N   THR A 117      -8.597  -9.484   7.020  1.00  0.00           N  
ATOM   1763  CA  THR A 117      -9.881 -10.160   7.112  1.00  0.00           C  
ATOM   1764  C   THR A 117     -10.975  -9.463   6.291  1.00  0.00           C  
ATOM   1765  O   THR A 117     -11.718 -10.112   5.554  1.00  0.00           O  
ATOM   1766  CB  THR A 117     -10.330 -10.264   8.581  1.00  0.00           C  
ATOM   1767  OG1 THR A 117      -9.368 -11.024   9.324  1.00  0.00           O  
ATOM   1768  CG2 THR A 117     -11.689 -10.942   8.677  1.00  0.00           C  
ATOM   1769  H   THR A 117      -8.139  -9.180   7.867  1.00  0.00           H  
ATOM   1770  HA  THR A 117      -9.764 -11.165   6.706  1.00  0.00           H  
ATOM   1771  HB  THR A 117     -10.397  -9.267   9.014  1.00  0.00           H  
ATOM   1772  HG1 THR A 117      -8.559 -10.516   9.410  1.00  0.00           H  
ATOM   1773 1HG2 THR A 117     -11.990 -11.006   9.722  1.00  0.00           H  
ATOM   1774 2HG2 THR A 117     -12.425 -10.359   8.123  1.00  0.00           H  
ATOM   1775 3HG2 THR A 117     -11.627 -11.943   8.254  1.00  0.00           H  
ATOM   1776  N   ALA A 118     -11.181  -8.006   6.344  1.00  0.00           N  
ATOM   1777  CA  ALA A 118     -12.135  -7.219   5.577  1.00  0.00           C  
ATOM   1778  C   ALA A 118     -11.964  -7.458   4.059  1.00  0.00           C  
ATOM   1779  O   ALA A 118     -12.948  -7.550   3.319  1.00  0.00           O  
ATOM   1780  CB  ALA A 118     -11.997  -5.744   5.924  1.00  0.00           C  
ATOM   1781  H   ALA A 118     -10.594  -7.542   7.024  1.00  0.00           H  
ATOM   1782  HA  ALA A 118     -13.139  -7.553   5.842  1.00  0.00           H  
ATOM   1783 1HB  ALA A 118     -12.717  -5.166   5.343  1.00  0.00           H  
ATOM   1784 2HB  ALA A 118     -12.190  -5.601   6.987  1.00  0.00           H  
ATOM   1785 3HB  ALA A 118     -10.987  -5.408   5.688  1.00  0.00           H  
ATOM   1786  N   ALA A 119     -10.643  -7.535   3.548  1.00  0.00           N  
ATOM   1787  CA  ALA A 119     -10.312  -7.807   2.149  1.00  0.00           C  
ATOM   1788  C   ALA A 119     -10.753  -9.198   1.689  1.00  0.00           C  
ATOM   1789  O   ALA A 119     -11.235  -9.368   0.568  1.00  0.00           O  
ATOM   1790  CB  ALA A 119      -8.817  -7.652   1.920  1.00  0.00           C  
ATOM   1791  H   ALA A 119      -9.903  -7.295   4.192  1.00  0.00           H  
ATOM   1792  HA  ALA A 119     -10.841  -7.084   1.529  1.00  0.00           H  
ATOM   1793 1HB  ALA A 119      -8.585  -7.857   0.874  1.00  0.00           H  
ATOM   1794 2HB  ALA A 119      -8.514  -6.634   2.163  1.00  0.00           H  
ATOM   1795 3HB  ALA A 119      -8.276  -8.353   2.554  1.00  0.00           H  
ATOM   1796  N   LYS A 120     -10.591 -10.228   2.572  1.00  0.00           N  
ATOM   1797  CA  LYS A 120     -10.983 -11.589   2.223  1.00  0.00           C  
ATOM   1798  C   LYS A 120     -12.468 -11.859   2.411  1.00  0.00           C  
ATOM   1799  O   LYS A 120     -13.060 -12.658   1.683  1.00  0.00           O  
ATOM   1800  CB  LYS A 120     -10.174 -12.591   3.047  1.00  0.00           C  
ATOM   1801  CG  LYS A 120      -8.699 -12.665   2.676  1.00  0.00           C  
ATOM   1802  CD  LYS A 120      -7.969 -13.702   3.517  1.00  0.00           C  
ATOM   1803  CE  LYS A 120      -6.482 -13.730   3.195  1.00  0.00           C  
ATOM   1804  NZ  LYS A 120      -5.755 -14.742   4.009  1.00  0.00           N  
ATOM   1805  H   LYS A 120     -10.191 -10.049   3.483  1.00  0.00           H  
ATOM   1806  HA  LYS A 120     -10.749 -11.757   1.171  1.00  0.00           H  
ATOM   1807 1HB  LYS A 120     -10.241 -12.332   4.104  1.00  0.00           H  
ATOM   1808 2HB  LYS A 120     -10.599 -13.588   2.927  1.00  0.00           H  
ATOM   1809 1HG  LYS A 120      -8.601 -12.930   1.623  1.00  0.00           H  
ATOM   1810 2HG  LYS A 120      -8.235 -11.692   2.832  1.00  0.00           H  
ATOM   1811 1HD  LYS A 120      -8.099 -13.470   4.575  1.00  0.00           H  
ATOM   1812 2HD  LYS A 120      -8.391 -14.688   3.325  1.00  0.00           H  
ATOM   1813 1HE  LYS A 120      -6.343 -13.962   2.140  1.00  0.00           H  
ATOM   1814 2HE  LYS A 120      -6.049 -12.748   3.389  1.00  0.00           H  
ATOM   1815 1HZ  LYS A 120      -4.775 -14.729   3.766  1.00  0.00           H  
ATOM   1816 2HZ  LYS A 120      -5.862 -14.526   4.990  1.00  0.00           H  
ATOM   1817 3HZ  LYS A 120      -6.135 -15.659   3.823  1.00  0.00           H  
ATOM   1818  N   LEU A 121     -13.068 -11.185   3.391  1.00  0.00           N  
ATOM   1819  CA  LEU A 121     -14.495 -11.314   3.697  1.00  0.00           C  
ATOM   1820  C   LEU A 121     -15.335 -10.526   2.707  1.00  0.00           C  
ATOM   1821  O   LEU A 121     -16.443 -10.918   2.374  1.00  0.00           O  
ATOM   1822  CB  LEU A 121     -14.786 -10.826   5.121  1.00  0.00           C  
ATOM   1823  CG  LEU A 121     -14.731 -11.899   6.216  1.00  0.00           C  
ATOM   1824  CD1 LEU A 121     -15.984 -12.762   6.145  1.00  0.00           C  
ATOM   1825  CD2 LEU A 121     -13.477 -12.741   6.042  1.00  0.00           C  
ATOM   1826  H   LEU A 121     -12.499 -10.566   3.949  1.00  0.00           H  
ATOM   1827  HA  LEU A 121     -14.766 -12.369   3.650  1.00  0.00           H  
ATOM   1828 1HB  LEU A 121     -14.061 -10.055   5.378  1.00  0.00           H  
ATOM   1829 2HB  LEU A 121     -15.781 -10.382   5.141  1.00  0.00           H  
ATOM   1830  HG  LEU A 121     -14.713 -11.419   7.196  1.00  0.00           H  
ATOM   1831 1HD1 LEU A 121     -15.946 -13.524   6.923  1.00  0.00           H  
ATOM   1832 2HD1 LEU A 121     -16.865 -12.137   6.293  1.00  0.00           H  
ATOM   1833 3HD1 LEU A 121     -16.039 -13.243   5.169  1.00  0.00           H  
ATOM   1834 1HD2 LEU A 121     -13.438 -13.504   6.820  1.00  0.00           H  
ATOM   1835 2HD2 LEU A 121     -13.495 -13.223   5.063  1.00  0.00           H  
ATOM   1836 3HD2 LEU A 121     -12.596 -12.102   6.115  1.00  0.00           H  
ATOM   1837  N   GLY A 122     -14.836  -9.303   2.073  1.00  0.00           N  
ATOM   1838  CA  GLY A 122     -15.536  -8.437   1.160  1.00  0.00           C  
ATOM   1839  C   GLY A 122     -16.399  -7.433   1.885  1.00  0.00           C  
ATOM   1840  O   GLY A 122     -17.355  -6.921   1.310  1.00  0.00           O  
ATOM   1841  H   GLY A 122     -13.889  -9.075   2.340  1.00  0.00           H  
ATOM   1842 1HA  GLY A 122     -14.816  -7.909   0.537  1.00  0.00           H  
ATOM   1843 2HA  GLY A 122     -16.158  -9.036   0.497  1.00  0.00           H  
ATOM   1844  N   THR A 123     -16.027  -6.969   3.109  1.00  0.00           N  
ATOM   1845  CA  THR A 123     -16.716  -6.056   4.013  1.00  0.00           C  
ATOM   1846  C   THR A 123     -15.819  -4.858   4.298  1.00  0.00           C  
ATOM   1847  O   THR A 123     -14.669  -4.818   3.849  1.00  0.00           O  
ATOM   1848  CB  THR A 123     -17.108  -6.750   5.331  1.00  0.00           C  
ATOM   1849  OG1 THR A 123     -15.926  -7.032   6.093  1.00  0.00           O  
ATOM   1850  CG2 THR A 123     -17.849  -8.047   5.052  1.00  0.00           C  
ATOM   1851  H   THR A 123     -15.115  -7.322   3.365  1.00  0.00           H  
ATOM   1852  HA  THR A 123     -17.653  -5.750   3.547  1.00  0.00           H  
ATOM   1853  HB  THR A 123     -17.748  -6.088   5.913  1.00  0.00           H  
ATOM   1854  HG1 THR A 123     -15.596  -6.220   6.482  1.00  0.00           H  
ATOM   1855 1HG2 THR A 123     -18.119  -8.523   5.994  1.00  0.00           H  
ATOM   1856 2HG2 THR A 123     -18.754  -7.833   4.482  1.00  0.00           H  
ATOM   1857 3HG2 THR A 123     -17.209  -8.716   4.479  1.00  0.00           H  
ATOM   1858  N   THR A 124     -16.321  -3.891   5.056  1.00  0.00           N  
ATOM   1859  CA  THR A 124     -15.485  -2.760   5.419  1.00  0.00           C  
ATOM   1860  C   THR A 124     -14.594  -3.195   6.572  1.00  0.00           C  
ATOM   1861  O   THR A 124     -14.806  -4.258   7.172  1.00  0.00           O  
ATOM   1862  CB  THR A 124     -16.317  -1.528   5.816  1.00  0.00           C  
ATOM   1863  OG1 THR A 124     -17.015  -1.792   7.041  1.00  0.00           O  
ATOM   1864  CG2 THR A 124     -17.325  -1.192   4.727  1.00  0.00           C  
ATOM   1865  H   THR A 124     -17.276  -3.923   5.383  1.00  0.00           H  
ATOM   1866  HA  THR A 124     -14.945  -2.429   4.531  1.00  0.00           H  
ATOM   1867  HB  THR A 124     -15.656  -0.674   5.966  1.00  0.00           H  
ATOM   1868  HG1 THR A 124     -17.355  -0.970   7.399  1.00  0.00           H  
ATOM   1869 1HG2 THR A 124     -17.905  -0.318   5.025  1.00  0.00           H  
ATOM   1870 2HG2 THR A 124     -16.798  -0.978   3.797  1.00  0.00           H  
ATOM   1871 3HG2 THR A 124     -17.996  -2.038   4.578  1.00  0.00           H  
ATOM   1872  N   VAL A 125     -13.610  -2.364   6.903  1.00  0.00           N  
ATOM   1873  CA  VAL A 125     -12.711  -2.672   7.999  1.00  0.00           C  
ATOM   1874  C   VAL A 125     -13.496  -2.677   9.300  1.00  0.00           C  
ATOM   1875  O   VAL A 125     -13.349  -3.593  10.117  1.00  0.00           O  
ATOM   1876  CB  VAL A 125     -11.571  -1.641   8.077  1.00  0.00           C  
ATOM   1877  CG1 VAL A 125     -10.747  -1.853   9.340  1.00  0.00           C  
ATOM   1878  CG2 VAL A 125     -10.694  -1.744   6.838  1.00  0.00           C  
ATOM   1879  H   VAL A 125     -13.482  -1.506   6.388  1.00  0.00           H  
ATOM   1880  HA  VAL A 125     -12.299  -3.668   7.839  1.00  0.00           H  
ATOM   1881  HB  VAL A 125     -12.000  -0.641   8.138  1.00  0.00           H  
ATOM   1882 1HG1 VAL A 125      -9.945  -1.115   9.379  1.00  0.00           H  
ATOM   1883 2HG1 VAL A 125     -11.388  -1.740  10.214  1.00  0.00           H  
ATOM   1884 3HG1 VAL A 125     -10.318  -2.854   9.330  1.00  0.00           H  
ATOM   1885 1HG2 VAL A 125      -9.889  -1.011   6.901  1.00  0.00           H  
ATOM   1886 2HG2 VAL A 125     -10.269  -2.745   6.775  1.00  0.00           H  
ATOM   1887 3HG2 VAL A 125     -11.294  -1.548   5.950  1.00  0.00           H  
ATOM   1888  N   GLU A 126     -14.364  -1.676   9.470  1.00  0.00           N  
ATOM   1889  CA  GLU A 126     -15.176  -1.556  10.682  1.00  0.00           C  
ATOM   1890  C   GLU A 126     -16.118  -2.740  10.854  1.00  0.00           C  
ATOM   1891  O   GLU A 126     -16.370  -3.184  11.967  1.00  0.00           O  
ATOM   1892  CB  GLU A 126     -15.986  -0.256  10.653  1.00  0.00           C  
ATOM   1893  CG  GLU A 126     -15.142   1.011  10.667  1.00  0.00           C  
ATOM   1894  CD  GLU A 126     -14.568   1.347   9.319  1.00  0.00           C  
ATOM   1895  OE1 GLU A 126     -14.881   0.662   8.374  1.00  0.00           O  
ATOM   1896  OE2 GLU A 126     -13.817   2.289   9.232  1.00  0.00           O  
ATOM   1897  H   GLU A 126     -14.461  -0.987   8.741  1.00  0.00           H  
ATOM   1898  HA  GLU A 126     -14.510  -1.548  11.546  1.00  0.00           H  
ATOM   1899 1HB  GLU A 126     -16.607  -0.235   9.757  1.00  0.00           H  
ATOM   1900 2HB  GLU A 126     -16.653  -0.224  11.514  1.00  0.00           H  
ATOM   1901 1HG  GLU A 126     -15.760   1.842  11.003  1.00  0.00           H  
ATOM   1902 2HG  GLU A 126     -14.330   0.885  11.381  1.00  0.00           H  
ATOM   1903  N   GLU A 127     -16.774  -3.318   9.687  1.00  0.00           N  
ATOM   1904  CA  GLU A 127     -17.669  -4.470   9.740  1.00  0.00           C  
ATOM   1905  C   GLU A 127     -16.891  -5.714  10.162  1.00  0.00           C  
ATOM   1906  O   GLU A 127     -17.381  -6.511  10.957  1.00  0.00           O  
ATOM   1907  CB  GLU A 127     -18.335  -4.700   8.382  1.00  0.00           C  
ATOM   1908  CG  GLU A 127     -19.418  -3.689   8.034  1.00  0.00           C  
ATOM   1909  CD  GLU A 127     -19.942  -3.850   6.633  1.00  0.00           C  
ATOM   1910  OE1 GLU A 127     -19.152  -4.053   5.744  1.00  0.00           O  
ATOM   1911  OE2 GLU A 127     -21.134  -3.772   6.454  1.00  0.00           O  
ATOM   1912  H   GLU A 127     -16.627  -2.849   8.806  1.00  0.00           H  
ATOM   1913  HA  GLU A 127     -18.443  -4.271  10.480  1.00  0.00           H  
ATOM   1914 1HB  GLU A 127     -17.580  -4.665   7.595  1.00  0.00           H  
ATOM   1915 2HB  GLU A 127     -18.785  -5.693   8.360  1.00  0.00           H  
ATOM   1916 1HG  GLU A 127     -20.244  -3.803   8.735  1.00  0.00           H  
ATOM   1917 2HG  GLU A 127     -19.016  -2.683   8.151  1.00  0.00           H  
ATOM   1918  N   ALA A 128     -15.674  -5.869   9.643  1.00  0.00           N  
ATOM   1919  CA  ALA A 128     -14.862  -7.031   9.983  1.00  0.00           C  
ATOM   1920  C   ALA A 128     -14.537  -7.068  11.487  1.00  0.00           C  
ATOM   1921  O   ALA A 128     -14.585  -8.129  12.124  1.00  0.00           O  
ATOM   1922  CB  ALA A 128     -13.588  -7.071   9.125  1.00  0.00           C  
ATOM   1923  H   ALA A 128     -15.303  -5.180   9.005  1.00  0.00           H  
ATOM   1924  HA  ALA A 128     -15.451  -7.925   9.782  1.00  0.00           H  
ATOM   1925 1HB  ALA A 128     -12.996  -7.947   9.396  1.00  0.00           H  
ATOM   1926 2HB  ALA A 128     -13.860  -7.132   8.070  1.00  0.00           H  
ATOM   1927 3HB  ALA A 128     -13.003  -6.171   9.298  1.00  0.00           H  
ATOM   1928  N   VAL A 129     -14.204  -5.901  12.037  1.00  0.00           N  
ATOM   1929  CA  VAL A 129     -13.857  -5.750  13.446  1.00  0.00           C  
ATOM   1930  C   VAL A 129     -15.085  -5.970  14.320  1.00  0.00           C  
ATOM   1931  O   VAL A 129     -15.033  -6.707  15.295  1.00  0.00           O  
ATOM   1932  CB  VAL A 129     -13.276  -4.349  13.713  1.00  0.00           C  
ATOM   1933  CG1 VAL A 129     -13.123  -4.112  15.207  1.00  0.00           C  
ATOM   1934  CG2 VAL A 129     -11.940  -4.197  13.003  1.00  0.00           C  
ATOM   1935  H   VAL A 129     -14.197  -5.086  11.440  1.00  0.00           H  
ATOM   1936  HA  VAL A 129     -13.099  -6.494  13.697  1.00  0.00           H  
ATOM   1937  HB  VAL A 129     -13.975  -3.600  13.339  1.00  0.00           H  
ATOM   1938 1HG1 VAL A 129     -12.712  -3.116  15.378  1.00  0.00           H  
ATOM   1939 2HG1 VAL A 129     -14.097  -4.189  15.691  1.00  0.00           H  
ATOM   1940 3HG1 VAL A 129     -12.449  -4.858  15.627  1.00  0.00           H  
ATOM   1941 1HG2 VAL A 129     -11.537  -3.204  13.196  1.00  0.00           H  
ATOM   1942 2HG2 VAL A 129     -11.245  -4.950  13.372  1.00  0.00           H  
ATOM   1943 3HG2 VAL A 129     -12.082  -4.330  11.930  1.00  0.00           H  
ATOM   1944  N   GLN A 130     -16.198  -5.333  13.951  1.00  0.00           N  
ATOM   1945  CA  GLN A 130     -17.459  -5.481  14.684  1.00  0.00           C  
ATOM   1946  C   GLN A 130     -18.012  -6.915  14.689  1.00  0.00           C  
ATOM   1947  O   GLN A 130     -18.514  -7.393  15.706  1.00  0.00           O  
ATOM   1948  CB  GLN A 130     -18.509  -4.534  14.097  1.00  0.00           C  
ATOM   1949  CG  GLN A 130     -18.244  -3.064  14.371  1.00  0.00           C  
ATOM   1950  CD  GLN A 130     -19.259  -2.158  13.700  1.00  0.00           C  
ATOM   1951  OE1 GLN A 130     -19.827  -2.501  12.660  1.00  0.00           O  
ATOM   1952  NE2 GLN A 130     -19.494  -0.993  14.294  1.00  0.00           N  
ATOM   1953  H   GLN A 130     -16.168  -4.731  13.141  1.00  0.00           H  
ATOM   1954  HA  GLN A 130     -17.288  -5.209  15.725  1.00  0.00           H  
ATOM   1955 1HB  GLN A 130     -18.560  -4.672  13.017  1.00  0.00           H  
ATOM   1956 2HB  GLN A 130     -19.490  -4.780  14.505  1.00  0.00           H  
ATOM   1957 1HG  GLN A 130     -18.289  -2.891  15.446  1.00  0.00           H  
ATOM   1958 2HG  GLN A 130     -17.254  -2.807  13.992  1.00  0.00           H  
ATOM   1959 1HE2 GLN A 130     -20.155  -0.354  13.898  1.00  0.00           H  
ATOM   1960 2HE2 GLN A 130     -19.012  -0.754  15.137  1.00  0.00           H  
ATOM   1961  N   GLU A 131     -17.930  -7.619  13.562  1.00  0.00           N  
ATOM   1962  CA  GLU A 131     -18.383  -9.010  13.529  1.00  0.00           C  
ATOM   1963  C   GLU A 131     -17.465  -9.886  14.392  1.00  0.00           C  
ATOM   1964  O   GLU A 131     -17.931 -10.770  15.112  1.00  0.00           O  
ATOM   1965  CB  GLU A 131     -18.413  -9.533  12.091  1.00  0.00           C  
ATOM   1966  CG  GLU A 131     -19.541  -8.967  11.240  1.00  0.00           C  
ATOM   1967  CD  GLU A 131     -19.501  -9.453   9.818  1.00  0.00           C  
ATOM   1968  OE1 GLU A 131     -18.502 -10.007   9.427  1.00  0.00           O  
ATOM   1969  OE2 GLU A 131     -20.472  -9.271   9.121  1.00  0.00           O  
ATOM   1970  H   GLU A 131     -17.556  -7.203  12.721  1.00  0.00           H  
ATOM   1971  HA  GLU A 131     -19.393  -9.055  13.938  1.00  0.00           H  
ATOM   1972 1HB  GLU A 131     -17.471  -9.295  11.598  1.00  0.00           H  
ATOM   1973 2HB  GLU A 131     -18.513 -10.618  12.101  1.00  0.00           H  
ATOM   1974 1HG  GLU A 131     -20.495  -9.253  11.683  1.00  0.00           H  
ATOM   1975 2HG  GLU A 131     -19.479  -7.880  11.249  1.00  0.00           H  
ATOM   1976  N   ALA A 132     -16.166  -9.628  14.308  1.00  0.00           N  
ATOM   1977  CA  ALA A 132     -15.194 -10.338  15.132  1.00  0.00           C  
ATOM   1978  C   ALA A 132     -15.431 -10.044  16.615  1.00  0.00           C  
ATOM   1979  O   ALA A 132     -15.288 -10.934  17.446  1.00  0.00           O  
ATOM   1980  CB  ALA A 132     -13.782  -9.984  14.716  1.00  0.00           C  
ATOM   1981  H   ALA A 132     -15.839  -8.926  13.658  1.00  0.00           H  
ATOM   1982  HA  ALA A 132     -15.345 -11.406  14.988  1.00  0.00           H  
ATOM   1983 1HB  ALA A 132     -13.072 -10.525  15.344  1.00  0.00           H  
ATOM   1984 2HB  ALA A 132     -13.629 -10.262  13.674  1.00  0.00           H  
ATOM   1985 3HB  ALA A 132     -13.626  -8.914  14.834  1.00  0.00           H  
ATOM   1986  N   LEU A 133     -15.794  -8.642  17.104  1.00  0.00           N  
ATOM   1987  CA  LEU A 133     -16.127  -8.338  18.505  1.00  0.00           C  
ATOM   1988  C   LEU A 133     -17.405  -9.046  19.012  1.00  0.00           C  
ATOM   1989  O   LEU A 133     -17.520  -9.336  20.203  1.00  0.00           O  
ATOM   1990  CB  LEU A 133     -16.291  -6.823  18.671  1.00  0.00           C  
ATOM   1991  CG  LEU A 133     -15.011  -5.994  18.509  1.00  0.00           C  
ATOM   1992  CD1 LEU A 133     -15.367  -4.514  18.453  1.00  0.00           C  
ATOM   1993  CD2 LEU A 133     -14.067  -6.285  19.666  1.00  0.00           C  
ATOM   1994  H   LEU A 133     -15.818  -7.898  16.420  1.00  0.00           H  
ATOM   1995  HA  LEU A 133     -15.332  -8.727  19.140  1.00  0.00           H  
ATOM   1996 1HB  LEU A 133     -17.011  -6.468  17.934  1.00  0.00           H  
ATOM   1997 2HB  LEU A 133     -16.692  -6.624  19.664  1.00  0.00           H  
ATOM   1998  HG  LEU A 133     -14.524  -6.255  17.569  1.00  0.00           H  
ATOM   1999 1HD1 LEU A 133     -14.457  -3.925  18.338  1.00  0.00           H  
ATOM   2000 2HD1 LEU A 133     -16.027  -4.331  17.605  1.00  0.00           H  
ATOM   2001 3HD1 LEU A 133     -15.870  -4.226  19.375  1.00  0.00           H  
ATOM   2002 1HD2 LEU A 133     -13.157  -5.697  19.551  1.00  0.00           H  
ATOM   2003 2HD2 LEU A 133     -14.553  -6.023  20.606  1.00  0.00           H  
ATOM   2004 3HD2 LEU A 133     -13.816  -7.346  19.671  1.00  0.00           H  
ATOM   2005  N   GLN A 134     -18.511  -9.296  18.099  1.00  0.00           N  
ATOM   2006  CA  GLN A 134     -19.711 -10.090  18.381  1.00  0.00           C  
ATOM   2007  C   GLN A 134     -19.360 -11.568  18.567  1.00  0.00           C  
ATOM   2008  O   GLN A 134     -19.837 -12.217  19.498  1.00  0.00           O  
ATOM   2009  CB  GLN A 134     -20.736  -9.933  17.255  1.00  0.00           C  
ATOM   2010  CG  GLN A 134     -21.369  -8.554  17.176  1.00  0.00           C  
ATOM   2011  CD  GLN A 134     -22.310  -8.416  15.994  1.00  0.00           C  
ATOM   2012  OE1 GLN A 134     -22.139  -9.077  14.966  1.00  0.00           O  
ATOM   2013  NE2 GLN A 134     -23.310  -7.553  16.134  1.00  0.00           N  
ATOM   2014  H   GLN A 134     -18.408  -8.865  17.191  1.00  0.00           H  
ATOM   2015  HA  GLN A 134     -20.155  -9.729  19.309  1.00  0.00           H  
ATOM   2016 1HB  GLN A 134     -20.259 -10.140  16.297  1.00  0.00           H  
ATOM   2017 2HB  GLN A 134     -21.535 -10.663  17.386  1.00  0.00           H  
ATOM   2018 1HG  GLN A 134     -21.937  -8.374  18.089  1.00  0.00           H  
ATOM   2019 2HG  GLN A 134     -20.580  -7.809  17.074  1.00  0.00           H  
ATOM   2020 1HE2 GLN A 134     -23.963  -7.419  15.387  1.00  0.00           H  
ATOM   2021 2HE2 GLN A 134     -23.411  -7.037  16.984  1.00  0.00           H  
ATOM   2022  N   LEU A 135     -18.527 -12.091  17.680  1.00  0.00           N  
ATOM   2023  CA  LEU A 135     -18.071 -13.465  17.806  1.00  0.00           C  
ATOM   2024  C   LEU A 135     -17.232 -13.616  19.073  1.00  0.00           C  
ATOM   2025  O   LEU A 135     -17.396 -14.583  19.819  1.00  0.00           O  
ATOM   2026  CB  LEU A 135     -17.251 -13.872  16.576  1.00  0.00           C  
ATOM   2027  CG  LEU A 135     -18.056 -14.122  15.293  1.00  0.00           C  
ATOM   2028  CD1 LEU A 135     -17.110 -14.168  14.101  1.00  0.00           C  
ATOM   2029  CD2 LEU A 135     -18.831 -15.423  15.426  1.00  0.00           C  
ATOM   2030  H   LEU A 135     -18.199 -11.533  16.903  1.00  0.00           H  
ATOM   2031  HA  LEU A 135     -18.943 -14.113  17.871  1.00  0.00           H  
ATOM   2032 1HB  LEU A 135     -16.526 -13.087  16.364  1.00  0.00           H  
ATOM   2033 2HB  LEU A 135     -16.706 -14.787  16.809  1.00  0.00           H  
ATOM   2034  HG  LEU A 135     -18.751 -13.298  15.134  1.00  0.00           H  
ATOM   2035 1HD1 LEU A 135     -17.681 -14.346  13.189  1.00  0.00           H  
ATOM   2036 2HD1 LEU A 135     -16.581 -13.218  14.019  1.00  0.00           H  
ATOM   2037 3HD1 LEU A 135     -16.388 -14.973  14.240  1.00  0.00           H  
ATOM   2038 1HD2 LEU A 135     -19.404 -15.601  14.516  1.00  0.00           H  
ATOM   2039 2HD2 LEU A 135     -18.135 -16.247  15.584  1.00  0.00           H  
ATOM   2040 3HD2 LEU A 135     -19.512 -15.355  16.276  1.00  0.00           H  
ATOM   2041  N   LYS A 136     -16.340 -12.651  19.302  1.00  0.00           N  
ATOM   2042  CA  LYS A 136     -15.461 -12.623  20.474  1.00  0.00           C  
ATOM   2043  C   LYS A 136     -16.244 -12.795  21.762  1.00  0.00           C  
ATOM   2044  O   LYS A 136     -15.941 -13.660  22.586  1.00  0.00           O  
ATOM   2045  CB  LYS A 136     -14.667 -11.317  20.521  1.00  0.00           C  
ATOM   2046  CG  LYS A 136     -13.629 -11.252  21.634  1.00  0.00           C  
ATOM   2047  CD  LYS A 136     -12.970  -9.881  21.695  1.00  0.00           C  
ATOM   2048  CE  LYS A 136     -11.919  -9.821  22.792  1.00  0.00           C  
ATOM   2049  NZ  LYS A 136     -12.528  -9.843  24.150  1.00  0.00           N  
ATOM   2050  H   LYS A 136     -16.279 -11.903  18.623  1.00  0.00           H  
ATOM   2051  HA  LYS A 136     -14.734 -13.430  20.379  1.00  0.00           H  
ATOM   2052 1HB  LYS A 136     -14.150 -11.172  19.572  1.00  0.00           H  
ATOM   2053 2HB  LYS A 136     -15.352 -10.479  20.653  1.00  0.00           H  
ATOM   2054 1HG  LYS A 136     -14.108 -11.458  22.591  1.00  0.00           H  
ATOM   2055 2HG  LYS A 136     -12.862 -12.006  21.460  1.00  0.00           H  
ATOM   2056 1HD  LYS A 136     -12.499  -9.661  20.737  1.00  0.00           H  
ATOM   2057 2HD  LYS A 136     -13.728  -9.123  21.889  1.00  0.00           H  
ATOM   2058 1HE  LYS A 136     -11.244 -10.670  22.697  1.00  0.00           H  
ATOM   2059 2HE  LYS A 136     -11.333  -8.908  22.686  1.00  0.00           H  
ATOM   2060 1HZ  LYS A 136     -11.799  -9.800  24.847  1.00  0.00           H  
ATOM   2061 2HZ  LYS A 136     -13.143  -9.048  24.256  1.00  0.00           H  
ATOM   2062 3HZ  LYS A 136     -13.058 -10.694  24.268  1.00  0.00           H  
ATOM   2063  N   THR A 137     -17.249 -11.949  21.932  1.00  0.00           N  
ATOM   2064  CA  THR A 137     -18.072 -11.957  23.131  1.00  0.00           C  
ATOM   2065  C   THR A 137     -18.890 -13.235  23.278  1.00  0.00           C  
ATOM   2066  O   THR A 137     -18.913 -13.836  24.350  1.00  0.00           O  
ATOM   2067  CB  THR A 137     -19.019 -10.743  23.145  1.00  0.00           C  
ATOM   2068  OG1 THR A 137     -18.249  -9.533  23.150  1.00  0.00           O  
ATOM   2069  CG2 THR A 137     -19.911 -10.776  24.377  1.00  0.00           C  
ATOM   2070  H   THR A 137     -17.447 -11.278  21.204  1.00  0.00           H  
ATOM   2071  HA  THR A 137     -17.419 -11.883  24.001  1.00  0.00           H  
ATOM   2072  HB  THR A 137     -19.642 -10.757  22.251  1.00  0.00           H  
ATOM   2073  HG1 THR A 137     -17.700  -9.501  22.362  1.00  0.00           H  
ATOM   2074 1HG2 THR A 137     -20.573  -9.910  24.370  1.00  0.00           H  
ATOM   2075 2HG2 THR A 137     -20.506 -11.689  24.370  1.00  0.00           H  
ATOM   2076 3HG2 THR A 137     -19.293 -10.752  25.274  1.00  0.00           H  
ATOM   2077  N   LYS A 138     -19.543 -13.655  22.197  1.00  0.00           N  
ATOM   2078  CA  LYS A 138     -20.399 -14.838  22.228  1.00  0.00           C  
ATOM   2079  C   LYS A 138     -19.625 -16.156  22.393  1.00  0.00           C  
ATOM   2080  O   LYS A 138     -20.082 -17.061  23.096  1.00  0.00           O  
ATOM   2081  CB  LYS A 138     -21.245 -14.895  20.956  1.00  0.00           C  
ATOM   2082  CG  LYS A 138     -22.340 -13.837  20.881  1.00  0.00           C  
ATOM   2083  CD  LYS A 138     -23.125 -13.946  19.582  1.00  0.00           C  
ATOM   2084  CE  LYS A 138     -24.223 -12.895  19.508  1.00  0.00           C  
ATOM   2085  NZ  LYS A 138     -24.992 -12.982  18.237  1.00  0.00           N  
ATOM   2086  H   LYS A 138     -19.446 -13.142  21.334  1.00  0.00           H  
ATOM   2087  HA  LYS A 138     -21.038 -14.780  23.109  1.00  0.00           H  
ATOM   2088 1HB  LYS A 138     -20.602 -14.771  20.084  1.00  0.00           H  
ATOM   2089 2HB  LYS A 138     -21.720 -15.873  20.876  1.00  0.00           H  
ATOM   2090 1HG  LYS A 138     -23.024 -13.961  21.721  1.00  0.00           H  
ATOM   2091 2HG  LYS A 138     -21.892 -12.845  20.942  1.00  0.00           H  
ATOM   2092 1HD  LYS A 138     -22.449 -13.814  18.736  1.00  0.00           H  
ATOM   2093 2HD  LYS A 138     -23.577 -14.935  19.512  1.00  0.00           H  
ATOM   2094 1HE  LYS A 138     -24.908 -13.026  20.344  1.00  0.00           H  
ATOM   2095 2HE  LYS A 138     -23.780 -11.901  19.582  1.00  0.00           H  
ATOM   2096 1HZ  LYS A 138     -25.708 -12.270  18.228  1.00  0.00           H  
ATOM   2097 2HZ  LYS A 138     -24.368 -12.844  17.455  1.00  0.00           H  
ATOM   2098 3HZ  LYS A 138     -25.423 -13.893  18.167  1.00  0.00           H  
ATOM   2099  N   LEU A 139     -18.464 -16.269  21.750  1.00  0.00           N  
ATOM   2100  CA  LEU A 139     -17.673 -17.501  21.832  1.00  0.00           C  
ATOM   2101  C   LEU A 139     -16.862 -17.620  23.109  1.00  0.00           C  
ATOM   2102  O   LEU A 139     -16.591 -18.731  23.565  1.00  0.00           O  
ATOM   2103  CB  LEU A 139     -16.725 -17.589  20.631  1.00  0.00           C  
ATOM   2104  CG  LEU A 139     -17.291 -18.283  19.386  1.00  0.00           C  
ATOM   2105  CD1 LEU A 139     -17.398 -19.780  19.642  1.00  0.00           C  
ATOM   2106  CD2 LEU A 139     -18.650 -17.689  19.047  1.00  0.00           C  
ATOM   2107  H   LEU A 139     -18.118 -15.498  21.196  1.00  0.00           H  
ATOM   2108  HA  LEU A 139     -18.354 -18.351  21.805  1.00  0.00           H  
ATOM   2109 1HB  LEU A 139     -16.434 -16.580  20.343  1.00  0.00           H  
ATOM   2110 2HB  LEU A 139     -15.829 -18.132  20.934  1.00  0.00           H  
ATOM   2111  HG  LEU A 139     -16.612 -18.137  18.545  1.00  0.00           H  
ATOM   2112 1HD1 LEU A 139     -17.800 -20.274  18.757  1.00  0.00           H  
ATOM   2113 2HD1 LEU A 139     -16.409 -20.183  19.863  1.00  0.00           H  
ATOM   2114 3HD1 LEU A 139     -18.059 -19.958  20.489  1.00  0.00           H  
ATOM   2115 1HD2 LEU A 139     -19.052 -18.182  18.161  1.00  0.00           H  
ATOM   2116 2HD2 LEU A 139     -19.331 -17.837  19.885  1.00  0.00           H  
ATOM   2117 3HD2 LEU A 139     -18.542 -16.622  18.850  1.00  0.00           H  
ATOM   2118  N   GLY A 140     -16.447 -16.485  23.672  1.00  0.00           N  
ATOM   2119  CA  GLY A 140     -15.509 -16.494  24.784  1.00  0.00           C  
ATOM   2120  C   GLY A 140     -14.041 -16.610  24.374  1.00  0.00           C  
ATOM   2121  O   GLY A 140     -13.254 -17.285  25.048  1.00  0.00           O  
ATOM   2122  H   GLY A 140     -16.787 -15.601  23.323  1.00  0.00           H  
ATOM   2123 1HA  GLY A 140     -15.625 -15.580  25.367  1.00  0.00           H  
ATOM   2124 2HA  GLY A 140     -15.741 -17.328  25.447  1.00  0.00           H  
ATOM   2125  N   VAL A 141     -13.669 -15.960  23.269  1.00  0.00           N  
ATOM   2126  CA  VAL A 141     -12.332 -16.118  22.685  1.00  0.00           C  
ATOM   2127  C   VAL A 141     -11.660 -14.764  22.483  1.00  0.00           C  
ATOM   2128  O   VAL A 141     -12.266 -13.728  22.739  1.00  0.00           O  
ATOM   2129  CB  VAL A 141     -12.418 -16.849  21.332  1.00  0.00           C  
ATOM   2130  CG1 VAL A 141     -12.986 -18.248  21.519  1.00  0.00           C  
ATOM   2131  CG2 VAL A 141     -13.271 -16.046  20.363  1.00  0.00           C  
ATOM   2132  H   VAL A 141     -14.330 -15.340  22.823  1.00  0.00           H  
ATOM   2133  HA  VAL A 141     -11.730 -16.725  23.360  1.00  0.00           H  
ATOM   2134  HB  VAL A 141     -11.413 -16.962  20.926  1.00  0.00           H  
ATOM   2135 1HG1 VAL A 141     -13.040 -18.751  20.553  1.00  0.00           H  
ATOM   2136 2HG1 VAL A 141     -12.340 -18.817  22.188  1.00  0.00           H  
ATOM   2137 3HG1 VAL A 141     -13.985 -18.181  21.948  1.00  0.00           H  
ATOM   2138 1HG2 VAL A 141     -13.327 -16.569  19.408  1.00  0.00           H  
ATOM   2139 2HG2 VAL A 141     -14.275 -15.929  20.772  1.00  0.00           H  
ATOM   2140 3HG2 VAL A 141     -12.824 -15.063  20.212  1.00  0.00           H  
ATOM   2141  N   SER A 142     -10.343 -14.696  22.006  1.00  0.00           N  
ATOM   2142  CA  SER A 142      -9.650 -13.456  21.670  1.00  0.00           C  
ATOM   2143  C   SER A 142     -10.150 -12.870  20.350  1.00  0.00           C  
ATOM   2144  O   SER A 142     -10.847 -13.539  19.587  1.00  0.00           O  
ATOM   2145  CB  SER A 142      -8.156 -13.704  21.588  1.00  0.00           C  
ATOM   2146  OG  SER A 142      -7.842 -14.521  20.493  1.00  0.00           O  
ATOM   2147  H   SER A 142      -9.877 -15.579  21.849  1.00  0.00           H  
ATOM   2148  HA  SER A 142      -9.859 -12.728  22.454  1.00  0.00           H  
ATOM   2149 1HB  SER A 142      -7.634 -12.752  21.496  1.00  0.00           H  
ATOM   2150 2HB  SER A 142      -7.815 -14.177  22.508  1.00  0.00           H  
ATOM   2151  HG  SER A 142      -8.032 -15.420  20.772  1.00  0.00           H  
ATOM   2152  N   LEU A 143      -9.779 -11.483  20.002  1.00  0.00           N  
ATOM   2153  CA  LEU A 143     -10.148 -10.883  18.722  1.00  0.00           C  
ATOM   2154  C   LEU A 143      -9.501 -11.661  17.574  1.00  0.00           C  
ATOM   2155  O   LEU A 143     -10.091 -11.810  16.504  1.00  0.00           O  
ATOM   2156  CB  LEU A 143      -9.712  -9.413  18.672  1.00  0.00           C  
ATOM   2157  CG  LEU A 143     -10.099  -8.647  17.401  1.00  0.00           C  
ATOM   2158  CD1 LEU A 143     -11.616  -8.577  17.291  1.00  0.00           C  
ATOM   2159  CD2 LEU A 143      -9.489  -7.254  17.442  1.00  0.00           C  
ATOM   2160  H   LEU A 143      -9.250 -10.939  20.667  1.00  0.00           H  
ATOM   2161  HA  LEU A 143     -11.232 -10.932  18.616  1.00  0.00           H  
ATOM   2162 1HB  LEU A 143     -10.153  -8.891  19.520  1.00  0.00           H  
ATOM   2163 2HB  LEU A 143      -8.627  -9.368  18.769  1.00  0.00           H  
ATOM   2164  HG  LEU A 143      -9.725  -9.181  16.526  1.00  0.00           H  
ATOM   2165 1HD1 LEU A 143     -11.891  -8.033  16.387  1.00  0.00           H  
ATOM   2166 2HD1 LEU A 143     -12.024  -9.587  17.243  1.00  0.00           H  
ATOM   2167 3HD1 LEU A 143     -12.020  -8.062  18.161  1.00  0.00           H  
ATOM   2168 1HD2 LEU A 143      -9.763  -6.709  16.538  1.00  0.00           H  
ATOM   2169 2HD2 LEU A 143      -9.863  -6.718  18.315  1.00  0.00           H  
ATOM   2170 3HD2 LEU A 143      -8.404  -7.333  17.502  1.00  0.00           H  
ATOM   2171  N   ILE A 144      -8.285 -12.147  17.822  1.00  0.00           N  
ATOM   2172  CA  ILE A 144      -7.532 -12.893  16.822  1.00  0.00           C  
ATOM   2173  C   ILE A 144      -8.276 -14.161  16.408  1.00  0.00           C  
ATOM   2174  O   ILE A 144      -8.389 -14.465  15.220  1.00  0.00           O  
ATOM   2175  CB  ILE A 144      -6.135 -13.264  17.351  1.00  0.00           C  
ATOM   2176  CG1 ILE A 144      -5.276 -12.008  17.517  1.00  0.00           C  
ATOM   2177  CG2 ILE A 144      -5.458 -14.255  16.417  1.00  0.00           C  
ATOM   2178  CD1 ILE A 144      -4.013 -12.233  18.316  1.00  0.00           C  
ATOM   2179  H   ILE A 144      -7.877 -11.992  18.731  1.00  0.00           H  
ATOM   2180  HA  ILE A 144      -7.419 -12.268  15.936  1.00  0.00           H  
ATOM   2181  HB  ILE A 144      -6.228 -13.715  18.338  1.00  0.00           H  
ATOM   2182 1HG1 ILE A 144      -4.996 -11.626  16.536  1.00  0.00           H  
ATOM   2183 2HG1 ILE A 144      -5.859 -11.232  18.014  1.00  0.00           H  
ATOM   2184 1HG2 ILE A 144      -4.471 -14.506  16.805  1.00  0.00           H  
ATOM   2185 2HG2 ILE A 144      -6.061 -15.160  16.348  1.00  0.00           H  
ATOM   2186 3HG2 ILE A 144      -5.356 -13.811  15.427  1.00  0.00           H  
ATOM   2187 1HD1 ILE A 144      -3.458 -11.297  18.391  1.00  0.00           H  
ATOM   2188 2HD1 ILE A 144      -4.272 -12.582  19.316  1.00  0.00           H  
ATOM   2189 3HD1 ILE A 144      -3.396 -12.980  17.818  1.00  0.00           H  
ATOM   2190  N   GLU A 145      -8.829 -14.969  17.375  1.00  0.00           N  
ATOM   2191  CA  GLU A 145      -9.629 -16.176  17.194  1.00  0.00           C  
ATOM   2192  C   GLU A 145     -10.934 -15.871  16.450  1.00  0.00           C  
ATOM   2193  O   GLU A 145     -11.349 -16.626  15.569  1.00  0.00           O  
ATOM   2194  CB  GLU A 145      -9.938 -16.816  18.549  1.00  0.00           C  
ATOM   2195  CG  GLU A 145      -8.752 -17.514  19.200  1.00  0.00           C  
ATOM   2196  CD  GLU A 145      -9.052 -18.004  20.589  1.00  0.00           C  
ATOM   2197  OE1 GLU A 145      -9.094 -17.199  21.487  1.00  0.00           O  
ATOM   2198  OE2 GLU A 145      -9.241 -19.187  20.752  1.00  0.00           O  
ATOM   2199  H   GLU A 145      -8.590 -14.674  18.312  1.00  0.00           H  
ATOM   2200  HA  GLU A 145      -9.055 -16.874  16.586  1.00  0.00           H  
ATOM   2201 1HB  GLU A 145     -10.297 -16.052  19.239  1.00  0.00           H  
ATOM   2202 2HB  GLU A 145     -10.735 -17.550  18.431  1.00  0.00           H  
ATOM   2203 1HG  GLU A 145      -8.460 -18.363  18.582  1.00  0.00           H  
ATOM   2204 2HG  GLU A 145      -7.913 -16.821  19.238  1.00  0.00           H  
ATOM   2205  N   ALA A 146     -11.567 -14.763  16.820  1.00  0.00           N  
ATOM   2206  CA  ALA A 146     -12.803 -14.307  16.193  1.00  0.00           C  
ATOM   2207  C   ALA A 146     -12.580 -13.891  14.741  1.00  0.00           C  
ATOM   2208  O   ALA A 146     -13.396 -14.187  13.869  1.00  0.00           O  
ATOM   2209  CB  ALA A 146     -13.399 -13.151  16.983  1.00  0.00           C  
ATOM   2210  H   ALA A 146     -11.166 -14.219  17.570  1.00  0.00           H  
ATOM   2211  HA  ALA A 146     -13.508 -15.137  16.194  1.00  0.00           H  
ATOM   2212 1HB  ALA A 146     -14.321 -12.820  16.502  1.00  0.00           H  
ATOM   2213 2HB  ALA A 146     -13.616 -13.477  17.999  1.00  0.00           H  
ATOM   2214 3HB  ALA A 146     -12.690 -12.324  17.011  1.00  0.00           H  
ATOM   2215  N   LEU A 147     -11.472 -13.202  14.480  1.00  0.00           N  
ATOM   2216  CA  LEU A 147     -11.123 -12.849  13.110  1.00  0.00           C  
ATOM   2217  C   LEU A 147     -10.805 -14.099  12.297  1.00  0.00           C  
ATOM   2218  O   LEU A 147     -11.079 -14.159  11.097  1.00  0.00           O  
ATOM   2219  CB  LEU A 147      -9.920 -11.897  13.094  1.00  0.00           C  
ATOM   2220  CG  LEU A 147     -10.197 -10.469  13.584  1.00  0.00           C  
ATOM   2221  CD1 LEU A 147      -8.876  -9.765  13.868  1.00  0.00           C  
ATOM   2222  CD2 LEU A 147     -11.002  -9.718  12.534  1.00  0.00           C  
ATOM   2223  H   LEU A 147     -10.860 -12.916  15.232  1.00  0.00           H  
ATOM   2224  HA  LEU A 147     -11.985 -12.361  12.655  1.00  0.00           H  
ATOM   2225 1HB  LEU A 147      -9.136 -12.317  13.722  1.00  0.00           H  
ATOM   2226 2HB  LEU A 147      -9.544 -11.830  12.074  1.00  0.00           H  
ATOM   2227  HG  LEU A 147     -10.761 -10.507  14.517  1.00  0.00           H  
ATOM   2228 1HD1 LEU A 147      -9.072  -8.751  14.216  1.00  0.00           H  
ATOM   2229 2HD1 LEU A 147      -8.329 -10.313  14.636  1.00  0.00           H  
ATOM   2230 3HD1 LEU A 147      -8.281  -9.727  12.955  1.00  0.00           H  
ATOM   2231 1HD2 LEU A 147     -11.198  -8.704  12.883  1.00  0.00           H  
ATOM   2232 2HD2 LEU A 147     -10.437  -9.678  11.602  1.00  0.00           H  
ATOM   2233 3HD2 LEU A 147     -11.947 -10.233  12.364  1.00  0.00           H  
ATOM   2234  N   HIS A 148     -10.054 -15.286  12.876  1.00  0.00           N  
ATOM   2235  CA  HIS A 148      -9.816 -16.550  12.188  1.00  0.00           C  
ATOM   2236  C   HIS A 148     -11.112 -17.312  11.931  1.00  0.00           C  
ATOM   2237  O   HIS A 148     -11.210 -18.084  10.980  1.00  0.00           O  
ATOM   2238  CB  HIS A 148      -8.858 -17.429  12.999  1.00  0.00           C  
ATOM   2239  CG  HIS A 148      -7.418 -17.049  12.845  1.00  0.00           C  
ATOM   2240  ND1 HIS A 148      -6.854 -15.982  13.512  1.00  0.00           N  
ATOM   2241  CD2 HIS A 148      -6.428 -17.594  12.100  1.00  0.00           C  
ATOM   2242  CE1 HIS A 148      -5.577 -15.887  13.184  1.00  0.00           C  
ATOM   2243  NE2 HIS A 148      -5.294 -16.853  12.329  1.00  0.00           N  
ATOM   2244  H   HIS A 148      -9.755 -15.184  13.833  1.00  0.00           H  
ATOM   2245  HA  HIS A 148      -9.367 -16.331  11.220  1.00  0.00           H  
ATOM   2246 1HB  HIS A 148      -9.116 -17.368  14.057  1.00  0.00           H  
ATOM   2247 2HB  HIS A 148      -8.972 -18.468  12.694  1.00  0.00           H  
ATOM   2248  HD1 HIS A 148      -7.302 -15.413  14.202  1.00  0.00           H  
ATOM   2249  HD2 HIS A 148      -6.396 -18.442  11.416  1.00  0.00           H  
ATOM   2250  HE1 HIS A 148      -4.952 -15.103  13.609  1.00  0.00           H  
ATOM   2251  N   ILE A 149     -12.287 -17.218  12.874  1.00  0.00           N  
ATOM   2252  CA  ILE A 149     -13.617 -17.722  12.566  1.00  0.00           C  
ATOM   2253  C   ILE A 149     -14.243 -17.049  11.322  1.00  0.00           C  
ATOM   2254  O   ILE A 149     -14.871 -17.712  10.496  1.00  0.00           O  
ATOM   2255  CB  ILE A 149     -14.546 -17.527  13.777  1.00  0.00           C  
ATOM   2256  CG1 ILE A 149     -14.130 -18.451  14.924  1.00  0.00           C  
ATOM   2257  CG2 ILE A 149     -15.993 -17.781  13.383  1.00  0.00           C  
ATOM   2258  CD1 ILE A 149     -14.782 -18.116  16.247  1.00  0.00           C  
ATOM   2259  H   ILE A 149     -12.127 -16.759  13.758  1.00  0.00           H  
ATOM   2260  HA  ILE A 149     -13.533 -18.786  12.345  1.00  0.00           H  
ATOM   2261  HB  ILE A 149     -14.454 -16.506  14.147  1.00  0.00           H  
ATOM   2262 1HG1 ILE A 149     -14.381 -19.481  14.671  1.00  0.00           H  
ATOM   2263 2HG1 ILE A 149     -13.049 -18.402  15.056  1.00  0.00           H  
ATOM   2264 1HG2 ILE A 149     -16.637 -17.639  14.252  1.00  0.00           H  
ATOM   2265 2HG2 ILE A 149     -16.285 -17.084  12.599  1.00  0.00           H  
ATOM   2266 3HG2 ILE A 149     -16.097 -18.802  13.018  1.00  0.00           H  
ATOM   2267 1HD1 ILE A 149     -14.437 -18.814  17.009  1.00  0.00           H  
ATOM   2268 2HD1 ILE A 149     -14.513 -17.100  16.537  1.00  0.00           H  
ATOM   2269 3HD1 ILE A 149     -15.864 -18.192  16.148  1.00  0.00           H  
ATOM   2270  N   LEU A 150     -14.140 -15.560  11.127  1.00  0.00           N  
ATOM   2271  CA  LEU A 150     -14.572 -14.904   9.883  1.00  0.00           C  
ATOM   2272  C   LEU A 150     -13.815 -15.441   8.669  1.00  0.00           C  
ATOM   2273  O   LEU A 150     -14.415 -15.743   7.637  1.00  0.00           O  
ATOM   2274  CB  LEU A 150     -14.363 -13.388   9.985  1.00  0.00           C  
ATOM   2275  CG  LEU A 150     -15.344 -12.640  10.898  1.00  0.00           C  
ATOM   2276  CD1 LEU A 150     -14.825 -11.233  11.158  1.00  0.00           C  
ATOM   2277  CD2 LEU A 150     -16.719 -12.606  10.248  1.00  0.00           C  
ATOM   2278  H   LEU A 150     -13.731 -15.000  11.862  1.00  0.00           H  
ATOM   2279  HA  LEU A 150     -15.629 -15.121   9.735  1.00  0.00           H  
ATOM   2280 1HB  LEU A 150     -13.357 -13.199  10.355  1.00  0.00           H  
ATOM   2281 2HB  LEU A 150     -14.447 -12.957   8.987  1.00  0.00           H  
ATOM   2282  HG  LEU A 150     -15.410 -13.154  11.859  1.00  0.00           H  
ATOM   2283 1HD1 LEU A 150     -15.522 -10.703  11.807  1.00  0.00           H  
ATOM   2284 2HD1 LEU A 150     -13.850 -11.288  11.641  1.00  0.00           H  
ATOM   2285 3HD1 LEU A 150     -14.734 -10.700  10.213  1.00  0.00           H  
ATOM   2286 1HD2 LEU A 150     -17.415 -12.077  10.897  1.00  0.00           H  
ATOM   2287 2HD2 LEU A 150     -16.655 -12.092   9.289  1.00  0.00           H  
ATOM   2288 3HD2 LEU A 150     -17.073 -13.625  10.091  1.00  0.00           H  
ATOM   2289  N   LEU A 151     -12.494 -15.567   8.784  1.00  0.00           N  
ATOM   2290  CA  LEU A 151     -11.661 -16.119   7.695  1.00  0.00           C  
ATOM   2291  C   LEU A 151     -12.007 -17.556   7.313  1.00  0.00           C  
ATOM   2292  O   LEU A 151     -12.004 -17.913   6.135  1.00  0.00           O  
ATOM   2293  CB  LEU A 151     -10.182 -16.058   8.096  1.00  0.00           C  
ATOM   2294  CG  LEU A 151      -9.562 -14.655   8.140  1.00  0.00           C  
ATOM   2295  CD1 LEU A 151      -8.193 -14.725   8.803  1.00  0.00           C  
ATOM   2296  CD2 LEU A 151      -9.456 -14.102   6.727  1.00  0.00           C  
ATOM   2297  H   LEU A 151     -12.049 -15.273   9.640  1.00  0.00           H  
ATOM   2298  HA  LEU A 151     -11.825 -15.515   6.802  1.00  0.00           H  
ATOM   2299 1HB  LEU A 151     -10.071 -16.500   9.084  1.00  0.00           H  
ATOM   2300 2HB  LEU A 151      -9.605 -16.653   7.388  1.00  0.00           H  
ATOM   2301  HG  LEU A 151     -10.190 -13.998   8.741  1.00  0.00           H  
ATOM   2302 1HD1 LEU A 151      -7.752 -13.729   8.835  1.00  0.00           H  
ATOM   2303 2HD1 LEU A 151      -8.300 -15.106   9.819  1.00  0.00           H  
ATOM   2304 3HD1 LEU A 151      -7.546 -15.390   8.233  1.00  0.00           H  
ATOM   2305 1HD2 LEU A 151      -9.016 -13.104   6.758  1.00  0.00           H  
ATOM   2306 2HD2 LEU A 151      -8.827 -14.757   6.125  1.00  0.00           H  
ATOM   2307 3HD2 LEU A 151     -10.450 -14.046   6.283  1.00  0.00           H  
ATOM   2308  N   THR A 152     -12.279 -18.493   8.350  1.00  0.00           N  
ATOM   2309  CA  THR A 152     -12.634 -19.890   8.138  1.00  0.00           C  
ATOM   2310  C   THR A 152     -13.927 -20.013   7.346  1.00  0.00           C  
ATOM   2311  O   THR A 152     -14.017 -20.803   6.407  1.00  0.00           O  
ATOM   2312  CB  THR A 152     -12.773 -20.638   9.476  1.00  0.00           C  
ATOM   2313  OG1 THR A 152     -11.529 -20.590  10.186  1.00  0.00           O  
ATOM   2314  CG2 THR A 152     -13.162 -22.090   9.239  1.00  0.00           C  
ATOM   2315  H   THR A 152     -12.187 -18.146   9.294  1.00  0.00           H  
ATOM   2316  HA  THR A 152     -11.840 -20.357   7.556  1.00  0.00           H  
ATOM   2317  HB  THR A 152     -13.541 -20.157  10.083  1.00  0.00           H  
ATOM   2318  HG1 THR A 152     -11.333 -19.681  10.426  1.00  0.00           H  
ATOM   2319 1HG2 THR A 152     -13.257 -22.602  10.196  1.00  0.00           H  
ATOM   2320 2HG2 THR A 152     -14.113 -22.129   8.710  1.00  0.00           H  
ATOM   2321 3HG2 THR A 152     -12.394 -22.578   8.640  1.00  0.00           H  
ATOM   2322  N   ALA A 153     -14.915 -19.223   7.740  1.00  0.00           N  
ATOM   2323  CA  ALA A 153     -16.207 -19.194   7.060  1.00  0.00           C  
ATOM   2324  C   ALA A 153     -16.053 -18.723   5.613  1.00  0.00           C  
ATOM   2325  O   ALA A 153     -16.699 -19.251   4.703  1.00  0.00           O  
ATOM   2326  CB  ALA A 153     -17.174 -18.275   7.814  1.00  0.00           C  
ATOM   2327  H   ALA A 153     -14.765 -18.621   8.538  1.00  0.00           H  
ATOM   2328  HA  ALA A 153     -16.608 -20.207   7.053  1.00  0.00           H  
ATOM   2329 1HB  ALA A 153     -18.136 -18.258   7.302  1.00  0.00           H  
ATOM   2330 2HB  ALA A 153     -17.312 -18.646   8.831  1.00  0.00           H  
ATOM   2331 3HB  ALA A 153     -16.765 -17.265   7.850  1.00  0.00           H  
ATOM   2332  N   ALA A 154     -15.189 -17.730   5.409  1.00  0.00           N  
ATOM   2333  CA  ALA A 154     -14.960 -17.155   4.081  1.00  0.00           C  
ATOM   2334  C   ALA A 154     -14.305 -18.191   3.187  1.00  0.00           C  
ATOM   2335  O   ALA A 154     -14.680 -18.349   2.025  1.00  0.00           O  
ATOM   2336  CB  ALA A 154     -14.106 -15.900   4.187  1.00  0.00           C  
ATOM   2337  H   ALA A 154     -14.677 -17.362   6.200  1.00  0.00           H  
ATOM   2338  HA  ALA A 154     -15.927 -16.889   3.655  1.00  0.00           H  
ATOM   2339 1HB  ALA A 154     -13.943 -15.484   3.192  1.00  0.00           H  
ATOM   2340 2HB  ALA A 154     -14.615 -15.165   4.808  1.00  0.00           H  
ATOM   2341 3HB  ALA A 154     -13.145 -16.151   4.636  1.00  0.00           H  
ATOM   2342  N   VAL A 155     -13.315 -18.904   3.745  1.00  0.00           N  
ATOM   2343  CA  VAL A 155     -12.632 -19.943   3.003  1.00  0.00           C  
ATOM   2344  C   VAL A 155     -13.566 -21.100   2.716  1.00  0.00           C  
ATOM   2345  O   VAL A 155     -13.570 -21.650   1.614  1.00  0.00           O  
ATOM   2346  CB  VAL A 155     -11.411 -20.453   3.792  1.00  0.00           C  
ATOM   2347  CG1 VAL A 155     -10.858 -21.720   3.157  1.00  0.00           C  
ATOM   2348  CG2 VAL A 155     -10.345 -19.369   3.851  1.00  0.00           C  
ATOM   2349  H   VAL A 155     -13.037 -18.718   4.697  1.00  0.00           H  
ATOM   2350  HA  VAL A 155     -12.311 -19.522   2.050  1.00  0.00           H  
ATOM   2351  HB  VAL A 155     -11.725 -20.711   4.803  1.00  0.00           H  
ATOM   2352 1HG1 VAL A 155      -9.996 -22.066   3.727  1.00  0.00           H  
ATOM   2353 2HG1 VAL A 155     -11.627 -22.492   3.158  1.00  0.00           H  
ATOM   2354 3HG1 VAL A 155     -10.553 -21.510   2.132  1.00  0.00           H  
ATOM   2355 1HG2 VAL A 155      -9.485 -19.736   4.411  1.00  0.00           H  
ATOM   2356 2HG2 VAL A 155     -10.035 -19.108   2.840  1.00  0.00           H  
ATOM   2357 3HG2 VAL A 155     -10.750 -18.487   4.347  1.00  0.00           H  
ATOM   2358  N   LEU A 156     -14.468 -21.606   3.718  1.00  0.00           N  
ATOM   2359  CA  LEU A 156     -15.455 -22.651   3.548  1.00  0.00           C  
ATOM   2360  C   LEU A 156     -16.588 -22.224   2.610  1.00  0.00           C  
ATOM   2361  O   LEU A 156     -17.141 -23.048   1.877  1.00  0.00           O  
ATOM   2362  CB  LEU A 156     -16.031 -23.044   4.914  1.00  0.00           C  
ATOM   2363  CG  LEU A 156     -15.063 -23.761   5.864  1.00  0.00           C  
ATOM   2364  CD1 LEU A 156     -15.716 -23.923   7.229  1.00  0.00           C  
ATOM   2365  CD2 LEU A 156     -14.683 -25.112   5.276  1.00  0.00           C  
ATOM   2366  H   LEU A 156     -14.371 -21.161   4.620  1.00  0.00           H  
ATOM   2367  HA  LEU A 156     -14.977 -23.499   3.058  1.00  0.00           H  
ATOM   2368 1HB  LEU A 156     -16.381 -22.143   5.416  1.00  0.00           H  
ATOM   2369 2HB  LEU A 156     -16.886 -23.701   4.755  1.00  0.00           H  
ATOM   2370  HG  LEU A 156     -14.165 -23.156   5.993  1.00  0.00           H  
ATOM   2371 1HD1 LEU A 156     -15.028 -24.432   7.904  1.00  0.00           H  
ATOM   2372 2HD1 LEU A 156     -15.960 -22.940   7.635  1.00  0.00           H  
ATOM   2373 3HD1 LEU A 156     -16.628 -24.511   7.129  1.00  0.00           H  
ATOM   2374 1HD2 LEU A 156     -13.994 -25.622   5.951  1.00  0.00           H  
ATOM   2375 2HD2 LEU A 156     -15.580 -25.718   5.148  1.00  0.00           H  
ATOM   2376 3HD2 LEU A 156     -14.202 -24.966   4.309  1.00  0.00           H  
ATOM   2377  N   GLY A 157     -16.921 -20.936   2.611  1.00  0.00           N  
ATOM   2378  CA  GLY A 157     -17.996 -20.454   1.757  1.00  0.00           C  
ATOM   2379  C   GLY A 157     -19.329 -20.681   2.451  1.00  0.00           C  
ATOM   2380  O   GLY A 157     -20.388 -20.817   1.814  1.00  0.00           O  
ATOM   2381  H   GLY A 157     -16.431 -20.281   3.201  1.00  0.00           H  
ATOM   2382 1HA  GLY A 157     -17.846 -19.395   1.550  1.00  0.00           H  
ATOM   2383 2HA  GLY A 157     -17.965 -20.976   0.802  1.00  0.00           H  
ATOM   2384  N   THR A 158     -19.424 -20.586   3.833  1.00  0.00           N  
ATOM   2385  CA  THR A 158     -20.574 -20.824   4.691  1.00  0.00           C  
ATOM   2386  C   THR A 158     -20.642 -19.710   5.731  1.00  0.00           C  
ATOM   2387  O   THR A 158     -20.015 -18.658   5.554  1.00  0.00           O  
ATOM   2388  CB  THR A 158     -20.497 -22.198   5.381  1.00  0.00           C  
ATOM   2389  OG1 THR A 158     -21.741 -22.478   6.036  1.00  0.00           O  
ATOM   2390  CG2 THR A 158     -19.373 -22.218   6.406  1.00  0.00           C  
ATOM   2391  H   THR A 158     -18.543 -20.325   4.254  1.00  0.00           H  
ATOM   2392  HA  THR A 158     -21.475 -20.775   4.080  1.00  0.00           H  
ATOM   2393  HB  THR A 158     -20.314 -22.971   4.635  1.00  0.00           H  
ATOM   2394  HG1 THR A 158     -21.816 -23.422   6.191  1.00  0.00           H  
ATOM   2395 1HG2 THR A 158     -19.334 -23.197   6.884  1.00  0.00           H  
ATOM   2396 2HG2 THR A 158     -18.424 -22.018   5.910  1.00  0.00           H  
ATOM   2397 3HG2 THR A 158     -19.556 -21.454   7.161  1.00  0.00           H  
ATOM   2398  N   THR A 159     -21.411 -19.920   6.796  1.00  0.00           N  
ATOM   2399  CA  THR A 159     -21.597 -18.884   7.819  1.00  0.00           C  
ATOM   2400  C   THR A 159     -20.578 -19.025   8.957  1.00  0.00           C  
ATOM   2401  O   THR A 159     -19.904 -20.045   9.062  1.00  0.00           O  
ATOM   2402  CB  THR A 159     -23.024 -18.930   8.398  1.00  0.00           C  
ATOM   2403  OG1 THR A 159     -23.214 -20.160   9.109  1.00  0.00           O  
ATOM   2404  CG2 THR A 159     -24.055 -18.830   7.284  1.00  0.00           C  
ATOM   2405  H   THR A 159     -21.878 -20.809   6.906  1.00  0.00           H  
ATOM   2406  HA  THR A 159     -21.488 -17.908   7.348  1.00  0.00           H  
ATOM   2407  HB  THR A 159     -23.162 -18.100   9.091  1.00  0.00           H  
ATOM   2408  HG1 THR A 159     -24.037 -20.121   9.601  1.00  0.00           H  
ATOM   2409 1HG2 THR A 159     -25.057 -18.864   7.711  1.00  0.00           H  
ATOM   2410 2HG2 THR A 159     -23.920 -17.890   6.748  1.00  0.00           H  
ATOM   2411 3HG2 THR A 159     -23.927 -19.663   6.594  1.00  0.00           H  
ATOM   2412  N   VAL A 160     -20.470 -18.017   9.820  1.00  0.00           N  
ATOM   2413  CA  VAL A 160     -19.549 -18.129  10.943  1.00  0.00           C  
ATOM   2414  C   VAL A 160     -20.074 -19.136  11.958  1.00  0.00           C  
ATOM   2415  O   VAL A 160     -19.295 -19.781  12.636  1.00  0.00           O  
ATOM   2416  CB  VAL A 160     -19.358 -16.761  11.624  1.00  0.00           C  
ATOM   2417  CG1 VAL A 160     -18.690 -15.780  10.672  1.00  0.00           C  
ATOM   2418  CG2 VAL A 160     -20.702 -16.225  12.094  1.00  0.00           C  
ATOM   2419  H   VAL A 160     -21.015 -17.172   9.711  1.00  0.00           H  
ATOM   2420  HA  VAL A 160     -18.596 -18.510  10.571  1.00  0.00           H  
ATOM   2421  HB  VAL A 160     -18.694 -16.881  12.480  1.00  0.00           H  
ATOM   2422 1HG1 VAL A 160     -18.562 -14.819  11.169  1.00  0.00           H  
ATOM   2423 2HG1 VAL A 160     -17.715 -16.168  10.376  1.00  0.00           H  
ATOM   2424 3HG1 VAL A 160     -19.313 -15.650   9.787  1.00  0.00           H  
ATOM   2425 1HG2 VAL A 160     -20.559 -15.257  12.575  1.00  0.00           H  
ATOM   2426 2HG2 VAL A 160     -21.368 -16.110  11.239  1.00  0.00           H  
ATOM   2427 3HG2 VAL A 160     -21.143 -16.922  12.806  1.00  0.00           H  
ATOM   2428  N   GLU A 161     -21.505 -19.328  12.158  1.00  0.00           N  
ATOM   2429  CA  GLU A 161     -22.156 -20.304  13.036  1.00  0.00           C  
ATOM   2430  C   GLU A 161     -21.812 -21.729  12.645  1.00  0.00           C  
ATOM   2431  O   GLU A 161     -21.654 -22.592  13.490  1.00  0.00           O  
ATOM   2432  CB  GLU A 161     -23.674 -20.117  13.007  1.00  0.00           C  
ATOM   2433  CG  GLU A 161     -24.157 -18.801  13.601  1.00  0.00           C  
ATOM   2434  CD  GLU A 161     -24.035 -17.648  12.645  1.00  0.00           C  
ATOM   2435  OE1 GLU A 161     -23.601 -17.861  11.538  1.00  0.00           O  
ATOM   2436  OE2 GLU A 161     -24.376 -16.551  13.022  1.00  0.00           O  
ATOM   2437  H   GLU A 161     -22.074 -18.735  11.572  1.00  0.00           H  
ATOM   2438  HA  GLU A 161     -21.801 -20.143  14.054  1.00  0.00           H  
ATOM   2439 1HB  GLU A 161     -24.028 -20.169  11.977  1.00  0.00           H  
ATOM   2440 2HB  GLU A 161     -24.151 -20.928  13.559  1.00  0.00           H  
ATOM   2441 1HG  GLU A 161     -25.202 -18.908  13.892  1.00  0.00           H  
ATOM   2442 2HG  GLU A 161     -23.578 -18.586  14.499  1.00  0.00           H  
ATOM   2443  N   GLU A 162     -21.710 -22.088  11.226  1.00  0.00           N  
ATOM   2444  CA  GLU A 162     -21.300 -23.374  10.675  1.00  0.00           C  
ATOM   2445  C   GLU A 162     -19.803 -23.629  10.865  1.00  0.00           C  
ATOM   2446  O   GLU A 162     -19.381 -24.756  11.147  1.00  0.00           O  
ATOM   2447  CB  GLU A 162     -21.675 -23.457   9.192  1.00  0.00           C  
ATOM   2448  CG  GLU A 162     -21.363 -24.787   8.537  1.00  0.00           C  
ATOM   2449  CD  GLU A 162     -22.175 -25.943   9.113  1.00  0.00           C  
ATOM   2450  OE1 GLU A 162     -23.123 -25.699   9.895  1.00  0.00           O  
ATOM   2451  OE2 GLU A 162     -21.852 -27.100   8.774  1.00  0.00           O  
ATOM   2452  H   GLU A 162     -21.962 -21.341  10.595  1.00  0.00           H  
ATOM   2453  HA  GLU A 162     -21.824 -24.162  11.214  1.00  0.00           H  
ATOM   2454 1HB  GLU A 162     -22.743 -23.269   9.077  1.00  0.00           H  
ATOM   2455 2HB  GLU A 162     -21.146 -22.680   8.639  1.00  0.00           H  
ATOM   2456 1HG  GLU A 162     -21.571 -24.711   7.470  1.00  0.00           H  
ATOM   2457 2HG  GLU A 162     -20.304 -25.002   8.658  1.00  0.00           H  
ATOM   2458  N   ALA A 163     -19.005 -22.576  10.697  1.00  0.00           N  
ATOM   2459  CA  ALA A 163     -17.570 -22.665  10.910  1.00  0.00           C  
ATOM   2460  C   ALA A 163     -17.266 -23.065  12.366  1.00  0.00           C  
ATOM   2461  O   ALA A 163     -16.390 -23.891  12.614  1.00  0.00           O  
ATOM   2462  CB  ALA A 163     -16.898 -21.336  10.555  1.00  0.00           C  
ATOM   2463  H   ALA A 163     -19.408 -21.692  10.415  1.00  0.00           H  
ATOM   2464  HA  ALA A 163     -17.178 -23.444  10.257  1.00  0.00           H  
ATOM   2465 1HB  ALA A 163     -15.825 -21.416  10.719  1.00  0.00           H  
ATOM   2466 2HB  ALA A 163     -17.090 -21.099   9.508  1.00  0.00           H  
ATOM   2467 3HB  ALA A 163     -17.304 -20.544  11.184  1.00  0.00           H  
ATOM   2468  N   VAL A 164     -17.997 -22.481  13.316  1.00  0.00           N  
ATOM   2469  CA  VAL A 164     -17.870 -22.844  14.728  1.00  0.00           C  
ATOM   2470  C   VAL A 164     -18.433 -24.239  14.985  1.00  0.00           C  
ATOM   2471  O   VAL A 164     -17.818 -25.052  15.683  1.00  0.00           O  
ATOM   2472  CB  VAL A 164     -18.610 -21.822  15.613  1.00  0.00           C  
ATOM   2473  CG1 VAL A 164     -18.678 -22.315  17.051  1.00  0.00           C  
ATOM   2474  CG2 VAL A 164     -17.915 -20.472  15.537  1.00  0.00           C  
ATOM   2475  H   VAL A 164     -18.659 -21.767  13.050  1.00  0.00           H  
ATOM   2476  HA  VAL A 164     -16.811 -22.853  14.989  1.00  0.00           H  
ATOM   2477  HB  VAL A 164     -19.637 -21.724  15.257  1.00  0.00           H  
ATOM   2478 1HG1 VAL A 164     -19.204 -21.581  17.662  1.00  0.00           H  
ATOM   2479 2HG1 VAL A 164     -19.211 -23.264  17.085  1.00  0.00           H  
ATOM   2480 3HG1 VAL A 164     -17.668 -22.449  17.436  1.00  0.00           H  
ATOM   2481 1HG2 VAL A 164     -18.444 -19.755  16.163  1.00  0.00           H  
ATOM   2482 2HG2 VAL A 164     -16.887 -20.573  15.885  1.00  0.00           H  
ATOM   2483 3HG2 VAL A 164     -17.915 -20.121  14.504  1.00  0.00           H  
ATOM   2484  N   TYR A 165     -19.743 -24.630  14.450  1.00  0.00           N  
ATOM   2485  CA  TYR A 165     -20.308 -25.966  14.599  1.00  0.00           C  
ATOM   2486  C   TYR A 165     -19.341 -27.077  14.162  1.00  0.00           C  
ATOM   2487  O   TYR A 165     -19.158 -28.069  14.868  1.00  0.00           O  
ATOM   2488  CB  TYR A 165     -21.614 -26.067  13.808  1.00  0.00           C  
ATOM   2489  CG  TYR A 165     -22.252 -27.438  13.855  1.00  0.00           C  
ATOM   2490  CD1 TYR A 165     -22.990 -27.822  14.965  1.00  0.00           C  
ATOM   2491  CD2 TYR A 165     -22.099 -28.310  12.788  1.00  0.00           C  
ATOM   2492  CE1 TYR A 165     -23.572 -29.074  15.007  1.00  0.00           C  
ATOM   2493  CE2 TYR A 165     -22.681 -29.562  12.830  1.00  0.00           C  
ATOM   2494  CZ  TYR A 165     -23.415 -29.945  13.935  1.00  0.00           C  
ATOM   2495  OH  TYR A 165     -23.995 -31.192  13.977  1.00  0.00           O  
ATOM   2496  H   TYR A 165     -20.254 -23.937  13.922  1.00  0.00           H  
ATOM   2497  HA  TYR A 165     -20.527 -26.135  15.654  1.00  0.00           H  
ATOM   2498 1HB  TYR A 165     -22.333 -25.344  14.198  1.00  0.00           H  
ATOM   2499 2HB  TYR A 165     -21.429 -25.813  12.765  1.00  0.00           H  
ATOM   2500  HD1 TYR A 165     -23.110 -27.136  15.804  1.00  0.00           H  
ATOM   2501  HD2 TYR A 165     -21.518 -28.009  11.916  1.00  0.00           H  
ATOM   2502  HE1 TYR A 165     -24.151 -29.376  15.879  1.00  0.00           H  
ATOM   2503  HE2 TYR A 165     -22.560 -30.248  11.992  1.00  0.00           H  
ATOM   2504  HH  TYR A 165     -24.465 -31.297  14.808  1.00  0.00           H  
ATOM   2505  N   ARG A 166     -18.682 -26.923  12.913  1.00  0.00           N  
ATOM   2506  CA  ARG A 166     -17.695 -27.884  12.434  1.00  0.00           C  
ATOM   2507  C   ARG A 166     -16.451 -27.891  13.284  1.00  0.00           C  
ATOM   2508  O   ARG A 166     -15.833 -28.938  13.486  1.00  0.00           O  
ATOM   2509  CB  ARG A 166     -17.310 -27.583  10.995  1.00  0.00           C  
ATOM   2510  CG  ARG A 166     -18.420 -27.794   9.976  1.00  0.00           C  
ATOM   2511  CD  ARG A 166     -17.967 -27.480   8.597  1.00  0.00           C  
ATOM   2512  NE  ARG A 166     -19.069 -27.493   7.648  1.00  0.00           N  
ATOM   2513  CZ  ARG A 166     -18.925 -27.453   6.309  1.00  0.00           C  
ATOM   2514  NH1 ARG A 166     -17.724 -27.399   5.777  1.00  0.00           N  
ATOM   2515  NH2 ARG A 166     -19.993 -27.470   5.530  1.00  0.00           N  
ATOM   2516  H   ARG A 166     -18.912 -26.128  12.335  1.00  0.00           H  
ATOM   2517  HA  ARG A 166     -18.141 -28.882  12.464  1.00  0.00           H  
ATOM   2518 1HB  ARG A 166     -16.983 -26.549  10.915  1.00  0.00           H  
ATOM   2519 2HB  ARG A 166     -16.471 -28.215  10.702  1.00  0.00           H  
ATOM   2520 1HG  ARG A 166     -18.744 -28.834  10.003  1.00  0.00           H  
ATOM   2521 2HG  ARG A 166     -19.263 -27.143  10.217  1.00  0.00           H  
ATOM   2522 1HD  ARG A 166     -17.515 -26.490   8.580  1.00  0.00           H  
ATOM   2523 2HD  ARG A 166     -17.233 -28.219   8.277  1.00  0.00           H  
ATOM   2524  HE  ARG A 166     -20.009 -27.533   8.019  1.00  0.00           H  
ATOM   2525 1HH1 ARG A 166     -16.908 -27.386   6.373  1.00  0.00           H  
ATOM   2526 2HH1 ARG A 166     -17.616 -27.370   4.774  1.00  0.00           H  
ATOM   2527 1HH2 ARG A 166     -20.916 -27.512   5.938  1.00  0.00           H  
ATOM   2528 2HH2 ARG A 166     -19.885 -27.440   4.527  1.00  0.00           H  
ATOM   2529  N   ALA A 167     -15.930 -26.615  13.847  1.00  0.00           N  
ATOM   2530  CA  ALA A 167     -14.759 -26.515  14.699  1.00  0.00           C  
ATOM   2531  C   ALA A 167     -15.013 -27.280  16.002  1.00  0.00           C  
ATOM   2532  O   ALA A 167     -14.106 -27.943  16.515  1.00  0.00           O  
ATOM   2533  CB  ALA A 167     -14.423 -25.053  14.972  1.00  0.00           C  
ATOM   2534  H   ALA A 167     -16.384 -25.770  13.532  1.00  0.00           H  
ATOM   2535  HA  ALA A 167     -13.921 -26.978  14.179  1.00  0.00           H  
ATOM   2536 1HB  ALA A 167     -13.543 -24.996  15.613  1.00  0.00           H  
ATOM   2537 2HB  ALA A 167     -14.219 -24.547  14.031  1.00  0.00           H  
ATOM   2538 3HB  ALA A 167     -15.265 -24.574  15.469  1.00  0.00           H  
ATOM   2539  N   LEU A 168     -16.245 -27.188  16.514  1.00  0.00           N  
ATOM   2540  CA  LEU A 168     -16.662 -27.924  17.722  1.00  0.00           C  
ATOM   2541  C   LEU A 168     -16.618 -29.445  17.540  1.00  0.00           C  
ATOM   2542  O   LEU A 168     -16.238 -30.165  18.464  1.00  0.00           O  
ATOM   2543  CB  LEU A 168     -18.083 -27.504  18.120  1.00  0.00           C  
ATOM   2544  CG  LEU A 168     -18.210 -26.125  18.778  1.00  0.00           C  
ATOM   2545  CD1 LEU A 168     -19.669 -25.687  18.761  1.00  0.00           C  
ATOM   2546  CD2 LEU A 168     -17.675 -26.190  20.202  1.00  0.00           C  
ATOM   2547  H   LEU A 168     -16.911 -26.586  16.051  1.00  0.00           H  
ATOM   2548  HA  LEU A 168     -15.962 -27.695  18.525  1.00  0.00           H  
ATOM   2549 1HB  LEU A 168     -18.708 -27.505  17.229  1.00  0.00           H  
ATOM   2550 2HB  LEU A 168     -18.480 -28.242  18.819  1.00  0.00           H  
ATOM   2551  HG  LEU A 168     -17.635 -25.395  18.208  1.00  0.00           H  
ATOM   2552 1HD1 LEU A 168     -19.758 -24.706  19.229  1.00  0.00           H  
ATOM   2553 2HD1 LEU A 168     -20.019 -25.630  17.730  1.00  0.00           H  
ATOM   2554 3HD1 LEU A 168     -20.272 -26.407  19.311  1.00  0.00           H  
ATOM   2555 1HD2 LEU A 168     -17.765 -25.208  20.668  1.00  0.00           H  
ATOM   2556 2HD2 LEU A 168     -18.251 -26.918  20.773  1.00  0.00           H  
ATOM   2557 3HD2 LEU A 168     -16.628 -26.488  20.182  1.00  0.00           H  
ATOM   2558  N   LYS A 169     -17.089 -30.081  16.291  1.00  0.00           N  
ATOM   2559  CA  LYS A 169     -16.973 -31.508  15.955  1.00  0.00           C  
ATOM   2560  C   LYS A 169     -15.527 -31.998  16.069  1.00  0.00           C  
ATOM   2561  O   LYS A 169     -15.264 -33.059  16.649  1.00  0.00           O  
ATOM   2562  CB  LYS A 169     -17.504 -31.770  14.546  1.00  0.00           C  
ATOM   2563  CG  LYS A 169     -17.398 -33.221  14.093  1.00  0.00           C  
ATOM   2564  CD  LYS A 169     -17.897 -33.392  12.666  1.00  0.00           C  
ATOM   2565  CE  LYS A 169     -17.652 -34.807  12.159  1.00  0.00           C  
ATOM   2566  NZ  LYS A 169     -18.077 -34.970  10.743  1.00  0.00           N  
ATOM   2567  H   LYS A 169     -17.556 -29.460  15.647  1.00  0.00           H  
ATOM   2568  HA  LYS A 169     -17.571 -32.081  16.665  1.00  0.00           H  
ATOM   2569 1HB  LYS A 169     -18.552 -31.478  14.491  1.00  0.00           H  
ATOM   2570 2HB  LYS A 169     -16.955 -31.156  13.830  1.00  0.00           H  
ATOM   2571 1HG  LYS A 169     -16.358 -33.545  14.147  1.00  0.00           H  
ATOM   2572 2HG  LYS A 169     -17.991 -33.852  14.754  1.00  0.00           H  
ATOM   2573 1HD  LYS A 169     -18.966 -33.181  12.626  1.00  0.00           H  
ATOM   2574 2HD  LYS A 169     -17.380 -32.689  12.013  1.00  0.00           H  
ATOM   2575 1HE  LYS A 169     -16.592 -35.041  12.238  1.00  0.00           H  
ATOM   2576 2HE  LYS A 169     -18.206 -35.514  12.776  1.00  0.00           H  
ATOM   2577 1HZ  LYS A 169     -17.899 -35.920  10.445  1.00  0.00           H  
ATOM   2578 2HZ  LYS A 169     -19.064 -34.773  10.661  1.00  0.00           H  
ATOM   2579 3HZ  LYS A 169     -17.557 -34.333  10.159  1.00  0.00           H  
ATOM   2580  N   LEU A 170     -14.532 -31.237  15.466  1.00  0.00           N  
ATOM   2581  CA  LEU A 170     -13.108 -31.552  15.446  1.00  0.00           C  
ATOM   2582  C   LEU A 170     -12.441 -31.239  16.775  1.00  0.00           C  
ATOM   2583  O   LEU A 170     -11.508 -31.925  17.170  1.00  0.00           O  
ATOM   2584  CB  LEU A 170     -12.410 -30.769  14.326  1.00  0.00           C  
ATOM   2585  CG  LEU A 170     -12.371 -31.459  12.957  1.00  0.00           C  
ATOM   2586  CD1 LEU A 170     -11.329 -32.568  12.977  1.00  0.00           C  
ATOM   2587  CD2 LEU A 170     -13.750 -32.009  12.626  1.00  0.00           C  
ATOM   2588  H   LEU A 170     -14.864 -30.432  14.954  1.00  0.00           H  
ATOM   2589  HA  LEU A 170     -12.992 -32.624  15.294  1.00  0.00           H  
ATOM   2590 1HB  LEU A 170     -12.919 -29.814  14.202  1.00  0.00           H  
ATOM   2591 2HB  LEU A 170     -11.382 -30.573  14.629  1.00  0.00           H  
ATOM   2592  HG  LEU A 170     -12.075 -30.737  12.195  1.00  0.00           H  
ATOM   2593 1HD1 LEU A 170     -11.301 -33.058  12.004  1.00  0.00           H  
ATOM   2594 2HD1 LEU A 170     -10.349 -32.144  13.197  1.00  0.00           H  
ATOM   2595 3HD1 LEU A 170     -11.590 -33.298  13.743  1.00  0.00           H  
ATOM   2596 1HD2 LEU A 170     -13.722 -32.499  11.652  1.00  0.00           H  
ATOM   2597 2HD2 LEU A 170     -14.046 -32.731  13.387  1.00  0.00           H  
ATOM   2598 3HD2 LEU A 170     -14.471 -31.192  12.600  1.00  0.00           H  
ATOM   2599  N   LYS A 171     -12.906 -30.191  17.452  1.00  0.00           N  
ATOM   2600  CA  LYS A 171     -12.415 -29.882  18.789  1.00  0.00           C  
ATOM   2601  C   LYS A 171     -12.571 -31.102  19.668  1.00  0.00           C  
ATOM   2602  O   LYS A 171     -11.632 -31.557  20.320  1.00  0.00           O  
ATOM   2603  CB  LYS A 171     -13.161 -28.690  19.391  1.00  0.00           C  
ATOM   2604  CG  LYS A 171     -12.867 -28.445  20.865  1.00  0.00           C  
ATOM   2605  CD  LYS A 171     -14.057 -28.820  21.736  1.00  0.00           C  
ATOM   2606  CE  LYS A 171     -13.857 -28.367  23.174  1.00  0.00           C  
ATOM   2607  NZ  LYS A 171     -14.970 -28.810  24.057  1.00  0.00           N  
ATOM   2608  H   LYS A 171     -13.610 -29.599  17.036  1.00  0.00           H  
ATOM   2609  HA  LYS A 171     -11.374 -29.563  18.712  1.00  0.00           H  
ATOM   2610 1HB  LYS A 171     -12.901 -27.784  18.843  1.00  0.00           H  
ATOM   2611 2HB  LYS A 171     -14.234 -28.841  19.285  1.00  0.00           H  
ATOM   2612 1HG  LYS A 171     -12.004 -29.039  21.169  1.00  0.00           H  
ATOM   2613 2HG  LYS A 171     -12.633 -27.391  21.019  1.00  0.00           H  
ATOM   2614 1HD  LYS A 171     -14.960 -28.353  21.339  1.00  0.00           H  
ATOM   2615 2HD  LYS A 171     -14.192 -29.902  21.721  1.00  0.00           H  
ATOM   2616 1HE  LYS A 171     -12.922 -28.775  23.556  1.00  0.00           H  
ATOM   2617 2HE  LYS A 171     -13.795 -27.279  23.208  1.00  0.00           H  
ATOM   2618 1HZ  LYS A 171     -14.800 -28.490  25.000  1.00  0.00           H  
ATOM   2619 2HZ  LYS A 171     -15.841 -28.422  23.722  1.00  0.00           H  
ATOM   2620 3HZ  LYS A 171     -15.026 -29.818  24.049  1.00  0.00           H  
ATOM   2621  N   THR A 172     -13.857 -31.744  19.743  1.00  0.00           N  
ATOM   2622  CA  THR A 172     -14.129 -32.905  20.563  1.00  0.00           C  
ATOM   2623  C   THR A 172     -13.331 -34.123  20.089  1.00  0.00           C  
ATOM   2624  O   THR A 172     -12.730 -34.829  20.905  1.00  0.00           O  
ATOM   2625  CB  THR A 172     -15.635 -33.233  20.562  1.00  0.00           C  
ATOM   2626  OG1 THR A 172     -16.367 -32.128  21.106  1.00  0.00           O  
ATOM   2627  CG2 THR A 172     -15.909 -34.478  21.392  1.00  0.00           C  
ATOM   2628  H   THR A 172     -14.603 -31.341  19.194  1.00  0.00           H  
ATOM   2629  HA  THR A 172     -13.802 -32.696  21.580  1.00  0.00           H  
ATOM   2630  HB  THR A 172     -15.968 -33.405  19.538  1.00  0.00           H  
ATOM   2631  HG1 THR A 172     -16.350 -31.396  20.483  1.00  0.00           H  
ATOM   2632 1HG2 THR A 172     -16.978 -34.694  21.380  1.00  0.00           H  
ATOM   2633 2HG2 THR A 172     -15.363 -35.322  20.974  1.00  0.00           H  
ATOM   2634 3HG2 THR A 172     -15.587 -34.309  22.419  1.00  0.00           H  
ATOM   2635  N   LYS A 173     -13.287 -34.348  18.778  1.00  0.00           N  
ATOM   2636  CA  LYS A 173     -12.602 -35.533  18.258  1.00  0.00           C  
ATOM   2637  C   LYS A 173     -11.124 -35.575  18.584  1.00  0.00           C  
ATOM   2638  O   LYS A 173     -10.621 -36.594  19.050  1.00  0.00           O  
ATOM   2639  CB  LYS A 173     -12.786 -35.620  16.741  1.00  0.00           C  
ATOM   2640  CG  LYS A 173     -12.114 -36.823  16.095  1.00  0.00           C  
ATOM   2641  CD  LYS A 173     -12.354 -36.850  14.593  1.00  0.00           C  
ATOM   2642  CE  LYS A 173     -11.628 -38.014  13.935  1.00  0.00           C  
ATOM   2643  NZ  LYS A 173     -11.862 -38.058  12.466  1.00  0.00           N  
ATOM   2644  H   LYS A 173     -13.724 -33.708  18.130  1.00  0.00           H  
ATOM   2645  HA  LYS A 173     -13.034 -36.417  18.729  1.00  0.00           H  
ATOM   2646 1HB  LYS A 173     -13.850 -35.664  16.506  1.00  0.00           H  
ATOM   2647 2HB  LYS A 173     -12.384 -34.721  16.275  1.00  0.00           H  
ATOM   2648 1HG  LYS A 173     -11.040 -36.785  16.281  1.00  0.00           H  
ATOM   2649 2HG  LYS A 173     -12.507 -37.740  16.534  1.00  0.00           H  
ATOM   2650 1HD  LYS A 173     -13.424 -36.943  14.397  1.00  0.00           H  
ATOM   2651 2HD  LYS A 173     -12.002 -35.918  14.151  1.00  0.00           H  
ATOM   2652 1HE  LYS A 173     -10.558 -37.924  14.118  1.00  0.00           H  
ATOM   2653 2HE  LYS A 173     -11.970 -38.951  14.373  1.00  0.00           H  
ATOM   2654 1HZ  LYS A 173     -11.364 -38.842  12.069  1.00  0.00           H  
ATOM   2655 2HZ  LYS A 173     -12.851 -38.160  12.285  1.00  0.00           H  
ATOM   2656 3HZ  LYS A 173     -11.530 -37.201  12.047  1.00  0.00           H  
ATOM   2657  N   LEU A 174     -10.436 -34.466  18.345  1.00  0.00           N  
ATOM   2658  CA  LEU A 174      -8.988 -34.434  18.432  1.00  0.00           C  
ATOM   2659  C   LEU A 174      -8.484 -33.930  19.769  1.00  0.00           C  
ATOM   2660  O   LEU A 174      -7.354 -34.222  20.149  1.00  0.00           O  
ATOM   2661  CB  LEU A 174      -8.421 -33.552  17.312  1.00  0.00           C  
ATOM   2662  CG  LEU A 174      -8.763 -33.990  15.882  1.00  0.00           C  
ATOM   2663  CD1 LEU A 174      -8.217 -32.970  14.894  1.00  0.00           C  
ATOM   2664  CD2 LEU A 174      -8.177 -35.371  15.622  1.00  0.00           C  
ATOM   2665  H   LEU A 174     -10.934 -33.623  18.096  1.00  0.00           H  
ATOM   2666  HA  LEU A 174      -8.612 -35.446  18.287  1.00  0.00           H  
ATOM   2667 1HB  LEU A 174      -8.798 -32.539  17.446  1.00  0.00           H  
ATOM   2668 2HB  LEU A 174      -7.336 -33.530  17.403  1.00  0.00           H  
ATOM   2669  HG  LEU A 174      -9.846 -34.027  15.761  1.00  0.00           H  
ATOM   2670 1HD1 LEU A 174      -8.459 -33.281  13.878  1.00  0.00           H  
ATOM   2671 2HD1 LEU A 174      -8.666 -31.996  15.091  1.00  0.00           H  
ATOM   2672 3HD1 LEU A 174      -7.135 -32.899  15.003  1.00  0.00           H  
ATOM   2673 1HD2 LEU A 174      -8.420 -35.683  14.606  1.00  0.00           H  
ATOM   2674 2HD2 LEU A 174      -7.094 -35.335  15.742  1.00  0.00           H  
ATOM   2675 3HD2 LEU A 174      -8.597 -36.084  16.331  1.00  0.00           H  
ATOM   2676  N   GLY A 175      -9.314 -33.163  20.473  1.00  0.00           N  
ATOM   2677  CA  GLY A 175      -8.900 -32.508  21.703  1.00  0.00           C  
ATOM   2678  C   GLY A 175      -8.116 -31.221  21.452  1.00  0.00           C  
ATOM   2679  O   GLY A 175      -7.108 -30.954  22.116  1.00  0.00           O  
ATOM   2680  H   GLY A 175     -10.260 -33.032  20.141  1.00  0.00           H  
ATOM   2681 1HA  GLY A 175      -9.779 -32.273  22.304  1.00  0.00           H  
ATOM   2682 2HA  GLY A 175      -8.283 -33.189  22.286  1.00  0.00           H  
ATOM   2683  N   VAL A 176      -8.571 -30.421  20.491  1.00  0.00           N  
ATOM   2684  CA  VAL A 176      -7.867 -29.199  20.111  1.00  0.00           C  
ATOM   2685  C   VAL A 176      -8.814 -28.013  20.252  1.00  0.00           C  
ATOM   2686  O   VAL A 176     -10.017 -28.195  20.404  1.00  0.00           O  
ATOM   2687  CB  VAL A 176      -7.355 -29.288  18.660  1.00  0.00           C  
ATOM   2688  CG1 VAL A 176      -6.413 -30.472  18.500  1.00  0.00           C  
ATOM   2689  CG2 VAL A 176      -8.530 -29.402  17.701  1.00  0.00           C  
ATOM   2690  H   VAL A 176      -9.426 -30.666  20.011  1.00  0.00           H  
ATOM   2691  HA  VAL A 176      -7.017 -29.065  20.783  1.00  0.00           H  
ATOM   2692  HB  VAL A 176      -6.784 -28.389  18.430  1.00  0.00           H  
ATOM   2693 1HG1 VAL A 176      -6.059 -30.520  17.470  1.00  0.00           H  
ATOM   2694 2HG1 VAL A 176      -5.559 -30.352  19.169  1.00  0.00           H  
ATOM   2695 3HG1 VAL A 176      -6.940 -31.393  18.745  1.00  0.00           H  
ATOM   2696 1HG2 VAL A 176      -8.161 -29.464  16.679  1.00  0.00           H  
ATOM   2697 2HG2 VAL A 176      -9.105 -30.298  17.936  1.00  0.00           H  
ATOM   2698 3HG2 VAL A 176      -9.169 -28.523  17.804  1.00  0.00           H  
ATOM   2699  N   SER A 177      -8.286 -26.683  20.226  1.00  0.00           N  
ATOM   2700  CA  SER A 177      -9.004 -25.420  20.319  1.00  0.00           C  
ATOM   2701  C   SER A 177      -9.827 -25.210  19.049  1.00  0.00           C  
ATOM   2702  O   SER A 177      -9.598 -25.852  18.036  1.00  0.00           O  
ATOM   2703  CB  SER A 177      -8.035 -24.270  20.517  1.00  0.00           C  
ATOM   2704  OG  SER A 177      -7.218 -24.104  19.391  1.00  0.00           O  
ATOM   2705  H   SER A 177      -7.282 -26.670  20.128  1.00  0.00           H  
ATOM   2706  HA  SER A 177      -9.659 -25.457  21.193  1.00  0.00           H  
ATOM   2707 1HB  SER A 177      -8.592 -23.353  20.705  1.00  0.00           H  
ATOM   2708 2HB  SER A 177      -7.416 -24.463  21.392  1.00  0.00           H  
ATOM   2709  HG  SER A 177      -6.524 -24.761  19.468  1.00  0.00           H  
ATOM   2710  N   LEU A 178     -10.790 -24.306  19.109  1.00  0.00           N  
ATOM   2711  CA  LEU A 178     -11.634 -23.988  17.969  1.00  0.00           C  
ATOM   2712  C   LEU A 178     -10.799 -23.394  16.837  1.00  0.00           C  
ATOM   2713  O   LEU A 178     -11.106 -23.566  15.648  1.00  0.00           O  
ATOM   2714  CB  LEU A 178     -12.736 -23.005  18.381  1.00  0.00           C  
ATOM   2715  CG  LEU A 178     -13.809 -23.565  19.324  1.00  0.00           C  
ATOM   2716  CD1 LEU A 178     -14.690 -22.428  19.823  1.00  0.00           C  
ATOM   2717  CD2 LEU A 178     -14.633 -24.613  18.590  1.00  0.00           C  
ATOM   2718  H   LEU A 178     -10.939 -23.821  19.983  1.00  0.00           H  
ATOM   2719  HA  LEU A 178     -12.115 -24.906  17.631  1.00  0.00           H  
ATOM   2720 1HB  LEU A 178     -12.274 -22.152  18.875  1.00  0.00           H  
ATOM   2721 2HB  LEU A 178     -13.238 -22.649  17.481  1.00  0.00           H  
ATOM   2722  HG  LEU A 178     -13.330 -24.021  20.190  1.00  0.00           H  
ATOM   2723 1HD1 LEU A 178     -15.452 -22.825  20.493  1.00  0.00           H  
ATOM   2724 2HD1 LEU A 178     -14.079 -21.702  20.361  1.00  0.00           H  
ATOM   2725 3HD1 LEU A 178     -15.171 -21.941  18.976  1.00  0.00           H  
ATOM   2726 1HD2 LEU A 178     -15.395 -25.011  19.261  1.00  0.00           H  
ATOM   2727 2HD2 LEU A 178     -15.113 -24.157  17.724  1.00  0.00           H  
ATOM   2728 3HD2 LEU A 178     -13.981 -25.422  18.260  1.00  0.00           H  
ATOM   2729  N   LEU A 179      -9.747 -22.595  17.114  1.00  0.00           N  
ATOM   2730  CA  LEU A 179      -8.787 -21.954  16.236  1.00  0.00           C  
ATOM   2731  C   LEU A 179      -7.949 -22.976  15.493  1.00  0.00           C  
ATOM   2732  O   LEU A 179      -7.679 -22.826  14.302  1.00  0.00           O  
ATOM   2733  CB  LEU A 179      -7.871 -21.024  17.042  1.00  0.00           C  
ATOM   2734  CG  LEU A 179      -6.762 -20.326  16.244  1.00  0.00           C  
ATOM   2735  CD1 LEU A 179      -7.378 -19.558  15.082  1.00  0.00           C  
ATOM   2736  CD2 LEU A 179      -5.983 -19.396  17.162  1.00  0.00           C  
ATOM   2737  H   LEU A 179      -9.672 -22.454  18.111  1.00  0.00           H  
ATOM   2738  HA  LEU A 179      -9.331 -21.364  15.497  1.00  0.00           H  
ATOM   2739 1HB  LEU A 179      -8.482 -20.251  17.505  1.00  0.00           H  
ATOM   2740 2HB  LEU A 179      -7.395 -21.604  17.833  1.00  0.00           H  
ATOM   2741  HG  LEU A 179      -6.087 -21.075  15.827  1.00  0.00           H  
ATOM   2742 1HD1 LEU A 179      -6.590 -19.062  14.515  1.00  0.00           H  
ATOM   2743 2HD1 LEU A 179      -7.913 -20.249  14.431  1.00  0.00           H  
ATOM   2744 3HD1 LEU A 179      -8.071 -18.811  15.467  1.00  0.00           H  
ATOM   2745 1HD2 LEU A 179      -5.194 -18.901  16.595  1.00  0.00           H  
ATOM   2746 2HD2 LEU A 179      -6.657 -18.647  17.577  1.00  0.00           H  
ATOM   2747 3HD2 LEU A 179      -5.539 -19.975  17.973  1.00  0.00           H  
ATOM   2748  N   GLN A 180      -7.413 -24.068  16.187  1.00  0.00           N  
ATOM   2749  CA  GLN A 180      -6.731 -25.223  15.616  1.00  0.00           C  
ATOM   2750  C   GLN A 180      -7.667 -26.043  14.762  1.00  0.00           C  
ATOM   2751  O   GLN A 180      -7.276 -26.544  13.702  1.00  0.00           O  
ATOM   2752  CB  GLN A 180      -6.136 -26.100  16.721  1.00  0.00           C  
ATOM   2753  CG  GLN A 180      -4.952 -25.478  17.442  1.00  0.00           C  
ATOM   2754  CD  GLN A 180      -4.638 -26.178  18.750  1.00  0.00           C  
ATOM   2755  OE1 GLN A 180      -5.479 -26.250  19.650  1.00  0.00           O  
ATOM   2756  NE2 GLN A 180      -3.423 -26.698  18.864  1.00  0.00           N  
ATOM   2757  H   GLN A 180      -7.529 -24.013  17.189  1.00  0.00           H  
ATOM   2758  HA  GLN A 180      -5.911 -24.866  14.990  1.00  0.00           H  
ATOM   2759 1HB  GLN A 180      -6.902 -26.322  17.463  1.00  0.00           H  
ATOM   2760 2HB  GLN A 180      -5.808 -27.050  16.295  1.00  0.00           H  
ATOM   2761 1HG  GLN A 180      -4.074 -25.543  16.799  1.00  0.00           H  
ATOM   2762 2HG  GLN A 180      -5.180 -24.434  17.657  1.00  0.00           H  
ATOM   2763 1HE2 GLN A 180      -3.158 -27.171  19.706  1.00  0.00           H  
ATOM   2764 2HE2 GLN A 180      -2.770 -26.617  18.111  1.00  0.00           H  
ATOM   2765  N   ALA A 181      -8.968 -26.288  15.235  1.00  0.00           N  
ATOM   2766  CA  ALA A 181      -9.938 -27.001  14.407  1.00  0.00           C  
ATOM   2767  C   ALA A 181     -10.291 -26.166  13.182  1.00  0.00           C  
ATOM   2768  O   ALA A 181     -10.501 -26.697  12.094  1.00  0.00           O  
ATOM   2769  CB  ALA A 181     -11.193 -27.309  15.214  1.00  0.00           C  
ATOM   2770  H   ALA A 181      -9.229 -26.004  16.167  1.00  0.00           H  
ATOM   2771  HA  ALA A 181      -9.488 -27.938  14.087  1.00  0.00           H  
ATOM   2772 1HB  ALA A 181     -11.909 -27.839  14.584  1.00  0.00           H  
ATOM   2773 2HB  ALA A 181     -10.932 -27.929  16.069  1.00  0.00           H  
ATOM   2774 3HB  ALA A 181     -11.639 -26.377  15.562  1.00  0.00           H  
ATOM   2775  N   ALA A 182     -10.353 -24.852  13.372  1.00  0.00           N  
ATOM   2776  CA  ALA A 182     -10.652 -23.946  12.271  1.00  0.00           C  
ATOM   2777  C   ALA A 182      -9.585 -24.052  11.195  1.00  0.00           C  
ATOM   2778  O   ALA A 182      -9.891 -24.064  10.002  1.00  0.00           O  
ATOM   2779  CB  ALA A 182     -10.765 -22.513  12.771  1.00  0.00           C  
ATOM   2780  H   ALA A 182     -10.191 -24.470  14.293  1.00  0.00           H  
ATOM   2781  HA  ALA A 182     -11.606 -24.244  11.837  1.00  0.00           H  
ATOM   2782 1HB  ALA A 182     -10.982 -21.851  11.932  1.00  0.00           H  
ATOM   2783 2HB  ALA A 182     -11.572 -22.446  13.503  1.00  0.00           H  
ATOM   2784 3HB  ALA A 182      -9.828 -22.215  13.236  1.00  0.00           H  
ATOM   2785  N   ALA A 183      -8.125 -24.143  11.549  1.00  0.00           N  
ATOM   2786  CA  ALA A 183      -7.054 -24.376  10.591  1.00  0.00           C  
ATOM   2787  C   ALA A 183      -7.215 -25.690   9.813  1.00  0.00           C  
ATOM   2788  O   ALA A 183      -6.808 -25.791   8.657  1.00  0.00           O  
ATOM   2789  CB  ALA A 183      -5.713 -24.357  11.311  1.00  0.00           C  
ATOM   2790  H   ALA A 183      -7.898 -24.029  12.527  1.00  0.00           H  
ATOM   2791  HA  ALA A 183      -7.071 -23.569   9.860  1.00  0.00           H  
ATOM   2792 1HB  ALA A 183      -4.911 -24.509  10.589  1.00  0.00           H  
ATOM   2793 2HB  ALA A 183      -5.579 -23.395  11.805  1.00  0.00           H  
ATOM   2794 3HB  ALA A 183      -5.688 -25.153  12.054  1.00  0.00           H  
ATOM   2795  N   ILE A 184      -7.730 -26.827  10.487  1.00  0.00           N  
ATOM   2796  CA  ILE A 184      -8.063 -28.100   9.826  1.00  0.00           C  
ATOM   2797  C   ILE A 184      -9.173 -27.938   8.785  1.00  0.00           C  
ATOM   2798  O   ILE A 184      -9.098 -28.500   7.693  1.00  0.00           O  
ATOM   2799  CB  ILE A 184      -8.493 -29.156  10.860  1.00  0.00           C  
ATOM   2800  CG1 ILE A 184      -7.305 -29.554  11.741  1.00  0.00           C  
ATOM   2801  CG2 ILE A 184      -9.075 -30.376  10.164  1.00  0.00           C  
ATOM   2802  CD1 ILE A 184      -7.695 -30.336  12.975  1.00  0.00           C  
ATOM   2803  H   ILE A 184      -7.909 -26.725  11.477  1.00  0.00           H  
ATOM   2804  HA  ILE A 184      -7.176 -28.463   9.310  1.00  0.00           H  
ATOM   2805  HB  ILE A 184      -9.246 -28.731  11.522  1.00  0.00           H  
ATOM   2806 1HG1 ILE A 184      -6.608 -30.158  11.161  1.00  0.00           H  
ATOM   2807 2HG1 ILE A 184      -6.772 -28.658  12.061  1.00  0.00           H  
ATOM   2808 1HG2 ILE A 184      -9.373 -31.112  10.911  1.00  0.00           H  
ATOM   2809 2HG2 ILE A 184      -9.945 -30.080   9.580  1.00  0.00           H  
ATOM   2810 3HG2 ILE A 184      -8.326 -30.811   9.504  1.00  0.00           H  
ATOM   2811 1HD1 ILE A 184      -6.800 -30.581  13.549  1.00  0.00           H  
ATOM   2812 2HD1 ILE A 184      -8.366 -29.735  13.589  1.00  0.00           H  
ATOM   2813 3HD1 ILE A 184      -8.198 -31.255  12.679  1.00  0.00           H  
ATOM   2814  N   LEU A 185     -10.359 -27.110   9.051  1.00  0.00           N  
ATOM   2815  CA  LEU A 185     -11.455 -26.796   8.138  1.00  0.00           C  
ATOM   2816  C   LEU A 185     -10.947 -25.992   6.940  1.00  0.00           C  
ATOM   2817  O   LEU A 185     -11.343 -26.226   5.791  1.00  0.00           O  
ATOM   2818  CB  LEU A 185     -12.549 -26.009   8.869  1.00  0.00           C  
ATOM   2819  CG  LEU A 185     -13.214 -26.732  10.047  1.00  0.00           C  
ATOM   2820  CD1 LEU A 185     -14.180 -25.784  10.745  1.00  0.00           C  
ATOM   2821  CD2 LEU A 185     -13.936 -27.971   9.539  1.00  0.00           C  
ATOM   2822  H   LEU A 185     -10.376 -26.735   9.988  1.00  0.00           H  
ATOM   2823  HA  LEU A 185     -11.880 -27.731   7.770  1.00  0.00           H  
ATOM   2824 1HB  LEU A 185     -12.116 -25.085   9.250  1.00  0.00           H  
ATOM   2825 2HB  LEU A 185     -13.330 -25.752   8.154  1.00  0.00           H  
ATOM   2826  HG  LEU A 185     -12.454 -27.026  10.771  1.00  0.00           H  
ATOM   2827 1HD1 LEU A 185     -14.653 -26.298  11.582  1.00  0.00           H  
ATOM   2828 2HD1 LEU A 185     -13.634 -24.916  11.115  1.00  0.00           H  
ATOM   2829 3HD1 LEU A 185     -14.945 -25.459  10.041  1.00  0.00           H  
ATOM   2830 1HD2 LEU A 185     -14.409 -28.486  10.377  1.00  0.00           H  
ATOM   2831 2HD2 LEU A 185     -14.698 -27.679   8.817  1.00  0.00           H  
ATOM   2832 3HD2 LEU A 185     -13.220 -28.639   9.061  1.00  0.00           H  
ATOM   2833  N   ILE A 186     -10.054 -25.050   7.226  1.00  0.00           N  
ATOM   2834  CA  ILE A 186      -9.376 -24.294   6.175  1.00  0.00           C  
ATOM   2835  C   ILE A 186      -8.482 -25.203   5.334  1.00  0.00           C  
ATOM   2836  O   ILE A 186      -8.491 -25.132   4.105  1.00  0.00           O  
ATOM   2837  CB  ILE A 186      -8.533 -23.154   6.774  1.00  0.00           C  
ATOM   2838  CG1 ILE A 186      -9.440 -22.070   7.362  1.00  0.00           C  
ATOM   2839  CG2 ILE A 186      -7.609 -22.564   5.719  1.00  0.00           C  
ATOM   2840  CD1 ILE A 186      -8.719 -21.089   8.258  1.00  0.00           C  
ATOM   2841  H   ILE A 186      -9.839 -24.850   8.192  1.00  0.00           H  
ATOM   2842  HA  ILE A 186     -10.136 -23.871   5.519  1.00  0.00           H  
ATOM   2843  HB  ILE A 186      -7.930 -23.540   7.596  1.00  0.00           H  
ATOM   2844 1HG1 ILE A 186      -9.911 -21.512   6.554  1.00  0.00           H  
ATOM   2845 2HG1 ILE A 186     -10.237 -22.538   7.942  1.00  0.00           H  
ATOM   2846 1HG2 ILE A 186      -7.021 -21.759   6.160  1.00  0.00           H  
ATOM   2847 2HG2 ILE A 186      -6.941 -23.339   5.347  1.00  0.00           H  
ATOM   2848 3HG2 ILE A 186      -8.203 -22.170   4.895  1.00  0.00           H  
ATOM   2849 1HD1 ILE A 186      -9.428 -20.353   8.637  1.00  0.00           H  
ATOM   2850 2HD1 ILE A 186      -8.269 -21.624   9.096  1.00  0.00           H  
ATOM   2851 3HD1 ILE A 186      -7.940 -20.583   7.690  1.00  0.00           H  
ATOM   2852  N   LEU A 187      -7.702 -26.064   5.986  1.00  0.00           N  
ATOM   2853  CA  LEU A 187      -6.881 -27.012   5.244  1.00  0.00           C  
ATOM   2854  C   LEU A 187      -7.678 -27.856   4.247  1.00  0.00           C  
ATOM   2855  O   LEU A 187      -7.281 -28.007   3.092  1.00  0.00           O  
ATOM   2856  CB  LEU A 187      -6.155 -27.940   6.227  1.00  0.00           C  
ATOM   2857  CG  LEU A 187      -5.351 -29.082   5.593  1.00  0.00           C  
ATOM   2858  CD1 LEU A 187      -4.230 -28.502   4.741  1.00  0.00           C  
ATOM   2859  CD2 LEU A 187      -4.797 -29.981   6.688  1.00  0.00           C  
ATOM   2860  H   LEU A 187      -7.671 -26.072   6.997  1.00  0.00           H  
ATOM   2861  HA  LEU A 187      -6.152 -26.447   4.664  1.00  0.00           H  
ATOM   2862 1HB  LEU A 187      -5.469 -27.343   6.825  1.00  0.00           H  
ATOM   2863 2HB  LEU A 187      -6.893 -28.385   6.894  1.00  0.00           H  
ATOM   2864  HG  LEU A 187      -5.999 -29.665   4.938  1.00  0.00           H  
ATOM   2865 1HD1 LEU A 187      -3.658 -29.314   4.290  1.00  0.00           H  
ATOM   2866 2HD1 LEU A 187      -4.655 -27.879   3.954  1.00  0.00           H  
ATOM   2867 3HD1 LEU A 187      -3.572 -27.899   5.367  1.00  0.00           H  
ATOM   2868 1HD2 LEU A 187      -4.225 -30.794   6.237  1.00  0.00           H  
ATOM   2869 2HD2 LEU A 187      -4.147 -29.400   7.342  1.00  0.00           H  
ATOM   2870 3HD2 LEU A 187      -5.620 -30.396   7.269  1.00  0.00           H  
ATOM   2871  N   ALA A 188      -8.812 -28.417   4.677  1.00  0.00           N  
ATOM   2872  CA  ALA A 188      -9.648 -29.209   3.768  1.00  0.00           C  
ATOM   2873  C   ALA A 188     -10.124 -28.417   2.542  1.00  0.00           C  
ATOM   2874  O   ALA A 188     -10.148 -28.933   1.423  1.00  0.00           O  
ATOM   2875  CB  ALA A 188     -10.842 -29.806   4.512  1.00  0.00           C  
ATOM   2876  H   ALA A 188      -9.104 -28.300   5.637  1.00  0.00           H  
ATOM   2877  HA  ALA A 188      -9.038 -30.022   3.371  1.00  0.00           H  
ATOM   2878 1HB  ALA A 188     -11.448 -30.387   3.819  1.00  0.00           H  
ATOM   2879 2HB  ALA A 188     -10.484 -30.452   5.313  1.00  0.00           H  
ATOM   2880 3HB  ALA A 188     -11.443 -29.002   4.933  1.00  0.00           H  
ATOM   2881  N   ALA A 189     -10.562 -27.132   2.760  1.00  0.00           N  
ATOM   2882  CA  ALA A 189     -11.044 -26.285   1.676  1.00  0.00           C  
ATOM   2883  C   ALA A 189      -9.886 -26.004   0.720  1.00  0.00           C  
ATOM   2884  O   ALA A 189     -10.063 -25.988  -0.498  1.00  0.00           O  
ATOM   2885  CB  ALA A 189     -11.637 -24.999   2.233  1.00  0.00           C  
ATOM   2886  H   ALA A 189     -10.547 -26.765   3.701  1.00  0.00           H  
ATOM   2887  HA  ALA A 189     -11.824 -26.829   1.140  1.00  0.00           H  
ATOM   2888 1HB  ALA A 189     -11.993 -24.377   1.411  1.00  0.00           H  
ATOM   2889 2HB  ALA A 189     -12.470 -25.238   2.894  1.00  0.00           H  
ATOM   2890 3HB  ALA A 189     -10.874 -24.459   2.792  1.00  0.00           H  
ATOM   2891  N   ARG A 190      -8.705 -25.786   1.290  1.00  0.00           N  
ATOM   2892  CA  ARG A 190      -7.512 -25.473   0.511  1.00  0.00           C  
ATOM   2893  C   ARG A 190      -6.982 -26.663  -0.297  1.00  0.00           C  
ATOM   2894  O   ARG A 190      -6.391 -26.488  -1.364  1.00  0.00           O  
ATOM   2895  CB  ARG A 190      -6.410 -24.974   1.434  1.00  0.00           C  
ATOM   2896  CG  ARG A 190      -6.688 -23.635   2.096  1.00  0.00           C  
ATOM   2897  CD  ARG A 190      -6.639 -22.517   1.118  1.00  0.00           C  
ATOM   2898  NE  ARG A 190      -6.795 -21.224   1.764  1.00  0.00           N  
ATOM   2899  CZ  ARG A 190      -7.169 -20.094   1.133  1.00  0.00           C  
ATOM   2900  NH1 ARG A 190      -7.420 -20.114  -0.157  1.00  0.00           N  
ATOM   2901  NH2 ARG A 190      -7.282 -18.965   1.811  1.00  0.00           N  
ATOM   2902  H   ARG A 190      -8.637 -25.838   2.297  1.00  0.00           H  
ATOM   2903  HA  ARG A 190      -7.761 -24.691  -0.206  1.00  0.00           H  
ATOM   2904 1HB  ARG A 190      -6.239 -25.703   2.224  1.00  0.00           H  
ATOM   2905 2HB  ARG A 190      -5.480 -24.878   0.872  1.00  0.00           H  
ATOM   2906 1HG  ARG A 190      -7.680 -23.651   2.547  1.00  0.00           H  
ATOM   2907 2HG  ARG A 190      -5.941 -23.447   2.868  1.00  0.00           H  
ATOM   2908 1HD  ARG A 190      -5.678 -22.527   0.603  1.00  0.00           H  
ATOM   2909 2HD  ARG A 190      -7.441 -22.634   0.392  1.00  0.00           H  
ATOM   2910  HE  ARG A 190      -6.609 -21.169   2.757  1.00  0.00           H  
ATOM   2911 1HH1 ARG A 190      -7.334 -20.977  -0.675  1.00  0.00           H  
ATOM   2912 2HH1 ARG A 190      -7.700 -19.267  -0.630  1.00  0.00           H  
ATOM   2913 1HH2 ARG A 190      -7.089 -18.949   2.803  1.00  0.00           H  
ATOM   2914 2HH2 ARG A 190      -7.562 -18.118   1.338  1.00  0.00           H  
ATOM   2915  N   LEU A 191      -7.068 -27.959   0.225  1.00  0.00           N  
ATOM   2916  CA  LEU A 191      -6.704 -29.214  -0.418  1.00  0.00           C  
ATOM   2917  C   LEU A 191      -7.759 -29.635  -1.417  1.00  0.00           C  
ATOM   2918  O   LEU A 191      -7.458 -30.268  -2.421  1.00  0.00           O  
ATOM   2919  CB  LEU A 191      -6.517 -30.317   0.632  1.00  0.00           C  
ATOM   2920  CG  LEU A 191      -5.317 -30.146   1.571  1.00  0.00           C  
ATOM   2921  CD1 LEU A 191      -5.355 -31.222   2.647  1.00  0.00           C  
ATOM   2922  CD2 LEU A 191      -4.027 -30.223   0.767  1.00  0.00           C  
ATOM   2923  H   LEU A 191      -7.356 -27.967   1.192  1.00  0.00           H  
ATOM   2924  HA  LEU A 191      -5.757 -29.073  -0.941  1.00  0.00           H  
ATOM   2925 1HB  LEU A 191      -7.414 -30.368   1.247  1.00  0.00           H  
ATOM   2926 2HB  LEU A 191      -6.401 -31.271   0.116  1.00  0.00           H  
ATOM   2927  HG  LEU A 191      -5.378 -29.176   2.067  1.00  0.00           H  
ATOM   2928 1HD1 LEU A 191      -4.503 -31.100   3.316  1.00  0.00           H  
ATOM   2929 2HD1 LEU A 191      -6.279 -31.132   3.219  1.00  0.00           H  
ATOM   2930 3HD1 LEU A 191      -5.313 -32.206   2.181  1.00  0.00           H  
ATOM   2931 1HD2 LEU A 191      -3.175 -30.101   1.435  1.00  0.00           H  
ATOM   2932 2HD2 LEU A 191      -3.964 -31.193   0.273  1.00  0.00           H  
ATOM   2933 3HD2 LEU A 191      -4.018 -29.432   0.017  1.00  0.00           H  
ATOM   2934  N   GLY A 192      -9.010 -29.290  -1.137  1.00  0.00           N  
ATOM   2935  CA  GLY A 192     -10.087 -29.668  -2.023  1.00  0.00           C  
ATOM   2936  C   GLY A 192     -10.626 -31.031  -1.631  1.00  0.00           C  
ATOM   2937  O   GLY A 192     -11.032 -31.818  -2.493  1.00  0.00           O  
ATOM   2938  H   GLY A 192      -9.222 -28.760  -0.304  1.00  0.00           H  
ATOM   2939 1HA  GLY A 192     -10.880 -28.922  -1.974  1.00  0.00           H  
ATOM   2940 2HA  GLY A 192      -9.726 -29.686  -3.051  1.00  0.00           H  
ATOM   2941  N   THR A 193     -10.610 -31.316  -0.327  1.00  0.00           N  
ATOM   2942  CA  THR A 193     -11.072 -32.604   0.202  1.00  0.00           C  
ATOM   2943  C   THR A 193     -11.959 -32.436   1.447  1.00  0.00           C  
ATOM   2944  O   THR A 193     -12.431 -31.337   1.736  1.00  0.00           O  
ATOM   2945  CB  THR A 193      -9.876 -33.513   0.541  1.00  0.00           C  
ATOM   2946  OG1 THR A 193     -10.350 -34.825   0.872  1.00  0.00           O  
ATOM   2947  CG2 THR A 193      -9.094 -32.949   1.717  1.00  0.00           C  
ATOM   2948  H   THR A 193     -10.265 -30.616   0.315  1.00  0.00           H  
ATOM   2949  HA  THR A 193     -11.644 -33.113  -0.577  1.00  0.00           H  
ATOM   2950  HB  THR A 193      -9.218 -33.587  -0.325  1.00  0.00           H  
ATOM   2951  HG1 THR A 193      -9.620 -35.448   0.829  1.00  0.00           H  
ATOM   2952 1HG2 THR A 193      -8.252 -33.604   1.942  1.00  0.00           H  
ATOM   2953 2HG2 THR A 193      -8.722 -31.955   1.463  1.00  0.00           H  
ATOM   2954 3HG2 THR A 193      -9.745 -32.881   2.588  1.00  0.00           H  
ATOM   2955  N   THR A 194     -12.185 -33.578   2.137  1.00  0.00           N  
ATOM   2956  CA  THR A 194     -13.046 -33.586   3.317  1.00  0.00           C  
ATOM   2957  C   THR A 194     -12.227 -33.215   4.530  1.00  0.00           C  
ATOM   2958  O   THR A 194     -10.997 -33.206   4.461  1.00  0.00           O  
ATOM   2959  CB  THR A 194     -13.711 -34.958   3.534  1.00  0.00           C  
ATOM   2960  OG1 THR A 194     -12.714 -35.926   3.886  1.00  0.00           O  
ATOM   2961  CG2 THR A 194     -14.428 -35.408   2.272  1.00  0.00           C  
ATOM   2962  H   THR A 194     -11.750 -34.441   1.840  1.00  0.00           H  
ATOM   2963  HA  THR A 194     -13.848 -32.863   3.164  1.00  0.00           H  
ATOM   2964  HB  THR A 194     -14.432 -34.887   4.349  1.00  0.00           H  
ATOM   2965  HG1 THR A 194     -13.142 -36.733   4.179  1.00  0.00           H  
ATOM   2966 1HG2 THR A 194     -14.893 -36.380   2.444  1.00  0.00           H  
ATOM   2967 2HG2 THR A 194     -15.195 -34.680   2.008  1.00  0.00           H  
ATOM   2968 3HG2 THR A 194     -13.710 -35.490   1.456  1.00  0.00           H  
ATOM   2969  N   VAL A 195     -12.911 -32.941   5.628  1.00  0.00           N  
ATOM   2970  CA  VAL A 195     -12.247 -32.525   6.870  1.00  0.00           C  
ATOM   2971  C   VAL A 195     -11.465 -33.683   7.502  1.00  0.00           C  
ATOM   2972  O   VAL A 195     -10.342 -33.500   7.975  1.00  0.00           O  
ATOM   2973  CB  VAL A 195     -13.286 -32.000   7.879  1.00  0.00           C  
ATOM   2974  CG1 VAL A 195     -12.618 -31.664   9.204  1.00  0.00           C  
ATOM   2975  CG2 VAL A 195     -13.993 -30.781   7.306  1.00  0.00           C  
ATOM   2976  H   VAL A 195     -13.918 -33.006   5.604  1.00  0.00           H  
ATOM   2977  HA  VAL A 195     -11.516 -31.754   6.630  1.00  0.00           H  
ATOM   2978  HB  VAL A 195     -14.015 -32.786   8.077  1.00  0.00           H  
ATOM   2979 1HG1 VAL A 195     -13.367 -31.295   9.905  1.00  0.00           H  
ATOM   2980 2HG1 VAL A 195     -12.150 -32.558   9.613  1.00  0.00           H  
ATOM   2981 3HG1 VAL A 195     -11.862 -30.896   9.046  1.00  0.00           H  
ATOM   2982 1HG2 VAL A 195     -14.727 -30.416   8.025  1.00  0.00           H  
ATOM   2983 2HG2 VAL A 195     -13.263 -29.998   7.104  1.00  0.00           H  
ATOM   2984 3HG2 VAL A 195     -14.499 -31.055   6.380  1.00  0.00           H  
ATOM   2985  N   GLU A 196     -12.068 -34.870   7.495  1.00  0.00           N  
ATOM   2986  CA  GLU A 196     -11.465 -36.061   8.082  1.00  0.00           C  
ATOM   2987  C   GLU A 196     -10.218 -36.405   7.273  1.00  0.00           C  
ATOM   2988  O   GLU A 196      -9.189 -36.818   7.818  1.00  0.00           O  
ATOM   2989  CB  GLU A 196     -12.447 -37.235   8.088  1.00  0.00           C  
ATOM   2990  CG  GLU A 196     -13.664 -37.031   8.978  1.00  0.00           C  
ATOM   2991  CD  GLU A 196     -14.689 -36.116   8.368  1.00  0.00           C  
ATOM   2992  OE1 GLU A 196     -14.528 -35.753   7.228  1.00  0.00           O  
ATOM   2993  OE2 GLU A 196     -15.633 -35.779   9.043  1.00  0.00           O  
ATOM   2994  H   GLU A 196     -12.980 -34.943   7.066  1.00  0.00           H  
ATOM   2995  HA  GLU A 196     -11.204 -35.841   9.118  1.00  0.00           H  
ATOM   2996 1HB  GLU A 196     -12.800 -37.419   7.073  1.00  0.00           H  
ATOM   2997 2HB  GLU A 196     -11.932 -38.137   8.424  1.00  0.00           H  
ATOM   2998 1HG  GLU A 196     -14.127 -37.999   9.170  1.00  0.00           H  
ATOM   2999 2HG  GLU A 196     -13.339 -36.620   9.933  1.00  0.00           H  
ATOM   3000  N   GLN A 197     -10.202 -36.302   5.799  1.00  0.00           N  
ATOM   3001  CA  GLN A 197      -9.044 -36.554   4.960  1.00  0.00           C  
ATOM   3002  C   GLN A 197      -7.968 -35.492   5.176  1.00  0.00           C  
ATOM   3003  O   GLN A 197      -6.774 -35.790   5.149  1.00  0.00           O  
ATOM   3004  CB  GLN A 197      -9.453 -36.598   3.485  1.00  0.00           C  
ATOM   3005  CG  GLN A 197     -10.305 -37.799   3.111  1.00  0.00           C  
ATOM   3006  CD  GLN A 197     -10.741 -37.769   1.658  1.00  0.00           C  
ATOM   3007  OE1 GLN A 197     -10.033 -37.244   0.794  1.00  0.00           O  
ATOM   3008  NE2 GLN A 197     -11.910 -38.333   1.381  1.00  0.00           N  
ATOM   3009  H   GLN A 197     -11.074 -36.035   5.366  1.00  0.00           H  
ATOM   3010  HA  GLN A 197      -8.623 -37.521   5.233  1.00  0.00           H  
ATOM   3011 1HB  GLN A 197     -10.015 -35.697   3.237  1.00  0.00           H  
ATOM   3012 2HB  GLN A 197      -8.561 -36.610   2.860  1.00  0.00           H  
ATOM   3013 1HG  GLN A 197      -9.725 -38.707   3.275  1.00  0.00           H  
ATOM   3014 2HG  GLN A 197     -11.198 -37.807   3.736  1.00  0.00           H  
ATOM   3015 1HE2 GLN A 197     -12.250 -38.344   0.439  1.00  0.00           H  
ATOM   3016 2HE2 GLN A 197     -12.452 -38.747   2.112  1.00  0.00           H  
ATOM   3017  N   ALA A 198      -8.380 -34.250   5.391  1.00  0.00           N  
ATOM   3018  CA  ALA A 198      -7.413 -33.180   5.649  1.00  0.00           C  
ATOM   3019  C   ALA A 198      -6.589 -33.448   6.904  1.00  0.00           C  
ATOM   3020  O   ALA A 198      -5.410 -33.107   6.977  1.00  0.00           O  
ATOM   3021  CB  ALA A 198      -8.122 -31.835   5.759  1.00  0.00           C  
ATOM   3022  H   ALA A 198      -9.367 -34.029   5.378  1.00  0.00           H  
ATOM   3023  HA  ALA A 198      -6.718 -33.143   4.809  1.00  0.00           H  
ATOM   3024 1HB  ALA A 198      -7.387 -31.052   5.950  1.00  0.00           H  
ATOM   3025 2HB  ALA A 198      -8.645 -31.624   4.827  1.00  0.00           H  
ATOM   3026 3HB  ALA A 198      -8.839 -31.870   6.576  1.00  0.00           H  
ATOM   3027  N   VAL A 199      -7.245 -33.999   8.086  1.00  0.00           N  
ATOM   3028  CA  VAL A 199      -6.500 -34.376   9.279  1.00  0.00           C  
ATOM   3029  C   VAL A 199      -5.504 -35.501   8.994  1.00  0.00           C  
ATOM   3030  O   VAL A 199      -4.358 -35.466   9.456  1.00  0.00           O  
ATOM   3031  CB  VAL A 199      -7.471 -34.823  10.388  1.00  0.00           C  
ATOM   3032  CG1 VAL A 199      -6.701 -35.381  11.577  1.00  0.00           C  
ATOM   3033  CG2 VAL A 199      -8.345 -33.654  10.813  1.00  0.00           C  
ATOM   3034  H   VAL A 199      -8.245 -34.142   8.066  1.00  0.00           H  
ATOM   3035  HA  VAL A 199      -5.916 -33.516   9.609  1.00  0.00           H  
ATOM   3036  HB  VAL A 199      -8.099 -35.628  10.005  1.00  0.00           H  
ATOM   3037 1HG1 VAL A 199      -7.403 -35.693  12.351  1.00  0.00           H  
ATOM   3038 2HG1 VAL A 199      -6.110 -36.239  11.256  1.00  0.00           H  
ATOM   3039 3HG1 VAL A 199      -6.041 -34.612  11.975  1.00  0.00           H  
ATOM   3040 1HG2 VAL A 199      -9.029 -33.978  11.597  1.00  0.00           H  
ATOM   3041 2HG2 VAL A 199      -7.716 -32.847  11.191  1.00  0.00           H  
ATOM   3042 3HG2 VAL A 199      -8.918 -33.298   9.957  1.00  0.00           H  
ATOM   3043  N   GLU A 200      -5.911 -36.706   8.172  1.00  0.00           N  
ATOM   3044  CA  GLU A 200      -5.016 -37.792   7.827  1.00  0.00           C  
ATOM   3045  C   GLU A 200      -3.849 -37.272   7.006  1.00  0.00           C  
ATOM   3046  O   GLU A 200      -2.710 -37.702   7.187  1.00  0.00           O  
ATOM   3047  CB  GLU A 200      -5.763 -38.879   7.052  1.00  0.00           C  
ATOM   3048  CG  GLU A 200      -4.918 -40.097   6.704  1.00  0.00           C  
ATOM   3049  CD  GLU A 200      -5.705 -41.178   6.017  1.00  0.00           C  
ATOM   3050  OE1 GLU A 200      -6.884 -40.998   5.825  1.00  0.00           O  
ATOM   3051  OE2 GLU A 200      -5.127 -42.186   5.685  1.00  0.00           O  
ATOM   3052  H   GLU A 200      -6.869 -36.738   7.853  1.00  0.00           H  
ATOM   3053  HA  GLU A 200      -4.626 -38.225   8.749  1.00  0.00           H  
ATOM   3054 1HB  GLU A 200      -6.618 -39.221   7.636  1.00  0.00           H  
ATOM   3055 2HB  GLU A 200      -6.148 -38.463   6.121  1.00  0.00           H  
ATOM   3056 1HG  GLU A 200      -4.103 -39.786   6.051  1.00  0.00           H  
ATOM   3057 2HG  GLU A 200      -4.482 -40.496   7.619  1.00  0.00           H  
ATOM   3058  N   ARG A 201      -4.069 -36.248   5.986  1.00  0.00           N  
ATOM   3059  CA  ARG A 201      -3.006 -35.660   5.176  1.00  0.00           C  
ATOM   3060  C   ARG A 201      -1.973 -34.977   6.048  1.00  0.00           C  
ATOM   3061  O   ARG A 201      -0.783 -35.047   5.772  1.00  0.00           O  
ATOM   3062  CB  ARG A 201      -3.574 -34.651   4.188  1.00  0.00           C  
ATOM   3063  CG  ARG A 201      -4.348 -35.260   3.029  1.00  0.00           C  
ATOM   3064  CD  ARG A 201      -3.441 -35.873   2.026  1.00  0.00           C  
ATOM   3065  NE  ARG A 201      -2.502 -34.906   1.478  1.00  0.00           N  
ATOM   3066  CZ  ARG A 201      -2.777 -34.066   0.461  1.00  0.00           C  
ATOM   3067  NH1 ARG A 201      -3.962 -34.087  -0.107  1.00  0.00           N  
ATOM   3068  NH2 ARG A 201      -1.855 -33.222   0.035  1.00  0.00           N  
ATOM   3069  H   ARG A 201      -5.022 -35.949   5.839  1.00  0.00           H  
ATOM   3070  HA  ARG A 201      -2.496 -36.461   4.642  1.00  0.00           H  
ATOM   3071 1HB  ARG A 201      -4.245 -33.970   4.710  1.00  0.00           H  
ATOM   3072 2HB  ARG A 201      -2.765 -34.057   3.768  1.00  0.00           H  
ATOM   3073 1HG  ARG A 201      -5.018 -36.033   3.404  1.00  0.00           H  
ATOM   3074 2HG  ARG A 201      -4.931 -34.483   2.533  1.00  0.00           H  
ATOM   3075 1HD  ARG A 201      -2.870 -36.674   2.494  1.00  0.00           H  
ATOM   3076 2HD  ARG A 201      -4.029 -36.280   1.204  1.00  0.00           H  
ATOM   3077  HE  ARG A 201      -1.580 -34.860   1.890  1.00  0.00           H  
ATOM   3078 1HH1 ARG A 201      -4.668 -34.733   0.219  1.00  0.00           H  
ATOM   3079 2HH1 ARG A 201      -4.167 -33.457  -0.869  1.00  0.00           H  
ATOM   3080 1HH2 ARG A 201      -0.943 -33.205   0.473  1.00  0.00           H  
ATOM   3081 2HH2 ARG A 201      -2.058 -32.592  -0.726  1.00  0.00           H  
ATOM   3082  N   ALA A 202      -2.416 -34.159   7.133  1.00  0.00           N  
ATOM   3083  CA  ALA A 202      -1.510 -33.490   8.058  1.00  0.00           C  
ATOM   3084  C   ALA A 202      -0.740 -34.500   8.900  1.00  0.00           C  
ATOM   3085  O   ALA A 202       0.446 -34.320   9.147  1.00  0.00           O  
ATOM   3086  CB  ALA A 202      -2.245 -32.499   8.927  1.00  0.00           C  
ATOM   3087  H   ALA A 202      -3.407 -33.985   7.201  1.00  0.00           H  
ATOM   3088  HA  ALA A 202      -0.766 -32.947   7.472  1.00  0.00           H  
ATOM   3089 1HB  ALA A 202      -1.542 -32.015   9.606  1.00  0.00           H  
ATOM   3090 2HB  ALA A 202      -2.718 -31.744   8.299  1.00  0.00           H  
ATOM   3091 3HB  ALA A 202      -3.006 -33.018   9.507  1.00  0.00           H  
ATOM   3092  N   LEU A 203      -1.410 -35.572   9.315  1.00  0.00           N  
ATOM   3093  CA  LEU A 203      -0.757 -36.624  10.092  1.00  0.00           C  
ATOM   3094  C   LEU A 203       0.299 -37.378   9.281  1.00  0.00           C  
ATOM   3095  O   LEU A 203       1.367 -37.697   9.800  1.00  0.00           O  
ATOM   3096  CB  LEU A 203      -1.806 -37.616  10.610  1.00  0.00           C  
ATOM   3097  CG  LEU A 203      -2.715 -37.096  11.731  1.00  0.00           C  
ATOM   3098  CD1 LEU A 203      -3.878 -38.059  11.930  1.00  0.00           C  
ATOM   3099  CD2 LEU A 203      -1.907 -36.944  13.011  1.00  0.00           C  
ATOM   3100  H   LEU A 203      -2.391 -35.663   9.089  1.00  0.00           H  
ATOM   3101  HA  LEU A 203      -0.216 -36.159  10.914  1.00  0.00           H  
ATOM   3102 1HB  LEU A 203      -2.443 -37.915   9.780  1.00  0.00           H  
ATOM   3103 2HB  LEU A 203      -1.292 -38.501  10.984  1.00  0.00           H  
ATOM   3104  HG  LEU A 203      -3.128 -36.128  11.446  1.00  0.00           H  
ATOM   3105 1HD1 LEU A 203      -4.524 -37.689  12.727  1.00  0.00           H  
ATOM   3106 2HD1 LEU A 203      -4.451 -38.132  11.005  1.00  0.00           H  
ATOM   3107 3HD1 LEU A 203      -3.495 -39.041  12.201  1.00  0.00           H  
ATOM   3108 1HD2 LEU A 203      -2.553 -36.575  13.808  1.00  0.00           H  
ATOM   3109 2HD2 LEU A 203      -1.495 -37.912  13.299  1.00  0.00           H  
ATOM   3110 3HD2 LEU A 203      -1.092 -36.238  12.847  1.00  0.00           H  
ATOM   3111  N   GLN A 204       0.010 -37.647   8.011  1.00  0.00           N  
ATOM   3112  CA  GLN A 204       0.977 -38.289   7.122  1.00  0.00           C  
ATOM   3113  C   GLN A 204       2.206 -37.409   6.880  1.00  0.00           C  
ATOM   3114  O   GLN A 204       3.336 -37.897   6.858  1.00  0.00           O  
ATOM   3115  CB  GLN A 204       0.317 -38.637   5.785  1.00  0.00           C  
ATOM   3116  CG  GLN A 204      -0.712 -39.751   5.870  1.00  0.00           C  
ATOM   3117  CD  GLN A 204      -1.400 -40.007   4.543  1.00  0.00           C  
ATOM   3118  OE1 GLN A 204      -1.535 -39.103   3.714  1.00  0.00           O  
ATOM   3119  NE2 GLN A 204      -1.840 -41.242   4.334  1.00  0.00           N  
ATOM   3120  H   GLN A 204      -0.901 -37.401   7.651  1.00  0.00           H  
ATOM   3121  HA  GLN A 204       1.320 -39.211   7.592  1.00  0.00           H  
ATOM   3122 1HB  GLN A 204      -0.178 -37.753   5.382  1.00  0.00           H  
ATOM   3123 2HB  GLN A 204       1.081 -38.939   5.070  1.00  0.00           H  
ATOM   3124 1HG  GLN A 204      -0.213 -40.670   6.179  1.00  0.00           H  
ATOM   3125 2HG  GLN A 204      -1.472 -39.475   6.602  1.00  0.00           H  
ATOM   3126 1HE2 GLN A 204      -2.303 -41.470   3.476  1.00  0.00           H  
ATOM   3127 2HE2 GLN A 204      -1.710 -41.945   5.033  1.00  0.00           H  
ATOM   3128  N   LEU A 205       1.987 -36.110   6.698  1.00  0.00           N  
ATOM   3129  CA  LEU A 205       3.095 -35.171   6.549  1.00  0.00           C  
ATOM   3130  C   LEU A 205       3.875 -35.050   7.853  1.00  0.00           C  
ATOM   3131  O   LEU A 205       5.096 -34.978   7.838  1.00  0.00           O  
ATOM   3132  CB  LEU A 205       2.574 -33.791   6.126  1.00  0.00           C  
ATOM   3133  CG  LEU A 205       3.648 -32.731   5.850  1.00  0.00           C  
ATOM   3134  CD1 LEU A 205       4.501 -33.167   4.667  1.00  0.00           C  
ATOM   3135  CD2 LEU A 205       2.980 -31.391   5.579  1.00  0.00           C  
ATOM   3136  H   LEU A 205       1.040 -35.763   6.660  1.00  0.00           H  
ATOM   3137  HA  LEU A 205       3.769 -35.550   5.781  1.00  0.00           H  
ATOM   3138 1HB  LEU A 205       1.983 -33.907   5.220  1.00  0.00           H  
ATOM   3139 2HB  LEU A 205       1.925 -33.408   6.914  1.00  0.00           H  
ATOM   3140  HG  LEU A 205       4.303 -32.641   6.718  1.00  0.00           H  
ATOM   3141 1HD1 LEU A 205       5.264 -32.413   4.471  1.00  0.00           H  
ATOM   3142 2HD1 LEU A 205       4.982 -34.118   4.897  1.00  0.00           H  
ATOM   3143 3HD1 LEU A 205       3.870 -33.282   3.786  1.00  0.00           H  
ATOM   3144 1HD2 LEU A 205       3.743 -30.637   5.383  1.00  0.00           H  
ATOM   3145 2HD2 LEU A 205       2.327 -31.479   4.710  1.00  0.00           H  
ATOM   3146 3HD2 LEU A 205       2.392 -31.095   6.447  1.00  0.00           H  
ATOM   3147  N   LYS A 206       3.161 -35.025   8.973  1.00  0.00           N  
ATOM   3148  CA  LYS A 206       3.768 -34.974  10.309  1.00  0.00           C  
ATOM   3149  C   LYS A 206       4.758 -36.118  10.506  1.00  0.00           C  
ATOM   3150  O   LYS A 206       5.854 -35.922  11.031  1.00  0.00           O  
ATOM   3151  CB  LYS A 206       2.690 -35.022  11.393  1.00  0.00           C  
ATOM   3152  CG  LYS A 206       3.231 -35.032  12.817  1.00  0.00           C  
ATOM   3153  CD  LYS A 206       2.105 -35.143  13.835  1.00  0.00           C  
ATOM   3154  CE  LYS A 206       2.647 -35.376  15.237  1.00  0.00           C  
ATOM   3155  NZ  LYS A 206       3.622 -36.499  15.279  1.00  0.00           N  
ATOM   3156  H   LYS A 206       2.153 -35.042   8.891  1.00  0.00           H  
ATOM   3157  HA  LYS A 206       4.311 -34.034  10.407  1.00  0.00           H  
ATOM   3158 1HB  LYS A 206       2.033 -34.158  11.292  1.00  0.00           H  
ATOM   3159 2HB  LYS A 206       2.080 -35.915  11.261  1.00  0.00           H  
ATOM   3160 1HG  LYS A 206       3.908 -35.878  12.943  1.00  0.00           H  
ATOM   3161 2HG  LYS A 206       3.787 -34.114  13.002  1.00  0.00           H  
ATOM   3162 1HD  LYS A 206       1.517 -34.225  13.829  1.00  0.00           H  
ATOM   3163 2HD  LYS A 206       1.453 -35.974  13.566  1.00  0.00           H  
ATOM   3164 1HE  LYS A 206       3.139 -34.471  15.592  1.00  0.00           H  
ATOM   3165 2HE  LYS A 206       1.822 -35.602  15.913  1.00  0.00           H  
ATOM   3166 1HZ  LYS A 206       3.956 -36.621  16.224  1.00  0.00           H  
ATOM   3167 2HZ  LYS A 206       3.170 -37.349  14.970  1.00  0.00           H  
ATOM   3168 3HZ  LYS A 206       4.401 -36.292  14.671  1.00  0.00           H  
ATOM   3169  N   THR A 207       4.351 -37.313  10.077  1.00  0.00           N  
ATOM   3170  CA  THR A 207       5.189 -38.512  10.124  1.00  0.00           C  
ATOM   3171  C   THR A 207       6.355 -38.401   9.137  1.00  0.00           C  
ATOM   3172  O   THR A 207       7.494 -38.698   9.492  1.00  0.00           O  
ATOM   3173  CB  THR A 207       4.367 -39.777   9.818  1.00  0.00           C  
ATOM   3174  OG1 THR A 207       3.330 -39.925  10.797  1.00  0.00           O  
ATOM   3175  CG2 THR A 207       5.257 -41.010   9.838  1.00  0.00           C  
ATOM   3176  H   THR A 207       3.415 -37.381   9.703  1.00  0.00           H  
ATOM   3177  HA  THR A 207       5.606 -38.605  11.127  1.00  0.00           H  
ATOM   3178  HB  THR A 207       3.908 -39.684   8.834  1.00  0.00           H  
ATOM   3179  HG1 THR A 207       2.755 -39.156  10.771  1.00  0.00           H  
ATOM   3180 1HG2 THR A 207       4.659 -41.895   9.620  1.00  0.00           H  
ATOM   3181 2HG2 THR A 207       6.040 -40.906   9.087  1.00  0.00           H  
ATOM   3182 3HG2 THR A 207       5.711 -41.114  10.823  1.00  0.00           H  
ATOM   3183  N   LYS A 208       6.074 -37.940   7.919  1.00  0.00           N  
ATOM   3184  CA  LYS A 208       7.091 -37.801   6.865  1.00  0.00           C  
ATOM   3185  C   LYS A 208       8.227 -36.799   7.183  1.00  0.00           C  
ATOM   3186  O   LYS A 208       9.399 -37.068   6.925  1.00  0.00           O  
ATOM   3187  CB  LYS A 208       6.408 -37.394   5.558  1.00  0.00           C  
ATOM   3188  CG  LYS A 208       7.350 -37.279   4.366  1.00  0.00           C  
ATOM   3189  CD  LYS A 208       6.588 -36.965   3.088  1.00  0.00           C  
ATOM   3190  CE  LYS A 208       7.525 -36.866   1.893  1.00  0.00           C  
ATOM   3191  NZ  LYS A 208       6.787 -36.617   0.626  1.00  0.00           N  
ATOM   3192  H   LYS A 208       5.118 -37.676   7.720  1.00  0.00           H  
ATOM   3193  HA  LYS A 208       7.596 -38.759   6.743  1.00  0.00           H  
ATOM   3194 1HB  LYS A 208       5.638 -38.125   5.306  1.00  0.00           H  
ATOM   3195 2HB  LYS A 208       5.915 -36.431   5.688  1.00  0.00           H  
ATOM   3196 1HG  LYS A 208       8.076 -36.487   4.551  1.00  0.00           H  
ATOM   3197 2HG  LYS A 208       7.888 -38.218   4.236  1.00  0.00           H  
ATOM   3198 1HD  LYS A 208       5.853 -37.749   2.899  1.00  0.00           H  
ATOM   3199 2HD  LYS A 208       6.060 -36.018   3.203  1.00  0.00           H  
ATOM   3200 1HE  LYS A 208       8.232 -36.053   2.053  1.00  0.00           H  
ATOM   3201 2HE  LYS A 208       8.088 -37.794   1.795  1.00  0.00           H  
ATOM   3202 1HZ  LYS A 208       7.442 -36.559  -0.141  1.00  0.00           H  
ATOM   3203 2HZ  LYS A 208       6.140 -37.375   0.457  1.00  0.00           H  
ATOM   3204 3HZ  LYS A 208       6.275 -35.749   0.698  1.00  0.00           H  
ATOM   3205  N   LEU A 209       7.889 -35.643   7.741  1.00  0.00           N  
ATOM   3206  CA  LEU A 209       8.890 -34.619   8.021  1.00  0.00           C  
ATOM   3207  C   LEU A 209       9.587 -34.856   9.362  1.00  0.00           C  
ATOM   3208  O   LEU A 209       8.989 -35.382  10.309  1.00  0.00           O  
ATOM   3209  CB  LEU A 209       8.235 -33.232   8.018  1.00  0.00           C  
ATOM   3210  CG  LEU A 209       7.566 -32.816   6.702  1.00  0.00           C  
ATOM   3211  CD1 LEU A 209       6.883 -31.467   6.884  1.00  0.00           C  
ATOM   3212  CD2 LEU A 209       8.612 -32.754   5.597  1.00  0.00           C  
ATOM   3213  H   LEU A 209       6.922 -35.465   7.979  1.00  0.00           H  
ATOM   3214  HA  LEU A 209       9.658 -34.668   7.250  1.00  0.00           H  
ATOM   3215 1HB  LEU A 209       7.477 -33.204   8.798  1.00  0.00           H  
ATOM   3216 2HB  LEU A 209       8.996 -32.489   8.252  1.00  0.00           H  
ATOM   3217  HG  LEU A 209       6.800 -33.544   6.436  1.00  0.00           H  
ATOM   3218 1HD1 LEU A 209       6.408 -31.171   5.948  1.00  0.00           H  
ATOM   3219 2HD1 LEU A 209       6.127 -31.545   7.665  1.00  0.00           H  
ATOM   3220 3HD1 LEU A 209       7.624 -30.720   7.166  1.00  0.00           H  
ATOM   3221 1HD2 LEU A 209       8.136 -32.459   4.662  1.00  0.00           H  
ATOM   3222 2HD2 LEU A 209       9.377 -32.025   5.861  1.00  0.00           H  
ATOM   3223 3HD2 LEU A 209       9.071 -33.736   5.476  1.00  0.00           H  
ATOM   3224  N   GLY A 210      10.856 -34.462   9.435  1.00  0.00           N  
ATOM   3225  CA  GLY A 210      11.613 -34.553  10.673  1.00  0.00           C  
ATOM   3226  C   GLY A 210      13.021 -33.987  10.588  1.00  0.00           C  
ATOM   3227  O   GLY A 210      13.805 -34.103  11.532  1.00  0.00           O  
ATOM   3228  OXT GLY A 210      13.423 -33.402   9.583  1.00  0.00           O  
ATOM   3229  H   GLY A 210      11.305 -34.091   8.610  1.00  0.00           H  
ATOM   3230 1HA  GLY A 210      11.082 -34.022  11.463  1.00  0.00           H  
ATOM   3231 2HA  GLY A 210      11.684 -35.595  10.979  1.00  0.00           H  
TER                                                                             
HETATM 3233 FE1  HRR B 211      -2.925 -17.300  12.075  1.00  0.00          FE  
HETATM 3234  N4  HRR B 211      -2.441 -16.143  13.672  1.00  0.00           N  
HETATM 3235  C19 HRR B 211      -2.307 -16.555  14.974  1.00  0.00           C  
HETATM 3236  C18 HRR B 211      -1.934 -15.445  15.826  1.00  0.00           C  
HETATM 3237  C15 HRR B 211      -1.866 -14.333  15.008  1.00  0.00           C  
HETATM 3238  C14 HRR B 211      -2.187 -14.799  13.662  1.00  0.00           C  
HETATM 3239  C31 HRR B 211      -2.216 -13.988  12.531  1.00  0.00           C  
HETATM 3240  C12 HRR B 211      -2.428 -14.411  11.227  1.00  0.00           C  
HETATM 3241  N1  HRR B 211      -2.735 -15.692  10.849  1.00  0.00           N  
HETATM 3242  C6  HRR B 211      -2.793 -15.689   9.478  1.00  0.00           C  
HETATM 3243  C7  HRR B 211      -2.506 -14.353   8.961  1.00  0.00           C  
HETATM 3244  C11 HRR B 211      -2.299 -13.555  10.054  1.00  0.00           C  
HETATM 3245  C13 HRR B 211      -1.984 -12.091  10.099  1.00  0.00           C  
HETATM 3246  C8  HRR B 211      -2.489 -14.005   7.505  1.00  0.00           C  
HETATM 3247  C9  HRR B 211      -1.095 -14.102   6.837  1.00  0.00           C  
HETATM 3248  C10 HRR B 211      -0.646 -12.826   6.063  1.00  0.00           C  
HETATM 3249  O4  HRR B 211      -0.999 -11.705   6.532  1.00  0.00           O  
HETATM 3250  O2  HRR B 211       0.073 -13.033   5.050  1.00  0.00           O  
HETATM 3251  C28 HRR B 211      -3.142 -16.778   8.688  1.00  0.00           C  
HETATM 3252  C1  HRR B 211      -3.543 -18.020   9.172  1.00  0.00           C  
HETATM 3253  N2  HRR B 211      -3.543 -18.391  10.492  1.00  0.00           N  
HETATM 3254  C33 HRR B 211      -4.066 -19.660  10.532  1.00  0.00           C  
HETATM 3255  C32 HRR B 211      -4.406 -20.113   9.191  1.00  0.00           C  
HETATM 3256  C2  HRR B 211      -4.072 -19.094   8.336  1.00  0.00           C  
HETATM 3257  C3  HRR B 211      -4.295 -19.025   6.856  1.00  0.00           C  
HETATM 3258  C4  HRR B 211      -5.515 -18.163   6.488  1.00  0.00           C  
HETATM 3259  C5  HRR B 211      -5.808 -18.049   4.965  1.00  0.00           C  
HETATM 3260  O1  HRR B 211      -5.184 -17.133   4.362  1.00  0.00           O  
HETATM 3261  O3  HRR B 211      -6.647 -18.853   4.474  1.00  0.00           O  
HETATM 3262  C34 HRR B 211      -5.007 -21.445   8.856  1.00  0.00           C  
HETATM 3263  C29 HRR B 211      -4.218 -20.421  11.682  1.00  0.00           C  
HETATM 3264  C26 HRR B 211      -3.826 -20.050  12.966  1.00  0.00           C  
HETATM 3265  C25 HRR B 211      -3.882 -20.930  14.113  1.00  0.00           C  
HETATM 3266  C22 HRR B 211      -3.316 -20.243  15.165  1.00  0.00           C  
HETATM 3267  C21 HRR B 211      -2.978 -18.917  14.650  1.00  0.00           C  
HETATM 3268  N3  HRR B 211      -3.276 -18.840  13.313  1.00  0.00           N  
HETATM 3269  C30 HRR B 211      -2.539 -17.850  15.425  1.00  0.00           C  
HETATM 3270  C23 HRR B 211      -3.100 -20.763  16.511  1.00  0.00           C  
HETATM 3271  C24 HRR B 211      -2.613 -21.968  16.850  1.00  0.00           C  
HETATM 3272  C27 HRR B 211      -4.399 -22.336  14.090  1.00  0.00           C  
HETATM 3273  C16 HRR B 211      -1.508 -12.960  15.336  1.00  0.00           C  
HETATM 3274  C17 HRR B 211      -2.310 -11.883  15.297  1.00  0.00           C  
HETATM 3275  C20 HRR B 211      -1.643 -15.537  17.291  1.00  0.00           C  
HETATM 3276  C35 HRR B 211      -1.161 -17.568  11.663  1.00  0.00           C  
HETATM 3277  C36 HRR B 211      -0.045 -17.026  12.483  1.00  0.00           C  
HETATM 3278  O5  HRR B 211       0.262 -17.331  13.624  1.00  0.00           O  
HETATM 3279  O6  HRR B 211       0.597 -16.057  11.789  1.00  0.00           O  
HETATM 3280  C37 HRR B 211       1.202 -15.002  12.571  1.00  0.00           C  
HETATM 3281  C38 HRR B 211       1.433 -13.827  11.643  1.00  0.00           C  
HETATM 3282  C39 HRR B 211      -0.670 -19.891  11.917  1.00  0.00           C  
HETATM 3283  C40 HRR B 211       0.319 -19.792  10.996  1.00  0.00           C  
HETATM 3284  C41 HRR B 211       0.163 -19.899   9.547  1.00  0.00           C  
HETATM 3285  C42 HRR B 211      -0.965 -20.496   8.951  1.00  0.00           C  
HETATM 3286  C44 HRR B 211      -1.097 -20.541   7.567  1.00  0.00           C  
HETATM 3287  C46 HRR B 211      -0.105 -19.996   6.745  1.00  0.00           C  
HETATM 3288  C45 HRR B 211       1.021 -19.402   7.320  1.00  0.00           C  
HETATM 3289  C43 HRR B 211       1.150 -19.351   8.707  1.00  0.00           C  
HETATM 3290  H29 HRR B 211      -2.008 -12.933  12.671  1.00  0.00           H  
HETATM 3291  H23 HRR B 211      -2.717 -11.537  10.700  1.00  0.00           H  
HETATM 3292  H22 HRR B 211      -0.999 -11.898  10.544  1.00  0.00           H  
HETATM 3293  H24 HRR B 211      -1.984 -11.656   9.096  1.00  0.00           H  
HETATM 3294  H3  HRR B 211      -3.205 -14.640   6.971  1.00  0.00           H  
HETATM 3295  H4  HRR B 211      -2.819 -12.968   7.375  1.00  0.00           H  
HETATM 3296  H11 HRR B 211      -1.040 -14.958   6.156  1.00  0.00           H  
HETATM 3297  H12 HRR B 211      -0.327 -14.282   7.602  1.00  0.00           H  
HETATM 3298  H28 HRR B 211      -3.151 -16.625   7.612  1.00  0.00           H  
HETATM 3299  H26 HRR B 211      -3.415 -18.618   6.348  1.00  0.00           H  
HETATM 3300  H27 HRR B 211      -4.454 -20.029   6.446  1.00  0.00           H  
HETATM 3301  H6  HRR B 211      -6.412 -18.575   6.973  1.00  0.00           H  
HETATM 3302  H5  HRR B 211      -5.395 -17.152   6.898  1.00  0.00           H  
HETATM 3303  H15 HRR B 211      -4.422 -22.270   9.280  1.00  0.00           H  
HETATM 3304  H13 HRR B 211      -5.054 -21.590   7.773  1.00  0.00           H  
HETATM 3305  H14 HRR B 211      -6.028 -21.543   9.248  1.00  0.00           H  
HETATM 3306  H25 HRR B 211      -4.641 -21.413  11.565  1.00  0.00           H  
HETATM 3307  H30 HRR B 211      -2.426 -18.031  16.485  1.00  0.00           H  
HETATM 3308  H1  HRR B 211      -3.409 -20.099  17.320  1.00  0.00           H  
HETATM 3309  H7  HRR B 211      -2.335 -22.712  16.109  1.00  0.00           H  
HETATM 3310  H8  HRR B 211      -2.502 -22.251  17.892  1.00  0.00           H  
HETATM 3311  H17 HRR B 211      -4.453 -22.761  15.096  1.00  0.00           H  
HETATM 3312  H16 HRR B 211      -5.403 -22.387  13.651  1.00  0.00           H  
HETATM 3313  H18 HRR B 211      -3.754 -22.992  13.490  1.00  0.00           H  
HETATM 3314  H2  HRR B 211      -0.474 -12.805  15.645  1.00  0.00           H  
HETATM 3315  H9  HRR B 211      -3.341 -11.933  14.964  1.00  0.00           H  
HETATM 3316  H10 HRR B 211      -1.937 -10.904  15.585  1.00  0.00           H  
HETATM 3317  H20 HRR B 211      -2.527 -15.310  17.904  1.00  0.00           H  
HETATM 3318  H21 HRR B 211      -0.865 -14.821  17.577  1.00  0.00           H  
HETATM 3319  H19 HRR B 211      -1.302 -16.538  17.572  1.00  0.00           H  
HETATM 3320  H31 HRR B 211      -0.908 -17.629  10.603  1.00  0.00           H  
HETATM 3321  H32 HRR B 211       2.136 -15.374  13.005  1.00  0.00           H  
HETATM 3322  H33 HRR B 211       0.520 -14.746  13.388  1.00  0.00           H  
HETATM 3323  H34 HRR B 211       1.892 -13.001  12.195  1.00  0.00           H  
HETATM 3324  H35 HRR B 211       2.099 -14.104  10.818  1.00  0.00           H  
HETATM 3325  H36 HRR B 211       0.483 -13.483  11.224  1.00  0.00           H  
HETATM 3326  H38 HRR B 211      -1.675 -20.186  11.654  1.00  0.00           H  
HETATM 3327  H37 HRR B 211      -0.453 -19.791  12.973  1.00  0.00           H  
HETATM 3328  H39 HRR B 211       1.321 -19.539  11.340  1.00  0.00           H  
HETATM 3329  H40 HRR B 211      -1.752 -20.913   9.569  1.00  0.00           H  
HETATM 3330  H42 HRR B 211      -1.981 -20.995   7.130  1.00  0.00           H  
HETATM 3331  H44 HRR B 211      -0.211 -20.031   5.664  1.00  0.00           H  
HETATM 3332  H43 HRR B 211       1.794 -18.973   6.690  1.00  0.00           H  
HETATM 3333  H41 HRR B 211       2.023 -18.882   9.154  1.00  0.00           H  
TER                                                                             
CONECT 2243 3233                                                                
CONECT 3233 2243 3234 3241 3253                                                 
CONECT 3233 3268 3276                                                           
CONECT 3234 3233 3235 3238                                                      
CONECT 3235 3234 3236 3269                                                      
CONECT 3236 3235 3237 3275                                                      
CONECT 3237 3236 3238 3273                                                      
CONECT 3238 3234 3237 3239                                                      
CONECT 3239 3238 3240 3290                                                      
CONECT 3240 3239 3241 3244                                                      
CONECT 3241 3233 3240 3242                                                      
CONECT 3242 3241 3243 3251                                                      
CONECT 3243 3242 3244 3246                                                      
CONECT 3244 3240 3243 3245                                                      
CONECT 3245 3244 3291 3292 3293                                                 
CONECT 3246 3243 3247 3294 3295                                                 
CONECT 3247 3246 3248 3296 3297                                                 
CONECT 3248 3247 3249 3250                                                      
CONECT 3249 3248                                                                
CONECT 3250 3248                                                                
CONECT 3251 3242 3252 3298                                                      
CONECT 3252 3251 3253 3256                                                      
CONECT 3253 3233 3252 3254                                                      
CONECT 3254 3253 3255 3263                                                      
CONECT 3255 3254 3256 3262                                                      
CONECT 3256 3252 3255 3257                                                      
CONECT 3257 3256 3258 3299 3300                                                 
CONECT 3258 3257 3259 3301 3302                                                 
CONECT 3259 3258 3260 3261                                                      
CONECT 3260 3259                                                                
CONECT 3261 3259                                                                
CONECT 3262 3255 3303 3304 3305                                                 
CONECT 3263 3254 3264 3306                                                      
CONECT 3264 3263 3265 3268                                                      
CONECT 3265 3264 3266 3272                                                      
CONECT 3266 3265 3267 3270                                                      
CONECT 3267 3266 3268 3269                                                      
CONECT 3268 3233 3264 3267                                                      
CONECT 3269 3235 3267 3307                                                      
CONECT 3270 3266 3271 3308                                                      
CONECT 3271 3270 3309 3310                                                      
CONECT 3272 3265 3311 3312 3313                                                 
CONECT 3273 3237 3274 3314                                                      
CONECT 3274 3273 3315 3316                                                      
CONECT 3275 3236 3317 3318 3319                                                 
CONECT 3276 3233 3277 3282 3320                                                 
CONECT 3277 3276 3278 3279                                                      
CONECT 3278 3277                                                                
CONECT 3279 3277 3280                                                           
CONECT 3280 3279 3281 3321 3322                                                 
CONECT 3281 3280 3323 3324 3325                                                 
CONECT 3282 3276 3283 3326 3327                                                 
CONECT 3283 3282 3284 3328                                                      
CONECT 3284 3283 3285 3289                                                      
CONECT 3285 3284 3286 3329                                                      
CONECT 3286 3285 3287 3330                                                      
CONECT 3287 3286 3288 3331                                                      
CONECT 3288 3287 3289 3332                                                      
CONECT 3289 3284 3288 3333                                                      
CONECT 3290 3239                                                                
CONECT 3291 3245                                                                
CONECT 3292 3245                                                                
CONECT 3293 3245                                                                
CONECT 3294 3246                                                                
CONECT 3295 3246                                                                
CONECT 3296 3247                                                                
CONECT 3297 3247                                                                
CONECT 3298 3251                                                                
CONECT 3299 3257                                                                
CONECT 3300 3257                                                                
CONECT 3301 3258                                                                
CONECT 3302 3258                                                                
CONECT 3303 3262                                                                
CONECT 3304 3262                                                                
CONECT 3305 3262                                                                
CONECT 3306 3263                                                                
CONECT 3307 3269                                                                
CONECT 3308 3270                                                                
CONECT 3309 3271                                                                
CONECT 3310 3271                                                                
CONECT 3311 3272                                                                
CONECT 3312 3272                                                                
CONECT 3313 3272                                                                
CONECT 3314 3273                                                                
CONECT 3315 3274                                                                
CONECT 3316 3274                                                                
CONECT 3317 3275                                                                
CONECT 3318 3275                                                                
CONECT 3319 3275                                                                
CONECT 3320 3276                                                                
CONECT 3321 3280                                                                
CONECT 3322 3280                                                                
CONECT 3323 3281                                                                
CONECT 3324 3281                                                                
CONECT 3325 3281                                                                
CONECT 3326 3282                                                                
CONECT 3327 3282                                                                
CONECT 3328 3283                                                                
CONECT 3329 3285                                                                
CONECT 3330 3286                                                                
CONECT 3331 3287                                                                
CONECT 3332 3288                                                                
CONECT 3333 3289                                                                
# All scores below are weighted scores, not raw scores.
#BEGIN_POSE_ENERGIES_TABLE correct_surface_True/001_008_UM_159_H148_areda15_HMM_onlyH_1__DE_4_HRR_DE_14.pdb
label fa_atr fa_rep fa_sol fa_intra_atr_xover4 fa_intra_rep_xover4 fa_intra_sol_xover4 lk_ball lk_ball_iso lk_ball_bridge lk_ball_bridge_uncpl fa_elec fa_intra_elec pro_close hbond_sr_bb hbond_lr_bb hbond_bb_sc hbond_sc dslf_fa13 omega fa_dun_dev fa_dun_rot fa_dun_semi p_aa_pp hxl_tors ref rama_prepro total
weights 1 0.55 1 1 0.55 1 0.92 -0.38 -0.33 -0.33 1 1 1.25 1 1 1 1 1.25 0.48 0.69 0.76 0.78 0.61 1 1 0.5 NA
pose -1255.69 131.478 628.285 -81.9319 47.6129 34.0418 413.77 -428.306 -10.1109 -46.1874 -367.601 -38.1752 0 -145.429 -15.7383 -28.2667 -17.013 0 27.7508 19.0619 72.1301 100.44 -59.9392 57.3656 68.6167 -37.5593 -931.396
VAL:NtermProteinFull_1 -4.3952 0.92587 0.65801 -0.30695 0.26935 0.04547 0.78233 -1.0197 -0.09105 -0.14713 -1.27714 1.94161 0 0 0 0 0 0 0.05323 0.00088 0.01287 0 0 0 2.085 0 -0.46255
SER_2 -3.87198 0.2293 3.37857 -0.02686 0 0.06913 1.96205 -1.60668 -0.01944 -0.04234 -1.70238 -0.53285 0 0 0 -0.69146 0 0 0.06781 0.00582 0.14755 0 -0.3087 0.64565 -1.1772 -0.12214 -3.59614
LEU_3 -6.03214 0.8204 1.31669 -0.71244 0.43565 0.19075 1.35399 -1.58307 -0.03461 -0.10238 -0.46181 0.04023 0 0 0 0 0 0 -0.0285 0.04853 0.61657 0 -0.21562 0 0.72952 -0.18622 -3.80446
ASP_4 -4.25531 0.4423 4.37737 -0.11439 0.01659 0.30838 2.42692 -2.02589 -0.02455 -0.08802 -2.54574 -0.21889 0 0 0 0 -1.01987 0 0.02221 0.00296 0 1.42469 0.19972 0 -2.2837 -0.1541 -3.50933
LEU_5 -6.37426 0.73108 2.69001 -0.70775 0.59268 0.18069 2.02524 -2.00108 -0.03432 -0.12696 -1.17659 0.08586 0 0 0 -0.69146 0 0 0.13439 0.00631 0.6471 0 -0.22862 0 0.72952 -0.14435 -3.66253
ALA_6 -6.63653 0.43336 2.28325 -0.02323 0 0 1.99563 -2.2018 -0.01665 -0.05212 -1.58439 -0.2998 0 0 0 0 0 0 0.15128 0 0 0 -0.35218 0 2.3386 -0.34469 -4.30928
ILE_7 -9.1419 1.10614 2.33409 -0.50908 0.57031 0.07196 2.15926 -2.43923 -0.07127 -0.25468 -1.82359 0.06061 0 0 0 0 0 0 -0.06781 0.08004 0.06843 0 -0.4526 0 1.0317 -0.27942 -7.55704
VAL_8 -7.87058 1.1727 1.80879 -0.30581 0.2279 0.05218 2.05338 -2.11723 -0.04325 -0.23935 -2.06751 -0.03838 0 0 0 0 0 0 -0.00158 0.05062 -0.02647 0 -0.29777 0 2.085 -0.02907 -5.58643
ILE_9 -9.0629 1.56384 1.11555 -0.51387 0.59727 0.07362 1.96506 -2.16916 -0.00237 -0.03142 -1.6333 0.07196 0 0 0 0 0 0 0.1002 0.0557 0.09701 0 -0.35448 0 1.0317 -0.03326 -7.12884
LEU_10 -8.2251 1.09045 1.1688 -0.49554 0.33835 0.07436 1.65396 -2.0645 -0.01696 -0.08099 -1.39783 0.13958 0 0 0 0 0 0 0.11643 0.23196 0.24714 0 -0.28131 0 0.72952 -0.14852 -6.92023
ILE_11 -9.11851 1.0596 2.34287 -0.51935 0.69422 0.07514 2.20728 -2.25289 -0.02052 -0.07457 -1.87258 -0.01956 0 0 0 0 0 0 0.09143 0.01436 0.09492 0 -0.41422 0 1.0317 -0.18076 -6.86144
VAL_12 -8.60955 0.9311 1.84164 -0.31841 0.35009 0.05559 2.2039 -2.31605 -0.01656 -0.26454 -2.33767 -0.05532 0 0 0 0 0 0 0.50218 0.10645 -0.01523 0 -0.20578 0 2.085 -0.10333 -6.1665
ALA_13 -6.12689 0.38513 3.0261 -0.02239 0 0 2.2886 -2.40397 -0.04775 -0.20806 -2.36744 -0.27778 0 0 0 0 0 0 0.10512 0 0 0 -0.24737 0 2.3386 -0.27313 -3.83124
ALA_14 -3.58415 0.13017 2.30445 -0.0226 0 0 1.26194 -1.50873 -0.00229 -0.01334 -0.52209 -0.29526 0 0 0 0 0 0 0.05804 0 0 0 -0.2144 0 2.3386 -0.40505 -0.47472
LYS_15 -6.74117 0.3103 6.56549 -0.51434 0.40238 0.22331 3.02468 -2.8969 -0.10707 -0.15269 -3.75368 0.5488 0 0 0 0 -1.24274 0 0.36867 0.15723 3.27837 0 -0.08802 0 -1.6738 -0.36116 -2.65235
LEU_16 -6.52228 0.74553 1.03777 -0.50655 0.37418 0.07857 1.43143 -1.61894 -0.00559 -0.04189 -0.64808 0.12271 0 0 0 0 0 0 -0.03828 0.10163 0.15999 0 -0.3094 0 0.72952 -0.29838 -5.20806
GLY_17 -1.69925 0.07988 1.87866 -6e-05 0 0 0.92447 -0.9179 -0.01013 -0.09469 -0.71913 -0.31882 0 0 0 0 0 0 -0.01831 0 0 0 -1.45766 0 1.2108 -0.01718 -1.1593
THR_18 -4.59169 0.64481 2.14188 -0.1965 0.15651 0.06003 1.64208 -1.55247 -0.0483 -0.3711 -1.23016 -0.7851 0 0 0 -0.35825 0 0 0.09598 0 0.68854 0 -0.7696 2.30378 -1.425 0.32754 -3.26702
THR_19 -4.03311 0.43647 3.91987 -0.11332 0.0625 0.0792 2.29309 -1.94221 -0.08097 -0.29239 -2.13465 -0.50406 0 0 0 -1.03723 0 0 -0.00042 0.02318 0.01268 0 -0.41745 2.29231 -1.425 -0.05863 -2.92017
VAL_20 -5.9667 1.44191 1.35069 -0.36758 0.30825 0.06773 1.36479 -1.69999 -0.05918 -0.15301 -0.66342 0.08064 0 0 0 0 0 0 0.08639 0.00781 1.02725 0 0.0703 0 2.085 -0.33555 -1.35466
GLU_21 -4.77752 0.68403 5.61114 -0.46319 0.2073 1.24379 2.33237 -2.48779 -0.11901 -0.39098 -3.44197 -2.32884 0 0 0 0 0 0 -0.03471 0 0 4.04202 -0.28166 0 -2.5358 -0.31821 -3.05903
GLU_22 -6.36529 0.67797 6.42928 -0.65526 0.18749 1.0905 3.00744 -2.72292 -0.10052 -0.40095 -2.19676 -0.51478 0 0 0 -0.67898 -0.75246 0 0.09319 0.02202 0 3.17364 -0.24499 0 -2.5358 -0.45264 -2.93984
ALA_23 -6.00918 0.2847 2.05296 -0.02231 0 0 1.95602 -2.13287 -0.04504 -0.26373 -1.50037 -0.30507 0 0 0 0 0 0 0.11969 0 0 0 -0.35671 0 2.3386 -0.48856 -4.37187
VAL_24 -6.45787 0.53242 2.43174 -0.3091 0.26056 0.0534 2.16828 -2.16615 -0.06229 -0.18658 -1.74331 -0.07373 0 0 0 0 0 0 -0.06576 0 -0.01771 0 -0.32079 0 2.085 -0.32766 -4.19956
GLU_25 -4.87799 0.21373 4.43284 -0.6346 0.16734 1.04681 1.9295 -2.08263 -0.03058 -0.10823 -1.82901 -0.56093 0 0 0 0 0 0 -0.00669 0 0 3.41844 -0.21838 0 -2.5358 -0.32869 -2.00487
GLN_26 -7.71198 0.84853 5.5333 -0.25985 0.03032 0.18637 3.01197 -2.88203 -0.04064 -0.27402 -2.90742 -0.40526 0 0 0 0 -0.75246 0 0.45453 0.08625 0 2.76506 -0.10391 0 -1.0644 -0.38381 -3.86946
ALA_27 -6.46033 0.40907 2.35288 -0.02266 0 0 2.23806 -2.23408 -0.01063 -0.08192 -1.84088 -0.29617 0 0 0 0 0 0 0.51981 0 0 0 -0.30055 0 2.3386 -0.36981 -3.7586
LEU_28 -6.10097 0.51987 3.76733 -0.50144 0.29851 0.07943 2.13169 -2.1852 -0.02471 -0.08452 -2.65006 0.13699 0 0 0 0 0 0 0.69153 0.47867 0.18377 0 -0.29498 0 0.72952 -0.44548 -3.27005
TRP_29 -7.34569 0.47958 4.21547 -1.27206 0.08714 0.3729 2.00644 -2.19742 -0.06051 -0.23559 -1.97148 -0.20089 0 0 0 0 0 0 0.00621 0.18648 0 1.29307 -0.28699 0 3.035 -0.16264 -2.05095
LEU_30 -9.96831 1.12839 1.68172 -0.48393 0.40751 0.06816 2.23265 -2.44639 -0.07054 -0.47211 -1.91551 0.13242 0 0 0 0 0 0 0.02068 0.35632 0.52348 0 -0.2312 0 0.72952 -0.04333 -8.35049
LYS_31 -6.98841 0.82086 5.31734 -0.49718 0.10336 0.30573 2.76976 -2.56263 -0.06148 -0.26453 -2.30467 0.46958 0 0 0 0 0 0 0.10514 0.64353 1.69602 0 0.03494 0 -1.6738 0.12289 -1.96354
THR_32 -3.35268 0.11847 3.59351 -0.20335 0.14072 0.0634 1.36218 -1.60743 -0.00312 -0.0095 -1.44761 -0.13842 0 0 0 0 0 0 0.01975 0.00839 -0.00889 0 -0.02516 2.28601 -1.425 0.25024 -0.37849
LYS_33 -4.48117 0.22994 2.7394 -0.53495 0.2686 0.28315 1.09215 -1.34057 -0.00105 -0.01293 -0.6516 0.21402 0 0 0 0 0 0 -0.02644 0.10841 1.78082 0 -0.11635 0 -1.6738 -0.09384 -2.21621
LEU_34 -5.78069 1.18465 0.07745 -0.52296 0.51743 0.08038 1.11439 -1.22946 -0.01702 -0.09743 -0.83565 -0.03211 0 0 0 0 0 0 0.077 0.12419 2.67165 0 -0.26909 0 0.72952 -0.17661 -2.38436
GLY_35 -1.69575 0.09553 1.60431 -5e-05 0 0 0.80573 -0.85857 -0.03927 -0.28006 -0.51156 -0.3156 0 0 0 0 0 0 0.06642 0 0 0 -1.28045 0 1.2108 0.06573 -1.13281
VAL_36 -5.89029 1.0428 1.58706 -0.30738 0.21439 0.04729 1.2256 -1.58605 -0.05927 -0.4052 -1.02536 -0.16007 0 0 0 0 0 0 0.0053 0.00951 0.00642 0 -0.49508 0 2.085 -0.06662 -3.77194
SER_37 -4.33023 0.14924 4.40493 -0.02733 0 0.06983 2.74184 -2.02434 -0.01144 -0.03998 -2.17904 -0.44165 0 0 0 -1.79339 0 0 -0.03056 0.00699 0.07837 0 -0.4434 0.66527 -1.1772 -0.43421 -4.81632
LEU_38 -5.72295 0.61205 1.62449 -0.501 0.60041 0.07378 1.43526 -1.56241 -0.01216 -0.04517 -0.5462 0.14576 0 0 0 0 0 0 0.31904 0.06541 0.23334 0 -0.27763 0 0.72952 -0.45429 -3.28277
PHE_39 -5.76456 0.50846 2.54138 -0.93429 0.04838 0.33971 1.40401 -1.68936 -0.00551 -0.01086 -0.62841 -0.00189 0 0 0 0 0 0 0.41833 0.04677 0 1.58464 -0.35308 0 1.4028 -0.20064 -1.29412
GLN_40 -6.84511 0.61746 5.52482 -0.25418 0.02302 0.18946 3.14709 -2.68273 -0.04458 -0.20647 -2.80443 -0.2799 0 0 0 -1.79339 -0.72505 0 0.51011 0.0066 0 3.29631 -0.10781 0 -1.0644 -0.16078 -3.65397
ALA_41 -6.86384 1.03925 2.56751 -0.02264 0 0 2.45609 -2.34269 -0.01275 -0.03171 -1.77536 -0.28462 0 0 0 0 0 0 0.00388 0 0 0 -0.19477 0 2.3386 -0.33061 -3.45367
LEU_42 -9.62823 1.70567 1.63648 -0.48766 0.33498 0.07318 2.2857 -2.34239 -0.01489 -0.03853 -1.96701 0.10195 0 0 0 0 0 0 1.14073 0.40031 0.13913 0 -0.31723 0 0.72952 -0.38569 -6.63398
ILE_43 -8.26403 0.92354 2.82458 -0.51635 0.63251 0.07407 2.38035 -2.29226 -0.03711 -0.15973 -1.46339 0.05732 0 0 0 0 0 0 0.1539 0.05884 0.08429 0 -0.38434 0 1.0317 -0.20528 -5.10137
ILE_44 -9.17835 1.61389 0.99444 -0.51176 0.52654 0.07367 2.34409 -2.24982 -0.04916 -0.15974 -1.58659 0.05445 0 0 0 0 0 0 -0.03872 0.26767 0.0849 0 -0.37499 0 1.0317 -0.0142 -7.17196
LEU_45 -9.86363 1.70039 1.36406 -0.51729 0.72238 0.07526 2.5422 -2.46762 -0.02455 -0.05066 -1.57125 0.20706 0 0 0 0 0 0 0.2729 0.07861 0.32435 0 -0.2616 0 0.72952 -0.13753 -6.87741
ALA_46 -5.7522 0.39133 3.38726 -0.02163 0 0 2.21914 -2.32996 -0.01685 -0.13371 -1.70197 -0.27615 0 0 0 0 0 0 0.22847 0 0 0 -0.15606 0 2.3386 -0.27495 -2.09867
ALA_47 -5.87481 0.38083 4.08358 -0.023 0 0 2.94112 -2.60916 -0.08002 -0.56564 -1.94996 -0.29796 0 0 0 0 0 0 0.46468 0 0 0 -0.22062 0 2.3386 -0.34929 -1.76166
ALA_48 -5.68073 0.15649 3.65271 -0.02168 0 0 2.87768 -2.54533 -0.09124 -0.34171 -2.5297 -0.27716 0 0 0 0 0 0 0.68254 0 0 0 -0.26184 0 2.3386 -0.43559 -2.47696
ALA_49 -4.09854 0.2016 2.11007 -0.02331 1e-05 0 1.21241 -1.62787 -0.01262 -0.08596 -0.55467 -0.26899 0 0 0 0 0 0 -0.01415 0 0 0 -0.21205 0 2.3386 -0.4655 -1.50095
ASN_50 -6.5638 0.17188 7.05948 -0.18036 0.031 0.26013 3.68299 -3.20975 -0.14411 -0.5297 -3.70324 -0.27841 0 0 0 -0.89058 -0.9719 0 0.0623 0.00206 0 1.49401 0.19196 0 -0.87355 -0.19913 -4.58872
THR_51 -5.03448 0.56439 3.28306 -0.11843 0.04624 0.06112 2.06168 -2.10269 -0.14916 -0.45243 -0.64872 -1.14622 0 0 0 0 0 0 0.43309 0.08625 0.02213 0 -0.388 2.30378 -1.425 -0.11521 -2.7186
GLY_52 -1.83972 0.12619 1.9889 -5e-05 0 0 1.07245 -1.00443 -0.00261 -0.01124 -0.70221 -0.31701 0 0 0 0 0 0 -0.12565 0 0 0 -1.27713 0 1.2108 -0.10128 -0.983
THR_53 -3.79433 0.16901 3.69038 -0.10009 0.06839 0.06264 1.73441 -1.83598 -0.16953 -0.86505 -1.63956 -0.41199 0 0 0 0 0 0 -0.02867 0 0.2086 0 -0.8052 2.31392 -1.425 0.18131 -2.64673
THR_54 -4.28518 0.46881 4.45333 -0.1125 0.07429 0.07693 2.37927 -2.06182 -0.06419 -0.36566 -1.88234 -0.54253 0 0 0 -0.74559 0 0 0.12106 0.05674 0.01194 0 -0.47175 2.30472 -1.425 -0.12027 -2.12975
VAL_55 -5.23706 0.98542 0.31253 -0.2884 0.32274 0.03671 0.93056 -1.19038 -0.03804 -0.12743 0.08215 0.4384 0 0 0 0 0 0 -0.02694 0.39536 0.97858 0 0.0758 0 2.085 -0.3248 -0.58981
GLU_56 -4.93347 0.67946 3.98327 -0.32288 0.05568 0.33554 1.54507 -1.88518 -0.10958 -0.37686 -1.4731 -0.47511 0 0 0 0 0 0 -0.03306 0.03641 0 3.22804 -0.1719 0 -2.5358 -0.11624 -2.56969
GLU_57 -5.58712 0.57246 6.05156 -0.21479 0.02901 0.26563 2.39638 -2.54889 -0.05766 -0.44319 -1.45652 -0.51137 0 0 0 -0.74559 0 0 -0.02307 0 0 2.79911 -0.32055 0 -2.5358 -0.31508 -2.64547
ALA_58 -5.01464 0.17014 2.54681 -0.02228 0 0 1.79679 -2.04163 -0.06631 -0.4157 -1.37882 -0.30007 0 0 0 0 0 0 -0.07211 0 0 0 -0.3934 0 2.3386 -0.56264 -3.41526
VAL_59 -7.59603 1.34195 1.92251 -0.30309 0.21983 0.05177 2.27932 -2.25418 -0.05735 -0.25771 -1.52667 -0.09303 0 0 0 0 0 0 0.0396 0 -0.01497 0 -0.41669 0 2.085 -0.25896 -4.8387
GLN_60 -5.48955 0.32006 4.96922 -0.25848 0.02994 0.18702 1.99338 -2.29671 -0.12029 -0.49817 -1.96907 -0.3757 0 0 0 0 0 0 0.11445 0 0 2.89003 0.03051 0 -1.0644 0.02886 -1.50888
GLU_61 -5.39389 0.32482 4.64943 -0.21677 0.02881 0.26804 1.90985 -2.2851 -0.05861 -0.56961 -1.81287 -0.47047 0 0 0 0 0 0 0.04377 0.08625 0 2.86403 -0.26675 0 -2.5358 -0.22609 -3.66095
ALA_62 -6.93169 1.26037 2.5272 -0.02252 0 0 2.67299 -2.40252 -0.01939 -0.2117 -2.14178 -0.28635 0 0 0 0 0 0 -0.03172 0 0 0 -0.27155 0 2.3386 -0.52401 -4.04407
LEU_63 -6.28606 0.61402 3.6997 -0.50077 0.48695 0.07329 1.96655 -2.18104 -0.07041 -0.24555 -2.32664 0.15173 0 0 0 0 0 0 0.19328 0.11075 0.37213 0 -0.25194 0 0.72952 -0.38644 -3.85094
GLN_64 -4.40584 0.22074 4.42558 -0.25291 0.03596 0.1841 1.81201 -1.9894 -0.07731 -0.46196 -1.46892 -0.32614 0 0 0 0 0 0 0.13311 0 0 2.57802 0.14782 0 -1.0644 -0.04284 -0.55238
LEU_65 -8.18193 0.74335 1.53157 -0.71458 0.55275 0.19546 1.8335 -2.03511 -0.04017 -0.29874 -1.81164 0.06268 0 0 0 0 0 0 0.27575 0.03913 0.87525 0 -0.26449 0 0.72952 -0.0594 -6.56708
LYS_66 -8.19701 0.90832 6.15301 -0.49895 0.12275 0.37167 2.96264 -2.9437 -0.09433 -0.28646 -3.10376 0.34802 0 0 0 0 0 0 -0.01174 0.35487 1.71682 0 0.01298 0 -1.6738 -0.00788 -3.86654
THR_67 -2.97169 0.09993 3.29644 -0.20631 0.16817 0.06409 1.07769 -1.50179 -0.05899 -0.27411 -1.07023 -0.20683 0 0 0 0 0 0 -0.02472 0 -0.00882 0 -0.02145 2.44587 -1.425 0.15753 -0.46023
LYS_68 -3.29962 0.12453 2.70888 -0.30555 0.02669 0.11833 0.98443 -1.25946 -0.00466 -0.05466 -0.36208 0.10901 0 0 0 0 0 0 -0.04408 0.02578 0.97734 0 -0.03363 0 -1.6738 -0.20484 -2.16739
LEU_69 -5.8864 0.99874 0.26365 -0.519 0.45871 0.08323 0.89579 -1.21345 -0.04587 -0.12131 -0.45435 0.12865 0 0 0 0 0 0 0.03225 0.01931 0.07127 0 -0.27312 0 0.72952 -0.33576 -5.16815
GLY_70 -1.85124 0.08272 1.76836 -5e-05 0 0 0.94886 -0.93515 -0.02802 -0.12882 -0.59324 -0.31899 0 0 0 0 0 0 0.16765 0 0 0 -1.21587 0 1.2108 0.07533 -0.81767
VAL_71 -5.63225 1.25701 1.02985 -0.2987 0.20891 0.04103 1.30282 -1.44418 -0.06529 -0.28059 -1.26207 0.05619 0 0 0 0 0 0 0.21979 0.0003 0.00046 0 -0.24123 0 2.085 0.53147 -2.49149
SER_72 -4.20186 0.30291 3.78579 -0.02796 0 0.07161 2.20589 -1.88715 -0.0902 -0.2601 -1.61661 -0.44725 0 0 0 -0.61969 0 0 -0.02232 0.01215 0.09184 0 -0.41878 0.6031 -1.1772 0.07007 -3.62577
LEU_73 -7.06943 0.59771 1.77579 -0.68954 0.53276 0.17117 1.47298 -1.82604 -0.04025 -0.15772 -0.90485 0.05591 0 0 0 0 0 0 -0.03566 0.16196 0.99775 0 -0.27991 0 0.72952 -0.4771 -4.98495
GLU_74 -6.32575 0.55488 4.54647 -0.4607 0.22044 1.23917 2.21564 -2.34584 -0.10886 -0.39387 -2.70504 -2.38502 0 0 0 0 -0.72505 0 0.09655 0.00259 0 3.88352 -0.25457 0 -2.5358 -0.47243 -5.95366
ALA_75 -6.25461 0.58152 2.74281 -0.02065 0 0 2.07197 -2.28817 -0.0996 -0.39188 -1.04613 -0.26349 0 0 0 -0.61969 0 0 -0.00804 0 0 0 0.02841 0 2.3386 -0.24746 -3.47642
ALA_76 -6.82041 0.52973 2.24101 -0.02111 0 0 2.24042 -2.25642 -0.0309 -0.21795 -1.66805 -0.2941 0 0 0 0 0 0 -0.01844 0 0 0 -0.1646 0 2.3386 -0.08375 -4.22596
LEU_77 -9.01236 1.35103 2.29884 -0.47871 0.2318 0.0696 2.1305 -2.49505 -0.06907 -0.30769 -1.32338 0.11811 0 0 0 0 0 0 -0.0157 0.75713 0.44921 0 -0.24274 0 0.72952 -0.23899 -6.04795
ALA_78 -5.72112 0.5915 2.96998 -0.02292 0 0 2.1165 -2.25968 -0.01719 -0.1165 -2.26346 -0.31483 0 0 0 0 0 0 -0.05141 0 0 0 -0.24066 0 2.3386 -0.38785 -3.37904
ILE_79 -8.72664 1.01509 1.29222 -0.50865 0.56272 0.07172 2.14403 -2.2477 -0.03284 -0.13087 -1.75797 0.03798 0 0 0 0 0 0 -0.04832 0.0487 0.11125 0 -0.4645 0 1.0317 -0.28881 -7.89088
LEU_80 -7.52581 0.6788 2.01437 -0.49945 0.4207 0.07337 1.72024 -2.17478 -0.00733 -0.08345 -1.76983 0.14184 0 0 0 0 0 0 0.04952 0.08069 0.29708 0 -0.26791 0 0.72952 -0.14746 -6.26991
SER_81 -6.60046 0.39042 5.85174 -0.02466 0 0.02518 3.25492 -2.93258 -0.14474 -0.82813 -3.58921 -0.27951 0 0 0 0 -0.6886 0 0.20882 1e-05 0.4358 0 0.30689 0.6 -1.1772 -0.14675 -5.33807
ALA_82 -6.20925 0.50133 2.56538 -0.02191 0 0 2.06775 -2.22364 -0.02151 -0.2609 -2.04436 -0.28387 0 0 0 0 0 0 0.02032 0 0 0 -0.13615 0 2.3386 -0.10369 -3.81189
ALA_83 -5.89927 0.26995 2.77117 -0.02083 0 0 2.15513 -2.31553 -0.03758 -0.09829 -2.47314 -0.27027 0 0 0 0 0 0 -0.03068 0 0 0 -0.09218 0 2.3386 -0.16207 -3.865
ALA_84 -3.43091 0.25013 1.95134 -0.0226 0 0 1.1323 -1.42074 -0.00469 -0.05731 -0.48377 -0.28546 0 0 0 0 0 0 -0.02179 0 0 0 -0.16997 0 2.3386 -0.21354 -0.4384
GLN_85 -4.83143 0.64404 3.16921 -0.64509 0.06955 0.6496 1.53397 -1.69574 -0.01898 -0.14924 -1.43032 -0.27459 0 0 0 -0.89058 0 0 0.47343 0.12901 0 2.41832 -0.15319 0 -1.0644 -0.25353 -2.31996
LEU_86 -5.97724 0.73628 1.17027 -0.49109 0.39797 0.07441 1.05094 -1.5546 -0.00676 -0.07175 -0.36644 0.10263 0 0 0 0 0 0 -0.05116 0.43664 0.17905 0 -0.30563 0 0.72952 -0.24499 -4.19193
GLY_87 -1.63077 0.12243 1.75614 -6e-05 0 0 0.74512 -0.86304 -0.02155 -0.16718 -0.46421 -0.31845 0 0 0 0 0 0 -0.03931 0 0 0 -1.49654 0 1.2108 0.1037 -1.06293
THR_88 -4.48354 0.47475 2.22881 -0.19895 0.15241 0.06217 1.62823 -1.57589 -0.06856 -0.52176 -1.05881 -0.82918 0 0 0 -0.32644 0 0 0.01595 0 0.80963 0 -0.7833 2.30378 -1.425 0.41858 -3.17712
THR_89 -3.99289 0.36914 3.77917 -0.11225 0.05599 0.07797 2.05586 -1.88566 -0.09981 -0.48888 -1.79916 -0.50363 0 0 0 -1.06543 0 0 -0.01636 0 0.01269 0 -0.35953 2.60012 -1.425 -0.0791 -2.87676
VAL_90 -5.45373 0.61757 1.49952 -0.30281 0.2246 0.05163 1.47274 -1.6672 -0.08114 -0.29324 -1.04886 -0.05956 0 0 0 0 0 0 -0.06596 0.0067 -0.01659 0 -0.31376 0 2.085 -0.30477 -3.64988
GLU_91 -4.13486 0.1978 4.16185 -0.46399 0.24724 1.2516 1.40755 -1.93955 -0.07418 -0.29688 -1.71419 -2.45902 0 0 0 0 0 0 0.28379 0.02426 0 3.82231 -0.26192 0 -2.5358 -0.36349 -2.84746
GLU_92 -6.19275 0.25199 6.3873 -0.67718 0.22999 1.14122 2.8835 -2.65849 -0.03959 -0.24921 -2.70807 -0.45292 0 0 0 -0.73899 -0.85254 0 0.24811 0.01067 0 3.25458 -0.27646 0 -2.5358 -0.55786 -3.53251
ALA_93 -5.73539 0.24913 2.16443 -0.02203 0 0 2.17472 -2.08708 -0.06495 -0.28252 -1.66913 -0.30511 0 0 0 0 0 0 0.0535 0 0 0 -0.31119 0 2.3386 -0.54235 -4.03938
VAL_94 -7.5777 1.1925 2.15884 -0.29659 0.20851 0.04757 2.3447 -2.35299 -0.0588 -0.21985 -2.03689 0.05634 0 0 0 0 0 0 -0.05817 0.23822 0.00692 0 -0.37972 0 2.085 -0.18546 -4.82757
ASN_95 -5.10827 0.12911 4.77949 -0.17866 0.03565 0.259 1.96738 -2.34004 -0.03153 -0.14763 -1.5602 -0.23953 0 0 0 0 0 0 0.05319 0 0 1.21982 0.53063 0 -0.87355 0.29046 -1.21469
ARG_96 -7.513 0.50736 5.54682 -0.44871 0.0636 0.20667 2.64228 -2.71962 -0.01289 -0.0601 -2.76508 0.53072 0 0 0 0 -0.85254 0 -0.01818 0.40387 1.53001 0 -0.08739 0 -1.281 0.03658 -4.29061
ALA_97 -6.40214 0.61141 2.52933 -0.02177 0 0 2.41226 -2.26775 -0.00683 -0.06614 -2.22384 -0.30769 0 0 0 0 0 0 0.05182 0 0 0 -0.22637 0 2.3386 -0.37019 -3.94932
LEU_98 -6.20495 0.59573 3.25745 -0.51301 0.42587 0.08087 1.82476 -2.08436 -0.06809 -0.24166 -1.46116 0.15676 0 0 0 0 0 0 0.8293 0.06226 0.24334 0 -0.28456 0 0.72952 -0.35975 -3.01169
ASN_99 -3.90525 0.1025 4.21897 -0.17654 0.03605 0.25574 1.92771 -1.97159 -0.02878 -0.13838 -1.47278 -0.24044 0 0 0 0 0 0 0.18383 0 0 1.12686 0.49098 0 -0.87355 -0.04992 -0.5146
LEU_100 -8.29938 0.90363 2.36394 -0.49867 0.50256 0.07115 2.40412 -2.33851 -0.06658 -0.39528 -1.91297 0.14918 0 0 0 0 0 0 0.01956 0.04262 0.29055 0 -0.2693 0 0.72952 -0.0246 -6.32844
LYS_101 -6.94417 0.86328 4.96273 -0.46092 0.0987 0.27463 2.92835 -2.54656 -0.06095 -0.17348 -2.68517 0.44996 0 0 0 0 0 0 0.19327 0.55537 1.71873 0 0.07021 0 -1.6738 0.23021 -2.19963
THR_102 -2.86242 0.09052 2.98709 -0.12064 0.06206 0.05913 0.98044 -1.4541 -0.09537 -0.30642 -0.13462 -0.80195 0 0 0 0 0 0 0.37802 0.02164 0.05238 0 -0.08274 2.3137 -1.425 0.24248 -0.09581
LYS_103 -3.41756 0.15061 2.69194 -0.43281 0.06892 0.20741 1.12696 -1.27019 -0.03185 -0.0969 -0.2276 0.0072 0 0 0 0 0 0 0.01183 0.00931 1.42061 0 -0.08833 0 -1.6738 -0.1817 -1.72596
LEU_104 -5.59931 0.4752 0.40913 -0.52032 0.44766 0.08797 1.10477 -1.1601 -0.01288 -0.0662 -0.91475 0.0988 0 0 0 0 0 0 0.08357 0.07811 0.05295 0 -0.20441 0 0.72952 -0.1305 -5.0408
GLY_105 -1.76646 0.09157 1.66576 -5e-05 0 0 0.87961 -0.89332 -0.02142 -0.09085 -0.40685 -0.30055 0 0 0 0 0 0 0.21616 0 0 0 -1.26659 0 1.2108 0.12435 -0.55785
VAL_106 -5.54448 0.67493 1.2931 -0.30928 0.22778 0.04748 1.30348 -1.51449 -0.06589 -0.39927 -0.74189 -0.14478 0 0 0 0 0 0 -0.03487 0.03533 0.00455 0 -0.50182 0 2.085 0.03647 -3.54866
ASP_107 -4.37974 0.15685 5.12711 -0.25092 0.10898 0.83869 2.36169 -2.25798 -0.03817 -0.26656 -4.84924 -0.46651 0 0 0 -0.5542 -0.49682 0 0.37925 0.30077 0 1.40326 -0.49671 0 -2.2837 -0.27504 -5.93898
LEU_108 -6.35505 0.6641 0.74789 -0.7521 1.14492 0.12844 1.29182 -1.51193 -0.02013 -0.07975 -0.57226 0.2078 0 0 0 0 0 0 0.02158 0.05405 3.08801 0 -0.29487 0 0.72952 -0.2689 -1.77686
LEU_109 -7.74335 1.16108 1.99919 -0.71952 0.49802 0.19872 1.24415 -2.12427 -0.03429 -0.11466 -1.17881 0.09522 0 0 0 0 0 0 0.28785 0.14754 0.51865 0 -0.20596 0 0.72952 -0.13026 -5.37119
THR_110 -6.50895 0.52869 4.1338 -0.20973 0.20274 0.06593 2.56077 -2.3966 -0.04504 -0.10602 -3.42509 -0.10458 0 0 0 -0.5542 -0.49682 0 0.38892 0.14269 0.06459 0 0.02966 2.28853 -1.425 -0.0098 -4.87551
ALA_111 -6.20419 0.75122 2.06778 -0.02176 0 0 2.20451 -2.14429 -0.04977 -0.21221 -1.58718 -0.30314 0 0 0 0 0 0 0.22658 0 0 0 -0.19128 0 2.3386 -0.16076 -3.28588
ALA_112 -6.15734 0.54738 2.72046 -0.02337 0 0 2.28184 -2.28625 -0.01551 -0.17691 -2.18862 -0.30488 0 0 0 0 0 0 0.64162 0 0 0 -0.28163 0 2.3386 -0.42565 -3.33026
LEU_113 -9.20667 0.98981 2.60079 -0.71801 0.46712 0.19511 2.61495 -2.4954 -0.02116 -0.08406 -2.86248 0.08873 0 0 0 0 0 0 0.31366 0.01657 0.69798 0 -0.22765 0 0.72952 -0.36912 -7.27032
ALA_114 -5.54277 0.44786 2.42783 -0.02157 0 0 1.86689 -2.06237 -0.05722 -0.16629 -1.28417 -0.2803 0 0 0 0 0 0 0.01653 0 0 0 -0.21083 0 2.3386 -0.27966 -2.80747
LEU_115 -8.99484 1.29613 1.55098 -0.50786 0.55521 0.07253 2.20231 -2.30947 -0.06254 -0.15031 -1.08829 0.16724 0 0 0 0 0 0 -0.01507 0.00351 0.38535 0 -0.25318 0 0.72952 -0.29453 -6.71331
LEU_116 -8.61628 1.0782 4.09895 -0.69538 0.50516 0.17373 1.94246 -2.75588 -0.06047 -0.20802 -1.97659 0.07516 0 0 0 0 0 0 0.11477 0.14518 0.86467 0 -0.2649 0 0.72952 -0.22613 -5.07585
THR_117 -8.23341 0.98936 4.56365 -0.20569 0.16164 0.06342 3.58322 -2.9158 -0.0236 -0.43653 -3.40072 -0.08924 0 0 0 0 0 0 0.13571 0.00079 0.01304 0 0.03483 2.29689 -1.425 -0.03161 -4.91906
ALA_118 -5.92955 0.40965 3.13791 -0.02131 0 0 2.296 -2.41827 -0.04486 -0.16515 -2.08003 -0.29171 0 0 0 0 0 0 0.09498 0 0 0 -0.2801 0 2.3386 -0.06199 -3.01585
ALA_119 -4.29224 0.58621 1.7863 -0.02225 0 0 1.09259 -1.54529 -0.01546 -0.06222 -0.31666 -0.27527 0 0 0 0 0 0 -0.01248 0 0 0 -0.19675 0 2.3386 -0.3464 -1.28133
LYS_120 -5.79891 0.69618 5.79304 -0.30989 0.02972 0.1272 2.41624 -2.59521 -0.15275 -0.26814 -4.08519 0.02716 0 0 0 0 0 0 0.06904 0.03846 1.07164 0 -0.16408 0 -1.6738 -0.31792 -5.09721
LEU_121 -6.48347 0.98112 1.03368 -0.75458 0.97871 0.13434 1.26703 -1.58089 -0.00798 -0.08941 -1.01274 0.25542 0 0 0 0 0 0 -0.04922 0.27098 3.11073 0 -0.28041 0 0.72952 -0.23441 -1.73157
GLY_122 -1.61971 0.04035 1.77016 -6e-05 0 0 0.83916 -0.89227 -0.0074 -0.14253 -0.79744 -0.3303 0 0 0 0 0 0 -0.05574 0 0 0 -1.41122 0 1.2108 -0.08929 -1.48548
THR_123 -4.44848 0.31378 3.70454 -0.10753 0.0808 0.07208 1.72652 -1.8743 -0.09169 -0.62833 -1.97267 -0.40643 0 0 0 0 0 0 0.01371 0.07191 0.06243 0 -0.7611 2.28653 -1.425 -0.03068 -3.41391
THR_124 -4.90781 0.24267 5.61896 -0.11287 0.07066 0.07705 3.23177 -2.51443 -0.07403 -0.34578 -2.98635 -0.53956 0 0 0 -1.8323 0 0 -0.01917 0.11603 0.01526 0 -0.47274 2.28553 -1.425 -0.29793 -3.87003
VAL_125 -5.60842 0.76709 1.50625 -0.30527 0.2203 0.05215 1.44253 -1.65962 -0.08006 -0.29674 -0.89293 -0.05626 0 0 0 0 0 0 -0.06918 0.00338 -0.0273 0 -0.30507 0 2.085 -0.30833 -3.5325
GLU_126 -4.4956 0.46148 4.61331 -0.46681 0.26704 1.26389 1.52716 -2.07846 -0.09581 -0.41286 -1.85189 -2.41686 0 0 0 0 0 0 0.04451 0.04935 0 3.92862 -0.2817 0 -2.5358 -0.37218 -2.85261
GLU_127 -6.28373 0.43804 6.99814 -0.2083 0.02564 0.25829 3.20947 -2.93258 -0.09045 -0.67978 -2.42238 -0.42908 0 0 0 -1.8323 0 0 -0.01872 0.15569 0 3.41889 -0.23923 0 -2.5358 -0.53394 -3.70213
ALA_128 -5.5565 0.18729 2.75307 -0.02063 0 0 2.16433 -2.19599 -0.08776 -0.46952 -1.55522 -0.28058 0 0 0 0 0 0 -0.02274 0 0 0 -0.17623 0 2.3386 -0.37842 -3.3003
VAL_129 -6.80027 0.83765 1.82482 -0.30665 0.24173 0.05232 2.0761 -2.08392 -0.0498 -0.17088 -1.74139 -0.03762 0 0 0 0 0 0 -0.01075 0.07682 -0.01801 0 -0.3877 0 2.085 -0.14308 -4.55562
GLN_130 -5.43878 0.52636 4.70448 -0.25896 0.03733 0.19089 2.03954 -2.26765 -0.08284 -0.54937 -1.67987 -0.32768 0 0 0 0 0 0 0.14731 0 0 2.46622 -0.0973 0 -1.0644 -0.11971 -1.77444
GLU_131 -5.85858 0.30417 4.93143 -0.20962 0.02674 0.25445 2.3859 -2.43144 -0.06324 -0.51203 -1.88509 -0.48207 0 0 0 0 0 0 0.22061 0.08625 0 2.90456 -0.23566 0 -2.5358 -0.32507 -3.42448
ALA_132 -6.96938 1.02142 2.48465 -0.02219 0 0 2.3606 -2.3747 -0.0186 -0.20192 -2.04334 -0.29243 0 0 0 0 0 0 0.32195 0 0 0 -0.2011 0 2.3386 -0.38858 -3.98503
LEU_133 -6.01361 0.34749 3.24408 -0.51549 0.37207 0.08415 1.92824 -2.02535 -0.05937 -0.15014 -2.11991 0.15707 0 0 0 0 0 0 0.78934 0.07279 0.13945 0 -0.30927 0 0.72952 -0.39116 -3.72012
GLN_134 -4.73862 0.17631 4.66075 -0.25283 0.03643 0.18455 1.98613 -2.09639 -0.07938 -0.49696 -1.87681 -0.34684 0 0 0 0 0 0 0.20315 0 0 2.50606 0.07447 0 -1.0644 -0.2 -1.32436
LEU_135 -8.29611 0.7962 2.21562 -0.48824 0.40012 0.07073 2.26558 -2.29211 -0.0479 -0.33567 -2.17291 0.13468 0 0 0 0 0 0 0.02617 0.40875 0.47688 0 -0.23816 0 0.72952 -0.07915 -6.42601
LYS_136 -7.6798 0.80601 5.74716 -0.48275 0.09072 0.33751 2.69711 -2.76956 -0.05681 -0.17277 -2.49083 0.38959 0 0 0 0 0 0 -0.01304 0.26388 1.69548 0 0.04878 0 -1.6738 0.12564 -3.13748
THR_137 -3.09697 0.09526 3.35245 -0.20703 0.17446 0.06415 1.12698 -1.52434 -0.04864 -0.20213 -0.96269 -0.19306 0 0 0 0 0 0 -0.02535 0 -0.00813 0 -0.02728 2.44587 -1.425 0.29173 -0.16971
LYS_138 -3.4156 0.10769 2.64586 -0.30678 0.02818 0.12015 1.08508 -1.30897 -0.00055 -0.00561 -0.59563 0.08832 0 0 0 0 0 0 -0.0344 0.01343 0.97774 0 -0.06758 0 -1.6738 -0.08923 -2.4317
LEU_139 -5.21907 0.88368 0.697 -0.77492 0.98697 0.14258 1.0671 -1.2477 -0.01669 -0.10599 -1.08069 0.24203 0 0 0 0 0 0 0.23695 0.1189 3.21808 0 -0.27573 0 0.72952 -0.2837 -0.68167
GLY_140 -1.7571 0.09146 1.67373 -5e-05 0 0 0.74983 -0.89742 -0.03173 -0.26387 -0.47332 -0.2982 0 0 0 0 0 0 0.55442 0 0 0 -1.36596 0 1.2108 0.07241 -0.73501
VAL_141 -5.82227 1.19225 2.12774 -0.29897 0.20098 0.04249 1.25179 -1.66501 -0.03861 -0.22691 -1.64657 -0.05684 0 0 0 0 0 0 0.09828 0.02326 -0.00151 0 -0.41937 0 2.085 0.27127 -2.883
SER_142 -4.63846 0.20732 5.00087 -0.03553 0 0.06843 3.01783 -2.15959 -0.03531 -0.20487 -2.64795 -0.24064 0 0 0 -1.42455 -0.29841 0 -0.01023 0.00013 0.06909 0 -0.4746 1.75379 -1.1772 -0.18021 -3.4101
LEU_143 -6.695 0.4102 1.04477 -0.70714 0.53305 0.18906 1.36091 -1.59367 -0.00737 -0.08977 -0.72013 0.03143 0 0 0 0 0 0 -0.05823 0.09648 1.15853 0 -0.29573 0 0.72952 -0.465 -5.07808
ILE_144 -7.4856 0.60953 2.19544 -0.51258 0.61053 0.07246 2.16921 -2.05327 -0.02907 -0.05655 -1.3584 0.08419 0 0 0 0 0 0 0.08931 0.01484 0.06896 0 -0.40825 0 1.0317 -0.17793 -5.13547
GLU_145 -7.32077 0.9371 6.11931 -0.2041 0.01543 0.25055 3.11263 -2.8144 -0.05182 -0.2836 -3.71556 -0.39526 0 0 0 -1.42455 -0.29841 0 0.05904 0.09727 0 4.43976 -0.18379 0 -2.5358 -0.21411 -4.41109
ALA_146 -6.76603 0.63459 2.39355 -0.02175 0 0 2.31881 -2.27113 -0.04725 -0.21656 -1.43818 -0.27344 0 0 0 0 0 0 0.33767 0 0 0 -0.08975 0 2.3386 -0.33354 -3.4344
LEU_147 -10.0074 0.97407 2.35611 -0.49377 0.30627 0.07671 2.55465 -2.61871 -0.0034 -0.03094 -1.95365 0.11169 0 0 0 0 0 0 0.42625 0.45358 0.20911 0 -0.29406 0 0.72952 -0.26314 -7.46716
HIS_D:MP-NE2-connect_148 -9.25618 1.10845 5.09471 -0.41405 0.00695 0.35838 2.91275 -3.133 -0.03121 -0.13909 -3.44209 -0.23507 0 0 0 0 0 0 1.51588 0.35249 0 2.51977 0.08195 0 0.13443 -0.31506 -2.88002
ILE_149 -7.38619 0.32291 1.92623 -0.51932 0.6704 0.07553 2.09353 -2.07585 -0.04417 -0.11881 -1.63503 0.04012 0 0 0 0 0 0 0.54091 0.02398 0.10059 0 -0.35089 0 1.0317 -0.17269 -5.47705
LEU_150 -8.82774 0.81893 1.62627 -0.49297 0.37946 0.07095 2.3731 -2.29456 -0.05444 -0.15508 -1.57163 0.16013 0 0 0 0 0 0 0.08911 0.20996 0.65686 0 -0.21163 0 0.72952 -0.06032 -6.55407
LEU_151 -7.82691 1.25102 3.11885 -0.5128 0.46103 0.07875 2.44504 -2.44734 -0.01531 -0.09982 -1.72426 0.17872 0 0 0 0 0 0 0.00677 0.08045 0.37175 0 -0.25089 0 0.72952 -0.1743 -4.32974
THR_152 -7.63021 0.85354 4.08602 -0.20493 0.15011 0.06368 3.03872 -2.70848 -0.00804 -0.15992 -2.8369 -0.14494 0 0 0 0 0 0 0.07104 0.0258 0.00116 0 -0.00464 2.34612 -1.425 -0.09171 -4.57857
ALA_153 -6.2241 0.30519 3.08602 -0.0215 0 0 2.20914 -2.44076 -0.03587 -0.08552 -2.27401 -0.28248 0 0 0 0 0 0 -0.04918 0 0 0 -0.23725 0 2.3386 -0.18261 -3.89435
ALA_154 -3.97677 0.28324 2.06071 -0.02081 0 0 1.41579 -1.6242 -0.02759 -0.08279 -0.55297 -0.28225 0 0 0 0 0 0 0.06281 0 0 0 -0.03291 0 2.3386 -0.25429 -0.69341
VAL_155 -5.56524 0.87731 1.79652 -0.31613 0.29597 0.05502 1.32697 -1.71368 -0.01788 -0.07742 -0.66902 -0.11218 0 0 0 0 0 0 0.11313 0.22145 -0.01716 0 -0.29685 0 2.085 -0.10278 -2.11697
LEU_156 -6.51778 0.79427 1.31785 -0.51601 0.46894 0.08047 1.08366 -1.62576 -0.00584 -0.07236 -0.52705 0.14911 0 0 0 0 0 0 -0.03474 0.00846 0.12683 0 -0.31935 0 0.72952 -0.25355 -5.11332
GLY_157 -1.71753 0.08907 1.91762 -5e-05 0 0 1.00002 -0.93472 -0.00605 -0.06426 -0.87416 -0.3416 0 0 0 0 0 0 -0.04154 0 0 0 -1.39298 0 1.2108 -0.0968 -1.25218
THR_158 -4.48168 0.86976 1.95852 -0.18302 0.15252 0.05589 1.44073 -1.45246 -0.04479 -0.3314 -1.21473 -0.74669 0 0 0 -0.33495 0 0 -0.06842 0 0.21922 0 -0.67502 2.30378 -1.425 0.53037 -3.42737
THR_159 -4.31114 0.57722 3.87926 -0.11154 0.07032 0.07692 2.36337 -1.9693 -0.07525 -0.29875 -2.32222 -0.59239 0 0 0 -0.97458 0 0 -0.02796 0.02373 0.0052 0 -0.48679 2.30185 -1.425 0.3177 -2.97935
VAL_160 -5.97805 0.98455 1.2619 -0.27736 0.22005 0.03481 1.33392 -1.69058 -0.04788 -0.13809 -0.88752 0.37467 0 0 0 0 0 0 0.11473 0.08625 0.96902 0 0.06658 0 2.085 -0.19955 -1.68754
GLU_161 -3.94238 0.30867 4.0116 -0.46237 0.23153 1.24603 1.38288 -1.86072 -0.07798 -0.30073 -1.7855 -2.37192 0 0 0 0 0 0 0.31091 0.00373 0 3.86718 -0.27129 0 -2.5358 -0.38592 -2.63209
GLU_162 -6.40087 0.31435 6.2973 -0.64291 0.24763 1.07423 2.85547 -2.62483 -0.06944 -0.35068 -3.04162 -0.53445 0 0 0 -0.63964 -0.83926 0 0.19899 0.01187 0 3.20338 -0.27182 0 -2.5358 -0.47715 -4.22524
ALA_163 -5.55236 0.1168 1.90502 -0.02091 0 0 1.97616 -1.96439 -0.0382 -0.21961 -1.44142 -0.28312 0 0 0 0 0 0 0.27065 0 0 0 -0.21474 0 2.3386 -0.33626 -3.46379
VAL_164 -6.55896 0.5613 2.08856 -0.3101 0.26642 0.05349 2.12182 -2.11588 -0.03431 -0.13855 -1.71602 -0.0752 0 0 0 0 0 0 0.10032 0.11615 -0.01814 0 -0.39498 0 2.085 -0.16198 -4.13105
TYR_165 -4.79883 0.24584 3.95145 -0.93265 0.04981 0.30554 1.79138 -1.93415 -0.03108 -0.07677 -1.50383 -0.21586 0 0 0 0 0 0 0.14597 0 0 1.49229 -0.41037 0 0.96414 0.08246 -0.87467
ARG_166 -7.37217 0.53758 5.16993 -0.45048 0.06725 0.20778 2.39135 -2.54699 -0.01813 -0.08857 -2.96355 0.53178 0 0 0 0 -0.83926 0 0.05565 0.50176 1.4866 0 -0.12764 0 -1.281 -0.13989 -4.87799
ALA_167 -6.38126 0.55223 2.53263 -0.02159 0 0 2.48146 -2.30039 -0.01123 -0.10628 -2.20175 -0.30431 0 0 0 0 0 0 0.18907 0 0 0 -0.24136 0 2.3386 -0.45375 -3.92792
LEU_168 -6.12211 0.6921 3.50073 -0.4992 0.29043 0.07971 1.96513 -2.12538 -0.0208 -0.0719 -2.22319 0.13681 0 0 0 0 0 0 0.52297 0.67654 0.33062 0 -0.26171 0 0.72952 -0.37839 -2.77814
LYS_169 -4.23812 0.08318 4.10502 -0.43189 0.09792 0.20008 1.82055 -1.91755 -0.10835 -0.21111 -2.79941 0.02925 0 0 0 0 0 0 -0.01873 0.16292 0.96793 0 0.03081 0 -1.6738 -0.14067 -4.04196
LEU_170 -7.834 0.61378 2.2276 -0.75485 0.8553 0.13345 1.86246 -2.03249 -0.07772 -0.40868 -1.37888 0.23296 0 0 0 0 0 0 0.53727 0.2145 2.97183 0 -0.28337 0 0.72952 -0.0973 -2.48863
LYS_171 -6.86623 0.81589 5.67375 -0.66092 0.20271 0.37909 3.01403 -2.72477 -0.10987 -0.42659 -2.6859 0.09909 0 0 0 0 0 0 -0.00385 1.21534 3.38969 0 0.06837 0 -1.6738 0.01978 -0.27419
THR_172 -3.12754 0.1587 3.62405 -0.20437 0.1476 0.06333 0.98101 -1.60776 -0.06643 -0.29328 -0.96372 -0.13597 0 0 0 0 0 0 -0.02542 0.00015 -0.00077 0 -0.01022 2.29058 -1.425 0.1402 -0.45485
LYS_173 -3.90095 0.09552 2.82769 -0.43365 0.09409 0.19902 0.99637 -1.34771 -0.0115 -0.04076 -0.04237 0.06507 0 0 0 0 0 0 0.34162 0.0219 1.0906 0 0.06754 0 -1.6738 -0.02996 -1.68126
LEU_174 -5.49453 0.50162 0.47676 -0.52544 0.55647 0.08822 0.88192 -1.13187 -0.01772 -0.08669 -0.56151 0.1046 0 0 0 0 0 0 0.02348 0.02902 0.05365 0 -0.24101 0 0.72952 -0.10556 -4.71909
GLY_175 -1.87212 0.10258 1.76987 -5e-05 0 0 0.9891 -0.94316 -0.02147 -0.18961 -0.4845 -0.30644 0 0 0 0 0 0 -0.01812 0 0 0 -1.26363 0 1.2108 0.20071 -0.82602
VAL_176 -5.79961 0.65916 1.70262 -0.31264 0.23098 0.04869 1.33196 -1.60581 -0.05686 -0.37457 -0.80399 -0.13079 0 0 0 0 0 0 -0.03572 0.0324 0.0063 0 -0.48387 0 2.085 0.12688 -3.37987
SER_177 -4.39103 0.14875 4.68076 -0.03652 0 0.0709 3.06422 -2.12319 -0.02607 -0.18123 -2.8425 -0.18086 0 0 0 -1.51569 -0.64147 0 -0.01732 0.03343 0.09207 0 -0.41717 1.74938 -1.1772 -0.40412 -4.11485
LEU_178 -5.46578 0.60994 0.71194 -0.50928 0.59805 0.07704 1.45126 -1.4222 -3e-05 -0.00014 -0.71884 0.14788 0 0 0 0 0 0 0.09901 0.0408 0.15318 0 -0.30537 0 0.72952 -0.47668 -4.27971
LEU_179 -7.33745 1.78797 1.21935 -0.72965 0.61405 0.21892 1.54439 -1.77677 -0.0304 -0.10717 -0.64686 0.05987 0 0 0 0 0 0 0.75823 0.23445 0.62214 0 -0.22986 0 0.72952 -0.25798 -3.32724
GLN_180 -7.18978 0.2576 5.88903 -0.26161 0.03431 0.21707 3.71053 -2.93235 -0.04935 -0.21203 -3.88387 -0.34659 0 0 0 -1.51569 -1.66134 0 0.2595 0.46152 0 2.98855 -0.01062 0 -1.0644 -0.13346 -5.44297
ALA_181 -6.38787 0.59966 2.70857 -0.02242 0 0 2.25808 -2.28535 -0.04695 -0.24511 -1.74627 -0.2964 0 0 0 0 0 0 0.0548 0 0 0 -0.16891 0 2.3386 -0.29744 -3.53701
ALA_182 -5.86356 0.81175 3.38334 -0.02146 0 0 2.77789 -2.38605 -0.01381 -0.10462 -2.10137 -0.28759 0 0 0 0 0 0 0.49039 0 0 0 -0.19714 0 2.3386 -0.39038 -1.56401
ALA_183 -5.87819 0.55289 2.04994 -0.02336 0 0 2.09685 -2.02168 -0.03132 -0.07077 -1.62175 -0.29471 0 0 0 0 0 0 0.56645 0 0 0 -0.37512 0 2.3386 -0.46179 -3.17395
ILE_184 -8.28359 1.27029 1.70872 -0.5173 0.65424 0.07479 2.27353 -2.13569 -0.05205 -0.11584 -1.44629 0.03206 0 0 0 0 0 0 0.12698 0.03272 0.11728 0 -0.34002 0 1.0317 -0.34309 -5.91153
LEU_185 -8.604 1.0067 1.6102 -0.50675 0.50762 0.06926 2.01203 -2.17598 -0.0535 -0.13379 -1.44035 0.19603 0 0 0 0 0 0 0.52922 0.53187 0.30748 0 -0.26651 0 0.72952 -0.18685 -5.86782
ILE_186 -9.29891 0.82287 2.71449 -0.51222 0.59399 0.073 2.74155 -2.55108 -0.04726 -0.26471 -2.10592 0.06487 0 0 0 0 0 0 0.10139 0.13651 0.07438 0 -0.45248 0 1.0317 -0.14001 -7.01782
LEU_187 -10.609 2.04718 2.39724 -0.71631 0.38496 0.19296 2.60639 -2.67204 -0.02336 -0.26956 -1.97799 0.09413 0 0 0 0 0 0 0.05916 0.13381 0.39999 0 -0.17569 0 0.72952 0.05434 -7.34432
ALA_188 -6.4665 0.74986 3.22212 -0.02169 0 0 2.34883 -2.56331 -0.03954 -0.07973 -2.40221 -0.27294 0 0 0 0 0 0 -0.02361 0 0 0 -0.21043 0 2.3386 -0.09133 -3.5119
ALA_189 -3.77353 0.48912 2.06528 -0.02126 0 0 1.23153 -1.51924 -0.01461 -0.03727 -0.45523 -0.29712 0 0 0 0 0 0 -0.04603 0 0 0 -0.17238 0 2.3386 -0.3268 -0.53895
ARG_190 -6.61776 0.52901 4.6745 -0.69417 0.35656 0.34186 2.16569 -2.34101 -0.01104 -0.0377 -3.59379 0.55832 0 0 0 0 -0.76838 0 0.33533 0.20708 2.65675 0 -0.14544 0 -1.281 -0.33775 -4.00294
LEU_191 -6.48103 0.75157 1.20552 -0.5196 0.67241 0.08082 0.95449 -1.5744 -0.01878 -0.20667 -0.44758 0.14547 0 0 0 0 0 0 -0.02315 0.02106 0.12624 0 -0.28518 0 0.72952 -0.26665 -5.13596
GLY_192 -1.68537 0.06929 1.82528 -6e-05 0 0 0.92077 -0.89654 -0.02422 -0.17502 -0.68082 -0.32222 0 0 0 0 0 0 -0.10569 0 0 0 -1.46743 0 1.2108 0.10148 -1.22974
THR_193 -4.99437 0.84187 2.64273 -0.18526 0.13882 0.05802 1.81594 -1.83364 -0.11851 -0.44537 -1.65456 -0.82444 0 0 0 -0.26149 -0.01593 0 -0.06341 0.06524 0.32357 0 -0.70532 2.28658 -1.425 0.53903 -3.81547
THR_194 -4.82932 0.58836 4.54183 -0.11463 0.06903 0.08024 2.80745 -2.3043 -0.05682 -0.2453 -2.30597 -0.56317 0 0 0 -0.98863 0 0 0.09836 0.1203 0.00909 0 -0.47948 2.30231 -1.425 0.11568 -2.57997
VAL_195 -5.58827 0.80237 1.35547 -0.30747 0.25397 0.0534 1.29096 -1.60849 -0.08436 -0.2118 -0.71676 -0.09757 0 0 0 0 0 0 -0.06394 0.05913 -0.00051 0 -0.29514 0 2.085 -0.26851 -3.34251
GLU_196 -3.95783 0.07357 4.96549 -0.46884 0.26202 1.26943 1.45977 -2.12346 -0.16408 -0.4781 -2.68534 -2.40681 0 0 0 0 0 0 0.15383 0.05776 0 3.97519 -0.23533 0 -2.5358 -0.29117 -3.1297
GLN_197 -5.65816 0.4001 5.70947 -0.27034 0.02926 0.20674 2.79782 -2.59287 -0.14612 -0.42833 -2.1854 -0.39681 0 0 0 -0.72714 -0.01593 0 0.09802 0 0 3.03702 -0.19904 0 -1.0644 -0.38649 -1.79259
ALA_198 -6.29932 0.67262 2.00218 -0.02276 0 0 2.21752 -2.15661 -0.0297 -0.17581 -1.60937 -0.29297 0 0 0 0 0 0 0.33433 0 0 0 -0.2498 0 2.3386 -0.36406 -3.63513
VAL_199 -6.45224 0.61982 1.62417 -0.31099 0.27346 0.0538 1.99821 -1.95618 -0.05557 -0.15218 -1.66506 -0.06332 0 0 0 0 0 0 -6e-05 0.01721 -0.02829 0 -0.28631 0 2.085 -0.26723 -4.56573
GLU_200 -4.96593 0.46216 4.53058 -0.33698 0.06561 0.36325 1.89409 -2.10584 -0.09731 -0.4369 -1.7886 -0.53497 0 0 0 0 0 0 0.06467 0 0 3.26715 -0.24773 0 -2.5358 -0.35531 -2.75787
ARG_201 -6.56854 0.25009 4.31677 -1.11382 0.48059 0.68331 2.01587 -2.36205 -0.02388 -0.28805 -1.9785 0.46123 0 0 0 0 0 0 0.07491 0.14896 3.52263 0 -0.0766 0 -1.281 -0.45464 -2.19273
ALA_202 -6.43973 0.4736 2.32623 -0.02209 0 0 2.20512 -2.20592 -0.01997 -0.18321 -1.96029 -0.29047 0 0 0 0 0 0 0.0963 0 0 0 -0.14999 0 2.3386 -0.33221 -4.16402
LEU_203 -6.33799 0.62251 3.66136 -0.50167 0.35263 0.07668 2.15979 -2.17875 -0.0496 -0.14342 -2.06409 0.1444 0 0 0 0 0 0 0.25196 0.22557 0.26572 0 -0.27818 0 0.72952 -0.31308 -3.37665
GLN_204 -5.26669 0.44681 5.28258 -0.25645 0.03651 0.18781 2.20138 -2.35189 -0.09856 -0.50517 -2.48512 -0.34667 0 0 0 0 0 0 0.27244 0 0 2.4456 -0.07869 0 -1.0644 -0.24977 -1.83029
LEU_205 -8.82044 1.40716 1.92959 -0.70103 0.53178 0.17934 2.15707 -2.23768 -0.04024 -0.23927 -1.40467 0.06592 0 0 0 0 0 0 0.17121 0.19864 0.91533 0 -0.27035 0 0.72952 -0.23306 -5.66118
LYS_206 -7.63471 0.95602 5.64045 -0.58065 0.28544 0.57967 2.09908 -2.67501 -0.11223 -0.24253 -1.05961 0.49202 0 0 0 0 0 0 0.13625 0.8625 1.91923 0 -0.00266 0 -1.6738 -0.23434 -1.24487
THR_207 -3.00706 0.12497 3.40296 -0.20387 0.14572 0.06335 1.25196 -1.55013 -0.04747 -0.21272 -0.72423 -0.22683 0 0 0 0 0 0 -0.02132 0 -0.0012 0 -0.00672 2.44587 -1.425 -0.04424 -0.03595
LYS_208 -3.82252 0.16132 3.9605 -0.4337 0.07883 0.20764 2.18169 -1.73498 -0.03985 -0.06593 -2.62316 0.02603 0 0 0 0 0 0 -0.03719 0.02127 1.29999 0 0.02102 0 -1.6738 -0.11004 -2.58288
LEU_209 -5.47333 0.69584 0.85685 -0.48429 0.46513 0.04799 0.94938 -1.29844 -0.01914 -0.13238 -0.49366 0.2254 0 0 0 0 0 0 -0.01644 0.01107 0.05742 0 -0.29485 0 0.72952 -0.39807 -4.57202
GLY:CtermProteinFull_210 -0.59481 0.0116 0.39672 -0.00124 0 0 0.06591 -0.23226 -0.00671 -0.02397 -0.16089 0.0299 0 0 0 0 0 0 0 0 0 0 0 0 1.2108 -0.21881 0.47625
HRR:MP-FE1-connect_211 -24.5191 5.35235 -0.08338 -15.6749 4.47092 0.60153 4.88338 -4.51963 -0.0932 -0.51565 -16.7002 0.89595 0 0 0 0 -2.05782 0 0 0 0 0 0 0 0 0 -47.9597
#END_POSE_ENERGIES_TABLE correct_surface_True/001_008_UM_159_H148_areda15_HMM_onlyH_1__DE_4_HRR_DE_14.pdb
