# Supplementary material for: Design of Heme Enzymes with a Tunable Substrate Binding Pocket Adjacent to an Open Metal Coordination Site
Source: J Am Chem Soc. 2023 Jun 21;145(26):14307–15. doi: 10.1021/jacs.3c02742 (PMC10326885; doi:10.1021/jacs.3c02742)
Supplement: Supplementary file 3 — ja3c02742_si_003.zip [file ja3c02742_si_003.zip › carbene_transferase_design_models/dnHEM1-22_SS.pdb]

HEADER                                            12-JAN-23   XXXX              
EXPDTA    THEORETICAL MODEL                                                     
REMARK 220                                                                      
REMARK 220 EXPERIMENTAL DETAILS                                                 
REMARK 220  EXPERIMENT TYPE                : THEORETICAL MODELLING              
REMARK 220  DATE OF DATA COLLECTION        : 12-JAN-23                          
REMARK 220                                                                      
REMARK 220 REMARK: MODEL GENERATED BY ROSETTA                                   
REMARK 220  VERSION 2020.50+release.1295438                                     
HETNAM     HSS B 211  HSS                                                       
LINK         NE2 HIS A 148                FE1  HSS B 211                  2.41  
ATOM      1  N   VAL A   1       8.021 -32.838  14.640  1.00  0.00           N  
ATOM      2  CA  VAL A   1       6.967 -32.124  13.922  1.00  0.00           C  
ATOM      3  C   VAL A   1       5.585 -32.309  14.544  1.00  0.00           C  
ATOM      4  O   VAL A   1       5.093 -33.426  14.664  1.00  0.00           O  
ATOM      5  CB  VAL A   1       6.922 -32.599  12.457  1.00  0.00           C  
ATOM      6  CG1 VAL A   1       5.789 -31.910  11.710  1.00  0.00           C  
ATOM      7  CG2 VAL A   1       8.257 -32.326  11.783  1.00  0.00           C  
ATOM      8 1H   VAL A   1       8.899 -32.680  14.188  1.00  0.00           H  
ATOM      9 2H   VAL A   1       8.067 -32.506  15.582  1.00  0.00           H  
ATOM     10 3H   VAL A   1       7.819 -33.817  14.642  1.00  0.00           H  
ATOM     11  HA  VAL A   1       7.195 -31.058  13.943  1.00  0.00           H  
ATOM     12  HB  VAL A   1       6.715 -33.669  12.438  1.00  0.00           H  
ATOM     13 1HG1 VAL A   1       5.772 -32.258  10.676  1.00  0.00           H  
ATOM     14 2HG1 VAL A   1       4.840 -32.149  12.188  1.00  0.00           H  
ATOM     15 3HG1 VAL A   1       5.945 -30.832  11.726  1.00  0.00           H  
ATOM     16 1HG2 VAL A   1       8.218 -32.665  10.748  1.00  0.00           H  
ATOM     17 2HG2 VAL A   1       8.466 -31.256  11.808  1.00  0.00           H  
ATOM     18 3HG2 VAL A   1       9.047 -32.862  12.310  1.00  0.00           H  
ATOM     19  N   SER A   2       4.948 -31.208  14.922  1.00  0.00           N  
ATOM     20  CA  SER A   2       3.604 -31.295  15.467  1.00  0.00           C  
ATOM     21  C   SER A   2       2.545 -31.361  14.364  1.00  0.00           C  
ATOM     22  O   SER A   2       2.812 -31.057  13.193  1.00  0.00           O  
ATOM     23  CB  SER A   2       3.337 -30.104  16.367  1.00  0.00           C  
ATOM     24  OG  SER A   2       3.263 -28.919  15.623  1.00  0.00           O  
ATOM     25  H   SER A   2       5.387 -30.303  14.835  1.00  0.00           H  
ATOM     26  HA  SER A   2       3.514 -32.226  16.026  1.00  0.00           H  
ATOM     27 1HB  SER A   2       2.402 -30.258  16.906  1.00  0.00           H  
ATOM     28 2HB  SER A   2       4.132 -30.023  17.107  1.00  0.00           H  
ATOM     29  HG  SER A   2       3.192 -28.208  16.264  1.00  0.00           H  
ATOM     30  N   LEU A   3       1.175 -31.790  14.740  1.00  0.00           N  
ATOM     31  CA  LEU A   3       0.044 -31.761  13.842  1.00  0.00           C  
ATOM     32  C   LEU A   3      -0.178 -30.344  13.354  1.00  0.00           C  
ATOM     33  O   LEU A   3      -0.575 -30.128  12.221  1.00  0.00           O  
ATOM     34  CB  LEU A   3      -1.218 -32.282  14.541  1.00  0.00           C  
ATOM     35  CG  LEU A   3      -2.481 -32.347  13.674  1.00  0.00           C  
ATOM     36  CD1 LEU A   3      -2.272 -33.349  12.545  1.00  0.00           C  
ATOM     37  CD2 LEU A   3      -3.670 -32.738  14.539  1.00  0.00           C  
ATOM     38  H   LEU A   3       1.041 -32.092  15.696  1.00  0.00           H  
ATOM     39  HA  LEU A   3       0.252 -32.422  13.002  1.00  0.00           H  
ATOM     40 1HB  LEU A   3      -1.019 -33.286  14.912  1.00  0.00           H  
ATOM     41 2HB  LEU A   3      -1.434 -31.638  15.393  1.00  0.00           H  
ATOM     42  HG  LEU A   3      -2.664 -31.371  13.224  1.00  0.00           H  
ATOM     43 1HD1 LEU A   3      -3.170 -33.394  11.929  1.00  0.00           H  
ATOM     44 2HD1 LEU A   3      -1.428 -33.034  11.933  1.00  0.00           H  
ATOM     45 3HD1 LEU A   3      -2.069 -34.333  12.966  1.00  0.00           H  
ATOM     46 1HD2 LEU A   3      -4.570 -32.784  13.922  1.00  0.00           H  
ATOM     47 2HD2 LEU A   3      -3.488 -33.715  14.987  1.00  0.00           H  
ATOM     48 3HD2 LEU A   3      -3.808 -31.997  15.325  1.00  0.00           H  
ATOM     49  N   ASP A   4      -0.018 -29.180  14.250  1.00  0.00           N  
ATOM     50  CA  ASP A   4      -0.195 -27.779  13.921  1.00  0.00           C  
ATOM     51  C   ASP A   4       0.736 -27.308  12.797  1.00  0.00           C  
ATOM     52  O   ASP A   4       0.335 -26.531  11.932  1.00  0.00           O  
ATOM     53  CB  ASP A   4       0.034 -26.924  15.170  1.00  0.00           C  
ATOM     54  CG  ASP A   4      -1.080 -27.065  16.198  1.00  0.00           C  
ATOM     55  OD1 ASP A   4      -2.111 -27.595  15.858  1.00  0.00           O  
ATOM     56  OD2 ASP A   4      -0.890 -26.642  17.313  1.00  0.00           O  
ATOM     57  H   ASP A   4       0.254 -29.437  15.189  1.00  0.00           H  
ATOM     58  HA  ASP A   4      -1.217 -27.639  13.571  1.00  0.00           H  
ATOM     59 1HB  ASP A   4       0.977 -27.206  15.637  1.00  0.00           H  
ATOM     60 2HB  ASP A   4       0.112 -25.875  14.883  1.00  0.00           H  
ATOM     61  N   GLU A   5       2.088 -27.776  12.833  1.00  0.00           N  
ATOM     62  CA  GLU A   5       3.043 -27.439  11.776  1.00  0.00           C  
ATOM     63  C   GLU A   5       2.546 -27.952  10.429  1.00  0.00           C  
ATOM     64  O   GLU A   5       2.555 -27.224   9.437  1.00  0.00           O  
ATOM     65  CB  GLU A   5       4.422 -28.027  12.084  1.00  0.00           C  
ATOM     66  CG  GLU A   5       5.484 -27.722  11.037  1.00  0.00           C  
ATOM     67  CD  GLU A   5       6.847 -28.224  11.422  1.00  0.00           C  
ATOM     68  OE1 GLU A   5       7.039 -28.541  12.572  1.00  0.00           O  
ATOM     69  OE2 GLU A   5       7.698 -28.290  10.567  1.00  0.00           O  
ATOM     70  H   GLU A   5       2.405 -28.305  13.631  1.00  0.00           H  
ATOM     71  HA  GLU A   5       3.138 -26.354  11.730  1.00  0.00           H  
ATOM     72 1HB  GLU A   5       4.776 -27.643  13.041  1.00  0.00           H  
ATOM     73 2HB  GLU A   5       4.343 -29.110  12.175  1.00  0.00           H  
ATOM     74 1HG  GLU A   5       5.192 -28.184  10.094  1.00  0.00           H  
ATOM     75 2HG  GLU A   5       5.528 -26.645  10.883  1.00  0.00           H  
ATOM     76  N   ALA A   6       2.123 -29.213  10.401  1.00  0.00           N  
ATOM     77  CA  ALA A   6       1.614 -29.829   9.181  1.00  0.00           C  
ATOM     78  C   ALA A   6       0.373 -29.104   8.671  1.00  0.00           C  
ATOM     79  O   ALA A   6       0.164 -28.990   7.459  1.00  0.00           O  
ATOM     80  CB  ALA A   6       1.296 -31.278   9.424  1.00  0.00           C  
ATOM     81  H   ALA A   6       2.159 -29.757  11.250  1.00  0.00           H  
ATOM     82  HA  ALA A   6       2.388 -29.759   8.415  1.00  0.00           H  
ATOM     83 1HB  ALA A   6       0.915 -31.728   8.505  1.00  0.00           H  
ATOM     84 2HB  ALA A   6       2.200 -31.801   9.736  1.00  0.00           H  
ATOM     85 3HB  ALA A   6       0.541 -31.359  10.207  1.00  0.00           H  
ATOM     86  N   ILE A   7      -0.654 -28.589   9.590  1.00  0.00           N  
ATOM     87  CA  ILE A   7      -1.894 -27.890   9.247  1.00  0.00           C  
ATOM     88  C   ILE A   7      -1.568 -26.556   8.589  1.00  0.00           C  
ATOM     89  O   ILE A   7      -2.149 -26.202   7.563  1.00  0.00           O  
ATOM     90  CB  ILE A   7      -2.769 -27.656  10.491  1.00  0.00           C  
ATOM     91  CG1 ILE A   7      -3.349 -28.981  10.992  1.00  0.00           C  
ATOM     92  CG2 ILE A   7      -3.883 -26.668  10.180  1.00  0.00           C  
ATOM     93  CD1 ILE A   7      -3.944 -28.901  12.380  1.00  0.00           C  
ATOM     94  H   ILE A   7      -0.438 -28.760  10.563  1.00  0.00           H  
ATOM     95  HA  ILE A   7      -2.441 -28.505   8.531  1.00  0.00           H  
ATOM     96  HB  ILE A   7      -2.156 -27.256  11.298  1.00  0.00           H  
ATOM     97 1HG1 ILE A   7      -4.125 -29.321  10.307  1.00  0.00           H  
ATOM     98 2HG1 ILE A   7      -2.567 -29.741  11.001  1.00  0.00           H  
ATOM     99 1HG2 ILE A   7      -4.493 -26.515  11.070  1.00  0.00           H  
ATOM    100 2HG2 ILE A   7      -3.450 -25.718   9.869  1.00  0.00           H  
ATOM    101 3HG2 ILE A   7      -4.506 -27.062   9.377  1.00  0.00           H  
ATOM    102 1HD1 ILE A   7      -4.334 -29.879  12.665  1.00  0.00           H  
ATOM    103 2HD1 ILE A   7      -3.174 -28.597  13.089  1.00  0.00           H  
ATOM    104 3HD1 ILE A   7      -4.754 -28.173  12.387  1.00  0.00           H  
ATOM    105  N   ILE A   8      -0.640 -25.821   9.185  1.00  0.00           N  
ATOM    106  CA  ILE A   8      -0.338 -24.491   8.673  1.00  0.00           C  
ATOM    107  C   ILE A   8       0.335 -24.615   7.294  1.00  0.00           C  
ATOM    108  O   ILE A   8       0.049 -23.842   6.380  1.00  0.00           O  
ATOM    109  CB  ILE A   8       0.573 -23.715   9.642  1.00  0.00           C  
ATOM    110  CG1 ILE A   8      -0.137 -23.493  10.979  1.00  0.00           C  
ATOM    111  CG2 ILE A   8       0.991 -22.387   9.030  1.00  0.00           C  
ATOM    112  CD1 ILE A   8      -1.435 -22.727  10.862  1.00  0.00           C  
ATOM    113  H   ILE A   8      -0.137 -26.164   9.988  1.00  0.00           H  
ATOM    114  HA  ILE A   8      -1.272 -23.942   8.563  1.00  0.00           H  
ATOM    115  HB  ILE A   8       1.465 -24.305   9.852  1.00  0.00           H  
ATOM    116 1HG1 ILE A   8      -0.350 -24.456  11.443  1.00  0.00           H  
ATOM    117 2HG1 ILE A   8       0.521 -22.945  11.654  1.00  0.00           H  
ATOM    118 1HG2 ILE A   8       1.634 -21.852   9.728  1.00  0.00           H  
ATOM    119 2HG2 ILE A   8       1.534 -22.569   8.103  1.00  0.00           H  
ATOM    120 3HG2 ILE A   8       0.105 -21.788   8.820  1.00  0.00           H  
ATOM    121 1HD1 ILE A   8      -1.879 -22.609  11.851  1.00  0.00           H  
ATOM    122 2HD1 ILE A   8      -1.240 -21.744  10.432  1.00  0.00           H  
ATOM    123 3HD1 ILE A   8      -2.124 -23.274  10.219  1.00  0.00           H  
ATOM    124  N   ILE A   9       1.243 -25.601   7.141  1.00  0.00           N  
ATOM    125  CA  ILE A   9       1.937 -25.807   5.872  1.00  0.00           C  
ATOM    126  C   ILE A   9       0.958 -26.130   4.734  1.00  0.00           C  
ATOM    127  O   ILE A   9       1.062 -25.564   3.636  1.00  0.00           O  
ATOM    128  CB  ILE A   9       2.971 -26.940   5.998  1.00  0.00           C  
ATOM    129  CG1 ILE A   9       4.126 -26.511   6.907  1.00  0.00           C  
ATOM    130  CG2 ILE A   9       3.490 -27.341   4.626  1.00  0.00           C  
ATOM    131  CD1 ILE A   9       5.007 -27.654   7.356  1.00  0.00           C  
ATOM    132  H   ILE A   9       1.467 -26.194   7.927  1.00  0.00           H  
ATOM    133  HA  ILE A   9       2.424 -24.875   5.591  1.00  0.00           H  
ATOM    134  HB  ILE A   9       2.506 -27.807   6.468  1.00  0.00           H  
ATOM    135 1HG1 ILE A   9       4.748 -25.785   6.386  1.00  0.00           H  
ATOM    136 2HG1 ILE A   9       3.726 -26.021   7.795  1.00  0.00           H  
ATOM    137 1HG2 ILE A   9       4.220 -28.143   4.734  1.00  0.00           H  
ATOM    138 2HG2 ILE A   9       2.661 -27.687   4.010  1.00  0.00           H  
ATOM    139 3HG2 ILE A   9       3.962 -26.482   4.150  1.00  0.00           H  
ATOM    140 1HD1 ILE A   9       5.802 -27.271   7.997  1.00  0.00           H  
ATOM    141 2HD1 ILE A   9       4.410 -28.378   7.912  1.00  0.00           H  
ATOM    142 3HD1 ILE A   9       5.446 -28.139   6.485  1.00  0.00           H  
ATOM    143  N   LEU A  10      -0.095 -27.109   4.947  1.00  0.00           N  
ATOM    144  CA  LEU A  10      -1.162 -27.367   3.990  1.00  0.00           C  
ATOM    145  C   LEU A  10      -2.088 -26.142   3.823  1.00  0.00           C  
ATOM    146  O   LEU A  10      -2.634 -25.886   2.736  1.00  0.00           O  
ATOM    147  CB  LEU A  10      -1.981 -28.583   4.443  1.00  0.00           C  
ATOM    148  CG  LEU A  10      -1.246 -29.929   4.410  1.00  0.00           C  
ATOM    149  CD1 LEU A  10      -2.062 -30.972   5.162  1.00  0.00           C  
ATOM    150  CD2 LEU A  10      -1.019 -30.349   2.966  1.00  0.00           C  
ATOM    151  H   LEU A  10      -0.051 -27.653   5.798  1.00  0.00           H  
ATOM    152  HA  LEU A  10      -0.713 -27.556   3.015  1.00  0.00           H  
ATOM    153 1HB  LEU A  10      -2.318 -28.414   5.465  1.00  0.00           H  
ATOM    154 2HB  LEU A  10      -2.859 -28.669   3.803  1.00  0.00           H  
ATOM    155  HG  LEU A  10      -0.284 -29.831   4.915  1.00  0.00           H  
ATOM    156 1HD1 LEU A  10      -1.540 -31.928   5.139  1.00  0.00           H  
ATOM    157 2HD1 LEU A  10      -2.193 -30.655   6.197  1.00  0.00           H  
ATOM    158 3HD1 LEU A  10      -3.037 -31.080   4.689  1.00  0.00           H  
ATOM    159 1HD2 LEU A  10      -0.496 -31.305   2.943  1.00  0.00           H  
ATOM    160 2HD2 LEU A  10      -1.980 -30.448   2.461  1.00  0.00           H  
ATOM    161 3HD2 LEU A  10      -0.419 -29.594   2.458  1.00  0.00           H  
ATOM    162  N   LEU A  11      -2.431 -25.276   4.994  1.00  0.00           N  
ATOM    163  CA  LEU A  11      -3.153 -24.024   4.875  1.00  0.00           C  
ATOM    164  C   LEU A  11      -2.455 -23.092   3.896  1.00  0.00           C  
ATOM    165  O   LEU A  11      -3.096 -22.479   3.041  1.00  0.00           O  
ATOM    166  CB  LEU A  11      -3.273 -23.346   6.245  1.00  0.00           C  
ATOM    167  CG  LEU A  11      -3.828 -21.916   6.235  1.00  0.00           C  
ATOM    168  CD1 LEU A  11      -5.311 -21.948   5.890  1.00  0.00           C  
ATOM    169  CD2 LEU A  11      -3.596 -21.271   7.593  1.00  0.00           C  
ATOM    170  H   LEU A  11      -2.124 -25.583   5.905  1.00  0.00           H  
ATOM    171  HA  LEU A  11      -4.147 -24.242   4.484  1.00  0.00           H  
ATOM    172 1HB  LEU A  11      -3.926 -23.949   6.875  1.00  0.00           H  
ATOM    173 2HB  LEU A  11      -2.286 -23.315   6.706  1.00  0.00           H  
ATOM    174  HG  LEU A  11      -3.319 -21.334   5.465  1.00  0.00           H  
ATOM    175 1HD1 LEU A  11      -5.705 -20.932   5.882  1.00  0.00           H  
ATOM    176 2HD1 LEU A  11      -5.446 -22.396   4.905  1.00  0.00           H  
ATOM    177 3HD1 LEU A  11      -5.844 -22.538   6.634  1.00  0.00           H  
ATOM    178 1HD2 LEU A  11      -3.990 -20.254   7.585  1.00  0.00           H  
ATOM    179 2HD2 LEU A  11      -4.106 -21.851   8.363  1.00  0.00           H  
ATOM    180 3HD2 LEU A  11      -2.527 -21.245   7.806  1.00  0.00           H  
ATOM    181  N   VAL A  12      -0.994 -22.840   4.008  1.00  0.00           N  
ATOM    182  CA  VAL A  12      -0.188 -21.985   3.125  1.00  0.00           C  
ATOM    183  C   VAL A  12      -0.219 -22.436   1.665  1.00  0.00           C  
ATOM    184  O   VAL A  12      -0.357 -21.619   0.757  1.00  0.00           O  
ATOM    185  CB  VAL A  12       1.275 -21.965   3.608  1.00  0.00           C  
ATOM    186  CG1 VAL A  12       2.177 -21.351   2.547  1.00  0.00           C  
ATOM    187  CG2 VAL A  12       1.378 -21.195   4.915  1.00  0.00           C  
ATOM    188  H   VAL A  12      -0.545 -23.311   4.781  1.00  0.00           H  
ATOM    189  HA  VAL A  12      -0.606 -20.979   3.156  1.00  0.00           H  
ATOM    190  HB  VAL A  12       1.611 -22.990   3.761  1.00  0.00           H  
ATOM    191 1HG1 VAL A  12       3.207 -21.345   2.905  1.00  0.00           H  
ATOM    192 2HG1 VAL A  12       2.115 -21.939   1.632  1.00  0.00           H  
ATOM    193 3HG1 VAL A  12       1.858 -20.328   2.346  1.00  0.00           H  
ATOM    194 1HG2 VAL A  12       2.415 -21.186   5.251  1.00  0.00           H  
ATOM    195 2HG2 VAL A  12       1.037 -20.171   4.763  1.00  0.00           H  
ATOM    196 3HG2 VAL A  12       0.757 -21.676   5.671  1.00  0.00           H  
ATOM    197  N   ALA A  13      -0.056 -23.830   1.330  1.00  0.00           N  
ATOM    198  CA  ALA A  13      -0.182 -24.322  -0.036  1.00  0.00           C  
ATOM    199  C   ALA A  13      -1.558 -24.065  -0.627  1.00  0.00           C  
ATOM    200  O   ALA A  13      -1.676 -23.695  -1.803  1.00  0.00           O  
ATOM    201  CB  ALA A  13       0.113 -25.807  -0.092  1.00  0.00           C  
ATOM    202  H   ALA A  13       0.162 -24.482   2.069  1.00  0.00           H  
ATOM    203  HA  ALA A  13       0.548 -23.794  -0.652  1.00  0.00           H  
ATOM    204 1HB  ALA A  13       0.016 -26.159  -1.118  1.00  0.00           H  
ATOM    205 2HB  ALA A  13       1.129 -25.989   0.261  1.00  0.00           H  
ATOM    206 3HB  ALA A  13      -0.592 -26.341   0.545  1.00  0.00           H  
ATOM    207  N   ALA A  14      -2.680 -24.281   0.207  1.00  0.00           N  
ATOM    208  CA  ALA A  14      -4.045 -24.066  -0.290  1.00  0.00           C  
ATOM    209  C   ALA A  14      -4.260 -22.604  -0.656  1.00  0.00           C  
ATOM    210  O   ALA A  14      -4.946 -22.292  -1.631  1.00  0.00           O  
ATOM    211  CB  ALA A  14      -5.063 -24.514   0.748  1.00  0.00           C  
ATOM    212  H   ALA A  14      -2.546 -24.587   1.159  1.00  0.00           H  
ATOM    213  HA  ALA A  14      -4.175 -24.663  -1.192  1.00  0.00           H  
ATOM    214 1HB  ALA A  14      -6.070 -24.349   0.365  1.00  0.00           H  
ATOM    215 2HB  ALA A  14      -4.925 -25.574   0.960  1.00  0.00           H  
ATOM    216 3HB  ALA A  14      -4.925 -23.941   1.663  1.00  0.00           H  
ATOM    217  N   LYS A  15      -3.750 -21.562   0.187  1.00  0.00           N  
ATOM    218  CA  LYS A  15      -3.909 -20.133  -0.007  1.00  0.00           C  
ATOM    219  C   LYS A  15      -2.995 -19.612  -1.123  1.00  0.00           C  
ATOM    220  O   LYS A  15      -3.369 -18.700  -1.862  1.00  0.00           O  
ATOM    221  CB  LYS A  15      -3.628 -19.389   1.299  1.00  0.00           C  
ATOM    222  CG  LYS A  15      -4.736 -19.501   2.338  1.00  0.00           C  
ATOM    223  CD  LYS A  15      -4.322 -18.869   3.658  1.00  0.00           C  
ATOM    224  CE  LYS A  15      -4.327 -17.350   3.572  1.00  0.00           C  
ATOM    225  NZ  LYS A  15      -5.709 -16.797   3.572  1.00  0.00           N  
ATOM    226  H   LYS A  15      -3.293 -21.898   1.023  1.00  0.00           H  
ATOM    227  HA  LYS A  15      -4.937 -19.939  -0.313  1.00  0.00           H  
ATOM    228 1HB  LYS A  15      -2.710 -19.772   1.746  1.00  0.00           H  
ATOM    229 2HB  LYS A  15      -3.472 -18.330   1.089  1.00  0.00           H  
ATOM    230 1HG  LYS A  15      -5.632 -18.999   1.970  1.00  0.00           H  
ATOM    231 2HG  LYS A  15      -4.972 -20.551   2.506  1.00  0.00           H  
ATOM    232 1HD  LYS A  15      -5.010 -19.182   4.444  1.00  0.00           H  
ATOM    233 2HD  LYS A  15      -3.319 -19.204   3.923  1.00  0.00           H  
ATOM    234 1HE  LYS A  15      -3.783 -16.935   4.419  1.00  0.00           H  
ATOM    235 2HE  LYS A  15      -3.825 -17.036   2.657  1.00  0.00           H  
ATOM    236 1HZ  LYS A  15      -5.669 -15.790   3.513  1.00  0.00           H  
ATOM    237 2HZ  LYS A  15      -6.218 -17.161   2.778  1.00  0.00           H  
ATOM    238 3HZ  LYS A  15      -6.179 -17.066   4.425  1.00  0.00           H  
ATOM    239  N   LEU A  16      -1.800 -20.182  -1.252  1.00  0.00           N  
ATOM    240  CA  LEU A  16      -0.925 -19.785  -2.348  1.00  0.00           C  
ATOM    241  C   LEU A  16      -1.384 -20.381  -3.667  1.00  0.00           C  
ATOM    242  O   LEU A  16      -1.113 -19.835  -4.741  1.00  0.00           O  
ATOM    243  CB  LEU A  16       0.517 -20.222  -2.060  1.00  0.00           C  
ATOM    244  CG  LEU A  16       1.216 -19.490  -0.907  1.00  0.00           C  
ATOM    245  CD1 LEU A  16       2.553 -20.158  -0.617  1.00  0.00           C  
ATOM    246  CD2 LEU A  16       1.405 -18.026  -1.275  1.00  0.00           C  
ATOM    247  H   LEU A  16      -1.487 -20.889  -0.602  1.00  0.00           H  
ATOM    248  HA  LEU A  16      -0.989 -18.704  -2.471  1.00  0.00           H  
ATOM    249 1HB  LEU A  16       0.518 -21.285  -1.827  1.00  0.00           H  
ATOM    250 2HB  LEU A  16       1.113 -20.068  -2.960  1.00  0.00           H  
ATOM    251  HG  LEU A  16       0.605 -19.563  -0.007  1.00  0.00           H  
ATOM    252 1HD1 LEU A  16       3.050 -19.639   0.202  1.00  0.00           H  
ATOM    253 2HD1 LEU A  16       2.387 -21.199  -0.338  1.00  0.00           H  
ATOM    254 3HD1 LEU A  16       3.181 -20.116  -1.507  1.00  0.00           H  
ATOM    255 1HD2 LEU A  16       1.901 -17.506  -0.454  1.00  0.00           H  
ATOM    256 2HD2 LEU A  16       2.017 -17.952  -2.174  1.00  0.00           H  
ATOM    257 3HD2 LEU A  16       0.433 -17.569  -1.459  1.00  0.00           H  
ATOM    258  N   GLY A  17      -2.116 -21.620  -3.661  1.00  0.00           N  
ATOM    259  CA  GLY A  17      -2.567 -22.325  -4.844  1.00  0.00           C  
ATOM    260  C   GLY A  17      -1.451 -23.167  -5.438  1.00  0.00           C  
ATOM    261  O   GLY A  17      -1.383 -23.341  -6.646  1.00  0.00           O  
ATOM    262  H   GLY A  17      -2.340 -21.998  -2.749  1.00  0.00           H  
ATOM    263 1HA  GLY A  17      -3.412 -22.962  -4.588  1.00  0.00           H  
ATOM    264 2HA  GLY A  17      -2.917 -21.606  -5.583  1.00  0.00           H  
ATOM    265  N   THR A  18      -0.573 -23.682  -4.587  1.00  0.00           N  
ATOM    266  CA  THR A  18       0.584 -24.445  -5.031  1.00  0.00           C  
ATOM    267  C   THR A  18       0.636 -25.780  -4.297  1.00  0.00           C  
ATOM    268  O   THR A  18      -0.310 -26.145  -3.604  1.00  0.00           O  
ATOM    269  CB  THR A  18       1.893 -23.666  -4.803  1.00  0.00           C  
ATOM    270  OG1 THR A  18       2.973 -24.340  -5.462  1.00  0.00           O  
ATOM    271  CG2 THR A  18       2.198 -23.559  -3.317  1.00  0.00           C  
ATOM    272  H   THR A  18      -0.716 -23.538  -3.598  1.00  0.00           H  
ATOM    273  HA  THR A  18       0.516 -24.581  -6.111  1.00  0.00           H  
ATOM    274  HB  THR A  18       1.798 -22.665  -5.222  1.00  0.00           H  
ATOM    275  HG1 THR A  18       3.700 -23.726  -5.592  1.00  0.00           H  
ATOM    276 1HG2 THR A  18       3.126 -23.006  -3.175  1.00  0.00           H  
ATOM    277 2HG2 THR A  18       1.383 -23.038  -2.815  1.00  0.00           H  
ATOM    278 3HG2 THR A  18       2.303 -24.558  -2.894  1.00  0.00           H  
ATOM    279  N   THR A  19       1.743 -26.501  -4.439  1.00  0.00           N  
ATOM    280  CA  THR A  19       1.861 -27.837  -3.858  1.00  0.00           C  
ATOM    281  C   THR A  19       2.334 -27.709  -2.409  1.00  0.00           C  
ATOM    282  O   THR A  19       2.808 -26.647  -2.006  1.00  0.00           O  
ATOM    283  CB  THR A  19       2.834 -28.723  -4.659  1.00  0.00           C  
ATOM    284  OG1 THR A  19       4.159 -28.185  -4.568  1.00  0.00           O  
ATOM    285  CG2 THR A  19       2.416 -28.786  -6.120  1.00  0.00           C  
ATOM    286  H   THR A  19       2.520 -26.120  -4.958  1.00  0.00           H  
ATOM    287  HA  THR A  19       0.895 -28.334  -3.935  1.00  0.00           H  
ATOM    288  HB  THR A  19       2.835 -29.730  -4.244  1.00  0.00           H  
ATOM    289  HG1 THR A  19       4.788 -28.831  -4.898  1.00  0.00           H  
ATOM    290 1HG2 THR A  19       3.113 -29.416  -6.671  1.00  0.00           H  
ATOM    291 2HG2 THR A  19       1.412 -29.205  -6.194  1.00  0.00           H  
ATOM    292 3HG2 THR A  19       2.421 -27.783  -6.545  1.00  0.00           H  
ATOM    293  N   VAL A  20       2.242 -28.777  -1.623  1.00  0.00           N  
ATOM    294  CA  VAL A  20       2.743 -28.694  -0.252  1.00  0.00           C  
ATOM    295  C   VAL A  20       4.275 -28.578  -0.190  1.00  0.00           C  
ATOM    296  O   VAL A  20       4.822 -27.942   0.722  1.00  0.00           O  
ATOM    297  CB  VAL A  20       2.295 -29.935   0.541  1.00  0.00           C  
ATOM    298  CG1 VAL A  20       3.104 -31.154   0.122  1.00  0.00           C  
ATOM    299  CG2 VAL A  20       2.442 -29.678   2.033  1.00  0.00           C  
ATOM    300  H   VAL A  20       1.834 -29.643  -1.947  1.00  0.00           H  
ATOM    301  HA  VAL A  20       2.396 -27.756   0.188  1.00  0.00           H  
ATOM    302  HB  VAL A  20       1.251 -30.147   0.310  1.00  0.00           H  
ATOM    303 1HG1 VAL A  20       2.774 -32.023   0.693  1.00  0.00           H  
ATOM    304 2HG1 VAL A  20       2.955 -31.342  -0.941  1.00  0.00           H  
ATOM    305 3HG1 VAL A  20       4.161 -30.974   0.316  1.00  0.00           H  
ATOM    306 1HG2 VAL A  20       2.123 -30.559   2.588  1.00  0.00           H  
ATOM    307 2HG2 VAL A  20       3.485 -29.460   2.264  1.00  0.00           H  
ATOM    308 3HG2 VAL A  20       1.822 -28.827   2.317  1.00  0.00           H  
ATOM    309  N   GLU A  21       4.963 -29.171  -1.165  1.00  0.00           N  
ATOM    310  CA  GLU A  21       6.420 -29.070  -1.240  1.00  0.00           C  
ATOM    311  C   GLU A  21       6.820 -27.635  -1.507  1.00  0.00           C  
ATOM    312  O   GLU A  21       7.868 -27.195  -1.057  1.00  0.00           O  
ATOM    313  CB  GLU A  21       6.978 -29.982  -2.335  1.00  0.00           C  
ATOM    314  CG  GLU A  21       6.803 -31.469  -2.065  1.00  0.00           C  
ATOM    315  CD  GLU A  21       5.428 -31.969  -2.408  1.00  0.00           C  
ATOM    316  OE1 GLU A  21       4.625 -31.184  -2.854  1.00  0.00           O  
ATOM    317  OE2 GLU A  21       5.179 -33.137  -2.225  1.00  0.00           O  
ATOM    318  H   GLU A  21       4.470 -29.705  -1.866  1.00  0.00           H  
ATOM    319  HA  GLU A  21       6.836 -29.360  -0.273  1.00  0.00           H  
ATOM    320 1HB  GLU A  21       6.488 -29.754  -3.282  1.00  0.00           H  
ATOM    321 2HB  GLU A  21       8.043 -29.787  -2.463  1.00  0.00           H  
ATOM    322 1HG  GLU A  21       7.536 -32.023  -2.651  1.00  0.00           H  
ATOM    323 2HG  GLU A  21       7.002 -31.662  -1.011  1.00  0.00           H  
ATOM    324  N   GLU A  22       6.076 -26.952  -2.325  1.00  0.00           N  
ATOM    325  CA  GLU A  22       6.466 -25.575  -2.600  1.00  0.00           C  
ATOM    326  C   GLU A  22       6.283 -24.707  -1.359  1.00  0.00           C  
ATOM    327  O   GLU A  22       7.136 -23.875  -1.041  1.00  0.00           O  
ATOM    328  CB  GLU A  22       5.647 -25.007  -3.761  1.00  0.00           C  
ATOM    329  CG  GLU A  22       6.016 -23.583  -4.153  1.00  0.00           C  
ATOM    330  CD  GLU A  22       7.407 -23.470  -4.709  1.00  0.00           C  
ATOM    331  OE1 GLU A  22       7.949 -24.472  -5.112  1.00  0.00           O  
ATOM    332  OE2 GLU A  22       7.930 -22.380  -4.734  1.00  0.00           O  
ATOM    333  H   GLU A  22       5.251 -27.328  -2.769  1.00  0.00           H  
ATOM    334  HA  GLU A  22       7.527 -25.560  -2.851  1.00  0.00           H  
ATOM    335 1HB  GLU A  22       5.776 -25.638  -4.640  1.00  0.00           H  
ATOM    336 2HB  GLU A  22       4.589 -25.019  -3.501  1.00  0.00           H  
ATOM    337 1HG  GLU A  22       5.307 -23.228  -4.900  1.00  0.00           H  
ATOM    338 2HG  GLU A  22       5.928 -22.942  -3.275  1.00  0.00           H  
ATOM    339  N   ALA A  23       5.186 -24.920  -0.640  1.00  0.00           N  
ATOM    340  CA  ALA A  23       4.963 -24.154   0.578  1.00  0.00           C  
ATOM    341  C   ALA A  23       6.117 -24.371   1.553  1.00  0.00           C  
ATOM    342  O   ALA A  23       6.543 -23.444   2.243  1.00  0.00           O  
ATOM    343  CB  ALA A  23       3.636 -24.518   1.208  1.00  0.00           C  
ATOM    344  H   ALA A  23       4.499 -25.604  -0.922  1.00  0.00           H  
ATOM    345  HA  ALA A  23       4.946 -23.095   0.315  1.00  0.00           H  
ATOM    346 1HB  ALA A  23       3.492 -23.933   2.118  1.00  0.00           H  
ATOM    347 2HB  ALA A  23       2.830 -24.304   0.507  1.00  0.00           H  
ATOM    348 3HB  ALA A  23       3.631 -25.580   1.454  1.00  0.00           H  
ATOM    349  N   VAL A  24       6.690 -25.693   1.688  1.00  0.00           N  
ATOM    350  CA  VAL A  24       7.818 -25.928   2.589  1.00  0.00           C  
ATOM    351  C   VAL A  24       9.091 -25.276   2.068  1.00  0.00           C  
ATOM    352  O   VAL A  24       9.833 -24.637   2.836  1.00  0.00           O  
ATOM    353  CB  VAL A  24       8.057 -27.439   2.763  1.00  0.00           C  
ATOM    354  CG1 VAL A  24       9.324 -27.689   3.568  1.00  0.00           C  
ATOM    355  CG2 VAL A  24       6.854 -28.080   3.439  1.00  0.00           C  
ATOM    356  H   VAL A  24       6.302 -26.468   1.169  1.00  0.00           H  
ATOM    357  HA  VAL A  24       7.605 -25.450   3.545  1.00  0.00           H  
ATOM    358  HB  VAL A  24       8.207 -27.890   1.782  1.00  0.00           H  
ATOM    359 1HG1 VAL A  24       9.478 -28.762   3.682  1.00  0.00           H  
ATOM    360 2HG1 VAL A  24      10.177 -27.253   3.048  1.00  0.00           H  
ATOM    361 3HG1 VAL A  24       9.226 -27.231   4.553  1.00  0.00           H  
ATOM    362 1HG2 VAL A  24       7.030 -29.148   3.558  1.00  0.00           H  
ATOM    363 2HG2 VAL A  24       6.702 -27.625   4.418  1.00  0.00           H  
ATOM    364 3HG2 VAL A  24       5.967 -27.925   2.825  1.00  0.00           H  
ATOM    365  N   GLU A  25       9.328 -25.412   0.763  1.00  0.00           N  
ATOM    366  CA  GLU A  25      10.532 -24.875   0.163  1.00  0.00           C  
ATOM    367  C   GLU A  25      10.567 -23.362   0.338  1.00  0.00           C  
ATOM    368  O   GLU A  25      11.618 -22.784   0.615  1.00  0.00           O  
ATOM    369  CB  GLU A  25      10.604 -25.240  -1.321  1.00  0.00           C  
ATOM    370  CG  GLU A  25      11.864 -24.759  -2.027  1.00  0.00           C  
ATOM    371  CD  GLU A  25      13.112 -25.417  -1.509  1.00  0.00           C  
ATOM    372  OE1 GLU A  25      13.005 -26.449  -0.890  1.00  0.00           O  
ATOM    373  OE2 GLU A  25      14.175 -24.887  -1.731  1.00  0.00           O  
ATOM    374  H   GLU A  25       8.661 -25.896   0.179  1.00  0.00           H  
ATOM    375  HA  GLU A  25      11.394 -25.307   0.671  1.00  0.00           H  
ATOM    376 1HB  GLU A  25      10.552 -26.324  -1.432  1.00  0.00           H  
ATOM    377 2HB  GLU A  25       9.746 -24.816  -1.843  1.00  0.00           H  
ATOM    378 1HG  GLU A  25      11.773 -24.967  -3.093  1.00  0.00           H  
ATOM    379 2HG  GLU A  25      11.948 -23.680  -1.901  1.00  0.00           H  
ATOM    380  N   GLN A  26       9.419 -22.719   0.177  1.00  0.00           N  
ATOM    381  CA  GLN A  26       9.353 -21.278   0.337  1.00  0.00           C  
ATOM    382  C   GLN A  26       9.605 -20.876   1.796  1.00  0.00           C  
ATOM    383  O   GLN A  26      10.291 -19.891   2.069  1.00  0.00           O  
ATOM    384  CB  GLN A  26       7.993 -20.753  -0.131  1.00  0.00           C  
ATOM    385  CG  GLN A  26       7.798 -20.785  -1.637  1.00  0.00           C  
ATOM    386  CD  GLN A  26       6.411 -20.332  -2.051  1.00  0.00           C  
ATOM    387  OE1 GLN A  26       5.578 -19.988  -1.208  1.00  0.00           O  
ATOM    388  NE2 GLN A  26       6.154 -20.330  -3.354  1.00  0.00           N  
ATOM    389  H   GLN A  26       8.578 -23.227  -0.059  1.00  0.00           H  
ATOM    390  HA  GLN A  26      10.131 -20.826  -0.278  1.00  0.00           H  
ATOM    391 1HB  GLN A  26       7.199 -21.345   0.324  1.00  0.00           H  
ATOM    392 2HB  GLN A  26       7.866 -19.724   0.203  1.00  0.00           H  
ATOM    393 1HG  GLN A  26       8.527 -20.121  -2.102  1.00  0.00           H  
ATOM    394 2HG  GLN A  26       7.944 -21.806  -1.990  1.00  0.00           H  
ATOM    395 1HE2 GLN A  26       5.256 -20.040  -3.687  1.00  0.00           H  
ATOM    396 2HE2 GLN A  26       6.859 -20.616  -4.003  1.00  0.00           H  
ATOM    397  N   ALA A  27       9.020 -21.680   2.762  1.00  0.00           N  
ATOM    398  CA  ALA A  27       9.292 -21.448   4.168  1.00  0.00           C  
ATOM    399  C   ALA A  27      10.774 -21.602   4.504  1.00  0.00           C  
ATOM    400  O   ALA A  27      11.297 -20.862   5.338  1.00  0.00           O  
ATOM    401  CB  ALA A  27       8.434 -22.343   5.040  1.00  0.00           C  
ATOM    402  H   ALA A  27       8.388 -22.420   2.498  1.00  0.00           H  
ATOM    403  HA  ALA A  27       9.051 -20.410   4.395  1.00  0.00           H  
ATOM    404 1HB  ALA A  27       8.656 -22.149   6.089  1.00  0.00           H  
ATOM    405 2HB  ALA A  27       7.382 -22.136   4.847  1.00  0.00           H  
ATOM    406 3HB  ALA A  27       8.647 -23.385   4.810  1.00  0.00           H  
ATOM    407  N   LEU A  28      11.594 -22.664   3.888  1.00  0.00           N  
ATOM    408  CA  LEU A  28      13.048 -22.867   4.026  1.00  0.00           C  
ATOM    409  C   LEU A  28      13.880 -21.719   3.454  1.00  0.00           C  
ATOM    410  O   LEU A  28      14.937 -21.373   3.986  1.00  0.00           O  
ATOM    411  CB  LEU A  28      13.455 -24.173   3.332  1.00  0.00           C  
ATOM    412  CG  LEU A  28      13.014 -25.465   4.033  1.00  0.00           C  
ATOM    413  CD1 LEU A  28      13.169 -26.640   3.076  1.00  0.00           C  
ATOM    414  CD2 LEU A  28      13.846 -25.670   5.291  1.00  0.00           C  
ATOM    415  H   LEU A  28      11.063 -23.292   3.303  1.00  0.00           H  
ATOM    416  HA  LEU A  28      13.292 -22.916   5.086  1.00  0.00           H  
ATOM    417 1HB  LEU A  28      13.032 -24.180   2.329  1.00  0.00           H  
ATOM    418 2HB  LEU A  28      14.541 -24.196   3.246  1.00  0.00           H  
ATOM    419  HG  LEU A  28      11.960 -25.391   4.302  1.00  0.00           H  
ATOM    420 1HD1 LEU A  28      12.855 -27.557   3.575  1.00  0.00           H  
ATOM    421 2HD1 LEU A  28      12.549 -26.476   2.196  1.00  0.00           H  
ATOM    422 3HD1 LEU A  28      14.212 -26.729   2.776  1.00  0.00           H  
ATOM    423 1HD2 LEU A  28      13.531 -26.587   5.789  1.00  0.00           H  
ATOM    424 2HD2 LEU A  28      14.899 -25.745   5.022  1.00  0.00           H  
ATOM    425 3HD2 LEU A  28      13.702 -24.824   5.963  1.00  0.00           H  
ATOM    426  N   TRP A  29      13.435 -21.033   2.188  1.00  0.00           N  
ATOM    427  CA  TRP A  29      14.059 -19.844   1.628  1.00  0.00           C  
ATOM    428  C   TRP A  29      13.965 -18.644   2.581  1.00  0.00           C  
ATOM    429  O   TRP A  29      14.955 -17.953   2.825  1.00  0.00           O  
ATOM    430  CB  TRP A  29      13.405 -19.491   0.292  1.00  0.00           C  
ATOM    431  CG  TRP A  29      14.098 -18.380  -0.438  1.00  0.00           C  
ATOM    432  CD1 TRP A  29      15.147 -18.500  -1.299  1.00  0.00           C  
ATOM    433  CD2 TRP A  29      13.791 -16.966  -0.375  1.00  0.00           C  
ATOM    434  NE1 TRP A  29      15.515 -17.264  -1.773  1.00  0.00           N  
ATOM    435  CE2 TRP A  29      14.694 -16.315  -1.218  1.00  0.00           C  
ATOM    436  CE3 TRP A  29      12.837 -16.213   0.321  1.00  0.00           C  
ATOM    437  CZ2 TRP A  29      14.677 -14.939  -1.390  1.00  0.00           C  
ATOM    438  CZ3 TRP A  29      12.818 -14.834   0.148  1.00  0.00           C  
ATOM    439  CH2 TRP A  29      13.714 -14.215  -0.686  1.00  0.00           C  
ATOM    440  H   TRP A  29      12.650 -21.448   1.708  1.00  0.00           H  
ATOM    441  HA  TRP A  29      15.113 -20.055   1.457  1.00  0.00           H  
ATOM    442 1HB  TRP A  29      13.397 -20.370  -0.353  1.00  0.00           H  
ATOM    443 2HB  TRP A  29      12.369 -19.198   0.458  1.00  0.00           H  
ATOM    444  HD1 TRP A  29      15.625 -19.439  -1.573  1.00  0.00           H  
ATOM    445  HE1 TRP A  29      16.266 -17.082  -2.423  1.00  0.00           H  
ATOM    446  HE3 TRP A  29      12.121 -16.701   0.982  1.00  0.00           H  
ATOM    447  HZ2 TRP A  29      15.380 -14.428  -2.048  1.00  0.00           H  
ATOM    448  HZ3 TRP A  29      12.073 -14.255   0.693  1.00  0.00           H  
ATOM    449  HH2 TRP A  29      13.673 -13.131  -0.799  1.00  0.00           H  
ATOM    450  N   LEU A  30      12.772 -18.389   3.124  1.00  0.00           N  
ATOM    451  CA  LEU A  30      12.591 -17.265   4.035  1.00  0.00           C  
ATOM    452  C   LEU A  30      13.408 -17.514   5.290  1.00  0.00           C  
ATOM    453  O   LEU A  30      14.088 -16.627   5.782  1.00  0.00           O  
ATOM    454  CB  LEU A  30      11.110 -17.082   4.394  1.00  0.00           C  
ATOM    455  CG  LEU A  30      10.219 -16.526   3.277  1.00  0.00           C  
ATOM    456  CD1 LEU A  30       8.756 -16.754   3.633  1.00  0.00           C  
ATOM    457  CD2 LEU A  30      10.510 -15.047   3.083  1.00  0.00           C  
ATOM    458  H   LEU A  30      11.981 -18.978   2.906  1.00  0.00           H  
ATOM    459  HA  LEU A  30      12.914 -16.356   3.532  1.00  0.00           H  
ATOM    460 1HB  LEU A  30      10.704 -18.049   4.692  1.00  0.00           H  
ATOM    461 2HB  LEU A  30      11.039 -16.404   5.244  1.00  0.00           H  
ATOM    462  HG  LEU A  30      10.423 -17.060   2.349  1.00  0.00           H  
ATOM    463 1HD1 LEU A  30       8.122 -16.360   2.839  1.00  0.00           H  
ATOM    464 2HD1 LEU A  30       8.570 -17.823   3.746  1.00  0.00           H  
ATOM    465 3HD1 LEU A  30       8.525 -16.243   4.569  1.00  0.00           H  
ATOM    466 1HD2 LEU A  30       9.877 -14.650   2.289  1.00  0.00           H  
ATOM    467 2HD2 LEU A  30      10.305 -14.511   4.011  1.00  0.00           H  
ATOM    468 3HD2 LEU A  30      11.558 -14.915   2.812  1.00  0.00           H  
ATOM    469  N   LYS A  31      13.318 -18.736   5.801  1.00  0.00           N  
ATOM    470  CA  LYS A  31      14.035 -19.151   7.002  1.00  0.00           C  
ATOM    471  C   LYS A  31      15.509 -18.809   6.871  1.00  0.00           C  
ATOM    472  O   LYS A  31      16.090 -18.156   7.733  1.00  0.00           O  
ATOM    473  CB  LYS A  31      13.857 -20.649   7.254  1.00  0.00           C  
ATOM    474  CG  LYS A  31      14.783 -21.222   8.320  1.00  0.00           C  
ATOM    475  CD  LYS A  31      14.428 -22.666   8.642  1.00  0.00           C  
ATOM    476  CE  LYS A  31      15.264 -23.199   9.796  1.00  0.00           C  
ATOM    477  NZ  LYS A  31      16.693 -23.368   9.416  1.00  0.00           N  
ATOM    478  H   LYS A  31      12.724 -19.401   5.327  1.00  0.00           H  
ATOM    479  HA  LYS A  31      13.593 -18.646   7.860  1.00  0.00           H  
ATOM    480 1HB  LYS A  31      12.830 -20.848   7.561  1.00  0.00           H  
ATOM    481 2HB  LYS A  31      14.034 -21.197   6.328  1.00  0.00           H  
ATOM    482 1HG  LYS A  31      15.814 -21.181   7.967  1.00  0.00           H  
ATOM    483 2HG  LYS A  31      14.705 -20.627   9.228  1.00  0.00           H  
ATOM    484 1HD  LYS A  31      13.372 -22.731   8.910  1.00  0.00           H  
ATOM    485 2HD  LYS A  31      14.600 -23.289   7.763  1.00  0.00           H  
ATOM    486 1HE  LYS A  31      15.205 -22.510  10.637  1.00  0.00           H  
ATOM    487 2HE  LYS A  31      14.870 -24.164  10.116  1.00  0.00           H  
ATOM    488 1HZ  LYS A  31      17.213 -23.723  10.205  1.00  0.00           H  
ATOM    489 2HZ  LYS A  31      16.762 -24.020   8.647  1.00  0.00           H  
ATOM    490 3HZ  LYS A  31      17.075 -22.477   9.135  1.00  0.00           H  
ATOM    491  N   THR A  32      16.100 -19.257   5.771  1.00  0.00           N  
ATOM    492  CA  THR A  32      17.528 -19.127   5.547  1.00  0.00           C  
ATOM    493  C   THR A  32      17.920 -17.663   5.428  1.00  0.00           C  
ATOM    494  O   THR A  32      18.891 -17.233   6.039  1.00  0.00           O  
ATOM    495  CB  THR A  32      17.966 -19.889   4.283  1.00  0.00           C  
ATOM    496  OG1 THR A  32      17.660 -21.282   4.431  1.00  0.00           O  
ATOM    497  CG2 THR A  32      19.460 -19.724   4.050  1.00  0.00           C  
ATOM    498  H   THR A  32      15.531 -19.706   5.069  1.00  0.00           H  
ATOM    499  HA  THR A  32      18.053 -19.570   6.393  1.00  0.00           H  
ATOM    500  HB  THR A  32      17.425 -19.502   3.419  1.00  0.00           H  
ATOM    501  HG1 THR A  32      16.715 -21.414   4.324  1.00  0.00           H  
ATOM    502 1HG2 THR A  32      19.751 -20.269   3.152  1.00  0.00           H  
ATOM    503 2HG2 THR A  32      19.693 -18.667   3.926  1.00  0.00           H  
ATOM    504 3HG2 THR A  32      20.007 -20.118   4.906  1.00  0.00           H  
ATOM    505  N   LYS A  33      17.143 -16.913   4.645  1.00  0.00           N  
ATOM    506  CA  LYS A  33      17.423 -15.514   4.329  1.00  0.00           C  
ATOM    507  C   LYS A  33      17.157 -14.556   5.493  1.00  0.00           C  
ATOM    508  O   LYS A  33      17.849 -13.545   5.634  1.00  0.00           O  
ATOM    509  CB  LYS A  33      16.598 -15.082   3.114  1.00  0.00           C  
ATOM    510  CG  LYS A  33      16.999 -15.760   1.810  1.00  0.00           C  
ATOM    511  CD  LYS A  33      18.364 -15.284   1.337  1.00  0.00           C  
ATOM    512  CE  LYS A  33      18.689 -15.825  -0.048  1.00  0.00           C  
ATOM    513  NZ  LYS A  33      20.045 -15.411  -0.503  1.00  0.00           N  
ATOM    514  H   LYS A  33      16.321 -17.351   4.258  1.00  0.00           H  
ATOM    515  HA  LYS A  33      18.486 -15.414   4.106  1.00  0.00           H  
ATOM    516 1HB  LYS A  33      15.546 -15.299   3.294  1.00  0.00           H  
ATOM    517 2HB  LYS A  33      16.692 -14.006   2.975  1.00  0.00           H  
ATOM    518 1HG  LYS A  33      17.030 -16.841   1.956  1.00  0.00           H  
ATOM    519 2HG  LYS A  33      16.259 -15.537   1.043  1.00  0.00           H  
ATOM    520 1HD  LYS A  33      18.378 -14.194   1.304  1.00  0.00           H  
ATOM    521 2HD  LYS A  33      19.129 -15.619   2.036  1.00  0.00           H  
ATOM    522 1HE  LYS A  33      18.642 -16.913  -0.033  1.00  0.00           H  
ATOM    523 2HE  LYS A  33      17.953 -15.460  -0.764  1.00  0.00           H  
ATOM    524 1HZ  LYS A  33      20.222 -15.788  -1.423  1.00  0.00           H  
ATOM    525 2HZ  LYS A  33      20.095 -14.402  -0.538  1.00  0.00           H  
ATOM    526 3HZ  LYS A  33      20.738 -15.758   0.143  1.00  0.00           H  
ATOM    527  N   LEU A  34      16.105 -14.779   6.411  1.00  0.00           N  
ATOM    528  CA  LEU A  34      15.663 -13.921   7.513  1.00  0.00           C  
ATOM    529  C   LEU A  34      16.234 -14.306   8.880  1.00  0.00           C  
ATOM    530  O   LEU A  34      16.356 -13.461   9.766  1.00  0.00           O  
ATOM    531  CB  LEU A  34      14.131 -13.943   7.589  1.00  0.00           C  
ATOM    532  CG  LEU A  34      13.405 -12.928   6.695  1.00  0.00           C  
ATOM    533  CD1 LEU A  34      13.615 -13.299   5.233  1.00  0.00           C  
ATOM    534  CD2 LEU A  34      11.925 -12.908   7.047  1.00  0.00           C  
ATOM    535  H   LEU A  34      15.605 -15.638   6.225  1.00  0.00           H  
ATOM    536  HA  LEU A  34      16.012 -12.905   7.322  1.00  0.00           H  
ATOM    537 1HB  LEU A  34      13.784 -14.936   7.311  1.00  0.00           H  
ATOM    538 2HB  LEU A  34      13.832 -13.751   8.619  1.00  0.00           H  
ATOM    539  HG  LEU A  34      13.829 -11.937   6.853  1.00  0.00           H  
ATOM    540 1HD1 LEU A  34      13.100 -12.578   4.598  1.00  0.00           H  
ATOM    541 2HD1 LEU A  34      14.681 -13.285   5.004  1.00  0.00           H  
ATOM    542 3HD1 LEU A  34      13.215 -14.294   5.049  1.00  0.00           H  
ATOM    543 1HD2 LEU A  34      11.410 -12.187   6.413  1.00  0.00           H  
ATOM    544 2HD2 LEU A  34      11.501 -13.900   6.889  1.00  0.00           H  
ATOM    545 3HD2 LEU A  34      11.804 -12.625   8.093  1.00  0.00           H  
ATOM    546  N   GLY A  35      16.577 -15.575   9.057  1.00  0.00           N  
ATOM    547  CA  GLY A  35      16.988 -16.065  10.361  1.00  0.00           C  
ATOM    548  C   GLY A  35      15.812 -16.338  11.285  1.00  0.00           C  
ATOM    549  O   GLY A  35      15.868 -16.073  12.488  1.00  0.00           O  
ATOM    550  H   GLY A  35      16.555 -16.216   8.276  1.00  0.00           H  
ATOM    551 1HA  GLY A  35      17.563 -16.984  10.241  1.00  0.00           H  
ATOM    552 2HA  GLY A  35      17.646 -15.334  10.831  1.00  0.00           H  
ATOM    553  N   VAL A  36      14.733 -16.872  10.726  1.00  0.00           N  
ATOM    554  CA  VAL A  36      13.518 -17.081  11.507  1.00  0.00           C  
ATOM    555  C   VAL A  36      13.062 -18.536  11.441  1.00  0.00           C  
ATOM    556  O   VAL A  36      13.541 -19.310  10.606  1.00  0.00           O  
ATOM    557  CB  VAL A  36      12.390 -16.167  10.994  1.00  0.00           C  
ATOM    558  CG1 VAL A  36      12.779 -14.704  11.147  1.00  0.00           C  
ATOM    559  CG2 VAL A  36      12.079 -16.494   9.542  1.00  0.00           C  
ATOM    560  H   VAL A  36      14.742 -17.140   9.752  1.00  0.00           H  
ATOM    561  HA  VAL A  36      13.742 -16.876  12.555  1.00  0.00           H  
ATOM    562  HB  VAL A  36      11.500 -16.328  11.602  1.00  0.00           H  
ATOM    563 1HG1 VAL A  36      11.969 -14.073  10.780  1.00  0.00           H  
ATOM    564 2HG1 VAL A  36      12.961 -14.484  12.198  1.00  0.00           H  
ATOM    565 3HG1 VAL A  36      13.682 -14.506  10.570  1.00  0.00           H  
ATOM    566 1HG2 VAL A  36      11.279 -15.845   9.186  1.00  0.00           H  
ATOM    567 2HG2 VAL A  36      12.970 -16.339   8.934  1.00  0.00           H  
ATOM    568 3HG2 VAL A  36      11.763 -17.535   9.463  1.00  0.00           H  
ATOM    569  N   SER A  37      12.143 -18.914  12.320  1.00  0.00           N  
ATOM    570  CA  SER A  37      11.650 -20.287  12.324  1.00  0.00           C  
ATOM    571  C   SER A  37      10.770 -20.566  11.105  1.00  0.00           C  
ATOM    572  O   SER A  37      10.339 -19.639  10.409  1.00  0.00           O  
ATOM    573  CB  SER A  37      10.868 -20.554  13.596  1.00  0.00           C  
ATOM    574  OG  SER A  37       9.660 -19.845  13.600  1.00  0.00           O  
ATOM    575  H   SER A  37      11.775 -18.258  12.994  1.00  0.00           H  
ATOM    576  HA  SER A  37      12.507 -20.960  12.281  1.00  0.00           H  
ATOM    577 1HB  SER A  37      10.667 -21.621  13.681  1.00  0.00           H  
ATOM    578 2HB  SER A  37      11.466 -20.263  14.458  1.00  0.00           H  
ATOM    579  HG  SER A  37       9.297 -19.946  14.484  1.00  0.00           H  
ATOM    580  N   LEU A  38      10.523 -21.846  10.845  1.00  0.00           N  
ATOM    581  CA  LEU A  38       9.680 -22.241   9.729  1.00  0.00           C  
ATOM    582  C   LEU A  38       8.276 -21.672   9.947  1.00  0.00           C  
ATOM    583  O   LEU A  38       7.602 -21.270   8.996  1.00  0.00           O  
ATOM    584  CB  LEU A  38       9.625 -23.769   9.603  1.00  0.00           C  
ATOM    585  CG  LEU A  38      10.914 -24.442   9.115  1.00  0.00           C  
ATOM    586  CD1 LEU A  38      10.798 -25.950   9.292  1.00  0.00           C  
ATOM    587  CD2 LEU A  38      11.157 -24.079   7.657  1.00  0.00           C  
ATOM    588  H   LEU A  38      10.927 -22.560  11.432  1.00  0.00           H  
ATOM    589  HA  LEU A  38      10.112 -21.844   8.811  1.00  0.00           H  
ATOM    590 1HB  LEU A  38       9.379 -24.189  10.576  1.00  0.00           H  
ATOM    591 2HB  LEU A  38       8.829 -24.032   8.906  1.00  0.00           H  
ATOM    592  HG  LEU A  38      11.755 -24.100   9.719  1.00  0.00           H  
ATOM    593 1HD1 LEU A  38      11.714 -26.430   8.946  1.00  0.00           H  
ATOM    594 2HD1 LEU A  38      10.644 -26.182  10.346  1.00  0.00           H  
ATOM    595 3HD1 LEU A  38       9.953 -26.320   8.710  1.00  0.00           H  
ATOM    596 1HD2 LEU A  38      12.075 -24.557   7.312  1.00  0.00           H  
ATOM    597 2HD2 LEU A  38      10.317 -24.422   7.052  1.00  0.00           H  
ATOM    598 3HD2 LEU A  38      11.254 -22.997   7.563  1.00  0.00           H  
ATOM    599  N   LEU A  39       7.716 -21.671  11.269  1.00  0.00           N  
ATOM    600  CA  LEU A  39       6.407 -21.126  11.611  1.00  0.00           C  
ATOM    601  C   LEU A  39       6.292 -19.621  11.350  1.00  0.00           C  
ATOM    602  O   LEU A  39       5.229 -19.126  10.978  1.00  0.00           O  
ATOM    603  CB  LEU A  39       6.103 -21.409  13.087  1.00  0.00           C  
ATOM    604  CG  LEU A  39       5.848 -22.879  13.443  1.00  0.00           C  
ATOM    605  CD1 LEU A  39       5.805 -23.035  14.957  1.00  0.00           C  
ATOM    606  CD2 LEU A  39       4.542 -23.336  12.809  1.00  0.00           C  
ATOM    607  H   LEU A  39       8.292 -22.062  12.000  1.00  0.00           H  
ATOM    608  HA  LEU A  39       5.663 -21.614  10.982  1.00  0.00           H  
ATOM    609 1HB  LEU A  39       6.944 -21.064  13.687  1.00  0.00           H  
ATOM    610 2HB  LEU A  39       5.220 -20.840  13.376  1.00  0.00           H  
ATOM    611  HG  LEU A  39       6.668 -23.492  13.068  1.00  0.00           H  
ATOM    612 1HD1 LEU A  39       5.624 -24.080  15.210  1.00  0.00           H  
ATOM    613 2HD1 LEU A  39       6.758 -22.720  15.383  1.00  0.00           H  
ATOM    614 3HD1 LEU A  39       5.004 -22.420  15.364  1.00  0.00           H  
ATOM    615 1HD2 LEU A  39       4.361 -24.381  13.062  1.00  0.00           H  
ATOM    616 2HD2 LEU A  39       3.722 -22.725  13.185  1.00  0.00           H  
ATOM    617 3HD2 LEU A  39       4.607 -23.231  11.726  1.00  0.00           H  
ATOM    618  N   GLN A  40       7.379 -18.791  11.665  1.00  0.00           N  
ATOM    619  CA  GLN A  40       7.468 -17.382  11.310  1.00  0.00           C  
ATOM    620  C   GLN A  40       7.497 -17.151   9.794  1.00  0.00           C  
ATOM    621  O   GLN A  40       6.928 -16.172   9.293  1.00  0.00           O  
ATOM    622  CB  GLN A  40       8.713 -16.762  11.951  1.00  0.00           C  
ATOM    623  CG  GLN A  40       8.625 -16.607  13.459  1.00  0.00           C  
ATOM    624  CD  GLN A  40       9.913 -16.080  14.063  1.00  0.00           C  
ATOM    625  OE1 GLN A  40      10.955 -16.737  14.009  1.00  0.00           O  
ATOM    626  NE2 GLN A  40       9.846 -14.887  14.644  1.00  0.00           N  
ATOM    627  H   GLN A  40       8.139 -19.218  12.177  1.00  0.00           H  
ATOM    628  HA  GLN A  40       6.559 -16.883  11.648  1.00  0.00           H  
ATOM    629 1HB  GLN A  40       9.583 -17.378  11.725  1.00  0.00           H  
ATOM    630 2HB  GLN A  40       8.890 -15.776  11.521  1.00  0.00           H  
ATOM    631 1HG  GLN A  40       7.824 -15.907  13.696  1.00  0.00           H  
ATOM    632 2HG  GLN A  40       8.413 -17.581  13.901  1.00  0.00           H  
ATOM    633 1HE2 GLN A  40      10.663 -14.487  15.061  1.00  0.00           H  
ATOM    634 2HE2 GLN A  40       8.979 -14.387  14.666  1.00  0.00           H  
ATOM    635  N   ALA A  41       8.256 -18.027   9.012  1.00  0.00           N  
ATOM    636  CA  ALA A  41       8.281 -18.037   7.550  1.00  0.00           C  
ATOM    637  C   ALA A  41       6.926 -18.379   6.929  1.00  0.00           C  
ATOM    638  O   ALA A  41       6.554 -17.815   5.899  1.00  0.00           O  
ATOM    639  CB  ALA A  41       9.351 -18.999   7.040  1.00  0.00           C  
ATOM    640  H   ALA A  41       8.862 -18.654   9.520  1.00  0.00           H  
ATOM    641  HA  ALA A  41       8.522 -17.029   7.209  1.00  0.00           H  
ATOM    642 1HB  ALA A  41       9.357 -18.994   5.950  1.00  0.00           H  
ATOM    643 2HB  ALA A  41      10.328 -18.685   7.410  1.00  0.00           H  
ATOM    644 3HB  ALA A  41       9.135 -20.006   7.397  1.00  0.00           H  
ATOM    645  N   LEU A  42       6.095 -19.411   7.489  1.00  0.00           N  
ATOM    646  CA  LEU A  42       4.782 -19.818   6.996  1.00  0.00           C  
ATOM    647  C   LEU A  42       3.834 -18.647   7.177  1.00  0.00           C  
ATOM    648  O   LEU A  42       2.964 -18.407   6.342  1.00  0.00           O  
ATOM    649  CB  LEU A  42       4.262 -21.049   7.749  1.00  0.00           C  
ATOM    650  CG  LEU A  42       4.996 -22.364   7.461  1.00  0.00           C  
ATOM    651  CD1 LEU A  42       4.601 -23.405   8.499  1.00  0.00           C  
ATOM    652  CD2 LEU A  42       4.657 -22.838   6.055  1.00  0.00           C  
ATOM    653  H   LEU A  42       6.500 -19.900   8.274  1.00  0.00           H  
ATOM    654  HA  LEU A  42       4.875 -20.046   5.934  1.00  0.00           H  
ATOM    655 1HB  LEU A  42       4.333 -20.857   8.818  1.00  0.00           H  
ATOM    656 2HB  LEU A  42       3.211 -21.193   7.496  1.00  0.00           H  
ATOM    657  HG  LEU A  42       6.072 -22.205   7.540  1.00  0.00           H  
ATOM    658 1HD1 LEU A  42       5.123 -24.340   8.295  1.00  0.00           H  
ATOM    659 2HD1 LEU A  42       4.873 -23.049   9.493  1.00  0.00           H  
ATOM    660 3HD1 LEU A  42       3.526 -23.573   8.455  1.00  0.00           H  
ATOM    661 1HD2 LEU A  42       5.180 -23.773   5.850  1.00  0.00           H  
ATOM    662 2HD2 LEU A  42       3.581 -22.998   5.975  1.00  0.00           H  
ATOM    663 3HD2 LEU A  42       4.966 -22.083   5.332  1.00  0.00           H  
ATOM    664  N   ILE A  43       3.939 -17.752   8.382  1.00  0.00           N  
ATOM    665  CA  ILE A  43       3.193 -16.521   8.622  1.00  0.00           C  
ATOM    666  C   ILE A  43       3.467 -15.480   7.546  1.00  0.00           C  
ATOM    667  O   ILE A  43       2.553 -14.799   7.079  1.00  0.00           O  
ATOM    668  CB  ILE A  43       3.539 -15.931  10.001  1.00  0.00           C  
ATOM    669  CG1 ILE A  43       2.958 -16.806  11.116  1.00  0.00           C  
ATOM    670  CG2 ILE A  43       3.022 -14.506  10.115  1.00  0.00           C  
ATOM    671  CD1 ILE A  43       3.492 -16.477  12.491  1.00  0.00           C  
ATOM    672  H   ILE A  43       4.602 -18.068   9.074  1.00  0.00           H  
ATOM    673  HA  ILE A  43       2.128 -16.757   8.589  1.00  0.00           H  
ATOM    674  HB  ILE A  43       4.620 -15.928  10.135  1.00  0.00           H  
ATOM    675 1HG1 ILE A  43       1.874 -16.697  11.136  1.00  0.00           H  
ATOM    676 2HG1 ILE A  43       3.177 -17.853  10.908  1.00  0.00           H  
ATOM    677 1HG2 ILE A  43       3.274 -14.104  11.096  1.00  0.00           H  
ATOM    678 2HG2 ILE A  43       3.481 -13.890   9.343  1.00  0.00           H  
ATOM    679 3HG2 ILE A  43       1.939 -14.499   9.988  1.00  0.00           H  
ATOM    680 1HD1 ILE A  43       3.035 -17.138  13.227  1.00  0.00           H  
ATOM    681 2HD1 ILE A  43       4.574 -16.613  12.503  1.00  0.00           H  
ATOM    682 3HD1 ILE A  43       3.254 -15.442  12.736  1.00  0.00           H  
ATOM    683  N   ILE A  44       4.740 -15.332   7.124  1.00  0.00           N  
ATOM    684  CA  ILE A  44       5.049 -14.454   6.001  1.00  0.00           C  
ATOM    685  C   ILE A  44       4.326 -14.912   4.735  1.00  0.00           C  
ATOM    686  O   ILE A  44       3.760 -14.100   4.004  1.00  0.00           O  
ATOM    687  CB  ILE A  44       6.566 -14.407   5.742  1.00  0.00           C  
ATOM    688  CG1 ILE A  44       7.281 -13.683   6.886  1.00  0.00           C  
ATOM    689  CG2 ILE A  44       6.858 -13.728   4.413  1.00  0.00           C  
ATOM    690  CD1 ILE A  44       8.771 -13.932   6.930  1.00  0.00           C  
ATOM    691  H   ILE A  44       5.492 -15.828   7.581  1.00  0.00           H  
ATOM    692  HA  ILE A  44       4.695 -13.453   6.247  1.00  0.00           H  
ATOM    693  HB  ILE A  44       6.962 -15.422   5.715  1.00  0.00           H  
ATOM    694 1HG1 ILE A  44       7.116 -12.609   6.795  1.00  0.00           H  
ATOM    695 2HG1 ILE A  44       6.855 -13.998   7.839  1.00  0.00           H  
ATOM    696 1HG2 ILE A  44       7.934 -13.702   4.246  1.00  0.00           H  
ATOM    697 2HG2 ILE A  44       6.379 -14.284   3.608  1.00  0.00           H  
ATOM    698 3HG2 ILE A  44       6.470 -12.709   4.432  1.00  0.00           H  
ATOM    699 1HD1 ILE A  44       9.207 -13.386   7.767  1.00  0.00           H  
ATOM    700 2HD1 ILE A  44       8.958 -14.999   7.056  1.00  0.00           H  
ATOM    701 3HD1 ILE A  44       9.224 -13.591   6.000  1.00  0.00           H  
ATOM    702  N   LEU A  45       4.341 -16.273   4.461  1.00  0.00           N  
ATOM    703  CA  LEU A  45       3.698 -16.803   3.259  1.00  0.00           C  
ATOM    704  C   LEU A  45       2.175 -16.598   3.279  1.00  0.00           C  
ATOM    705  O   LEU A  45       1.563 -16.332   2.261  1.00  0.00           O  
ATOM    706  CB  LEU A  45       4.015 -18.297   3.114  1.00  0.00           C  
ATOM    707  CG  LEU A  45       5.492 -18.645   2.888  1.00  0.00           C  
ATOM    708  CD1 LEU A  45       5.654 -20.158   2.820  1.00  0.00           C  
ATOM    709  CD2 LEU A  45       5.978 -17.986   1.605  1.00  0.00           C  
ATOM    710  H   LEU A  45       4.809 -16.911   5.090  1.00  0.00           H  
ATOM    711  HA  LEU A  45       4.095 -16.278   2.391  1.00  0.00           H  
ATOM    712 1HB  LEU A  45       3.690 -18.810   4.018  1.00  0.00           H  
ATOM    713 2HB  LEU A  45       3.448 -18.693   2.273  1.00  0.00           H  
ATOM    714  HG  LEU A  45       6.084 -18.284   3.729  1.00  0.00           H  
ATOM    715 1HD1 LEU A  45       6.702 -20.405   2.659  1.00  0.00           H  
ATOM    716 2HD1 LEU A  45       5.316 -20.602   3.757  1.00  0.00           H  
ATOM    717 3HD1 LEU A  45       5.058 -20.551   1.996  1.00  0.00           H  
ATOM    718 1HD2 LEU A  45       7.028 -18.232   1.445  1.00  0.00           H  
ATOM    719 2HD2 LEU A  45       5.386 -18.346   0.764  1.00  0.00           H  
ATOM    720 3HD2 LEU A  45       5.867 -16.904   1.688  1.00  0.00           H  
ATOM    721  N   LEU A  46       1.577 -16.729   4.459  1.00  0.00           N  
ATOM    722  CA  LEU A  46       0.158 -16.434   4.670  1.00  0.00           C  
ATOM    723  C   LEU A  46      -0.162 -14.967   4.373  1.00  0.00           C  
ATOM    724  O   LEU A  46      -1.170 -14.652   3.739  1.00  0.00           O  
ATOM    725  CB  LEU A  46      -0.240 -16.767   6.113  1.00  0.00           C  
ATOM    726  CG  LEU A  46      -0.257 -18.258   6.472  1.00  0.00           C  
ATOM    727  CD1 LEU A  46      -0.484 -18.419   7.969  1.00  0.00           C  
ATOM    728  CD2 LEU A  46      -1.346 -18.960   5.675  1.00  0.00           C  
ATOM    729  H   LEU A  46       2.136 -17.047   5.238  1.00  0.00           H  
ATOM    730  HA  LEU A  46      -0.445 -17.041   3.998  1.00  0.00           H  
ATOM    731 1HB  LEU A  46       0.456 -16.272   6.788  1.00  0.00           H  
ATOM    732 2HB  LEU A  46      -1.238 -16.370   6.298  1.00  0.00           H  
ATOM    733  HG  LEU A  46       0.710 -18.701   6.232  1.00  0.00           H  
ATOM    734 1HD1 LEU A  46      -0.495 -19.478   8.224  1.00  0.00           H  
ATOM    735 2HD1 LEU A  46       0.321 -17.924   8.514  1.00  0.00           H  
ATOM    736 3HD1 LEU A  46      -1.438 -17.970   8.242  1.00  0.00           H  
ATOM    737 1HD2 LEU A  46      -1.358 -20.021   5.930  1.00  0.00           H  
ATOM    738 2HD2 LEU A  46      -2.314 -18.519   5.915  1.00  0.00           H  
ATOM    739 3HD2 LEU A  46      -1.150 -18.845   4.609  1.00  0.00           H  
ATOM    740  N   ALA A  47       0.741 -13.986   4.901  1.00  0.00           N  
ATOM    741  CA  ALA A  47       0.594 -12.566   4.620  1.00  0.00           C  
ATOM    742  C   ALA A  47       0.757 -12.264   3.140  1.00  0.00           C  
ATOM    743  O   ALA A  47       0.089 -11.384   2.599  1.00  0.00           O  
ATOM    744  CB  ALA A  47       1.597 -11.762   5.433  1.00  0.00           C  
ATOM    745  H   ALA A  47       1.476 -14.290   5.524  1.00  0.00           H  
ATOM    746  HA  ALA A  47      -0.415 -12.268   4.905  1.00  0.00           H  
ATOM    747 1HB  ALA A  47       1.472 -10.701   5.218  1.00  0.00           H  
ATOM    748 2HB  ALA A  47       1.426 -11.938   6.496  1.00  0.00           H  
ATOM    749 3HB  ALA A  47       2.608 -12.070   5.171  1.00  0.00           H  
ATOM    750  N   ALA A  48       1.782 -12.940   2.377  1.00  0.00           N  
ATOM    751  CA  ALA A  48       1.999 -12.772   0.941  1.00  0.00           C  
ATOM    752  C   ALA A  48       0.754 -13.180   0.128  1.00  0.00           C  
ATOM    753  O   ALA A  48       0.394 -12.519  -0.847  1.00  0.00           O  
ATOM    754  CB  ALA A  48       3.205 -13.582   0.489  1.00  0.00           C  
ATOM    755  H   ALA A  48       2.383 -13.566   2.895  1.00  0.00           H  
ATOM    756  HA  ALA A  48       2.187 -11.717   0.748  1.00  0.00           H  
ATOM    757 1HB  ALA A  48       3.354 -13.446  -0.583  1.00  0.00           H  
ATOM    758 2HB  ALA A  48       4.092 -13.241   1.023  1.00  0.00           H  
ATOM    759 3HB  ALA A  48       3.037 -14.635   0.702  1.00  0.00           H  
ATOM    760  N   ALA A  49       0.001 -14.378   0.537  1.00  0.00           N  
ATOM    761  CA  ALA A  49      -1.268 -14.794  -0.082  1.00  0.00           C  
ATOM    762  C   ALA A  49      -2.431 -13.803   0.089  1.00  0.00           C  
ATOM    763  O   ALA A  49      -3.272 -13.659  -0.798  1.00  0.00           O  
ATOM    764  CB  ALA A  49      -1.708 -16.143   0.468  1.00  0.00           C  
ATOM    765  H   ALA A  49       0.389 -14.934   1.285  1.00  0.00           H  
ATOM    766  HA  ALA A  49      -1.109 -14.886  -1.156  1.00  0.00           H  
ATOM    767 1HB  ALA A  49      -2.648 -16.438   0.001  1.00  0.00           H  
ATOM    768 2HB  ALA A  49      -0.945 -16.890   0.250  1.00  0.00           H  
ATOM    769 3HB  ALA A  49      -1.845 -16.069   1.546  1.00  0.00           H  
ATOM    770  N   ASN A  50      -2.562 -13.123   1.330  1.00  0.00           N  
ATOM    771  CA  ASN A  50      -3.617 -12.173   1.663  1.00  0.00           C  
ATOM    772  C   ASN A  50      -3.319 -10.826   1.022  1.00  0.00           C  
ATOM    773  O   ASN A  50      -4.231 -10.046   0.746  1.00  0.00           O  
ATOM    774  CB  ASN A  50      -3.772 -12.036   3.167  1.00  0.00           C  
ATOM    775  CG  ASN A  50      -4.413 -13.242   3.794  1.00  0.00           C  
ATOM    776  OD1 ASN A  50      -5.221 -13.931   3.161  1.00  0.00           O  
ATOM    777  ND2 ASN A  50      -4.068 -13.511   5.028  1.00  0.00           N  
ATOM    778  H   ASN A  50      -1.905 -13.399   2.046  1.00  0.00           H  
ATOM    779  HA  ASN A  50      -4.557 -12.541   1.250  1.00  0.00           H  
ATOM    780 1HB  ASN A  50      -2.792 -11.881   3.621  1.00  0.00           H  
ATOM    781 2HB  ASN A  50      -4.379 -11.158   3.391  1.00  0.00           H  
ATOM    782 1HD2 ASN A  50      -4.463 -14.302   5.496  1.00  0.00           H  
ATOM    783 2HD2 ASN A  50      -3.410 -12.927   5.502  1.00  0.00           H  
ATOM    784  N   THR A  51      -1.912 -10.418   0.787  1.00  0.00           N  
ATOM    785  CA  THR A  51      -1.577  -9.150   0.137  1.00  0.00           C  
ATOM    786  C   THR A  51      -1.506  -9.269  -1.376  1.00  0.00           C  
ATOM    787  O   THR A  51      -1.628  -8.276  -2.093  1.00  0.00           O  
ATOM    788  CB  THR A  51      -0.238  -8.601   0.663  1.00  0.00           C  
ATOM    789  OG1 THR A  51       0.790  -9.582   0.476  1.00  0.00           O  
ATOM    790  CG2 THR A  51      -0.346  -8.260   2.141  1.00  0.00           C  
ATOM    791  H   THR A  51      -1.168 -10.996   1.149  1.00  0.00           H  
ATOM    792  HA  THR A  51      -2.358  -8.425   0.367  1.00  0.00           H  
ATOM    793  HB  THR A  51       0.030  -7.703   0.108  1.00  0.00           H  
ATOM    794  HG1 THR A  51       1.487  -9.214  -0.073  1.00  0.00           H  
ATOM    795 1HG2 THR A  51       0.610  -7.874   2.496  1.00  0.00           H  
ATOM    796 2HG2 THR A  51      -1.119  -7.506   2.286  1.00  0.00           H  
ATOM    797 3HG2 THR A  51      -0.604  -9.157   2.703  1.00  0.00           H  
ATOM    798  N   GLY A  52      -1.299 -10.515  -1.908  1.00  0.00           N  
ATOM    799  CA  GLY A  52      -1.172 -10.731  -3.338  1.00  0.00           C  
ATOM    800  C   GLY A  52       0.205 -10.333  -3.861  1.00  0.00           C  
ATOM    801  O   GLY A  52       0.345  -9.913  -5.010  1.00  0.00           O  
ATOM    802  H   GLY A  52      -1.235 -11.307  -1.283  1.00  0.00           H  
ATOM    803 1HA  GLY A  52      -1.350 -11.782  -3.564  1.00  0.00           H  
ATOM    804 2HA  GLY A  52      -1.933 -10.155  -3.862  1.00  0.00           H  
ATOM    805  N   THR A  53       1.215 -10.467  -3.014  1.00  0.00           N  
ATOM    806  CA  THR A  53       2.562 -10.036  -3.349  1.00  0.00           C  
ATOM    807  C   THR A  53       3.501 -11.239  -3.262  1.00  0.00           C  
ATOM    808  O   THR A  53       3.087 -12.336  -2.887  1.00  0.00           O  
ATOM    809  CB  THR A  53       3.046  -8.910  -2.417  1.00  0.00           C  
ATOM    810  OG1 THR A  53       3.181  -9.415  -1.082  1.00  0.00           O  
ATOM    811  CG2 THR A  53       2.058  -7.754  -2.419  1.00  0.00           C  
ATOM    812  H   THR A  53       1.042 -10.881  -2.107  1.00  0.00           H  
ATOM    813  HA  THR A  53       2.559  -9.658  -4.371  1.00  0.00           H  
ATOM    814  HB  THR A  53       4.018  -8.550  -2.755  1.00  0.00           H  
ATOM    815  HG1 THR A  53       4.011  -9.893  -1.004  1.00  0.00           H  
ATOM    816 1HG2 THR A  53       2.416  -6.967  -1.756  1.00  0.00           H  
ATOM    817 2HG2 THR A  53       1.961  -7.360  -3.431  1.00  0.00           H  
ATOM    818 3HG2 THR A  53       1.086  -8.105  -2.073  1.00  0.00           H  
ATOM    819  N   THR A  54       4.768 -11.043  -3.606  1.00  0.00           N  
ATOM    820  CA  THR A  54       5.752 -12.106  -3.438  1.00  0.00           C  
ATOM    821  C   THR A  54       6.172 -12.262  -1.981  1.00  0.00           C  
ATOM    822  O   THR A  54       5.872 -11.408  -1.146  1.00  0.00           O  
ATOM    823  CB  THR A  54       6.998 -11.848  -4.307  1.00  0.00           C  
ATOM    824  OG1 THR A  54       7.666 -10.666  -3.848  1.00  0.00           O  
ATOM    825  CG2 THR A  54       6.602 -11.669  -5.765  1.00  0.00           C  
ATOM    826  H   THR A  54       5.062 -10.154  -3.988  1.00  0.00           H  
ATOM    827  HA  THR A  54       5.321 -13.036  -3.812  1.00  0.00           H  
ATOM    828  HB  THR A  54       7.681 -12.692  -4.222  1.00  0.00           H  
ATOM    829  HG1 THR A  54       8.519 -10.592  -4.282  1.00  0.00           H  
ATOM    830 1HG2 THR A  54       7.494 -11.488  -6.364  1.00  0.00           H  
ATOM    831 2HG2 THR A  54       6.104 -12.571  -6.120  1.00  0.00           H  
ATOM    832 3HG2 THR A  54       5.925 -10.821  -5.856  1.00  0.00           H  
ATOM    833  N   VAL A  55       6.884 -13.348  -1.684  1.00  0.00           N  
ATOM    834  CA  VAL A  55       7.325 -13.608  -0.319  1.00  0.00           C  
ATOM    835  C   VAL A  55       8.408 -12.614   0.104  1.00  0.00           C  
ATOM    836  O   VAL A  55       8.464 -12.210   1.265  1.00  0.00           O  
ATOM    837  CB  VAL A  55       7.869 -15.045  -0.199  1.00  0.00           C  
ATOM    838  CG1 VAL A  55       6.893 -16.037  -0.814  1.00  0.00           C  
ATOM    839  CG2 VAL A  55       9.230 -15.141  -0.870  1.00  0.00           C  
ATOM    840  H   VAL A  55       7.125 -14.003  -2.412  1.00  0.00           H  
ATOM    841  HA  VAL A  55       6.493 -13.407   0.358  1.00  0.00           H  
ATOM    842  HB  VAL A  55       7.965 -15.300   0.856  1.00  0.00           H  
ATOM    843 1HG1 VAL A  55       7.294 -17.047  -0.720  1.00  0.00           H  
ATOM    844 2HG1 VAL A  55       5.937 -15.977  -0.295  1.00  0.00           H  
ATOM    845 3HG1 VAL A  55       6.751 -15.800  -1.868  1.00  0.00           H  
ATOM    846 1HG2 VAL A  55       9.610 -16.157  -0.781  1.00  0.00           H  
ATOM    847 2HG2 VAL A  55       9.136 -14.879  -1.925  1.00  0.00           H  
ATOM    848 3HG2 VAL A  55       9.923 -14.452  -0.387  1.00  0.00           H  
ATOM    849  N   GLU A  56       9.232 -12.185  -0.852  1.00  0.00           N  
ATOM    850  CA  GLU A  56      10.287 -11.208  -0.575  1.00  0.00           C  
ATOM    851  C   GLU A  56       9.692  -9.828  -0.312  1.00  0.00           C  
ATOM    852  O   GLU A  56      10.083  -9.136   0.629  1.00  0.00           O  
ATOM    853  CB  GLU A  56      11.273 -11.134  -1.743  1.00  0.00           C  
ATOM    854  CG  GLU A  56      12.466 -10.221  -1.502  1.00  0.00           C  
ATOM    855  CD  GLU A  56      13.441 -10.216  -2.647  1.00  0.00           C  
ATOM    856  OE1 GLU A  56      13.187 -10.886  -3.620  1.00  0.00           O  
ATOM    857  OE2 GLU A  56      14.439  -9.544  -2.550  1.00  0.00           O  
ATOM    858  H   GLU A  56       9.127 -12.543  -1.791  1.00  0.00           H  
ATOM    859  HA  GLU A  56      10.824 -11.522   0.319  1.00  0.00           H  
ATOM    860 1HB  GLU A  56      11.654 -12.132  -1.960  1.00  0.00           H  
ATOM    861 2HB  GLU A  56      10.755 -10.780  -2.635  1.00  0.00           H  
ATOM    862 1HG  GLU A  56      12.107  -9.205  -1.343  1.00  0.00           H  
ATOM    863 2HG  GLU A  56      12.979 -10.542  -0.596  1.00  0.00           H  
ATOM    864  N   GLU A  57       8.724  -9.444  -1.136  1.00  0.00           N  
ATOM    865  CA  GLU A  57       8.102  -8.130  -1.003  1.00  0.00           C  
ATOM    866  C   GLU A  57       7.393  -8.001   0.339  1.00  0.00           C  
ATOM    867  O   GLU A  57       7.450  -6.954   0.987  1.00  0.00           O  
ATOM    868  CB  GLU A  57       7.110  -7.888  -2.143  1.00  0.00           C  
ATOM    869  CG  GLU A  57       7.755  -7.700  -3.508  1.00  0.00           C  
ATOM    870  CD  GLU A  57       6.748  -7.539  -4.613  1.00  0.00           C  
ATOM    871  OE1 GLU A  57       5.692  -8.116  -4.518  1.00  0.00           O  
ATOM    872  OE2 GLU A  57       7.036  -6.838  -5.555  1.00  0.00           O  
ATOM    873  H   GLU A  57       8.408 -10.068  -1.864  1.00  0.00           H  
ATOM    874  HA  GLU A  57       8.887  -7.373  -1.024  1.00  0.00           H  
ATOM    875 1HB  GLU A  57       6.421  -8.730  -2.211  1.00  0.00           H  
ATOM    876 2HB  GLU A  57       6.518  -6.998  -1.927  1.00  0.00           H  
ATOM    877 1HG  GLU A  57       8.390  -6.815  -3.480  1.00  0.00           H  
ATOM    878 2HG  GLU A  57       8.387  -8.560  -3.721  1.00  0.00           H  
ATOM    879  N   ALA A  58       6.730  -9.080   0.751  1.00  0.00           N  
ATOM    880  CA  ALA A  58       5.991  -9.089   2.004  1.00  0.00           C  
ATOM    881  C   ALA A  58       6.916  -8.774   3.177  1.00  0.00           C  
ATOM    882  O   ALA A  58       6.530  -8.075   4.114  1.00  0.00           O  
ATOM    883  CB  ALA A  58       5.308 -10.434   2.207  1.00  0.00           C  
ATOM    884  H   ALA A  58       6.739  -9.913   0.181  1.00  0.00           H  
ATOM    885  HA  ALA A  58       5.229  -8.311   1.955  1.00  0.00           H  
ATOM    886 1HB  ALA A  58       4.759 -10.426   3.148  1.00  0.00           H  
ATOM    887 2HB  ALA A  58       4.615 -10.617   1.384  1.00  0.00           H  
ATOM    888 3HB  ALA A  58       6.058 -11.223   2.231  1.00  0.00           H  
ATOM    889  N   VAL A  59       8.141  -9.299   3.115  1.00  0.00           N  
ATOM    890  CA  VAL A  59       9.130  -9.090   4.172  1.00  0.00           C  
ATOM    891  C   VAL A  59       9.647  -7.669   4.109  1.00  0.00           C  
ATOM    892  O   VAL A  59       9.720  -6.977   5.126  1.00  0.00           O  
ATOM    893  CB  VAL A  59      10.307 -10.073   4.025  1.00  0.00           C  
ATOM    894  CG1 VAL A  59      11.412  -9.732   5.015  1.00  0.00           C  
ATOM    895  CG2 VAL A  59       9.820 -11.499   4.233  1.00  0.00           C  
ATOM    896  H   VAL A  59       8.390  -9.858   2.310  1.00  0.00           H  
ATOM    897  HA  VAL A  59       8.656  -9.285   5.133  1.00  0.00           H  
ATOM    898  HB  VAL A  59      10.729  -9.974   3.025  1.00  0.00           H  
ATOM    899 1HG1 VAL A  59      12.236 -10.436   4.897  1.00  0.00           H  
ATOM    900 2HG1 VAL A  59      11.771  -8.720   4.824  1.00  0.00           H  
ATOM    901 3HG1 VAL A  59      11.023  -9.795   6.030  1.00  0.00           H  
ATOM    902 1HG2 VAL A  59      10.657 -12.189   4.128  1.00  0.00           H  
ATOM    903 2HG2 VAL A  59       9.392 -11.596   5.231  1.00  0.00           H  
ATOM    904 3HG2 VAL A  59       9.059 -11.735   3.488  1.00  0.00           H  
ATOM    905  N   GLN A  60      10.034  -7.245   2.873  1.00  0.00           N  
ATOM    906  CA  GLN A  60      10.637  -5.931   2.746  1.00  0.00           C  
ATOM    907  C   GLN A  60       9.675  -4.896   3.294  1.00  0.00           C  
ATOM    908  O   GLN A  60      10.073  -3.993   4.030  1.00  0.00           O  
ATOM    909  CB  GLN A  60      10.986  -5.621   1.288  1.00  0.00           C  
ATOM    910  CG  GLN A  60      12.144  -6.436   0.738  1.00  0.00           C  
ATOM    911  CD  GLN A  60      12.399  -6.161  -0.732  1.00  0.00           C  
ATOM    912  OE1 GLN A  60      11.708  -5.351  -1.355  1.00  0.00           O  
ATOM    913  NE2 GLN A  60      13.396  -6.835  -1.294  1.00  0.00           N  
ATOM    914  H   GLN A  60       9.915  -7.814   2.047  1.00  0.00           H  
ATOM    915  HA  GLN A  60      11.554  -5.913   3.335  1.00  0.00           H  
ATOM    916 1HB  GLN A  60      10.116  -5.806   0.658  1.00  0.00           H  
ATOM    917 2HB  GLN A  60      11.241  -4.566   1.191  1.00  0.00           H  
ATOM    918 1HG  GLN A  60      13.047  -6.186   1.295  1.00  0.00           H  
ATOM    919 2HG  GLN A  60      11.916  -7.496   0.853  1.00  0.00           H  
ATOM    920 1HE2 GLN A  60      13.612  -6.696  -2.262  1.00  0.00           H  
ATOM    921 2HE2 GLN A  60      13.931  -7.483  -0.752  1.00  0.00           H  
ATOM    922  N   GLU A  61       8.399  -5.023   2.936  1.00  0.00           N  
ATOM    923  CA  GLU A  61       7.388  -4.116   3.469  1.00  0.00           C  
ATOM    924  C   GLU A  61       7.167  -4.246   4.978  1.00  0.00           C  
ATOM    925  O   GLU A  61       6.995  -3.248   5.678  1.00  0.00           O  
ATOM    926  CB  GLU A  61       6.061  -4.348   2.743  1.00  0.00           C  
ATOM    927  CG  GLU A  61       6.028  -3.829   1.313  1.00  0.00           C  
ATOM    928  CD  GLU A  61       4.685  -4.002   0.658  1.00  0.00           C  
ATOM    929  OE1 GLU A  61       3.875  -4.723   1.190  1.00  0.00           O  
ATOM    930  OE2 GLU A  61       4.470  -3.414  -0.375  1.00  0.00           O  
ATOM    931  H   GLU A  61       8.118  -5.749   2.292  1.00  0.00           H  
ATOM    932  HA  GLU A  61       7.712  -3.091   3.286  1.00  0.00           H  
ATOM    933 1HB  GLU A  61       5.842  -5.415   2.717  1.00  0.00           H  
ATOM    934 2HB  GLU A  61       5.255  -3.862   3.294  1.00  0.00           H  
ATOM    935 1HG  GLU A  61       6.283  -2.769   1.316  1.00  0.00           H  
ATOM    936 2HG  GLU A  61       6.782  -4.354   0.729  1.00  0.00           H  
ATOM    937  N   ALA A  62       7.173  -5.506   5.481  1.00  0.00           N  
ATOM    938  CA  ALA A  62       6.962  -5.719   6.916  1.00  0.00           C  
ATOM    939  C   ALA A  62       8.074  -5.091   7.748  1.00  0.00           C  
ATOM    940  O   ALA A  62       7.828  -4.555   8.829  1.00  0.00           O  
ATOM    941  CB  ALA A  62       6.856  -7.206   7.221  1.00  0.00           C  
ATOM    942  H   ALA A  62       7.321  -6.305   4.881  1.00  0.00           H  
ATOM    943  HA  ALA A  62       6.026  -5.234   7.197  1.00  0.00           H  
ATOM    944 1HB  ALA A  62       6.700  -7.348   8.290  1.00  0.00           H  
ATOM    945 2HB  ALA A  62       6.018  -7.632   6.671  1.00  0.00           H  
ATOM    946 3HB  ALA A  62       7.778  -7.705   6.921  1.00  0.00           H  
ATOM    947  N   LEU A  63       9.294  -5.169   7.221  1.00  0.00           N  
ATOM    948  CA  LEU A  63      10.483  -4.636   7.886  1.00  0.00           C  
ATOM    949  C   LEU A  63      10.438  -3.113   7.951  1.00  0.00           C  
ATOM    950  O   LEU A  63      10.776  -2.519   8.984  1.00  0.00           O  
ATOM    951  CB  LEU A  63      11.751  -5.085   7.149  1.00  0.00           C  
ATOM    952  CG  LEU A  63      12.100  -6.573   7.273  1.00  0.00           C  
ATOM    953  CD1 LEU A  63      13.221  -6.915   6.301  1.00  0.00           C  
ATOM    954  CD2 LEU A  63      12.507  -6.882   8.707  1.00  0.00           C  
ATOM    955  H   LEU A  63       9.392  -5.618   6.322  1.00  0.00           H  
ATOM    956  HA  LEU A  63      10.505  -5.010   8.908  1.00  0.00           H  
ATOM    957 1HB  LEU A  63      11.636  -4.859   6.091  1.00  0.00           H  
ATOM    958 2HB  LEU A  63      12.596  -4.513   7.532  1.00  0.00           H  
ATOM    959  HG  LEU A  63      11.231  -7.175   7.006  1.00  0.00           H  
ATOM    960 1HD1 LEU A  63      13.469  -7.973   6.389  1.00  0.00           H  
ATOM    961 2HD1 LEU A  63      12.896  -6.703   5.282  1.00  0.00           H  
ATOM    962 3HD1 LEU A  63      14.100  -6.316   6.534  1.00  0.00           H  
ATOM    963 1HD2 LEU A  63      12.755  -7.940   8.795  1.00  0.00           H  
ATOM    964 2HD2 LEU A  63      13.377  -6.282   8.975  1.00  0.00           H  
ATOM    965 3HD2 LEU A  63      11.682  -6.645   9.378  1.00  0.00           H  
ATOM    966  N   GLN A  64      10.009  -2.492   6.855  1.00  0.00           N  
ATOM    967  CA  GLN A  64       9.857  -1.034   6.807  1.00  0.00           C  
ATOM    968  C   GLN A  64       8.777  -0.555   7.777  1.00  0.00           C  
ATOM    969  O   GLN A  64       8.984   0.396   8.531  1.00  0.00           O  
ATOM    970  CB  GLN A  64       9.520  -0.576   5.385  1.00  0.00           C  
ATOM    971  CG  GLN A  64      10.662  -0.728   4.395  1.00  0.00           C  
ATOM    972  CD  GLN A  64      10.257  -0.352   2.983  1.00  0.00           C  
ATOM    973  OE1 GLN A  64       9.089  -0.476   2.603  1.00  0.00           O  
ATOM    974  NE2 GLN A  64      11.221   0.110   2.195  1.00  0.00           N  
ATOM    975  H   GLN A  64       9.782  -3.038   6.036  1.00  0.00           H  
ATOM    976  HA  GLN A  64      10.801  -0.578   7.105  1.00  0.00           H  
ATOM    977 1HB  GLN A  64       8.671  -1.149   5.011  1.00  0.00           H  
ATOM    978 2HB  GLN A  64       9.225   0.473   5.401  1.00  0.00           H  
ATOM    979 1HG  GLN A  64      11.482  -0.078   4.700  1.00  0.00           H  
ATOM    980 2HG  GLN A  64      10.991  -1.767   4.392  1.00  0.00           H  
ATOM    981 1HE2 GLN A  64      11.013   0.374   1.252  1.00  0.00           H  
ATOM    982 2HE2 GLN A  64      12.154   0.195   2.543  1.00  0.00           H  
ATOM    983  N   LEU A  65       7.625  -1.221   7.752  1.00  0.00           N  
ATOM    984  CA  LEU A  65       6.521  -0.898   8.656  1.00  0.00           C  
ATOM    985  C   LEU A  65       6.889  -1.238  10.108  1.00  0.00           C  
ATOM    986  O   LEU A  65       6.521  -0.526  11.039  1.00  0.00           O  
ATOM    987  CB  LEU A  65       5.258  -1.664   8.244  1.00  0.00           C  
ATOM    988  CG  LEU A  65       4.009  -1.394   9.093  1.00  0.00           C  
ATOM    989  CD1 LEU A  65       3.646   0.083   9.005  1.00  0.00           C  
ATOM    990  CD2 LEU A  65       2.865  -2.269   8.606  1.00  0.00           C  
ATOM    991  H   LEU A  65       7.512  -1.974   7.085  1.00  0.00           H  
ATOM    992  HA  LEU A  65       6.316   0.168   8.582  1.00  0.00           H  
ATOM    993 1HB  LEU A  65       5.019  -1.410   7.213  1.00  0.00           H  
ATOM    994 2HB  LEU A  65       5.468  -2.733   8.294  1.00  0.00           H  
ATOM    995  HG  LEU A  65       4.223  -1.623  10.137  1.00  0.00           H  
ATOM    996 1HD1 LEU A  65       2.759   0.275   9.609  1.00  0.00           H  
ATOM    997 2HD1 LEU A  65       4.474   0.685   9.378  1.00  0.00           H  
ATOM    998 3HD1 LEU A  65       3.443   0.346   7.968  1.00  0.00           H  
ATOM    999 1HD2 LEU A  65       1.977  -2.077   9.210  1.00  0.00           H  
ATOM   1000 2HD2 LEU A  65       2.650  -2.039   7.562  1.00  0.00           H  
ATOM   1001 3HD2 LEU A  65       3.146  -3.318   8.697  1.00  0.00           H  
ATOM   1002  N   LYS A  66       7.632  -2.464  10.451  1.00  0.00           N  
ATOM   1003  CA  LYS A  66       8.133  -2.905  11.746  1.00  0.00           C  
ATOM   1004  C   LYS A  66       8.973  -1.836  12.432  1.00  0.00           C  
ATOM   1005  O   LYS A  66       8.760  -1.514  13.599  1.00  0.00           O  
ATOM   1006  CB  LYS A  66       8.952  -4.186  11.586  1.00  0.00           C  
ATOM   1007  CG  LYS A  66       9.500  -4.749  12.892  1.00  0.00           C  
ATOM   1008  CD  LYS A  66      10.466  -5.897  12.636  1.00  0.00           C  
ATOM   1009  CE  LYS A  66      10.989  -6.482  13.940  1.00  0.00           C  
ATOM   1010  NZ  LYS A  66      11.967  -5.578  14.603  1.00  0.00           N  
ATOM   1011  H   LYS A  66       7.789  -3.048   9.639  1.00  0.00           H  
ATOM   1012  HA  LYS A  66       7.282  -3.144  12.384  1.00  0.00           H  
ATOM   1013 1HB  LYS A  66       8.336  -4.957  11.122  1.00  0.00           H  
ATOM   1014 2HB  LYS A  66       9.797  -3.998  10.923  1.00  0.00           H  
ATOM   1015 1HG  LYS A  66      10.020  -3.961  13.438  1.00  0.00           H  
ATOM   1016 2HG  LYS A  66       8.675  -5.109  13.506  1.00  0.00           H  
ATOM   1017 1HD  LYS A  66       9.959  -6.680  12.072  1.00  0.00           H  
ATOM   1018 2HD  LYS A  66      11.310  -5.537  12.047  1.00  0.00           H  
ATOM   1019 1HE  LYS A  66      10.156  -6.657  14.619  1.00  0.00           H  
ATOM   1020 2HE  LYS A  66      11.473  -7.437  13.742  1.00  0.00           H  
ATOM   1021 1HZ  LYS A  66      12.289  -6.002  15.462  1.00  0.00           H  
ATOM   1022 2HZ  LYS A  66      12.755  -5.425  13.989  1.00  0.00           H  
ATOM   1023 3HZ  LYS A  66      11.524  -4.695  14.810  1.00  0.00           H  
ATOM   1024  N   THR A  67       9.936  -1.282  11.706  1.00  0.00           N  
ATOM   1025  CA  THR A  67      10.805  -0.257  12.276  1.00  0.00           C  
ATOM   1026  C   THR A  67      10.034   1.017  12.625  1.00  0.00           C  
ATOM   1027  O   THR A  67      10.202   1.580  13.702  1.00  0.00           O  
ATOM   1028  CB  THR A  67      11.954   0.086  11.310  1.00  0.00           C  
ATOM   1029  OG1 THR A  67      12.751  -1.083  11.077  1.00  0.00           O  
ATOM   1030  CG2 THR A  67      12.830   1.185  11.891  1.00  0.00           C  
ATOM   1031  H   THR A  67      10.077  -1.569  10.747  1.00  0.00           H  
ATOM   1032  HA  THR A  67      11.219  -0.634  13.212  1.00  0.00           H  
ATOM   1033  HB  THR A  67      11.541   0.422  10.359  1.00  0.00           H  
ATOM   1034  HG1 THR A  67      12.204  -1.771  10.692  1.00  0.00           H  
ATOM   1035 1HG2 THR A  67      13.636   1.415  11.194  1.00  0.00           H  
ATOM   1036 2HG2 THR A  67      12.229   2.079  12.058  1.00  0.00           H  
ATOM   1037 3HG2 THR A  67      13.253   0.851  12.837  1.00  0.00           H  
ATOM   1038  N   LYS A  68       9.178   1.460  11.710  1.00  0.00           N  
ATOM   1039  CA  LYS A  68       8.409   2.689  11.917  1.00  0.00           C  
ATOM   1040  C   LYS A  68       7.436   2.602  13.113  1.00  0.00           C  
ATOM   1041  O   LYS A  68       7.279   3.574  13.856  1.00  0.00           O  
ATOM   1042  CB  LYS A  68       7.637   3.035  10.643  1.00  0.00           C  
ATOM   1043  CG  LYS A  68       8.505   3.541   9.499  1.00  0.00           C  
ATOM   1044  CD  LYS A  68       7.669   3.850   8.266  1.00  0.00           C  
ATOM   1045  CE  LYS A  68       8.536   4.356   7.122  1.00  0.00           C  
ATOM   1046  NZ  LYS A  68       7.731   4.663   5.908  1.00  0.00           N  
ATOM   1047  H   LYS A  68       9.057   0.942  10.851  1.00  0.00           H  
ATOM   1048  HA  LYS A  68       9.100   3.487  12.196  1.00  0.00           H  
ATOM   1049 1HB  LYS A  68       7.101   2.153  10.291  1.00  0.00           H  
ATOM   1050 2HB  LYS A  68       6.895   3.802  10.865  1.00  0.00           H  
ATOM   1051 1HG  LYS A  68       9.027   4.446   9.811  1.00  0.00           H  
ATOM   1052 2HG  LYS A  68       9.247   2.784   9.244  1.00  0.00           H  
ATOM   1053 1HD  LYS A  68       7.147   2.949   7.944  1.00  0.00           H  
ATOM   1054 2HD  LYS A  68       6.928   4.611   8.511  1.00  0.00           H  
ATOM   1055 1HE  LYS A  68       9.059   5.260   7.433  1.00  0.00           H  
ATOM   1056 2HE  LYS A  68       9.280   3.601   6.868  1.00  0.00           H  
ATOM   1057 1HZ  LYS A  68       8.341   4.995   5.174  1.00  0.00           H  
ATOM   1058 2HZ  LYS A  68       7.255   3.827   5.599  1.00  0.00           H  
ATOM   1059 3HZ  LYS A  68       7.049   5.376   6.126  1.00  0.00           H  
ATOM   1060  N   LEU A  69       6.797   1.447  13.310  1.00  0.00           N  
ATOM   1061  CA  LEU A  69       5.856   1.290  14.422  1.00  0.00           C  
ATOM   1062  C   LEU A  69       6.534   0.898  15.740  1.00  0.00           C  
ATOM   1063  O   LEU A  69       6.025   1.200  16.826  1.00  0.00           O  
ATOM   1064  CB  LEU A  69       4.805   0.232  14.060  1.00  0.00           C  
ATOM   1065  CG  LEU A  69       3.912   0.567  12.859  1.00  0.00           C  
ATOM   1066  CD1 LEU A  69       3.007  -0.619  12.552  1.00  0.00           C  
ATOM   1067  CD2 LEU A  69       3.094   1.813  13.165  1.00  0.00           C  
ATOM   1068  H   LEU A  69       6.959   0.668  12.689  1.00  0.00           H  
ATOM   1069  HA  LEU A  69       5.382   2.253  14.610  1.00  0.00           H  
ATOM   1070 1HB  LEU A  69       5.316  -0.704  13.842  1.00  0.00           H  
ATOM   1071 2HB  LEU A  69       4.157   0.078  14.922  1.00  0.00           H  
ATOM   1072  HG  LEU A  69       4.534   0.748  11.981  1.00  0.00           H  
ATOM   1073 1HD1 LEU A  69       2.373  -0.382  11.697  1.00  0.00           H  
ATOM   1074 2HD1 LEU A  69       3.619  -1.491  12.317  1.00  0.00           H  
ATOM   1075 3HD1 LEU A  69       2.384  -0.835  13.418  1.00  0.00           H  
ATOM   1076 1HD2 LEU A  69       2.460   2.051  12.310  1.00  0.00           H  
ATOM   1077 2HD2 LEU A  69       2.471   1.633  14.041  1.00  0.00           H  
ATOM   1078 3HD2 LEU A  69       3.765   2.649  13.363  1.00  0.00           H  
ATOM   1079  N   GLY A  70       7.669   0.213  15.649  1.00  0.00           N  
ATOM   1080  CA  GLY A  70       8.310  -0.318  16.838  1.00  0.00           C  
ATOM   1081  C   GLY A  70       7.645  -1.592  17.323  1.00  0.00           C  
ATOM   1082  O   GLY A  70       7.472  -1.802  18.523  1.00  0.00           O  
ATOM   1083  H   GLY A  70       8.096   0.057  14.749  1.00  0.00           H  
ATOM   1084 1HA  GLY A  70       9.360  -0.520  16.625  1.00  0.00           H  
ATOM   1085 2HA  GLY A  70       8.281   0.427  17.631  1.00  0.00           H  
ATOM   1086  N   VAL A  71       7.265  -2.450  16.381  1.00  0.00           N  
ATOM   1087  CA  VAL A  71       6.514  -3.650  16.717  1.00  0.00           C  
ATOM   1088  C   VAL A  71       7.292  -4.839  16.205  1.00  0.00           C  
ATOM   1089  O   VAL A  71       8.378  -4.680  15.664  1.00  0.00           O  
ATOM   1090  CB  VAL A  71       5.109  -3.627  16.087  1.00  0.00           C  
ATOM   1091  CG1 VAL A  71       4.313  -2.438  16.604  1.00  0.00           C  
ATOM   1092  CG2 VAL A  71       5.221  -3.584  14.571  1.00  0.00           C  
ATOM   1093  H   VAL A  71       7.496  -2.268  15.414  1.00  0.00           H  
ATOM   1094  HA  VAL A  71       6.405  -3.697  17.801  1.00  0.00           H  
ATOM   1095  HB  VAL A  71       4.572  -4.527  16.387  1.00  0.00           H  
ATOM   1096 1HG1 VAL A  71       3.322  -2.437  16.149  1.00  0.00           H  
ATOM   1097 2HG1 VAL A  71       4.215  -2.509  17.687  1.00  0.00           H  
ATOM   1098 3HG1 VAL A  71       4.831  -1.514  16.345  1.00  0.00           H  
ATOM   1099 1HG2 VAL A  71       4.224  -3.569  14.133  1.00  0.00           H  
ATOM   1100 2HG2 VAL A  71       5.763  -2.687  14.272  1.00  0.00           H  
ATOM   1101 3HG2 VAL A  71       5.758  -4.466  14.221  1.00  0.00           H  
ATOM   1102  N   SER A  72       6.763  -6.162  16.342  1.00  0.00           N  
ATOM   1103  CA  SER A  72       7.307  -7.404  15.809  1.00  0.00           C  
ATOM   1104  C   SER A  72       7.084  -7.481  14.307  1.00  0.00           C  
ATOM   1105  O   SER A  72       6.268  -6.733  13.754  1.00  0.00           O  
ATOM   1106  CB  SER A  72       6.666  -8.597  16.490  1.00  0.00           C  
ATOM   1107  OG  SER A  72       5.318  -8.720  16.125  1.00  0.00           O  
ATOM   1108  H   SER A  72       5.903  -6.191  16.871  1.00  0.00           H  
ATOM   1109  HA  SER A  72       8.378  -7.424  16.008  1.00  0.00           H  
ATOM   1110 1HB  SER A  72       7.204  -9.505  16.216  1.00  0.00           H  
ATOM   1111 2HB  SER A  72       6.745  -8.484  17.570  1.00  0.00           H  
ATOM   1112  HG  SER A  72       4.991  -9.499  16.581  1.00  0.00           H  
ATOM   1113  N   LEU A  73       7.813  -8.383  13.652  1.00  0.00           N  
ATOM   1114  CA  LEU A  73       7.655  -8.625  12.218  1.00  0.00           C  
ATOM   1115  C   LEU A  73       6.237  -9.148  11.925  1.00  0.00           C  
ATOM   1116  O   LEU A  73       5.617  -8.791  10.910  1.00  0.00           O  
ATOM   1117  CB  LEU A  73       8.702  -9.632  11.727  1.00  0.00           C  
ATOM   1118  CG  LEU A  73       8.723  -9.886  10.214  1.00  0.00           C  
ATOM   1119  CD1 LEU A  73       9.116  -8.605   9.489  1.00  0.00           C  
ATOM   1120  CD2 LEU A  73       9.697 -11.012   9.901  1.00  0.00           C  
ATOM   1121  H   LEU A  73       8.497  -8.916  14.166  1.00  0.00           H  
ATOM   1122  HA  LEU A  73       7.801  -7.682  11.691  1.00  0.00           H  
ATOM   1123 1HB  LEU A  73       9.689  -9.276  12.016  1.00  0.00           H  
ATOM   1124 2HB  LEU A  73       8.524 -10.587  12.220  1.00  0.00           H  
ATOM   1125  HG  LEU A  73       7.724 -10.166   9.878  1.00  0.00           H  
ATOM   1126 1HD1 LEU A  73       9.131  -8.785   8.414  1.00  0.00           H  
ATOM   1127 2HD1 LEU A  73       8.392  -7.822   9.715  1.00  0.00           H  
ATOM   1128 3HD1 LEU A  73      10.106  -8.291   9.818  1.00  0.00           H  
ATOM   1129 1HD2 LEU A  73       9.711 -11.193   8.826  1.00  0.00           H  
ATOM   1130 2HD2 LEU A  73      10.696 -10.732  10.235  1.00  0.00           H  
ATOM   1131 3HD2 LEU A  73       9.382 -11.919  10.417  1.00  0.00           H  
ATOM   1132  N   GLU A  74       5.641 -10.063  12.835  1.00  0.00           N  
ATOM   1133  CA  GLU A  74       4.316 -10.666  12.720  1.00  0.00           C  
ATOM   1134  C   GLU A  74       3.238  -9.600  12.712  1.00  0.00           C  
ATOM   1135  O   GLU A  74       2.258  -9.700  11.974  1.00  0.00           O  
ATOM   1136  CB  GLU A  74       4.068 -11.646  13.868  1.00  0.00           C  
ATOM   1137  CG  GLU A  74       4.927 -12.902  13.820  1.00  0.00           C  
ATOM   1138  CD  GLU A  74       6.319 -12.679  14.342  1.00  0.00           C  
ATOM   1139  OE1 GLU A  74       6.605 -11.586  14.769  1.00  0.00           O  
ATOM   1140  OE2 GLU A  74       7.097 -13.603  14.315  1.00  0.00           O  
ATOM   1141  H   GLU A  74       6.210 -10.279  13.640  1.00  0.00           H  
ATOM   1142  HA  GLU A  74       4.269 -11.199  11.770  1.00  0.00           H  
ATOM   1143 1HB  GLU A  74       4.257 -11.148  14.819  1.00  0.00           H  
ATOM   1144 2HB  GLU A  74       3.022 -11.956  13.863  1.00  0.00           H  
ATOM   1145 1HG  GLU A  74       4.449 -13.680  14.414  1.00  0.00           H  
ATOM   1146 2HG  GLU A  74       4.982 -13.252  12.790  1.00  0.00           H  
ATOM   1147  N   ALA A  75       3.428  -8.575  13.546  1.00  0.00           N  
ATOM   1148  CA  ALA A  75       2.519  -7.443  13.629  1.00  0.00           C  
ATOM   1149  C   ALA A  75       2.485  -6.651  12.330  1.00  0.00           C  
ATOM   1150  O   ALA A  75       1.415  -6.322  11.821  1.00  0.00           O  
ATOM   1151  CB  ALA A  75       2.912  -6.538  14.788  1.00  0.00           C  
ATOM   1152  H   ALA A  75       4.245  -8.594  14.141  1.00  0.00           H  
ATOM   1153  HA  ALA A  75       1.514  -7.829  13.806  1.00  0.00           H  
ATOM   1154 1HB  ALA A  75       2.220  -5.698  14.843  1.00  0.00           H  
ATOM   1155 2HB  ALA A  75       2.873  -7.102  15.720  1.00  0.00           H  
ATOM   1156 3HB  ALA A  75       3.923  -6.166  14.631  1.00  0.00           H  
ATOM   1157  N   ALA A  76       3.669  -6.354  11.803  1.00  0.00           N  
ATOM   1158  CA  ALA A  76       3.779  -5.589  10.578  1.00  0.00           C  
ATOM   1159  C   ALA A  76       3.130  -6.357   9.442  1.00  0.00           C  
ATOM   1160  O   ALA A  76       2.414  -5.783   8.621  1.00  0.00           O  
ATOM   1161  CB  ALA A  76       5.239  -5.281  10.275  1.00  0.00           C  
ATOM   1162  H   ALA A  76       4.511  -6.666  12.266  1.00  0.00           H  
ATOM   1163  HA  ALA A  76       3.243  -4.650  10.717  1.00  0.00           H  
ATOM   1164 1HB  ALA A  76       5.305  -4.706   9.350  1.00  0.00           H  
ATOM   1165 2HB  ALA A  76       5.667  -4.704  11.093  1.00  0.00           H  
ATOM   1166 3HB  ALA A  76       5.789  -6.214  10.161  1.00  0.00           H  
ATOM   1167  N   LEU A  77       3.377  -7.681   9.383  1.00  0.00           N  
ATOM   1168  CA  LEU A  77       2.835  -8.543   8.350  1.00  0.00           C  
ATOM   1169  C   LEU A  77       1.298  -8.574   8.425  1.00  0.00           C  
ATOM   1170  O   LEU A  77       0.616  -8.562   7.402  1.00  0.00           O  
ATOM   1171  CB  LEU A  77       3.402  -9.960   8.496  1.00  0.00           C  
ATOM   1172  CG  LEU A  77       4.881 -10.127   8.122  1.00  0.00           C  
ATOM   1173  CD1 LEU A  77       5.420 -11.411   8.739  1.00  0.00           C  
ATOM   1174  CD2 LEU A  77       5.022 -10.148   6.607  1.00  0.00           C  
ATOM   1175  H   LEU A  77       3.970  -8.082  10.096  1.00  0.00           H  
ATOM   1176  HA  LEU A  77       3.129  -8.146   7.379  1.00  0.00           H  
ATOM   1177 1HB  LEU A  77       3.285 -10.276   9.531  1.00  0.00           H  
ATOM   1178 2HB  LEU A  77       2.823 -10.634   7.865  1.00  0.00           H  
ATOM   1179  HG  LEU A  77       5.455  -9.295   8.529  1.00  0.00           H  
ATOM   1180 1HD1 LEU A  77       6.470 -11.529   8.474  1.00  0.00           H  
ATOM   1181 2HD1 LEU A  77       5.324 -11.360   9.824  1.00  0.00           H  
ATOM   1182 3HD1 LEU A  77       4.852 -12.261   8.363  1.00  0.00           H  
ATOM   1183 1HD2 LEU A  77       6.073 -10.266   6.341  1.00  0.00           H  
ATOM   1184 2HD2 LEU A  77       4.449 -10.981   6.199  1.00  0.00           H  
ATOM   1185 3HD2 LEU A  77       4.646  -9.212   6.194  1.00  0.00           H  
ATOM   1186  N   ALA A  78       0.641  -8.685   9.681  1.00  0.00           N  
ATOM   1187  CA  ALA A  78      -0.804  -8.738   9.884  1.00  0.00           C  
ATOM   1188  C   ALA A  78      -1.428  -7.422   9.443  1.00  0.00           C  
ATOM   1189  O   ALA A  78      -2.554  -7.393   8.947  1.00  0.00           O  
ATOM   1190  CB  ALA A  78      -1.139  -9.031  11.340  1.00  0.00           C  
ATOM   1191  H   ALA A  78       1.253  -8.787  10.478  1.00  0.00           H  
ATOM   1192  HA  ALA A  78      -1.203  -9.538   9.261  1.00  0.00           H  
ATOM   1193 1HB  ALA A  78      -2.221  -9.049  11.468  1.00  0.00           H  
ATOM   1194 2HB  ALA A  78      -0.723  -9.999  11.621  1.00  0.00           H  
ATOM   1195 3HB  ALA A  78      -0.712  -8.255  11.974  1.00  0.00           H  
ATOM   1196  N   ILE A  79      -0.762  -6.180   9.640  1.00  0.00           N  
ATOM   1197  CA  ILE A  79      -1.267  -4.859   9.290  1.00  0.00           C  
ATOM   1198  C   ILE A  79      -1.321  -4.733   7.778  1.00  0.00           C  
ATOM   1199  O   ILE A  79      -2.308  -4.253   7.220  1.00  0.00           O  
ATOM   1200  CB  ILE A  79      -0.386  -3.742   9.881  1.00  0.00           C  
ATOM   1201  CG1 ILE A  79      -0.492  -3.731  11.408  1.00  0.00           C  
ATOM   1202  CG2 ILE A  79      -0.784  -2.392   9.306  1.00  0.00           C  
ATOM   1203  CD1 ILE A  79       0.568  -2.895  12.088  1.00  0.00           C  
ATOM   1204  H   ILE A  79       0.126  -6.257  10.112  1.00  0.00           H  
ATOM   1205  HA  ILE A  79      -2.273  -4.755   9.696  1.00  0.00           H  
ATOM   1206  HB  ILE A  79       0.658  -3.938   9.640  1.00  0.00           H  
ATOM   1207 1HG1 ILE A  79      -1.469  -3.349  11.701  1.00  0.00           H  
ATOM   1208 2HG1 ILE A  79      -0.415  -4.751  11.787  1.00  0.00           H  
ATOM   1209 1HG2 ILE A  79      -0.152  -1.614   9.734  1.00  0.00           H  
ATOM   1210 2HG2 ILE A  79      -0.659  -2.406   8.224  1.00  0.00           H  
ATOM   1211 3HG2 ILE A  79      -1.827  -2.186   9.547  1.00  0.00           H  
ATOM   1212 1HD1 ILE A  79       0.427  -2.936  13.168  1.00  0.00           H  
ATOM   1213 2HD1 ILE A  79       1.555  -3.284  11.835  1.00  0.00           H  
ATOM   1214 3HD1 ILE A  79       0.487  -1.862  11.751  1.00  0.00           H  
ATOM   1215  N   LEU A  80      -0.245  -5.171   7.115  1.00  0.00           N  
ATOM   1216  CA  LEU A  80      -0.133  -5.110   5.652  1.00  0.00           C  
ATOM   1217  C   LEU A  80      -1.214  -5.970   5.017  1.00  0.00           C  
ATOM   1218  O   LEU A  80      -1.771  -5.616   3.978  1.00  0.00           O  
ATOM   1219  CB  LEU A  80       1.251  -5.585   5.192  1.00  0.00           C  
ATOM   1220  CG  LEU A  80       2.427  -4.678   5.573  1.00  0.00           C  
ATOM   1221  CD1 LEU A  80       3.738  -5.409   5.318  1.00  0.00           C  
ATOM   1222  CD2 LEU A  80       2.356  -3.388   4.770  1.00  0.00           C  
ATOM   1223  H   LEU A  80       0.516  -5.559   7.653  1.00  0.00           H  
ATOM   1224  HA  LEU A  80      -0.285  -4.075   5.344  1.00  0.00           H  
ATOM   1225 1HB  LEU A  80       1.440  -6.569   5.618  1.00  0.00           H  
ATOM   1226 2HB  LEU A  80       1.244  -5.678   4.105  1.00  0.00           H  
ATOM   1227  HG  LEU A  80       2.378  -4.446   6.638  1.00  0.00           H  
ATOM   1228 1HD1 LEU A  80       4.574  -4.765   5.589  1.00  0.00           H  
ATOM   1229 2HD1 LEU A  80       3.771  -6.318   5.919  1.00  0.00           H  
ATOM   1230 3HD1 LEU A  80       3.809  -5.670   4.263  1.00  0.00           H  
ATOM   1231 1HD2 LEU A  80       3.192  -2.743   5.042  1.00  0.00           H  
ATOM   1232 2HD2 LEU A  80       2.407  -3.618   3.706  1.00  0.00           H  
ATOM   1233 3HD2 LEU A  80       1.418  -2.876   4.986  1.00  0.00           H  
ATOM   1234  N   SER A  81      -1.500  -7.266   5.592  1.00  0.00           N  
ATOM   1235  CA  SER A  81      -2.527  -8.159   5.101  1.00  0.00           C  
ATOM   1236  C   SER A  81      -3.918  -7.606   5.353  1.00  0.00           C  
ATOM   1237  O   SER A  81      -4.836  -7.826   4.565  1.00  0.00           O  
ATOM   1238  CB  SER A  81      -2.387  -9.519   5.756  1.00  0.00           C  
ATOM   1239  OG  SER A  81      -2.567  -9.428   7.143  1.00  0.00           O  
ATOM   1240  H   SER A  81      -0.922  -7.560   6.366  1.00  0.00           H  
ATOM   1241  HA  SER A  81      -2.400  -8.259   4.022  1.00  0.00           H  
ATOM   1242 1HB  SER A  81      -3.124 -10.204   5.335  1.00  0.00           H  
ATOM   1243 2HB  SER A  81      -1.401  -9.927   5.541  1.00  0.00           H  
ATOM   1244  HG  SER A  81      -2.577 -10.331   7.469  1.00  0.00           H  
ATOM   1245  N   ALA A  82      -4.185  -6.922   6.603  1.00  0.00           N  
ATOM   1246  CA  ALA A  82      -5.465  -6.285   6.908  1.00  0.00           C  
ATOM   1247  C   ALA A  82      -5.781  -5.150   5.926  1.00  0.00           C  
ATOM   1248  O   ALA A  82      -6.928  -4.967   5.521  1.00  0.00           O  
ATOM   1249  CB  ALA A  82      -5.465  -5.762   8.337  1.00  0.00           C  
ATOM   1250  H   ALA A  82      -3.467  -6.946   7.313  1.00  0.00           H  
ATOM   1251  HA  ALA A  82      -6.249  -7.035   6.808  1.00  0.00           H  
ATOM   1252 1HB  ALA A  82      -6.427  -5.295   8.554  1.00  0.00           H  
ATOM   1253 2HB  ALA A  82      -5.299  -6.589   9.027  1.00  0.00           H  
ATOM   1254 3HB  ALA A  82      -4.670  -5.026   8.455  1.00  0.00           H  
ATOM   1255  N   ALA A  83      -4.731  -4.230   5.543  1.00  0.00           N  
ATOM   1256  CA  ALA A  83      -4.945  -3.142   4.588  1.00  0.00           C  
ATOM   1257  C   ALA A  83      -5.345  -3.683   3.205  1.00  0.00           C  
ATOM   1258  O   ALA A  83      -6.270  -3.175   2.574  1.00  0.00           O  
ATOM   1259  CB  ALA A  83      -3.696  -2.283   4.475  1.00  0.00           C  
ATOM   1260  H   ALA A  83      -3.827  -4.324   5.986  1.00  0.00           H  
ATOM   1261  HA  ALA A  83      -5.767  -2.526   4.954  1.00  0.00           H  
ATOM   1262 1HB  ALA A  83      -3.870  -1.478   3.760  1.00  0.00           H  
ATOM   1263 2HB  ALA A  83      -3.457  -1.855   5.450  1.00  0.00           H  
ATOM   1264 3HB  ALA A  83      -2.862  -2.894   4.135  1.00  0.00           H  
ATOM   1265  N   ALA A  84      -4.650  -4.710   2.742  1.00  0.00           N  
ATOM   1266  CA  ALA A  84      -4.930  -5.308   1.437  1.00  0.00           C  
ATOM   1267  C   ALA A  84      -6.333  -5.913   1.376  1.00  0.00           C  
ATOM   1268  O   ALA A  84      -6.994  -5.869   0.339  1.00  0.00           O  
ATOM   1269  CB  ALA A  84      -3.890  -6.368   1.106  1.00  0.00           C  
ATOM   1270  H   ALA A  84      -3.906  -5.093   3.307  1.00  0.00           H  
ATOM   1271  HA  ALA A  84      -4.880  -4.519   0.685  1.00  0.00           H  
ATOM   1272 1HB  ALA A  84      -4.111  -6.804   0.132  1.00  0.00           H  
ATOM   1273 2HB  ALA A  84      -2.900  -5.914   1.084  1.00  0.00           H  
ATOM   1274 3HB  ALA A  84      -3.913  -7.150   1.865  1.00  0.00           H  
ATOM   1275  N   GLN A  85      -6.877  -6.665   2.525  1.00  0.00           N  
ATOM   1276  CA  GLN A  85      -8.213  -7.278   2.571  1.00  0.00           C  
ATOM   1277  C   GLN A  85      -9.349  -6.281   2.798  1.00  0.00           C  
ATOM   1278  O   GLN A  85     -10.462  -6.473   2.308  1.00  0.00           O  
ATOM   1279  CB  GLN A  85      -8.256  -8.346   3.667  1.00  0.00           C  
ATOM   1280  CG  GLN A  85      -7.404  -9.569   3.378  1.00  0.00           C  
ATOM   1281  CD  GLN A  85      -7.911 -10.360   2.187  1.00  0.00           C  
ATOM   1282  OE1 GLN A  85      -9.078 -10.758   2.140  1.00  0.00           O  
ATOM   1283  NE2 GLN A  85      -7.035 -10.592   1.216  1.00  0.00           N  
ATOM   1284  H   GLN A  85      -6.263  -6.767   3.320  1.00  0.00           H  
ATOM   1285  HA  GLN A  85      -8.406  -7.755   1.611  1.00  0.00           H  
ATOM   1286 1HB  GLN A  85      -7.918  -7.914   4.609  1.00  0.00           H  
ATOM   1287 2HB  GLN A  85      -9.284  -8.678   3.810  1.00  0.00           H  
ATOM   1288 1HG  GLN A  85      -6.384  -9.247   3.165  1.00  0.00           H  
ATOM   1289 2HG  GLN A  85      -7.415 -10.222   4.251  1.00  0.00           H  
ATOM   1290 1HE2 GLN A  85      -7.312 -11.109   0.404  1.00  0.00           H  
ATOM   1291 2HE2 GLN A  85      -6.098 -10.251   1.294  1.00  0.00           H  
ATOM   1292  N   LEU A  86      -9.122  -5.102   3.597  1.00  0.00           N  
ATOM   1293  CA  LEU A  86     -10.027  -3.993   3.827  1.00  0.00           C  
ATOM   1294  C   LEU A  86     -10.198  -3.235   2.517  1.00  0.00           C  
ATOM   1295  O   LEU A  86     -11.283  -2.741   2.212  1.00  0.00           O  
ATOM   1296  CB  LEU A  86      -9.486  -3.063   4.920  1.00  0.00           C  
ATOM   1297  CG  LEU A  86      -9.563  -3.605   6.352  1.00  0.00           C  
ATOM   1298  CD1 LEU A  86      -8.719  -2.733   7.272  1.00  0.00           C  
ATOM   1299  CD2 LEU A  86     -11.015  -3.634   6.807  1.00  0.00           C  
ATOM   1300  H   LEU A  86      -8.210  -5.091   4.030  1.00  0.00           H  
ATOM   1301  HA  LEU A  86     -10.990  -4.399   4.134  1.00  0.00           H  
ATOM   1302 1HB  LEU A  86      -8.441  -2.844   4.704  1.00  0.00           H  
ATOM   1303 2HB  LEU A  86     -10.045  -2.128   4.888  1.00  0.00           H  
ATOM   1304  HG  LEU A  86      -9.154  -4.615   6.382  1.00  0.00           H  
ATOM   1305 1HD1 LEU A  86      -8.774  -3.119   8.291  1.00  0.00           H  
ATOM   1306 2HD1 LEU A  86      -7.683  -2.746   6.936  1.00  0.00           H  
ATOM   1307 3HD1 LEU A  86      -9.096  -1.711   7.250  1.00  0.00           H  
ATOM   1308 1HD2 LEU A  86     -11.069  -4.021   7.825  1.00  0.00           H  
ATOM   1309 2HD2 LEU A  86     -11.425  -2.624   6.779  1.00  0.00           H  
ATOM   1310 3HD2 LEU A  86     -11.591  -4.278   6.143  1.00  0.00           H  
ATOM   1311  N   GLY A  87      -9.119  -3.145   1.742  1.00  0.00           N  
ATOM   1312  CA  GLY A  87      -9.146  -2.385   0.515  1.00  0.00           C  
ATOM   1313  C   GLY A  87      -8.695  -0.957   0.771  1.00  0.00           C  
ATOM   1314  O   GLY A  87      -9.149  -0.016   0.117  1.00  0.00           O  
ATOM   1315  H   GLY A  87      -8.267  -3.612   2.012  1.00  0.00           H  
ATOM   1316 1HA  GLY A  87      -8.497  -2.858  -0.221  1.00  0.00           H  
ATOM   1317 2HA  GLY A  87     -10.155  -2.392   0.103  1.00  0.00           H  
ATOM   1318  N   THR A  88      -7.786  -0.786   1.723  1.00  0.00           N  
ATOM   1319  CA  THR A  88      -7.357   0.554   2.046  1.00  0.00           C  
ATOM   1320  C   THR A  88      -5.848   0.685   2.120  1.00  0.00           C  
ATOM   1321  O   THR A  88      -5.120  -0.238   1.775  1.00  0.00           O  
ATOM   1322  CB  THR A  88      -7.975   1.012   3.380  1.00  0.00           C  
ATOM   1323  OG1 THR A  88      -7.734   2.413   3.565  1.00  0.00           O  
ATOM   1324  CG2 THR A  88      -7.370   0.239   4.542  1.00  0.00           C  
ATOM   1325  H   THR A  88      -7.386  -1.564   2.227  1.00  0.00           H  
ATOM   1326  HA  THR A  88      -7.654   1.217   1.234  1.00  0.00           H  
ATOM   1327  HB  THR A  88      -9.051   0.842   3.360  1.00  0.00           H  
ATOM   1328  HG1 THR A  88      -8.360   2.763   4.204  1.00  0.00           H  
ATOM   1329 1HG2 THR A  88      -7.819   0.576   5.476  1.00  0.00           H  
ATOM   1330 2HG2 THR A  88      -7.561  -0.825   4.410  1.00  0.00           H  
ATOM   1331 3HG2 THR A  88      -6.295   0.413   4.573  1.00  0.00           H  
ATOM   1332  N   THR A  89      -5.341   1.848   2.612  1.00  0.00           N  
ATOM   1333  CA  THR A  89      -3.898   2.067   2.647  1.00  0.00           C  
ATOM   1334  C   THR A  89      -3.326   1.417   3.905  1.00  0.00           C  
ATOM   1335  O   THR A  89      -4.080   1.071   4.822  1.00  0.00           O  
ATOM   1336  CB  THR A  89      -3.549   3.567   2.617  1.00  0.00           C  
ATOM   1337  OG1 THR A  89      -4.070   4.204   3.791  1.00  0.00           O  
ATOM   1338  CG2 THR A  89      -4.139   4.227   1.381  1.00  0.00           C  
ATOM   1339  H   THR A  89      -5.957   2.564   2.967  1.00  0.00           H  
ATOM   1340  HA  THR A  89      -3.462   1.644   1.743  1.00  0.00           H  
ATOM   1341  HB  THR A  89      -2.466   3.688   2.605  1.00  0.00           H  
ATOM   1342  HG1 THR A  89      -3.432   4.843   4.117  1.00  0.00           H  
ATOM   1343 1HG2 THR A  89      -3.882   5.286   1.377  1.00  0.00           H  
ATOM   1344 2HG2 THR A  89      -3.736   3.752   0.487  1.00  0.00           H  
ATOM   1345 3HG2 THR A  89      -5.223   4.118   1.393  1.00  0.00           H  
ATOM   1346  N   VAL A  90      -2.001   1.247   3.939  1.00  0.00           N  
ATOM   1347  CA  VAL A  90      -1.353   0.691   5.118  1.00  0.00           C  
ATOM   1348  C   VAL A  90      -1.450   1.665   6.291  1.00  0.00           C  
ATOM   1349  O   VAL A  90      -1.779   1.274   7.432  1.00  0.00           O  
ATOM   1350  CB  VAL A  90       0.128   0.384   4.823  1.00  0.00           C  
ATOM   1351  CG1 VAL A  90       0.843  -0.055   6.091  1.00  0.00           C  
ATOM   1352  CG2 VAL A  90       0.230  -0.686   3.747  1.00  0.00           C  
ATOM   1353  H   VAL A  90      -1.436   1.505   3.144  1.00  0.00           H  
ATOM   1354  HA  VAL A  90      -1.926  -0.174   5.451  1.00  0.00           H  
ATOM   1355  HB  VAL A  90       0.617   1.296   4.477  1.00  0.00           H  
ATOM   1356 1HG1 VAL A  90       1.889  -0.268   5.865  1.00  0.00           H  
ATOM   1357 2HG1 VAL A  90       0.789   0.740   6.835  1.00  0.00           H  
ATOM   1358 3HG1 VAL A  90       0.369  -0.954   6.484  1.00  0.00           H  
ATOM   1359 1HG2 VAL A  90       1.280  -0.897   3.543  1.00  0.00           H  
ATOM   1360 2HG2 VAL A  90      -0.263  -1.595   4.090  1.00  0.00           H  
ATOM   1361 3HG2 VAL A  90      -0.252  -0.333   2.836  1.00  0.00           H  
ATOM   1362  N   GLU A  91      -1.221   2.941   5.994  1.00  0.00           N  
ATOM   1363  CA  GLU A  91      -1.267   3.976   7.020  1.00  0.00           C  
ATOM   1364  C   GLU A  91      -2.634   4.002   7.693  1.00  0.00           C  
ATOM   1365  O   GLU A  91      -2.725   4.266   8.890  1.00  0.00           O  
ATOM   1366  CB  GLU A  91      -0.956   5.347   6.415  1.00  0.00           C  
ATOM   1367  CG  GLU A  91       0.464   5.491   5.881  1.00  0.00           C  
ATOM   1368  CD  GLU A  91       0.642   4.875   4.521  1.00  0.00           C  
ATOM   1369  OE1 GLU A  91      -0.321   4.391   3.978  1.00  0.00           O  
ATOM   1370  OE2 GLU A  91       1.745   4.887   4.026  1.00  0.00           O  
ATOM   1371  H   GLU A  91      -1.010   3.202   5.041  1.00  0.00           H  
ATOM   1372  HA  GLU A  91      -0.536   3.733   7.791  1.00  0.00           H  
ATOM   1373 1HB  GLU A  91      -1.643   5.547   5.592  1.00  0.00           H  
ATOM   1374 2HB  GLU A  91      -1.110   6.120   7.166  1.00  0.00           H  
ATOM   1375 1HG  GLU A  91       0.713   6.550   5.823  1.00  0.00           H  
ATOM   1376 2HG  GLU A  91       1.153   5.021   6.582  1.00  0.00           H  
ATOM   1377  N   GLU A  92      -3.872   3.790   6.929  1.00  0.00           N  
ATOM   1378  CA  GLU A  92      -5.209   3.716   7.527  1.00  0.00           C  
ATOM   1379  C   GLU A  92      -5.378   2.494   8.427  1.00  0.00           C  
ATOM   1380  O   GLU A  92      -6.025   2.576   9.469  1.00  0.00           O  
ATOM   1381  CB  GLU A  92      -6.276   3.692   6.431  1.00  0.00           C  
ATOM   1382  CG  GLU A  92      -7.707   3.635   6.948  1.00  0.00           C  
ATOM   1383  CD  GLU A  92      -8.099   4.861   7.723  1.00  0.00           C  
ATOM   1384  OE1 GLU A  92      -7.464   5.874   7.558  1.00  0.00           O  
ATOM   1385  OE2 GLU A  92      -9.036   4.785   8.482  1.00  0.00           O  
ATOM   1386  H   GLU A  92      -3.768   3.644   5.935  1.00  0.00           H  
ATOM   1387  HA  GLU A  92      -5.373   4.618   8.117  1.00  0.00           H  
ATOM   1388 1HB  GLU A  92      -6.181   4.585   5.812  1.00  0.00           H  
ATOM   1389 2HB  GLU A  92      -6.118   2.828   5.787  1.00  0.00           H  
ATOM   1390 1HG  GLU A  92      -8.383   3.523   6.100  1.00  0.00           H  
ATOM   1391 2HG  GLU A  92      -7.817   2.758   7.583  1.00  0.00           H  
ATOM   1392  N   ALA A  93      -4.802   1.227   8.040  1.00  0.00           N  
ATOM   1393  CA  ALA A  93      -4.832   0.016   8.855  1.00  0.00           C  
ATOM   1394  C   ALA A  93      -4.089   0.266  10.165  1.00  0.00           C  
ATOM   1395  O   ALA A  93      -4.484  -0.217  11.217  1.00  0.00           O  
ATOM   1396  CB  ALA A  93      -4.223  -1.162   8.103  1.00  0.00           C  
ATOM   1397  H   ALA A  93      -4.404   1.185   7.111  1.00  0.00           H  
ATOM   1398  HA  ALA A  93      -5.874  -0.215   9.078  1.00  0.00           H  
ATOM   1399 1HB  ALA A  93      -4.258  -2.052   8.730  1.00  0.00           H  
ATOM   1400 2HB  ALA A  93      -4.787  -1.341   7.189  1.00  0.00           H  
ATOM   1401 3HB  ALA A  93      -3.186  -0.935   7.852  1.00  0.00           H  
ATOM   1402  N   VAL A  94      -3.007   1.027  10.075  1.00  0.00           N  
ATOM   1403  CA  VAL A  94      -2.215   1.386  11.239  1.00  0.00           C  
ATOM   1404  C   VAL A  94      -3.048   2.305  12.147  1.00  0.00           C  
ATOM   1405  O   VAL A  94      -3.227   1.996  13.324  1.00  0.00           O  
ATOM   1406  CB  VAL A  94      -0.917   2.097  10.813  1.00  0.00           C  
ATOM   1407  CG1 VAL A  94      -0.227   2.715  12.022  1.00  0.00           C  
ATOM   1408  CG2 VAL A  94       0.006   1.113  10.112  1.00  0.00           C  
ATOM   1409  H   VAL A  94      -2.726   1.369   9.166  1.00  0.00           H  
ATOM   1410  HA  VAL A  94      -2.003   0.479  11.806  1.00  0.00           H  
ATOM   1411  HB  VAL A  94      -1.164   2.912  10.134  1.00  0.00           H  
ATOM   1412 1HG1 VAL A  94       0.689   3.212  11.703  1.00  0.00           H  
ATOM   1413 2HG1 VAL A  94      -0.892   3.440  12.487  1.00  0.00           H  
ATOM   1414 3HG1 VAL A  94       0.019   1.932  12.740  1.00  0.00           H  
ATOM   1415 1HG2 VAL A  94       0.922   1.622   9.813  1.00  0.00           H  
ATOM   1416 2HG2 VAL A  94       0.250   0.293  10.789  1.00  0.00           H  
ATOM   1417 3HG2 VAL A  94      -0.492   0.714   9.227  1.00  0.00           H  
ATOM   1418  N   ASN A  95      -3.617   3.377  11.576  1.00  0.00           N  
ATOM   1419  CA  ASN A  95      -4.430   4.323  12.352  1.00  0.00           C  
ATOM   1420  C   ASN A  95      -5.561   3.634  13.079  1.00  0.00           C  
ATOM   1421  O   ASN A  95      -5.828   3.921  14.246  1.00  0.00           O  
ATOM   1422  CB  ASN A  95      -4.979   5.419  11.457  1.00  0.00           C  
ATOM   1423  CG  ASN A  95      -3.922   6.402  11.033  1.00  0.00           C  
ATOM   1424  OD1 ASN A  95      -2.865   6.506  11.665  1.00  0.00           O  
ATOM   1425  ND2 ASN A  95      -4.188   7.124   9.975  1.00  0.00           N  
ATOM   1426  H   ASN A  95      -3.483   3.538  10.588  1.00  0.00           H  
ATOM   1427  HA  ASN A  95      -3.797   4.780  13.114  1.00  0.00           H  
ATOM   1428 1HB  ASN A  95      -5.423   4.974  10.566  1.00  0.00           H  
ATOM   1429 2HB  ASN A  95      -5.768   5.957  11.983  1.00  0.00           H  
ATOM   1430 1HD2 ASN A  95      -3.522   7.794   9.647  1.00  0.00           H  
ATOM   1431 2HD2 ASN A  95      -5.057   7.006   9.495  1.00  0.00           H  
ATOM   1432  N   ARG A  96      -6.328   2.633  12.389  1.00  0.00           N  
ATOM   1433  CA  ARG A  96      -7.413   1.887  13.022  1.00  0.00           C  
ATOM   1434  C   ARG A  96      -6.892   0.924  14.085  1.00  0.00           C  
ATOM   1435  O   ARG A  96      -7.522   0.742  15.119  1.00  0.00           O  
ATOM   1436  CB  ARG A  96      -8.200   1.104  11.980  1.00  0.00           C  
ATOM   1437  CG  ARG A  96      -8.972   1.958  10.987  1.00  0.00           C  
ATOM   1438  CD  ARG A  96      -9.663   1.126   9.969  1.00  0.00           C  
ATOM   1439  NE  ARG A  96     -10.236   1.936   8.906  1.00  0.00           N  
ATOM   1440  CZ  ARG A  96     -11.062   1.469   7.950  1.00  0.00           C  
ATOM   1441  NH1 ARG A  96     -11.400   0.198   7.936  1.00  0.00           N  
ATOM   1442  NH2 ARG A  96     -11.531   2.287   7.025  1.00  0.00           N  
ATOM   1443  H   ARG A  96      -6.129   2.479  11.411  1.00  0.00           H  
ATOM   1444  HA  ARG A  96      -8.081   2.595  13.514  1.00  0.00           H  
ATOM   1445 1HB  ARG A  96      -7.520   0.470  11.414  1.00  0.00           H  
ATOM   1446 2HB  ARG A  96      -8.916   0.450  12.481  1.00  0.00           H  
ATOM   1447 1HG  ARG A  96      -9.722   2.545  11.517  1.00  0.00           H  
ATOM   1448 2HG  ARG A  96      -8.283   2.629  10.473  1.00  0.00           H  
ATOM   1449 1HD  ARG A  96      -8.950   0.432   9.523  1.00  0.00           H  
ATOM   1450 2HD  ARG A  96     -10.466   0.565  10.444  1.00  0.00           H  
ATOM   1451  HE  ARG A  96     -10.000   2.919   8.884  1.00  0.00           H  
ATOM   1452 1HH1 ARG A  96     -11.041  -0.428   8.643  1.00  0.00           H  
ATOM   1453 2HH1 ARG A  96     -12.018  -0.152   7.220  1.00  0.00           H  
ATOM   1454 1HH2 ARG A  96     -11.272   3.264   7.035  1.00  0.00           H  
ATOM   1455 2HH2 ARG A  96     -12.150   1.937   6.309  1.00  0.00           H  
ATOM   1456  N   ALA A  97      -5.658   0.188  13.822  1.00  0.00           N  
ATOM   1457  CA  ALA A  97      -5.070  -0.765  14.743  1.00  0.00           C  
ATOM   1458  C   ALA A  97      -4.669  -0.013  16.013  1.00  0.00           C  
ATOM   1459  O   ALA A  97      -4.834  -0.529  17.098  1.00  0.00           O  
ATOM   1460  CB  ALA A  97      -3.870  -1.447  14.106  1.00  0.00           C  
ATOM   1461  H   ALA A  97      -5.248   0.305  12.908  1.00  0.00           H  
ATOM   1462  HA  ALA A  97      -5.820  -1.520  14.976  1.00  0.00           H  
ATOM   1463 1HB  ALA A  97      -3.439  -2.159  14.808  1.00  0.00           H  
ATOM   1464 2HB  ALA A  97      -4.187  -1.972  13.205  1.00  0.00           H  
ATOM   1465 3HB  ALA A  97      -3.124  -0.698  13.845  1.00  0.00           H  
ATOM   1466  N   LEU A  98      -4.150   1.205  15.859  1.00  0.00           N  
ATOM   1467  CA  LEU A  98      -3.760   2.038  16.998  1.00  0.00           C  
ATOM   1468  C   LEU A  98      -4.949   2.498  17.840  1.00  0.00           C  
ATOM   1469  O   LEU A  98      -4.837   2.596  19.047  1.00  0.00           O  
ATOM   1470  CB  LEU A  98      -2.988   3.266  16.499  1.00  0.00           C  
ATOM   1471  CG  LEU A  98      -1.598   2.986  15.914  1.00  0.00           C  
ATOM   1472  CD1 LEU A  98      -1.068   4.244  15.239  1.00  0.00           C  
ATOM   1473  CD2 LEU A  98      -0.663   2.524  17.023  1.00  0.00           C  
ATOM   1474  H   LEU A  98      -4.024   1.563  14.923  1.00  0.00           H  
ATOM   1475  HA  LEU A  98      -3.133   1.442  17.662  1.00  0.00           H  
ATOM   1476 1HB  LEU A  98      -3.579   3.757  15.728  1.00  0.00           H  
ATOM   1477 2HB  LEU A  98      -2.864   3.960  17.331  1.00  0.00           H  
ATOM   1478  HG  LEU A  98      -1.673   2.206  15.155  1.00  0.00           H  
ATOM   1479 1HD1 LEU A  98      -0.080   4.044  14.824  1.00  0.00           H  
ATOM   1480 2HD1 LEU A  98      -1.745   4.539  14.438  1.00  0.00           H  
ATOM   1481 3HD1 LEU A  98      -0.997   5.047  15.972  1.00  0.00           H  
ATOM   1482 1HD2 LEU A  98       0.324   2.325  16.607  1.00  0.00           H  
ATOM   1483 2HD2 LEU A  98      -0.586   3.303  17.781  1.00  0.00           H  
ATOM   1484 3HD2 LEU A  98      -1.057   1.614  17.476  1.00  0.00           H  
ATOM   1485  N   ASN A  99      -6.239   2.894  17.222  1.00  0.00           N  
ATOM   1486  CA  ASN A  99      -7.482   3.188  17.936  1.00  0.00           C  
ATOM   1487  C   ASN A  99      -7.930   1.988  18.756  1.00  0.00           C  
ATOM   1488  O   ASN A  99      -8.389   2.135  19.889  1.00  0.00           O  
ATOM   1489  CB  ASN A  99      -8.573   3.611  16.969  1.00  0.00           C  
ATOM   1490  CG  ASN A  99      -8.357   4.996  16.425  1.00  0.00           C  
ATOM   1491  OD1 ASN A  99      -7.625   5.800  17.013  1.00  0.00           O  
ATOM   1492  ND2 ASN A  99      -8.981   5.290  15.313  1.00  0.00           N  
ATOM   1493  H   ASN A  99      -6.224   2.957  16.214  1.00  0.00           H  
ATOM   1494  HA  ASN A  99      -7.296   4.008  18.631  1.00  0.00           H  
ATOM   1495 1HB  ASN A  99      -8.614   2.908  16.136  1.00  0.00           H  
ATOM   1496 2HB  ASN A  99      -9.539   3.578  17.474  1.00  0.00           H  
ATOM   1497 1HD2 ASN A  99      -8.875   6.197  14.905  1.00  0.00           H  
ATOM   1498 2HD2 ASN A  99      -9.563   4.609  14.872  1.00  0.00           H  
ATOM   1499  N   LEU A 100      -7.832   0.633  18.234  1.00  0.00           N  
ATOM   1500  CA  LEU A 100      -8.137  -0.634  18.883  1.00  0.00           C  
ATOM   1501  C   LEU A 100      -7.125  -0.896  19.997  1.00  0.00           C  
ATOM   1502  O   LEU A 100      -7.476  -1.390  21.069  1.00  0.00           O  
ATOM   1503  CB  LEU A 100      -8.112  -1.782  17.864  1.00  0.00           C  
ATOM   1504  CG  LEU A 100      -9.227  -1.759  16.811  1.00  0.00           C  
ATOM   1505  CD1 LEU A 100      -8.932  -2.799  15.737  1.00  0.00           C  
ATOM   1506  CD2 LEU A 100     -10.565  -2.030  17.481  1.00  0.00           C  
ATOM   1507  H   LEU A 100      -7.530   0.631  17.270  1.00  0.00           H  
ATOM   1508  HA  LEU A 100      -9.138  -0.571  19.310  1.00  0.00           H  
ATOM   1509 1HB  LEU A 100      -7.159  -1.759  17.339  1.00  0.00           H  
ATOM   1510 2HB  LEU A 100      -8.184  -2.726  18.404  1.00  0.00           H  
ATOM   1511  HG  LEU A 100      -9.253  -0.782  16.329  1.00  0.00           H  
ATOM   1512 1HD1 LEU A 100      -9.724  -2.783  14.988  1.00  0.00           H  
ATOM   1513 2HD1 LEU A 100      -7.979  -2.570  15.261  1.00  0.00           H  
ATOM   1514 3HD1 LEU A 100      -8.883  -3.788  16.193  1.00  0.00           H  
ATOM   1515 1HD2 LEU A 100     -11.357  -2.013  16.732  1.00  0.00           H  
ATOM   1516 2HD2 LEU A 100     -10.541  -3.008  17.962  1.00  0.00           H  
ATOM   1517 3HD2 LEU A 100     -10.759  -1.262  18.230  1.00  0.00           H  
ATOM   1518  N   LYS A 101      -5.865  -0.576  19.722  1.00  0.00           N  
ATOM   1519  CA  LYS A 101      -4.806  -0.769  20.696  1.00  0.00           C  
ATOM   1520  C   LYS A 101      -5.221  -0.145  22.037  1.00  0.00           C  
ATOM   1521  O   LYS A 101      -5.304  -0.844  23.052  1.00  0.00           O  
ATOM   1522  CB  LYS A 101      -3.495  -0.160  20.194  1.00  0.00           C  
ATOM   1523  CG  LYS A 101      -2.323  -0.311  21.155  1.00  0.00           C  
ATOM   1524  CD  LYS A 101      -1.126   0.509  20.699  1.00  0.00           C  
ATOM   1525  CE  LYS A 101       0.116   0.177  21.513  1.00  0.00           C  
ATOM   1526  NZ  LYS A 101       0.013   0.673  22.913  1.00  0.00           N  
ATOM   1527  H   LYS A 101      -5.637  -0.191  18.818  1.00  0.00           H  
ATOM   1528  HA  LYS A 101      -4.678  -1.840  20.859  1.00  0.00           H  
ATOM   1529 1HB  LYS A 101      -3.215  -0.626  19.249  1.00  0.00           H  
ATOM   1530 2HB  LYS A 101      -3.637   0.904  20.006  1.00  0.00           H  
ATOM   1531 1HG  LYS A 101      -2.623   0.021  22.149  1.00  0.00           H  
ATOM   1532 2HG  LYS A 101      -2.033  -1.360  21.213  1.00  0.00           H  
ATOM   1533 1HD  LYS A 101      -0.925   0.305  19.647  1.00  0.00           H  
ATOM   1534 2HD  LYS A 101      -1.347   1.569  20.810  1.00  0.00           H  
ATOM   1535 1HE  LYS A 101       0.260  -0.902  21.535  1.00  0.00           H  
ATOM   1536 2HE  LYS A 101       0.990   0.629  21.045  1.00  0.00           H  
ATOM   1537 1HZ  LYS A 101       0.854   0.435  23.419  1.00  0.00           H  
ATOM   1538 2HZ  LYS A 101      -0.102   1.678  22.906  1.00  0.00           H  
ATOM   1539 3HZ  LYS A 101      -0.784   0.247  23.365  1.00  0.00           H  
ATOM   1540  N   THR A 102      -5.540   1.150  22.035  1.00  0.00           N  
ATOM   1541  CA  THR A 102      -5.801   1.852  23.288  1.00  0.00           C  
ATOM   1542  C   THR A 102      -7.234   1.655  23.785  1.00  0.00           C  
ATOM   1543  O   THR A 102      -7.519   1.776  24.976  1.00  0.00           O  
ATOM   1544  CB  THR A 102      -5.517   3.358  23.138  1.00  0.00           C  
ATOM   1545  OG1 THR A 102      -6.409   3.920  22.167  1.00  0.00           O  
ATOM   1546  CG2 THR A 102      -4.080   3.587  22.694  1.00  0.00           C  
ATOM   1547  H   THR A 102      -5.604   1.657  21.164  1.00  0.00           H  
ATOM   1548  HA  THR A 102      -5.149   1.440  24.058  1.00  0.00           H  
ATOM   1549  HB  THR A 102      -5.680   3.856  24.092  1.00  0.00           H  
ATOM   1550  HG1 THR A 102      -7.264   4.080  22.572  1.00  0.00           H  
ATOM   1551 1HG2 THR A 102      -3.897   4.657  22.593  1.00  0.00           H  
ATOM   1552 2HG2 THR A 102      -3.399   3.172  23.437  1.00  0.00           H  
ATOM   1553 3HG2 THR A 102      -3.913   3.099  21.735  1.00  0.00           H  
ATOM   1554  N   LYS A 103      -8.138   1.342  22.873  1.00  0.00           N  
ATOM   1555  CA  LYS A 103      -9.511   1.042  23.251  1.00  0.00           C  
ATOM   1556  C   LYS A 103      -9.667  -0.318  23.939  1.00  0.00           C  
ATOM   1557  O   LYS A 103     -10.390  -0.441  24.933  1.00  0.00           O  
ATOM   1558  CB  LYS A 103     -10.412   1.104  22.017  1.00  0.00           C  
ATOM   1559  CG  LYS A 103     -11.886   0.855  22.302  1.00  0.00           C  
ATOM   1560  CD  LYS A 103     -12.726   1.009  21.043  1.00  0.00           C  
ATOM   1561  CE  LYS A 103     -14.202   0.771  21.327  1.00  0.00           C  
ATOM   1562  NZ  LYS A 103     -15.031   0.878  20.096  1.00  0.00           N  
ATOM   1563  H   LYS A 103      -7.879   1.312  21.896  1.00  0.00           H  
ATOM   1564  HA  LYS A 103      -9.839   1.786  23.979  1.00  0.00           H  
ATOM   1565 1HB  LYS A 103     -10.323   2.086  21.550  1.00  0.00           H  
ATOM   1566 2HB  LYS A 103     -10.081   0.364  21.287  1.00  0.00           H  
ATOM   1567 1HG  LYS A 103     -12.016  -0.156  22.691  1.00  0.00           H  
ATOM   1568 2HG  LYS A 103     -12.237   1.563  23.052  1.00  0.00           H  
ATOM   1569 1HD  LYS A 103     -12.600   2.017  20.642  1.00  0.00           H  
ATOM   1570 2HD  LYS A 103     -12.391   0.295  20.291  1.00  0.00           H  
ATOM   1571 1HE  LYS A 103     -14.334  -0.221  21.754  1.00  0.00           H  
ATOM   1572 2HE  LYS A 103     -14.556   1.504  22.052  1.00  0.00           H  
ATOM   1573 1HZ  LYS A 103     -16.000   0.714  20.326  1.00  0.00           H  
ATOM   1574 2HZ  LYS A 103     -14.931   1.802  19.700  1.00  0.00           H  
ATOM   1575 3HZ  LYS A 103     -14.725   0.189  19.422  1.00  0.00           H  
ATOM   1576  N   LEU A 104      -8.993  -1.340  23.421  1.00  0.00           N  
ATOM   1577  CA  LEU A 104      -9.170  -2.700  23.932  1.00  0.00           C  
ATOM   1578  C   LEU A 104      -8.085  -3.128  24.926  1.00  0.00           C  
ATOM   1579  O   LEU A 104      -8.298  -4.055  25.709  1.00  0.00           O  
ATOM   1580  CB  LEU A 104      -9.197  -3.689  22.760  1.00  0.00           C  
ATOM   1581  CG  LEU A 104     -10.276  -3.435  21.699  1.00  0.00           C  
ATOM   1582  CD1 LEU A 104     -10.111  -4.428  20.557  1.00  0.00           C  
ATOM   1583  CD2 LEU A 104     -11.652  -3.556  22.335  1.00  0.00           C  
ATOM   1584  H   LEU A 104      -8.347  -1.181  22.661  1.00  0.00           H  
ATOM   1585  HA  LEU A 104     -10.122  -2.749  24.461  1.00  0.00           H  
ATOM   1586 1HB  LEU A 104      -8.230  -3.662  22.260  1.00  0.00           H  
ATOM   1587 2HB  LEU A 104      -9.351  -4.693  23.154  1.00  0.00           H  
ATOM   1588  HG  LEU A 104     -10.153  -2.432  21.288  1.00  0.00           H  
ATOM   1589 1HD1 LEU A 104     -10.878  -4.247  19.804  1.00  0.00           H  
ATOM   1590 2HD1 LEU A 104      -9.125  -4.306  20.108  1.00  0.00           H  
ATOM   1591 3HD1 LEU A 104     -10.212  -5.443  20.941  1.00  0.00           H  
ATOM   1592 1HD2 LEU A 104     -12.419  -3.374  21.582  1.00  0.00           H  
ATOM   1593 2HD2 LEU A 104     -11.776  -4.559  22.745  1.00  0.00           H  
ATOM   1594 3HD2 LEU A 104     -11.749  -2.823  23.136  1.00  0.00           H  
ATOM   1595  N   GLY A 105      -6.927  -2.469  24.881  1.00  0.00           N  
ATOM   1596  CA  GLY A 105      -5.765  -2.900  25.642  1.00  0.00           C  
ATOM   1597  C   GLY A 105      -4.966  -4.032  25.003  1.00  0.00           C  
ATOM   1598  O   GLY A 105      -4.487  -4.931  25.701  1.00  0.00           O  
ATOM   1599  H   GLY A 105      -6.858  -1.646  24.299  1.00  0.00           H  
ATOM   1600 1HA  GLY A 105      -5.091  -2.055  25.787  1.00  0.00           H  
ATOM   1601 2HA  GLY A 105      -6.081  -3.230  26.630  1.00  0.00           H  
ATOM   1602  N   VAL A 106      -4.811  -3.992  23.678  1.00  0.00           N  
ATOM   1603  CA  VAL A 106      -4.162  -5.087  22.961  1.00  0.00           C  
ATOM   1604  C   VAL A 106      -3.001  -4.556  22.125  1.00  0.00           C  
ATOM   1605  O   VAL A 106      -2.865  -3.350  21.933  1.00  0.00           O  
ATOM   1606  CB  VAL A 106      -5.171  -5.807  22.047  1.00  0.00           C  
ATOM   1607  CG1 VAL A 106      -6.332  -6.356  22.863  1.00  0.00           C  
ATOM   1608  CG2 VAL A 106      -5.670  -4.852  20.973  1.00  0.00           C  
ATOM   1609  H   VAL A 106      -5.147  -3.194  23.159  1.00  0.00           H  
ATOM   1610  HA  VAL A 106      -3.739  -5.777  23.691  1.00  0.00           H  
ATOM   1611  HB  VAL A 106      -4.678  -6.659  21.577  1.00  0.00           H  
ATOM   1612 1HG1 VAL A 106      -7.034  -6.863  22.200  1.00  0.00           H  
ATOM   1613 2HG1 VAL A 106      -5.956  -7.064  23.601  1.00  0.00           H  
ATOM   1614 3HG1 VAL A 106      -6.839  -5.536  23.370  1.00  0.00           H  
ATOM   1615 1HG2 VAL A 106      -6.381  -5.369  20.329  1.00  0.00           H  
ATOM   1616 2HG2 VAL A 106      -6.158  -3.999  21.443  1.00  0.00           H  
ATOM   1617 3HG2 VAL A 106      -4.827  -4.505  20.375  1.00  0.00           H  
ATOM   1618  N   ASP A 107      -2.149  -5.451  21.640  1.00  0.00           N  
ATOM   1619  CA  ASP A 107      -1.041  -5.014  20.811  1.00  0.00           C  
ATOM   1620  C   ASP A 107      -1.469  -4.832  19.341  1.00  0.00           C  
ATOM   1621  O   ASP A 107      -2.638  -5.011  18.986  1.00  0.00           O  
ATOM   1622  CB  ASP A 107       0.109  -6.021  20.901  1.00  0.00           C  
ATOM   1623  CG  ASP A 107      -0.273  -7.403  20.389  1.00  0.00           C  
ATOM   1624  OD1 ASP A 107      -1.301  -7.521  19.767  1.00  0.00           O  
ATOM   1625  OD2 ASP A 107       0.468  -8.327  20.626  1.00  0.00           O  
ATOM   1626  H   ASP A 107      -2.259  -6.434  21.838  1.00  0.00           H  
ATOM   1627  HA  ASP A 107      -0.703  -4.039  21.170  1.00  0.00           H  
ATOM   1628 1HB  ASP A 107       0.958  -5.657  20.322  1.00  0.00           H  
ATOM   1629 2HB  ASP A 107       0.435  -6.110  21.938  1.00  0.00           H  
ATOM   1630  N   LEU A 108      -0.467  -4.457  18.352  1.00  0.00           N  
ATOM   1631  CA  LEU A 108      -0.796  -4.092  16.992  1.00  0.00           C  
ATOM   1632  C   LEU A 108      -1.183  -5.356  16.237  1.00  0.00           C  
ATOM   1633  O   LEU A 108      -2.015  -5.319  15.348  1.00  0.00           O  
ATOM   1634  CB  LEU A 108       0.389  -3.398  16.309  1.00  0.00           C  
ATOM   1635  CG  LEU A 108       0.443  -1.872  16.459  1.00  0.00           C  
ATOM   1636  CD1 LEU A 108      -0.702  -1.244  15.678  1.00  0.00           C  
ATOM   1637  CD2 LEU A 108       0.366  -1.504  17.934  1.00  0.00           C  
ATOM   1638  H   LEU A 108       0.498  -4.414  18.652  1.00  0.00           H  
ATOM   1639  HA  LEU A 108      -1.632  -3.391  17.015  1.00  0.00           H  
ATOM   1640 1HB  LEU A 108       1.312  -3.804  16.720  1.00  0.00           H  
ATOM   1641 2HB  LEU A 108       0.358  -3.626  15.244  1.00  0.00           H  
ATOM   1642  HG  LEU A 108       1.377  -1.498  16.041  1.00  0.00           H  
ATOM   1643 1HD1 LEU A 108      -0.664  -0.160  15.784  1.00  0.00           H  
ATOM   1644 2HD1 LEU A 108      -0.612  -1.508  14.624  1.00  0.00           H  
ATOM   1645 3HD1 LEU A 108      -1.652  -1.613  16.064  1.00  0.00           H  
ATOM   1646 1HD2 LEU A 108       0.405  -0.419  18.040  1.00  0.00           H  
ATOM   1647 2HD2 LEU A 108      -0.568  -1.877  18.354  1.00  0.00           H  
ATOM   1648 3HD2 LEU A 108       1.206  -1.951  18.465  1.00  0.00           H  
ATOM   1649  N   LEU A 109      -0.574  -6.475  16.612  1.00  0.00           N  
ATOM   1650  CA  LEU A 109      -0.848  -7.751  15.964  1.00  0.00           C  
ATOM   1651  C   LEU A 109      -2.263  -8.233  16.251  1.00  0.00           C  
ATOM   1652  O   LEU A 109      -2.983  -8.651  15.344  1.00  0.00           O  
ATOM   1653  CB  LEU A 109       0.160  -8.807  16.432  1.00  0.00           C  
ATOM   1654  CG  LEU A 109      -0.092 -10.235  15.933  1.00  0.00           C  
ATOM   1655  CD1 LEU A 109      -0.131 -10.243  14.411  1.00  0.00           C  
ATOM   1656  CD2 LEU A 109       0.999 -11.157  16.457  1.00  0.00           C  
ATOM   1657  H   LEU A 109       0.096  -6.440  17.368  1.00  0.00           H  
ATOM   1658  HA  LEU A 109      -0.750  -7.618  14.886  1.00  0.00           H  
ATOM   1659 1HB  LEU A 109       1.154  -8.511  16.099  1.00  0.00           H  
ATOM   1660 2HB  LEU A 109       0.158  -8.831  17.522  1.00  0.00           H  
ATOM   1661  HG  LEU A 109      -1.062 -10.580  16.293  1.00  0.00           H  
ATOM   1662 1HD1 LEU A 109      -0.310 -11.258  14.056  1.00  0.00           H  
ATOM   1663 2HD1 LEU A 109      -0.933  -9.591  14.064  1.00  0.00           H  
ATOM   1664 3HD1 LEU A 109       0.822  -9.886  14.022  1.00  0.00           H  
ATOM   1665 1HD2 LEU A 109       0.819 -12.172  16.103  1.00  0.00           H  
ATOM   1666 2HD2 LEU A 109       1.969 -10.814  16.097  1.00  0.00           H  
ATOM   1667 3HD2 LEU A 109       0.992 -11.146  17.547  1.00  0.00           H  
ATOM   1668  N   THR A 110      -2.674  -8.181  17.507  1.00  0.00           N  
ATOM   1669  CA  THR A 110      -4.052  -8.541  17.838  1.00  0.00           C  
ATOM   1670  C   THR A 110      -5.115  -7.615  17.233  1.00  0.00           C  
ATOM   1671  O   THR A 110      -6.153  -8.075  16.759  1.00  0.00           O  
ATOM   1672  CB  THR A 110      -4.235  -8.575  19.367  1.00  0.00           C  
ATOM   1673  OG1 THR A 110      -3.304  -9.502  19.941  1.00  0.00           O  
ATOM   1674  CG2 THR A 110      -5.651  -8.999  19.725  1.00  0.00           C  
ATOM   1675  H   THR A 110      -2.051  -7.895  18.246  1.00  0.00           H  
ATOM   1676  HA  THR A 110      -4.250  -9.535  17.436  1.00  0.00           H  
ATOM   1677  HB  THR A 110      -4.043  -7.585  19.780  1.00  0.00           H  
ATOM   1678  HG1 THR A 110      -2.428  -9.109  19.951  1.00  0.00           H  
ATOM   1679 1HG2 THR A 110      -5.762  -9.017  20.809  1.00  0.00           H  
ATOM   1680 2HG2 THR A 110      -6.362  -8.290  19.300  1.00  0.00           H  
ATOM   1681 3HG2 THR A 110      -5.847  -9.992  19.324  1.00  0.00           H  
ATOM   1682  N   ALA A 111      -4.917  -6.177  17.211  1.00  0.00           N  
ATOM   1683  CA  ALA A 111      -5.762  -5.158  16.593  1.00  0.00           C  
ATOM   1684  C   ALA A 111      -5.831  -5.425  15.090  1.00  0.00           C  
ATOM   1685  O   ALA A 111      -6.864  -5.261  14.466  1.00  0.00           O  
ATOM   1686  CB  ALA A 111      -5.224  -3.763  16.872  1.00  0.00           C  
ATOM   1687  H   ALA A 111      -4.092  -5.892  17.716  1.00  0.00           H  
ATOM   1688  HA  ALA A 111      -6.761  -5.240  17.023  1.00  0.00           H  
ATOM   1689 1HB  ALA A 111      -5.870  -3.024  16.403  1.00  0.00           H  
ATOM   1690 2HB  ALA A 111      -5.199  -3.591  17.949  1.00  0.00           H  
ATOM   1691 3HB  ALA A 111      -4.218  -3.674  16.468  1.00  0.00           H  
ATOM   1692  N   ALA A 112      -4.583  -5.818  14.340  1.00  0.00           N  
ATOM   1693  CA  ALA A 112      -4.512  -6.155  12.920  1.00  0.00           C  
ATOM   1694  C   ALA A 112      -5.368  -7.349  12.596  1.00  0.00           C  
ATOM   1695  O   ALA A 112      -5.931  -7.444  11.507  1.00  0.00           O  
ATOM   1696  CB  ALA A 112      -3.071  -6.420  12.504  1.00  0.00           C  
ATOM   1697  H   ALA A 112      -3.739  -5.843  14.894  1.00  0.00           H  
ATOM   1698  HA  ALA A 112      -4.893  -5.307  12.351  1.00  0.00           H  
ATOM   1699 1HB  ALA A 112      -3.041  -6.676  11.445  1.00  0.00           H  
ATOM   1700 2HB  ALA A 112      -2.472  -5.526  12.678  1.00  0.00           H  
ATOM   1701 3HB  ALA A 112      -2.669  -7.246  13.089  1.00  0.00           H  
ATOM   1702  N   LEU A 113      -5.460  -8.469  13.516  1.00  0.00           N  
ATOM   1703  CA  LEU A 113      -6.371  -9.601  13.379  1.00  0.00           C  
ATOM   1704  C   LEU A 113      -7.848  -9.194  13.357  1.00  0.00           C  
ATOM   1705  O   LEU A 113      -8.625  -9.684  12.539  1.00  0.00           O  
ATOM   1706  CB  LEU A 113      -6.135 -10.589  14.527  1.00  0.00           C  
ATOM   1707  CG  LEU A 113      -7.092 -11.787  14.582  1.00  0.00           C  
ATOM   1708  CD1 LEU A 113      -6.945 -12.615  13.312  1.00  0.00           C  
ATOM   1709  CD2 LEU A 113      -6.790 -12.622  15.817  1.00  0.00           C  
ATOM   1710  H   LEU A 113      -4.822  -8.444  14.297  1.00  0.00           H  
ATOM   1711  HA  LEU A 113      -6.160 -10.101  12.435  1.00  0.00           H  
ATOM   1712 1HB  LEU A 113      -5.121 -10.980  14.446  1.00  0.00           H  
ATOM   1713 2HB  LEU A 113      -6.220 -10.053  15.472  1.00  0.00           H  
ATOM   1714  HG  LEU A 113      -8.121 -11.428  14.629  1.00  0.00           H  
ATOM   1715 1HD1 LEU A 113      -7.626 -13.465  13.352  1.00  0.00           H  
ATOM   1716 2HD1 LEU A 113      -7.185 -11.998  12.446  1.00  0.00           H  
ATOM   1717 3HD1 LEU A 113      -5.921 -12.974  13.229  1.00  0.00           H  
ATOM   1718 1HD2 LEU A 113      -7.471 -13.472  15.857  1.00  0.00           H  
ATOM   1719 2HD2 LEU A 113      -5.762 -12.983  15.771  1.00  0.00           H  
ATOM   1720 3HD2 LEU A 113      -6.920 -12.012  16.711  1.00  0.00           H  
ATOM   1721  N   ALA A 114      -8.230  -8.297  14.259  1.00  0.00           N  
ATOM   1722  CA  ALA A 114      -9.593  -7.763  14.270  1.00  0.00           C  
ATOM   1723  C   ALA A 114      -9.903  -7.029  12.965  1.00  0.00           C  
ATOM   1724  O   ALA A 114     -11.010  -7.129  12.434  1.00  0.00           O  
ATOM   1725  CB  ALA A 114      -9.790  -6.838  15.461  1.00  0.00           C  
ATOM   1726  H   ALA A 114      -7.572  -7.973  14.954  1.00  0.00           H  
ATOM   1727  HA  ALA A 114     -10.283  -8.602  14.356  1.00  0.00           H  
ATOM   1728 1HB  ALA A 114     -10.808  -6.448  15.453  1.00  0.00           H  
ATOM   1729 2HB  ALA A 114      -9.618  -7.390  16.384  1.00  0.00           H  
ATOM   1730 3HB  ALA A 114      -9.086  -6.008  15.398  1.00  0.00           H  
ATOM   1731  N   LEU A 115      -8.896  -6.253  12.408  1.00  0.00           N  
ATOM   1732  CA  LEU A 115      -9.132  -5.531  11.168  1.00  0.00           C  
ATOM   1733  C   LEU A 115      -9.337  -6.499  10.015  1.00  0.00           C  
ATOM   1734  O   LEU A 115     -10.233  -6.316   9.190  1.00  0.00           O  
ATOM   1735  CB  LEU A 115      -7.953  -4.599  10.862  1.00  0.00           C  
ATOM   1736  CG  LEU A 115      -7.784  -3.406  11.811  1.00  0.00           C  
ATOM   1737  CD1 LEU A 115      -6.494  -2.670  11.477  1.00  0.00           C  
ATOM   1738  CD2 LEU A 115      -8.988  -2.485  11.688  1.00  0.00           C  
ATOM   1739  H   LEU A 115      -7.993  -6.181  12.855  1.00  0.00           H  
ATOM   1740  HA  LEU A 115     -10.043  -4.946  11.284  1.00  0.00           H  
ATOM   1741 1HB  LEU A 115      -7.033  -5.180  10.892  1.00  0.00           H  
ATOM   1742 2HB  LEU A 115      -8.076  -4.205   9.852  1.00  0.00           H  
ATOM   1743  HG  LEU A 115      -7.706  -3.767  12.837  1.00  0.00           H  
ATOM   1744 1HD1 LEU A 115      -6.373  -1.823  12.151  1.00  0.00           H  
ATOM   1745 2HD1 LEU A 115      -5.648  -3.347  11.591  1.00  0.00           H  
ATOM   1746 3HD1 LEU A 115      -6.536  -2.311  10.449  1.00  0.00           H  
ATOM   1747 1HD2 LEU A 115      -8.868  -1.637  12.364  1.00  0.00           H  
ATOM   1748 2HD2 LEU A 115      -9.066  -2.123  10.663  1.00  0.00           H  
ATOM   1749 3HD2 LEU A 115      -9.893  -3.032  11.950  1.00  0.00           H  
ATOM   1750  N   LEU A 116      -8.477  -7.507  10.015  1.00  0.00           N  
ATOM   1751  CA  LEU A 116      -8.570  -8.520   8.960  1.00  0.00           C  
ATOM   1752  C   LEU A 116      -9.877  -9.320   9.091  1.00  0.00           C  
ATOM   1753  O   LEU A 116     -10.539  -9.612   8.094  1.00  0.00           O  
ATOM   1754  CB  LEU A 116      -7.367  -9.468   9.026  1.00  0.00           C  
ATOM   1755  CG  LEU A 116      -7.286 -10.519   7.912  1.00  0.00           C  
ATOM   1756  CD1 LEU A 116      -5.846 -10.637   7.428  1.00  0.00           C  
ATOM   1757  CD2 LEU A 116      -7.798 -11.853   8.434  1.00  0.00           C  
ATOM   1758  H   LEU A 116      -7.762  -7.598  10.720  1.00  0.00           H  
ATOM   1759  HA  LEU A 116      -8.580  -8.008   7.999  1.00  0.00           H  
ATOM   1760 1HB  LEU A 116      -6.454  -8.875   8.988  1.00  0.00           H  
ATOM   1761 2HB  LEU A 116      -7.392  -9.997   9.979  1.00  0.00           H  
ATOM   1762  HG  LEU A 116      -7.896 -10.201   7.067  1.00  0.00           H  
ATOM   1763 1HD1 LEU A 116      -5.789 -11.384   6.636  1.00  0.00           H  
ATOM   1764 2HD1 LEU A 116      -5.512  -9.674   7.042  1.00  0.00           H  
ATOM   1765 3HD1 LEU A 116      -5.208 -10.939   8.257  1.00  0.00           H  
ATOM   1766 1HD2 LEU A 116      -7.741 -12.600   7.641  1.00  0.00           H  
ATOM   1767 2HD2 LEU A 116      -7.187 -12.173   9.278  1.00  0.00           H  
ATOM   1768 3HD2 LEU A 116      -8.834 -11.744   8.755  1.00  0.00           H  
ATOM   1769  N   THR A 117     -10.225  -9.661  10.314  1.00  0.00           N  
ATOM   1770  CA  THR A 117     -11.465 -10.380  10.561  1.00  0.00           C  
ATOM   1771  C   THR A 117     -12.691  -9.652   9.993  1.00  0.00           C  
ATOM   1772  O   THR A 117     -13.542 -10.263   9.345  1.00  0.00           O  
ATOM   1773  CB  THR A 117     -11.660 -10.613  12.069  1.00  0.00           C  
ATOM   1774  OG1 THR A 117     -10.571 -11.396  12.579  1.00  0.00           O  
ATOM   1775  CG2 THR A 117     -12.969 -11.343  12.331  1.00  0.00           C  
ATOM   1776  H   THR A 117      -9.630  -9.423  11.095  1.00  0.00           H  
ATOM   1777  HA  THR A 117     -11.402 -11.345  10.058  1.00  0.00           H  
ATOM   1778  HB  THR A 117     -11.675  -9.656  12.588  1.00  0.00           H  
ATOM   1779  HG1 THR A 117      -9.763 -10.881  12.536  1.00  0.00           H  
ATOM   1780 1HG2 THR A 117     -13.090 -11.499  13.403  1.00  0.00           H  
ATOM   1781 2HG2 THR A 117     -13.799 -10.745  11.956  1.00  0.00           H  
ATOM   1782 3HG2 THR A 117     -12.958 -12.305  11.823  1.00  0.00           H  
ATOM   1783  N   ALA A 118     -12.902  -8.208  10.191  1.00  0.00           N  
ATOM   1784  CA  ALA A 118     -13.975  -7.388   9.646  1.00  0.00           C  
ATOM   1785  C   ALA A 118     -14.034  -7.498   8.105  1.00  0.00           C  
ATOM   1786  O   ALA A 118     -15.119  -7.551   7.517  1.00  0.00           O  
ATOM   1787  CB  ALA A 118     -13.806  -5.943  10.092  1.00  0.00           C  
ATOM   1788  H   ALA A 118     -12.220  -7.783  10.804  1.00  0.00           H  
ATOM   1789  HA  ALA A 118     -14.920  -7.770  10.031  1.00  0.00           H  
ATOM   1790 1HB  ALA A 118     -14.616  -5.339   9.677  1.00  0.00           H  
ATOM   1791 2HB  ALA A 118     -13.836  -5.891  11.180  1.00  0.00           H  
ATOM   1792 3HB  ALA A 118     -12.850  -5.561   9.734  1.00  0.00           H  
ATOM   1793  N   ALA A 119     -12.806  -7.504   7.395  1.00  0.00           N  
ATOM   1794  CA  ALA A 119     -12.687  -7.687   5.949  1.00  0.00           C  
ATOM   1795  C   ALA A 119     -13.153  -9.067   5.480  1.00  0.00           C  
ATOM   1796  O   ALA A 119     -13.755  -9.201   4.415  1.00  0.00           O  
ATOM   1797  CB  ALA A 119     -11.251  -7.463   5.503  1.00  0.00           C  
ATOM   1798  H   ALA A 119     -11.982  -7.275   7.932  1.00  0.00           H  
ATOM   1799  HA  ALA A 119     -13.328  -6.953   5.461  1.00  0.00           H  
ATOM   1800 1HB  ALA A 119     -11.177  -7.603   4.424  1.00  0.00           H  
ATOM   1801 2HB  ALA A 119     -10.944  -6.448   5.757  1.00  0.00           H  
ATOM   1802 3HB  ALA A 119     -10.598  -8.176   6.005  1.00  0.00           H  
ATOM   1803  N   LYS A 120     -12.874 -10.129   6.294  1.00  0.00           N  
ATOM   1804  CA  LYS A 120     -13.295 -11.480   5.940  1.00  0.00           C  
ATOM   1805  C   LYS A 120     -14.758 -11.761   6.250  1.00  0.00           C  
ATOM   1806  O   LYS A 120     -15.428 -12.490   5.518  1.00  0.00           O  
ATOM   1807  CB  LYS A 120     -12.416 -12.504   6.659  1.00  0.00           C  
ATOM   1808  CG  LYS A 120     -10.948 -12.467   6.255  1.00  0.00           C  
ATOM   1809  CD  LYS A 120     -10.768 -12.835   4.790  1.00  0.00           C  
ATOM   1810  CE  LYS A 120      -9.308 -13.111   4.462  1.00  0.00           C  
ATOM   1811  NZ  LYS A 120      -9.095 -13.327   3.005  1.00  0.00           N  
ATOM   1812  H   LYS A 120     -12.367  -9.981   7.155  1.00  0.00           H  
ATOM   1813  HA  LYS A 120     -13.155 -11.616   4.867  1.00  0.00           H  
ATOM   1814 1HB  LYS A 120     -12.471 -12.340   7.735  1.00  0.00           H  
ATOM   1815 2HB  LYS A 120     -12.791 -13.509   6.462  1.00  0.00           H  
ATOM   1816 1HG  LYS A 120     -10.550 -11.465   6.420  1.00  0.00           H  
ATOM   1817 2HG  LYS A 120     -10.384 -13.168   6.869  1.00  0.00           H  
ATOM   1818 1HD  LYS A 120     -11.357 -13.725   4.563  1.00  0.00           H  
ATOM   1819 2HD  LYS A 120     -11.122 -12.017   4.163  1.00  0.00           H  
ATOM   1820 1HE  LYS A 120      -8.698 -12.269   4.785  1.00  0.00           H  
ATOM   1821 2HE  LYS A 120      -8.976 -13.999   5.000  1.00  0.00           H  
ATOM   1822 1HZ  LYS A 120      -8.117 -13.507   2.831  1.00  0.00           H  
ATOM   1823 2HZ  LYS A 120      -9.643 -14.119   2.698  1.00  0.00           H  
ATOM   1824 3HZ  LYS A 120      -9.382 -12.503   2.497  1.00  0.00           H  
ATOM   1825  N   LEU A 121     -15.250 -11.175   7.341  1.00  0.00           N  
ATOM   1826  CA  LEU A 121     -16.631 -11.356   7.795  1.00  0.00           C  
ATOM   1827  C   LEU A 121     -17.584 -10.491   6.990  1.00  0.00           C  
ATOM   1828  O   LEU A 121     -18.723 -10.864   6.757  1.00  0.00           O  
ATOM   1829  CB  LEU A 121     -16.756 -11.010   9.284  1.00  0.00           C  
ATOM   1830  CG  LEU A 121     -16.521 -12.172  10.259  1.00  0.00           C  
ATOM   1831  CD1 LEU A 121     -17.738 -13.087  10.260  1.00  0.00           C  
ATOM   1832  CD2 LEU A 121     -15.267 -12.930   9.853  1.00  0.00           C  
ATOM   1833  H   LEU A 121     -14.628 -10.587   7.877  1.00  0.00           H  
ATOM   1834  HA  LEU A 121     -16.899 -12.405   7.678  1.00  0.00           H  
ATOM   1835 1HB  LEU A 121     -16.034 -10.229   9.521  1.00  0.00           H  
ATOM   1836 2HB  LEU A 121     -17.756 -10.620   9.468  1.00  0.00           H  
ATOM   1837  HG  LEU A 121     -16.398 -11.780  11.269  1.00  0.00           H  
ATOM   1838 1HD1 LEU A 121     -17.571 -13.913  10.953  1.00  0.00           H  
ATOM   1839 2HD1 LEU A 121     -18.617 -12.524  10.573  1.00  0.00           H  
ATOM   1840 3HD1 LEU A 121     -17.897 -13.482   9.257  1.00  0.00           H  
ATOM   1841 1HD2 LEU A 121     -15.100 -13.756  10.546  1.00  0.00           H  
ATOM   1842 2HD2 LEU A 121     -15.390 -13.324   8.843  1.00  0.00           H  
ATOM   1843 3HD2 LEU A 121     -14.410 -12.257   9.878  1.00  0.00           H  
ATOM   1844  N   GLY A 122     -17.166  -9.209   6.416  1.00  0.00           N  
ATOM   1845  CA  GLY A 122     -17.974  -8.267   5.687  1.00  0.00           C  
ATOM   1846  C   GLY A 122     -18.741  -7.350   6.609  1.00  0.00           C  
ATOM   1847  O   GLY A 122     -19.758  -6.792   6.209  1.00  0.00           O  
ATOM   1848  H   GLY A 122     -16.191  -9.000   6.579  1.00  0.00           H  
ATOM   1849 1HA  GLY A 122     -17.337  -7.671   5.034  1.00  0.00           H  
ATOM   1850 2HA  GLY A 122     -18.674  -8.805   5.050  1.00  0.00           H  
ATOM   1851  N   THR A 123     -18.221  -7.007   7.819  1.00  0.00           N  
ATOM   1852  CA  THR A 123     -18.795  -6.201   8.890  1.00  0.00           C  
ATOM   1853  C   THR A 123     -17.881  -5.016   9.173  1.00  0.00           C  
ATOM   1854  O   THR A 123     -16.807  -4.898   8.573  1.00  0.00           O  
ATOM   1855  CB  THR A 123     -19.003  -7.027  10.174  1.00  0.00           C  
ATOM   1856  OG1 THR A 123     -17.729  -7.363  10.739  1.00  0.00           O  
ATOM   1857  CG2 THR A 123     -19.771  -8.302   9.868  1.00  0.00           C  
ATOM   1858  H   THR A 123     -17.283  -7.371   7.924  1.00  0.00           H  
ATOM   1859  HA  THR A 123     -19.788  -5.873   8.582  1.00  0.00           H  
ATOM   1860  HB  THR A 123     -19.562  -6.436  10.898  1.00  0.00           H  
ATOM   1861  HG1 THR A 123     -17.362  -6.593  11.179  1.00  0.00           H  
ATOM   1862 1HG2 THR A 123     -19.910  -8.873  10.786  1.00  0.00           H  
ATOM   1863 2HG2 THR A 123     -20.745  -8.049   9.448  1.00  0.00           H  
ATOM   1864 3HG2 THR A 123     -19.212  -8.902   9.151  1.00  0.00           H  
ATOM   1865  N   THR A 124     -18.280  -4.148  10.094  1.00  0.00           N  
ATOM   1866  CA  THR A 124     -17.416  -3.036  10.452  1.00  0.00           C  
ATOM   1867  C   THR A 124     -16.355  -3.562  11.406  1.00  0.00           C  
ATOM   1868  O   THR A 124     -16.462  -4.687  11.914  1.00  0.00           O  
ATOM   1869  CB  THR A 124     -18.197  -1.879  11.099  1.00  0.00           C  
ATOM   1870  OG1 THR A 124     -18.700  -2.294  12.377  1.00  0.00           O  
ATOM   1871  CG2 THR A 124     -19.361  -1.461  10.214  1.00  0.00           C  
ATOM   1872  H   THR A 124     -19.176  -4.242  10.551  1.00  0.00           H  
ATOM   1873  HA  THR A 124     -17.020  -2.596   9.535  1.00  0.00           H  
ATOM   1874  HB  THR A 124     -17.534  -1.027  11.244  1.00  0.00           H  
ATOM   1875  HG1 THR A 124     -19.003  -1.526  12.866  1.00  0.00           H  
ATOM   1876 1HG2 THR A 124     -19.903  -0.642  10.688  1.00  0.00           H  
ATOM   1877 2HG2 THR A 124     -18.983  -1.134   9.246  1.00  0.00           H  
ATOM   1878 3HG2 THR A 124     -20.034  -2.307  10.074  1.00  0.00           H  
ATOM   1879  N   VAL A 125     -15.343  -2.743  11.673  1.00  0.00           N  
ATOM   1880  CA  VAL A 125     -14.284  -3.139  12.582  1.00  0.00           C  
ATOM   1881  C   VAL A 125     -14.860  -3.299  13.979  1.00  0.00           C  
ATOM   1882  O   VAL A 125     -14.574  -4.287  14.665  1.00  0.00           O  
ATOM   1883  CB  VAL A 125     -13.155  -2.091  12.597  1.00  0.00           C  
ATOM   1884  CG1 VAL A 125     -12.139  -2.418  13.681  1.00  0.00           C  
ATOM   1885  CG2 VAL A 125     -12.486  -2.031  11.232  1.00  0.00           C  
ATOM   1886  H   VAL A 125     -15.306  -1.833  11.240  1.00  0.00           H  
ATOM   1887  HA  VAL A 125     -13.890  -4.101  12.257  1.00  0.00           H  
ATOM   1888  HB  VAL A 125     -13.580  -1.116  12.837  1.00  0.00           H  
ATOM   1889 1HG1 VAL A 125     -11.349  -1.667  13.678  1.00  0.00           H  
ATOM   1890 2HG1 VAL A 125     -12.633  -2.420  14.653  1.00  0.00           H  
ATOM   1891 3HG1 VAL A 125     -11.707  -3.400  13.491  1.00  0.00           H  
ATOM   1892 1HG2 VAL A 125     -11.690  -1.288  11.249  1.00  0.00           H  
ATOM   1893 2HG2 VAL A 125     -12.067  -3.008  10.989  1.00  0.00           H  
ATOM   1894 3HG2 VAL A 125     -13.223  -1.755  10.477  1.00  0.00           H  
ATOM   1895  N   GLU A 126     -15.710  -2.350  14.379  1.00  0.00           N  
ATOM   1896  CA  GLU A 126     -16.332  -2.379  15.704  1.00  0.00           C  
ATOM   1897  C   GLU A 126     -17.219  -3.603  15.888  1.00  0.00           C  
ATOM   1898  O   GLU A 126     -17.291  -4.168  16.972  1.00  0.00           O  
ATOM   1899  CB  GLU A 126     -17.156  -1.109  15.933  1.00  0.00           C  
ATOM   1900  CG  GLU A 126     -16.338   0.175  15.963  1.00  0.00           C  
ATOM   1901  CD  GLU A 126     -15.968   0.665  14.591  1.00  0.00           C  
ATOM   1902  OE1 GLU A 126     -16.408   0.076  13.632  1.00  0.00           O  
ATOM   1903  OE2 GLU A 126     -15.248   1.630  14.500  1.00  0.00           O  
ATOM   1904  H   GLU A 126     -15.928  -1.594  13.749  1.00  0.00           H  
ATOM   1905  HA  GLU A 126     -15.543  -2.439  16.455  1.00  0.00           H  
ATOM   1906 1HB  GLU A 126     -17.902  -1.012  15.144  1.00  0.00           H  
ATOM   1907 2HB  GLU A 126     -17.690  -1.188  16.880  1.00  0.00           H  
ATOM   1908 1HG  GLU A 126     -16.914   0.948  16.470  1.00  0.00           H  
ATOM   1909 2HG  GLU A 126     -15.430   0.000  16.538  1.00  0.00           H  
ATOM   1910  N   GLU A 127     -18.037  -4.077  14.778  1.00  0.00           N  
ATOM   1911  CA  GLU A 127     -18.900  -5.253  14.843  1.00  0.00           C  
ATOM   1912  C   GLU A 127     -18.051  -6.511  15.011  1.00  0.00           C  
ATOM   1913  O   GLU A 127     -18.409  -7.402  15.775  1.00  0.00           O  
ATOM   1914  CB  GLU A 127     -19.761  -5.361  13.584  1.00  0.00           C  
ATOM   1915  CG  GLU A 127     -20.897  -4.350  13.510  1.00  0.00           C  
ATOM   1916  CD  GLU A 127     -21.622  -4.378  12.193  1.00  0.00           C  
ATOM   1917  OE1 GLU A 127     -20.971  -4.463  11.180  1.00  0.00           O  
ATOM   1918  OE2 GLU A 127     -22.829  -4.316  12.200  1.00  0.00           O  
ATOM   1919  H   GLU A 127     -18.032  -3.515  13.939  1.00  0.00           H  
ATOM   1920  HA  GLU A 127     -19.555  -5.152  15.707  1.00  0.00           H  
ATOM   1921 1HB  GLU A 127     -19.136  -5.224  12.701  1.00  0.00           H  
ATOM   1922 2HB  GLU A 127     -20.198  -6.358  13.525  1.00  0.00           H  
ATOM   1923 1HG  GLU A 127     -21.608  -4.560  14.309  1.00  0.00           H  
ATOM   1924 2HG  GLU A 127     -20.494  -3.351  13.675  1.00  0.00           H  
ATOM   1925  N   ALA A 128     -16.922  -6.575  14.309  1.00  0.00           N  
ATOM   1926  CA  ALA A 128     -16.053  -7.741  14.398  1.00  0.00           C  
ATOM   1927  C   ALA A 128     -15.518  -7.934  15.828  1.00  0.00           C  
ATOM   1928  O   ALA A 128     -15.461  -9.060  16.342  1.00  0.00           O  
ATOM   1929  CB  ALA A 128     -14.913  -7.649  13.373  1.00  0.00           C  
ATOM   1930  H   ALA A 128     -16.656  -5.810  13.703  1.00  0.00           H  
ATOM   1931  HA  ALA A 128     -16.652  -8.626  14.181  1.00  0.00           H  
ATOM   1932 1HB  ALA A 128     -14.277  -8.531  13.458  1.00  0.00           H  
ATOM   1933 2HB  ALA A 128     -15.331  -7.601  12.366  1.00  0.00           H  
ATOM   1934 3HB  ALA A 128     -14.322  -6.756  13.563  1.00  0.00           H  
ATOM   1935  N   VAL A 129     -15.127  -6.826  16.455  1.00  0.00           N  
ATOM   1936  CA  VAL A 129     -14.583  -6.821  17.809  1.00  0.00           C  
ATOM   1937  C   VAL A 129     -15.671  -7.167  18.817  1.00  0.00           C  
ATOM   1938  O   VAL A 129     -15.472  -8.004  19.687  1.00  0.00           O  
ATOM   1939  CB  VAL A 129     -13.985  -5.442  18.147  1.00  0.00           C  
ATOM   1940  CG1 VAL A 129     -13.618  -5.368  19.621  1.00  0.00           C  
ATOM   1941  CG2 VAL A 129     -12.769  -5.175  17.274  1.00  0.00           C  
ATOM   1942  H   VAL A 129     -15.217  -5.950  15.960  1.00  0.00           H  
ATOM   1943  HA  VAL A 129     -13.789  -7.567  17.865  1.00  0.00           H  
ATOM   1944  HB  VAL A 129     -14.740  -4.676  17.965  1.00  0.00           H  
ATOM   1945 1HG1 VAL A 129     -13.198  -4.386  19.843  1.00  0.00           H  
ATOM   1946 2HG1 VAL A 129     -14.510  -5.525  20.228  1.00  0.00           H  
ATOM   1947 3HG1 VAL A 129     -12.881  -6.137  19.851  1.00  0.00           H  
ATOM   1948 1HG2 VAL A 129     -12.353  -4.199  17.518  1.00  0.00           H  
ATOM   1949 2HG2 VAL A 129     -12.019  -5.945  17.451  1.00  0.00           H  
ATOM   1950 3HG2 VAL A 129     -13.064  -5.193  16.224  1.00  0.00           H  
ATOM   1951  N   GLN A 130     -16.832  -6.525  18.682  1.00  0.00           N  
ATOM   1952  CA  GLN A 130     -17.973  -6.783  19.565  1.00  0.00           C  
ATOM   1953  C   GLN A 130     -18.495  -8.228  19.504  1.00  0.00           C  
ATOM   1954  O   GLN A 130     -18.836  -8.819  20.529  1.00  0.00           O  
ATOM   1955  CB  GLN A 130     -19.112  -5.817  19.228  1.00  0.00           C  
ATOM   1956  CG  GLN A 130     -18.837  -4.373  19.611  1.00  0.00           C  
ATOM   1957  CD  GLN A 130     -19.952  -3.438  19.182  1.00  0.00           C  
ATOM   1958  OE1 GLN A 130     -20.947  -3.867  18.590  1.00  0.00           O  
ATOM   1959  NE2 GLN A 130     -19.793  -2.153  19.478  1.00  0.00           N  
ATOM   1960  H   GLN A 130     -16.925  -5.839  17.946  1.00  0.00           H  
ATOM   1961  HA  GLN A 130     -17.660  -6.608  20.594  1.00  0.00           H  
ATOM   1962 1HB  GLN A 130     -19.311  -5.849  18.157  1.00  0.00           H  
ATOM   1963 2HB  GLN A 130     -20.021  -6.134  19.740  1.00  0.00           H  
ATOM   1964 1HG  GLN A 130     -18.735  -4.308  20.694  1.00  0.00           H  
ATOM   1965 2HG  GLN A 130     -17.915  -4.049  19.128  1.00  0.00           H  
ATOM   1966 1HE2 GLN A 130     -20.496  -1.489  19.220  1.00  0.00           H  
ATOM   1967 2HE2 GLN A 130     -18.970  -1.849  19.958  1.00  0.00           H  
ATOM   1968  N   GLU A 131     -18.565  -8.815  18.311  1.00  0.00           N  
ATOM   1969  CA  GLU A 131     -18.991 -10.211  18.203  1.00  0.00           C  
ATOM   1970  C   GLU A 131     -17.938 -11.136  18.825  1.00  0.00           C  
ATOM   1971  O   GLU A 131     -18.274 -12.105  19.507  1.00  0.00           O  
ATOM   1972  CB  GLU A 131     -19.228 -10.590  16.740  1.00  0.00           C  
ATOM   1973  CG  GLU A 131     -20.433  -9.914  16.102  1.00  0.00           C  
ATOM   1974  CD  GLU A 131     -21.732 -10.298  16.753  1.00  0.00           C  
ATOM   1975  OE1 GLU A 131     -22.047 -11.463  16.766  1.00  0.00           O  
ATOM   1976  OE2 GLU A 131     -22.412  -9.424  17.238  1.00  0.00           O  
ATOM   1977  H   GLU A 131     -18.326  -8.307  17.471  1.00  0.00           H  
ATOM   1978  HA  GLU A 131     -19.926 -10.331  18.751  1.00  0.00           H  
ATOM   1979 1HB  GLU A 131     -18.348 -10.332  16.150  1.00  0.00           H  
ATOM   1980 2HB  GLU A 131     -19.370 -11.668  16.661  1.00  0.00           H  
ATOM   1981 1HG  GLU A 131     -20.309  -8.833  16.173  1.00  0.00           H  
ATOM   1982 2HG  GLU A 131     -20.469 -10.179  15.046  1.00  0.00           H  
ATOM   1983  N   ALA A 132     -16.671 -10.824  18.581  1.00  0.00           N  
ATOM   1984  CA  ALA A 132     -15.573 -11.579  19.175  1.00  0.00           C  
ATOM   1985  C   ALA A 132     -15.593 -11.447  20.700  1.00  0.00           C  
ATOM   1986  O   ALA A 132     -15.303 -12.408  21.402  1.00  0.00           O  
ATOM   1987  CB  ALA A 132     -14.246 -11.135  18.598  1.00  0.00           C  
ATOM   1988  H   ALA A 132     -16.459 -10.049  17.969  1.00  0.00           H  
ATOM   1989  HA  ALA A 132     -15.722 -12.632  18.942  1.00  0.00           H  
ATOM   1990 1HB  ALA A 132     -13.440 -11.711  19.055  1.00  0.00           H  
ATOM   1991 2HB  ALA A 132     -14.244 -11.300  17.521  1.00  0.00           H  
ATOM   1992 3HB  ALA A 132     -14.096 -10.078  18.804  1.00  0.00           H  
ATOM   1993  N   LEU A 133     -15.918 -10.117  21.381  1.00  0.00           N  
ATOM   1994  CA  LEU A 133     -16.048  -9.972  22.840  1.00  0.00           C  
ATOM   1995  C   LEU A 133     -17.210 -10.789  23.450  1.00  0.00           C  
ATOM   1996  O   LEU A 133     -17.133 -11.206  24.606  1.00  0.00           O  
ATOM   1997  CB  LEU A 133     -16.238  -8.490  23.188  1.00  0.00           C  
ATOM   1998  CG  LEU A 133     -15.024  -7.588  22.938  1.00  0.00           C  
ATOM   1999  CD1 LEU A 133     -15.437  -6.129  23.084  1.00  0.00           C  
ATOM   2000  CD2 LEU A 133     -13.917  -7.943  23.918  1.00  0.00           C  
ATOM   2001  H   LEU A 133     -16.063  -9.310  20.791  1.00  0.00           H  
ATOM   2002  HA  LEU A 133     -15.154 -10.380  23.309  1.00  0.00           H  
ATOM   2003 1HB  LEU A 133     -17.068  -8.099  22.599  1.00  0.00           H  
ATOM   2004 2HB  LEU A 133     -16.500  -8.411  24.242  1.00  0.00           H  
ATOM   2005  HG  LEU A 133     -14.666  -7.732  21.918  1.00  0.00           H  
ATOM   2006 1HD1 LEU A 133     -14.573  -5.487  22.907  1.00  0.00           H  
ATOM   2007 2HD1 LEU A 133     -16.216  -5.896  22.358  1.00  0.00           H  
ATOM   2008 3HD1 LEU A 133     -15.814  -5.957  24.091  1.00  0.00           H  
ATOM   2009 1HD2 LEU A 133     -13.053  -7.302  23.740  1.00  0.00           H  
ATOM   2010 2HD2 LEU A 133     -14.273  -7.798  24.938  1.00  0.00           H  
ATOM   2011 3HD2 LEU A 133     -13.630  -8.986  23.780  1.00  0.00           H  
ATOM   2012  N   GLN A 134     -18.434 -10.997  22.689  1.00  0.00           N  
ATOM   2013  CA  GLN A 134     -19.549 -11.875  23.055  1.00  0.00           C  
ATOM   2014  C   GLN A 134     -19.123 -13.346  23.027  1.00  0.00           C  
ATOM   2015  O   GLN A 134     -19.434 -14.110  23.941  1.00  0.00           O  
ATOM   2016  CB  GLN A 134     -20.736 -11.656  22.114  1.00  0.00           C  
ATOM   2017  CG  GLN A 134     -21.421 -10.310  22.279  1.00  0.00           C  
ATOM   2018  CD  GLN A 134     -22.533 -10.098  21.269  1.00  0.00           C  
ATOM   2019  OE1 GLN A 134     -23.184 -11.052  20.832  1.00  0.00           O  
ATOM   2020  NE2 GLN A 134     -22.757  -8.845  20.891  1.00  0.00           N  
ATOM   2021  H   GLN A 134     -18.486 -10.468  21.830  1.00  0.00           H  
ATOM   2022  HA  GLN A 134     -19.861 -11.633  24.071  1.00  0.00           H  
ATOM   2023 1HB  GLN A 134     -20.401 -11.738  21.080  1.00  0.00           H  
ATOM   2024 2HB  GLN A 134     -21.481 -12.434  22.279  1.00  0.00           H  
ATOM   2025 1HG  GLN A 134     -21.852 -10.253  23.279  1.00  0.00           H  
ATOM   2026 2HG  GLN A 134     -20.683  -9.519  22.146  1.00  0.00           H  
ATOM   2027 1HE2 GLN A 134     -23.478  -8.643  20.227  1.00  0.00           H  
ATOM   2028 2HE2 GLN A 134     -22.206  -8.102  21.270  1.00  0.00           H  
ATOM   2029  N   LEU A 135     -18.414 -13.732  21.978  1.00  0.00           N  
ATOM   2030  CA  LEU A 135     -17.899 -15.088  21.885  1.00  0.00           C  
ATOM   2031  C   LEU A 135     -16.869 -15.325  22.987  1.00  0.00           C  
ATOM   2032  O   LEU A 135     -16.879 -16.372  23.637  1.00  0.00           O  
ATOM   2033  CB  LEU A 135     -17.267 -15.328  20.509  1.00  0.00           C  
ATOM   2034  CG  LEU A 135     -18.251 -15.475  19.341  1.00  0.00           C  
ATOM   2035  CD1 LEU A 135     -17.498 -15.356  18.024  1.00  0.00           C  
ATOM   2036  CD2 LEU A 135     -18.965 -16.813  19.444  1.00  0.00           C  
ATOM   2037  H   LEU A 135     -18.224 -13.082  21.227  1.00  0.00           H  
ATOM   2038  HA  LEU A 135     -18.729 -15.781  22.011  1.00  0.00           H  
ATOM   2039 1HB  LEU A 135     -16.602 -14.496  20.279  1.00  0.00           H  
ATOM   2040 2HB  LEU A 135     -16.669 -16.240  20.555  1.00  0.00           H  
ATOM   2041  HG  LEU A 135     -18.984 -14.669  19.379  1.00  0.00           H  
ATOM   2042 1HD1 LEU A 135     -18.197 -15.460  17.193  1.00  0.00           H  
ATOM   2043 2HD1 LEU A 135     -17.012 -14.381  17.969  1.00  0.00           H  
ATOM   2044 3HD1 LEU A 135     -16.743 -16.140  17.964  1.00  0.00           H  
ATOM   2045 1HD2 LEU A 135     -19.665 -16.918  18.615  1.00  0.00           H  
ATOM   2046 2HD2 LEU A 135     -18.233 -17.621  19.404  1.00  0.00           H  
ATOM   2047 3HD2 LEU A 135     -19.509 -16.864  20.387  1.00  0.00           H  
ATOM   2048  N   LYS A 136     -15.990 -14.341  23.188  1.00  0.00           N  
ATOM   2049  CA  LYS A 136     -14.937 -14.393  24.205  1.00  0.00           C  
ATOM   2050  C   LYS A 136     -15.497 -14.739  25.571  1.00  0.00           C  
ATOM   2051  O   LYS A 136     -15.034 -15.667  26.237  1.00  0.00           O  
ATOM   2052  CB  LYS A 136     -14.190 -13.060  24.274  1.00  0.00           C  
ATOM   2053  CG  LYS A 136     -12.995 -13.057  25.218  1.00  0.00           C  
ATOM   2054  CD  LYS A 136     -12.384 -11.668  25.332  1.00  0.00           C  
ATOM   2055  CE  LYS A 136     -11.176 -11.668  26.256  1.00  0.00           C  
ATOM   2056  NZ  LYS A 136     -11.563 -11.862  27.680  1.00  0.00           N  
ATOM   2057  H   LYS A 136     -16.068 -13.522  22.600  1.00  0.00           H  
ATOM   2058  HA  LYS A 136     -14.207 -15.147  23.908  1.00  0.00           H  
ATOM   2059 1HB  LYS A 136     -13.832 -12.792  23.280  1.00  0.00           H  
ATOM   2060 2HB  LYS A 136     -14.874 -12.276  24.598  1.00  0.00           H  
ATOM   2061 1HG  LYS A 136     -13.312 -13.387  26.208  1.00  0.00           H  
ATOM   2062 2HG  LYS A 136     -12.238 -13.748  24.849  1.00  0.00           H  
ATOM   2063 1HD  LYS A 136     -12.076 -11.324  24.344  1.00  0.00           H  
ATOM   2064 2HD  LYS A 136     -13.128 -10.975  25.723  1.00  0.00           H  
ATOM   2065 1HE  LYS A 136     -10.496 -12.468  25.966  1.00  0.00           H  
ATOM   2066 2HE  LYS A 136     -10.646 -10.720  26.163  1.00  0.00           H  
ATOM   2067 1HZ  LYS A 136     -10.736 -11.855  28.259  1.00  0.00           H  
ATOM   2068 2HZ  LYS A 136     -12.181 -11.114  27.966  1.00  0.00           H  
ATOM   2069 3HZ  LYS A 136     -12.039 -12.747  27.782  1.00  0.00           H  
ATOM   2070  N   THR A 137     -16.494 -13.972  25.987  1.00  0.00           N  
ATOM   2071  CA  THR A 137     -17.116 -14.151  27.289  1.00  0.00           C  
ATOM   2072  C   THR A 137     -17.848 -15.483  27.415  1.00  0.00           C  
ATOM   2073  O   THR A 137     -17.680 -16.190  28.406  1.00  0.00           O  
ATOM   2074  CB  THR A 137     -18.097 -13.001  27.582  1.00  0.00           C  
ATOM   2075  OG1 THR A 137     -17.386 -11.756  27.604  1.00  0.00           O  
ATOM   2076  CG2 THR A 137     -18.781 -13.212  28.924  1.00  0.00           C  
ATOM   2077  H   THR A 137     -16.828 -13.240  25.378  1.00  0.00           H  
ATOM   2078  HA  THR A 137     -16.338 -14.130  28.052  1.00  0.00           H  
ATOM   2079  HB  THR A 137     -18.853 -12.958  26.798  1.00  0.00           H  
ATOM   2080  HG1 THR A 137     -16.970 -11.612  26.750  1.00  0.00           H  
ATOM   2081 1HG2 THR A 137     -19.471 -12.390  29.115  1.00  0.00           H  
ATOM   2082 2HG2 THR A 137     -19.332 -14.152  28.908  1.00  0.00           H  
ATOM   2083 3HG2 THR A 137     -18.031 -13.246  29.714  1.00  0.00           H  
ATOM   2084  N   LYS A 138     -18.643 -15.827  26.405  1.00  0.00           N  
ATOM   2085  CA  LYS A 138     -19.430 -17.057  26.432  1.00  0.00           C  
ATOM   2086  C   LYS A 138     -18.582 -18.336  26.329  1.00  0.00           C  
ATOM   2087  O   LYS A 138     -18.885 -19.336  26.986  1.00  0.00           O  
ATOM   2088  CB  LYS A 138     -20.461 -17.031  25.303  1.00  0.00           C  
ATOM   2089  CG  LYS A 138     -21.586 -16.023  25.501  1.00  0.00           C  
ATOM   2090  CD  LYS A 138     -22.560 -16.046  24.333  1.00  0.00           C  
ATOM   2091  CE  LYS A 138     -23.681 -15.035  24.527  1.00  0.00           C  
ATOM   2092  NZ  LYS A 138     -24.621 -15.018  23.373  1.00  0.00           N  
ATOM   2093  H   LYS A 138     -18.705 -15.222  25.600  1.00  0.00           H  
ATOM   2094  HA  LYS A 138     -19.926 -17.131  27.401  1.00  0.00           H  
ATOM   2095 1HB  LYS A 138     -19.964 -16.796  24.361  1.00  0.00           H  
ATOM   2096 2HB  LYS A 138     -20.912 -18.018  25.198  1.00  0.00           H  
ATOM   2097 1HG  LYS A 138     -22.126 -16.256  26.419  1.00  0.00           H  
ATOM   2098 2HG  LYS A 138     -21.165 -15.022  25.593  1.00  0.00           H  
ATOM   2099 1HD  LYS A 138     -22.028 -15.813  23.410  1.00  0.00           H  
ATOM   2100 2HD  LYS A 138     -22.994 -17.041  24.241  1.00  0.00           H  
ATOM   2101 1HE  LYS A 138     -24.238 -15.278  25.430  1.00  0.00           H  
ATOM   2102 2HE  LYS A 138     -23.256 -14.038  24.647  1.00  0.00           H  
ATOM   2103 1HZ  LYS A 138     -25.347 -14.336  23.539  1.00  0.00           H  
ATOM   2104 2HZ  LYS A 138     -24.117 -14.774  22.531  1.00  0.00           H  
ATOM   2105 3HZ  LYS A 138     -25.036 -15.932  23.263  1.00  0.00           H  
ATOM   2106  N   LEU A 139     -17.530 -18.309  25.513  1.00  0.00           N  
ATOM   2107  CA  LEU A 139     -16.684 -19.493  25.334  1.00  0.00           C  
ATOM   2108  C   LEU A 139     -15.682 -19.698  26.455  1.00  0.00           C  
ATOM   2109  O   LEU A 139     -15.298 -20.834  26.737  1.00  0.00           O  
ATOM   2110  CB  LEU A 139     -15.928 -19.394  24.004  1.00  0.00           C  
ATOM   2111  CG  LEU A 139     -16.647 -19.985  22.785  1.00  0.00           C  
ATOM   2112  CD1 LEU A 139     -16.649 -21.505  22.884  1.00  0.00           C  
ATOM   2113  CD2 LEU A 139     -18.066 -19.441  22.718  1.00  0.00           C  
ATOM   2114  H   LEU A 139     -17.308 -17.464  25.005  1.00  0.00           H  
ATOM   2115  HA  LEU A 139     -17.324 -20.374  25.311  1.00  0.00           H  
ATOM   2116 1HB  LEU A 139     -15.730 -18.344  23.794  1.00  0.00           H  
ATOM   2117 2HB  LEU A 139     -14.973 -19.909  24.108  1.00  0.00           H  
ATOM   2118  HG  LEU A 139     -16.110 -19.712  21.877  1.00  0.00           H  
ATOM   2119 1HD1 LEU A 139     -17.160 -21.926  22.018  1.00  0.00           H  
ATOM   2120 2HD1 LEU A 139     -15.621 -21.870  22.911  1.00  0.00           H  
ATOM   2121 3HD1 LEU A 139     -17.166 -21.810  23.793  1.00  0.00           H  
ATOM   2122 1HD2 LEU A 139     -18.577 -19.860  21.851  1.00  0.00           H  
ATOM   2123 2HD2 LEU A 139     -18.604 -19.716  23.625  1.00  0.00           H  
ATOM   2124 3HD2 LEU A 139     -18.035 -18.355  22.630  1.00  0.00           H  
ATOM   2125  N   GLY A 140     -15.234 -18.607  27.076  1.00  0.00           N  
ATOM   2126  CA  GLY A 140     -14.139 -18.680  28.032  1.00  0.00           C  
ATOM   2127  C   GLY A 140     -12.746 -18.677  27.402  1.00  0.00           C  
ATOM   2128  O   GLY A 140     -11.841 -19.373  27.878  1.00  0.00           O  
ATOM   2129  H   GLY A 140     -15.659 -17.712  26.883  1.00  0.00           H  
ATOM   2130 1HA  GLY A 140     -14.199 -17.837  28.720  1.00  0.00           H  
ATOM   2131 2HA  GLY A 140     -14.238 -19.588  28.627  1.00  0.00           H  
ATOM   2132  N   VAL A 141     -12.570 -17.901  26.330  1.00  0.00           N  
ATOM   2133  CA  VAL A 141     -11.327 -17.919  25.551  1.00  0.00           C  
ATOM   2134  C   VAL A 141     -10.754 -16.514  25.401  1.00  0.00           C  
ATOM   2135  O   VAL A 141     -11.368 -15.546  25.838  1.00  0.00           O  
ATOM   2136  CB  VAL A 141     -11.575 -18.518  24.154  1.00  0.00           C  
ATOM   2137  CG1 VAL A 141     -12.051 -19.959  24.269  1.00  0.00           C  
ATOM   2138  CG2 VAL A 141     -12.591 -17.673  23.401  1.00  0.00           C  
ATOM   2139  H   VAL A 141     -13.317 -17.282  26.048  1.00  0.00           H  
ATOM   2140  HA  VAL A 141     -10.606 -18.552  26.066  1.00  0.00           H  
ATOM   2141  HB  VAL A 141     -10.634 -18.533  23.602  1.00  0.00           H  
ATOM   2142 1HG1 VAL A 141     -12.221 -20.366  23.272  1.00  0.00           H  
ATOM   2143 2HG1 VAL A 141     -11.292 -20.553  24.778  1.00  0.00           H  
ATOM   2144 3HG1 VAL A 141     -12.980 -19.991  24.836  1.00  0.00           H  
ATOM   2145 1HG2 VAL A 141     -12.761 -18.102  22.414  1.00  0.00           H  
ATOM   2146 2HG2 VAL A 141     -13.530 -17.653  23.955  1.00  0.00           H  
ATOM   2147 3HG2 VAL A 141     -12.212 -16.657  23.294  1.00  0.00           H  
ATOM   2148  N   SER A 142      -9.519 -16.321  24.765  1.00  0.00           N  
ATOM   2149  CA  SER A 142      -8.940 -15.015  24.465  1.00  0.00           C  
ATOM   2150  C   SER A 142      -9.660 -14.332  23.303  1.00  0.00           C  
ATOM   2151  O   SER A 142     -10.425 -14.966  22.575  1.00  0.00           O  
ATOM   2152  CB  SER A 142      -7.467 -15.163  24.140  1.00  0.00           C  
ATOM   2153  OG  SER A 142      -7.286 -15.848  22.931  1.00  0.00           O  
ATOM   2154  H   SER A 142      -9.036 -17.155  24.462  1.00  0.00           H  
ATOM   2155  HA  SER A 142      -9.061 -14.382  25.345  1.00  0.00           H  
ATOM   2156 1HB  SER A 142      -7.007 -14.177  24.075  1.00  0.00           H  
ATOM   2157 2HB  SER A 142      -6.970 -15.704  24.944  1.00  0.00           H  
ATOM   2158  HG  SER A 142      -7.336 -16.782  23.145  1.00  0.00           H  
ATOM   2159  N   LEU A 143      -9.419 -12.895  23.063  1.00  0.00           N  
ATOM   2160  CA  LEU A 143     -10.020 -12.188  21.934  1.00  0.00           C  
ATOM   2161  C   LEU A 143      -9.526 -12.791  20.617  1.00  0.00           C  
ATOM   2162  O   LEU A 143     -10.270 -12.861  19.639  1.00  0.00           O  
ATOM   2163  CB  LEU A 143      -9.677 -10.694  21.990  1.00  0.00           C  
ATOM   2164  CG  LEU A 143     -10.299  -9.827  20.888  1.00  0.00           C  
ATOM   2165  CD1 LEU A 143     -11.817  -9.870  21.003  1.00  0.00           C  
ATOM   2166  CD2 LEU A 143      -9.781  -8.401  21.011  1.00  0.00           C  
ATOM   2167  H   LEU A 143      -8.816 -12.390  23.695  1.00  0.00           H  
ATOM   2168  HA  LEU A 143     -11.103 -12.303  21.991  1.00  0.00           H  
ATOM   2169 1HB  LEU A 143     -10.007 -10.298  22.949  1.00  0.00           H  
ATOM   2170 2HB  LEU A 143      -8.594 -10.584  21.927  1.00  0.00           H  
ATOM   2171  HG  LEU A 143     -10.027 -10.228  19.912  1.00  0.00           H  
ATOM   2172 1HD1 LEU A 143     -12.259  -9.253  20.220  1.00  0.00           H  
ATOM   2173 2HD1 LEU A 143     -12.161 -10.898  20.892  1.00  0.00           H  
ATOM   2174 3HD1 LEU A 143     -12.118  -9.489  21.978  1.00  0.00           H  
ATOM   2175 1HD2 LEU A 143     -10.223  -7.785  20.228  1.00  0.00           H  
ATOM   2176 2HD2 LEU A 143     -10.054  -7.998  21.987  1.00  0.00           H  
ATOM   2177 3HD2 LEU A 143      -8.696  -8.398  20.908  1.00  0.00           H  
ATOM   2178  N   ILE A 144      -8.264 -13.219  20.618  1.00  0.00           N  
ATOM   2179  CA  ILE A 144      -7.643 -13.798  19.433  1.00  0.00           C  
ATOM   2180  C   ILE A 144      -8.385 -15.054  18.983  1.00  0.00           C  
ATOM   2181  O   ILE A 144      -8.667 -15.228  17.798  1.00  0.00           O  
ATOM   2182  CB  ILE A 144      -6.165 -14.139  19.700  1.00  0.00           C  
ATOM   2183  CG1 ILE A 144      -5.346 -12.858  19.876  1.00  0.00           C  
ATOM   2184  CG2 ILE A 144      -5.602 -14.984  18.568  1.00  0.00           C  
ATOM   2185  CD1 ILE A 144      -3.960 -13.091  20.435  1.00  0.00           C  
ATOM   2186  H   ILE A 144      -7.725 -13.138  21.467  1.00  0.00           H  
ATOM   2187  HA  ILE A 144      -7.696 -13.070  18.623  1.00  0.00           H  
ATOM   2188  HB  ILE A 144      -6.083 -14.696  20.632  1.00  0.00           H  
ATOM   2189 1HG1 ILE A 144      -5.246 -12.355  18.915  1.00  0.00           H  
ATOM   2190 2HG1 ILE A 144      -5.872 -12.178  20.546  1.00  0.00           H  
ATOM   2191 1HG2 ILE A 144      -4.557 -15.215  18.772  1.00  0.00           H  
ATOM   2192 2HG2 ILE A 144      -6.169 -15.910  18.488  1.00  0.00           H  
ATOM   2193 3HG2 ILE A 144      -5.675 -14.431  17.630  1.00  0.00           H  
ATOM   2194 1HD1 ILE A 144      -3.441 -12.138  20.531  1.00  0.00           H  
ATOM   2195 2HD1 ILE A 144      -4.038 -13.563  21.415  1.00  0.00           H  
ATOM   2196 3HD1 ILE A 144      -3.402 -13.741  19.762  1.00  0.00           H  
ATOM   2197  N   GLU A 145      -8.745 -15.999  19.917  1.00  0.00           N  
ATOM   2198  CA  GLU A 145      -9.504 -17.229  19.709  1.00  0.00           C  
ATOM   2199  C   GLU A 145     -10.921 -16.930  19.209  1.00  0.00           C  
ATOM   2200  O   GLU A 145     -11.430 -17.607  18.313  1.00  0.00           O  
ATOM   2201  CB  GLU A 145      -9.567 -18.037  21.006  1.00  0.00           C  
ATOM   2202  CG  GLU A 145      -8.244 -18.666  21.420  1.00  0.00           C  
ATOM   2203  CD  GLU A 145      -8.252 -19.163  22.840  1.00  0.00           C  
ATOM   2204  OE1 GLU A 145      -8.693 -20.264  23.061  1.00  0.00           O  
ATOM   2205  OE2 GLU A 145      -7.815 -18.439  23.704  1.00  0.00           O  
ATOM   2206  H   GLU A 145      -8.382 -15.795  20.837  1.00  0.00           H  
ATOM   2207  HA  GLU A 145      -8.997 -17.814  18.942  1.00  0.00           H  
ATOM   2208 1HB  GLU A 145      -9.902 -17.394  21.820  1.00  0.00           H  
ATOM   2209 2HB  GLU A 145     -10.299 -18.838  20.900  1.00  0.00           H  
ATOM   2210 1HG  GLU A 145      -8.027 -19.502  20.756  1.00  0.00           H  
ATOM   2211 2HG  GLU A 145      -7.452 -17.928  21.304  1.00  0.00           H  
ATOM   2212  N   ALA A 146     -11.542 -15.915  19.799  1.00  0.00           N  
ATOM   2213  CA  ALA A 146     -12.885 -15.482  19.429  1.00  0.00           C  
ATOM   2214  C   ALA A 146     -12.920 -14.894  18.020  1.00  0.00           C  
ATOM   2215  O   ALA A 146     -13.851 -15.145  17.256  1.00  0.00           O  
ATOM   2216  CB  ALA A 146     -13.407 -14.464  20.433  1.00  0.00           C  
ATOM   2217  H   ALA A 146     -11.055 -15.430  20.537  1.00  0.00           H  
ATOM   2218  HA  ALA A 146     -13.537 -16.354  19.438  1.00  0.00           H  
ATOM   2219 1HB  ALA A 146     -14.410 -14.148  20.142  1.00  0.00           H  
ATOM   2220 2HB  ALA A 146     -13.441 -14.915  21.424  1.00  0.00           H  
ATOM   2221 3HB  ALA A 146     -12.747 -13.598  20.451  1.00  0.00           H  
ATOM   2222  N   LEU A 147     -11.903 -14.109  17.675  1.00  0.00           N  
ATOM   2223  CA  LEU A 147     -11.793 -13.590  16.317  1.00  0.00           C  
ATOM   2224  C   LEU A 147     -11.550 -14.724  15.327  1.00  0.00           C  
ATOM   2225  O   LEU A 147     -11.985 -14.662  14.176  1.00  0.00           O  
ATOM   2226  CB  LEU A 147     -10.654 -12.566  16.227  1.00  0.00           C  
ATOM   2227  CG  LEU A 147     -10.914 -11.221  16.917  1.00  0.00           C  
ATOM   2228  CD1 LEU A 147      -9.596 -10.479  17.095  1.00  0.00           C  
ATOM   2229  CD2 LEU A 147     -11.894 -10.405  16.088  1.00  0.00           C  
ATOM   2230  H   LEU A 147     -11.195 -13.862  18.353  1.00  0.00           H  
ATOM   2231  HA  LEU A 147     -12.739 -13.113  16.058  1.00  0.00           H  
ATOM   2232 1HB  LEU A 147      -9.761 -13.000  16.673  1.00  0.00           H  
ATOM   2233 2HB  LEU A 147     -10.450 -12.366  15.176  1.00  0.00           H  
ATOM   2234  HG  LEU A 147     -11.334 -11.396  17.908  1.00  0.00           H  
ATOM   2235 1HD1 LEU A 147      -9.780  -9.523  17.585  1.00  0.00           H  
ATOM   2236 2HD1 LEU A 147      -8.921 -11.076  17.708  1.00  0.00           H  
ATOM   2237 3HD1 LEU A 147      -9.143 -10.304  16.119  1.00  0.00           H  
ATOM   2238 1HD2 LEU A 147     -12.079  -9.449  16.579  1.00  0.00           H  
ATOM   2239 2HD2 LEU A 147     -11.474 -10.229  15.097  1.00  0.00           H  
ATOM   2240 3HD2 LEU A 147     -12.832 -10.951  15.992  1.00  0.00           H  
ATOM   2241  N   HIS A 148     -10.689 -15.931  15.656  1.00  0.00           N  
ATOM   2242  CA  HIS A 148     -10.510 -17.098  14.800  1.00  0.00           C  
ATOM   2243  C   HIS A 148     -11.797 -17.903  14.657  1.00  0.00           C  
ATOM   2244  O   HIS A 148     -12.014 -18.570  13.647  1.00  0.00           O  
ATOM   2245  CB  HIS A 148      -9.401 -18.001  15.350  1.00  0.00           C  
ATOM   2246  CG  HIS A 148      -8.020 -17.523  15.024  1.00  0.00           C  
ATOM   2247  ND1 HIS A 148      -7.403 -16.503  15.717  1.00  0.00           N  
ATOM   2248  CD2 HIS A 148      -7.137 -17.925  14.080  1.00  0.00           C  
ATOM   2249  CE1 HIS A 148      -6.198 -16.298  15.212  1.00  0.00           C  
ATOM   2250  NE2 HIS A 148      -6.013 -17.147  14.218  1.00  0.00           N  
ATOM   2251  H   HIS A 148     -10.261 -15.922  16.569  1.00  0.00           H  
ATOM   2252  HA  HIS A 148     -10.227 -16.751  13.806  1.00  0.00           H  
ATOM   2253 1HB  HIS A 148      -9.491 -18.069  16.434  1.00  0.00           H  
ATOM   2254 2HB  HIS A 148      -9.517 -19.007  14.947  1.00  0.00           H  
ATOM   2255  HD1 HIS A 148      -7.760 -16.039  16.528  1.00  0.00           H  
ATOM   2256  HD2 HIS A 148      -7.178 -18.691  13.306  1.00  0.00           H  
ATOM   2257  HE1 HIS A 148      -5.547 -15.528  15.626  1.00  0.00           H  
ATOM   2258  N   ILE A 149     -12.809 -17.984  15.774  1.00  0.00           N  
ATOM   2259  CA  ILE A 149     -14.150 -18.528  15.616  1.00  0.00           C  
ATOM   2260  C   ILE A 149     -14.988 -17.767  14.563  1.00  0.00           C  
ATOM   2261  O   ILE A 149     -15.715 -18.376  13.777  1.00  0.00           O  
ATOM   2262  CB  ILE A 149     -14.886 -18.512  16.968  1.00  0.00           C  
ATOM   2263  CG1 ILE A 149     -14.258 -19.524  17.930  1.00  0.00           C  
ATOM   2264  CG2 ILE A 149     -16.365 -18.806  16.771  1.00  0.00           C  
ATOM   2265  CD1 ILE A 149     -14.708 -19.364  19.364  1.00  0.00           C  
ATOM   2266  H   ILE A 149     -12.529 -17.618  16.671  1.00  0.00           H  
ATOM   2267  HA  ILE A 149     -14.059 -19.557  15.269  1.00  0.00           H  
ATOM   2268  HB  ILE A 149     -14.778 -17.531  17.430  1.00  0.00           H  
ATOM   2269 1HG1 ILE A 149     -14.503 -20.534  17.606  1.00  0.00           H  
ATOM   2270 2HG1 ILE A 149     -13.172 -19.426  17.903  1.00  0.00           H  
ATOM   2271 1HG2 ILE A 149     -16.870 -18.792  17.738  1.00  0.00           H  
ATOM   2272 2HG2 ILE A 149     -16.803 -18.051  16.122  1.00  0.00           H  
ATOM   2273 3HG2 ILE A 149     -16.483 -19.789  16.316  1.00  0.00           H  
ATOM   2274 1HD1 ILE A 149     -14.221 -20.115  19.985  1.00  0.00           H  
ATOM   2275 2HD1 ILE A 149     -14.440 -18.369  19.721  1.00  0.00           H  
ATOM   2276 3HD1 ILE A 149     -15.788 -19.491  19.422  1.00  0.00           H  
ATOM   2277  N   LEU A 150     -14.972 -16.263  14.516  1.00  0.00           N  
ATOM   2278  CA  LEU A 150     -15.616 -15.508  13.430  1.00  0.00           C  
ATOM   2279  C   LEU A 150     -15.045 -15.884  12.064  1.00  0.00           C  
ATOM   2280  O   LEU A 150     -15.791 -16.119  11.113  1.00  0.00           O  
ATOM   2281  CB  LEU A 150     -15.445 -14.001  13.659  1.00  0.00           C  
ATOM   2282  CG  LEU A 150     -16.284 -13.400  14.793  1.00  0.00           C  
ATOM   2283  CD1 LEU A 150     -15.785 -11.995  15.106  1.00  0.00           C  
ATOM   2284  CD2 LEU A 150     -17.750 -13.382  14.386  1.00  0.00           C  
ATOM   2285  H   LEU A 150     -14.473 -15.759  15.236  1.00  0.00           H  
ATOM   2286  HA  LEU A 150     -16.676 -15.761  13.425  1.00  0.00           H  
ATOM   2287 1HB  LEU A 150     -14.398 -13.800  13.880  1.00  0.00           H  
ATOM   2288 2HB  LEU A 150     -15.708 -13.478  12.739  1.00  0.00           H  
ATOM   2289  HG  LEU A 150     -16.165 -14.004  15.694  1.00  0.00           H  
ATOM   2290 1HD1 LEU A 150     -16.382 -11.569  15.913  1.00  0.00           H  
ATOM   2291 2HD1 LEU A 150     -14.741 -12.041  15.413  1.00  0.00           H  
ATOM   2292 3HD1 LEU A 150     -15.878 -11.372  14.218  1.00  0.00           H  
ATOM   2293 1HD2 LEU A 150     -18.347 -12.956  15.193  1.00  0.00           H  
ATOM   2294 2HD2 LEU A 150     -17.871 -12.777  13.487  1.00  0.00           H  
ATOM   2295 3HD2 LEU A 150     -18.085 -14.400  14.187  1.00  0.00           H  
ATOM   2296  N   LEU A 151     -13.719 -15.946  11.957  1.00  0.00           N  
ATOM   2297  CA  LEU A 151     -13.051 -16.349  10.702  1.00  0.00           C  
ATOM   2298  C   LEU A 151     -13.405 -17.757  10.232  1.00  0.00           C  
ATOM   2299  O   LEU A 151     -13.588 -17.996   9.037  1.00  0.00           O  
ATOM   2300  CB  LEU A 151     -11.529 -16.255  10.874  1.00  0.00           C  
ATOM   2301  CG  LEU A 151     -10.949 -14.835  10.898  1.00  0.00           C  
ATOM   2302  CD1 LEU A 151      -9.499 -14.886  11.361  1.00  0.00           C  
ATOM   2303  CD2 LEU A 151     -11.058 -14.218   9.512  1.00  0.00           C  
ATOM   2304  H   LEU A 151     -13.154 -15.708  12.759  1.00  0.00           H  
ATOM   2305  HA  LEU A 151     -13.374 -15.670   9.912  1.00  0.00           H  
ATOM   2306 1HB  LEU A 151     -11.255 -16.741  11.809  1.00  0.00           H  
ATOM   2307 2HB  LEU A 151     -11.053 -16.794  10.055  1.00  0.00           H  
ATOM   2308  HG  LEU A 151     -11.506 -14.226  11.611  1.00  0.00           H  
ATOM   2309 1HD1 LEU A 151      -9.087 -13.877  11.379  1.00  0.00           H  
ATOM   2310 2HD1 LEU A 151      -9.453 -15.314  12.363  1.00  0.00           H  
ATOM   2311 3HD1 LEU A 151      -8.920 -15.503  10.675  1.00  0.00           H  
ATOM   2312 1HD2 LEU A 151     -10.647 -13.208   9.529  1.00  0.00           H  
ATOM   2313 2HD2 LEU A 151     -10.501 -14.825   8.798  1.00  0.00           H  
ATOM   2314 3HD2 LEU A 151     -12.106 -14.177   9.213  1.00  0.00           H  
ATOM   2315  N   THR A 152     -13.465 -18.805  11.194  1.00  0.00           N  
ATOM   2316  CA  THR A 152     -13.808 -20.190  10.896  1.00  0.00           C  
ATOM   2317  C   THR A 152     -15.190 -20.289  10.269  1.00  0.00           C  
ATOM   2318  O   THR A 152     -15.378 -20.977   9.266  1.00  0.00           O  
ATOM   2319  CB  THR A 152     -13.750 -21.062  12.163  1.00  0.00           C  
ATOM   2320  OG1 THR A 152     -12.427 -21.024  12.714  1.00  0.00           O  
ATOM   2321  CG2 THR A 152     -14.120 -22.501  11.839  1.00  0.00           C  
ATOM   2322  H   THR A 152     -13.222 -18.551  12.140  1.00  0.00           H  
ATOM   2323  HA  THR A 152     -13.085 -20.571  10.175  1.00  0.00           H  
ATOM   2324  HB  THR A 152     -14.449 -20.672  12.905  1.00  0.00           H  
ATOM   2325  HG1 THR A 152     -12.247 -20.143  13.052  1.00  0.00           H  
ATOM   2326 1HG2 THR A 152     -14.074 -23.102  12.746  1.00  0.00           H  
ATOM   2327 2HG2 THR A 152     -15.129 -22.534  11.431  1.00  0.00           H  
ATOM   2328 3HG2 THR A 152     -13.419 -22.899  11.105  1.00  0.00           H  
ATOM   2329  N   ALA A 153     -16.143 -19.596  10.874  1.00  0.00           N  
ATOM   2330  CA  ALA A 153     -17.514 -19.557  10.374  1.00  0.00           C  
ATOM   2331  C   ALA A 153     -17.569 -18.952   8.971  1.00  0.00           C  
ATOM   2332  O   ALA A 153     -18.299 -19.434   8.100  1.00  0.00           O  
ATOM   2333  CB  ALA A 153     -18.397 -18.750  11.332  1.00  0.00           C  
ATOM   2334  H   ALA A 153     -15.909 -19.076  11.709  1.00  0.00           H  
ATOM   2335  HA  ALA A 153     -17.884 -20.581  10.323  1.00  0.00           H  
ATOM   2336 1HB  ALA A 153     -19.419 -18.725  10.953  1.00  0.00           H  
ATOM   2337 2HB  ALA A 153     -18.387 -19.217  12.318  1.00  0.00           H  
ATOM   2338 3HB  ALA A 153     -18.016 -17.732  11.409  1.00  0.00           H  
ATOM   2339  N   ALA A 154     -16.786 -17.895   8.758  1.00  0.00           N  
ATOM   2340  CA  ALA A 154     -16.756 -17.191   7.474  1.00  0.00           C  
ATOM   2341  C   ALA A 154     -16.186 -18.108   6.408  1.00  0.00           C  
ATOM   2342  O   ALA A 154     -16.710 -18.184   5.296  1.00  0.00           O  
ATOM   2343  CB  ALA A 154     -15.943 -15.910   7.590  1.00  0.00           C  
ATOM   2344  H   ALA A 154     -16.195 -17.569   9.512  1.00  0.00           H  
ATOM   2345  HA  ALA A 154     -17.780 -16.936   7.203  1.00  0.00           H  
ATOM   2346 1HB  ALA A 154     -15.929 -15.398   6.627  1.00  0.00           H  
ATOM   2347 2HB  ALA A 154     -16.393 -15.260   8.339  1.00  0.00           H  
ATOM   2348 3HB  ALA A 154     -14.923 -16.152   7.886  1.00  0.00           H  
ATOM   2349  N   VAL A 155     -15.099 -18.812   6.761  1.00  0.00           N  
ATOM   2350  CA  VAL A 155     -14.473 -19.733   5.836  1.00  0.00           C  
ATOM   2351  C   VAL A 155     -15.386 -20.905   5.542  1.00  0.00           C  
ATOM   2352  O   VAL A 155     -15.503 -21.343   4.397  1.00  0.00           O  
ATOM   2353  CB  VAL A 155     -13.142 -20.251   6.413  1.00  0.00           C  
ATOM   2354  CG1 VAL A 155     -12.618 -21.413   5.582  1.00  0.00           C  
ATOM   2355  CG2 VAL A 155     -12.125 -19.121   6.462  1.00  0.00           C  
ATOM   2356  H   VAL A 155     -14.709 -18.702   7.684  1.00  0.00           H  
ATOM   2357  HA  VAL A 155     -14.292 -19.202   4.900  1.00  0.00           H  
ATOM   2358  HB  VAL A 155     -13.316 -20.629   7.420  1.00  0.00           H  
ATOM   2359 1HG1 VAL A 155     -11.677 -21.767   6.004  1.00  0.00           H  
ATOM   2360 2HG1 VAL A 155     -13.346 -22.224   5.591  1.00  0.00           H  
ATOM   2361 3HG1 VAL A 155     -12.453 -21.082   4.557  1.00  0.00           H  
ATOM   2362 1HG2 VAL A 155     -11.186 -19.494   6.872  1.00  0.00           H  
ATOM   2363 2HG2 VAL A 155     -11.955 -18.740   5.455  1.00  0.00           H  
ATOM   2364 3HG2 VAL A 155     -12.503 -18.318   7.095  1.00  0.00           H  
ATOM   2365  N   LEU A 156     -16.135 -21.554   6.586  1.00  0.00           N  
ATOM   2366  CA  LEU A 156     -17.063 -22.655   6.432  1.00  0.00           C  
ATOM   2367  C   LEU A 156     -18.376 -22.211   5.779  1.00  0.00           C  
ATOM   2368  O   LEU A 156     -19.081 -23.022   5.172  1.00  0.00           O  
ATOM   2369  CB  LEU A 156     -17.350 -23.285   7.801  1.00  0.00           C  
ATOM   2370  CG  LEU A 156     -16.441 -24.455   8.198  1.00  0.00           C  
ATOM   2371  CD1 LEU A 156     -14.984 -24.026   8.092  1.00  0.00           C  
ATOM   2372  CD2 LEU A 156     -16.778 -24.902   9.613  1.00  0.00           C  
ATOM   2373  H   LEU A 156     -15.967 -21.176   7.509  1.00  0.00           H  
ATOM   2374  HA  LEU A 156     -16.627 -23.379   5.745  1.00  0.00           H  
ATOM   2375 1HB  LEU A 156     -17.252 -22.515   8.564  1.00  0.00           H  
ATOM   2376 2HB  LEU A 156     -18.378 -23.647   7.809  1.00  0.00           H  
ATOM   2377  HG  LEU A 156     -16.595 -25.286   7.510  1.00  0.00           H  
ATOM   2378 1HD1 LEU A 156     -14.338 -24.857   8.374  1.00  0.00           H  
ATOM   2379 2HD1 LEU A 156     -14.765 -23.730   7.066  1.00  0.00           H  
ATOM   2380 3HD1 LEU A 156     -14.804 -23.184   8.759  1.00  0.00           H  
ATOM   2381 1HD2 LEU A 156     -16.132 -25.734   9.895  1.00  0.00           H  
ATOM   2382 2HD2 LEU A 156     -16.622 -24.072  10.304  1.00  0.00           H  
ATOM   2383 3HD2 LEU A 156     -17.819 -25.219   9.656  1.00  0.00           H  
ATOM   2384  N   GLY A 157     -18.696 -20.924   5.878  1.00  0.00           N  
ATOM   2385  CA  GLY A 157     -19.924 -20.424   5.279  1.00  0.00           C  
ATOM   2386  C   GLY A 157     -21.103 -20.802   6.160  1.00  0.00           C  
ATOM   2387  O   GLY A 157     -22.254 -20.923   5.703  1.00  0.00           O  
ATOM   2388  H   GLY A 157     -18.092 -20.283   6.368  1.00  0.00           H  
ATOM   2389 1HA  GLY A 157     -19.857 -19.342   5.168  1.00  0.00           H  
ATOM   2390 2HA  GLY A 157     -20.039 -20.843   4.280  1.00  0.00           H  
ATOM   2391  N   THR A 158     -20.955 -20.868   7.539  1.00  0.00           N  
ATOM   2392  CA  THR A 158     -21.916 -21.292   8.544  1.00  0.00           C  
ATOM   2393  C   THR A 158     -21.922 -20.265   9.672  1.00  0.00           C  
ATOM   2394  O   THR A 158     -21.430 -19.144   9.493  1.00  0.00           O  
ATOM   2395  CB  THR A 158     -21.587 -22.692   9.094  1.00  0.00           C  
ATOM   2396  OG1 THR A 158     -22.672 -23.156   9.908  1.00  0.00           O  
ATOM   2397  CG2 THR A 158     -20.315 -22.652   9.927  1.00  0.00           C  
ATOM   2398  H   THR A 158     -20.030 -20.586   7.831  1.00  0.00           H  
ATOM   2399  HA  THR A 158     -22.907 -21.305   8.089  1.00  0.00           H  
ATOM   2400  HB  THR A 158     -21.450 -23.386   8.265  1.00  0.00           H  
ATOM   2401  HG1 THR A 158     -22.623 -24.111   9.991  1.00  0.00           H  
ATOM   2402 1HG2 THR A 158     -20.097 -23.650  10.307  1.00  0.00           H  
ATOM   2403 2HG2 THR A 158     -19.485 -22.311   9.308  1.00  0.00           H  
ATOM   2404 3HG2 THR A 158     -20.449 -21.967  10.763  1.00  0.00           H  
ATOM   2405  N   THR A 159     -22.493 -20.625  10.819  1.00  0.00           N  
ATOM   2406  CA  THR A 159     -22.593 -19.693  11.948  1.00  0.00           C  
ATOM   2407  C   THR A 159     -21.429 -19.872  12.932  1.00  0.00           C  
ATOM   2408  O   THR A 159     -20.692 -20.850  12.848  1.00  0.00           O  
ATOM   2409  CB  THR A 159     -23.929 -19.870  12.693  1.00  0.00           C  
ATOM   2410  OG1 THR A 159     -23.967 -21.165  13.309  1.00  0.00           O  
ATOM   2411  CG2 THR A 159     -25.099 -19.737  11.730  1.00  0.00           C  
ATOM   2412  H   THR A 159     -22.867 -21.559  10.916  1.00  0.00           H  
ATOM   2413  HA  THR A 159     -22.590 -18.675  11.559  1.00  0.00           H  
ATOM   2414  HB  THR A 159     -24.016 -19.111  13.470  1.00  0.00           H  
ATOM   2415  HG1 THR A 159     -24.716 -21.211  13.908  1.00  0.00           H  
ATOM   2416 1HG2 THR A 159     -26.034 -19.865  12.274  1.00  0.00           H  
ATOM   2417 2HG2 THR A 159     -25.079 -18.750  11.268  1.00  0.00           H  
ATOM   2418 3HG2 THR A 159     -25.022 -20.501  10.957  1.00  0.00           H  
ATOM   2419  N   VAL A 160     -21.268 -18.946  13.874  1.00  0.00           N  
ATOM   2420  CA  VAL A 160     -20.199 -19.096  14.853  1.00  0.00           C  
ATOM   2421  C   VAL A 160     -20.517 -20.238  15.810  1.00  0.00           C  
ATOM   2422  O   VAL A 160     -19.614 -20.886  16.306  1.00  0.00           O  
ATOM   2423  CB  VAL A 160     -20.006 -17.792  15.650  1.00  0.00           C  
ATOM   2424  CG1 VAL A 160     -19.545 -16.670  14.732  1.00  0.00           C  
ATOM   2425  CG2 VAL A 160     -21.304 -17.418  16.350  1.00  0.00           C  
ATOM   2426  H   VAL A 160     -21.873 -18.138  13.925  1.00  0.00           H  
ATOM   2427  HA  VAL A 160     -19.281 -19.363  14.323  1.00  0.00           H  
ATOM   2428  HB  VAL A 160     -19.223 -17.942  16.392  1.00  0.00           H  
ATOM   2429 1HG1 VAL A 160     -19.415 -15.756  15.312  1.00  0.00           H  
ATOM   2430 2HG1 VAL A 160     -18.597 -16.944  14.270  1.00  0.00           H  
ATOM   2431 3HG1 VAL A 160     -20.294 -16.504  13.957  1.00  0.00           H  
ATOM   2432 1HG2 VAL A 160     -21.160 -16.495  16.912  1.00  0.00           H  
ATOM   2433 2HG2 VAL A 160     -22.089 -17.272  15.608  1.00  0.00           H  
ATOM   2434 3HG2 VAL A 160     -21.593 -18.218  17.032  1.00  0.00           H  
ATOM   2435  N   GLU A 161     -21.892 -20.557  16.172  1.00  0.00           N  
ATOM   2436  CA  GLU A 161     -22.355 -21.660  17.017  1.00  0.00           C  
ATOM   2437  C   GLU A 161     -21.985 -23.010  16.431  1.00  0.00           C  
ATOM   2438  O   GLU A 161     -21.651 -23.937  17.148  1.00  0.00           O  
ATOM   2439  CB  GLU A 161     -23.870 -21.584  17.210  1.00  0.00           C  
ATOM   2440  CG  GLU A 161     -24.344 -20.374  18.002  1.00  0.00           C  
ATOM   2441  CD  GLU A 161     -24.423 -19.125  17.170  1.00  0.00           C  
ATOM   2442  OE1 GLU A 161     -24.142 -19.196  15.997  1.00  0.00           O  
ATOM   2443  OE2 GLU A 161     -24.765 -18.097  17.707  1.00  0.00           O  
ATOM   2444  H   GLU A 161     -22.572 -19.954  15.732  1.00  0.00           H  
ATOM   2445  HA  GLU A 161     -21.871 -21.577  17.991  1.00  0.00           H  
ATOM   2446 1HB  GLU A 161     -24.361 -21.560  16.237  1.00  0.00           H  
ATOM   2447 2HB  GLU A 161     -24.217 -22.479  17.729  1.00  0.00           H  
ATOM   2448 1HG  GLU A 161     -25.330 -20.585  18.414  1.00  0.00           H  
ATOM   2449 2HG  GLU A 161     -23.660 -20.207  18.834  1.00  0.00           H  
ATOM   2450  N   GLU A 162     -22.069 -23.220  14.981  1.00  0.00           N  
ATOM   2451  CA  GLU A 162     -21.665 -24.411  14.244  1.00  0.00           C  
ATOM   2452  C   GLU A 162     -20.144 -24.566  14.190  1.00  0.00           C  
ATOM   2453  O   GLU A 162     -19.615 -25.679  14.280  1.00  0.00           O  
ATOM   2454  CB  GLU A 162     -22.253 -24.379  12.829  1.00  0.00           C  
ATOM   2455  CG  GLU A 162     -21.981 -25.623  12.006  1.00  0.00           C  
ATOM   2456  CD  GLU A 162     -22.651 -26.872  12.570  1.00  0.00           C  
ATOM   2457  OE1 GLU A 162     -23.471 -26.758  13.511  1.00  0.00           O  
ATOM   2458  OE2 GLU A 162     -22.346 -27.971  12.062  1.00  0.00           O  
ATOM   2459  H   GLU A 162     -22.456 -22.436  14.475  1.00  0.00           H  
ATOM   2460  HA  GLU A 162     -22.053 -25.286  14.764  1.00  0.00           H  
ATOM   2461 1HB  GLU A 162     -23.333 -24.246  12.887  1.00  0.00           H  
ATOM   2462 2HB  GLU A 162     -21.848 -23.525  12.286  1.00  0.00           H  
ATOM   2463 1HG  GLU A 162     -22.343 -25.460  10.991  1.00  0.00           H  
ATOM   2464 2HG  GLU A 162     -20.906 -25.788  11.958  1.00  0.00           H  
ATOM   2465  N   ALA A 163     -19.448 -23.442  14.030  1.00  0.00           N  
ATOM   2466  CA  ALA A 163     -17.995 -23.439  14.026  1.00  0.00           C  
ATOM   2467  C   ALA A 163     -17.451 -23.968  15.367  1.00  0.00           C  
ATOM   2468  O   ALA A 163     -16.500 -24.746  15.388  1.00  0.00           O  
ATOM   2469  CB  ALA A 163     -17.468 -22.029  13.740  1.00  0.00           C  
ATOM   2470  H   ALA A 163     -19.943 -22.568  13.911  1.00  0.00           H  
ATOM   2471  HA  ALA A 163     -17.657 -24.109  13.237  1.00  0.00           H  
ATOM   2472 1HB  ALA A 163     -16.379 -22.041  13.740  1.00  0.00           H  
ATOM   2473 2HB  ALA A 163     -17.829 -21.697  12.766  1.00  0.00           H  
ATOM   2474 3HB  ALA A 163     -17.824 -21.346  14.509  1.00  0.00           H  
ATOM   2475  N   VAL A 164     -18.065 -23.549  16.473  1.00  0.00           N  
ATOM   2476  CA  VAL A 164     -17.708 -24.052  17.800  1.00  0.00           C  
ATOM   2477  C   VAL A 164     -18.148 -25.503  17.969  1.00  0.00           C  
ATOM   2478  O   VAL A 164     -17.391 -26.342  18.468  1.00  0.00           O  
ATOM   2479  CB  VAL A 164     -18.361 -23.188  18.897  1.00  0.00           C  
ATOM   2480  CG1 VAL A 164     -18.183 -23.836  20.261  1.00  0.00           C  
ATOM   2481  CG2 VAL A 164     -17.762 -21.791  18.879  1.00  0.00           C  
ATOM   2482  H   VAL A 164     -18.801 -22.861  16.390  1.00  0.00           H  
ATOM   2483  HA  VAL A 164     -16.623 -24.014  17.904  1.00  0.00           H  
ATOM   2484  HB  VAL A 164     -19.433 -23.127  18.706  1.00  0.00           H  
ATOM   2485 1HG1 VAL A 164     -18.650 -23.213  21.023  1.00  0.00           H  
ATOM   2486 2HG1 VAL A 164     -18.650 -24.820  20.261  1.00  0.00           H  
ATOM   2487 3HG1 VAL A 164     -17.119 -23.937  20.478  1.00  0.00           H  
ATOM   2488 1HG2 VAL A 164     -18.229 -21.186  19.655  1.00  0.00           H  
ATOM   2489 2HG2 VAL A 164     -16.689 -21.853  19.061  1.00  0.00           H  
ATOM   2490 3HG2 VAL A 164     -17.938 -21.332  17.906  1.00  0.00           H  
ATOM   2491  N   TYR A 165     -19.502 -25.926  17.588  1.00  0.00           N  
ATOM   2492  CA  TYR A 165     -19.967 -27.306  17.666  1.00  0.00           C  
ATOM   2493  C   TYR A 165     -19.027 -28.295  16.959  1.00  0.00           C  
ATOM   2494  O   TYR A 165     -18.681 -29.341  17.510  1.00  0.00           O  
ATOM   2495  CB  TYR A 165     -21.377 -27.411  17.080  1.00  0.00           C  
ATOM   2496  CG  TYR A 165     -21.928 -28.820  17.064  1.00  0.00           C  
ATOM   2497  CD1 TYR A 165     -22.456 -29.371  18.222  1.00  0.00           C  
ATOM   2498  CD2 TYR A 165     -21.904 -29.561  15.892  1.00  0.00           C  
ATOM   2499  CE1 TYR A 165     -22.959 -30.657  18.208  1.00  0.00           C  
ATOM   2500  CE2 TYR A 165     -22.408 -30.847  15.877  1.00  0.00           C  
ATOM   2501  CZ  TYR A 165     -22.933 -31.395  17.029  1.00  0.00           C  
ATOM   2502  OH  TYR A 165     -23.435 -32.676  17.015  1.00  0.00           O  
ATOM   2503  H   TYR A 165     -20.122 -25.218  17.220  1.00  0.00           H  
ATOM   2504  HA  TYR A 165     -20.005 -27.601  18.716  1.00  0.00           H  
ATOM   2505 1HB  TYR A 165     -22.059 -26.785  17.657  1.00  0.00           H  
ATOM   2506 2HB  TYR A 165     -21.374 -27.036  16.057  1.00  0.00           H  
ATOM   2507  HD1 TYR A 165     -22.474 -28.789  19.144  1.00  0.00           H  
ATOM   2508  HD2 TYR A 165     -21.488 -29.128  14.982  1.00  0.00           H  
ATOM   2509  HE1 TYR A 165     -23.374 -31.090  19.118  1.00  0.00           H  
ATOM   2510  HE2 TYR A 165     -22.389 -31.430  14.956  1.00  0.00           H  
ATOM   2511  HH  TYR A 165     -23.759 -32.902  17.890  1.00  0.00           H  
ATOM   2512  N   ARG A 166     -18.589 -27.966  15.648  1.00  0.00           N  
ATOM   2513  CA  ARG A 166     -17.651 -28.804  14.912  1.00  0.00           C  
ATOM   2514  C   ARG A 166     -16.284 -28.818  15.546  1.00  0.00           C  
ATOM   2515  O   ARG A 166     -15.586 -29.833  15.516  1.00  0.00           O  
ATOM   2516  CB  ARG A 166     -17.525 -28.330  13.473  1.00  0.00           C  
ATOM   2517  CG  ARG A 166     -18.769 -28.532  12.620  1.00  0.00           C  
ATOM   2518  CD  ARG A 166     -18.572 -28.033  11.236  1.00  0.00           C  
ATOM   2519  NE  ARG A 166     -19.796 -28.110  10.452  1.00  0.00           N  
ATOM   2520  CZ  ARG A 166     -19.863 -27.924   9.120  1.00  0.00           C  
ATOM   2521  NH1 ARG A 166     -18.774 -27.654   8.437  1.00  0.00           N  
ATOM   2522  NH2 ARG A 166     -21.027 -28.016   8.499  1.00  0.00           N  
ATOM   2523  H   ARG A 166     -18.947 -27.129  15.210  1.00  0.00           H  
ATOM   2524  HA  ARG A 166     -18.037 -29.827  14.899  1.00  0.00           H  
ATOM   2525 1HB  ARG A 166     -17.287 -27.269  13.460  1.00  0.00           H  
ATOM   2526 2HB  ARG A 166     -16.703 -28.855  12.986  1.00  0.00           H  
ATOM   2527 1HG  ARG A 166     -19.006 -29.596  12.572  1.00  0.00           H  
ATOM   2528 2HG  ARG A 166     -19.606 -27.992  13.064  1.00  0.00           H  
ATOM   2529 1HD  ARG A 166     -18.253 -26.993  11.267  1.00  0.00           H  
ATOM   2530 2HD  ARG A 166     -17.810 -28.631  10.736  1.00  0.00           H  
ATOM   2531  HE  ARG A 166     -20.656 -28.315  10.943  1.00  0.00           H  
ATOM   2532 1HH1 ARG A 166     -17.884 -27.583   8.912  1.00  0.00           H  
ATOM   2533 2HH1 ARG A 166     -18.824 -27.515   7.438  1.00  0.00           H  
ATOM   2534 1HH2 ARG A 166     -21.865 -28.225   9.024  1.00  0.00           H  
ATOM   2535 2HH2 ARG A 166     -21.078 -27.877   7.501  1.00  0.00           H  
ATOM   2536  N   ALA A 167     -15.744 -27.579  16.172  1.00  0.00           N  
ATOM   2537  CA  ALA A 167     -14.462 -27.496  16.846  1.00  0.00           C  
ATOM   2538  C   ALA A 167     -14.475 -28.409  18.076  1.00  0.00           C  
ATOM   2539  O   ALA A 167     -13.470 -29.065  18.368  1.00  0.00           O  
ATOM   2540  CB  ALA A 167     -14.156 -26.053  17.231  1.00  0.00           C  
ATOM   2541  H   ALA A 167     -16.281 -26.737  16.029  1.00  0.00           H  
ATOM   2542  HA  ALA A 167     -13.693 -27.847  16.158  1.00  0.00           H  
ATOM   2543 1HB  ALA A 167     -13.190 -26.008  17.736  1.00  0.00           H  
ATOM   2544 2HB  ALA A 167     -14.123 -25.438  16.334  1.00  0.00           H  
ATOM   2545 3HB  ALA A 167     -14.932 -25.683  17.900  1.00  0.00           H  
ATOM   2546  N   LEU A 168     -15.615 -28.448  18.773  1.00  0.00           N  
ATOM   2547  CA  LEU A 168     -15.808 -29.336  19.935  1.00  0.00           C  
ATOM   2548  C   LEU A 168     -15.739 -30.823  19.568  1.00  0.00           C  
ATOM   2549  O   LEU A 168     -15.197 -31.622  20.333  1.00  0.00           O  
ATOM   2550  CB  LEU A 168     -17.161 -29.042  20.595  1.00  0.00           C  
ATOM   2551  CG  LEU A 168     -17.235 -27.745  21.410  1.00  0.00           C  
ATOM   2552  CD1 LEU A 168     -18.692 -27.403  21.690  1.00  0.00           C  
ATOM   2553  CD2 LEU A 168     -16.454 -27.914  22.706  1.00  0.00           C  
ATOM   2554  H   LEU A 168     -16.370 -27.841  18.489  1.00  0.00           H  
ATOM   2555  HA  LEU A 168     -14.997 -29.162  20.641  1.00  0.00           H  
ATOM   2556 1HB  LEU A 168     -17.922 -28.989  19.819  1.00  0.00           H  
ATOM   2557 2HB  LEU A 168     -17.408 -29.867  21.263  1.00  0.00           H  
ATOM   2558  HG  LEU A 168     -16.805 -26.926  20.833  1.00  0.00           H  
ATOM   2559 1HD1 LEU A 168     -18.744 -26.481  22.269  1.00  0.00           H  
ATOM   2560 2HD1 LEU A 168     -19.221 -27.268  20.746  1.00  0.00           H  
ATOM   2561 3HD1 LEU A 168     -19.155 -28.212  22.254  1.00  0.00           H  
ATOM   2562 1HD2 LEU A 168     -16.506 -26.991  23.285  1.00  0.00           H  
ATOM   2563 2HD2 LEU A 168     -16.885 -28.731  23.285  1.00  0.00           H  
ATOM   2564 3HD2 LEU A 168     -15.414 -28.140  22.476  1.00  0.00           H  
ATOM   2565  N   LYS A 169     -16.374 -31.338  18.336  1.00  0.00           N  
ATOM   2566  CA  LYS A 169     -16.256 -32.708  17.815  1.00  0.00           C  
ATOM   2567  C   LYS A 169     -14.791 -33.128  17.662  1.00  0.00           C  
ATOM   2568  O   LYS A 169     -14.406 -34.234  18.062  1.00  0.00           O  
ATOM   2569  CB  LYS A 169     -16.977 -32.834  16.473  1.00  0.00           C  
ATOM   2570  CG  LYS A 169     -16.884 -34.214  15.835  1.00  0.00           C  
ATOM   2571  CD  LYS A 169     -17.569 -34.242  14.477  1.00  0.00           C  
ATOM   2572  CE  LYS A 169     -17.351 -35.575  13.774  1.00  0.00           C  
ATOM   2573  NZ  LYS A 169     -17.949 -35.588  12.412  1.00  0.00           N  
ATOM   2574  H   LYS A 169     -16.961 -30.676  17.851  1.00  0.00           H  
ATOM   2575  HA  LYS A 169     -16.720 -33.391  18.526  1.00  0.00           H  
ATOM   2576 1HB  LYS A 169     -18.033 -32.597  16.604  1.00  0.00           H  
ATOM   2577 2HB  LYS A 169     -16.564 -32.111  15.768  1.00  0.00           H  
ATOM   2578 1HG  LYS A 169     -15.835 -34.487  15.708  1.00  0.00           H  
ATOM   2579 2HG  LYS A 169     -17.356 -34.948  16.486  1.00  0.00           H  
ATOM   2580 1HD  LYS A 169     -18.640 -34.081  14.607  1.00  0.00           H  
ATOM   2581 2HD  LYS A 169     -17.171 -33.443  13.852  1.00  0.00           H  
ATOM   2582 1HE  LYS A 169     -16.283 -35.770  13.691  1.00  0.00           H  
ATOM   2583 2HE  LYS A 169     -17.800 -36.374  14.363  1.00  0.00           H  
ATOM   2584 1HZ  LYS A 169     -17.783 -36.487  11.980  1.00  0.00           H  
ATOM   2585 2HZ  LYS A 169     -18.944 -35.426  12.478  1.00  0.00           H  
ATOM   2586 3HZ  LYS A 169     -17.527 -34.864  11.851  1.00  0.00           H  
ATOM   2587  N   LEU A 170     -13.924 -32.247  17.025  1.00  0.00           N  
ATOM   2588  CA  LEU A 170     -12.504 -32.473  16.776  1.00  0.00           C  
ATOM   2589  C   LEU A 170     -11.673 -32.280  18.033  1.00  0.00           C  
ATOM   2590  O   LEU A 170     -10.667 -32.956  18.212  1.00  0.00           O  
ATOM   2591  CB  LEU A 170     -12.003 -31.525  15.680  1.00  0.00           C  
ATOM   2592  CG  LEU A 170     -12.138 -32.041  14.242  1.00  0.00           C  
ATOM   2593  CD1 LEU A 170     -11.085 -33.110  13.985  1.00  0.00           C  
ATOM   2594  CD2 LEU A 170     -13.540 -32.591  14.028  1.00  0.00           C  
ATOM   2595  H   LEU A 170     -14.358 -31.411  16.663  1.00  0.00           H  
ATOM   2596  HA  LEU A 170     -12.366 -33.511  16.478  1.00  0.00           H  
ATOM   2597 1HB  LEU A 170     -12.559 -30.590  15.749  1.00  0.00           H  
ATOM   2598 2HB  LEU A 170     -10.950 -31.312  15.860  1.00  0.00           H  
ATOM   2599  HG  LEU A 170     -11.958 -31.223  13.544  1.00  0.00           H  
ATOM   2600 1HD1 LEU A 170     -11.180 -33.476  12.963  1.00  0.00           H  
ATOM   2601 2HD1 LEU A 170     -10.091 -32.684  14.127  1.00  0.00           H  
ATOM   2602 3HD1 LEU A 170     -11.228 -33.936  14.682  1.00  0.00           H  
ATOM   2603 1HD2 LEU A 170     -13.635 -32.957  13.005  1.00  0.00           H  
ATOM   2604 2HD2 LEU A 170     -13.719 -33.410  14.725  1.00  0.00           H  
ATOM   2605 3HD2 LEU A 170     -14.271 -31.801  14.200  1.00  0.00           H  
ATOM   2606  N   LYS A 171     -12.079 -31.346  18.889  1.00  0.00           N  
ATOM   2607  CA  LYS A 171     -11.418 -31.166  20.176  1.00  0.00           C  
ATOM   2608  C   LYS A 171     -11.406 -32.485  20.915  1.00  0.00           C  
ATOM   2609  O   LYS A 171     -10.369 -32.964  21.372  1.00  0.00           O  
ATOM   2610  CB  LYS A 171     -12.114 -30.090  21.011  1.00  0.00           C  
ATOM   2611  CG  LYS A 171     -11.617 -29.991  22.447  1.00  0.00           C  
ATOM   2612  CD  LYS A 171     -12.650 -30.526  23.428  1.00  0.00           C  
ATOM   2613  CE  LYS A 171     -12.257 -30.225  24.866  1.00  0.00           C  
ATOM   2614  NZ  LYS A 171     -13.208 -30.826  25.840  1.00  0.00           N  
ATOM   2615  H   LYS A 171     -12.857 -30.751  18.647  1.00  0.00           H  
ATOM   2616  HA  LYS A 171     -10.410 -30.787  19.999  1.00  0.00           H  
ATOM   2617 1HB  LYS A 171     -11.975 -29.118  20.540  1.00  0.00           H  
ATOM   2618 2HB  LYS A 171     -13.185 -30.290  21.040  1.00  0.00           H  
ATOM   2619 1HG  LYS A 171     -10.696 -30.563  22.554  1.00  0.00           H  
ATOM   2620 2HG  LYS A 171     -11.407 -28.949  22.687  1.00  0.00           H  
ATOM   2621 1HD  LYS A 171     -13.619 -30.069  23.222  1.00  0.00           H  
ATOM   2622 2HD  LYS A 171     -12.743 -31.606  23.305  1.00  0.00           H  
ATOM   2623 1HE  LYS A 171     -11.261 -30.621  25.060  1.00  0.00           H  
ATOM   2624 2HE  LYS A 171     -12.233 -29.147  25.020  1.00  0.00           H  
ATOM   2625 1HZ  LYS A 171     -12.914 -30.603  26.781  1.00  0.00           H  
ATOM   2626 2HZ  LYS A 171     -14.134 -30.453  25.681  1.00  0.00           H  
ATOM   2627 3HZ  LYS A 171     -13.226 -31.828  25.721  1.00  0.00           H  
ATOM   2628  N   THR A 172     -12.646 -33.194  21.089  1.00  0.00           N  
ATOM   2629  CA  THR A 172     -12.761 -34.450  21.798  1.00  0.00           C  
ATOM   2630  C   THR A 172     -12.000 -35.568  21.080  1.00  0.00           C  
ATOM   2631  O   THR A 172     -11.267 -36.332  21.717  1.00  0.00           O  
ATOM   2632  CB  THR A 172     -14.240 -34.849  21.967  1.00  0.00           C  
ATOM   2633  OG1 THR A 172     -14.922 -33.848  22.733  1.00  0.00           O  
ATOM   2634  CG2 THR A 172     -14.353 -36.190  22.676  1.00  0.00           C  
ATOM   2635  H   THR A 172     -13.476 -32.771  20.696  1.00  0.00           H  
ATOM   2636  HA  THR A 172     -12.298 -34.340  22.777  1.00  0.00           H  
ATOM   2637  HB  THR A 172     -14.711 -34.921  20.987  1.00  0.00           H  
ATOM   2638  HG1 THR A 172     -15.023 -33.052  22.202  1.00  0.00           H  
ATOM   2639 1HG2 THR A 172     -15.405 -36.455  22.786  1.00  0.00           H  
ATOM   2640 2HG2 THR A 172     -13.845 -36.955  22.090  1.00  0.00           H  
ATOM   2641 3HG2 THR A 172     -13.893 -36.121  23.660  1.00  0.00           H  
ATOM   2642  N   LYS A 173     -12.137 -35.645  19.758  1.00  0.00           N  
ATOM   2643  CA  LYS A 173     -11.491 -36.728  19.013  1.00  0.00           C  
ATOM   2644  C   LYS A 173      -9.982 -36.736  19.133  1.00  0.00           C  
ATOM   2645  O   LYS A 173      -9.387 -37.776  19.400  1.00  0.00           O  
ATOM   2646  CB  LYS A 173     -11.879 -36.650  17.535  1.00  0.00           C  
ATOM   2647  CG  LYS A 173     -11.266 -37.739  16.666  1.00  0.00           C  
ATOM   2648  CD  LYS A 173     -11.704 -37.601  15.216  1.00  0.00           C  
ATOM   2649  CE  LYS A 173     -11.052 -38.657  14.336  1.00  0.00           C  
ATOM   2650  NZ  LYS A 173     -11.466 -38.529  12.913  1.00  0.00           N  
ATOM   2651  H   LYS A 173     -12.683 -34.960  19.256  1.00  0.00           H  
ATOM   2652  HA  LYS A 173     -11.826 -37.679  19.428  1.00  0.00           H  
ATOM   2653 1HB  LYS A 173     -12.964 -36.715  17.440  1.00  0.00           H  
ATOM   2654 2HB  LYS A 173     -11.573 -35.686  17.130  1.00  0.00           H  
ATOM   2655 1HG  LYS A 173     -10.179 -37.676  16.715  1.00  0.00           H  
ATOM   2656 2HG  LYS A 173     -11.572 -38.717  17.038  1.00  0.00           H  
ATOM   2657 1HD  LYS A 173     -12.789 -37.706  15.152  1.00  0.00           H  
ATOM   2658 2HD  LYS A 173     -11.430 -36.613  14.845  1.00  0.00           H  
ATOM   2659 1HE  LYS A 173      -9.969 -38.562  14.397  1.00  0.00           H  
ATOM   2660 2HE  LYS A 173     -11.328 -39.649  14.694  1.00  0.00           H  
ATOM   2661 1HZ  LYS A 173     -11.013 -39.247  12.364  1.00  0.00           H  
ATOM   2662 2HZ  LYS A 173     -12.468 -38.635  12.841  1.00  0.00           H  
ATOM   2663 3HZ  LYS A 173     -11.198 -37.620  12.564  1.00  0.00           H  
ATOM   2664  N   LEU A 174      -9.370 -35.574  18.943  1.00  0.00           N  
ATOM   2665  CA  LEU A 174      -7.926 -35.483  18.838  1.00  0.00           C  
ATOM   2666  C   LEU A 174      -7.259 -35.092  20.141  1.00  0.00           C  
ATOM   2667  O   LEU A 174      -6.083 -35.384  20.341  1.00  0.00           O  
ATOM   2668  CB  LEU A 174      -7.549 -34.467  17.752  1.00  0.00           C  
ATOM   2669  CG  LEU A 174      -8.077 -34.770  16.344  1.00  0.00           C  
ATOM   2670  CD1 LEU A 174      -7.709 -33.629  15.406  1.00  0.00           C  
ATOM   2671  CD2 LEU A 174      -7.493 -36.088  15.857  1.00  0.00           C  
ATOM   2672  H   LEU A 174      -9.924 -34.733  18.868  1.00  0.00           H  
ATOM   2673  HA  LEU A 174      -7.540 -36.456  18.537  1.00  0.00           H  
ATOM   2674 1HB  LEU A 174      -7.931 -33.490  18.045  1.00  0.00           H  
ATOM   2675 2HB  LEU A 174      -6.463 -34.407  17.694  1.00  0.00           H  
ATOM   2676  HG  LEU A 174      -9.165 -34.843  16.370  1.00  0.00           H  
ATOM   2677 1HD1 LEU A 174      -8.083 -33.845  14.406  1.00  0.00           H  
ATOM   2678 2HD1 LEU A 174      -8.155 -32.702  15.768  1.00  0.00           H  
ATOM   2679 3HD1 LEU A 174      -6.625 -33.521  15.372  1.00  0.00           H  
ATOM   2680 1HD2 LEU A 174      -7.868 -36.305  14.856  1.00  0.00           H  
ATOM   2681 2HD2 LEU A 174      -6.405 -36.016  15.829  1.00  0.00           H  
ATOM   2682 3HD2 LEU A 174      -7.786 -36.889  16.536  1.00  0.00           H  
ATOM   2683  N   GLY A 175      -8.003 -34.420  21.018  1.00  0.00           N  
ATOM   2684  CA  GLY A 175      -7.440 -33.866  22.239  1.00  0.00           C  
ATOM   2685  C   GLY A 175      -6.749 -32.523  22.015  1.00  0.00           C  
ATOM   2686  O   GLY A 175      -5.662 -32.272  22.548  1.00  0.00           O  
ATOM   2687  H   GLY A 175      -8.987 -34.292  20.828  1.00  0.00           H  
ATOM   2688 1HA  GLY A 175      -8.231 -33.737  22.978  1.00  0.00           H  
ATOM   2689 2HA  GLY A 175      -6.720 -34.568  22.657  1.00  0.00           H  
ATOM   2690  N   VAL A 176      -7.373 -31.655  21.222  1.00  0.00           N  
ATOM   2691  CA  VAL A 176      -6.780 -30.365  20.877  1.00  0.00           C  
ATOM   2692  C   VAL A 176      -7.737 -29.250  21.286  1.00  0.00           C  
ATOM   2693  O   VAL A 176      -8.898 -29.507  21.579  1.00  0.00           O  
ATOM   2694  CB  VAL A 176      -6.494 -30.279  19.365  1.00  0.00           C  
ATOM   2695  CG1 VAL A 176      -5.542 -31.387  18.940  1.00  0.00           C  
ATOM   2696  CG2 VAL A 176      -7.796 -30.358  18.586  1.00  0.00           C  
ATOM   2697  H   VAL A 176      -8.282 -31.894  20.849  1.00  0.00           H  
ATOM   2698  HA  VAL A 176      -5.843 -30.257  21.426  1.00  0.00           H  
ATOM   2699  HB  VAL A 176      -6.000 -29.331  19.152  1.00  0.00           H  
ATOM   2700 1HG1 VAL A 176      -5.349 -31.311  17.870  1.00  0.00           H  
ATOM   2701 2HG1 VAL A 176      -4.601 -31.289  19.484  1.00  0.00           H  
ATOM   2702 3HG1 VAL A 176      -5.990 -32.355  19.159  1.00  0.00           H  
ATOM   2703 1HG2 VAL A 176      -7.587 -30.296  17.519  1.00  0.00           H  
ATOM   2704 2HG2 VAL A 176      -8.294 -31.304  18.804  1.00  0.00           H  
ATOM   2705 3HG2 VAL A 176      -8.445 -29.531  18.876  1.00  0.00           H  
ATOM   2706  N   SER A 177      -7.261 -27.902  21.346  1.00  0.00           N  
ATOM   2707  CA  SER A 177      -7.998 -26.695  21.694  1.00  0.00           C  
ATOM   2708  C   SER A 177      -8.996 -26.372  20.583  1.00  0.00           C  
ATOM   2709  O   SER A 177      -8.900 -26.887  19.481  1.00  0.00           O  
ATOM   2710  CB  SER A 177      -7.046 -25.533  21.904  1.00  0.00           C  
ATOM   2711  OG  SER A 177      -6.396 -25.195  20.710  1.00  0.00           O  
ATOM   2712  H   SER A 177      -6.284 -27.827  21.106  1.00  0.00           H  
ATOM   2713  HA  SER A 177      -8.522 -26.869  22.636  1.00  0.00           H  
ATOM   2714 1HB  SER A 177      -7.600 -24.672  22.276  1.00  0.00           H  
ATOM   2715 2HB  SER A 177      -6.309 -25.799  22.660  1.00  0.00           H  
ATOM   2716  HG  SER A 177      -5.702 -25.848  20.593  1.00  0.00           H  
ATOM   2717  N   LEU A 178      -9.956 -25.514  20.881  1.00  0.00           N  
ATOM   2718  CA  LEU A 178     -10.963 -25.105  19.915  1.00  0.00           C  
ATOM   2719  C   LEU A 178     -10.315 -24.360  18.751  1.00  0.00           C  
ATOM   2720  O   LEU A 178     -10.781 -24.421  17.604  1.00  0.00           O  
ATOM   2721  CB  LEU A 178     -12.015 -24.214  20.588  1.00  0.00           C  
ATOM   2722  CG  LEU A 178     -12.933 -24.914  21.598  1.00  0.00           C  
ATOM   2723  CD1 LEU A 178     -13.744 -23.872  22.355  1.00  0.00           C  
ATOM   2724  CD2 LEU A 178     -13.842 -25.890  20.867  1.00  0.00           C  
ATOM   2725  H   LEU A 178      -9.986 -25.132  21.815  1.00  0.00           H  
ATOM   2726  HA  LEU A 178     -11.470 -25.998  19.547  1.00  0.00           H  
ATOM   2727 1HB  LEU A 178     -11.503 -23.407  21.110  1.00  0.00           H  
ATOM   2728 2HB  LEU A 178     -12.646 -23.776  19.815  1.00  0.00           H  
ATOM   2729  HG  LEU A 178     -12.327 -25.457  22.325  1.00  0.00           H  
ATOM   2730 1HD1 LEU A 178     -14.396 -24.370  23.073  1.00  0.00           H  
ATOM   2731 2HD1 LEU A 178     -13.070 -23.199  22.885  1.00  0.00           H  
ATOM   2732 3HD1 LEU A 178     -14.349 -23.301  21.652  1.00  0.00           H  
ATOM   2733 1HD2 LEU A 178     -14.494 -26.389  21.585  1.00  0.00           H  
ATOM   2734 2HD2 LEU A 178     -14.449 -25.348  20.141  1.00  0.00           H  
ATOM   2735 3HD2 LEU A 178     -13.236 -26.634  20.349  1.00  0.00           H  
ATOM   2736  N   LEU A 179      -9.258 -23.548  18.966  1.00  0.00           N  
ATOM   2737  CA  LEU A 179      -8.453 -22.775  18.040  1.00  0.00           C  
ATOM   2738  C   LEU A 179      -7.694 -23.673  17.083  1.00  0.00           C  
ATOM   2739  O   LEU A 179      -7.574 -23.373  15.896  1.00  0.00           O  
ATOM   2740  CB  LEU A 179      -7.465 -21.890  18.811  1.00  0.00           C  
ATOM   2741  CG  LEU A 179      -6.521 -21.041  17.950  1.00  0.00           C  
ATOM   2742  CD1 LEU A 179      -7.340 -20.158  17.017  1.00  0.00           C  
ATOM   2743  CD2 LEU A 179      -5.628 -20.202  18.852  1.00  0.00           C  
ATOM   2744  H   LEU A 179      -9.044 -23.512  19.953  1.00  0.00           H  
ATOM   2745  HA  LEU A 179      -9.116 -22.139  17.452  1.00  0.00           H  
ATOM   2746 1HB  LEU A 179      -8.030 -21.213  19.449  1.00  0.00           H  
ATOM   2747 2HB  LEU A 179      -6.850 -22.527  19.447  1.00  0.00           H  
ATOM   2748  HG  LEU A 179      -5.903 -21.694  17.334  1.00  0.00           H  
ATOM   2749 1HD1 LEU A 179      -6.669 -19.555  16.405  1.00  0.00           H  
ATOM   2750 2HD1 LEU A 179      -7.954 -20.785  16.371  1.00  0.00           H  
ATOM   2751 3HD1 LEU A 179      -7.981 -19.504  17.606  1.00  0.00           H  
ATOM   2752 1HD2 LEU A 179      -4.956 -19.599  18.240  1.00  0.00           H  
ATOM   2753 2HD2 LEU A 179      -6.245 -19.547  19.468  1.00  0.00           H  
ATOM   2754 3HD2 LEU A 179      -5.041 -20.858  19.495  1.00  0.00           H  
ATOM   2755  N   GLN A 180      -7.057 -24.822  17.569  1.00  0.00           N  
ATOM   2756  CA  GLN A 180      -6.431 -25.879  16.784  1.00  0.00           C  
ATOM   2757  C   GLN A 180      -7.459 -26.660  16.002  1.00  0.00           C  
ATOM   2758  O   GLN A 180      -7.220 -27.035  14.848  1.00  0.00           O  
ATOM   2759  CB  GLN A 180      -5.638 -26.826  17.688  1.00  0.00           C  
ATOM   2760  CG  GLN A 180      -4.399 -26.204  18.309  1.00  0.00           C  
ATOM   2761  CD  GLN A 180      -3.872 -27.009  19.481  1.00  0.00           C  
ATOM   2762  OE1 GLN A 180      -4.609 -27.319  20.422  1.00  0.00           O  
ATOM   2763  NE2 GLN A 180      -2.592 -27.354  19.433  1.00  0.00           N  
ATOM   2764  H   GLN A 180      -7.051 -24.890  18.577  1.00  0.00           H  
ATOM   2765  HA  GLN A 180      -5.734 -25.420  16.081  1.00  0.00           H  
ATOM   2766 1HB  GLN A 180      -6.277 -27.180  18.496  1.00  0.00           H  
ATOM   2767 2HB  GLN A 180      -5.324 -27.699  17.114  1.00  0.00           H  
ATOM   2768 1HG  GLN A 180      -3.615 -26.149  17.552  1.00  0.00           H  
ATOM   2769 2HG  GLN A 180      -4.647 -25.203  18.663  1.00  0.00           H  
ATOM   2770 1HE2 GLN A 180      -2.189 -27.885  20.180  1.00  0.00           H  
ATOM   2771 2HE2 GLN A 180      -2.029 -27.083  18.654  1.00  0.00           H  
ATOM   2772  N   ALA A 181      -8.660 -27.018  16.639  1.00  0.00           N  
ATOM   2773  CA  ALA A 181      -9.716 -27.706  15.901  1.00  0.00           C  
ATOM   2774  C   ALA A 181     -10.286 -26.787  14.828  1.00  0.00           C  
ATOM   2775  O   ALA A 181     -10.628 -27.229  13.733  1.00  0.00           O  
ATOM   2776  CB  ALA A 181     -10.819 -28.150  16.853  1.00  0.00           C  
ATOM   2777  H   ALA A 181      -8.785 -26.833  17.623  1.00  0.00           H  
ATOM   2778  HA  ALA A 181      -9.284 -28.586  15.430  1.00  0.00           H  
ATOM   2779 1HB  ALA A 181     -11.602 -28.660  16.290  1.00  0.00           H  
ATOM   2780 2HB  ALA A 181     -10.406 -28.828  17.598  1.00  0.00           H  
ATOM   2781 3HB  ALA A 181     -11.243 -27.278  17.351  1.00  0.00           H  
ATOM   2782  N   ALA A 182     -10.382 -25.502  15.154  1.00  0.00           N  
ATOM   2783  CA  ALA A 182     -10.875 -24.518  14.198  1.00  0.00           C  
ATOM   2784  C   ALA A 182      -9.960 -24.452  12.988  1.00  0.00           C  
ATOM   2785  O   ALA A 182     -10.423 -24.362  11.850  1.00  0.00           O  
ATOM   2786  CB  ALA A 182     -10.997 -23.150  14.852  1.00  0.00           C  
ATOM   2787  H   ALA A 182     -10.111 -25.196  16.077  1.00  0.00           H  
ATOM   2788  HA  ALA A 182     -11.862 -24.837  13.863  1.00  0.00           H  
ATOM   2789 1HB  ALA A 182     -11.360 -22.428  14.119  1.00  0.00           H  
ATOM   2790 2HB  ALA A 182     -11.699 -23.205  15.685  1.00  0.00           H  
ATOM   2791 3HB  ALA A 182     -10.022 -22.835  15.219  1.00  0.00           H  
ATOM   2792  N   ALA A 183      -8.463 -24.491  13.138  1.00  0.00           N  
ATOM   2793  CA  ALA A 183      -7.520 -24.546  12.030  1.00  0.00           C  
ATOM   2794  C   ALA A 183      -7.708 -25.781  11.137  1.00  0.00           C  
ATOM   2795  O   ALA A 183      -7.445 -25.737   9.937  1.00  0.00           O  
ATOM   2796  CB  ALA A 183      -6.097 -24.503  12.568  1.00  0.00           C  
ATOM   2797  H   ALA A 183      -8.112 -24.477  14.086  1.00  0.00           H  
ATOM   2798  HA  ALA A 183      -7.685 -23.671  11.401  1.00  0.00           H  
ATOM   2799 1HB  ALA A 183      -5.393 -24.520  11.736  1.00  0.00           H  
ATOM   2800 2HB  ALA A 183      -5.954 -23.589  13.144  1.00  0.00           H  
ATOM   2801 3HB  ALA A 183      -5.924 -25.366  13.208  1.00  0.00           H  
ATOM   2802  N   ILE A 184      -8.075 -27.012  11.739  1.00  0.00           N  
ATOM   2803  CA  ILE A 184      -8.444 -28.223  10.987  1.00  0.00           C  
ATOM   2804  C   ILE A 184      -9.693 -28.013  10.130  1.00  0.00           C  
ATOM   2805  O   ILE A 184      -9.740 -28.427   8.972  1.00  0.00           O  
ATOM   2806  CB  ILE A 184      -8.682 -29.407  11.942  1.00  0.00           C  
ATOM   2807  CG1 ILE A 184      -7.369 -29.830  12.605  1.00  0.00           C  
ATOM   2808  CG2 ILE A 184      -9.305 -30.576  11.195  1.00  0.00           C  
ATOM   2809  CD1 ILE A 184      -7.552 -30.746  13.793  1.00  0.00           C  
ATOM   2810  H   ILE A 184      -8.116 -27.029  12.749  1.00  0.00           H  
ATOM   2811  HA  ILE A 184      -7.624 -28.478  10.319  1.00  0.00           H  
ATOM   2812  HB  ILE A 184      -9.354 -29.100  12.742  1.00  0.00           H  
ATOM   2813 1HG1 ILE A 184      -6.740 -30.340  11.875  1.00  0.00           H  
ATOM   2814 2HG1 ILE A 184      -6.827 -28.944  12.939  1.00  0.00           H  
ATOM   2815 1HG2 ILE A 184      -9.466 -31.404  11.885  1.00  0.00           H  
ATOM   2816 2HG2 ILE A 184     -10.259 -30.268  10.770  1.00  0.00           H  
ATOM   2817 3HG2 ILE A 184      -8.637 -30.894  10.395  1.00  0.00           H  
ATOM   2818 1HD1 ILE A 184      -6.576 -31.001  14.210  1.00  0.00           H  
ATOM   2819 2HD1 ILE A 184      -8.149 -30.242  14.553  1.00  0.00           H  
ATOM   2820 3HD1 ILE A 184      -8.059 -31.656  13.477  1.00  0.00           H  
ATOM   2821  N   LEU A 185     -10.875 -27.311  10.655  1.00  0.00           N  
ATOM   2822  CA  LEU A 185     -12.098 -26.958   9.939  1.00  0.00           C  
ATOM   2823  C   LEU A 185     -11.797 -25.983   8.800  1.00  0.00           C  
ATOM   2824  O   LEU A 185     -12.312 -26.117   7.682  1.00  0.00           O  
ATOM   2825  CB  LEU A 185     -13.118 -26.337  10.901  1.00  0.00           C  
ATOM   2826  CG  LEU A 185     -13.601 -27.247  12.038  1.00  0.00           C  
ATOM   2827  CD1 LEU A 185     -14.486 -26.450  12.986  1.00  0.00           C  
ATOM   2828  CD2 LEU A 185     -14.354 -28.433  11.454  1.00  0.00           C  
ATOM   2829  H   LEU A 185     -10.786 -27.064  11.629  1.00  0.00           H  
ATOM   2830  HA  LEU A 185     -12.526 -27.867   9.512  1.00  0.00           H  
ATOM   2831 1HB  LEU A 185     -12.675 -25.451  11.352  1.00  0.00           H  
ATOM   2832 2HB  LEU A 185     -13.993 -26.029  10.329  1.00  0.00           H  
ATOM   2833  HG  LEU A 185     -12.742 -27.607  12.606  1.00  0.00           H  
ATOM   2834 1HD1 LEU A 185     -14.829 -27.097  13.794  1.00  0.00           H  
ATOM   2835 2HD1 LEU A 185     -13.916 -25.620  13.404  1.00  0.00           H  
ATOM   2836 3HD1 LEU A 185     -15.346 -26.063  12.442  1.00  0.00           H  
ATOM   2837 1HD2 LEU A 185     -14.697 -29.081  12.261  1.00  0.00           H  
ATOM   2838 2HD2 LEU A 185     -15.214 -28.075  10.887  1.00  0.00           H  
ATOM   2839 3HD2 LEU A 185     -13.693 -28.995  10.794  1.00  0.00           H  
ATOM   2840  N   ILE A 186     -10.943 -25.009   9.098  1.00  0.00           N  
ATOM   2841  CA  ILE A 186     -10.488 -24.055   8.089  1.00  0.00           C  
ATOM   2842  C   ILE A 186      -9.653 -24.749   7.014  1.00  0.00           C  
ATOM   2843  O   ILE A 186      -9.850 -24.522   5.820  1.00  0.00           O  
ATOM   2844  CB  ILE A 186      -9.664 -22.925   8.732  1.00  0.00           C  
ATOM   2845  CG1 ILE A 186     -10.559 -22.041   9.605  1.00  0.00           C  
ATOM   2846  CG2 ILE A 186      -8.973 -22.094   7.661  1.00  0.00           C  
ATOM   2847  CD1 ILE A 186      -9.794 -21.130  10.538  1.00  0.00           C  
ATOM   2848  H   ILE A 186     -10.601 -24.924  10.044  1.00  0.00           H  
ATOM   2849  HA  ILE A 186     -11.367 -23.628   7.606  1.00  0.00           H  
ATOM   2850  HB  ILE A 186      -8.908 -23.354   9.389  1.00  0.00           H  
ATOM   2851 1HG1 ILE A 186     -11.193 -21.424   8.969  1.00  0.00           H  
ATOM   2852 2HG1 ILE A 186     -11.215 -22.670  10.207  1.00  0.00           H  
ATOM   2853 1HG2 ILE A 186      -8.396 -21.300   8.133  1.00  0.00           H  
ATOM   2854 2HG2 ILE A 186      -8.307 -22.731   7.080  1.00  0.00           H  
ATOM   2855 3HG2 ILE A 186      -9.722 -21.656   7.001  1.00  0.00           H  
ATOM   2856 1HD1 ILE A 186     -10.496 -20.536  11.123  1.00  0.00           H  
ATOM   2857 2HD1 ILE A 186      -9.178 -21.730  11.209  1.00  0.00           H  
ATOM   2858 3HD1 ILE A 186      -9.156 -20.466   9.955  1.00  0.00           H  
ATOM   2859  N   LEU A 187      -8.714 -25.599   7.427  1.00  0.00           N  
ATOM   2860  CA  LEU A 187      -7.906 -26.322   6.452  1.00  0.00           C  
ATOM   2861  C   LEU A 187      -8.737 -27.139   5.461  1.00  0.00           C  
ATOM   2862  O   LEU A 187      -8.493 -27.100   4.255  1.00  0.00           O  
ATOM   2863  CB  LEU A 187      -6.933 -27.254   7.186  1.00  0.00           C  
ATOM   2864  CG  LEU A 187      -6.052 -28.135   6.290  1.00  0.00           C  
ATOM   2865  CD1 LEU A 187      -5.146 -27.252   5.443  1.00  0.00           C  
ATOM   2866  CD2 LEU A 187      -5.237 -29.085   7.155  1.00  0.00           C  
ATOM   2867  H   LEU A 187      -8.551 -25.754   8.412  1.00  0.00           H  
ATOM   2868  HA  LEU A 187      -7.346 -25.593   5.868  1.00  0.00           H  
ATOM   2869 1HB  LEU A 187      -6.273 -26.649   7.806  1.00  0.00           H  
ATOM   2870 2HB  LEU A 187      -7.507 -27.913   7.837  1.00  0.00           H  
ATOM   2871  HG  LEU A 187      -6.683 -28.711   5.613  1.00  0.00           H  
ATOM   2872 1HD1 LEU A 187      -4.520 -27.878   4.806  1.00  0.00           H  
ATOM   2873 2HD1 LEU A 187      -5.755 -26.597   4.820  1.00  0.00           H  
ATOM   2874 3HD1 LEU A 187      -4.513 -26.650   6.094  1.00  0.00           H  
ATOM   2875 1HD2 LEU A 187      -4.612 -29.711   6.518  1.00  0.00           H  
ATOM   2876 2HD2 LEU A 187      -4.605 -28.509   7.831  1.00  0.00           H  
ATOM   2877 3HD2 LEU A 187      -5.910 -29.715   7.737  1.00  0.00           H  
ATOM   2878  N   ALA A 188      -9.727 -27.889   5.951  1.00  0.00           N  
ATOM   2879  CA  ALA A 188     -10.587 -28.672   5.057  1.00  0.00           C  
ATOM   2880  C   ALA A 188     -11.310 -27.814   4.010  1.00  0.00           C  
ATOM   2881  O   ALA A 188     -11.417 -28.193   2.842  1.00  0.00           O  
ATOM   2882  CB  ALA A 188     -11.595 -29.495   5.859  1.00  0.00           C  
ATOM   2883  H   ALA A 188      -9.892 -27.924   6.947  1.00  0.00           H  
ATOM   2884  HA  ALA A 188      -9.951 -29.353   4.488  1.00  0.00           H  
ATOM   2885 1HB  ALA A 188     -12.222 -30.066   5.177  1.00  0.00           H  
ATOM   2886 2HB  ALA A 188     -11.063 -30.176   6.522  1.00  0.00           H  
ATOM   2887 3HB  ALA A 188     -12.218 -28.826   6.450  1.00  0.00           H  
ATOM   2888  N   ALA A 189     -11.868 -26.635   4.446  1.00  0.00           N  
ATOM   2889  CA  ALA A 189     -12.590 -25.743   3.547  1.00  0.00           C  
ATOM   2890  C   ALA A 189     -11.619 -25.220   2.490  1.00  0.00           C  
ATOM   2891  O   ALA A 189     -11.973 -25.085   1.320  1.00  0.00           O  
ATOM   2892  CB  ALA A 189     -13.231 -24.607   4.332  1.00  0.00           C  
ATOM   2893  H   ALA A 189     -11.772 -26.381   5.418  1.00  0.00           H  
ATOM   2894  HA  ALA A 189     -13.375 -26.318   3.054  1.00  0.00           H  
ATOM   2895 1HB  ALA A 189     -13.767 -23.950   3.647  1.00  0.00           H  
ATOM   2896 2HB  ALA A 189     -13.929 -25.018   5.061  1.00  0.00           H  
ATOM   2897 3HB  ALA A 189     -12.458 -24.041   4.849  1.00  0.00           H  
ATOM   2898  N   ARG A 190     -10.395 -24.931   2.921  1.00  0.00           N  
ATOM   2899  CA  ARG A 190      -9.369 -24.385   2.039  1.00  0.00           C  
ATOM   2900  C   ARG A 190      -8.811 -25.409   1.044  1.00  0.00           C  
ATOM   2901  O   ARG A 190      -8.419 -25.057  -0.069  1.00  0.00           O  
ATOM   2902  CB  ARG A 190      -8.221 -23.826   2.868  1.00  0.00           C  
ATOM   2903  CG  ARG A 190      -8.573 -22.610   3.711  1.00  0.00           C  
ATOM   2904  CD  ARG A 190      -8.852 -21.419   2.868  1.00  0.00           C  
ATOM   2905  NE  ARG A 190      -9.059 -20.224   3.670  1.00  0.00           N  
ATOM   2906  CZ  ARG A 190      -9.640 -19.094   3.222  1.00  0.00           C  
ATOM   2907  NH1 ARG A 190     -10.064 -19.020   1.980  1.00  0.00           N  
ATOM   2908  NH2 ARG A 190      -9.783 -18.059   4.031  1.00  0.00           N  
ATOM   2909  H   ARG A 190     -10.173 -25.096   3.894  1.00  0.00           H  
ATOM   2910  HA  ARG A 190      -9.809 -23.581   1.450  1.00  0.00           H  
ATOM   2911 1HB  ARG A 190      -7.849 -24.597   3.541  1.00  0.00           H  
ATOM   2912 2HB  ARG A 190      -7.400 -23.543   2.208  1.00  0.00           H  
ATOM   2913 1HG  ARG A 190      -9.462 -22.825   4.305  1.00  0.00           H  
ATOM   2914 2HG  ARG A 190      -7.741 -22.374   4.374  1.00  0.00           H  
ATOM   2915 1HD  ARG A 190      -8.009 -21.241   2.201  1.00  0.00           H  
ATOM   2916 2HD  ARG A 190      -9.751 -21.594   2.277  1.00  0.00           H  
ATOM   2917  HE  ARG A 190      -8.746 -20.243   4.631  1.00  0.00           H  
ATOM   2918 1HH1 ARG A 190      -9.955 -19.811   1.361  1.00  0.00           H  
ATOM   2919 2HH1 ARG A 190     -10.499 -18.173   1.644  1.00  0.00           H  
ATOM   2920 1HH2 ARG A 190      -9.456 -18.116   4.986  1.00  0.00           H  
ATOM   2921 2HH2 ARG A 190     -10.217 -17.212   3.696  1.00  0.00           H  
ATOM   2922  N   LEU A 191      -8.640 -26.743   1.433  1.00  0.00           N  
ATOM   2923  CA  LEU A 191      -8.212 -27.870   0.617  1.00  0.00           C  
ATOM   2924  C   LEU A 191      -9.311 -28.300  -0.329  1.00  0.00           C  
ATOM   2925  O   LEU A 191      -9.048 -28.768  -1.429  1.00  0.00           O  
ATOM   2926  CB  LEU A 191      -7.806 -29.052   1.508  1.00  0.00           C  
ATOM   2927  CG  LEU A 191      -6.531 -28.853   2.336  1.00  0.00           C  
ATOM   2928  CD1 LEU A 191      -6.350 -30.033   3.282  1.00  0.00           C  
ATOM   2929  CD2 LEU A 191      -5.336 -28.713   1.404  1.00  0.00           C  
ATOM   2930  H   LEU A 191      -8.772 -26.875   2.425  1.00  0.00           H  
ATOM   2931  HA  LEU A 191      -7.342 -27.565   0.034  1.00  0.00           H  
ATOM   2932 1HB  LEU A 191      -8.621 -29.261   2.200  1.00  0.00           H  
ATOM   2933 2HB  LEU A 191      -7.659 -29.928   0.876  1.00  0.00           H  
ATOM   2934  HG  LEU A 191      -6.626 -27.952   2.942  1.00  0.00           H  
ATOM   2935 1HD1 LEU A 191      -5.444 -29.892   3.872  1.00  0.00           H  
ATOM   2936 2HD1 LEU A 191      -7.209 -30.098   3.950  1.00  0.00           H  
ATOM   2937 3HD1 LEU A 191      -6.269 -30.953   2.705  1.00  0.00           H  
ATOM   2938 1HD2 LEU A 191      -4.430 -28.572   1.993  1.00  0.00           H  
ATOM   2939 2HD2 LEU A 191      -5.239 -29.615   0.799  1.00  0.00           H  
ATOM   2940 3HD2 LEU A 191      -5.484 -27.853   0.751  1.00  0.00           H  
ATOM   2941  N   GLY A 192     -10.557 -28.148   0.104  1.00  0.00           N  
ATOM   2942  CA  GLY A 192     -11.672 -28.536  -0.730  1.00  0.00           C  
ATOM   2943  C   GLY A 192     -12.084 -29.962  -0.412  1.00  0.00           C  
ATOM   2944  O   GLY A 192     -12.534 -30.697  -1.298  1.00  0.00           O  
ATOM   2945  H   GLY A 192     -10.739 -27.760   1.018  1.00  0.00           H  
ATOM   2946 1HA  GLY A 192     -12.508 -27.856  -0.562  1.00  0.00           H  
ATOM   2947 2HA  GLY A 192     -11.392 -28.448  -1.779  1.00  0.00           H  
ATOM   2948  N   THR A 193     -11.911 -30.356   0.850  1.00  0.00           N  
ATOM   2949  CA  THR A 193     -12.231 -31.715   1.301  1.00  0.00           C  
ATOM   2950  C   THR A 193     -12.992 -31.719   2.638  1.00  0.00           C  
ATOM   2951  O   THR A 193     -13.464 -30.678   3.093  1.00  0.00           O  
ATOM   2952  CB  THR A 193     -10.950 -32.559   1.436  1.00  0.00           C  
ATOM   2953  OG1 THR A 193     -11.301 -33.927   1.682  1.00  0.00           O  
ATOM   2954  CG2 THR A 193     -10.090 -32.046   2.581  1.00  0.00           C  
ATOM   2955  H   THR A 193     -11.544 -29.690   1.517  1.00  0.00           H  
ATOM   2956  HA  THR A 193     -12.847 -32.196   0.539  1.00  0.00           H  
ATOM   2957  HB  THR A 193     -10.379 -32.506   0.508  1.00  0.00           H  
ATOM   2958  HG1 THR A 193     -10.531 -34.484   1.544  1.00  0.00           H  
ATOM   2959 1HG2 THR A 193      -9.190 -32.654   2.661  1.00  0.00           H  
ATOM   2960 2HG2 THR A 193      -9.812 -31.009   2.390  1.00  0.00           H  
ATOM   2961 3HG2 THR A 193     -10.652 -32.105   3.512  1.00  0.00           H  
ATOM   2962  N   THR A 194     -13.113 -32.938   3.214  1.00  0.00           N  
ATOM   2963  CA  THR A 194     -13.853 -33.110   4.461  1.00  0.00           C  
ATOM   2964  C   THR A 194     -12.928 -32.847   5.625  1.00  0.00           C  
ATOM   2965  O   THR A 194     -11.712 -32.775   5.438  1.00  0.00           O  
ATOM   2966  CB  THR A 194     -14.458 -34.521   4.581  1.00  0.00           C  
ATOM   2967  OG1 THR A 194     -13.407 -35.484   4.728  1.00  0.00           O  
ATOM   2968  CG2 THR A 194     -15.280 -34.855   3.347  1.00  0.00           C  
ATOM   2969  H   THR A 194     -12.685 -33.744   2.781  1.00  0.00           H  
ATOM   2970  HA  THR A 194     -14.684 -32.404   4.469  1.00  0.00           H  
ATOM   2971  HB  THR A 194     -15.100 -34.567   5.462  1.00  0.00           H  
ATOM   2972  HG1 THR A 194     -13.783 -36.331   4.978  1.00  0.00           H  
ATOM   2973 1HG2 THR A 194     -15.701 -35.856   3.450  1.00  0.00           H  
ATOM   2974 2HG2 THR A 194     -16.088 -34.131   3.239  1.00  0.00           H  
ATOM   2975 3HG2 THR A 194     -14.641 -34.820   2.465  1.00  0.00           H  
ATOM   2976  N   VAL A 195     -13.505 -32.736   6.809  1.00  0.00           N  
ATOM   2977  CA  VAL A 195     -12.734 -32.431   8.021  1.00  0.00           C  
ATOM   2978  C   VAL A 195     -11.834 -33.607   8.424  1.00  0.00           C  
ATOM   2979  O   VAL A 195     -10.670 -33.416   8.777  1.00  0.00           O  
ATOM   2980  CB  VAL A 195     -13.683 -32.093   9.186  1.00  0.00           C  
ATOM   2981  CG1 VAL A 195     -12.896 -31.880  10.470  1.00  0.00           C  
ATOM   2982  CG2 VAL A 195     -14.504 -30.859   8.844  1.00  0.00           C  
ATOM   2983  H   VAL A 195     -14.506 -32.850   6.877  1.00  0.00           H  
ATOM   2984  HA  VAL A 195     -12.071 -31.595   7.807  1.00  0.00           H  
ATOM   2985  HB  VAL A 195     -14.350 -32.939   9.355  1.00  0.00           H  
ATOM   2986 1HG1 VAL A 195     -13.583 -31.642  11.282  1.00  0.00           H  
ATOM   2987 2HG1 VAL A 195     -12.346 -32.787  10.715  1.00  0.00           H  
ATOM   2988 3HG1 VAL A 195     -12.198 -31.054  10.335  1.00  0.00           H  
ATOM   2989 1HG2 VAL A 195     -15.174 -30.627   9.671  1.00  0.00           H  
ATOM   2990 2HG2 VAL A 195     -13.836 -30.016   8.669  1.00  0.00           H  
ATOM   2991 3HG2 VAL A 195     -15.091 -31.050   7.945  1.00  0.00           H  
ATOM   2992  N   GLU A 196     -12.386 -34.817   8.356  1.00  0.00           N  
ATOM   2993  CA  GLU A 196     -11.670 -36.029   8.735  1.00  0.00           C  
ATOM   2994  C   GLU A 196     -10.513 -36.217   7.758  1.00  0.00           C  
ATOM   2995  O   GLU A 196      -9.420 -36.655   8.131  1.00  0.00           O  
ATOM   2996  CB  GLU A 196     -12.595 -37.248   8.719  1.00  0.00           C  
ATOM   2997  CG  GLU A 196     -13.704 -37.209   9.761  1.00  0.00           C  
ATOM   2998  CD  GLU A 196     -14.837 -36.298   9.377  1.00  0.00           C  
ATOM   2999  OE1 GLU A 196     -14.820 -35.793   8.280  1.00  0.00           O  
ATOM   3000  OE2 GLU A 196     -15.718 -36.108  10.180  1.00  0.00           O  
ATOM   3001  H   GLU A 196     -13.340 -34.892   8.030  1.00  0.00           H  
ATOM   3002  HA  GLU A 196     -11.299 -35.907   9.753  1.00  0.00           H  
ATOM   3003 1HB  GLU A 196     -13.060 -37.339   7.737  1.00  0.00           H  
ATOM   3004 2HB  GLU A 196     -12.008 -38.152   8.888  1.00  0.00           H  
ATOM   3005 1HG  GLU A 196     -14.094 -38.217   9.897  1.00  0.00           H  
ATOM   3006 2HG  GLU A 196     -13.285 -36.880  10.710  1.00  0.00           H  
ATOM   3007  N   GLU A 197     -10.665 -35.927   6.318  1.00  0.00           N  
ATOM   3008  CA  GLU A 197      -9.607 -36.043   5.329  1.00  0.00           C  
ATOM   3009  C   GLU A 197      -8.524 -34.992   5.558  1.00  0.00           C  
ATOM   3010  O   GLU A 197      -7.341 -35.270   5.396  1.00  0.00           O  
ATOM   3011  CB  GLU A 197     -10.182 -35.904   3.918  1.00  0.00           C  
ATOM   3012  CG  GLU A 197      -9.161 -36.083   2.803  1.00  0.00           C  
ATOM   3013  CD  GLU A 197      -8.563 -37.462   2.774  1.00  0.00           C  
ATOM   3014  OE1 GLU A 197      -9.145 -38.354   3.344  1.00  0.00           O  
ATOM   3015  OE2 GLU A 197      -7.522 -37.624   2.182  1.00  0.00           O  
ATOM   3016  H   GLU A 197     -11.568 -35.573   6.034  1.00  0.00           H  
ATOM   3017  HA  GLU A 197      -9.127 -37.017   5.447  1.00  0.00           H  
ATOM   3018 1HB  GLU A 197     -10.970 -36.642   3.771  1.00  0.00           H  
ATOM   3019 2HB  GLU A 197     -10.632 -34.917   3.803  1.00  0.00           H  
ATOM   3020 1HG  GLU A 197      -9.646 -35.890   1.846  1.00  0.00           H  
ATOM   3021 2HG  GLU A 197      -8.366 -35.350   2.931  1.00  0.00           H  
ATOM   3022  N   ALA A 198      -8.923 -33.789   5.951  1.00  0.00           N  
ATOM   3023  CA  ALA A 198      -7.943 -32.742   6.249  1.00  0.00           C  
ATOM   3024  C   ALA A 198      -7.030 -33.130   7.406  1.00  0.00           C  
ATOM   3025  O   ALA A 198      -5.860 -32.751   7.449  1.00  0.00           O  
ATOM   3026  CB  ALA A 198      -8.647 -31.423   6.550  1.00  0.00           C  
ATOM   3027  H   ALA A 198      -9.908 -33.585   6.049  1.00  0.00           H  
ATOM   3028  HA  ALA A 198      -7.311 -32.610   5.370  1.00  0.00           H  
ATOM   3029 1HB  ALA A 198      -7.903 -30.657   6.769  1.00  0.00           H  
ATOM   3030 2HB  ALA A 198      -9.237 -31.122   5.685  1.00  0.00           H  
ATOM   3031 3HB  ALA A 198      -9.302 -31.551   7.409  1.00  0.00           H  
ATOM   3032  N   VAL A 199      -7.586 -33.853   8.546  1.00  0.00           N  
ATOM   3033  CA  VAL A 199      -6.748 -34.359   9.624  1.00  0.00           C  
ATOM   3034  C   VAL A 199      -5.770 -35.426   9.131  1.00  0.00           C  
ATOM   3035  O   VAL A 199      -4.590 -35.424   9.498  1.00  0.00           O  
ATOM   3036  CB  VAL A 199      -7.628 -34.951  10.742  1.00  0.00           C  
ATOM   3037  CG1 VAL A 199      -6.765 -35.641  11.789  1.00  0.00           C  
ATOM   3038  CG2 VAL A 199      -8.469 -33.854  11.374  1.00  0.00           C  
ATOM   3039  H   VAL A 199      -8.581 -34.024   8.575  1.00  0.00           H  
ATOM   3040  HA  VAL A 199      -6.146 -33.536  10.011  1.00  0.00           H  
ATOM   3041  HB  VAL A 199      -8.282 -35.710  10.312  1.00  0.00           H  
ATOM   3042 1HG1 VAL A 199      -7.403 -36.054  12.571  1.00  0.00           H  
ATOM   3043 2HG1 VAL A 199      -6.199 -36.445  11.321  1.00  0.00           H  
ATOM   3044 3HG1 VAL A 199      -6.078 -34.918  12.227  1.00  0.00           H  
ATOM   3045 1HG2 VAL A 199      -9.089 -34.280  12.163  1.00  0.00           H  
ATOM   3046 2HG2 VAL A 199      -7.815 -33.091  11.799  1.00  0.00           H  
ATOM   3047 3HG2 VAL A 199      -9.108 -33.402  10.616  1.00  0.00           H  
ATOM   3048  N   GLU A 200      -6.235 -36.536   8.212  1.00  0.00           N  
ATOM   3049  CA  GLU A 200      -5.363 -37.557   7.668  1.00  0.00           C  
ATOM   3050  C   GLU A 200      -4.271 -36.923   6.825  1.00  0.00           C  
ATOM   3051  O   GLU A 200      -3.120 -37.357   6.855  1.00  0.00           O  
ATOM   3052  CB  GLU A 200      -6.163 -38.557   6.829  1.00  0.00           C  
ATOM   3053  CG  GLU A 200      -5.337 -39.701   6.259  1.00  0.00           C  
ATOM   3054  CD  GLU A 200      -4.779 -40.606   7.322  1.00  0.00           C  
ATOM   3055  OE1 GLU A 200      -5.282 -40.583   8.419  1.00  0.00           O  
ATOM   3056  OE2 GLU A 200      -3.849 -41.323   7.035  1.00  0.00           O  
ATOM   3057  H   GLU A 200      -7.217 -36.550   7.974  1.00  0.00           H  
ATOM   3058  HA  GLU A 200      -4.896 -38.091   8.497  1.00  0.00           H  
ATOM   3059 1HB  GLU A 200      -6.957 -38.988   7.438  1.00  0.00           H  
ATOM   3060 2HB  GLU A 200      -6.635 -38.037   5.996  1.00  0.00           H  
ATOM   3061 1HG  GLU A 200      -5.964 -40.289   5.589  1.00  0.00           H  
ATOM   3062 2HG  GLU A 200      -4.517 -39.287   5.674  1.00  0.00           H  
ATOM   3063  N   ARG A 201      -4.580 -35.782   5.964  1.00  0.00           N  
ATOM   3064  CA  ARG A 201      -3.586 -35.067   5.168  1.00  0.00           C  
ATOM   3065  C   ARG A 201      -2.510 -34.470   6.051  1.00  0.00           C  
ATOM   3066  O   ARG A 201      -1.336 -34.494   5.702  1.00  0.00           O  
ATOM   3067  CB  ARG A 201      -4.240 -33.958   4.356  1.00  0.00           C  
ATOM   3068  CG  ARG A 201      -5.112 -34.438   3.206  1.00  0.00           C  
ATOM   3069  CD  ARG A 201      -4.297 -34.861   2.039  1.00  0.00           C  
ATOM   3070  NE  ARG A 201      -3.494 -33.768   1.513  1.00  0.00           N  
ATOM   3071  CZ  ARG A 201      -3.949 -32.825   0.666  1.00  0.00           C  
ATOM   3072  NH1 ARG A 201      -5.198 -32.853   0.260  1.00  0.00           N  
ATOM   3073  NH2 ARG A 201      -3.138 -31.870   0.244  1.00  0.00           N  
ATOM   3074  H   ARG A 201      -5.546 -35.493   5.920  1.00  0.00           H  
ATOM   3075  HA  ARG A 201      -3.097 -35.779   4.504  1.00  0.00           H  
ATOM   3076 1HB  ARG A 201      -4.862 -33.348   5.009  1.00  0.00           H  
ATOM   3077 2HB  ARG A 201      -3.471 -33.310   3.938  1.00  0.00           H  
ATOM   3078 1HG  ARG A 201      -5.711 -35.289   3.533  1.00  0.00           H  
ATOM   3079 2HG  ARG A 201      -5.772 -33.630   2.889  1.00  0.00           H  
ATOM   3080 1HD  ARG A 201      -3.625 -35.665   2.336  1.00  0.00           H  
ATOM   3081 2HD  ARG A 201      -4.955 -35.214   1.245  1.00  0.00           H  
ATOM   3082  HE  ARG A 201      -2.527 -33.713   1.803  1.00  0.00           H  
ATOM   3083 1HH1 ARG A 201      -5.818 -33.582   0.582  1.00  0.00           H  
ATOM   3084 2HH1 ARG A 201      -5.538 -32.145  -0.375  1.00  0.00           H  
ATOM   3085 1HH2 ARG A 201      -2.177 -31.848   0.558  1.00  0.00           H  
ATOM   3086 2HH2 ARG A 201      -3.477 -31.162  -0.390  1.00  0.00           H  
ATOM   3087  N   ALA A 202      -2.895 -33.785   7.244  1.00  0.00           N  
ATOM   3088  CA  ALA A 202      -1.943 -33.190   8.174  1.00  0.00           C  
ATOM   3089  C   ALA A 202      -1.095 -34.260   8.850  1.00  0.00           C  
ATOM   3090  O   ALA A 202       0.099 -34.069   9.043  1.00  0.00           O  
ATOM   3091  CB  ALA A 202      -2.639 -32.318   9.190  1.00  0.00           C  
ATOM   3092  H   ALA A 202      -3.884 -33.648   7.394  1.00  0.00           H  
ATOM   3093  HA  ALA A 202      -1.254 -32.567   7.602  1.00  0.00           H  
ATOM   3094 1HB  ALA A 202      -1.903 -31.888   9.869  1.00  0.00           H  
ATOM   3095 2HB  ALA A 202      -3.171 -31.516   8.679  1.00  0.00           H  
ATOM   3096 3HB  ALA A 202      -3.347 -32.918   9.760  1.00  0.00           H  
ATOM   3097  N   LEU A 203      -1.709 -35.392   9.184  1.00  0.00           N  
ATOM   3098  CA  LEU A 203      -0.986 -36.492   9.819  1.00  0.00           C  
ATOM   3099  C   LEU A 203       0.036 -37.137   8.881  1.00  0.00           C  
ATOM   3100  O   LEU A 203       1.149 -37.451   9.299  1.00  0.00           O  
ATOM   3101  CB  LEU A 203      -1.978 -37.557  10.303  1.00  0.00           C  
ATOM   3102  CG  LEU A 203      -2.826 -37.171  11.522  1.00  0.00           C  
ATOM   3103  CD1 LEU A 203      -3.955 -38.178  11.695  1.00  0.00           C  
ATOM   3104  CD2 LEU A 203      -1.943 -37.121  12.760  1.00  0.00           C  
ATOM   3105  H   LEU A 203      -2.696 -35.496   8.994  1.00  0.00           H  
ATOM   3106  HA  LEU A 203      -0.406 -36.088  10.648  1.00  0.00           H  
ATOM   3107 1HB  LEU A 203      -2.659 -37.794   9.488  1.00  0.00           H  
ATOM   3108 2HB  LEU A 203      -1.422 -38.459  10.559  1.00  0.00           H  
ATOM   3109  HG  LEU A 203      -3.275 -36.190  11.357  1.00  0.00           H  
ATOM   3110 1HD1 LEU A 203      -4.558 -37.903  12.561  1.00  0.00           H  
ATOM   3111 2HD1 LEU A 203      -4.582 -38.178  10.803  1.00  0.00           H  
ATOM   3112 3HD1 LEU A 203      -3.536 -39.171  11.846  1.00  0.00           H  
ATOM   3113 1HD2 LEU A 203      -2.546 -36.846  13.626  1.00  0.00           H  
ATOM   3114 2HD2 LEU A 203      -1.495 -38.101  12.927  1.00  0.00           H  
ATOM   3115 3HD2 LEU A 203      -1.155 -36.381  12.616  1.00  0.00           H  
ATOM   3116  N   GLN A 204      -0.333 -37.320   7.617  1.00  0.00           N  
ATOM   3117  CA  GLN A 204       0.591 -37.853   6.616  1.00  0.00           C  
ATOM   3118  C   GLN A 204       1.765 -36.906   6.356  1.00  0.00           C  
ATOM   3119  O   GLN A 204       2.906 -37.343   6.205  1.00  0.00           O  
ATOM   3120  CB  GLN A 204      -0.151 -38.130   5.306  1.00  0.00           C  
ATOM   3121  CG  GLN A 204      -1.129 -39.291   5.378  1.00  0.00           C  
ATOM   3122  CD  GLN A 204      -1.900 -39.479   4.085  1.00  0.00           C  
ATOM   3123  OE1 GLN A 204      -1.708 -38.737   3.118  1.00  0.00           O  
ATOM   3124  NE2 GLN A 204      -2.779 -40.474   4.061  1.00  0.00           N  
ATOM   3125  H   GLN A 204      -1.276 -37.085   7.341  1.00  0.00           H  
ATOM   3126  HA  GLN A 204       1.002 -38.791   6.989  1.00  0.00           H  
ATOM   3127 1HB  GLN A 204      -0.705 -37.241   5.006  1.00  0.00           H  
ATOM   3128 2HB  GLN A 204       0.571 -38.347   4.518  1.00  0.00           H  
ATOM   3129 1HG  GLN A 204      -0.575 -40.207   5.582  1.00  0.00           H  
ATOM   3130 2HG  GLN A 204      -1.844 -39.101   6.178  1.00  0.00           H  
ATOM   3131 1HE2 GLN A 204      -3.318 -40.647   3.235  1.00  0.00           H  
ATOM   3132 2HE2 GLN A 204      -2.904 -41.051   4.868  1.00  0.00           H  
ATOM   3133  N   LEU A 205       1.487 -35.607   6.304  1.00  0.00           N  
ATOM   3134  CA  LEU A 205       2.546 -34.613   6.148  1.00  0.00           C  
ATOM   3135  C   LEU A 205       3.414 -34.553   7.399  1.00  0.00           C  
ATOM   3136  O   LEU A 205       4.631 -34.467   7.303  1.00  0.00           O  
ATOM   3137  CB  LEU A 205       1.945 -33.230   5.866  1.00  0.00           C  
ATOM   3138  CG  LEU A 205       2.955 -32.088   5.699  1.00  0.00           C  
ATOM   3139  CD1 LEU A 205       3.865 -32.383   4.514  1.00  0.00           C  
ATOM   3140  CD2 LEU A 205       2.209 -30.776   5.502  1.00  0.00           C  
ATOM   3141  H   LEU A 205       0.529 -35.297   6.373  1.00  0.00           H  
ATOM   3142  HA  LEU A 205       3.175 -34.908   5.309  1.00  0.00           H  
ATOM   3143 1HB  LEU A 205       1.356 -33.288   4.953  1.00  0.00           H  
ATOM   3144 2HB  LEU A 205       1.279 -32.966   6.689  1.00  0.00           H  
ATOM   3145  HG  LEU A 205       3.580 -32.020   6.590  1.00  0.00           H  
ATOM   3146 1HD1 LEU A 205       4.582 -31.571   4.395  1.00  0.00           H  
ATOM   3147 2HD1 LEU A 205       4.400 -33.317   4.690  1.00  0.00           H  
ATOM   3148 3HD1 LEU A 205       3.265 -32.473   3.609  1.00  0.00           H  
ATOM   3149 1HD2 LEU A 205       2.927 -29.963   5.384  1.00  0.00           H  
ATOM   3150 2HD2 LEU A 205       1.586 -30.841   4.610  1.00  0.00           H  
ATOM   3151 3HD2 LEU A 205       1.581 -30.581   6.371  1.00  0.00           H  
ATOM   3152  N   LYS A 206       2.780 -34.595   8.566  1.00  0.00           N  
ATOM   3153  CA  LYS A 206       3.478 -34.594   9.858  1.00  0.00           C  
ATOM   3154  C   LYS A 206       4.552 -35.677   9.902  1.00  0.00           C  
ATOM   3155  O   LYS A 206       5.674 -35.436  10.346  1.00  0.00           O  
ATOM   3156  CB  LYS A 206       2.488 -34.792  11.007  1.00  0.00           C  
ATOM   3157  CG  LYS A 206       3.130 -34.861  12.386  1.00  0.00           C  
ATOM   3158  CD  LYS A 206       2.091 -35.121  13.467  1.00  0.00           C  
ATOM   3159  CE  LYS A 206       2.746 -35.509  14.784  1.00  0.00           C  
ATOM   3160  NZ  LYS A 206       1.761 -36.056  15.756  1.00  0.00           N  
ATOM   3161  H   LYS A 206       1.769 -34.629   8.553  1.00  0.00           H  
ATOM   3162  HA  LYS A 206       3.963 -33.628   9.988  1.00  0.00           H  
ATOM   3163 1HB  LYS A 206       1.769 -33.972  11.013  1.00  0.00           H  
ATOM   3164 2HB  LYS A 206       1.929 -35.715  10.851  1.00  0.00           H  
ATOM   3165 1HG  LYS A 206       3.869 -35.663  12.404  1.00  0.00           H  
ATOM   3166 2HG  LYS A 206       3.636 -33.920  12.599  1.00  0.00           H  
ATOM   3167 1HD  LYS A 206       1.491 -34.223  13.619  1.00  0.00           H  
ATOM   3168 2HD  LYS A 206       1.430 -35.928  13.149  1.00  0.00           H  
ATOM   3169 1HE  LYS A 206       3.513 -36.260  14.601  1.00  0.00           H  
ATOM   3170 2HE  LYS A 206       3.224 -34.634  15.224  1.00  0.00           H  
ATOM   3171 1HZ  LYS A 206       2.234 -36.300  16.614  1.00  0.00           H  
ATOM   3172 2HZ  LYS A 206       1.054 -35.360  15.948  1.00  0.00           H  
ATOM   3173 3HZ  LYS A 206       1.325 -36.880  15.367  1.00  0.00           H  
ATOM   3174  N   THR A 207       4.187 -36.871   9.434  1.00  0.00           N  
ATOM   3175  CA  THR A 207       5.098 -38.013   9.347  1.00  0.00           C  
ATOM   3176  C   THR A 207       6.187 -37.763   8.299  1.00  0.00           C  
ATOM   3177  O   THR A 207       7.365 -37.997   8.566  1.00  0.00           O  
ATOM   3178  CB  THR A 207       4.336 -39.307   9.007  1.00  0.00           C  
ATOM   3179  OG1 THR A 207       3.380 -39.586  10.038  1.00  0.00           O  
ATOM   3180  CG2 THR A 207       5.300 -40.477   8.885  1.00  0.00           C  
ATOM   3181  H   THR A 207       3.230 -36.980   9.128  1.00  0.00           H  
ATOM   3182  HA  THR A 207       5.585 -38.142  10.314  1.00  0.00           H  
ATOM   3183  HB  THR A 207       3.806 -39.180   8.064  1.00  0.00           H  
ATOM   3184  HG1 THR A 207       2.758 -38.857  10.103  1.00  0.00           H  
ATOM   3185 1HG2 THR A 207       4.744 -41.383   8.644  1.00  0.00           H  
ATOM   3186 2HG2 THR A 207       6.021 -40.273   8.094  1.00  0.00           H  
ATOM   3187 3HG2 THR A 207       5.826 -40.615   9.829  1.00  0.00           H  
ATOM   3188  N   LYS A 208       5.796 -37.255   7.132  1.00  0.00           N  
ATOM   3189  CA  LYS A 208       6.736 -36.942   6.043  1.00  0.00           C  
ATOM   3190  C   LYS A 208       7.787 -35.857   6.380  1.00  0.00           C  
ATOM   3191  O   LYS A 208       8.953 -35.967   6.008  1.00  0.00           O  
ATOM   3192  CB  LYS A 208       5.948 -36.517   4.804  1.00  0.00           C  
ATOM   3193  CG  LYS A 208       6.806 -36.239   3.577  1.00  0.00           C  
ATOM   3194  CD  LYS A 208       5.948 -35.913   2.364  1.00  0.00           C  
ATOM   3195  CE  LYS A 208       6.805 -35.601   1.146  1.00  0.00           C  
ATOM   3196  NZ  LYS A 208       5.979 -35.264  -0.044  1.00  0.00           N  
ATOM   3197  H   LYS A 208       4.809 -37.078   6.997  1.00  0.00           H  
ATOM   3198  HA  LYS A 208       7.323 -37.835   5.828  1.00  0.00           H  
ATOM   3199 1HB  LYS A 208       5.232 -37.297   4.541  1.00  0.00           H  
ATOM   3200 2HB  LYS A 208       5.380 -35.613   5.026  1.00  0.00           H  
ATOM   3201 1HG  LYS A 208       7.470 -35.398   3.780  1.00  0.00           H  
ATOM   3202 2HG  LYS A 208       7.416 -37.115   3.355  1.00  0.00           H  
ATOM   3203 1HD  LYS A 208       5.302 -36.761   2.136  1.00  0.00           H  
ATOM   3204 2HD  LYS A 208       5.320 -35.050   2.585  1.00  0.00           H  
ATOM   3205 1HE  LYS A 208       7.459 -34.759   1.368  1.00  0.00           H  
ATOM   3206 2HE  LYS A 208       7.428 -36.463   0.909  1.00  0.00           H  
ATOM   3207 1HZ  LYS A 208       6.583 -35.065  -0.829  1.00  0.00           H  
ATOM   3208 2HZ  LYS A 208       5.380 -36.047  -0.272  1.00  0.00           H  
ATOM   3209 3HZ  LYS A 208       5.410 -34.454   0.157  1.00  0.00           H  
ATOM   3210  N   LEU A 209       7.381 -34.806   7.083  1.00  0.00           N  
ATOM   3211  CA  LEU A 209       8.296 -33.718   7.409  1.00  0.00           C  
ATOM   3212  C   LEU A 209       9.410 -34.174   8.354  1.00  0.00           C  
ATOM   3213  O   LEU A 209       9.162 -34.879   9.341  1.00  0.00           O  
ATOM   3214  CB  LEU A 209       7.523 -32.556   8.046  1.00  0.00           C  
ATOM   3215  CG  LEU A 209       6.547 -31.820   7.120  1.00  0.00           C  
ATOM   3216  CD1 LEU A 209       5.623 -30.941   7.951  1.00  0.00           C  
ATOM   3217  CD2 LEU A 209       7.330 -30.991   6.112  1.00  0.00           C  
ATOM   3218  H   LEU A 209       6.422 -34.755   7.401  1.00  0.00           H  
ATOM   3219  HA  LEU A 209       8.776 -33.383   6.490  1.00  0.00           H  
ATOM   3220 1HB  LEU A 209       6.953 -32.940   8.890  1.00  0.00           H  
ATOM   3221 2HB  LEU A 209       8.240 -31.826   8.420  1.00  0.00           H  
ATOM   3222  HG  LEU A 209       5.929 -32.546   6.591  1.00  0.00           H  
ATOM   3223 1HD1 LEU A 209       4.929 -30.417   7.293  1.00  0.00           H  
ATOM   3224 2HD1 LEU A 209       5.061 -31.561   8.650  1.00  0.00           H  
ATOM   3225 3HD1 LEU A 209       6.216 -30.213   8.506  1.00  0.00           H  
ATOM   3226 1HD2 LEU A 209       6.636 -30.468   5.453  1.00  0.00           H  
ATOM   3227 2HD2 LEU A 209       7.947 -30.264   6.640  1.00  0.00           H  
ATOM   3228 3HD2 LEU A 209       7.968 -31.647   5.519  1.00  0.00           H  
ATOM   3229  N   GLY A 210      10.638 -33.765   8.045  1.00  0.00           N  
ATOM   3230  CA  GLY A 210      11.784 -34.096   8.877  1.00  0.00           C  
ATOM   3231  C   GLY A 210      13.085 -33.447   8.435  1.00  0.00           C  
ATOM   3232  O   GLY A 210      14.151 -33.732   8.985  1.00  0.00           O  
ATOM   3233  OXT GLY A 210      13.120 -32.623   7.522  1.00  0.00           O  
ATOM   3234  H   GLY A 210      10.778 -33.212   7.212  1.00  0.00           H  
ATOM   3235 1HA  GLY A 210      11.586 -33.794   9.904  1.00  0.00           H  
ATOM   3236 2HA  GLY A 210      11.929 -35.176   8.883  1.00  0.00           H  
TER                                                                             
HETATM 3238 FE1  HSS B 211      -3.701 -17.424  13.609  1.00  0.00          FE  
HETATM 3239  N1  HSS B 211      -3.042 -16.317  15.191  1.00  0.00           N  
HETATM 3240  C1  HSS B 211      -2.558 -16.820  16.376  1.00  0.00           C  
HETATM 3241  C2  HSS B 211      -2.085 -15.744  17.223  1.00  0.00           C  
HETATM 3242  C3  HSS B 211      -2.326 -14.570  16.541  1.00  0.00           C  
HETATM 3243  C32 HSS B 211      -2.048 -13.225  17.031  1.00  0.00           C  
HETATM 3244  C33 HSS B 211      -2.923 -12.221  17.206  1.00  0.00           C  
HETATM 3245  C4  HSS B 211      -2.896 -14.957  15.251  1.00  0.00           C  
HETATM 3246  C5  HSS B 211      -3.139 -14.088  14.192  1.00  0.00           C  
HETATM 3247  C6  HSS B 211      -3.572 -14.451  12.925  1.00  0.00           C  
HETATM 3248  C9  HSS B 211      -3.760 -13.516  11.822  1.00  0.00           C  
HETATM 3249  C8  HSS B 211      -4.199 -14.256  10.756  1.00  0.00           C  
HETATM 3250  C7  HSS B 211      -4.258 -15.637  11.217  1.00  0.00           C  
HETATM 3251  N2  HSS B 211      -3.883 -15.729  12.529  1.00  0.00           N  
HETATM 3252  C14 HSS B 211      -4.675 -16.702  10.434  1.00  0.00           C  
HETATM 3253  C15 HSS B 211      -4.847 -18.012  10.866  1.00  0.00           C  
HETATM 3254  N3  HSS B 211      -4.530 -18.473  12.118  1.00  0.00           N  
HETATM 3255  C16 HSS B 211      -4.872 -19.804  12.131  1.00  0.00           C  
HETATM 3256  C23 HSS B 211      -4.652 -20.680  13.184  1.00  0.00           C  
HETATM 3257  C24 HSS B 211      -4.038 -20.361  14.394  1.00  0.00           C  
HETATM 3258  N4  HSS B 211      -3.610 -19.103  14.745  1.00  0.00           N  
HETATM 3259  C27 HSS B 211      -3.070 -19.216  15.997  1.00  0.00           C  
HETATM 3260  C26 HSS B 211      -3.132 -20.601  16.456  1.00  0.00           C  
HETATM 3261  C25 HSS B 211      -3.758 -21.313  15.451  1.00  0.00           C  
HETATM 3262  C31 HSS B 211      -4.113 -22.766  15.425  1.00  0.00           C  
HETATM 3263  C29 HSS B 211      -2.637 -21.062  17.746  1.00  0.00           C  
HETATM 3264  C30 HSS B 211      -2.134 -22.276  18.031  1.00  0.00           C  
HETATM 3265  C28 HSS B 211      -2.549 -18.160  16.738  1.00  0.00           C  
HETATM 3266  C17 HSS B 211      -5.447 -20.195  10.850  1.00  0.00           C  
HETATM 3267  C18 HSS B 211      -5.422 -19.081  10.054  1.00  0.00           C  
HETATM 3268  C19 HSS B 211      -5.926 -18.920   8.649  1.00  0.00           C  
HETATM 3269  C20 HSS B 211      -7.230 -18.113   8.548  1.00  0.00           C  
HETATM 3270  C21 HSS B 211      -7.707 -17.806   7.100  1.00  0.00           C  
HETATM 3271  O3  HSS B 211      -6.832 -17.316   6.335  1.00  0.00           O  
HETATM 3272  O4  HSS B 211      -8.915 -18.048   6.824  1.00  0.00           O  
HETATM 3273  C22 HSS B 211      -5.947 -21.571  10.532  1.00  0.00           C  
HETATM 3274  C11 HSS B 211      -4.495 -13.790   9.364  1.00  0.00           C  
HETATM 3275  C12 HSS B 211      -3.340 -14.077   8.374  1.00  0.00           C  
HETATM 3276  C13 HSS B 211      -2.688 -12.811   7.739  1.00  0.00           C  
HETATM 3277  O2  HSS B 211      -2.047 -13.009   6.676  1.00  0.00           O  
HETATM 3278  O1  HSS B 211      -2.818 -11.715   8.358  1.00  0.00           O  
HETATM 3279  C10 HSS B 211      -3.493 -12.042  11.884  1.00  0.00           C  
HETATM 3280  C34 HSS B 211      -1.511 -15.924  18.594  1.00  0.00           C  
HETATM 3281  C35 HSS B 211      -1.916 -17.552  13.217  1.00  0.00           C  
HETATM 3282  C36 HSS B 211      -1.174 -16.541  12.413  1.00  0.00           C  
HETATM 3283  O6  HSS B 211      -0.493 -15.717  13.241  1.00  0.00           O  
HETATM 3284  C37 HSS B 211       0.044 -14.511  12.651  1.00  0.00           C  
HETATM 3285  C38 HSS B 211       0.728 -13.731  13.756  1.00  0.00           C  
HETATM 3286  O5  HSS B 211      -1.173 -16.408  11.200  1.00  0.00           O  
HETATM 3287  C40 HSS B 211      -1.575 -19.445  11.808  1.00  0.00           C  
HETATM 3288  C39 HSS B 211      -0.245 -19.436  12.066  1.00  0.00           C  
HETATM 3289  C41 HSS B 211       0.416 -20.048  13.217  1.00  0.00           C  
HETATM 3290  C43 HSS B 211       1.818 -19.983  13.318  1.00  0.00           C  
HETATM 3291  C45 HSS B 211       2.483 -20.527  14.417  1.00  0.00           C  
HETATM 3292  C46 HSS B 211       1.756 -21.133  15.444  1.00  0.00           C  
HETATM 3293  C44 HSS B 211       0.359 -21.196  15.363  1.00  0.00           C  
HETATM 3294  C42 HSS B 211      -0.304 -20.664  14.261  1.00  0.00           C  
HETATM 3295  H25 HSS B 211      -1.011 -13.041  17.311  1.00  0.00           H  
HETATM 3296  H27 HSS B 211      -2.594 -11.257  17.583  1.00  0.00           H  
HETATM 3297  H26 HSS B 211      -3.985 -12.330  17.008  1.00  0.00           H  
HETATM 3298  H1  HSS B 211      -2.916 -13.041  14.351  1.00  0.00           H  
HETATM 3299  H9  HSS B 211      -4.919 -16.483   9.403  1.00  0.00           H  
HETATM 3300  H17 HSS B 211      -4.951 -21.711  13.034  1.00  0.00           H  
HETATM 3301  H24 HSS B 211      -3.288 -23.383  15.045  1.00  0.00           H  
HETATM 3302  H22 HSS B 211      -4.345 -23.126  16.433  1.00  0.00           H  
HETATM 3303  H23 HSS B 211      -4.982 -22.958  14.789  1.00  0.00           H  
HETATM 3304  H19 HSS B 211      -2.677 -20.334  18.555  1.00  0.00           H  
HETATM 3305  H20 HSS B 211      -2.019 -23.052  17.282  1.00  0.00           H  
HETATM 3306  H21 HSS B 211      -1.804 -22.516  19.037  1.00  0.00           H  
HETATM 3307  H18 HSS B 211      -2.119 -18.397  17.706  1.00  0.00           H  
HETATM 3308  H10 HSS B 211      -5.159 -18.432   8.029  1.00  0.00           H  
HETATM 3309  H11 HSS B 211      -6.095 -19.907   8.205  1.00  0.00           H  
HETATM 3310  H13 HSS B 211      -7.127 -17.167   9.085  1.00  0.00           H  
HETATM 3311  H12 HSS B 211      -8.015 -18.690   9.057  1.00  0.00           H  
HETATM 3312  H14 HSS B 211      -5.152 -22.322  10.626  1.00  0.00           H  
HETATM 3313  H15 HSS B 211      -6.335 -21.625   9.511  1.00  0.00           H  
HETATM 3314  H16 HSS B 211      -6.753 -21.874  11.211  1.00  0.00           H  
HETATM 3315  H5  HSS B 211      -5.424 -14.246   8.997  1.00  0.00           H  
HETATM 3316  H6  HSS B 211      -4.647 -12.707   9.356  1.00  0.00           H  
HETATM 3317  H7  HSS B 211      -3.656 -14.755   7.573  1.00  0.00           H  
HETATM 3318  H8  HSS B 211      -2.534 -14.602   8.908  1.00  0.00           H  
HETATM 3319  H4  HSS B 211      -3.549 -11.595  10.888  1.00  0.00           H  
HETATM 3320  H3  HSS B 211      -2.493 -11.834  12.285  1.00  0.00           H  
HETATM 3321  H2  HSS B 211      -4.209 -11.521  12.532  1.00  0.00           H  
HETATM 3322  H29 HSS B 211      -1.122 -14.983  18.992  1.00  0.00           H  
HETATM 3323  H30 HSS B 211      -0.690 -16.651  18.593  1.00  0.00           H  
HETATM 3324  H28 HSS B 211      -2.264 -16.294  19.302  1.00  0.00           H  
HETATM 3325  H31 HSS B 211      -1.281 -18.021  13.971  1.00  0.00           H  
HETATM 3326  H33 HSS B 211       0.741 -14.789  11.853  1.00  0.00           H  
HETATM 3327  H32 HSS B 211      -0.781 -13.949  12.206  1.00  0.00           H  
HETATM 3328  H34 HSS B 211       1.152 -12.807  13.349  1.00  0.00           H  
HETATM 3329  H36 HSS B 211       1.540 -14.316  14.201  1.00  0.00           H  
HETATM 3330  H35 HSS B 211       0.015 -13.471  14.543  1.00  0.00           H  
HETATM 3331  H38 HSS B 211      -1.971 -18.955  10.928  1.00  0.00           H  
HETATM 3332  H37 HSS B 211      -2.271 -20.038  12.385  1.00  0.00           H  
HETATM 3333  H39 HSS B 211       0.406 -18.869  11.403  1.00  0.00           H  
HETATM 3334  H41 HSS B 211       2.384 -19.503  12.525  1.00  0.00           H  
HETATM 3335  H43 HSS B 211       3.566 -20.470  14.474  1.00  0.00           H  
HETATM 3336  H44 HSS B 211       2.270 -21.548  16.305  1.00  0.00           H  
HETATM 3337  H42 HSS B 211      -0.216 -21.648  16.165  1.00  0.00           H  
HETATM 3338  H40 HSS B 211      -1.385 -20.712  14.220  1.00  0.00           H  
TER                                                                             
CONECT 2250 3238                                                                
CONECT 3238 2250 3239 3251 3254                                                 
CONECT 3238 3258 3281                                                           
CONECT 3239 3238 3240 3245                                                      
CONECT 3240 3239 3241 3265                                                      
CONECT 3241 3240 3242 3280                                                      
CONECT 3242 3241 3243 3245                                                      
CONECT 3243 3242 3244 3295                                                      
CONECT 3244 3243 3296 3297                                                      
CONECT 3245 3239 3242 3246                                                      
CONECT 3246 3245 3247 3298                                                      
CONECT 3247 3246 3248 3251                                                      
CONECT 3248 3247 3249 3279                                                      
CONECT 3249 3248 3250 3274                                                      
CONECT 3250 3249 3251 3252                                                      
CONECT 3251 3238 3247 3250                                                      
CONECT 3252 3250 3253 3299                                                      
CONECT 3253 3252 3254 3267                                                      
CONECT 3254 3238 3253 3255                                                      
CONECT 3255 3254 3256 3266                                                      
CONECT 3256 3255 3257 3300                                                      
CONECT 3257 3256 3258 3261                                                      
CONECT 3258 3238 3257 3259                                                      
CONECT 3259 3258 3260 3265                                                      
CONECT 3260 3259 3261 3263                                                      
CONECT 3261 3257 3260 3262                                                      
CONECT 3262 3261 3301 3302 3303                                                 
CONECT 3263 3260 3264 3304                                                      
CONECT 3264 3263 3305 3306                                                      
CONECT 3265 3240 3259 3307                                                      
CONECT 3266 3255 3267 3273                                                      
CONECT 3267 3253 3266 3268                                                      
CONECT 3268 3267 3269 3308 3309                                                 
CONECT 3269 3268 3270 3310 3311                                                 
CONECT 3270 3269 3271 3272                                                      
CONECT 3271 3270                                                                
CONECT 3272 3270                                                                
CONECT 3273 3266 3312 3313 3314                                                 
CONECT 3274 3249 3275 3315 3316                                                 
CONECT 3275 3274 3276 3317 3318                                                 
CONECT 3276 3275 3277 3278                                                      
CONECT 3277 3276                                                                
CONECT 3278 3276                                                                
CONECT 3279 3248 3319 3320 3321                                                 
CONECT 3280 3241 3322 3323 3324                                                 
CONECT 3281 3238 3282 3287 3325                                                 
CONECT 3282 3281 3283 3286                                                      
CONECT 3283 3282 3284                                                           
CONECT 3284 3283 3285 3326 3327                                                 
CONECT 3285 3284 3328 3329 3330                                                 
CONECT 3286 3282                                                                
CONECT 3287 3281 3288 3331 3332                                                 
CONECT 3288 3287 3289 3333                                                      
CONECT 3289 3288 3290 3294                                                      
CONECT 3290 3289 3291 3334                                                      
CONECT 3291 3290 3292 3335                                                      
CONECT 3292 3291 3293 3336                                                      
CONECT 3293 3292 3294 3337                                                      
CONECT 3294 3289 3293 3338                                                      
CONECT 3295 3243                                                                
CONECT 3296 3244                                                                
CONECT 3297 3244                                                                
CONECT 3298 3246                                                                
CONECT 3299 3252                                                                
CONECT 3300 3256                                                                
CONECT 3301 3262                                                                
CONECT 3302 3262                                                                
CONECT 3303 3262                                                                
CONECT 3304 3263                                                                
CONECT 3305 3264                                                                
CONECT 3306 3264                                                                
CONECT 3307 3265                                                                
CONECT 3308 3268                                                                
CONECT 3309 3268                                                                
CONECT 3310 3269                                                                
CONECT 3311 3269                                                                
CONECT 3312 3273                                                                
CONECT 3313 3273                                                                
CONECT 3314 3273                                                                
CONECT 3315 3274                                                                
CONECT 3316 3274                                                                
CONECT 3317 3275                                                                
CONECT 3318 3275                                                                
CONECT 3319 3279                                                                
CONECT 3320 3279                                                                
CONECT 3321 3279                                                                
CONECT 3322 3280                                                                
CONECT 3323 3280                                                                
CONECT 3324 3280                                                                
CONECT 3325 3281                                                                
CONECT 3326 3284                                                                
CONECT 3327 3284                                                                
CONECT 3328 3285                                                                
CONECT 3329 3285                                                                
CONECT 3330 3285                                                                
CONECT 3331 3287                                                                
CONECT 3332 3287                                                                
CONECT 3333 3288                                                                
CONECT 3334 3290                                                                
CONECT 3335 3291                                                                
CONECT 3336 3292                                                                
CONECT 3337 3293                                                                
CONECT 3338 3294                                                                
# All scores below are weighted scores, not raw scores.
#BEGIN_POSE_ENERGIES_TABLE correct_surface_True/022_008_UM_159_H148_areda15_HMM_onlyH_1__DE_4_HSS_run16_DE_1.pdb
label fa_atr fa_rep fa_sol fa_intra_atr_xover4 fa_intra_rep_xover4 fa_intra_sol_xover4 lk_ball lk_ball_iso lk_ball_bridge lk_ball_bridge_uncpl fa_elec fa_intra_elec pro_close hbond_sr_bb hbond_lr_bb hbond_bb_sc hbond_sc dslf_fa13 omega fa_dun_dev fa_dun_rot fa_dun_semi p_aa_pp hxl_tors ref rama_prepro total
weights 1 0.55 1 1 0.55 1 0.92 -0.38 -0.33 -0.33 1 1 1.25 1 1 1 1 1.25 0.48 0.69 0.76 0.78 0.61 1 1 0.5 NA
pose -1253.81 128.757 629.437 -82.7303 48.8466 37.0416 411.903 -427.245 -9.93638 -46.5902 -353.574 -38.6555 0 -144.442 -15.6592 -28.6142 -20.167 0 27.1612 21.6097 79.8164 104.301 -59.356 57.8298 60.2422 -39.3832 -913.218
VAL:NtermProteinFull_1 -4.44398 0.8549 1.14011 -0.31195 0.27347 0.04891 0.80128 -1.08559 -0 -0 -1.60017 1.9163 0 0 0 0 0 0 0.05004 0 0.01004 0 0 0 2.085 0 -0.26163
SER_2 -3.69257 0.14245 3.59161 -0.02718 0 0.06971 1.89836 -1.6348 -0.06965 -0.36353 -1.27782 -0.50296 0 0 0 -0.69386 0 0 0.12573 0.0086 0.12832 0 -0.37914 0.62222 -1.1772 -0.25009 -3.48179
LEU_3 -6.08311 0.68377 1.38576 -0.71127 0.53097 0.19202 1.38284 -1.61803 -0.03635 -0.1021 -0.31016 0.01269 0 0 0 0 0 0 -0.02725 0.09783 0.90451 0 -0.25464 0 0.72952 -0.40105 -3.62406
ASP_4 -4.62877 0.50229 4.95466 -0.11409 0.01647 0.30718 2.55674 -2.19638 -0.03158 -0.15491 -2.8696 -0.20954 0 0 0 0 -1.00172 0 0.1358 0.0053 0 1.42564 0.22743 0 -2.2837 -0.23431 -3.59309
GLU_5 -6.17048 0.53517 4.63114 -0.32738 0.06509 0.33175 1.97246 -2.36836 -0.07501 -0.45007 -1.99215 -0.4604 0 0 0 -0.69386 0 0 0.01556 0.03943 0 3.08277 -0.03261 0 -2.5358 -0.13309 -4.56581
ALA_6 -6.73862 0.51033 2.08201 -0.02307 0 0 1.86127 -2.16027 -0.02451 -0.10372 -1.54994 -0.29518 0 0 0 0 0 0 -0.04222 0 0 0 -0.28439 0 2.3386 -0.3092 -4.73891
ILE_7 -8.78386 0.87883 2.57248 -0.50958 0.58349 0.07214 2.4102 -2.42498 -0.05074 -0.15725 -2.14511 0.06543 0 0 0 0 0 0 0.03486 0.20143 0.06948 0 -0.45747 0 1.0317 -0.24585 -6.85479
ILE_8 -8.33386 1.12901 1.61252 -0.70911 1.47136 0.11314 2.04967 -2.08381 -0.0317 -0.16679 -2.14964 0.23479 0 0 0 0 0 0 -0.06031 0.00271 1.17071 0 -0.32039 0 1.0317 -0.03492 -5.07492
ILE_9 -9.02761 1.54969 1.46916 -0.51235 0.59563 0.07286 1.98623 -2.239 -0.02613 -0.12891 -1.49042 0.09326 0 0 0 0 0 0 0.51461 0.05861 0.06766 0 -0.41073 0 1.0317 -0.02611 -6.42186
LEU_10 -8.47549 0.92303 1.48135 -0.49854 0.34233 0.0746 1.74384 -2.20973 -0.01915 -0.12328 -1.53398 0.14294 0 0 0 0 0 0 0.82004 0.18195 0.1779 0 -0.30297 0 0.72952 -0.15248 -6.69812
LEU_11 -8.62526 1.00565 2.06151 -0.70204 0.28874 0.1782 2.10116 -2.17962 -0.03498 -0.18274 -2.05442 0.06009 0 0 0 0 0 0 0.03362 0.78375 0.35491 0 -0.17462 0 0.72952 -0.09249 -6.44903
VAL_12 -8.76387 1.44397 1.7632 -0.31767 0.34439 0.05529 2.24861 -2.31657 -0.01222 -0.22701 -2.32983 -0.02538 0 0 0 0 0 0 0.20944 0.23979 -0.02167 0 -0.24645 0 2.085 0.04773 -5.82326
ALA_13 -5.98506 0.30584 2.96029 -0.02235 0 0 2.23614 -2.36681 -0.04037 -0.12907 -2.16146 -0.27611 0 0 0 0 0 0 -0.02968 0 0 0 -0.22724 0 2.3386 -0.21892 -3.61619
ALA_14 -3.84894 0.19508 2.08989 -0.02225 0 0 1.28193 -1.53852 -0.0001 -0.00036 -0.76006 -0.2908 0 0 0 0 0 0 -0.04394 0 0 0 -0.16369 0 2.3386 -0.33288 -1.09604
LYS_15 -6.45089 0.43368 5.65101 -0.52623 0.51771 0.23135 2.5974 -2.49947 -0.06886 -0.17266 -2.40737 0.512 0 0 0 0 -1.39555 0 0.31735 0.3242 3.08461 0 -0.13371 0 -1.6738 -0.28103 -1.94024
LEU_16 -5.80979 0.82431 1.31526 -0.51612 0.45688 0.08394 1.32013 -1.52551 -0.00598 -0.07134 -0.52899 0.11049 0 0 0 0 0 0 -0.04991 0.07218 0.0907 0 -0.27091 0 0.72952 -0.27987 -4.05501
GLY_17 -1.68201 0.07802 1.87208 -5e-05 0 0 1.02811 -0.91364 -0.0104 -0.08907 -0.67375 -0.3263 0 0 0 0 0 0 -0.03089 0 0 0 -1.37141 0 1.2108 -0.1436 -1.0521
THR_18 -4.65295 0.74502 2.17625 -0.19535 0.15594 0.05966 1.66682 -1.57756 -0.04287 -0.38679 -1.30988 -0.76007 0 0 0 -0.35884 0 0 0.0783 0 0.85144 0 -0.78028 2.30378 -1.425 0.23642 -3.21594
THR_19 -4.13296 0.4665 4.01452 -0.11326 0.06342 0.0792 2.35744 -1.98343 -0.08938 -0.29994 -2.19657 -0.53217 0 0 0 -0.98395 0 0 -0.01849 0.02582 0.00916 0 -0.4358 2.28905 -1.425 0.01352 -2.89233
VAL_20 -5.76031 1.17037 1.50368 -0.36885 0.31453 0.06823 1.40276 -1.70595 -0.0549 -0.15744 -0.71487 0.05966 0 0 0 0 0 0 0.05317 0.00758 0.98709 0 0.10846 0 2.085 -0.3197 -1.32151
GLU_21 -4.63302 0.5601 5.22067 -0.46286 0.20397 1.24125 1.7324 -2.3452 -0.21218 -0.55496 -2.61626 -2.35343 0 0 0 0 0 0 -0.0359 0 0 4.00853 -0.294 0 -2.5358 -0.37058 -3.44726
GLU_22 -6.31605 0.69661 6.41832 -0.63673 0.1628 1.05033 2.93262 -2.72398 -0.10408 -0.4326 -2.19606 -0.51683 0 0 0 -0.62511 -0.71172 0 0.08512 0.02234 0 3.11822 -0.23557 0 -2.5358 -0.45409 -3.00226
ALA_23 -6.03551 0.22959 2.03247 -0.02208 0 0 1.89905 -2.12032 -0.05063 -0.29863 -1.43465 -0.30169 0 0 0 0 0 0 0.03633 0 0 0 -0.32558 0 2.3386 -0.42842 -4.48147
VAL_24 -6.04864 0.46406 2.64905 -0.30894 0.26028 0.05337 2.07909 -2.12861 -0.06037 -0.18442 -1.79218 -0.07504 0 0 0 0 0 0 -0.0523 0 -0.01797 0 -0.32561 0 2.085 -0.29295 -3.69617
GLU_25 -4.80574 0.19644 4.37619 -0.63775 0.17168 1.05432 1.89509 -2.06228 -0.03224 -0.16936 -1.86241 -0.55986 0 0 0 0 0 0 0.00257 0 0 3.40016 -0.23346 0 -2.5358 -0.33113 -2.13358
GLN_26 -7.66189 0.83381 5.55638 -0.2594 0.02981 0.19171 2.89139 -2.88697 -0.04175 -0.30646 -2.83431 -0.41916 0 0 0 0 -0.71172 0 0.40311 0.08625 0 2.75887 -0.08996 0 -1.0644 -0.38907 -3.91376
ALA_27 -6.2654 0.41061 2.34839 -0.0226 0 0 2.18741 -2.19209 -0.01101 -0.08442 -1.83189 -0.29515 0 0 0 0 0 0 0.40735 0 0 0 -0.28999 0 2.3386 -0.3601 -3.6603
LEU_28 -5.94876 0.45593 3.79077 -0.50294 0.32214 0.07915 2.10106 -2.16139 -0.0267 -0.09165 -2.65363 0.14122 0 0 0 0 0 0 0.62439 0.36829 0.19093 0 -0.29362 0 0.72952 -0.43323 -3.30852
TRP_29 -7.20923 0.47218 4.12557 -1.2753 0.09111 0.3747 1.97353 -2.15761 -0.05883 -0.23935 -1.9945 -0.19938 0 0 0 0 0 0 -0.00096 0.19984 0 1.29637 -0.28882 0 3.035 -0.16327 -2.01897
LEU_30 -10.0507 1.27944 1.56458 -0.4824 0.38878 0.06766 2.21842 -2.42817 -0.07103 -0.47211 -1.88794 0.13033 0 0 0 0 0 0 0.00484 0.38852 0.54848 0 -0.22675 0 0.72952 -0.03579 -8.33436
LYS_31 -7.01177 0.78592 5.25193 -0.49783 0.09989 0.3051 2.71783 -2.54218 -0.06093 -0.26578 -2.27417 0.47476 0 0 0 0 0 0 0.11019 0.67245 1.69639 0 0.03827 0 -1.6738 0.12565 -2.04806
THR_32 -3.34234 0.11583 3.57844 -0.20327 0.14099 0.06341 1.33689 -1.59983 -0.00313 -0.0102 -1.47103 -0.13855 0 0 0 0 0 0 0.03125 0.00976 -0.00926 0 -0.02488 2.28728 -1.425 0.24087 -0.42275
LYS_33 -4.4718 0.24455 2.73067 -0.53645 0.26981 0.28459 1.09295 -1.33695 -0.00174 -0.02027 -0.64963 0.21446 0 0 0 0 0 0 -0.02157 0.10244 1.76575 0 -0.11974 0 -1.6738 -0.09093 -2.21766
LEU_34 -5.77144 1.08824 0.04764 -0.52341 0.5467 0.0804 1.12575 -1.22546 -0.01981 -0.10875 -0.82932 -0.03573 0 0 0 0 0 0 0.03813 0.11634 2.65987 0 -0.26291 0 0.72952 -0.17632 -2.52057
GLY_35 -1.68788 0.09371 1.59739 -5e-05 0 0 0.80187 -0.85485 -0.04204 -0.29049 -0.49382 -0.315 0 0 0 0 0 0 0.07286 0 0 0 -1.25507 0 1.2108 0.09536 -1.06722
VAL_36 -5.87887 0.94979 1.55045 -0.30698 0.21285 0.04708 1.21602 -1.57442 -0.05896 -0.39671 -1.03651 -0.15346 0 0 0 0 0 0 -0.0067 0.01309 0.00607 0 -0.49548 0 2.085 -0.02696 -3.85472
SER_37 -4.32895 0.16068 4.43343 -0.02719 0 0.06965 2.76774 -2.02874 -0.01428 -0.04391 -2.22566 -0.45034 0 0 0 -1.80734 0 0 -0.02412 0.0185 0.07297 0 -0.45815 0.64904 -1.1772 -0.41063 -4.82451
LEU_38 -5.35235 0.57717 1.92421 -0.49814 0.55304 0.07327 1.3973 -1.54425 -0.01525 -0.04938 -0.5949 0.14159 0 0 0 0 0 0 0.05978 0.10592 0.24566 0 -0.27481 0 0.72952 -0.43401 -2.95562
LEU_39 -5.11497 0.61012 2.20257 -0.5157 0.48806 0.08095 1.39019 -1.5187 -0.00131 -0.00372 -0.42493 0.1635 0 0 0 0 0 0 0.82921 0.04184 0.27534 0 -0.2705 0 0.72952 -0.32483 -1.36337
GLN_40 -6.55679 0.4945 5.42546 -0.25293 0.02163 0.18627 3.13621 -2.61109 -0.04612 -0.20789 -2.85239 -0.28396 0 0 0 -1.80734 -0.7362 0 0.58785 0.00951 0 3.17992 -0.10095 0 -1.0644 -0.28376 -3.76249
ALA_41 -6.80314 1.06764 2.51707 -0.02244 0 0 2.46989 -2.31775 -0.01946 -0.03384 -1.70527 -0.28189 0 0 0 0 0 0 0.01187 0 0 0 -0.18902 0 2.3386 -0.30329 -3.27104
LEU_42 -9.42788 1.62705 2.11112 -0.48766 0.34735 0.07082 2.40468 -2.41186 -0.01914 -0.04329 -1.92925 0.11324 0 0 0 0 0 0 0.59615 0.25625 0.17231 0 -0.30329 0 0.72952 -0.35655 -6.55043
ILE_43 -7.8958 0.74324 3.2257 -0.51939 0.68331 0.07531 2.21595 -2.26844 -0.02588 -0.10182 -1.55332 0.03234 0 0 0 0 0 0 0.37134 0.10437 0.14571 0 -0.29143 0 1.0317 -0.22556 -4.25264
ILE_44 -9.23422 1.56204 0.9399 -0.51206 0.52483 0.07385 2.35214 -2.23669 -0.05122 -0.15573 -1.58962 0.04695 0 0 0 0 0 0 -0.04507 0.26441 0.09241 0 -0.36267 0 1.0317 -0.04979 -7.34885
LEU_45 -9.79393 1.68376 1.50457 -0.52217 0.7368 0.07791 2.47898 -2.45415 -0.03496 -0.07738 -1.42517 0.20665 0 0 0 0 0 0 0.55186 0.26173 0.17536 0 -0.30227 0 0.72952 -0.18384 -6.38673
LEU_46 -8.46271 1.10538 3.27368 -0.5086 0.61729 0.07261 2.43297 -2.50907 -0.03131 -0.07349 -1.77051 0.18687 0 0 0 0 0 0 0.2226 0.00302 0.55294 0 -0.22749 0 0.72952 -0.25202 -4.63833
ALA_47 -5.54969 0.36729 3.7135 -0.02282 0 0 2.62244 -2.39728 -0.08708 -0.50179 -1.85925 -0.29523 0 0 0 0 0 0 0.12468 0 0 0 -0.19554 0 2.3386 -0.25632 -1.99848
ALA_48 -5.65599 0.12693 3.62919 -0.02167 0 0 2.89527 -2.52414 -0.06159 -0.20419 -2.30545 -0.27765 0 0 0 0 0 0 0.44156 0 0 0 -0.27092 0 2.3386 -0.40371 -2.29375
ALA_49 -3.91319 0.17699 2.02361 -0.02318 0 0 1.18987 -1.52843 -0.01323 -0.09627 -0.51503 -0.26717 0 0 0 0 0 0 -0.04856 0 0 0 -0.2478 0 2.3386 -0.46779 -1.39157
ASN_50 -6.19317 0.32875 6.57342 -0.18046 0.03207 0.26462 3.26157 -2.97231 -0.07958 -0.37752 -2.78871 -0.28012 0 0 0 -0.87645 -0.85538 0 0.13194 0.00961 0 1.52015 0.1056 0 -0.87355 -0.21534 -3.46486
THR_51 -5.34841 0.63929 3.51254 -0.11875 0.04019 0.0579 2.39281 -2.21955 -0.1931 -0.47863 -0.94861 -1.09209 0 0 0 0 -0.6046 0 -0.03894 0.19981 0.01883 0 -0.22779 2.80617 -1.425 -0.09126 -3.11919
GLY_52 -1.74562 0.07531 1.92987 -5e-05 0 0 1.00801 -0.96412 -0.01418 -0.07715 -0.63623 -0.32578 0 0 0 0 0 0 0.03692 0 0 0 -1.27705 0 1.2108 -0.31842 -1.0977
THR_53 -4.33208 0.22971 4.13014 -0.10492 0.06605 0.06948 2.12756 -2.0278 -0.19706 -0.94038 -2.31373 -0.4372 0 0 0 0 -0.6046 0 0.10602 0 0.05974 0 -0.75597 2.31392 -1.425 -0.24015 -4.27627
THR_54 -4.42083 0.54677 4.77208 -0.11225 0.07174 0.07595 2.71327 -2.16057 -0.05747 -0.35326 -2.23753 -0.4762 0 0 0 -1.34881 0 0 0.02608 0.03089 0.01582 0 -0.41954 2.30324 -1.425 -0.27277 -2.72841
VAL_55 -5.37586 1.15406 0.42137 -0.2896 0.36011 0.03693 1.12554 -1.24531 -0.03986 -0.11868 -0.05873 0.45737 0 0 0 0 0 0 -0.01118 0.50027 1.20312 0 0.02807 0 2.085 -0.31146 -0.07885
GLU_56 -5.03331 0.77758 4.16291 -0.32504 0.05732 0.33833 1.61524 -1.95629 -0.1129 -0.36333 -1.5604 -0.48042 0 0 0 0 0 0 -0.03075 0.01418 0 3.26551 -0.17428 0 -2.5358 -0.16697 -2.50842
GLU_57 -5.97752 0.70488 6.5184 -0.21088 0.03003 0.2572 2.82237 -2.73433 -0.06647 -0.53728 -2.05716 -0.44659 0 0 0 -1.34881 0 0 -0.04102 0 0 3.1999 -0.24226 0 -2.5358 -0.35829 -3.02364
ALA_58 -5.15908 0.15715 2.62339 -0.02205 0 0 1.97491 -2.08418 -0.07144 -0.44586 -1.44417 -0.29579 0 0 0 0 0 0 -0.04823 0 0 0 -0.35623 0 2.3386 -0.54787 -3.38086
VAL_59 -7.55845 1.30642 2.09904 -0.30413 0.22631 0.05184 2.2998 -2.27255 -0.06341 -0.26435 -1.53928 -0.06497 0 0 0 0 0 0 0.06851 0.02442 -0.00811 0 -0.41646 0 2.085 -0.23559 -4.56598
GLN_60 -5.57936 0.35959 5.15492 -0.25842 0.03005 0.18715 2.05797 -2.36597 -0.1241 -0.51022 -2.18224 -0.37945 0 0 0 0 0 0 0.15283 0 0 2.86855 0.03656 0 -1.0644 0.03175 -1.5848
GLU_61 -5.60672 0.41696 4.6639 -0.21619 0.0234 0.25748 1.97213 -2.32497 -0.05504 -0.5722 -1.95223 -0.46317 0 0 0 0 0 0 -0.01809 0.1725 0 2.85773 -0.25027 0 -2.5358 -0.2463 -3.87687
ALA_62 -6.94887 1.28696 2.56625 -0.02242 0 0 2.67796 -2.41794 -0.01994 -0.2349 -2.19812 -0.28488 0 0 0 0 0 0 -0.04477 0 0 0 -0.2557 0 2.3386 -0.51373 -4.0715
LEU_63 -6.03959 0.50729 3.62565 -0.50111 0.4876 0.07304 1.88839 -2.11887 -0.07191 -0.24043 -2.27093 0.15349 0 0 0 0 0 0 0.17605 0.07407 0.3649 0 -0.25243 0 0.72952 -0.368 -3.78326
GLN_64 -4.3667 0.202 4.4033 -0.25287 0.03636 0.18446 1.76755 -1.97818 -0.0763 -0.47346 -1.47694 -0.33371 0 0 0 0 0 0 0.09768 0 0 2.55579 0.13857 0 -1.0644 -0.04678 -0.68363
LEU_65 -8.18978 0.77362 1.51859 -0.71502 0.55966 0.19586 1.85374 -2.03517 -0.03265 -0.29219 -1.89968 0.06039 0 0 0 0 0 0 0.28654 0.03657 0.89939 0 -0.26813 0 0.72952 -0.0695 -6.58826
LYS_66 -8.11553 0.90771 6.12268 -0.50038 0.12586 0.37485 2.9296 -2.92643 -0.09465 -0.29756 -3.08882 0.35067 0 0 0 0 0 0 -0.01042 0.35724 1.72231 0 0.02537 0 -1.6738 -0.03645 -3.82775
THR_67 -2.97274 0.0916 3.28708 -0.2062 0.16657 0.06403 1.05635 -1.49764 -0.06199 -0.30365 -1.03679 -0.20525 0 0 0 0 0 0 -0.02888 0 -0.00875 0 -0.02142 2.44587 -1.425 0.13373 -0.52308
LYS_68 -3.26554 0.12301 2.70823 -0.30488 0.02637 0.11777 0.97282 -1.2559 -0.0035 -0.04356 -0.36636 0.10673 0 0 0 0 0 0 -0.0238 0.03248 0.97429 0 -0.02837 0 -1.6738 -0.19438 -2.09838
LEU_69 -5.88677 0.98831 0.25716 -0.51987 0.47902 0.08358 0.88636 -1.21222 -0.03781 -0.10753 -0.48454 0.13102 0 0 0 0 0 0 0.0304 0.00696 0.07684 0 -0.27113 0 0.72952 -0.33409 -5.18479
GLY_70 -1.861 0.08452 1.77716 -5e-05 0 0 0.94984 -0.94006 -0.02571 -0.11906 -0.59028 -0.31836 0 0 0 0 0 0 0.19106 0 0 0 -1.22201 0 1.2108 0.06202 -0.80113
VAL_71 -5.61955 1.23044 1.03772 -0.2986 0.20925 0.04099 1.30753 -1.44401 -0.06428 -0.27955 -1.25636 0.05475 0 0 0 0 0 0 0.18362 0.00013 0.00045 0 -0.24054 0 2.085 0.5284 -2.5246
SER_72 -4.2089 0.29499 3.78658 -0.028 0 0.07172 2.21403 -1.88858 -0.08834 -0.2517 -1.61278 -0.44553 0 0 0 -0.63114 0 0 -0.01933 0.01235 0.09334 0 -0.41561 0.60053 -1.1772 0.06962 -3.62396
LEU_73 -6.89704 0.56161 1.90055 -0.68598 0.54009 0.16969 1.45672 -1.81685 -0.03827 -0.15322 -0.91139 0.05401 0 0 0 0 0 0 -0.0294 0.19906 1.02137 0 -0.28336 0 0.72952 -0.48257 -4.66545
GLU_74 -6.233 0.5203 4.49467 -0.46022 0.21224 1.23614 2.19758 -2.32824 -0.10533 -0.39123 -2.65953 -2.36047 0 0 0 0 -0.7362 0 0.09807 0.0123 0 3.88898 -0.24985 0 -2.5358 -0.47396 -5.87355
ALA_75 -6.26883 0.61593 2.73769 -0.02062 0 0 2.06081 -2.28734 -0.09931 -0.39101 -1.066 -0.26273 0 0 0 -0.63114 0 0 -0.01173 0 0 0 0.03529 0 2.3386 -0.23756 -3.48796
ALA_76 -6.81696 0.53072 2.22515 -0.02107 0 0 2.23355 -2.25238 -0.03156 -0.13148 -1.62447 -0.29391 0 0 0 0 0 0 -0.02232 0 0 0 -0.15583 0 2.3386 -0.06762 -4.08958
LEU_77 -8.93178 1.21828 2.07688 -0.47917 0.23254 0.06993 2.08627 -2.41659 -0.04804 -0.29165 -1.61541 0.11801 0 0 0 0 0 0 -0.02331 0.76162 0.43118 0 -0.24532 0 0.72952 -0.2365 -6.56355
ALA_78 -5.63604 0.561 3.15718 -0.02285 0 0 2.54481 -2.34333 -0.0311 -0.14 -1.56342 -0.31263 0 0 0 0 0 0 -0.05589 0 0 0 -0.22525 0 2.3386 -0.37905 -2.10795
ILE_79 -8.75453 1.00983 1.42391 -0.50872 0.5648 0.07176 2.18592 -2.30241 -0.03373 -0.13991 -1.74141 0.03888 0 0 0 0 0 0 -0.0649 0.04843 0.11059 0 -0.46348 0 1.0317 -0.27437 -7.79765
LEU_80 -7.73221 0.80006 2.01169 -0.49561 0.37822 0.07215 1.74581 -2.20618 -0.00848 -0.08567 -1.71055 0.13966 0 0 0 0 0 0 0.0669 0.13002 0.36394 0 -0.2554 0 0.72952 -0.12935 -6.18549
SER_81 -6.44081 0.36763 5.83287 -0.0267 0 0.04377 3.48137 -2.89899 -0.09113 -0.44702 -2.37143 -1.05795 0 0 0 0 -0.55437 0 0.25918 0.01908 0.96953 0 0.30451 0.62931 -1.1772 -0.1399 -3.29825
ALA_82 -6.14218 0.33536 2.82326 -0.02206 0 0 2.22571 -2.26053 -0.02119 -0.25596 -2.07782 -0.28575 0 0 0 0 0 0 0.05306 0 0 0 -0.16649 0 2.3386 -0.14701 -3.603
ALA_83 -5.97387 0.30423 2.83495 -0.02083 0 0 2.22924 -2.3533 -0.04142 -0.11412 -2.58813 -0.2697 0 0 0 0 0 0 -0.01264 0 0 0 -0.09177 0 2.3386 -0.19545 -3.95421
ALA_84 -3.48006 0.20493 2.01877 -0.02272 0 0 1.1769 -1.45569 -0.00636 -0.06928 -0.46524 -0.28724 0 0 0 0 0 0 -0.00104 0 0 0 -0.20274 0 2.3386 -0.24699 -0.49816
GLN_85 -5.66427 0.4673 4.9805 -0.6441 0.06796 0.6516 2.36356 -2.34185 -0.06198 -0.20358 -2.63001 -0.28446 0 0 0 -0.87645 -0.21434 0 0.5777 0.08686 0 2.54007 -0.157 0 -1.0644 -0.2927 -2.69956
LEU_86 -6.01511 0.64741 1.19781 -0.4909 0.39958 0.0739 1.06226 -1.56229 -0.00548 -0.05757 -0.35496 0.10643 0 0 0 0 0 0 -0.04092 0.41015 0.18402 0 -0.30454 0 0.72952 -0.262 -4.28269
GLY_87 -1.66019 0.12301 1.77345 -6e-05 0 0 0.76582 -0.87345 -0.01944 -0.15246 -0.49068 -0.3181 0 0 0 0 0 0 -0.03156 0 0 0 -1.49573 0 1.2108 0.09223 -1.07636
THR_88 -4.52658 0.49627 2.23057 -0.19702 0.15134 0.06156 1.62137 -1.57226 -0.06938 -0.52586 -1.13421 -0.83443 0 0 0 -0.33015 0 0 0.00693 0 0.64013 0 -0.76325 2.30378 -1.425 0.45754 -3.40863
THR_89 -4.00381 0.39632 3.80935 -0.11216 0.05593 0.07782 2.08431 -1.8958 -0.10224 -0.47727 -1.85347 -0.50729 0 0 0 -1.04668 0 0 -0.01644 0 0.01256 0 -0.3674 2.60012 -1.425 -0.03819 -2.80934
VAL_90 -5.45385 0.6357 1.48131 -0.30302 0.22598 0.05168 1.46767 -1.66192 -0.0788 -0.28587 -1.04512 -0.05454 0 0 0 0 0 0 -0.06884 0.00797 -0.0164 0 -0.30393 0 2.085 -0.3126 -3.6296
GLU_91 -4.16175 0.20694 4.19633 -0.46378 0.24622 1.25104 1.43278 -1.95339 -0.07214 -0.2858 -1.73613 -2.45848 0 0 0 0 0 0 0.24654 0.02156 0 3.81946 -0.26204 0 -2.5358 -0.3715 -2.87993
GLU_92 -6.20411 0.25022 6.3516 -0.67838 0.22802 1.14335 2.90755 -2.6512 -0.04355 -0.265 -2.74122 -0.44822 0 0 0 -0.71653 -0.86413 0 0.24578 0.01243 0 3.2575 -0.2707 0 -2.5358 -0.55734 -3.57973
ALA_93 -5.78299 0.28735 2.10742 -0.02208 0 0 2.1639 -2.0871 -0.06572 -0.28232 -1.6834 -0.30499 0 0 0 0 0 0 0.05704 0 0 0 -0.30782 0 2.3386 -0.54411 -4.12622
VAL_94 -7.59637 1.21615 2.16013 -0.29688 0.21066 0.04771 2.36009 -2.35959 -0.0578 -0.2143 -2.03769 0.05632 0 0 0 0 0 0 -0.05779 0.24924 0.00617 0 -0.38074 0 2.085 -0.19538 -4.80508
ASN_95 -5.10291 0.13183 4.76885 -0.1785 0.03561 0.25875 1.96816 -2.33655 -0.03346 -0.1492 -1.53398 -0.23986 0 0 0 0 0 0 0.06013 0 0 1.21793 0.52978 0 -0.87355 0.28106 -1.19592
ARG_96 -7.50495 0.49836 5.47531 -0.44898 0.06626 0.20715 2.62383 -2.70474 -0.0159 -0.0662 -2.75022 0.53157 0 0 0 0 -0.86413 0 -0.0235 0.4632 1.52908 0 -0.08754 0 -1.281 0.03644 -4.31597
ALA_97 -6.37563 0.63936 2.50527 -0.02185 0 0 2.40379 -2.24987 -0.00617 -0.06226 -2.18525 -0.30786 0 0 0 0 0 0 0.06184 0 0 0 -0.22253 0 2.3386 -0.37148 -3.85404
LEU_98 -6.23899 0.61543 3.25235 -0.51369 0.42995 0.08124 1.84389 -2.09233 -0.06828 -0.24028 -1.49358 0.15702 0 0 0 0 0 0 0.8336 0.06092 0.23415 0 -0.28735 0 0.72952 -0.36825 -3.06467
ASN_99 -3.90239 0.11781 4.22355 -0.1767 0.036 0.25604 1.94358 -1.97294 -0.03084 -0.14329 -1.47468 -0.24168 0 0 0 0 0 0 0.19691 0 0 1.12908 0.48377 0 -0.87355 -0.05589 -0.48523
LEU_100 -8.33675 0.95929 2.35439 -0.49817 0.49722 0.07088 2.40392 -2.33973 -0.07367 -0.40914 -1.89607 0.15047 0 0 0 0 0 0 0.01012 0.04771 0.30251 0 -0.26684 0 0.72952 -0.0251 -6.31945
LYS_101 -6.85384 0.86133 4.92597 -0.46158 0.09856 0.27528 2.89895 -2.52579 -0.05735 -0.16842 -2.65303 0.45596 0 0 0 0 0 0 0.18289 0.46995 1.71624 0 0.07137 0 -1.6738 0.22169 -2.21561
THR_102 -2.85309 0.08967 2.98759 -0.12069 0.06214 0.05923 0.97989 -1.45291 -0.09751 -0.3126 -0.13923 -0.80097 0 0 0 0 0 0 0.37568 0.02095 0.05094 0 -0.08641 2.31256 -1.425 0.23226 -0.11751
LYS_103 -3.53126 0.16336 2.85078 -0.43159 0.07467 0.20604 1.14094 -1.32932 -0.03465 -0.15855 -0.2279 0.01391 0 0 0 0 0 0 0.03251 0.02103 1.39467 0 -0.08137 0 -1.6738 -0.17228 -1.74282
LEU_104 -5.52844 0.47013 0.46287 -0.51999 0.44684 0.08746 1.08486 -1.15115 -0.01299 -0.07176 -0.90375 0.10187 0 0 0 0 0 0 0.1727 0.09723 0.05221 0 -0.21304 0 0.72952 -0.11327 -4.8087
GLY_105 -1.75855 0.08942 1.65546 -5e-05 0 0 0.8545 -0.88817 -0.02138 -0.09244 -0.41327 -0.29933 0 0 0 0 0 0 0.20448 0 0 0 -1.30181 0 1.2108 0.1388 -0.62152
VAL_106 -5.49242 0.66536 1.34619 -0.3106 0.23111 0.04814 1.31573 -1.51412 -0.06813 -0.41212 -0.7027 -0.15096 0 0 0 0 0 0 -0.03225 0.04035 0.00606 0 -0.49651 0 2.085 0.03426 -3.4076
ASP_107 -4.34529 0.15199 5.09761 -0.25097 0.107 0.83827 2.3237 -2.24053 -0.03607 -0.25478 -4.766 -0.46974 0 0 0 -0.56253 -0.50289 0 0.34359 0.31139 0 1.41001 -0.49721 0 -2.2837 -0.28539 -5.91152
LEU_108 -6.40253 0.68412 0.67848 -0.74881 1.14925 0.12636 1.28421 -1.5002 -0.01907 -0.07239 -0.56871 0.20699 0 0 0 0 0 0 -0.0098 0.0485 3.09547 0 -0.29811 0 0.72952 -0.26973 -1.88646
LEU_109 -7.6789 1.37316 2.03131 -0.72413 0.52388 0.20746 1.19927 -2.1199 -0.04206 -0.12747 -1.12386 0.08916 0 0 0 0 0 0 0.28316 0.30794 0.51074 0 -0.2037 0 0.72952 -0.12504 -4.88946
THR_110 -6.24305 0.48864 4.10183 -0.20994 0.20372 0.06592 2.46834 -2.33596 -0.04612 -0.10997 -3.4355 -0.10299 0 0 0 -0.56253 -0.50289 0 0.36837 0.12635 0.05193 0 0.03275 2.28733 -1.425 -0.00933 -4.78811
ALA_111 -6.15369 0.84596 2.07413 -0.02184 0 0 2.1584 -2.13309 -0.05622 -0.23255 -1.57796 -0.30389 0 0 0 0 0 0 0.12341 0 0 0 -0.20746 0 2.3386 -0.18278 -3.32897
ALA_112 -6.11855 0.52941 2.62019 -0.0233 0 0 2.2748 -2.25175 -0.01764 -0.20075 -2.13522 -0.3051 0 0 0 0 0 0 0.69204 0 0 0 -0.31389 0 2.3386 -0.44381 -3.35497
LEU_113 -9.52322 1.19404 2.5844 -0.72115 0.43916 0.20213 2.62997 -2.56308 -0.02813 -0.10249 -2.81419 0.09021 0 0 0 0 0 0 0.26461 0.10112 0.64858 0 -0.22286 0 0.72952 -0.35472 -7.44612
ALA_114 -5.56352 0.41417 2.3829 -0.02191 0 0 1.81713 -2.05545 -0.05461 -0.16407 -1.26002 -0.28507 0 0 0 0 0 0 -0.02437 0 0 0 -0.27943 0 2.3386 -0.32648 -3.08213
LEU_115 -9.00131 1.30301 1.57802 -0.51016 0.61497 0.07259 2.2457 -2.31822 -0.07179 -0.16922 -1.13234 0.17182 0 0 0 0 0 0 0.01466 0.00904 0.44391 0 -0.24074 0 0.72952 -0.32963 -6.59019
LEU_116 -8.51085 0.40498 3.72701 -0.66952 0.34368 0.17927 2.15443 -2.5938 -0.06333 -0.21511 -1.8764 -0.08896 0 0 0 0 0 0 0.10528 0.8337 3.24582 0 -0.25743 0 0.72952 -0.1885 -2.7402
THR_117 -8.5599 0.89602 4.64897 -0.20609 0.16178 0.06354 3.63792 -3.00479 -0.02205 -0.45119 -3.40565 -0.09058 0 0 0 0 0 0 0.19017 0.00106 0.01588 0 0.04782 2.31764 -1.425 -0.02009 -5.20453
ALA_118 -5.86074 0.41529 3.15589 -0.02136 0 0 2.30411 -2.40734 -0.04766 -0.18647 -2.11759 -0.29169 0 0 0 0 0 0 0.22968 0 0 0 -0.29469 0 2.3386 -0.08043 -2.8644
ALA_119 -4.20372 0.39792 1.93582 -0.02268 0 0 1.10147 -1.55405 -0.01768 -0.07784 -0.42637 -0.28134 0 0 0 0 0 0 0.0192 0 0 0 -0.22494 0 2.3386 -0.42304 -1.43865
LYS_120 -5.77026 0.3252 4.7071 -0.55373 0.27691 0.29744 2.12919 -2.20678 -0.15561 -0.4413 -1.61164 0.22506 0 0 0 0 -0.21434 0 -0.01682 0.28686 1.64726 0 -0.15067 0 -1.6738 -0.35287 -3.2528
LEU_121 -6.41713 0.9831 0.96921 -0.74881 0.98776 0.13097 1.22109 -1.55249 -0.00897 -0.08562 -0.94523 0.25004 0 0 0 0 0 0 -0.0512 0.22767 3.18202 0 -0.27684 0 0.72952 -0.20923 -1.61414
GLY_122 -1.61001 0.03873 1.75838 -5e-05 0 0 0.84027 -0.8863 -0.006 -0.12892 -0.80054 -0.33143 0 0 0 0 0 0 -0.0368 0 0 0 -1.40482 0 1.2108 -0.10349 -1.46019
THR_123 -4.34179 0.32468 3.59831 -0.1069 0.07862 0.07118 1.67905 -1.81184 -0.09712 -0.64881 -1.97804 -0.41401 0 0 0 0 0 0 0.00827 0.04783 0.06761 0 -0.77015 2.28959 -1.425 -0.02382 -3.45233
THR_124 -4.89225 0.23909 5.6078 -0.11309 0.07087 0.07734 3.22776 -2.50466 -0.07457 -0.34361 -2.97434 -0.53377 0 0 0 -1.83047 0 0 -0.01691 0.11725 0.01529 0 -0.46526 2.28631 -1.425 -0.27713 -3.80933
VAL_125 -5.59724 0.75458 1.48097 -0.3051 0.21815 0.05218 1.42105 -1.65215 -0.08151 -0.29714 -0.87163 -0.06139 0 0 0 0 0 0 -0.0682 0 -0.02446 0 -0.29435 0 2.085 -0.31974 -3.56099
GLU_126 -4.55838 0.44398 4.76189 -0.46693 0.26643 1.26415 1.52758 -2.12798 -0.07071 -0.30426 -1.98685 -2.41237 0 0 0 0 0 0 0.03291 0.04461 0 3.93776 -0.27832 0 -2.5358 -0.37565 -2.83795
GLU_127 -6.09897 0.50126 6.72003 -0.20857 0.02595 0.25915 3.15351 -2.83137 -0.0929 -0.7899 -2.63585 -0.43077 0 0 0 -1.83047 0 0 -0.02164 0.1621 0 3.41129 -0.24862 0 -2.5358 -0.53666 -4.02822
ALA_128 -5.52442 0.18214 2.57621 -0.02063 0 0 2.16287 -2.14442 -0.08116 -0.33082 -1.54672 -0.28104 0 0 0 0 0 0 -0.02693 0 0 0 -0.18239 0 2.3386 -0.38742 -3.26613
VAL_129 -6.85057 0.80907 1.78132 -0.30645 0.24069 0.05231 2.07761 -2.091 -0.05365 -0.17568 -1.72808 -0.03888 0 0 0 0 0 0 -0.01384 0.0702 -0.01857 0 -0.38886 0 2.085 -0.14612 -4.69553
GLN_130 -5.52528 0.49923 4.84388 -0.26561 0.0339 0.19935 1.96456 -2.31949 -0.04115 -0.53384 -1.94535 -0.37377 0 0 0 0 0 0 0.15643 0 0 2.78258 -0.08989 0 -1.0644 -0.11601 -1.79488
GLU_131 -5.54878 0.35568 4.72267 -0.4403 0.05966 0.75947 1.95498 -2.29199 -0.08074 -0.65873 -1.9985 -0.41365 0 0 0 0 0 0 0.22217 0 0 3.35547 -0.24289 0 -2.5358 -0.3213 -3.10258
ALA_132 -7.06048 1.06865 2.48364 -0.02226 0 0 2.37282 -2.39606 -0.01792 -0.20344 -2.01221 -0.293 0 0 0 0 0 0 0.3365 0 0 0 -0.21129 0 2.3386 -0.40174 -4.01819
LEU_133 -6.0034 0.35107 3.2702 -0.5152 0.37114 0.08416 1.91763 -2.02722 -0.06034 -0.1507 -2.11282 0.15705 0 0 0 0 0 0 0.81949 0.08051 0.14327 0 -0.30673 0 0.72952 -0.40348 -3.65587
GLN_134 -4.91567 0.16827 5.21003 -0.26485 0.02768 0.19919 1.8682 -2.29479 -0.10176 -0.55795 -2.10622 -0.36817 0 0 0 0 0 0 0.19108 0 0 3.0821 0.07161 0 -1.0644 -0.20413 -1.05979
LEU_135 -8.2757 0.78039 2.21323 -0.48821 0.39613 0.07066 2.25298 -2.28428 -0.04562 -0.32942 -2.14474 0.13427 0 0 0 0 0 0 0.00866 0.38936 0.44946 0 -0.24188 0 0.72952 -0.08933 -6.47452
LYS_136 -7.7144 0.80492 5.76592 -0.48386 0.09244 0.33979 2.70389 -2.77307 -0.05793 -0.17276 -2.48986 0.38705 0 0 0 0 0 0 -0.01221 0.2608 1.69592 0 0.05176 0 -1.6738 0.09944 -3.17597
THR_137 -3.06976 0.09425 3.32622 -0.20717 0.17417 0.06422 1.101 -1.51197 -0.04823 -0.20495 -0.94722 -0.19353 0 0 0 0 0 0 -0.02611 0 -0.00859 0 -0.02715 2.44587 -1.425 0.26662 -0.19735
LYS_138 -3.43611 0.11173 2.72922 -0.30781 0.02952 0.12152 1.07497 -1.33949 -0.0188 -0.14434 -0.70128 0.09294 0 0 0 0 0 0 -0.03719 0 0.97376 0 -0.06883 0 -1.6738 -0.0963 -2.69028
LEU_139 -5.25099 0.88568 0.68598 -0.77531 0.9847 0.14267 1.07189 -1.25183 -0.01539 -0.09737 -1.07685 0.24124 0 0 0 0 0 0 0.21758 0.11648 3.2181 0 -0.27583 0 0.72952 -0.28506 -0.73479
GLY_140 -1.74801 0.09117 1.66218 -5e-05 0 0 0.74941 -0.89157 -0.02989 -0.20252 -0.48371 -0.29874 0 0 0 0 0 0 0.434 0 0 0 -1.35819 0 1.2108 0.06127 -0.80383
VAL_141 -5.77026 1.09326 2.08574 -0.29975 0.20188 0.04286 1.24284 -1.64462 -0.0396 -0.2317 -1.64278 -0.06138 0 0 0 0 0 0 0.10753 0.01458 -0.00167 0 -0.43089 0 2.085 0.23978 -3.00918
SER_142 -4.66354 0.20934 5.16905 -0.03522 0 0.06897 2.92652 -2.21008 -0.04049 -0.22834 -2.83787 -0.24404 0 0 0 -1.1153 -0.76578 0 -0.0284 5e-05 0.06999 0 -0.46841 1.73492 -1.1772 -0.20147 -3.8373
LEU_143 -6.65399 0.32465 1.09095 -0.71047 0.54826 0.19232 1.34993 -1.59689 -0.00624 -0.08269 -0.69909 0.03235 0 0 0 0 0 0 -0.05939 0.0699 1.17941 0 -0.29825 0 0.72952 -0.4682 -5.05793
ILE_144 -7.49675 0.62788 2.04149 -0.51309 0.6246 0.07253 2.14285 -1.99583 -0.03316 -0.06364 -1.31797 0.08771 0 0 0 0 0 0 0.0677 0.01106 0.07086 0 -0.40245 0 1.0317 -0.17743 -5.22194
GLU_145 -7.33795 0.78355 6.20974 -0.20956 0.02331 0.27621 2.9997 -2.83911 -0.05025 -0.19135 -3.89955 -0.43333 0 0 0 -1.1153 -0.76578 0 0.03163 0.27691 0 4.71116 -0.18851 0 -2.5358 -0.2142 -4.46848
ALA_146 -6.74757 0.62168 2.36751 -0.0218 0 0 2.31146 -2.25947 -0.04899 -0.22099 -1.41417 -0.27418 0 0 0 0 0 0 0.37957 0 0 0 -0.08951 0 2.3386 -0.33892 -3.39679
LEU_147 -10.0814 0.99599 2.26109 -0.4926 0.2794 0.07722 2.50257 -2.60193 -0.00292 -0.02762 -1.91539 0.10543 0 0 0 0 0 0 0.44913 0.55635 0.17386 0 -0.30538 0 0.72952 -0.28038 -7.57707
HIS_D:MP-NE2-connect_148 -9.2728 0.94599 5.14289 -0.4134 0.00692 0.35811 2.97113 -3.15033 -0.03455 -0.13928 -3.41706 -0.2375 0 0 0 0 0 0 1.54145 0.35296 0 2.44488 0.06316 0 0.13443 -0.31988 -3.02289
ILE_149 -7.43764 0.32908 1.88993 -0.51971 0.67322 0.07568 2.09006 -2.07072 -0.04772 -0.12294 -1.5889 0.03716 0 0 0 0 0 0 0.552 0.02027 0.11104 0 -0.33418 0 1.0317 -0.16267 -5.47431
LEU_150 -8.64777 0.98251 1.31112 -0.49386 0.39713 0.07063 2.0565 -2.15427 -0.05843 -0.16516 -1.50632 0.1647 0 0 0 0 0 0 0.10222 0.15308 0.70142 0 -0.20663 0 0.72952 -0.04328 -6.60689
LEU_151 -8.05441 0.99463 2.7605 -0.5121 0.4517 0.07986 2.4284 -2.42236 -0.01579 -0.10241 -1.74038 0.17067 0 0 0 0 0 0 0.02191 0.23442 0.41633 0 -0.24318 0 0.72952 -0.14593 -4.94862
THR_152 -7.6359 0.77654 3.90953 -0.20351 0.14199 0.063 3.15501 -2.72384 -0.00787 -0.15979 -2.88135 -0.11311 0 0 0 0 0 0 0.06694 0.03496 0.00686 0 0.0093 2.31391 -1.425 -0.05094 -4.72329
ALA_153 -6.23081 0.31544 3.09291 -0.02129 0 0 2.21638 -2.47067 -0.03443 -0.07865 -2.17189 -0.28052 0 0 0 0 0 0 -0.04675 0 0 0 -0.23445 0 2.3386 -0.13271 -3.73884
ALA_154 -4.02008 0.2669 2.07993 -0.02074 0 0 1.44792 -1.64432 -0.02828 -0.08115 -0.57549 -0.28209 0 0 0 0 0 0 0.02959 0 0 0 -0.03653 0 2.3386 -0.23065 -0.75639
VAL_155 -5.98877 0.9396 1.67248 -0.31611 0.29494 0.05503 1.62172 -1.79989 -0.01536 -0.071 -0.67091 -0.11351 0 0 0 0 0 0 -0.01048 0.18866 -0.01571 0 -0.28725 0 2.085 -0.10636 -2.53794
LEU_156 -6.77445 0.73491 0.99157 -0.54685 0.44641 0.08372 1.31399 -1.66974 -0.00693 -0.09824 -0.69224 -0.00796 0 0 0 0 0 0 0.00035 0.19646 2.675 0 -0.23319 0 0.72952 -0.25011 -3.10779
GLY_157 -1.74427 0.09596 1.9566 -5e-05 0 0 1.14092 -0.9542 -0.00757 -0.05223 -0.8047 -0.35131 0 0 0 0 0 0 0.05119 0 0 0 -1.25123 0 1.2108 -0.29162 -1.00171
THR_158 -4.72548 0.91322 2.07856 -0.18437 0.15336 0.05611 1.51886 -1.54508 -0.03742 -0.31694 -1.32036 -0.72763 0 0 0 -0.34048 0 0 -0.06182 0 0.34011 0 -0.70475 2.30378 -1.425 0.29211 -3.73322
THR_159 -4.3484 0.5697 3.89622 -0.1108 0.07083 0.07627 2.37764 -1.99203 -0.07256 -0.29123 -2.31297 -0.61379 0 0 0 -0.9557 0 0 -0.02907 0.02111 0.00691 0 -0.51043 2.29831 -1.425 0.30618 -3.0388
VAL_160 -5.96166 0.93857 1.27959 -0.2777 0.21801 0.03488 1.3155 -1.69256 -0.04753 -0.1379 -0.87774 0.37517 0 0 0 0 0 0 0.09536 0.07101 1.03571 0 0.05656 0 2.085 -0.18166 -1.6714
GLU_161 -3.92652 0.31442 4.01596 -0.46243 0.22973 1.24601 1.38447 -1.86114 -0.07788 -0.29952 -1.78318 -2.36489 0 0 0 0 0 0 0.31503 0.00402 0 3.88612 -0.26358 0 -2.5358 -0.38407 -2.56326
GLU_162 -6.4379 0.40701 6.38081 -0.63542 0.25492 1.05972 2.8858 -2.64967 -0.0714 -0.35954 -3.05023 -0.55015 0 0 0 -0.61522 -0.79821 0 0.20105 0.02183 0 3.25203 -0.27751 0 -2.5358 -0.47095 -3.98884
ALA_163 -5.49717 0.14422 1.99387 -0.02089 0 0 1.98543 -1.96621 -0.03837 -0.22227 -1.4626 -0.28238 0 0 0 0 0 0 0.28486 0 0 0 -0.21808 0 2.3386 -0.33612 -3.29712
VAL_164 -6.58424 0.58752 2.06344 -0.30983 0.26441 0.05341 2.09682 -2.10899 -0.0352 -0.1434 -1.71543 -0.07414 0 0 0 0 0 0 0.07379 0.11303 -0.01685 0 -0.39815 0 2.085 -0.15731 -4.2061
TYR_165 -4.8619 0.25554 3.99668 -0.93195 0.0496 0.30454 1.81932 -1.95513 -0.02888 -0.07071 -1.53011 -0.21536 0 0 0 0 0 0 0.12037 0 0 1.48695 -0.41635 0 0.96414 0.07839 -0.93485
ARG_166 -7.4348 0.50057 5.23838 -0.45 0.06566 0.20667 2.50863 -2.55492 -0.01762 -0.09725 -2.96934 0.52384 0 0 0 0 -0.79821 0 0.10646 0.33171 1.47001 0 -0.1351 0 -1.281 -0.14807 -4.93436
ALA_167 -6.37148 0.54273 2.52991 -0.02157 0 0 2.46498 -2.29946 -0.01278 -0.10236 -2.18718 -0.3041 0 0 0 0 0 0 0.21236 0 0 0 -0.23319 0 2.3386 -0.4475 -3.89104
LEU_168 -6.19974 0.73599 3.56934 -0.50091 0.31515 0.0798 2.00261 -2.15503 -0.01942 -0.07304 -2.26003 0.1407 0 0 0 0 0 0 0.57026 0.54507 0.31491 0 -0.26529 0 0.72952 -0.37481 -2.84492
LYS_169 -4.26074 0.09007 4.04913 -0.43271 0.10099 0.20112 1.78577 -1.90362 -0.0757 -0.17051 -2.69759 0.02742 0 0 0 0 0 0 -0.01282 0.18442 0.96358 0 0.02395 0 -1.6738 -0.13959 -3.94065
LEU_170 -7.89759 0.59487 2.22265 -0.7553 0.87496 0.13261 1.87866 -2.04476 -0.08032 -0.41613 -1.36868 0.22825 0 0 0 0 0 0 0.5156 0.17649 2.97079 0 -0.28367 0 0.72952 -0.09406 -2.61612
LYS_171 -6.87485 0.84941 5.68885 -0.66088 0.19627 0.37936 3.05035 -2.73824 -0.10686 -0.40939 -2.6852 0.1008 0 0 0 0 0 0 -0.00483 1.17525 3.36965 0 0.07368 0 -1.6738 0.025 -0.24543
THR_172 -3.13373 0.1572 3.6336 -0.20441 0.14815 0.06335 0.99933 -1.61181 -0.06341 -0.27176 -1.0038 -0.13711 0 0 0 0 0 0 -0.02896 2e-05 -0.0016 0 -0.01125 2.28948 -1.425 0.14812 -0.45358
LYS_173 -3.91077 0.09543 2.82749 -0.43356 0.09506 0.19949 0.977 -1.34913 -0.00984 -0.04481 -0.06562 0.06276 0 0 0 0 0 0 0.35891 0.01997 1.08314 0 0.06671 0 -1.6738 -0.03274 -1.73434
LEU_174 -5.60272 0.51584 0.3906 -0.52376 0.54284 0.08725 0.87137 -1.12759 -0.01857 -0.09121 -0.53165 0.10465 0 0 0 0 0 0 0.03401 0.03896 0.05158 0 -0.24413 0 0.72952 -0.09621 -4.86921
GLY_175 -1.87736 0.10855 1.77136 -5e-05 0 0 0.98456 -0.94419 -0.02394 -0.20441 -0.49273 -0.30455 0 0 0 0 0 0 -0.00843 0 0 0 -1.29598 0 1.2108 0.25168 -0.82468
VAL_176 -5.87693 0.66691 1.63844 -0.31336 0.23206 0.04916 1.36707 -1.61041 -0.05651 -0.37486 -0.78805 -0.14075 0 0 0 0 0 0 -0.02654 0.02621 0.00767 0 -0.47478 0 2.085 0.15143 -3.43825
SER_177 -4.38053 0.15194 4.67995 -0.03653 1e-05 0.07006 3.08488 -2.12786 -0.03286 -0.20589 -2.87536 -0.18043 0 0 0 -1.53233 -0.56341 0 -0.01343 0.03857 0.08182 0 -0.43903 1.7672 -1.1772 -0.40528 -4.09572
LEU_178 -5.38359 0.61606 0.68825 -0.50743 0.57721 0.0766 1.45207 -1.40758 -0 -0 -0.7398 0.14621 0 0 0 0 0 0 0.09147 0.06349 0.1582 0 -0.30429 0 0.72952 -0.46281 -4.20642
LEU_179 -7.06207 1.12809 1.31991 -0.7277 0.59103 0.21513 1.30662 -1.76285 -0.01877 -0.05864 -0.5514 0.05722 0 0 0 0 0 0 0.79625 0.11314 0.7202 0 -0.2445 0 0.72952 -0.28652 -3.73532
GLN_180 -7.21201 0.28155 6.05468 -0.26355 0.04422 0.22192 3.93206 -2.98218 -0.05673 -0.23449 -3.99725 -0.37042 0 0 0 -1.53233 -1.56513 0 0.22572 0.49366 0 2.74952 -0.00304 0 -1.0644 -0.14676 -5.42495
ALA_181 -6.44638 0.5725 2.721 -0.0223 0 0 2.28994 -2.30179 -0.04262 -0.22805 -1.81504 -0.29518 0 0 0 0 0 0 0.08436 0 0 0 -0.17053 0 2.3386 -0.27148 -3.58695
ALA_182 -5.83018 0.76536 3.36669 -0.02158 0 0 2.67228 -2.38008 -0.0175 -0.13555 -2.20517 -0.28792 0 0 0 0 0 0 0.39609 0 0 0 -0.20346 0 2.3386 -0.39476 -1.93718
ALA_183 -5.68631 1.02189 2.05942 -0.02345 0 0 1.93318 -1.9582 -0.0262 -0.0689 -1.57171 -0.2952 0 0 0 0 0 0 0.75462 0 0 0 -0.36746 0 2.3386 -0.4932 -2.38292
ILE_184 -8.17763 1.13044 1.61169 -0.51558 0.6225 0.07422 2.20563 -2.09156 -0.047 -0.11875 -1.39905 0.04883 0 0 0 0 0 0 0.1648 0.05938 0.08881 0 -0.37995 0 1.0317 -0.34259 -6.03412
LEU_185 -8.5421 1.04447 1.53029 -0.50484 0.50959 0.06818 1.91847 -2.15445 -0.04983 -0.13099 -1.38027 0.19581 0 0 0 0 0 0 0.26462 0.40026 0.38969 0 -0.25156 0 0.72952 -0.14422 -6.10738
ILE_186 -9.17588 0.73492 2.69812 -0.51099 0.57559 0.07264 2.54024 -2.52238 -0.04795 -0.26842 -2.00262 0.06495 0 0 0 0 0 0 -0.01164 0.10744 0.07684 0 -0.46351 0 1.0317 -0.11004 -7.211
LEU_187 -9.56337 1.34983 2.53413 -0.71386 0.40899 0.18746 2.5673 -2.58255 -0.02456 -0.29329 -2.15291 0.09606 0 0 0 0 0 0 0.05277 0.02785 0.49119 0 -0.19534 0 0.72952 0.00238 -7.07838
ALA_188 -6.50105 0.75594 3.20308 -0.02155 0 0 2.29826 -2.57038 -0.03592 -0.08152 -2.35953 -0.2715 0 0 0 0 0 0 -0.02593 0 0 0 -0.18175 0 2.3386 -0.1203 -3.57355
ALA_189 -3.67257 0.42061 2.01273 -0.02138 0 0 1.15701 -1.47502 -0.01244 -0.0328 -0.45828 -0.29969 0 0 0 0 0 0 -0.05263 0 0 0 -0.21804 0 2.3386 -0.33553 -0.64944
ARG_190 -6.41309 0.60169 4.53922 -0.69808 0.36578 0.34293 1.98143 -2.33738 -0.0365 -0.19264 -1.69971 0.55439 0 0 0 0 -0.78544 0 0.35357 0.11317 2.65383 0 -0.13521 0 -1.281 -0.34541 -2.41846
LEU_191 -6.46681 0.63375 1.09244 -0.52028 0.69249 0.08074 0.94312 -1.5554 -0.01459 -0.14277 -0.55049 0.15181 0 0 0 0 0 0 -0.00259 0.02087 0.13783 0 -0.30016 0 0.72952 -0.25592 -5.32643
GLY_192 -1.65251 0.07708 1.79144 -6e-05 0 0 0.849 -0.88011 -0.02292 -0.17736 -0.67372 -0.31678 0 0 0 0 0 0 -0.07316 0 0 0 -1.50333 0 1.2108 0.12068 -1.25096
THR_193 -4.83434 0.84991 2.22648 -0.18866 0.13966 0.05885 1.71704 -1.64445 -0.03561 -0.33594 -1.37502 -0.82605 0 0 0 -0.28784 0 0 -0.04238 0.06229 0.41886 0 -0.7199 2.2859 -1.425 0.5013 -3.45492
THR_194 -4.14264 0.42397 3.85226 -0.11442 0.06959 0.07985 2.36716 -1.97382 -0.06364 -0.24743 -2.14619 -0.57099 0 0 0 -0.92256 0 0 0.11534 0.12718 0.00912 0 -0.49452 2.29687 -1.425 0.04948 -2.71038
VAL_195 -5.5956 0.79466 1.38133 -0.3061 0.24686 0.05292 1.32175 -1.62071 -0.0794 -0.20108 -0.71035 -0.07397 0 0 0 0 0 0 -0.06386 0.05973 -0.01903 0 -0.32638 0 2.085 -0.24771 -3.30194
GLU_196 -3.93752 0.07907 4.86415 -0.46807 0.25889 1.26633 1.42915 -2.10617 -0.12446 -0.35164 -2.68184 -2.41995 0 0 0 0 0 0 0.08065 0.04725 0 3.9808 -0.27153 0 -2.5358 -0.31099 -3.20167
GLU_197 -5.35876 0.44884 5.24151 -0.65955 0.18884 1.106 2.45588 -2.2384 -0.05956 -0.41242 -2.13039 -0.49872 0 0 0 -0.63472 0 0 0.15763 0 0 3.22135 -0.30577 0 -2.5358 -0.50001 -2.51405
ALA_198 -6.03373 0.44878 2.08223 -0.02308 0 0 2.0521 -2.08048 -0.02992 -0.17351 -1.5591 -0.29767 0 0 0 0 0 0 0.44619 0 0 0 -0.27988 0 2.3386 -0.50265 -3.61214
VAL_199 -6.64664 0.82746 1.77932 -0.31067 0.27139 0.0537 2.06739 -2.02636 -0.0564 -0.17379 -1.74187 -0.06332 0 0 0 0 0 0 0.00925 0.00463 -0.02832 0 -0.31316 0 2.085 -0.31137 -4.57376
GLU_200 -5.40969 0.47896 5.18723 -0.64262 0.18003 1.06498 2.21087 -2.31329 -0.05432 -0.15798 -2.39978 -0.55473 0 0 0 0 -0.58515 0 0.15113 0 0 3.44043 -0.25652 0 -2.5358 -0.35278 -2.54903
ARG_201 -6.59368 0.27736 4.52923 -1.07489 0.43507 0.65457 2.07855 -2.38285 -0.01799 -0.3604 -2.26279 0.46042 0 0 0 0 0 0 0.02487 0.25323 3.53502 0 -0.0579 0 -1.281 -0.43163 -2.21482
ALA_202 -6.34199 0.4388 2.39247 -0.02215 0 0 2.21488 -2.19653 -0.01816 -0.19516 -2.06702 -0.29205 0 0 0 0 0 0 0.03135 0 0 0 -0.15423 0 2.3386 -0.30898 -4.18016
LEU_203 -6.3626 0.55254 3.86545 -0.49995 0.34765 0.0758 2.08806 -2.25139 -0.05129 -0.15765 -2.08202 0.14362 0 0 0 0 0 0 0.24738 0.23219 0.32884 0 -0.26137 0 0.72952 -0.29239 -3.3476
GLN_204 -5.13277 0.47591 5.33632 -0.26316 0.03323 0.19616 2.28419 -2.33269 -0.06069 -0.31294 -2.80146 -0.39685 0 0 0 0 -0.58515 0 0.26264 0 0 2.75725 -0.10488 0 -1.0644 -0.23418 -1.94344
LEU_205 -9.01189 1.51731 2.02155 -0.71239 0.4865 0.19112 2.2518 -2.32032 -0.04284 -0.24551 -1.53534 0.07745 0 0 0 0 0 0 0.12096 0.07906 0.75608 0 -0.24333 0 0.72952 -0.20372 -6.08401
LYS_206 -7.86628 0.85076 5.59329 -0.44365 0.11668 0.20909 2.16034 -2.71343 -0.03018 -0.1423 -0.62101 0.01832 0 0 0 0 0 0 0.10668 0.8625 0.96107 0 -0.02011 0 -1.6738 -0.11245 -2.74447
THR_207 -2.94689 0.145 3.29023 -0.20351 0.14414 0.06308 1.14146 -1.50028 -0.05073 -0.24422 -0.61807 -0.21801 0 0 0 0 0 0 0.05251 0 -0.00706 0 -0.01397 2.44587 -1.425 0.03639 0.09094
LYS_208 -3.48636 0.10811 3.60215 -0.43867 0.08299 0.21585 1.62275 -1.61164 -0.13243 -0.20364 -1.73485 -0.00304 0 0 0 0 0 0 -0.05009 0.00227 1.38533 0 -0.00929 0 -1.6738 -0.15729 -2.48165
LEU_209 -6.18452 1.03547 0.73115 -0.47134 0.31602 0.04701 0.93302 -1.44002 -0.02526 -0.15433 -0.84263 0.2145 0 0 0 0 0 0 -0.05044 0.31443 0.46265 0 -0.13284 0 0.72952 -0.52729 -5.04491
GLY:CtermProteinFull_210 -0.49051 0.00225 0.46835 -0.00123 0 0 0.12827 -0.24392 -0.01272 -0.03189 -0.12792 0.03143 0 0 0 0 0 0 0 0 0 0 0 0 1.2108 -0.29993 0.63298
HSS:MP-FE1-connect_211 -23.5694 4.97579 -2.0785 -15.1532 3.94831 1.52184 3.9334 -3.77134 -0.06363 -0.42236 -5.94695 1.49754 0 0 0 0 -1.87998 0 0 0 0 0 0 0 0 0 -37.0085
#END_POSE_ENERGIES_TABLE correct_surface_True/022_008_UM_159_H148_areda15_HMM_onlyH_1__DE_4_HSS_run16_DE_1.pdb
