# Supplementary material for: Design of Heme Enzymes with a Tunable Substrate Binding Pocket Adjacent to an Open Metal Coordination Site
Source: J Am Chem Soc. 2023 Jun 21;145(26):14307–15. doi: 10.1021/jacs.3c02742 (PMC10326885; doi:10.1021/jacs.3c02742)
Supplement: Supplementary file 3 — ja3c02742_si_003.zip [file ja3c02742_si_003.zip › carbene_transferase_design_models/dnHEM1-17_SS.pdb]

HEADER                                            12-JAN-23   XXXX              
EXPDTA    THEORETICAL MODEL                                                     
REMARK 220                                                                      
REMARK 220 EXPERIMENTAL DETAILS                                                 
REMARK 220  EXPERIMENT TYPE                : THEORETICAL MODELLING              
REMARK 220  DATE OF DATA COLLECTION        : 12-JAN-23                          
REMARK 220                                                                      
REMARK 220 REMARK: MODEL GENERATED BY ROSETTA                                   
REMARK 220  VERSION 2020.50+release.1295438                                     
HETNAM     HSS B 211  HSS                                                       
LINK         NE2 HIS A 148                FE1  HSS B 211                  2.43  
ATOM      1  N   VAL A   1       8.021 -32.838  14.640  1.00  0.00           N  
ATOM      2  CA  VAL A   1       6.967 -32.124  13.922  1.00  0.00           C  
ATOM      3  C   VAL A   1       5.585 -32.309  14.544  1.00  0.00           C  
ATOM      4  O   VAL A   1       5.183 -33.423  14.866  1.00  0.00           O  
ATOM      5  CB  VAL A   1       6.922 -32.599  12.457  1.00  0.00           C  
ATOM      6  CG1 VAL A   1       5.767 -31.938  11.719  1.00  0.00           C  
ATOM      7  CG2 VAL A   1       8.245 -32.293  11.773  1.00  0.00           C  
ATOM      8 1H   VAL A   1       8.899 -32.680  14.188  1.00  0.00           H  
ATOM      9 2H   VAL A   1       8.067 -32.506  15.582  1.00  0.00           H  
ATOM     10 3H   VAL A   1       7.819 -33.817  14.642  1.00  0.00           H  
ATOM     11  HA  VAL A   1       7.195 -31.058  13.943  1.00  0.00           H  
ATOM     12  HB  VAL A   1       6.742 -33.674  12.439  1.00  0.00           H  
ATOM     13 1HG1 VAL A   1       5.749 -32.285  10.686  1.00  0.00           H  
ATOM     14 2HG1 VAL A   1       4.827 -32.200  12.205  1.00  0.00           H  
ATOM     15 3HG1 VAL A   1       5.896 -30.856  11.736  1.00  0.00           H  
ATOM     16 1HG2 VAL A   1       8.206 -32.632  10.738  1.00  0.00           H  
ATOM     17 2HG2 VAL A   1       8.427 -31.218  11.797  1.00  0.00           H  
ATOM     18 3HG2 VAL A   1       9.052 -32.809  12.293  1.00  0.00           H  
ATOM     19  N   SER A   2       4.847 -31.216  14.695  1.00  0.00           N  
ATOM     20  CA  SER A   2       3.510 -31.313  15.256  1.00  0.00           C  
ATOM     21  C   SER A   2       2.457 -31.580  14.178  1.00  0.00           C  
ATOM     22  O   SER A   2       2.693 -31.372  12.979  1.00  0.00           O  
ATOM     23  CB  SER A   2       3.172 -30.034  16.000  1.00  0.00           C  
ATOM     24  OG  SER A   2       3.034 -28.959  15.113  1.00  0.00           O  
ATOM     25  H   SER A   2       5.203 -30.312  14.422  1.00  0.00           H  
ATOM     26  HA  SER A   2       3.475 -32.169  15.928  1.00  0.00           H  
ATOM     27 1HB  SER A   2       2.246 -30.172  16.557  1.00  0.00           H  
ATOM     28 2HB  SER A   2       3.959 -29.816  16.721  1.00  0.00           H  
ATOM     29  HG  SER A   2       3.019 -28.168  15.657  1.00  0.00           H  
ATOM     30  N   LEU A   3       1.131 -32.085  14.610  1.00  0.00           N  
ATOM     31  CA  LEU A   3       0.009 -32.274  13.721  1.00  0.00           C  
ATOM     32  C   LEU A   3      -0.358 -30.950  13.081  1.00  0.00           C  
ATOM     33  O   LEU A   3      -0.707 -30.896  11.914  1.00  0.00           O  
ATOM     34  CB  LEU A   3      -1.194 -32.845  14.483  1.00  0.00           C  
ATOM     35  CG  LEU A   3      -2.470 -33.049  13.656  1.00  0.00           C  
ATOM     36  CD1 LEU A   3      -2.203 -34.062  12.551  1.00  0.00           C  
ATOM     37  CD2 LEU A   3      -3.596 -33.516  14.566  1.00  0.00           C  
ATOM     38  H   LEU A   3       1.020 -32.278  15.597  1.00  0.00           H  
ATOM     39  HA  LEU A   3       0.289 -32.998  12.958  1.00  0.00           H  
ATOM     40 1HB  LEU A   3      -0.913 -33.810  14.901  1.00  0.00           H  
ATOM     41 2HB  LEU A   3      -1.436 -32.172  15.305  1.00  0.00           H  
ATOM     42  HG  LEU A   3      -2.752 -32.107  13.184  1.00  0.00           H  
ATOM     43 1HD1 LEU A   3      -3.109 -34.207  11.963  1.00  0.00           H  
ATOM     44 2HD1 LEU A   3      -1.407 -33.694  11.904  1.00  0.00           H  
ATOM     45 3HD1 LEU A   3      -1.902 -35.011  12.993  1.00  0.00           H  
ATOM     46 1HD2 LEU A   3      -4.503 -33.660  13.978  1.00  0.00           H  
ATOM     47 2HD2 LEU A   3      -3.315 -34.458  15.037  1.00  0.00           H  
ATOM     48 3HD2 LEU A   3      -3.777 -32.765  15.335  1.00  0.00           H  
ATOM     49  N   ASP A   4      -0.400 -29.696  13.861  1.00  0.00           N  
ATOM     50  CA  ASP A   4      -0.730 -28.368  13.383  1.00  0.00           C  
ATOM     51  C   ASP A   4       0.167 -27.909  12.226  1.00  0.00           C  
ATOM     52  O   ASP A   4      -0.305 -27.303  11.266  1.00  0.00           O  
ATOM     53  CB  ASP A   4      -0.632 -27.365  14.536  1.00  0.00           C  
ATOM     54  CG  ASP A   4      -1.745 -27.531  15.561  1.00  0.00           C  
ATOM     55  OD1 ASP A   4      -2.702 -28.208  15.267  1.00  0.00           O  
ATOM     56  OD2 ASP A   4      -1.629 -26.979  16.629  1.00  0.00           O  
ATOM     57  H   ASP A   4      -0.157 -29.825  14.833  1.00  0.00           H  
ATOM     58  HA  ASP A   4      -1.753 -28.386  13.008  1.00  0.00           H  
ATOM     59 1HB  ASP A   4       0.327 -27.483  15.040  1.00  0.00           H  
ATOM     60 2HB  ASP A   4      -0.671 -26.350  14.139  1.00  0.00           H  
ATOM     61  N   PHE A   5       1.568 -28.181  12.343  1.00  0.00           N  
ATOM     62  CA  PHE A   5       2.508 -27.820  11.281  1.00  0.00           C  
ATOM     63  C   PHE A   5       2.175 -28.576   9.999  1.00  0.00           C  
ATOM     64  O   PHE A   5       2.092 -27.984   8.923  1.00  0.00           O  
ATOM     65  CB  PHE A   5       3.947 -28.124  11.703  1.00  0.00           C  
ATOM     66  CG  PHE A   5       4.976 -27.718  10.686  1.00  0.00           C  
ATOM     67  CD1 PHE A   5       5.315 -26.384  10.517  1.00  0.00           C  
ATOM     68  CD2 PHE A   5       5.606 -28.668   9.898  1.00  0.00           C  
ATOM     69  CE1 PHE A   5       6.261 -26.009   9.582  1.00  0.00           C  
ATOM     70  CE2 PHE A   5       6.553 -28.297   8.963  1.00  0.00           C  
ATOM     71  CZ  PHE A   5       6.880 -26.965   8.805  1.00  0.00           C  
ATOM     72  H   PHE A   5       1.922 -28.580  13.199  1.00  0.00           H  
ATOM     73  HA  PHE A   5       2.424 -26.750  11.094  1.00  0.00           H  
ATOM     74 1HB  PHE A   5       4.169 -27.608  12.636  1.00  0.00           H  
ATOM     75 2HB  PHE A   5       4.054 -29.192  11.887  1.00  0.00           H  
ATOM     76  HD1 PHE A   5       4.826 -25.627  11.131  1.00  0.00           H  
ATOM     77  HD2 PHE A   5       5.347 -29.720  10.022  1.00  0.00           H  
ATOM     78  HE1 PHE A   5       6.518 -24.957   9.458  1.00  0.00           H  
ATOM     79  HE2 PHE A   5       7.041 -29.054   8.350  1.00  0.00           H  
ATOM     80  HZ  PHE A   5       7.625 -26.670   8.067  1.00  0.00           H  
ATOM     81  N   ALA A   6       1.996 -29.888  10.121  1.00  0.00           N  
ATOM     82  CA  ALA A   6       1.666 -30.732   8.978  1.00  0.00           C  
ATOM     83  C   ALA A   6       0.382 -30.265   8.298  1.00  0.00           C  
ATOM     84  O   ALA A   6       0.259 -30.334   7.070  1.00  0.00           O  
ATOM     85  CB  ALA A   6       1.522 -32.164   9.412  1.00  0.00           C  
ATOM     86  H   ALA A   6       2.094 -30.310  11.032  1.00  0.00           H  
ATOM     87  HA  ALA A   6       2.480 -30.660   8.254  1.00  0.00           H  
ATOM     88 1HB  ALA A   6       1.274 -32.784   8.550  1.00  0.00           H  
ATOM     89 2HB  ALA A   6       2.460 -32.507   9.848  1.00  0.00           H  
ATOM     90 3HB  ALA A   6       0.727 -32.242  10.155  1.00  0.00           H  
ATOM     91  N   ILE A   7      -0.777 -29.796   9.072  1.00  0.00           N  
ATOM     92  CA  ILE A   7      -2.037 -29.256   8.560  1.00  0.00           C  
ATOM     93  C   ILE A   7      -1.775 -27.957   7.811  1.00  0.00           C  
ATOM     94  O   ILE A   7      -2.267 -27.761   6.700  1.00  0.00           O  
ATOM     95  CB  ILE A   7      -3.044 -29.006   9.698  1.00  0.00           C  
ATOM     96  CG1 ILE A   7      -3.506 -30.334  10.303  1.00  0.00           C  
ATOM     97  CG2 ILE A   7      -4.234 -28.208   9.188  1.00  0.00           C  
ATOM     98  CD1 ILE A   7      -4.214 -30.187  11.631  1.00  0.00           C  
ATOM     99  H   ILE A   7      -0.644 -29.873  10.072  1.00  0.00           H  
ATOM    100  HA  ILE A   7      -2.455 -29.982   7.861  1.00  0.00           H  
ATOM    101  HB  ILE A   7      -2.559 -28.447  10.497  1.00  0.00           H  
ATOM    102 1HG1 ILE A   7      -4.182 -30.835   9.610  1.00  0.00           H  
ATOM    103 2HG1 ILE A   7      -2.645 -30.987  10.448  1.00  0.00           H  
ATOM    104 1HG2 ILE A   7      -4.937 -28.041  10.005  1.00  0.00           H  
ATOM    105 2HG2 ILE A   7      -3.891 -27.248   8.804  1.00  0.00           H  
ATOM    106 3HG2 ILE A   7      -4.730 -28.761   8.391  1.00  0.00           H  
ATOM    107 1HD1 ILE A   7      -4.510 -31.171  11.996  1.00  0.00           H  
ATOM    108 2HD1 ILE A   7      -3.542 -29.719  12.351  1.00  0.00           H  
ATOM    109 3HD1 ILE A   7      -5.099 -29.566  11.504  1.00  0.00           H  
ATOM    110  N   LEU A   8      -1.001 -27.074   8.425  1.00  0.00           N  
ATOM    111  CA  LEU A   8      -0.804 -25.757   7.833  1.00  0.00           C  
ATOM    112  C   LEU A   8      -0.007 -25.900   6.523  1.00  0.00           C  
ATOM    113  O   LEU A   8      -0.276 -25.207   5.542  1.00  0.00           O  
ATOM    114  CB  LEU A   8      -0.066 -24.834   8.810  1.00  0.00           C  
ATOM    115  CG  LEU A   8      -0.855 -24.420  10.059  1.00  0.00           C  
ATOM    116  CD1 LEU A   8       0.084 -23.754  11.056  1.00  0.00           C  
ATOM    117  CD2 LEU A   8      -1.983 -23.482   9.659  1.00  0.00           C  
ATOM    118  H   LEU A   8      -0.543 -27.294   9.296  1.00  0.00           H  
ATOM    119  HA  LEU A   8      -1.780 -25.329   7.609  1.00  0.00           H  
ATOM    120 1HB  LEU A   8       0.842 -25.335   9.143  1.00  0.00           H  
ATOM    121 2HB  LEU A   8       0.219 -23.925   8.281  1.00  0.00           H  
ATOM    122  HG  LEU A   8      -1.272 -25.307  10.536  1.00  0.00           H  
ATOM    123 1HD1 LEU A   8      -0.476 -23.460  11.943  1.00  0.00           H  
ATOM    124 2HD1 LEU A   8       0.870 -24.454  11.339  1.00  0.00           H  
ATOM    125 3HD1 LEU A   8       0.531 -22.871  10.600  1.00  0.00           H  
ATOM    126 1HD2 LEU A   8      -2.544 -23.188  10.546  1.00  0.00           H  
ATOM    127 2HD2 LEU A   8      -1.566 -22.594   9.183  1.00  0.00           H  
ATOM    128 3HD2 LEU A   8      -2.648 -23.989   8.960  1.00  0.00           H  
ATOM    129  N   ILE A   9       0.988 -26.811   6.506  1.00  0.00           N  
ATOM    130  CA  ILE A   9       1.802 -27.026   5.313  1.00  0.00           C  
ATOM    131  C   ILE A   9       0.966 -27.564   4.143  1.00  0.00           C  
ATOM    132  O   ILE A   9       1.136 -27.124   2.995  1.00  0.00           O  
ATOM    133  CB  ILE A   9       2.955 -28.001   5.613  1.00  0.00           C  
ATOM    134  CG1 ILE A   9       3.982 -27.346   6.540  1.00  0.00           C  
ATOM    135  CG2 ILE A   9       3.614 -28.459   4.321  1.00  0.00           C  
ATOM    136  CD1 ILE A   9       4.730 -26.195   5.905  1.00  0.00           C  
ATOM    137  H   ILE A   9       1.191 -27.337   7.343  1.00  0.00           H  
ATOM    138  HA  ILE A   9       2.192 -26.064   4.984  1.00  0.00           H  
ATOM    139  HB  ILE A   9       2.566 -28.872   6.140  1.00  0.00           H  
ATOM    140 1HG1 ILE A   9       3.481 -26.976   7.434  1.00  0.00           H  
ATOM    141 2HG1 ILE A   9       4.712 -28.090   6.859  1.00  0.00           H  
ATOM    142 1HG2 ILE A   9       4.427 -29.147   4.552  1.00  0.00           H  
ATOM    143 2HG2 ILE A   9       2.878 -28.963   3.696  1.00  0.00           H  
ATOM    144 3HG2 ILE A   9       4.011 -27.594   3.789  1.00  0.00           H  
ATOM    145 1HD1 ILE A   9       5.440 -25.783   6.623  1.00  0.00           H  
ATOM    146 2HD1 ILE A   9       5.268 -26.551   5.026  1.00  0.00           H  
ATOM    147 3HD1 ILE A   9       4.023 -25.421   5.609  1.00  0.00           H  
ATOM    148  N   LEU A  10      -0.026 -28.598   4.383  1.00  0.00           N  
ATOM    149  CA  LEU A  10      -0.933 -29.100   3.359  1.00  0.00           C  
ATOM    150  C   LEU A  10      -1.905 -28.004   2.871  1.00  0.00           C  
ATOM    151  O   LEU A  10      -2.254 -27.932   1.680  1.00  0.00           O  
ATOM    152  CB  LEU A  10      -1.724 -30.294   3.909  1.00  0.00           C  
ATOM    153  CG  LEU A  10      -0.918 -31.580   4.131  1.00  0.00           C  
ATOM    154  CD1 LEU A  10      -1.734 -32.552   4.972  1.00  0.00           C  
ATOM    155  CD2 LEU A  10      -0.556 -32.191   2.785  1.00  0.00           C  
ATOM    156  H   LEU A  10      -0.055 -29.001   5.310  1.00  0.00           H  
ATOM    157  HA  LEU A  10      -0.342 -29.404   2.495  1.00  0.00           H  
ATOM    158 1HB  LEU A  10      -2.164 -30.009   4.864  1.00  0.00           H  
ATOM    159 2HB  LEU A  10      -2.532 -30.525   3.215  1.00  0.00           H  
ATOM    160  HG  LEU A  10      -0.006 -31.347   4.681  1.00  0.00           H  
ATOM    161 1HD1 LEU A  10      -1.162 -33.466   5.130  1.00  0.00           H  
ATOM    162 2HD1 LEU A  10      -1.962 -32.097   5.936  1.00  0.00           H  
ATOM    163 3HD1 LEU A  10      -2.662 -32.791   4.454  1.00  0.00           H  
ATOM    164 1HD2 LEU A  10       0.017 -33.105   2.943  1.00  0.00           H  
ATOM    165 2HD2 LEU A  10      -1.468 -32.425   2.235  1.00  0.00           H  
ATOM    166 3HD2 LEU A  10       0.041 -31.482   2.212  1.00  0.00           H  
ATOM    167  N   ILE A  11      -2.531 -27.049   3.838  1.00  0.00           N  
ATOM    168  CA  ILE A  11      -3.350 -25.923   3.429  1.00  0.00           C  
ATOM    169  C   ILE A  11      -2.529 -24.926   2.626  1.00  0.00           C  
ATOM    170  O   ILE A  11      -3.009 -24.361   1.642  1.00  0.00           O  
ATOM    171  CB  ILE A  11      -3.970 -25.221   4.651  1.00  0.00           C  
ATOM    172  CG1 ILE A  11      -4.996 -26.134   5.327  1.00  0.00           C  
ATOM    173  CG2 ILE A  11      -4.613 -23.906   4.238  1.00  0.00           C  
ATOM    174  CD1 ILE A  11      -5.434 -25.654   6.692  1.00  0.00           C  
ATOM    175  H   ILE A  11      -2.353 -27.198   4.820  1.00  0.00           H  
ATOM    176  HA  ILE A  11      -4.147 -26.299   2.788  1.00  0.00           H  
ATOM    177  HB  ILE A  11      -3.194 -25.020   5.388  1.00  0.00           H  
ATOM    178 1HG1 ILE A  11      -5.880 -26.219   4.696  1.00  0.00           H  
ATOM    179 2HG1 ILE A  11      -4.577 -27.134   5.437  1.00  0.00           H  
ATOM    180 1HG2 ILE A  11      -5.047 -23.423   5.114  1.00  0.00           H  
ATOM    181 2HG2 ILE A  11      -3.859 -23.254   3.801  1.00  0.00           H  
ATOM    182 3HG2 ILE A  11      -5.396 -24.098   3.504  1.00  0.00           H  
ATOM    183 1HD1 ILE A  11      -6.161 -26.353   7.108  1.00  0.00           H  
ATOM    184 2HD1 ILE A  11      -4.568 -25.596   7.353  1.00  0.00           H  
ATOM    185 3HD1 ILE A  11      -5.889 -24.669   6.603  1.00  0.00           H  
ATOM    186  N   LEU A  12      -1.159 -24.552   3.066  1.00  0.00           N  
ATOM    187  CA  LEU A  12      -0.238 -23.644   2.367  1.00  0.00           C  
ATOM    188  C   LEU A  12       0.125 -24.126   0.962  1.00  0.00           C  
ATOM    189  O   LEU A  12       0.156 -23.341   0.016  1.00  0.00           O  
ATOM    190  CB  LEU A  12       1.047 -23.474   3.187  1.00  0.00           C  
ATOM    191  CG  LEU A  12       2.119 -22.570   2.565  1.00  0.00           C  
ATOM    192  CD1 LEU A  12       1.555 -21.169   2.373  1.00  0.00           C  
ATOM    193  CD2 LEU A  12       3.348 -22.547   3.462  1.00  0.00           C  
ATOM    194  H   LEU A  12      -0.868 -24.973   3.936  1.00  0.00           H  
ATOM    195  HA  LEU A  12      -0.735 -22.680   2.253  1.00  0.00           H  
ATOM    196 1HB  LEU A  12       0.786 -23.056   4.159  1.00  0.00           H  
ATOM    197 2HB  LEU A  12       1.492 -24.456   3.345  1.00  0.00           H  
ATOM    198  HG  LEU A  12       2.395 -22.956   1.583  1.00  0.00           H  
ATOM    199 1HD1 LEU A  12       2.317 -20.528   1.930  1.00  0.00           H  
ATOM    200 2HD1 LEU A  12       0.689 -21.213   1.711  1.00  0.00           H  
ATOM    201 3HD1 LEU A  12       1.255 -20.763   3.338  1.00  0.00           H  
ATOM    202 1HD2 LEU A  12       4.110 -21.906   3.019  1.00  0.00           H  
ATOM    203 2HD2 LEU A  12       3.074 -22.160   4.444  1.00  0.00           H  
ATOM    204 3HD2 LEU A  12       3.740 -23.559   3.567  1.00  0.00           H  
ATOM    205  N   ALA A  13       0.464 -25.509   0.732  1.00  0.00           N  
ATOM    206  CA  ALA A  13       0.720 -26.036  -0.603  1.00  0.00           C  
ATOM    207  C   ALA A  13      -0.466 -25.865  -1.537  1.00  0.00           C  
ATOM    208  O   ALA A  13      -0.288 -25.585  -2.731  1.00  0.00           O  
ATOM    209  CB  ALA A  13       1.087 -27.504  -0.530  1.00  0.00           C  
ATOM    210  H   ALA A  13       0.535 -26.127   1.526  1.00  0.00           H  
ATOM    211  HA  ALA A  13       1.560 -25.484  -1.027  1.00  0.00           H  
ATOM    212 1HB  ALA A  13       1.275 -27.883  -1.534  1.00  0.00           H  
ATOM    213 2HB  ALA A  13       1.983 -27.625   0.080  1.00  0.00           H  
ATOM    214 3HB  ALA A  13       0.265 -28.061  -0.079  1.00  0.00           H  
ATOM    215  N   ALA A  14      -1.759 -26.053  -0.996  1.00  0.00           N  
ATOM    216  CA  ALA A  14      -2.960 -25.821  -1.809  1.00  0.00           C  
ATOM    217  C   ALA A  14      -3.037 -24.366  -2.250  1.00  0.00           C  
ATOM    218  O   ALA A  14      -3.485 -24.066  -3.359  1.00  0.00           O  
ATOM    219  CB  ALA A  14      -4.209 -26.212  -1.032  1.00  0.00           C  
ATOM    220  H   ALA A  14      -1.864 -26.352  -0.038  1.00  0.00           H  
ATOM    221  HA  ALA A  14      -2.891 -26.442  -2.701  1.00  0.00           H  
ATOM    222 1HB  ALA A  14      -5.091 -26.034  -1.647  1.00  0.00           H  
ATOM    223 2HB  ALA A  14      -4.157 -27.268  -0.768  1.00  0.00           H  
ATOM    224 3HB  ALA A  14      -4.273 -25.615  -0.124  1.00  0.00           H  
ATOM    225  N   LYS A  15      -2.683 -23.313  -1.343  1.00  0.00           N  
ATOM    226  CA  LYS A  15      -2.646 -21.892  -1.637  1.00  0.00           C  
ATOM    227  C   LYS A  15      -1.500 -21.545  -2.595  1.00  0.00           C  
ATOM    228  O   LYS A  15      -1.666 -20.720  -3.495  1.00  0.00           O  
ATOM    229  CB  LYS A  15      -2.515 -21.089  -0.341  1.00  0.00           C  
ATOM    230  CG  LYS A  15      -3.772 -21.071   0.518  1.00  0.00           C  
ATOM    231  CD  LYS A  15      -3.567 -20.249   1.781  1.00  0.00           C  
ATOM    232  CE  LYS A  15      -4.808 -20.265   2.661  1.00  0.00           C  
ATOM    233  NZ  LYS A  15      -5.899 -19.422   2.101  1.00  0.00           N  
ATOM    234  H   LYS A  15      -2.510 -23.625  -0.399  1.00  0.00           H  
ATOM    235  HA  LYS A  15      -3.577 -21.617  -2.132  1.00  0.00           H  
ATOM    236 1HB  LYS A  15      -1.704 -21.501   0.261  1.00  0.00           H  
ATOM    237 2HB  LYS A  15      -2.256 -20.057  -0.577  1.00  0.00           H  
ATOM    238 1HG  LYS A  15      -4.597 -20.644  -0.054  1.00  0.00           H  
ATOM    239 2HG  LYS A  15      -4.037 -22.090   0.797  1.00  0.00           H  
ATOM    240 1HD  LYS A  15      -2.726 -20.653   2.346  1.00  0.00           H  
ATOM    241 2HD  LYS A  15      -3.339 -19.218   1.511  1.00  0.00           H  
ATOM    242 1HE  LYS A  15      -5.170 -21.288   2.760  1.00  0.00           H  
ATOM    243 2HE  LYS A  15      -4.555 -19.896   3.655  1.00  0.00           H  
ATOM    244 1HZ  LYS A  15      -6.702 -19.460   2.713  1.00  0.00           H  
ATOM    245 2HZ  LYS A  15      -5.580 -18.467   2.022  1.00  0.00           H  
ATOM    246 3HZ  LYS A  15      -6.156 -19.767   1.187  1.00  0.00           H  
ATOM    247  N   LEU A  16      -0.339 -22.167  -2.411  1.00  0.00           N  
ATOM    248  CA  LEU A  16       0.786 -21.873  -3.291  1.00  0.00           C  
ATOM    249  C   LEU A  16       0.599 -22.505  -4.659  1.00  0.00           C  
ATOM    250  O   LEU A  16       1.131 -22.020  -5.662  1.00  0.00           O  
ATOM    251  CB  LEU A  16       2.094 -22.377  -2.667  1.00  0.00           C  
ATOM    252  CG  LEU A  16       2.538 -21.662  -1.385  1.00  0.00           C  
ATOM    253  CD1 LEU A  16       3.711 -22.408  -0.767  1.00  0.00           C  
ATOM    254  CD2 LEU A  16       2.916 -20.224  -1.711  1.00  0.00           C  
ATOM    255  H   LEU A  16      -0.221 -22.845  -1.670  1.00  0.00           H  
ATOM    256  HA  LEU A  16       0.822 -20.797  -3.461  1.00  0.00           H  
ATOM    257 1HB  LEU A  16       1.982 -23.435  -2.434  1.00  0.00           H  
ATOM    258 2HB  LEU A  16       2.892 -22.270  -3.402  1.00  0.00           H  
ATOM    259  HG  LEU A  16       1.720 -21.668  -0.663  1.00  0.00           H  
ATOM    260 1HD1 LEU A  16       4.027 -21.901   0.145  1.00  0.00           H  
ATOM    261 2HD1 LEU A  16       3.406 -23.427  -0.526  1.00  0.00           H  
ATOM    262 3HD1 LEU A  16       4.540 -22.434  -1.473  1.00  0.00           H  
ATOM    263 1HD2 LEU A  16       3.231 -19.715  -0.800  1.00  0.00           H  
ATOM    264 2HD2 LEU A  16       3.734 -20.218  -2.431  1.00  0.00           H  
ATOM    265 3HD2 LEU A  16       2.054 -19.709  -2.136  1.00  0.00           H  
ATOM    266  N   GLY A  17      -0.185 -23.707  -4.777  1.00  0.00           N  
ATOM    267  CA  GLY A  17      -0.414 -24.432  -6.010  1.00  0.00           C  
ATOM    268  C   GLY A  17       0.770 -25.321  -6.351  1.00  0.00           C  
ATOM    269  O   GLY A  17       1.064 -25.540  -7.517  1.00  0.00           O  
ATOM    270  H   GLY A  17      -0.615 -24.040  -3.924  1.00  0.00           H  
ATOM    271 1HA  GLY A  17      -1.313 -25.038  -5.914  1.00  0.00           H  
ATOM    272 2HA  GLY A  17      -0.586 -23.725  -6.819  1.00  0.00           H  
ATOM    273  N   THR A  18       1.452 -25.825  -5.330  1.00  0.00           N  
ATOM    274  CA  THR A  18       2.652 -26.627  -5.519  1.00  0.00           C  
ATOM    275  C   THR A  18       2.569 -27.888  -4.667  1.00  0.00           C  
ATOM    276  O   THR A  18       1.524 -28.184  -4.094  1.00  0.00           O  
ATOM    277  CB  THR A  18       3.922 -25.833  -5.163  1.00  0.00           C  
ATOM    278  OG1 THR A  18       5.081 -26.565  -5.583  1.00  0.00           O  
ATOM    279  CG2 THR A  18       3.997 -25.590  -3.664  1.00  0.00           C  
ATOM    280  H   THR A  18       1.125 -25.644  -4.393  1.00  0.00           H  
ATOM    281  HA  THR A  18       2.749 -26.862  -6.579  1.00  0.00           H  
ATOM    282  HB  THR A  18       3.908 -24.874  -5.681  1.00  0.00           H  
ATOM    283  HG1 THR A  18       5.828 -25.967  -5.655  1.00  0.00           H  
ATOM    284 1HG2 THR A  18       4.901 -25.027  -3.431  1.00  0.00           H  
ATOM    285 2HG2 THR A  18       3.123 -25.023  -3.343  1.00  0.00           H  
ATOM    286 3HG2 THR A  18       4.021 -26.545  -3.141  1.00  0.00           H  
ATOM    287  N   THR A  19       3.672 -28.624  -4.574  1.00  0.00           N  
ATOM    288  CA  THR A  19       3.676 -29.904  -3.869  1.00  0.00           C  
ATOM    289  C   THR A  19       3.839 -29.645  -2.370  1.00  0.00           C  
ATOM    290  O   THR A  19       4.225 -28.546  -1.972  1.00  0.00           O  
ATOM    291  CB  THR A  19       4.799 -30.830  -4.374  1.00  0.00           C  
ATOM    292  OG1 THR A  19       6.073 -30.253  -4.063  1.00  0.00           O  
ATOM    293  CG2 THR A  19       4.690 -31.027  -5.878  1.00  0.00           C  
ATOM    294  H   THR A  19       4.525 -28.294  -4.999  1.00  0.00           H  
ATOM    295  HA  THR A  19       2.750 -30.429  -4.098  1.00  0.00           H  
ATOM    296  HB  THR A  19       4.722 -31.797  -3.880  1.00  0.00           H  
ATOM    297  HG1 THR A  19       6.761 -30.910  -4.193  1.00  0.00           H  
ATOM    298 1HG2 THR A  19       5.490 -31.683  -6.218  1.00  0.00           H  
ATOM    299 2HG2 THR A  19       3.726 -31.475  -6.118  1.00  0.00           H  
ATOM    300 3HG2 THR A  19       4.775 -30.063  -6.379  1.00  0.00           H  
ATOM    301  N   VAL A  20       3.580 -30.642  -1.530  1.00  0.00           N  
ATOM    302  CA  VAL A  20       3.752 -30.422  -0.095  1.00  0.00           C  
ATOM    303  C   VAL A  20       5.230 -30.282   0.308  1.00  0.00           C  
ATOM    304  O   VAL A  20       5.558 -29.551   1.253  1.00  0.00           O  
ATOM    305  CB  VAL A  20       3.122 -31.588   0.689  1.00  0.00           C  
ATOM    306  CG1 VAL A  20       4.014 -32.819   0.620  1.00  0.00           C  
ATOM    307  CG2 VAL A  20       2.885 -31.175   2.133  1.00  0.00           C  
ATOM    308  H   VAL A  20       3.267 -31.545  -1.856  1.00  0.00           H  
ATOM    309  HA  VAL A  20       3.321 -29.452   0.162  1.00  0.00           H  
ATOM    310  HB  VAL A  20       2.171 -31.854   0.226  1.00  0.00           H  
ATOM    311 1HG1 VAL A  20       3.552 -33.635   1.179  1.00  0.00           H  
ATOM    312 2HG1 VAL A  20       4.139 -33.119  -0.421  1.00  0.00           H  
ATOM    313 3HG1 VAL A  20       4.986 -32.588   1.053  1.00  0.00           H  
ATOM    314 1HG2 VAL A  20       2.439 -32.003   2.681  1.00  0.00           H  
ATOM    315 2HG2 VAL A  20       3.834 -30.903   2.594  1.00  0.00           H  
ATOM    316 3HG2 VAL A  20       2.211 -30.318   2.160  1.00  0.00           H  
ATOM    317  N   GLU A  21       6.118 -30.961  -0.417  1.00  0.00           N  
ATOM    318  CA  GLU A  21       7.554 -30.843  -0.169  1.00  0.00           C  
ATOM    319  C   GLU A  21       8.023 -29.450  -0.529  1.00  0.00           C  
ATOM    320  O   GLU A  21       8.941 -28.932   0.091  1.00  0.00           O  
ATOM    321  CB  GLU A  21       8.337 -31.883  -0.973  1.00  0.00           C  
ATOM    322  CG  GLU A  21       8.085 -33.324  -0.552  1.00  0.00           C  
ATOM    323  CD  GLU A  21       6.816 -33.888  -1.127  1.00  0.00           C  
ATOM    324  OE1 GLU A  21       6.149 -33.186  -1.849  1.00  0.00           O  
ATOM    325  OE2 GLU A  21       6.512 -35.023  -0.844  1.00  0.00           O  
ATOM    326  H   GLU A  21       5.794 -31.572  -1.153  1.00  0.00           H  
ATOM    327  HA  GLU A  21       7.733 -30.993   0.898  1.00  0.00           H  
ATOM    328 1HB  GLU A  21       8.081 -31.794  -2.029  1.00  0.00           H  
ATOM    329 2HB  GLU A  21       9.405 -31.689  -0.878  1.00  0.00           H  
ATOM    330 1HG  GLU A  21       8.923 -33.939  -0.878  1.00  0.00           H  
ATOM    331 2HG  GLU A  21       8.038 -33.370   0.535  1.00  0.00           H  
ATOM    332  N   GLU A  22       7.501 -28.900  -1.584  1.00  0.00           N  
ATOM    333  CA  GLU A  22       7.984 -27.579  -1.964  1.00  0.00           C  
ATOM    334  C   GLU A  22       7.594 -26.542  -0.916  1.00  0.00           C  
ATOM    335  O   GLU A  22       8.392 -25.670  -0.565  1.00  0.00           O  
ATOM    336  CB  GLU A  22       7.427 -27.177  -3.332  1.00  0.00           C  
ATOM    337  CG  GLU A  22       7.924 -25.832  -3.842  1.00  0.00           C  
ATOM    338  CD  GLU A  22       9.407 -25.809  -4.084  1.00  0.00           C  
ATOM    339  OE1 GLU A  22       9.987 -26.862  -4.201  1.00  0.00           O  
ATOM    340  OE2 GLU A  22       9.961 -24.738  -4.153  1.00  0.00           O  
ATOM    341  H   GLU A  22       6.784 -29.341  -2.141  1.00  0.00           H  
ATOM    342  HA  GLU A  22       9.074 -27.607  -2.001  1.00  0.00           H  
ATOM    343 1HB  GLU A  22       7.694 -27.934  -4.070  1.00  0.00           H  
ATOM    344 2HB  GLU A  22       6.339 -27.136  -3.284  1.00  0.00           H  
ATOM    345 1HG  GLU A  22       7.411 -25.597  -4.775  1.00  0.00           H  
ATOM    346 2HG  GLU A  22       7.667 -25.062  -3.115  1.00  0.00           H  
ATOM    347  N   ALA A  23       6.377 -26.652  -0.394  1.00  0.00           N  
ATOM    348  CA  ALA A  23       5.952 -25.725   0.645  1.00  0.00           C  
ATOM    349  C   ALA A  23       6.914 -25.786   1.828  1.00  0.00           C  
ATOM    350  O   ALA A  23       7.215 -24.766   2.451  1.00  0.00           O  
ATOM    351  CB  ALA A  23       4.531 -26.015   1.078  1.00  0.00           C  
ATOM    352  H   ALA A  23       5.736 -27.369  -0.704  1.00  0.00           H  
ATOM    353  HA  ALA A  23       5.993 -24.714   0.236  1.00  0.00           H  
ATOM    354 1HB  ALA A  23       4.236 -25.310   1.856  1.00  0.00           H  
ATOM    355 2HB  ALA A  23       3.863 -25.914   0.224  1.00  0.00           H  
ATOM    356 3HB  ALA A  23       4.472 -27.031   1.468  1.00  0.00           H  
ATOM    357  N   VAL A  24       7.450 -27.066   2.239  1.00  0.00           N  
ATOM    358  CA  VAL A  24       8.396 -27.155   3.351  1.00  0.00           C  
ATOM    359  C   VAL A  24       9.763 -26.610   2.963  1.00  0.00           C  
ATOM    360  O   VAL A  24      10.392 -25.868   3.740  1.00  0.00           O  
ATOM    361  CB  VAL A  24       8.546 -28.619   3.809  1.00  0.00           C  
ATOM    362  CG1 VAL A  24       9.620 -28.733   4.881  1.00  0.00           C  
ATOM    363  CG2 VAL A  24       7.213 -29.139   4.324  1.00  0.00           C  
ATOM    364  H   VAL A  24       7.160 -27.911   1.768  1.00  0.00           H  
ATOM    365  HA  VAL A  24       8.041 -26.522   4.163  1.00  0.00           H  
ATOM    366  HB  VAL A  24       8.871 -29.223   2.963  1.00  0.00           H  
ATOM    367 1HG1 VAL A  24       9.712 -29.774   5.194  1.00  0.00           H  
ATOM    368 2HG1 VAL A  24      10.573 -28.389   4.481  1.00  0.00           H  
ATOM    369 3HG1 VAL A  24       9.343 -28.121   5.740  1.00  0.00           H  
ATOM    370 1HG2 VAL A  24       7.326 -30.174   4.645  1.00  0.00           H  
ATOM    371 2HG2 VAL A  24       6.885 -28.531   5.166  1.00  0.00           H  
ATOM    372 3HG2 VAL A  24       6.470 -29.086   3.527  1.00  0.00           H  
ATOM    373  N   GLU A  25      10.210 -26.954   1.754  1.00  0.00           N  
ATOM    374  CA  GLU A  25      11.516 -26.529   1.293  1.00  0.00           C  
ATOM    375  C   GLU A  25      11.598 -25.008   1.299  1.00  0.00           C  
ATOM    376  O   GLU A  25      12.621 -24.433   1.670  1.00  0.00           O  
ATOM    377  CB  GLU A  25      11.795 -27.071  -0.111  1.00  0.00           C  
ATOM    378  CG  GLU A  25      13.168 -26.713  -0.661  1.00  0.00           C  
ATOM    379  CD  GLU A  25      14.291 -27.352   0.107  1.00  0.00           C  
ATOM    380  OE1 GLU A  25      14.041 -28.306   0.804  1.00  0.00           O  
ATOM    381  OE2 GLU A  25      15.400 -26.885  -0.002  1.00  0.00           O  
ATOM    382  H   GLU A  25       9.634 -27.519   1.147  1.00  0.00           H  
ATOM    383  HA  GLU A  25      12.269 -26.924   1.976  1.00  0.00           H  
ATOM    384 1HB  GLU A  25      11.710 -28.157  -0.105  1.00  0.00           H  
ATOM    385 2HB  GLU A  25      11.046 -26.687  -0.804  1.00  0.00           H  
ATOM    386 1HG  GLU A  25      13.226 -27.034  -1.701  1.00  0.00           H  
ATOM    387 2HG  GLU A  25      13.287 -25.631  -0.637  1.00  0.00           H  
ATOM    388  N   GLN A  26      10.521 -24.354   0.888  1.00  0.00           N  
ATOM    389  CA  GLN A  26      10.493 -22.903   0.894  1.00  0.00           C  
ATOM    390  C   GLN A  26      10.541 -22.360   2.328  1.00  0.00           C  
ATOM    391  O   GLN A  26      11.227 -21.377   2.607  1.00  0.00           O  
ATOM    392  CB  GLN A  26       9.242 -22.393   0.175  1.00  0.00           C  
ATOM    393  CG  GLN A  26       9.243 -22.635  -1.325  1.00  0.00           C  
ATOM    394  CD  GLN A  26       7.906 -22.312  -1.965  1.00  0.00           C  
ATOM    395  OE1 GLN A  26       6.856 -22.408  -1.324  1.00  0.00           O  
ATOM    396  NE2 GLN A  26       7.938 -21.925  -3.235  1.00  0.00           N  
ATOM    397  H   GLN A  26       9.708 -24.860   0.566  1.00  0.00           H  
ATOM    398  HA  GLN A  26      11.373 -22.538   0.364  1.00  0.00           H  
ATOM    399 1HB  GLN A  26       8.359 -22.876   0.593  1.00  0.00           H  
ATOM    400 2HB  GLN A  26       9.137 -21.321   0.342  1.00  0.00           H  
ATOM    401 1HG  GLN A  26      10.004 -22.004  -1.784  1.00  0.00           H  
ATOM    402 2HG  GLN A  26       9.467 -23.686  -1.512  1.00  0.00           H  
ATOM    403 1HE2 GLN A  26       7.087 -21.698  -3.711  1.00  0.00           H  
ATOM    404 2HE2 GLN A  26       8.812 -21.861  -3.717  1.00  0.00           H  
ATOM    405  N   ALA A  27       9.776 -23.037   3.265  1.00  0.00           N  
ATOM    406  CA  ALA A  27       9.839 -22.666   4.667  1.00  0.00           C  
ATOM    407  C   ALA A  27      11.247 -22.816   5.241  1.00  0.00           C  
ATOM    408  O   ALA A  27      11.662 -22.007   6.071  1.00  0.00           O  
ATOM    409  CB  ALA A  27       8.826 -23.447   5.479  1.00  0.00           C  
ATOM    410  H   ALA A  27       9.156 -23.779   2.980  1.00  0.00           H  
ATOM    411  HA  ALA A  27       9.605 -21.605   4.749  1.00  0.00           H  
ATOM    412 1HB  ALA A  27       8.893 -23.150   6.526  1.00  0.00           H  
ATOM    413 2HB  ALA A  27       7.824 -23.240   5.106  1.00  0.00           H  
ATOM    414 3HB  ALA A  27       9.034 -24.512   5.390  1.00  0.00           H  
ATOM    415  N   LEU A  28      12.113 -23.950   4.864  1.00  0.00           N  
ATOM    416  CA  LEU A  28      13.519 -24.170   5.248  1.00  0.00           C  
ATOM    417  C   LEU A  28      14.469 -23.093   4.722  1.00  0.00           C  
ATOM    418  O   LEU A  28      15.442 -22.725   5.384  1.00  0.00           O  
ATOM    419  CB  LEU A  28      13.987 -25.539   4.738  1.00  0.00           C  
ATOM    420  CG  LEU A  28      13.443 -26.754   5.502  1.00  0.00           C  
ATOM    421  CD1 LEU A  28      13.637 -28.009   4.662  1.00  0.00           C  
ATOM    422  CD2 LEU A  28      14.158 -26.874   6.839  1.00  0.00           C  
ATOM    423  H   LEU A  28      11.657 -24.621   4.264  1.00  0.00           H  
ATOM    424  HA  LEU A  28      13.593 -24.130   6.334  1.00  0.00           H  
ATOM    425 1HB  LEU A  28      13.688 -25.642   3.696  1.00  0.00           H  
ATOM    426 2HB  LEU A  28      15.075 -25.575   4.788  1.00  0.00           H  
ATOM    427  HG  LEU A  28      12.373 -26.628   5.670  1.00  0.00           H  
ATOM    428 1HD1 LEU A  28      13.251 -28.872   5.204  1.00  0.00           H  
ATOM    429 2HD1 LEU A  28      13.100 -27.903   3.720  1.00  0.00           H  
ATOM    430 3HD1 LEU A  28      14.698 -28.153   4.461  1.00  0.00           H  
ATOM    431 1HD2 LEU A  28      13.770 -27.737   7.382  1.00  0.00           H  
ATOM    432 2HD2 LEU A  28      15.227 -27.001   6.671  1.00  0.00           H  
ATOM    433 3HD2 LEU A  28      13.987 -25.971   7.425  1.00  0.00           H  
ATOM    434  N   TRP A  29      14.249 -22.508   3.351  1.00  0.00           N  
ATOM    435  CA  TRP A  29      14.998 -21.390   2.798  1.00  0.00           C  
ATOM    436  C   TRP A  29      14.816 -20.111   3.627  1.00  0.00           C  
ATOM    437  O   TRP A  29      15.788 -19.433   3.963  1.00  0.00           O  
ATOM    438  CB  TRP A  29      14.564 -21.134   1.354  1.00  0.00           C  
ATOM    439  CG  TRP A  29      15.382 -20.085   0.661  1.00  0.00           C  
ATOM    440  CD1 TRP A  29      16.557 -20.274  -0.002  1.00  0.00           C  
ATOM    441  CD2 TRP A  29      15.087 -18.672   0.558  1.00  0.00           C  
ATOM    442  NE1 TRP A  29      17.013 -19.082  -0.507  1.00  0.00           N  
ATOM    443  CE2 TRP A  29      16.125 -18.091  -0.175  1.00  0.00           C  
ATOM    444  CE3 TRP A  29      14.040 -17.865   1.022  1.00  0.00           C  
ATOM    445  CZ2 TRP A  29      16.153 -16.734  -0.458  1.00  0.00           C  
ATOM    446  CZ3 TRP A  29      14.068 -16.504   0.737  1.00  0.00           C  
ATOM    447  CH2 TRP A  29      15.097 -15.955   0.016  1.00  0.00           C  
ATOM    448  H   TRP A  29      13.528 -22.940   2.792  1.00  0.00           H  
ATOM    449  HA  TRP A  29      16.056 -21.647   2.805  1.00  0.00           H  
ATOM    450 1HB  TRP A  29      14.638 -22.058   0.782  1.00  0.00           H  
ATOM    451 2HB  TRP A  29      13.520 -20.821   1.337  1.00  0.00           H  
ATOM    452  HD1 TRP A  29      17.061 -21.232  -0.115  1.00  0.00           H  
ATOM    453  HE1 TRP A  29      17.864 -18.953  -1.036  1.00  0.00           H  
ATOM    454  HE3 TRP A  29      13.219 -18.297   1.594  1.00  0.00           H  
ATOM    455  HZ2 TRP A  29      16.962 -16.278  -1.030  1.00  0.00           H  
ATOM    456  HZ3 TRP A  29      13.250 -15.884   1.103  1.00  0.00           H  
ATOM    457  HH2 TRP A  29      15.089 -14.884  -0.190  1.00  0.00           H  
ATOM    458  N   LEU A  30      13.567 -19.773   3.959  1.00  0.00           N  
ATOM    459  CA  LEU A  30      13.302 -18.570   4.739  1.00  0.00           C  
ATOM    460  C   LEU A  30      13.915 -18.734   6.119  1.00  0.00           C  
ATOM    461  O   LEU A  30      14.530 -17.820   6.645  1.00  0.00           O  
ATOM    462  CB  LEU A  30      11.794 -18.314   4.855  1.00  0.00           C  
ATOM    463  CG  LEU A  30      11.102 -17.822   3.578  1.00  0.00           C  
ATOM    464  CD1 LEU A  30       9.592 -17.886   3.761  1.00  0.00           C  
ATOM    465  CD2 LEU A  30      11.556 -16.404   3.268  1.00  0.00           C  
ATOM    466  H   LEU A  30      12.793 -20.353   3.670  1.00  0.00           H  
ATOM    467  HA  LEU A  30      13.733 -17.717   4.219  1.00  0.00           H  
ATOM    468 1HB  LEU A  30      11.307 -19.238   5.161  1.00  0.00           H  
ATOM    469 2HB  LEU A  30      11.627 -17.566   5.631  1.00  0.00           H  
ATOM    470  HG  LEU A  30      11.365 -18.477   2.746  1.00  0.00           H  
ATOM    471 1HD1 LEU A  30       9.100 -17.537   2.853  1.00  0.00           H  
ATOM    472 2HD1 LEU A  30       9.293 -18.915   3.962  1.00  0.00           H  
ATOM    473 3HD1 LEU A  30       9.300 -17.252   4.597  1.00  0.00           H  
ATOM    474 1HD2 LEU A  30      11.065 -16.055   2.359  1.00  0.00           H  
ATOM    475 2HD2 LEU A  30      11.293 -15.748   4.097  1.00  0.00           H  
ATOM    476 3HD2 LEU A  30      12.637 -16.391   3.124  1.00  0.00           H  
ATOM    477  N   LYS A  31      13.728 -19.916   6.693  1.00  0.00           N  
ATOM    478  CA  LYS A  31      14.237 -20.246   8.021  1.00  0.00           C  
ATOM    479  C   LYS A  31      15.710 -19.887   8.115  1.00  0.00           C  
ATOM    480  O   LYS A  31      16.129 -19.145   8.998  1.00  0.00           O  
ATOM    481  CB  LYS A  31      14.029 -21.729   8.333  1.00  0.00           C  
ATOM    482  CG  LYS A  31      14.709 -22.203   9.611  1.00  0.00           C  
ATOM    483  CD  LYS A  31      14.486 -23.691   9.836  1.00  0.00           C  
ATOM    484  CE  LYS A  31      15.032 -24.137  11.184  1.00  0.00           C  
ATOM    485  NZ  LYS A  31      16.519 -24.090  11.225  1.00  0.00           N  
ATOM    486  H   LYS A  31      13.208 -20.612   6.178  1.00  0.00           H  
ATOM    487  HA  LYS A  31      13.654 -19.697   8.759  1.00  0.00           H  
ATOM    488 1HB  LYS A  31      12.963 -21.937   8.423  1.00  0.00           H  
ATOM    489 2HB  LYS A  31      14.411 -22.331   7.508  1.00  0.00           H  
ATOM    490 1HG  LYS A  31      15.780 -22.011   9.547  1.00  0.00           H  
ATOM    491 2HG  LYS A  31      14.309 -21.653  10.461  1.00  0.00           H  
ATOM    492 1HD  LYS A  31      13.417 -23.910   9.796  1.00  0.00           H  
ATOM    493 2HD  LYS A  31      14.983 -24.258   9.048  1.00  0.00           H  
ATOM    494 1HE  LYS A  31      14.639 -23.491  11.967  1.00  0.00           H  
ATOM    495 2HE  LYS A  31      14.707 -25.158  11.388  1.00  0.00           H  
ATOM    496 1HZ  LYS A  31      16.841 -24.392  12.133  1.00  0.00           H  
ATOM    497 2HZ  LYS A  31      16.895 -24.701  10.513  1.00  0.00           H  
ATOM    498 3HZ  LYS A  31      16.831 -23.145  11.055  1.00  0.00           H  
ATOM    499  N   THR A  32      16.485 -20.424   7.182  1.00  0.00           N  
ATOM    500  CA  THR A  32      17.930 -20.283   7.196  1.00  0.00           C  
ATOM    501  C   THR A  32      18.327 -18.829   6.996  1.00  0.00           C  
ATOM    502  O   THR A  32      19.173 -18.316   7.719  1.00  0.00           O  
ATOM    503  CB  THR A  32      18.586 -21.157   6.112  1.00  0.00           C  
ATOM    504  OG1 THR A  32      18.274 -22.536   6.353  1.00  0.00           O  
ATOM    505  CG2 THR A  32      20.096 -20.975   6.119  1.00  0.00           C  
ATOM    506  H   THR A  32      16.050 -20.951   6.440  1.00  0.00           H  
ATOM    507  HA  THR A  32      18.302 -20.626   8.162  1.00  0.00           H  
ATOM    508  HB  THR A  32      18.197 -20.877   5.133  1.00  0.00           H  
ATOM    509  HG1 THR A  32      17.363 -22.706   6.100  1.00  0.00           H  
ATOM    510 1HG2 THR A  32      20.542 -21.601   5.346  1.00  0.00           H  
ATOM    511 2HG2 THR A  32      20.336 -19.930   5.925  1.00  0.00           H  
ATOM    512 3HG2 THR A  32      20.492 -21.263   7.092  1.00  0.00           H  
ATOM    513  N   LYS A  33      17.696 -18.182   6.016  1.00  0.00           N  
ATOM    514  CA  LYS A  33      18.032 -16.822   5.597  1.00  0.00           C  
ATOM    515  C   LYS A  33      17.588 -15.746   6.591  1.00  0.00           C  
ATOM    516  O   LYS A  33      18.264 -14.726   6.743  1.00  0.00           O  
ATOM    517  CB  LYS A  33      17.415 -16.536   4.226  1.00  0.00           C  
ATOM    518  CG  LYS A  33      18.020 -17.342   3.084  1.00  0.00           C  
ATOM    519  CD  LYS A  33      19.442 -16.891   2.783  1.00  0.00           C  
ATOM    520  CE  LYS A  33      19.986 -17.570   1.534  1.00  0.00           C  
ATOM    521  NZ  LYS A  33      21.395 -17.179   1.257  1.00  0.00           N  
ATOM    522  H   LYS A  33      16.947 -18.671   5.550  1.00  0.00           H  
ATOM    523  HA  LYS A  33      19.117 -16.735   5.537  1.00  0.00           H  
ATOM    524 1HB  LYS A  33      16.346 -16.750   4.256  1.00  0.00           H  
ATOM    525 2HB  LYS A  33      17.531 -15.479   3.988  1.00  0.00           H  
ATOM    526 1HG  LYS A  33      18.033 -18.400   3.351  1.00  0.00           H  
ATOM    527 2HG  LYS A  33      17.412 -17.219   2.190  1.00  0.00           H  
ATOM    528 1HD  LYS A  33      19.457 -15.811   2.634  1.00  0.00           H  
ATOM    529 2HD  LYS A  33      20.087 -17.133   3.627  1.00  0.00           H  
ATOM    530 1HE  LYS A  33      19.940 -18.651   1.660  1.00  0.00           H  
ATOM    531 2HE  LYS A  33      19.371 -17.300   0.675  1.00  0.00           H  
ATOM    532 1HZ  LYS A  33      21.717 -17.650   0.423  1.00  0.00           H  
ATOM    533 2HZ  LYS A  33      21.447 -16.179   1.120  1.00  0.00           H  
ATOM    534 3HZ  LYS A  33      21.978 -17.442   2.038  1.00  0.00           H  
ATOM    535  N   LEU A  34      16.389 -15.868   7.331  1.00  0.00           N  
ATOM    536  CA  LEU A  34      15.781 -14.897   8.244  1.00  0.00           C  
ATOM    537  C   LEU A  34      16.075 -15.152   9.724  1.00  0.00           C  
ATOM    538  O   LEU A  34      16.020 -14.232  10.539  1.00  0.00           O  
ATOM    539  CB  LEU A  34      14.262 -14.885   8.033  1.00  0.00           C  
ATOM    540  CG  LEU A  34      13.788 -14.483   6.631  1.00  0.00           C  
ATOM    541  CD1 LEU A  34      12.270 -14.589   6.557  1.00  0.00           C  
ATOM    542  CD2 LEU A  34      14.252 -13.066   6.325  1.00  0.00           C  
ATOM    543  H   LEU A  34      15.913 -16.742   7.154  1.00  0.00           H  
ATOM    544  HA  LEU A  34      16.195 -13.911   8.025  1.00  0.00           H  
ATOM    545 1HB  LEU A  34      13.874 -15.881   8.241  1.00  0.00           H  
ATOM    546 2HB  LEU A  34      13.818 -14.190   8.746  1.00  0.00           H  
ATOM    547  HG  LEU A  34      14.206 -15.169   5.895  1.00  0.00           H  
ATOM    548 1HD1 LEU A  34      11.934 -14.304   5.561  1.00  0.00           H  
ATOM    549 2HD1 LEU A  34      11.968 -15.616   6.761  1.00  0.00           H  
ATOM    550 3HD1 LEU A  34      11.823 -13.925   7.296  1.00  0.00           H  
ATOM    551 1HD2 LEU A  34      13.915 -12.781   5.328  1.00  0.00           H  
ATOM    552 2HD2 LEU A  34      13.832 -12.379   7.060  1.00  0.00           H  
ATOM    553 3HD2 LEU A  34      15.340 -13.023   6.367  1.00  0.00           H  
ATOM    554  N   GLY A  35      16.378 -16.395  10.075  1.00  0.00           N  
ATOM    555  CA  GLY A  35      16.538 -16.760  11.471  1.00  0.00           C  
ATOM    556  C   GLY A  35      15.210 -16.962  12.184  1.00  0.00           C  
ATOM    557  O   GLY A  35      15.046 -16.594  13.349  1.00  0.00           O  
ATOM    558  H   GLY A  35      16.501 -17.103   9.365  1.00  0.00           H  
ATOM    559 1HA  GLY A  35      17.120 -17.680  11.543  1.00  0.00           H  
ATOM    560 2HA  GLY A  35      17.102 -15.983  11.987  1.00  0.00           H  
ATOM    561  N   VAL A  36      14.247 -17.550  11.484  1.00  0.00           N  
ATOM    562  CA  VAL A  36      12.906 -17.693  12.041  1.00  0.00           C  
ATOM    563  C   VAL A  36      12.449 -19.149  12.011  1.00  0.00           C  
ATOM    564  O   VAL A  36      13.052 -19.986  11.332  1.00  0.00           O  
ATOM    565  CB  VAL A  36      11.905 -16.827  11.253  1.00  0.00           C  
ATOM    566  CG1 VAL A  36      12.331 -15.366  11.278  1.00  0.00           C  
ATOM    567  CG2 VAL A  36      11.797 -17.333   9.823  1.00  0.00           C  
ATOM    568  H   VAL A  36      14.434 -17.903  10.556  1.00  0.00           H  
ATOM    569  HA  VAL A  36      12.936 -17.403  13.092  1.00  0.00           H  
ATOM    570  HB  VAL A  36      10.930 -16.886  11.735  1.00  0.00           H  
ATOM    571 1HG1 VAL A  36      11.612 -14.768  10.717  1.00  0.00           H  
ATOM    572 2HG1 VAL A  36      12.367 -15.015  12.309  1.00  0.00           H  
ATOM    573 3HG1 VAL A  36      13.317 -15.267  10.825  1.00  0.00           H  
ATOM    574 1HG2 VAL A  36      11.087 -16.716   9.272  1.00  0.00           H  
ATOM    575 2HG2 VAL A  36      12.774 -17.279   9.343  1.00  0.00           H  
ATOM    576 3HG2 VAL A  36      11.451 -18.366   9.828  1.00  0.00           H  
ATOM    577  N   SER A  37      11.389 -19.457  12.747  1.00  0.00           N  
ATOM    578  CA  SER A  37      10.875 -20.822  12.762  1.00  0.00           C  
ATOM    579  C   SER A  37      10.205 -21.180  11.435  1.00  0.00           C  
ATOM    580  O   SER A  37       9.905 -20.300  10.619  1.00  0.00           O  
ATOM    581  CB  SER A  37       9.888 -20.993  13.900  1.00  0.00           C  
ATOM    582  OG  SER A  37       8.713 -20.269  13.660  1.00  0.00           O  
ATOM    583  H   SER A  37      10.926 -18.752  13.303  1.00  0.00           H  
ATOM    584  HA  SER A  37      11.714 -21.504  12.909  1.00  0.00           H  
ATOM    585 1HB  SER A  37       9.649 -22.050  14.018  1.00  0.00           H  
ATOM    586 2HB  SER A  37      10.343 -20.655  14.830  1.00  0.00           H  
ATOM    587  HG  SER A  37       8.194 -20.332  14.465  1.00  0.00           H  
ATOM    588  N   LEU A  38       9.988 -22.473  11.221  1.00  0.00           N  
ATOM    589  CA  LEU A  38       9.339 -22.940  10.007  1.00  0.00           C  
ATOM    590  C   LEU A  38       7.899 -22.424   9.989  1.00  0.00           C  
ATOM    591  O   LEU A  38       7.329 -22.178   8.924  1.00  0.00           O  
ATOM    592  CB  LEU A  38       9.360 -24.472   9.933  1.00  0.00           C  
ATOM    593  CG  LEU A  38      10.734 -25.107   9.687  1.00  0.00           C  
ATOM    594  CD1 LEU A  38      10.639 -26.614   9.879  1.00  0.00           C  
ATOM    595  CD2 LEU A  38      11.209 -24.764   8.282  1.00  0.00           C  
ATOM    596  H   LEU A  38      10.279 -23.148  11.913  1.00  0.00           H  
ATOM    597  HA  LEU A  38       9.891 -22.556   9.150  1.00  0.00           H  
ATOM    598 1HB  LEU A  38       8.974 -24.870  10.869  1.00  0.00           H  
ATOM    599 2HB  LEU A  38       8.698 -24.790   9.127  1.00  0.00           H  
ATOM    600  HG  LEU A  38      11.449 -24.723  10.415  1.00  0.00           H  
ATOM    601 1HD1 LEU A  38      11.616 -27.067   9.705  1.00  0.00           H  
ATOM    602 2HD1 LEU A  38      10.317 -26.832  10.898  1.00  0.00           H  
ATOM    603 3HD1 LEU A  38       9.918 -27.027   9.173  1.00  0.00           H  
ATOM    604 1HD2 LEU A  38      12.187 -25.215   8.109  1.00  0.00           H  
ATOM    605 2HD2 LEU A  38      10.495 -25.149   7.553  1.00  0.00           H  
ATOM    606 3HD2 LEU A  38      11.285 -23.681   8.178  1.00  0.00           H  
ATOM    607  N   GLU A  39       7.185 -22.290  11.228  1.00  0.00           N  
ATOM    608  CA  GLU A  39       5.849 -21.718  11.353  1.00  0.00           C  
ATOM    609  C   GLU A  39       5.787 -20.237  10.973  1.00  0.00           C  
ATOM    610  O   GLU A  39       4.790 -19.768  10.425  1.00  0.00           O  
ATOM    611  CB  GLU A  39       5.343 -21.899  12.786  1.00  0.00           C  
ATOM    612  CG  GLU A  39       5.091 -23.346  13.186  1.00  0.00           C  
ATOM    613  CD  GLU A  39       6.348 -24.071  13.580  1.00  0.00           C  
ATOM    614  OE1 GLU A  39       7.391 -23.463  13.566  1.00  0.00           O  
ATOM    615  OE2 GLU A  39       6.264 -25.234  13.897  1.00  0.00           O  
ATOM    616  H   GLU A  39       7.667 -22.600  12.058  1.00  0.00           H  
ATOM    617  HA  GLU A  39       5.189 -22.249  10.667  1.00  0.00           H  
ATOM    618 1HB  GLU A  39       6.069 -21.480  13.483  1.00  0.00           H  
ATOM    619 2HB  GLU A  39       4.410 -21.349  12.914  1.00  0.00           H  
ATOM    620 1HG  GLU A  39       4.396 -23.364  14.025  1.00  0.00           H  
ATOM    621 2HG  GLU A  39       4.624 -23.867  12.351  1.00  0.00           H  
ATOM    622  N   GLN A  40       6.829 -19.387  11.375  1.00  0.00           N  
ATOM    623  CA  GLN A  40       6.983 -18.008  10.934  1.00  0.00           C  
ATOM    624  C   GLN A  40       7.256 -17.892   9.429  1.00  0.00           C  
ATOM    625  O   GLN A  40       6.782 -16.956   8.772  1.00  0.00           O  
ATOM    626  CB  GLN A  40       8.114 -17.334  11.717  1.00  0.00           C  
ATOM    627  CG  GLN A  40       7.785 -17.063  13.175  1.00  0.00           C  
ATOM    628  CD  GLN A  40       8.964 -16.489  13.936  1.00  0.00           C  
ATOM    629  OE1 GLN A  40      10.001 -17.140  14.086  1.00  0.00           O  
ATOM    630  NE2 GLN A  40       8.810 -15.263  14.425  1.00  0.00           N  
ATOM    631  H   GLN A  40       7.505 -19.776  12.017  1.00  0.00           H  
ATOM    632  HA  GLN A  40       6.036 -17.490  11.083  1.00  0.00           H  
ATOM    633 1HB  GLN A  40       9.004 -17.963  11.683  1.00  0.00           H  
ATOM    634 2HB  GLN A  40       8.367 -16.385  11.246  1.00  0.00           H  
ATOM    635 1HG  GLN A  40       6.964 -16.346  13.224  1.00  0.00           H  
ATOM    636 2HG  GLN A  40       7.493 -17.999  13.650  1.00  0.00           H  
ATOM    637 1HE2 GLN A  40       9.554 -14.832  14.938  1.00  0.00           H  
ATOM    638 2HE2 GLN A  40       7.952 -14.770  14.282  1.00  0.00           H  
ATOM    639  N   ALA A  41       8.123 -18.820   8.846  1.00  0.00           N  
ATOM    640  CA  ALA A  41       8.372 -18.949   7.411  1.00  0.00           C  
ATOM    641  C   ALA A  41       7.129 -19.365   6.622  1.00  0.00           C  
ATOM    642  O   ALA A  41       6.931 -18.916   5.493  1.00  0.00           O  
ATOM    643  CB  ALA A  41       9.513 -19.931   7.151  1.00  0.00           C  
ATOM    644  H   ALA A  41       8.644 -19.398   9.491  1.00  0.00           H  
ATOM    645  HA  ALA A  41       8.657 -17.968   7.028  1.00  0.00           H  
ATOM    646 1HB  ALA A  41       9.685 -20.014   6.078  1.00  0.00           H  
ATOM    647 2HB  ALA A  41      10.420 -19.570   7.638  1.00  0.00           H  
ATOM    648 3HB  ALA A  41       9.249 -20.908   7.555  1.00  0.00           H  
ATOM    649  N   ALA A  42       6.210 -20.338   7.149  1.00  0.00           N  
ATOM    650  CA  ALA A  42       4.946 -20.743   6.540  1.00  0.00           C  
ATOM    651  C   ALA A  42       4.056 -19.517   6.456  1.00  0.00           C  
ATOM    652  O   ALA A  42       3.360 -19.312   5.464  1.00  0.00           O  
ATOM    653  CB  ALA A  42       4.275 -21.853   7.337  1.00  0.00           C  
ATOM    654  H   ALA A  42       6.512 -20.786   8.003  1.00  0.00           H  
ATOM    655  HA  ALA A  42       5.157 -21.107   5.534  1.00  0.00           H  
ATOM    656 1HB  ALA A  42       3.321 -22.107   6.874  1.00  0.00           H  
ATOM    657 2HB  ALA A  42       4.918 -22.732   7.349  1.00  0.00           H  
ATOM    658 3HB  ALA A  42       4.103 -21.514   8.357  1.00  0.00           H  
ATOM    659  N   ILE A  43       4.008 -18.524   7.585  1.00  0.00           N  
ATOM    660  CA  ILE A  43       3.243 -17.281   7.621  1.00  0.00           C  
ATOM    661  C   ILE A  43       3.681 -16.321   6.526  1.00  0.00           C  
ATOM    662  O   ILE A  43       2.853 -15.677   5.881  1.00  0.00           O  
ATOM    663  CB  ILE A  43       3.384 -16.592   8.991  1.00  0.00           C  
ATOM    664  CG1 ILE A  43       2.659 -17.397  10.072  1.00  0.00           C  
ATOM    665  CG2 ILE A  43       2.845 -15.171   8.929  1.00  0.00           C  
ATOM    666  CD1 ILE A  43       2.962 -16.940  11.480  1.00  0.00           C  
ATOM    667  H   ILE A  43       4.573 -18.777   8.383  1.00  0.00           H  
ATOM    668  HA  ILE A  43       2.194 -17.523   7.448  1.00  0.00           H  
ATOM    669  HB  ILE A  43       4.436 -16.559   9.275  1.00  0.00           H  
ATOM    670 1HG1 ILE A  43       1.583 -17.330   9.915  1.00  0.00           H  
ATOM    671 2HG1 ILE A  43       2.935 -18.449   9.989  1.00  0.00           H  
ATOM    672 1HG2 ILE A  43       2.951 -14.699   9.905  1.00  0.00           H  
ATOM    673 2HG2 ILE A  43       3.403 -14.602   8.187  1.00  0.00           H  
ATOM    674 3HG2 ILE A  43       1.791 -15.194   8.650  1.00  0.00           H  
ATOM    675 1HD1 ILE A  43       2.412 -17.559  12.190  1.00  0.00           H  
ATOM    676 2HD1 ILE A  43       4.031 -17.033  11.671  1.00  0.00           H  
ATOM    677 3HD1 ILE A  43       2.661 -15.900  11.598  1.00  0.00           H  
ATOM    678  N   ILE A  44       5.005 -16.200   6.287  1.00  0.00           N  
ATOM    679  CA  ILE A  44       5.484 -15.400   5.166  1.00  0.00           C  
ATOM    680  C   ILE A  44       4.960 -15.950   3.839  1.00  0.00           C  
ATOM    681  O   ILE A  44       4.497 -15.196   2.984  1.00  0.00           O  
ATOM    682  CB  ILE A  44       7.022 -15.360   5.138  1.00  0.00           C  
ATOM    683  CG1 ILE A  44       7.557 -14.563   6.331  1.00  0.00           C  
ATOM    684  CG2 ILE A  44       7.515 -14.760   3.830  1.00  0.00           C  
ATOM    685  CD1 ILE A  44       9.030 -14.779   6.598  1.00  0.00           C  
ATOM    686  H   ILE A  44       5.676 -16.664   6.882  1.00  0.00           H  
ATOM    687  HA  ILE A  44       5.100 -14.387   5.285  1.00  0.00           H  
ATOM    688  HB  ILE A  44       7.415 -16.372   5.233  1.00  0.00           H  
ATOM    689 1HG1 ILE A  44       7.393 -13.500   6.161  1.00  0.00           H  
ATOM    690 2HG1 ILE A  44       7.005 -14.839   7.230  1.00  0.00           H  
ATOM    691 1HG2 ILE A  44       8.604 -14.738   3.827  1.00  0.00           H  
ATOM    692 2HG2 ILE A  44       7.162 -15.366   2.996  1.00  0.00           H  
ATOM    693 3HG2 ILE A  44       7.131 -13.745   3.728  1.00  0.00           H  
ATOM    694 1HD1 ILE A  44       9.335 -14.182   7.458  1.00  0.00           H  
ATOM    695 2HD1 ILE A  44       9.211 -15.834   6.806  1.00  0.00           H  
ATOM    696 3HD1 ILE A  44       9.606 -14.476   5.725  1.00  0.00           H  
ATOM    697  N   LEU A  45       5.033 -17.324   3.657  1.00  0.00           N  
ATOM    698  CA  LEU A  45       4.528 -17.946   2.433  1.00  0.00           C  
ATOM    699  C   LEU A  45       3.007 -17.786   2.287  1.00  0.00           C  
ATOM    700  O   LEU A  45       2.500 -17.561   1.204  1.00  0.00           O  
ATOM    701  CB  LEU A  45       4.893 -19.436   2.417  1.00  0.00           C  
ATOM    702  CG  LEU A  45       6.355 -19.759   2.081  1.00  0.00           C  
ATOM    703  CD1 LEU A  45       6.696 -21.155   2.587  1.00  0.00           C  
ATOM    704  CD2 LEU A  45       6.565 -19.657   0.577  1.00  0.00           C  
ATOM    705  H   LEU A  45       5.447 -17.908   4.371  1.00  0.00           H  
ATOM    706  HA  LEU A  45       5.000 -17.463   1.578  1.00  0.00           H  
ATOM    707 1HB  LEU A  45       4.679 -19.856   3.399  1.00  0.00           H  
ATOM    708 2HB  LEU A  45       4.265 -19.940   1.684  1.00  0.00           H  
ATOM    709  HG  LEU A  45       7.010 -19.051   2.589  1.00  0.00           H  
ATOM    710 1HD1 LEU A  45       7.734 -21.384   2.349  1.00  0.00           H  
ATOM    711 2HD1 LEU A  45       6.555 -21.195   3.668  1.00  0.00           H  
ATOM    712 3HD1 LEU A  45       6.044 -21.885   2.109  1.00  0.00           H  
ATOM    713 1HD2 LEU A  45       7.604 -19.886   0.339  1.00  0.00           H  
ATOM    714 2HD2 LEU A  45       5.910 -20.365   0.070  1.00  0.00           H  
ATOM    715 3HD2 LEU A  45       6.330 -18.645   0.246  1.00  0.00           H  
ATOM    716  N   PHE A  46       2.291 -17.907   3.400  1.00  0.00           N  
ATOM    717  CA  PHE A  46       0.850 -17.649   3.452  1.00  0.00           C  
ATOM    718  C   PHE A  46       0.510 -16.247   2.941  1.00  0.00           C  
ATOM    719  O   PHE A  46      -0.378 -16.072   2.105  1.00  0.00           O  
ATOM    720  CB  PHE A  46       0.332 -17.814   4.882  1.00  0.00           C  
ATOM    721  CG  PHE A  46      -0.020 -19.229   5.240  1.00  0.00           C  
ATOM    722  CD1 PHE A  46       0.815 -19.983   6.052  1.00  0.00           C  
ATOM    723  CD2 PHE A  46      -1.186 -19.811   4.766  1.00  0.00           C  
ATOM    724  CE1 PHE A  46       0.492 -21.285   6.382  1.00  0.00           C  
ATOM    725  CE2 PHE A  46      -1.512 -21.112   5.095  1.00  0.00           C  
ATOM    726  CZ  PHE A  46      -0.671 -21.850   5.904  1.00  0.00           C  
ATOM    727  H   PHE A  46       2.772 -18.190   4.242  1.00  0.00           H  
ATOM    728  HA  PHE A  46       0.328 -18.362   2.817  1.00  0.00           H  
ATOM    729 1HB  PHE A  46       1.087 -17.463   5.585  1.00  0.00           H  
ATOM    730 2HB  PHE A  46      -0.555 -17.197   5.021  1.00  0.00           H  
ATOM    731  HD1 PHE A  46       1.734 -19.536   6.432  1.00  0.00           H  
ATOM    732  HD2 PHE A  46      -1.849 -19.228   4.126  1.00  0.00           H  
ATOM    733  HE1 PHE A  46       1.157 -21.866   7.021  1.00  0.00           H  
ATOM    734  HE2 PHE A  46      -2.431 -21.557   4.715  1.00  0.00           H  
ATOM    735  HZ  PHE A  46      -0.926 -22.877   6.162  1.00  0.00           H  
ATOM    736  N   ALA A  47       1.243 -15.153   3.510  1.00  0.00           N  
ATOM    737  CA  ALA A  47       1.029 -13.776   3.093  1.00  0.00           C  
ATOM    738  C   ALA A  47       1.407 -13.563   1.636  1.00  0.00           C  
ATOM    739  O   ALA A  47       0.772 -12.782   0.929  1.00  0.00           O  
ATOM    740  CB  ALA A  47       1.819 -12.828   3.982  1.00  0.00           C  
ATOM    741  H   ALA A  47       1.896 -15.345   4.257  1.00  0.00           H  
ATOM    742  HA  ALA A  47      -0.033 -13.554   3.191  1.00  0.00           H  
ATOM    743 1HB  ALA A  47       1.646 -11.801   3.663  1.00  0.00           H  
ATOM    744 2HB  ALA A  47       1.493 -12.945   5.016  1.00  0.00           H  
ATOM    745 3HB  ALA A  47       2.881 -13.058   3.908  1.00  0.00           H  
ATOM    746  N   ALA A  48       2.586 -14.203   1.098  1.00  0.00           N  
ATOM    747  CA  ALA A  48       3.016 -14.119  -0.297  1.00  0.00           C  
ATOM    748  C   ALA A  48       1.945 -14.678  -1.255  1.00  0.00           C  
ATOM    749  O   ALA A  48       1.717 -14.128  -2.333  1.00  0.00           O  
ATOM    750  CB  ALA A  48       4.329 -14.862  -0.492  1.00  0.00           C  
ATOM    751  H   ALA A  48       3.141 -14.737   1.752  1.00  0.00           H  
ATOM    752  HA  ALA A  48       3.163 -13.069  -0.543  1.00  0.00           H  
ATOM    753 1HB  ALA A  48       4.636 -14.790  -1.536  1.00  0.00           H  
ATOM    754 2HB  ALA A  48       5.096 -14.417   0.142  1.00  0.00           H  
ATOM    755 3HB  ALA A  48       4.199 -15.908  -0.223  1.00  0.00           H  
ATOM    756  N   ALA A  49       1.199 -15.884  -0.858  1.00  0.00           N  
ATOM    757  CA  ALA A  49       0.069 -16.433  -1.626  1.00  0.00           C  
ATOM    758  C   ALA A  49      -1.155 -15.510  -1.733  1.00  0.00           C  
ATOM    759  O   ALA A  49      -1.849 -15.498  -2.749  1.00  0.00           O  
ATOM    760  CB  ALA A  49      -0.384 -17.757  -1.027  1.00  0.00           C  
ATOM    761  H   ALA A  49       1.490 -16.348  -0.010  1.00  0.00           H  
ATOM    762  HA  ALA A  49       0.405 -16.605  -2.648  1.00  0.00           H  
ATOM    763 1HB  ALA A  49      -1.219 -18.151  -1.606  1.00  0.00           H  
ATOM    764 2HB  ALA A  49       0.441 -18.468  -1.052  1.00  0.00           H  
ATOM    765 3HB  ALA A  49      -0.697 -17.601   0.004  1.00  0.00           H  
ATOM    766  N   ASN A  50      -1.517 -14.734  -0.598  1.00  0.00           N  
ATOM    767  CA  ASN A  50      -2.643 -13.810  -0.535  1.00  0.00           C  
ATOM    768  C   ASN A  50      -2.305 -12.532  -1.288  1.00  0.00           C  
ATOM    769  O   ASN A  50      -3.192 -11.857  -1.812  1.00  0.00           O  
ATOM    770  CB  ASN A  50      -3.019 -13.506   0.904  1.00  0.00           C  
ATOM    771  CG  ASN A  50      -3.765 -14.636   1.557  1.00  0.00           C  
ATOM    772  OD1 ASN A  50      -4.535 -15.349   0.902  1.00  0.00           O  
ATOM    773  ND2 ASN A  50      -3.552 -14.815   2.836  1.00  0.00           N  
ATOM    774  H   ASN A  50      -0.983 -14.918   0.239  1.00  0.00           H  
ATOM    775  HA  ASN A  50      -3.500 -14.272  -1.026  1.00  0.00           H  
ATOM    776 1HB  ASN A  50      -2.117 -13.300   1.480  1.00  0.00           H  
ATOM    777 2HB  ASN A  50      -3.640 -12.610   0.936  1.00  0.00           H  
ATOM    778 1HD2 ASN A  50      -4.020 -15.553   3.323  1.00  0.00           H  
ATOM    779 2HD2 ASN A  50      -2.920 -14.214   3.326  1.00  0.00           H  
ATOM    780  N   THR A  51      -0.899 -12.057  -1.336  1.00  0.00           N  
ATOM    781  CA  THR A  51      -0.524 -10.839  -2.058  1.00  0.00           C  
ATOM    782  C   THR A  51      -0.156 -11.109  -3.507  1.00  0.00           C  
ATOM    783  O   THR A  51      -0.187 -10.207  -4.344  1.00  0.00           O  
ATOM    784  CB  THR A  51       0.653 -10.130  -1.363  1.00  0.00           C  
ATOM    785  OG1 THR A  51       1.772 -11.023  -1.282  1.00  0.00           O  
ATOM    786  CG2 THR A  51       0.258  -9.690   0.038  1.00  0.00           C  
ATOM    787  H   THR A  51      -0.199 -12.544  -0.797  1.00  0.00           H  
ATOM    788  HA  THR A  51      -1.377 -10.162  -2.063  1.00  0.00           H  
ATOM    789  HB  THR A  51       0.945  -9.255  -1.944  1.00  0.00           H  
ATOM    790  HG1 THR A  51       2.518 -10.643  -1.752  1.00  0.00           H  
ATOM    791 1HG2 THR A  51       1.102  -9.190   0.514  1.00  0.00           H  
ATOM    792 2HG2 THR A  51      -0.585  -9.002  -0.020  1.00  0.00           H  
ATOM    793 3HG2 THR A  51      -0.025 -10.561   0.627  1.00  0.00           H  
ATOM    794  N   GLY A  52       0.210 -12.387  -3.844  1.00  0.00           N  
ATOM    795  CA  GLY A  52       0.584 -12.748  -5.200  1.00  0.00           C  
ATOM    796  C   GLY A  52       2.014 -12.334  -5.534  1.00  0.00           C  
ATOM    797  O   GLY A  52       2.330 -12.035  -6.686  1.00  0.00           O  
ATOM    798  H   GLY A  52       0.218 -13.096  -3.126  1.00  0.00           H  
ATOM    799 1HA  GLY A  52       0.485 -13.826  -5.329  1.00  0.00           H  
ATOM    800 2HA  GLY A  52      -0.099 -12.275  -5.905  1.00  0.00           H  
ATOM    801  N   THR A  53       2.871 -12.318  -4.523  1.00  0.00           N  
ATOM    802  CA  THR A  53       4.243 -11.867  -4.686  1.00  0.00           C  
ATOM    803  C   THR A  53       5.186 -12.992  -4.256  1.00  0.00           C  
ATOM    804  O   THR A  53       4.741 -14.061  -3.836  1.00  0.00           O  
ATOM    805  CB  THR A  53       4.522 -10.592  -3.869  1.00  0.00           C  
ATOM    806  OG1 THR A  53       4.431 -10.888  -2.470  1.00  0.00           O  
ATOM    807  CG2 THR A  53       3.518  -9.504  -4.219  1.00  0.00           C  
ATOM    808  H   THR A  53       2.560 -12.628  -3.612  1.00  0.00           H  
ATOM    809  HA  THR A  53       4.411 -11.643  -5.739  1.00  0.00           H  
ATOM    810  HB  THR A  53       5.528 -10.233  -4.087  1.00  0.00           H  
ATOM    811  HG1 THR A  53       5.247 -11.303  -2.178  1.00  0.00           H  
ATOM    812 1HG2 THR A  53       3.731  -8.610  -3.633  1.00  0.00           H  
ATOM    813 2HG2 THR A  53       3.592  -9.268  -5.281  1.00  0.00           H  
ATOM    814 3HG2 THR A  53       2.511  -9.853  -3.995  1.00  0.00           H  
ATOM    815  N   THR A  54       6.488 -12.760  -4.358  1.00  0.00           N  
ATOM    816  CA  THR A  54       7.452 -13.684  -3.769  1.00  0.00           C  
ATOM    817  C   THR A  54       7.597 -13.466  -2.267  1.00  0.00           C  
ATOM    818  O   THR A  54       7.133 -12.459  -1.730  1.00  0.00           O  
ATOM    819  CB  THR A  54       8.830 -13.549  -4.444  1.00  0.00           C  
ATOM    820  OG1 THR A  54       9.358 -12.239  -4.197  1.00  0.00           O  
ATOM    821  CG2 THR A  54       8.712 -13.771  -5.944  1.00  0.00           C  
ATOM    822  H   THR A  54       6.826 -11.940  -4.844  1.00  0.00           H  
ATOM    823  HA  THR A  54       7.122 -14.703  -3.976  1.00  0.00           H  
ATOM    824  HB  THR A  54       9.513 -14.286  -4.025  1.00  0.00           H  
ATOM    825  HG1 THR A  54      10.265 -12.197  -4.510  1.00  0.00           H  
ATOM    826 1HG2 THR A  54       9.695 -13.672  -6.404  1.00  0.00           H  
ATOM    827 2HG2 THR A  54       8.321 -14.770  -6.134  1.00  0.00           H  
ATOM    828 3HG2 THR A  54       8.037 -13.030  -6.369  1.00  0.00           H  
ATOM    829  N   VAL A  55       8.259 -14.407  -1.595  1.00  0.00           N  
ATOM    830  CA  VAL A  55       8.517 -14.271  -0.167  1.00  0.00           C  
ATOM    831  C   VAL A  55       9.531 -13.156   0.101  1.00  0.00           C  
ATOM    832  O   VAL A  55       9.438 -12.459   1.111  1.00  0.00           O  
ATOM    833  CB  VAL A  55       9.047 -15.598   0.408  1.00  0.00           C  
ATOM    834  CG1 VAL A  55       8.014 -16.702   0.237  1.00  0.00           C  
ATOM    835  CG2 VAL A  55      10.355 -15.972  -0.272  1.00  0.00           C  
ATOM    836  H   VAL A  55       8.591 -15.228  -2.079  1.00  0.00           H  
ATOM    837  HA  VAL A  55       7.603 -13.927   0.319  1.00  0.00           H  
ATOM    838  HB  VAL A  55       9.215 -15.477   1.479  1.00  0.00           H  
ATOM    839 1HG1 VAL A  55       8.406 -17.633   0.650  1.00  0.00           H  
ATOM    840 2HG1 VAL A  55       7.100 -16.429   0.763  1.00  0.00           H  
ATOM    841 3HG1 VAL A  55       7.800 -16.838  -0.822  1.00  0.00           H  
ATOM    842 1HG2 VAL A  55      10.724 -16.910   0.140  1.00  0.00           H  
ATOM    843 2HG2 VAL A  55      10.188 -16.086  -1.344  1.00  0.00           H  
ATOM    844 3HG2 VAL A  55      11.091 -15.187  -0.102  1.00  0.00           H  
ATOM    845  N   GLU A  56      10.465 -12.960  -0.830  1.00  0.00           N  
ATOM    846  CA  GLU A  56      11.468 -11.901  -0.701  1.00  0.00           C  
ATOM    847  C   GLU A  56      10.803 -10.529  -0.652  1.00  0.00           C  
ATOM    848  O   GLU A  56      11.133  -9.694   0.192  1.00  0.00           O  
ATOM    849  CB  GLU A  56      12.462 -11.957  -1.863  1.00  0.00           C  
ATOM    850  CG  GLU A  56      13.355 -13.189  -1.868  1.00  0.00           C  
ATOM    851  CD  GLU A  56      12.675 -14.402  -2.442  1.00  0.00           C  
ATOM    852  OE1 GLU A  56      11.536 -14.294  -2.828  1.00  0.00           O  
ATOM    853  OE2 GLU A  56      13.296 -15.437  -2.494  1.00  0.00           O  
ATOM    854  H   GLU A  56      10.481 -13.558  -1.645  1.00  0.00           H  
ATOM    855  HA  GLU A  56      12.010 -12.050   0.231  1.00  0.00           H  
ATOM    856 1HB  GLU A  56      11.919 -11.933  -2.808  1.00  0.00           H  
ATOM    857 2HB  GLU A  56      13.106 -11.078  -1.834  1.00  0.00           H  
ATOM    858 1HG  GLU A  56      14.248 -12.976  -2.455  1.00  0.00           H  
ATOM    859 2HG  GLU A  56      13.667 -13.403  -0.847  1.00  0.00           H  
ATOM    860  N   GLU A  57       9.846 -10.312  -1.546  1.00  0.00           N  
ATOM    861  CA  GLU A  57       9.137  -9.037  -1.592  1.00  0.00           C  
ATOM    862  C   GLU A  57       8.247  -8.869  -0.367  1.00  0.00           C  
ATOM    863  O   GLU A  57       8.180  -7.788   0.223  1.00  0.00           O  
ATOM    864  CB  GLU A  57       8.295  -8.936  -2.866  1.00  0.00           C  
ATOM    865  CG  GLU A  57       7.586  -7.602  -3.047  1.00  0.00           C  
ATOM    866  CD  GLU A  57       6.859  -7.499  -4.359  1.00  0.00           C  
ATOM    867  OE1 GLU A  57       6.914  -8.434  -5.122  1.00  0.00           O  
ATOM    868  OE2 GLU A  57       6.248  -6.484  -4.599  1.00  0.00           O  
ATOM    869  H   GLU A  57       9.599 -11.038  -2.203  1.00  0.00           H  
ATOM    870  HA  GLU A  57       9.873  -8.231  -1.566  1.00  0.00           H  
ATOM    871 1HB  GLU A  57       8.932  -9.097  -3.736  1.00  0.00           H  
ATOM    872 2HB  GLU A  57       7.538  -9.720  -2.865  1.00  0.00           H  
ATOM    873 1HG  GLU A  57       6.869  -7.471  -2.237  1.00  0.00           H  
ATOM    874 2HG  GLU A  57       8.320  -6.800  -2.979  1.00  0.00           H  
ATOM    875  N   ALA A  58       7.570  -9.951   0.012  1.00  0.00           N  
ATOM    876  CA  ALA A  58       6.624  -9.912   1.115  1.00  0.00           C  
ATOM    877  C   ALA A  58       7.321  -9.496   2.408  1.00  0.00           C  
ATOM    878  O   ALA A  58       6.774  -8.730   3.201  1.00  0.00           O  
ATOM    879  CB  ALA A  58       5.949 -11.266   1.283  1.00  0.00           C  
ATOM    880  H   ALA A  58       7.717 -10.822  -0.479  1.00  0.00           H  
ATOM    881  HA  ALA A  58       5.864  -9.166   0.885  1.00  0.00           H  
ATOM    882 1HB  ALA A  58       5.244 -11.221   2.113  1.00  0.00           H  
ATOM    883 2HB  ALA A  58       5.415 -11.521   0.367  1.00  0.00           H  
ATOM    884 3HB  ALA A  58       6.702 -12.025   1.488  1.00  0.00           H  
ATOM    885  N   VAL A  59       8.537 -10.010   2.611  1.00  0.00           N  
ATOM    886  CA  VAL A  59       9.305  -9.733   3.823  1.00  0.00           C  
ATOM    887  C   VAL A  59       9.836  -8.317   3.775  1.00  0.00           C  
ATOM    888  O   VAL A  59       9.754  -7.577   4.757  1.00  0.00           O  
ATOM    889  CB  VAL A  59      10.479 -10.719   3.967  1.00  0.00           C  
ATOM    890  CG1 VAL A  59      11.396 -10.293   5.105  1.00  0.00           C  
ATOM    891  CG2 VAL A  59       9.949 -12.126   4.201  1.00  0.00           C  
ATOM    892  H   VAL A  59       8.936 -10.608   1.900  1.00  0.00           H  
ATOM    893  HA  VAL A  59       8.653  -9.870   4.685  1.00  0.00           H  
ATOM    894  HB  VAL A  59      11.072 -10.700   3.052  1.00  0.00           H  
ATOM    895 1HG1 VAL A  59      12.220 -11.001   5.193  1.00  0.00           H  
ATOM    896 2HG1 VAL A  59      11.793  -9.298   4.900  1.00  0.00           H  
ATOM    897 3HG1 VAL A  59      10.833 -10.275   6.038  1.00  0.00           H  
ATOM    898 1HG2 VAL A  59      10.784 -12.818   4.301  1.00  0.00           H  
ATOM    899 2HG2 VAL A  59       9.351 -12.142   5.113  1.00  0.00           H  
ATOM    900 3HG2 VAL A  59       9.329 -12.425   3.355  1.00  0.00           H  
ATOM    901  N   GLN A  60      10.416  -7.952   2.597  1.00  0.00           N  
ATOM    902  CA  GLN A  60      10.995  -6.627   2.487  1.00  0.00           C  
ATOM    903  C   GLN A  60       9.924  -5.598   2.790  1.00  0.00           C  
ATOM    904  O   GLN A  60      10.155  -4.651   3.542  1.00  0.00           O  
ATOM    905  CB  GLN A  60      11.584  -6.396   1.093  1.00  0.00           C  
ATOM    906  CG  GLN A  60      12.842  -7.197   0.808  1.00  0.00           C  
ATOM    907  CD  GLN A  60      13.341  -7.007  -0.612  1.00  0.00           C  
ATOM    908  OE1 GLN A  60      12.746  -6.266  -1.400  1.00  0.00           O  
ATOM    909  NE2 GLN A  60      14.438  -7.675  -0.948  1.00  0.00           N  
ATOM    910  H   GLN A  60      10.455  -8.573   1.802  1.00  0.00           H  
ATOM    911  HA  GLN A  60      11.794  -6.537   3.222  1.00  0.00           H  
ATOM    912 1HB  GLN A  60      10.842  -6.653   0.337  1.00  0.00           H  
ATOM    913 2HB  GLN A  60      11.823  -5.339   0.970  1.00  0.00           H  
ATOM    914 1HG  GLN A  60      13.628  -6.877   1.492  1.00  0.00           H  
ATOM    915 2HG  GLN A  60      12.628  -8.256   0.955  1.00  0.00           H  
ATOM    916 1HE2 GLN A  60      14.815  -7.589  -1.871  1.00  0.00           H  
ATOM    917 2HE2 GLN A  60      14.890  -8.265  -0.278  1.00  0.00           H  
ATOM    918  N   GLU A  61       8.743  -5.780   2.204  1.00  0.00           N  
ATOM    919  CA  GLU A  61       7.626  -4.889   2.498  1.00  0.00           C  
ATOM    920  C   GLU A  61       7.138  -4.957   3.948  1.00  0.00           C  
ATOM    921  O   GLU A  61       6.806  -3.936   4.550  1.00  0.00           O  
ATOM    922  CB  GLU A  61       6.460  -5.205   1.558  1.00  0.00           C  
ATOM    923  CG  GLU A  61       6.709  -4.837   0.102  1.00  0.00           C  
ATOM    924  CD  GLU A  61       6.887  -3.359  -0.105  1.00  0.00           C  
ATOM    925  OE1 GLU A  61       5.986  -2.620   0.214  1.00  0.00           O  
ATOM    926  OE2 GLU A  61       7.926  -2.967  -0.583  1.00  0.00           O  
ATOM    927  H   GLU A  61       8.609  -6.538   1.550  1.00  0.00           H  
ATOM    928  HA  GLU A  61       7.947  -3.862   2.323  1.00  0.00           H  
ATOM    929 1HB  GLU A  61       6.238  -6.272   1.600  1.00  0.00           H  
ATOM    930 2HB  GLU A  61       5.570  -4.672   1.891  1.00  0.00           H  
ATOM    931 1HG  GLU A  61       7.605  -5.351  -0.244  1.00  0.00           H  
ATOM    932 2HG  GLU A  61       5.870  -5.185  -0.498  1.00  0.00           H  
ATOM    933  N   ALA A  62       7.097  -6.191   4.511  1.00  0.00           N  
ATOM    934  CA  ALA A  62       6.641  -6.345   5.895  1.00  0.00           C  
ATOM    935  C   ALA A  62       7.572  -5.641   6.876  1.00  0.00           C  
ATOM    936  O   ALA A  62       7.125  -5.080   7.877  1.00  0.00           O  
ATOM    937  CB  ALA A  62       6.521  -7.819   6.253  1.00  0.00           C  
ATOM    938  H   ALA A  62       7.376  -7.010   3.990  1.00  0.00           H  
ATOM    939  HA  ALA A  62       5.658  -5.881   5.982  1.00  0.00           H  
ATOM    940 1HB  ALA A  62       6.182  -7.918   7.284  1.00  0.00           H  
ATOM    941 2HB  ALA A  62       5.805  -8.300   5.587  1.00  0.00           H  
ATOM    942 3HB  ALA A  62       7.494  -8.299   6.145  1.00  0.00           H  
ATOM    943  N   LEU A  63       8.865  -5.686   6.567  1.00  0.00           N  
ATOM    944  CA  LEU A  63       9.902  -5.070   7.394  1.00  0.00           C  
ATOM    945  C   LEU A  63       9.785  -3.550   7.378  1.00  0.00           C  
ATOM    946  O   LEU A  63       9.920  -2.899   8.424  1.00  0.00           O  
ATOM    947  CB  LEU A  63      11.293  -5.486   6.901  1.00  0.00           C  
ATOM    948  CG  LEU A  63      11.689  -6.942   7.178  1.00  0.00           C  
ATOM    949  CD1 LEU A  63      12.953  -7.282   6.399  1.00  0.00           C  
ATOM    950  CD2 LEU A  63      11.899  -7.136   8.673  1.00  0.00           C  
ATOM    951  H   LEU A  63       9.132  -6.168   5.721  1.00  0.00           H  
ATOM    952  HA  LEU A  63       9.767  -5.401   8.422  1.00  0.00           H  
ATOM    953 1HB  LEU A  63      11.342  -5.329   5.825  1.00  0.00           H  
ATOM    954 2HB  LEU A  63      12.036  -4.845   7.375  1.00  0.00           H  
ATOM    955  HG  LEU A  63      10.896  -7.606   6.834  1.00  0.00           H  
ATOM    956 1HD1 LEU A  63      13.233  -8.317   6.596  1.00  0.00           H  
ATOM    957 2HD1 LEU A  63      12.769  -7.154   5.333  1.00  0.00           H  
ATOM    958 3HD1 LEU A  63      13.761  -6.622   6.711  1.00  0.00           H  
ATOM    959 1HD2 LEU A  63      12.179  -8.171   8.869  1.00  0.00           H  
ATOM    960 2HD2 LEU A  63      12.693  -6.473   9.017  1.00  0.00           H  
ATOM    961 3HD2 LEU A  63      10.976  -6.903   9.203  1.00  0.00           H  
ATOM    962  N   GLN A  64       9.522  -2.994   6.198  1.00  0.00           N  
ATOM    963  CA  GLN A  64       9.317  -1.548   6.056  1.00  0.00           C  
ATOM    964  C   GLN A  64       8.077  -1.085   6.822  1.00  0.00           C  
ATOM    965  O   GLN A  64       8.120  -0.093   7.550  1.00  0.00           O  
ATOM    966  CB  GLN A  64       9.189  -1.167   4.579  1.00  0.00           C  
ATOM    967  CG  GLN A  64      10.479  -1.298   3.788  1.00  0.00           C  
ATOM    968  CD  GLN A  64      10.287  -1.002   2.313  1.00  0.00           C  
ATOM    969  OE1 GLN A  64       9.432  -0.197   1.933  1.00  0.00           O  
ATOM    970  NE2 GLN A  64      11.082  -1.652   1.471  1.00  0.00           N  
ATOM    971  H   GLN A  64       9.462  -3.582   5.379  1.00  0.00           H  
ATOM    972  HA  GLN A  64      10.182  -1.033   6.475  1.00  0.00           H  
ATOM    973 1HB  GLN A  64       8.437  -1.797   4.104  1.00  0.00           H  
ATOM    974 2HB  GLN A  64       8.849  -0.134   4.498  1.00  0.00           H  
ATOM    975 1HG  GLN A  64      11.210  -0.594   4.185  1.00  0.00           H  
ATOM    976 2HG  GLN A  64      10.851  -2.318   3.886  1.00  0.00           H  
ATOM    977 1HE2 GLN A  64      11.001  -1.498   0.485  1.00  0.00           H  
ATOM    978 2HE2 GLN A  64      11.761  -2.297   1.821  1.00  0.00           H  
ATOM    979  N   LEU A  65       6.975  -1.811   6.652  1.00  0.00           N  
ATOM    980  CA  LEU A  65       5.735  -1.519   7.371  1.00  0.00           C  
ATOM    981  C   LEU A  65       5.898  -1.798   8.874  1.00  0.00           C  
ATOM    982  O   LEU A  65       5.355  -1.085   9.713  1.00  0.00           O  
ATOM    983  CB  LEU A  65       4.584  -2.360   6.805  1.00  0.00           C  
ATOM    984  CG  LEU A  65       3.218  -2.152   7.472  1.00  0.00           C  
ATOM    985  CD1 LEU A  65       2.802  -0.694   7.334  1.00  0.00           C  
ATOM    986  CD2 LEU A  65       2.195  -3.077   6.831  1.00  0.00           C  
ATOM    987  H   LEU A  65       6.999  -2.588   6.005  1.00  0.00           H  
ATOM    988  HA  LEU A  65       5.494  -0.467   7.230  1.00  0.00           H  
ATOM    989 1HB  LEU A  65       4.475  -2.131   5.747  1.00  0.00           H  
ATOM    990 2HB  LEU A  65       4.844  -3.415   6.902  1.00  0.00           H  
ATOM    991  HG  LEU A  65       3.294  -2.378   8.536  1.00  0.00           H  
ATOM    992 1HD1 LEU A  65       1.832  -0.546   7.808  1.00  0.00           H  
ATOM    993 2HD1 LEU A  65       3.542  -0.057   7.818  1.00  0.00           H  
ATOM    994 3HD1 LEU A  65       2.734  -0.434   6.278  1.00  0.00           H  
ATOM    995 1HD2 LEU A  65       1.223  -2.930   7.305  1.00  0.00           H  
ATOM    996 2HD2 LEU A  65       2.117  -2.851   5.767  1.00  0.00           H  
ATOM    997 3HD2 LEU A  65       2.509  -4.112   6.960  1.00  0.00           H  
ATOM    998  N   LYS A  66       6.647  -2.969   9.365  1.00  0.00           N  
ATOM    999  CA  LYS A  66       6.967  -3.346  10.735  1.00  0.00           C  
ATOM   1000  C   LYS A  66       7.625  -2.211  11.508  1.00  0.00           C  
ATOM   1001  O   LYS A  66       7.215  -1.876  12.617  1.00  0.00           O  
ATOM   1002  CB  LYS A  66       7.876  -4.576  10.745  1.00  0.00           C  
ATOM   1003  CG  LYS A  66       8.240  -5.079  12.136  1.00  0.00           C  
ATOM   1004  CD  LYS A  66       9.296  -6.172  12.070  1.00  0.00           C  
ATOM   1005  CE  LYS A  66       9.644  -6.691  13.457  1.00  0.00           C  
ATOM   1006  NZ  LYS A  66      10.467  -5.718  14.226  1.00  0.00           N  
ATOM   1007  H   LYS A  66       6.959  -3.561   8.607  1.00  0.00           H  
ATOM   1008  HA  LYS A  66       6.044  -3.625  11.244  1.00  0.00           H  
ATOM   1009 1HB  LYS A  66       7.390  -5.393  10.211  1.00  0.00           H  
ATOM   1010 2HB  LYS A  66       8.804  -4.347  10.220  1.00  0.00           H  
ATOM   1011 1HG  LYS A  66       8.622  -4.251  12.734  1.00  0.00           H  
ATOM   1012 2HG  LYS A  66       7.349  -5.475  12.623  1.00  0.00           H  
ATOM   1013 1HD  LYS A  66       8.927  -6.999  11.463  1.00  0.00           H  
ATOM   1014 2HD  LYS A  66      10.199  -5.777  11.604  1.00  0.00           H  
ATOM   1015 1HE  LYS A  66       8.728  -6.891  14.011  1.00  0.00           H  
ATOM   1016 2HE  LYS A  66      10.199  -7.624  13.368  1.00  0.00           H  
ATOM   1017 1HZ  LYS A  66      10.675  -6.099  15.138  1.00  0.00           H  
ATOM   1018 2HZ  LYS A  66      11.329  -5.540  13.731  1.00  0.00           H  
ATOM   1019 3HZ  LYS A  66       9.955  -4.854  14.333  1.00  0.00           H  
ATOM   1020  N   THR A  67       8.653  -1.613  10.920  1.00  0.00           N  
ATOM   1021  CA  THR A  67       9.359  -0.519  11.582  1.00  0.00           C  
ATOM   1022  C   THR A  67       8.468   0.710  11.764  1.00  0.00           C  
ATOM   1023  O   THR A  67       8.432   1.309  12.834  1.00  0.00           O  
ATOM   1024  CB  THR A  67      10.622  -0.125  10.793  1.00  0.00           C  
ATOM   1025  OG1 THR A  67      11.515  -1.244  10.727  1.00  0.00           O  
ATOM   1026  CG2 THR A  67      11.327   1.043  11.465  1.00  0.00           C  
ATOM   1027  H   THR A  67       8.959  -1.913  10.003  1.00  0.00           H  
ATOM   1028  HA  THR A  67       9.645  -0.846  12.582  1.00  0.00           H  
ATOM   1029  HB  THR A  67      10.343   0.160   9.779  1.00  0.00           H  
ATOM   1030  HG1 THR A  67      11.078  -1.977  10.285  1.00  0.00           H  
ATOM   1031 1HG2 THR A  67      12.217   1.307  10.893  1.00  0.00           H  
ATOM   1032 2HG2 THR A  67      10.655   1.899  11.506  1.00  0.00           H  
ATOM   1033 3HG2 THR A  67      11.617   0.760  12.476  1.00  0.00           H  
ATOM   1034  N   LYS A  68       7.740   1.074  10.713  1.00  0.00           N  
ATOM   1035  CA  LYS A  68       6.879   2.257  10.756  1.00  0.00           C  
ATOM   1036  C   LYS A  68       5.754   2.153  11.809  1.00  0.00           C  
ATOM   1037  O   LYS A  68       5.447   3.136  12.488  1.00  0.00           O  
ATOM   1038  CB  LYS A  68       6.274   2.505   9.373  1.00  0.00           C  
ATOM   1039  CG  LYS A  68       7.271   2.990   8.328  1.00  0.00           C  
ATOM   1040  CD  LYS A  68       6.601   3.192   6.978  1.00  0.00           C  
ATOM   1041  CE  LYS A  68       7.597   3.666   5.930  1.00  0.00           C  
ATOM   1042  NZ  LYS A  68       6.964   3.830   4.594  1.00  0.00           N  
ATOM   1043  H   LYS A  68       7.783   0.526   9.866  1.00  0.00           H  
ATOM   1044  HA  LYS A  68       7.476   3.108  11.090  1.00  0.00           H  
ATOM   1045 1HB  LYS A  68       5.823   1.584   9.003  1.00  0.00           H  
ATOM   1046 2HB  LYS A  68       5.482   3.249   9.451  1.00  0.00           H  
ATOM   1047 1HG  LYS A  68       7.708   3.935   8.653  1.00  0.00           H  
ATOM   1048 2HG  LYS A  68       8.071   2.258   8.222  1.00  0.00           H  
ATOM   1049 1HD  LYS A  68       6.158   2.252   6.646  1.00  0.00           H  
ATOM   1050 2HD  LYS A  68       5.807   3.933   7.072  1.00  0.00           H  
ATOM   1051 1HE  LYS A  68       8.020   4.622   6.237  1.00  0.00           H  
ATOM   1052 2HE  LYS A  68       8.409   2.944   5.847  1.00  0.00           H  
ATOM   1053 1HZ  LYS A  68       7.656   4.145   3.929  1.00  0.00           H  
ATOM   1054 2HZ  LYS A  68       6.583   2.945   4.290  1.00  0.00           H  
ATOM   1055 3HZ  LYS A  68       6.221   4.512   4.654  1.00  0.00           H  
ATOM   1056  N   LEU A  69       5.151   0.971  11.957  1.00  0.00           N  
ATOM   1057  CA  LEU A  69       4.077   0.794  12.936  1.00  0.00           C  
ATOM   1058  C   LEU A  69       4.585   0.449  14.341  1.00  0.00           C  
ATOM   1059  O   LEU A  69       3.909   0.718  15.340  1.00  0.00           O  
ATOM   1060  CB  LEU A  69       3.124  -0.309  12.458  1.00  0.00           C  
ATOM   1061  CG  LEU A  69       2.378  -0.022  11.149  1.00  0.00           C  
ATOM   1062  CD1 LEU A  69       1.558  -1.243  10.754  1.00  0.00           C  
ATOM   1063  CD2 LEU A  69       1.489   1.199  11.328  1.00  0.00           C  
ATOM   1064  H   LEU A  69       5.434   0.185  11.390  1.00  0.00           H  
ATOM   1065  HA  LEU A  69       3.546   1.741  13.039  1.00  0.00           H  
ATOM   1066 1HB  LEU A  69       3.695  -1.226  12.320  1.00  0.00           H  
ATOM   1067 2HB  LEU A  69       2.378  -0.484  13.233  1.00  0.00           H  
ATOM   1068  HG  LEU A  69       3.099   0.167  10.353  1.00  0.00           H  
ATOM   1069 1HD1 LEU A  69       1.028  -1.039   9.823  1.00  0.00           H  
ATOM   1070 2HD1 LEU A  69       2.221  -2.097  10.613  1.00  0.00           H  
ATOM   1071 3HD1 LEU A  69       0.838  -1.468  11.539  1.00  0.00           H  
ATOM   1072 1HD2 LEU A  69       0.959   1.403  10.397  1.00  0.00           H  
ATOM   1073 2HD2 LEU A  69       0.767   1.010  12.123  1.00  0.00           H  
ATOM   1074 3HD2 LEU A  69       2.102   2.060  11.593  1.00  0.00           H  
ATOM   1075  N   GLY A  70       5.764  -0.159  14.418  1.00  0.00           N  
ATOM   1076  CA  GLY A  70       6.270  -0.633  15.692  1.00  0.00           C  
ATOM   1077  C   GLY A  70       5.615  -1.933  16.118  1.00  0.00           C  
ATOM   1078  O   GLY A  70       5.291  -2.129  17.289  1.00  0.00           O  
ATOM   1079  H   GLY A  70       6.319  -0.295  13.587  1.00  0.00           H  
ATOM   1080 1HA  GLY A  70       7.348  -0.781  15.623  1.00  0.00           H  
ATOM   1081 2HA  GLY A  70       6.098   0.123  16.456  1.00  0.00           H  
ATOM   1082  N   VAL A  71       5.413  -2.830  15.157  1.00  0.00           N  
ATOM   1083  CA  VAL A  71       4.682  -4.060  15.419  1.00  0.00           C  
ATOM   1084  C   VAL A  71       5.584  -5.217  15.061  1.00  0.00           C  
ATOM   1085  O   VAL A  71       6.732  -5.014  14.691  1.00  0.00           O  
ATOM   1086  CB  VAL A  71       3.382  -4.127  14.595  1.00  0.00           C  
ATOM   1087  CG1 VAL A  71       2.460  -2.975  14.962  1.00  0.00           C  
ATOM   1088  CG2 VAL A  71       3.710  -4.104  13.109  1.00  0.00           C  
ATOM   1089  H   VAL A  71       5.768  -2.656  14.227  1.00  0.00           H  
ATOM   1090  HA  VAL A  71       4.420  -4.087  16.478  1.00  0.00           H  
ATOM   1091  HB  VAL A  71       2.856  -5.050  14.838  1.00  0.00           H  
ATOM   1092 1HG1 VAL A  71       1.545  -3.038  14.370  1.00  0.00           H  
ATOM   1093 2HG1 VAL A  71       2.209  -3.033  16.022  1.00  0.00           H  
ATOM   1094 3HG1 VAL A  71       2.959  -2.029  14.757  1.00  0.00           H  
ATOM   1095 1HG2 VAL A  71       2.787  -4.152  12.534  1.00  0.00           H  
ATOM   1096 2HG2 VAL A  71       4.240  -3.182  12.869  1.00  0.00           H  
ATOM   1097 3HG2 VAL A  71       4.337  -4.960  12.862  1.00  0.00           H  
ATOM   1098  N   SER A  72       5.101  -6.563  15.144  1.00  0.00           N  
ATOM   1099  CA  SER A  72       5.780  -7.784  14.736  1.00  0.00           C  
ATOM   1100  C   SER A  72       5.789  -7.909  13.220  1.00  0.00           C  
ATOM   1101  O   SER A  72       5.033  -7.214  12.529  1.00  0.00           O  
ATOM   1102  CB  SER A  72       5.105  -8.995  15.351  1.00  0.00           C  
ATOM   1103  OG  SER A  72       3.834  -9.197  14.795  1.00  0.00           O  
ATOM   1104  H   SER A  72       4.169  -6.625  15.528  1.00  0.00           H  
ATOM   1105  HA  SER A  72       6.809  -7.742  15.093  1.00  0.00           H  
ATOM   1106 1HB  SER A  72       5.722  -9.879  15.186  1.00  0.00           H  
ATOM   1107 2HB  SER A  72       5.017  -8.854  16.427  1.00  0.00           H  
ATOM   1108  HG  SER A  72       3.488  -9.992  15.209  1.00  0.00           H  
ATOM   1109  N   LEU A  73       6.649  -8.789  12.710  1.00  0.00           N  
ATOM   1110  CA  LEU A  73       6.714  -9.078  11.277  1.00  0.00           C  
ATOM   1111  C   LEU A  73       5.387  -9.698  10.805  1.00  0.00           C  
ATOM   1112  O   LEU A  73       4.903  -9.414   9.696  1.00  0.00           O  
ATOM   1113  CB  LEU A  73       7.878 -10.028  10.975  1.00  0.00           C  
ATOM   1114  CG  LEU A  73       8.132 -10.316   9.491  1.00  0.00           C  
ATOM   1115  CD1 LEU A  73       8.555  -9.033   8.789  1.00  0.00           C  
ATOM   1116  CD2 LEU A  73       9.204 -11.389   9.358  1.00  0.00           C  
ATOM   1117  H   LEU A  73       7.275  -9.271  13.335  1.00  0.00           H  
ATOM   1118  HA  LEU A  73       6.878  -8.142  10.743  1.00  0.00           H  
ATOM   1119 1HB  LEU A  73       8.790  -9.603  11.392  1.00  0.00           H  
ATOM   1120 2HB  LEU A  73       7.687 -10.981  11.469  1.00  0.00           H  
ATOM   1121  HG  LEU A  73       7.212 -10.665   9.023  1.00  0.00           H  
ATOM   1122 1HD1 LEU A  73       8.737  -9.237   7.733  1.00  0.00           H  
ATOM   1123 2HD1 LEU A  73       7.762  -8.289   8.883  1.00  0.00           H  
ATOM   1124 3HD1 LEU A  73       9.467  -8.652   9.246  1.00  0.00           H  
ATOM   1125 1HD2 LEU A  73       9.384 -11.595   8.302  1.00  0.00           H  
ATOM   1126 2HD2 LEU A  73      10.126 -11.041   9.823  1.00  0.00           H  
ATOM   1127 3HD2 LEU A  73       8.868 -12.301   9.852  1.00  0.00           H  
ATOM   1128  N   GLU A  74       4.715 -10.618  11.656  1.00  0.00           N  
ATOM   1129  CA  GLU A  74       3.456 -11.303  11.377  1.00  0.00           C  
ATOM   1130  C   GLU A  74       2.333 -10.305  11.174  1.00  0.00           C  
ATOM   1131  O   GLU A  74       1.471 -10.493  10.316  1.00  0.00           O  
ATOM   1132  CB  GLU A  74       3.099 -12.260  12.517  1.00  0.00           C  
ATOM   1133  CG  GLU A  74       4.037 -13.451  12.655  1.00  0.00           C  
ATOM   1134  CD  GLU A  74       5.306 -13.114  13.387  1.00  0.00           C  
ATOM   1135  OE1 GLU A  74       5.451 -11.988  13.800  1.00  0.00           O  
ATOM   1136  OE2 GLU A  74       6.132 -13.983  13.533  1.00  0.00           O  
ATOM   1137  H   GLU A  74       5.173 -10.773  12.543  1.00  0.00           H  
ATOM   1138  HA  GLU A  74       3.576 -11.868  10.453  1.00  0.00           H  
ATOM   1139 1HB  GLU A  74       3.105 -11.718  13.462  1.00  0.00           H  
ATOM   1140 2HB  GLU A  74       2.090 -12.644  12.366  1.00  0.00           H  
ATOM   1141 1HG  GLU A  74       3.521 -14.246  13.193  1.00  0.00           H  
ATOM   1142 2HG  GLU A  74       4.283 -13.822  11.661  1.00  0.00           H  
ATOM   1143  N   ALA A  75       2.353  -9.237  11.975  1.00  0.00           N  
ATOM   1144  CA  ALA A  75       1.385  -8.156  11.876  1.00  0.00           C  
ATOM   1145  C   ALA A  75       1.492  -7.424  10.545  1.00  0.00           C  
ATOM   1146  O   ALA A  75       0.490  -7.194   9.871  1.00  0.00           O  
ATOM   1147  CB  ALA A  75       1.567  -7.181  13.030  1.00  0.00           C  
ATOM   1148  H   ALA A  75       3.077  -9.185  12.678  1.00  0.00           H  
ATOM   1149  HA  ALA A  75       0.386  -8.590  11.933  1.00  0.00           H  
ATOM   1150 1HB  ALA A  75       0.833  -6.379  12.948  1.00  0.00           H  
ATOM   1151 2HB  ALA A  75       1.428  -7.705  13.975  1.00  0.00           H  
ATOM   1152 3HB  ALA A  75       2.571  -6.759  12.994  1.00  0.00           H  
ATOM   1153  N   ALA A  76       2.719  -7.066  10.180  1.00  0.00           N  
ATOM   1154  CA  ALA A  76       2.958  -6.335   8.952  1.00  0.00           C  
ATOM   1155  C   ALA A  76       2.538  -7.186   7.768  1.00  0.00           C  
ATOM   1156  O   ALA A  76       1.920  -6.693   6.825  1.00  0.00           O  
ATOM   1157  CB  ALA A  76       4.422  -5.931   8.852  1.00  0.00           C  
ATOM   1158  H   ALA A  76       3.503  -7.306  10.770  1.00  0.00           H  
ATOM   1159  HA  ALA A  76       2.344  -5.434   8.970  1.00  0.00           H  
ATOM   1160 1HB  ALA A  76       4.585  -5.383   7.922  1.00  0.00           H  
ATOM   1161 2HB  ALA A  76       4.683  -5.297   9.698  1.00  0.00           H  
ATOM   1162 3HB  ALA A  76       5.045  -6.824   8.861  1.00  0.00           H  
ATOM   1163  N   LEU A  77       2.875  -8.491   7.806  1.00  0.00           N  
ATOM   1164  CA  LEU A  77       2.551  -9.425   6.745  1.00  0.00           C  
ATOM   1165  C   LEU A  77       1.025  -9.562   6.595  1.00  0.00           C  
ATOM   1166  O   LEU A  77       0.505  -9.642   5.484  1.00  0.00           O  
ATOM   1167  CB  LEU A  77       3.181 -10.792   7.036  1.00  0.00           C  
ATOM   1168  CG  LEU A  77       4.704 -10.872   6.868  1.00  0.00           C  
ATOM   1169  CD1 LEU A  77       5.230 -12.110   7.584  1.00  0.00           C  
ATOM   1170  CD2 LEU A  77       5.051 -10.908   5.387  1.00  0.00           C  
ATOM   1171  H   LEU A  77       3.378  -8.824   8.617  1.00  0.00           H  
ATOM   1172  HA  LEU A  77       2.960  -9.042   5.811  1.00  0.00           H  
ATOM   1173 1HB  LEU A  77       2.946 -11.072   8.062  1.00  0.00           H  
ATOM   1174 2HB  LEU A  77       2.735 -11.530   6.369  1.00  0.00           H  
ATOM   1175  HG  LEU A  77       5.167  -9.999   7.328  1.00  0.00           H  
ATOM   1176 1HD1 LEU A  77       6.312 -12.166   7.465  1.00  0.00           H  
ATOM   1177 2HD1 LEU A  77       4.985 -12.048   8.644  1.00  0.00           H  
ATOM   1178 3HD1 LEU A  77       4.771 -13.000   7.155  1.00  0.00           H  
ATOM   1179 1HD2 LEU A  77       6.133 -10.965   5.268  1.00  0.00           H  
ATOM   1180 2HD2 LEU A  77       4.589 -11.782   4.927  1.00  0.00           H  
ATOM   1181 3HD2 LEU A  77       4.679 -10.005   4.905  1.00  0.00           H  
ATOM   1182  N   ALA A  78       0.195  -9.668   7.746  1.00  0.00           N  
ATOM   1183  CA  ALA A  78      -1.258  -9.804   7.737  1.00  0.00           C  
ATOM   1184  C   ALA A  78      -1.881  -8.563   7.115  1.00  0.00           C  
ATOM   1185  O   ALA A  78      -2.924  -8.639   6.466  1.00  0.00           O  
ATOM   1186  CB  ALA A  78      -1.792 -10.025   9.145  1.00  0.00           C  
ATOM   1187  H   ALA A  78       0.688  -9.702   8.628  1.00  0.00           H  
ATOM   1188  HA  ALA A  78      -1.513 -10.667   7.122  1.00  0.00           H  
ATOM   1189 1HB  ALA A  78      -2.878 -10.107   9.113  1.00  0.00           H  
ATOM   1190 2HB  ALA A  78      -1.370 -10.944   9.553  1.00  0.00           H  
ATOM   1191 3HB  ALA A  78      -1.510  -9.185   9.777  1.00  0.00           H  
ATOM   1192  N   ILE A  79      -1.318  -7.271   7.308  1.00  0.00           N  
ATOM   1193  CA  ILE A  79      -1.830  -6.012   6.783  1.00  0.00           C  
ATOM   1194  C   ILE A  79      -1.662  -6.001   5.274  1.00  0.00           C  
ATOM   1195  O   ILE A  79      -2.575  -5.621   4.540  1.00  0.00           O  
ATOM   1196  CB  ILE A  79      -1.105  -4.803   7.403  1.00  0.00           C  
ATOM   1197  CG1 ILE A  79      -1.433  -4.693   8.894  1.00  0.00           C  
ATOM   1198  CG2 ILE A  79      -1.486  -3.524   6.674  1.00  0.00           C  
ATOM   1199  CD1 ILE A  79      -0.533  -3.741   9.649  1.00  0.00           C  
ATOM   1200  H   ILE A  79      -0.509  -7.258   7.912  1.00  0.00           H  
ATOM   1201  HA  ILE A  79      -2.890  -5.942   7.027  1.00  0.00           H  
ATOM   1202  HB  ILE A  79      -0.028  -4.948   7.328  1.00  0.00           H  
ATOM   1203 1HG1 ILE A  79      -2.463  -4.357   9.015  1.00  0.00           H  
ATOM   1204 2HG1 ILE A  79      -1.354  -5.676   9.359  1.00  0.00           H  
ATOM   1205 1HG2 ILE A  79      -0.965  -2.680   7.125  1.00  0.00           H  
ATOM   1206 2HG2 ILE A  79      -1.203  -3.606   5.625  1.00  0.00           H  
ATOM   1207 3HG2 ILE A  79      -2.562  -3.369   6.748  1.00  0.00           H  
ATOM   1208 1HD1 ILE A  79      -0.827  -3.716  10.698  1.00  0.00           H  
ATOM   1209 2HD1 ILE A  79       0.501  -4.079   9.569  1.00  0.00           H  
ATOM   1210 3HD1 ILE A  79      -0.622  -2.743   9.224  1.00  0.00           H  
ATOM   1211  N   LEU A  80      -0.480  -6.421   4.812  1.00  0.00           N  
ATOM   1212  CA  LEU A  80      -0.154  -6.466   3.381  1.00  0.00           C  
ATOM   1213  C   LEU A  80      -1.093  -7.429   2.670  1.00  0.00           C  
ATOM   1214  O   LEU A  80      -1.501  -7.187   1.534  1.00  0.00           O  
ATOM   1215  CB  LEU A  80       1.300  -6.902   3.166  1.00  0.00           C  
ATOM   1216  CG  LEU A  80       2.370  -5.920   3.662  1.00  0.00           C  
ATOM   1217  CD1 LEU A  80       3.735  -6.594   3.626  1.00  0.00           C  
ATOM   1218  CD2 LEU A  80       2.354  -4.671   2.794  1.00  0.00           C  
ATOM   1219  H   LEU A  80       0.212  -6.719   5.485  1.00  0.00           H  
ATOM   1220  HA  LEU A  80      -0.301  -5.467   2.969  1.00  0.00           H  
ATOM   1221 1HB  LEU A  80       1.459  -7.850   3.679  1.00  0.00           H  
ATOM   1222 2HB  LEU A  80       1.464  -7.058   2.100  1.00  0.00           H  
ATOM   1223  HG  LEU A  80       2.161  -5.646   4.697  1.00  0.00           H  
ATOM   1224 1HD1 LEU A  80       4.495  -5.896   3.979  1.00  0.00           H  
ATOM   1225 2HD1 LEU A  80       3.724  -7.473   4.270  1.00  0.00           H  
ATOM   1226 3HD1 LEU A  80       3.965  -6.895   2.605  1.00  0.00           H  
ATOM   1227 1HD2 LEU A  80       3.113  -3.973   3.147  1.00  0.00           H  
ATOM   1228 2HD2 LEU A  80       2.564  -4.943   1.759  1.00  0.00           H  
ATOM   1229 3HD2 LEU A  80       1.373  -4.200   2.853  1.00  0.00           H  
ATOM   1230  N   SER A  81      -1.414  -8.687   3.307  1.00  0.00           N  
ATOM   1231  CA  SER A  81      -2.309  -9.673   2.742  1.00  0.00           C  
ATOM   1232  C   SER A  81      -3.744  -9.179   2.722  1.00  0.00           C  
ATOM   1233  O   SER A  81      -4.513  -9.515   1.822  1.00  0.00           O  
ATOM   1234  CB  SER A  81      -2.220 -10.965   3.531  1.00  0.00           C  
ATOM   1235  OG  SER A  81      -2.635 -10.773   4.856  1.00  0.00           O  
ATOM   1236  H   SER A  81      -0.956  -8.883   4.186  1.00  0.00           H  
ATOM   1237  HA  SER A  81      -2.006  -9.854   1.711  1.00  0.00           H  
ATOM   1238 1HB  SER A  81      -2.844 -11.724   3.059  1.00  0.00           H  
ATOM   1239 2HB  SER A  81      -1.195 -11.330   3.518  1.00  0.00           H  
ATOM   1240  HG  SER A  81      -2.612 -11.639   5.269  1.00  0.00           H  
ATOM   1241  N   ALA A  82      -4.239  -8.412   3.848  1.00  0.00           N  
ATOM   1242  CA  ALA A  82      -5.575  -7.820   3.886  1.00  0.00           C  
ATOM   1243  C   ALA A  82      -5.770  -6.787   2.770  1.00  0.00           C  
ATOM   1244  O   ALA A  82      -6.836  -6.710   2.161  1.00  0.00           O  
ATOM   1245  CB  ALA A  82      -5.829  -7.183   5.245  1.00  0.00           C  
ATOM   1246  H   ALA A  82      -3.647  -8.341   4.663  1.00  0.00           H  
ATOM   1247  HA  ALA A  82      -6.303  -8.616   3.730  1.00  0.00           H  
ATOM   1248 1HB  ALA A  82      -6.830  -6.750   5.263  1.00  0.00           H  
ATOM   1249 2HB  ALA A  82      -5.746  -7.941   6.024  1.00  0.00           H  
ATOM   1250 3HB  ALA A  82      -5.093  -6.399   5.422  1.00  0.00           H  
ATOM   1251  N   ALA A  83      -4.716  -5.834   2.493  1.00  0.00           N  
ATOM   1252  CA  ALA A  83      -4.821  -4.825   1.437  1.00  0.00           C  
ATOM   1253  C   ALA A  83      -4.980  -5.479   0.054  1.00  0.00           C  
ATOM   1254  O   ALA A  83      -5.806  -5.054  -0.752  1.00  0.00           O  
ATOM   1255  CB  ALA A  83      -3.605  -3.914   1.451  1.00  0.00           C  
ATOM   1256  H   ALA A  83      -3.893  -5.845   3.081  1.00  0.00           H  
ATOM   1257  HA  ALA A  83      -5.713  -4.228   1.627  1.00  0.00           H  
ATOM   1258 1HB  ALA A  83      -3.697  -3.170   0.660  1.00  0.00           H  
ATOM   1259 2HB  ALA A  83      -3.537  -3.410   2.417  1.00  0.00           H  
ATOM   1260 3HB  ALA A  83      -2.704  -4.505   1.289  1.00  0.00           H  
ATOM   1261  N   ALA A  84      -4.192  -6.508  -0.215  1.00  0.00           N  
ATOM   1262  CA  ALA A  84      -4.225  -7.192  -1.507  1.00  0.00           C  
ATOM   1263  C   ALA A  84      -5.583  -7.844  -1.771  1.00  0.00           C  
ATOM   1264  O   ALA A  84      -6.060  -7.868  -2.905  1.00  0.00           O  
ATOM   1265  CB  ALA A  84      -3.122  -8.236  -1.582  1.00  0.00           C  
ATOM   1266  H   ALA A  84      -3.549  -6.831   0.495  1.00  0.00           H  
ATOM   1267  HA  ALA A  84      -4.061  -6.448  -2.288  1.00  0.00           H  
ATOM   1268 1HB  ALA A  84      -3.159  -8.737  -2.549  1.00  0.00           H  
ATOM   1269 2HB  ALA A  84      -2.153  -7.753  -1.461  1.00  0.00           H  
ATOM   1270 3HB  ALA A  84      -3.261  -8.971  -0.790  1.00  0.00           H  
ATOM   1271  N   GLN A  85      -6.295  -8.559  -0.693  1.00  0.00           N  
ATOM   1272  CA  GLN A  85      -7.600  -9.220  -0.844  1.00  0.00           C  
ATOM   1273  C   GLN A  85      -8.793  -8.265  -0.799  1.00  0.00           C  
ATOM   1274  O   GLN A  85      -9.831  -8.526  -1.405  1.00  0.00           O  
ATOM   1275  CB  GLN A  85      -7.770 -10.285   0.242  1.00  0.00           C  
ATOM   1276  CG  GLN A  85      -6.857 -11.489   0.083  1.00  0.00           C  
ATOM   1277  CD  GLN A  85      -7.133 -12.260  -1.194  1.00  0.00           C  
ATOM   1278  OE1 GLN A  85      -8.272 -12.645  -1.469  1.00  0.00           O  
ATOM   1279  NE2 GLN A  85      -6.088 -12.490  -1.983  1.00  0.00           N  
ATOM   1280  H   GLN A  85      -5.825  -8.599   0.200  1.00  0.00           H  
ATOM   1281  HA  GLN A  85      -7.629  -9.708  -1.818  1.00  0.00           H  
ATOM   1282 1HB  GLN A  85      -7.576  -9.843   1.219  1.00  0.00           H  
ATOM   1283 2HB  GLN A  85      -8.800 -10.643   0.243  1.00  0.00           H  
ATOM   1284 1HG  GLN A  85      -5.822 -11.146   0.059  1.00  0.00           H  
ATOM   1285 2HG  GLN A  85      -7.007 -12.161   0.927  1.00  0.00           H  
ATOM   1286 1HE2 GLN A  85      -6.209 -12.994  -2.839  1.00  0.00           H  
ATOM   1287 2HE2 GLN A  85      -5.182 -12.160  -1.721  1.00  0.00           H  
ATOM   1288  N   LEU A  86      -8.706  -7.043  -0.038  1.00  0.00           N  
ATOM   1289  CA  LEU A  86      -9.665  -5.958   0.017  1.00  0.00           C  
ATOM   1290  C   LEU A  86      -9.695  -5.276  -1.344  1.00  0.00           C  
ATOM   1291  O   LEU A  86     -10.748  -4.838  -1.807  1.00  0.00           O  
ATOM   1292  CB  LEU A  86      -9.292  -4.952   1.114  1.00  0.00           C  
ATOM   1293  CG  LEU A  86      -9.540  -5.417   2.554  1.00  0.00           C  
ATOM   1294  CD1 LEU A  86      -8.836  -4.474   3.521  1.00  0.00           C  
ATOM   1295  CD2 LEU A  86     -11.037  -5.458   2.824  1.00  0.00           C  
ATOM   1296  H   LEU A  86      -7.859  -6.981   0.509  1.00  0.00           H  
ATOM   1297  HA  LEU A  86     -10.646  -6.381   0.226  1.00  0.00           H  
ATOM   1298 1HB  LEU A  86      -8.233  -4.713   1.020  1.00  0.00           H  
ATOM   1299 2HB  LEU A  86      -9.863  -4.038   0.956  1.00  0.00           H  
ATOM   1300  HG  LEU A  86      -9.119  -6.413   2.694  1.00  0.00           H  
ATOM   1301 1HD1 LEU A  86      -9.012  -4.805   4.545  1.00  0.00           H  
ATOM   1302 2HD1 LEU A  86      -7.765  -4.479   3.319  1.00  0.00           H  
ATOM   1303 3HD1 LEU A  86      -9.226  -3.465   3.393  1.00  0.00           H  
ATOM   1304 1HD2 LEU A  86     -11.213  -5.790   3.847  1.00  0.00           H  
ATOM   1305 2HD2 LEU A  86     -11.459  -4.462   2.686  1.00  0.00           H  
ATOM   1306 3HD2 LEU A  86     -11.512  -6.152   2.130  1.00  0.00           H  
ATOM   1307  N   GLY A  87      -8.532  -5.187  -1.986  1.00  0.00           N  
ATOM   1308  CA  GLY A  87      -8.431  -4.501  -3.253  1.00  0.00           C  
ATOM   1309  C   GLY A  87      -8.067  -3.044  -3.033  1.00  0.00           C  
ATOM   1310  O   GLY A  87      -8.465  -2.162  -3.798  1.00  0.00           O  
ATOM   1311  H   GLY A  87      -7.705  -5.604  -1.585  1.00  0.00           H  
ATOM   1312 1HA  GLY A  87      -7.677  -4.988  -3.871  1.00  0.00           H  
ATOM   1313 2HA  GLY A  87      -9.379  -4.576  -3.785  1.00  0.00           H  
ATOM   1314  N   THR A  88      -7.295  -2.778  -1.986  1.00  0.00           N  
ATOM   1315  CA  THR A  88      -6.959  -1.404  -1.698  1.00  0.00           C  
ATOM   1316  C   THR A  88      -5.481  -1.208  -1.422  1.00  0.00           C  
ATOM   1317  O   THR A  88      -4.683  -2.121  -1.596  1.00  0.00           O  
ATOM   1318  CB  THR A  88      -7.775  -0.888  -0.498  1.00  0.00           C  
ATOM   1319  OG1 THR A  88      -7.608   0.530  -0.378  1.00  0.00           O  
ATOM   1320  CG2 THR A  88      -7.317  -1.560   0.787  1.00  0.00           C  
ATOM   1321  H   THR A  88      -6.937  -3.507  -1.386  1.00  0.00           H  
ATOM   1322  HA  THR A  88      -7.158  -0.806  -2.585  1.00  0.00           H  
ATOM   1323  HB  THR A  88      -8.832  -1.103  -0.658  1.00  0.00           H  
ATOM   1324  HG1 THR A  88      -8.329   0.894   0.142  1.00  0.00           H  
ATOM   1325 1HG2 THR A  88      -7.905  -1.184   1.624  1.00  0.00           H  
ATOM   1326 2HG2 THR A  88      -7.454  -2.638   0.702  1.00  0.00           H  
ATOM   1327 3HG2 THR A  88      -6.264  -1.341   0.957  1.00  0.00           H  
ATOM   1328  N   THR A  89      -5.085   0.004  -0.946  1.00  0.00           N  
ATOM   1329  CA  THR A  89      -3.669   0.283  -0.724  1.00  0.00           C  
ATOM   1330  C   THR A  89      -3.267  -0.247   0.652  1.00  0.00           C  
ATOM   1331  O   THR A  89      -4.137  -0.554   1.476  1.00  0.00           O  
ATOM   1332  CB  THR A  89      -3.363   1.789  -0.825  1.00  0.00           C  
ATOM   1333  OG1 THR A  89      -4.067   2.492   0.207  1.00  0.00           O  
ATOM   1334  CG2 THR A  89      -3.787   2.330  -2.181  1.00  0.00           C  
ATOM   1335  H   THR A  89      -5.767   0.716  -0.732  1.00  0.00           H  
ATOM   1336  HA  THR A  89      -3.094  -0.190  -1.519  1.00  0.00           H  
ATOM   1337  HB  THR A  89      -2.294   1.953  -0.693  1.00  0.00           H  
ATOM   1338  HG1 THR A  89      -3.502   3.179   0.568  1.00  0.00           H  
ATOM   1339 1HG2 THR A  89      -3.563   3.395  -2.235  1.00  0.00           H  
ATOM   1340 2HG2 THR A  89      -3.245   1.805  -2.968  1.00  0.00           H  
ATOM   1341 3HG2 THR A  89      -4.857   2.178  -2.315  1.00  0.00           H  
ATOM   1342  N   VAL A  90      -1.957  -0.361   0.887  1.00  0.00           N  
ATOM   1343  CA  VAL A  90      -1.471  -0.794   2.190  1.00  0.00           C  
ATOM   1344  C   VAL A  90      -1.773   0.262   3.251  1.00  0.00           C  
ATOM   1345  O   VAL A  90      -2.258  -0.054   4.360  1.00  0.00           O  
ATOM   1346  CB  VAL A  90       0.046  -1.055   2.138  1.00  0.00           C  
ATOM   1347  CG1 VAL A  90       0.582  -1.357   3.529  1.00  0.00           C  
ATOM   1348  CG2 VAL A  90       0.342  -2.202   1.185  1.00  0.00           C  
ATOM   1349  H   VAL A  90      -1.290  -0.145   0.162  1.00  0.00           H  
ATOM   1350  HA  VAL A  90      -2.057  -1.656   2.508  1.00  0.00           H  
ATOM   1351  HB  VAL A  90       0.549  -0.152   1.789  1.00  0.00           H  
ATOM   1352 1HG1 VAL A  90       1.657  -1.539   3.474  1.00  0.00           H  
ATOM   1353 2HG1 VAL A  90       0.392  -0.508   4.186  1.00  0.00           H  
ATOM   1354 3HG1 VAL A  90       0.086  -2.243   3.926  1.00  0.00           H  
ATOM   1355 1HG2 VAL A  90       1.417  -2.380   1.152  1.00  0.00           H  
ATOM   1356 2HG2 VAL A  90      -0.165  -3.103   1.530  1.00  0.00           H  
ATOM   1357 3HG2 VAL A  90      -0.013  -1.946   0.186  1.00  0.00           H  
ATOM   1358  N   GLU A  91      -1.541   1.520   2.888  1.00  0.00           N  
ATOM   1359  CA  GLU A  91      -1.767   2.628   3.809  1.00  0.00           C  
ATOM   1360  C   GLU A  91      -3.216   2.645   4.279  1.00  0.00           C  
ATOM   1361  O   GLU A  91      -3.487   2.993   5.427  1.00  0.00           O  
ATOM   1362  CB  GLU A  91      -1.417   3.961   3.143  1.00  0.00           C  
ATOM   1363  CG  GLU A  91       0.059   4.127   2.806  1.00  0.00           C  
ATOM   1364  CD  GLU A  91       0.453   3.419   1.540  1.00  0.00           C  
ATOM   1365  OE1 GLU A  91      -0.404   2.850   0.908  1.00  0.00           O  
ATOM   1366  OE2 GLU A  91       1.614   3.446   1.205  1.00  0.00           O  
ATOM   1367  H   GLU A  91      -1.199   1.716   1.957  1.00  0.00           H  
ATOM   1368  HA  GLU A  91      -1.146   2.477   4.692  1.00  0.00           H  
ATOM   1369 1HB  GLU A  91      -1.984   4.065   2.217  1.00  0.00           H  
ATOM   1370 2HB  GLU A  91      -1.705   4.782   3.798  1.00  0.00           H  
ATOM   1371 1HG  GLU A  91       0.279   5.189   2.698  1.00  0.00           H  
ATOM   1372 2HG  GLU A  91       0.654   3.743   3.633  1.00  0.00           H  
ATOM   1373  N   GLU A  92      -4.324   2.322   3.369  1.00  0.00           N  
ATOM   1374  CA  GLU A  92      -5.730   2.235   3.777  1.00  0.00           C  
ATOM   1375  C   GLU A  92      -5.986   1.076   4.739  1.00  0.00           C  
ATOM   1376  O   GLU A  92      -6.776   1.207   5.672  1.00  0.00           O  
ATOM   1377  CB  GLU A  92      -6.628   2.085   2.548  1.00  0.00           C  
ATOM   1378  CG  GLU A  92      -8.116   2.000   2.862  1.00  0.00           C  
ATOM   1379  CD  GLU A  92      -8.656   3.258   3.480  1.00  0.00           C  
ATOM   1380  OE1 GLU A  92      -8.039   4.285   3.328  1.00  0.00           O  
ATOM   1381  OE2 GLU A  92      -9.688   3.194   4.105  1.00  0.00           O  
ATOM   1382  H   GLU A  92      -4.074   2.107   2.414  1.00  0.00           H  
ATOM   1383  HA  GLU A  92      -6.005   3.170   4.266  1.00  0.00           H  
ATOM   1384 1HB  GLU A  92      -6.477   2.934   1.882  1.00  0.00           H  
ATOM   1385 2HB  GLU A  92      -6.350   1.185   2.001  1.00  0.00           H  
ATOM   1386 1HG  GLU A  92      -8.659   1.799   1.939  1.00  0.00           H  
ATOM   1387 2HG  GLU A  92      -8.285   1.165   3.541  1.00  0.00           H  
ATOM   1388  N   ALA A  93      -5.324  -0.191   4.534  1.00  0.00           N  
ATOM   1389  CA  ALA A  93      -5.432  -1.340   5.428  1.00  0.00           C  
ATOM   1390  C   ALA A  93      -4.886  -0.966   6.804  1.00  0.00           C  
ATOM   1391  O   ALA A  93      -5.407  -1.390   7.827  1.00  0.00           O  
ATOM   1392  CB  ALA A  93      -4.690  -2.545   4.861  1.00  0.00           C  
ATOM   1393  H   ALA A  93      -4.797  -0.284   3.676  1.00  0.00           H  
ATOM   1394  HA  ALA A  93      -6.487  -1.595   5.525  1.00  0.00           H  
ATOM   1395 1HB  ALA A  93      -4.786  -3.388   5.544  1.00  0.00           H  
ATOM   1396 2HB  ALA A  93      -5.116  -2.812   3.894  1.00  0.00           H  
ATOM   1397 3HB  ALA A  93      -3.635  -2.296   4.737  1.00  0.00           H  
ATOM   1398  N   VAL A  94      -3.827  -0.168   6.805  1.00  0.00           N  
ATOM   1399  CA  VAL A  94      -3.215   0.304   8.035  1.00  0.00           C  
ATOM   1400  C   VAL A  94      -4.192   1.254   8.747  1.00  0.00           C  
ATOM   1401  O   VAL A  94      -4.523   1.025   9.910  1.00  0.00           O  
ATOM   1402  CB  VAL A  94      -1.891   1.032   7.738  1.00  0.00           C  
ATOM   1403  CG1 VAL A  94      -1.390   1.755   8.980  1.00  0.00           C  
ATOM   1404  CG2 VAL A  94      -0.854   0.037   7.240  1.00  0.00           C  
ATOM   1405  H   VAL A  94      -3.435   0.121   5.919  1.00  0.00           H  
ATOM   1406  HA  VAL A  94      -3.059  -0.551   8.694  1.00  0.00           H  
ATOM   1407  HB  VAL A  94      -2.065   1.789   6.974  1.00  0.00           H  
ATOM   1408 1HG1 VAL A  94      -0.454   2.264   8.752  1.00  0.00           H  
ATOM   1409 2HG1 VAL A  94      -2.132   2.486   9.297  1.00  0.00           H  
ATOM   1410 3HG1 VAL A  94      -1.224   1.033   9.779  1.00  0.00           H  
ATOM   1411 1HG2 VAL A  94       0.080   0.557   7.031  1.00  0.00           H  
ATOM   1412 2HG2 VAL A  94      -0.683  -0.725   8.002  1.00  0.00           H  
ATOM   1413 3HG2 VAL A  94      -1.216  -0.440   6.328  1.00  0.00           H  
ATOM   1414  N   ASN A  95      -4.708   2.257   8.023  1.00  0.00           N  
ATOM   1415  CA  ASN A  95      -5.651   3.221   8.603  1.00  0.00           C  
ATOM   1416  C   ASN A  95      -6.852   2.540   9.217  1.00  0.00           C  
ATOM   1417  O   ASN A  95      -7.288   2.897  10.311  1.00  0.00           O  
ATOM   1418  CB  ASN A  95      -6.101   4.226   7.559  1.00  0.00           C  
ATOM   1419  CG  ASN A  95      -5.026   5.218   7.211  1.00  0.00           C  
ATOM   1420  OD1 ASN A  95      -4.072   5.412   7.974  1.00  0.00           O  
ATOM   1421  ND2 ASN A  95      -5.160   5.851   6.074  1.00  0.00           N  
ATOM   1422  H   ASN A  95      -4.441   2.352   7.054  1.00  0.00           H  
ATOM   1423  HA  ASN A  95      -5.146   3.758   9.408  1.00  0.00           H  
ATOM   1424 1HB  ASN A  95      -6.400   3.700   6.652  1.00  0.00           H  
ATOM   1425 2HB  ASN A  95      -6.973   4.767   7.926  1.00  0.00           H  
ATOM   1426 1HD2 ASN A  95      -4.475   6.523   5.791  1.00  0.00           H  
ATOM   1427 2HD2 ASN A  95      -5.948   5.663   5.488  1.00  0.00           H  
ATOM   1428  N   ARG A  96      -7.484   1.463   8.504  1.00  0.00           N  
ATOM   1429  CA  ARG A  96      -8.622   0.717   9.038  1.00  0.00           C  
ATOM   1430  C   ARG A  96      -8.225  -0.137  10.240  1.00  0.00           C  
ATOM   1431  O   ARG A  96      -8.987  -0.262  11.189  1.00  0.00           O  
ATOM   1432  CB  ARG A  96      -9.221  -0.180   7.964  1.00  0.00           C  
ATOM   1433  CG  ARG A  96      -9.876   0.557   6.807  1.00  0.00           C  
ATOM   1434  CD  ARG A  96     -10.370  -0.381   5.767  1.00  0.00           C  
ATOM   1435  NE  ARG A  96     -10.825   0.320   4.577  1.00  0.00           N  
ATOM   1436  CZ  ARG A  96     -11.462  -0.263   3.543  1.00  0.00           C  
ATOM   1437  NH1 ARG A  96     -11.709  -1.555   3.567  1.00  0.00           N  
ATOM   1438  NH2 ARG A  96     -11.836   0.461   2.504  1.00  0.00           N  
ATOM   1439  H   ARG A  96      -7.147   1.251   7.576  1.00  0.00           H  
ATOM   1440  HA  ARG A  96      -9.379   1.428   9.371  1.00  0.00           H  
ATOM   1441 1HB  ARG A  96      -8.443  -0.820   7.550  1.00  0.00           H  
ATOM   1442 2HB  ARG A  96      -9.975  -0.830   8.411  1.00  0.00           H  
ATOM   1443 1HG  ARG A  96     -10.722   1.136   7.177  1.00  0.00           H  
ATOM   1444 2HG  ARG A  96      -9.150   1.229   6.347  1.00  0.00           H  
ATOM   1445 1HD  ARG A  96      -9.566  -1.058   5.478  1.00  0.00           H  
ATOM   1446 2HD  ARG A  96     -11.204  -0.957   6.165  1.00  0.00           H  
ATOM   1447  HE  ARG A  96     -10.652   1.314   4.522  1.00  0.00           H  
ATOM   1448 1HH1 ARG A  96     -11.423  -2.110   4.362  1.00  0.00           H  
ATOM   1449 2HH1 ARG A  96     -12.187  -1.991   2.793  1.00  0.00           H  
ATOM   1450 1HH2 ARG A  96     -11.645   1.454   2.485  1.00  0.00           H  
ATOM   1451 2HH2 ARG A  96     -12.313   0.025   1.729  1.00  0.00           H  
ATOM   1452  N   ALA A  97      -6.944  -0.838  10.211  1.00  0.00           N  
ATOM   1453  CA  ALA A  97      -6.463  -1.692  11.279  1.00  0.00           C  
ATOM   1454  C   ALA A  97      -6.274  -0.830  12.527  1.00  0.00           C  
ATOM   1455  O   ALA A  97      -6.583  -1.267  13.616  1.00  0.00           O  
ATOM   1456  CB  ALA A  97      -5.162  -2.366  10.874  1.00  0.00           C  
ATOM   1457  H   ALA A  97      -6.413  -0.775   9.356  1.00  0.00           H  
ATOM   1458  HA  ALA A  97      -7.214  -2.461  11.464  1.00  0.00           H  
ATOM   1459 1HB  ALA A  97      -4.813  -3.004  11.685  1.00  0.00           H  
ATOM   1460 2HB  ALA A  97      -5.329  -2.971   9.983  1.00  0.00           H  
ATOM   1461 3HB  ALA A  97      -4.411  -1.607  10.661  1.00  0.00           H  
ATOM   1462  N   LEU A  98      -5.770   0.392  12.351  1.00  0.00           N  
ATOM   1463  CA  LEU A  98      -5.569   1.322  13.464  1.00  0.00           C  
ATOM   1464  C   LEU A  98      -6.879   1.805  14.085  1.00  0.00           C  
ATOM   1465  O   LEU A  98      -6.948   2.001  15.283  1.00  0.00           O  
ATOM   1466  CB  LEU A  98      -4.760   2.533  12.984  1.00  0.00           C  
ATOM   1467  CG  LEU A  98      -3.294   2.255  12.628  1.00  0.00           C  
ATOM   1468  CD1 LEU A  98      -2.699   3.474  11.936  1.00  0.00           C  
ATOM   1469  CD2 LEU A  98      -2.520   1.911  13.892  1.00  0.00           C  
ATOM   1470  H   LEU A  98      -5.520   0.682  11.417  1.00  0.00           H  
ATOM   1471  HA  LEU A  98      -5.034   0.800  14.258  1.00  0.00           H  
ATOM   1472 1HB  LEU A  98      -5.243   2.945  12.100  1.00  0.00           H  
ATOM   1473 2HB  LEU A  98      -4.773   3.292  13.767  1.00  0.00           H  
ATOM   1474  HG  LEU A  98      -3.241   1.417  11.932  1.00  0.00           H  
ATOM   1475 1HD1 LEU A  98      -1.657   3.276  11.683  1.00  0.00           H  
ATOM   1476 2HD1 LEU A  98      -3.259   3.684  11.025  1.00  0.00           H  
ATOM   1477 3HD1 LEU A  98      -2.753   4.334  12.603  1.00  0.00           H  
ATOM   1478 1HD2 LEU A  98      -1.479   1.713  13.640  1.00  0.00           H  
ATOM   1479 2HD2 LEU A  98      -2.571   2.749  14.588  1.00  0.00           H  
ATOM   1480 3HD2 LEU A  98      -2.956   1.027  14.357  1.00  0.00           H  
ATOM   1481  N   ASN A  99      -8.074   2.107  13.257  1.00  0.00           N  
ATOM   1482  CA  ASN A  99      -9.414   2.413  13.757  1.00  0.00           C  
ATOM   1483  C   ASN A  99      -9.954   1.263  14.593  1.00  0.00           C  
ATOM   1484  O   ASN A  99     -10.579   1.478  15.632  1.00  0.00           O  
ATOM   1485  CB  ASN A  99     -10.358   2.730  12.612  1.00  0.00           C  
ATOM   1486  CG  ASN A  99     -10.093   4.077  12.000  1.00  0.00           C  
ATOM   1487  OD1 ASN A  99      -9.473   4.945  12.625  1.00  0.00           O  
ATOM   1488  ND2 ASN A  99     -10.550   4.270  10.789  1.00  0.00           N  
ATOM   1489  H   ASN A  99      -7.913   2.092  12.260  1.00  0.00           H  
ATOM   1490  HA  ASN A  99      -9.350   3.287  14.407  1.00  0.00           H  
ATOM   1491 1HB  ASN A  99     -10.261   1.967  11.838  1.00  0.00           H  
ATOM   1492 2HB  ASN A  99     -11.387   2.703  12.970  1.00  0.00           H  
ATOM   1493 1HD2 ASN A  99     -10.403   5.147  10.332  1.00  0.00           H  
ATOM   1494 2HD2 ASN A  99     -11.047   3.539  10.321  1.00  0.00           H  
ATOM   1495  N   LEU A 100      -9.752  -0.124  14.197  1.00  0.00           N  
ATOM   1496  CA  LEU A 100     -10.124  -1.349  14.888  1.00  0.00           C  
ATOM   1497  C   LEU A 100      -9.281  -1.500  16.152  1.00  0.00           C  
ATOM   1498  O   LEU A 100      -9.774  -1.931  17.196  1.00  0.00           O  
ATOM   1499  CB  LEU A 100      -9.929  -2.566  13.973  1.00  0.00           C  
ATOM   1500  CG  LEU A 100     -10.880  -2.654  12.773  1.00  0.00           C  
ATOM   1501  CD1 LEU A 100     -10.416  -3.763  11.837  1.00  0.00           C  
ATOM   1502  CD2 LEU A 100     -12.297  -2.912  13.265  1.00  0.00           C  
ATOM   1503  H   LEU A 100      -9.310  -0.186  13.290  1.00  0.00           H  
ATOM   1504  HA  LEU A 100     -11.178  -1.285  15.161  1.00  0.00           H  
ATOM   1505 1HB  LEU A 100      -8.911  -2.552  13.589  1.00  0.00           H  
ATOM   1506 2HB  LEU A 100     -10.059  -3.471  14.567  1.00  0.00           H  
ATOM   1507  HG  LEU A 100     -10.853  -1.716  12.217  1.00  0.00           H  
ATOM   1508 1HD1 LEU A 100     -11.092  -3.825  10.984  1.00  0.00           H  
ATOM   1509 2HD1 LEU A 100      -9.408  -3.543  11.485  1.00  0.00           H  
ATOM   1510 3HD1 LEU A 100     -10.416  -4.713  12.371  1.00  0.00           H  
ATOM   1511 1HD2 LEU A 100     -12.973  -2.973  12.412  1.00  0.00           H  
ATOM   1512 2HD2 LEU A 100     -12.325  -3.849  13.819  1.00  0.00           H  
ATOM   1513 3HD2 LEU A 100     -12.610  -2.095  13.916  1.00  0.00           H  
ATOM   1514  N   LYS A 101      -8.002  -1.158  16.041  1.00  0.00           N  
ATOM   1515  CA  LYS A 101      -7.094  -1.246  17.169  1.00  0.00           C  
ATOM   1516  C   LYS A 101      -7.717  -0.545  18.387  1.00  0.00           C  
ATOM   1517  O   LYS A 101      -7.935  -1.175  19.426  1.00  0.00           O  
ATOM   1518  CB  LYS A 101      -5.738  -0.628  16.820  1.00  0.00           C  
ATOM   1519  CG  LYS A 101      -4.717  -0.672  17.949  1.00  0.00           C  
ATOM   1520  CD  LYS A 101      -3.492   0.168  17.619  1.00  0.00           C  
ATOM   1521  CE  LYS A 101      -2.371  -0.070  18.621  1.00  0.00           C  
ATOM   1522  NZ  LYS A 101      -2.692   0.499  19.959  1.00  0.00           N  
ATOM   1523  H   LYS A 101      -7.653  -0.830  15.153  1.00  0.00           H  
ATOM   1524  HA  LYS A 101      -6.966  -2.298  17.428  1.00  0.00           H  
ATOM   1525 1HB  LYS A 101      -5.312  -1.148  15.962  1.00  0.00           H  
ATOM   1526 2HB  LYS A 101      -5.877   0.415  16.536  1.00  0.00           H  
ATOM   1527 1HG  LYS A 101      -5.171  -0.295  18.865  1.00  0.00           H  
ATOM   1528 2HG  LYS A 101      -4.405  -1.704  18.117  1.00  0.00           H  
ATOM   1529 1HD  LYS A 101      -3.135  -0.086  16.621  1.00  0.00           H  
ATOM   1530 2HD  LYS A 101      -3.761   1.223  17.634  1.00  0.00           H  
ATOM   1531 1HE  LYS A 101      -2.198  -1.139  18.728  1.00  0.00           H  
ATOM   1532 2HE  LYS A 101      -1.453   0.390  18.256  1.00  0.00           H  
ATOM   1533 1HZ  LYS A 101      -1.926   0.322  20.593  1.00  0.00           H  
ATOM   1534 2HZ  LYS A 101      -2.836   1.496  19.876  1.00  0.00           H  
ATOM   1535 3HZ  LYS A 101      -3.531   0.067  20.318  1.00  0.00           H  
ATOM   1536  N   THR A 102      -8.060   0.736  18.243  1.00  0.00           N  
ATOM   1537  CA  THR A 102      -8.518   1.514  19.391  1.00  0.00           C  
ATOM   1538  C   THR A 102     -10.004   1.304  19.687  1.00  0.00           C  
ATOM   1539  O   THR A 102     -10.463   1.497  20.814  1.00  0.00           O  
ATOM   1540  CB  THR A 102      -8.249   3.015  19.173  1.00  0.00           C  
ATOM   1541  OG1 THR A 102      -9.000   3.478  18.043  1.00  0.00           O  
ATOM   1542  CG2 THR A 102      -6.768   3.261  18.928  1.00  0.00           C  
ATOM   1543  H   THR A 102      -8.006   1.180  17.338  1.00  0.00           H  
ATOM   1544  HA  THR A 102      -7.977   1.178  20.275  1.00  0.00           H  
ATOM   1545  HB  THR A 102      -8.563   3.572  20.054  1.00  0.00           H  
ATOM   1546  HG1 THR A 102      -9.909   3.639  18.308  1.00  0.00           H  
ATOM   1547 1HG2 THR A 102      -6.597   4.326  18.776  1.00  0.00           H  
ATOM   1548 2HG2 THR A 102      -6.195   2.920  19.790  1.00  0.00           H  
ATOM   1549 3HG2 THR A 102      -6.450   2.712  18.042  1.00  0.00           H  
ATOM   1550  N   LYS A 103     -10.756   0.901  18.679  1.00  0.00           N  
ATOM   1551  CA  LYS A 103     -12.163   0.581  18.876  1.00  0.00           C  
ATOM   1552  C   LYS A 103     -12.385  -0.731  19.637  1.00  0.00           C  
ATOM   1553  O   LYS A 103     -13.248  -0.808  20.517  1.00  0.00           O  
ATOM   1554  CB  LYS A 103     -12.873   0.522  17.523  1.00  0.00           C  
ATOM   1555  CG  LYS A 103     -14.366   0.236  17.608  1.00  0.00           C  
ATOM   1556  CD  LYS A 103     -15.018   0.287  16.235  1.00  0.00           C  
ATOM   1557  CE  LYS A 103     -16.511   0.003  16.318  1.00  0.00           C  
ATOM   1558  NZ  LYS A 103     -17.159   0.037  14.979  1.00  0.00           N  
ATOM   1559  H   LYS A 103     -10.357   0.814  17.755  1.00  0.00           H  
ATOM   1560  HA  LYS A 103     -12.613   1.363  19.489  1.00  0.00           H  
ATOM   1561 1HB  LYS A 103     -12.743   1.471  17.002  1.00  0.00           H  
ATOM   1562 2HB  LYS A 103     -12.418  -0.254  16.907  1.00  0.00           H  
ATOM   1563 1HG  LYS A 103     -14.522  -0.755  18.038  1.00  0.00           H  
ATOM   1564 2HG  LYS A 103     -14.841   0.973  18.255  1.00  0.00           H  
ATOM   1565 1HD  LYS A 103     -14.868   1.275  15.797  1.00  0.00           H  
ATOM   1566 2HD  LYS A 103     -14.553  -0.453  15.583  1.00  0.00           H  
ATOM   1567 1HE  LYS A 103     -16.670  -0.978  16.761  1.00  0.00           H  
ATOM   1568 2HE  LYS A 103     -16.987   0.748  16.956  1.00  0.00           H  
ATOM   1569 1HZ  LYS A 103     -18.146  -0.155  15.078  1.00  0.00           H  
ATOM   1570 2HZ  LYS A 103     -17.034   0.950  14.565  1.00  0.00           H  
ATOM   1571 3HZ  LYS A 103     -16.738  -0.663  14.383  1.00  0.00           H  
ATOM   1572  N   LEU A 104     -11.613  -1.761  19.306  1.00  0.00           N  
ATOM   1573  CA  LEU A 104     -11.828  -3.085  19.892  1.00  0.00           C  
ATOM   1574  C   LEU A 104     -10.894  -3.394  21.067  1.00  0.00           C  
ATOM   1575  O   LEU A 104     -11.196  -4.269  21.881  1.00  0.00           O  
ATOM   1576  CB  LEU A 104     -11.649  -4.159  18.812  1.00  0.00           C  
ATOM   1577  CG  LEU A 104     -12.563  -4.029  17.587  1.00  0.00           C  
ATOM   1578  CD1 LEU A 104     -12.194  -5.092  16.561  1.00  0.00           C  
ATOM   1579  CD2 LEU A 104     -14.015  -4.167  18.019  1.00  0.00           C  
ATOM   1580  H   LEU A 104     -10.865  -1.634  18.640  1.00  0.00           H  
ATOM   1581  HA  LEU A 104     -12.847  -3.132  20.276  1.00  0.00           H  
ATOM   1582 1HB  LEU A 104     -10.619  -4.130  18.460  1.00  0.00           H  
ATOM   1583 2HB  LEU A 104     -11.831  -5.136  19.258  1.00  0.00           H  
ATOM   1584  HG  LEU A 104     -12.414  -3.053  17.123  1.00  0.00           H  
ATOM   1585 1HD1 LEU A 104     -12.844  -4.999  15.691  1.00  0.00           H  
ATOM   1586 2HD1 LEU A 104     -11.156  -4.958  16.255  1.00  0.00           H  
ATOM   1587 3HD1 LEU A 104     -12.318  -6.081  17.002  1.00  0.00           H  
ATOM   1588 1HD2 LEU A 104     -14.665  -4.074  17.149  1.00  0.00           H  
ATOM   1589 2HD2 LEU A 104     -14.165  -5.143  18.481  1.00  0.00           H  
ATOM   1590 3HD2 LEU A 104     -14.256  -3.384  18.738  1.00  0.00           H  
ATOM   1591  N   GLY A 105      -9.762  -2.695  21.143  1.00  0.00           N  
ATOM   1592  CA  GLY A 105      -8.719  -3.017  22.105  1.00  0.00           C  
ATOM   1593  C   GLY A 105      -7.802  -4.163  21.692  1.00  0.00           C  
ATOM   1594  O   GLY A 105      -7.410  -4.983  22.527  1.00  0.00           O  
ATOM   1595  H   GLY A 105      -9.627  -1.917  20.511  1.00  0.00           H  
ATOM   1596 1HA  GLY A 105      -8.099  -2.138  22.278  1.00  0.00           H  
ATOM   1597 2HA  GLY A 105      -9.175  -3.280  23.058  1.00  0.00           H  
ATOM   1598  N   VAL A 106      -7.447  -4.224  20.406  1.00  0.00           N  
ATOM   1599  CA  VAL A 106      -6.668  -5.346  19.890  1.00  0.00           C  
ATOM   1600  C   VAL A 106      -5.408  -4.839  19.193  1.00  0.00           C  
ATOM   1601  O   VAL A 106      -5.273  -3.647  18.929  1.00  0.00           O  
ATOM   1602  CB  VAL A 106      -7.506  -6.178  18.903  1.00  0.00           C  
ATOM   1603  CG1 VAL A 106      -8.762  -6.705  19.581  1.00  0.00           C  
ATOM   1604  CG2 VAL A 106      -7.862  -5.335  17.687  1.00  0.00           C  
ATOM   1605  H   VAL A 106      -7.720  -3.483  19.776  1.00  0.00           H  
ATOM   1606  HA  VAL A 106      -6.341  -5.958  20.732  1.00  0.00           H  
ATOM   1607  HB  VAL A 106      -6.925  -7.045  18.587  1.00  0.00           H  
ATOM   1608 1HG1 VAL A 106      -9.342  -7.291  18.869  1.00  0.00           H  
ATOM   1609 2HG1 VAL A 106      -8.483  -7.334  20.426  1.00  0.00           H  
ATOM   1610 3HG1 VAL A 106      -9.362  -5.866  19.935  1.00  0.00           H  
ATOM   1611 1HG2 VAL A 106      -8.454  -5.930  16.993  1.00  0.00           H  
ATOM   1612 2HG2 VAL A 106      -8.439  -4.466  18.004  1.00  0.00           H  
ATOM   1613 3HG2 VAL A 106      -6.948  -5.005  17.193  1.00  0.00           H  
ATOM   1614  N   ASP A 107      -4.473  -5.737  18.909  1.00  0.00           N  
ATOM   1615  CA  ASP A 107      -3.267  -5.326  18.215  1.00  0.00           C  
ATOM   1616  C   ASP A 107      -3.481  -5.269  16.689  1.00  0.00           C  
ATOM   1617  O   ASP A 107      -4.582  -5.513  16.186  1.00  0.00           O  
ATOM   1618  CB  ASP A 107      -2.119  -6.283  18.548  1.00  0.00           C  
ATOM   1619  CG  ASP A 107      -2.386  -7.710  18.089  1.00  0.00           C  
ATOM   1620  OD1 ASP A 107      -3.305  -7.907  17.331  1.00  0.00           O  
ATOM   1621  OD2 ASP A 107      -1.668  -8.588  18.502  1.00  0.00           O  
ATOM   1622  H   ASP A 107      -4.587  -6.706  19.168  1.00  0.00           H  
ATOM   1623  HA  ASP A 107      -3.008  -4.316  18.541  1.00  0.00           H  
ATOM   1624 1HB  ASP A 107      -1.202  -5.930  18.075  1.00  0.00           H  
ATOM   1625 2HB  ASP A 107      -1.950  -6.288  19.625  1.00  0.00           H  
ATOM   1626  N   LEU A 108      -2.355  -4.937  15.826  1.00  0.00           N  
ATOM   1627  CA  LEU A 108      -2.492  -4.682  14.410  1.00  0.00           C  
ATOM   1628  C   LEU A 108      -2.735  -6.010  13.706  1.00  0.00           C  
ATOM   1629  O   LEU A 108      -3.431  -6.066  12.708  1.00  0.00           O  
ATOM   1630  CB  LEU A 108      -1.237  -3.998  13.852  1.00  0.00           C  
ATOM   1631  CG  LEU A 108      -1.241  -2.465  13.895  1.00  0.00           C  
ATOM   1632  CD1 LEU A 108      -2.277  -1.932  12.915  1.00  0.00           C  
ATOM   1633  CD2 LEU A 108      -1.536  -1.997  15.313  1.00  0.00           C  
ATOM   1634  H   LEU A 108      -1.445  -4.843  16.257  1.00  0.00           H  
ATOM   1635  HA  LEU A 108      -3.339  -4.011  14.260  1.00  0.00           H  
ATOM   1636 1HB  LEU A 108      -0.374  -4.344  14.418  1.00  0.00           H  
ATOM   1637 2HB  LEU A 108      -1.110  -4.302  12.813  1.00  0.00           H  
ATOM   1638  HG  LEU A 108      -0.265  -2.091  13.586  1.00  0.00           H  
ATOM   1639 1HD1 LEU A 108      -2.279  -0.843  12.945  1.00  0.00           H  
ATOM   1640 2HD1 LEU A 108      -2.031  -2.266  11.907  1.00  0.00           H  
ATOM   1641 3HD1 LEU A 108      -3.263  -2.305  13.190  1.00  0.00           H  
ATOM   1642 1HD2 LEU A 108      -1.538  -0.907  15.343  1.00  0.00           H  
ATOM   1643 2HD2 LEU A 108      -2.512  -2.371  15.623  1.00  0.00           H  
ATOM   1644 3HD2 LEU A 108      -0.771  -2.378  15.988  1.00  0.00           H  
ATOM   1645  N   LEU A 109      -2.160  -7.077  14.248  1.00  0.00           N  
ATOM   1646  CA  LEU A 109      -2.304  -8.405  13.665  1.00  0.00           C  
ATOM   1647  C   LEU A 109      -3.732  -8.918  13.788  1.00  0.00           C  
ATOM   1648  O   LEU A 109      -4.300  -9.438  12.828  1.00  0.00           O  
ATOM   1649  CB  LEU A 109      -1.344  -9.387  14.347  1.00  0.00           C  
ATOM   1650  CG  LEU A 109      -1.473 -10.853  13.914  1.00  0.00           C  
ATOM   1651  CD1 LEU A 109      -1.288 -10.955  12.406  1.00  0.00           C  
ATOM   1652  CD2 LEU A 109      -0.440 -11.693  14.649  1.00  0.00           C  
ATOM   1653  H   LEU A 109      -1.607  -6.965  15.087  1.00  0.00           H  
ATOM   1654  HA  LEU A 109      -2.058  -8.345  12.604  1.00  0.00           H  
ATOM   1655 1HB  LEU A 109      -0.322  -9.071  14.145  1.00  0.00           H  
ATOM   1656 2HB  LEU A 109      -1.509  -9.344  15.424  1.00  0.00           H  
ATOM   1657  HG  LEU A 109      -2.473 -11.217  14.153  1.00  0.00           H  
ATOM   1658 1HD1 LEU A 109      -1.380 -11.997  12.098  1.00  0.00           H  
ATOM   1659 2HD1 LEU A 109      -2.052 -10.361  11.905  1.00  0.00           H  
ATOM   1660 3HD1 LEU A 109      -0.301 -10.583  12.134  1.00  0.00           H  
ATOM   1661 1HD2 LEU A 109      -0.532 -12.735  14.342  1.00  0.00           H  
ATOM   1662 2HD2 LEU A 109       0.561 -11.331  14.410  1.00  0.00           H  
ATOM   1663 3HD2 LEU A 109      -0.606 -11.616  15.724  1.00  0.00           H  
ATOM   1664  N   THR A 110      -4.323  -8.780  14.963  1.00  0.00           N  
ATOM   1665  CA  THR A 110      -5.726  -9.160  15.122  1.00  0.00           C  
ATOM   1666  C   THR A 110      -6.710  -8.327  14.291  1.00  0.00           C  
ATOM   1667  O   THR A 110      -7.652  -8.862  13.709  1.00  0.00           O  
ATOM   1668  CB  THR A 110      -6.131  -9.074  16.605  1.00  0.00           C  
ATOM   1669  OG1 THR A 110      -5.272  -9.915  17.387  1.00  0.00           O  
ATOM   1670  CG2 THR A 110      -7.574  -9.517  16.792  1.00  0.00           C  
ATOM   1671  H   THR A 110      -3.821  -8.414  15.757  1.00  0.00           H  
ATOM   1672  HA  THR A 110      -5.839 -10.191  14.784  1.00  0.00           H  
ATOM   1673  HB  THR A 110      -6.024  -8.047  16.953  1.00  0.00           H  
ATOM   1674  HG1 THR A 110      -4.416  -9.492  17.488  1.00  0.00           H  
ATOM   1675 1HG2 THR A 110      -7.842  -9.449  17.846  1.00  0.00           H  
ATOM   1676 2HG2 THR A 110      -8.230  -8.872  16.208  1.00  0.00           H  
ATOM   1677 3HG2 THR A 110      -7.685 -10.547  16.455  1.00  0.00           H  
ATOM   1678  N   ALA A 111      -6.549  -6.889  14.178  1.00  0.00           N  
ATOM   1679  CA  ALA A 111      -7.318  -5.955  13.359  1.00  0.00           C  
ATOM   1680  C   ALA A 111      -7.149  -6.339  11.890  1.00  0.00           C  
ATOM   1681  O   ALA A 111      -8.078  -6.264  11.106  1.00  0.00           O  
ATOM   1682  CB  ALA A 111      -6.869  -4.522  13.601  1.00  0.00           C  
ATOM   1683  H   ALA A 111      -5.817  -6.533  14.774  1.00  0.00           H  
ATOM   1684  HA  ALA A 111      -8.368  -6.043  13.640  1.00  0.00           H  
ATOM   1685 1HB  ALA A 111      -7.456  -3.847  12.981  1.00  0.00           H  
ATOM   1686 2HB  ALA A 111      -7.013  -4.267  14.651  1.00  0.00           H  
ATOM   1687 3HB  ALA A 111      -5.815  -4.423  13.346  1.00  0.00           H  
ATOM   1688  N   ALA A 112      -5.790  -6.739  11.371  1.00  0.00           N  
ATOM   1689  CA  ALA A 112      -5.496  -7.194  10.014  1.00  0.00           C  
ATOM   1690  C   ALA A 112      -6.248  -8.454   9.682  1.00  0.00           C  
ATOM   1691  O   ALA A 112      -6.638  -8.673   8.537  1.00  0.00           O  
ATOM   1692  CB  ALA A 112      -4.001  -7.419   9.837  1.00  0.00           C  
ATOM   1693  H   ALA A 112      -5.039  -6.678  12.043  1.00  0.00           H  
ATOM   1694  HA  ALA A 112      -5.821  -6.420   9.319  1.00  0.00           H  
ATOM   1695 1HB  ALA A 112      -3.803  -7.765   8.822  1.00  0.00           H  
ATOM   1696 2HB  ALA A 112      -3.469  -6.484  10.012  1.00  0.00           H  
ATOM   1697 3HB  ALA A 112      -3.659  -8.169  10.549  1.00  0.00           H  
ATOM   1698  N   LEU A 113      -6.436  -9.493  10.680  1.00  0.00           N  
ATOM   1699  CA  LEU A 113      -7.265 -10.681  10.516  1.00  0.00           C  
ATOM   1700  C   LEU A 113      -8.739 -10.362  10.244  1.00  0.00           C  
ATOM   1701  O   LEU A 113      -9.366 -10.970   9.378  1.00  0.00           O  
ATOM   1702  CB  LEU A 113      -7.160 -11.556  11.771  1.00  0.00           C  
ATOM   1703  CG  LEU A 113      -8.008 -12.834  11.765  1.00  0.00           C  
ATOM   1704  CD1 LEU A 113      -7.572 -13.728  10.612  1.00  0.00           C  
ATOM   1705  CD2 LEU A 113      -7.858 -13.550  13.098  1.00  0.00           C  
ATOM   1706  H   LEU A 113      -5.929  -9.363  11.544  1.00  0.00           H  
ATOM   1707  HA  LEU A 113      -6.895 -11.246   9.662  1.00  0.00           H  
ATOM   1708 1HB  LEU A 113      -6.120 -11.850  11.904  1.00  0.00           H  
ATOM   1709 2HB  LEU A 113      -7.461 -10.963  12.635  1.00  0.00           H  
ATOM   1710  HG  LEU A 113      -9.056 -12.574  11.608  1.00  0.00           H  
ATOM   1711 1HD1 LEU A 113      -8.175 -14.636  10.608  1.00  0.00           H  
ATOM   1712 2HD1 LEU A 113      -7.708 -13.198   9.669  1.00  0.00           H  
ATOM   1713 3HD1 LEU A 113      -6.522 -13.991  10.732  1.00  0.00           H  
ATOM   1714 1HD2 LEU A 113      -8.461 -14.458  13.094  1.00  0.00           H  
ATOM   1715 2HD2 LEU A 113      -6.811 -13.812  13.256  1.00  0.00           H  
ATOM   1716 3HD2 LEU A 113      -8.193 -12.896  13.903  1.00  0.00           H  
ATOM   1717  N   ALA A 114      -9.287  -9.406  10.987  1.00  0.00           N  
ATOM   1718  CA  ALA A 114     -10.655  -8.947  10.746  1.00  0.00           C  
ATOM   1719  C   ALA A 114     -10.790  -8.333   9.352  1.00  0.00           C  
ATOM   1720  O   ALA A 114     -11.788  -8.549   8.663  1.00  0.00           O  
ATOM   1721  CB  ALA A 114     -11.073  -7.944  11.812  1.00  0.00           C  
ATOM   1722  H   ALA A 114      -8.752  -8.983  11.733  1.00  0.00           H  
ATOM   1723  HA  ALA A 114     -11.315  -9.813  10.798  1.00  0.00           H  
ATOM   1724 1HB  ALA A 114     -12.092  -7.611  11.617  1.00  0.00           H  
ATOM   1725 2HB  ALA A 114     -11.023  -8.413  12.793  1.00  0.00           H  
ATOM   1726 3HB  ALA A 114     -10.402  -7.085  11.786  1.00  0.00           H  
ATOM   1727  N   LEU A 115      -9.751  -7.532   8.899  1.00  0.00           N  
ATOM   1728  CA  LEU A 115      -9.822  -6.923   7.580  1.00  0.00           C  
ATOM   1729  C   LEU A 115      -9.802  -7.987   6.496  1.00  0.00           C  
ATOM   1730  O   LEU A 115     -10.560  -7.916   5.528  1.00  0.00           O  
ATOM   1731  CB  LEU A 115      -8.651  -5.953   7.378  1.00  0.00           C  
ATOM   1732  CG  LEU A 115      -8.696  -4.671   8.221  1.00  0.00           C  
ATOM   1733  CD1 LEU A 115      -7.391  -3.905   8.050  1.00  0.00           C  
ATOM   1734  CD2 LEU A 115      -9.887  -3.826   7.796  1.00  0.00           C  
ATOM   1735  H   LEU A 115      -8.940  -7.363   9.476  1.00  0.00           H  
ATOM   1736  HA  LEU A 115     -10.765  -6.383   7.506  1.00  0.00           H  
ATOM   1737 1HB  LEU A 115      -7.725  -6.472   7.614  1.00  0.00           H  
ATOM   1738 2HB  LEU A 115      -8.621  -5.659   6.328  1.00  0.00           H  
ATOM   1739  HG  LEU A 115      -8.794  -4.934   9.274  1.00  0.00           H  
ATOM   1740 1HD1 LEU A 115      -7.422  -2.996   8.649  1.00  0.00           H  
ATOM   1741 2HD1 LEU A 115      -6.558  -4.527   8.379  1.00  0.00           H  
ATOM   1742 3HD1 LEU A 115      -7.257  -3.645   7.001  1.00  0.00           H  
ATOM   1743 1HD2 LEU A 115      -9.919  -2.916   8.396  1.00  0.00           H  
ATOM   1744 2HD2 LEU A 115      -9.789  -3.563   6.743  1.00  0.00           H  
ATOM   1745 3HD2 LEU A 115     -10.806  -4.391   7.945  1.00  0.00           H  
ATOM   1746  N   LEU A 116      -8.915  -8.947   6.717  1.00  0.00           N  
ATOM   1747  CA  LEU A 116      -8.790 -10.036   5.745  1.00  0.00           C  
ATOM   1748  C   LEU A 116     -10.060 -10.903   5.738  1.00  0.00           C  
ATOM   1749  O   LEU A 116     -10.541 -11.307   4.678  1.00  0.00           O  
ATOM   1750  CB  LEU A 116      -7.566 -10.901   6.070  1.00  0.00           C  
ATOM   1751  CG  LEU A 116      -7.286 -12.051   5.094  1.00  0.00           C  
ATOM   1752  CD1 LEU A 116      -6.978 -11.483   3.715  1.00  0.00           C  
ATOM   1753  CD2 LEU A 116      -6.125 -12.886   5.613  1.00  0.00           C  
ATOM   1754  H   LEU A 116      -8.324  -8.948   7.535  1.00  0.00           H  
ATOM   1755  HA  LEU A 116      -8.674  -9.595   4.756  1.00  0.00           H  
ATOM   1756 1HB  LEU A 116      -6.685 -10.262   6.090  1.00  0.00           H  
ATOM   1757 2HB  LEU A 116      -7.699 -11.333   7.061  1.00  0.00           H  
ATOM   1758  HG  LEU A 116      -8.173 -12.678   5.006  1.00  0.00           H  
ATOM   1759 1HD1 LEU A 116      -6.780 -12.300   3.021  1.00  0.00           H  
ATOM   1760 2HD1 LEU A 116      -7.833 -10.907   3.360  1.00  0.00           H  
ATOM   1761 3HD1 LEU A 116      -6.103 -10.837   3.774  1.00  0.00           H  
ATOM   1762 1HD2 LEU A 116      -5.926 -13.704   4.919  1.00  0.00           H  
ATOM   1763 2HD2 LEU A 116      -5.236 -12.260   5.699  1.00  0.00           H  
ATOM   1764 3HD2 LEU A 116      -6.379 -13.293   6.591  1.00  0.00           H  
ATOM   1765  N   THR A 117     -10.580 -11.176   6.917  1.00  0.00           N  
ATOM   1766  CA  THR A 117     -11.800 -11.959   7.028  1.00  0.00           C  
ATOM   1767  C   THR A 117     -12.959 -11.361   6.220  1.00  0.00           C  
ATOM   1768  O   THR A 117     -13.664 -12.076   5.507  1.00  0.00           O  
ATOM   1769  CB  THR A 117     -12.219 -12.095   8.502  1.00  0.00           C  
ATOM   1770  OG1 THR A 117     -11.187 -12.770   9.235  1.00  0.00           O  
ATOM   1771  CG2 THR A 117     -13.516 -12.882   8.618  1.00  0.00           C  
ATOM   1772  H   THR A 117     -10.132 -10.840   7.757  1.00  0.00           H  
ATOM   1773  HA  THR A 117     -11.603 -12.951   6.623  1.00  0.00           H  
ATOM   1774  HB  THR A 117     -12.363 -11.105   8.934  1.00  0.00           H  
ATOM   1775  HG1 THR A 117     -10.421 -12.197   9.307  1.00  0.00           H  
ATOM   1776 1HG2 THR A 117     -13.796 -12.967   9.668  1.00  0.00           H  
ATOM   1777 2HG2 THR A 117     -14.305 -12.365   8.073  1.00  0.00           H  
ATOM   1778 3HG2 THR A 117     -13.377 -13.876   8.197  1.00  0.00           H  
ATOM   1779  N   ALA A 118     -13.276  -9.923   6.256  1.00  0.00           N  
ATOM   1780  CA  ALA A 118     -14.292  -9.221   5.485  1.00  0.00           C  
ATOM   1781  C   ALA A 118     -14.102  -9.454   3.968  1.00  0.00           C  
ATOM   1782  O   ALA A 118     -15.075  -9.638   3.230  1.00  0.00           O  
ATOM   1783  CB  ALA A 118     -14.275  -7.738   5.824  1.00  0.00           C  
ATOM   1784  H   ALA A 118     -12.723  -9.407   6.927  1.00  0.00           H  
ATOM   1785  HA  ALA A 118     -15.265  -9.635   5.752  1.00  0.00           H  
ATOM   1786 1HB  ALA A 118     -15.041  -7.224   5.240  1.00  0.00           H  
ATOM   1787 2HB  ALA A 118     -14.479  -7.605   6.887  1.00  0.00           H  
ATOM   1788 3HB  ALA A 118     -13.296  -7.322   5.585  1.00  0.00           H  
ATOM   1789  N   ALA A 119     -12.780  -9.417   3.455  1.00  0.00           N  
ATOM   1790  CA  ALA A 119     -12.426  -9.678   2.060  1.00  0.00           C  
ATOM   1791  C   ALA A 119     -12.737 -11.110   1.621  1.00  0.00           C  
ATOM   1792  O   ALA A 119     -13.193 -11.342   0.501  1.00  0.00           O  
ATOM   1793  CB  ALA A 119     -10.953  -9.388   1.824  1.00  0.00           C  
ATOM   1794  H   ALA A 119     -12.065  -9.100   4.094  1.00  0.00           H  
ATOM   1795  HA  ALA A 119     -13.022  -9.016   1.431  1.00  0.00           H  
ATOM   1796 1HB  ALA A 119     -10.704  -9.586   0.781  1.00  0.00           H  
ATOM   1797 2HB  ALA A 119     -10.746  -8.342   2.052  1.00  0.00           H  
ATOM   1798 3HB  ALA A 119     -10.348 -10.026   2.468  1.00  0.00           H  
ATOM   1799  N   LYS A 120     -12.490 -12.106   2.523  1.00  0.00           N  
ATOM   1800  CA  LYS A 120     -12.773 -13.501   2.202  1.00  0.00           C  
ATOM   1801  C   LYS A 120     -14.240 -13.873   2.356  1.00  0.00           C  
ATOM   1802  O   LYS A 120     -14.765 -14.688   1.596  1.00  0.00           O  
ATOM   1803  CB  LYS A 120     -11.918 -14.419   3.077  1.00  0.00           C  
ATOM   1804  CG  LYS A 120     -10.436 -14.421   2.728  1.00  0.00           C  
ATOM   1805  CD  LYS A 120      -9.654 -15.354   3.641  1.00  0.00           C  
ATOM   1806  CE  LYS A 120      -8.196 -15.451   3.217  1.00  0.00           C  
ATOM   1807  NZ  LYS A 120      -7.442 -16.438   4.037  1.00  0.00           N  
ATOM   1808  H   LYS A 120     -12.104 -11.877   3.429  1.00  0.00           H  
ATOM   1809  HA  LYS A 120     -12.495 -13.679   1.163  1.00  0.00           H  
ATOM   1810 1HB  LYS A 120     -12.016 -14.122   4.121  1.00  0.00           H  
ATOM   1811 2HB  LYS A 120     -12.283 -15.444   2.993  1.00  0.00           H  
ATOM   1812 1HG  LYS A 120     -10.306 -14.744   1.695  1.00  0.00           H  
ATOM   1813 2HG  LYS A 120     -10.038 -13.411   2.827  1.00  0.00           H  
ATOM   1814 1HD  LYS A 120      -9.702 -14.984   4.666  1.00  0.00           H  
ATOM   1815 2HD  LYS A 120     -10.098 -16.348   3.611  1.00  0.00           H  
ATOM   1816 1HE  LYS A 120      -8.141 -15.749   2.171  1.00  0.00           H  
ATOM   1817 2HE  LYS A 120      -7.722 -14.475   3.319  1.00  0.00           H  
ATOM   1818 1HZ  LYS A 120      -6.482 -16.472   3.725  1.00  0.00           H  
ATOM   1819 2HZ  LYS A 120      -7.471 -16.161   5.008  1.00  0.00           H  
ATOM   1820 3HZ  LYS A 120      -7.862 -17.351   3.935  1.00  0.00           H  
ATOM   1821  N   LEU A 121     -14.898 -13.269   3.344  1.00  0.00           N  
ATOM   1822  CA  LEU A 121     -16.308 -13.530   3.645  1.00  0.00           C  
ATOM   1823  C   LEU A 121     -17.214 -12.815   2.660  1.00  0.00           C  
ATOM   1824  O   LEU A 121     -18.284 -13.302   2.325  1.00  0.00           O  
ATOM   1825  CB  LEU A 121     -16.644 -13.081   5.073  1.00  0.00           C  
ATOM   1826  CG  LEU A 121     -16.495 -14.154   6.160  1.00  0.00           C  
ATOM   1827  CD1 LEU A 121     -17.671 -15.118   6.086  1.00  0.00           C  
ATOM   1828  CD2 LEU A 121     -15.175 -14.886   5.974  1.00  0.00           C  
ATOM   1829  H   LEU A 121     -14.388 -12.608   3.911  1.00  0.00           H  
ATOM   1830  HA  LEU A 121     -16.481 -14.605   3.590  1.00  0.00           H  
ATOM   1831 1HB  LEU A 121     -15.993 -12.250   5.338  1.00  0.00           H  
ATOM   1832 2HB  LEU A 121     -17.675 -12.730   5.093  1.00  0.00           H  
ATOM   1833  HG  LEU A 121     -16.514 -13.681   7.143  1.00  0.00           H  
ATOM   1834 1HD1 LEU A 121     -17.566 -15.880   6.859  1.00  0.00           H  
ATOM   1835 2HD1 LEU A 121     -18.601 -14.571   6.242  1.00  0.00           H  
ATOM   1836 3HD1 LEU A 121     -17.690 -15.595   5.107  1.00  0.00           H  
ATOM   1837 1HD2 LEU A 121     -15.069 -15.649   6.747  1.00  0.00           H  
ATOM   1838 2HD2 LEU A 121     -15.157 -15.361   4.993  1.00  0.00           H  
ATOM   1839 3HD2 LEU A 121     -14.351 -14.176   6.049  1.00  0.00           H  
ATOM   1840  N   GLY A 122     -16.826 -11.550   2.032  1.00  0.00           N  
ATOM   1841  CA  GLY A 122     -17.601 -10.744   1.123  1.00  0.00           C  
ATOM   1842  C   GLY A 122     -18.540  -9.815   1.855  1.00  0.00           C  
ATOM   1843  O   GLY A 122     -19.538  -9.384   1.287  1.00  0.00           O  
ATOM   1844  H   GLY A 122     -15.902 -11.241   2.298  1.00  0.00           H  
ATOM   1845 1HA  GLY A 122     -16.930 -10.157   0.496  1.00  0.00           H  
ATOM   1846 2HA  GLY A 122     -18.175 -11.391   0.463  1.00  0.00           H  
ATOM   1847  N   THR A 123     -18.199  -9.321   3.076  1.00  0.00           N  
ATOM   1848  CA  THR A 123     -18.955  -8.468   3.985  1.00  0.00           C  
ATOM   1849  C   THR A 123     -18.161  -7.199   4.261  1.00  0.00           C  
ATOM   1850  O   THR A 123     -17.025  -7.058   3.797  1.00  0.00           O  
ATOM   1851  CB  THR A 123     -19.275  -9.191   5.308  1.00  0.00           C  
ATOM   1852  OG1 THR A 123     -18.067  -9.373   6.058  1.00  0.00           O  
ATOM   1853  CG2 THR A 123     -19.909 -10.545   5.036  1.00  0.00           C  
ATOM   1854  H   THR A 123     -17.259  -9.597   3.326  1.00  0.00           H  
ATOM   1855  HA  THR A 123     -19.919  -8.244   3.527  1.00  0.00           H  
ATOM   1856  HB  THR A 123     -19.962  -8.584   5.896  1.00  0.00           H  
ATOM   1857  HG1 THR A 123     -17.798  -8.535   6.440  1.00  0.00           H  
ATOM   1858 1HG2 THR A 123     -20.129 -11.041   5.982  1.00  0.00           H  
ATOM   1859 2HG2 THR A 123     -20.834 -10.408   4.475  1.00  0.00           H  
ATOM   1860 3HG2 THR A 123     -19.222 -11.160   4.457  1.00  0.00           H  
ATOM   1861  N   THR A 124     -18.734  -6.280   5.029  1.00  0.00           N  
ATOM   1862  CA  THR A 124     -17.993  -5.081   5.384  1.00  0.00           C  
ATOM   1863  C   THR A 124     -17.055  -5.437   6.527  1.00  0.00           C  
ATOM   1864  O   THR A 124     -17.170  -6.514   7.129  1.00  0.00           O  
ATOM   1865  CB  THR A 124     -18.923  -3.924   5.791  1.00  0.00           C  
ATOM   1866  OG1 THR A 124     -19.583  -4.248   7.023  1.00  0.00           O  
ATOM   1867  CG2 THR A 124     -19.968  -3.676   4.713  1.00  0.00           C  
ATOM   1868  H   THR A 124     -19.678  -6.395   5.371  1.00  0.00           H  
ATOM   1869  HA  THR A 124     -17.494  -4.705   4.490  1.00  0.00           H  
ATOM   1870  HB  THR A 124     -18.336  -3.018   5.935  1.00  0.00           H  
ATOM   1871  HG1 THR A 124     -20.000  -3.460   7.378  1.00  0.00           H  
ATOM   1872 1HG2 THR A 124     -20.617  -2.855   5.018  1.00  0.00           H  
ATOM   1873 2HG2 THR A 124     -19.471  -3.418   3.778  1.00  0.00           H  
ATOM   1874 3HG2 THR A 124     -20.565  -4.576   4.571  1.00  0.00           H  
ATOM   1875  N   VAL A 125     -16.141  -4.526   6.845  1.00  0.00           N  
ATOM   1876  CA  VAL A 125     -15.210  -4.755   7.934  1.00  0.00           C  
ATOM   1877  C   VAL A 125     -15.980  -4.822   9.242  1.00  0.00           C  
ATOM   1878  O   VAL A 125     -15.747  -5.720  10.060  1.00  0.00           O  
ATOM   1879  CB  VAL A 125     -14.159  -3.631   8.001  1.00  0.00           C  
ATOM   1880  CG1 VAL A 125     -13.302  -3.777   9.250  1.00  0.00           C  
ATOM   1881  CG2 VAL A 125     -13.295  -3.654   6.749  1.00  0.00           C  
ATOM   1882  H   VAL A 125     -16.090  -3.662   6.327  1.00  0.00           H  
ATOM   1883  HA  VAL A 125     -14.716  -5.712   7.772  1.00  0.00           H  
ATOM   1884  HB  VAL A 125     -14.671  -2.671   8.073  1.00  0.00           H  
ATOM   1885 1HG1 VAL A 125     -12.565  -2.975   9.281  1.00  0.00           H  
ATOM   1886 2HG1 VAL A 125     -13.936  -3.721  10.135  1.00  0.00           H  
ATOM   1887 3HG1 VAL A 125     -12.790  -4.739   9.229  1.00  0.00           H  
ATOM   1888 1HG2 VAL A 125     -12.555  -2.857   6.803  1.00  0.00           H  
ATOM   1889 2HG2 VAL A 125     -12.788  -4.617   6.675  1.00  0.00           H  
ATOM   1890 3HG2 VAL A 125     -13.924  -3.507   5.871  1.00  0.00           H  
ATOM   1891  N   GLU A 126     -16.930  -3.901   9.417  1.00  0.00           N  
ATOM   1892  CA  GLU A 126     -17.737  -3.845  10.637  1.00  0.00           C  
ATOM   1893  C   GLU A 126     -18.571  -5.104  10.825  1.00  0.00           C  
ATOM   1894  O   GLU A 126     -18.772  -5.563  11.942  1.00  0.00           O  
ATOM   1895  CB  GLU A 126     -18.656  -2.621  10.610  1.00  0.00           C  
ATOM   1896  CG  GLU A 126     -19.495  -2.438  11.867  1.00  0.00           C  
ATOM   1897  CD  GLU A 126     -18.665  -2.159  13.089  1.00  0.00           C  
ATOM   1898  OE1 GLU A 126     -17.533  -1.768  12.939  1.00  0.00           O  
ATOM   1899  OE2 GLU A 126     -19.165  -2.336  14.175  1.00  0.00           O  
ATOM   1900  H   GLU A 126     -17.095  -3.227   8.686  1.00  0.00           H  
ATOM   1901  HA  GLU A 126     -17.064  -3.775  11.494  1.00  0.00           H  
ATOM   1902 1HB  GLU A 126     -18.057  -1.720  10.473  1.00  0.00           H  
ATOM   1903 2HB  GLU A 126     -19.336  -2.695   9.762  1.00  0.00           H  
ATOM   1904 1HG  GLU A 126     -20.184  -1.608  11.713  1.00  0.00           H  
ATOM   1905 2HG  GLU A 126     -20.085  -3.338  12.032  1.00  0.00           H  
ATOM   1906  N   GLU A 127     -19.187  -5.744   9.668  1.00  0.00           N  
ATOM   1907  CA  GLU A 127     -19.982  -6.966   9.736  1.00  0.00           C  
ATOM   1908  C   GLU A 127     -19.098  -8.137  10.159  1.00  0.00           C  
ATOM   1909  O   GLU A 127     -19.514  -8.969  10.959  1.00  0.00           O  
ATOM   1910  CB  GLU A 127     -20.638  -7.260   8.386  1.00  0.00           C  
ATOM   1911  CG  GLU A 127     -21.804  -6.343   8.041  1.00  0.00           C  
ATOM   1912  CD  GLU A 127     -22.323  -6.557   6.646  1.00  0.00           C  
ATOM   1913  OE1 GLU A 127     -21.526  -6.691   5.749  1.00  0.00           O  
ATOM   1914  OE2 GLU A 127     -23.519  -6.586   6.477  1.00  0.00           O  
ATOM   1915  H   GLU A 127     -19.088  -5.269   8.782  1.00  0.00           H  
ATOM   1916  HA  GLU A 127     -20.763  -6.828  10.482  1.00  0.00           H  
ATOM   1917 1HB  GLU A 127     -19.896  -7.169   7.592  1.00  0.00           H  
ATOM   1918 2HB  GLU A 127     -21.006  -8.287   8.375  1.00  0.00           H  
ATOM   1919 1HG  GLU A 127     -22.612  -6.521   8.749  1.00  0.00           H  
ATOM   1920 2HG  GLU A 127     -21.484  -5.308   8.149  1.00  0.00           H  
ATOM   1921  N   ALA A 128     -17.876  -8.191   9.633  1.00  0.00           N  
ATOM   1922  CA  ALA A 128     -16.963  -9.273   9.978  1.00  0.00           C  
ATOM   1923  C   ALA A 128     -16.627  -9.265  11.480  1.00  0.00           C  
ATOM   1924  O   ALA A 128     -16.576 -10.320  12.128  1.00  0.00           O  
ATOM   1925  CB  ALA A 128     -15.695  -9.211   9.112  1.00  0.00           C  
ATOM   1926  H   ALA A 128     -17.570  -7.479   8.984  1.00  0.00           H  
ATOM   1927  HA  ALA A 128     -17.472 -10.218   9.790  1.00  0.00           H  
ATOM   1928 1HB  ALA A 128     -15.028 -10.028   9.388  1.00  0.00           H  
ATOM   1929 2HB  ALA A 128     -15.967  -9.306   8.060  1.00  0.00           H  
ATOM   1930 3HB  ALA A 128     -15.191  -8.261   9.272  1.00  0.00           H  
ATOM   1931  N   VAL A 129     -16.397  -8.068  12.017  1.00  0.00           N  
ATOM   1932  CA  VAL A 129     -16.054  -7.873  13.422  1.00  0.00           C  
ATOM   1933  C   VAL A 129     -17.250  -8.195  14.308  1.00  0.00           C  
ATOM   1934  O   VAL A 129     -17.126  -8.917  15.286  1.00  0.00           O  
ATOM   1935  CB  VAL A 129     -15.602  -6.422  13.671  1.00  0.00           C  
ATOM   1936  CG1 VAL A 129     -15.465  -6.155  15.162  1.00  0.00           C  
ATOM   1937  CG2 VAL A 129     -14.287  -6.157  12.953  1.00  0.00           C  
ATOM   1938  H   VAL A 129     -16.468  -7.262  11.412  1.00  0.00           H  
ATOM   1939  HA  VAL A 129     -15.230  -8.542  13.672  1.00  0.00           H  
ATOM   1940  HB  VAL A 129     -16.367  -5.743  13.292  1.00  0.00           H  
ATOM   1941 1HG1 VAL A 129     -15.145  -5.125  15.321  1.00  0.00           H  
ATOM   1942 2HG1 VAL A 129     -16.426  -6.315  15.651  1.00  0.00           H  
ATOM   1943 3HG1 VAL A 129     -14.725  -6.833  15.586  1.00  0.00           H  
ATOM   1944 1HG2 VAL A 129     -13.975  -5.129  13.134  1.00  0.00           H  
ATOM   1945 2HG2 VAL A 129     -13.525  -6.840  13.327  1.00  0.00           H  
ATOM   1946 3HG2 VAL A 129     -14.420  -6.314  11.882  1.00  0.00           H  
ATOM   1947  N   GLN A 130     -18.419  -7.662  13.945  1.00  0.00           N  
ATOM   1948  CA  GLN A 130     -19.654  -7.909  14.695  1.00  0.00           C  
ATOM   1949  C   GLN A 130     -20.074  -9.386  14.735  1.00  0.00           C  
ATOM   1950  O   GLN A 130     -20.518  -9.887  15.768  1.00  0.00           O  
ATOM   1951  CB  GLN A 130     -20.792  -7.074  14.101  1.00  0.00           C  
ATOM   1952  CG  GLN A 130     -20.660  -5.580  14.345  1.00  0.00           C  
ATOM   1953  CD  GLN A 130     -21.760  -4.785  13.668  1.00  0.00           C  
ATOM   1954  OE1 GLN A 130     -22.636  -5.349  13.006  1.00  0.00           O  
ATOM   1955  NE2 GLN A 130     -21.721  -3.467  13.829  1.00  0.00           N  
ATOM   1956  H   GLN A 130     -18.450  -7.070  13.127  1.00  0.00           H  
ATOM   1957  HA  GLN A 130     -19.498  -7.601  15.729  1.00  0.00           H  
ATOM   1958 1HB  GLN A 130     -20.839  -7.237  13.025  1.00  0.00           H  
ATOM   1959 2HB  GLN A 130     -21.742  -7.401  14.524  1.00  0.00           H  
ATOM   1960 1HG  GLN A 130     -20.712  -5.392  15.417  1.00  0.00           H  
ATOM   1961 2HG  GLN A 130     -19.702  -5.242  13.952  1.00  0.00           H  
ATOM   1962 1HE2 GLN A 130     -22.421  -2.890  13.406  1.00  0.00           H  
ATOM   1963 2HE2 GLN A 130     -20.993  -3.051  14.374  1.00  0.00           H  
ATOM   1964  N   GLU A 131     -19.942 -10.103  13.620  1.00  0.00           N  
ATOM   1965  CA  GLU A 131     -20.272 -11.528  13.619  1.00  0.00           C  
ATOM   1966  C   GLU A 131     -19.271 -12.304  14.483  1.00  0.00           C  
ATOM   1967  O   GLU A 131     -19.649 -13.211  15.225  1.00  0.00           O  
ATOM   1968  CB  GLU A 131     -20.275 -12.079  12.191  1.00  0.00           C  
ATOM   1969  CG  GLU A 131     -21.411 -11.561  11.320  1.00  0.00           C  
ATOM   1970  CD  GLU A 131     -22.768 -11.965  11.827  1.00  0.00           C  
ATOM   1971  OE1 GLU A 131     -23.016 -13.142  11.932  1.00  0.00           O  
ATOM   1972  OE2 GLU A 131     -23.557 -11.095  12.110  1.00  0.00           O  
ATOM   1973  H   GLU A 131     -19.614  -9.673  12.767  1.00  0.00           H  
ATOM   1974  HA  GLU A 131     -21.269 -11.653  14.044  1.00  0.00           H  
ATOM   1975 1HB  GLU A 131     -19.335 -11.825  11.701  1.00  0.00           H  
ATOM   1976 2HB  GLU A 131     -20.346 -13.167  12.221  1.00  0.00           H  
ATOM   1977 1HG  GLU A 131     -21.359 -10.474  11.282  1.00  0.00           H  
ATOM   1978 2HG  GLU A 131     -21.280 -11.940  10.307  1.00  0.00           H  
ATOM   1979  N   ALA A 132     -17.999 -11.936  14.376  1.00  0.00           N  
ATOM   1980  CA  ALA A 132     -16.958 -12.545  15.197  1.00  0.00           C  
ATOM   1981  C   ALA A 132     -17.196 -12.239  16.678  1.00  0.00           C  
ATOM   1982  O   ALA A 132     -16.959 -13.092  17.525  1.00  0.00           O  
ATOM   1983  CB  ALA A 132     -15.588 -12.083  14.749  1.00  0.00           C  
ATOM   1984  H   ALA A 132     -17.744 -11.221  13.709  1.00  0.00           H  
ATOM   1985  HA  ALA A 132     -17.022 -13.625  15.078  1.00  0.00           H  
ATOM   1986 1HB  ALA A 132     -14.826 -12.549  15.375  1.00  0.00           H  
ATOM   1987 2HB  ALA A 132     -15.429 -12.371  13.710  1.00  0.00           H  
ATOM   1988 3HB  ALA A 132     -15.521 -11.002  14.842  1.00  0.00           H  
ATOM   1989  N   LEU A 133     -17.677 -10.864  17.142  1.00  0.00           N  
ATOM   1990  CA  LEU A 133     -18.012 -10.559  18.542  1.00  0.00           C  
ATOM   1991  C   LEU A 133     -19.207 -11.371  19.092  1.00  0.00           C  
ATOM   1992  O   LEU A 133     -19.270 -11.646  20.290  1.00  0.00           O  
ATOM   1993  CB  LEU A 133     -18.316  -9.062  18.678  1.00  0.00           C  
ATOM   1994  CG  LEU A 133     -17.121  -8.121  18.482  1.00  0.00           C  
ATOM   1995  CD1 LEU A 133     -17.616  -6.684  18.385  1.00  0.00           C  
ATOM   1996  CD2 LEU A 133     -16.149  -8.286  19.642  1.00  0.00           C  
ATOM   1997  H   LEU A 133     -17.780 -10.141  16.443  1.00  0.00           H  
ATOM   1998  HA  LEU A 133     -17.172 -10.854  19.170  1.00  0.00           H  
ATOM   1999 1HB  LEU A 133     -19.073  -8.793  17.941  1.00  0.00           H  
ATOM   2000 2HB  LEU A 133     -18.724  -8.878  19.671  1.00  0.00           H  
ATOM   2001  HG  LEU A 133     -16.614  -8.363  17.547  1.00  0.00           H  
ATOM   2002 1HD1 LEU A 133     -16.766  -6.014  18.247  1.00  0.00           H  
ATOM   2003 2HD1 LEU A 133     -18.293  -6.589  17.536  1.00  0.00           H  
ATOM   2004 3HD1 LEU A 133     -18.141  -6.417  19.301  1.00  0.00           H  
ATOM   2005 1HD2 LEU A 133     -15.299  -7.618  19.503  1.00  0.00           H  
ATOM   2006 2HD2 LEU A 133     -16.654  -8.043  20.577  1.00  0.00           H  
ATOM   2007 3HD2 LEU A 133     -15.798  -9.318  19.676  1.00  0.00           H  
ATOM   2008  N   GLN A 134     -20.304 -11.741  18.209  1.00  0.00           N  
ATOM   2009  CA  GLN A 134     -21.418 -12.638  18.532  1.00  0.00           C  
ATOM   2010  C   GLN A 134     -20.926 -14.072  18.746  1.00  0.00           C  
ATOM   2011  O   GLN A 134     -21.328 -14.741  19.698  1.00  0.00           O  
ATOM   2012  CB  GLN A 134     -22.472 -12.607  17.422  1.00  0.00           C  
ATOM   2013  CG  GLN A 134     -23.235 -11.297  17.325  1.00  0.00           C  
ATOM   2014  CD  GLN A 134     -24.204 -11.277  16.158  1.00  0.00           C  
ATOM   2015  OE1 GLN A 134     -24.743 -12.314  15.763  1.00  0.00           O  
ATOM   2016  NE2 GLN A 134     -24.432 -10.093  15.599  1.00  0.00           N  
ATOM   2017  H   GLN A 134     -20.261 -11.320  17.292  1.00  0.00           H  
ATOM   2018  HA  GLN A 134     -21.878 -12.297  19.459  1.00  0.00           H  
ATOM   2019 1HB  GLN A 134     -21.993 -12.789  16.460  1.00  0.00           H  
ATOM   2020 2HB  GLN A 134     -23.195 -13.406  17.584  1.00  0.00           H  
ATOM   2021 1HG  GLN A 134     -23.803 -11.150  18.244  1.00  0.00           H  
ATOM   2022 2HG  GLN A 134     -22.523 -10.482  17.192  1.00  0.00           H  
ATOM   2023 1HE2 GLN A 134     -25.062 -10.018  14.825  1.00  0.00           H  
ATOM   2024 2HE2 GLN A 134     -23.973  -9.277  15.951  1.00  0.00           H  
ATOM   2025  N   LEU A 135     -20.059 -14.534  17.858  1.00  0.00           N  
ATOM   2026  CA  LEU A 135     -19.471 -15.854  18.008  1.00  0.00           C  
ATOM   2027  C   LEU A 135     -18.602 -15.892  19.264  1.00  0.00           C  
ATOM   2028  O   LEU A 135     -18.666 -16.848  20.039  1.00  0.00           O  
ATOM   2029  CB  LEU A 135     -18.634 -16.212  16.774  1.00  0.00           C  
ATOM   2030  CG  LEU A 135     -19.429 -16.591  15.518  1.00  0.00           C  
ATOM   2031  CD1 LEU A 135     -18.506 -16.572  14.308  1.00  0.00           C  
ATOM   2032  CD2 LEU A 135     -20.054 -17.963  15.708  1.00  0.00           C  
ATOM   2033  H   LEU A 135     -19.798 -13.967  17.063  1.00  0.00           H  
ATOM   2034  HA  LEU A 135     -20.276 -16.581  18.104  1.00  0.00           H  
ATOM   2035 1HB  LEU A 135     -18.002 -15.361  16.522  1.00  0.00           H  
ATOM   2036 2HB  LEU A 135     -17.988 -17.054  17.024  1.00  0.00           H  
ATOM   2037  HG  LEU A 135     -20.214 -15.854  15.348  1.00  0.00           H  
ATOM   2038 1HD1 LEU A 135     -19.071 -16.841  13.414  1.00  0.00           H  
ATOM   2039 2HD1 LEU A 135     -18.087 -15.573  14.184  1.00  0.00           H  
ATOM   2040 3HD1 LEU A 135     -17.698 -17.287  14.455  1.00  0.00           H  
ATOM   2041 1HD2 LEU A 135     -20.621 -18.233  14.816  1.00  0.00           H  
ATOM   2042 2HD2 LEU A 135     -19.269 -18.701  15.876  1.00  0.00           H  
ATOM   2043 3HD2 LEU A 135     -20.722 -17.942  16.569  1.00  0.00           H  
ATOM   2044  N   LYS A 136     -17.799 -14.843  19.451  1.00  0.00           N  
ATOM   2045  CA  LYS A 136     -16.902 -14.707  20.601  1.00  0.00           C  
ATOM   2046  C   LYS A 136     -17.639 -14.911  21.911  1.00  0.00           C  
ATOM   2047  O   LYS A 136     -17.239 -15.717  22.753  1.00  0.00           O  
ATOM   2048  CB  LYS A 136     -16.224 -13.336  20.596  1.00  0.00           C  
ATOM   2049  CG  LYS A 136     -15.180 -13.147  21.688  1.00  0.00           C  
ATOM   2050  CD  LYS A 136     -14.648 -11.721  21.703  1.00  0.00           C  
ATOM   2051  CE  LYS A 136     -13.587 -11.537  22.777  1.00  0.00           C  
ATOM   2052  NZ  LYS A 136     -14.168 -11.571  24.146  1.00  0.00           N  
ATOM   2053  H   LYS A 136     -17.823 -14.110  18.755  1.00  0.00           H  
ATOM   2054  HA  LYS A 136     -16.109 -15.450  20.510  1.00  0.00           H  
ATOM   2055 1HB  LYS A 136     -15.736 -13.176  19.634  1.00  0.00           H  
ATOM   2056 2HB  LYS A 136     -16.977 -12.557  20.715  1.00  0.00           H  
ATOM   2057 1HG  LYS A 136     -15.623 -13.371  22.659  1.00  0.00           H  
ATOM   2058 2HG  LYS A 136     -14.349 -13.832  21.520  1.00  0.00           H  
ATOM   2059 1HD  LYS A 136     -14.216 -11.484  20.730  1.00  0.00           H  
ATOM   2060 2HD  LYS A 136     -15.468 -11.030  21.894  1.00  0.00           H  
ATOM   2061 1HE  LYS A 136     -12.842 -12.326  22.692  1.00  0.00           H  
ATOM   2062 2HE  LYS A 136     -13.086 -10.580  22.633  1.00  0.00           H  
ATOM   2063 1HZ  LYS A 136     -13.434 -11.445  24.828  1.00  0.00           H  
ATOM   2064 2HZ  LYS A 136     -14.848 -10.830  24.243  1.00  0.00           H  
ATOM   2065 3HZ  LYS A 136     -14.619 -12.462  24.299  1.00  0.00           H  
ATOM   2066  N   THR A 137     -18.717 -14.159  22.078  1.00  0.00           N  
ATOM   2067  CA  THR A 137     -19.513 -14.208  23.294  1.00  0.00           C  
ATOM   2068  C   THR A 137     -20.197 -15.555  23.499  1.00  0.00           C  
ATOM   2069  O   THR A 137     -20.138 -16.119  24.589  1.00  0.00           O  
ATOM   2070  CB  THR A 137     -20.575 -13.093  23.290  1.00  0.00           C  
ATOM   2071  OG1 THR A 137     -19.930 -11.814  23.241  1.00  0.00           O  
ATOM   2072  CG2 THR A 137     -21.438 -13.174  24.540  1.00  0.00           C  
ATOM   2073  H   THR A 137     -18.991 -13.532  21.336  1.00  0.00           H  
ATOM   2074  HA  THR A 137     -18.854 -14.040  24.147  1.00  0.00           H  
ATOM   2075  HB  THR A 137     -21.210 -13.199  22.410  1.00  0.00           H  
ATOM   2076  HG1 THR A 137     -19.400 -11.754  22.441  1.00  0.00           H  
ATOM   2077 1HG2 THR A 137     -22.183 -12.379  24.520  1.00  0.00           H  
ATOM   2078 2HG2 THR A 137     -21.939 -14.141  24.575  1.00  0.00           H  
ATOM   2079 3HG2 THR A 137     -20.810 -13.059  25.423  1.00  0.00           H  
ATOM   2080  N   LYS A 138     -20.826 -16.072  22.447  1.00  0.00           N  
ATOM   2081  CA  LYS A 138     -21.550 -17.339  22.531  1.00  0.00           C  
ATOM   2082  C   LYS A 138     -20.636 -18.561  22.715  1.00  0.00           C  
ATOM   2083  O   LYS A 138     -20.984 -19.492  23.447  1.00  0.00           O  
ATOM   2084  CB  LYS A 138     -22.409 -17.524  21.279  1.00  0.00           C  
ATOM   2085  CG  LYS A 138     -23.598 -16.576  21.187  1.00  0.00           C  
ATOM   2086  CD  LYS A 138     -24.394 -16.810  19.912  1.00  0.00           C  
ATOM   2087  CE  LYS A 138     -25.578 -15.860  19.815  1.00  0.00           C  
ATOM   2088  NZ  LYS A 138     -26.343 -16.051  18.553  1.00  0.00           N  
ATOM   2089  H   LYS A 138     -20.804 -15.577  21.568  1.00  0.00           H  
ATOM   2090  HA  LYS A 138     -22.173 -17.322  23.426  1.00  0.00           H  
ATOM   2091 1HB  LYS A 138     -21.795 -17.377  20.391  1.00  0.00           H  
ATOM   2092 2HB  LYS A 138     -22.792 -18.544  21.248  1.00  0.00           H  
ATOM   2093 1HG  LYS A 138     -24.252 -16.727  22.046  1.00  0.00           H  
ATOM   2094 2HG  LYS A 138     -23.243 -15.546  21.200  1.00  0.00           H  
ATOM   2095 1HD  LYS A 138     -23.747 -16.661  19.046  1.00  0.00           H  
ATOM   2096 2HD  LYS A 138     -24.762 -17.836  19.896  1.00  0.00           H  
ATOM   2097 1HE  LYS A 138     -26.246 -16.024  20.659  1.00  0.00           H  
ATOM   2098 2HE  LYS A 138     -25.223 -14.830  19.856  1.00  0.00           H  
ATOM   2099 1HZ  LYS A 138     -27.118 -15.403  18.527  1.00  0.00           H  
ATOM   2100 2HZ  LYS A 138     -25.737 -15.882  17.762  1.00  0.00           H  
ATOM   2101 3HZ  LYS A 138     -26.694 -16.997  18.511  1.00  0.00           H  
ATOM   2102  N   LEU A 139     -19.478 -18.565  22.056  1.00  0.00           N  
ATOM   2103  CA  LEU A 139     -18.558 -19.702  22.156  1.00  0.00           C  
ATOM   2104  C   LEU A 139     -17.732 -19.706  23.429  1.00  0.00           C  
ATOM   2105  O   LEU A 139     -17.347 -20.773  23.910  1.00  0.00           O  
ATOM   2106  CB  LEU A 139     -17.611 -19.709  20.950  1.00  0.00           C  
ATOM   2107  CG  LEU A 139     -18.094 -20.504  19.731  1.00  0.00           C  
ATOM   2108  CD1 LEU A 139     -18.012 -21.995  20.030  1.00  0.00           C  
ATOM   2109  CD2 LEU A 139     -19.518 -20.093  19.388  1.00  0.00           C  
ATOM   2110  H   LEU A 139     -19.226 -17.777  21.477  1.00  0.00           H  
ATOM   2111  HA  LEU A 139     -19.142 -20.621  22.151  1.00  0.00           H  
ATOM   2112 1HB  LEU A 139     -17.446 -18.681  20.632  1.00  0.00           H  
ATOM   2113 2HB  LEU A 139     -16.655 -20.130  21.262  1.00  0.00           H  
ATOM   2114  HG  LEU A 139     -17.443 -20.299  18.880  1.00  0.00           H  
ATOM   2115 1HD1 LEU A 139     -18.355 -22.560  19.163  1.00  0.00           H  
ATOM   2116 2HD1 LEU A 139     -16.979 -22.266  20.252  1.00  0.00           H  
ATOM   2117 3HD1 LEU A 139     -18.641 -22.229  20.887  1.00  0.00           H  
ATOM   2118 1HD2 LEU A 139     -19.861 -20.657  18.520  1.00  0.00           H  
ATOM   2119 2HD2 LEU A 139     -20.170 -20.300  20.236  1.00  0.00           H  
ATOM   2120 3HD2 LEU A 139     -19.545 -19.027  19.161  1.00  0.00           H  
ATOM   2121  N   GLY A 140     -17.433 -18.521  23.963  1.00  0.00           N  
ATOM   2122  CA  GLY A 140     -16.487 -18.407  25.063  1.00  0.00           C  
ATOM   2123  C   GLY A 140     -15.018 -18.401  24.638  1.00  0.00           C  
ATOM   2124  O   GLY A 140     -14.163 -18.961  25.333  1.00  0.00           O  
ATOM   2125  H   GLY A 140     -17.868 -17.686  23.600  1.00  0.00           H  
ATOM   2126 1HA  GLY A 140     -16.681 -17.488  25.616  1.00  0.00           H  
ATOM   2127 2HA  GLY A 140     -16.635 -19.236  25.755  1.00  0.00           H  
ATOM   2128  N   VAL A 141     -14.723 -17.775  23.496  1.00  0.00           N  
ATOM   2129  CA  VAL A 141     -13.380 -17.824  22.907  1.00  0.00           C  
ATOM   2130  C   VAL A 141     -12.852 -16.420  22.632  1.00  0.00           C  
ATOM   2131  O   VAL A 141     -13.557 -15.440  22.850  1.00  0.00           O  
ATOM   2132  CB  VAL A 141     -13.396 -18.627  21.593  1.00  0.00           C  
ATOM   2133  CG1 VAL A 141     -13.818 -20.066  21.853  1.00  0.00           C  
ATOM   2134  CG2 VAL A 141     -14.331 -17.964  20.592  1.00  0.00           C  
ATOM   2135  H   VAL A 141     -15.447 -17.253  23.025  1.00  0.00           H  
ATOM   2136  HA  VAL A 141     -12.715 -18.331  23.604  1.00  0.00           H  
ATOM   2137  HB  VAL A 141     -12.387 -18.657  21.183  1.00  0.00           H  
ATOM   2138 1HG1 VAL A 141     -13.824 -20.619  20.914  1.00  0.00           H  
ATOM   2139 2HG1 VAL A 141     -13.114 -20.531  22.543  1.00  0.00           H  
ATOM   2140 3HG1 VAL A 141     -14.817 -20.079  22.288  1.00  0.00           H  
ATOM   2141 1HG2 VAL A 141     -14.337 -18.537  19.666  1.00  0.00           H  
ATOM   2142 2HG2 VAL A 141     -15.340 -17.929  21.005  1.00  0.00           H  
ATOM   2143 3HG2 VAL A 141     -13.987 -16.950  20.389  1.00  0.00           H  
ATOM   2144  N   SER A 142     -11.554 -16.241  22.130  1.00  0.00           N  
ATOM   2145  CA  SER A 142     -10.994 -14.954  21.729  1.00  0.00           C  
ATOM   2146  C   SER A 142     -11.587 -14.468  20.407  1.00  0.00           C  
ATOM   2147  O   SER A 142     -12.218 -15.235  19.679  1.00  0.00           O  
ATOM   2148  CB  SER A 142      -9.487 -15.061  21.608  1.00  0.00           C  
ATOM   2149  OG  SER A 142      -9.127 -15.884  20.533  1.00  0.00           O  
ATOM   2150  H   SER A 142     -11.004 -17.079  22.003  1.00  0.00           H  
ATOM   2151  HA  SER A 142     -11.251 -14.221  22.495  1.00  0.00           H  
ATOM   2152 1HB  SER A 142      -9.062 -14.067  21.466  1.00  0.00           H  
ATOM   2153 2HB  SER A 142      -9.075 -15.464  22.532  1.00  0.00           H  
ATOM   2154  HG  SER A 142      -9.180 -16.785  20.860  1.00  0.00           H  
ATOM   2155  N   LEU A 143     -11.386 -13.059  20.013  1.00  0.00           N  
ATOM   2156  CA  LEU A 143     -11.860 -12.539  18.732  1.00  0.00           C  
ATOM   2157  C   LEU A 143     -11.157 -13.264  17.583  1.00  0.00           C  
ATOM   2158  O   LEU A 143     -11.749 -13.492  16.528  1.00  0.00           O  
ATOM   2159  CB  LEU A 143     -11.604 -11.029  18.637  1.00  0.00           C  
ATOM   2160  CG  LEU A 143     -12.133 -10.344  17.371  1.00  0.00           C  
ATOM   2161  CD1 LEU A 143     -13.650 -10.463  17.324  1.00  0.00           C  
ATOM   2162  CD2 LEU A 143     -11.699  -8.885  17.364  1.00  0.00           C  
ATOM   2163  H   LEU A 143     -10.902 -12.440  20.647  1.00  0.00           H  
ATOM   2164  HA  LEU A 143     -12.933 -12.719  18.661  1.00  0.00           H  
ATOM   2165 1HB  LEU A 143     -12.067 -10.544  19.495  1.00  0.00           H  
ATOM   2166 2HB  LEU A 143     -10.529 -10.855  18.684  1.00  0.00           H  
ATOM   2167  HG  LEU A 143     -11.732 -10.846  16.490  1.00  0.00           H  
ATOM   2168 1HD1 LEU A 143     -14.026  -9.976  16.424  1.00  0.00           H  
ATOM   2169 2HD1 LEU A 143     -13.932 -11.516  17.311  1.00  0.00           H  
ATOM   2170 3HD1 LEU A 143     -14.080  -9.983  18.203  1.00  0.00           H  
ATOM   2171 1HD2 LEU A 143     -12.074  -8.398  16.463  1.00  0.00           H  
ATOM   2172 2HD2 LEU A 143     -12.101  -8.382  18.243  1.00  0.00           H  
ATOM   2173 3HD2 LEU A 143     -10.610  -8.830  17.380  1.00  0.00           H  
ATOM   2174  N   ILE A 144      -9.893 -13.615  17.812  1.00  0.00           N  
ATOM   2175  CA  ILE A 144      -9.083 -14.291  16.805  1.00  0.00           C  
ATOM   2176  C   ILE A 144      -9.702 -15.631  16.413  1.00  0.00           C  
ATOM   2177  O   ILE A 144      -9.805 -15.955  15.230  1.00  0.00           O  
ATOM   2178  CB  ILE A 144      -7.648 -14.515  17.315  1.00  0.00           C  
ATOM   2179  CG1 ILE A 144      -6.919 -13.177  17.463  1.00  0.00           C  
ATOM   2180  CG2 ILE A 144      -6.887 -15.437  16.374  1.00  0.00           C  
ATOM   2181  CD1 ILE A 144      -5.628 -13.268  18.244  1.00  0.00           C  
ATOM   2182  H   ILE A 144      -9.486 -13.405  18.710  1.00  0.00           H  
ATOM   2183  HA  ILE A 144      -9.046 -13.666  15.913  1.00  0.00           H  
ATOM   2184  HB  ILE A 144      -7.680 -14.968  18.305  1.00  0.00           H  
ATOM   2185 1HG1 ILE A 144      -6.694 -12.774  16.477  1.00  0.00           H  
ATOM   2186 2HG1 ILE A 144      -7.571 -12.462  17.966  1.00  0.00           H  
ATOM   2187 1HG2 ILE A 144      -5.875 -15.584  16.749  1.00  0.00           H  
ATOM   2188 2HG2 ILE A 144      -7.396 -16.399  16.318  1.00  0.00           H  
ATOM   2189 3HG2 ILE A 144      -6.845 -14.990  15.381  1.00  0.00           H  
ATOM   2190 1HD1 ILE A 144      -5.171 -12.280  18.307  1.00  0.00           H  
ATOM   2191 2HD1 ILE A 144      -5.836 -13.637  19.249  1.00  0.00           H  
ATOM   2192 3HD1 ILE A 144      -4.946 -13.952  17.741  1.00  0.00           H  
ATOM   2193  N   GLU A 145     -10.153 -16.482  17.396  1.00  0.00           N  
ATOM   2194  CA  GLU A 145     -10.819 -17.772  17.236  1.00  0.00           C  
ATOM   2195  C   GLU A 145     -12.163 -17.619  16.517  1.00  0.00           C  
ATOM   2196  O   GLU A 145     -12.513 -18.428  15.655  1.00  0.00           O  
ATOM   2197  CB  GLU A 145     -11.027 -18.432  18.601  1.00  0.00           C  
ATOM   2198  CG  GLU A 145      -9.746 -18.907  19.272  1.00  0.00           C  
ATOM   2199  CD  GLU A 145      -9.936 -19.235  20.727  1.00  0.00           C  
ATOM   2200  OE1 GLU A 145     -10.365 -20.325  21.020  1.00  0.00           O  
ATOM   2201  OE2 GLU A 145      -9.651 -18.394  21.547  1.00  0.00           O  
ATOM   2202  H   GLU A 145      -9.939 -16.151  18.326  1.00  0.00           H  
ATOM   2203  HA  GLU A 145     -10.182 -18.407  16.621  1.00  0.00           H  
ATOM   2204 1HB  GLU A 145     -11.517 -17.728  19.274  1.00  0.00           H  
ATOM   2205 2HB  GLU A 145     -11.686 -19.293  18.491  1.00  0.00           H  
ATOM   2206 1HG  GLU A 145      -9.386 -19.795  18.755  1.00  0.00           H  
ATOM   2207 2HG  GLU A 145      -8.989 -18.130  19.176  1.00  0.00           H  
ATOM   2208  N   ALA A 146     -12.902 -16.579  16.886  1.00  0.00           N  
ATOM   2209  CA  ALA A 146     -14.188 -16.261  16.273  1.00  0.00           C  
ATOM   2210  C   ALA A 146     -14.030 -15.845  14.812  1.00  0.00           C  
ATOM   2211  O   ALA A 146     -14.829 -16.229  13.959  1.00  0.00           O  
ATOM   2212  CB  ALA A 146     -14.888 -15.161  17.057  1.00  0.00           C  
ATOM   2213  H   ALA A 146     -12.550 -15.988  17.624  1.00  0.00           H  
ATOM   2214  HA  ALA A 146     -14.805 -17.158  16.296  1.00  0.00           H  
ATOM   2215 1HB  ALA A 146     -15.846 -14.933  16.588  1.00  0.00           H  
ATOM   2216 2HB  ALA A 146     -15.055 -15.493  18.081  1.00  0.00           H  
ATOM   2217 3HB  ALA A 146     -14.267 -14.265  17.064  1.00  0.00           H  
ATOM   2218  N   LEU A 147     -12.998 -15.058  14.524  1.00  0.00           N  
ATOM   2219  CA  LEU A 147     -12.711 -14.686  13.143  1.00  0.00           C  
ATOM   2220  C   LEU A 147     -12.281 -15.907  12.337  1.00  0.00           C  
ATOM   2221  O   LEU A 147     -12.561 -16.005  11.142  1.00  0.00           O  
ATOM   2222  CB  LEU A 147     -11.612 -13.617  13.096  1.00  0.00           C  
ATOM   2223  CG  LEU A 147     -12.026 -12.218  13.571  1.00  0.00           C  
ATOM   2224  CD1 LEU A 147     -10.780 -11.384  13.841  1.00  0.00           C  
ATOM   2225  CD2 LEU A 147     -12.904 -11.562  12.516  1.00  0.00           C  
ATOM   2226  H   LEU A 147     -12.401 -14.707  15.261  1.00  0.00           H  
ATOM   2227  HA  LEU A 147     -13.626 -14.295  12.700  1.00  0.00           H  
ATOM   2228 1HB  LEU A 147     -10.780 -13.945  13.718  1.00  0.00           H  
ATOM   2229 2HB  LEU A 147     -11.258 -13.527  12.069  1.00  0.00           H  
ATOM   2230  HG  LEU A 147     -12.581 -12.300  14.506  1.00  0.00           H  
ATOM   2231 1HD1 LEU A 147     -11.074 -10.390  14.178  1.00  0.00           H  
ATOM   2232 2HD1 LEU A 147     -10.180 -11.865  14.613  1.00  0.00           H  
ATOM   2233 3HD1 LEU A 147     -10.195 -11.298  12.926  1.00  0.00           H  
ATOM   2234 1HD2 LEU A 147     -13.199 -10.568  12.854  1.00  0.00           H  
ATOM   2235 2HD2 LEU A 147     -12.349 -11.478  11.581  1.00  0.00           H  
ATOM   2236 3HD2 LEU A 147     -13.795 -12.170  12.356  1.00  0.00           H  
ATOM   2237  N   HIS A 148     -11.411 -17.010  12.916  1.00  0.00           N  
ATOM   2238  CA  HIS A 148     -11.073 -18.258  12.244  1.00  0.00           C  
ATOM   2239  C   HIS A 148     -12.301 -19.132  12.013  1.00  0.00           C  
ATOM   2240  O   HIS A 148     -12.346 -19.918  11.069  1.00  0.00           O  
ATOM   2241  CB  HIS A 148     -10.033 -19.039  13.054  1.00  0.00           C  
ATOM   2242  CG  HIS A 148      -8.633 -18.540  12.875  1.00  0.00           C  
ATOM   2243  ND1 HIS A 148      -8.155 -17.418  13.519  1.00  0.00           N  
ATOM   2244  CD2 HIS A 148      -7.608 -19.010  12.125  1.00  0.00           C  
ATOM   2245  CE1 HIS A 148      -6.894 -17.220  13.173  1.00  0.00           C  
ATOM   2246  NE2 HIS A 148      -6.540 -18.171  12.328  1.00  0.00           N  
ATOM   2247  H   HIS A 148     -11.101 -16.863  13.865  1.00  0.00           H  
ATOM   2248  HA  HIS A 148     -10.654 -18.016  11.267  1.00  0.00           H  
ATOM   2249 1HB  HIS A 148     -10.282 -18.984  14.115  1.00  0.00           H  
ATOM   2250 2HB  HIS A 148     -10.061 -20.089  12.766  1.00  0.00           H  
ATOM   2251  HD1 HIS A 148      -8.641 -16.879  14.207  1.00  0.00           H  
ATOM   2252  HD2 HIS A 148      -7.512 -19.863  11.454  1.00  0.00           H  
ATOM   2253  HE1 HIS A 148      -6.334 -16.378  13.578  1.00  0.00           H  
ATOM   2254  N   ILE A 149     -13.464 -19.133  12.975  1.00  0.00           N  
ATOM   2255  CA  ILE A 149     -14.744 -19.767  12.699  1.00  0.00           C  
ATOM   2256  C   ILE A 149     -15.453 -19.176  11.457  1.00  0.00           C  
ATOM   2257  O   ILE A 149     -16.032 -19.909  10.654  1.00  0.00           O  
ATOM   2258  CB  ILE A 149     -15.668 -19.643  13.924  1.00  0.00           C  
ATOM   2259  CG1 ILE A 149     -15.145 -20.505  15.076  1.00  0.00           C  
ATOM   2260  CG2 ILE A 149     -17.090 -20.039  13.560  1.00  0.00           C  
ATOM   2261  CD1 ILE A 149     -15.802 -20.211  16.406  1.00  0.00           C  
ATOM   2262  H   ILE A 149     -13.334 -18.646  13.848  1.00  0.00           H  
ATOM   2263  HA  ILE A 149     -14.563 -20.822  12.491  1.00  0.00           H  
ATOM   2264  HB  ILE A 149     -15.667 -18.612  14.278  1.00  0.00           H  
ATOM   2265 1HG1 ILE A 149     -15.303 -21.557  14.843  1.00  0.00           H  
ATOM   2266 2HG1 ILE A 149     -14.072 -20.352  15.187  1.00  0.00           H  
ATOM   2267 1HG2 ILE A 149     -17.729 -19.947  14.439  1.00  0.00           H  
ATOM   2268 2HG2 ILE A 149     -17.460 -19.386  12.772  1.00  0.00           H  
ATOM   2269 3HG2 ILE A 149     -17.102 -21.072  13.212  1.00  0.00           H  
ATOM   2270 1HD1 ILE A 149     -15.380 -20.861  17.172  1.00  0.00           H  
ATOM   2271 2HD1 ILE A 149     -15.626 -19.170  16.676  1.00  0.00           H  
ATOM   2272 3HD1 ILE A 149     -16.874 -20.390  16.329  1.00  0.00           H  
ATOM   2273  N   LEU A 150     -15.492 -17.688  11.237  1.00  0.00           N  
ATOM   2274  CA  LEU A 150     -16.015 -17.096   9.996  1.00  0.00           C  
ATOM   2275  C   LEU A 150     -15.249 -17.588   8.768  1.00  0.00           C  
ATOM   2276  O   LEU A 150     -15.848 -17.946   7.755  1.00  0.00           O  
ATOM   2277  CB  LEU A 150     -15.940 -15.566  10.066  1.00  0.00           C  
ATOM   2278  CG  LEU A 150     -16.964 -14.891  10.988  1.00  0.00           C  
ATOM   2279  CD1 LEU A 150     -16.567 -13.438  11.212  1.00  0.00           C  
ATOM   2280  CD2 LEU A 150     -18.349 -14.990  10.366  1.00  0.00           C  
ATOM   2281  H   LEU A 150     -15.117 -17.081  11.952  1.00  0.00           H  
ATOM   2282  HA  LEU A 150     -17.053 -17.408   9.883  1.00  0.00           H  
ATOM   2283 1HB  LEU A 150     -14.947 -15.283  10.412  1.00  0.00           H  
ATOM   2284 2HB  LEU A 150     -16.081 -15.164   9.063  1.00  0.00           H  
ATOM   2285  HG  LEU A 150     -16.965 -15.390  11.958  1.00  0.00           H  
ATOM   2286 1HD1 LEU A 150     -17.295 -12.959  11.867  1.00  0.00           H  
ATOM   2287 2HD1 LEU A 150     -15.581 -13.398  11.675  1.00  0.00           H  
ATOM   2288 3HD1 LEU A 150     -16.542 -12.917  10.255  1.00  0.00           H  
ATOM   2289 1HD2 LEU A 150     -19.077 -14.512  11.022  1.00  0.00           H  
ATOM   2290 2HD2 LEU A 150     -18.350 -14.491   9.397  1.00  0.00           H  
ATOM   2291 3HD2 LEU A 150     -18.614 -16.039  10.234  1.00  0.00           H  
ATOM   2292  N   LEU A 151     -13.919 -17.609   8.852  1.00  0.00           N  
ATOM   2293  CA  LEU A 151     -13.072 -18.119   7.754  1.00  0.00           C  
ATOM   2294  C   LEU A 151     -13.298 -19.593   7.427  1.00  0.00           C  
ATOM   2295  O   LEU A 151     -13.292 -19.988   6.260  1.00  0.00           O  
ATOM   2296  CB  LEU A 151     -11.593 -17.913   8.104  1.00  0.00           C  
ATOM   2297  CG  LEU A 151     -11.111 -16.457   8.126  1.00  0.00           C  
ATOM   2298  CD1 LEU A 151      -9.713 -16.394   8.725  1.00  0.00           C  
ATOM   2299  CD2 LEU A 151     -11.125 -15.897   6.712  1.00  0.00           C  
ATOM   2300  H   LEU A 151     -13.478 -17.264   9.691  1.00  0.00           H  
ATOM   2301  HA  LEU A 151     -13.317 -17.562   6.849  1.00  0.00           H  
ATOM   2302 1HB  LEU A 151     -11.407 -18.338   9.090  1.00  0.00           H  
ATOM   2303 2HB  LEU A 151     -10.985 -18.453   7.379  1.00  0.00           H  
ATOM   2304  HG  LEU A 151     -11.772 -15.865   8.759  1.00  0.00           H  
ATOM   2305 1HD1 LEU A 151      -9.370 -15.359   8.741  1.00  0.00           H  
ATOM   2306 2HD1 LEU A 151      -9.735 -16.783   9.743  1.00  0.00           H  
ATOM   2307 3HD1 LEU A 151      -9.031 -16.992   8.122  1.00  0.00           H  
ATOM   2308 1HD2 LEU A 151     -10.783 -14.861   6.727  1.00  0.00           H  
ATOM   2309 2HD2 LEU A 151     -10.464 -16.488   6.079  1.00  0.00           H  
ATOM   2310 3HD2 LEU A 151     -12.140 -15.937   6.315  1.00  0.00           H  
ATOM   2311  N   THR A 152     -13.458 -20.516   8.499  1.00  0.00           N  
ATOM   2312  CA  THR A 152     -13.695 -21.945   8.340  1.00  0.00           C  
ATOM   2313  C   THR A 152     -14.999 -22.205   7.602  1.00  0.00           C  
ATOM   2314  O   THR A 152     -15.052 -23.026   6.687  1.00  0.00           O  
ATOM   2315  CB  THR A 152     -13.720 -22.659   9.703  1.00  0.00           C  
ATOM   2316  OG1 THR A 152     -12.458 -22.486  10.361  1.00  0.00           O  
ATOM   2317  CG2 THR A 152     -13.995 -24.145   9.523  1.00  0.00           C  
ATOM   2318  H   THR A 152     -13.372 -20.131   9.429  1.00  0.00           H  
ATOM   2319  HA  THR A 152     -12.884 -22.359   7.742  1.00  0.00           H  
ATOM   2320  HB  THR A 152     -14.502 -22.225  10.327  1.00  0.00           H  
ATOM   2321  HG1 THR A 152     -12.340 -21.560  10.587  1.00  0.00           H  
ATOM   2322 1HG2 THR A 152     -14.009 -24.633  10.497  1.00  0.00           H  
ATOM   2323 2HG2 THR A 152     -14.958 -24.279   9.034  1.00  0.00           H  
ATOM   2324 3HG2 THR A 152     -13.211 -24.586   8.908  1.00  0.00           H  
ATOM   2325  N   ALA A 153     -16.041 -21.496   8.014  1.00  0.00           N  
ATOM   2326  CA  ALA A 153     -17.353 -21.602   7.383  1.00  0.00           C  
ATOM   2327  C   ALA A 153     -17.295 -21.153   5.922  1.00  0.00           C  
ATOM   2328  O   ALA A 153     -17.927 -21.756   5.049  1.00  0.00           O  
ATOM   2329  CB  ALA A 153     -18.373 -20.758   8.155  1.00  0.00           C  
ATOM   2330  H   ALA A 153     -15.918 -20.862   8.792  1.00  0.00           H  
ATOM   2331  HA  ALA A 153     -17.659 -22.648   7.412  1.00  0.00           H  
ATOM   2332 1HB  ALA A 153     -19.350 -20.841   7.679  1.00  0.00           H  
ATOM   2333 2HB  ALA A 153     -18.439 -21.115   9.184  1.00  0.00           H  
ATOM   2334 3HB  ALA A 153     -18.058 -19.714   8.154  1.00  0.00           H  
ATOM   2335  N   ALA A 154     -16.530 -20.094   5.664  1.00  0.00           N  
ATOM   2336  CA  ALA A 154     -16.393 -19.540   4.315  1.00  0.00           C  
ATOM   2337  C   ALA A 154     -15.708 -20.554   3.419  1.00  0.00           C  
ATOM   2338  O   ALA A 154     -16.114 -20.761   2.275  1.00  0.00           O  
ATOM   2339  CB  ALA A 154     -15.620 -18.229   4.357  1.00  0.00           C  
ATOM   2340  H   ALA A 154     -16.029 -19.660   6.428  1.00  0.00           H  
ATOM   2341  HA  ALA A 154     -17.392 -19.348   3.924  1.00  0.00           H  
ATOM   2342 1HB  ALA A 154     -15.526 -17.830   3.347  1.00  0.00           H  
ATOM   2343 2HB  ALA A 154     -16.152 -17.513   4.982  1.00  0.00           H  
ATOM   2344 3HB  ALA A 154     -14.627 -18.405   4.771  1.00  0.00           H  
ATOM   2345  N   VAL A 155     -14.654 -21.191   3.954  1.00  0.00           N  
ATOM   2346  CA  VAL A 155     -13.939 -22.206   3.210  1.00  0.00           C  
ATOM   2347  C   VAL A 155     -14.808 -23.429   2.997  1.00  0.00           C  
ATOM   2348  O   VAL A 155     -14.835 -24.002   1.908  1.00  0.00           O  
ATOM   2349  CB  VAL A 155     -12.654 -22.613   3.955  1.00  0.00           C  
ATOM   2350  CG1 VAL A 155     -12.043 -23.856   3.326  1.00  0.00           C  
ATOM   2351  CG2 VAL A 155     -11.662 -21.459   3.944  1.00  0.00           C  
ATOM   2352  H   VAL A 155     -14.352 -20.963   4.889  1.00  0.00           H  
ATOM   2353  HA  VAL A 155     -13.688 -21.795   2.231  1.00  0.00           H  
ATOM   2354  HB  VAL A 155     -12.907 -22.865   4.985  1.00  0.00           H  
ATOM   2355 1HG1 VAL A 155     -11.136 -24.129   3.866  1.00  0.00           H  
ATOM   2356 2HG1 VAL A 155     -12.757 -24.678   3.377  1.00  0.00           H  
ATOM   2357 3HG1 VAL A 155     -11.797 -23.652   2.284  1.00  0.00           H  
ATOM   2358 1HG2 VAL A 155     -10.756 -21.753   4.474  1.00  0.00           H  
ATOM   2359 2HG2 VAL A 155     -11.414 -21.203   2.914  1.00  0.00           H  
ATOM   2360 3HG2 VAL A 155     -12.105 -20.594   4.437  1.00  0.00           H  
ATOM   2361  N   LEU A 156     -15.616 -23.970   4.058  1.00  0.00           N  
ATOM   2362  CA  LEU A 156     -16.521 -25.097   3.970  1.00  0.00           C  
ATOM   2363  C   LEU A 156     -17.721 -24.799   3.066  1.00  0.00           C  
ATOM   2364  O   LEU A 156     -18.236 -25.694   2.390  1.00  0.00           O  
ATOM   2365  CB  LEU A 156     -17.010 -25.478   5.373  1.00  0.00           C  
ATOM   2366  CG  LEU A 156     -15.949 -26.074   6.308  1.00  0.00           C  
ATOM   2367  CD1 LEU A 156     -16.532 -26.226   7.706  1.00  0.00           C  
ATOM   2368  CD2 LEU A 156     -15.484 -27.415   5.760  1.00  0.00           C  
ATOM   2369  H   LEU A 156     -15.512 -23.489   4.941  1.00  0.00           H  
ATOM   2370  HA  LEU A 156     -15.996 -25.924   3.493  1.00  0.00           H  
ATOM   2371 1HB  LEU A 156     -17.413 -24.589   5.854  1.00  0.00           H  
ATOM   2372 2HB  LEU A 156     -17.813 -26.209   5.275  1.00  0.00           H  
ATOM   2373  HG  LEU A 156     -15.099 -25.394   6.374  1.00  0.00           H  
ATOM   2374 1HD1 LEU A 156     -15.778 -26.649   8.371  1.00  0.00           H  
ATOM   2375 2HD1 LEU A 156     -16.838 -25.250   8.082  1.00  0.00           H  
ATOM   2376 3HD1 LEU A 156     -17.396 -26.889   7.670  1.00  0.00           H  
ATOM   2377 1HD2 LEU A 156     -14.730 -27.838   6.424  1.00  0.00           H  
ATOM   2378 2HD2 LEU A 156     -16.333 -28.095   5.695  1.00  0.00           H  
ATOM   2379 3HD2 LEU A 156     -15.056 -27.273   4.767  1.00  0.00           H  
ATOM   2380  N   GLY A 157     -18.155 -23.542   3.029  1.00  0.00           N  
ATOM   2381  CA  GLY A 157     -19.294 -23.181   2.200  1.00  0.00           C  
ATOM   2382  C   GLY A 157     -20.579 -23.495   2.948  1.00  0.00           C  
ATOM   2383  O   GLY A 157     -21.646 -23.730   2.353  1.00  0.00           O  
ATOM   2384  H   GLY A 157     -17.697 -22.827   3.575  1.00  0.00           H  
ATOM   2385 1HA  GLY A 157     -19.241 -22.121   1.954  1.00  0.00           H  
ATOM   2386 2HA  GLY A 157     -19.250 -23.731   1.261  1.00  0.00           H  
ATOM   2387  N   THR A 158     -20.633 -23.373   4.330  1.00  0.00           N  
ATOM   2388  CA  THR A 158     -21.730 -23.679   5.234  1.00  0.00           C  
ATOM   2389  C   THR A 158     -21.852 -22.547   6.249  1.00  0.00           C  
ATOM   2390  O   THR A 158     -21.299 -21.461   6.036  1.00  0.00           O  
ATOM   2391  CB  THR A 158     -21.519 -25.024   5.953  1.00  0.00           C  
ATOM   2392  OG1 THR A 158     -22.715 -25.386   6.655  1.00  0.00           O  
ATOM   2393  CG2 THR A 158     -20.366 -24.926   6.940  1.00  0.00           C  
ATOM   2394  H   THR A 158     -19.762 -23.034   4.712  1.00  0.00           H  
ATOM   2395  HA  THR A 158     -22.653 -23.719   4.655  1.00  0.00           H  
ATOM   2396  HB  THR A 158     -21.297 -25.798   5.219  1.00  0.00           H  
ATOM   2397  HG1 THR A 158     -22.707 -26.330   6.835  1.00  0.00           H  
ATOM   2398 1HG2 THR A 158     -20.232 -25.886   7.439  1.00  0.00           H  
ATOM   2399 2HG2 THR A 158     -19.453 -24.662   6.408  1.00  0.00           H  
ATOM   2400 3HG2 THR A 158     -20.587 -24.160   7.683  1.00  0.00           H  
ATOM   2401  N   THR A 159     -22.587 -22.780   7.334  1.00  0.00           N  
ATOM   2402  CA  THR A 159     -22.819 -21.735   8.337  1.00  0.00           C  
ATOM   2403  C   THR A 159     -21.739 -21.748   9.427  1.00  0.00           C  
ATOM   2404  O   THR A 159     -20.978 -22.705   9.533  1.00  0.00           O  
ATOM   2405  CB  THR A 159     -24.207 -21.893   8.987  1.00  0.00           C  
ATOM   2406  OG1 THR A 159     -24.250 -23.116   9.735  1.00  0.00           O  
ATOM   2407  CG2 THR A 159     -25.294 -21.916   7.924  1.00  0.00           C  
ATOM   2408  H   THR A 159     -22.994 -23.695   7.472  1.00  0.00           H  
ATOM   2409  HA  THR A 159     -22.823 -20.768   7.837  1.00  0.00           H  
ATOM   2410  HB  THR A 159     -24.387 -21.061   9.666  1.00  0.00           H  
ATOM   2411  HG1 THR A 159     -25.051 -23.137  10.264  1.00  0.00           H  
ATOM   2412 1HG2 THR A 159     -26.267 -22.028   8.401  1.00  0.00           H  
ATOM   2413 2HG2 THR A 159     -25.271 -20.983   7.360  1.00  0.00           H  
ATOM   2414 3HG2 THR A 159     -25.124 -22.753   7.247  1.00  0.00           H  
ATOM   2415  N   VAL A 160     -21.675 -20.702  10.248  1.00  0.00           N  
ATOM   2416  CA  VAL A 160     -20.699 -20.697  11.330  1.00  0.00           C  
ATOM   2417  C   VAL A 160     -21.097 -21.703  12.402  1.00  0.00           C  
ATOM   2418  O   VAL A 160     -20.240 -22.255  13.068  1.00  0.00           O  
ATOM   2419  CB  VAL A 160     -20.590 -19.293  11.954  1.00  0.00           C  
ATOM   2420  CG1 VAL A 160     -20.046 -18.300  10.938  1.00  0.00           C  
ATOM   2421  CG2 VAL A 160     -21.950 -18.848  12.468  1.00  0.00           C  
ATOM   2422  H   VAL A 160     -22.290 -19.908  10.134  1.00  0.00           H  
ATOM   2423  HA  VAL A 160     -19.736 -21.016  10.928  1.00  0.00           H  
ATOM   2424  HB  VAL A 160     -19.881 -19.327  12.781  1.00  0.00           H  
ATOM   2425 1HG1 VAL A 160     -19.975 -17.313  11.396  1.00  0.00           H  
ATOM   2426 2HG1 VAL A 160     -19.056 -18.619  10.611  1.00  0.00           H  
ATOM   2427 3HG1 VAL A 160     -20.716 -18.253  10.080  1.00  0.00           H  
ATOM   2428 1HG2 VAL A 160     -21.865 -17.855  12.908  1.00  0.00           H  
ATOM   2429 2HG2 VAL A 160     -22.660 -18.819  11.642  1.00  0.00           H  
ATOM   2430 3HG2 VAL A 160     -22.301 -19.551  13.224  1.00  0.00           H  
ATOM   2431  N   GLU A 161     -22.498 -22.003  12.672  1.00  0.00           N  
ATOM   2432  CA  GLU A 161     -23.029 -22.992  13.613  1.00  0.00           C  
ATOM   2433  C   GLU A 161     -22.583 -24.398  13.261  1.00  0.00           C  
ATOM   2434  O   GLU A 161     -22.328 -25.214  14.130  1.00  0.00           O  
ATOM   2435  CB  GLU A 161     -24.557 -22.931  13.644  1.00  0.00           C  
ATOM   2436  CG  GLU A 161     -25.125 -21.637  14.210  1.00  0.00           C  
ATOM   2437  CD  GLU A 161     -25.136 -20.516  13.209  1.00  0.00           C  
ATOM   2438  OE1 GLU A 161     -24.731 -20.737  12.093  1.00  0.00           O  
ATOM   2439  OE2 GLU A 161     -25.551 -19.436  13.561  1.00  0.00           O  
ATOM   2440  H   GLU A 161     -23.138 -21.482  12.090  1.00  0.00           H  
ATOM   2441  HA  GLU A 161     -22.648 -22.761  14.609  1.00  0.00           H  
ATOM   2442 1HB  GLU A 161     -24.947 -23.053  12.633  1.00  0.00           H  
ATOM   2443 2HB  GLU A 161     -24.942 -23.756  14.245  1.00  0.00           H  
ATOM   2444 1HG  GLU A 161     -26.144 -21.817  14.549  1.00  0.00           H  
ATOM   2445 2HG  GLU A 161     -24.531 -21.340  15.074  1.00  0.00           H  
ATOM   2446  N   GLU A 162     -22.499 -24.802  11.853  1.00  0.00           N  
ATOM   2447  CA  GLU A 162     -22.004 -26.071  11.334  1.00  0.00           C  
ATOM   2448  C   GLU A 162     -20.486 -26.199  11.477  1.00  0.00           C  
ATOM   2449  O   GLU A 162     -19.965 -27.276  11.787  1.00  0.00           O  
ATOM   2450  CB  GLU A 162     -22.422 -26.241   9.870  1.00  0.00           C  
ATOM   2451  CG  GLU A 162     -22.019 -27.564   9.249  1.00  0.00           C  
ATOM   2452  CD  GLU A 162     -22.700 -28.763   9.902  1.00  0.00           C  
ATOM   2453  OE1 GLU A 162     -23.641 -28.573  10.707  1.00  0.00           O  
ATOM   2454  OE2 GLU A 162     -22.280 -29.900   9.600  1.00  0.00           O  
ATOM   2455  H   GLU A 162     -22.831 -24.102  11.205  1.00  0.00           H  
ATOM   2456  HA  GLU A 162     -22.445 -26.878  11.920  1.00  0.00           H  
ATOM   2457 1HB  GLU A 162     -23.505 -26.150   9.789  1.00  0.00           H  
ATOM   2458 2HB  GLU A 162     -21.982 -25.444   9.271  1.00  0.00           H  
ATOM   2459 1HG  GLU A 162     -22.277 -27.549   8.190  1.00  0.00           H  
ATOM   2460 2HG  GLU A 162     -20.941 -27.680   9.331  1.00  0.00           H  
ATOM   2461  N   ALA A 163     -19.782 -25.094  11.236  1.00  0.00           N  
ATOM   2462  CA  ALA A 163     -18.340 -25.057  11.408  1.00  0.00           C  
ATOM   2463  C   ALA A 163     -17.963 -25.359  12.871  1.00  0.00           C  
ATOM   2464  O   ALA A 163     -17.014 -26.095  13.129  1.00  0.00           O  
ATOM   2465  CB  ALA A 163     -17.789 -23.697  10.970  1.00  0.00           C  
ATOM   2466  H   ALA A 163     -20.264 -24.260  10.928  1.00  0.00           H  
ATOM   2467  HA  ALA A 163     -17.904 -25.833  10.780  1.00  0.00           H  
ATOM   2468 1HB  ALA A 163     -16.708 -23.682  11.104  1.00  0.00           H  
ATOM   2469 2HB  ALA A 163     -18.029 -23.528   9.920  1.00  0.00           H  
ATOM   2470 3HB  ALA A 163     -18.241 -22.911  11.574  1.00  0.00           H  
ATOM   2471  N   VAL A 164     -18.716 -24.794  13.815  1.00  0.00           N  
ATOM   2472  CA  VAL A 164     -18.521 -25.077  15.238  1.00  0.00           C  
ATOM   2473  C   VAL A 164     -18.947 -26.503  15.574  1.00  0.00           C  
ATOM   2474  O   VAL A 164     -18.239 -27.225  16.283  1.00  0.00           O  
ATOM   2475  CB  VAL A 164     -19.330 -24.086  16.098  1.00  0.00           C  
ATOM   2476  CG1 VAL A 164     -19.326 -24.521  17.555  1.00  0.00           C  
ATOM   2477  CG2 VAL A 164     -18.756 -22.685  15.950  1.00  0.00           C  
ATOM   2478  H   VAL A 164     -19.444 -24.152  13.537  1.00  0.00           H  
ATOM   2479  HA  VAL A 164     -17.460 -24.978  15.468  1.00  0.00           H  
ATOM   2480  HB  VAL A 164     -20.368 -24.091  15.762  1.00  0.00           H  
ATOM   2481 1HG1 VAL A 164     -19.902 -23.810  18.148  1.00  0.00           H  
ATOM   2482 2HG1 VAL A 164     -19.773 -25.510  17.641  1.00  0.00           H  
ATOM   2483 3HG1 VAL A 164     -18.300 -24.550  17.922  1.00  0.00           H  
ATOM   2484 1HG2 VAL A 164     -19.333 -21.990  16.559  1.00  0.00           H  
ATOM   2485 2HG2 VAL A 164     -17.716 -22.682  16.278  1.00  0.00           H  
ATOM   2486 3HG2 VAL A 164     -18.808 -22.380  14.904  1.00  0.00           H  
ATOM   2487  N   TYR A 165     -20.232 -27.034  15.101  1.00  0.00           N  
ATOM   2488  CA  TYR A 165     -20.670 -28.406  15.330  1.00  0.00           C  
ATOM   2489  C   TYR A 165     -19.618 -29.446  14.914  1.00  0.00           C  
ATOM   2490  O   TYR A 165     -19.329 -30.384  15.659  1.00  0.00           O  
ATOM   2491  CB  TYR A 165     -21.983 -28.661  14.587  1.00  0.00           C  
ATOM   2492  CG  TYR A 165     -22.493 -30.079  14.718  1.00  0.00           C  
ATOM   2493  CD1 TYR A 165     -23.163 -30.472  15.868  1.00  0.00           C  
ATOM   2494  CD2 TYR A 165     -22.291 -30.987  13.690  1.00  0.00           C  
ATOM   2495  CE1 TYR A 165     -23.628 -31.767  15.989  1.00  0.00           C  
ATOM   2496  CE2 TYR A 165     -22.757 -32.282  13.810  1.00  0.00           C  
ATOM   2497  CZ  TYR A 165     -23.423 -32.673  14.954  1.00  0.00           C  
ATOM   2498  OH  TYR A 165     -23.887 -33.962  15.073  1.00  0.00           O  
ATOM   2499  H   TYR A 165     -20.819 -26.414  14.560  1.00  0.00           H  
ATOM   2500  HA  TYR A 165     -20.844 -28.542  16.398  1.00  0.00           H  
ATOM   2501 1HB  TYR A 165     -22.753 -27.987  14.965  1.00  0.00           H  
ATOM   2502 2HB  TYR A 165     -21.850 -28.445  13.527  1.00  0.00           H  
ATOM   2503  HD1 TYR A 165     -23.321 -29.758  16.677  1.00  0.00           H  
ATOM   2504  HD2 TYR A 165     -21.765 -30.679  12.786  1.00  0.00           H  
ATOM   2505  HE1 TYR A 165     -24.154 -32.075  16.892  1.00  0.00           H  
ATOM   2506  HE2 TYR A 165     -22.598 -32.996  13.001  1.00  0.00           H  
ATOM   2507  HH  TYR A 165     -24.323 -34.067  15.922  1.00  0.00           H  
ATOM   2508  N   ARG A 166     -19.007 -29.295  13.641  1.00  0.00           N  
ATOM   2509  CA  ARG A 166     -17.956 -30.191  13.174  1.00  0.00           C  
ATOM   2510  C   ARG A 166     -16.690 -30.050  13.979  1.00  0.00           C  
ATOM   2511  O   ARG A 166     -15.977 -31.028  14.207  1.00  0.00           O  
ATOM   2512  CB  ARG A 166     -17.643 -29.931  11.709  1.00  0.00           C  
ATOM   2513  CG  ARG A 166     -18.766 -30.274  10.742  1.00  0.00           C  
ATOM   2514  CD  ARG A 166     -18.389 -29.982   9.336  1.00  0.00           C  
ATOM   2515  NE  ARG A 166     -19.519 -30.122   8.431  1.00  0.00           N  
ATOM   2516  CZ  ARG A 166     -19.428 -30.107   7.087  1.00  0.00           C  
ATOM   2517  NH1 ARG A 166     -18.258 -29.959   6.507  1.00  0.00           N  
ATOM   2518  NH2 ARG A 166     -20.518 -30.243   6.350  1.00  0.00           N  
ATOM   2519  H   ARG A 166     -19.318 -28.547  13.037  1.00  0.00           H  
ATOM   2520  HA  ARG A 166     -18.313 -31.220  13.266  1.00  0.00           H  
ATOM   2521 1HB  ARG A 166     -17.401 -28.879  11.571  1.00  0.00           H  
ATOM   2522 2HB  ARG A 166     -16.767 -30.510  11.415  1.00  0.00           H  
ATOM   2523 1HG  ARG A 166     -19.001 -31.336  10.821  1.00  0.00           H  
ATOM   2524 2HG  ARG A 166     -19.651 -29.685  10.989  1.00  0.00           H  
ATOM   2525 1HD  ARG A 166     -18.020 -28.960   9.263  1.00  0.00           H  
ATOM   2526 2HD  ARG A 166     -17.609 -30.673   9.016  1.00  0.00           H  
ATOM   2527  HE  ARG A 166     -20.437 -30.237   8.839  1.00  0.00           H  
ATOM   2528 1HH1 ARG A 166     -17.425 -29.855   7.071  1.00  0.00           H  
ATOM   2529 2HH1 ARG A 166     -18.189 -29.949   5.500  1.00  0.00           H  
ATOM   2530 1HH2 ARG A 166     -21.418 -30.357   6.795  1.00  0.00           H  
ATOM   2531 2HH2 ARG A 166     -20.450 -30.231   5.343  1.00  0.00           H  
ATOM   2532  N   ALA A 167     -16.266 -28.707  14.464  1.00  0.00           N  
ATOM   2533  CA  ALA A 167     -15.081 -28.466  15.266  1.00  0.00           C  
ATOM   2534  C   ALA A 167     -15.224 -29.181  16.613  1.00  0.00           C  
ATOM   2535  O   ALA A 167     -14.247 -29.736  17.124  1.00  0.00           O  
ATOM   2536  CB  ALA A 167     -14.863 -26.968  15.455  1.00  0.00           C  
ATOM   2537  H   ALA A 167     -16.803 -27.921  14.128  1.00  0.00           H  
ATOM   2538  HA  ALA A 167     -14.223 -28.882  14.739  1.00  0.00           H  
ATOM   2539 1HB  ALA A 167     -13.970 -26.804  16.059  1.00  0.00           H  
ATOM   2540 2HB  ALA A 167     -14.734 -26.495  14.484  1.00  0.00           H  
ATOM   2541 3HB  ALA A 167     -15.727 -26.536  15.960  1.00  0.00           H  
ATOM   2542  N   LEU A 168     -16.443 -29.169  17.164  1.00  0.00           N  
ATOM   2543  CA  LEU A 168     -16.756 -29.878  18.419  1.00  0.00           C  
ATOM   2544  C   LEU A 168     -16.594 -31.398  18.303  1.00  0.00           C  
ATOM   2545  O   LEU A 168     -16.130 -32.042  19.245  1.00  0.00           O  
ATOM   2546  CB  LEU A 168     -18.191 -29.555  18.854  1.00  0.00           C  
ATOM   2547  CG  LEU A 168     -18.408 -28.157  19.445  1.00  0.00           C  
ATOM   2548  CD1 LEU A 168     -19.897 -27.835  19.455  1.00  0.00           C  
ATOM   2549  CD2 LEU A 168     -17.829 -28.104  20.852  1.00  0.00           C  
ATOM   2550  H   LEU A 168     -17.173 -28.649  16.698  1.00  0.00           H  
ATOM   2551  HA  LEU A 168     -16.049 -29.557  19.183  1.00  0.00           H  
ATOM   2552 1HB  LEU A 168     -18.847 -29.655  17.990  1.00  0.00           H  
ATOM   2553 2HB  LEU A 168     -18.499 -30.283  19.604  1.00  0.00           H  
ATOM   2554  HG  LEU A 168     -17.910 -27.415  18.820  1.00  0.00           H  
ATOM   2555 1HD1 LEU A 168     -20.051 -26.841  19.875  1.00  0.00           H  
ATOM   2556 2HD1 LEU A 168     -20.280 -27.860  18.434  1.00  0.00           H  
ATOM   2557 3HD1 LEU A 168     -20.425 -28.570  20.060  1.00  0.00           H  
ATOM   2558 1HD2 LEU A 168     -17.983 -27.109  21.271  1.00  0.00           H  
ATOM   2559 2HD2 LEU A 168     -18.328 -28.844  21.478  1.00  0.00           H  
ATOM   2560 3HD2 LEU A 168     -16.762 -28.321  20.812  1.00  0.00           H  
ATOM   2561  N   LYS A 169     -17.050 -32.127  17.100  1.00  0.00           N  
ATOM   2562  CA  LYS A 169     -16.830 -33.554  16.823  1.00  0.00           C  
ATOM   2563  C   LYS A 169     -15.344 -33.918  16.889  1.00  0.00           C  
ATOM   2564  O   LYS A 169     -14.967 -34.925  17.502  1.00  0.00           O  
ATOM   2565  CB  LYS A 169     -17.399 -33.928  15.454  1.00  0.00           C  
ATOM   2566  CG  LYS A 169     -17.190 -35.384  15.062  1.00  0.00           C  
ATOM   2567  CD  LYS A 169     -17.742 -35.667  13.672  1.00  0.00           C  
ATOM   2568  CE  LYS A 169     -17.401 -37.079  13.217  1.00  0.00           C  
ATOM   2569  NZ  LYS A 169     -17.881 -37.348  11.835  1.00  0.00           N  
ATOM   2570  H   LYS A 169     -17.585 -31.576  16.446  1.00  0.00           H  
ATOM   2571  HA  LYS A 169     -17.345 -34.138  17.586  1.00  0.00           H  
ATOM   2572 1HB  LYS A 169     -18.470 -33.727  15.438  1.00  0.00           H  
ATOM   2573 2HB  LYS A 169     -16.937 -33.305  14.686  1.00  0.00           H  
ATOM   2574 1HG  LYS A 169     -16.124 -35.616  15.074  1.00  0.00           H  
ATOM   2575 2HG  LYS A 169     -17.692 -36.030  15.781  1.00  0.00           H  
ATOM   2576 1HD  LYS A 169     -18.826 -35.548  13.680  1.00  0.00           H  
ATOM   2577 2HD  LYS A 169     -17.320 -34.956  12.962  1.00  0.00           H  
ATOM   2578 1HE  LYS A 169     -16.322 -37.220  13.249  1.00  0.00           H  
ATOM   2579 2HE  LYS A 169     -17.860 -37.800  13.895  1.00  0.00           H  
ATOM   2580 1HZ  LYS A 169     -17.636 -38.293  11.571  1.00  0.00           H  
ATOM   2581 2HZ  LYS A 169     -18.884 -37.238  11.798  1.00  0.00           H  
ATOM   2582 3HZ  LYS A 169     -17.447 -36.699  11.196  1.00  0.00           H  
ATOM   2583  N   LEU A 170     -14.444 -33.108  16.206  1.00  0.00           N  
ATOM   2584  CA  LEU A 170     -13.002 -33.310  16.125  1.00  0.00           C  
ATOM   2585  C   LEU A 170     -12.300 -32.892  17.406  1.00  0.00           C  
ATOM   2586  O   LEU A 170     -11.304 -33.495  17.784  1.00  0.00           O  
ATOM   2587  CB  LEU A 170     -12.424 -32.521  14.943  1.00  0.00           C  
ATOM   2588  CG  LEU A 170     -12.397 -33.259  13.600  1.00  0.00           C  
ATOM   2589  CD1 LEU A 170     -11.268 -34.280  13.604  1.00  0.00           C  
ATOM   2590  CD2 LEU A 170     -13.741 -33.931  13.362  1.00  0.00           C  
ATOM   2591  H   LEU A 170     -14.864 -32.354  15.682  1.00  0.00           H  
ATOM   2592  HA  LEU A 170     -12.807 -34.375  16.006  1.00  0.00           H  
ATOM   2593 1HB  LEU A 170     -13.013 -31.614  14.811  1.00  0.00           H  
ATOM   2594 2HB  LEU A 170     -11.401 -32.233  15.185  1.00  0.00           H  
ATOM   2595  HG  LEU A 170     -12.199 -32.548  12.797  1.00  0.00           H  
ATOM   2596 1HD1 LEU A 170     -11.248 -34.805  12.649  1.00  0.00           H  
ATOM   2597 2HD1 LEU A 170     -10.316 -33.771  13.758  1.00  0.00           H  
ATOM   2598 3HD1 LEU A 170     -11.429 -34.998  14.409  1.00  0.00           H  
ATOM   2599 1HD2 LEU A 170     -13.721 -34.456  12.406  1.00  0.00           H  
ATOM   2600 2HD2 LEU A 170     -13.939 -34.644  14.162  1.00  0.00           H  
ATOM   2601 3HD2 LEU A 170     -14.527 -33.176  13.345  1.00  0.00           H  
ATOM   2602  N   LYS A 171     -12.805 -31.849  18.059  1.00  0.00           N  
ATOM   2603  CA  LYS A 171     -12.277 -31.445  19.356  1.00  0.00           C  
ATOM   2604  C   LYS A 171     -12.307 -32.630  20.294  1.00  0.00           C  
ATOM   2605  O   LYS A 171     -11.310 -32.992  20.917  1.00  0.00           O  
ATOM   2606  CB  LYS A 171     -13.074 -30.279  19.942  1.00  0.00           C  
ATOM   2607  CG  LYS A 171     -12.732 -29.947  21.388  1.00  0.00           C  
ATOM   2608  CD  LYS A 171     -13.857 -30.354  22.329  1.00  0.00           C  
ATOM   2609  CE  LYS A 171     -13.613 -29.836  23.739  1.00  0.00           C  
ATOM   2610  NZ  LYS A 171     -14.660 -30.300  24.690  1.00  0.00           N  
ATOM   2611  H   LYS A 171     -13.567 -31.325  17.653  1.00  0.00           H  
ATOM   2612  HA  LYS A 171     -11.265 -31.061  19.215  1.00  0.00           H  
ATOM   2613 1HB  LYS A 171     -12.903 -29.384  19.343  1.00  0.00           H  
ATOM   2614 2HB  LYS A 171     -14.139 -30.506  19.893  1.00  0.00           H  
ATOM   2615 1HG  LYS A 171     -11.821 -30.471  21.676  1.00  0.00           H  
ATOM   2616 2HG  LYS A 171     -12.560 -28.875  21.484  1.00  0.00           H  
ATOM   2617 1HD  LYS A 171     -14.802 -29.952  21.962  1.00  0.00           H  
ATOM   2618 2HD  LYS A 171     -13.931 -31.441  22.359  1.00  0.00           H  
ATOM   2619 1HE  LYS A 171     -12.643 -30.183  24.090  1.00  0.00           H  
ATOM   2620 2HE  LYS A 171     -13.605 -28.746  23.731  1.00  0.00           H  
ATOM   2621 1HZ  LYS A 171     -14.464 -29.935  25.612  1.00  0.00           H  
ATOM   2622 2HZ  LYS A 171     -15.565 -29.969  24.384  1.00  0.00           H  
ATOM   2623 3HZ  LYS A 171     -14.666 -31.309  24.721  1.00  0.00           H  
ATOM   2624  N   THR A 172     -13.542 -33.352  20.461  1.00  0.00           N  
ATOM   2625  CA  THR A 172     -13.696 -34.488  21.343  1.00  0.00           C  
ATOM   2626  C   THR A 172     -12.836 -35.670  20.887  1.00  0.00           C  
ATOM   2627  O   THR A 172     -12.149 -36.292  21.704  1.00  0.00           O  
ATOM   2628  CB  THR A 172     -15.173 -34.918  21.427  1.00  0.00           C  
ATOM   2629  OG1 THR A 172     -15.957 -33.841  21.956  1.00  0.00           O  
ATOM   2630  CG2 THR A 172     -15.323 -36.138  22.323  1.00  0.00           C  
ATOM   2631  H   THR A 172     -14.339 -33.025  19.932  1.00  0.00           H  
ATOM   2632  HA  THR A 172     -13.340 -34.209  22.333  1.00  0.00           H  
ATOM   2633  HB  THR A 172     -15.538 -35.159  20.429  1.00  0.00           H  
ATOM   2634  HG1 THR A 172     -16.031 -33.145  21.297  1.00  0.00           H  
ATOM   2635 1HG2 THR A 172     -16.373 -36.427  22.370  1.00  0.00           H  
ATOM   2636 2HG2 THR A 172     -14.738 -36.962  21.916  1.00  0.00           H  
ATOM   2637 3HG2 THR A 172     -14.969 -35.900  23.325  1.00  0.00           H  
ATOM   2638  N   LYS A 173     -12.836 -35.956  19.588  1.00  0.00           N  
ATOM   2639  CA  LYS A 173     -12.099 -37.120  19.091  1.00  0.00           C  
ATOM   2640  C   LYS A 173     -10.606 -37.046  19.336  1.00  0.00           C  
ATOM   2641  O   LYS A 173     -10.010 -38.005  19.818  1.00  0.00           O  
ATOM   2642  CB  LYS A 173     -12.355 -37.300  17.593  1.00  0.00           C  
ATOM   2643  CG  LYS A 173     -11.640 -38.492  16.973  1.00  0.00           C  
ATOM   2644  CD  LYS A 173     -11.965 -38.623  15.492  1.00  0.00           C  
ATOM   2645  CE  LYS A 173     -11.211 -39.782  14.858  1.00  0.00           C  
ATOM   2646  NZ  LYS A 173     -11.516 -39.919  13.408  1.00  0.00           N  
ATOM   2647  H   LYS A 173     -13.342 -35.378  18.933  1.00  0.00           H  
ATOM   2648  HA  LYS A 173     -12.444 -38.003  19.629  1.00  0.00           H  
ATOM   2649 1HB  LYS A 173     -13.425 -37.423  17.419  1.00  0.00           H  
ATOM   2650 2HB  LYS A 173     -12.038 -36.404  17.060  1.00  0.00           H  
ATOM   2651 1HG  LYS A 173     -10.562 -38.372  17.089  1.00  0.00           H  
ATOM   2652 2HG  LYS A 173     -11.942 -39.406  17.484  1.00  0.00           H  
ATOM   2653 1HD  LYS A 173     -13.037 -38.786  15.368  1.00  0.00           H  
ATOM   2654 2HD  LYS A 173     -11.694 -37.701  14.977  1.00  0.00           H  
ATOM   2655 1HE  LYS A 173     -10.139 -39.628  14.978  1.00  0.00           H  
ATOM   2656 2HE  LYS A 173     -11.480 -40.710  15.362  1.00  0.00           H  
ATOM   2657 1HZ  LYS A 173     -10.998 -40.698  13.027  1.00  0.00           H  
ATOM   2658 2HZ  LYS A 173     -12.506 -40.082  13.286  1.00  0.00           H  
ATOM   2659 3HZ  LYS A 173     -11.253 -39.071  12.927  1.00  0.00           H  
ATOM   2660  N   LEU A 174     -10.011 -35.906  19.010  1.00  0.00           N  
ATOM   2661  CA  LEU A 174      -8.567 -35.772  19.018  1.00  0.00           C  
ATOM   2662  C   LEU A 174      -8.030 -35.189  20.310  1.00  0.00           C  
ATOM   2663  O   LEU A 174      -6.864 -35.389  20.636  1.00  0.00           O  
ATOM   2664  CB  LEU A 174      -8.122 -34.892  17.843  1.00  0.00           C  
ATOM   2665  CG  LEU A 174      -8.502 -35.403  16.447  1.00  0.00           C  
ATOM   2666  CD1 LEU A 174      -8.079 -34.383  15.400  1.00  0.00           C  
ATOM   2667  CD2 LEU A 174      -7.833 -36.749  16.201  1.00  0.00           C  
ATOM   2668  H   LEU A 174     -10.579 -35.112  18.750  1.00  0.00           H  
ATOM   2669  HA  LEU A 174      -8.128 -36.760  18.884  1.00  0.00           H  
ATOM   2670 1HB  LEU A 174      -8.564 -33.904  17.964  1.00  0.00           H  
ATOM   2671 2HB  LEU A 174      -7.038 -34.790  17.876  1.00  0.00           H  
ATOM   2672  HG  LEU A 174      -9.584 -35.519  16.383  1.00  0.00           H  
ATOM   2673 1HD1 LEU A 174      -8.348 -34.746  14.408  1.00  0.00           H  
ATOM   2674 2HD1 LEU A 174      -8.585 -33.436  15.589  1.00  0.00           H  
ATOM   2675 3HD1 LEU A 174      -7.000 -34.234  15.451  1.00  0.00           H  
ATOM   2676 1HD2 LEU A 174      -8.103 -37.113  15.210  1.00  0.00           H  
ATOM   2677 2HD2 LEU A 174      -6.751 -36.634  16.264  1.00  0.00           H  
ATOM   2678 3HD2 LEU A 174      -8.167 -37.463  16.953  1.00  0.00           H  
ATOM   2679  N   GLY A 175      -8.875 -34.458  21.034  1.00  0.00           N  
ATOM   2680  CA  GLY A 175      -8.443 -33.728  22.215  1.00  0.00           C  
ATOM   2681  C   GLY A 175      -7.760 -32.404  21.875  1.00  0.00           C  
ATOM   2682  O   GLY A 175      -6.745 -32.042  22.480  1.00  0.00           O  
ATOM   2683  H   GLY A 175      -9.845 -34.409  20.754  1.00  0.00           H  
ATOM   2684 1HA  GLY A 175      -9.304 -33.526  22.853  1.00  0.00           H  
ATOM   2685 2HA  GLY A 175      -7.753 -34.343  22.789  1.00  0.00           H  
ATOM   2686  N   VAL A 176      -8.310 -31.680  20.904  1.00  0.00           N  
ATOM   2687  CA  VAL A 176      -7.709 -30.431  20.442  1.00  0.00           C  
ATOM   2688  C   VAL A 176      -8.725 -29.304  20.591  1.00  0.00           C  
ATOM   2689  O   VAL A 176      -9.901 -29.556  20.826  1.00  0.00           O  
ATOM   2690  CB  VAL A 176      -7.268 -30.546  18.969  1.00  0.00           C  
ATOM   2691  CG1 VAL A 176      -6.261 -31.673  18.802  1.00  0.00           C  
ATOM   2692  CG2 VAL A 176      -8.481 -30.770  18.081  1.00  0.00           C  
ATOM   2693  H   VAL A 176      -9.167 -32.003  20.474  1.00  0.00           H  
ATOM   2694  HA  VAL A 176      -6.837 -30.217  21.062  1.00  0.00           H  
ATOM   2695  HB  VAL A 176      -6.769 -29.622  18.677  1.00  0.00           H  
ATOM   2696 1HG1 VAL A 176      -5.958 -31.739  17.756  1.00  0.00           H  
ATOM   2697 2HG1 VAL A 176      -5.383 -31.473  19.419  1.00  0.00           H  
ATOM   2698 3HG1 VAL A 176      -6.714 -32.615  19.108  1.00  0.00           H  
ATOM   2699 1HG2 VAL A 176      -8.162 -30.849  17.042  1.00  0.00           H  
ATOM   2700 2HG2 VAL A 176      -8.984 -31.691  18.378  1.00  0.00           H  
ATOM   2701 3HG2 VAL A 176      -9.169 -29.930  18.185  1.00  0.00           H  
ATOM   2702  N   SER A 177      -8.290 -27.945  20.475  1.00  0.00           N  
ATOM   2703  CA  SER A 177      -9.086 -26.728  20.550  1.00  0.00           C  
ATOM   2704  C   SER A 177      -9.988 -26.636  19.320  1.00  0.00           C  
ATOM   2705  O   SER A 177      -9.754 -27.290  18.317  1.00  0.00           O  
ATOM   2706  CB  SER A 177      -8.187 -25.510  20.641  1.00  0.00           C  
ATOM   2707  OG  SER A 177      -7.447 -25.344  19.463  1.00  0.00           O  
ATOM   2708  H   SER A 177      -7.295 -27.872  20.319  1.00  0.00           H  
ATOM   2709  HA  SER A 177      -9.689 -26.765  21.460  1.00  0.00           H  
ATOM   2710 1HB  SER A 177      -8.795 -24.623  20.821  1.00  0.00           H  
ATOM   2711 2HB  SER A 177      -7.510 -25.620  21.486  1.00  0.00           H  
ATOM   2712  HG  SER A 177      -6.705 -25.949  19.529  1.00  0.00           H  
ATOM   2713  N   LEU A 178     -11.022 -25.817  19.405  1.00  0.00           N  
ATOM   2714  CA  LEU A 178     -11.937 -25.599  18.296  1.00  0.00           C  
ATOM   2715  C   LEU A 178     -11.212 -24.937  17.127  1.00  0.00           C  
ATOM   2716  O   LEU A 178     -11.562 -25.133  15.954  1.00  0.00           O  
ATOM   2717  CB  LEU A 178     -13.117 -24.727  18.744  1.00  0.00           C  
ATOM   2718  CG  LEU A 178     -14.081 -25.376  19.745  1.00  0.00           C  
ATOM   2719  CD1 LEU A 178     -15.059 -24.329  20.261  1.00  0.00           C  
ATOM   2720  CD2 LEU A 178     -14.816 -26.525  19.071  1.00  0.00           C  
ATOM   2721  H   LEU A 178     -11.176 -25.325  20.274  1.00  0.00           H  
ATOM   2722  HA  LEU A 178     -12.336 -26.565  17.984  1.00  0.00           H  
ATOM   2723 1HB  LEU A 178     -12.725 -23.820  19.201  1.00  0.00           H  
ATOM   2724 2HB  LEU A 178     -13.694 -24.445  17.863  1.00  0.00           H  
ATOM   2725  HG  LEU A 178     -13.519 -25.756  20.598  1.00  0.00           H  
ATOM   2726 1HD1 LEU A 178     -15.744 -24.790  20.973  1.00  0.00           H  
ATOM   2727 2HD1 LEU A 178     -14.507 -23.529  20.755  1.00  0.00           H  
ATOM   2728 3HD1 LEU A 178     -15.626 -23.918  19.427  1.00  0.00           H  
ATOM   2729 1HD2 LEU A 178     -15.501 -26.987  19.783  1.00  0.00           H  
ATOM   2730 2HD2 LEU A 178     -15.381 -26.146  18.219  1.00  0.00           H  
ATOM   2731 3HD2 LEU A 178     -14.095 -27.267  18.728  1.00  0.00           H  
ATOM   2732  N   LEU A 179     -10.217 -24.053  17.356  1.00  0.00           N  
ATOM   2733  CA  LEU A 179      -9.347 -23.346  16.436  1.00  0.00           C  
ATOM   2734  C   LEU A 179      -8.464 -24.306  15.662  1.00  0.00           C  
ATOM   2735  O   LEU A 179      -8.249 -24.138  14.462  1.00  0.00           O  
ATOM   2736  CB  LEU A 179      -8.474 -22.342  17.199  1.00  0.00           C  
ATOM   2737  CG  LEU A 179      -7.457 -21.566  16.352  1.00  0.00           C  
ATOM   2738  CD1 LEU A 179      -8.178 -20.864  15.209  1.00  0.00           C  
ATOM   2739  CD2 LEU A 179      -6.722 -20.566  17.232  1.00  0.00           C  
ATOM   2740  H   LEU A 179     -10.114 -23.897  18.348  1.00  0.00           H  
ATOM   2741  HA  LEU A 179      -9.967 -22.805  15.718  1.00  0.00           H  
ATOM   2742 1HB  LEU A 179      -9.124 -21.616  17.685  1.00  0.00           H  
ATOM   2743 2HB  LEU A 179      -7.922 -22.879  17.971  1.00  0.00           H  
ATOM   2744  HG  LEU A 179      -6.740 -22.262  15.916  1.00  0.00           H  
ATOM   2745 1HD1 LEU A 179      -7.455 -20.313  14.608  1.00  0.00           H  
ATOM   2746 2HD1 LEU A 179      -8.679 -21.605  14.585  1.00  0.00           H  
ATOM   2747 3HD1 LEU A 179      -8.915 -20.172  15.615  1.00  0.00           H  
ATOM   2748 1HD2 LEU A 179      -5.999 -20.015  16.630  1.00  0.00           H  
ATOM   2749 2HD2 LEU A 179      -7.438 -19.869  17.667  1.00  0.00           H  
ATOM   2750 3HD2 LEU A 179      -6.202 -21.096  18.029  1.00  0.00           H  
ATOM   2751  N   GLN A 180      -7.825 -25.354  16.335  1.00  0.00           N  
ATOM   2752  CA  GLN A 180      -7.088 -26.462  15.738  1.00  0.00           C  
ATOM   2753  C   GLN A 180      -8.006 -27.376  14.965  1.00  0.00           C  
ATOM   2754  O   GLN A 180      -7.643 -27.875  13.895  1.00  0.00           O  
ATOM   2755  CB  GLN A 180      -6.347 -27.261  16.815  1.00  0.00           C  
ATOM   2756  CG  GLN A 180      -5.187 -26.517  17.455  1.00  0.00           C  
ATOM   2757  CD  GLN A 180      -4.729 -27.164  18.749  1.00  0.00           C  
ATOM   2758  OE1 GLN A 180      -5.523 -27.369  19.672  1.00  0.00           O  
ATOM   2759  NE2 GLN A 180      -3.445 -27.489  18.824  1.00  0.00           N  
ATOM   2760  H   GLN A 180      -7.905 -25.303  17.341  1.00  0.00           H  
ATOM   2761  HA  GLN A 180      -6.345 -26.052  15.051  1.00  0.00           H  
ATOM   2762 1HB  GLN A 180      -7.044 -27.540  17.605  1.00  0.00           H  
ATOM   2763 2HB  GLN A 180      -5.958 -28.182  16.381  1.00  0.00           H  
ATOM   2764 1HG  GLN A 180      -4.347 -26.511  16.760  1.00  0.00           H  
ATOM   2765 2HG  GLN A 180      -5.500 -25.496  17.672  1.00  0.00           H  
ATOM   2766 1HE2 GLN A 180      -3.086 -27.917  19.654  1.00  0.00           H  
ATOM   2767 2HE2 GLN A 180      -2.835 -27.305  18.054  1.00  0.00           H  
ATOM   2768  N   ALA A 181      -9.252 -27.709  15.525  1.00  0.00           N  
ATOM   2769  CA  ALA A 181     -10.209 -28.524  14.781  1.00  0.00           C  
ATOM   2770  C   ALA A 181     -10.689 -27.768  13.548  1.00  0.00           C  
ATOM   2771  O   ALA A 181     -10.913 -28.357  12.493  1.00  0.00           O  
ATOM   2772  CB  ALA A 181     -11.391 -28.890  15.668  1.00  0.00           C  
ATOM   2773  H   ALA A 181      -9.479 -27.415  16.464  1.00  0.00           H  
ATOM   2774  HA  ALA A 181      -9.707 -29.437  14.470  1.00  0.00           H  
ATOM   2775 1HB  ALA A 181     -12.098 -29.496  15.100  1.00  0.00           H  
ATOM   2776 2HB  ALA A 181     -11.039 -29.453  16.530  1.00  0.00           H  
ATOM   2777 3HB  ALA A 181     -11.887 -27.980  16.007  1.00  0.00           H  
ATOM   2778  N   ALA A 182     -10.843 -26.456  13.694  1.00  0.00           N  
ATOM   2779  CA  ALA A 182     -11.267 -25.620  12.579  1.00  0.00           C  
ATOM   2780  C   ALA A 182     -10.252 -25.689  11.451  1.00  0.00           C  
ATOM   2781  O   ALA A 182     -10.617 -25.776  10.278  1.00  0.00           O  
ATOM   2782  CB  ALA A 182     -11.465 -24.181  13.032  1.00  0.00           C  
ATOM   2783  H   ALA A 182     -10.665 -26.026  14.590  1.00  0.00           H  
ATOM   2784  HA  ALA A 182     -12.216 -26.005  12.207  1.00  0.00           H  
ATOM   2785 1HB  ALA A 182     -11.774 -23.571  12.183  1.00  0.00           H  
ATOM   2786 2HB  ALA A 182     -12.235 -24.145  13.803  1.00  0.00           H  
ATOM   2787 3HB  ALA A 182     -10.530 -23.795  13.434  1.00  0.00           H  
ATOM   2788  N   ALA A 183      -8.773 -25.650  11.728  1.00  0.00           N  
ATOM   2789  CA  ALA A 183      -7.737 -25.846  10.724  1.00  0.00           C  
ATOM   2790  C   ALA A 183      -7.831 -27.204  10.016  1.00  0.00           C  
ATOM   2791  O   ALA A 183      -7.475 -27.330   8.845  1.00  0.00           O  
ATOM   2792  CB  ALA A 183      -6.367 -25.687  11.368  1.00  0.00           C  
ATOM   2793  H   ALA A 183      -8.506 -25.474  12.687  1.00  0.00           H  
ATOM   2794  HA  ALA A 183      -7.856 -25.079   9.960  1.00  0.00           H  
ATOM   2795 1HB  ALA A 183      -5.593 -25.810  10.610  1.00  0.00           H  
ATOM   2796 2HB  ALA A 183      -6.286 -24.694  11.810  1.00  0.00           H  
ATOM   2797 3HB  ALA A 183      -6.239 -26.441  12.143  1.00  0.00           H  
ATOM   2798  N   ILE A 184      -8.220 -28.343  10.766  1.00  0.00           N  
ATOM   2799  CA  ILE A 184      -8.480 -29.669  10.181  1.00  0.00           C  
ATOM   2800  C   ILE A 184      -9.643 -29.645   9.188  1.00  0.00           C  
ATOM   2801  O   ILE A 184      -9.567 -30.244   8.115  1.00  0.00           O  
ATOM   2802  CB  ILE A 184      -8.781 -30.702  11.283  1.00  0.00           C  
ATOM   2803  CG1 ILE A 184      -7.529 -30.965  12.124  1.00  0.00           C  
ATOM   2804  CG2 ILE A 184      -9.297 -31.996  10.673  1.00  0.00           C  
ATOM   2805  CD1 ILE A 184      -7.802 -31.720  13.405  1.00  0.00           C  
ATOM   2806  H   ILE A 184      -8.359 -28.207  11.758  1.00  0.00           H  
ATOM   2807  HA  ILE A 184      -7.591 -29.990   9.642  1.00  0.00           H  
ATOM   2808  HB  ILE A 184      -9.536 -30.303  11.959  1.00  0.00           H  
ATOM   2809 1HG1 ILE A 184      -6.810 -31.537  11.538  1.00  0.00           H  
ATOM   2810 2HG1 ILE A 184      -7.058 -30.016  12.383  1.00  0.00           H  
ATOM   2811 1HG2 ILE A 184      -9.504 -32.714  11.466  1.00  0.00           H  
ATOM   2812 2HG2 ILE A 184     -10.212 -31.795  10.118  1.00  0.00           H  
ATOM   2813 3HG2 ILE A 184      -8.546 -32.406   9.999  1.00  0.00           H  
ATOM   2814 1HD1 ILE A 184      -6.866 -31.868  13.947  1.00  0.00           H  
ATOM   2815 2HD1 ILE A 184      -8.492 -31.148  14.024  1.00  0.00           H  
ATOM   2816 3HD1 ILE A 184      -8.240 -32.688  13.170  1.00  0.00           H  
ATOM   2817  N   LEU A 185     -10.883 -28.909   9.476  1.00  0.00           N  
ATOM   2818  CA  LEU A 185     -12.048 -28.744   8.610  1.00  0.00           C  
ATOM   2819  C   LEU A 185     -11.674 -27.981   7.338  1.00  0.00           C  
ATOM   2820  O   LEU A 185     -12.113 -28.318   6.231  1.00  0.00           O  
ATOM   2821  CB  LEU A 185     -13.164 -28.000   9.354  1.00  0.00           C  
ATOM   2822  CG  LEU A 185     -13.702 -28.695  10.612  1.00  0.00           C  
ATOM   2823  CD1 LEU A 185     -14.722 -27.794  11.293  1.00  0.00           C  
ATOM   2824  CD2 LEU A 185     -14.322 -30.031  10.228  1.00  0.00           C  
ATOM   2825  H   LEU A 185     -10.886 -28.484  10.391  1.00  0.00           H  
ATOM   2826  HA  LEU A 185     -12.413 -29.732   8.325  1.00  0.00           H  
ATOM   2827 1HB  LEU A 185     -12.791 -27.022   9.651  1.00  0.00           H  
ATOM   2828 2HB  LEU A 185     -14.001 -27.856   8.672  1.00  0.00           H  
ATOM   2829  HG  LEU A 185     -12.884 -28.863  11.313  1.00  0.00           H  
ATOM   2830 1HD1 LEU A 185     -15.105 -28.287  12.187  1.00  0.00           H  
ATOM   2831 2HD1 LEU A 185     -14.247 -26.854  11.574  1.00  0.00           H  
ATOM   2832 3HD1 LEU A 185     -15.546 -27.594  10.609  1.00  0.00           H  
ATOM   2833 1HD2 LEU A 185     -14.704 -30.525  11.122  1.00  0.00           H  
ATOM   2834 2HD2 LEU A 185     -15.141 -29.864   9.528  1.00  0.00           H  
ATOM   2835 3HD2 LEU A 185     -13.567 -30.661   9.760  1.00  0.00           H  
ATOM   2836  N   ILE A 186     -10.844 -26.957   7.514  1.00  0.00           N  
ATOM   2837  CA  ILE A 186     -10.291 -26.218   6.381  1.00  0.00           C  
ATOM   2838  C   ILE A 186      -9.408 -27.116   5.517  1.00  0.00           C  
ATOM   2839  O   ILE A 186      -9.538 -27.138   4.293  1.00  0.00           O  
ATOM   2840  CB  ILE A 186      -9.477 -25.003   6.862  1.00  0.00           C  
ATOM   2841  CG1 ILE A 186     -10.402 -23.948   7.474  1.00  0.00           C  
ATOM   2842  CG2 ILE A 186      -8.676 -24.411   5.712  1.00  0.00           C  
ATOM   2843  CD1 ILE A 186      -9.674 -22.874   8.250  1.00  0.00           C  
ATOM   2844  H   ILE A 186     -10.590 -26.683   8.452  1.00  0.00           H  
ATOM   2845  HA  ILE A 186     -11.121 -25.872   5.765  1.00  0.00           H  
ATOM   2846  HB  ILE A 186      -8.790 -25.314   7.648  1.00  0.00           H  
ATOM   2847 1HG1 ILE A 186     -10.978 -23.467   6.684  1.00  0.00           H  
ATOM   2848 2HG1 ILE A 186     -11.111 -24.432   8.146  1.00  0.00           H  
ATOM   2849 1HG2 ILE A 186      -8.106 -23.553   6.070  1.00  0.00           H  
ATOM   2850 2HG2 ILE A 186      -7.992 -25.163   5.321  1.00  0.00           H  
ATOM   2851 3HG2 ILE A 186      -9.355 -24.092   4.922  1.00  0.00           H  
ATOM   2852 1HD1 ILE A 186     -10.396 -22.164   8.654  1.00  0.00           H  
ATOM   2853 2HD1 ILE A 186      -9.118 -23.331   9.070  1.00  0.00           H  
ATOM   2854 3HD1 ILE A 186      -8.984 -22.352   7.589  1.00  0.00           H  
ATOM   2855  N   LEU A 187      -8.501 -27.864   6.144  1.00  0.00           N  
ATOM   2856  CA  LEU A 187      -7.651 -28.771   5.383  1.00  0.00           C  
ATOM   2857  C   LEU A 187      -8.435 -29.724   4.479  1.00  0.00           C  
ATOM   2858  O   LEU A 187      -8.088 -29.912   3.312  1.00  0.00           O  
ATOM   2859  CB  LEU A 187      -6.782 -29.588   6.347  1.00  0.00           C  
ATOM   2860  CG  LEU A 187      -5.920 -30.682   5.703  1.00  0.00           C  
ATOM   2861  CD1 LEU A 187      -4.939 -30.047   4.727  1.00  0.00           C  
ATOM   2862  CD2 LEU A 187      -5.189 -31.457   6.788  1.00  0.00           C  
ATOM   2863  H   LEU A 187      -8.393 -27.814   7.148  1.00  0.00           H  
ATOM   2864  HA  LEU A 187      -7.014 -28.172   4.732  1.00  0.00           H  
ATOM   2865 1HB  LEU A 187      -6.114 -28.908   6.874  1.00  0.00           H  
ATOM   2866 2HB  LEU A 187      -7.431 -30.066   7.080  1.00  0.00           H  
ATOM   2867  HG  LEU A 187      -6.559 -31.362   5.138  1.00  0.00           H  
ATOM   2868 1HD1 LEU A 187      -4.327 -30.824   4.269  1.00  0.00           H  
ATOM   2869 2HD1 LEU A 187      -5.490 -29.515   3.951  1.00  0.00           H  
ATOM   2870 3HD1 LEU A 187      -4.296 -29.347   5.261  1.00  0.00           H  
ATOM   2871 1HD2 LEU A 187      -4.577 -32.235   6.330  1.00  0.00           H  
ATOM   2872 2HD2 LEU A 187      -4.549 -30.778   7.352  1.00  0.00           H  
ATOM   2873 3HD2 LEU A 187      -5.914 -31.915   7.460  1.00  0.00           H  
ATOM   2874  N   ALA A 188      -9.500 -30.338   5.000  1.00  0.00           N  
ATOM   2875  CA  ALA A 188     -10.333 -31.222   4.178  1.00  0.00           C  
ATOM   2876  C   ALA A 188     -10.912 -30.526   2.939  1.00  0.00           C  
ATOM   2877  O   ALA A 188     -11.007 -31.120   1.863  1.00  0.00           O  
ATOM   2878  CB  ALA A 188     -11.453 -31.842   5.012  1.00  0.00           C  
ATOM   2879  H   ALA A 188      -9.742 -30.198   5.971  1.00  0.00           H  
ATOM   2880  HA  ALA A 188      -9.698 -32.022   3.793  1.00  0.00           H  
ATOM   2881 1HB  ALA A 188     -12.058 -32.493   4.382  1.00  0.00           H  
ATOM   2882 2HB  ALA A 188     -11.021 -32.423   5.826  1.00  0.00           H  
ATOM   2883 3HB  ALA A 188     -12.078 -31.050   5.421  1.00  0.00           H  
ATOM   2884  N   ALA A 189     -11.358 -29.235   3.099  1.00  0.00           N  
ATOM   2885  CA  ALA A 189     -11.931 -28.472   1.996  1.00  0.00           C  
ATOM   2886  C   ALA A 189     -10.841 -28.216   0.958  1.00  0.00           C  
ATOM   2887  O   ALA A 189     -11.093 -28.265  -0.246  1.00  0.00           O  
ATOM   2888  CB  ALA A 189     -12.535 -27.173   2.510  1.00  0.00           C  
ATOM   2889  H   ALA A 189     -11.284 -28.803   4.009  1.00  0.00           H  
ATOM   2890  HA  ALA A 189     -12.721 -29.073   1.542  1.00  0.00           H  
ATOM   2891 1HB  ALA A 189     -12.959 -26.615   1.674  1.00  0.00           H  
ATOM   2892 2HB  ALA A 189     -13.319 -27.397   3.233  1.00  0.00           H  
ATOM   2893 3HB  ALA A 189     -11.759 -26.577   2.988  1.00  0.00           H  
ATOM   2894  N   ARG A 190      -9.633 -27.946   1.441  1.00  0.00           N  
ATOM   2895  CA  ARG A 190      -8.494 -27.662   0.574  1.00  0.00           C  
ATOM   2896  C   ARG A 190      -7.993 -28.889  -0.196  1.00  0.00           C  
ATOM   2897  O   ARG A 190      -7.498 -28.771  -1.318  1.00  0.00           O  
ATOM   2898  CB  ARG A 190      -7.347 -27.094   1.398  1.00  0.00           C  
ATOM   2899  CG  ARG A 190      -7.662 -25.795   2.122  1.00  0.00           C  
ATOM   2900  CD  ARG A 190      -7.921 -24.685   1.169  1.00  0.00           C  
ATOM   2901  NE  ARG A 190      -8.066 -23.408   1.851  1.00  0.00           N  
ATOM   2902  CZ  ARG A 190      -8.720 -22.343   1.348  1.00  0.00           C  
ATOM   2903  NH1 ARG A 190      -9.282 -22.416   0.162  1.00  0.00           N  
ATOM   2904  NH2 ARG A 190      -8.796 -21.224   2.047  1.00  0.00           N  
ATOM   2905  H   ARG A 190      -9.504 -27.936   2.444  1.00  0.00           H  
ATOM   2906  HA  ARG A 190      -8.799 -26.926  -0.170  1.00  0.00           H  
ATOM   2907 1HB  ARG A 190      -7.043 -27.823   2.148  1.00  0.00           H  
ATOM   2908 2HB  ARG A 190      -6.490 -26.912   0.751  1.00  0.00           H  
ATOM   2909 1HG  ARG A 190      -8.549 -25.929   2.742  1.00  0.00           H  
ATOM   2910 2HG  ARG A 190      -6.817 -25.515   2.752  1.00  0.00           H  
ATOM   2911 1HD  ARG A 190      -7.090 -24.605   0.469  1.00  0.00           H  
ATOM   2912 2HD  ARG A 190      -8.841 -24.884   0.620  1.00  0.00           H  
ATOM   2913  HE  ARG A 190      -7.647 -23.314   2.766  1.00  0.00           H  
ATOM   2914 1HH1 ARG A 190      -9.224 -23.271  -0.373  1.00  0.00           H  
ATOM   2915 2HH1 ARG A 190      -9.772 -21.617  -0.215  1.00  0.00           H  
ATOM   2916 1HH2 ARG A 190      -8.364 -21.168   2.959  1.00  0.00           H  
ATOM   2917 2HH2 ARG A 190      -9.286 -20.426   1.671  1.00  0.00           H  
ATOM   2918  N   LEU A 191      -7.992 -30.149   0.417  1.00  0.00           N  
ATOM   2919  CA  LEU A 191      -7.597 -31.427  -0.157  1.00  0.00           C  
ATOM   2920  C   LEU A 191      -8.686 -31.978  -1.051  1.00  0.00           C  
ATOM   2921  O   LEU A 191      -8.414 -32.688  -2.011  1.00  0.00           O  
ATOM   2922  CB  LEU A 191      -7.282 -32.437   0.955  1.00  0.00           C  
ATOM   2923  CG  LEU A 191      -6.054 -32.117   1.816  1.00  0.00           C  
ATOM   2924  CD1 LEU A 191      -5.977 -33.099   2.977  1.00  0.00           C  
ATOM   2925  CD2 LEU A 191      -4.799 -32.185   0.958  1.00  0.00           C  
ATOM   2926  H   LEU A 191      -8.235 -30.102   1.395  1.00  0.00           H  
ATOM   2927  HA  LEU A 191      -6.694 -31.276  -0.750  1.00  0.00           H  
ATOM   2928 1HB  LEU A 191      -8.143 -32.504   1.618  1.00  0.00           H  
ATOM   2929 2HB  LEU A 191      -7.122 -33.415   0.500  1.00  0.00           H  
ATOM   2930  HG  LEU A 191      -6.154 -31.114   2.233  1.00  0.00           H  
ATOM   2931 1HD1 LEU A 191      -5.105 -32.871   3.590  1.00  0.00           H  
ATOM   2932 2HD1 LEU A 191      -6.878 -33.015   3.585  1.00  0.00           H  
ATOM   2933 3HD1 LEU A 191      -5.894 -34.114   2.590  1.00  0.00           H  
ATOM   2934 1HD2 LEU A 191      -3.927 -31.958   1.571  1.00  0.00           H  
ATOM   2935 2HD2 LEU A 191      -4.698 -33.188   0.542  1.00  0.00           H  
ATOM   2936 3HD2 LEU A 191      -4.874 -31.462   0.147  1.00  0.00           H  
ATOM   2937  N   GLY A 192      -9.933 -31.656  -0.730  1.00  0.00           N  
ATOM   2938  CA  GLY A 192     -11.040 -32.142  -1.524  1.00  0.00           C  
ATOM   2939  C   GLY A 192     -11.467 -33.512  -1.030  1.00  0.00           C  
ATOM   2940  O   GLY A 192     -11.867 -34.369  -1.825  1.00  0.00           O  
ATOM   2941  H   GLY A 192     -10.123 -31.068   0.068  1.00  0.00           H  
ATOM   2942 1HA  GLY A 192     -11.872 -31.442  -1.458  1.00  0.00           H  
ATOM   2943 2HA  GLY A 192     -10.745 -32.192  -2.571  1.00  0.00           H  
ATOM   2944  N   THR A 193     -11.362 -33.723   0.283  1.00  0.00           N  
ATOM   2945  CA  THR A 193     -11.707 -35.006   0.904  1.00  0.00           C  
ATOM   2946  C   THR A 193     -12.516 -34.825   2.200  1.00  0.00           C  
ATOM   2947  O   THR A 193     -13.059 -33.751   2.456  1.00  0.00           O  
ATOM   2948  CB  THR A 193     -10.438 -35.826   1.201  1.00  0.00           C  
ATOM   2949  OG1 THR A 193     -10.806 -37.154   1.597  1.00  0.00           O  
ATOM   2950  CG2 THR A 193      -9.630 -35.175   2.314  1.00  0.00           C  
ATOM   2951  H   THR A 193     -11.031 -32.966   0.867  1.00  0.00           H  
ATOM   2952  HA  THR A 193     -12.299 -35.586   0.193  1.00  0.00           H  
ATOM   2953  HB  THR A 193      -9.825 -35.887   0.302  1.00  0.00           H  
ATOM   2954  HG1 THR A 193     -10.056 -37.742   1.480  1.00  0.00           H  
ATOM   2955 1HG2 THR A 193      -8.737 -35.768   2.510  1.00  0.00           H  
ATOM   2956 2HG2 THR A 193      -9.339 -34.169   2.011  1.00  0.00           H  
ATOM   2957 3HG2 THR A 193     -10.235 -35.121   3.218  1.00  0.00           H  
ATOM   2958  N   THR A 194     -12.594 -35.933   2.975  1.00  0.00           N  
ATOM   2959  CA  THR A 194     -13.371 -35.931   4.212  1.00  0.00           C  
ATOM   2960  C   THR A 194     -12.513 -35.402   5.335  1.00  0.00           C  
ATOM   2961  O   THR A 194     -11.296 -35.290   5.177  1.00  0.00           O  
ATOM   2962  CB  THR A 194     -13.890 -37.337   4.567  1.00  0.00           C  
ATOM   2963  OG1 THR A 194     -12.785 -38.185   4.909  1.00  0.00           O  
ATOM   2964  CG2 THR A 194     -14.642 -37.940   3.391  1.00  0.00           C  
ATOM   2965  H   THR A 194     -12.106 -36.774   2.702  1.00  0.00           H  
ATOM   2966  HA  THR A 194     -14.246 -35.295   4.069  1.00  0.00           H  
ATOM   2967  HB  THR A 194     -14.559 -37.272   5.425  1.00  0.00           H  
ATOM   2968  HG1 THR A 194     -13.115 -38.997   5.301  1.00  0.00           H  
ATOM   2969 1HG2 THR A 194     -15.002 -38.934   3.661  1.00  0.00           H  
ATOM   2970 2HG2 THR A 194     -15.490 -37.305   3.136  1.00  0.00           H  
ATOM   2971 3HG2 THR A 194     -13.975 -38.017   2.534  1.00  0.00           H  
ATOM   2972  N   VAL A 195     -13.146 -35.110   6.459  1.00  0.00           N  
ATOM   2973  CA  VAL A 195     -12.441 -34.560   7.624  1.00  0.00           C  
ATOM   2974  C   VAL A 195     -11.525 -35.607   8.270  1.00  0.00           C  
ATOM   2975  O   VAL A 195     -10.397 -35.301   8.660  1.00  0.00           O  
ATOM   2976  CB  VAL A 195     -13.454 -34.054   8.669  1.00  0.00           C  
ATOM   2977  CG1 VAL A 195     -12.734 -33.580   9.922  1.00  0.00           C  
ATOM   2978  CG2 VAL A 195     -14.296 -32.935   8.074  1.00  0.00           C  
ATOM   2979  H   VAL A 195     -14.143 -35.257   6.509  1.00  0.00           H  
ATOM   2980  HA  VAL A 195     -11.795 -33.751   7.287  1.00  0.00           H  
ATOM   2981  HB  VAL A 195     -14.101 -34.881   8.963  1.00  0.00           H  
ATOM   2982 1HG1 VAL A 195     -13.465 -33.226  10.649  1.00  0.00           H  
ATOM   2983 2HG1 VAL A 195     -12.167 -34.406  10.351  1.00  0.00           H  
ATOM   2984 3HG1 VAL A 195     -12.056 -32.766   9.666  1.00  0.00           H  
ATOM   2985 1HG2 VAL A 195     -15.010 -32.583   8.817  1.00  0.00           H  
ATOM   2986 2HG2 VAL A 195     -13.648 -32.112   7.774  1.00  0.00           H  
ATOM   2987 3HG2 VAL A 195     -14.835 -33.309   7.203  1.00  0.00           H  
ATOM   2988  N   GLU A 196     -12.021 -36.839   8.368  1.00  0.00           N  
ATOM   2989  CA  GLU A 196     -11.281 -37.936   8.981  1.00  0.00           C  
ATOM   2990  C   GLU A 196     -10.055 -38.218   8.118  1.00  0.00           C  
ATOM   2991  O   GLU A 196      -8.966 -38.511   8.622  1.00  0.00           O  
ATOM   2992  CB  GLU A 196     -12.152 -39.188   9.109  1.00  0.00           C  
ATOM   2993  CG  GLU A 196     -13.332 -39.039  10.057  1.00  0.00           C  
ATOM   2994  CD  GLU A 196     -14.477 -38.274   9.451  1.00  0.00           C  
ATOM   2995  OE1 GLU A 196     -14.403 -37.955   8.289  1.00  0.00           O  
ATOM   2996  OE2 GLU A 196     -15.425 -38.009  10.151  1.00  0.00           O  
ATOM   2997  H   GLU A 196     -12.946 -37.015   8.002  1.00  0.00           H  
ATOM   2998  HA  GLU A 196     -10.984 -37.634   9.986  1.00  0.00           H  
ATOM   2999 1HB  GLU A 196     -12.542 -39.463   8.128  1.00  0.00           H  
ATOM   3000 2HB  GLU A 196     -11.541 -40.021   9.462  1.00  0.00           H  
ATOM   3001 1HG  GLU A 196     -13.684 -40.030  10.342  1.00  0.00           H  
ATOM   3002 2HG  GLU A 196     -12.998 -38.529  10.960  1.00  0.00           H  
ATOM   3003  N   GLN A 197     -10.129 -38.198   6.643  1.00  0.00           N  
ATOM   3004  CA  GLN A 197      -8.999 -38.394   5.750  1.00  0.00           C  
ATOM   3005  C   GLN A 197      -8.012 -37.235   5.851  1.00  0.00           C  
ATOM   3006  O   GLN A 197      -6.799 -37.431   5.775  1.00  0.00           O  
ATOM   3007  CB  GLN A 197      -9.481 -38.550   4.305  1.00  0.00           C  
ATOM   3008  CG  GLN A 197      -8.381 -38.895   3.316  1.00  0.00           C  
ATOM   3009  CD  GLN A 197      -7.741 -40.239   3.607  1.00  0.00           C  
ATOM   3010  OE1 GLN A 197      -8.428 -41.259   3.715  1.00  0.00           O  
ATOM   3011  NE2 GLN A 197      -6.419 -40.250   3.735  1.00  0.00           N  
ATOM   3012  H   GLN A 197     -11.045 -38.034   6.249  1.00  0.00           H  
ATOM   3013  HA  GLN A 197      -8.480 -39.306   6.044  1.00  0.00           H  
ATOM   3014 1HB  GLN A 197     -10.235 -39.335   4.256  1.00  0.00           H  
ATOM   3015 2HB  GLN A 197      -9.951 -37.623   3.976  1.00  0.00           H  
ATOM   3016 1HG  GLN A 197      -8.805 -38.928   2.313  1.00  0.00           H  
ATOM   3017 2HG  GLN A 197      -7.606 -38.130   3.368  1.00  0.00           H  
ATOM   3018 1HE2 GLN A 197      -5.942 -41.108   3.927  1.00  0.00           H  
ATOM   3019 2HE2 GLN A 197      -5.901 -39.400   3.639  1.00  0.00           H  
ATOM   3020  N   ALA A 198      -8.520 -36.021   6.023  1.00  0.00           N  
ATOM   3021  CA  ALA A 198      -7.638 -34.862   6.182  1.00  0.00           C  
ATOM   3022  C   ALA A 198      -6.732 -35.000   7.400  1.00  0.00           C  
ATOM   3023  O   ALA A 198      -5.586 -34.552   7.395  1.00  0.00           O  
ATOM   3024  CB  ALA A 198      -8.457 -33.579   6.274  1.00  0.00           C  
ATOM   3025  H   ALA A 198      -9.521 -35.886   6.046  1.00  0.00           H  
ATOM   3026  HA  ALA A 198      -6.993 -34.805   5.305  1.00  0.00           H  
ATOM   3027 1HB  ALA A 198      -7.784 -32.728   6.391  1.00  0.00           H  
ATOM   3028 2HB  ALA A 198      -9.043 -33.457   5.364  1.00  0.00           H  
ATOM   3029 3HB  ALA A 198      -9.125 -33.637   7.130  1.00  0.00           H  
ATOM   3030  N   VAL A 199      -7.273 -35.554   8.637  1.00  0.00           N  
ATOM   3031  CA  VAL A 199      -6.440 -35.796   9.806  1.00  0.00           C  
ATOM   3032  C   VAL A 199      -5.360 -36.842   9.528  1.00  0.00           C  
ATOM   3033  O   VAL A 199      -4.201 -36.678   9.923  1.00  0.00           O  
ATOM   3034  CB  VAL A 199      -7.311 -36.264  10.987  1.00  0.00           C  
ATOM   3035  CG1 VAL A 199      -6.437 -36.678  12.163  1.00  0.00           C  
ATOM   3036  CG2 VAL A 199      -8.272 -35.158  11.393  1.00  0.00           C  
ATOM   3037  H   VAL A 199      -8.253 -35.796   8.673  1.00  0.00           H  
ATOM   3038  HA  VAL A 199      -5.922 -34.870  10.060  1.00  0.00           H  
ATOM   3039  HB  VAL A 199      -7.877 -37.145  10.681  1.00  0.00           H  
ATOM   3040 1HG1 VAL A 199      -7.069 -37.007  12.988  1.00  0.00           H  
ATOM   3041 2HG1 VAL A 199      -5.783 -37.494  11.859  1.00  0.00           H  
ATOM   3042 3HG1 VAL A 199      -5.835 -35.829  12.484  1.00  0.00           H  
ATOM   3043 1HG2 VAL A 199      -8.885 -35.497  12.228  1.00  0.00           H  
ATOM   3044 2HG2 VAL A 199      -7.705 -34.275  11.693  1.00  0.00           H  
ATOM   3045 3HG2 VAL A 199      -8.915 -34.907  10.549  1.00  0.00           H  
ATOM   3046  N   GLU A 200      -5.695 -38.124   8.794  1.00  0.00           N  
ATOM   3047  CA  GLU A 200      -4.725 -39.151   8.473  1.00  0.00           C  
ATOM   3048  C   GLU A 200      -3.636 -38.586   7.578  1.00  0.00           C  
ATOM   3049  O   GLU A 200      -2.458 -38.906   7.740  1.00  0.00           O  
ATOM   3050  CB  GLU A 200      -5.406 -40.339   7.789  1.00  0.00           C  
ATOM   3051  CG  GLU A 200      -4.471 -41.494   7.458  1.00  0.00           C  
ATOM   3052  CD  GLU A 200      -3.904 -42.158   8.681  1.00  0.00           C  
ATOM   3053  OE1 GLU A 200      -4.463 -41.988   9.739  1.00  0.00           O  
ATOM   3054  OE2 GLU A 200      -2.911 -42.836   8.559  1.00  0.00           O  
ATOM   3055  H   GLU A 200      -6.658 -38.254   8.519  1.00  0.00           H  
ATOM   3056  HA  GLU A 200      -4.267 -39.497   9.400  1.00  0.00           H  
ATOM   3057 1HB  GLU A 200      -6.197 -40.724   8.432  1.00  0.00           H  
ATOM   3058 2HB  GLU A 200      -5.870 -40.007   6.861  1.00  0.00           H  
ATOM   3059 1HG  GLU A 200      -5.018 -42.235   6.876  1.00  0.00           H  
ATOM   3060 2HG  GLU A 200      -3.654 -41.120   6.842  1.00  0.00           H  
ATOM   3061  N   ARG A 201      -3.979 -37.650   6.508  1.00  0.00           N  
ATOM   3062  CA  ARG A 201      -3.000 -37.035   5.616  1.00  0.00           C  
ATOM   3063  C   ARG A 201      -2.007 -36.197   6.394  1.00  0.00           C  
ATOM   3064  O   ARG A 201      -0.826 -36.176   6.072  1.00  0.00           O  
ATOM   3065  CB  ARG A 201      -3.689 -36.161   4.578  1.00  0.00           C  
ATOM   3066  CG  ARG A 201      -2.757 -35.523   3.560  1.00  0.00           C  
ATOM   3067  CD  ARG A 201      -2.216 -36.526   2.606  1.00  0.00           C  
ATOM   3068  NE  ARG A 201      -1.285 -35.929   1.662  1.00  0.00           N  
ATOM   3069  CZ  ARG A 201       0.031 -35.756   1.891  1.00  0.00           C  
ATOM   3070  NH1 ARG A 201       0.555 -36.139   3.035  1.00  0.00           N  
ATOM   3071  NH2 ARG A 201       0.796 -35.203   0.966  1.00  0.00           N  
ATOM   3072  H   ARG A 201      -4.959 -37.437   6.387  1.00  0.00           H  
ATOM   3073  HA  ARG A 201      -2.437 -37.827   5.124  1.00  0.00           H  
ATOM   3074 1HB  ARG A 201      -4.419 -36.755   4.030  1.00  0.00           H  
ATOM   3075 2HB  ARG A 201      -4.229 -35.358   5.079  1.00  0.00           H  
ATOM   3076 1HG  ARG A 201      -3.301 -34.768   2.992  1.00  0.00           H  
ATOM   3077 2HG  ARG A 201      -1.919 -35.055   4.077  1.00  0.00           H  
ATOM   3078 1HD  ARG A 201      -1.691 -37.305   3.157  1.00  0.00           H  
ATOM   3079 2HD  ARG A 201      -3.036 -36.970   2.042  1.00  0.00           H  
ATOM   3080  HE  ARG A 201      -1.651 -35.622   0.771  1.00  0.00           H  
ATOM   3081 1HH1 ARG A 201      -0.030 -36.563   3.741  1.00  0.00           H  
ATOM   3082 2HH1 ARG A 201       1.542 -36.010   3.206  1.00  0.00           H  
ATOM   3083 1HH2 ARG A 201       0.393 -34.908   0.087  1.00  0.00           H  
ATOM   3084 2HH2 ARG A 201       1.782 -35.073   1.138  1.00  0.00           H  
ATOM   3085  N   ALA A 202      -2.486 -35.349   7.439  1.00  0.00           N  
ATOM   3086  CA  ALA A 202      -1.616 -34.529   8.272  1.00  0.00           C  
ATOM   3087  C   ALA A 202      -0.722 -35.395   9.150  1.00  0.00           C  
ATOM   3088  O   ALA A 202       0.450 -35.086   9.332  1.00  0.00           O  
ATOM   3089  CB  ALA A 202      -2.412 -33.549   9.099  1.00  0.00           C  
ATOM   3090  H   ALA A 202      -3.487 -35.267   7.539  1.00  0.00           H  
ATOM   3091  HA  ALA A 202      -0.951 -33.965   7.617  1.00  0.00           H  
ATOM   3092 1HB  ALA A 202      -1.735 -32.951   9.710  1.00  0.00           H  
ATOM   3093 2HB  ALA A 202      -2.979 -32.892   8.440  1.00  0.00           H  
ATOM   3094 3HB  ALA A 202      -3.097 -34.092   9.748  1.00  0.00           H  
ATOM   3095  N   LEU A 203      -1.268 -36.492   9.669  1.00  0.00           N  
ATOM   3096  CA  LEU A 203      -0.490 -37.413  10.495  1.00  0.00           C  
ATOM   3097  C   LEU A 203       0.618 -38.111   9.703  1.00  0.00           C  
ATOM   3098  O   LEU A 203       1.730 -38.269  10.202  1.00  0.00           O  
ATOM   3099  CB  LEU A 203      -1.416 -38.467  11.114  1.00  0.00           C  
ATOM   3100  CG  LEU A 203      -2.332 -37.968  12.239  1.00  0.00           C  
ATOM   3101  CD1 LEU A 203      -3.396 -39.018  12.532  1.00  0.00           C  
ATOM   3102  CD2 LEU A 203      -1.500 -37.674  13.479  1.00  0.00           C  
ATOM   3103  H   LEU A 203      -2.242 -36.693   9.490  1.00  0.00           H  
ATOM   3104  HA  LEU A 203       0.021 -36.837  11.265  1.00  0.00           H  
ATOM   3105 1HB  LEU A 203      -2.049 -38.878  10.330  1.00  0.00           H  
ATOM   3106 2HB  LEU A 203      -0.804 -39.273  11.518  1.00  0.00           H  
ATOM   3107  HG  LEU A 203      -2.840 -37.058  11.919  1.00  0.00           H  
ATOM   3108 1HD1 LEU A 203      -4.047 -38.663  13.331  1.00  0.00           H  
ATOM   3109 2HD1 LEU A 203      -3.989 -39.194  11.634  1.00  0.00           H  
ATOM   3110 3HD1 LEU A 203      -2.916 -39.946  12.840  1.00  0.00           H  
ATOM   3111 1HD2 LEU A 203      -2.151 -37.319  14.278  1.00  0.00           H  
ATOM   3112 2HD2 LEU A 203      -0.993 -38.583  13.801  1.00  0.00           H  
ATOM   3113 3HD2 LEU A 203      -0.759 -36.908  13.247  1.00  0.00           H  
ATOM   3114  N   GLN A 204       0.321 -38.513   8.471  1.00  0.00           N  
ATOM   3115  CA  GLN A 204       1.326 -39.115   7.595  1.00  0.00           C  
ATOM   3116  C   GLN A 204       2.440 -38.128   7.237  1.00  0.00           C  
ATOM   3117  O   GLN A 204       3.616 -38.490   7.204  1.00  0.00           O  
ATOM   3118  CB  GLN A 204       0.667 -39.640   6.316  1.00  0.00           C  
ATOM   3119  CG  GLN A 204      -0.226 -40.850   6.528  1.00  0.00           C  
ATOM   3120  CD  GLN A 204      -0.922 -41.285   5.252  1.00  0.00           C  
ATOM   3121  OE1 GLN A 204      -0.741 -40.680   4.192  1.00  0.00           O  
ATOM   3122  NE2 GLN A 204      -1.725 -42.339   5.348  1.00  0.00           N  
ATOM   3123  H   GLN A 204      -0.623 -38.400   8.131  1.00  0.00           H  
ATOM   3124  HA  GLN A 204       1.785 -39.953   8.120  1.00  0.00           H  
ATOM   3125 1HB  GLN A 204       0.064 -38.851   5.867  1.00  0.00           H  
ATOM   3126 2HB  GLN A 204       1.438 -39.912   5.596  1.00  0.00           H  
ATOM   3127 1HG  GLN A 204       0.383 -41.680   6.885  1.00  0.00           H  
ATOM   3128 2HG  GLN A 204      -0.989 -40.601   7.266  1.00  0.00           H  
ATOM   3129 1HE2 GLN A 204      -2.212 -42.672   4.539  1.00  0.00           H  
ATOM   3130 2HE2 GLN A 204      -1.844 -42.800   6.227  1.00  0.00           H  
ATOM   3131  N   LEU A 205       2.071 -36.880   6.968  1.00  0.00           N  
ATOM   3132  CA  LEU A 205       3.061 -35.840   6.700  1.00  0.00           C  
ATOM   3133  C   LEU A 205       3.868 -35.531   7.955  1.00  0.00           C  
ATOM   3134  O   LEU A 205       5.073 -35.332   7.883  1.00  0.00           O  
ATOM   3135  CB  LEU A 205       2.376 -34.564   6.196  1.00  0.00           C  
ATOM   3136  CG  LEU A 205       3.312 -33.407   5.825  1.00  0.00           C  
ATOM   3137  CD1 LEU A 205       4.201 -33.827   4.661  1.00  0.00           C  
ATOM   3138  CD2 LEU A 205       2.487 -32.181   5.467  1.00  0.00           C  
ATOM   3139  H   LEU A 205       1.091 -36.641   6.947  1.00  0.00           H  
ATOM   3140  HA  LEU A 205       3.746 -36.205   5.935  1.00  0.00           H  
ATOM   3141 1HB  LEU A 205       1.789 -34.812   5.314  1.00  0.00           H  
ATOM   3142 2HB  LEU A 205       1.696 -34.205   6.970  1.00  0.00           H  
ATOM   3143  HG  LEU A 205       3.959 -33.176   6.672  1.00  0.00           H  
ATOM   3144 1HD1 LEU A 205       4.867 -33.005   4.398  1.00  0.00           H  
ATOM   3145 2HD1 LEU A 205       4.795 -34.695   4.952  1.00  0.00           H  
ATOM   3146 3HD1 LEU A 205       3.581 -34.081   3.803  1.00  0.00           H  
ATOM   3147 1HD2 LEU A 205       3.153 -31.358   5.204  1.00  0.00           H  
ATOM   3148 2HD2 LEU A 205       1.842 -32.410   4.619  1.00  0.00           H  
ATOM   3149 3HD2 LEU A 205       1.875 -31.892   6.322  1.00  0.00           H  
ATOM   3150  N   LYS A 206       3.194 -35.487   9.100  1.00  0.00           N  
ATOM   3151  CA  LYS A 206       3.835 -35.248  10.399  1.00  0.00           C  
ATOM   3152  C   LYS A 206       4.967 -36.242  10.644  1.00  0.00           C  
ATOM   3153  O   LYS A 206       6.052 -35.867  11.088  1.00  0.00           O  
ATOM   3154  CB  LYS A 206       2.809 -35.334  11.531  1.00  0.00           C  
ATOM   3155  CG  LYS A 206       3.380 -35.075  12.918  1.00  0.00           C  
ATOM   3156  CD  LYS A 206       2.337 -35.316  13.999  1.00  0.00           C  
ATOM   3157  CE  LYS A 206       2.303 -36.778  14.420  1.00  0.00           C  
ATOM   3158  NZ  LYS A 206       3.425 -37.120  15.335  1.00  0.00           N  
ATOM   3159  H   LYS A 206       2.193 -35.626   9.064  1.00  0.00           H  
ATOM   3160  HA  LYS A 206       4.258 -34.244  10.396  1.00  0.00           H  
ATOM   3161 1HB  LYS A 206       2.014 -34.609  11.356  1.00  0.00           H  
ATOM   3162 2HB  LYS A 206       2.354 -36.324  11.535  1.00  0.00           H  
ATOM   3163 1HG  LYS A 206       4.230 -35.736  13.091  1.00  0.00           H  
ATOM   3164 2HG  LYS A 206       3.726 -34.043  12.983  1.00  0.00           H  
ATOM   3165 1HD  LYS A 206       2.566 -34.700  14.871  1.00  0.00           H  
ATOM   3166 2HD  LYS A 206       1.353 -35.033  13.625  1.00  0.00           H  
ATOM   3167 1HE  LYS A 206       1.362 -36.988  14.927  1.00  0.00           H  
ATOM   3168 2HE  LYS A 206       2.364 -37.412  13.537  1.00  0.00           H  
ATOM   3169 1HZ  LYS A 206       3.367 -38.095  15.590  1.00  0.00           H  
ATOM   3170 2HZ  LYS A 206       4.305 -36.946  14.869  1.00  0.00           H  
ATOM   3171 3HZ  LYS A 206       3.368 -36.550  16.167  1.00  0.00           H  
ATOM   3172  N   THR A 207       4.693 -37.512  10.346  1.00  0.00           N  
ATOM   3173  CA  THR A 207       5.677 -38.591  10.447  1.00  0.00           C  
ATOM   3174  C   THR A 207       6.781 -38.423   9.399  1.00  0.00           C  
ATOM   3175  O   THR A 207       7.961 -38.553   9.720  1.00  0.00           O  
ATOM   3176  CB  THR A 207       5.010 -39.969  10.283  1.00  0.00           C  
ATOM   3177  OG1 THR A 207       4.039 -40.160  11.321  1.00  0.00           O  
ATOM   3178  CG2 THR A 207       6.049 -41.077  10.356  1.00  0.00           C  
ATOM   3179  H   THR A 207       3.756 -37.727  10.036  1.00  0.00           H  
ATOM   3180  HA  THR A 207       6.140 -38.546  11.433  1.00  0.00           H  
ATOM   3181  HB  THR A 207       4.504 -40.016   9.319  1.00  0.00           H  
ATOM   3182  HG1 THR A 207       3.371 -39.472  11.264  1.00  0.00           H  
ATOM   3183 1HG2 THR A 207       5.559 -42.044  10.238  1.00  0.00           H  
ATOM   3184 2HG2 THR A 207       6.782 -40.942   9.561  1.00  0.00           H  
ATOM   3185 3HG2 THR A 207       6.551 -41.041  11.322  1.00  0.00           H  
ATOM   3186  N   LYS A 208       6.398 -38.098   8.165  1.00  0.00           N  
ATOM   3187  CA  LYS A 208       7.350 -37.903   7.060  1.00  0.00           C  
ATOM   3188  C   LYS A 208       8.360 -36.749   7.266  1.00  0.00           C  
ATOM   3189  O   LYS A 208       9.547 -36.887   6.975  1.00  0.00           O  
ATOM   3190  CB  LYS A 208       6.574 -37.672   5.762  1.00  0.00           C  
ATOM   3191  CG  LYS A 208       7.450 -37.499   4.528  1.00  0.00           C  
ATOM   3192  CD  LYS A 208       6.609 -37.354   3.270  1.00  0.00           C  
ATOM   3193  CE  LYS A 208       7.480 -37.121   2.044  1.00  0.00           C  
ATOM   3194  NZ  LYS A 208       6.672 -37.005   0.800  1.00  0.00           N  
ATOM   3195  H   LYS A 208       5.408 -37.982   7.990  1.00  0.00           H  
ATOM   3196  HA  LYS A 208       7.968 -38.797   6.975  1.00  0.00           H  
ATOM   3197 1HB  LYS A 208       5.906 -38.515   5.582  1.00  0.00           H  
ATOM   3198 2HB  LYS A 208       5.956 -36.780   5.862  1.00  0.00           H  
ATOM   3199 1HG  LYS A 208       8.071 -36.611   4.645  1.00  0.00           H  
ATOM   3200 2HG  LYS A 208       8.102 -38.365   4.421  1.00  0.00           H  
ATOM   3201 1HD  LYS A 208       6.018 -38.258   3.119  1.00  0.00           H  
ATOM   3202 2HD  LYS A 208       5.926 -36.511   3.383  1.00  0.00           H  
ATOM   3203 1HE  LYS A 208       8.055 -36.205   2.175  1.00  0.00           H  
ATOM   3204 2HE  LYS A 208       8.179 -37.950   1.932  1.00  0.00           H  
ATOM   3205 1HZ  LYS A 208       7.285 -36.853   0.012  1.00  0.00           H  
ATOM   3206 2HZ  LYS A 208       6.148 -37.857   0.658  1.00  0.00           H  
ATOM   3207 3HZ  LYS A 208       6.032 -36.228   0.884  1.00  0.00           H  
ATOM   3208  N   LEU A 209       7.898 -35.609   7.765  1.00  0.00           N  
ATOM   3209  CA  LEU A 209       8.767 -34.449   7.927  1.00  0.00           C  
ATOM   3210  C   LEU A 209       9.607 -34.540   9.202  1.00  0.00           C  
ATOM   3211  O   LEU A 209       9.169 -35.094  10.218  1.00  0.00           O  
ATOM   3212  CB  LEU A 209       7.928 -33.165   7.952  1.00  0.00           C  
ATOM   3213  CG  LEU A 209       7.092 -32.893   6.696  1.00  0.00           C  
ATOM   3214  CD1 LEU A 209       6.261 -31.633   6.902  1.00  0.00           C  
ATOM   3215  CD2 LEU A 209       8.013 -32.750   5.493  1.00  0.00           C  
ATOM   3216  H   LEU A 209       6.927 -35.540   8.041  1.00  0.00           H  
ATOM   3217  HA  LEU A 209       9.463 -34.420   7.089  1.00  0.00           H  
ATOM   3218 1HB  LEU A 209       7.247 -33.212   8.799  1.00  0.00           H  
ATOM   3219 2HB  LEU A 209       8.596 -32.317   8.096  1.00  0.00           H  
ATOM   3220  HG  LEU A 209       6.404 -33.722   6.529  1.00  0.00           H  
ATOM   3221 1HD1 LEU A 209       5.667 -31.439   6.008  1.00  0.00           H  
ATOM   3222 2HD1 LEU A 209       5.598 -31.770   7.755  1.00  0.00           H  
ATOM   3223 3HD1 LEU A 209       6.923 -30.788   7.087  1.00  0.00           H  
ATOM   3224 1HD2 LEU A 209       7.418 -32.557   4.600  1.00  0.00           H  
ATOM   3225 2HD2 LEU A 209       8.700 -31.920   5.657  1.00  0.00           H  
ATOM   3226 3HD2 LEU A 209       8.580 -33.671   5.358  1.00  0.00           H  
ATOM   3227  N   GLY A 210      10.817 -33.989   9.142  1.00  0.00           N  
ATOM   3228  CA  GLY A 210      11.687 -33.930  10.306  1.00  0.00           C  
ATOM   3229  C   GLY A 210      12.976 -33.156  10.084  1.00  0.00           C  
ATOM   3230  O   GLY A 210      13.850 -33.124  10.953  1.00  0.00           O  
ATOM   3231  OXT GLY A 210      13.190 -32.541   9.040  1.00  0.00           O  
ATOM   3232  H   GLY A 210      11.140 -33.604   8.267  1.00  0.00           H  
ATOM   3233 1HA  GLY A 210      11.153 -33.468  11.135  1.00  0.00           H  
ATOM   3234 2HA  GLY A 210      11.948 -34.941  10.616  1.00  0.00           H  
TER                                                                             
HETATM 3236 FE1  HSS B 211      -4.140 -18.344  11.991  1.00  0.00          FE  
HETATM 3237  N2  HSS B 211      -4.669 -19.516  10.456  1.00  0.00           N  
HETATM 3238  C1  HSS B 211      -4.760 -19.167   9.132  1.00  0.00           C  
HETATM 3239  C2  HSS B 211      -5.161 -20.316   8.326  1.00  0.00           C  
HETATM 3240  C3  HSS B 211      -5.430 -20.301   6.851  1.00  0.00           C  
HETATM 3241  C4  HSS B 211      -6.874 -19.890   6.516  1.00  0.00           C  
HETATM 3242  C5  HSS B 211      -7.235 -19.941   5.004  1.00  0.00           C  
HETATM 3243  O1  HSS B 211      -7.186 -18.858   4.359  1.00  0.00           O  
HETATM 3244  O3  HSS B 211      -7.528 -21.085   4.557  1.00  0.00           O  
HETATM 3245  C32 HSS B 211      -5.320 -21.360   9.200  1.00  0.00           C  
HETATM 3246  C33 HSS B 211      -5.003 -20.848  10.523  1.00  0.00           C  
HETATM 3247  C29 HSS B 211      -4.988 -21.624  11.674  1.00  0.00           C  
HETATM 3248  C26 HSS B 211      -4.598 -21.199  12.942  1.00  0.00           C  
HETATM 3249  C25 HSS B 211      -4.507 -22.064  14.101  1.00  0.00           C  
HETATM 3250  C22 HSS B 211      -4.029 -21.285  15.134  1.00  0.00           C  
HETATM 3251  C21 HSS B 211      -3.891 -19.933  14.595  1.00  0.00           C  
HETATM 3252  N3  HSS B 211      -4.219 -19.920  13.263  1.00  0.00           N  
HETATM 3253  C30 HSS B 211      -3.601 -18.801  15.347  1.00  0.00           C  
HETATM 3254  C19 HSS B 211      -3.588 -17.490  14.882  1.00  0.00           C  
HETATM 3255  C18 HSS B 211      -3.370 -16.325  15.718  1.00  0.00           C  
HETATM 3256  C15 HSS B 211      -3.487 -15.225  14.891  1.00  0.00           C  
HETATM 3257  C14 HSS B 211      -3.749 -15.746  13.553  1.00  0.00           C  
HETATM 3258  N4  HSS B 211      -3.817 -17.111  13.581  1.00  0.00           N  
HETATM 3259  C31 HSS B 211      -3.875 -14.963  12.409  1.00  0.00           C  
HETATM 3260  C12 HSS B 211      -4.028 -15.430  11.112  1.00  0.00           C  
HETATM 3261  N1  HSS B 211      -4.169 -16.748  10.754  1.00  0.00           N  
HETATM 3262  C6  HSS B 211      -4.290 -16.761   9.390  1.00  0.00           C  
HETATM 3263  C28 HSS B 211      -4.543 -17.892   8.622  1.00  0.00           C  
HETATM 3264  C7  HSS B 211      -4.196 -15.406   8.851  1.00  0.00           C  
HETATM 3265  C8  HSS B 211      -4.295 -15.074   7.395  1.00  0.00           C  
HETATM 3266  C9  HSS B 211      -2.995 -15.329   6.592  1.00  0.00           C  
HETATM 3267  C10 HSS B 211      -2.465 -14.108   5.783  1.00  0.00           C  
HETATM 3268  O4  HSS B 211      -2.663 -12.955   6.265  1.00  0.00           O  
HETATM 3269  O2  HSS B 211      -1.846 -14.392   4.724  1.00  0.00           O  
HETATM 3270  C11 HSS B 211      -4.045 -14.576   9.930  1.00  0.00           C  
HETATM 3271  C13 HSS B 211      -3.911 -13.085   9.958  1.00  0.00           C  
HETATM 3272  C16 HSS B 211      -3.349 -13.811  15.209  1.00  0.00           C  
HETATM 3273  C17 HSS B 211      -4.291 -12.857  15.094  1.00  0.00           C  
HETATM 3274  C20 HSS B 211      -3.047 -16.359  17.179  1.00  0.00           C  
HETATM 3275  C23 HSS B 211      -3.734 -21.744  16.488  1.00  0.00           C  
HETATM 3276  C24 HSS B 211      -3.090 -22.869  16.840  1.00  0.00           C  
HETATM 3277  C27 HSS B 211      -4.805 -23.531  14.104  1.00  0.00           C  
HETATM 3278  C34 HSS B 211      -5.745 -22.763   8.897  1.00  0.00           C  
HETATM 3279  C35 HSS B 211      -2.310 -18.439  11.937  1.00  0.00           C  
HETATM 3280  C36 HSS B 211      -1.476 -17.593  11.041  1.00  0.00           C  
HETATM 3281  O5  HSS B 211      -1.296 -17.726   9.842  1.00  0.00           O  
HETATM 3282  O6  HSS B 211      -0.945 -16.571  11.752  1.00  0.00           O  
HETATM 3283  C37 HSS B 211      -0.525 -15.414  10.992  1.00  0.00           C  
HETATM 3284  C38 HSS B 211      -0.093 -14.356  11.985  1.00  0.00           C  
HETATM 3285  C39 HSS B 211      -1.698 -20.574  11.069  1.00  0.00           C  
HETATM 3286  C40 HSS B 211      -0.409 -20.391  11.440  1.00  0.00           C  
HETATM 3287  C41 HSS B 211       0.168 -20.703  12.746  1.00  0.00           C  
HETATM 3288  C43 HSS B 211       1.500 -20.340  13.013  1.00  0.00           C  
HETATM 3289  C45 HSS B 211       2.081 -20.604  14.253  1.00  0.00           C  
HETATM 3290  C46 HSS B 211       1.334 -21.230  15.255  1.00  0.00           C  
HETATM 3291  C44 HSS B 211       0.003 -21.589  15.007  1.00  0.00           C  
HETATM 3292  C42 HSS B 211      -0.574 -21.329  13.768  1.00  0.00           C  
HETATM 3293  H27 HSS B 211      -5.254 -21.294   6.423  1.00  0.00           H  
HETATM 3294  H26 HSS B 211      -4.750 -19.618   6.337  1.00  0.00           H  
HETATM 3295  H5  HSS B 211      -7.072 -18.876   6.887  1.00  0.00           H  
HETATM 3296  H6  HSS B 211      -7.577 -20.543   7.054  1.00  0.00           H  
HETATM 3297  H25 HSS B 211      -5.270 -22.666  11.569  1.00  0.00           H  
HETATM 3298  H30 HSS B 211      -3.435 -18.950  16.405  1.00  0.00           H  
HETATM 3299  H29 HSS B 211      -3.805 -13.888  12.531  1.00  0.00           H  
HETATM 3300  H28 HSS B 211      -4.623 -17.752   7.547  1.00  0.00           H  
HETATM 3301  H3  HSS B 211      -5.127 -15.632   6.951  1.00  0.00           H  
HETATM 3302  H4  HSS B 211      -4.524 -14.008   7.277  1.00  0.00           H  
HETATM 3303  H11 HSS B 211      -3.117 -16.172   5.904  1.00  0.00           H  
HETATM 3304  H12 HSS B 211      -2.186 -15.620   7.277  1.00  0.00           H  
HETATM 3305  H24 HSS B 211      -3.932 -12.666   8.947  1.00  0.00           H  
HETATM 3306  H22 HSS B 211      -2.969 -12.771  10.428  1.00  0.00           H  
HETATM 3307  H23 HSS B 211      -4.723 -12.614  10.527  1.00  0.00           H  
HETATM 3308  H2  HSS B 211      -2.372 -13.502  15.572  1.00  0.00           H  
HETATM 3309  H10 HSS B 211      -4.075 -11.832  15.380  1.00  0.00           H  
HETATM 3310  H9  HSS B 211      -5.283 -13.053  14.701  1.00  0.00           H  
HETATM 3311  H19 HSS B 211      -2.572 -17.302  17.466  1.00  0.00           H  
HETATM 3312  H21 HSS B 211      -2.365 -15.544  17.443  1.00  0.00           H  
HETATM 3313  H20 HSS B 211      -3.942 -16.241  17.805  1.00  0.00           H  
HETATM 3314  H1  HSS B 211      -4.118 -21.111  17.288  1.00  0.00           H  
HETATM 3315  H7  HSS B 211      -2.731 -23.585  16.107  1.00  0.00           H  
HETATM 3316  H8  HSS B 211      -2.928 -23.114  17.885  1.00  0.00           H  
HETATM 3317  H17 HSS B 211      -4.065 -24.091  13.519  1.00  0.00           H  
HETATM 3318  H16 HSS B 211      -4.795 -23.940  15.119  1.00  0.00           H  
HETATM 3319  H18 HSS B 211      -5.788 -23.744  13.666  1.00  0.00           H  
HETATM 3320  H13 HSS B 211      -5.817 -22.927   7.818  1.00  0.00           H  
HETATM 3321  H15 HSS B 211      -5.038 -23.500   9.300  1.00  0.00           H  
HETATM 3322  H14 HSS B 211      -6.727 -22.996   9.333  1.00  0.00           H  
HETATM 3323  H31 HSS B 211      -1.802 -18.674  12.874  1.00  0.00           H  
HETATM 3324  H33 HSS B 211       0.289 -15.706  10.322  1.00  0.00           H  
HETATM 3325  H32 HSS B 211      -1.369 -15.080  10.382  1.00  0.00           H  
HETATM 3326  H36 HSS B 211       0.745 -14.710  12.595  1.00  0.00           H  
HETATM 3327  H34 HSS B 211       0.225 -13.453  11.452  1.00  0.00           H  
HETATM 3328  H35 HSS B 211      -0.920 -14.096  12.652  1.00  0.00           H  
HETATM 3329  H38 HSS B 211      -2.027 -20.318  10.071  1.00  0.00           H  
HETATM 3330  H37 HSS B 211      -2.413 -21.092  11.694  1.00  0.00           H  
HETATM 3331  H39 HSS B 211       0.267 -19.912  10.733  1.00  0.00           H  
HETATM 3332  H41 HSS B 211       2.081 -19.849  12.236  1.00  0.00           H  
HETATM 3333  H43 HSS B 211       3.112 -20.319  14.439  1.00  0.00           H  
HETATM 3334  H44 HSS B 211       1.782 -21.430  16.223  1.00  0.00           H  
HETATM 3335  H42 HSS B 211      -0.591 -22.054  15.785  1.00  0.00           H  
HETATM 3336  H40 HSS B 211      -1.610 -21.600  13.601  1.00  0.00           H  
TER                                                                             
CONECT 2246 3236                                                                
CONECT 3236 2246 3237 3252 3258                                                 
CONECT 3236 3261 3279                                                           
CONECT 3237 3236 3238 3246                                                      
CONECT 3238 3237 3239 3263                                                      
CONECT 3239 3238 3240 3245                                                      
CONECT 3240 3239 3241 3293 3294                                                 
CONECT 3241 3240 3242 3295 3296                                                 
CONECT 3242 3241 3243 3244                                                      
CONECT 3243 3242                                                                
CONECT 3244 3242                                                                
CONECT 3245 3239 3246 3278                                                      
CONECT 3246 3237 3245 3247                                                      
CONECT 3247 3246 3248 3297                                                      
CONECT 3248 3247 3249 3252                                                      
CONECT 3249 3248 3250 3277                                                      
CONECT 3250 3249 3251 3275                                                      
CONECT 3251 3250 3252 3253                                                      
CONECT 3252 3236 3248 3251                                                      
CONECT 3253 3251 3254 3298                                                      
CONECT 3254 3253 3255 3258                                                      
CONECT 3255 3254 3256 3274                                                      
CONECT 3256 3255 3257 3272                                                      
CONECT 3257 3256 3258 3259                                                      
CONECT 3258 3236 3254 3257                                                      
CONECT 3259 3257 3260 3299                                                      
CONECT 3260 3259 3261 3270                                                      
CONECT 3261 3236 3260 3262                                                      
CONECT 3262 3261 3263 3264                                                      
CONECT 3263 3238 3262 3300                                                      
CONECT 3264 3262 3265 3270                                                      
CONECT 3265 3264 3266 3301 3302                                                 
CONECT 3266 3265 3267 3303 3304                                                 
CONECT 3267 3266 3268 3269                                                      
CONECT 3268 3267                                                                
CONECT 3269 3267                                                                
CONECT 3270 3260 3264 3271                                                      
CONECT 3271 3270 3305 3306 3307                                                 
CONECT 3272 3256 3273 3308                                                      
CONECT 3273 3272 3309 3310                                                      
CONECT 3274 3255 3311 3312 3313                                                 
CONECT 3275 3250 3276 3314                                                      
CONECT 3276 3275 3315 3316                                                      
CONECT 3277 3249 3317 3318 3319                                                 
CONECT 3278 3245 3320 3321 3322                                                 
CONECT 3279 3236 3280 3285 3323                                                 
CONECT 3280 3279 3281 3282                                                      
CONECT 3281 3280                                                                
CONECT 3282 3280 3283                                                           
CONECT 3283 3282 3284 3324 3325                                                 
CONECT 3284 3283 3326 3327 3328                                                 
CONECT 3285 3279 3286 3329 3330                                                 
CONECT 3286 3285 3287 3331                                                      
CONECT 3287 3286 3288 3292                                                      
CONECT 3288 3287 3289 3332                                                      
CONECT 3289 3288 3290 3333                                                      
CONECT 3290 3289 3291 3334                                                      
CONECT 3291 3290 3292 3335                                                      
CONECT 3292 3287 3291 3336                                                      
CONECT 3293 3240                                                                
CONECT 3294 3240                                                                
CONECT 3295 3241                                                                
CONECT 3296 3241                                                                
CONECT 3297 3247                                                                
CONECT 3298 3253                                                                
CONECT 3299 3259                                                                
CONECT 3300 3263                                                                
CONECT 3301 3265                                                                
CONECT 3302 3265                                                                
CONECT 3303 3266                                                                
CONECT 3304 3266                                                                
CONECT 3305 3271                                                                
CONECT 3306 3271                                                                
CONECT 3307 3271                                                                
CONECT 3308 3272                                                                
CONECT 3309 3273                                                                
CONECT 3310 3273                                                                
CONECT 3311 3274                                                                
CONECT 3312 3274                                                                
CONECT 3313 3274                                                                
CONECT 3314 3275                                                                
CONECT 3315 3276                                                                
CONECT 3316 3276                                                                
CONECT 3317 3277                                                                
CONECT 3318 3277                                                                
CONECT 3319 3277                                                                
CONECT 3320 3278                                                                
CONECT 3321 3278                                                                
CONECT 3322 3278                                                                
CONECT 3323 3279                                                                
CONECT 3324 3283                                                                
CONECT 3325 3283                                                                
CONECT 3326 3284                                                                
CONECT 3327 3284                                                                
CONECT 3328 3284                                                                
CONECT 3329 3285                                                                
CONECT 3330 3285                                                                
CONECT 3331 3286                                                                
CONECT 3332 3288                                                                
CONECT 3333 3289                                                                
CONECT 3334 3290                                                                
CONECT 3335 3291                                                                
CONECT 3336 3292                                                                
# All scores below are weighted scores, not raw scores.
#BEGIN_POSE_ENERGIES_TABLE correct_surface_True/017_008_UM_159_H148_areda15_HMM_onlyH_1__DE_4_HSS_rnd_DE_23.pdb
label fa_atr fa_rep fa_sol fa_intra_atr_xover4 fa_intra_rep_xover4 fa_intra_sol_xover4 lk_ball lk_ball_iso lk_ball_bridge lk_ball_bridge_uncpl fa_elec fa_intra_elec pro_close hbond_sr_bb hbond_lr_bb hbond_bb_sc hbond_sc dslf_fa13 omega fa_dun_dev fa_dun_rot fa_dun_semi p_aa_pp hxl_tors ref rama_prepro total
weights 1 0.55 1 1 0.55 1 0.92 -0.38 -0.33 -0.33 1 1 1.25 1 1 1 1 1.25 0.48 0.69 0.76 0.78 0.61 1 1 0.5 NA
pose -1256.13 139.359 637.099 -83.5871 47.084 39.49 412.939 -428.74 -10.7808 -47.3825 -376.07 -42.6045 0 -144.37 -15.5362 -27.9165 -17.3989 0 26.9275 20.3726 70.8998 111.591 -59.6445 57.8772 63.3137 -39.8427 -923.049
VAL:NtermProteinFull_1 -4.13894 0.76741 0.60429 -0.30428 0.26939 0.04352 0.62546 -0.93259 -0.0366 -0.10097 -1.093 1.95651 0 0 0 0 0 0 0.00796 0 0.03322 0 0 0 2.085 0 -0.21361
SER_2 -3.54786 0.25082 3.11201 -0.02796 0 0.07152 1.75334 -1.4844 -0.01946 -0.04121 -1.79299 -0.49248 0 0 0 -0.71361 0 0 0.03498 0.00659 0.18153 0 -0.28829 0.68707 -1.1772 -0.16037 -3.64796
LEU_3 -6.03768 0.63226 1.20541 -0.71624 0.46306 0.19745 1.29605 -1.53942 -0.02529 -0.09352 -0.42296 0.03429 0 0 0 0 0 0 -0.01141 0.05104 0.76915 0 -0.23981 0 0.72952 -0.27639 -3.98449
ASP_4 -4.63084 0.29312 4.6963 -0.11369 0.01637 0.30554 2.39213 -2.13978 -0.03102 -0.13073 -2.67927 -0.23671 0 0 0 0 -1.04817 0 0.05422 0.00503 0 1.45516 0.22113 0 -2.2837 -0.1366 -3.99152
PHE_5 -8.11595 1.14613 3.10193 -0.86442 0.03779 0.25991 1.85166 -2.1555 -0.04472 -0.18277 -1.50092 -0.0568 0 0 0 -0.71361 0 0 0.02115 0.0943 0 1.5679 -0.32213 0 1.4028 -0.02395 -4.4972
ALA_6 -6.52219 0.52067 2.24565 -0.02293 0 0 1.96085 -2.13888 -0.01951 -0.06465 -1.53671 -0.2964 0 0 0 0 0 0 0.18385 0 0 0 -0.33033 0 2.3386 -0.23729 -3.91927
ILE_7 -9.42711 1.20946 2.36335 -0.50687 0.54555 0.07115 2.10744 -2.47629 -0.04729 -0.20734 -1.87892 0.07994 0 0 0 0 0 0 0.13814 0.08378 0.0664 0 -0.45916 0 1.0317 -0.19384 -7.49993
LEU_8 -7.96039 0.95362 2.36149 -0.49155 0.42883 0.07051 2.18112 -2.15936 -0.02319 -0.15045 -2.41311 0.14015 0 0 0 0 0 0 -0.00165 0.11288 0.23569 0 -0.28689 0 0.72952 -0.10274 -6.3755
ILE_9 -8.4022 0.98065 1.69543 -0.71438 1.44133 0.1149 2.03565 -2.14326 -0.01265 -0.08345 -2.11169 0.28621 0 0 0 0 0 0 0.19874 0.56033 1.32643 0 -0.36111 0 1.0317 -0.18818 -4.34554
LEU_10 -8.67427 1.50817 1.25535 -0.49453 0.33884 0.0736 1.45785 -2.11476 -0.0213 -0.12549 -1.11529 0.14147 0 0 0 0 0 0 0.48816 0.22783 0.30204 0 -0.26901 0 0.72952 -0.18348 -6.4753
ILE_11 -9.36037 0.92632 2.27976 -0.51883 0.6608 0.07537 2.06344 -2.2567 -0.03199 -0.08448 -1.76137 -0.02879 0 0 0 0 0 0 0.01931 0.00949 0.09844 0 -0.38812 0 1.0317 -0.17238 -7.43841
LEU_12 -10.3191 1.83163 1.95507 -0.7187 0.48686 0.19917 2.40357 -2.54615 -0.01726 -0.26716 -2.41371 0.08743 0 0 0 0 0 0 0.29169 0.00575 0.66363 0 -0.22884 0 0.72952 -0.11753 -7.97417
ALA_13 -5.80295 0.17726 3.16215 -0.02287 0 0 2.27079 -2.35249 -0.04114 -0.12475 -2.4187 -0.28556 0 0 0 0 0 0 0.23539 0 0 0 -0.34488 0 2.3386 -0.36142 -3.57057
ALA_14 -3.20858 0.12567 2.19627 -0.02248 0 0 1.15877 -1.38509 -0.00538 -0.02044 -0.38468 -0.29535 0 0 0 0 0 0 0.16382 0 0 0 -0.22923 0 2.3386 -0.48536 -0.05347
LYS_15 -6.23172 0.42559 6.57014 -0.35774 0.04118 0.16374 2.69981 -2.76929 -0.26433 -0.45281 -4.10818 0.44992 0 0 0 0 -0.17563 0 -0.00369 0.14672 2.04855 0 -0.05701 0 -1.6738 -0.36503 -3.91357
LEU_16 -6.46142 0.77535 0.91942 -0.51238 0.3887 0.08173 1.32532 -1.54842 -0.00481 -0.01036 -0.71534 0.11175 0 0 0 0 0 0 -0.04469 0.06795 0.09476 0 -0.27958 0 0.72952 -0.3081 -5.39059
GLY_17 -1.65581 0.08444 1.8644 -5e-05 0 0 0.99205 -0.90688 -0.01076 -0.09811 -0.73005 -0.32878 0 0 0 0 0 0 -0.02525 0 0 0 -1.34341 0 1.2108 -0.21284 -1.16024
THR_18 -4.43755 0.7019 2.08318 -0.19559 0.15615 0.05977 1.55456 -1.49922 -0.05447 -0.38692 -1.16107 -0.78682 0 0 0 -0.36009 0 0 0.0874 0 0.61581 0 -0.75982 2.30378 -1.425 0.15222 -3.35177
THR_19 -3.9783 0.43863 3.90545 -0.11368 0.06312 0.07973 2.29198 -1.91137 -0.08659 -0.29934 -2.09803 -0.49386 0 0 0 -1.02387 0 0 -0.00523 0.0262 0.01341 0 -0.39527 2.28737 -1.425 -0.04701 -2.77167
VAL_20 -6.12693 1.331 1.45798 -0.36859 0.31093 0.06815 1.45724 -1.75855 -0.0646 -0.16954 -0.5421 0.06686 0 0 0 0 0 0 0.08987 0.03271 1.01635 0 0.09117 0 2.085 -0.34591 -1.36895
GLU_21 -4.80222 0.69134 5.66308 -0.46325 0.20626 1.24399 2.29778 -2.50211 -0.10325 -0.39087 -3.62928 -2.32021 0 0 0 0 0 0 -0.04936 0 0 4.06101 -0.28808 0 -2.5358 -0.31954 -3.24054
GLU_22 -6.25966 0.49474 6.19765 -0.65046 0.17763 1.082 2.6335 -2.6466 -0.1255 -0.5341 -1.61049 -0.52571 0 0 0 -0.66378 0 0 0.10529 0 0 3.19744 -0.2504 0 -2.5358 -0.46108 -2.37533
ALA_23 -5.91004 0.18097 1.87882 -0.02218 0 0 1.83348 -2.04465 -0.06363 -0.34169 -1.27537 -0.30429 0 0 0 0 0 0 0.02012 0 0 0 -0.35515 0 2.3386 -0.47233 -4.53736
VAL_24 -6.81789 0.6806 2.24893 -0.3079 0.25486 0.0533 2.18556 -2.1864 -0.07298 -0.22532 -1.64675 -0.09681 0 0 0 0 0 0 -0.0507 0.01697 -0.00929 0 -0.32211 0 2.085 -0.28725 -4.4982
GLU_25 -4.86593 0.25851 4.40962 -0.63384 0.16706 1.04518 1.91635 -2.07207 -0.03693 -0.1212 -1.83314 -0.56484 0 0 0 0 0 0 0.05043 0 0 3.43275 -0.22048 0 -2.5358 -0.31921 -1.92353
GLN_26 -7.23715 0.83448 5.34811 -0.2587 0.05011 0.20205 2.49646 -2.76087 -0.08872 -0.5236 -2.24121 -0.38209 0 0 0 0 0 0 0.36949 0.08625 0 2.4409 -0.07624 0 -1.0644 -0.38205 -3.18719
ALA_27 -6.24964 0.46977 2.34438 -0.02264 0 0 2.22997 -2.22168 -0.01125 -0.07525 -1.76715 -0.29623 0 0 0 0 0 0 0.37266 0 0 0 -0.31023 0 2.3386 -0.36549 -3.56415
LEU_28 -6.11367 0.64065 3.61155 -0.49916 0.26069 0.0802 2.00368 -2.13929 -0.03349 -0.10805 -2.45513 0.12673 0 0 0 0 0 0 0.56604 0.78482 0.18824 0 -0.29263 0 0.72952 -0.4453 -3.09459
TRP_29 -7.03102 0.73607 4.45418 -1.27222 0.08359 0.37355 2.25414 -2.23691 -0.0644 -0.26377 -1.85416 -0.20398 0 0 0 0 0 0 -0.001 0.1345 0 1.29827 -0.29596 0 3.035 -0.16262 -1.01676
LEU_30 -9.76633 1.71011 1.61094 -0.4938 0.57638 0.07042 2.22806 -2.34504 -0.07534 -0.47699 -1.86928 0.14604 0 0 0 0 0 0 -0.01632 0.1725 0.44713 0 -0.24272 0 0.72952 -0.06815 -7.66287
LYS_31 -6.88224 0.85507 5.21477 -0.49259 0.12495 0.32055 2.67752 -2.51865 -0.05603 -0.24647 -2.243 0.46644 0 0 0 0 0 0 0.10136 0.39703 1.70118 0 0.04118 0 -1.6738 0.1775 -2.03524
THR_32 -3.17441 0.10805 3.39981 -0.20342 0.14206 0.06346 1.14867 -1.5219 -0.00725 -0.01793 -1.22495 -0.14168 0 0 0 0 0 0 0.07792 0.00333 -0.00956 0 -0.02554 2.28745 -1.425 0.33486 -0.18603
LYS_33 -4.31965 0.18566 2.8221 -0.5343 0.2667 0.28234 1.101 -1.31016 -0.00204 -0.02797 -0.61128 0.2165 0 0 0 0 0 0 -0.02019 0.10543 1.81805 0 -0.11639 0 -1.6738 -0.08162 -1.89962
LEU_34 -5.19483 0.86882 0.57871 -0.52482 0.52824 0.08835 1.11764 -1.17651 -0.01892 -0.11789 -0.90963 0.1156 0 0 0 0 0 0 0.0149 0 0.05068 0 -0.23906 0 0.72952 -0.17858 -4.26777
GLY_35 -1.69902 0.09869 1.6134 -5e-05 0 0 0.82285 -0.86228 -0.04449 -0.29111 -0.46785 -0.31542 0 0 0 0 0 0 0.11651 0 0 0 -1.25019 0 1.2108 0.06971 -0.99845
VAL_36 -5.85123 0.86456 1.64142 -0.31241 0.24304 0.04904 1.20424 -1.59882 -0.06098 -0.41321 -1.04955 -0.17138 0 0 0 0 0 0 -0.01794 0.08625 0.00745 0 -0.49019 0 2.085 -0.06816 -3.85288
SER_37 -4.62525 0.19413 4.99226 -0.02726 0 0.06981 3.08625 -2.2421 -0.04728 -0.16376 -2.66085 -0.44257 0 0 0 -1.9087 0 0 -0.01921 0.01145 0.07675 0 -0.4479 0.63093 -1.1772 -0.44141 -5.1419
LEU_38 -6.67668 0.83124 1.6164 -0.50323 0.58602 0.07677 1.39826 -1.71144 -0.02526 -0.07339 -1.05704 0.13097 0 0 0 0 0 0 0.35156 0.08988 0.1372 0 -0.31581 0 0.72952 -0.46884 -4.88389
GLU_39 -5.28475 0.49752 4.34406 -0.46077 0.24213 1.24565 1.72176 -2.06096 -0.08199 -0.33802 -1.48716 -2.33726 0 0 0 0 0 0 0.86929 7e-05 0 3.96786 -0.23383 0 -2.5358 -0.44203 -2.37425
GLN_40 -6.64224 0.5111 5.54402 -0.25268 0.02177 0.18665 3.20935 -2.66323 -0.06498 -0.33845 -2.8921 -0.28981 0 0 0 -1.9087 -0.66171 0 0.69044 0.01977 0 3.13997 -0.10014 0 -1.0644 -0.37109 -3.92647
ALA_41 -6.77059 0.87244 2.35731 -0.02268 0 0 2.45211 -2.29623 -0.00888 -0.02463 -1.67923 -0.28529 0 0 0 0 0 0 0.33636 0 0 0 -0.21265 0 2.3386 -0.33578 -3.27912
ALA_42 -5.89762 3.36859 2.82819 -0.02146 0 0 2.41081 -2.19213 -0.00712 -0.05855 -2.20274 -0.31025 0 0 0 0 0 0 0.11334 0 0 0 -0.2627 0 2.3386 -0.43888 -0.33192
ILE_43 -8.1597 1.15288 3.36557 -0.52034 0.72703 0.07501 2.33932 -2.34857 -0.02873 -0.10129 -1.583 0.03339 0 0 0 0 0 0 0.34167 0.04065 0.14131 0 -0.30596 0 1.0317 -0.27928 -4.07833
ILE_44 -9.02122 1.03502 0.85881 -0.51132 0.54358 0.0731 2.18139 -2.1484 -0.05403 -0.15328 -1.48688 0.0648 0 0 0 0 0 0 -0.00833 0.14838 0.0758 0 -0.39218 0 1.0317 -0.04298 -7.80605
LEU_45 -9.70888 1.92047 1.55976 -0.48468 0.202 0.0759 2.21164 -2.49833 -0.02967 -0.08141 -1.41927 0.11214 0 0 0 0 0 0 0.5459 1.51957 0.23261 0 -0.28553 0 0.72952 -0.14782 -5.54611
PHE_46 -9.90963 4.12884 3.50785 -0.56747 0.02819 0.17342 2.48682 -2.71674 -0.04354 -0.10582 -1.96983 -0.09865 0 0 0 0 0 0 0.0401 0.3072 0 4.31474 -0.52066 0 1.4028 -0.08927 0.36835
ALA_47 -5.55012 0.32443 3.73198 -0.0229 0 0 2.51983 -2.38262 -0.09023 -0.57622 -2.05836 -0.29577 0 0 0 0 0 0 0.14481 0 0 0 -0.19106 0 2.3386 -0.12099 -2.22861
ALA_48 -5.709 0.18839 3.70696 -0.0219 0 0 2.90642 -2.55306 -0.05689 -0.21407 -2.36369 -0.28073 0 0 0 0 0 0 0.47939 0 0 0 -0.31051 0 2.3386 -0.44436 -2.33444
ALA_49 -3.5658 0.13212 2.01389 -0.02319 0 0 1.25812 -1.48097 -0.0098 -0.07815 -0.69578 -0.26748 0 0 0 0 0 0 -0.01403 0 0 0 -0.25227 0 2.3386 -0.50736 -1.15209
ASN_50 -5.672 0.29736 5.4805 -0.18095 0.03582 0.26433 2.52598 -2.56498 -0.21071 -0.61279 -2.89054 -0.29139 0 0 0 -0.90447 0 0 0.03889 0.08047 0 1.55741 0.13171 0 -0.87355 -0.21729 -4.00619
THR_51 -5.21889 0.5785 3.38454 -0.11912 0.04504 0.05925 2.21962 -2.15395 -0.18988 -0.47716 -0.88078 -1.0927 0 0 0 0 -0.51587 0 0.0201 0.08625 0.0176 0 -0.27408 2.80826 -1.425 -0.09491 -3.22317
GLY_52 -1.76731 0.09236 1.94689 -5e-05 0 0 1.03414 -0.97507 -0.01166 -0.02578 -0.7053 -0.32343 0 0 0 0 0 0 -0.02988 0 0 0 -1.31372 0 1.2108 -0.28733 -1.15534
THR_53 -4.44799 0.27231 4.20632 -0.10347 0.06576 0.06753 1.88994 -2.05177 -0.18459 -0.89482 -2.04324 -0.42883 0 0 0 0 -0.51587 0 0.5549 0.00135 0.07843 0 -0.78663 2.31389 -1.425 -0.17382 -3.60561
THR_54 -4.03034 0.21083 4.18895 -0.11194 0.06569 0.07577 2.25445 -1.95613 -0.10771 -0.54771 -2.45409 -0.50478 0 0 0 -0.62415 0 0 -0.01942 0.00474 0.01504 0 -0.43964 2.32463 -1.425 -0.28033 -3.36112
VAL_55 -6.7922 1.75034 1.18863 -0.27368 0.21968 0.03355 1.33015 -1.78973 -0.07115 -0.25359 -0.70511 0.41138 0 0 0 0 0 0 -0.01111 0.0074 1.11355 0 0.05437 0 2.085 -0.35459 -2.05711
GLU_56 -5.33753 1.18397 5.27689 -0.45544 0.22739 1.23318 1.98037 -2.3881 -0.12977 -0.50953 -1.92424 -2.40194 0 0 0 0 0 0 0.00146 0 0 4.08859 -0.09816 0 -2.5358 -0.23163 -2.02029
GLU_57 -5.32756 0.28985 5.48063 -0.33125 0.05792 0.34947 1.92991 -2.34511 -0.12318 -0.8508 -1.43483 -0.49122 0 0 0 -0.62415 0 0 -0.02669 0 0 3.39221 -0.21526 0 -2.5358 -0.29229 -3.09814
ALA_58 -5.38678 0.15299 2.72115 -0.02172 0 0 2.16759 -2.13513 -0.0546 -0.30581 -1.44309 -0.29036 0 0 0 0 0 0 -0.05343 0 0 0 -0.28608 0 2.3386 -0.38515 -2.98181
VAL_59 -7.39701 1.13085 2.11941 -0.30817 0.24527 0.05315 2.2229 -2.29141 -0.04665 -0.19853 -1.77472 -0.0999 0 0 0 0 0 0 -0.02889 0.10522 -0.02372 0 -0.40021 0 2.085 -0.22888 -4.83629
GLN_60 -5.3327 0.6157 4.80125 -0.25779 0.0302 0.18675 1.98995 -2.28699 -0.04716 -0.50703 -1.90422 -0.3771 0 0 0 0 0 0 0.19702 0 0 2.87168 0.08122 0 -1.0644 0.03498 -0.96865
GLU_61 -5.72029 0.34927 4.84382 -0.45477 0.0621 0.78962 1.92836 -2.32863 -0.05602 -0.63625 -2.04128 -0.39897 0 0 0 0 0 0 -0.01304 0 0 3.3698 -0.25734 0 -2.5358 -0.22833 -3.32777
ALA_62 -7.14174 1.44264 2.60198 -0.02257 0 0 2.74763 -2.47446 -0.01984 -0.21502 -2.23483 -0.287 0 0 0 0 0 0 -0.03033 0 0 0 -0.24604 0 2.3386 -0.53986 -4.08082
LEU_63 -6.27288 0.60962 3.71157 -0.49865 0.45286 0.07328 1.9875 -2.18612 -0.06806 -0.23541 -2.30203 0.14701 0 0 0 0 0 0 0.191 0.16565 0.36313 0 -0.25364 0 0.72952 -0.3791 -3.76477
GLN_64 -4.58331 0.22045 4.8815 -0.26479 0.02689 0.19802 1.72975 -2.15761 -0.06723 -0.35743 -1.60498 -0.35469 0 0 0 0 0 0 0.15299 0 0 3.10208 0.13414 0 -1.0644 -0.05737 -0.066
LEU_65 -7.99037 0.72118 1.55733 -0.71909 0.55515 0.20447 1.80483 -2.01107 -0.03313 -0.28582 -1.8092 0.05688 0 0 0 0 0 0 0.26996 0.05618 0.9358 0 -0.27291 0 0.72952 -0.08261 -6.3129
LYS_66 -8.18961 1.00514 6.18879 -0.4987 0.12148 0.37055 2.99763 -2.95533 -0.09449 -0.2854 -3.1055 0.34829 0 0 0 0 0 0 -0.00806 0.35817 1.72202 0 0.02146 0 -1.6738 -0.0386 -3.71595
THR_67 -2.9826 0.09469 3.2964 -0.20631 0.16792 0.0641 1.06666 -1.50368 -0.05907 -0.27444 -1.04621 -0.20609 0 0 0 0 0 0 -0.02997 0 -0.00884 0 -0.02147 2.44587 -1.425 0.13775 -0.49028
LYS_68 -3.34532 0.15548 2.77942 -0.306 0.02831 0.11883 1.01106 -1.28436 -0.00472 -0.06707 -0.40953 0.12014 0 0 0 0 0 0 -0.01732 0 1.00208 0 -0.02062 0 -1.6738 -0.18936 -2.10278
LEU_69 -5.91406 0.79648 0.1419 -0.52245 0.51184 0.08548 0.83573 -1.19142 -0.04004 -0.11203 -0.44919 0.12725 0 0 0 0 0 0 0.00068 0 0.0698 0 -0.26523 0 0.72952 -0.33752 -5.53325
GLY_70 -1.89062 0.08537 1.80156 -5e-05 0 0 0.99637 -0.95328 -0.02562 -0.11712 -0.58261 -0.31936 0 0 0 0 0 0 0.24059 0 0 0 -1.18699 0 1.2108 0.04081 -0.70016
VAL_71 -5.64441 1.26164 1.09935 -0.29725 0.20647 0.0405 1.32237 -1.46092 -0.06643 -0.28112 -1.29994 0.06618 0 0 0 0 0 0 0.16563 0.00044 0.00053 0 -0.20897 0 2.085 0.5565 -2.45444
SER_72 -4.23339 0.30591 3.81422 -0.02786 0 0.0714 2.22603 -1.89638 -0.09133 -0.25704 -1.60577 -0.45377 0 0 0 -0.63941 0 0 -0.01367 0.01092 0.09437 0 -0.41734 0.60229 -1.1772 0.11077 -3.57723
LEU_73 -6.89972 0.5741 1.91527 -0.6864 0.54895 0.17049 1.46514 -1.82853 -0.03908 -0.15857 -0.94647 0.05233 0 0 0 0 0 0 -0.02319 0.21955 1.05387 0 -0.28917 0 0.72952 -0.48538 -4.62731
GLU_74 -6.30594 0.46009 4.46196 -0.45985 0.21041 1.23466 2.16752 -2.32225 -0.10945 -0.39399 -2.66216 -2.37751 0 0 0 0 -0.66171 0 0.12294 0.00262 0 3.86015 -0.26943 0 -2.5358 -0.4894 -6.06714
ALA_75 -6.24444 0.69083 2.72708 -0.02043 0 0 2.08427 -2.28008 -0.10695 -0.40263 -0.99719 -0.26037 0 0 0 -0.63941 0 0 -0.01645 0 0 0 0.06559 0 2.3386 -0.21702 -3.27861
ALA_76 -6.75793 0.64468 2.19721 -0.02113 0 0 2.23214 -2.23159 -0.03571 -0.13123 -1.59114 -0.29408 0 0 0 0 0 0 -0.02176 0 0 0 -0.15479 0 2.3386 -0.03731 -3.86403
LEU_77 -9.07572 1.09364 2.06492 -0.48327 0.27361 0.07146 2.06699 -2.44564 -0.0551 -0.30421 -1.60122 0.12258 0 0 0 0 0 0 -0.01047 0.6251 0.41154 0 -0.24836 0 0.72952 -0.24554 -7.01018
ALA_78 -5.64929 0.5222 3.17829 -0.02295 0 0 2.48928 -2.34445 -0.02871 -0.13665 -1.62491 -0.31628 0 0 0 0 0 0 -0.05406 0 0 0 -0.27516 0 2.3386 -0.4253 -2.34939
ILE_79 -8.74558 1.02986 1.45351 -0.50879 0.56845 0.07173 2.20326 -2.29655 -0.0402 -0.14493 -1.70196 0.03733 0 0 0 0 0 0 -0.06313 0.03372 0.10943 0 -0.4611 0 1.0317 -0.31619 -7.73944
LEU_80 -7.43494 0.65846 1.90634 -0.49866 0.40452 0.07209 1.74767 -2.11764 -0.0134 -0.08543 -1.64219 0.14821 0 0 0 0 0 0 0.02893 0.11662 0.34782 0 -0.2571 0 0.72952 -0.13782 -6.027
SER_81 -6.44675 0.35181 5.78288 -0.02671 0 0.04401 3.35975 -2.89617 -0.0861 -0.40168 -3.41464 -1.05677 0 0 0 0 -0.56479 0 0.2869 0.0124 0.9714 0 0.30511 0.60953 -1.1772 -0.14501 -4.49204
ALA_82 -6.17665 0.49098 2.65917 -0.0219 0 0 2.1932 -2.25233 -0.022 -0.26191 -2.11378 -0.28334 0 0 0 0 0 0 0.01157 0 0 0 -0.13605 0 2.3386 -0.11358 -3.68801
ALA_83 -5.95164 0.29451 2.78399 -0.02097 0 0 2.16669 -2.32686 -0.0379 -0.1003 -2.51708 -0.2719 0 0 0 0 0 0 -0.03369 0 0 0 -0.12781 0 2.3386 -0.19467 -3.99904
ALA_84 -3.48428 0.25911 1.98753 -0.02257 0 0 1.13405 -1.44806 -0.00741 -0.06559 -0.49297 -0.2857 0 0 0 0 0 0 -0.01544 0 0 0 -0.1798 0 2.3386 -0.25058 -0.53312
GLN_85 -4.76376 0.50733 3.09745 -0.65884 0.07372 0.67226 1.4614 -1.67375 -0.02321 -0.15979 -1.3005 -0.29715 0 0 0 -0.90447 0 0 0.72986 0.1231 0 2.41734 -0.15956 0 -1.0644 -0.27298 -2.19595
LEU_86 -6.04323 0.73237 1.17243 -0.49035 0.39005 0.07403 1.08513 -1.56543 -0.005 -0.05522 -0.33959 0.10448 0 0 0 0 0 0 -0.04839 0.47058 0.17939 0 -0.30584 0 0.72952 -0.27473 -4.18979
GLY_87 -1.63413 0.12358 1.75349 -6e-05 0 0 0.74307 -0.86241 -0.0209 -0.16214 -0.48708 -0.31941 0 0 0 0 0 0 -0.034 0 0 0 -1.49488 0 1.2108 0.07943 -1.10463
THR_88 -4.50277 0.48139 2.21155 -0.19715 0.15159 0.0616 1.60755 -1.56287 -0.07017 -0.53392 -1.09694 -0.83915 0 0 0 -0.33059 0 0 0.00498 0 0.60078 0 -0.75594 2.30378 -1.425 0.44692 -3.44435
THR_89 -3.99779 0.39198 3.80458 -0.11201 0.05594 0.0777 2.08881 -1.89263 -0.10325 -0.48173 -1.85835 -0.51209 0 0 0 -1.04468 0 0 -0.01484 0 0.01186 0 -0.3701 2.60012 -1.425 -0.03346 -2.81492
VAL_90 -5.37869 0.64901 1.54294 -0.30294 0.22632 0.05163 1.48243 -1.66872 -0.07885 -0.29018 -1.07466 -0.04907 0 0 0 0 0 0 -0.0703 0.00643 -0.0199 0 -0.3076 0 2.085 -0.30431 -3.50145
GLU_91 -4.17558 0.20485 4.20885 -0.46338 0.24396 1.24938 1.44438 -1.95908 -0.07102 -0.28327 -1.74325 -2.46125 0 0 0 0 0 0 0.24537 0.01992 0 3.81344 -0.25898 0 -2.5358 -0.3674 -2.88885
GLU_92 -6.19731 0.25471 6.35227 -0.67942 0.22696 1.14576 2.90114 -2.65054 -0.04432 -0.26721 -2.7264 -0.44592 0 0 0 -0.71409 -0.84682 0 0.23589 0.014 0 3.2479 -0.26371 0 -2.5358 -0.54755 -3.54044
ALA_93 -5.78979 0.28061 2.11744 -0.02211 0 0 2.15943 -2.08698 -0.06492 -0.28184 -1.67049 -0.30543 0 0 0 0 0 0 0.05013 0 0 0 -0.30797 0 2.3386 -0.54142 -4.12473
VAL_94 -7.64228 1.33551 2.15161 -0.29675 0.20913 0.04768 2.36284 -2.36589 -0.05742 -0.21566 -2.05762 0.05319 0 0 0 0 0 0 -0.05359 0.22268 0.00578 0 -0.38456 0 2.085 -0.20247 -4.80282
ASN_95 -5.11688 0.12746 4.79967 -0.1785 0.03565 0.25868 1.97859 -2.34926 -0.03154 -0.15052 -1.56612 -0.2392 0 0 0 0 0 0 0.07329 0 0 1.21956 0.53415 0 -0.87355 0.28059 -1.19792
ARG_96 -7.50611 0.49259 5.51994 -0.44895 0.0648 0.2068 2.62432 -2.71561 -0.01441 -0.06457 -2.75275 0.53379 0 0 0 0 -0.84682 0 -0.02799 0.41826 1.54285 0 -0.08219 0 -1.281 0.03328 -4.30378
ALA_97 -6.36835 0.61534 2.50334 -0.02177 0 0 2.40254 -2.24859 -0.00616 -0.06141 -2.18033 -0.30764 0 0 0 0 0 0 0.04448 0 0 0 -0.21896 0 2.3386 -0.36884 -3.87776
LEU_98 -6.32385 0.60374 3.1111 -0.51345 0.427 0.08115 1.82694 -2.08185 -0.06787 -0.24091 -1.46116 0.15576 0 0 0 0 0 0 0.83356 0.06319 0.23354 0 -0.28762 0 0.72952 -0.35706 -3.26827
ASN_99 -3.91085 0.10924 4.22993 -0.17673 0.03607 0.25615 1.94072 -1.97635 -0.0282 -0.13539 -1.49083 -0.2406 0 0 0 0 0 0 0.19259 0 0 1.1258 0.48571 0 -0.87355 -0.05612 -0.51244
LEU_100 -8.27689 0.90616 2.36714 -0.49898 0.5076 0.07117 2.38705 -2.33547 -0.07004 -0.4035 -1.92724 0.14958 0 0 0 0 0 0 0.01501 0.03985 0.29392 0 -0.26884 0 0.72952 -0.0288 -6.34276
LYS_101 -6.88757 0.85085 4.94692 -0.46153 0.09959 0.27558 2.91406 -2.5343 -0.05957 -0.17235 -2.66923 0.45567 0 0 0 0 0 0 0.18721 0.52024 1.71839 0 0.07209 0 -1.6738 0.22819 -2.18956
THR_102 -2.85726 0.09003 2.98618 -0.12064 0.06205 0.05908 0.97415 -1.45281 -0.09621 -0.30905 -0.12832 -0.80257 0 0 0 0 0 0 0.38433 0.01917 0.05169 0 -0.08469 2.31435 -1.425 0.24121 -0.09432
LYS_103 -3.84569 0.23298 4.29578 -0.43265 0.07333 0.20705 2.41735 -1.83229 -0.10873 -0.20647 -2.72142 0.01133 0 0 0 0 -0.28237 0 0.02647 0.0137 1.41212 0 -0.07969 0 -1.6738 -0.18089 -2.6739
LEU_104 -5.63036 0.49939 0.39839 -0.51968 0.44261 0.08731 1.09307 -1.15494 -0.01245 -0.06745 -0.89733 0.1003 0 0 0 0 0 0 0.14641 0.09671 0.05236 0 -0.21303 0 0.72952 -0.12406 -4.97324
GLY_105 -1.7591 0.08984 1.6569 -5e-05 0 0 0.86055 -0.88862 -0.02095 -0.09005 -0.41046 -0.3 0 0 0 0 0 0 0.21096 0 0 0 -1.3001 0 1.2108 0.13477 -0.60551
VAL_106 -5.53395 0.66782 1.29931 -0.31006 0.23019 0.04783 1.31151 -1.51188 -0.06721 -0.40726 -0.72109 -0.14642 0 0 0 0 0 0 -0.03507 0.04264 0.00527 0 -0.49926 0 2.085 0.03897 -3.50367
ASP_107 -4.35268 0.15494 5.10382 -0.25093 0.11151 0.83938 2.33071 -2.24257 -0.03542 -0.256 -4.79783 -0.4676 0 0 0 -0.55994 -0.5068 0 0.36507 0.27226 0 1.40567 -0.49991 0 -2.2837 -0.27684 -5.94686
LEU_108 -6.64213 0.73498 0.60535 -0.74852 1.15808 0.12612 1.29967 -1.51375 -0.01773 -0.07069 -0.60232 0.20646 0 0 0 0 0 0 -0.01395 0.04769 3.08255 0 -0.29683 0 0.72952 -0.26687 -2.18237
LEU_109 -7.78338 1.49908 1.95716 -0.72431 0.53612 0.2082 1.22714 -2.13215 -0.03786 -0.12482 -1.15399 0.0873 0 0 0 0 0 0 0.31783 0.28405 0.54316 0 -0.2079 0 0.72952 -0.13658 -4.91144
THR_110 -6.52467 0.52837 4.13077 -0.20956 0.20029 0.06576 2.57361 -2.39729 -0.04554 -0.10823 -3.44109 -0.09889 0 0 0 -0.55994 -0.5068 0 0.36331 0.13761 0.04133 0 0.02799 2.28886 -1.425 -0.01972 -4.97884
ALA_111 -6.12891 0.80443 2.06838 -0.02184 0 0 2.16253 -2.12232 -0.05015 -0.21876 -1.5803 -0.30401 0 0 0 0 0 0 0.17677 0 0 0 -0.20497 0 2.3386 -0.17946 -3.26003
ALA_112 -6.09982 0.48133 2.65167 -0.02331 0 0 2.2654 -2.25168 -0.01605 -0.18868 -2.12176 -0.30472 0 0 0 0 0 0 0.63017 0 0 0 -0.3069 0 2.3386 -0.44455 -3.39029
LEU_113 -9.382 1.19767 2.55373 -0.719 0.48574 0.19616 2.6091 -2.50631 -0.02612 -0.09665 -2.87352 0.09226 0 0 0 0 0 0 0.30065 0.00983 0.69876 0 -0.23047 0 0.72952 -0.37275 -7.33342
ALA_114 -5.5689 0.45185 2.41327 -0.02171 0 0 1.82165 -2.0643 -0.05525 -0.16883 -1.24159 -0.2815 0 0 0 0 0 0 -0.01313 0 0 0 -0.2322 0 2.3386 -0.30568 -2.92771
LEU_115 -8.91606 1.2614 1.51713 -0.50814 0.58252 0.07273 2.21979 -2.28888 -0.06532 -0.15654 -1.13039 0.16683 0 0 0 0 0 0 -0.00748 0.00189 0.41589 0 -0.24753 0 0.72952 -0.30791 -6.66055
LEU_116 -8.58024 1.08659 4.11067 -0.69804 0.48246 0.1751 2.00546 -2.74817 -0.05886 -0.21905 -1.94975 0.07805 0 0 0 0 0 0 0.0756 0.12242 0.80476 0 -0.25469 0 0.72952 -0.19669 -5.03485
THR_117 -8.18944 0.90224 4.56652 -0.20673 0.16712 0.06391 3.5525 -2.90689 -0.02048 -0.43732 -3.38456 -0.09617 0 0 0 0 0 0 0.19483 1e-05 0.01687 0 0.05141 2.29864 -1.425 -0.02092 -4.87345
ALA_118 -5.88338 0.41127 3.20408 -0.02122 0 0 2.28584 -2.42567 -0.04355 -0.16678 -2.07782 -0.29013 0 0 0 0 0 0 0.13189 0 0 0 -0.2666 0 2.3386 -0.06879 -2.87228
ALA_119 -4.09072 0.32438 1.79893 -0.02234 0 0 1.08996 -1.51248 -0.01858 -0.08351 -0.35822 -0.27671 0 0 0 0 0 0 0.02296 0 0 0 -0.20632 0 2.3386 -0.35916 -1.35321
LYS_120 -5.70289 0.64989 5.55447 -0.30684 0.03017 0.12021 2.32862 -2.50671 -0.34323 -0.55123 -4.01913 0.03478 0 0 0 0 0 0 -0.01993 0.18755 1.10303 0 -0.15132 0 -1.6738 -0.30988 -5.57623
LEU_121 -6.22218 0.75651 1.03823 -0.75496 0.99117 0.13471 1.22324 -1.5211 -0.00966 -0.10229 -0.97629 0.25624 0 0 0 0 0 0 -0.04944 0.29081 3.12105 0 -0.28046 0 0.72952 -0.21759 -1.5925
GLY_122 -1.61502 0.04168 1.76962 -6e-05 0 0 0.83196 -0.89176 -0.00632 -0.13794 -0.79711 -0.32918 0 0 0 0 0 0 -0.05395 0 0 0 -1.41878 0 1.2108 -0.07546 -1.47153
THR_123 -4.362 0.32663 3.60634 -0.10732 0.07996 0.07172 1.70641 -1.82378 -0.09243 -0.63308 -1.97391 -0.40664 0 0 0 0 0 0 0.01339 0.06445 0.06473 0 -0.76539 2.28578 -1.425 -0.00402 -3.37418
THR_124 -4.67432 0.24705 5.17259 -0.11295 0.07075 0.07714 3.103 -2.35351 -0.06392 -0.30094 -2.55236 -0.54133 0 0 0 -1.8311 0 0 -0.02141 0.11345 0.01512 0 -0.4722 2.2868 -1.425 -0.29231 -3.55546
VAL_125 -5.06392 0.73238 0.8677 -0.30492 0.2175 0.0521 1.4418 -1.41743 -0.044 -0.19281 -0.4165 -0.0571 0 0 0 0 0 0 -0.06984 0 -0.02629 0 -0.29827 0 2.085 -0.31558 -2.81017
GLU_126 -5.11988 1.10456 6.36991 -0.66462 0.21794 1.1148 3.2634 -2.65545 -0.08856 -0.13706 -4.49791 -0.50513 0 0 0 0 -1.06717 0 0.03382 0 0 3.3963 -0.28222 0 -2.5358 -0.37613 -2.42918
GLU_127 -6.12964 0.50092 6.66125 -0.2084 0.02568 0.25863 3.10324 -2.80675 -0.07828 -0.69332 -2.57621 -0.42933 0 0 0 -1.8311 0 0 -0.00858 0.15168 0 3.42946 -0.24321 0 -2.5358 -0.53666 -3.94643
ALA_128 -5.46376 0.15896 2.57146 -0.02066 0 0 2.12444 -2.12778 -0.08028 -0.32864 -1.53439 -0.28118 0 0 0 0 0 0 -0.02616 0 0 0 -0.18025 0 2.3386 -0.38551 -3.23516
VAL_129 -6.9679 0.88548 1.87196 -0.3066 0.24242 0.05227 2.10272 -2.12303 -0.05114 -0.17627 -1.84532 -0.03462 0 0 0 0 0 0 -0.02678 0.09392 -0.01701 0 -0.38911 0 2.085 -0.14404 -4.74805
GLN_130 -6.34061 1.08992 6.01543 -0.26576 0.03386 0.19936 2.56315 -2.70814 -0.04243 -0.52124 -2.83307 -0.37454 0 0 0 0 -0.7848 0 0.12649 0 0 2.78064 -0.09145 0 -1.0644 -0.11335 -2.33096
GLU_131 -5.50388 0.35409 4.68734 -0.4398 0.05947 0.75824 1.94053 -2.27358 -0.07744 -0.64597 -1.96067 -0.41484 0 0 0 0 0 0 0.21357 0 0 3.36981 -0.23655 0 -2.5358 -0.31907 -3.02456
ALA_132 -7.00838 1.00016 2.45159 -0.02226 0 0 2.3409 -2.37151 -0.01744 -0.20174 -2.01087 -0.29335 0 0 0 0 0 0 0.32161 0 0 0 -0.20189 0 2.3386 -0.39288 -4.06746
LEU_133 -6.13515 0.36997 3.22206 -0.51427 0.36295 0.08405 1.9447 -2.04197 -0.05897 -0.1482 -2.14855 0.15507 0 0 0 0 0 0 0.8076 0.09335 0.14189 0 -0.30799 0 0.72952 -0.3978 -3.84173
GLN_134 -4.92774 0.17142 5.21924 -0.265 0.02759 0.19916 1.87275 -2.29988 -0.09765 -0.5441 -2.13178 -0.36764 0 0 0 0 0 0 0.2104 0 0 3.07911 0.06758 0 -1.0644 -0.20852 -1.05946
LEU_135 -8.33816 0.84136 2.14329 -0.48806 0.40074 0.07104 2.25864 -2.2853 -0.04616 -0.3345 -2.11428 0.13374 0 0 0 0 0 0 0.00906 0.47966 0.49681 0 -0.23499 0 0.72952 -0.08066 -6.35827
LYS_136 -7.71692 0.76528 5.76756 -0.48436 0.09312 0.34151 2.68985 -2.76897 -0.06214 -0.18156 -2.46444 0.38195 0 0 0 0 0 0 -0.01302 0.26542 1.69609 0 0.04815 0 -1.6738 0.10781 -3.20846
THR_137 -3.10515 0.09717 3.36319 -0.20703 0.17431 0.06413 1.1384 -1.52866 -0.04893 -0.20437 -0.98573 -0.19015 0 0 0 0 0 0 -0.02426 0 -0.00761 0 -0.0278 2.44587 -1.425 0.26649 -0.20514
LYS_138 -3.41945 0.10911 2.73329 -0.30789 0.02933 0.12164 1.07914 -1.33883 -0.01834 -0.14359 -0.71736 0.09264 0 0 0 0 0 0 -0.03483 0 0.96777 0 -0.06762 0 -1.6738 -0.09701 -2.68579
LEU_139 -5.3293 0.98769 0.6619 -0.77756 0.9496 0.14414 1.07913 -1.26311 -0.01361 -0.08762 -1.06046 0.24459 0 0 0 0 0 0 0.27307 0.13534 3.16808 0 -0.27749 0 0.72952 -0.29195 -0.72804
GLY_140 -1.74941 0.09063 1.66391 -5e-05 0 0 0.75795 -0.89216 -0.02997 -0.19623 -0.48992 -0.30013 0 0 0 0 0 0 0.44447 0 0 0 -1.35001 0 1.2108 0.01634 -0.82378
VAL_141 -5.70738 1.12982 2.12267 -0.29872 0.20068 0.04228 1.23481 -1.64344 -0.04092 -0.2365 -1.62141 -0.04853 0 0 0 0 0 0 0.09301 0.01834 -0.00138 0 -0.41122 0 2.085 0.23288 -2.85002
SER_142 -4.6444 0.21325 5.12778 -0.03557 0 0.06947 2.91517 -2.19191 -0.0412 -0.22279 -2.79592 -0.23532 0 0 0 -1.10632 -0.76868 0 -0.02327 0.00017 0.0744 0 -0.45682 1.7384 -1.1772 -0.17521 -3.73596
LEU_143 -6.89238 0.40323 1.00755 -0.70756 0.56917 0.19 1.35952 -1.61037 -0.00714 -0.08409 -0.69586 0.02754 0 0 0 0 0 0 -0.06348 0.08024 1.22096 0 -0.30082 0 0.72952 -0.48079 -5.25477
ILE_144 -7.6702 0.82179 2.19474 -0.51222 0.60863 0.0723 2.21656 -2.06685 -0.03115 -0.05907 -1.35924 0.08938 0 0 0 0 0 0 0.05117 0.01393 0.07011 0 -0.40359 0 1.0317 -0.17525 -5.10728
GLU_145 -7.27261 0.77318 6.17285 -0.21018 0.02558 0.27822 2.97837 -2.8185 -0.04989 -0.18771 -3.84618 -0.43499 0 0 0 -1.10632 -0.76868 0 0.08838 0.2887 0 4.68013 -0.20159 0 -2.5358 -0.21813 -4.36516
ALA_146 -6.71928 0.62676 2.34123 -0.02182 0 0 2.28869 -2.24551 -0.0522 -0.2292 -1.38497 -0.27427 0 0 0 0 0 0 0.30446 0 0 0 -0.10529 0 2.3386 -0.36106 -3.49387
LEU_147 -10.0674 1.06882 2.27896 -0.49236 0.28762 0.07693 2.52042 -2.6074 -0.00434 -0.02487 -1.88903 0.10679 0 0 0 0 0 0 0.54848 0.53968 0.20148 0 -0.29724 0 0.72952 -0.27964 -7.30358
HIS_D:MP-NE2-connect_148 -9.20524 1.07484 5.10859 -0.4141 0.00687 0.35783 2.87423 -3.12995 -0.03406 -0.14352 -3.4426 -0.23275 0 0 0 0 0 0 1.34453 0.35011 0 2.55551 0.10147 0 0.13443 -0.31698 -3.01079
ILE_149 -7.50005 0.36953 1.94565 -0.5194 0.67091 0.07562 2.16483 -2.1057 -0.04338 -0.11279 -1.67877 0.03635 0 0 0 0 0 0 0.48154 0.02831 0.1042 0 -0.34623 0 1.0317 -0.18063 -5.57832
LEU_150 -8.39983 0.69805 1.41174 -0.49423 0.38732 0.07198 2.0402 -2.13172 -0.04985 -0.12921 -1.51114 0.15854 0 0 0 0 0 0 0.12299 0.24046 0.62026 0 -0.21439 0 0.72952 -0.07878 -6.5281
LEU_151 -7.71946 1.21062 3.08685 -0.51382 0.46903 0.07817 2.41562 -2.4184 -0.01942 -0.09681 -1.62468 0.18214 0 0 0 0 0 0 0.0148 0.04112 0.34923 0 -0.25665 0 0.72952 -0.19099 -4.26314
THR_152 -7.64617 0.83123 4.10697 -0.20483 0.15177 0.06365 3.0962 -2.71423 -0.00918 -0.15822 -2.80636 -0.14475 0 0 0 0 0 0 0.07414 0.01572 -0.00085 0 -0.01022 2.3272 -1.425 -0.08999 -4.54291
ALA_153 -6.15778 0.29148 3.07234 -0.02157 0 0 2.19692 -2.41551 -0.04086 -0.10055 -2.29055 -0.28344 0 0 0 0 0 0 -0.04149 0 0 0 -0.23704 0 2.3386 -0.18185 -3.87129
ALA_154 -3.86031 0.23936 2.0378 -0.02088 0 0 1.40622 -1.5924 -0.02483 -0.07988 -0.54805 -0.28502 0 0 0 0 0 0 0.07154 0 0 0 -0.0793 0 2.3386 -0.29761 -0.69475
VAL_155 -5.69157 1.01432 1.85404 -0.31499 0.28732 0.05471 1.34577 -1.7608 -0.02226 -0.07336 -0.59093 -0.10375 0 0 0 0 0 0 0.0308 0.19765 -0.02345 0 -0.3203 0 2.085 -0.12819 -2.16
LEU_156 -6.47077 0.73042 1.3472 -0.5156 0.46305 0.08026 1.08202 -1.62444 -0.00427 -0.05839 -0.50733 0.14952 0 0 0 0 0 0 -0.02965 0.01072 0.12522 0 -0.31914 0 0.72952 -0.24522 -5.05687
GLY_157 -1.68321 0.08788 1.89382 -5e-05 0 0 0.97804 -0.92086 -0.00644 -0.06837 -0.90068 -0.34354 0 0 0 0 0 0 -0.05165 0 0 0 -1.38392 0 1.2108 -0.13576 -1.32394
THR_158 -4.38599 0.81228 1.92413 -0.18485 0.1535 0.05631 1.40203 -1.42109 -0.05057 -0.34779 -1.13957 -0.75104 0 0 0 -0.34279 0 0 -0.06336 0 0.25244 0 -0.68655 2.30378 -1.425 0.44563 -3.44851
THR_159 -4.26816 0.54016 3.86931 -0.11205 0.06975 0.07746 2.35746 -1.95116 -0.07522 -0.29962 -2.31895 -0.56775 0 0 0 -0.98718 0 0 -0.02463 0.02517 0.00517 0 -0.46642 2.30316 -1.425 0.23817 -3.01031
VAL_160 -6.01868 1.00722 1.2518 -0.27766 0.21903 0.0349 1.35868 -1.69397 -0.04732 -0.13518 -0.91095 0.37157 0 0 0 0 0 0 0.10741 0.08625 0.93969 0 0.07373 0 2.085 -0.22862 -1.77709
GLU_161 -3.98385 0.31137 4.02424 -0.46267 0.23258 1.24665 1.39123 -1.87138 -0.07697 -0.29731 -1.79681 -2.37552 0 0 0 0 0 0 0.31017 0.00438 0 3.85426 -0.28103 0 -2.5358 -0.3925 -2.69896
GLU_162 -6.37205 0.29333 6.28155 -0.64751 0.24933 1.08392 2.83517 -2.61859 -0.06974 -0.34697 -3.03076 -0.52757 0 0 0 -0.64438 -0.82207 0 0.2462 0.00584 0 3.17615 -0.26654 0 -2.5358 -0.47957 -4.19005
ALA_163 -5.53963 0.11116 1.8679 -0.02097 0 0 1.96691 -1.95256 -0.03955 -0.22144 -1.42057 -0.28315 0 0 0 0 0 0 0.27759 0 0 0 -0.22291 0 2.3386 -0.34123 -3.47986
VAL_164 -6.62881 0.67068 2.09545 -0.31024 0.26924 0.05349 2.12416 -2.12456 -0.03407 -0.1416 -1.71633 -0.0676 0 0 0 0 0 0 0.08677 0.1514 -0.01627 0 -0.39559 0 2.085 -0.16662 -4.0655
TYR_165 -4.76728 0.21669 3.93432 -0.93267 0.04965 0.30646 1.7748 -1.92415 -0.02943 -0.0714 -1.53167 -0.21636 0 0 0 0 0 0 0.1206 0 0 1.49604 -0.4057 0 0.96414 0.08568 -0.9303
ARG_166 -7.40006 0.57491 5.18128 -0.45083 0.06601 0.20836 2.3962 -2.55645 -0.0171 -0.09131 -2.98818 0.52995 0 0 0 0 -0.82207 0 0.04968 0.50595 1.47885 0 -0.12809 0 -1.281 -0.13485 -4.87873
ALA_167 -6.3404 0.53947 2.51856 -0.0216 0 0 2.44439 -2.27907 -0.0108 -0.10844 -2.20634 -0.30427 0 0 0 0 0 0 0.2096 0 0 0 -0.23673 0 2.3386 -0.44745 -3.90449
LEU_168 -6.06444 0.61542 3.45206 -0.49765 0.27496 0.07939 1.91868 -2.10328 -0.02023 -0.06842 -2.21159 0.13391 0 0 0 0 0 0 0.52191 0.6955 0.31769 0 -0.26459 0 0.72952 -0.38058 -2.87176
LYS_169 -4.28685 0.07918 4.16585 -0.43188 0.09687 0.20001 1.85882 -1.94032 -0.11523 -0.22503 -2.85131 0.0303 0 0 0 0 0 0 -0.0198 0.15805 0.97834 0 0.03833 0 -1.6738 -0.15621 -4.09468
LEU_170 -7.83498 0.60276 2.21775 -0.75381 0.85504 0.1328 1.89182 -2.02903 -0.07477 -0.39866 -1.41142 0.23438 0 0 0 0 0 0 0.52633 0.21796 2.96999 0 -0.28104 0 0.72952 -0.10478 -2.51015
LYS_171 -6.86253 0.75583 5.62004 -0.65974 0.20025 0.37743 2.9677 -2.69991 -0.1119 -0.4367 -2.66918 0.10197 0 0 0 0 0 0 -0.00368 1.22918 3.38278 0 0.06991 0 -1.6738 0.02949 -0.38285
THR_172 -3.14006 0.15749 3.63194 -0.20423 0.14739 0.06325 0.99068 -1.61129 -0.06573 -0.29816 -0.98067 -0.13162 0 0 0 0 0 0 -0.01753 0.00016 -0.00208 0 -0.01163 2.28767 -1.425 0.14594 -0.46347
LYS_173 -3.86418 0.08917 2.88794 -0.43332 0.09133 0.19948 1.03001 -1.36132 -0.01049 -0.04169 -0.08794 0.06162 0 0 0 0 0 0 0.32511 0.01338 1.11217 0 0.06493 0 -1.6738 -0.03593 -1.63352
LEU_174 -5.48801 0.50635 0.49286 -0.52611 0.56292 0.08844 0.8908 -1.1349 -0.01704 -0.08736 -0.56606 0.10658 0 0 0 0 0 0 0.04461 0.02536 0.05481 0 -0.24448 0 0.72952 -0.11968 -4.68139
GLY_175 -1.85907 0.09525 1.76281 -5e-05 0 0 0.97976 -0.93842 -0.01945 -0.18214 -0.47856 -0.30734 0 0 0 0 0 0 -0.03423 0 0 0 -1.25123 0 1.2108 0.16876 -0.85311
VAL_176 -5.6983 0.61488 1.66171 -0.31212 0.22988 0.04837 1.34005 -1.58154 -0.05739 -0.37409 -0.82233 -0.11572 0 0 0 0 0 0 -0.04143 0.03523 0.00537 0 -0.48152 0 2.085 0.12132 -3.3426
SER_177 -4.42756 0.16014 4.66714 -0.03706 0 0.07222 3.12756 -2.12522 -0.02537 -0.17229 -2.84786 -0.16833 0 0 0 -1.60024 -0.5762 0 -0.02255 0.02516 0.10932 0 -0.3796 1.74822 -1.1772 -0.40692 -4.05664
LEU_178 -5.53 0.63387 0.75617 -0.51062 0.60269 0.0777 1.42832 -1.43409 -0 -2e-05 -0.6769 0.14687 0 0 0 0 0 0 0.17584 0.03539 0.13865 0 -0.31371 0 0.72952 -0.50074 -4.24107
LEU_179 -7.16038 1.34921 1.18821 -0.73135 0.63357 0.2221 1.4247 -1.71247 -0.02475 -0.06406 -0.54482 0.05605 0 0 0 0 0 0 0.82187 0.26393 0.65374 0 -0.23432 0 0.72952 -0.27142 -3.40067
GLN_180 -7.16972 0.24317 5.97576 -0.26222 0.0399 0.21852 3.78006 -2.94551 -0.0473 -0.20499 -3.87006 -0.36167 0 0 0 -1.60024 -1.62438 0 0.24113 0.44566 0 2.81594 -0.02348 0 -1.0644 -0.14377 -5.55761
ALA_181 -6.38103 0.5984 2.71238 -0.02239 0 0 2.28924 -2.28758 -0.04985 -0.25284 -1.74444 -0.29694 0 0 0 0 0 0 0.05522 0 0 0 -0.19237 0 2.3386 -0.31054 -3.54414
ALA_182 -5.77334 0.7607 3.37455 -0.02143 0 0 2.74397 -2.35236 -0.01363 -0.08734 -2.05844 -0.28694 0 0 0 0 0 0 0.52685 0 0 0 -0.18928 0 2.3386 -0.39659 -1.43469
ALA_183 -5.78122 0.46147 1.93288 -0.02337 0 0 1.99235 -1.97381 -0.03089 -0.07487 -1.50113 -0.29493 0 0 0 0 0 0 0.54849 0 0 0 -0.3758 0 2.3386 -0.45564 -3.23788
ILE_184 -8.28931 1.31707 1.65898 -0.51707 0.66229 0.07442 2.24194 -2.12292 -0.05874 -0.12811 -1.39149 0.04557 0 0 0 0 0 0 0.05739 0.01815 0.10352 0 -0.35647 0 1.0317 -0.33645 -5.98951
LEU_185 -8.57858 1.04331 1.56614 -0.50853 0.53329 0.06988 1.97549 -2.15658 -0.07002 -0.16987 -1.38357 0.20076 0 0 0 0 0 0 0.5102 0.58149 0.29317 0 -0.26815 0 0.72952 -0.18466 -5.8167
ILE_186 -9.41308 1.13668 2.77842 -0.51035 0.6059 0.07163 2.83165 -2.59212 -0.05987 -0.28901 -2.09333 0.10384 0 0 0 0 0 0 -0.0048 0.07179 0.06662 0 -0.45801 0 1.0317 -0.10286 -6.82519
LEU_187 -10.6331 1.9491 2.35222 -0.72091 0.41999 0.202 2.556 -2.64927 -0.01624 -0.246 -1.91596 0.0845 0 0 0 0 0 0 0.10697 0.15531 0.41704 0 -0.17288 0 0.72952 0.08787 -7.29382
ALA_188 -6.24341 0.64595 3.13489 -0.02217 0 0 2.213 -2.48264 -0.04875 -0.0944 -2.24809 -0.28051 0 0 0 0 0 0 -0.03275 0 0 0 -0.31885 0 2.3386 -0.17817 -3.61729
ALA_189 -3.7389 0.4926 2.05677 -0.02144 0 0 1.30003 -1.50588 -0.026 -0.06334 -0.44438 -0.29804 0 0 0 0 0 0 -0.03429 0 0 0 -0.1491 0 2.3386 -0.39763 -0.49098
ARG_190 -7.05428 0.80666 5.09026 -0.72586 0.36277 0.37666 2.51863 -2.53118 -0.07539 -0.1125 -3.08991 0.56724 0 0 0 0 -0.7763 0 0.11822 0.40173 2.69827 0 -0.12604 0 -1.281 -0.32654 -3.15856
LEU_191 -5.69304 0.56229 0.92472 -0.51746 0.59764 0.08044 0.91098 -1.29312 -0.02066 -0.15896 -0.44741 0.1381 0 0 0 0 0 0 0.00421 0.02578 0.11027 0 -0.27923 0 0.72952 -0.26493 -4.59086
GLY_192 -1.64147 0.06388 1.7884 -6e-05 0 0 0.89417 -0.87608 -0.02667 -0.18991 -0.63956 -0.32488 0 0 0 0 0 0 -0.1174 0 0 0 -1.44043 0 1.2108 0.06291 -1.2363
THR_193 -4.64331 0.9314 2.04719 -0.1835 0.14593 0.05727 1.59087 -1.55313 -0.03391 -0.31956 -1.14749 -0.80362 0 0 0 -0.27065 0 0 -0.07382 0 0.24713 0 -0.68417 2.30378 -1.425 0.56564 -3.24894
THR_194 -4.17643 0.60716 3.87374 -0.11467 0.06908 0.08032 2.3539 -1.97684 -0.04951 -0.22534 -2.33406 -0.55789 0 0 0 -1.01458 0 0 0.06499 0.11993 0.00952 0 -0.4779 2.29386 -1.425 0.17122 -2.70849
VAL_195 -5.63543 0.82849 1.33166 -0.30806 0.25811 0.05358 1.2976 -1.60898 -0.08652 -0.21339 -0.68728 -0.10475 0 0 0 0 0 0 -0.0645 0.05456 0.01009 0 -0.27997 0 2.085 -0.27866 -3.34844
GLU_196 -3.98347 0.07654 5.04628 -0.46657 0.25072 1.26191 1.52517 -2.15662 -0.17123 -0.4226 -2.78761 -2.41091 0 0 0 0 0 0 0.16893 0.03797 0 3.96598 -0.23965 0 -2.5358 -0.3034 -3.14435
GLN_197 -5.02818 0.1827 4.64213 -0.87332 0.13025 0.91425 2.06113 -2.11669 -0.04547 -0.25182 -1.35094 -0.73106 0 0 0 -0.74393 0 0 0.1332 0 0 2.45979 -0.19429 0 -1.0644 -0.39356 -2.2702
ALA_198 -6.20718 0.59473 1.95014 -0.02279 0 0 2.16449 -2.13382 -0.02906 -0.17723 -1.65839 -0.29465 0 0 0 0 0 0 0.25933 0 0 0 -0.27078 0 2.3386 -0.37595 -3.86257
VAL_199 -6.49844 0.67488 1.64263 -0.31057 0.27176 0.0537 2.00619 -1.96961 -0.05978 -0.16959 -1.69128 -0.06446 0 0 0 0 0 0 -0.03142 0.02046 -0.02875 0 -0.29877 0 2.085 -0.27749 -4.64554
GLU_200 -5.33183 0.4035 4.98345 -0.64214 0.17769 1.06334 2.11084 -2.25662 -0.0711 -0.32136 -2.28931 -0.55404 0 0 0 0 -0.36925 0 0.03058 0 0 3.42516 -0.2382 0 -2.5358 -0.3469 -2.76198
ARG_201 -7.03494 0.61261 4.47525 -1.46812 0.55302 1.24893 1.93095 -2.43718 -0.01689 -0.36931 -1.30564 -0.54613 0 0 0 0 0 0 0.06116 0.1725 3.09426 0 -0.07303 0 -1.281 -0.46414 -2.84771
ALA_202 -6.54833 0.50273 2.36678 -0.02208 0 0 2.20546 -2.22179 -0.02055 -0.20223 -2.04812 -0.29112 0 0 0 0 0 0 0.08024 0 0 0 -0.14113 0 2.3386 -0.34271 -4.34425
LEU_203 -6.68381 0.58978 3.84194 -0.49979 0.33657 0.07635 2.1455 -2.26269 -0.05145 -0.15416 -2.14997 0.14233 0 0 0 0 0 0 0.25452 0.29958 0.29382 0 -0.27128 0 0.72952 -0.30223 -3.66548
GLN_204 -5.28544 0.39263 5.44136 -0.26278 0.03316 0.19565 2.34927 -2.38966 -0.06927 -0.33988 -2.65554 -0.39438 0 0 0 0 -0.36925 0 0.25783 0 0 2.75901 -0.0838 0 -1.0644 -0.24721 -1.73267
LEU_205 -9.242 1.47374 2.4999 -0.70576 0.51015 0.18318 2.35901 -2.44499 -0.04359 -0.24148 -1.28013 0.06677 0 0 0 0 0 0 0.11718 0.15474 0.88578 0 -0.26616 0 0.72952 -0.23054 -5.47469
LYS_206 -7.75501 0.53542 5.50215 -0.68622 0.23125 0.50686 1.99079 -2.63277 -0.0566 -0.19114 -0.94075 0.42983 0 0 0 0 0 0 0.16565 0.40543 3.23227 0 0.00102 0 -1.6738 -0.20528 -1.14091
THR_207 -3.03206 0.12336 3.50462 -0.20436 0.14845 0.06356 1.18882 -1.5804 -0.04892 -0.23072 -0.64576 -0.22545 0 0 0 0 0 0 0.00678 0 -0.00028 0 -0.00772 2.44587 -1.425 -0.0353 0.04549
LYS_208 -3.91743 0.20382 4.01353 -0.43687 0.08366 0.20957 2.16123 -1.76772 -0.02569 -0.13301 -2.56922 0.02805 0 0 0 0 0 0 -0.02855 0.00941 1.26889 0 0.02293 0 -1.6738 -0.12575 -2.67695
LEU_209 -5.83165 0.75627 0.83714 -0.48708 0.48212 0.04889 0.99899 -1.34035 -0.02298 -0.13605 -0.59567 0.24021 0 0 0 0 0 0 -0.00987 0.03139 0.06545 0 -0.25121 0 0.72952 -0.42331 -4.90817
GLY:CtermProteinFull_210 -0.62043 0.01486 0.39932 -0.00123 0 0 0.07589 -0.2387 -0.00567 -0.0191 -0.17043 0.03161 0 0 0 0 0 0 0 0 0 0 0 0 1.2108 -0.24288 0.43404
HSS:MP-FE1-connect_211 -23.3443 5.47671 1.0381 -14.5649 3.54841 0.82574 5.03615 -4.54819 -0.2089 -0.44713 -19.0523 0.82968 0 0 0 0 -1.51672 0 0 0 0 0 0 0 0 0 -46.9277
#END_POSE_ENERGIES_TABLE correct_surface_True/017_008_UM_159_H148_areda15_HMM_onlyH_1__DE_4_HSS_rnd_DE_23.pdb
