# Supplementary material for: Design of Heme Enzymes with a Tunable Substrate Binding Pocket Adjacent to an Open Metal Coordination Site
Source: J Am Chem Soc. 2023 Jun 21;145(26):14307–15. doi: 10.1021/jacs.3c02742 (PMC10326885; doi:10.1021/jacs.3c02742)
Supplement: Supplementary file 3 — ja3c02742_si_003.zip [file ja3c02742_si_003.zip › carbene_transferase_design_models/dnHEM1-03_RR.pdb]

HEADER                                            12-JAN-23   XXXX              
EXPDTA    THEORETICAL MODEL                                                     
REMARK 220                                                                      
REMARK 220 EXPERIMENTAL DETAILS                                                 
REMARK 220  EXPERIMENT TYPE                : THEORETICAL MODELLING              
REMARK 220  DATE OF DATA COLLECTION        : 12-JAN-23                          
REMARK 220                                                                      
REMARK 220 REMARK: MODEL GENERATED BY ROSETTA                                   
REMARK 220  VERSION 2020.50+release.1295438                                     
HETNAM     HRR B 211  HRR                                                       
LINK         NE2 HIS A 148                FE1  HRR B 211                  2.41  
ATOM      1  N   VAL A   1       8.021 -32.838  14.640  1.00  0.00           N  
ATOM      2  CA  VAL A   1       6.967 -32.124  13.922  1.00  0.00           C  
ATOM      3  C   VAL A   1       5.585 -32.309  14.544  1.00  0.00           C  
ATOM      4  O   VAL A   1       5.163 -33.427  14.819  1.00  0.00           O  
ATOM      5  CB  VAL A   1       6.922 -32.599  12.457  1.00  0.00           C  
ATOM      6  CG1 VAL A   1       5.769 -31.936  11.718  1.00  0.00           C  
ATOM      7  CG2 VAL A   1       8.247 -32.296  11.774  1.00  0.00           C  
ATOM      8 1H   VAL A   1       8.899 -32.680  14.188  1.00  0.00           H  
ATOM      9 2H   VAL A   1       8.067 -32.506  15.582  1.00  0.00           H  
ATOM     10 3H   VAL A   1       7.819 -33.817  14.642  1.00  0.00           H  
ATOM     11  HA  VAL A   1       7.195 -31.058  13.943  1.00  0.00           H  
ATOM     12  HB  VAL A   1       6.739 -33.672  12.439  1.00  0.00           H  
ATOM     13 1HG1 VAL A   1       5.751 -32.283  10.685  1.00  0.00           H  
ATOM     14 2HG1 VAL A   1       4.828 -32.196  12.204  1.00  0.00           H  
ATOM     15 3HG1 VAL A   1       5.900 -30.853  11.735  1.00  0.00           H  
ATOM     16 1HG2 VAL A   1       8.208 -32.636  10.740  1.00  0.00           H  
ATOM     17 2HG2 VAL A   1       8.430 -31.222  11.798  1.00  0.00           H  
ATOM     18 3HG2 VAL A   1       9.052 -32.814  12.295  1.00  0.00           H  
ATOM     19  N   SER A   2       4.869 -31.210  14.747  1.00  0.00           N  
ATOM     20  CA  SER A   2       3.547 -31.302  15.342  1.00  0.00           C  
ATOM     21  C   SER A   2       2.458 -31.495  14.285  1.00  0.00           C  
ATOM     22  O   SER A   2       2.688 -31.316  13.080  1.00  0.00           O  
ATOM     23  CB  SER A   2       3.262 -30.051  16.153  1.00  0.00           C  
ATOM     24  OG  SER A   2       3.081 -28.942  15.317  1.00  0.00           O  
ATOM     25  H   SER A   2       5.233 -30.304  14.490  1.00  0.00           H  
ATOM     26  HA  SER A   2       3.511 -32.187  15.976  1.00  0.00           H  
ATOM     27 1HB  SER A   2       2.368 -30.206  16.756  1.00  0.00           H  
ATOM     28 2HB  SER A   2       4.089 -29.865  16.836  1.00  0.00           H  
ATOM     29  HG  SER A   2       3.049 -28.177  15.897  1.00  0.00           H  
ATOM     30  N   LEU A   3       1.104 -31.891  14.745  1.00  0.00           N  
ATOM     31  CA  LEU A   3      -0.042 -32.014  13.874  1.00  0.00           C  
ATOM     32  C   LEU A   3      -0.302 -30.687  13.190  1.00  0.00           C  
ATOM     33  O   LEU A   3      -0.635 -30.642  12.018  1.00  0.00           O  
ATOM     34  CB  LEU A   3      -1.281 -32.451  14.665  1.00  0.00           C  
ATOM     35  CG  LEU A   3      -2.578 -32.576  13.857  1.00  0.00           C  
ATOM     36  CD1 LEU A   3      -2.419 -33.667  12.805  1.00  0.00           C  
ATOM     37  CD2 LEU A   3      -3.734 -32.886  14.797  1.00  0.00           C  
ATOM     38  H   LEU A   3       0.993 -32.056  15.736  1.00  0.00           H  
ATOM     39  HA  LEU A   3       0.166 -32.785  13.135  1.00  0.00           H  
ATOM     40 1HB  LEU A   3      -1.079 -33.419  15.118  1.00  0.00           H  
ATOM     41 2HB  LEU A   3      -1.456 -31.730  15.463  1.00  0.00           H  
ATOM     42  HG  LEU A   3      -2.774 -31.638  13.336  1.00  0.00           H  
ATOM     43 1HD1 LEU A   3      -3.341 -33.756  12.231  1.00  0.00           H  
ATOM     44 2HD1 LEU A   3      -1.598 -33.410  12.137  1.00  0.00           H  
ATOM     45 3HD1 LEU A   3      -2.204 -34.616  13.297  1.00  0.00           H  
ATOM     46 1HD2 LEU A   3      -4.657 -32.975  14.221  1.00  0.00           H  
ATOM     47 2HD2 LEU A   3      -3.538 -33.824  15.315  1.00  0.00           H  
ATOM     48 3HD2 LEU A   3      -3.836 -32.082  15.525  1.00  0.00           H  
ATOM     49  N   ASP A   4      -0.258 -29.410  13.932  1.00  0.00           N  
ATOM     50  CA  ASP A   4      -0.472 -28.075  13.409  1.00  0.00           C  
ATOM     51  C   ASP A   4       0.491 -27.717  12.270  1.00  0.00           C  
ATOM     52  O   ASP A   4       0.105 -27.069  11.299  1.00  0.00           O  
ATOM     53  CB  ASP A   4      -0.334 -27.050  14.539  1.00  0.00           C  
ATOM     54  CG  ASP A   4      -1.503 -27.082  15.514  1.00  0.00           C  
ATOM     55  OD1 ASP A   4      -2.499 -27.689  15.198  1.00  0.00           O  
ATOM     56  OD2 ASP A   4      -1.389 -26.499  16.566  1.00  0.00           O  
ATOM     57  H   ASP A   4      -0.043 -29.527  14.913  1.00  0.00           H  
ATOM     58  HA  ASP A   4      -1.482 -28.028  13.002  1.00  0.00           H  
ATOM     59 1HB  ASP A   4       0.586 -27.238  15.091  1.00  0.00           H  
ATOM     60 2HB  ASP A   4      -0.263 -26.048  14.114  1.00  0.00           H  
ATOM     61  N   GLN A   5       1.853 -28.133  12.417  1.00  0.00           N  
ATOM     62  CA  GLN A   5       2.845 -27.889  11.368  1.00  0.00           C  
ATOM     63  C   GLN A   5       2.488 -28.673  10.110  1.00  0.00           C  
ATOM     64  O   GLN A   5       2.540 -28.141   9.001  1.00  0.00           O  
ATOM     65  CB  GLN A   5       4.248 -28.271  11.845  1.00  0.00           C  
ATOM     66  CG  GLN A   5       4.836 -27.320  12.874  1.00  0.00           C  
ATOM     67  CD  GLN A   5       6.171 -27.800  13.410  1.00  0.00           C  
ATOM     68  OE1 GLN A   5       6.271 -28.887  13.985  1.00  0.00           O  
ATOM     69  NE2 GLN A   5       7.208 -26.990  13.223  1.00  0.00           N  
ATOM     70  H   GLN A   5       2.149 -28.554  13.285  1.00  0.00           H  
ATOM     71  HA  GLN A   5       2.845 -26.825  11.134  1.00  0.00           H  
ATOM     72 1HB  GLN A   5       4.224 -29.268  12.284  1.00  0.00           H  
ATOM     73 2HB  GLN A   5       4.926 -28.304  10.993  1.00  0.00           H  
ATOM     74 1HG  GLN A   5       4.984 -26.345  12.410  1.00  0.00           H  
ATOM     75 2HG  GLN A   5       4.143 -27.233  13.711  1.00  0.00           H  
ATOM     76 1HE2 GLN A   5       8.115 -27.253  13.555  1.00  0.00           H  
ATOM     77 2HE2 GLN A   5       7.083 -26.117  12.751  1.00  0.00           H  
ATOM     78  N   ALA A   6       2.136 -29.943  10.289  1.00  0.00           N  
ATOM     79  CA  ALA A   6       1.739 -30.799   9.177  1.00  0.00           C  
ATOM     80  C   ALA A   6       0.516 -30.239   8.457  1.00  0.00           C  
ATOM     81  O   ALA A   6       0.394 -30.363   7.234  1.00  0.00           O  
ATOM     82  CB  ALA A   6       1.450 -32.190   9.668  1.00  0.00           C  
ATOM     83  H   ALA A   6       2.146 -30.323  11.224  1.00  0.00           H  
ATOM     84  HA  ALA A   6       2.564 -30.837   8.464  1.00  0.00           H  
ATOM     85 1HB  ALA A   6       1.154 -32.820   8.828  1.00  0.00           H  
ATOM     86 2HB  ALA A   6       2.345 -32.604  10.133  1.00  0.00           H  
ATOM     87 3HB  ALA A   6       0.642 -32.158  10.400  1.00  0.00           H  
ATOM     88  N   ILE A   7      -0.592 -29.609   9.190  1.00  0.00           N  
ATOM     89  CA  ILE A   7      -1.800 -28.996   8.636  1.00  0.00           C  
ATOM     90  C   ILE A   7      -1.426 -27.771   7.813  1.00  0.00           C  
ATOM     91  O   ILE A   7      -1.904 -27.595   6.692  1.00  0.00           O  
ATOM     92  CB  ILE A   7      -2.788 -28.594   9.747  1.00  0.00           C  
ATOM     93  CG1 ILE A   7      -3.364 -29.840  10.424  1.00  0.00           C  
ATOM     94  CG2 ILE A   7      -3.903 -27.729   9.180  1.00  0.00           C  
ATOM     95  CD1 ILE A   7      -4.064 -29.555  11.733  1.00  0.00           C  
ATOM     96  H   ILE A   7      -0.463 -29.622  10.193  1.00  0.00           H  
ATOM     97  HA  ILE A   7      -2.276 -29.724   7.977  1.00  0.00           H  
ATOM     98  HB  ILE A   7      -2.260 -28.033  10.517  1.00  0.00           H  
ATOM     99 1HG1 ILE A   7      -4.076 -30.322   9.755  1.00  0.00           H  
ATOM    100 2HG1 ILE A   7      -2.563 -30.554  10.616  1.00  0.00           H  
ATOM    101 1HG2 ILE A   7      -4.592 -27.454   9.979  1.00  0.00           H  
ATOM    102 2HG2 ILE A   7      -3.476 -26.827   8.743  1.00  0.00           H  
ATOM    103 3HG2 ILE A   7      -4.440 -28.285   8.412  1.00  0.00           H  
ATOM    104 1HD1 ILE A   7      -4.445 -30.486  12.153  1.00  0.00           H  
ATOM    105 2HD1 ILE A   7      -3.359 -29.103  12.432  1.00  0.00           H  
ATOM    106 3HD1 ILE A   7      -4.893 -28.870  11.560  1.00  0.00           H  
ATOM    107  N   VAL A   8      -0.572 -26.928   8.375  1.00  0.00           N  
ATOM    108  CA  VAL A   8      -0.194 -25.711   7.669  1.00  0.00           C  
ATOM    109  C   VAL A   8       0.549 -26.081   6.373  1.00  0.00           C  
ATOM    110  O   VAL A   8       0.278 -25.523   5.310  1.00  0.00           O  
ATOM    111  CB  VAL A   8       0.703 -24.827   8.557  1.00  0.00           C  
ATOM    112  CG1 VAL A   8       1.313 -23.698   7.740  1.00  0.00           C  
ATOM    113  CG2 VAL A   8      -0.105 -24.275   9.721  1.00  0.00           C  
ATOM    114  H   VAL A   8      -0.176 -27.112   9.284  1.00  0.00           H  
ATOM    115  HA  VAL A   8      -1.100 -25.162   7.415  1.00  0.00           H  
ATOM    116  HB  VAL A   8       1.527 -25.429   8.939  1.00  0.00           H  
ATOM    117 1HG1 VAL A   8       1.944 -23.083   8.383  1.00  0.00           H  
ATOM    118 2HG1 VAL A   8       1.916 -24.116   6.934  1.00  0.00           H  
ATOM    119 3HG1 VAL A   8       0.518 -23.083   7.318  1.00  0.00           H  
ATOM    120 1HG2 VAL A   8       0.535 -23.651  10.345  1.00  0.00           H  
ATOM    121 2HG2 VAL A   8      -0.933 -23.677   9.339  1.00  0.00           H  
ATOM    122 3HG2 VAL A   8      -0.498 -25.100  10.316  1.00  0.00           H  
ATOM    123  N   ILE A   9       1.498 -27.036   6.460  1.00  0.00           N  
ATOM    124  CA  ILE A   9       2.305 -27.414   5.304  1.00  0.00           C  
ATOM    125  C   ILE A   9       1.435 -27.921   4.144  1.00  0.00           C  
ATOM    126  O   ILE A   9       1.657 -27.549   2.982  1.00  0.00           O  
ATOM    127  CB  ILE A   9       3.329 -28.498   5.689  1.00  0.00           C  
ATOM    128  CG1 ILE A   9       4.390 -27.919   6.629  1.00  0.00           C  
ATOM    129  CG2 ILE A   9       3.978 -29.083   4.445  1.00  0.00           C  
ATOM    130  CD1 ILE A   9       5.211 -28.968   7.343  1.00  0.00           C  
ATOM    131  H   ILE A   9       1.673 -27.480   7.350  1.00  0.00           H  
ATOM    132  HA  ILE A   9       2.811 -26.526   4.930  1.00  0.00           H  
ATOM    133  HB  ILE A   9       2.826 -29.296   6.235  1.00  0.00           H  
ATOM    134 1HG1 ILE A   9       5.068 -27.281   6.064  1.00  0.00           H  
ATOM    135 2HG1 ILE A   9       3.907 -27.295   7.383  1.00  0.00           H  
ATOM    136 1HG2 ILE A   9       4.700 -29.846   4.735  1.00  0.00           H  
ATOM    137 2HG2 ILE A   9       3.213 -29.529   3.811  1.00  0.00           H  
ATOM    138 3HG2 ILE A   9       4.489 -28.292   3.895  1.00  0.00           H  
ATOM    139 1HD1 ILE A   9       5.941 -28.481   7.990  1.00  0.00           H  
ATOM    140 2HD1 ILE A   9       4.555 -29.598   7.944  1.00  0.00           H  
ATOM    141 3HD1 ILE A   9       5.732 -29.583   6.609  1.00  0.00           H  
ATOM    142  N   LEU A  10       0.346 -28.845   4.413  1.00  0.00           N  
ATOM    143  CA  LEU A  10      -0.586 -29.312   3.394  1.00  0.00           C  
ATOM    144  C   LEU A  10      -1.455 -28.160   2.845  1.00  0.00           C  
ATOM    145  O   LEU A  10      -1.810 -28.128   1.654  1.00  0.00           O  
ATOM    146  CB  LEU A  10      -1.484 -30.410   3.979  1.00  0.00           C  
ATOM    147  CG  LEU A  10      -0.790 -31.745   4.282  1.00  0.00           C  
ATOM    148  CD1 LEU A  10      -1.708 -32.612   5.132  1.00  0.00           C  
ATOM    149  CD2 LEU A  10      -0.435 -32.440   2.976  1.00  0.00           C  
ATOM    150  H   LEU A  10       0.264 -29.198   5.356  1.00  0.00           H  
ATOM    151  HA  LEU A  10      -0.012 -29.701   2.554  1.00  0.00           H  
ATOM    152 1HB  LEU A  10      -1.920 -30.045   4.908  1.00  0.00           H  
ATOM    153 2HB  LEU A  10      -2.292 -30.609   3.276  1.00  0.00           H  
ATOM    154  HG  LEU A  10       0.119 -31.560   4.854  1.00  0.00           H  
ATOM    155 1HD1 LEU A  10      -1.215 -33.560   5.348  1.00  0.00           H  
ATOM    156 2HD1 LEU A  10      -1.930 -32.099   6.068  1.00  0.00           H  
ATOM    157 3HD1 LEU A  10      -2.634 -32.800   4.592  1.00  0.00           H  
ATOM    158 1HD2 LEU A  10       0.059 -33.388   3.192  1.00  0.00           H  
ATOM    159 2HD2 LEU A  10      -1.344 -32.626   2.404  1.00  0.00           H  
ATOM    160 3HD2 LEU A  10       0.235 -31.806   2.397  1.00  0.00           H  
ATOM    161  N   ILE A  11      -1.974 -27.091   3.754  1.00  0.00           N  
ATOM    162  CA  ILE A  11      -2.731 -25.945   3.286  1.00  0.00           C  
ATOM    163  C   ILE A  11      -1.879 -25.072   2.378  1.00  0.00           C  
ATOM    164  O   ILE A  11      -2.357 -24.561   1.364  1.00  0.00           O  
ATOM    165  CB  ILE A  11      -3.253 -25.110   4.469  1.00  0.00           C  
ATOM    166  CG1 ILE A  11      -4.332 -25.882   5.234  1.00  0.00           C  
ATOM    167  CG2 ILE A  11      -3.795 -23.775   3.980  1.00  0.00           C  
ATOM    168  CD1 ILE A  11      -4.702 -25.261   6.561  1.00  0.00           C  
ATOM    169  H   ILE A  11      -1.765 -27.175   4.738  1.00  0.00           H  
ATOM    170  HA  ILE A  11      -3.577 -26.313   2.705  1.00  0.00           H  
ATOM    171  HB  ILE A  11      -2.440 -24.925   5.171  1.00  0.00           H  
ATOM    172 1HG1 ILE A  11      -5.232 -25.948   4.624  1.00  0.00           H  
ATOM    173 2HG1 ILE A  11      -3.988 -26.900   5.419  1.00  0.00           H  
ATOM    174 1HG2 ILE A  11      -4.161 -23.198   4.829  1.00  0.00           H  
ATOM    175 2HG2 ILE A  11      -3.002 -23.222   3.479  1.00  0.00           H  
ATOM    176 3HG2 ILE A  11      -4.613 -23.949   3.280  1.00  0.00           H  
ATOM    177 1HD1 ILE A  11      -5.471 -25.865   7.044  1.00  0.00           H  
ATOM    178 2HD1 ILE A  11      -3.820 -25.218   7.201  1.00  0.00           H  
ATOM    179 3HD1 ILE A  11      -5.082 -24.254   6.398  1.00  0.00           H  
ATOM    180  N   VAL A  12      -0.474 -24.751   2.744  1.00  0.00           N  
ATOM    181  CA  VAL A  12       0.480 -23.976   1.938  1.00  0.00           C  
ATOM    182  C   VAL A  12       0.757 -24.604   0.572  1.00  0.00           C  
ATOM    183  O   VAL A  12       0.835 -23.906  -0.437  1.00  0.00           O  
ATOM    184  CB  VAL A  12       1.813 -23.833   2.697  1.00  0.00           C  
ATOM    185  CG1 VAL A  12       2.894 -23.286   1.777  1.00  0.00           C  
ATOM    186  CG2 VAL A  12       1.625 -22.929   3.906  1.00  0.00           C  
ATOM    187  H   VAL A  12      -0.183 -25.108   3.643  1.00  0.00           H  
ATOM    188  HA  VAL A  12       0.046 -22.993   1.754  1.00  0.00           H  
ATOM    189  HB  VAL A  12       2.140 -24.819   3.027  1.00  0.00           H  
ATOM    190 1HG1 VAL A  12       3.829 -23.191   2.330  1.00  0.00           H  
ATOM    191 2HG1 VAL A  12       3.036 -23.967   0.938  1.00  0.00           H  
ATOM    192 3HG1 VAL A  12       2.593 -22.307   1.404  1.00  0.00           H  
ATOM    193 1HG2 VAL A  12       2.571 -22.833   4.439  1.00  0.00           H  
ATOM    194 2HG2 VAL A  12       1.292 -21.945   3.577  1.00  0.00           H  
ATOM    195 3HG2 VAL A  12       0.877 -23.361   4.571  1.00  0.00           H  
ATOM    196  N   ALA A  13       0.959 -26.028   0.452  1.00  0.00           N  
ATOM    197  CA  ALA A  13       1.068 -26.692  -0.840  1.00  0.00           C  
ATOM    198  C   ALA A  13      -0.173 -26.513  -1.698  1.00  0.00           C  
ATOM    199  O   ALA A  13      -0.069 -26.310  -2.915  1.00  0.00           O  
ATOM    200  CB  ALA A  13       1.332 -28.172  -0.652  1.00  0.00           C  
ATOM    201  H   ALA A  13       1.036 -26.576   1.296  1.00  0.00           H  
ATOM    202  HA  ALA A  13       1.909 -26.249  -1.376  1.00  0.00           H  
ATOM    203 1HB  ALA A  13       1.412 -28.655  -1.626  1.00  0.00           H  
ATOM    204 2HB  ALA A  13       2.263 -28.308  -0.101  1.00  0.00           H  
ATOM    205 3HB  ALA A  13       0.512 -28.618  -0.091  1.00  0.00           H  
ATOM    206  N   ALA A  14      -1.431 -26.603  -1.057  1.00  0.00           N  
ATOM    207  CA  ALA A  14      -2.677 -26.369  -1.800  1.00  0.00           C  
ATOM    208  C   ALA A  14      -2.741 -24.933  -2.301  1.00  0.00           C  
ATOM    209  O   ALA A  14      -3.271 -24.665  -3.380  1.00  0.00           O  
ATOM    210  CB  ALA A  14      -3.881 -26.685  -0.925  1.00  0.00           C  
ATOM    211  H   ALA A  14      -1.479 -26.833  -0.076  1.00  0.00           H  
ATOM    212  HA  ALA A  14      -2.685 -27.030  -2.665  1.00  0.00           H  
ATOM    213 1HB  ALA A  14      -4.797 -26.507  -1.489  1.00  0.00           H  
ATOM    214 2HB  ALA A  14      -3.842 -27.731  -0.617  1.00  0.00           H  
ATOM    215 3HB  ALA A  14      -3.868 -26.048  -0.044  1.00  0.00           H  
ATOM    216  N   LYS A  15      -2.274 -23.855  -1.478  1.00  0.00           N  
ATOM    217  CA  LYS A  15      -2.224 -22.449  -1.836  1.00  0.00           C  
ATOM    218  C   LYS A  15      -1.177 -22.183  -2.923  1.00  0.00           C  
ATOM    219  O   LYS A  15      -1.414 -21.393  -3.839  1.00  0.00           O  
ATOM    220  CB  LYS A  15      -1.931 -21.600  -0.598  1.00  0.00           C  
ATOM    221  CG  LYS A  15      -3.102 -21.470   0.367  1.00  0.00           C  
ATOM    222  CD  LYS A  15      -2.715 -20.667   1.600  1.00  0.00           C  
ATOM    223  CE  LYS A  15      -3.924 -20.385   2.480  1.00  0.00           C  
ATOM    224  NZ  LYS A  15      -4.825 -19.365   1.877  1.00  0.00           N  
ATOM    225  H   LYS A  15      -2.022 -24.134  -0.540  1.00  0.00           H  
ATOM    226  HA  LYS A  15      -3.194 -22.162  -2.242  1.00  0.00           H  
ATOM    227 1HB  LYS A  15      -1.093 -22.033  -0.050  1.00  0.00           H  
ATOM    228 2HB  LYS A  15      -1.638 -20.597  -0.906  1.00  0.00           H  
ATOM    229 1HG  LYS A  15      -3.933 -20.972  -0.134  1.00  0.00           H  
ATOM    230 2HG  LYS A  15      -3.430 -22.461   0.678  1.00  0.00           H  
ATOM    231 1HD  LYS A  15      -1.976 -21.223   2.180  1.00  0.00           H  
ATOM    232 2HD  LYS A  15      -2.272 -19.720   1.294  1.00  0.00           H  
ATOM    233 1HE  LYS A  15      -4.486 -21.305   2.631  1.00  0.00           H  
ATOM    234 2HE  LYS A  15      -3.590 -20.026   3.453  1.00  0.00           H  
ATOM    235 1HZ  LYS A  15      -5.612 -19.206   2.490  1.00  0.00           H  
ATOM    236 2HZ  LYS A  15      -4.318 -18.500   1.750  1.00  0.00           H  
ATOM    237 3HZ  LYS A  15      -5.157 -19.695   0.983  1.00  0.00           H  
ATOM    238  N   LEU A  16      -0.020 -22.833  -2.832  1.00  0.00           N  
ATOM    239  CA  LEU A  16       0.989 -22.662  -3.871  1.00  0.00           C  
ATOM    240  C   LEU A  16       0.586 -23.362  -5.157  1.00  0.00           C  
ATOM    241  O   LEU A  16       0.946 -22.931  -6.255  1.00  0.00           O  
ATOM    242  CB  LEU A  16       2.341 -23.206  -3.392  1.00  0.00           C  
ATOM    243  CG  LEU A  16       3.000 -22.431  -2.243  1.00  0.00           C  
ATOM    244  CD1 LEU A  16       4.193 -23.218  -1.718  1.00  0.00           C  
ATOM    245  CD2 LEU A  16       3.426 -21.056  -2.736  1.00  0.00           C  
ATOM    246  H   LEU A  16       0.172 -23.449  -2.055  1.00  0.00           H  
ATOM    247  HA  LEU A  16       1.058 -21.602  -4.116  1.00  0.00           H  
ATOM    248 1HB  LEU A  16       2.204 -24.234  -3.062  1.00  0.00           H  
ATOM    249 2HB  LEU A  16       3.034 -23.204  -4.233  1.00  0.00           H  
ATOM    250  HG  LEU A  16       2.288 -22.319  -1.425  1.00  0.00           H  
ATOM    251 1HD1 LEU A  16       4.661 -22.668  -0.902  1.00  0.00           H  
ATOM    252 2HD1 LEU A  16       3.856 -24.189  -1.354  1.00  0.00           H  
ATOM    253 3HD1 LEU A  16       4.916 -23.361  -2.520  1.00  0.00           H  
ATOM    254 1HD2 LEU A  16       3.894 -20.506  -1.919  1.00  0.00           H  
ATOM    255 2HD2 LEU A  16       4.139 -21.168  -3.554  1.00  0.00           H  
ATOM    256 3HD2 LEU A  16       2.552 -20.509  -3.089  1.00  0.00           H  
ATOM    257  N   GLY A  17      -0.200 -24.566  -5.085  1.00  0.00           N  
ATOM    258  CA  GLY A  17      -0.590 -25.372  -6.223  1.00  0.00           C  
ATOM    259  C   GLY A  17       0.498 -26.369  -6.586  1.00  0.00           C  
ATOM    260  O   GLY A  17       0.670 -26.700  -7.749  1.00  0.00           O  
ATOM    261  H   GLY A  17      -0.510 -24.837  -4.160  1.00  0.00           H  
ATOM    262 1HA  GLY A  17      -1.513 -25.903  -5.993  1.00  0.00           H  
ATOM    263 2HA  GLY A  17      -0.793 -24.725  -7.074  1.00  0.00           H  
ATOM    264  N   THR A  18       1.236 -26.838  -5.588  1.00  0.00           N  
ATOM    265  CA  THR A  18       2.354 -27.743  -5.808  1.00  0.00           C  
ATOM    266  C   THR A  18       2.258 -28.926  -4.852  1.00  0.00           C  
ATOM    267  O   THR A  18       1.242 -29.105  -4.185  1.00  0.00           O  
ATOM    268  CB  THR A  18       3.704 -27.025  -5.624  1.00  0.00           C  
ATOM    269  OG1 THR A  18       4.766 -27.876  -6.074  1.00  0.00           O  
ATOM    270  CG2 THR A  18       3.926 -26.673  -4.162  1.00  0.00           C  
ATOM    271  H   THR A  18       1.010 -26.556  -4.645  1.00  0.00           H  
ATOM    272  HA  THR A  18       2.341 -28.063  -6.850  1.00  0.00           H  
ATOM    273  HB  THR A  18       3.713 -26.111  -6.218  1.00  0.00           H  
ATOM    274  HG1 THR A  18       5.545 -27.345  -6.256  1.00  0.00           H  
ATOM    275 1HG2 THR A  18       4.884 -26.165  -4.051  1.00  0.00           H  
ATOM    276 2HG2 THR A  18       3.126 -26.016  -3.820  1.00  0.00           H  
ATOM    277 3HG2 THR A  18       3.927 -27.583  -3.564  1.00  0.00           H  
ATOM    278  N   THR A  19       3.316 -29.725  -4.777  1.00  0.00           N  
ATOM    279  CA  THR A  19       3.293 -30.945  -3.971  1.00  0.00           C  
ATOM    280  C   THR A  19       3.616 -30.587  -2.519  1.00  0.00           C  
ATOM    281  O   THR A  19       4.105 -29.490  -2.248  1.00  0.00           O  
ATOM    282  CB  THR A  19       4.292 -31.993  -4.496  1.00  0.00           C  
ATOM    283  OG1 THR A  19       5.630 -31.501  -4.344  1.00  0.00           O  
ATOM    284  CG2 THR A  19       4.030 -32.291  -5.964  1.00  0.00           C  
ATOM    285  H   THR A  19       4.154 -29.488  -5.286  1.00  0.00           H  
ATOM    286  HA  THR A  19       2.314 -31.410  -4.074  1.00  0.00           H  
ATOM    287  HB  THR A  19       4.190 -32.913  -3.921  1.00  0.00           H  
ATOM    288  HG1 THR A  19       6.252 -32.220  -4.480  1.00  0.00           H  
ATOM    289 1HG2 THR A  19       4.745 -33.034  -6.318  1.00  0.00           H  
ATOM    290 2HG2 THR A  19       3.018 -32.676  -6.083  1.00  0.00           H  
ATOM    291 3HG2 THR A  19       4.140 -31.377  -6.547  1.00  0.00           H  
ATOM    292  N   VAL A  20       3.381 -31.500  -1.582  1.00  0.00           N  
ATOM    293  CA  VAL A  20       3.721 -31.194  -0.193  1.00  0.00           C  
ATOM    294  C   VAL A  20       5.240 -31.137   0.043  1.00  0.00           C  
ATOM    295  O   VAL A  20       5.717 -30.370   0.890  1.00  0.00           O  
ATOM    296  CB  VAL A  20       3.103 -32.252   0.739  1.00  0.00           C  
ATOM    297  CG1 VAL A  20       3.885 -33.555   0.658  1.00  0.00           C  
ATOM    298  CG2 VAL A  20       3.071 -31.730   2.167  1.00  0.00           C  
ATOM    299  H   VAL A  20       2.971 -32.397  -1.802  1.00  0.00           H  
ATOM    300  HA  VAL A  20       3.388 -30.178   0.031  1.00  0.00           H  
ATOM    301  HB  VAL A  20       2.086 -32.466   0.407  1.00  0.00           H  
ATOM    302 1HG1 VAL A  20       3.433 -34.292   1.324  1.00  0.00           H  
ATOM    303 2HG1 VAL A  20       3.863 -33.929  -0.365  1.00  0.00           H  
ATOM    304 3HG1 VAL A  20       4.917 -33.379   0.960  1.00  0.00           H  
ATOM    305 1HG2 VAL A  20       2.632 -32.482   2.820  1.00  0.00           H  
ATOM    306 2HG2 VAL A  20       4.087 -31.510   2.496  1.00  0.00           H  
ATOM    307 3HG2 VAL A  20       2.472 -30.820   2.208  1.00  0.00           H  
ATOM    308  N   GLU A  21       5.997 -31.929  -0.717  1.00  0.00           N  
ATOM    309  CA  GLU A  21       7.456 -31.905  -0.624  1.00  0.00           C  
ATOM    310  C   GLU A  21       7.977 -30.569  -1.106  1.00  0.00           C  
ATOM    311  O   GLU A  21       8.992 -30.092  -0.616  1.00  0.00           O  
ATOM    312  CB  GLU A  21       8.077 -33.037  -1.446  1.00  0.00           C  
ATOM    313  CG  GLU A  21       7.775 -34.433  -0.922  1.00  0.00           C  
ATOM    314  CD  GLU A  21       6.418 -34.932  -1.335  1.00  0.00           C  
ATOM    315  OE1 GLU A  21       5.727 -34.218  -2.022  1.00  0.00           O  
ATOM    316  OE2 GLU A  21       6.073 -36.029  -0.965  1.00  0.00           O  
ATOM    317  H   GLU A  21       5.555 -32.561  -1.369  1.00  0.00           H  
ATOM    318  HA  GLU A  21       7.737 -32.017   0.424  1.00  0.00           H  
ATOM    319 1HB  GLU A  21       7.718 -32.980  -2.474  1.00  0.00           H  
ATOM    320 2HB  GLU A  21       9.160 -32.916  -1.471  1.00  0.00           H  
ATOM    321 1HG  GLU A  21       8.532 -35.122  -1.296  1.00  0.00           H  
ATOM    322 2HG  GLU A  21       7.837 -34.423   0.165  1.00  0.00           H  
ATOM    323  N   GLU A  22       7.382 -30.030  -2.127  1.00  0.00           N  
ATOM    324  CA  GLU A  22       7.897 -28.755  -2.612  1.00  0.00           C  
ATOM    325  C   GLU A  22       7.629 -27.647  -1.600  1.00  0.00           C  
ATOM    326  O   GLU A  22       8.492 -26.804  -1.346  1.00  0.00           O  
ATOM    327  CB  GLU A  22       7.263 -28.398  -3.959  1.00  0.00           C  
ATOM    328  CG  GLU A  22       7.766 -27.095  -4.564  1.00  0.00           C  
ATOM    329  CD  GLU A  22       9.222 -27.144  -4.933  1.00  0.00           C  
ATOM    330  OE1 GLU A  22       9.754 -28.224  -5.035  1.00  0.00           O  
ATOM    331  OE2 GLU A  22       9.804 -26.100  -5.114  1.00  0.00           O  
ATOM    332  H   GLU A  22       6.589 -30.448  -2.590  1.00  0.00           H  
ATOM    333  HA  GLU A  22       8.978 -28.839  -2.722  1.00  0.00           H  
ATOM    334 1HB  GLU A  22       7.459 -29.196  -4.676  1.00  0.00           H  
ATOM    335 2HB  GLU A  22       6.182 -28.318  -3.843  1.00  0.00           H  
ATOM    336 1HG  GLU A  22       7.183 -26.873  -5.457  1.00  0.00           H  
ATOM    337 2HG  GLU A  22       7.604 -26.288  -3.849  1.00  0.00           H  
ATOM    338  N   ALA A  23       6.445 -27.664  -0.997  1.00  0.00           N  
ATOM    339  CA  ALA A  23       6.130 -26.654   0.002  1.00  0.00           C  
ATOM    340  C   ALA A  23       7.145 -26.707   1.140  1.00  0.00           C  
ATOM    341  O   ALA A  23       7.540 -25.675   1.684  1.00  0.00           O  
ATOM    342  CB  ALA A  23       4.717 -26.827   0.518  1.00  0.00           C  
ATOM    343  H   ALA A  23       5.753 -28.366  -1.220  1.00  0.00           H  
ATOM    344  HA  ALA A  23       6.211 -25.673  -0.469  1.00  0.00           H  
ATOM    345 1HB  ALA A  23       4.505 -26.061   1.265  1.00  0.00           H  
ATOM    346 2HB  ALA A  23       4.014 -26.734  -0.309  1.00  0.00           H  
ATOM    347 3HB  ALA A  23       4.616 -27.814   0.971  1.00  0.00           H  
ATOM    348  N   VAL A  24       7.621 -27.993   1.604  1.00  0.00           N  
ATOM    349  CA  VAL A  24       8.627 -28.078   2.663  1.00  0.00           C  
ATOM    350  C   VAL A  24       9.981 -27.576   2.184  1.00  0.00           C  
ATOM    351  O   VAL A  24      10.667 -26.825   2.902  1.00  0.00           O  
ATOM    352  CB  VAL A  24       8.769 -29.532   3.151  1.00  0.00           C  
ATOM    353  CG1 VAL A  24       9.925 -29.653   4.133  1.00  0.00           C  
ATOM    354  CG2 VAL A  24       7.469 -29.994   3.790  1.00  0.00           C  
ATOM    355  H   VAL A  24       7.247 -28.844   1.208  1.00  0.00           H  
ATOM    356  HA  VAL A  24       8.332 -27.416   3.476  1.00  0.00           H  
ATOM    357  HB  VAL A  24       9.003 -30.170   2.299  1.00  0.00           H  
ATOM    358 1HG1 VAL A  24      10.012 -30.688   4.467  1.00  0.00           H  
ATOM    359 2HG1 VAL A  24      10.852 -29.352   3.643  1.00  0.00           H  
ATOM    360 3HG1 VAL A  24       9.742 -29.009   4.992  1.00  0.00           H  
ATOM    361 1HG2 VAL A  24       7.576 -31.022   4.132  1.00  0.00           H  
ATOM    362 2HG2 VAL A  24       7.232 -29.351   4.639  1.00  0.00           H  
ATOM    363 3HG2 VAL A  24       6.663 -29.937   3.057  1.00  0.00           H  
ATOM    364  N   GLU A  25      10.354 -27.966   0.964  1.00  0.00           N  
ATOM    365  CA  GLU A  25      11.638 -27.580   0.417  1.00  0.00           C  
ATOM    366  C   GLU A  25      11.716 -26.063   0.300  1.00  0.00           C  
ATOM    367  O   GLU A  25      12.752 -25.462   0.582  1.00  0.00           O  
ATOM    368  CB  GLU A  25      11.859 -28.231  -0.950  1.00  0.00           C  
ATOM    369  CG  GLU A  25      13.209 -27.921  -1.583  1.00  0.00           C  
ATOM    370  CD  GLU A  25      14.363 -28.487  -0.804  1.00  0.00           C  
ATOM    371  OE1 GLU A  25      14.145 -29.375  -0.015  1.00  0.00           O  
ATOM    372  OE2 GLU A  25      15.466 -28.031  -0.999  1.00  0.00           O  
ATOM    373  H   GLU A  25       9.735 -28.540   0.409  1.00  0.00           H  
ATOM    374  HA  GLU A  25      12.420 -27.920   1.097  1.00  0.00           H  
ATOM    375 1HB  GLU A  25      11.775 -29.314  -0.856  1.00  0.00           H  
ATOM    376 2HB  GLU A  25      11.083 -27.901  -1.640  1.00  0.00           H  
ATOM    377 1HG  GLU A  25      13.228 -28.334  -2.591  1.00  0.00           H  
ATOM    378 2HG  GLU A  25      13.323 -26.841  -1.660  1.00  0.00           H  
ATOM    379  N   GLN A  26      10.620 -25.443  -0.116  1.00  0.00           N  
ATOM    380  CA  GLN A  26      10.600 -23.998  -0.255  1.00  0.00           C  
ATOM    381  C   GLN A  26      10.686 -23.315   1.117  1.00  0.00           C  
ATOM    382  O   GLN A  26      11.363 -22.299   1.274  1.00  0.00           O  
ATOM    383  CB  GLN A  26       9.334 -23.552  -0.992  1.00  0.00           C  
ATOM    384  CG  GLN A  26       9.325 -23.889  -2.473  1.00  0.00           C  
ATOM    385  CD  GLN A  26       8.081 -23.379  -3.175  1.00  0.00           C  
ATOM    386  OE1 GLN A  26       7.209 -22.764  -2.555  1.00  0.00           O  
ATOM    387  NE2 GLN A  26       7.991 -23.631  -4.476  1.00  0.00           N  
ATOM    388  H   GLN A  26       9.788 -25.970  -0.340  1.00  0.00           H  
ATOM    389  HA  GLN A  26      11.468 -23.695  -0.840  1.00  0.00           H  
ATOM    390 1HB  GLN A  26       8.463 -24.021  -0.535  1.00  0.00           H  
ATOM    391 2HB  GLN A  26       9.215 -22.474  -0.892  1.00  0.00           H  
ATOM    392 1HG  GLN A  26      10.195 -23.432  -2.945  1.00  0.00           H  
ATOM    393 2HG  GLN A  26       9.363 -24.972  -2.589  1.00  0.00           H  
ATOM    394 1HE2 GLN A  26       7.193 -23.319  -4.993  1.00  0.00           H  
ATOM    395 2HE2 GLN A  26       8.721 -24.133  -4.940  1.00  0.00           H  
ATOM    396  N   ALA A  27       9.966 -23.908   2.142  1.00  0.00           N  
ATOM    397  CA  ALA A  27      10.077 -23.405   3.499  1.00  0.00           C  
ATOM    398  C   ALA A  27      11.507 -23.483   4.029  1.00  0.00           C  
ATOM    399  O   ALA A  27      11.942 -22.594   4.762  1.00  0.00           O  
ATOM    400  CB  ALA A  27       9.107 -24.117   4.421  1.00  0.00           C  
ATOM    401  H   ALA A  27       9.346 -24.680   1.953  1.00  0.00           H  
ATOM    402  HA  ALA A  27       9.829 -22.344   3.490  1.00  0.00           H  
ATOM    403 1HB  ALA A  27       9.210 -23.722   5.431  1.00  0.00           H  
ATOM    404 2HB  ALA A  27       8.089 -23.958   4.070  1.00  0.00           H  
ATOM    405 3HB  ALA A  27       9.328 -25.184   4.425  1.00  0.00           H  
ATOM    406  N   LEU A  28      12.375 -24.639   3.728  1.00  0.00           N  
ATOM    407  CA  LEU A  28      13.804 -24.794   4.054  1.00  0.00           C  
ATOM    408  C   LEU A  28      14.703 -23.773   3.355  1.00  0.00           C  
ATOM    409  O   LEU A  28      15.705 -23.320   3.914  1.00  0.00           O  
ATOM    410  CB  LEU A  28      14.270 -26.207   3.678  1.00  0.00           C  
ATOM    411  CG  LEU A  28      13.748 -27.339   4.574  1.00  0.00           C  
ATOM    412  CD1 LEU A  28      13.971 -28.677   3.882  1.00  0.00           C  
ATOM    413  CD2 LEU A  28      14.458 -27.292   5.918  1.00  0.00           C  
ATOM    414  H   LEU A  28      11.901 -25.377   3.230  1.00  0.00           H  
ATOM    415  HA  LEU A  28      13.937 -24.629   5.122  1.00  0.00           H  
ATOM    416 1HB  LEU A  28      13.951 -26.418   2.659  1.00  0.00           H  
ATOM    417 2HB  LEU A  28      15.358 -26.234   3.710  1.00  0.00           H  
ATOM    418  HG  LEU A  28      12.675 -27.217   4.725  1.00  0.00           H  
ATOM    419 1HD1 LEU A  28      13.600 -29.481   4.519  1.00  0.00           H  
ATOM    420 2HD1 LEU A  28      13.436 -28.690   2.933  1.00  0.00           H  
ATOM    421 3HD1 LEU A  28      15.036 -28.820   3.702  1.00  0.00           H  
ATOM    422 1HD2 LEU A  28      14.086 -28.096   6.555  1.00  0.00           H  
ATOM    423 2HD2 LEU A  28      15.530 -27.414   5.767  1.00  0.00           H  
ATOM    424 3HD2 LEU A  28      14.266 -26.331   6.397  1.00  0.00           H  
ATOM    425  N   TRP A  29      14.395 -23.352   1.941  1.00  0.00           N  
ATOM    426  CA  TRP A  29      15.081 -22.286   1.228  1.00  0.00           C  
ATOM    427  C   TRP A  29      14.893 -20.924   1.909  1.00  0.00           C  
ATOM    428  O   TRP A  29      15.854 -20.183   2.116  1.00  0.00           O  
ATOM    429  CB  TRP A  29      14.576 -22.214  -0.214  1.00  0.00           C  
ATOM    430  CG  TRP A  29      15.059 -23.342  -1.075  1.00  0.00           C  
ATOM    431  CD1 TRP A  29      16.134 -24.144  -0.839  1.00  0.00           C  
ATOM    432  CD2 TRP A  29      14.481 -23.801  -2.321  1.00  0.00           C  
ATOM    433  NE1 TRP A  29      16.267 -25.067  -1.847  1.00  0.00           N  
ATOM    434  CE2 TRP A  29      15.263 -24.872  -2.762  1.00  0.00           C  
ATOM    435  CE3 TRP A  29      13.380 -23.396  -3.085  1.00  0.00           C  
ATOM    436  CZ2 TRP A  29      14.983 -25.549  -3.939  1.00  0.00           C  
ATOM    437  CZ3 TRP A  29      13.098 -24.075  -4.264  1.00  0.00           C  
ATOM    438  CH2 TRP A  29      13.879 -25.124  -4.679  1.00  0.00           C  
ATOM    439  H   TRP A  29      13.661 -23.862   1.474  1.00  0.00           H  
ATOM    440  HA  TRP A  29      16.147 -22.510   1.214  1.00  0.00           H  
ATOM    441 1HB  TRP A  29      13.486 -22.221  -0.219  1.00  0.00           H  
ATOM    442 2HB  TRP A  29      14.898 -21.276  -0.666  1.00  0.00           H  
ATOM    443  HD1 TRP A  29      16.793 -24.066   0.025  1.00  0.00           H  
ATOM    444  HE1 TRP A  29      16.986 -25.773  -1.908  1.00  0.00           H  
ATOM    445  HE3 TRP A  29      12.755 -22.565  -2.759  1.00  0.00           H  
ATOM    446  HZ2 TRP A  29      15.592 -26.384  -4.286  1.00  0.00           H  
ATOM    447  HZ3 TRP A  29      12.240 -23.752  -4.854  1.00  0.00           H  
ATOM    448  HH2 TRP A  29      13.630 -25.635  -5.610  1.00  0.00           H  
ATOM    449  N   LEU A  30      13.649 -20.586   2.262  1.00  0.00           N  
ATOM    450  CA  LEU A  30      13.378 -19.310   2.912  1.00  0.00           C  
ATOM    451  C   LEU A  30      14.061 -19.295   4.268  1.00  0.00           C  
ATOM    452  O   LEU A  30      14.683 -18.315   4.646  1.00  0.00           O  
ATOM    453  CB  LEU A  30      11.869 -19.088   3.077  1.00  0.00           C  
ATOM    454  CG  LEU A  30      11.100 -18.766   1.789  1.00  0.00           C  
ATOM    455  CD1 LEU A  30       9.607 -18.942   2.031  1.00  0.00           C  
ATOM    456  CD2 LEU A  30      11.419 -17.347   1.347  1.00  0.00           C  
ATOM    457  H   LEU A  30      12.883 -21.218   2.079  1.00  0.00           H  
ATOM    458  HA  LEU A  30      13.753 -18.511   2.276  1.00  0.00           H  
ATOM    459 1HB  LEU A  30      11.431 -19.987   3.508  1.00  0.00           H  
ATOM    460 2HB  LEU A  30      11.712 -18.263   3.771  1.00  0.00           H  
ATOM    461  HG  LEU A  30      11.395 -19.464   1.006  1.00  0.00           H  
ATOM    462 1HD1 LEU A  30       9.060 -18.714   1.116  1.00  0.00           H  
ATOM    463 2HD1 LEU A  30       9.404 -19.972   2.327  1.00  0.00           H  
ATOM    464 3HD1 LEU A  30       9.285 -18.265   2.824  1.00  0.00           H  
ATOM    465 1HD2 LEU A  30      10.873 -17.117   0.432  1.00  0.00           H  
ATOM    466 2HD2 LEU A  30      11.123 -16.647   2.130  1.00  0.00           H  
ATOM    467 3HD2 LEU A  30      12.490 -17.255   1.164  1.00  0.00           H  
ATOM    468  N   LYS A  31      13.923 -20.399   4.993  1.00  0.00           N  
ATOM    469  CA  LYS A  31      14.518 -20.562   6.315  1.00  0.00           C  
ATOM    470  C   LYS A  31      15.996 -20.215   6.266  1.00  0.00           C  
ATOM    471  O   LYS A  31      16.482 -19.391   7.034  1.00  0.00           O  
ATOM    472  CB  LYS A  31      14.323 -21.990   6.829  1.00  0.00           C  
ATOM    473  CG  LYS A  31      15.116 -22.318   8.088  1.00  0.00           C  
ATOM    474  CD  LYS A  31      14.812 -23.725   8.580  1.00  0.00           C  
ATOM    475  CE  LYS A  31      15.475 -23.998   9.922  1.00  0.00           C  
ATOM    476  NZ  LYS A  31      16.956 -24.088   9.803  1.00  0.00           N  
ATOM    477  H   LYS A  31      13.379 -21.154   4.600  1.00  0.00           H  
ATOM    478  HA  LYS A  31      13.989 -19.915   7.014  1.00  0.00           H  
ATOM    479 1HB  LYS A  31      13.268 -22.159   7.044  1.00  0.00           H  
ATOM    480 2HB  LYS A  31      14.617 -22.698   6.054  1.00  0.00           H  
ATOM    481 1HG  LYS A  31      16.183 -22.239   7.877  1.00  0.00           H  
ATOM    482 2HG  LYS A  31      14.865 -21.606   8.872  1.00  0.00           H  
ATOM    483 1HD  LYS A  31      13.733 -23.850   8.686  1.00  0.00           H  
ATOM    484 2HD  LYS A  31      15.174 -24.453   7.852  1.00  0.00           H  
ATOM    485 1HE  LYS A  31      15.227 -23.200  10.619  1.00  0.00           H  
ATOM    486 2HE  LYS A  31      15.099 -24.937  10.329  1.00  0.00           H  
ATOM    487 1HZ  LYS A  31      17.357 -24.270  10.712  1.00  0.00           H  
ATOM    488 2HZ  LYS A  31      17.199 -24.839   9.172  1.00  0.00           H  
ATOM    489 3HZ  LYS A  31      17.319 -23.217   9.444  1.00  0.00           H  
ATOM    490  N   THR A  32      16.698 -20.856   5.340  1.00  0.00           N  
ATOM    491  CA  THR A  32      18.141 -20.741   5.242  1.00  0.00           C  
ATOM    492  C   THR A  32      18.542 -19.320   4.878  1.00  0.00           C  
ATOM    493  O   THR A  32      19.443 -18.758   5.489  1.00  0.00           O  
ATOM    494  CB  THR A  32      18.709 -21.725   4.203  1.00  0.00           C  
ATOM    495  OG1 THR A  32      18.389 -23.069   4.589  1.00  0.00           O  
ATOM    496  CG2 THR A  32      20.219 -21.579   4.097  1.00  0.00           C  
ATOM    497  H   THR A  32      16.206 -21.445   4.685  1.00  0.00           H  
ATOM    498  HA  THR A  32      18.576 -20.999   6.207  1.00  0.00           H  
ATOM    499  HB  THR A  32      18.262 -21.525   3.229  1.00  0.00           H  
ATOM    500  HG1 THR A  32      17.459 -23.237   4.416  1.00  0.00           H  
ATOM    501 1HG2 THR A  32      20.603 -22.282   3.358  1.00  0.00           H  
ATOM    502 2HG2 THR A  32      20.465 -20.562   3.793  1.00  0.00           H  
ATOM    503 3HG2 THR A  32      20.673 -21.787   5.065  1.00  0.00           H  
ATOM    504  N   LYS A  33      17.851 -18.755   3.887  1.00  0.00           N  
ATOM    505  CA  LYS A  33      18.163 -17.439   3.331  1.00  0.00           C  
ATOM    506  C   LYS A  33      17.784 -16.278   4.251  1.00  0.00           C  
ATOM    507  O   LYS A  33      18.459 -15.246   4.257  1.00  0.00           O  
ATOM    508  CB  LYS A  33      17.465 -17.269   1.981  1.00  0.00           C  
ATOM    509  CG  LYS A  33      18.026 -18.145   0.868  1.00  0.00           C  
ATOM    510  CD  LYS A  33      17.281 -17.922  -0.440  1.00  0.00           C  
ATOM    511  CE  LYS A  33      17.839 -18.797  -1.552  1.00  0.00           C  
ATOM    512  NZ  LYS A  33      17.096 -18.617  -2.828  1.00  0.00           N  
ATOM    513  H   LYS A  33      17.072 -19.276   3.514  1.00  0.00           H  
ATOM    514  HA  LYS A  33      19.243 -17.367   3.197  1.00  0.00           H  
ATOM    515 1HB  LYS A  33      16.405 -17.502   2.087  1.00  0.00           H  
ATOM    516 2HB  LYS A  33      17.541 -16.230   1.659  1.00  0.00           H  
ATOM    517 1HG  LYS A  33      19.081 -17.913   0.720  1.00  0.00           H  
ATOM    518 2HG  LYS A  33      17.939 -19.193   1.151  1.00  0.00           H  
ATOM    519 1HD  LYS A  33      16.224 -18.154  -0.301  1.00  0.00           H  
ATOM    520 2HD  LYS A  33      17.369 -16.876  -0.735  1.00  0.00           H  
ATOM    521 1HE  LYS A  33      18.887 -18.550  -1.718  1.00  0.00           H  
ATOM    522 2HE  LYS A  33      17.779 -19.844  -1.256  1.00  0.00           H  
ATOM    523 1HZ  LYS A  33      17.495 -19.214  -3.538  1.00  0.00           H  
ATOM    524 2HZ  LYS A  33      16.125 -18.862  -2.690  1.00  0.00           H  
ATOM    525 3HZ  LYS A  33      17.161 -17.654  -3.123  1.00  0.00           H  
ATOM    526  N   LEU A  34      16.646 -16.335   5.089  1.00  0.00           N  
ATOM    527  CA  LEU A  34      16.101 -15.287   5.956  1.00  0.00           C  
ATOM    528  C   LEU A  34      16.539 -15.387   7.419  1.00  0.00           C  
ATOM    529  O   LEU A  34      16.588 -14.382   8.125  1.00  0.00           O  
ATOM    530  CB  LEU A  34      14.568 -15.324   5.891  1.00  0.00           C  
ATOM    531  CG  LEU A  34      13.930 -14.514   4.754  1.00  0.00           C  
ATOM    532  CD1 LEU A  34      14.276 -15.157   3.418  1.00  0.00           C  
ATOM    533  CD2 LEU A  34      12.424 -14.452   4.958  1.00  0.00           C  
ATOM    534  H   LEU A  34      16.165 -17.222   5.026  1.00  0.00           H  
ATOM    535  HA  LEU A  34      16.466 -14.322   5.602  1.00  0.00           H  
ATOM    536 1HB  LEU A  34      14.250 -16.358   5.780  1.00  0.00           H  
ATOM    537 2HB  LEU A  34      14.172 -14.942   6.832  1.00  0.00           H  
ATOM    538  HG  LEU A  34      14.339 -13.504   4.754  1.00  0.00           H  
ATOM    539 1HD1 LEU A  34      13.823 -14.582   2.609  1.00  0.00           H  
ATOM    540 2HD1 LEU A  34      15.359 -15.170   3.289  1.00  0.00           H  
ATOM    541 3HD1 LEU A  34      13.894 -16.177   3.395  1.00  0.00           H  
ATOM    542 1HD2 LEU A  34      11.971 -13.876   4.150  1.00  0.00           H  
ATOM    543 2HD2 LEU A  34      12.015 -15.464   4.957  1.00  0.00           H  
ATOM    544 3HD2 LEU A  34      12.206 -13.974   5.912  1.00  0.00           H  
ATOM    545  N   GLY A  35      16.851 -16.593   7.876  1.00  0.00           N  
ATOM    546  CA  GLY A  35      17.121 -16.812   9.286  1.00  0.00           C  
ATOM    547  C   GLY A  35      15.854 -16.919  10.119  1.00  0.00           C  
ATOM    548  O   GLY A  35      15.789 -16.434  11.251  1.00  0.00           O  
ATOM    549  H   GLY A  35      16.903 -17.375   7.238  1.00  0.00           H  
ATOM    550 1HA  GLY A  35      17.702 -17.727   9.408  1.00  0.00           H  
ATOM    551 2HA  GLY A  35      17.729 -15.992   9.670  1.00  0.00           H  
ATOM    552  N   VAL A  36      14.832 -17.556   9.561  1.00  0.00           N  
ATOM    553  CA  VAL A  36      13.542 -17.628  10.240  1.00  0.00           C  
ATOM    554  C   VAL A  36      13.086 -19.075  10.408  1.00  0.00           C  
ATOM    555  O   VAL A  36      13.640 -19.987   9.786  1.00  0.00           O  
ATOM    556  CB  VAL A  36      12.478 -16.845   9.448  1.00  0.00           C  
ATOM    557  CG1 VAL A  36      12.856 -15.374   9.358  1.00  0.00           C  
ATOM    558  CG2 VAL A  36      12.319 -17.447   8.060  1.00  0.00           C  
ATOM    559  H   VAL A  36      14.937 -17.999   8.659  1.00  0.00           H  
ATOM    560  HA  VAL A  36      13.658 -17.224  11.246  1.00  0.00           H  
ATOM    561  HB  VAL A  36      11.528 -16.901   9.980  1.00  0.00           H  
ATOM    562 1HG1 VAL A  36      12.093 -14.836   8.795  1.00  0.00           H  
ATOM    563 2HG1 VAL A  36      12.929 -14.955  10.361  1.00  0.00           H  
ATOM    564 3HG1 VAL A  36      13.816 -15.276   8.851  1.00  0.00           H  
ATOM    565 1HG2 VAL A  36      11.564 -16.890   7.506  1.00  0.00           H  
ATOM    566 2HG2 VAL A  36      13.270 -17.397   7.530  1.00  0.00           H  
ATOM    567 3HG2 VAL A  36      12.008 -18.488   8.149  1.00  0.00           H  
ATOM    568  N   SER A  37      12.083 -19.291  11.249  1.00  0.00           N  
ATOM    569  CA  SER A  37      11.594 -20.646  11.478  1.00  0.00           C  
ATOM    570  C   SER A  37      10.835 -21.177  10.262  1.00  0.00           C  
ATOM    571  O   SER A  37      10.459 -20.412   9.366  1.00  0.00           O  
ATOM    572  CB  SER A  37      10.695 -20.674  12.699  1.00  0.00           C  
ATOM    573  OG  SER A  37       9.495 -19.995  12.455  1.00  0.00           O  
ATOM    574  H   SER A  37      11.648 -18.522  11.739  1.00  0.00           H  
ATOM    575  HA  SER A  37      12.453 -21.297  11.649  1.00  0.00           H  
ATOM    576 1HB  SER A  37      10.483 -21.708  12.970  1.00  0.00           H  
ATOM    577 2HB  SER A  37      11.211 -20.215  13.541  1.00  0.00           H  
ATOM    578  HG  SER A  37       9.054 -19.922  13.305  1.00  0.00           H  
ATOM    579  N   LEU A  38      10.628 -22.490  10.231  1.00  0.00           N  
ATOM    580  CA  LEU A  38       9.889 -23.113   9.146  1.00  0.00           C  
ATOM    581  C   LEU A  38       8.468 -22.549   9.130  1.00  0.00           C  
ATOM    582  O   LEU A  38       7.882 -22.337   8.066  1.00  0.00           O  
ATOM    583  CB  LEU A  38       9.859 -24.637   9.313  1.00  0.00           C  
ATOM    584  CG  LEU A  38      11.188 -25.360   9.060  1.00  0.00           C  
ATOM    585  CD1 LEU A  38      11.075 -26.807   9.520  1.00  0.00           C  
ATOM    586  CD2 LEU A  38      11.537 -25.282   7.581  1.00  0.00           C  
ATOM    587  H   LEU A  38      10.990 -23.068  10.974  1.00  0.00           H  
ATOM    588  HA  LEU A  38      10.397 -22.889   8.208  1.00  0.00           H  
ATOM    589 1HB  LEU A  38       9.544 -24.869  10.328  1.00  0.00           H  
ATOM    590 2HB  LEU A  38       9.122 -25.048   8.623  1.00  0.00           H  
ATOM    591  HG  LEU A  38      11.978 -24.886   9.644  1.00  0.00           H  
ATOM    592 1HD1 LEU A  38      12.019 -27.322   9.341  1.00  0.00           H  
ATOM    593 2HD1 LEU A  38      10.844 -26.834  10.585  1.00  0.00           H  
ATOM    594 3HD1 LEU A  38      10.280 -27.305   8.963  1.00  0.00           H  
ATOM    595 1HD2 LEU A  38      12.482 -25.795   7.402  1.00  0.00           H  
ATOM    596 2HD2 LEU A  38      10.748 -25.757   6.996  1.00  0.00           H  
ATOM    597 3HD2 LEU A  38      11.629 -24.237   7.284  1.00  0.00           H  
ATOM    598  N   PHE A  39       7.785 -22.328  10.374  1.00  0.00           N  
ATOM    599  CA  PHE A  39       6.476 -21.698  10.498  1.00  0.00           C  
ATOM    600  C   PHE A  39       6.407 -20.313   9.848  1.00  0.00           C  
ATOM    601  O   PHE A  39       5.430 -19.979   9.179  1.00  0.00           O  
ATOM    602  CB  PHE A  39       6.096 -21.581  11.975  1.00  0.00           C  
ATOM    603  CG  PHE A  39       4.798 -20.862  12.212  1.00  0.00           C  
ATOM    604  CD1 PHE A  39       3.589 -21.534  12.114  1.00  0.00           C  
ATOM    605  CD2 PHE A  39       4.784 -19.513  12.532  1.00  0.00           C  
ATOM    606  CE1 PHE A  39       2.394 -20.874  12.331  1.00  0.00           C  
ATOM    607  CE2 PHE A  39       3.592 -18.851  12.751  1.00  0.00           C  
ATOM    608  CZ  PHE A  39       2.395 -19.532  12.650  1.00  0.00           C  
ATOM    609  H   PHE A  39       8.272 -22.618  11.210  1.00  0.00           H  
ATOM    610  HA  PHE A  39       5.749 -22.325   9.983  1.00  0.00           H  
ATOM    611 1HB  PHE A  39       6.017 -22.577  12.410  1.00  0.00           H  
ATOM    612 2HB  PHE A  39       6.881 -21.051  12.512  1.00  0.00           H  
ATOM    613  HD1 PHE A  39       3.588 -22.595  11.862  1.00  0.00           H  
ATOM    614  HD2 PHE A  39       5.729 -18.975  12.612  1.00  0.00           H  
ATOM    615  HE1 PHE A  39       1.451 -21.414  12.251  1.00  0.00           H  
ATOM    616  HE2 PHE A  39       3.595 -17.791  13.003  1.00  0.00           H  
ATOM    617  HZ  PHE A  39       1.455 -19.011  12.821  1.00  0.00           H  
ATOM    618  N   GLN A  40       7.415 -19.378  10.130  1.00  0.00           N  
ATOM    619  CA  GLN A  40       7.513 -18.062   9.514  1.00  0.00           C  
ATOM    620  C   GLN A  40       7.688 -18.130   7.992  1.00  0.00           C  
ATOM    621  O   GLN A  40       7.173 -17.276   7.259  1.00  0.00           O  
ATOM    622  CB  GLN A  40       8.677 -17.283  10.134  1.00  0.00           C  
ATOM    623  CG  GLN A  40       8.454 -16.880  11.581  1.00  0.00           C  
ATOM    624  CD  GLN A  40       9.668 -16.201  12.186  1.00  0.00           C  
ATOM    625  OE1 GLN A  40      10.736 -16.805  12.314  1.00  0.00           O  
ATOM    626  NE2 GLN A  40       9.510 -14.936  12.564  1.00  0.00           N  
ATOM    627  H   GLN A  40       8.107 -19.653  10.813  1.00  0.00           H  
ATOM    628  HA  GLN A  40       6.566 -17.542   9.660  1.00  0.00           H  
ATOM    629 1HB  GLN A  40       9.583 -17.886  10.088  1.00  0.00           H  
ATOM    630 2HB  GLN A  40       8.856 -16.378   9.556  1.00  0.00           H  
ATOM    631 1HG  GLN A  40       7.615 -16.185  11.629  1.00  0.00           H  
ATOM    632 2HG  GLN A  40       8.234 -17.772  12.166  1.00  0.00           H  
ATOM    633 1HE2 GLN A  40      10.276 -14.437  12.970  1.00  0.00           H  
ATOM    634 2HE2 GLN A  40       8.626 -14.484  12.443  1.00  0.00           H  
ATOM    635  N   ALA A  41       8.516 -19.129   7.471  1.00  0.00           N  
ATOM    636  CA  ALA A  41       8.671 -19.431   6.049  1.00  0.00           C  
ATOM    637  C   ALA A  41       7.381 -19.929   5.397  1.00  0.00           C  
ATOM    638  O   ALA A  41       7.101 -19.603   4.243  1.00  0.00           O  
ATOM    639  CB  ALA A  41       9.794 -20.444   5.837  1.00  0.00           C  
ATOM    640  H   ALA A  41       9.076 -19.629   8.146  1.00  0.00           H  
ATOM    641  HA  ALA A  41       8.930 -18.504   5.533  1.00  0.00           H  
ATOM    642 1HB  ALA A  41       9.897 -20.657   4.773  1.00  0.00           H  
ATOM    643 2HB  ALA A  41      10.730 -20.034   6.218  1.00  0.00           H  
ATOM    644 3HB  ALA A  41       9.558 -21.364   6.371  1.00  0.00           H  
ATOM    645  N   LEU A  42       6.509 -20.841   6.087  1.00  0.00           N  
ATOM    646  CA  LEU A  42       5.240 -21.363   5.583  1.00  0.00           C  
ATOM    647  C   LEU A  42       4.279 -20.197   5.447  1.00  0.00           C  
ATOM    648  O   LEU A  42       3.465 -20.157   4.526  1.00  0.00           O  
ATOM    649  CB  LEU A  42       4.662 -22.425   6.527  1.00  0.00           C  
ATOM    650  CG  LEU A  42       5.409 -23.765   6.557  1.00  0.00           C  
ATOM    651  CD1 LEU A  42       4.913 -24.597   7.732  1.00  0.00           C  
ATOM    652  CD2 LEU A  42       5.193 -24.497   5.240  1.00  0.00           C  
ATOM    653  H   LEU A  42       6.849 -21.155   6.984  1.00  0.00           H  
ATOM    654  HA  LEU A  42       5.421 -21.800   4.601  1.00  0.00           H  
ATOM    655 1HB  LEU A  42       4.659 -22.026   7.539  1.00  0.00           H  
ATOM    656 2HB  LEU A  42       3.632 -22.626   6.234  1.00  0.00           H  
ATOM    657  HG  LEU A  42       6.474 -23.585   6.701  1.00  0.00           H  
ATOM    658 1HD1 LEU A  42       5.444 -25.549   7.754  1.00  0.00           H  
ATOM    659 2HD1 LEU A  42       5.098 -24.058   8.662  1.00  0.00           H  
ATOM    660 3HD1 LEU A  42       3.845 -24.779   7.624  1.00  0.00           H  
ATOM    661 1HD2 LEU A  42       5.724 -25.449   5.261  1.00  0.00           H  
ATOM    662 2HD2 LEU A  42       4.127 -24.678   5.095  1.00  0.00           H  
ATOM    663 3HD2 LEU A  42       5.572 -23.888   4.419  1.00  0.00           H  
ATOM    664  N   VAL A  43       4.303 -19.062   6.434  1.00  0.00           N  
ATOM    665  CA  VAL A  43       3.564 -17.807   6.338  1.00  0.00           C  
ATOM    666  C   VAL A  43       3.962 -17.015   5.102  1.00  0.00           C  
ATOM    667  O   VAL A  43       3.109 -16.473   4.397  1.00  0.00           O  
ATOM    668  CB  VAL A  43       3.809 -16.947   7.592  1.00  0.00           C  
ATOM    669  CG1 VAL A  43       3.275 -15.538   7.385  1.00  0.00           C  
ATOM    670  CG2 VAL A  43       3.158 -17.599   8.802  1.00  0.00           C  
ATOM    671  H   VAL A  43       4.900 -19.221   7.232  1.00  0.00           H  
ATOM    672  HA  VAL A  43       2.502 -18.044   6.251  1.00  0.00           H  
ATOM    673  HB  VAL A  43       4.883 -16.862   7.758  1.00  0.00           H  
ATOM    674 1HG1 VAL A  43       3.457 -14.944   8.281  1.00  0.00           H  
ATOM    675 2HG1 VAL A  43       3.780 -15.078   6.536  1.00  0.00           H  
ATOM    676 3HG1 VAL A  43       2.203 -15.581   7.191  1.00  0.00           H  
ATOM    677 1HG2 VAL A  43       3.336 -16.986   9.685  1.00  0.00           H  
ATOM    678 2HG2 VAL A  43       2.085 -17.689   8.633  1.00  0.00           H  
ATOM    679 3HG2 VAL A  43       3.586 -18.590   8.956  1.00  0.00           H  
ATOM    680  N   ILE A  44       5.276 -16.927   4.807  1.00  0.00           N  
ATOM    681  CA  ILE A  44       5.718 -16.250   3.593  1.00  0.00           C  
ATOM    682  C   ILE A  44       5.145 -16.930   2.349  1.00  0.00           C  
ATOM    683  O   ILE A  44       4.665 -16.265   1.433  1.00  0.00           O  
ATOM    684  CB  ILE A  44       7.255 -16.223   3.507  1.00  0.00           C  
ATOM    685  CG1 ILE A  44       7.833 -15.297   4.581  1.00  0.00           C  
ATOM    686  CG2 ILE A  44       7.702 -15.782   2.122  1.00  0.00           C  
ATOM    687  CD1 ILE A  44       9.308 -15.505   4.836  1.00  0.00           C  
ATOM    688  H   ILE A  44       5.967 -17.331   5.423  1.00  0.00           H  
ATOM    689  HA  ILE A  44       5.341 -15.227   3.620  1.00  0.00           H  
ATOM    690  HB  ILE A  44       7.647 -17.220   3.706  1.00  0.00           H  
ATOM    691 1HG1 ILE A  44       7.680 -14.259   4.286  1.00  0.00           H  
ATOM    692 2HG1 ILE A  44       7.300 -15.451   5.520  1.00  0.00           H  
ATOM    693 1HG2 ILE A  44       8.791 -15.768   2.079  1.00  0.00           H  
ATOM    694 2HG2 ILE A  44       7.319 -16.479   1.378  1.00  0.00           H  
ATOM    695 3HG2 ILE A  44       7.318 -14.783   1.916  1.00  0.00           H  
ATOM    696 1HD1 ILE A  44       9.645 -14.814   5.609  1.00  0.00           H  
ATOM    697 2HD1 ILE A  44       9.479 -16.530   5.167  1.00  0.00           H  
ATOM    698 3HD1 ILE A  44       9.865 -15.322   3.919  1.00  0.00           H  
ATOM    699  N   LEU A  45       5.197 -18.316   2.313  1.00  0.00           N  
ATOM    700  CA  LEU A  45       4.705 -19.054   1.149  1.00  0.00           C  
ATOM    701  C   LEU A  45       3.203 -18.830   0.913  1.00  0.00           C  
ATOM    702  O   LEU A  45       2.763 -18.652  -0.207  1.00  0.00           O  
ATOM    703  CB  LEU A  45       4.980 -20.552   1.330  1.00  0.00           C  
ATOM    704  CG  LEU A  45       6.458 -20.961   1.341  1.00  0.00           C  
ATOM    705  CD1 LEU A  45       6.573 -22.446   1.660  1.00  0.00           C  
ATOM    706  CD2 LEU A  45       7.084 -20.642  -0.008  1.00  0.00           C  
ATOM    707  H   LEU A  45       5.586 -18.829   3.092  1.00  0.00           H  
ATOM    708  HA  LEU A  45       5.239 -18.707   0.266  1.00  0.00           H  
ATOM    709 1HB  LEU A  45       4.540 -20.875   2.272  1.00  0.00           H  
ATOM    710 2HB  LEU A  45       4.492 -21.095   0.520  1.00  0.00           H  
ATOM    711  HG  LEU A  45       6.982 -20.411   2.124  1.00  0.00           H  
ATOM    712 1HD1 LEU A  45       7.624 -22.736   1.669  1.00  0.00           H  
ATOM    713 2HD1 LEU A  45       6.135 -22.643   2.639  1.00  0.00           H  
ATOM    714 3HD1 LEU A  45       6.044 -23.022   0.902  1.00  0.00           H  
ATOM    715 1HD2 LEU A  45       8.135 -20.931   0.000  1.00  0.00           H  
ATOM    716 2HD2 LEU A  45       6.562 -21.192  -0.791  1.00  0.00           H  
ATOM    717 3HD2 LEU A  45       7.004 -19.572  -0.202  1.00  0.00           H  
ATOM    718  N   ALA A  46       2.428 -18.841   1.992  1.00  0.00           N  
ATOM    719  CA  ALA A  46       0.992 -18.558   1.944  1.00  0.00           C  
ATOM    720  C   ALA A  46       0.714 -17.130   1.467  1.00  0.00           C  
ATOM    721  O   ALA A  46      -0.208 -16.888   0.687  1.00  0.00           O  
ATOM    722  CB  ALA A  46       0.363 -18.789   3.310  1.00  0.00           C  
ATOM    723  H   ALA A  46       2.859 -19.056   2.880  1.00  0.00           H  
ATOM    724  HA  ALA A  46       0.509 -19.235   1.241  1.00  0.00           H  
ATOM    725 1HB  ALA A  46      -0.705 -18.578   3.259  1.00  0.00           H  
ATOM    726 2HB  ALA A  46       0.515 -19.825   3.611  1.00  0.00           H  
ATOM    727 3HB  ALA A  46       0.828 -18.128   4.040  1.00  0.00           H  
ATOM    728  N   ALA A  47       1.549 -16.094   2.001  1.00  0.00           N  
ATOM    729  CA  ALA A  47       1.433 -14.708   1.576  1.00  0.00           C  
ATOM    730  C   ALA A  47       1.754 -14.542   0.100  1.00  0.00           C  
ATOM    731  O   ALA A  47       1.144 -13.726  -0.590  1.00  0.00           O  
ATOM    732  CB  ALA A  47       2.345 -13.822   2.412  1.00  0.00           C  
ATOM    733  H   ALA A  47       2.209 -16.331   2.730  1.00  0.00           H  
ATOM    734  HA  ALA A  47       0.400 -14.395   1.723  1.00  0.00           H  
ATOM    735 1HB  ALA A  47       2.243 -12.787   2.087  1.00  0.00           H  
ATOM    736 2HB  ALA A  47       2.061 -13.901   3.463  1.00  0.00           H  
ATOM    737 3HB  ALA A  47       3.378 -14.143   2.289  1.00  0.00           H  
ATOM    738  N   ALA A  48       2.858 -15.272  -0.482  1.00  0.00           N  
ATOM    739  CA  ALA A  48       3.206 -15.263  -1.903  1.00  0.00           C  
ATOM    740  C   ALA A  48       2.036 -15.758  -2.777  1.00  0.00           C  
ATOM    741  O   ALA A  48       1.776 -15.211  -3.849  1.00  0.00           O  
ATOM    742  CB  ALA A  48       4.439 -16.118  -2.151  1.00  0.00           C  
ATOM    743  H   ALA A  48       3.418 -15.818   0.157  1.00  0.00           H  
ATOM    744  HA  ALA A  48       3.421 -14.236  -2.192  1.00  0.00           H  
ATOM    745 1HB  ALA A  48       4.686 -16.100  -3.213  1.00  0.00           H  
ATOM    746 2HB  ALA A  48       5.278 -15.721  -1.579  1.00  0.00           H  
ATOM    747 3HB  ALA A  48       4.242 -17.141  -1.841  1.00  0.00           H  
ATOM    748  N   ALA A  49       1.232 -16.900  -2.306  1.00  0.00           N  
ATOM    749  CA  ALA A  49      -0.004 -17.352  -2.964  1.00  0.00           C  
ATOM    750  C   ALA A  49      -1.159 -16.337  -2.947  1.00  0.00           C  
ATOM    751  O   ALA A  49      -1.952 -16.270  -3.886  1.00  0.00           O  
ATOM    752  CB  ALA A  49      -0.497 -18.645  -2.330  1.00  0.00           C  
ATOM    753  H   ALA A  49       1.561 -17.388  -1.486  1.00  0.00           H  
ATOM    754  HA  ALA A  49       0.218 -17.536  -4.015  1.00  0.00           H  
ATOM    755 1HB  ALA A  49      -1.412 -18.967  -2.827  1.00  0.00           H  
ATOM    756 2HB  ALA A  49       0.265 -19.416  -2.438  1.00  0.00           H  
ATOM    757 3HB  ALA A  49      -0.698 -18.478  -1.273  1.00  0.00           H  
ATOM    758  N   ASN A  50      -1.341 -15.540  -1.785  1.00  0.00           N  
ATOM    759  CA  ASN A  50      -2.369 -14.520  -1.616  1.00  0.00           C  
ATOM    760  C   ASN A  50      -2.028 -13.300  -2.458  1.00  0.00           C  
ATOM    761  O   ASN A  50      -2.918 -12.581  -2.914  1.00  0.00           O  
ATOM    762  CB  ASN A  50      -2.528 -14.141  -0.155  1.00  0.00           C  
ATOM    763  CG  ASN A  50      -3.257 -15.190   0.638  1.00  0.00           C  
ATOM    764  OD1 ASN A  50      -4.103 -15.916   0.100  1.00  0.00           O  
ATOM    765  ND2 ASN A  50      -2.947 -15.286   1.905  1.00  0.00           N  
ATOM    766  H   ASN A  50      -0.749 -15.776  -1.002  1.00  0.00           H  
ATOM    767  HA  ASN A  50      -3.318 -14.920  -1.975  1.00  0.00           H  
ATOM    768 1HB  ASN A  50      -1.545 -13.985   0.289  1.00  0.00           H  
ATOM    769 2HB  ASN A  50      -3.075 -13.201  -0.080  1.00  0.00           H  
ATOM    770 1HD2 ASN A  50      -3.400 -15.967   2.482  1.00  0.00           H  
ATOM    771 2HD2 ASN A  50      -2.256 -14.678   2.298  1.00  0.00           H  
ATOM    772  N   THR A  51      -0.606 -12.932  -2.678  1.00  0.00           N  
ATOM    773  CA  THR A  51      -0.229 -11.768  -3.482  1.00  0.00           C  
ATOM    774  C   THR A  51      -0.055 -12.105  -4.953  1.00  0.00           C  
ATOM    775  O   THR A  51      -0.088 -11.222  -5.810  1.00  0.00           O  
ATOM    776  CB  THR A  51       1.070 -11.134  -2.953  1.00  0.00           C  
ATOM    777  OG1 THR A  51       2.115 -12.117  -2.944  1.00  0.00           O  
ATOM    778  CG2 THR A  51       0.869 -10.602  -1.542  1.00  0.00           C  
ATOM    779  H   THR A  51       0.114 -13.454  -2.201  1.00  0.00           H  
ATOM    780  HA  THR A  51      -1.024 -11.026  -3.413  1.00  0.00           H  
ATOM    781  HB  THR A  51       1.367 -10.314  -3.605  1.00  0.00           H  
ATOM    782  HG1 THR A  51       2.801 -11.859  -3.564  1.00  0.00           H  
ATOM    783 1HG2 THR A  51       1.798 -10.158  -1.185  1.00  0.00           H  
ATOM    784 2HG2 THR A  51       0.083  -9.847  -1.547  1.00  0.00           H  
ATOM    785 3HG2 THR A  51       0.581 -11.420  -0.883  1.00  0.00           H  
ATOM    786  N   GLY A  52       0.140 -13.420  -5.286  1.00  0.00           N  
ATOM    787  CA  GLY A  52       0.341 -13.845  -6.660  1.00  0.00           C  
ATOM    788  C   GLY A  52       1.758 -13.561  -7.150  1.00  0.00           C  
ATOM    789  O   GLY A  52       1.975 -13.308  -8.336  1.00  0.00           O  
ATOM    790  H   GLY A  52       0.143 -14.113  -4.551  1.00  0.00           H  
ATOM    791 1HA  GLY A  52       0.142 -14.913  -6.743  1.00  0.00           H  
ATOM    792 2HA  GLY A  52      -0.370 -13.334  -7.307  1.00  0.00           H  
ATOM    793  N   THR A  53       2.715 -13.603  -6.234  1.00  0.00           N  
ATOM    794  CA  THR A  53       4.093 -13.265  -6.546  1.00  0.00           C  
ATOM    795  C   THR A  53       4.987 -14.451  -6.183  1.00  0.00           C  
ATOM    796  O   THR A  53       4.512 -15.462  -5.665  1.00  0.00           O  
ATOM    797  CB  THR A  53       4.550 -12.000  -5.797  1.00  0.00           C  
ATOM    798  OG1 THR A  53       4.585 -12.262  -4.388  1.00  0.00           O  
ATOM    799  CG2 THR A  53       3.599 -10.845  -6.070  1.00  0.00           C  
ATOM    800  H   THR A  53       2.477 -13.879  -5.291  1.00  0.00           H  
ATOM    801  HA  THR A  53       4.169 -13.075  -7.617  1.00  0.00           H  
ATOM    802  HB  THR A  53       5.552 -11.724  -6.126  1.00  0.00           H  
ATOM    803  HG1 THR A  53       5.393 -12.733  -4.170  1.00  0.00           H  
ATOM    804 1HG2 THR A  53       3.938  -9.959  -5.533  1.00  0.00           H  
ATOM    805 2HG2 THR A  53       3.579 -10.636  -7.140  1.00  0.00           H  
ATOM    806 3HG2 THR A  53       2.598 -11.111  -5.735  1.00  0.00           H  
ATOM    807  N   THR A  54       6.281 -14.336  -6.450  1.00  0.00           N  
ATOM    808  CA  THR A  54       7.221 -15.362  -6.011  1.00  0.00           C  
ATOM    809  C   THR A  54       7.511 -15.259  -4.517  1.00  0.00           C  
ATOM    810  O   THR A  54       7.168 -14.264  -3.878  1.00  0.00           O  
ATOM    811  CB  THR A  54       8.542 -15.275  -6.798  1.00  0.00           C  
ATOM    812  OG1 THR A  54       9.192 -14.031  -6.508  1.00  0.00           O  
ATOM    813  CG2 THR A  54       8.278 -15.369  -8.293  1.00  0.00           C  
ATOM    814  H   THR A  54       6.629 -13.536  -6.961  1.00  0.00           H  
ATOM    815  HA  THR A  54       6.800 -16.339  -6.251  1.00  0.00           H  
ATOM    816  HB  THR A  54       9.198 -16.091  -6.498  1.00  0.00           H  
ATOM    817  HG1 THR A  54      10.078 -14.040  -6.878  1.00  0.00           H  
ATOM    818 1HG2 THR A  54       9.222 -15.306  -8.833  1.00  0.00           H  
ATOM    819 2HG2 THR A  54       7.794 -16.319  -8.518  1.00  0.00           H  
ATOM    820 3HG2 THR A  54       7.629 -14.550  -8.600  1.00  0.00           H  
ATOM    821  N   VAL A  55       8.161 -16.286  -3.970  1.00  0.00           N  
ATOM    822  CA  VAL A  55       8.475 -16.304  -2.547  1.00  0.00           C  
ATOM    823  C   VAL A  55       9.551 -15.269  -2.212  1.00  0.00           C  
ATOM    824  O   VAL A  55       9.532 -14.678  -1.133  1.00  0.00           O  
ATOM    825  CB  VAL A  55       8.960 -17.704  -2.126  1.00  0.00           C  
ATOM    826  CG1 VAL A  55       7.978 -18.769  -2.592  1.00  0.00           C  
ATOM    827  CG2 VAL A  55      10.347 -17.964  -2.690  1.00  0.00           C  
ATOM    828  H   VAL A  55       8.443 -17.064  -4.546  1.00  0.00           H  
ATOM    829  HA  VAL A  55       7.596 -15.969  -1.994  1.00  0.00           H  
ATOM    830  HB  VAL A  55       8.994 -17.754  -1.037  1.00  0.00           H  
ATOM    831 1HG1 VAL A  55       8.337 -19.753  -2.285  1.00  0.00           H  
ATOM    832 2HG1 VAL A  55       7.002 -18.585  -2.147  1.00  0.00           H  
ATOM    833 3HG1 VAL A  55       7.896 -18.737  -3.678  1.00  0.00           H  
ATOM    834 1HG2 VAL A  55      10.684 -18.955  -2.388  1.00  0.00           H  
ATOM    835 2HG2 VAL A  55      10.314 -17.908  -3.779  1.00  0.00           H  
ATOM    836 3HG2 VAL A  55      11.041 -17.214  -2.311  1.00  0.00           H  
ATOM    837  N   GLU A  56      10.454 -15.017  -3.159  1.00  0.00           N  
ATOM    838  CA  GLU A  56      11.502 -14.010  -2.973  1.00  0.00           C  
ATOM    839  C   GLU A  56      10.910 -12.605  -2.978  1.00  0.00           C  
ATOM    840  O   GLU A  56      11.227 -11.779  -2.121  1.00  0.00           O  
ATOM    841  CB  GLU A  56      12.565 -14.130  -4.068  1.00  0.00           C  
ATOM    842  CG  GLU A  56      13.376 -15.417  -4.018  1.00  0.00           C  
ATOM    843  CD  GLU A  56      12.653 -16.588  -4.623  1.00  0.00           C  
ATOM    844  OE1 GLU A  56      11.558 -16.405  -5.098  1.00  0.00           O  
ATOM    845  OE2 GLU A  56      13.196 -17.668  -4.610  1.00  0.00           O  
ATOM    846  H   GLU A  56      10.415 -15.533  -4.027  1.00  0.00           H  
ATOM    847  HA  GLU A  56      11.974 -14.176  -2.006  1.00  0.00           H  
ATOM    848 1HB  GLU A  56      12.087 -14.073  -5.046  1.00  0.00           H  
ATOM    849 2HB  GLU A  56      13.260 -13.294  -3.993  1.00  0.00           H  
ATOM    850 1HG  GLU A  56      14.311 -15.266  -4.555  1.00  0.00           H  
ATOM    851 2HG  GLU A  56      13.617 -15.642  -2.980  1.00  0.00           H  
ATOM    852  N   GLU A  57      10.026 -12.347  -3.935  1.00  0.00           N  
ATOM    853  CA  GLU A  57       9.408 -11.030  -4.052  1.00  0.00           C  
ATOM    854  C   GLU A  57       8.578 -10.711  -2.815  1.00  0.00           C  
ATOM    855  O   GLU A  57       8.582  -9.580  -2.325  1.00  0.00           O  
ATOM    856  CB  GLU A  57       8.529 -10.958  -5.303  1.00  0.00           C  
ATOM    857  CG  GLU A  57       9.301 -10.968  -6.615  1.00  0.00           C  
ATOM    858  CD  GLU A  57       8.404 -10.972  -7.821  1.00  0.00           C  
ATOM    859  OE1 GLU A  57       7.337 -11.532  -7.743  1.00  0.00           O  
ATOM    860  OE2 GLU A  57       8.786 -10.414  -8.823  1.00  0.00           O  
ATOM    861  H   GLU A  57       9.773 -13.071  -4.593  1.00  0.00           H  
ATOM    862  HA  GLU A  57      10.199 -10.281  -4.108  1.00  0.00           H  
ATOM    863 1HB  GLU A  57       7.841 -11.804  -5.313  1.00  0.00           H  
ATOM    864 2HB  GLU A  57       7.929 -10.049  -5.275  1.00  0.00           H  
ATOM    865 1HG  GLU A  57       9.941 -10.087  -6.655  1.00  0.00           H  
ATOM    866 2HG  GLU A  57       9.941 -11.849  -6.641  1.00  0.00           H  
ATOM    867  N   ALA A  58       7.872 -11.723  -2.314  1.00  0.00           N  
ATOM    868  CA  ALA A  58       7.008 -11.550  -1.157  1.00  0.00           C  
ATOM    869  C   ALA A  58       7.808 -11.053   0.044  1.00  0.00           C  
ATOM    870  O   ALA A  58       7.334 -10.221   0.817  1.00  0.00           O  
ATOM    871  CB  ALA A  58       6.299 -12.856  -0.825  1.00  0.00           C  
ATOM    872  H   ALA A  58       7.937 -12.633  -2.746  1.00  0.00           H  
ATOM    873  HA  ALA A  58       6.260 -10.796  -1.401  1.00  0.00           H  
ATOM    874 1HB  ALA A  58       5.656 -12.711   0.043  1.00  0.00           H  
ATOM    875 2HB  ALA A  58       5.694 -13.167  -1.677  1.00  0.00           H  
ATOM    876 3HB  ALA A  58       7.038 -13.625  -0.605  1.00  0.00           H  
ATOM    877  N   VAL A  59       9.028 -11.574   0.192  1.00  0.00           N  
ATOM    878  CA  VAL A  59       9.903 -11.200   1.302  1.00  0.00           C  
ATOM    879  C   VAL A  59      10.428  -9.797   1.083  1.00  0.00           C  
ATOM    880  O   VAL A  59      10.396  -8.962   1.988  1.00  0.00           O  
ATOM    881  CB  VAL A  59      11.086 -12.179   1.423  1.00  0.00           C  
ATOM    882  CG1 VAL A  59      12.087 -11.680   2.456  1.00  0.00           C  
ATOM    883  CG2 VAL A  59      10.576 -13.564   1.793  1.00  0.00           C  
ATOM    884  H   VAL A  59       9.354 -12.248  -0.488  1.00  0.00           H  
ATOM    885  HA  VAL A  59       9.333 -11.256   2.228  1.00  0.00           H  
ATOM    886  HB  VAL A  59      11.608 -12.226   0.467  1.00  0.00           H  
ATOM    887 1HG1 VAL A  59      12.916 -12.384   2.529  1.00  0.00           H  
ATOM    888 2HG1 VAL A  59      12.466 -10.704   2.153  1.00  0.00           H  
ATOM    889 3HG1 VAL A  59      11.597 -11.595   3.425  1.00  0.00           H  
ATOM    890 1HG2 VAL A  59      11.417 -14.251   1.877  1.00  0.00           H  
ATOM    891 2HG2 VAL A  59      10.049 -13.515   2.747  1.00  0.00           H  
ATOM    892 3HG2 VAL A  59       9.894 -13.918   1.020  1.00  0.00           H  
ATOM    893  N   GLN A  60      10.945  -9.555  -0.155  1.00  0.00           N  
ATOM    894  CA  GLN A  60      11.567  -8.270  -0.410  1.00  0.00           C  
ATOM    895  C   GLN A  60      10.561  -7.174  -0.121  1.00  0.00           C  
ATOM    896  O   GLN A  60      10.889  -6.166   0.505  1.00  0.00           O  
ATOM    897  CB  GLN A  60      12.066  -8.174  -1.854  1.00  0.00           C  
ATOM    898  CG  GLN A  60      13.269  -9.052  -2.156  1.00  0.00           C  
ATOM    899  CD  GLN A  60      13.676  -8.993  -3.616  1.00  0.00           C  
ATOM    900  OE1 GLN A  60      12.846  -8.755  -4.498  1.00  0.00           O  
ATOM    901  NE2 GLN A  60      14.960  -9.209  -3.881  1.00  0.00           N  
ATOM    902  H   GLN A  60      10.908 -10.240  -0.897  1.00  0.00           H  
ATOM    903  HA  GLN A  60      12.418  -8.159   0.261  1.00  0.00           H  
ATOM    904 1HB  GLN A  60      11.264  -8.456  -2.536  1.00  0.00           H  
ATOM    905 2HB  GLN A  60      12.338  -7.143  -2.078  1.00  0.00           H  
ATOM    906 1HG  GLN A  60      14.112  -8.717  -1.552  1.00  0.00           H  
ATOM    907 2HG  GLN A  60      13.022 -10.085  -1.912  1.00  0.00           H  
ATOM    908 1HE2 GLN A  60      15.288  -9.182  -4.826  1.00  0.00           H  
ATOM    909 2HE2 GLN A  60      15.599  -9.398  -3.135  1.00  0.00           H  
ATOM    910  N   GLU A  61       9.325  -7.365  -0.577  1.00  0.00           N  
ATOM    911  CA  GLU A  61       8.271  -6.399  -0.287  1.00  0.00           C  
ATOM    912  C   GLU A  61       7.908  -6.299   1.197  1.00  0.00           C  
ATOM    913  O   GLU A  61       7.679  -5.207   1.718  1.00  0.00           O  
ATOM    914  CB  GLU A  61       7.018  -6.755  -1.090  1.00  0.00           C  
ATOM    915  CG  GLU A  61       7.121  -6.460  -2.580  1.00  0.00           C  
ATOM    916  CD  GLU A  61       5.847  -6.750  -3.323  1.00  0.00           C  
ATOM    917  OE1 GLU A  61       4.989  -7.392  -2.766  1.00  0.00           O  
ATOM    918  OE2 GLU A  61       5.731  -6.329  -4.450  1.00  0.00           O  
ATOM    919  H   GLU A  61       9.105  -8.182  -1.129  1.00  0.00           H  
ATOM    920  HA  GLU A  61       8.614  -5.410  -0.594  1.00  0.00           H  
ATOM    921 1HB  GLU A  61       6.800  -7.816  -0.974  1.00  0.00           H  
ATOM    922 2HB  GLU A  61       6.165  -6.201  -0.698  1.00  0.00           H  
ATOM    923 1HG  GLU A  61       7.376  -5.409  -2.715  1.00  0.00           H  
ATOM    924 2HG  GLU A  61       7.927  -7.058  -3.003  1.00  0.00           H  
ATOM    925  N   ALA A  62       7.857  -7.468   1.884  1.00  0.00           N  
ATOM    926  CA  ALA A  62       7.505  -7.462   3.307  1.00  0.00           C  
ATOM    927  C   ALA A  62       8.540  -6.715   4.139  1.00  0.00           C  
ATOM    928  O   ALA A  62       8.198  -6.022   5.098  1.00  0.00           O  
ATOM    929  CB  ALA A  62       7.350  -8.887   3.820  1.00  0.00           C  
ATOM    930  H   ALA A  62       8.058  -8.348   1.430  1.00  0.00           H  
ATOM    931  HA  ALA A  62       6.553  -6.943   3.419  1.00  0.00           H  
ATOM    932 1HB  ALA A  62       7.090  -8.866   4.878  1.00  0.00           H  
ATOM    933 2HB  ALA A  62       6.563  -9.393   3.262  1.00  0.00           H  
ATOM    934 3HB  ALA A  62       8.290  -9.424   3.690  1.00  0.00           H  
ATOM    935  N   LEU A  63       9.804  -6.870   3.752  1.00  0.00           N  
ATOM    936  CA  LEU A  63      10.930  -6.248   4.446  1.00  0.00           C  
ATOM    937  C   LEU A  63      10.904  -4.732   4.286  1.00  0.00           C  
ATOM    938  O   LEU A  63      11.145  -3.994   5.252  1.00  0.00           O  
ATOM    939  CB  LEU A  63      12.257  -6.801   3.911  1.00  0.00           C  
ATOM    940  CG  LEU A  63      12.569  -8.256   4.281  1.00  0.00           C  
ATOM    941  CD1 LEU A  63      13.784  -8.731   3.497  1.00  0.00           C  
ATOM    942  CD2 LEU A  63      12.811  -8.359   5.780  1.00  0.00           C  
ATOM    943  H   LEU A  63       9.982  -7.445   2.941  1.00  0.00           H  
ATOM    944  HA  LEU A  63      10.847  -6.469   5.510  1.00  0.00           H  
ATOM    945 1HB  LEU A  63      12.250  -6.729   2.825  1.00  0.00           H  
ATOM    946 2HB  LEU A  63      13.070  -6.181   4.290  1.00  0.00           H  
ATOM    947  HG  LEU A  63      11.725  -8.890   4.006  1.00  0.00           H  
ATOM    948 1HD1 LEU A  63      14.005  -9.765   3.759  1.00  0.00           H  
ATOM    949 2HD1 LEU A  63      13.576  -8.666   2.429  1.00  0.00           H  
ATOM    950 3HD1 LEU A  63      14.641  -8.104   3.740  1.00  0.00           H  
ATOM    951 1HD2 LEU A  63      13.032  -9.393   6.043  1.00  0.00           H  
ATOM    952 2HD2 LEU A  63      13.655  -7.726   6.056  1.00  0.00           H  
ATOM    953 3HD2 LEU A  63      11.921  -8.030   6.316  1.00  0.00           H  
ATOM    954  N   GLN A  64      10.598  -4.275   3.074  1.00  0.00           N  
ATOM    955  CA  GLN A  64      10.476  -2.840   2.800  1.00  0.00           C  
ATOM    956  C   GLN A  64       9.312  -2.222   3.574  1.00  0.00           C  
ATOM    957  O   GLN A  64       9.456  -1.168   4.194  1.00  0.00           O  
ATOM    958  CB  GLN A  64      10.292  -2.595   1.300  1.00  0.00           C  
ATOM    959  CG  GLN A  64      11.526  -2.891   0.465  1.00  0.00           C  
ATOM    960  CD  GLN A  64      11.272  -2.725  -1.021  1.00  0.00           C  
ATOM    961  OE1 GLN A  64      10.147  -2.901  -1.497  1.00  0.00           O  
ATOM    962  NE2 GLN A  64      12.319  -2.384  -1.765  1.00  0.00           N  
ATOM    963  H   GLN A  64      10.446  -4.934   2.324  1.00  0.00           H  
ATOM    964  HA  GLN A  64      11.392  -2.347   3.124  1.00  0.00           H  
ATOM    965 1HB  GLN A  64       9.477  -3.214   0.927  1.00  0.00           H  
ATOM    966 2HB  GLN A  64      10.015  -1.554   1.133  1.00  0.00           H  
ATOM    967 1HG  GLN A  64      12.322  -2.205   0.755  1.00  0.00           H  
ATOM    968 2HG  GLN A  64      11.836  -3.920   0.646  1.00  0.00           H  
ATOM    969 1HE2 GLN A  64      12.213  -2.260  -2.752  1.00  0.00           H  
ATOM    970 2HE2 GLN A  64      13.214  -2.252  -1.339  1.00  0.00           H  
ATOM    971  N   LEU A  65       8.159  -2.885   3.533  1.00  0.00           N  
ATOM    972  CA  LEU A  65       6.975  -2.432   4.263  1.00  0.00           C  
ATOM    973  C   LEU A  65       7.191  -2.554   5.780  1.00  0.00           C  
ATOM    974  O   LEU A  65       6.747  -1.711   6.554  1.00  0.00           O  
ATOM    975  CB  LEU A  65       5.748  -3.250   3.843  1.00  0.00           C  
ATOM    976  CG  LEU A  65       4.428  -2.868   4.525  1.00  0.00           C  
ATOM    977  CD1 LEU A  65       4.099  -1.414   4.216  1.00  0.00           C  
ATOM    978  CD2 LEU A  65       3.322  -3.795   4.046  1.00  0.00           C  
ATOM    979  H   LEU A  65       8.102  -3.729   2.977  1.00  0.00           H  
ATOM    980  HA  LEU A  65       6.795  -1.388   4.014  1.00  0.00           H  
ATOM    981 1HB  LEU A  65       5.609  -3.141   2.769  1.00  0.00           H  
ATOM    982 2HB  LEU A  65       5.940  -4.302   4.058  1.00  0.00           H  
ATOM    983  HG  LEU A  65       4.537  -2.963   5.606  1.00  0.00           H  
ATOM    984 1HD1 LEU A  65       3.161  -1.142   4.701  1.00  0.00           H  
ATOM    985 2HD1 LEU A  65       4.898  -0.773   4.587  1.00  0.00           H  
ATOM    986 3HD1 LEU A  65       4.000  -1.286   3.139  1.00  0.00           H  
ATOM    987 1HD2 LEU A  65       2.383  -3.524   4.531  1.00  0.00           H  
ATOM    988 2HD2 LEU A  65       3.211  -3.700   2.965  1.00  0.00           H  
ATOM    989 3HD2 LEU A  65       3.576  -4.825   4.295  1.00  0.00           H  
ATOM    990  N   LYS A  66       7.873  -3.720   6.372  1.00  0.00           N  
ATOM    991  CA  LYS A  66       8.238  -3.964   7.761  1.00  0.00           C  
ATOM    992  C   LYS A  66       9.040  -2.814   8.357  1.00  0.00           C  
ATOM    993  O   LYS A  66       8.728  -2.315   9.436  1.00  0.00           O  
ATOM    994  CB  LYS A  66       9.032  -5.265   7.876  1.00  0.00           C  
ATOM    995  CG  LYS A  66       9.445  -5.626   9.298  1.00  0.00           C  
ATOM    996  CD  LYS A  66      10.398  -6.813   9.312  1.00  0.00           C  
ATOM    997  CE  LYS A  66      10.777  -7.202  10.734  1.00  0.00           C  
ATOM    998  NZ  LYS A  66      11.717  -6.223  11.346  1.00  0.00           N  
ATOM    999  H   LYS A  66       8.096  -4.419   5.676  1.00  0.00           H  
ATOM   1000  HA  LYS A  66       7.325  -4.091   8.343  1.00  0.00           H  
ATOM   1001 1HB  LYS A  66       8.439  -6.090   7.482  1.00  0.00           H  
ATOM   1002 2HB  LYS A  66       9.938  -5.194   7.274  1.00  0.00           H  
ATOM   1003 1HG  LYS A  66       9.936  -4.770   9.763  1.00  0.00           H  
ATOM   1004 2HG  LYS A  66       8.559  -5.875   9.881  1.00  0.00           H  
ATOM   1005 1HD  LYS A  66       9.925  -7.665   8.825  1.00  0.00           H  
ATOM   1006 2HD  LYS A  66      11.304  -6.558   8.762  1.00  0.00           H  
ATOM   1007 1HE  LYS A  66       9.879  -7.257  11.347  1.00  0.00           H  
ATOM   1008 2HE  LYS A  66      11.249  -8.184  10.729  1.00  0.00           H  
ATOM   1009 1HZ  LYS A  66      11.943  -6.517  12.286  1.00  0.00           H  
ATOM   1010 2HZ  LYS A  66      12.563  -6.178  10.796  1.00  0.00           H  
ATOM   1011 3HZ  LYS A  66      11.284  -5.312  11.375  1.00  0.00           H  
ATOM   1012  N   THR A  67      10.081  -2.390   7.651  1.00  0.00           N  
ATOM   1013  CA  THR A  67      10.926  -1.307   8.146  1.00  0.00           C  
ATOM   1014  C   THR A  67      10.166   0.016   8.237  1.00  0.00           C  
ATOM   1015  O   THR A  67      10.252   0.725   9.235  1.00  0.00           O  
ATOM   1016  CB  THR A  67      12.165  -1.126   7.250  1.00  0.00           C  
ATOM   1017  OG1 THR A  67      12.946  -2.329   7.262  1.00  0.00           O  
ATOM   1018  CG2 THR A  67      13.018   0.032   7.746  1.00  0.00           C  
ATOM   1019  H   THR A  67      10.299  -2.817   6.761  1.00  0.00           H  
ATOM   1020  HA  THR A  67      11.246  -1.551   9.160  1.00  0.00           H  
ATOM   1021  HB  THR A  67      11.849  -0.925   6.227  1.00  0.00           H  
ATOM   1022  HG1 THR A  67      12.416  -3.057   6.931  1.00  0.00           H  
ATOM   1023 1HG2 THR A  67      13.889   0.145   7.100  1.00  0.00           H  
ATOM   1024 2HG2 THR A  67      12.430   0.950   7.727  1.00  0.00           H  
ATOM   1025 3HG2 THR A  67      13.345  -0.168   8.765  1.00  0.00           H  
ATOM   1026  N   LYS A  68       9.411   0.338   7.191  1.00  0.00           N  
ATOM   1027  CA  LYS A  68       8.662   1.595   7.151  1.00  0.00           C  
ATOM   1028  C   LYS A  68       7.582   1.695   8.251  1.00  0.00           C  
ATOM   1029  O   LYS A  68       7.387   2.764   8.833  1.00  0.00           O  
ATOM   1030  CB  LYS A  68       8.018   1.768   5.775  1.00  0.00           C  
ATOM   1031  CG  LYS A  68       9.000   2.094   4.657  1.00  0.00           C  
ATOM   1032  CD  LYS A  68       8.289   2.237   3.320  1.00  0.00           C  
ATOM   1033  CE  LYS A  68       9.270   2.562   2.203  1.00  0.00           C  
ATOM   1034  NZ  LYS A  68       8.588   2.705   0.888  1.00  0.00           N  
ATOM   1035  H   LYS A  68       9.354  -0.295   6.407  1.00  0.00           H  
ATOM   1036  HA  LYS A  68       9.346   2.415   7.378  1.00  0.00           H  
ATOM   1037 1HB  LYS A  68       7.492   0.853   5.501  1.00  0.00           H  
ATOM   1038 2HB  LYS A  68       7.281   2.570   5.815  1.00  0.00           H  
ATOM   1039 1HG  LYS A  68       9.516   3.026   4.887  1.00  0.00           H  
ATOM   1040 2HG  LYS A  68       9.741   1.298   4.582  1.00  0.00           H  
ATOM   1041 1HD  LYS A  68       7.774   1.306   3.080  1.00  0.00           H  
ATOM   1042 2HD  LYS A  68       7.550   3.035   3.385  1.00  0.00           H  
ATOM   1043 1HE  LYS A  68       9.787   3.492   2.432  1.00  0.00           H  
ATOM   1044 2HE  LYS A  68      10.012   1.767   2.128  1.00  0.00           H  
ATOM   1045 1HZ  LYS A  68       9.271   2.920   0.175  1.00  0.00           H  
ATOM   1046 2HZ  LYS A  68       8.118   1.840   0.656  1.00  0.00           H  
ATOM   1047 3HZ  LYS A  68       7.909   3.452   0.939  1.00  0.00           H  
ATOM   1048  N   LEU A  69       6.893   0.590   8.545  1.00  0.00           N  
ATOM   1049  CA  LEU A  69       5.857   0.605   9.581  1.00  0.00           C  
ATOM   1050  C   LEU A  69       6.409   0.398  10.996  1.00  0.00           C  
ATOM   1051  O   LEU A  69       5.814   0.854  11.979  1.00  0.00           O  
ATOM   1052  CB  LEU A  69       4.815  -0.481   9.281  1.00  0.00           C  
ATOM   1053  CG  LEU A  69       4.026  -0.303   7.978  1.00  0.00           C  
ATOM   1054  CD1 LEU A  69       3.131  -1.514   7.756  1.00  0.00           C  
ATOM   1055  CD2 LEU A  69       3.204   0.977   8.052  1.00  0.00           C  
ATOM   1056  H   LEU A  69       7.083  -0.270   8.053  1.00  0.00           H  
ATOM   1057  HA  LEU A  69       5.392   1.590   9.588  1.00  0.00           H  
ATOM   1058 1HB  LEU A  69       5.322  -1.443   9.232  1.00  0.00           H  
ATOM   1059 2HB  LEU A  69       4.098  -0.511  10.102  1.00  0.00           H  
ATOM   1060  HG  LEU A  69       4.718  -0.241   7.138  1.00  0.00           H  
ATOM   1061 1HD1 LEU A  69       2.571  -1.388   6.829  1.00  0.00           H  
ATOM   1062 2HD1 LEU A  69       3.746  -2.412   7.687  1.00  0.00           H  
ATOM   1063 3HD1 LEU A  69       2.437  -1.612   8.589  1.00  0.00           H  
ATOM   1064 1HD2 LEU A  69       2.644   1.103   7.126  1.00  0.00           H  
ATOM   1065 2HD2 LEU A  69       2.511   0.915   8.891  1.00  0.00           H  
ATOM   1066 3HD2 LEU A  69       3.870   1.828   8.194  1.00  0.00           H  
ATOM   1067  N   GLY A  70       7.534  -0.302  11.104  1.00  0.00           N  
ATOM   1068  CA  GLY A  70       8.064  -0.656  12.407  1.00  0.00           C  
ATOM   1069  C   GLY A  70       7.326  -1.829  13.023  1.00  0.00           C  
ATOM   1070  O   GLY A  70       7.063  -1.856  14.224  1.00  0.00           O  
ATOM   1071  H   GLY A  70       8.031  -0.592  10.275  1.00  0.00           H  
ATOM   1072 1HA  GLY A  70       9.121  -0.906  12.314  1.00  0.00           H  
ATOM   1073 2HA  GLY A  70       7.994   0.202  13.073  1.00  0.00           H  
ATOM   1074  N   VAL A  71       6.983  -2.808  12.190  1.00  0.00           N  
ATOM   1075  CA  VAL A  71       6.171  -3.928  12.641  1.00  0.00           C  
ATOM   1076  C   VAL A  71       6.947  -5.196  12.380  1.00  0.00           C  
ATOM   1077  O   VAL A  71       8.084  -5.142  11.932  1.00  0.00           O  
ATOM   1078  CB  VAL A  71       4.820  -3.975  11.903  1.00  0.00           C  
ATOM   1079  CG1 VAL A  71       4.023  -2.707  12.171  1.00  0.00           C  
ATOM   1080  CG2 VAL A  71       5.051  -4.162  10.411  1.00  0.00           C  
ATOM   1081  H   VAL A  71       7.287  -2.776  11.227  1.00  0.00           H  
ATOM   1082  HA  VAL A  71       5.976  -3.806  13.707  1.00  0.00           H  
ATOM   1083  HB  VAL A  71       4.235  -4.810  12.289  1.00  0.00           H  
ATOM   1084 1HG1 VAL A  71       3.070  -2.757  11.642  1.00  0.00           H  
ATOM   1085 2HG1 VAL A  71       3.838  -2.613  13.241  1.00  0.00           H  
ATOM   1086 3HG1 VAL A  71       4.586  -1.842  11.821  1.00  0.00           H  
ATOM   1087 1HG2 VAL A  71       4.091  -4.195   9.896  1.00  0.00           H  
ATOM   1088 2HG2 VAL A  71       5.641  -3.329  10.027  1.00  0.00           H  
ATOM   1089 3HG2 VAL A  71       5.586  -5.096  10.240  1.00  0.00           H  
ATOM   1090  N   SER A  72       6.357  -6.473  12.647  1.00  0.00           N  
ATOM   1091  CA  SER A  72       6.909  -7.790  12.363  1.00  0.00           C  
ATOM   1092  C   SER A  72       6.842  -8.086  10.873  1.00  0.00           C  
ATOM   1093  O   SER A  72       6.117  -7.412  10.131  1.00  0.00           O  
ATOM   1094  CB  SER A  72       6.157  -8.856  13.137  1.00  0.00           C  
ATOM   1095  OG  SER A  72       4.851  -9.004  12.648  1.00  0.00           O  
ATOM   1096  H   SER A  72       5.445  -6.405  13.076  1.00  0.00           H  
ATOM   1097  HA  SER A  72       7.951  -7.803  12.679  1.00  0.00           H  
ATOM   1098 1HB  SER A  72       6.686  -9.805  13.058  1.00  0.00           H  
ATOM   1099 2HB  SER A  72       6.125  -8.585  14.190  1.00  0.00           H  
ATOM   1100  HG  SER A  72       4.455  -9.712  13.162  1.00  0.00           H  
ATOM   1101  N   LEU A  73       7.604  -9.090  10.440  1.00  0.00           N  
ATOM   1102  CA  LEU A  73       7.597  -9.531   9.046  1.00  0.00           C  
ATOM   1103  C   LEU A  73       6.207 -10.074   8.672  1.00  0.00           C  
ATOM   1104  O   LEU A  73       5.712  -9.861   7.552  1.00  0.00           O  
ATOM   1105  CB  LEU A  73       8.664 -10.610   8.821  1.00  0.00           C  
ATOM   1106  CG  LEU A  73       8.848 -11.073   7.370  1.00  0.00           C  
ATOM   1107  CD1 LEU A  73       9.340  -9.907   6.524  1.00  0.00           C  
ATOM   1108  CD2 LEU A  73       9.831 -12.233   7.328  1.00  0.00           C  
ATOM   1109  H   LEU A  73       8.204  -9.560  11.100  1.00  0.00           H  
ATOM   1110  HA  LEU A  73       7.826  -8.675   8.411  1.00  0.00           H  
ATOM   1111 1HB  LEU A  73       9.622 -10.230   9.172  1.00  0.00           H  
ATOM   1112 2HB  LEU A  73       8.404 -11.485   9.418  1.00  0.00           H  
ATOM   1113  HG  LEU A  73       7.888 -11.396   6.967  1.00  0.00           H  
ATOM   1114 1HD1 LEU A  73       9.470 -10.236   5.493  1.00  0.00           H  
ATOM   1115 2HD1 LEU A  73       8.608  -9.099   6.556  1.00  0.00           H  
ATOM   1116 3HD1 LEU A  73      10.292  -9.550   6.914  1.00  0.00           H  
ATOM   1117 1HD2 LEU A  73       9.962 -12.562   6.297  1.00  0.00           H  
ATOM   1118 2HD2 LEU A  73      10.792 -11.910   7.730  1.00  0.00           H  
ATOM   1119 3HD2 LEU A  73       9.447 -13.058   7.927  1.00  0.00           H  
ATOM   1120  N   GLU A  74       5.487 -10.841   9.629  1.00  0.00           N  
ATOM   1121  CA  GLU A  74       4.167 -11.438   9.452  1.00  0.00           C  
ATOM   1122  C   GLU A  74       3.126 -10.371   9.175  1.00  0.00           C  
ATOM   1123  O   GLU A  74       2.240 -10.557   8.340  1.00  0.00           O  
ATOM   1124  CB  GLU A  74       3.769 -12.242  10.691  1.00  0.00           C  
ATOM   1125  CG  GLU A  74       4.630 -13.472  10.945  1.00  0.00           C  
ATOM   1126  CD  GLU A  74       5.932 -13.145  11.619  1.00  0.00           C  
ATOM   1127  OE1 GLU A  74       6.160 -11.994  11.903  1.00  0.00           O  
ATOM   1128  OE2 GLU A  74       6.702 -14.048  11.851  1.00  0.00           O  
ATOM   1129  H   GLU A  74       5.958 -10.945  10.517  1.00  0.00           H  
ATOM   1130  HA  GLU A  74       4.209 -12.100   8.587  1.00  0.00           H  
ATOM   1131 1HB  GLU A  74       3.829 -11.604  11.573  1.00  0.00           H  
ATOM   1132 2HB  GLU A  74       2.734 -12.572  10.594  1.00  0.00           H  
ATOM   1133 1HG  GLU A  74       4.074 -14.167  11.571  1.00  0.00           H  
ATOM   1134 2HG  GLU A  74       4.830 -13.964   9.994  1.00  0.00           H  
ATOM   1135  N   ALA A  75       3.241  -9.248   9.887  1.00  0.00           N  
ATOM   1136  CA  ALA A  75       2.361  -8.104   9.708  1.00  0.00           C  
ATOM   1137  C   ALA A  75       2.476  -7.519   8.308  1.00  0.00           C  
ATOM   1138  O   ALA A  75       1.470  -7.262   7.649  1.00  0.00           O  
ATOM   1139  CB  ALA A  75       2.666  -7.039  10.752  1.00  0.00           C  
ATOM   1140  H   ALA A  75       3.977  -9.199  10.578  1.00  0.00           H  
ATOM   1141  HA  ALA A  75       1.333  -8.444   9.840  1.00  0.00           H  
ATOM   1142 1HB  ALA A  75       1.997  -6.190  10.611  1.00  0.00           H  
ATOM   1143 2HB  ALA A  75       2.521  -7.455  11.749  1.00  0.00           H  
ATOM   1144 3HB  ALA A  75       3.698  -6.709  10.643  1.00  0.00           H  
ATOM   1145  N   ALA A  76       3.713  -7.314   7.867  1.00  0.00           N  
ATOM   1146  CA  ALA A  76       3.963  -6.749   6.556  1.00  0.00           C  
ATOM   1147  C   ALA A  76       3.409  -7.678   5.492  1.00  0.00           C  
ATOM   1148  O   ALA A  76       2.788  -7.232   4.527  1.00  0.00           O  
ATOM   1149  CB  ALA A  76       5.453  -6.508   6.359  1.00  0.00           C  
ATOM   1150  H   ALA A  76       4.497  -7.555   8.456  1.00  0.00           H  
ATOM   1151  HA  ALA A  76       3.440  -5.795   6.494  1.00  0.00           H  
ATOM   1152 1HB  ALA A  76       5.624  -6.084   5.368  1.00  0.00           H  
ATOM   1153 2HB  ALA A  76       5.813  -5.815   7.118  1.00  0.00           H  
ATOM   1154 3HB  ALA A  76       5.987  -7.452   6.446  1.00  0.00           H  
ATOM   1155  N   LEU A  77       3.631  -8.997   5.659  1.00  0.00           N  
ATOM   1156  CA  LEU A  77       3.176 -10.003   4.718  1.00  0.00           C  
ATOM   1157  C   LEU A  77       1.638 -10.022   4.652  1.00  0.00           C  
ATOM   1158  O   LEU A  77       1.055 -10.154   3.577  1.00  0.00           O  
ATOM   1159  CB  LEU A  77       3.706 -11.383   5.126  1.00  0.00           C  
ATOM   1160  CG  LEU A  77       5.211 -11.604   4.925  1.00  0.00           C  
ATOM   1161  CD1 LEU A  77       5.669 -12.785   5.769  1.00  0.00           C  
ATOM   1162  CD2 LEU A  77       5.497 -11.842   3.450  1.00  0.00           C  
ATOM   1163  H   LEU A  77       4.141  -9.288   6.481  1.00  0.00           H  
ATOM   1164  HA  LEU A  77       3.565  -9.755   3.732  1.00  0.00           H  
ATOM   1165 1HB  LEU A  77       3.486 -11.542   6.180  1.00  0.00           H  
ATOM   1166 2HB  LEU A  77       3.180 -12.143   4.548  1.00  0.00           H  
ATOM   1167  HG  LEU A  77       5.756 -10.722   5.262  1.00  0.00           H  
ATOM   1168 1HD1 LEU A  77       6.738 -12.942   5.626  1.00  0.00           H  
ATOM   1169 2HD1 LEU A  77       5.470 -12.580   6.821  1.00  0.00           H  
ATOM   1170 3HD1 LEU A  77       5.128 -13.681   5.465  1.00  0.00           H  
ATOM   1171 1HD2 LEU A  77       6.567 -11.998   3.307  1.00  0.00           H  
ATOM   1172 2HD2 LEU A  77       4.953 -12.724   3.112  1.00  0.00           H  
ATOM   1173 3HD2 LEU A  77       5.176 -10.975   2.872  1.00  0.00           H  
ATOM   1174  N   ALA A  78       0.865  -9.954   5.843  1.00  0.00           N  
ATOM   1175  CA  ALA A  78      -0.594  -9.973   5.914  1.00  0.00           C  
ATOM   1176  C   ALA A  78      -1.152  -8.740   5.220  1.00  0.00           C  
ATOM   1177  O   ALA A  78      -2.220  -8.789   4.611  1.00  0.00           O  
ATOM   1178  CB  ALA A  78      -1.067 -10.039   7.358  1.00  0.00           C  
ATOM   1179  H   ALA A  78       1.399  -9.946   6.701  1.00  0.00           H  
ATOM   1180  HA  ALA A  78      -0.945 -10.859   5.385  1.00  0.00           H  
ATOM   1181 1HB  ALA A  78      -2.157 -10.036   7.385  1.00  0.00           H  
ATOM   1182 2HB  ALA A  78      -0.696 -10.953   7.822  1.00  0.00           H  
ATOM   1183 3HB  ALA A  78      -0.689  -9.176   7.904  1.00  0.00           H  
ATOM   1184  N   ILE A  79      -0.496  -7.480   5.299  1.00  0.00           N  
ATOM   1185  CA  ILE A  79      -0.932  -6.233   4.686  1.00  0.00           C  
ATOM   1186  C   ILE A  79      -0.845  -6.366   3.176  1.00  0.00           C  
ATOM   1187  O   ILE A  79      -1.760  -5.969   2.454  1.00  0.00           O  
ATOM   1188  CB  ILE A  79      -0.081  -5.040   5.161  1.00  0.00           C  
ATOM   1189  CG1 ILE A  79      -0.327  -4.767   6.646  1.00  0.00           C  
ATOM   1190  CG2 ILE A  79      -0.388  -3.804   4.330  1.00  0.00           C  
ATOM   1191  CD1 ILE A  79       0.690  -3.840   7.273  1.00  0.00           C  
ATOM   1192  H   ILE A  79       0.327  -7.477   5.884  1.00  0.00           H  
ATOM   1193  HA  ILE A  79      -1.969  -6.051   4.972  1.00  0.00           H  
ATOM   1194  HB  ILE A  79       0.976  -5.285   5.056  1.00  0.00           H  
ATOM   1195 1HG1 ILE A  79      -1.315  -4.327   6.776  1.00  0.00           H  
ATOM   1196 2HG1 ILE A  79      -0.313  -5.708   7.198  1.00  0.00           H  
ATOM   1197 1HG2 ILE A  79       0.222  -2.971   4.678  1.00  0.00           H  
ATOM   1198 2HG2 ILE A  79      -0.164  -4.004   3.283  1.00  0.00           H  
ATOM   1199 3HG2 ILE A  79      -1.443  -3.549   4.432  1.00  0.00           H  
ATOM   1200 1HD1 ILE A  79       0.449  -3.694   8.326  1.00  0.00           H  
ATOM   1201 2HD1 ILE A  79       1.684  -4.279   7.186  1.00  0.00           H  
ATOM   1202 3HD1 ILE A  79       0.670  -2.879   6.761  1.00  0.00           H  
ATOM   1203  N   LEU A  80       0.270  -6.930   2.702  1.00  0.00           N  
ATOM   1204  CA  LEU A  80       0.501  -7.154   1.268  1.00  0.00           C  
ATOM   1205  C   LEU A  80      -0.552  -8.106   0.721  1.00  0.00           C  
ATOM   1206  O   LEU A  80      -1.012  -7.952  -0.411  1.00  0.00           O  
ATOM   1207  CB  LEU A  80       1.901  -7.729   1.025  1.00  0.00           C  
ATOM   1208  CG  LEU A  80       3.071  -6.785   1.331  1.00  0.00           C  
ATOM   1209  CD1 LEU A  80       4.375  -7.571   1.324  1.00  0.00           C  
ATOM   1210  CD2 LEU A  80       3.102  -5.665   0.301  1.00  0.00           C  
ATOM   1211  H   LEU A  80       0.977  -7.212   3.365  1.00  0.00           H  
ATOM   1212  HA  LEU A  80       0.404  -6.196   0.756  1.00  0.00           H  
ATOM   1213 1HB  LEU A  80       2.025  -8.618   1.642  1.00  0.00           H  
ATOM   1214 2HB  LEU A  80       1.980  -8.025  -0.021  1.00  0.00           H  
ATOM   1215  HG  LEU A  80       2.945  -6.359   2.327  1.00  0.00           H  
ATOM   1216 1HD1 LEU A  80       5.206  -6.900   1.541  1.00  0.00           H  
ATOM   1217 2HD1 LEU A  80       4.333  -8.352   2.082  1.00  0.00           H  
ATOM   1218 3HD1 LEU A  80       4.521  -8.023   0.344  1.00  0.00           H  
ATOM   1219 1HD2 LEU A  80       3.933  -4.993   0.520  1.00  0.00           H  
ATOM   1220 2HD2 LEU A  80       3.231  -6.089  -0.694  1.00  0.00           H  
ATOM   1221 3HD2 LEU A  80       2.166  -5.108   0.342  1.00  0.00           H  
ATOM   1222  N   SER A  81      -0.924  -9.260   1.509  1.00  0.00           N  
ATOM   1223  CA  SER A  81      -1.954 -10.201   1.125  1.00  0.00           C  
ATOM   1224  C   SER A  81      -3.320  -9.542   1.062  1.00  0.00           C  
ATOM   1225  O   SER A  81      -4.132  -9.858   0.193  1.00  0.00           O  
ATOM   1226  CB  SER A  81      -1.986 -11.359   2.103  1.00  0.00           C  
ATOM   1227  OG  SER A  81      -0.824 -12.135   2.001  1.00  0.00           O  
ATOM   1228  H   SER A  81      -0.407  -9.417   2.361  1.00  0.00           H  
ATOM   1229  HA  SER A  81      -1.718 -10.572   0.127  1.00  0.00           H  
ATOM   1230 1HB  SER A  81      -2.083 -10.975   3.118  1.00  0.00           H  
ATOM   1231 2HB  SER A  81      -2.860 -11.979   1.904  1.00  0.00           H  
ATOM   1232  HG  SER A  81      -0.879 -12.787   2.704  1.00  0.00           H  
ATOM   1233  N   ALA A  82      -3.708  -8.628   2.117  1.00  0.00           N  
ATOM   1234  CA  ALA A  82      -4.984  -7.914   2.128  1.00  0.00           C  
ATOM   1235  C   ALA A  82      -5.125  -6.990   0.912  1.00  0.00           C  
ATOM   1236  O   ALA A  82      -6.198  -6.889   0.318  1.00  0.00           O  
ATOM   1237  CB  ALA A  82      -5.130  -7.118   3.416  1.00  0.00           C  
ATOM   1238  H   ALA A  82      -3.086  -8.534   2.908  1.00  0.00           H  
ATOM   1239  HA  ALA A  82      -5.785  -8.651   2.076  1.00  0.00           H  
ATOM   1240 1HB  ALA A  82      -6.087  -6.595   3.415  1.00  0.00           H  
ATOM   1241 2HB  ALA A  82      -5.087  -7.795   4.269  1.00  0.00           H  
ATOM   1242 3HB  ALA A  82      -4.321  -6.392   3.489  1.00  0.00           H  
ATOM   1243  N   ALA A  83      -4.007  -6.160   0.517  1.00  0.00           N  
ATOM   1244  CA  ALA A  83      -4.064  -5.253  -0.630  1.00  0.00           C  
ATOM   1245  C   ALA A  83      -4.320  -6.021  -1.938  1.00  0.00           C  
ATOM   1246  O   ALA A  83      -5.133  -5.607  -2.762  1.00  0.00           O  
ATOM   1247  CB  ALA A  83      -2.778  -4.450  -0.735  1.00  0.00           C  
ATOM   1248  H   ALA A  83      -3.169  -6.184   1.083  1.00  0.00           H  
ATOM   1249  HA  ALA A  83      -4.898  -4.567  -0.479  1.00  0.00           H  
ATOM   1250 1HB  ALA A  83      -2.834  -3.781  -1.594  1.00  0.00           H  
ATOM   1251 2HB  ALA A  83      -2.638  -3.862   0.174  1.00  0.00           H  
ATOM   1252 3HB  ALA A  83      -1.934  -5.127  -0.860  1.00  0.00           H  
ATOM   1253  N   ALA A  84      -3.627  -7.135  -2.122  1.00  0.00           N  
ATOM   1254  CA  ALA A  84      -3.754  -7.932  -3.341  1.00  0.00           C  
ATOM   1255  C   ALA A  84      -5.165  -8.497  -3.508  1.00  0.00           C  
ATOM   1256  O   ALA A  84      -5.677  -8.592  -4.623  1.00  0.00           O  
ATOM   1257  CB  ALA A  84      -2.736  -9.062  -3.343  1.00  0.00           C  
ATOM   1258  H   ALA A  84      -2.994  -7.442  -1.398  1.00  0.00           H  
ATOM   1259  HA  ALA A  84      -3.559  -7.280  -4.194  1.00  0.00           H  
ATOM   1260 1HB  ALA A  84      -2.841  -9.647  -4.257  1.00  0.00           H  
ATOM   1261 2HB  ALA A  84      -1.730  -8.647  -3.293  1.00  0.00           H  
ATOM   1262 3HB  ALA A  84      -2.905  -9.706  -2.481  1.00  0.00           H  
ATOM   1263  N   GLN A  85      -5.896  -9.047  -2.348  1.00  0.00           N  
ATOM   1264  CA  GLN A  85      -7.249  -9.620  -2.404  1.00  0.00           C  
ATOM   1265  C   GLN A  85      -8.367  -8.579  -2.412  1.00  0.00           C  
ATOM   1266  O   GLN A  85      -9.437  -8.808  -2.976  1.00  0.00           O  
ATOM   1267  CB  GLN A  85      -7.458 -10.571  -1.222  1.00  0.00           C  
ATOM   1268  CG  GLN A  85      -6.609 -11.829  -1.278  1.00  0.00           C  
ATOM   1269  CD  GLN A  85      -6.904 -12.673  -2.503  1.00  0.00           C  
ATOM   1270  OE1 GLN A  85      -8.062 -12.986  -2.794  1.00  0.00           O  
ATOM   1271  NE2 GLN A  85      -5.856 -13.047  -3.229  1.00  0.00           N  
ATOM   1272  H   GLN A  85      -5.404  -9.034  -1.467  1.00  0.00           H  
ATOM   1273  HA  GLN A  85      -7.346 -10.187  -3.329  1.00  0.00           H  
ATOM   1274 1HB  GLN A  85      -7.229 -10.051  -0.292  1.00  0.00           H  
ATOM   1275 2HB  GLN A  85      -8.504 -10.873  -1.179  1.00  0.00           H  
ATOM   1276 1HG  GLN A  85      -5.557 -11.544  -1.304  1.00  0.00           H  
ATOM   1277 2HG  GLN A  85      -6.810 -12.431  -0.392  1.00  0.00           H  
ATOM   1278 1HE2 GLN A  85      -5.990 -13.605  -4.049  1.00  0.00           H  
ATOM   1279 2HE2 GLN A  85      -4.935 -12.771  -2.957  1.00  0.00           H  
ATOM   1280  N   LEU A  86      -8.174  -7.311  -1.751  1.00  0.00           N  
ATOM   1281  CA  LEU A  86      -9.059  -6.163  -1.749  1.00  0.00           C  
ATOM   1282  C   LEU A  86      -9.091  -5.581  -3.155  1.00  0.00           C  
ATOM   1283  O   LEU A  86     -10.127  -5.101  -3.615  1.00  0.00           O  
ATOM   1284  CB  LEU A  86      -8.585  -5.108  -0.741  1.00  0.00           C  
ATOM   1285  CG  LEU A  86      -8.812  -5.452   0.737  1.00  0.00           C  
ATOM   1286  CD1 LEU A  86      -8.013  -4.493   1.610  1.00  0.00           C  
ATOM   1287  CD2 LEU A  86     -10.298  -5.369   1.054  1.00  0.00           C  
ATOM   1288  H   LEU A  86      -7.305  -7.265  -1.239  1.00  0.00           H  
ATOM   1289  HA  LEU A  86     -10.058  -6.504  -1.480  1.00  0.00           H  
ATOM   1290 1HB  LEU A  86      -7.517  -4.947  -0.883  1.00  0.00           H  
ATOM   1291 2HB  LEU A  86      -9.102  -4.172  -0.948  1.00  0.00           H  
ATOM   1292  HG  LEU A  86      -8.454  -6.462   0.936  1.00  0.00           H  
ATOM   1293 1HD1 LEU A  86      -8.174  -4.738   2.660  1.00  0.00           H  
ATOM   1294 2HD1 LEU A  86      -6.952  -4.587   1.376  1.00  0.00           H  
ATOM   1295 3HD1 LEU A  86      -8.339  -3.472   1.420  1.00  0.00           H  
ATOM   1296 1HD2 LEU A  86     -10.459  -5.615   2.105  1.00  0.00           H  
ATOM   1297 2HD2 LEU A  86     -10.657  -4.359   0.857  1.00  0.00           H  
ATOM   1298 3HD2 LEU A  86     -10.843  -6.077   0.429  1.00  0.00           H  
ATOM   1299  N   GLY A  87      -7.949  -5.624  -3.838  1.00  0.00           N  
ATOM   1300  CA  GLY A  87      -7.849  -5.046  -5.158  1.00  0.00           C  
ATOM   1301  C   GLY A  87      -7.385  -3.603  -5.066  1.00  0.00           C  
ATOM   1302  O   GLY A  87      -7.757  -2.758  -5.883  1.00  0.00           O  
ATOM   1303  H   GLY A  87      -7.138  -6.066  -3.432  1.00  0.00           H  
ATOM   1304 1HA  GLY A  87      -7.150  -5.628  -5.758  1.00  0.00           H  
ATOM   1305 2HA  GLY A  87      -8.818  -5.099  -5.654  1.00  0.00           H  
ATOM   1306  N   THR A  88      -6.558  -3.310  -4.070  1.00  0.00           N  
ATOM   1307  CA  THR A  88      -6.125  -1.944  -3.901  1.00  0.00           C  
ATOM   1308  C   THR A  88      -4.626  -1.824  -3.700  1.00  0.00           C  
ATOM   1309  O   THR A  88      -3.896  -2.799  -3.827  1.00  0.00           O  
ATOM   1310  CB  THR A  88      -6.854  -1.290  -2.712  1.00  0.00           C  
ATOM   1311  OG1 THR A  88      -6.595   0.120  -2.707  1.00  0.00           O  
ATOM   1312  CG2 THR A  88      -6.381  -1.894  -1.399  1.00  0.00           C  
ATOM   1313  H   THR A  88      -6.223  -4.014  -3.427  1.00  0.00           H  
ATOM   1314  HA  THR A  88      -6.325  -1.401  -4.824  1.00  0.00           H  
ATOM   1315  HB  THR A  88      -7.928  -1.448  -2.813  1.00  0.00           H  
ATOM   1316  HG1 THR A  88      -7.268   0.566  -2.188  1.00  0.00           H  
ATOM   1317 1HG2 THR A  88      -6.907  -1.421  -0.570  1.00  0.00           H  
ATOM   1318 2HG2 THR A  88      -6.587  -2.964  -1.396  1.00  0.00           H  
ATOM   1319 3HG2 THR A  88      -5.310  -1.731  -1.289  1.00  0.00           H  
ATOM   1320  N   THR A  89      -4.134  -0.607  -3.342  1.00  0.00           N  
ATOM   1321  CA  THR A  89      -2.696  -0.405  -3.199  1.00  0.00           C  
ATOM   1322  C   THR A  89      -2.264  -0.862  -1.807  1.00  0.00           C  
ATOM   1323  O   THR A  89      -3.112  -1.048  -0.925  1.00  0.00           O  
ATOM   1324  CB  THR A  89      -2.304   1.068  -3.421  1.00  0.00           C  
ATOM   1325  OG1 THR A  89      -2.917   1.885  -2.416  1.00  0.00           O  
ATOM   1326  CG2 THR A  89      -2.754   1.538  -4.796  1.00  0.00           C  
ATOM   1327  H   THR A  89      -4.761   0.164  -3.162  1.00  0.00           H  
ATOM   1328  HA  THR A  89      -2.188  -0.968  -3.982  1.00  0.00           H  
ATOM   1329  HB  THR A  89      -1.222   1.171  -3.344  1.00  0.00           H  
ATOM   1330  HG1 THR A  89      -2.295   2.558  -2.128  1.00  0.00           H  
ATOM   1331 1HG2 THR A  89      -2.469   2.580  -4.935  1.00  0.00           H  
ATOM   1332 2HG2 THR A  89      -2.281   0.926  -5.563  1.00  0.00           H  
ATOM   1333 3HG2 THR A  89      -3.837   1.445  -4.875  1.00  0.00           H  
ATOM   1334  N   VAL A  90      -0.955  -1.049  -1.620  1.00  0.00           N  
ATOM   1335  CA  VAL A  90      -0.437  -1.422  -0.311  1.00  0.00           C  
ATOM   1336  C   VAL A  90      -0.614  -0.273   0.681  1.00  0.00           C  
ATOM   1337  O   VAL A  90      -1.058  -0.474   1.832  1.00  0.00           O  
ATOM   1338  CB  VAL A  90       1.055  -1.793  -0.409  1.00  0.00           C  
ATOM   1339  CG1 VAL A  90       1.635  -2.036   0.976  1.00  0.00           C  
ATOM   1340  CG2 VAL A  90       1.225  -3.023  -1.288  1.00  0.00           C  
ATOM   1341  H   VAL A  90      -0.311  -0.932  -2.387  1.00  0.00           H  
ATOM   1342  HA  VAL A  90      -1.065  -2.214   0.096  1.00  0.00           H  
ATOM   1343  HB  VAL A  90       1.601  -0.956  -0.845  1.00  0.00           H  
ATOM   1344 1HG1 VAL A  90       2.691  -2.298   0.888  1.00  0.00           H  
ATOM   1345 2HG1 VAL A  90       1.536  -1.132   1.576  1.00  0.00           H  
ATOM   1346 3HG1 VAL A  90       1.099  -2.853   1.458  1.00  0.00           H  
ATOM   1347 1HG2 VAL A  90       2.282  -3.280  -1.354  1.00  0.00           H  
ATOM   1348 2HG2 VAL A  90       0.674  -3.859  -0.856  1.00  0.00           H  
ATOM   1349 3HG2 VAL A  90       0.841  -2.813  -2.286  1.00  0.00           H  
ATOM   1350  N   GLU A  91      -0.322   0.937   0.211  1.00  0.00           N  
ATOM   1351  CA  GLU A  91      -0.432   2.122   1.053  1.00  0.00           C  
ATOM   1352  C   GLU A  91      -1.855   2.274   1.578  1.00  0.00           C  
ATOM   1353  O   GLU A  91      -2.051   2.725   2.705  1.00  0.00           O  
ATOM   1354  CB  GLU A  91      -0.026   3.375   0.275  1.00  0.00           C  
ATOM   1355  CG  GLU A  91       1.441   3.413  -0.133  1.00  0.00           C  
ATOM   1356  CD  GLU A  91       1.730   2.588  -1.356  1.00  0.00           C  
ATOM   1357  OE1 GLU A  91       0.810   2.035  -1.907  1.00  0.00           O  
ATOM   1358  OE2 GLU A  91       2.874   2.511  -1.739  1.00  0.00           O  
ATOM   1359  H   GLU A  91      -0.015   1.040  -0.746  1.00  0.00           H  
ATOM   1360  HA  GLU A  91       0.216   1.994   1.920  1.00  0.00           H  
ATOM   1361 1HB  GLU A  91      -0.626   3.451  -0.633  1.00  0.00           H  
ATOM   1362 2HB  GLU A  91      -0.229   4.260   0.876  1.00  0.00           H  
ATOM   1363 1HG  GLU A  91       1.726   4.447  -0.330  1.00  0.00           H  
ATOM   1364 2HG  GLU A  91       2.047   3.051   0.696  1.00  0.00           H  
ATOM   1365  N   GLU A  92      -3.022   1.961   0.741  1.00  0.00           N  
ATOM   1366  CA  GLU A  92      -4.410   1.999   1.211  1.00  0.00           C  
ATOM   1367  C   GLU A  92      -4.697   0.935   2.268  1.00  0.00           C  
ATOM   1368  O   GLU A  92      -5.436   1.187   3.217  1.00  0.00           O  
ATOM   1369  CB  GLU A  92      -5.371   1.819   0.034  1.00  0.00           C  
ATOM   1370  CG  GLU A  92      -6.845   1.859   0.413  1.00  0.00           C  
ATOM   1371  CD  GLU A  92      -7.275   3.194   0.952  1.00  0.00           C  
ATOM   1372  OE1 GLU A  92      -6.601   4.163   0.696  1.00  0.00           O  
ATOM   1373  OE2 GLU A  92      -8.279   3.246   1.623  1.00  0.00           O  
ATOM   1374  H   GLU A  92      -2.830   1.659  -0.204  1.00  0.00           H  
ATOM   1375  HA  GLU A  92      -4.603   2.984   1.636  1.00  0.00           H  
ATOM   1376 1HB  GLU A  92      -5.195   2.605  -0.702  1.00  0.00           H  
ATOM   1377 2HB  GLU A  92      -5.176   0.865  -0.453  1.00  0.00           H  
ATOM   1378 1HG  GLU A  92      -7.442   1.628  -0.469  1.00  0.00           H  
ATOM   1379 2HG  GLU A  92      -7.037   1.091   1.160  1.00  0.00           H  
ATOM   1380  N   ALA A  93      -4.125  -0.385   2.136  1.00  0.00           N  
ATOM   1381  CA  ALA A  93      -4.265  -1.454   3.122  1.00  0.00           C  
ATOM   1382  C   ALA A  93      -3.639  -1.012   4.442  1.00  0.00           C  
ATOM   1383  O   ALA A  93      -4.141  -1.322   5.514  1.00  0.00           O  
ATOM   1384  CB  ALA A  93      -3.622  -2.743   2.623  1.00  0.00           C  
ATOM   1385  H   ALA A  93      -3.645  -0.577   1.268  1.00  0.00           H  
ATOM   1386  HA  ALA A  93      -5.329  -1.633   3.278  1.00  0.00           H  
ATOM   1387 1HB  ALA A  93      -3.740  -3.524   3.373  1.00  0.00           H  
ATOM   1388 2HB  ALA A  93      -4.105  -3.055   1.697  1.00  0.00           H  
ATOM   1389 3HB  ALA A  93      -2.561  -2.573   2.440  1.00  0.00           H  
ATOM   1390  N   VAL A  94      -2.534  -0.286   4.340  1.00  0.00           N  
ATOM   1391  CA  VAL A  94      -1.844   0.241   5.505  1.00  0.00           C  
ATOM   1392  C   VAL A  94      -2.733   1.300   6.177  1.00  0.00           C  
ATOM   1393  O   VAL A  94      -3.031   1.179   7.365  1.00  0.00           O  
ATOM   1394  CB  VAL A  94      -0.494   0.862   5.101  1.00  0.00           C  
ATOM   1395  CG1 VAL A  94       0.096   1.653   6.260  1.00  0.00           C  
ATOM   1396  CG2 VAL A  94       0.464  -0.230   4.652  1.00  0.00           C  
ATOM   1397  H   VAL A  94      -2.162  -0.092   3.420  1.00  0.00           H  
ATOM   1398  HA  VAL A  94      -1.710  -0.569   6.223  1.00  0.00           H  
ATOM   1399  HB  VAL A  94      -0.656   1.564   4.283  1.00  0.00           H  
ATOM   1400 1HG1 VAL A  94       1.051   2.084   5.957  1.00  0.00           H  
ATOM   1401 2HG1 VAL A  94      -0.589   2.450   6.542  1.00  0.00           H  
ATOM   1402 3HG1 VAL A  94       0.254   0.989   7.110  1.00  0.00           H  
ATOM   1403 1HG2 VAL A  94       1.417   0.215   4.367  1.00  0.00           H  
ATOM   1404 2HG2 VAL A  94       0.623  -0.936   5.468  1.00  0.00           H  
ATOM   1405 3HG2 VAL A  94       0.040  -0.757   3.796  1.00  0.00           H  
ATOM   1406  N   ASN A  95      -3.216   2.278   5.397  1.00  0.00           N  
ATOM   1407  CA  ASN A  95      -4.071   3.343   5.937  1.00  0.00           C  
ATOM   1408  C   ASN A  95      -5.282   2.791   6.651  1.00  0.00           C  
ATOM   1409  O   ASN A  95      -5.647   3.261   7.729  1.00  0.00           O  
ATOM   1410  CB  ASN A  95      -4.505   4.293   4.836  1.00  0.00           C  
ATOM   1411  CG  ASN A  95      -3.389   5.184   4.367  1.00  0.00           C  
ATOM   1412  OD1 ASN A  95      -2.391   5.373   5.073  1.00  0.00           O  
ATOM   1413  ND2 ASN A  95      -3.536   5.735   3.190  1.00  0.00           N  
ATOM   1414  H   ASN A  95      -2.986   2.283   4.413  1.00  0.00           H  
ATOM   1415  HA  ASN A  95      -3.498   3.906   6.676  1.00  0.00           H  
ATOM   1416 1HB  ASN A  95      -4.878   3.719   3.986  1.00  0.00           H  
ATOM   1417 2HB  ASN A  95      -5.325   4.916   5.195  1.00  0.00           H  
ATOM   1418 1HD2 ASN A  95      -2.825   6.338   2.827  1.00  0.00           H  
ATOM   1419 2HD2 ASN A  95      -4.360   5.555   2.653  1.00  0.00           H  
ATOM   1420  N   ARG A  96      -6.009   1.704   6.054  1.00  0.00           N  
ATOM   1421  CA  ARG A  96      -7.165   1.077   6.691  1.00  0.00           C  
ATOM   1422  C   ARG A  96      -6.768   0.290   7.937  1.00  0.00           C  
ATOM   1423  O   ARG A  96      -7.493   0.283   8.923  1.00  0.00           O  
ATOM   1424  CB  ARG A  96      -7.871   0.146   5.715  1.00  0.00           C  
ATOM   1425  CG  ARG A  96      -8.525   0.838   4.530  1.00  0.00           C  
ATOM   1426  CD  ARG A  96      -9.126  -0.139   3.586  1.00  0.00           C  
ATOM   1427  NE  ARG A  96      -9.578   0.499   2.360  1.00  0.00           N  
ATOM   1428  CZ  ARG A  96     -10.302  -0.112   1.403  1.00  0.00           C  
ATOM   1429  NH1 ARG A  96     -10.646  -1.374   1.543  1.00  0.00           N  
ATOM   1430  NH2 ARG A  96     -10.665   0.555   0.322  1.00  0.00           N  
ATOM   1431  H   ARG A  96      -5.727   1.397   5.135  1.00  0.00           H  
ATOM   1432  HA  ARG A  96      -7.859   1.860   7.000  1.00  0.00           H  
ATOM   1433 1HB  ARG A  96      -7.158  -0.577   5.324  1.00  0.00           H  
ATOM   1434 2HB  ARG A  96      -8.647  -0.412   6.241  1.00  0.00           H  
ATOM   1435 1HG  ARG A  96      -9.313   1.502   4.885  1.00  0.00           H  
ATOM   1436 2HG  ARG A  96      -7.776   1.420   3.990  1.00  0.00           H  
ATOM   1437 1HD  ARG A  96      -8.386  -0.895   3.326  1.00  0.00           H  
ATOM   1438 2HD  ARG A  96      -9.983  -0.618   4.059  1.00  0.00           H  
ATOM   1439  HE  ARG A  96      -9.333   1.469   2.218  1.00  0.00           H  
ATOM   1440 1HH1 ARG A  96     -10.369  -1.884   2.370  1.00  0.00           H  
ATOM   1441 2HH1 ARG A  96     -11.189  -1.831   0.826  1.00  0.00           H  
ATOM   1442 1HH2 ARG A  96     -10.400   1.525   0.214  1.00  0.00           H  
ATOM   1443 2HH2 ARG A  96     -11.207   0.098  -0.395  1.00  0.00           H  
ATOM   1444  N   ALA A  97      -5.535  -0.493   7.909  1.00  0.00           N  
ATOM   1445  CA  ALA A  97      -5.058  -1.295   9.019  1.00  0.00           C  
ATOM   1446  C   ALA A  97      -4.757  -0.358  10.188  1.00  0.00           C  
ATOM   1447  O   ALA A  97      -5.036  -0.693  11.320  1.00  0.00           O  
ATOM   1448  CB  ALA A  97      -3.823  -2.083   8.612  1.00  0.00           C  
ATOM   1449  H   ALA A  97      -5.041  -0.528   7.031  1.00  0.00           H  
ATOM   1450  HA  ALA A  97      -5.847  -1.997   9.294  1.00  0.00           H  
ATOM   1451 1HB  ALA A  97      -3.477  -2.680   9.455  1.00  0.00           H  
ATOM   1452 2HB  ALA A  97      -4.070  -2.740   7.778  1.00  0.00           H  
ATOM   1453 3HB  ALA A  97      -3.037  -1.393   8.309  1.00  0.00           H  
ATOM   1454  N   LEU A  98      -4.193   0.814   9.896  1.00  0.00           N  
ATOM   1455  CA  LEU A  98      -3.884   1.811  10.924  1.00  0.00           C  
ATOM   1456  C   LEU A  98      -5.132   2.415  11.566  1.00  0.00           C  
ATOM   1457  O   LEU A  98      -5.128   2.702  12.748  1.00  0.00           O  
ATOM   1458  CB  LEU A  98      -3.034   2.933  10.315  1.00  0.00           C  
ATOM   1459  CG  LEU A  98      -1.606   2.543   9.913  1.00  0.00           C  
ATOM   1460  CD1 LEU A  98      -0.978   3.673   9.107  1.00  0.00           C  
ATOM   1461  CD2 LEU A  98      -0.790   2.242  11.161  1.00  0.00           C  
ATOM   1462  H   LEU A  98      -3.972   1.019   8.932  1.00  0.00           H  
ATOM   1463  HA  LEU A  98      -3.339   1.318  11.729  1.00  0.00           H  
ATOM   1464 1HB  LEU A  98      -3.538   3.307   9.426  1.00  0.00           H  
ATOM   1465 2HB  LEU A  98      -2.964   3.746  11.038  1.00  0.00           H  
ATOM   1466  HG  LEU A  98      -1.636   1.657   9.277  1.00  0.00           H  
ATOM   1467 1HD1 LEU A  98       0.036   3.395   8.822  1.00  0.00           H  
ATOM   1468 2HD1 LEU A  98      -1.571   3.853   8.211  1.00  0.00           H  
ATOM   1469 3HD1 LEU A  98      -0.949   4.578   9.713  1.00  0.00           H  
ATOM   1470 1HD2 LEU A  98       0.224   1.964  10.875  1.00  0.00           H  
ATOM   1471 2HD2 LEU A  98      -0.758   3.127  11.797  1.00  0.00           H  
ATOM   1472 3HD2 LEU A  98      -1.252   1.419  11.708  1.00  0.00           H  
ATOM   1473  N   ASN A  99      -6.347   2.727  10.774  1.00  0.00           N  
ATOM   1474  CA  ASN A  99      -7.642   3.145  11.311  1.00  0.00           C  
ATOM   1475  C   ASN A  99      -8.199   2.094  12.257  1.00  0.00           C  
ATOM   1476  O   ASN A  99      -8.756   2.421  13.305  1.00  0.00           O  
ATOM   1477  CB  ASN A  99      -8.625   3.428  10.190  1.00  0.00           C  
ATOM   1478  CG  ASN A  99      -8.320   4.709   9.464  1.00  0.00           C  
ATOM   1479  OD1 ASN A  99      -7.623   5.585   9.990  1.00  0.00           O  
ATOM   1480  ND2 ASN A  99      -8.829   4.836   8.265  1.00  0.00           N  
ATOM   1481  H   ASN A  99      -6.236   2.632   9.775  1.00  0.00           H  
ATOM   1482  HA  ASN A  99      -7.499   4.060  11.888  1.00  0.00           H  
ATOM   1483 1HB  ASN A  99      -8.608   2.606   9.474  1.00  0.00           H  
ATOM   1484 2HB  ASN A  99      -9.635   3.487  10.598  1.00  0.00           H  
ATOM   1485 1HD2 ASN A  99      -8.659   5.668   7.735  1.00  0.00           H  
ATOM   1486 2HD2 ASN A  99      -9.387   4.103   7.879  1.00  0.00           H  
ATOM   1487  N   LEU A 100      -8.094   0.672  11.960  1.00  0.00           N  
ATOM   1488  CA  LEU A 100      -8.494  -0.475  12.762  1.00  0.00           C  
ATOM   1489  C   LEU A 100      -7.594  -0.578  13.992  1.00  0.00           C  
ATOM   1490  O   LEU A 100      -8.054  -0.899  15.089  1.00  0.00           O  
ATOM   1491  CB  LEU A 100      -8.412  -1.766  11.936  1.00  0.00           C  
ATOM   1492  CG  LEU A 100      -9.428  -1.889  10.794  1.00  0.00           C  
ATOM   1493  CD1 LEU A 100      -9.069  -3.085   9.921  1.00  0.00           C  
ATOM   1494  CD2 LEU A 100     -10.828  -2.036  11.372  1.00  0.00           C  
ATOM   1495  H   LEU A 100      -7.706   0.518  11.040  1.00  0.00           H  
ATOM   1496  HA  LEU A 100      -9.527  -0.331  13.080  1.00  0.00           H  
ATOM   1497 1HB  LEU A 100      -7.416  -1.839  11.504  1.00  0.00           H  
ATOM   1498 2HB  LEU A 100      -8.558  -2.615  12.604  1.00  0.00           H  
ATOM   1499  HG  LEU A 100      -9.384  -0.996  10.169  1.00  0.00           H  
ATOM   1500 1HD1 LEU A 100      -9.791  -3.172   9.109  1.00  0.00           H  
ATOM   1501 2HD1 LEU A 100      -8.071  -2.944   9.505  1.00  0.00           H  
ATOM   1502 3HD1 LEU A 100      -9.087  -3.993  10.523  1.00  0.00           H  
ATOM   1503 1HD2 LEU A 100     -11.550  -2.122  10.560  1.00  0.00           H  
ATOM   1504 2HD2 LEU A 100     -10.873  -2.929  11.995  1.00  0.00           H  
ATOM   1505 3HD2 LEU A 100     -11.066  -1.160  11.976  1.00  0.00           H  
ATOM   1506  N   LYS A 101      -6.306  -0.320  13.792  1.00  0.00           N  
ATOM   1507  CA  LYS A 101      -5.345  -0.377  14.878  1.00  0.00           C  
ATOM   1508  C   LYS A 101      -5.861   0.451  16.065  1.00  0.00           C  
ATOM   1509  O   LYS A 101      -6.055  -0.084  17.161  1.00  0.00           O  
ATOM   1510  CB  LYS A 101      -3.977   0.128  14.414  1.00  0.00           C  
ATOM   1511  CG  LYS A 101      -2.901   0.105  15.491  1.00  0.00           C  
ATOM   1512  CD  LYS A 101      -1.648   0.838  15.035  1.00  0.00           C  
ATOM   1513  CE  LYS A 101      -0.490   0.608  15.997  1.00  0.00           C  
ATOM   1514  NZ  LYS A 101      -0.703   1.300  17.298  1.00  0.00           N  
ATOM   1515  H   LYS A 101      -5.988  -0.079  12.865  1.00  0.00           H  
ATOM   1516  HA  LYS A 101      -5.264  -1.413  15.212  1.00  0.00           H  
ATOM   1517 1HB  LYS A 101      -3.629  -0.479  13.579  1.00  0.00           H  
ATOM   1518 2HB  LYS A 101      -4.071   1.154  14.058  1.00  0.00           H  
ATOM   1519 1HG  LYS A 101      -3.280   0.578  16.396  1.00  0.00           H  
ATOM   1520 2HG  LYS A 101      -2.641  -0.929  15.723  1.00  0.00           H  
ATOM   1521 1HD  LYS A 101      -1.360   0.487  14.044  1.00  0.00           H  
ATOM   1522 2HD  LYS A 101      -1.852   1.906  14.978  1.00  0.00           H  
ATOM   1523 1HE  LYS A 101      -0.377  -0.458  16.181  1.00  0.00           H  
ATOM   1524 2HE  LYS A 101       0.432   0.978  15.550  1.00  0.00           H  
ATOM   1525 1HZ  LYS A 101       0.085   1.124  17.905  1.00  0.00           H  
ATOM   1526 2HZ  LYS A 101      -0.791   2.294  17.141  1.00  0.00           H  
ATOM   1527 3HZ  LYS A 101      -1.546   0.952  17.731  1.00  0.00           H  
ATOM   1528  N   THR A 102      -6.141   1.735  15.837  1.00  0.00           N  
ATOM   1529  CA  THR A 102      -6.491   2.625  16.940  1.00  0.00           C  
ATOM   1530  C   THR A 102      -7.967   2.525  17.330  1.00  0.00           C  
ATOM   1531  O   THR A 102      -8.351   2.830  18.459  1.00  0.00           O  
ATOM   1532  CB  THR A 102      -6.155   4.086  16.589  1.00  0.00           C  
ATOM   1533  OG1 THR A 102      -6.943   4.504  15.467  1.00  0.00           O  
ATOM   1534  CG2 THR A 102      -4.679   4.225  16.246  1.00  0.00           C  
ATOM   1535  H   THR A 102      -6.113   2.104  14.897  1.00  0.00           H  
ATOM   1536  HA  THR A 102      -5.920   2.327  17.820  1.00  0.00           H  
ATOM   1537  HB  THR A 102      -6.387   4.727  17.438  1.00  0.00           H  
ATOM   1538  HG1 THR A 102      -7.826   4.736  15.765  1.00  0.00           H  
ATOM   1539 1HG2 THR A 102      -4.459   5.264  16.001  1.00  0.00           H  
ATOM   1540 2HG2 THR A 102      -4.076   3.920  17.102  1.00  0.00           H  
ATOM   1541 3HG2 THR A 102      -4.443   3.593  15.392  1.00  0.00           H  
ATOM   1542  N   LYS A 103      -8.796   2.089  16.398  1.00  0.00           N  
ATOM   1543  CA  LYS A 103     -10.204   1.869  16.692  1.00  0.00           C  
ATOM   1544  C   LYS A 103     -10.456   0.631  17.560  1.00  0.00           C  
ATOM   1545  O   LYS A 103     -11.269   0.670  18.488  1.00  0.00           O  
ATOM   1546  CB  LYS A 103     -10.993   1.755  15.386  1.00  0.00           C  
ATOM   1547  CG  LYS A 103     -12.492   1.569  15.572  1.00  0.00           C  
ATOM   1548  CD  LYS A 103     -13.218   1.563  14.235  1.00  0.00           C  
ATOM   1549  CE  LYS A 103     -14.717   1.376  14.417  1.00  0.00           C  
ATOM   1550  NZ  LYS A 103     -15.439   1.360  13.116  1.00  0.00           N  
ATOM   1551  H   LYS A 103      -8.454   1.907  15.464  1.00  0.00           H  
ATOM   1552  HA  LYS A 103     -10.574   2.720  17.267  1.00  0.00           H  
ATOM   1553 1HB  LYS A 103     -10.839   2.654  14.788  1.00  0.00           H  
ATOM   1554 2HB  LYS A 103     -10.619   0.910  14.808  1.00  0.00           H  
ATOM   1555 1HG  LYS A 103     -12.681   0.622  16.081  1.00  0.00           H  
ATOM   1556 2HG  LYS A 103     -12.886   2.377  16.186  1.00  0.00           H  
ATOM   1557 1HD  LYS A 103     -13.038   2.508  13.719  1.00  0.00           H  
ATOM   1558 2HD  LYS A 103     -12.833   0.754  13.615  1.00  0.00           H  
ATOM   1559 1HE  LYS A 103     -14.905   0.437  14.934  1.00  0.00           H  
ATOM   1560 2HE  LYS A 103     -15.113   2.187  15.028  1.00  0.00           H  
ATOM   1561 1HZ  LYS A 103     -16.427   1.235  13.280  1.00  0.00           H  
ATOM   1562 2HZ  LYS A 103     -15.287   2.236  12.635  1.00  0.00           H  
ATOM   1563 3HZ  LYS A 103     -15.093   0.600  12.548  1.00  0.00           H  
ATOM   1564  N   LEU A 104      -9.763  -0.465  17.267  1.00  0.00           N  
ATOM   1565  CA  LEU A 104     -10.018  -1.728  17.962  1.00  0.00           C  
ATOM   1566  C   LEU A 104      -9.034  -2.008  19.103  1.00  0.00           C  
ATOM   1567  O   LEU A 104      -9.330  -2.813  19.988  1.00  0.00           O  
ATOM   1568  CB  LEU A 104      -9.965  -2.885  16.957  1.00  0.00           C  
ATOM   1569  CG  LEU A 104     -10.942  -2.788  15.778  1.00  0.00           C  
ATOM   1570  CD1 LEU A 104     -10.702  -3.946  14.820  1.00  0.00           C  
ATOM   1571  CD2 LEU A 104     -12.371  -2.797  16.300  1.00  0.00           C  
ATOM   1572  H   LEU A 104      -9.049  -0.432  16.554  1.00  0.00           H  
ATOM   1573  HA  LEU A 104     -11.013  -1.684  18.404  1.00  0.00           H  
ATOM   1574 1HB  LEU A 104      -8.958  -2.945  16.548  1.00  0.00           H  
ATOM   1575 2HB  LEU A 104     -10.176  -3.815  17.485  1.00  0.00           H  
ATOM   1576  HG  LEU A 104     -10.761  -1.861  15.231  1.00  0.00           H  
ATOM   1577 1HD1 LEU A 104     -11.395  -3.877  13.983  1.00  0.00           H  
ATOM   1578 2HD1 LEU A 104      -9.677  -3.904  14.448  1.00  0.00           H  
ATOM   1579 3HD1 LEU A 104     -10.858  -4.889  15.344  1.00  0.00           H  
ATOM   1580 1HD2 LEU A 104     -13.065  -2.727  15.462  1.00  0.00           H  
ATOM   1581 2HD2 LEU A 104     -12.552  -3.724  16.845  1.00  0.00           H  
ATOM   1582 3HD2 LEU A 104     -12.520  -1.949  16.967  1.00  0.00           H  
ATOM   1583  N   GLY A 105      -7.869  -1.362  19.073  1.00  0.00           N  
ATOM   1584  CA  GLY A 105      -6.794  -1.666  20.005  1.00  0.00           C  
ATOM   1585  C   GLY A 105      -5.966  -2.895  19.648  1.00  0.00           C  
ATOM   1586  O   GLY A 105      -5.583  -3.670  20.529  1.00  0.00           O  
ATOM   1587  H   GLY A 105      -7.731  -0.640  18.379  1.00  0.00           H  
ATOM   1588 1HA  GLY A 105      -6.118  -0.814  20.071  1.00  0.00           H  
ATOM   1589 2HA  GLY A 105      -7.211  -1.820  21.000  1.00  0.00           H  
ATOM   1590  N   VAL A 106      -5.679  -3.078  18.357  1.00  0.00           N  
ATOM   1591  CA  VAL A 106      -4.994  -4.285  17.900  1.00  0.00           C  
ATOM   1592  C   VAL A 106      -3.746  -3.915  17.103  1.00  0.00           C  
ATOM   1593  O   VAL A 106      -3.555  -2.758  16.737  1.00  0.00           O  
ATOM   1594  CB  VAL A 106      -5.930  -5.140  17.027  1.00  0.00           C  
ATOM   1595  CG1 VAL A 106      -7.177  -5.533  17.807  1.00  0.00           C  
ATOM   1596  CG2 VAL A 106      -6.302  -4.377  15.764  1.00  0.00           C  
ATOM   1597  H   VAL A 106      -5.937  -2.374  17.682  1.00  0.00           H  
ATOM   1598  HA  VAL A 106      -4.659  -4.846  18.773  1.00  0.00           H  
ATOM   1599  HB  VAL A 106      -5.417  -6.064  16.756  1.00  0.00           H  
ATOM   1600 1HG1 VAL A 106      -7.826  -6.137  17.174  1.00  0.00           H  
ATOM   1601 2HG1 VAL A 106      -6.889  -6.109  18.686  1.00  0.00           H  
ATOM   1602 3HG1 VAL A 106      -7.708  -4.633  18.118  1.00  0.00           H  
ATOM   1603 1HG2 VAL A 106      -6.963  -4.988  15.151  1.00  0.00           H  
ATOM   1604 2HG2 VAL A 106      -6.810  -3.451  16.036  1.00  0.00           H  
ATOM   1605 3HG2 VAL A 106      -5.398  -4.143  15.201  1.00  0.00           H  
ATOM   1606  N   ASP A 107      -2.882  -4.891  16.849  1.00  0.00           N  
ATOM   1607  CA  ASP A 107      -1.694  -4.613  16.063  1.00  0.00           C  
ATOM   1608  C   ASP A 107      -1.990  -4.663  14.550  1.00  0.00           C  
ATOM   1609  O   ASP A 107      -3.130  -4.875  14.125  1.00  0.00           O  
ATOM   1610  CB  ASP A 107      -0.589  -5.612  16.414  1.00  0.00           C  
ATOM   1611  CG  ASP A 107      -0.967  -7.051  16.092  1.00  0.00           C  
ATOM   1612  OD1 ASP A 107      -1.936  -7.249  15.399  1.00  0.00           O  
ATOM   1613  OD2 ASP A 107      -0.283  -7.938  16.543  1.00  0.00           O  
ATOM   1614  H   ASP A 107      -3.038  -5.826  17.193  1.00  0.00           H  
ATOM   1615  HA  ASP A 107      -1.358  -3.599  16.290  1.00  0.00           H  
ATOM   1616 1HB  ASP A 107       0.319  -5.358  15.865  1.00  0.00           H  
ATOM   1617 2HB  ASP A 107      -0.358  -5.540  17.477  1.00  0.00           H  
ATOM   1618  N   LEU A 108      -0.896  -4.473  13.606  1.00  0.00           N  
ATOM   1619  CA  LEU A 108      -1.097  -4.317  12.183  1.00  0.00           C  
ATOM   1620  C   LEU A 108      -1.446  -5.678  11.597  1.00  0.00           C  
ATOM   1621  O   LEU A 108      -2.186  -5.768  10.633  1.00  0.00           O  
ATOM   1622  CB  LEU A 108       0.159  -3.747  11.512  1.00  0.00           C  
ATOM   1623  CG  LEU A 108       0.231  -2.217  11.427  1.00  0.00           C  
ATOM   1624  CD1 LEU A 108      -0.840  -1.711  10.471  1.00  0.00           C  
ATOM   1625  CD2 LEU A 108       0.051  -1.621  12.816  1.00  0.00           C  
ATOM   1626  H   LEU A 108       0.041  -4.409  13.980  1.00  0.00           H  
ATOM   1627  HA  LEU A 108      -1.915  -3.613  12.025  1.00  0.00           H  
ATOM   1628 1HB  LEU A 108       1.033  -4.089  12.064  1.00  0.00           H  
ATOM   1629 2HB  LEU A 108       0.218  -4.139  10.497  1.00  0.00           H  
ATOM   1630  HG  LEU A 108       1.201  -1.920  11.028  1.00  0.00           H  
ATOM   1631 1HD1 LEU A 108      -0.789  -0.623  10.410  1.00  0.00           H  
ATOM   1632 2HD1 LEU A 108      -0.677  -2.137   9.481  1.00  0.00           H  
ATOM   1633 3HD1 LEU A 108      -1.823  -2.007  10.836  1.00  0.00           H  
ATOM   1634 1HD2 LEU A 108       0.103  -0.534  12.755  1.00  0.00           H  
ATOM   1635 2HD2 LEU A 108      -0.919  -1.917  13.215  1.00  0.00           H  
ATOM   1636 3HD2 LEU A 108       0.840  -1.987  13.473  1.00  0.00           H  
ATOM   1637  N   LEU A 109      -0.910  -6.733  12.199  1.00  0.00           N  
ATOM   1638  CA  LEU A 109      -1.166  -8.091  11.737  1.00  0.00           C  
ATOM   1639  C   LEU A 109      -2.613  -8.501  11.973  1.00  0.00           C  
ATOM   1640  O   LEU A 109      -3.259  -9.069  11.093  1.00  0.00           O  
ATOM   1641  CB  LEU A 109      -0.229  -9.075  12.449  1.00  0.00           C  
ATOM   1642  CG  LEU A 109      -0.443 -10.557  12.115  1.00  0.00           C  
ATOM   1643  CD1 LEU A 109      -0.304 -10.764  10.613  1.00  0.00           C  
ATOM   1644  CD2 LEU A 109       0.567 -11.400  12.879  1.00  0.00           C  
ATOM   1645  H   LEU A 109      -0.311  -6.590  13.000  1.00  0.00           H  
ATOM   1646  HA  LEU A 109      -0.975  -8.132  10.664  1.00  0.00           H  
ATOM   1647 1HB  LEU A 109       0.799  -8.823  12.194  1.00  0.00           H  
ATOM   1648 2HB  LEU A 109      -0.354  -8.957  13.526  1.00  0.00           H  
ATOM   1649  HG  LEU A 109      -1.453 -10.853  12.400  1.00  0.00           H  
ATOM   1650 1HD1 LEU A 109      -0.455 -11.817  10.375  1.00  0.00           H  
ATOM   1651 2HD1 LEU A 109      -1.050 -10.165  10.092  1.00  0.00           H  
ATOM   1652 3HD1 LEU A 109       0.693 -10.461  10.295  1.00  0.00           H  
ATOM   1653 1HD2 LEU A 109       0.414 -12.454  12.642  1.00  0.00           H  
ATOM   1654 2HD2 LEU A 109       1.577 -11.107  12.594  1.00  0.00           H  
ATOM   1655 3HD2 LEU A 109       0.433 -11.246  13.950  1.00  0.00           H  
ATOM   1656  N   THR A 110      -3.133  -8.219  13.156  1.00  0.00           N  
ATOM   1657  CA  THR A 110      -4.548  -8.485  13.412  1.00  0.00           C  
ATOM   1658  C   THR A 110      -5.517  -7.632  12.584  1.00  0.00           C  
ATOM   1659  O   THR A 110      -6.534  -8.125  12.100  1.00  0.00           O  
ATOM   1660  CB  THR A 110      -4.861  -8.284  14.906  1.00  0.00           C  
ATOM   1661  OG1 THR A 110      -4.012  -9.131  15.692  1.00  0.00           O  
ATOM   1662  CG2 THR A 110      -6.315  -8.620  15.197  1.00  0.00           C  
ATOM   1663  H   THR A 110      -2.568  -7.822  13.891  1.00  0.00           H  
ATOM   1664  HA  THR A 110      -4.752  -9.523  13.144  1.00  0.00           H  
ATOM   1665  HB  THR A 110      -4.671  -7.247  15.182  1.00  0.00           H  
ATOM   1666  HG1 THR A 110      -3.129  -8.757  15.725  1.00  0.00           H  
ATOM   1667 1HG2 THR A 110      -6.518  -8.471  16.257  1.00  0.00           H  
ATOM   1668 2HG2 THR A 110      -6.963  -7.970  14.609  1.00  0.00           H  
ATOM   1669 3HG2 THR A 110      -6.509  -9.659  14.932  1.00  0.00           H  
ATOM   1670  N   ALA A 111      -5.251  -6.222  12.357  1.00  0.00           N  
ATOM   1671  CA  ALA A 111      -5.996  -5.286  11.520  1.00  0.00           C  
ATOM   1672  C   ALA A 111      -5.957  -5.784  10.076  1.00  0.00           C  
ATOM   1673  O   ALA A 111      -6.933  -5.700   9.352  1.00  0.00           O  
ATOM   1674  CB  ALA A 111      -5.418  -3.883  11.625  1.00  0.00           C  
ATOM   1675  H   ALA A 111      -4.457  -5.889  12.882  1.00  0.00           H  
ATOM   1676  HA  ALA A 111      -7.028  -5.265  11.870  1.00  0.00           H  
ATOM   1677 1HB  ALA A 111      -5.989  -3.206  10.993  1.00  0.00           H  
ATOM   1678 2HB  ALA A 111      -5.470  -3.544  12.660  1.00  0.00           H  
ATOM   1679 3HB  ALA A 111      -4.379  -3.892  11.299  1.00  0.00           H  
ATOM   1680  N   ALA A 112      -4.668  -6.314   9.499  1.00  0.00           N  
ATOM   1681  CA  ALA A 112      -4.503  -6.888   8.165  1.00  0.00           C  
ATOM   1682  C   ALA A 112      -5.351  -8.118   7.988  1.00  0.00           C  
ATOM   1683  O   ALA A 112      -5.828  -8.402   6.891  1.00  0.00           O  
ATOM   1684  CB  ALA A 112      -3.041  -7.223   7.903  1.00  0.00           C  
ATOM   1685  H   ALA A 112      -3.867  -6.255  10.111  1.00  0.00           H  
ATOM   1686  HA  ALA A 112      -4.832  -6.149   7.435  1.00  0.00           H  
ATOM   1687 1HB  ALA A 112      -2.940  -7.656   6.908  1.00  0.00           H  
ATOM   1688 2HB  ALA A 112      -2.443  -6.313   7.966  1.00  0.00           H  
ATOM   1689 3HB  ALA A 112      -2.692  -7.938   8.648  1.00  0.00           H  
ATOM   1690  N   LEU A 113      -5.536  -9.058   9.080  1.00  0.00           N  
ATOM   1691  CA  LEU A 113      -6.449 -10.196   9.070  1.00  0.00           C  
ATOM   1692  C   LEU A 113      -7.909  -9.802   8.824  1.00  0.00           C  
ATOM   1693  O   LEU A 113      -8.611 -10.439   8.041  1.00  0.00           O  
ATOM   1694  CB  LEU A 113      -6.344 -10.948  10.402  1.00  0.00           C  
ATOM   1695  CG  LEU A 113      -7.262 -12.167  10.552  1.00  0.00           C  
ATOM   1696  CD1 LEU A 113      -6.916 -13.198   9.485  1.00  0.00           C  
ATOM   1697  CD2 LEU A 113      -7.106 -12.752  11.947  1.00  0.00           C  
ATOM   1698  H   LEU A 113      -4.963  -8.895   9.896  1.00  0.00           H  
ATOM   1699  HA  LEU A 113      -6.156 -10.866   8.263  1.00  0.00           H  
ATOM   1700 1HB  LEU A 113      -5.317 -11.289  10.529  1.00  0.00           H  
ATOM   1701 2HB  LEU A 113      -6.577 -10.256  11.212  1.00  0.00           H  
ATOM   1702  HG  LEU A 113      -8.298 -11.864  10.398  1.00  0.00           H  
ATOM   1703 1HD1 LEU A 113      -7.569 -14.064   9.591  1.00  0.00           H  
ATOM   1704 2HD1 LEU A 113      -7.055 -12.760   8.497  1.00  0.00           H  
ATOM   1705 3HD1 LEU A 113      -5.879 -13.509   9.602  1.00  0.00           H  
ATOM   1706 1HD2 LEU A 113      -7.759 -13.619  12.054  1.00  0.00           H  
ATOM   1707 2HD2 LEU A 113      -6.071 -13.058  12.101  1.00  0.00           H  
ATOM   1708 3HD2 LEU A 113      -7.376 -12.001  12.689  1.00  0.00           H  
ATOM   1709  N   ALA A 114      -8.361  -8.749   9.498  1.00  0.00           N  
ATOM   1710  CA  ALA A 114      -9.709  -8.227   9.274  1.00  0.00           C  
ATOM   1711  C   ALA A 114      -9.871  -7.722   7.840  1.00  0.00           C  
ATOM   1712  O   ALA A 114     -10.907  -7.936   7.209  1.00  0.00           O  
ATOM   1713  CB  ALA A 114     -10.019  -7.115  10.267  1.00  0.00           C  
ATOM   1714  H   ALA A 114      -7.767  -8.297  10.178  1.00  0.00           H  
ATOM   1715  HA  ALA A 114     -10.417  -9.042   9.425  1.00  0.00           H  
ATOM   1716 1HB  ALA A 114     -11.025  -6.737  10.085  1.00  0.00           H  
ATOM   1717 2HB  ALA A 114      -9.953  -7.505  11.281  1.00  0.00           H  
ATOM   1718 3HB  ALA A 114      -9.300  -6.305  10.142  1.00  0.00           H  
ATOM   1719  N   LEU A 115      -8.810  -7.020   7.282  1.00  0.00           N  
ATOM   1720  CA  LEU A 115      -8.909  -6.507   5.925  1.00  0.00           C  
ATOM   1721  C   LEU A 115      -9.000  -7.647   4.926  1.00  0.00           C  
ATOM   1722  O   LEU A 115      -9.796  -7.600   3.987  1.00  0.00           O  
ATOM   1723  CB  LEU A 115      -7.696  -5.625   5.600  1.00  0.00           C  
ATOM   1724  CG  LEU A 115      -7.611  -4.300   6.369  1.00  0.00           C  
ATOM   1725  CD1 LEU A 115      -6.284  -3.620   6.063  1.00  0.00           C  
ATOM   1726  CD2 LEU A 115      -8.783  -3.413   5.981  1.00  0.00           C  
ATOM   1727  H   LEU A 115      -7.964  -6.859   7.809  1.00  0.00           H  
ATOM   1728  HA  LEU A 115      -9.822  -5.918   5.851  1.00  0.00           H  
ATOM   1729 1HB  LEU A 115      -6.790  -6.190   5.811  1.00  0.00           H  
ATOM   1730 2HB  LEU A 115      -7.713  -5.391   4.535  1.00  0.00           H  
ATOM   1731  HG  LEU A 115      -7.645  -4.500   7.440  1.00  0.00           H  
ATOM   1732 1HD1 LEU A 115      -6.222  -2.679   6.610  1.00  0.00           H  
ATOM   1733 2HD1 LEU A 115      -5.463  -4.269   6.368  1.00  0.00           H  
ATOM   1734 3HD1 LEU A 115      -6.213  -3.424   4.994  1.00  0.00           H  
ATOM   1735 1HD2 LEU A 115      -8.723  -2.471   6.528  1.00  0.00           H  
ATOM   1736 2HD2 LEU A 115      -8.750  -3.212   4.911  1.00  0.00           H  
ATOM   1737 3HD2 LEU A 115      -9.718  -3.916   6.227  1.00  0.00           H  
ATOM   1738  N   LEU A 116      -8.160  -8.640   5.181  1.00  0.00           N  
ATOM   1739  CA  LEU A 116      -8.140  -9.801   4.288  1.00  0.00           C  
ATOM   1740  C   LEU A 116      -9.456 -10.590   4.395  1.00  0.00           C  
ATOM   1741  O   LEU A 116     -10.002 -11.042   3.388  1.00  0.00           O  
ATOM   1742  CB  LEU A 116      -6.953 -10.712   4.627  1.00  0.00           C  
ATOM   1743  CG  LEU A 116      -6.760 -11.923   3.705  1.00  0.00           C  
ATOM   1744  CD1 LEU A 116      -6.440 -11.443   2.296  1.00  0.00           C  
ATOM   1745  CD2 LEU A 116      -5.644 -12.802   4.250  1.00  0.00           C  
ATOM   1746  H   LEU A 116      -7.536  -8.619   5.974  1.00  0.00           H  
ATOM   1747  HA  LEU A 116      -8.043  -9.439   3.265  1.00  0.00           H  
ATOM   1748 1HB  LEU A 116      -6.040 -10.120   4.592  1.00  0.00           H  
ATOM   1749 2HB  LEU A 116      -7.081 -11.085   5.643  1.00  0.00           H  
ATOM   1750  HG  LEU A 116      -7.686 -12.497   3.660  1.00  0.00           H  
ATOM   1751 1HD1 LEU A 116      -6.303 -12.303   1.641  1.00  0.00           H  
ATOM   1752 2HD1 LEU A 116      -7.263 -10.832   1.924  1.00  0.00           H  
ATOM   1753 3HD1 LEU A 116      -5.526 -10.850   2.312  1.00  0.00           H  
ATOM   1754 1HD2 LEU A 116      -5.507 -13.663   3.595  1.00  0.00           H  
ATOM   1755 2HD2 LEU A 116      -4.718 -12.229   4.294  1.00  0.00           H  
ATOM   1756 3HD2 LEU A 116      -5.907 -13.145   5.250  1.00  0.00           H  
ATOM   1757  N   THR A 117      -9.940 -10.742   5.610  1.00  0.00           N  
ATOM   1758  CA  THR A 117     -11.205 -11.428   5.825  1.00  0.00           C  
ATOM   1759  C   THR A 117     -12.353 -10.816   5.010  1.00  0.00           C  
ATOM   1760  O   THR A 117     -13.119 -11.533   4.365  1.00  0.00           O  
ATOM   1761  CB  THR A 117     -11.574 -11.418   7.318  1.00  0.00           C  
ATOM   1762  OG1 THR A 117     -10.559 -12.100   8.069  1.00  0.00           O  
ATOM   1763  CG2 THR A 117     -12.912 -12.107   7.542  1.00  0.00           C  
ATOM   1764  H   THR A 117      -9.434 -10.382   6.406  1.00  0.00           H  
ATOM   1765  HA  THR A 117     -11.090 -12.460   5.495  1.00  0.00           H  
ATOM   1766  HB  THR A 117     -11.638 -10.390   7.672  1.00  0.00           H  
ATOM   1767  HG1 THR A 117      -9.755 -11.577   8.065  1.00  0.00           H  
ATOM   1768 1HG2 THR A 117     -13.157 -12.090   8.604  1.00  0.00           H  
ATOM   1769 2HG2 THR A 117     -13.688 -11.584   6.983  1.00  0.00           H  
ATOM   1770 3HG2 THR A 117     -12.852 -13.139   7.199  1.00  0.00           H  
ATOM   1771  N   ALA A 118     -12.585  -9.363   4.959  1.00  0.00           N  
ATOM   1772  CA  ALA A 118     -13.588  -8.654   4.177  1.00  0.00           C  
ATOM   1773  C   ALA A 118     -13.470  -8.999   2.674  1.00  0.00           C  
ATOM   1774  O   ALA A 118     -14.480  -9.169   1.984  1.00  0.00           O  
ATOM   1775  CB  ALA A 118     -13.471  -7.155   4.411  1.00  0.00           C  
ATOM   1776  H   ALA A 118     -11.978  -8.838   5.574  1.00  0.00           H  
ATOM   1777  HA  ALA A 118     -14.572  -8.990   4.505  1.00  0.00           H  
ATOM   1778 1HB  ALA A 118     -14.228  -6.636   3.819  1.00  0.00           H  
ATOM   1779 2HB  ALA A 118     -13.626  -6.939   5.468  1.00  0.00           H  
ATOM   1780 3HB  ALA A 118     -12.480  -6.816   4.111  1.00  0.00           H  
ATOM   1781  N   ALA A 119     -12.169  -9.081   2.115  1.00  0.00           N  
ATOM   1782  CA  ALA A 119     -11.885  -9.447   0.728  1.00  0.00           C  
ATOM   1783  C   ALA A 119     -12.317 -10.875   0.386  1.00  0.00           C  
ATOM   1784  O   ALA A 119     -12.815 -11.138  -0.709  1.00  0.00           O  
ATOM   1785  CB  ALA A 119     -10.404  -9.284   0.429  1.00  0.00           C  
ATOM   1786  H   ALA A 119     -11.411  -8.776   2.709  1.00  0.00           H  
ATOM   1787  HA  ALA A 119     -12.453  -8.780   0.079  1.00  0.00           H  
ATOM   1788 1HB  ALA A 119     -10.208  -9.559  -0.607  1.00  0.00           H  
ATOM   1789 2HB  ALA A 119     -10.112  -8.245   0.587  1.00  0.00           H  
ATOM   1790 3HB  ALA A 119      -9.825  -9.928   1.090  1.00  0.00           H  
ATOM   1791  N   LYS A 120     -12.125 -11.830   1.343  1.00  0.00           N  
ATOM   1792  CA  LYS A 120     -12.495 -13.221   1.104  1.00  0.00           C  
ATOM   1793  C   LYS A 120     -13.961 -13.516   1.382  1.00  0.00           C  
ATOM   1794  O   LYS A 120     -14.567 -14.367   0.730  1.00  0.00           O  
ATOM   1795  CB  LYS A 120     -11.619 -14.146   1.951  1.00  0.00           C  
ATOM   1796  CG  LYS A 120     -10.162 -14.211   1.510  1.00  0.00           C  
ATOM   1797  CD  LYS A 120      -9.363 -15.166   2.384  1.00  0.00           C  
ATOM   1798  CE  LYS A 120      -7.910 -15.239   1.938  1.00  0.00           C  
ATOM   1799  NZ  LYS A 120      -7.120 -16.189   2.770  1.00  0.00           N  
ATOM   1800  H   LYS A 120     -11.719 -11.575   2.232  1.00  0.00           H  
ATOM   1801  HA  LYS A 120     -12.306 -13.454   0.055  1.00  0.00           H  
ATOM   1802 1HB  LYS A 120     -11.639 -13.815   2.990  1.00  0.00           H  
ATOM   1803 2HB  LYS A 120     -12.023 -15.158   1.921  1.00  0.00           H  
ATOM   1804 1HG  LYS A 120     -10.110 -14.549   0.475  1.00  0.00           H  
ATOM   1805 2HG  LYS A 120      -9.719 -13.217   1.573  1.00  0.00           H  
ATOM   1806 1HD  LYS A 120      -9.400 -14.829   3.420  1.00  0.00           H  
ATOM   1807 2HD  LYS A 120      -9.800 -16.163   2.328  1.00  0.00           H  
ATOM   1808 1HE  LYS A 120      -7.864 -15.561   0.899  1.00  0.00           H  
ATOM   1809 2HE  LYS A 120      -7.457 -14.251   2.010  1.00  0.00           H  
ATOM   1810 1HZ  LYS A 120      -6.164 -16.208   2.443  1.00  0.00           H  
ATOM   1811 2HZ  LYS A 120      -7.140 -15.889   3.734  1.00  0.00           H  
ATOM   1812 3HZ  LYS A 120      -7.519 -17.113   2.696  1.00  0.00           H  
ATOM   1813  N   LEU A 121     -14.528 -12.805   2.356  1.00  0.00           N  
ATOM   1814  CA  LEU A 121     -15.929 -12.962   2.752  1.00  0.00           C  
ATOM   1815  C   LEU A 121     -16.852 -12.259   1.773  1.00  0.00           C  
ATOM   1816  O   LEU A 121     -17.967 -12.698   1.537  1.00  0.00           O  
ATOM   1817  CB  LEU A 121     -16.154 -12.404   4.163  1.00  0.00           C  
ATOM   1818  CG  LEU A 121     -15.989 -13.409   5.310  1.00  0.00           C  
ATOM   1819  CD1 LEU A 121     -17.201 -14.329   5.359  1.00  0.00           C  
ATOM   1820  CD2 LEU A 121     -14.708 -14.204   5.109  1.00  0.00           C  
ATOM   1821  H   LEU A 121     -13.951 -12.134   2.842  1.00  0.00           H  
ATOM   1822  HA  LEU A 121     -16.164 -14.026   2.779  1.00  0.00           H  
ATOM   1823 1HB  LEU A 121     -15.449 -11.591   4.331  1.00  0.00           H  
ATOM   1824 2HB  LEU A 121     -17.164 -11.999   4.220  1.00  0.00           H  
ATOM   1825  HG  LEU A 121     -15.939 -12.874   6.259  1.00  0.00           H  
ATOM   1826 1HD1 LEU A 121     -17.084 -15.043   6.174  1.00  0.00           H  
ATOM   1827 2HD1 LEU A 121     -18.102 -13.736   5.523  1.00  0.00           H  
ATOM   1828 3HD1 LEU A 121     -17.287 -14.867   4.415  1.00  0.00           H  
ATOM   1829 1HD2 LEU A 121     -14.589 -14.918   5.925  1.00  0.00           H  
ATOM   1830 2HD2 LEU A 121     -14.757 -14.741   4.161  1.00  0.00           H  
ATOM   1831 3HD2 LEU A 121     -13.856 -13.524   5.096  1.00  0.00           H  
ATOM   1832  N   GLY A 122     -16.429 -11.067   1.034  1.00  0.00           N  
ATOM   1833  CA  GLY A 122     -17.208 -10.281   0.111  1.00  0.00           C  
ATOM   1834  C   GLY A 122     -18.048  -9.247   0.821  1.00  0.00           C  
ATOM   1835  O   GLY A 122     -19.057  -8.804   0.281  1.00  0.00           O  
ATOM   1836  H   GLY A 122     -15.475 -10.796   1.228  1.00  0.00           H  
ATOM   1837 1HA  GLY A 122     -16.542  -9.783  -0.593  1.00  0.00           H  
ATOM   1838 2HA  GLY A 122     -17.855 -10.937  -0.468  1.00  0.00           H  
ATOM   1839  N   THR A 123     -17.605  -8.682   1.977  1.00  0.00           N  
ATOM   1840  CA  THR A 123     -18.257  -7.723   2.860  1.00  0.00           C  
ATOM   1841  C   THR A 123     -17.381  -6.485   2.993  1.00  0.00           C  
ATOM   1842  O   THR A 123     -16.265  -6.449   2.463  1.00  0.00           O  
ATOM   1843  CB  THR A 123     -18.534  -8.327   4.250  1.00  0.00           C  
ATOM   1844  OG1 THR A 123     -17.295  -8.516   4.945  1.00  0.00           O  
ATOM   1845  CG2 THR A 123     -19.246  -9.664   4.118  1.00  0.00           C  
ATOM   1846  H   THR A 123     -16.666  -8.990   2.191  1.00  0.00           H  
ATOM   1847  HA  THR A 123     -19.234  -7.477   2.442  1.00  0.00           H  
ATOM   1848  HB  THR A 123     -19.157  -7.643   4.825  1.00  0.00           H  
ATOM   1849  HG1 THR A 123     -16.962  -7.665   5.241  1.00  0.00           H  
ATOM   1850 1HG2 THR A 123     -19.434 -10.076   5.110  1.00  0.00           H  
ATOM   1851 2HG2 THR A 123     -20.194  -9.521   3.599  1.00  0.00           H  
ATOM   1852 3HG2 THR A 123     -18.623 -10.354   3.552  1.00  0.00           H  
ATOM   1853  N   THR A 124     -17.859  -5.477   3.711  1.00  0.00           N  
ATOM   1854  CA  THR A 124     -17.030  -4.307   3.945  1.00  0.00           C  
ATOM   1855  C   THR A 124     -16.065  -4.642   5.072  1.00  0.00           C  
ATOM   1856  O   THR A 124     -16.217  -5.664   5.754  1.00  0.00           O  
ATOM   1857  CB  THR A 124     -17.866  -3.065   4.302  1.00  0.00           C  
ATOM   1858  OG1 THR A 124     -18.486  -3.254   5.581  1.00  0.00           O  
ATOM   1859  CG2 THR A 124     -18.941  -2.827   3.253  1.00  0.00           C  
ATOM   1860  H   THR A 124     -18.793  -5.504   4.097  1.00  0.00           H  
ATOM   1861  HA  THR A 124     -16.549  -4.030   3.006  1.00  0.00           H  
ATOM   1862  HB  THR A 124     -17.217  -2.191   4.353  1.00  0.00           H  
ATOM   1863  HG1 THR A 124     -18.833  -2.417   5.895  1.00  0.00           H  
ATOM   1864 1HG2 THR A 124     -19.523  -1.945   3.522  1.00  0.00           H  
ATOM   1865 2HG2 THR A 124     -18.474  -2.671   2.281  1.00  0.00           H  
ATOM   1866 3HG2 THR A 124     -19.600  -3.693   3.204  1.00  0.00           H  
ATOM   1867  N   VAL A 125     -15.084  -3.770   5.287  1.00  0.00           N  
ATOM   1868  CA  VAL A 125     -14.121  -3.981   6.351  1.00  0.00           C  
ATOM   1869  C   VAL A 125     -14.834  -3.909   7.691  1.00  0.00           C  
ATOM   1870  O   VAL A 125     -14.620  -4.762   8.560  1.00  0.00           O  
ATOM   1871  CB  VAL A 125     -13.003  -2.923   6.294  1.00  0.00           C  
ATOM   1872  CG1 VAL A 125     -12.101  -3.036   7.515  1.00  0.00           C  
ATOM   1873  CG2 VAL A 125     -12.199  -3.088   5.013  1.00  0.00           C  
ATOM   1874  H   VAL A 125     -15.005  -2.949   4.706  1.00  0.00           H  
ATOM   1875  HA  VAL A 125     -13.692  -4.976   6.238  1.00  0.00           H  
ATOM   1876  HB  VAL A 125     -13.453  -1.931   6.317  1.00  0.00           H  
ATOM   1877 1HG1 VAL A 125     -11.317  -2.281   7.459  1.00  0.00           H  
ATOM   1878 2HG1 VAL A 125     -12.691  -2.879   8.418  1.00  0.00           H  
ATOM   1879 3HG1 VAL A 125     -11.649  -4.027   7.543  1.00  0.00           H  
ATOM   1880 1HG2 VAL A 125     -11.411  -2.336   4.980  1.00  0.00           H  
ATOM   1881 2HG2 VAL A 125     -11.754  -4.083   4.988  1.00  0.00           H  
ATOM   1882 3HG2 VAL A 125     -12.856  -2.962   4.153  1.00  0.00           H  
ATOM   1883  N   GLU A 126     -15.717  -2.919   7.838  1.00  0.00           N  
ATOM   1884  CA  GLU A 126     -16.465  -2.729   9.082  1.00  0.00           C  
ATOM   1885  C   GLU A 126     -17.367  -3.917   9.388  1.00  0.00           C  
ATOM   1886  O   GLU A 126     -17.546  -4.287  10.542  1.00  0.00           O  
ATOM   1887  CB  GLU A 126     -17.306  -1.452   9.007  1.00  0.00           C  
ATOM   1888  CG  GLU A 126     -18.077  -1.132  10.279  1.00  0.00           C  
ATOM   1889  CD  GLU A 126     -17.179  -0.827  11.446  1.00  0.00           C  
ATOM   1890  OE1 GLU A 126     -16.032  -0.522  11.225  1.00  0.00           O  
ATOM   1891  OE2 GLU A 126     -17.642  -0.899  12.560  1.00  0.00           O  
ATOM   1892  H   GLU A 126     -15.872  -2.286   7.068  1.00  0.00           H  
ATOM   1893  HA  GLU A 126     -15.753  -2.647   9.904  1.00  0.00           H  
ATOM   1894 1HB  GLU A 126     -16.659  -0.603   8.785  1.00  0.00           H  
ATOM   1895 2HB  GLU A 126     -18.025  -1.538   8.192  1.00  0.00           H  
ATOM   1896 1HG  GLU A 126     -18.719  -0.271  10.095  1.00  0.00           H  
ATOM   1897 2HG  GLU A 126     -18.714  -1.979  10.529  1.00  0.00           H  
ATOM   1898  N   GLU A 127     -18.073  -4.589   8.303  1.00  0.00           N  
ATOM   1899  CA  GLU A 127     -18.935  -5.752   8.486  1.00  0.00           C  
ATOM   1900  C   GLU A 127     -18.106  -6.946   8.950  1.00  0.00           C  
ATOM   1901  O   GLU A 127     -18.536  -7.700   9.818  1.00  0.00           O  
ATOM   1902  CB  GLU A 127     -19.668  -6.091   7.187  1.00  0.00           C  
ATOM   1903  CG  GLU A 127     -20.793  -5.128   6.830  1.00  0.00           C  
ATOM   1904  CD  GLU A 127     -21.389  -5.400   5.476  1.00  0.00           C  
ATOM   1905  OE1 GLU A 127     -20.644  -5.653   4.560  1.00  0.00           O  
ATOM   1906  OE2 GLU A 127     -22.590  -5.356   5.359  1.00  0.00           O  
ATOM   1907  H   GLU A 127     -17.987  -4.179   7.385  1.00  0.00           H  
ATOM   1908  HA  GLU A 127     -19.673  -5.517   9.252  1.00  0.00           H  
ATOM   1909 1HB  GLU A 127     -18.959  -6.096   6.359  1.00  0.00           H  
ATOM   1910 2HB  GLU A 127     -20.095  -7.092   7.260  1.00  0.00           H  
ATOM   1911 1HG  GLU A 127     -21.576  -5.208   7.583  1.00  0.00           H  
ATOM   1912 2HG  GLU A 127     -20.408  -4.109   6.853  1.00  0.00           H  
ATOM   1913  N   ALA A 128     -16.912  -7.108   8.383  1.00  0.00           N  
ATOM   1914  CA  ALA A 128     -16.052  -8.223   8.760  1.00  0.00           C  
ATOM   1915  C   ALA A 128     -15.656  -8.149  10.246  1.00  0.00           C  
ATOM   1916  O   ALA A 128     -15.645  -9.166  10.953  1.00  0.00           O  
ATOM   1917  CB  ALA A 128     -14.819  -8.291   7.846  1.00  0.00           C  
ATOM   1918  H   ALA A 128     -16.590  -6.455   7.683  1.00  0.00           H  
ATOM   1919  HA  ALA A 128     -16.625  -9.143   8.648  1.00  0.00           H  
ATOM   1920 1HB  ALA A 128     -14.192  -9.131   8.146  1.00  0.00           H  
ATOM   1921 2HB  ALA A 128     -15.139  -8.429   6.812  1.00  0.00           H  
ATOM   1922 3HB  ALA A 128     -14.252  -7.367   7.929  1.00  0.00           H  
ATOM   1923  N   VAL A 129     -15.331  -6.940  10.699  1.00  0.00           N  
ATOM   1924  CA  VAL A 129     -14.924  -6.685  12.078  1.00  0.00           C  
ATOM   1925  C   VAL A 129     -16.103  -6.878  13.022  1.00  0.00           C  
ATOM   1926  O   VAL A 129     -15.985  -7.547  14.038  1.00  0.00           O  
ATOM   1927  CB  VAL A 129     -14.375  -5.253  12.222  1.00  0.00           C  
ATOM   1928  CG1 VAL A 129     -14.158  -4.912  13.689  1.00  0.00           C  
ATOM   1929  CG2 VAL A 129     -13.078  -5.113  11.439  1.00  0.00           C  
ATOM   1930  H   VAL A 129     -15.373  -6.168  10.049  1.00  0.00           H  
ATOM   1931  HA  VAL A 129     -14.133  -7.389  12.340  1.00  0.00           H  
ATOM   1932  HB  VAL A 129     -15.113  -4.550  11.835  1.00  0.00           H  
ATOM   1933 1HG1 VAL A 129     -13.770  -3.896  13.773  1.00  0.00           H  
ATOM   1934 2HG1 VAL A 129     -15.105  -4.984  14.224  1.00  0.00           H  
ATOM   1935 3HG1 VAL A 129     -13.442  -5.610  14.123  1.00  0.00           H  
ATOM   1936 1HG2 VAL A 129     -12.697  -4.098  11.546  1.00  0.00           H  
ATOM   1937 2HG2 VAL A 129     -12.344  -5.820  11.823  1.00  0.00           H  
ATOM   1938 3HG2 VAL A 129     -13.267  -5.321  10.385  1.00  0.00           H  
ATOM   1939  N   GLN A 130     -17.250  -6.296  12.666  1.00  0.00           N  
ATOM   1940  CA  GLN A 130     -18.472  -6.429  13.465  1.00  0.00           C  
ATOM   1941  C   GLN A 130     -18.980  -7.874  13.592  1.00  0.00           C  
ATOM   1942  O   GLN A 130     -19.425  -8.294  14.660  1.00  0.00           O  
ATOM   1943  CB  GLN A 130     -19.576  -5.554  12.865  1.00  0.00           C  
ATOM   1944  CG  GLN A 130     -19.345  -4.061  13.028  1.00  0.00           C  
ATOM   1945  CD  GLN A 130     -20.417  -3.232  12.347  1.00  0.00           C  
ATOM   1946  OE1 GLN A 130     -21.348  -3.771  11.743  1.00  0.00           O  
ATOM   1947  NE2 GLN A 130     -20.291  -1.913  12.440  1.00  0.00           N  
ATOM   1948  H   GLN A 130     -17.274  -5.747  11.819  1.00  0.00           H  
ATOM   1949  HA  GLN A 130     -18.263  -6.082  14.477  1.00  0.00           H  
ATOM   1950 1HB  GLN A 130     -19.670  -5.766  11.800  1.00  0.00           H  
ATOM   1951 2HB  GLN A 130     -20.529  -5.800  13.333  1.00  0.00           H  
ATOM   1952 1HG  GLN A 130     -19.348  -3.818  14.091  1.00  0.00           H  
ATOM   1953 2HG  GLN A 130     -18.381  -3.803  12.588  1.00  0.00           H  
ATOM   1954 1HE2 GLN A 130     -20.968  -1.314  12.010  1.00  0.00           H  
ATOM   1955 2HE2 GLN A 130     -19.520  -1.518  12.939  1.00  0.00           H  
ATOM   1956  N   GLU A 131     -18.923  -8.652  12.513  1.00  0.00           N  
ATOM   1957  CA  GLU A 131     -19.334 -10.054  12.594  1.00  0.00           C  
ATOM   1958  C   GLU A 131     -18.356 -10.841  13.475  1.00  0.00           C  
ATOM   1959  O   GLU A 131     -18.765 -11.686  14.271  1.00  0.00           O  
ATOM   1960  CB  GLU A 131     -19.405 -10.676  11.198  1.00  0.00           C  
ATOM   1961  CG  GLU A 131     -20.532 -10.139  10.327  1.00  0.00           C  
ATOM   1962  CD  GLU A 131     -21.896 -10.438  10.884  1.00  0.00           C  
ATOM   1963  OE1 GLU A 131     -22.207 -11.592  11.055  1.00  0.00           O  
ATOM   1964  OE2 GLU A 131     -22.627  -9.510  11.139  1.00  0.00           O  
ATOM   1965  H   GLU A 131     -18.597  -8.285  11.630  1.00  0.00           H  
ATOM   1966  HA  GLU A 131     -20.325 -10.098  13.047  1.00  0.00           H  
ATOM   1967 1HB  GLU A 131     -18.465 -10.503  10.674  1.00  0.00           H  
ATOM   1968 2HB  GLU A 131     -19.537 -11.755  11.287  1.00  0.00           H  
ATOM   1969 1HG  GLU A 131     -20.420  -9.059  10.231  1.00  0.00           H  
ATOM   1970 2HG  GLU A 131     -20.447 -10.575   9.332  1.00  0.00           H  
ATOM   1971  N   ALA A 132     -17.070 -10.553  13.321  1.00  0.00           N  
ATOM   1972  CA  ALA A 132     -16.045 -11.173  14.153  1.00  0.00           C  
ATOM   1973  C   ALA A 132     -16.228 -10.772  15.619  1.00  0.00           C  
ATOM   1974  O   ALA A 132     -16.021 -11.589  16.509  1.00  0.00           O  
ATOM   1975  CB  ALA A 132     -14.662 -10.818  13.651  1.00  0.00           C  
ATOM   1976  H   ALA A 132     -16.791  -9.890  12.611  1.00  0.00           H  
ATOM   1977  HA  ALA A 132     -16.172 -12.253  14.098  1.00  0.00           H  
ATOM   1978 1HB  ALA A 132     -13.912 -11.292  14.286  1.00  0.00           H  
ATOM   1979 2HB  ALA A 132     -14.545 -11.172  12.627  1.00  0.00           H  
ATOM   1980 3HB  ALA A 132     -14.531  -9.739  13.680  1.00  0.00           H  
ATOM   1981  N   LEU A 133     -16.616  -9.346  16.014  1.00  0.00           N  
ATOM   1982  CA  LEU A 133     -16.897  -8.944  17.402  1.00  0.00           C  
ATOM   1983  C   LEU A 133     -18.123  -9.652  18.023  1.00  0.00           C  
ATOM   1984  O   LEU A 133     -18.174  -9.850  19.237  1.00  0.00           O  
ATOM   1985  CB  LEU A 133     -17.110  -7.426  17.458  1.00  0.00           C  
ATOM   1986  CG  LEU A 133     -15.869  -6.571  17.177  1.00  0.00           C  
ATOM   1987  CD1 LEU A 133     -16.282  -5.112  17.023  1.00  0.00           C  
ATOM   1988  CD2 LEU A 133     -14.869  -6.739  18.311  1.00  0.00           C  
ATOM   1989  H   LEU A 133     -16.695  -8.660  15.277  1.00  0.00           H  
ATOM   1990  HA  LEU A 133     -16.060  -9.254  18.027  1.00  0.00           H  
ATOM   1991 1HB  LEU A 133     -17.871  -7.156  16.727  1.00  0.00           H  
ATOM   1992 2HB  LEU A 133     -17.478  -7.163  18.449  1.00  0.00           H  
ATOM   1993  HG  LEU A 133     -15.411  -6.888  16.239  1.00  0.00           H  
ATOM   1994 1HD1 LEU A 133     -15.399  -4.503  16.825  1.00  0.00           H  
ATOM   1995 2HD1 LEU A 133     -16.982  -5.018  16.194  1.00  0.00           H  
ATOM   1996 3HD1 LEU A 133     -16.757  -4.771  17.942  1.00  0.00           H  
ATOM   1997 1HD2 LEU A 133     -13.986  -6.131  18.111  1.00  0.00           H  
ATOM   1998 2HD2 LEU A 133     -15.325  -6.421  19.248  1.00  0.00           H  
ATOM   1999 3HD2 LEU A 133     -14.578  -7.787  18.386  1.00  0.00           H  
ATOM   2000  N   GLN A 134     -19.259 -10.011  17.186  1.00  0.00           N  
ATOM   2001  CA  GLN A 134     -20.412 -10.825  17.585  1.00  0.00           C  
ATOM   2002  C   GLN A 134     -19.993 -12.270  17.870  1.00  0.00           C  
ATOM   2003  O   GLN A 134     -20.403 -12.860  18.870  1.00  0.00           O  
ATOM   2004  CB  GLN A 134     -21.491 -10.798  16.499  1.00  0.00           C  
ATOM   2005  CG  GLN A 134     -22.183  -9.455  16.343  1.00  0.00           C  
ATOM   2006  CD  GLN A 134     -23.179  -9.446  15.199  1.00  0.00           C  
ATOM   2007  OE1 GLN A 134     -23.784 -10.472  14.876  1.00  0.00           O  
ATOM   2008  NE2 GLN A 134     -23.356  -8.286  14.578  1.00  0.00           N  
ATOM   2009  H   GLN A 134     -19.216  -9.647  16.245  1.00  0.00           H  
ATOM   2010  HA  GLN A 134     -20.829 -10.408  18.501  1.00  0.00           H  
ATOM   2011 1HB  GLN A 134     -21.047 -11.061  15.539  1.00  0.00           H  
ATOM   2012 2HB  GLN A 134     -22.252 -11.545  16.723  1.00  0.00           H  
ATOM   2013 1HG  GLN A 134     -22.719  -9.224  17.264  1.00  0.00           H  
ATOM   2014 2HG  GLN A 134     -21.431  -8.690  16.147  1.00  0.00           H  
ATOM   2015 1HE2 GLN A 134     -24.001  -8.219  13.815  1.00  0.00           H  
ATOM   2016 2HE2 GLN A 134     -22.845  -7.478  14.872  1.00  0.00           H  
ATOM   2017  N   LEU A 135     -19.178 -12.829  16.988  1.00  0.00           N  
ATOM   2018  CA  LEU A 135     -18.661 -14.171  17.200  1.00  0.00           C  
ATOM   2019  C   LEU A 135     -17.760 -14.189  18.433  1.00  0.00           C  
ATOM   2020  O   LEU A 135     -17.852 -15.097  19.261  1.00  0.00           O  
ATOM   2021  CB  LEU A 135     -17.880 -14.645  15.968  1.00  0.00           C  
ATOM   2022  CG  LEU A 135     -18.730 -15.024  14.748  1.00  0.00           C  
ATOM   2023  CD1 LEU A 135     -17.836 -15.133  13.520  1.00  0.00           C  
ATOM   2024  CD2 LEU A 135     -19.449 -16.336  15.018  1.00  0.00           C  
ATOM   2025  H   LEU A 135     -18.907 -12.324  16.156  1.00  0.00           H  
ATOM   2026  HA  LEU A 135     -19.502 -14.844  17.357  1.00  0.00           H  
ATOM   2027 1HB  LEU A 135     -17.196 -13.854  15.662  1.00  0.00           H  
ATOM   2028 2HB  LEU A 135     -17.290 -15.519  16.245  1.00  0.00           H  
ATOM   2029  HG  LEU A 135     -19.463 -14.240  14.557  1.00  0.00           H  
ATOM   2030 1HD1 LEU A 135     -18.439 -15.403  12.653  1.00  0.00           H  
ATOM   2031 2HD1 LEU A 135     -17.348 -14.175  13.339  1.00  0.00           H  
ATOM   2032 3HD1 LEU A 135     -17.079 -15.898  13.688  1.00  0.00           H  
ATOM   2033 1HD2 LEU A 135     -20.054 -16.606  14.152  1.00  0.00           H  
ATOM   2034 2HD2 LEU A 135     -18.716 -17.121  15.208  1.00  0.00           H  
ATOM   2035 3HD2 LEU A 135     -20.094 -16.224  15.890  1.00  0.00           H  
ATOM   2036  N   LYS A 136     -16.898 -13.176  18.543  1.00  0.00           N  
ATOM   2037  CA  LYS A 136     -15.965 -13.026  19.662  1.00  0.00           C  
ATOM   2038  C   LYS A 136     -16.676 -13.118  20.998  1.00  0.00           C  
ATOM   2039  O   LYS A 136     -16.299 -13.901  21.872  1.00  0.00           O  
ATOM   2040  CB  LYS A 136     -15.217 -11.694  19.564  1.00  0.00           C  
ATOM   2041  CG  LYS A 136     -14.129 -11.506  20.613  1.00  0.00           C  
ATOM   2042  CD  LYS A 136     -13.517 -10.116  20.530  1.00  0.00           C  
ATOM   2043  CE  LYS A 136     -12.413  -9.934  21.561  1.00  0.00           C  
ATOM   2044  NZ  LYS A 136     -12.950  -9.863  22.947  1.00  0.00           N  
ATOM   2045  H   LYS A 136     -16.902 -12.481  17.808  1.00  0.00           H  
ATOM   2046  HA  LYS A 136     -15.215 -13.814  19.593  1.00  0.00           H  
ATOM   2047 1HB  LYS A 136     -14.754 -11.609  18.581  1.00  0.00           H  
ATOM   2048 2HB  LYS A 136     -15.925 -10.871  19.665  1.00  0.00           H  
ATOM   2049 1HG  LYS A 136     -14.553 -11.650  21.607  1.00  0.00           H  
ATOM   2050 2HG  LYS A 136     -13.345 -12.248  20.461  1.00  0.00           H  
ATOM   2051 1HD  LYS A 136     -13.104  -9.959  19.534  1.00  0.00           H  
ATOM   2052 2HD  LYS A 136     -14.290  -9.368  20.706  1.00  0.00           H  
ATOM   2053 1HE  LYS A 136     -11.716 -10.768  21.498  1.00  0.00           H  
ATOM   2054 2HE  LYS A 136     -11.865  -9.016  21.350  1.00  0.00           H  
ATOM   2055 1HZ  LYS A 136     -12.188  -9.742  23.598  1.00  0.00           H  
ATOM   2056 2HZ  LYS A 136     -13.585  -9.080  23.022  1.00  0.00           H  
ATOM   2057 3HZ  LYS A 136     -13.444 -10.717  23.161  1.00  0.00           H  
ATOM   2058  N   THR A 137     -17.706 -12.298  21.151  1.00  0.00           N  
ATOM   2059  CA  THR A 137     -18.470 -12.238  22.387  1.00  0.00           C  
ATOM   2060  C   THR A 137     -19.223 -13.531  22.679  1.00  0.00           C  
ATOM   2061  O   THR A 137     -19.170 -14.039  23.797  1.00  0.00           O  
ATOM   2062  CB  THR A 137     -19.467 -11.065  22.350  1.00  0.00           C  
ATOM   2063  OG1 THR A 137     -18.752  -9.830  22.217  1.00  0.00           O  
ATOM   2064  CG2 THR A 137     -20.298 -11.031  23.624  1.00  0.00           C  
ATOM   2065  H   THR A 137     -17.965 -11.697  20.383  1.00  0.00           H  
ATOM   2066  HA  THR A 137     -17.779 -12.066  23.213  1.00  0.00           H  
ATOM   2067  HB  THR A 137     -20.131 -11.179  21.493  1.00  0.00           H  
ATOM   2068  HG1 THR A 137     -18.243  -9.842  21.403  1.00  0.00           H  
ATOM   2069 1HG2 THR A 137     -20.997 -10.196  23.580  1.00  0.00           H  
ATOM   2070 2HG2 THR A 137     -20.852 -11.964  23.722  1.00  0.00           H  
ATOM   2071 3HG2 THR A 137     -19.640 -10.908  24.483  1.00  0.00           H  
ATOM   2072  N   LYS A 138     -19.907 -14.066  21.671  1.00  0.00           N  
ATOM   2073  CA  LYS A 138     -20.702 -15.279  21.840  1.00  0.00           C  
ATOM   2074  C   LYS A 138     -19.858 -16.544  22.069  1.00  0.00           C  
ATOM   2075  O   LYS A 138     -20.240 -17.410  22.862  1.00  0.00           O  
ATOM   2076  CB  LYS A 138     -21.604 -15.475  20.620  1.00  0.00           C  
ATOM   2077  CG  LYS A 138     -22.735 -14.462  20.504  1.00  0.00           C  
ATOM   2078  CD  LYS A 138     -23.576 -14.713  19.262  1.00  0.00           C  
ATOM   2079  CE  LYS A 138     -24.703 -13.698  19.141  1.00  0.00           C  
ATOM   2080  NZ  LYS A 138     -25.511 -13.907  17.909  1.00  0.00           N  
ATOM   2081  H   LYS A 138     -19.876 -13.622  20.766  1.00  0.00           H  
ATOM   2082  HA  LYS A 138     -21.300 -15.178  22.747  1.00  0.00           H  
ATOM   2083 1HB  LYS A 138     -21.005 -15.413  19.711  1.00  0.00           H  
ATOM   2084 2HB  LYS A 138     -22.048 -16.470  20.652  1.00  0.00           H  
ATOM   2085 1HG  LYS A 138     -23.374 -14.528  21.385  1.00  0.00           H  
ATOM   2086 2HG  LYS A 138     -22.319 -13.457  20.454  1.00  0.00           H  
ATOM   2087 1HD  LYS A 138     -22.944 -14.649  18.375  1.00  0.00           H  
ATOM   2088 2HD  LYS A 138     -24.006 -15.714  19.309  1.00  0.00           H  
ATOM   2089 1HE  LYS A 138     -25.358 -13.777  20.008  1.00  0.00           H  
ATOM   2090 2HE  LYS A 138     -24.285 -12.691  19.120  1.00  0.00           H  
ATOM   2091 1HZ  LYS A 138     -26.246 -13.215  17.867  1.00  0.00           H  
ATOM   2092 2HZ  LYS A 138     -24.917 -13.817  17.097  1.00  0.00           H  
ATOM   2093 3HZ  LYS A 138     -25.920 -14.830  17.927  1.00  0.00           H  
ATOM   2094  N   LEU A 139     -18.723 -16.656  21.382  1.00  0.00           N  
ATOM   2095  CA  LEU A 139     -17.870 -17.839  21.523  1.00  0.00           C  
ATOM   2096  C   LEU A 139     -17.001 -17.819  22.767  1.00  0.00           C  
ATOM   2097  O   LEU A 139     -16.661 -18.877  23.298  1.00  0.00           O  
ATOM   2098  CB  LEU A 139     -16.968 -17.978  20.290  1.00  0.00           C  
ATOM   2099  CG  LEU A 139     -17.548 -18.800  19.132  1.00  0.00           C  
ATOM   2100  CD1 LEU A 139     -17.562 -20.274  19.512  1.00  0.00           C  
ATOM   2101  CD2 LEU A 139     -18.950 -18.305  18.809  1.00  0.00           C  
ATOM   2102  H   LEU A 139     -18.440 -15.917  20.752  1.00  0.00           H  
ATOM   2103  HA  LEU A 139     -18.508 -18.719  21.592  1.00  0.00           H  
ATOM   2104 1HB  LEU A 139     -16.744 -16.983  19.910  1.00  0.00           H  
ATOM   2105 2HB  LEU A 139     -16.033 -18.448  20.594  1.00  0.00           H  
ATOM   2106  HG  LEU A 139     -16.913 -18.689  18.252  1.00  0.00           H  
ATOM   2107 1HD1 LEU A 139     -17.974 -20.859  18.689  1.00  0.00           H  
ATOM   2108 2HD1 LEU A 139     -16.544 -20.607  19.718  1.00  0.00           H  
ATOM   2109 3HD1 LEU A 139     -18.177 -20.415  20.399  1.00  0.00           H  
ATOM   2110 1HD2 LEU A 139     -19.362 -18.889  17.985  1.00  0.00           H  
ATOM   2111 2HD2 LEU A 139     -19.586 -18.418  19.687  1.00  0.00           H  
ATOM   2112 3HD2 LEU A 139     -18.908 -17.254  18.524  1.00  0.00           H  
ATOM   2113  N   GLY A 140     -16.615 -16.625  23.218  1.00  0.00           N  
ATOM   2114  CA  GLY A 140     -15.633 -16.504  24.285  1.00  0.00           C  
ATOM   2115  C   GLY A 140     -14.179 -16.604  23.823  1.00  0.00           C  
ATOM   2116  O   GLY A 140     -13.339 -17.187  24.520  1.00  0.00           O  
ATOM   2117  H   GLY A 140     -17.009 -15.788  22.815  1.00  0.00           H  
ATOM   2118 1HA  GLY A 140     -15.761 -15.547  24.791  1.00  0.00           H  
ATOM   2119 2HA  GLY A 140     -15.806 -17.285  25.027  1.00  0.00           H  
ATOM   2120  N   VAL A 141     -13.879 -16.045  22.649  1.00  0.00           N  
ATOM   2121  CA  VAL A 141     -12.560 -16.203  22.025  1.00  0.00           C  
ATOM   2122  C   VAL A 141     -11.954 -14.848  21.676  1.00  0.00           C  
ATOM   2123  O   VAL A 141     -12.597 -13.818  21.854  1.00  0.00           O  
ATOM   2124  CB  VAL A 141     -12.666 -17.056  20.748  1.00  0.00           C  
ATOM   2125  CG1 VAL A 141     -13.169 -18.453  21.081  1.00  0.00           C  
ATOM   2126  CG2 VAL A 141     -13.587 -16.376  19.746  1.00  0.00           C  
ATOM   2127  H   VAL A 141     -14.583 -15.496  22.177  1.00  0.00           H  
ATOM   2128  HA  VAL A 141     -11.907 -16.723  22.726  1.00  0.00           H  
ATOM   2129  HB  VAL A 141     -11.673 -17.168  20.312  1.00  0.00           H  
ATOM   2130 1HG1 VAL A 141     -13.238 -19.043  20.166  1.00  0.00           H  
ATOM   2131 2HG1 VAL A 141     -12.477 -18.934  21.771  1.00  0.00           H  
ATOM   2132 3HG1 VAL A 141     -14.154 -18.384  21.543  1.00  0.00           H  
ATOM   2133 1HG2 VAL A 141     -13.657 -16.985  18.845  1.00  0.00           H  
ATOM   2134 2HG2 VAL A 141     -14.579 -16.259  20.184  1.00  0.00           H  
ATOM   2135 3HG2 VAL A 141     -13.186 -15.395  19.491  1.00  0.00           H  
ATOM   2136  N   SER A 142     -10.655 -14.771  21.152  1.00  0.00           N  
ATOM   2137  CA  SER A 142     -10.027 -13.541  20.680  1.00  0.00           C  
ATOM   2138  C   SER A 142     -10.607 -13.088  19.341  1.00  0.00           C  
ATOM   2139  O   SER A 142     -11.302 -13.848  18.666  1.00  0.00           O  
ATOM   2140  CB  SER A 142      -8.530 -13.741  20.549  1.00  0.00           C  
ATOM   2141  OG  SER A 142      -8.232 -14.637  19.513  1.00  0.00           O  
ATOM   2142  H   SER A 142     -10.157 -15.645  21.061  1.00  0.00           H  
ATOM   2143  HA  SER A 142     -10.231 -12.756  21.410  1.00  0.00           H  
ATOM   2144 1HB  SER A 142      -8.050 -12.783  20.354  1.00  0.00           H  
ATOM   2145 2HB  SER A 142      -8.130 -14.122  21.488  1.00  0.00           H  
ATOM   2146  HG  SER A 142      -8.326 -15.516  19.888  1.00  0.00           H  
ATOM   2147  N   LEU A 143     -10.318 -11.720  18.867  1.00  0.00           N  
ATOM   2148  CA  LEU A 143     -10.782 -11.237  17.567  1.00  0.00           C  
ATOM   2149  C   LEU A 143     -10.152 -12.067  16.447  1.00  0.00           C  
ATOM   2150  O   LEU A 143     -10.779 -12.314  15.417  1.00  0.00           O  
ATOM   2151  CB  LEU A 143     -10.430  -9.755  17.387  1.00  0.00           C  
ATOM   2152  CG  LEU A 143     -10.921  -9.109  16.085  1.00  0.00           C  
ATOM   2153  CD1 LEU A 143     -12.442  -9.139  16.045  1.00  0.00           C  
ATOM   2154  CD2 LEU A 143     -10.399  -7.682  15.999  1.00  0.00           C  
ATOM   2155  H   LEU A 143      -9.778 -11.104  19.456  1.00  0.00           H  
ATOM   2156  HA  LEU A 143     -11.866 -11.350  17.524  1.00  0.00           H  
ATOM   2157 1HB  LEU A 143     -10.856  -9.194  18.217  1.00  0.00           H  
ATOM   2158 2HB  LEU A 143      -9.346  -9.649  17.422  1.00  0.00           H  
ATOM   2159  HG  LEU A 143     -10.553  -9.682  15.233  1.00  0.00           H  
ATOM   2160 1HD1 LEU A 143     -12.791  -8.679  15.120  1.00  0.00           H  
ATOM   2161 2HD1 LEU A 143     -12.787 -10.172  16.089  1.00  0.00           H  
ATOM   2162 3HD1 LEU A 143     -12.840  -8.587  16.896  1.00  0.00           H  
ATOM   2163 1HD2 LEU A 143     -10.747  -7.223  15.073  1.00  0.00           H  
ATOM   2164 2HD2 LEU A 143     -10.767  -7.108  16.850  1.00  0.00           H  
ATOM   2165 3HD2 LEU A 143      -9.309  -7.692  16.012  1.00  0.00           H  
ATOM   2166  N   ILE A 144      -8.906 -12.485  16.671  1.00  0.00           N  
ATOM   2167  CA  ILE A 144      -8.167 -13.273  15.693  1.00  0.00           C  
ATOM   2168  C   ILE A 144      -8.882 -14.589  15.395  1.00  0.00           C  
ATOM   2169  O   ILE A 144      -9.033 -14.975  14.237  1.00  0.00           O  
ATOM   2170  CB  ILE A 144      -6.738 -13.562  16.188  1.00  0.00           C  
ATOM   2171  CG1 ILE A 144      -5.919 -12.270  16.238  1.00  0.00           C  
ATOM   2172  CG2 ILE A 144      -6.063 -14.591  15.294  1.00  0.00           C  
ATOM   2173  CD1 ILE A 144      -4.620 -12.400  17.001  1.00  0.00           C  
ATOM   2174  H   ILE A 144      -8.465 -12.246  17.546  1.00  0.00           H  
ATOM   2175  HA  ILE A 144      -8.109 -12.706  14.763  1.00  0.00           H  
ATOM   2176  HB  ILE A 144      -6.777 -13.950  17.206  1.00  0.00           H  
ATOM   2177 1HG1 ILE A 144      -5.687 -11.947  15.223  1.00  0.00           H  
ATOM   2178 2HG1 ILE A 144      -6.510 -11.482  16.704  1.00  0.00           H  
ATOM   2179 1HG2 ILE A 144      -5.054 -14.783  15.658  1.00  0.00           H  
ATOM   2180 2HG2 ILE A 144      -6.636 -15.517  15.308  1.00  0.00           H  
ATOM   2181 3HG2 ILE A 144      -6.015 -14.210  14.274  1.00  0.00           H  
ATOM   2182 1HD1 ILE A 144      -4.096 -11.444  16.992  1.00  0.00           H  
ATOM   2183 2HD1 ILE A 144      -4.831 -12.689  18.031  1.00  0.00           H  
ATOM   2184 3HD1 ILE A 144      -3.996 -13.159  16.531  1.00  0.00           H  
ATOM   2185  N   GLU A 145      -9.365 -15.348  16.437  1.00  0.00           N  
ATOM   2186  CA  GLU A 145     -10.120 -16.596  16.370  1.00  0.00           C  
ATOM   2187  C   GLU A 145     -11.468 -16.394  15.671  1.00  0.00           C  
ATOM   2188  O   GLU A 145     -11.887 -17.221  14.858  1.00  0.00           O  
ATOM   2189  CB  GLU A 145     -10.338 -17.158  17.775  1.00  0.00           C  
ATOM   2190  CG  GLU A 145      -9.079 -17.692  18.443  1.00  0.00           C  
ATOM   2191  CD  GLU A 145      -9.250 -17.916  19.920  1.00  0.00           C  
ATOM   2192  OE1 GLU A 145      -9.735 -18.956  20.292  1.00  0.00           O  
ATOM   2193  OE2 GLU A 145      -8.893 -17.043  20.678  1.00  0.00           O  
ATOM   2194  H   GLU A 145      -9.107 -14.978  17.341  1.00  0.00           H  
ATOM   2195  HA  GLU A 145      -9.542 -17.308  15.781  1.00  0.00           H  
ATOM   2196 1HB  GLU A 145     -10.754 -16.381  18.417  1.00  0.00           H  
ATOM   2197 2HB  GLU A 145     -11.064 -17.971  17.733  1.00  0.00           H  
ATOM   2198 1HG  GLU A 145      -8.803 -18.636  17.974  1.00  0.00           H  
ATOM   2199 2HG  GLU A 145      -8.267 -16.985  18.279  1.00  0.00           H  
ATOM   2200  N   ALA A 146     -12.132 -15.291  15.999  1.00  0.00           N  
ATOM   2201  CA  ALA A 146     -13.423 -14.938  15.418  1.00  0.00           C  
ATOM   2202  C   ALA A 146     -13.304 -14.620  13.929  1.00  0.00           C  
ATOM   2203  O   ALA A 146     -14.151 -15.018  13.130  1.00  0.00           O  
ATOM   2204  CB  ALA A 146     -14.029 -13.755  16.158  1.00  0.00           C  
ATOM   2205  H   ALA A 146     -11.716 -14.677  16.683  1.00  0.00           H  
ATOM   2206  HA  ALA A 146     -14.086 -15.796  15.519  1.00  0.00           H  
ATOM   2207 1HB  ALA A 146     -14.991 -13.501  15.712  1.00  0.00           H  
ATOM   2208 2HB  ALA A 146     -14.171 -14.015  17.206  1.00  0.00           H  
ATOM   2209 3HB  ALA A 146     -13.360 -12.898  16.085  1.00  0.00           H  
ATOM   2210  N   LEU A 147     -12.249 -13.900  13.554  1.00  0.00           N  
ATOM   2211  CA  LEU A 147     -11.995 -13.636  12.143  1.00  0.00           C  
ATOM   2212  C   LEU A 147     -11.655 -14.927  11.407  1.00  0.00           C  
ATOM   2213  O   LEU A 147     -11.970 -15.083  10.227  1.00  0.00           O  
ATOM   2214  CB  LEU A 147     -10.849 -12.628  11.988  1.00  0.00           C  
ATOM   2215  CG  LEU A 147     -11.178 -11.181  12.374  1.00  0.00           C  
ATOM   2216  CD1 LEU A 147      -9.886 -10.395  12.550  1.00  0.00           C  
ATOM   2217  CD2 LEU A 147     -12.057 -10.556  11.301  1.00  0.00           C  
ATOM   2218  H   LEU A 147     -11.614 -13.528  14.246  1.00  0.00           H  
ATOM   2219  HA  LEU A 147     -12.906 -13.228  11.705  1.00  0.00           H  
ATOM   2220 1HB  LEU A 147     -10.013 -12.954  12.606  1.00  0.00           H  
ATOM   2221 2HB  LEU A 147     -10.525 -12.628  10.947  1.00  0.00           H  
ATOM   2222  HG  LEU A 147     -11.707 -11.170  13.328  1.00  0.00           H  
ATOM   2223 1HD1 LEU A 147     -10.120  -9.367  12.824  1.00  0.00           H  
ATOM   2224 2HD1 LEU A 147      -9.286 -10.852  13.337  1.00  0.00           H  
ATOM   2225 3HD1 LEU A 147      -9.326 -10.402  11.615  1.00  0.00           H  
ATOM   2226 1HD2 LEU A 147     -12.291  -9.527  11.576  1.00  0.00           H  
ATOM   2227 2HD2 LEU A 147     -11.528 -10.565  10.347  1.00  0.00           H  
ATOM   2228 3HD2 LEU A 147     -12.980 -11.127  11.208  1.00  0.00           H  
ATOM   2229  N   HIS A 148     -10.833 -16.039  12.037  1.00  0.00           N  
ATOM   2230  CA  HIS A 148     -10.568 -17.338  11.431  1.00  0.00           C  
ATOM   2231  C   HIS A 148     -11.837 -18.171  11.289  1.00  0.00           C  
ATOM   2232  O   HIS A 148     -11.940 -19.016  10.402  1.00  0.00           O  
ATOM   2233  CB  HIS A 148      -9.536 -18.114  12.256  1.00  0.00           C  
ATOM   2234  CG  HIS A 148      -8.123 -17.685  12.008  1.00  0.00           C  
ATOM   2235  ND1 HIS A 148      -7.580 -16.550  12.572  1.00  0.00           N  
ATOM   2236  CD2 HIS A 148      -7.141 -18.239  11.258  1.00  0.00           C  
ATOM   2237  CE1 HIS A 148      -6.324 -16.424  12.179  1.00  0.00           C  
ATOM   2238  NE2 HIS A 148      -6.035 -17.436  11.381  1.00  0.00           N  
ATOM   2239  H   HIS A 148     -10.502 -15.856  12.972  1.00  0.00           H  
ATOM   2240  HA  HIS A 148     -10.171 -17.172  10.429  1.00  0.00           H  
ATOM   2241 1HB  HIS A 148      -9.750 -17.987  13.318  1.00  0.00           H  
ATOM   2242 2HB  HIS A 148      -9.614 -19.177  12.031  1.00  0.00           H  
ATOM   2243  HD1 HIS A 148      -8.023 -15.952  13.240  1.00  0.00           H  
ATOM   2244  HD2 HIS A 148      -7.101 -19.133  10.635  1.00  0.00           H  
ATOM   2245  HE1 HIS A 148      -5.718 -15.585  12.518  1.00  0.00           H  
ATOM   2246  N   ILE A 149     -12.973 -18.057  12.276  1.00  0.00           N  
ATOM   2247  CA  ILE A 149     -14.291 -18.637  12.066  1.00  0.00           C  
ATOM   2248  C   ILE A 149     -14.996 -18.090  10.803  1.00  0.00           C  
ATOM   2249  O   ILE A 149     -15.629 -18.841  10.060  1.00  0.00           O  
ATOM   2250  CB  ILE A 149     -15.179 -18.386  13.298  1.00  0.00           C  
ATOM   2251  CG1 ILE A 149     -14.675 -19.197  14.494  1.00  0.00           C  
ATOM   2252  CG2 ILE A 149     -16.628 -18.730  12.989  1.00  0.00           C  
ATOM   2253  CD1 ILE A 149     -15.286 -18.784  15.814  1.00  0.00           C  
ATOM   2254  H   ILE A 149     -12.796 -17.528  13.116  1.00  0.00           H  
ATOM   2255  HA  ILE A 149     -14.170 -19.711  11.924  1.00  0.00           H  
ATOM   2256  HB  ILE A 149     -15.117 -17.335  13.583  1.00  0.00           H  
ATOM   2257 1HG1 ILE A 149     -14.890 -20.253  14.334  1.00  0.00           H  
ATOM   2258 2HG1 ILE A 149     -13.593 -19.093  14.574  1.00  0.00           H  
ATOM   2259 1HG2 ILE A 149     -17.241 -18.546  13.872  1.00  0.00           H  
ATOM   2260 2HG2 ILE A 149     -16.982 -18.111  12.167  1.00  0.00           H  
ATOM   2261 3HG2 ILE A 149     -16.700 -19.780  12.710  1.00  0.00           H  
ATOM   2262 1HD1 ILE A 149     -14.880 -19.404  16.613  1.00  0.00           H  
ATOM   2263 2HD1 ILE A 149     -15.052 -17.738  16.012  1.00  0.00           H  
ATOM   2264 3HD1 ILE A 149     -16.367 -18.912  15.770  1.00  0.00           H  
ATOM   2265  N   LEU A 150     -14.964 -16.619  10.487  1.00  0.00           N  
ATOM   2266  CA  LEU A 150     -15.476 -16.081   9.217  1.00  0.00           C  
ATOM   2267  C   LEU A 150     -14.751 -16.684   8.014  1.00  0.00           C  
ATOM   2268  O   LEU A 150     -15.382 -17.089   7.038  1.00  0.00           O  
ATOM   2269  CB  LEU A 150     -15.328 -14.555   9.192  1.00  0.00           C  
ATOM   2270  CG  LEU A 150     -16.297 -13.776  10.091  1.00  0.00           C  
ATOM   2271  CD1 LEU A 150     -15.826 -12.334  10.217  1.00  0.00           C  
ATOM   2272  CD2 LEU A 150     -17.700 -13.845   9.506  1.00  0.00           C  
ATOM   2273  H   LEU A 150     -14.547 -15.987  11.156  1.00  0.00           H  
ATOM   2274  HA  LEU A 150     -16.529 -16.350   9.136  1.00  0.00           H  
ATOM   2275 1HB  LEU A 150     -14.315 -14.298   9.496  1.00  0.00           H  
ATOM   2276 2HB  LEU A 150     -15.476 -14.209   8.168  1.00  0.00           H  
ATOM   2277  HG  LEU A 150     -16.298 -14.215  11.090  1.00  0.00           H  
ATOM   2278 1HD1 LEU A 150     -16.514 -11.781  10.857  1.00  0.00           H  
ATOM   2279 2HD1 LEU A 150     -14.828 -12.314  10.655  1.00  0.00           H  
ATOM   2280 3HD1 LEU A 150     -15.799 -11.873   9.231  1.00  0.00           H  
ATOM   2281 1HD2 LEU A 150     -18.388 -13.293  10.146  1.00  0.00           H  
ATOM   2282 2HD2 LEU A 150     -17.700 -13.405   8.508  1.00  0.00           H  
ATOM   2283 3HD2 LEU A 150     -18.018 -14.886   9.445  1.00  0.00           H  
ATOM   2284  N   LEU A 151     -13.422 -16.749   8.078  1.00  0.00           N  
ATOM   2285  CA  LEU A 151     -12.615 -17.353   6.998  1.00  0.00           C  
ATOM   2286  C   LEU A 151     -12.913 -18.829   6.748  1.00  0.00           C  
ATOM   2287  O   LEU A 151     -12.945 -19.280   5.602  1.00  0.00           O  
ATOM   2288  CB  LEU A 151     -11.123 -17.200   7.321  1.00  0.00           C  
ATOM   2289  CG  LEU A 151     -10.563 -15.775   7.221  1.00  0.00           C  
ATOM   2290  CD1 LEU A 151      -9.160 -15.738   7.812  1.00  0.00           C  
ATOM   2291  CD2 LEU A 151     -10.555 -15.334   5.765  1.00  0.00           C  
ATOM   2292  H   LEU A 151     -12.954 -16.372   8.888  1.00  0.00           H  
ATOM   2293  HA  LEU A 151     -12.844 -16.831   6.069  1.00  0.00           H  
ATOM   2294 1HB  LEU A 151     -10.950 -17.553   8.337  1.00  0.00           H  
ATOM   2295 2HB  LEU A 151     -10.553 -17.829   6.638  1.00  0.00           H  
ATOM   2296  HG  LEU A 151     -11.188 -15.097   7.803  1.00  0.00           H  
ATOM   2297 1HD1 LEU A 151      -8.762 -14.725   7.741  1.00  0.00           H  
ATOM   2298 2HD1 LEU A 151      -9.198 -16.039   8.859  1.00  0.00           H  
ATOM   2299 3HD1 LEU A 151      -8.515 -16.420   7.260  1.00  0.00           H  
ATOM   2300 1HD2 LEU A 151     -10.158 -14.321   5.694  1.00  0.00           H  
ATOM   2301 2HD2 LEU A 151      -9.930 -16.011   5.183  1.00  0.00           H  
ATOM   2302 3HD2 LEU A 151     -11.573 -15.353   5.374  1.00  0.00           H  
ATOM   2303  N   THR A 152     -13.099 -19.689   7.867  1.00  0.00           N  
ATOM   2304  CA  THR A 152     -13.408 -21.111   7.782  1.00  0.00           C  
ATOM   2305  C   THR A 152     -14.722 -21.343   7.053  1.00  0.00           C  
ATOM   2306  O   THR A 152     -14.814 -22.204   6.179  1.00  0.00           O  
ATOM   2307  CB  THR A 152     -13.472 -21.750   9.181  1.00  0.00           C  
ATOM   2308  OG1 THR A 152     -12.207 -21.600   9.838  1.00  0.00           O  
ATOM   2309  CG2 THR A 152     -13.814 -23.229   9.078  1.00  0.00           C  
ATOM   2310  H   THR A 152     -12.975 -19.265   8.775  1.00  0.00           H  
ATOM   2311  HA  THR A 152     -12.618 -21.597   7.211  1.00  0.00           H  
ATOM   2312  HB  THR A 152     -14.236 -21.248   9.776  1.00  0.00           H  
ATOM   2313  HG1 THR A 152     -12.046 -20.670  10.014  1.00  0.00           H  
ATOM   2314 1HG2 THR A 152     -13.856 -23.663  10.076  1.00  0.00           H  
ATOM   2315 2HG2 THR A 152     -14.781 -23.345   8.590  1.00  0.00           H  
ATOM   2316 3HG2 THR A 152     -13.049 -23.738   8.492  1.00  0.00           H  
ATOM   2317  N   ALA A 153     -15.728 -20.565   7.426  1.00  0.00           N  
ATOM   2318  CA  ALA A 153     -17.042 -20.635   6.794  1.00  0.00           C  
ATOM   2319  C   ALA A 153     -16.951 -20.300   5.305  1.00  0.00           C  
ATOM   2320  O   ALA A 153     -17.601 -20.938   4.471  1.00  0.00           O  
ATOM   2321  CB  ALA A 153     -18.010 -19.673   7.493  1.00  0.00           C  
ATOM   2322  H   ALA A 153     -15.576 -19.902   8.174  1.00  0.00           H  
ATOM   2323  HA  ALA A 153     -17.414 -21.654   6.898  1.00  0.00           H  
ATOM   2324 1HB  ALA A 153     -18.989 -19.730   7.017  1.00  0.00           H  
ATOM   2325 2HB  ALA A 153     -18.102 -19.949   8.544  1.00  0.00           H  
ATOM   2326 3HB  ALA A 153     -17.630 -18.654   7.418  1.00  0.00           H  
ATOM   2327  N   ALA A 154     -16.135 -19.298   4.978  1.00  0.00           N  
ATOM   2328  CA  ALA A 154     -15.964 -18.851   3.594  1.00  0.00           C  
ATOM   2329  C   ALA A 154     -15.297 -19.949   2.786  1.00  0.00           C  
ATOM   2330  O   ALA A 154     -15.703 -20.240   1.662  1.00  0.00           O  
ATOM   2331  CB  ALA A 154     -15.154 -17.563   3.549  1.00  0.00           C  
ATOM   2332  H   ALA A 154     -15.621 -18.833   5.713  1.00  0.00           H  
ATOM   2333  HA  ALA A 154     -16.951 -18.661   3.174  1.00  0.00           H  
ATOM   2334 1HB  ALA A 154     -15.034 -17.244   2.514  1.00  0.00           H  
ATOM   2335 2HB  ALA A 154     -15.672 -16.788   4.110  1.00  0.00           H  
ATOM   2336 3HB  ALA A 154     -14.172 -17.736   3.991  1.00  0.00           H  
ATOM   2337  N   VAL A 155     -14.259 -20.560   3.377  1.00  0.00           N  
ATOM   2338  CA  VAL A 155     -13.553 -21.639   2.717  1.00  0.00           C  
ATOM   2339  C   VAL A 155     -14.452 -22.847   2.552  1.00  0.00           C  
ATOM   2340  O   VAL A 155     -14.451 -23.496   1.506  1.00  0.00           O  
ATOM   2341  CB  VAL A 155     -12.302 -22.036   3.524  1.00  0.00           C  
ATOM   2342  CG1 VAL A 155     -11.720 -23.339   2.997  1.00  0.00           C  
ATOM   2343  CG2 VAL A 155     -11.271 -20.920   3.461  1.00  0.00           C  
ATOM   2344  H   VAL A 155     -13.961 -20.269   4.296  1.00  0.00           H  
ATOM   2345  HA  VAL A 155     -13.262 -21.295   1.724  1.00  0.00           H  
ATOM   2346  HB  VAL A 155     -12.590 -22.208   4.561  1.00  0.00           H  
ATOM   2347 1HG1 VAL A 155     -10.837 -23.604   3.579  1.00  0.00           H  
ATOM   2348 2HG1 VAL A 155     -12.463 -24.131   3.085  1.00  0.00           H  
ATOM   2349 3HG1 VAL A 155     -11.441 -23.216   1.951  1.00  0.00           H  
ATOM   2350 1HG2 VAL A 155     -10.390 -21.207   4.034  1.00  0.00           H  
ATOM   2351 2HG2 VAL A 155     -10.988 -20.743   2.423  1.00  0.00           H  
ATOM   2352 3HG2 VAL A 155     -11.696 -20.008   3.881  1.00  0.00           H  
ATOM   2353  N   LEU A 156     -15.323 -23.287   3.610  1.00  0.00           N  
ATOM   2354  CA  LEU A 156     -16.253 -24.395   3.564  1.00  0.00           C  
ATOM   2355  C   LEU A 156     -17.479 -24.080   2.702  1.00  0.00           C  
ATOM   2356  O   LEU A 156     -18.129 -24.988   2.178  1.00  0.00           O  
ATOM   2357  CB  LEU A 156     -16.697 -24.758   4.987  1.00  0.00           C  
ATOM   2358  CG  LEU A 156     -15.863 -25.836   5.690  1.00  0.00           C  
ATOM   2359  CD1 LEU A 156     -14.395 -25.432   5.679  1.00  0.00           C  
ATOM   2360  CD2 LEU A 156     -16.369 -26.022   7.113  1.00  0.00           C  
ATOM   2361  H   LEU A 156     -15.248 -22.741   4.458  1.00  0.00           H  
ATOM   2362  HA  LEU A 156     -15.762 -25.236   3.075  1.00  0.00           H  
ATOM   2363 1HB  LEU A 156     -16.661 -23.859   5.601  1.00  0.00           H  
ATOM   2364 2HB  LEU A 156     -17.729 -25.107   4.951  1.00  0.00           H  
ATOM   2365  HG  LEU A 156     -15.954 -26.777   5.147  1.00  0.00           H  
ATOM   2366 1HD1 LEU A 156     -13.802 -26.198   6.178  1.00  0.00           H  
ATOM   2367 2HD1 LEU A 156     -14.054 -25.325   4.648  1.00  0.00           H  
ATOM   2368 3HD1 LEU A 156     -14.275 -24.484   6.201  1.00  0.00           H  
ATOM   2369 1HD2 LEU A 156     -15.776 -26.790   7.612  1.00  0.00           H  
ATOM   2370 2HD2 LEU A 156     -16.276 -25.082   7.657  1.00  0.00           H  
ATOM   2371 3HD2 LEU A 156     -17.414 -26.327   7.090  1.00  0.00           H  
ATOM   2372  N   GLY A 157     -17.785 -22.797   2.532  1.00  0.00           N  
ATOM   2373  CA  GLY A 157     -18.936 -22.416   1.726  1.00  0.00           C  
ATOM   2374  C   GLY A 157     -20.207 -22.633   2.530  1.00  0.00           C  
ATOM   2375  O   GLY A 157     -21.304 -22.841   1.983  1.00  0.00           O  
ATOM   2376  H   GLY A 157     -17.223 -22.076   2.958  1.00  0.00           H  
ATOM   2377 1HA  GLY A 157     -18.840 -21.371   1.431  1.00  0.00           H  
ATOM   2378 2HA  GLY A 157     -18.952 -23.007   0.811  1.00  0.00           H  
ATOM   2379  N   THR A 158     -20.205 -22.448   3.906  1.00  0.00           N  
ATOM   2380  CA  THR A 158     -21.273 -22.686   4.863  1.00  0.00           C  
ATOM   2381  C   THR A 158     -21.385 -21.469   5.777  1.00  0.00           C  
ATOM   2382  O   THR A 158     -20.852 -20.401   5.454  1.00  0.00           O  
ATOM   2383  CB  THR A 158     -21.023 -23.959   5.692  1.00  0.00           C  
ATOM   2384  OG1 THR A 158     -22.195 -24.274   6.455  1.00  0.00           O  
ATOM   2385  CG2 THR A 158     -19.847 -23.759   6.636  1.00  0.00           C  
ATOM   2386  H   THR A 158     -19.312 -22.115   4.240  1.00  0.00           H  
ATOM   2387  HA  THR A 158     -22.210 -22.788   4.315  1.00  0.00           H  
ATOM   2388  HB  THR A 158     -20.807 -24.792   5.024  1.00  0.00           H  
ATOM   2389  HG1 THR A 158     -22.168 -25.197   6.716  1.00  0.00           H  
ATOM   2390 1HG2 THR A 158     -19.685 -24.669   7.213  1.00  0.00           H  
ATOM   2391 2HG2 THR A 158     -18.952 -23.531   6.058  1.00  0.00           H  
ATOM   2392 3HG2 THR A 158     -20.061 -22.933   7.313  1.00  0.00           H  
ATOM   2393  N   THR A 159     -22.091 -21.613   6.896  1.00  0.00           N  
ATOM   2394  CA  THR A 159     -22.296 -20.489   7.817  1.00  0.00           C  
ATOM   2395  C   THR A 159     -21.249 -20.480   8.939  1.00  0.00           C  
ATOM   2396  O   THR A 159     -20.526 -21.455   9.118  1.00  0.00           O  
ATOM   2397  CB  THR A 159     -23.709 -20.532   8.432  1.00  0.00           C  
ATOM   2398  OG1 THR A 159     -23.834 -21.693   9.266  1.00  0.00           O  
ATOM   2399  CG2 THR A 159     -24.765 -20.582   7.339  1.00  0.00           C  
ATOM   2400  H   THR A 159     -22.494 -22.513   7.118  1.00  0.00           H  
ATOM   2401  HA  THR A 159     -22.236 -19.561   7.252  1.00  0.00           H  
ATOM   2402  HB  THR A 159     -23.866 -19.644   9.043  1.00  0.00           H  
ATOM   2403  HG1 THR A 159     -24.645 -21.632   9.776  1.00  0.00           H  
ATOM   2404 1HG2 THR A 159     -25.756 -20.612   7.792  1.00  0.00           H  
ATOM   2405 2HG2 THR A 159     -24.679 -19.696   6.710  1.00  0.00           H  
ATOM   2406 3HG2 THR A 159     -24.618 -21.474   6.731  1.00  0.00           H  
ATOM   2407  N   VAL A 160     -21.174 -19.394   9.705  1.00  0.00           N  
ATOM   2408  CA  VAL A 160     -20.219 -19.358  10.806  1.00  0.00           C  
ATOM   2409  C   VAL A 160     -20.658 -20.306  11.915  1.00  0.00           C  
ATOM   2410  O   VAL A 160     -19.825 -20.851  12.615  1.00  0.00           O  
ATOM   2411  CB  VAL A 160     -20.094 -17.929  11.367  1.00  0.00           C  
ATOM   2412  CG1 VAL A 160     -19.510 -16.994  10.318  1.00  0.00           C  
ATOM   2413  CG2 VAL A 160     -21.455 -17.434  11.833  1.00  0.00           C  
ATOM   2414  H   VAL A 160     -21.765 -18.591   9.538  1.00  0.00           H  
ATOM   2415  HA  VAL A 160     -19.255 -19.713  10.438  1.00  0.00           H  
ATOM   2416  HB  VAL A 160     -19.402 -17.939  12.210  1.00  0.00           H  
ATOM   2417 1HG1 VAL A 160     -19.428 -15.989  10.732  1.00  0.00           H  
ATOM   2418 2HG1 VAL A 160     -18.521 -17.348  10.026  1.00  0.00           H  
ATOM   2419 3HG1 VAL A 160     -20.162 -16.975   9.445  1.00  0.00           H  
ATOM   2420 1HG2 VAL A 160     -21.358 -16.424  12.229  1.00  0.00           H  
ATOM   2421 2HG2 VAL A 160     -22.148 -17.430  10.991  1.00  0.00           H  
ATOM   2422 3HG2 VAL A 160     -21.835 -18.095  12.612  1.00  0.00           H  
ATOM   2423  N   GLU A 161     -22.069 -20.556  12.179  1.00  0.00           N  
ATOM   2424  CA  GLU A 161     -22.639 -21.484  13.158  1.00  0.00           C  
ATOM   2425  C   GLU A 161     -22.231 -22.918  12.878  1.00  0.00           C  
ATOM   2426  O   GLU A 161     -21.995 -23.695  13.787  1.00  0.00           O  
ATOM   2427  CB  GLU A 161     -24.165 -21.378  13.168  1.00  0.00           C  
ATOM   2428  CG  GLU A 161     -24.701 -20.043  13.664  1.00  0.00           C  
ATOM   2429  CD  GLU A 161     -24.669 -18.972  12.610  1.00  0.00           C  
ATOM   2430  OE1 GLU A 161     -24.262 -19.259  11.509  1.00  0.00           O  
ATOM   2431  OE2 GLU A 161     -25.054 -17.864  12.905  1.00  0.00           O  
ATOM   2432  H   GLU A 161     -22.688 -20.048  11.563  1.00  0.00           H  
ATOM   2433  HA  GLU A 161     -22.262 -21.218  14.146  1.00  0.00           H  
ATOM   2434 1HB  GLU A 161     -24.548 -21.538  12.159  1.00  0.00           H  
ATOM   2435 2HB  GLU A 161     -24.580 -22.162  13.803  1.00  0.00           H  
ATOM   2436 1HG  GLU A 161     -25.729 -20.177  13.999  1.00  0.00           H  
ATOM   2437 2HG  GLU A 161     -24.107 -19.721  14.520  1.00  0.00           H  
ATOM   2438  N   GLU A 162     -22.158 -23.394  11.492  1.00  0.00           N  
ATOM   2439  CA  GLU A 162     -21.700 -24.701  11.038  1.00  0.00           C  
ATOM   2440  C   GLU A 162     -20.185 -24.862  11.185  1.00  0.00           C  
ATOM   2441  O   GLU A 162     -19.692 -25.938  11.540  1.00  0.00           O  
ATOM   2442  CB  GLU A 162     -22.127 -24.935   9.585  1.00  0.00           C  
ATOM   2443  CG  GLU A 162     -21.796 -26.312   9.045  1.00  0.00           C  
ATOM   2444  CD  GLU A 162     -22.551 -27.431   9.755  1.00  0.00           C  
ATOM   2445  OE1 GLU A 162     -23.468 -27.141  10.558  1.00  0.00           O  
ATOM   2446  OE2 GLU A 162     -22.214 -28.606   9.502  1.00  0.00           O  
ATOM   2447  H   GLU A 162     -22.471 -22.718  10.809  1.00  0.00           H  
ATOM   2448  HA  GLU A 162     -22.160 -25.464  11.665  1.00  0.00           H  
ATOM   2449 1HB  GLU A 162     -23.203 -24.790   9.496  1.00  0.00           H  
ATOM   2450 2HB  GLU A 162     -21.645 -24.199   8.941  1.00  0.00           H  
ATOM   2451 1HG  GLU A 162     -22.042 -26.342   7.984  1.00  0.00           H  
ATOM   2452 2HG  GLU A 162     -20.727 -26.484   9.147  1.00  0.00           H  
ATOM   2453  N   ALA A 163     -19.453 -23.788  10.896  1.00  0.00           N  
ATOM   2454  CA  ALA A 163     -18.009 -23.783  11.058  1.00  0.00           C  
ATOM   2455  C   ALA A 163     -17.631 -24.043  12.529  1.00  0.00           C  
ATOM   2456  O   ALA A 163     -16.702 -24.798  12.808  1.00  0.00           O  
ATOM   2457  CB  ALA A 163     -17.425 -22.454  10.569  1.00  0.00           C  
ATOM   2458  H   ALA A 163     -19.914 -22.954  10.557  1.00  0.00           H  
ATOM   2459  HA  ALA A 163     -17.598 -24.592  10.456  1.00  0.00           H  
ATOM   2460 1HB  ALA A 163     -16.343 -22.464  10.696  1.00  0.00           H  
ATOM   2461 2HB  ALA A 163     -17.667 -22.317   9.515  1.00  0.00           H  
ATOM   2462 3HB  ALA A 163     -17.852 -21.636  11.147  1.00  0.00           H  
ATOM   2463  N   VAL A 164     -18.361 -23.423  13.456  1.00  0.00           N  
ATOM   2464  CA  VAL A 164     -18.165 -23.661  14.887  1.00  0.00           C  
ATOM   2465  C   VAL A 164     -18.649 -25.054  15.279  1.00  0.00           C  
ATOM   2466  O   VAL A 164     -17.967 -25.779  16.010  1.00  0.00           O  
ATOM   2467  CB  VAL A 164     -18.922 -22.604  15.715  1.00  0.00           C  
ATOM   2468  CG1 VAL A 164     -18.912 -22.977  17.190  1.00  0.00           C  
ATOM   2469  CG2 VAL A 164     -18.297 -21.234  15.500  1.00  0.00           C  
ATOM   2470  H   VAL A 164     -19.071 -22.769  13.159  1.00  0.00           H  
ATOM   2471  HA  VAL A 164     -17.098 -23.599  15.105  1.00  0.00           H  
ATOM   2472  HB  VAL A 164     -19.964 -22.583  15.395  1.00  0.00           H  
ATOM   2473 1HG1 VAL A 164     -19.451 -22.220  17.760  1.00  0.00           H  
ATOM   2474 2HG1 VAL A 164     -19.396 -23.944  17.324  1.00  0.00           H  
ATOM   2475 3HG1 VAL A 164     -17.883 -23.031  17.543  1.00  0.00           H  
ATOM   2476 1HG2 VAL A 164     -18.838 -20.493  16.087  1.00  0.00           H  
ATOM   2477 2HG2 VAL A 164     -17.253 -21.257  15.814  1.00  0.00           H  
ATOM   2478 3HG2 VAL A 164     -18.353 -20.971  14.443  1.00  0.00           H  
ATOM   2479  N   TYR A 165     -19.960 -25.544  14.838  1.00  0.00           N  
ATOM   2480  CA  TYR A 165     -20.460 -26.884  15.129  1.00  0.00           C  
ATOM   2481  C   TYR A 165     -19.467 -27.989  14.738  1.00  0.00           C  
ATOM   2482  O   TYR A 165     -19.203 -28.906  15.518  1.00  0.00           O  
ATOM   2483  CB  TYR A 165     -21.797 -27.105  14.418  1.00  0.00           C  
ATOM   2484  CG  TYR A 165     -22.370 -28.491  14.612  1.00  0.00           C  
ATOM   2485  CD1 TYR A 165     -23.036 -28.808  15.787  1.00  0.00           C  
ATOM   2486  CD2 TYR A 165     -22.230 -29.445  13.616  1.00  0.00           C  
ATOM   2487  CE1 TYR A 165     -23.559 -30.074  15.965  1.00  0.00           C  
ATOM   2488  CE2 TYR A 165     -22.753 -30.711  13.793  1.00  0.00           C  
ATOM   2489  CZ  TYR A 165     -23.416 -31.027  14.962  1.00  0.00           C  
ATOM   2490  OH  TYR A 165     -23.937 -32.288  15.139  1.00  0.00           O  
ATOM   2491  H   TYR A 165     -20.522 -24.923  14.272  1.00  0.00           H  
ATOM   2492  HA  TYR A 165     -20.619 -26.968  16.204  1.00  0.00           H  
ATOM   2493 1HB  TYR A 165     -22.527 -26.380  14.782  1.00  0.00           H  
ATOM   2494 2HB  TYR A 165     -21.673 -26.935  13.349  1.00  0.00           H  
ATOM   2495  HD1 TYR A 165     -23.146 -28.058  16.571  1.00  0.00           H  
ATOM   2496  HD2 TYR A 165     -21.706 -29.197  12.693  1.00  0.00           H  
ATOM   2497  HE1 TYR A 165     -24.082 -30.323  16.888  1.00  0.00           H  
ATOM   2498  HE2 TYR A 165     -22.643 -31.462  13.010  1.00  0.00           H  
ATOM   2499  HH  TYR A 165     -24.361 -32.340  15.998  1.00  0.00           H  
ATOM   2500  N   ARG A 166     -18.883 -27.924  13.445  1.00  0.00           N  
ATOM   2501  CA  ARG A 166     -17.888 -28.889  12.995  1.00  0.00           C  
ATOM   2502  C   ARG A 166     -16.597 -28.777  13.765  1.00  0.00           C  
ATOM   2503  O   ARG A 166     -15.924 -29.778  14.016  1.00  0.00           O  
ATOM   2504  CB  ARG A 166     -17.597 -28.708  11.513  1.00  0.00           C  
ATOM   2505  CG  ARG A 166     -18.749 -29.064  10.585  1.00  0.00           C  
ATOM   2506  CD  ARG A 166     -18.395 -28.842   9.161  1.00  0.00           C  
ATOM   2507  NE  ARG A 166     -19.529 -29.069   8.278  1.00  0.00           N  
ATOM   2508  CZ  ARG A 166     -19.452 -29.130   6.934  1.00  0.00           C  
ATOM   2509  NH1 ARG A 166     -18.292 -28.981   6.334  1.00  0.00           N  
ATOM   2510  NH2 ARG A 166     -20.544 -29.341   6.220  1.00  0.00           N  
ATOM   2511  H   ARG A 166     -19.174 -27.190  12.815  1.00  0.00           H  
ATOM   2512  HA  ARG A 166     -18.290 -29.895  13.140  1.00  0.00           H  
ATOM   2513 1HB  ARG A 166     -17.329 -27.671  11.321  1.00  0.00           H  
ATOM   2514 2HB  ARG A 166     -16.744 -29.325  11.230  1.00  0.00           H  
ATOM   2515 1HG  ARG A 166     -19.008 -30.115  10.716  1.00  0.00           H  
ATOM   2516 2HG  ARG A 166     -19.614 -28.443  10.825  1.00  0.00           H  
ATOM   2517 1HD  ARG A 166     -18.059 -27.816   9.025  1.00  0.00           H  
ATOM   2518 2HD  ARG A 166     -17.596 -29.526   8.872  1.00  0.00           H  
ATOM   2519  HE  ARG A 166     -20.439 -29.188   8.703  1.00  0.00           H  
ATOM   2520 1HH1 ARG A 166     -17.457 -28.819   6.881  1.00  0.00           H  
ATOM   2521 2HH1 ARG A 166     -18.234 -29.028   5.327  1.00  0.00           H  
ATOM   2522 1HH2 ARG A 166     -21.435 -29.457   6.681  1.00  0.00           H  
ATOM   2523 2HH2 ARG A 166     -20.486 -29.387   5.213  1.00  0.00           H  
ATOM   2524  N   ALA A 167     -16.100 -27.437  14.188  1.00  0.00           N  
ATOM   2525  CA  ALA A 167     -14.892 -27.221  14.962  1.00  0.00           C  
ATOM   2526  C   ALA A 167     -15.049 -27.871  16.340  1.00  0.00           C  
ATOM   2527  O   ALA A 167     -14.094 -28.458  16.857  1.00  0.00           O  
ATOM   2528  CB  ALA A 167     -14.599 -25.730  15.083  1.00  0.00           C  
ATOM   2529  H   ALA A 167     -16.605 -26.641  13.827  1.00  0.00           H  
ATOM   2530  HA  ALA A 167     -14.065 -27.702  14.441  1.00  0.00           H  
ATOM   2531 1HB  ALA A 167     -13.689 -25.585  15.667  1.00  0.00           H  
ATOM   2532 2HB  ALA A 167     -14.463 -25.306  14.091  1.00  0.00           H  
ATOM   2533 3HB  ALA A 167     -15.432 -25.235  15.581  1.00  0.00           H  
ATOM   2534  N   LEU A 168     -16.254 -27.769  16.911  1.00  0.00           N  
ATOM   2535  CA  LEU A 168     -16.582 -28.406  18.200  1.00  0.00           C  
ATOM   2536  C   LEU A 168     -16.489 -29.936  18.150  1.00  0.00           C  
ATOM   2537  O   LEU A 168     -16.033 -30.557  19.111  1.00  0.00           O  
ATOM   2538  CB  LEU A 168     -17.995 -28.000  18.636  1.00  0.00           C  
ATOM   2539  CG  LEU A 168     -18.140 -26.573  19.177  1.00  0.00           C  
ATOM   2540  CD1 LEU A 168     -19.613 -26.187  19.204  1.00  0.00           C  
ATOM   2541  CD2 LEU A 168     -17.528 -26.493  20.569  1.00  0.00           C  
ATOM   2542  H   LEU A 168     -16.963 -27.229  16.436  1.00  0.00           H  
ATOM   2543  HA  LEU A 168     -15.851 -28.084  18.940  1.00  0.00           H  
ATOM   2544 1HB  LEU A 168     -18.664 -28.100  17.783  1.00  0.00           H  
ATOM   2545 2HB  LEU A 168     -18.328 -28.685  19.416  1.00  0.00           H  
ATOM   2546  HG  LEU A 168     -17.624 -25.877  18.514  1.00  0.00           H  
ATOM   2547 1HD1 LEU A 168     -19.715 -25.172  19.589  1.00  0.00           H  
ATOM   2548 2HD1 LEU A 168     -20.019 -26.233  18.193  1.00  0.00           H  
ATOM   2549 3HD1 LEU A 168     -20.159 -26.875  19.848  1.00  0.00           H  
ATOM   2550 1HD2 LEU A 168     -17.631 -25.477  20.953  1.00  0.00           H  
ATOM   2551 2HD2 LEU A 168     -18.045 -27.186  21.233  1.00  0.00           H  
ATOM   2552 3HD2 LEU A 168     -16.472 -26.757  20.517  1.00  0.00           H  
ATOM   2553  N   LYS A 169     -17.002 -30.697  16.991  1.00  0.00           N  
ATOM   2554  CA  LYS A 169     -16.849 -32.143  16.775  1.00  0.00           C  
ATOM   2555  C   LYS A 169     -15.382 -32.574  16.864  1.00  0.00           C  
ATOM   2556  O   LYS A 169     -15.056 -33.572  17.517  1.00  0.00           O  
ATOM   2557  CB  LYS A 169     -17.429 -32.546  15.419  1.00  0.00           C  
ATOM   2558  CG  LYS A 169     -17.290 -34.026  15.089  1.00  0.00           C  
ATOM   2559  CD  LYS A 169     -17.847 -34.339  13.708  1.00  0.00           C  
ATOM   2560  CE  LYS A 169     -17.574 -35.784  13.315  1.00  0.00           C  
ATOM   2561  NZ  LYS A 169     -18.058 -36.087  11.941  1.00  0.00           N  
ATOM   2562  H   LYS A 169     -17.529 -30.153  16.324  1.00  0.00           H  
ATOM   2563  HA  LYS A 169     -17.394 -32.671  17.558  1.00  0.00           H  
ATOM   2564 1HB  LYS A 169     -18.489 -32.294  15.387  1.00  0.00           H  
ATOM   2565 2HB  LYS A 169     -16.935 -31.979  14.628  1.00  0.00           H  
ATOM   2566 1HG  LYS A 169     -16.237 -34.309  15.119  1.00  0.00           H  
ATOM   2567 2HG  LYS A 169     -17.828 -34.616  15.830  1.00  0.00           H  
ATOM   2568 1HD  LYS A 169     -18.924 -34.167  13.702  1.00  0.00           H  
ATOM   2569 2HD  LYS A 169     -17.387 -33.680  12.972  1.00  0.00           H  
ATOM   2570 1HE  LYS A 169     -16.503 -35.976  13.361  1.00  0.00           H  
ATOM   2571 2HE  LYS A 169     -18.071 -36.452  14.018  1.00  0.00           H  
ATOM   2572 1HZ  LYS A 169     -17.859 -37.053  11.719  1.00  0.00           H  
ATOM   2573 2HZ  LYS A 169     -19.055 -35.930  11.892  1.00  0.00           H  
ATOM   2574 3HZ  LYS A 169     -17.590 -35.488  11.279  1.00  0.00           H  
ATOM   2575  N   LEU A 170     -14.442 -31.833  16.156  1.00  0.00           N  
ATOM   2576  CA  LEU A 170     -13.009 -32.099  16.101  1.00  0.00           C  
ATOM   2577  C   LEU A 170     -12.302 -31.652  17.369  1.00  0.00           C  
ATOM   2578  O   LEU A 170     -11.331 -32.273  17.781  1.00  0.00           O  
ATOM   2579  CB  LEU A 170     -12.387 -31.390  14.890  1.00  0.00           C  
ATOM   2580  CG  LEU A 170     -12.384 -32.188  13.582  1.00  0.00           C  
ATOM   2581  CD1 LEU A 170     -11.313 -33.268  13.647  1.00  0.00           C  
ATOM   2582  CD2 LEU A 170     -13.760 -32.796  13.353  1.00  0.00           C  
ATOM   2583  H   LEU A 170     -14.825 -31.087  15.594  1.00  0.00           H  
ATOM   2584  HA  LEU A 170     -12.858 -33.175  16.033  1.00  0.00           H  
ATOM   2585 1HB  LEU A 170     -12.933 -30.465  14.713  1.00  0.00           H  
ATOM   2586 2HB  LEU A 170     -11.354 -31.138  15.129  1.00  0.00           H  
ATOM   2587  HG  LEU A 170     -12.137 -31.525  12.751  1.00  0.00           H  
ATOM   2588 1HD1 LEU A 170     -11.310 -33.835  12.717  1.00  0.00           H  
ATOM   2589 2HD1 LEU A 170     -10.337 -32.805  13.792  1.00  0.00           H  
ATOM   2590 3HD1 LEU A 170     -11.523 -33.939  14.480  1.00  0.00           H  
ATOM   2591 1HD2 LEU A 170     -13.757 -33.363  12.421  1.00  0.00           H  
ATOM   2592 2HD2 LEU A 170     -14.006 -33.460  14.181  1.00  0.00           H  
ATOM   2593 3HD2 LEU A 170     -14.503 -32.001  13.291  1.00  0.00           H  
ATOM   2594  N   LYS A 171     -12.775 -30.565  17.973  1.00  0.00           N  
ATOM   2595  CA  LYS A 171     -12.243 -30.126  19.257  1.00  0.00           C  
ATOM   2596  C   LYS A 171     -12.321 -31.270  20.242  1.00  0.00           C  
ATOM   2597  O   LYS A 171     -11.341 -31.640  20.888  1.00  0.00           O  
ATOM   2598  CB  LYS A 171     -13.005 -28.910  19.787  1.00  0.00           C  
ATOM   2599  CG  LYS A 171     -12.653 -28.523  21.217  1.00  0.00           C  
ATOM   2600  CD  LYS A 171     -13.788 -28.855  22.175  1.00  0.00           C  
ATOM   2601  CE  LYS A 171     -13.533 -28.276  23.558  1.00  0.00           C  
ATOM   2602  NZ  LYS A 171     -14.590 -28.670  24.530  1.00  0.00           N  
ATOM   2603  H   LYS A 171     -13.514 -30.033  17.538  1.00  0.00           H  
ATOM   2604  HA  LYS A 171     -11.217 -29.782  19.110  1.00  0.00           H  
ATOM   2605 1HB  LYS A 171     -12.806 -28.050  19.149  1.00  0.00           H  
ATOM   2606 2HB  LYS A 171     -14.076 -29.107  19.748  1.00  0.00           H  
ATOM   2607 1HG  LYS A 171     -11.757 -29.059  21.530  1.00  0.00           H  
ATOM   2608 2HG  LYS A 171     -12.451 -27.453  21.265  1.00  0.00           H  
ATOM   2609 1HD  LYS A 171     -14.723 -28.448  21.787  1.00  0.00           H  
ATOM   2610 2HD  LYS A 171     -13.889 -29.937  22.257  1.00  0.00           H  
ATOM   2611 1HE  LYS A 171     -12.570 -28.626  23.927  1.00  0.00           H  
ATOM   2612 2HE  LYS A 171     -13.502 -27.188  23.498  1.00  0.00           H  
ATOM   2613 1HZ  LYS A 171     -14.385 -28.267  25.433  1.00  0.00           H  
ATOM   2614 2HZ  LYS A 171     -15.487 -28.335  24.207  1.00  0.00           H  
ATOM   2615 3HZ  LYS A 171     -14.617 -29.677  24.609  1.00  0.00           H  
ATOM   2616  N   THR A 172     -13.581 -31.941  20.429  1.00  0.00           N  
ATOM   2617  CA  THR A 172     -13.781 -33.032  21.358  1.00  0.00           C  
ATOM   2618  C   THR A 172     -12.963 -34.263  20.957  1.00  0.00           C  
ATOM   2619  O   THR A 172     -12.305 -34.876  21.804  1.00  0.00           O  
ATOM   2620  CB  THR A 172     -15.273 -33.403  21.452  1.00  0.00           C  
ATOM   2621  OG1 THR A 172     -16.018 -32.277  21.931  1.00  0.00           O  
ATOM   2622  CG2 THR A 172     -15.471 -34.579  22.396  1.00  0.00           C  
ATOM   2623  H   THR A 172     -14.362 -31.610  19.880  1.00  0.00           H  
ATOM   2624  HA  THR A 172     -13.418 -32.725  22.337  1.00  0.00           H  
ATOM   2625  HB  THR A 172     -15.642 -33.672  20.462  1.00  0.00           H  
ATOM   2626  HG1 THR A 172     -16.056 -31.603  21.247  1.00  0.00           H  
ATOM   2627 1HG2 THR A 172     -16.532 -34.827  22.449  1.00  0.00           H  
ATOM   2628 2HG2 THR A 172     -14.915 -35.440  22.027  1.00  0.00           H  
ATOM   2629 3HG2 THR A 172     -15.113 -34.313  23.389  1.00  0.00           H  
ATOM   2630  N   LYS A 173     -12.967 -34.603  19.670  1.00  0.00           N  
ATOM   2631  CA  LYS A 173     -12.266 -35.810  19.226  1.00  0.00           C  
ATOM   2632  C   LYS A 173     -10.775 -35.781  19.490  1.00  0.00           C  
ATOM   2633  O   LYS A 173     -10.222 -36.739  20.023  1.00  0.00           O  
ATOM   2634  CB  LYS A 173     -12.509 -36.035  17.732  1.00  0.00           C  
ATOM   2635  CG  LYS A 173     -11.826 -37.272  17.164  1.00  0.00           C  
ATOM   2636  CD  LYS A 173     -12.122 -37.434  15.681  1.00  0.00           C  
ATOM   2637  CE  LYS A 173     -11.391 -38.634  15.097  1.00  0.00           C  
ATOM   2638  NZ  LYS A 173     -11.677 -38.809  13.648  1.00  0.00           N  
ATOM   2639  H   LYS A 173     -13.451 -34.036  18.989  1.00  0.00           H  
ATOM   2640  HA  LYS A 173     -12.650 -36.660  19.790  1.00  0.00           H  
ATOM   2641 1HB  LYS A 173     -13.579 -36.128  17.547  1.00  0.00           H  
ATOM   2642 2HB  LYS A 173     -12.154 -35.170  17.172  1.00  0.00           H  
ATOM   2643 1HG  LYS A 173     -10.747 -37.189  17.303  1.00  0.00           H  
ATOM   2644 2HG  LYS A 173     -12.175 -38.157  17.695  1.00  0.00           H  
ATOM   2645 1HD  LYS A 173     -13.196 -37.569  15.537  1.00  0.00           H  
ATOM   2646 2HD  LYS A 173     -11.811 -36.536  15.147  1.00  0.00           H  
ATOM   2647 1HE  LYS A 173     -10.317 -38.505  15.231  1.00  0.00           H  
ATOM   2648 2HE  LYS A 173     -11.694 -39.538  15.626  1.00  0.00           H  
ATOM   2649 1HZ  LYS A 173     -11.174 -39.614  13.300  1.00  0.00           H  
ATOM   2650 2HZ  LYS A 173     -12.668 -38.949  13.513  1.00  0.00           H  
ATOM   2651 3HZ  LYS A 173     -11.382 -37.985  13.144  1.00  0.00           H  
ATOM   2652  N   LEU A 174     -10.133 -34.679  19.123  1.00  0.00           N  
ATOM   2653  CA  LEU A 174      -8.684 -34.601  19.142  1.00  0.00           C  
ATOM   2654  C   LEU A 174      -8.140 -33.955  20.400  1.00  0.00           C  
ATOM   2655  O   LEU A 174      -6.983 -34.170  20.749  1.00  0.00           O  
ATOM   2656  CB  LEU A 174      -8.193 -33.817  17.918  1.00  0.00           C  
ATOM   2657  CG  LEU A 174      -8.583 -34.399  16.554  1.00  0.00           C  
ATOM   2658  CD1 LEU A 174      -8.111 -33.466  15.448  1.00  0.00           C  
ATOM   2659  CD2 LEU A 174      -7.970 -35.784  16.400  1.00  0.00           C  
ATOM   2660  H   LEU A 174     -10.666 -33.876  18.824  1.00  0.00           H  
ATOM   2661  HA  LEU A 174      -8.283 -35.611  19.078  1.00  0.00           H  
ATOM   2662 1HB  LEU A 174      -8.592 -32.805  17.972  1.00  0.00           H  
ATOM   2663 2HB  LEU A 174      -7.106 -33.759  17.956  1.00  0.00           H  
ATOM   2664  HG  LEU A 174      -9.669 -34.475  16.486  1.00  0.00           H  
ATOM   2665 1HD1 LEU A 174      -8.387 -33.879  14.479  1.00  0.00           H  
ATOM   2666 2HD1 LEU A 174      -8.579 -32.489  15.572  1.00  0.00           H  
ATOM   2667 3HD1 LEU A 174      -7.027 -33.358  15.500  1.00  0.00           H  
ATOM   2668 1HD2 LEU A 174      -8.247 -36.198  15.430  1.00  0.00           H  
ATOM   2669 2HD2 LEU A 174      -6.884 -35.710  16.465  1.00  0.00           H  
ATOM   2670 3HD2 LEU A 174      -8.338 -36.435  17.192  1.00  0.00           H  
ATOM   2671  N   GLY A 175      -8.967 -33.155  21.070  1.00  0.00           N  
ATOM   2672  CA  GLY A 175      -8.521 -32.370  22.210  1.00  0.00           C  
ATOM   2673  C   GLY A 175      -7.795 -31.090  21.799  1.00  0.00           C  
ATOM   2674  O   GLY A 175      -6.770 -30.727  22.387  1.00  0.00           O  
ATOM   2675  H   GLY A 175      -9.931 -33.091  20.776  1.00  0.00           H  
ATOM   2676 1HA  GLY A 175      -9.381 -32.104  22.827  1.00  0.00           H  
ATOM   2677 2HA  GLY A 175      -7.856 -32.971  22.826  1.00  0.00           H  
ATOM   2678  N   VAL A 176      -8.319 -30.404  20.786  1.00  0.00           N  
ATOM   2679  CA  VAL A 176      -7.675 -29.204  20.256  1.00  0.00           C  
ATOM   2680  C   VAL A 176      -8.654 -28.037  20.336  1.00  0.00           C  
ATOM   2681  O   VAL A 176      -9.842 -28.239  20.559  1.00  0.00           O  
ATOM   2682  CB  VAL A 176      -7.235 -29.417  18.795  1.00  0.00           C  
ATOM   2683  CG1 VAL A 176      -6.262 -30.582  18.696  1.00  0.00           C  
ATOM   2684  CG2 VAL A 176      -8.452 -29.655  17.915  1.00  0.00           C  
ATOM   2685  H   VAL A 176      -9.184 -30.723  20.372  1.00  0.00           H  
ATOM   2686  HA  VAL A 176      -6.798 -28.983  20.867  1.00  0.00           H  
ATOM   2687  HB  VAL A 176      -6.707 -28.527  18.451  1.00  0.00           H  
ATOM   2688 1HG1 VAL A 176      -5.959 -30.718  17.658  1.00  0.00           H  
ATOM   2689 2HG1 VAL A 176      -5.381 -30.375  19.305  1.00  0.00           H  
ATOM   2690 3HG1 VAL A 176      -6.745 -31.491  19.055  1.00  0.00           H  
ATOM   2691 1HG2 VAL A 176      -8.133 -29.803  16.885  1.00  0.00           H  
ATOM   2692 2HG2 VAL A 176      -8.984 -30.541  18.263  1.00  0.00           H  
ATOM   2693 3HG2 VAL A 176      -9.114 -28.789  17.969  1.00  0.00           H  
ATOM   2694  N   SER A 177      -8.169 -26.701  20.170  1.00  0.00           N  
ATOM   2695  CA  SER A 177      -8.923 -25.455  20.185  1.00  0.00           C  
ATOM   2696  C   SER A 177      -9.802 -25.379  18.937  1.00  0.00           C  
ATOM   2697  O   SER A 177      -9.590 -26.097  17.973  1.00  0.00           O  
ATOM   2698  CB  SER A 177      -7.983 -24.266  20.244  1.00  0.00           C  
ATOM   2699  OG  SER A 177      -7.219 -24.173  19.074  1.00  0.00           O  
ATOM   2700  H   SER A 177      -7.171 -26.669  20.024  1.00  0.00           H  
ATOM   2701  HA  SER A 177      -9.541 -25.435  21.086  1.00  0.00           H  
ATOM   2702 1HB  SER A 177      -8.561 -23.352  20.379  1.00  0.00           H  
ATOM   2703 2HB  SER A 177      -7.323 -24.366  21.104  1.00  0.00           H  
ATOM   2704  HG  SER A 177      -6.499 -24.799  19.176  1.00  0.00           H  
ATOM   2705  N   LEU A 178     -10.791 -24.502  18.963  1.00  0.00           N  
ATOM   2706  CA  LEU A 178     -11.685 -24.303  17.834  1.00  0.00           C  
ATOM   2707  C   LEU A 178     -10.914 -23.766  16.631  1.00  0.00           C  
ATOM   2708  O   LEU A 178     -11.260 -24.031  15.470  1.00  0.00           O  
ATOM   2709  CB  LEU A 178     -12.811 -23.333  18.212  1.00  0.00           C  
ATOM   2710  CG  LEU A 178     -13.821 -23.854  19.243  1.00  0.00           C  
ATOM   2711  CD1 LEU A 178     -14.729 -22.715  19.685  1.00  0.00           C  
ATOM   2712  CD2 LEU A 178     -14.627 -24.992  18.634  1.00  0.00           C  
ATOM   2713  H   LEU A 178     -10.925 -23.953  19.800  1.00  0.00           H  
ATOM   2714  HA  LEU A 178     -12.141 -25.261  17.583  1.00  0.00           H  
ATOM   2715 1HB  LEU A 178     -12.366 -22.424  18.615  1.00  0.00           H  
ATOM   2716 2HB  LEU A 178     -13.363 -23.072  17.309  1.00  0.00           H  
ATOM   2717  HG  LEU A 178     -13.288 -24.217  20.122  1.00  0.00           H  
ATOM   2718 1HD1 LEU A 178     -15.447 -23.086  20.418  1.00  0.00           H  
ATOM   2719 2HD1 LEU A 178     -14.129 -21.924  20.134  1.00  0.00           H  
ATOM   2720 3HD1 LEU A 178     -15.264 -22.320  18.822  1.00  0.00           H  
ATOM   2721 1HD2 LEU A 178     -15.344 -25.363  19.366  1.00  0.00           H  
ATOM   2722 2HD2 LEU A 178     -15.160 -24.630  17.755  1.00  0.00           H  
ATOM   2723 3HD2 LEU A 178     -13.954 -25.799  18.343  1.00  0.00           H  
ATOM   2724  N   LEU A 179      -9.879 -22.917  16.809  1.00  0.00           N  
ATOM   2725  CA  LEU A 179      -8.972 -22.314  15.851  1.00  0.00           C  
ATOM   2726  C   LEU A 179      -8.125 -23.361  15.156  1.00  0.00           C  
ATOM   2727  O   LEU A 179      -7.885 -23.282  13.951  1.00  0.00           O  
ATOM   2728  CB  LEU A 179      -8.064 -21.296  16.552  1.00  0.00           C  
ATOM   2729  CG  LEU A 179      -7.030 -20.600  15.658  1.00  0.00           C  
ATOM   2730  CD1 LEU A 179      -7.741 -19.919  14.496  1.00  0.00           C  
ATOM   2731  CD2 LEU A 179      -6.241 -19.593  16.482  1.00  0.00           C  
ATOM   2732  H   LEU A 179      -9.773 -22.702  17.790  1.00  0.00           H  
ATOM   2733  HA  LEU A 179      -9.563 -21.799  15.091  1.00  0.00           H  
ATOM   2734 1HB  LEU A 179      -8.688 -20.524  17.000  1.00  0.00           H  
ATOM   2735 2HB  LEU A 179      -7.523 -21.805  17.350  1.00  0.00           H  
ATOM   2736  HG  LEU A 179      -6.349 -21.343  15.242  1.00  0.00           H  
ATOM   2737 1HD1 LEU A 179      -7.006 -19.424  13.860  1.00  0.00           H  
ATOM   2738 2HD1 LEU A 179      -8.281 -20.664  13.912  1.00  0.00           H  
ATOM   2739 3HD1 LEU A 179      -8.443 -19.180  14.881  1.00  0.00           H  
ATOM   2740 1HD2 LEU A 179      -5.506 -19.099  15.846  1.00  0.00           H  
ATOM   2741 2HD2 LEU A 179      -6.922 -18.849  16.896  1.00  0.00           H  
ATOM   2742 3HD2 LEU A 179      -5.730 -20.109  17.294  1.00  0.00           H  
ATOM   2743  N   GLN A 180      -7.545 -24.391  15.906  1.00  0.00           N  
ATOM   2744  CA  GLN A 180      -6.854 -25.569  15.394  1.00  0.00           C  
ATOM   2745  C   GLN A 180      -7.803 -26.484  14.660  1.00  0.00           C  
ATOM   2746  O   GLN A 180      -7.448 -27.062  13.627  1.00  0.00           O  
ATOM   2747  CB  GLN A 180      -6.174 -26.335  16.534  1.00  0.00           C  
ATOM   2748  CG  GLN A 180      -4.986 -25.613  17.147  1.00  0.00           C  
ATOM   2749  CD  GLN A 180      -4.592 -26.190  18.494  1.00  0.00           C  
ATOM   2750  OE1 GLN A 180      -5.407 -26.259  19.419  1.00  0.00           O  
ATOM   2751  NE2 GLN A 180      -3.339 -26.607  18.613  1.00  0.00           N  
ATOM   2752  H   GLN A 180      -7.634 -24.270  16.905  1.00  0.00           H  
ATOM   2753  HA  GLN A 180      -6.079 -25.240  14.699  1.00  0.00           H  
ATOM   2754 1HB  GLN A 180      -6.897 -26.526  17.326  1.00  0.00           H  
ATOM   2755 2HB  GLN A 180      -5.828 -27.301  16.166  1.00  0.00           H  
ATOM   2756 1HG  GLN A 180      -4.133 -25.703  16.474  1.00  0.00           H  
ATOM   2757 2HG  GLN A 180      -5.244 -24.563  17.285  1.00  0.00           H  
ATOM   2758 1HE2 GLN A 180      -3.021 -26.997  19.479  1.00  0.00           H  
ATOM   2759 2HE2 GLN A 180      -2.710 -26.533  17.840  1.00  0.00           H  
ATOM   2760  N   ALA A 181      -9.072 -26.723  15.216  1.00  0.00           N  
ATOM   2761  CA  ALA A 181     -10.054 -27.537  14.505  1.00  0.00           C  
ATOM   2762  C   ALA A 181     -10.489 -26.832  13.226  1.00  0.00           C  
ATOM   2763  O   ALA A 181     -10.735 -27.468  12.205  1.00  0.00           O  
ATOM   2764  CB  ALA A 181     -11.261 -27.804  15.395  1.00  0.00           C  
ATOM   2765  H   ALA A 181      -9.299 -26.362  16.131  1.00  0.00           H  
ATOM   2766  HA  ALA A 181      -9.588 -28.487  14.251  1.00  0.00           H  
ATOM   2767 1HB  ALA A 181     -11.987 -28.411  14.852  1.00  0.00           H  
ATOM   2768 2HB  ALA A 181     -10.942 -28.334  16.291  1.00  0.00           H  
ATOM   2769 3HB  ALA A 181     -11.721 -26.857  15.677  1.00  0.00           H  
ATOM   2770  N   ALA A 182     -10.580 -25.507  13.296  1.00  0.00           N  
ATOM   2771  CA  ALA A 182     -10.952 -24.717  12.130  1.00  0.00           C  
ATOM   2772  C   ALA A 182      -9.933 -24.903  11.018  1.00  0.00           C  
ATOM   2773  O   ALA A 182     -10.295 -25.043   9.849  1.00  0.00           O  
ATOM   2774  CB  ALA A 182     -11.077 -23.245  12.498  1.00  0.00           C  
ATOM   2775  H   ALA A 182     -10.389 -25.036  14.168  1.00  0.00           H  
ATOM   2776  HA  ALA A 182     -11.917 -25.074  11.772  1.00  0.00           H  
ATOM   2777 1HB  ALA A 182     -11.348 -22.671  11.611  1.00  0.00           H  
ATOM   2778 2HB  ALA A 182     -11.850 -23.125  13.258  1.00  0.00           H  
ATOM   2779 3HB  ALA A 182     -10.127 -22.886  12.886  1.00  0.00           H  
ATOM   2780  N   ALA A 183      -8.457 -24.921  11.307  1.00  0.00           N  
ATOM   2781  CA  ALA A 183      -7.424 -25.221  10.325  1.00  0.00           C  
ATOM   2782  C   ALA A 183      -7.571 -26.616   9.701  1.00  0.00           C  
ATOM   2783  O   ALA A 183      -7.207 -26.831   8.546  1.00  0.00           O  
ATOM   2784  CB  ALA A 183      -6.052 -25.078  10.967  1.00  0.00           C  
ATOM   2785  H   ALA A 183      -8.188 -24.705  12.257  1.00  0.00           H  
ATOM   2786  HA  ALA A 183      -7.509 -24.499   9.513  1.00  0.00           H  
ATOM   2787 1HB  ALA A 183      -5.280 -25.280  10.224  1.00  0.00           H  
ATOM   2788 2HB  ALA A 183      -5.933 -24.063  11.348  1.00  0.00           H  
ATOM   2789 3HB  ALA A 183      -5.960 -25.786  11.788  1.00  0.00           H  
ATOM   2790  N   ILE A 184      -8.020 -27.687  10.515  1.00  0.00           N  
ATOM   2791  CA  ILE A 184      -8.342 -29.031  10.009  1.00  0.00           C  
ATOM   2792  C   ILE A 184      -9.504 -29.011   9.014  1.00  0.00           C  
ATOM   2793  O   ILE A 184      -9.458 -29.677   7.979  1.00  0.00           O  
ATOM   2794  CB  ILE A 184      -8.690 -29.982  11.169  1.00  0.00           C  
ATOM   2795  CG1 ILE A 184      -7.451 -30.253  12.027  1.00  0.00           C  
ATOM   2796  CG2 ILE A 184      -9.267 -31.284  10.636  1.00  0.00           C  
ATOM   2797  CD1 ILE A 184      -7.757 -30.924  13.346  1.00  0.00           C  
ATOM   2798  H   ILE A 184      -8.157 -27.485  11.496  1.00  0.00           H  
ATOM   2799  HA  ILE A 184      -7.470 -29.424   9.491  1.00  0.00           H  
ATOM   2800  HB  ILE A 184      -9.425 -29.509  11.819  1.00  0.00           H  
ATOM   2801 1HG1 ILE A 184      -6.758 -30.888  11.474  1.00  0.00           H  
ATOM   2802 2HG1 ILE A 184      -6.938 -29.313  12.233  1.00  0.00           H  
ATOM   2803 1HG2 ILE A 184      -9.507 -31.944  11.469  1.00  0.00           H  
ATOM   2804 2HG2 ILE A 184     -10.173 -31.074  10.068  1.00  0.00           H  
ATOM   2805 3HG2 ILE A 184      -8.537 -31.768   9.988  1.00  0.00           H  
ATOM   2806 1HD1 ILE A 184      -6.828 -31.082  13.898  1.00  0.00           H  
ATOM   2807 2HD1 ILE A 184      -8.421 -30.289  13.932  1.00  0.00           H  
ATOM   2808 3HD1 ILE A 184      -8.238 -31.883  13.164  1.00  0.00           H  
ATOM   2809  N   LEU A 185     -10.707 -28.200   9.255  1.00  0.00           N  
ATOM   2810  CA  LEU A 185     -11.849 -28.005   8.365  1.00  0.00           C  
ATOM   2811  C   LEU A 185     -11.415 -27.314   7.071  1.00  0.00           C  
ATOM   2812  O   LEU A 185     -11.833 -27.688   5.968  1.00  0.00           O  
ATOM   2813  CB  LEU A 185     -12.932 -27.173   9.062  1.00  0.00           C  
ATOM   2814  CG  LEU A 185     -13.543 -27.799  10.323  1.00  0.00           C  
ATOM   2815  CD1 LEU A 185     -14.506 -26.810  10.966  1.00  0.00           C  
ATOM   2816  CD2 LEU A 185     -14.253 -29.093   9.954  1.00  0.00           C  
ATOM   2817  H   LEU A 185     -10.700 -27.743  10.154  1.00  0.00           H  
ATOM   2818  HA  LEU A 185     -12.263 -28.982   8.112  1.00  0.00           H  
ATOM   2819 1HB  LEU A 185     -12.504 -26.212   9.344  1.00  0.00           H  
ATOM   2820 2HB  LEU A 185     -13.742 -26.994   8.355  1.00  0.00           H  
ATOM   2821  HG  LEU A 185     -12.753 -28.011  11.043  1.00  0.00           H  
ATOM   2822 1HD1 LEU A 185     -14.940 -27.255  11.862  1.00  0.00           H  
ATOM   2823 2HD1 LEU A 185     -13.967 -25.902  11.237  1.00  0.00           H  
ATOM   2824 3HD1 LEU A 185     -15.300 -26.565  10.261  1.00  0.00           H  
ATOM   2825 1HD2 LEU A 185     -14.687 -29.538  10.850  1.00  0.00           H  
ATOM   2826 2HD2 LEU A 185     -15.045 -28.881   9.235  1.00  0.00           H  
ATOM   2827 3HD2 LEU A 185     -13.538 -29.788   9.513  1.00  0.00           H  
ATOM   2828  N   ILE A 186     -10.557 -26.310   7.224  1.00  0.00           N  
ATOM   2829  CA  ILE A 186      -9.952 -25.639   6.076  1.00  0.00           C  
ATOM   2830  C   ILE A 186      -9.056 -26.595   5.291  1.00  0.00           C  
ATOM   2831  O   ILE A 186      -9.134 -26.667   4.064  1.00  0.00           O  
ATOM   2832  CB  ILE A 186      -9.133 -24.414   6.523  1.00  0.00           C  
ATOM   2833  CG1 ILE A 186     -10.060 -23.315   7.049  1.00  0.00           C  
ATOM   2834  CG2 ILE A 186      -8.284 -23.894   5.373  1.00  0.00           C  
ATOM   2835  CD1 ILE A 186      -9.343 -22.227   7.816  1.00  0.00           C  
ATOM   2836  H   ILE A 186     -10.319 -26.002   8.156  1.00  0.00           H  
ATOM   2837  HA  ILE A 186     -10.754 -25.312   5.414  1.00  0.00           H  
ATOM   2838  HB  ILE A 186      -8.478 -24.696   7.347  1.00  0.00           H  
ATOM   2839 1HG1 ILE A 186     -10.587 -22.854   6.215  1.00  0.00           H  
ATOM   2840 2HG1 ILE A 186     -10.810 -23.756   7.706  1.00  0.00           H  
ATOM   2841 1HG2 ILE A 186      -7.712 -23.028   5.706  1.00  0.00           H  
ATOM   2842 2HG2 ILE A 186      -7.601 -24.675   5.043  1.00  0.00           H  
ATOM   2843 3HG2 ILE A 186      -8.931 -23.604   4.545  1.00  0.00           H  
ATOM   2844 1HD1 ILE A 186     -10.065 -21.486   8.157  1.00  0.00           H  
ATOM   2845 2HD1 ILE A 186      -8.836 -22.663   8.678  1.00  0.00           H  
ATOM   2846 3HD1 ILE A 186      -8.611 -21.748   7.168  1.00  0.00           H  
ATOM   2847  N   LEU A 187      -8.196 -27.335   5.989  1.00  0.00           N  
ATOM   2848  CA  LEU A 187      -7.359 -28.317   5.309  1.00  0.00           C  
ATOM   2849  C   LEU A 187      -8.149 -29.274   4.415  1.00  0.00           C  
ATOM   2850  O   LEU A 187      -7.773 -29.518   3.268  1.00  0.00           O  
ATOM   2851  CB  LEU A 187      -6.574 -29.127   6.349  1.00  0.00           C  
ATOM   2852  CG  LEU A 187      -5.739 -30.288   5.795  1.00  0.00           C  
ATOM   2853  CD1 LEU A 187      -4.663 -29.743   4.866  1.00  0.00           C  
ATOM   2854  CD2 LEU A 187      -5.123 -31.067   6.948  1.00  0.00           C  
ATOM   2855  H   LEU A 187      -8.114 -27.229   6.991  1.00  0.00           H  
ATOM   2856  HA  LEU A 187      -6.666 -27.780   4.662  1.00  0.00           H  
ATOM   2857 1HB  LEU A 187      -5.898 -28.455   6.875  1.00  0.00           H  
ATOM   2858 2HB  LEU A 187      -7.277 -29.540   7.071  1.00  0.00           H  
ATOM   2859  HG  LEU A 187      -6.379 -30.950   5.211  1.00  0.00           H  
ATOM   2860 1HD1 LEU A 187      -4.069 -30.568   4.472  1.00  0.00           H  
ATOM   2861 2HD1 LEU A 187      -5.131 -29.208   4.040  1.00  0.00           H  
ATOM   2862 3HD1 LEU A 187      -4.015 -29.063   5.419  1.00  0.00           H  
ATOM   2863 1HD2 LEU A 187      -4.531 -31.893   6.554  1.00  0.00           H  
ATOM   2864 2HD2 LEU A 187      -4.482 -30.406   7.532  1.00  0.00           H  
ATOM   2865 3HD2 LEU A 187      -5.915 -31.460   7.585  1.00  0.00           H  
ATOM   2866  N   ALA A 188      -9.253 -29.828   4.923  1.00  0.00           N  
ATOM   2867  CA  ALA A 188     -10.092 -30.711   4.105  1.00  0.00           C  
ATOM   2868  C   ALA A 188     -10.631 -30.030   2.839  1.00  0.00           C  
ATOM   2869  O   ALA A 188     -10.686 -30.635   1.767  1.00  0.00           O  
ATOM   2870  CB  ALA A 188     -11.243 -31.284   4.932  1.00  0.00           C  
ATOM   2871  H   ALA A 188      -9.520 -29.644   5.879  1.00  0.00           H  
ATOM   2872  HA  ALA A 188      -9.470 -31.535   3.751  1.00  0.00           H  
ATOM   2873 1HB  ALA A 188     -11.852 -31.934   4.306  1.00  0.00           H  
ATOM   2874 2HB  ALA A 188     -10.840 -31.856   5.768  1.00  0.00           H  
ATOM   2875 3HB  ALA A 188     -11.855 -30.468   5.311  1.00  0.00           H  
ATOM   2876  N   ALA A 189     -11.089 -28.740   2.971  1.00  0.00           N  
ATOM   2877  CA  ALA A 189     -11.636 -27.995   1.844  1.00  0.00           C  
ATOM   2878  C   ALA A 189     -10.525 -27.769   0.820  1.00  0.00           C  
ATOM   2879  O   ALA A 189     -10.756 -27.840  -0.387  1.00  0.00           O  
ATOM   2880  CB  ALA A 189     -12.237 -26.680   2.320  1.00  0.00           C  
ATOM   2881  H   ALA A 189     -11.043 -28.297   3.877  1.00  0.00           H  
ATOM   2882  HA  ALA A 189     -12.423 -28.597   1.387  1.00  0.00           H  
ATOM   2883 1HB  ALA A 189     -12.641 -26.136   1.466  1.00  0.00           H  
ATOM   2884 2HB  ALA A 189     -13.036 -26.883   3.033  1.00  0.00           H  
ATOM   2885 3HB  ALA A 189     -11.465 -26.081   2.801  1.00  0.00           H  
ATOM   2886  N   ARG A 190      -9.323 -27.499   1.319  1.00  0.00           N  
ATOM   2887  CA  ARG A 190      -8.170 -27.225   0.468  1.00  0.00           C  
ATOM   2888  C   ARG A 190      -7.630 -28.470  -0.245  1.00  0.00           C  
ATOM   2889  O   ARG A 190      -7.079 -28.378  -1.343  1.00  0.00           O  
ATOM   2890  CB  ARG A 190      -7.053 -26.606   1.295  1.00  0.00           C  
ATOM   2891  CG  ARG A 190      -7.372 -25.238   1.877  1.00  0.00           C  
ATOM   2892  CD  ARG A 190      -7.583 -24.224   0.813  1.00  0.00           C  
ATOM   2893  NE  ARG A 190      -7.775 -22.892   1.364  1.00  0.00           N  
ATOM   2894  CZ  ARG A 190      -8.341 -21.864   0.701  1.00  0.00           C  
ATOM   2895  NH1 ARG A 190      -8.763 -22.031  -0.533  1.00  0.00           N  
ATOM   2896  NH2 ARG A 190      -8.470 -20.689   1.291  1.00  0.00           N  
ATOM   2897  H   ARG A 190      -9.210 -27.482   2.324  1.00  0.00           H  
ATOM   2898  HA  ARG A 190      -8.472 -26.523  -0.309  1.00  0.00           H  
ATOM   2899 1HB  ARG A 190      -6.806 -27.267   2.124  1.00  0.00           H  
ATOM   2900 2HB  ARG A 190      -6.159 -26.503   0.680  1.00  0.00           H  
ATOM   2901 1HG  ARG A 190      -8.280 -25.300   2.477  1.00  0.00           H  
ATOM   2902 2HG  ARG A 190      -6.544 -24.908   2.506  1.00  0.00           H  
ATOM   2903 1HD  ARG A 190      -6.714 -24.199   0.157  1.00  0.00           H  
ATOM   2904 2HD  ARG A 190      -8.468 -24.484   0.233  1.00  0.00           H  
ATOM   2905  HE  ARG A 190      -7.463 -22.725   2.311  1.00  0.00           H  
ATOM   2906 1HH1 ARG A 190      -8.664 -22.929  -0.984  1.00  0.00           H  
ATOM   2907 2HH1 ARG A 190      -9.187 -21.261  -1.030  1.00  0.00           H  
ATOM   2908 1HH2 ARG A 190      -8.146 -20.560   2.239  1.00  0.00           H  
ATOM   2909 2HH2 ARG A 190      -8.894 -19.919   0.794  1.00  0.00           H  
ATOM   2910  N   LEU A 191      -7.658 -29.714   0.397  1.00  0.00           N  
ATOM   2911  CA  LEU A 191      -7.272 -31.012  -0.138  1.00  0.00           C  
ATOM   2912  C   LEU A 191      -8.339 -31.554  -1.062  1.00  0.00           C  
ATOM   2913  O   LEU A 191      -8.047 -32.270  -2.011  1.00  0.00           O  
ATOM   2914  CB  LEU A 191      -7.023 -32.007   1.003  1.00  0.00           C  
ATOM   2915  CG  LEU A 191      -5.801 -31.717   1.884  1.00  0.00           C  
ATOM   2916  CD1 LEU A 191      -5.779 -32.685   3.059  1.00  0.00           C  
ATOM   2917  CD2 LEU A 191      -4.533 -31.842   1.050  1.00  0.00           C  
ATOM   2918  H   LEU A 191      -7.917 -29.640   1.370  1.00  0.00           H  
ATOM   2919  HA  LEU A 191      -6.345 -30.892  -0.699  1.00  0.00           H  
ATOM   2920 1HB  LEU A 191      -7.899 -32.023   1.649  1.00  0.00           H  
ATOM   2921 2HB  LEU A 191      -6.894 -33.001   0.574  1.00  0.00           H  
ATOM   2922  HG  LEU A 191      -5.872 -30.706   2.285  1.00  0.00           H  
ATOM   2923 1HD1 LEU A 191      -4.911 -32.479   3.685  1.00  0.00           H  
ATOM   2924 2HD1 LEU A 191      -6.688 -32.561   3.648  1.00  0.00           H  
ATOM   2925 3HD1 LEU A 191      -5.725 -33.708   2.687  1.00  0.00           H  
ATOM   2926 1HD2 LEU A 191      -3.665 -31.636   1.676  1.00  0.00           H  
ATOM   2927 2HD2 LEU A 191      -4.459 -32.854   0.650  1.00  0.00           H  
ATOM   2928 3HD2 LEU A 191      -4.567 -31.128   0.228  1.00  0.00           H  
ATOM   2929  N   GLY A 192      -9.593 -31.218  -0.780  1.00  0.00           N  
ATOM   2930  CA  GLY A 192     -10.681 -31.705  -1.597  1.00  0.00           C  
ATOM   2931  C   GLY A 192     -11.168 -33.042  -1.068  1.00  0.00           C  
ATOM   2932  O   GLY A 192     -11.568 -33.916  -1.844  1.00  0.00           O  
ATOM   2933  H   GLY A 192      -9.799 -30.619   0.006  1.00  0.00           H  
ATOM   2934 1HA  GLY A 192     -11.494 -30.980  -1.593  1.00  0.00           H  
ATOM   2935 2HA  GLY A 192     -10.346 -31.806  -2.629  1.00  0.00           H  
ATOM   2936  N   THR A 193     -11.113 -33.204   0.255  1.00  0.00           N  
ATOM   2937  CA  THR A 193     -11.523 -34.450   0.912  1.00  0.00           C  
ATOM   2938  C   THR A 193     -12.376 -34.192   2.166  1.00  0.00           C  
ATOM   2939  O   THR A 193     -12.879 -33.086   2.365  1.00  0.00           O  
ATOM   2940  CB  THR A 193     -10.294 -35.296   1.292  1.00  0.00           C  
ATOM   2941  OG1 THR A 193     -10.722 -36.582   1.757  1.00  0.00           O  
ATOM   2942  CG2 THR A 193      -9.489 -34.607   2.384  1.00  0.00           C  
ATOM   2943  H   THR A 193     -10.775 -32.438   0.821  1.00  0.00           H  
ATOM   2944  HA  THR A 193     -12.105 -35.041   0.201  1.00  0.00           H  
ATOM   2945  HB  THR A 193      -9.661 -35.434   0.414  1.00  0.00           H  
ATOM   2946  HG1 THR A 193      -9.978 -37.190   1.742  1.00  0.00           H  
ATOM   2947 1HG2 THR A 193      -8.624 -35.218   2.639  1.00  0.00           H  
ATOM   2948 2HG2 THR A 193      -9.153 -33.633   2.028  1.00  0.00           H  
ATOM   2949 3HG2 THR A 193     -10.114 -34.475   3.267  1.00  0.00           H  
ATOM   2950  N   THR A 194     -12.539 -35.270   2.968  1.00  0.00           N  
ATOM   2951  CA  THR A 194     -13.363 -35.193   4.172  1.00  0.00           C  
ATOM   2952  C   THR A 194     -12.519 -34.694   5.319  1.00  0.00           C  
ATOM   2953  O   THR A 194     -11.292 -34.660   5.208  1.00  0.00           O  
ATOM   2954  CB  THR A 194     -13.985 -36.555   4.532  1.00  0.00           C  
ATOM   2955  OG1 THR A 194     -12.951 -37.462   4.938  1.00  0.00           O  
ATOM   2956  CG2 THR A 194     -14.725 -37.136   3.337  1.00  0.00           C  
ATOM   2957  H   THR A 194     -12.084 -36.142   2.739  1.00  0.00           H  
ATOM   2958  HA  THR A 194     -14.189 -34.506   3.981  1.00  0.00           H  
ATOM   2959  HB  THR A 194     -14.684 -36.429   5.359  1.00  0.00           H  
ATOM   2960  HG1 THR A 194     -13.349 -38.246   5.324  1.00  0.00           H  
ATOM   2961 1HG2 THR A 194     -15.157 -38.099   3.611  1.00  0.00           H  
ATOM   2962 2HG2 THR A 194     -15.519 -36.454   3.033  1.00  0.00           H  
ATOM   2963 3HG2 THR A 194     -14.029 -37.273   2.511  1.00  0.00           H  
ATOM   2964  N   VAL A 195     -13.175 -34.343   6.412  1.00  0.00           N  
ATOM   2965  CA  VAL A 195     -12.485 -33.802   7.590  1.00  0.00           C  
ATOM   2966  C   VAL A 195     -11.651 -34.880   8.295  1.00  0.00           C  
ATOM   2967  O   VAL A 195     -10.519 -34.628   8.709  1.00  0.00           O  
ATOM   2968  CB  VAL A 195     -13.507 -33.217   8.583  1.00  0.00           C  
ATOM   2969  CG1 VAL A 195     -12.808 -32.747   9.850  1.00  0.00           C  
ATOM   2970  CG2 VAL A 195     -14.268 -32.074   7.930  1.00  0.00           C  
ATOM   2971  H   VAL A 195     -14.180 -34.437   6.428  1.00  0.00           H  
ATOM   2972  HA  VAL A 195     -11.785 -33.037   7.259  1.00  0.00           H  
ATOM   2973  HB  VAL A 195     -14.206 -34.002   8.875  1.00  0.00           H  
ATOM   2974 1HG1 VAL A 195     -13.545 -32.337  10.541  1.00  0.00           H  
ATOM   2975 2HG1 VAL A 195     -12.301 -33.588  10.320  1.00  0.00           H  
ATOM   2976 3HG1 VAL A 195     -12.080 -31.976   9.599  1.00  0.00           H  
ATOM   2977 1HG2 VAL A 195     -14.989 -31.666   8.638  1.00  0.00           H  
ATOM   2978 2HG2 VAL A 195     -13.568 -31.293   7.634  1.00  0.00           H  
ATOM   2979 3HG2 VAL A 195     -14.794 -32.444   7.049  1.00  0.00           H  
ATOM   2980  N   GLU A 196     -12.221 -36.077   8.414  1.00  0.00           N  
ATOM   2981  CA  GLU A 196     -11.567 -37.195   9.083  1.00  0.00           C  
ATOM   2982  C   GLU A 196     -10.336 -37.578   8.265  1.00  0.00           C  
ATOM   2983  O   GLU A 196      -9.280 -37.917   8.809  1.00  0.00           O  
ATOM   2984  CB  GLU A 196     -12.514 -38.389   9.224  1.00  0.00           C  
ATOM   2985  CG  GLU A 196     -13.708 -38.139  10.134  1.00  0.00           C  
ATOM   2986  CD  GLU A 196     -14.784 -37.321   9.475  1.00  0.00           C  
ATOM   2987  OE1 GLU A 196     -14.662 -37.046   8.306  1.00  0.00           O  
ATOM   2988  OE2 GLU A 196     -15.729 -36.971  10.142  1.00  0.00           O  
ATOM   2989  H   GLU A 196     -13.144 -36.210   8.026  1.00  0.00           H  
ATOM   2990  HA  GLU A 196     -11.279 -36.878  10.086  1.00  0.00           H  
ATOM   2991 1HB  GLU A 196     -12.893 -38.671   8.242  1.00  0.00           H  
ATOM   2992 2HB  GLU A 196     -11.964 -39.244   9.621  1.00  0.00           H  
ATOM   2993 1HG  GLU A 196     -14.129 -39.098  10.434  1.00  0.00           H  
ATOM   2994 2HG  GLU A 196     -13.367 -37.626  11.032  1.00  0.00           H  
ATOM   2995  N   GLU A 197     -10.369 -37.602   6.788  1.00  0.00           N  
ATOM   2996  CA  GLU A 197      -9.230 -37.898   5.936  1.00  0.00           C  
ATOM   2997  C   GLU A 197      -8.179 -36.795   6.022  1.00  0.00           C  
ATOM   2998  O   GLU A 197      -6.984 -37.070   6.001  1.00  0.00           O  
ATOM   2999  CB  GLU A 197      -9.684 -38.077   4.485  1.00  0.00           C  
ATOM   3000  CG  GLU A 197      -8.572 -38.468   3.523  1.00  0.00           C  
ATOM   3001  CD  GLU A 197      -7.968 -39.808   3.840  1.00  0.00           C  
ATOM   3002  OE1 GLU A 197      -8.593 -40.570   4.538  1.00  0.00           O  
ATOM   3003  OE2 GLU A 197      -6.880 -40.070   3.384  1.00  0.00           O  
ATOM   3004  H   GLU A 197     -11.247 -37.340   6.364  1.00  0.00           H  
ATOM   3005  HA  GLU A 197      -8.755 -38.812   6.296  1.00  0.00           H  
ATOM   3006 1HB  GLU A 197     -10.454 -38.846   4.437  1.00  0.00           H  
ATOM   3007 2HB  GLU A 197     -10.126 -37.148   4.125  1.00  0.00           H  
ATOM   3008 1HG  GLU A 197      -8.974 -38.495   2.510  1.00  0.00           H  
ATOM   3009 2HG  GLU A 197      -7.793 -37.708   3.554  1.00  0.00           H  
ATOM   3010  N   ALA A 198      -8.618 -35.549   6.138  1.00  0.00           N  
ATOM   3011  CA  ALA A 198      -7.673 -34.437   6.274  1.00  0.00           C  
ATOM   3012  C   ALA A 198      -6.814 -34.571   7.526  1.00  0.00           C  
ATOM   3013  O   ALA A 198      -5.644 -34.190   7.539  1.00  0.00           O  
ATOM   3014  CB  ALA A 198      -8.415 -33.105   6.281  1.00  0.00           C  
ATOM   3015  H   ALA A 198      -9.610 -35.355   6.134  1.00  0.00           H  
ATOM   3016  HA  ALA A 198      -7.000 -34.460   5.417  1.00  0.00           H  
ATOM   3017 1HB  ALA A 198      -7.697 -32.291   6.382  1.00  0.00           H  
ATOM   3018 2HB  ALA A 198      -8.965 -32.992   5.347  1.00  0.00           H  
ATOM   3019 3HB  ALA A 198      -9.111 -33.083   7.116  1.00  0.00           H  
ATOM   3020  N   VAL A 199      -7.425 -35.036   8.767  1.00  0.00           N  
ATOM   3021  CA  VAL A 199      -6.641 -35.285   9.969  1.00  0.00           C  
ATOM   3022  C   VAL A 199      -5.618 -36.402   9.760  1.00  0.00           C  
ATOM   3023  O   VAL A 199      -4.464 -36.293  10.186  1.00  0.00           O  
ATOM   3024  CB  VAL A 199      -7.572 -35.658  11.138  1.00  0.00           C  
ATOM   3025  CG1 VAL A 199      -6.759 -36.092  12.349  1.00  0.00           C  
ATOM   3026  CG2 VAL A 199      -8.468 -34.480  11.485  1.00  0.00           C  
ATOM   3027  H   VAL A 199      -8.419 -35.210   8.785  1.00  0.00           H  
ATOM   3028  HA  VAL A 199      -6.076 -34.382  10.207  1.00  0.00           H  
ATOM   3029  HB  VAL A 199      -8.187 -36.509  10.842  1.00  0.00           H  
ATOM   3030 1HG1 VAL A 199      -7.433 -36.353  13.166  1.00  0.00           H  
ATOM   3031 2HG1 VAL A 199      -6.153 -36.959  12.088  1.00  0.00           H  
ATOM   3032 3HG1 VAL A 199      -6.110 -35.275  12.663  1.00  0.00           H  
ATOM   3033 1HG2 VAL A 199      -9.123 -34.751  12.312  1.00  0.00           H  
ATOM   3034 2HG2 VAL A 199      -7.852 -33.627  11.775  1.00  0.00           H  
ATOM   3035 3HG2 VAL A 199      -9.070 -34.213  10.617  1.00  0.00           H  
ATOM   3036  N   GLU A 200      -6.008 -37.687   9.059  1.00  0.00           N  
ATOM   3037  CA  GLU A 200      -5.089 -38.774   8.789  1.00  0.00           C  
ATOM   3038  C   GLU A 200      -3.957 -38.296   7.897  1.00  0.00           C  
ATOM   3039  O   GLU A 200      -2.802 -38.676   8.087  1.00  0.00           O  
ATOM   3040  CB  GLU A 200      -5.820 -39.946   8.131  1.00  0.00           C  
ATOM   3041  CG  GLU A 200      -4.943 -41.159   7.856  1.00  0.00           C  
ATOM   3042  CD  GLU A 200      -4.435 -41.811   9.112  1.00  0.00           C  
ATOM   3043  OE1 GLU A 200      -5.003 -41.576  10.151  1.00  0.00           O  
ATOM   3044  OE2 GLU A 200      -3.478 -42.545   9.031  1.00  0.00           O  
ATOM   3045  H   GLU A 200      -6.972 -37.774   8.769  1.00  0.00           H  
ATOM   3046  HA  GLU A 200      -4.666 -39.113   9.735  1.00  0.00           H  
ATOM   3047 1HB  GLU A 200      -6.643 -40.267   8.770  1.00  0.00           H  
ATOM   3048 2HB  GLU A 200      -6.249 -39.621   7.183  1.00  0.00           H  
ATOM   3049 1HG  GLU A 200      -5.519 -41.890   7.289  1.00  0.00           H  
ATOM   3050 2HG  GLU A 200      -4.096 -40.851   7.244  1.00  0.00           H  
ATOM   3051  N   ARG A 201      -4.230 -37.373   6.796  1.00  0.00           N  
ATOM   3052  CA  ARG A 201      -3.203 -36.827   5.914  1.00  0.00           C  
ATOM   3053  C   ARG A 201      -2.179 -36.033   6.699  1.00  0.00           C  
ATOM   3054  O   ARG A 201      -0.992 -36.092   6.408  1.00  0.00           O  
ATOM   3055  CB  ARG A 201      -3.824 -35.931   4.851  1.00  0.00           C  
ATOM   3056  CG  ARG A 201      -4.604 -36.667   3.773  1.00  0.00           C  
ATOM   3057  CD  ARG A 201      -3.702 -37.340   2.805  1.00  0.00           C  
ATOM   3058  NE  ARG A 201      -2.816 -36.395   2.141  1.00  0.00           N  
ATOM   3059  CZ  ARG A 201      -3.150 -35.665   1.060  1.00  0.00           C  
ATOM   3060  NH1 ARG A 201      -4.349 -35.780   0.534  1.00  0.00           N  
ATOM   3061  NH2 ARG A 201      -2.273 -34.832   0.530  1.00  0.00           N  
ATOM   3062  H   ARG A 201      -5.196 -37.118   6.645  1.00  0.00           H  
ATOM   3063  HA  ARG A 201      -2.675 -37.655   5.444  1.00  0.00           H  
ATOM   3064 1HB  ARG A 201      -4.503 -35.223   5.324  1.00  0.00           H  
ATOM   3065 2HB  ARG A 201      -3.043 -35.356   4.357  1.00  0.00           H  
ATOM   3066 1HG  ARG A 201      -5.238 -37.425   4.235  1.00  0.00           H  
ATOM   3067 2HG  ARG A 201      -5.226 -35.958   3.226  1.00  0.00           H  
ATOM   3068 1HD  ARG A 201      -3.088 -38.073   3.328  1.00  0.00           H  
ATOM   3069 2HD  ARG A 201      -4.296 -37.843   2.043  1.00  0.00           H  
ATOM   3070  HE  ARG A 201      -1.885 -36.280   2.518  1.00  0.00           H  
ATOM   3071 1HH1 ARG A 201      -5.021 -36.416   0.940  1.00  0.00           H  
ATOM   3072 2HH1 ARG A 201      -4.598 -35.231  -0.277  1.00  0.00           H  
ATOM   3073 1HH2 ARG A 201      -1.351 -34.743   0.936  1.00  0.00           H  
ATOM   3074 2HH2 ARG A 201      -2.521 -34.283  -0.280  1.00  0.00           H  
ATOM   3075  N   ALA A 202      -2.630 -35.131   7.711  1.00  0.00           N  
ATOM   3076  CA  ALA A 202      -1.732 -34.345   8.546  1.00  0.00           C  
ATOM   3077  C   ALA A 202      -0.910 -35.241   9.464  1.00  0.00           C  
ATOM   3078  O   ALA A 202       0.276 -35.001   9.660  1.00  0.00           O  
ATOM   3079  CB  ALA A 202      -2.486 -33.299   9.332  1.00  0.00           C  
ATOM   3080  H   ALA A 202      -3.626 -34.987   7.785  1.00  0.00           H  
ATOM   3081  HA  ALA A 202      -1.020 -33.836   7.894  1.00  0.00           H  
ATOM   3082 1HB  ALA A 202      -1.789 -32.728   9.945  1.00  0.00           H  
ATOM   3083 2HB  ALA A 202      -2.998 -32.627   8.645  1.00  0.00           H  
ATOM   3084 3HB  ALA A 202      -3.217 -33.786   9.976  1.00  0.00           H  
ATOM   3085  N   LEU A 203      -1.534 -36.285  10.003  1.00  0.00           N  
ATOM   3086  CA  LEU A 203      -0.832 -37.225  10.875  1.00  0.00           C  
ATOM   3087  C   LEU A 203       0.244 -38.017  10.131  1.00  0.00           C  
ATOM   3088  O   LEU A 203       1.332 -38.233  10.663  1.00  0.00           O  
ATOM   3089  CB  LEU A 203      -1.836 -38.198  11.507  1.00  0.00           C  
ATOM   3090  CG  LEU A 203      -2.749 -37.603  12.586  1.00  0.00           C  
ATOM   3091  CD1 LEU A 203      -3.876 -38.579  12.895  1.00  0.00           C  
ATOM   3092  CD2 LEU A 203      -1.931 -37.300  13.833  1.00  0.00           C  
ATOM   3093  H   LEU A 203      -2.514 -36.433   9.806  1.00  0.00           H  
ATOM   3094  HA  LEU A 203      -0.302 -36.657  11.637  1.00  0.00           H  
ATOM   3095 1HB  LEU A 203      -2.473 -38.601  10.721  1.00  0.00           H  
ATOM   3096 2HB  LEU A 203      -1.284 -39.022  11.957  1.00  0.00           H  
ATOM   3097  HG  LEU A 203      -3.199 -36.680  12.215  1.00  0.00           H  
ATOM   3098 1HD1 LEU A 203      -4.525 -38.156  13.662  1.00  0.00           H  
ATOM   3099 2HD1 LEU A 203      -4.457 -38.761  11.990  1.00  0.00           H  
ATOM   3100 3HD1 LEU A 203      -3.456 -39.518  13.253  1.00  0.00           H  
ATOM   3101 1HD2 LEU A 203      -2.580 -36.877  14.600  1.00  0.00           H  
ATOM   3102 2HD2 LEU A 203      -1.483 -38.222  14.206  1.00  0.00           H  
ATOM   3103 3HD2 LEU A 203      -1.144 -36.587  13.589  1.00  0.00           H  
ATOM   3104  N   GLN A 204      -0.049 -38.434   8.903  1.00  0.00           N  
ATOM   3105  CA  GLN A 204       0.933 -39.130   8.072  1.00  0.00           C  
ATOM   3106  C   GLN A 204       2.118 -38.231   7.710  1.00  0.00           C  
ATOM   3107  O   GLN A 204       3.269 -38.669   7.724  1.00  0.00           O  
ATOM   3108  CB  GLN A 204       0.270 -39.653   6.795  1.00  0.00           C  
ATOM   3109  CG  GLN A 204      -0.708 -40.793   7.023  1.00  0.00           C  
ATOM   3110  CD  GLN A 204      -1.403 -41.224   5.746  1.00  0.00           C  
ATOM   3111  OE1 GLN A 204      -1.157 -40.670   4.671  1.00  0.00           O  
ATOM   3112  NE2 GLN A 204      -2.277 -42.218   5.856  1.00  0.00           N  
ATOM   3113  H   GLN A 204      -0.974 -38.266   8.535  1.00  0.00           H  
ATOM   3114  HA  GLN A 204       1.323 -39.978   8.635  1.00  0.00           H  
ATOM   3115 1HB  GLN A 204      -0.268 -38.841   6.306  1.00  0.00           H  
ATOM   3116 2HB  GLN A 204       1.037 -40.001   6.103  1.00  0.00           H  
ATOM   3117 1HG  GLN A 204      -0.165 -41.649   7.423  1.00  0.00           H  
ATOM   3118 2HG  GLN A 204      -1.468 -40.469   7.734  1.00  0.00           H  
ATOM   3119 1HE2 GLN A 204      -2.767 -42.546   5.046  1.00  0.00           H  
ATOM   3120 2HE2 GLN A 204      -2.447 -42.640   6.746  1.00  0.00           H  
ATOM   3121  N   LEU A 205       1.840 -36.973   7.385  1.00  0.00           N  
ATOM   3122  CA  LEU A 205       2.903 -36.012   7.106  1.00  0.00           C  
ATOM   3123  C   LEU A 205       3.687 -35.694   8.373  1.00  0.00           C  
ATOM   3124  O   LEU A 205       4.900 -35.545   8.329  1.00  0.00           O  
ATOM   3125  CB  LEU A 205       2.317 -34.720   6.520  1.00  0.00           C  
ATOM   3126  CG  LEU A 205       3.340 -33.660   6.091  1.00  0.00           C  
ATOM   3127  CD1 LEU A 205       4.204 -34.213   4.965  1.00  0.00           C  
ATOM   3128  CD2 LEU A 205       2.610 -32.399   5.653  1.00  0.00           C  
ATOM   3129  H   LEU A 205       0.878 -36.671   7.329  1.00  0.00           H  
ATOM   3130  HA  LEU A 205       3.587 -36.455   6.382  1.00  0.00           H  
ATOM   3131 1HB  LEU A 205       1.720 -34.976   5.647  1.00  0.00           H  
ATOM   3132 2HB  LEU A 205       1.661 -34.267   7.264  1.00  0.00           H  
ATOM   3133  HG  LEU A 205       3.996 -33.427   6.931  1.00  0.00           H  
ATOM   3134 1HD1 LEU A 205       4.930 -33.459   4.662  1.00  0.00           H  
ATOM   3135 2HD1 LEU A 205       4.729 -35.103   5.313  1.00  0.00           H  
ATOM   3136 3HD1 LEU A 205       3.572 -34.471   4.116  1.00  0.00           H  
ATOM   3137 1HD2 LEU A 205       3.337 -31.645   5.349  1.00  0.00           H  
ATOM   3138 2HD2 LEU A 205       1.956 -32.631   4.812  1.00  0.00           H  
ATOM   3139 3HD2 LEU A 205       2.016 -32.016   6.482  1.00  0.00           H  
ATOM   3140  N   LYS A 206       2.984 -35.588   9.496  1.00  0.00           N  
ATOM   3141  CA  LYS A 206       3.599 -35.336  10.806  1.00  0.00           C  
ATOM   3142  C   LYS A 206       4.654 -36.391  11.129  1.00  0.00           C  
ATOM   3143  O   LYS A 206       5.752 -36.068  11.581  1.00  0.00           O  
ATOM   3144  CB  LYS A 206       2.535 -35.305  11.904  1.00  0.00           C  
ATOM   3145  CG  LYS A 206       3.074 -34.991  13.293  1.00  0.00           C  
ATOM   3146  CD  LYS A 206       1.997 -35.156  14.354  1.00  0.00           C  
ATOM   3147  CE  LYS A 206       1.923 -36.593  14.850  1.00  0.00           C  
ATOM   3148  NZ  LYS A 206       3.019 -36.909  15.805  1.00  0.00           N  
ATOM   3149  H   LYS A 206       1.980 -35.687   9.436  1.00  0.00           H  
ATOM   3150  HA  LYS A 206       4.089 -34.363  10.776  1.00  0.00           H  
ATOM   3151 1HB  LYS A 206       1.782 -34.555  11.660  1.00  0.00           H  
ATOM   3152 2HB  LYS A 206       2.032 -36.271  11.950  1.00  0.00           H  
ATOM   3153 1HG  LYS A 206       3.904 -35.661  13.521  1.00  0.00           H  
ATOM   3154 2HG  LYS A 206       3.441 -33.965  13.318  1.00  0.00           H  
ATOM   3155 1HD  LYS A 206       2.213 -34.499  15.199  1.00  0.00           H  
ATOM   3156 2HD  LYS A 206       1.029 -34.876  13.938  1.00  0.00           H  
ATOM   3157 1HE  LYS A 206       0.967 -36.757  15.346  1.00  0.00           H  
ATOM   3158 2HE  LYS A 206       1.989 -37.274  14.003  1.00  0.00           H  
ATOM   3159 1HZ  LYS A 206       2.935 -37.868  16.109  1.00  0.00           H  
ATOM   3160 2HZ  LYS A 206       3.911 -36.777  15.350  1.00  0.00           H  
ATOM   3161 3HZ  LYS A 206       2.957 -36.295  16.605  1.00  0.00           H  
ATOM   3162  N   THR A 207       4.298 -37.653  10.888  1.00  0.00           N  
ATOM   3163  CA  THR A 207       5.197 -38.792  11.084  1.00  0.00           C  
ATOM   3164  C   THR A 207       6.335 -38.771  10.059  1.00  0.00           C  
ATOM   3165  O   THR A 207       7.493 -38.975  10.418  1.00  0.00           O  
ATOM   3166  CB  THR A 207       4.434 -40.126  10.987  1.00  0.00           C  
ATOM   3167  OG1 THR A 207       3.426 -40.178  12.004  1.00  0.00           O  
ATOM   3168  CG2 THR A 207       5.386 -41.299  11.162  1.00  0.00           C  
ATOM   3169  H   THR A 207       3.359 -37.819  10.555  1.00  0.00           H  
ATOM   3170  HA  THR A 207       5.639 -38.717  12.078  1.00  0.00           H  
ATOM   3171  HB  THR A 207       3.951 -40.199  10.012  1.00  0.00           H  
ATOM   3172  HG1 THR A 207       2.812 -39.449  11.884  1.00  0.00           H  
ATOM   3173 1HG2 THR A 207       4.829 -42.233  11.090  1.00  0.00           H  
ATOM   3174 2HG2 THR A 207       6.147 -41.269  10.382  1.00  0.00           H  
ATOM   3175 3HG2 THR A 207       5.864 -41.237  12.138  1.00  0.00           H  
ATOM   3176  N   LYS A 208       6.007 -38.488   8.799  1.00  0.00           N  
ATOM   3177  CA  LYS A 208       6.993 -38.455   7.707  1.00  0.00           C  
ATOM   3178  C   LYS A 208       8.101 -37.385   7.861  1.00  0.00           C  
ATOM   3179  O   LYS A 208       9.277 -37.652   7.623  1.00  0.00           O  
ATOM   3180  CB  LYS A 208       6.266 -38.243   6.378  1.00  0.00           C  
ATOM   3181  CG  LYS A 208       7.176 -38.232   5.157  1.00  0.00           C  
ATOM   3182  CD  LYS A 208       6.376 -38.092   3.872  1.00  0.00           C  
ATOM   3183  CE  LYS A 208       7.287 -38.017   2.656  1.00  0.00           C  
ATOM   3184  NZ  LYS A 208       6.517 -37.883   1.390  1.00  0.00           N  
ATOM   3185  H   LYS A 208       5.037 -38.289   8.594  1.00  0.00           H  
ATOM   3186  HA  LYS A 208       7.528 -39.404   7.696  1.00  0.00           H  
ATOM   3187 1HB  LYS A 208       5.527 -39.033   6.237  1.00  0.00           H  
ATOM   3188 2HB  LYS A 208       5.729 -37.294   6.404  1.00  0.00           H  
ATOM   3189 1HG  LYS A 208       7.876 -37.399   5.233  1.00  0.00           H  
ATOM   3190 2HG  LYS A 208       7.746 -39.160   5.121  1.00  0.00           H  
ATOM   3191 1HD  LYS A 208       5.708 -38.948   3.763  1.00  0.00           H  
ATOM   3192 2HD  LYS A 208       5.770 -37.186   3.917  1.00  0.00           H  
ATOM   3193 1HE  LYS A 208       7.953 -37.161   2.754  1.00  0.00           H  
ATOM   3194 2HE  LYS A 208       7.897 -38.919   2.602  1.00  0.00           H  
ATOM   3195 1HZ  LYS A 208       7.156 -37.837   0.609  1.00  0.00           H  
ATOM   3196 2HZ  LYS A 208       5.908 -38.682   1.279  1.00  0.00           H  
ATOM   3197 3HZ  LYS A 208       5.961 -37.040   1.420  1.00  0.00           H  
ATOM   3198  N   LEU A 209       7.733 -36.173   8.258  1.00  0.00           N  
ATOM   3199  CA  LEU A 209       8.704 -35.090   8.373  1.00  0.00           C  
ATOM   3200  C   LEU A 209       9.458 -35.140   9.703  1.00  0.00           C  
ATOM   3201  O   LEU A 209       8.911 -35.556  10.733  1.00  0.00           O  
ATOM   3202  CB  LEU A 209       7.998 -33.735   8.231  1.00  0.00           C  
ATOM   3203  CG  LEU A 209       7.279 -33.497   6.898  1.00  0.00           C  
ATOM   3204  CD1 LEU A 209       6.535 -32.169   6.952  1.00  0.00           C  
ATOM   3205  CD2 LEU A 209       8.293 -33.510   5.764  1.00  0.00           C  
ATOM   3206  H   LEU A 209       6.765 -35.992   8.486  1.00  0.00           H  
ATOM   3207  HA  LEU A 209       9.445 -35.205   7.583  1.00  0.00           H  
ATOM   3208 1HB  LEU A 209       7.261 -33.643   9.027  1.00  0.00           H  
ATOM   3209 2HB  LEU A 209       8.737 -32.945   8.355  1.00  0.00           H  
ATOM   3210  HG  LEU A 209       6.542 -34.284   6.735  1.00  0.00           H  
ATOM   3211 1HD1 LEU A 209       6.024 -32.000   6.005  1.00  0.00           H  
ATOM   3212 2HD1 LEU A 209       5.803 -32.195   7.759  1.00  0.00           H  
ATOM   3213 3HD1 LEU A 209       7.245 -31.362   7.131  1.00  0.00           H  
ATOM   3214 1HD2 LEU A 209       7.781 -33.341   4.816  1.00  0.00           H  
ATOM   3215 2HD2 LEU A 209       9.028 -32.722   5.924  1.00  0.00           H  
ATOM   3216 3HD2 LEU A 209       8.796 -34.477   5.737  1.00  0.00           H  
ATOM   3217  N   GLY A 210      10.718 -34.713   9.674  1.00  0.00           N  
ATOM   3218  CA  GLY A 210      11.526 -34.638  10.881  1.00  0.00           C  
ATOM   3219  C   GLY A 210      12.915 -34.058  10.668  1.00  0.00           C  
ATOM   3220  O   GLY A 210      13.738 -34.042  11.585  1.00  0.00           O  
ATOM   3221  OXT GLY A 210      13.261 -33.590   9.584  1.00  0.00           O  
ATOM   3222  H   GLY A 210      11.124 -34.435   8.793  1.00  0.00           H  
ATOM   3223 1HA  GLY A 210      11.013 -34.026  11.623  1.00  0.00           H  
ATOM   3224 2HA  GLY A 210      11.636 -35.634  11.307  1.00  0.00           H  
TER                                                                             
HETATM 3226 FE1  HRR B 211      -3.659 -17.787  11.156  1.00  0.00          FE  
HETATM 3227  N2  HRR B 211      -3.704 -16.249   9.831  1.00  0.00           N  
HETATM 3228  C6  HRR B 211      -3.392 -14.934  10.072  1.00  0.00           C  
HETATM 3229  C9  HRR B 211      -3.459 -14.163   8.838  1.00  0.00           C  
HETATM 3230  C8  HRR B 211      -3.785 -15.046   7.843  1.00  0.00           C  
HETATM 3231  C7  HRR B 211      -3.920 -16.349   8.481  1.00  0.00           C  
HETATM 3232  C14 HRR B 211      -4.237 -17.519   7.806  1.00  0.00           C  
HETATM 3233  C15 HRR B 211      -4.482 -18.761   8.386  1.00  0.00           C  
HETATM 3234  N3  HRR B 211      -4.349 -19.038   9.721  1.00  0.00           N  
HETATM 3235  C16 HRR B 211      -4.721 -20.351   9.874  1.00  0.00           C  
HETATM 3236  C17 HRR B 211      -5.121 -20.922   8.594  1.00  0.00           C  
HETATM 3237  C18 HRR B 211      -4.960 -19.933   7.660  1.00  0.00           C  
HETATM 3238  C19 HRR B 211      -5.253 -19.977   6.188  1.00  0.00           C  
HETATM 3239  C20 HRR B 211      -6.622 -19.388   5.814  1.00  0.00           C  
HETATM 3240  C21 HRR B 211      -6.970 -19.432   4.299  1.00  0.00           C  
HETATM 3241  O4  HRR B 211      -7.507 -20.486   3.858  1.00  0.00           O  
HETATM 3242  O3  HRR B 211      -6.698 -18.385   3.652  1.00  0.00           O  
HETATM 3243  C22 HRR B 211      -5.584 -22.334   8.405  1.00  0.00           C  
HETATM 3244  C23 HRR B 211      -4.690 -21.047  11.074  1.00  0.00           C  
HETATM 3245  C24 HRR B 211      -4.245 -20.546  12.296  1.00  0.00           C  
HETATM 3246  N4  HRR B 211      -3.791 -19.265  12.507  1.00  0.00           N  
HETATM 3247  C27 HRR B 211      -3.385 -19.212  13.815  1.00  0.00           C  
HETATM 3248  C26 HRR B 211      -3.579 -20.508  14.461  1.00  0.00           C  
HETATM 3249  C25 HRR B 211      -4.136 -21.335  13.506  1.00  0.00           C  
HETATM 3250  C31 HRR B 211      -4.584 -22.755  13.655  1.00  0.00           C  
HETATM 3251  C29 HRR B 211      -3.260 -20.787  15.854  1.00  0.00           C  
HETATM 3252  C30 HRR B 211      -2.819 -21.949  16.363  1.00  0.00           C  
HETATM 3253  C28 HRR B 211      -2.865 -18.089  14.446  1.00  0.00           C  
HETATM 3254  C1  HRR B 211      -2.736 -16.823  13.888  1.00  0.00           C  
HETATM 3255  N1  HRR B 211      -3.067 -16.490  12.599  1.00  0.00           N  
HETATM 3256  C4  HRR B 211      -2.861 -15.141  12.482  1.00  0.00           C  
HETATM 3257  C5  HRR B 211      -3.010 -14.417  11.301  1.00  0.00           C  
HETATM 3258  C3  HRR B 211      -2.391 -14.589  13.752  1.00  0.00           C  
HETATM 3259  C2  HRR B 211      -2.282 -15.657  14.616  1.00  0.00           C  
HETATM 3260  C34 HRR B 211      -1.851 -15.654  16.051  1.00  0.00           C  
HETATM 3261  C32 HRR B 211      -2.095 -13.196  14.073  1.00  0.00           C  
HETATM 3262  C33 HRR B 211      -2.940 -12.153  14.039  1.00  0.00           C  
HETATM 3263  C11 HRR B 211      -3.888 -14.783   6.373  1.00  0.00           C  
HETATM 3264  C12 HRR B 211      -2.544 -15.001   5.639  1.00  0.00           C  
HETATM 3265  C13 HRR B 211      -2.069 -13.802   4.763  1.00  0.00           C  
HETATM 3266  O1  HRR B 211      -2.446 -12.644   5.107  1.00  0.00           O  
HETATM 3267  O2  HRR B 211      -1.308 -14.098   3.808  1.00  0.00           O  
HETATM 3268  C10 HRR B 211      -3.206 -12.690   8.716  1.00  0.00           C  
HETATM 3269  C35 HRR B 211      -1.961 -17.998  10.514  1.00  0.00           C  
HETATM 3270  C40 HRR B 211      -1.119 -20.151  11.138  1.00  0.00           C  
HETATM 3271  C39 HRR B 211      -0.164 -20.071  10.181  1.00  0.00           C  
HETATM 3272  C41 HRR B 211      -0.329 -20.405   8.767  1.00  0.00           C  
HETATM 3273  C42 HRR B 211      -1.552 -20.866   8.236  1.00  0.00           C  
HETATM 3274  C44 HRR B 211      -1.681 -21.128   6.876  1.00  0.00           C  
HETATM 3275  C46 HRR B 211      -0.594 -20.940   6.014  1.00  0.00           C  
HETATM 3276  C45 HRR B 211       0.623 -20.483   6.525  1.00  0.00           C  
HETATM 3277  C43 HRR B 211       0.752 -20.215   7.887  1.00  0.00           C  
HETATM 3278  C36 HRR B 211      -0.791 -17.179  10.941  1.00  0.00           C  
HETATM 3279  O6  HRR B 211      -0.488 -16.291   9.968  1.00  0.00           O  
HETATM 3280  C37 HRR B 211       0.442 -15.239  10.309  1.00  0.00           C  
HETATM 3281  C38 HRR B 211       0.350 -14.195   9.214  1.00  0.00           C  
HETATM 3282  O5  HRR B 211      -0.185 -17.236  11.999  1.00  0.00           O  
HETATM 3283  H9  HRR B 211      -4.336 -17.446   6.731  1.00  0.00           H  
HETATM 3284  H10 HRR B 211      -4.469 -19.435   5.636  1.00  0.00           H  
HETATM 3285  H11 HRR B 211      -5.212 -21.015   5.837  1.00  0.00           H  
HETATM 3286  H13 HRR B 211      -6.689 -18.352   6.154  1.00  0.00           H  
HETATM 3287  H12 HRR B 211      -7.387 -19.958   6.362  1.00  0.00           H  
HETATM 3288  H16 HRR B 211      -6.474 -22.553   9.008  1.00  0.00           H  
HETATM 3289  H14 HRR B 211      -4.811 -23.054   8.703  1.00  0.00           H  
HETATM 3290  H15 HRR B 211      -5.835 -22.533   7.360  1.00  0.00           H  
HETATM 3291  H17 HRR B 211      -5.006 -22.084  11.049  1.00  0.00           H  
HETATM 3292  H23 HRR B 211      -5.414 -22.987  12.980  1.00  0.00           H  
HETATM 3293  H22 HRR B 211      -4.916 -22.949  14.679  1.00  0.00           H  
HETATM 3294  H24 HRR B 211      -3.778 -23.468  13.437  1.00  0.00           H  
HETATM 3295  H19 HRR B 211      -3.394 -19.955  16.546  1.00  0.00           H  
HETATM 3296  H21 HRR B 211      -2.627 -22.053  17.426  1.00  0.00           H  
HETATM 3297  H20 HRR B 211      -2.616 -22.818  15.744  1.00  0.00           H  
HETATM 3298  H18 HRR B 211      -2.553 -18.198  15.479  1.00  0.00           H  
HETATM 3299  H1  HRR B 211      -2.755 -13.366  11.332  1.00  0.00           H  
HETATM 3300  H29 HRR B 211      -1.459 -14.678  16.349  1.00  0.00           H  
HETATM 3301  H28 HRR B 211      -2.687 -15.892  16.722  1.00  0.00           H  
HETATM 3302  H30 HRR B 211      -1.070 -16.401  16.236  1.00  0.00           H  
HETATM 3303  H25 HRR B 211      -1.075 -13.006  14.407  1.00  0.00           H  
HETATM 3304  H26 HRR B 211      -3.987 -12.258  13.773  1.00  0.00           H  
HETATM 3305  H27 HRR B 211      -2.602 -11.156  14.306  1.00  0.00           H  
HETATM 3306  H5  HRR B 211      -4.668 -15.410   5.922  1.00  0.00           H  
HETATM 3307  H6  HRR B 211      -4.173 -13.743   6.196  1.00  0.00           H  
HETATM 3308  H7  HRR B 211      -2.563 -15.908   5.023  1.00  0.00           H  
HETATM 3309  H8  HRR B 211      -1.753 -15.167   6.385  1.00  0.00           H  
HETATM 3310  H2  HRR B 211      -4.037 -12.097   9.119  1.00  0.00           H  
HETATM 3311  H3  HRR B 211      -2.306 -12.386   9.263  1.00  0.00           H  
HETATM 3312  H4  HRR B 211      -3.067 -12.408   7.668  1.00  0.00           H  
HETATM 3313  H31 HRR B 211      -1.877 -18.299   9.469  1.00  0.00           H  
HETATM 3314  H38 HRR B 211      -2.083 -20.607  10.958  1.00  0.00           H  
HETATM 3315  H37 HRR B 211      -0.903 -19.869  12.160  1.00  0.00           H  
HETATM 3316  H39 HRR B 211       0.802 -19.650  10.450  1.00  0.00           H  
HETATM 3317  H40 HRR B 211      -2.408 -21.005   8.885  1.00  0.00           H  
HETATM 3318  H42 HRR B 211      -2.634 -21.474   6.489  1.00  0.00           H  
HETATM 3319  H44 HRR B 211      -0.699 -21.144   4.952  1.00  0.00           H  
HETATM 3320  H43 HRR B 211       1.470 -20.331   5.862  1.00  0.00           H  
HETATM 3321  H41 HRR B 211       1.697 -19.853   8.281  1.00  0.00           H  
HETATM 3322  H33 HRR B 211       0.154 -14.833  11.285  1.00  0.00           H  
HETATM 3323  H32 HRR B 211       1.446 -15.663  10.393  1.00  0.00           H  
HETATM 3324  H36 HRR B 211      -0.674 -13.822   9.128  1.00  0.00           H  
HETATM 3325  H34 HRR B 211       1.012 -13.354   9.444  1.00  0.00           H  
HETATM 3326  H35 HRR B 211       0.648 -14.616   8.249  1.00  0.00           H  
TER                                                                             
CONECT 2238 3226                                                                
CONECT 3226 2238 3227 3234 3246                                                 
CONECT 3226 3255 3269                                                           
CONECT 3227 3226 3228 3231                                                      
CONECT 3228 3227 3229 3257                                                      
CONECT 3229 3228 3230 3268                                                      
CONECT 3230 3229 3231 3263                                                      
CONECT 3231 3227 3230 3232                                                      
CONECT 3232 3231 3233 3283                                                      
CONECT 3233 3232 3234 3237                                                      
CONECT 3234 3226 3233 3235                                                      
CONECT 3235 3234 3236 3244                                                      
CONECT 3236 3235 3237 3243                                                      
CONECT 3237 3233 3236 3238                                                      
CONECT 3238 3237 3239 3284 3285                                                 
CONECT 3239 3238 3240 3286 3287                                                 
CONECT 3240 3239 3241 3242                                                      
CONECT 3241 3240                                                                
CONECT 3242 3240                                                                
CONECT 3243 3236 3288 3289 3290                                                 
CONECT 3244 3235 3245 3291                                                      
CONECT 3245 3244 3246 3249                                                      
CONECT 3246 3226 3245 3247                                                      
CONECT 3247 3246 3248 3253                                                      
CONECT 3248 3247 3249 3251                                                      
CONECT 3249 3245 3248 3250                                                      
CONECT 3250 3249 3292 3293 3294                                                 
CONECT 3251 3248 3252 3295                                                      
CONECT 3252 3251 3296 3297                                                      
CONECT 3253 3247 3254 3298                                                      
CONECT 3254 3253 3255 3259                                                      
CONECT 3255 3226 3254 3256                                                      
CONECT 3256 3255 3257 3258                                                      
CONECT 3257 3228 3256 3299                                                      
CONECT 3258 3256 3259 3261                                                      
CONECT 3259 3254 3258 3260                                                      
CONECT 3260 3259 3300 3301 3302                                                 
CONECT 3261 3258 3262 3303                                                      
CONECT 3262 3261 3304 3305                                                      
CONECT 3263 3230 3264 3306 3307                                                 
CONECT 3264 3263 3265 3308 3309                                                 
CONECT 3265 3264 3266 3267                                                      
CONECT 3266 3265                                                                
CONECT 3267 3265                                                                
CONECT 3268 3229 3310 3311 3312                                                 
CONECT 3269 3226 3270 3278 3313                                                 
CONECT 3270 3269 3271 3314 3315                                                 
CONECT 3271 3270 3272 3316                                                      
CONECT 3272 3271 3273 3277                                                      
CONECT 3273 3272 3274 3317                                                      
CONECT 3274 3273 3275 3318                                                      
CONECT 3275 3274 3276 3319                                                      
CONECT 3276 3275 3277 3320                                                      
CONECT 3277 3272 3276 3321                                                      
CONECT 3278 3269 3279 3282                                                      
CONECT 3279 3278 3280                                                           
CONECT 3280 3279 3281 3322 3323                                                 
CONECT 3281 3280 3324 3325 3326                                                 
CONECT 3282 3278                                                                
CONECT 3283 3232                                                                
CONECT 3284 3238                                                                
CONECT 3285 3238                                                                
CONECT 3286 3239                                                                
CONECT 3287 3239                                                                
CONECT 3288 3243                                                                
CONECT 3289 3243                                                                
CONECT 3290 3243                                                                
CONECT 3291 3244                                                                
CONECT 3292 3250                                                                
CONECT 3293 3250                                                                
CONECT 3294 3250                                                                
CONECT 3295 3251                                                                
CONECT 3296 3252                                                                
CONECT 3297 3252                                                                
CONECT 3298 3253                                                                
CONECT 3299 3257                                                                
CONECT 3300 3260                                                                
CONECT 3301 3260                                                                
CONECT 3302 3260                                                                
CONECT 3303 3261                                                                
CONECT 3304 3262                                                                
CONECT 3305 3262                                                                
CONECT 3306 3263                                                                
CONECT 3307 3263                                                                
CONECT 3308 3264                                                                
CONECT 3309 3264                                                                
CONECT 3310 3268                                                                
CONECT 3311 3268                                                                
CONECT 3312 3268                                                                
CONECT 3313 3269                                                                
CONECT 3314 3270                                                                
CONECT 3315 3270                                                                
CONECT 3316 3271                                                                
CONECT 3317 3273                                                                
CONECT 3318 3274                                                                
CONECT 3319 3275                                                                
CONECT 3320 3276                                                                
CONECT 3321 3277                                                                
CONECT 3322 3280                                                                
CONECT 3323 3280                                                                
CONECT 3324 3281                                                                
CONECT 3325 3281                                                                
CONECT 3326 3281                                                                
# All scores below are weighted scores, not raw scores.
#BEGIN_POSE_ENERGIES_TABLE correct_surface_True/003_008_UM_159_H148_areda15_HMM_onlyH_1__DE_4_HRR_DE_2_run_02.pdb
label fa_atr fa_rep fa_sol fa_intra_atr_xover4 fa_intra_rep_xover4 fa_intra_sol_xover4 lk_ball lk_ball_iso lk_ball_bridge lk_ball_bridge_uncpl fa_elec fa_intra_elec pro_close hbond_sr_bb hbond_lr_bb hbond_bb_sc hbond_sc dslf_fa13 omega fa_dun_dev fa_dun_rot fa_dun_semi p_aa_pp hxl_tors ref rama_prepro total
weights 1 0.55 1 1 0.55 1 0.92 -0.38 -0.33 -0.33 1 1 1.25 1 1 1 1 1.25 0.48 0.69 0.76 0.78 0.61 1 1 0.5 NA
pose -1253.61 130.795 639.472 -81.384 46.4353 36.9459 418.269 -431.374 -10.442 -46.9515 -383.775 -39.4025 0 -145.776 -15.6956 -30.7451 -19.7502 0 26.8707 18.5965 73.4413 107.464 -59.0357 57.8277 66.4047 -38.6132 -934.033
VAL:NtermProteinFull_1 -4.55598 0.81489 1.0696 -0.30596 0.27024 0.04481 0.84516 -1.15283 -0.02735 -0.08103 -1.98506 1.94573 0 0 0 0 0 0 -0.00037 0.00129 0.0181 0 0 0 2.085 0 -1.01378
SER_2 -4.38616 0.2883 4.24449 -0.02651 0 0.06863 2.76193 -1.94485 -0.0214 -0.05487 -2.42275 -0.55871 0 0 0 -1.76832 0 0 0.02219 0.04656 0.12678 0 -0.35036 0.64629 -1.1772 -0.14115 -4.64712
LEU_3 -6.1359 0.66076 1.30159 -0.71243 0.44443 0.19073 1.36615 -1.58337 -0.03279 -0.10659 -0.40423 0.03984 0 0 0 0 0 0 0.01025 0.04884 0.65896 0 -0.22267 0 0.72952 -0.2213 -3.96822
ASP_4 -4.3787 0.37662 4.53149 -0.11454 0.01807 0.30818 2.47221 -2.08015 -0.02216 -0.10866 -2.68978 -0.23136 0 0 0 0 -1.03051 0 0.09064 0.00083 0 1.42106 0.18151 0 -2.2837 -0.16481 -3.70377
GLN_5 -6.01213 0.64766 4.97031 -0.24766 0.0208 0.17883 2.89019 -2.5211 -0.03839 -0.15853 -2.70584 -0.27093 0 0 0 -1.76832 0 0 0.06744 0.06211 0 3.04904 0.08968 0 -1.0644 -0.08154 -2.89281
ALA_6 -6.64638 0.49452 2.23899 -0.02307 0 0 1.9678 -2.19106 -0.01704 -0.05764 -1.64788 -0.29642 0 0 0 0 0 0 0.07135 0 0 0 -0.31732 0 2.3386 -0.26414 -4.3497
ILE_7 -9.22384 1.12836 2.32787 -0.50756 0.55095 0.07146 2.20259 -2.45205 -0.06696 -0.23794 -1.8717 0.0689 0 0 0 0 0 0 -0.06319 0.09209 0.07007 0 -0.46586 0 1.0317 -0.24135 -7.58646
VAL_8 -7.59667 1.08623 1.94608 -0.30718 0.23577 0.05259 2.04533 -2.12176 -0.0351 -0.22851 -2.13955 -0.04964 0 0 0 0 0 0 -0.02503 0.12919 -0.02851 0 -0.31079 0 2.085 -0.02307 -5.28565
ILE_9 -8.54744 1.35666 1.47781 -0.51351 0.57268 0.07388 1.93234 -2.17116 -0.00588 -0.0566 -1.63701 0.06706 0 0 0 0 0 0 0.14405 0.12173 0.10337 0 -0.34486 0 1.0317 -0.0435 -6.43868
LEU_10 -8.1488 1.00541 1.21719 -0.49727 0.35294 0.0747 1.64085 -2.062 -0.01584 -0.09159 -1.4052 0.14155 0 0 0 0 0 0 0.22304 0.18856 0.22698 0 -0.28759 0 0.72952 -0.15289 -6.86042
ILE_11 -9.09361 0.83048 2.52404 -0.51936 0.6902 0.0752 2.27313 -2.30969 -0.01758 -0.06461 -1.94571 -0.0148 0 0 0 0 0 0 0.06163 0.02965 0.0882 0 -0.40556 0 1.0317 -0.18424 -6.95092
VAL_12 -8.76312 0.95661 1.90488 -0.31876 0.35332 0.05569 2.22908 -2.35222 -0.01455 -0.25078 -2.3148 -0.06141 0 0 0 0 0 0 0.49396 0.12007 -0.01409 0 -0.20342 0 2.085 -0.10904 -6.20358
ALA_13 -6.03246 0.31167 3.04209 -0.02247 0 0 2.28312 -2.38349 -0.04555 -0.19319 -2.32385 -0.27883 0 0 0 0 0 0 0.1773 0 0 0 -0.2638 0 2.3386 -0.2939 -3.68475
ALA_14 -3.56364 0.1631 2.30455 -0.02267 0 0 1.25397 -1.50259 -0.00369 -0.01602 -0.49966 -0.29638 0 0 0 0 0 0 0.12422 0 0 0 -0.21115 0 2.3386 -0.42449 -0.35586
LYS_15 -6.77778 0.6047 6.39619 -0.36242 0.04761 0.16755 2.81689 -2.82647 -0.17073 -0.29086 -4.264 0.45912 0 0 0 0 -0.21255 0 0.15879 0.42766 2.06178 0 -0.04469 0 -1.6738 -0.37761 -3.86062
LEU_16 -6.45822 0.7823 1.04461 -0.50859 0.37485 0.07949 1.43159 -1.6069 -0.00225 -0.02206 -0.68475 0.11872 0 0 0 0 0 0 -0.04337 0.08625 0.13086 0 -0.30384 0 0.72952 -0.30578 -5.15756
GLY_17 -1.70043 0.07927 1.8805 -5e-05 0 0 0.95494 -0.91884 -0.01004 -0.09373 -0.69361 -0.32198 0 0 0 0 0 0 -0.01818 0 0 0 -1.42964 0 1.2108 -0.05556 -1.11658
THR_18 -4.56386 0.7226 2.12315 -0.19428 0.15531 0.0594 1.61371 -1.53635 -0.04797 -0.37887 -1.24951 -0.78104 0 0 0 -0.36006 0 0 0.07879 0 0.59515 0 -0.75769 2.30378 -1.425 0.32999 -3.31277
THR_19 -4.07066 0.46442 3.96917 -0.11325 0.0633 0.07911 2.32419 -1.95761 -0.08456 -0.29398 -2.19531 -0.51368 0 0 0 -1.00657 0 0 -0.01792 0.02878 0.01174 0 -0.43021 2.28867 -1.425 -0.00383 -2.88319
VAL_20 -5.81653 1.25109 1.39118 -0.36868 0.312 0.06815 1.35519 -1.68304 -0.05595 -0.15316 -0.68455 0.06684 0 0 0 0 0 0 0.07167 0.01228 1.01343 0 0.09416 0 2.085 -0.33321 -1.37413
GLU_21 -4.58693 0.56776 5.20236 -0.46308 0.20439 1.24219 1.78256 -2.33295 -0.1983 -0.49573 -2.72519 -2.33975 0 0 0 0 0 0 -0.04187 0 0 4.03202 -0.29332 0 -2.5358 -0.34264 -3.32427
GLU_22 -6.44529 0.59942 6.53214 -0.64439 0.17567 1.06738 3.05506 -2.77429 -0.10304 -0.42357 -2.24373 -0.51877 0 0 0 -0.64651 -0.69662 0 0.06356 0.02143 0 3.11152 -0.24402 0 -2.5358 -0.44252 -3.09236
ALA_23 -5.95233 0.23121 2.01849 -0.02215 0 0 1.93881 -2.10801 -0.04501 -0.27669 -1.45729 -0.30309 0 0 0 0 0 0 0.06753 0 0 0 -0.33713 0 2.3386 -0.44276 -4.34983
VAL_24 -6.15982 0.4298 2.40366 -0.30954 0.26362 0.05354 2.02981 -2.09607 -0.06208 -0.17409 -1.68403 -0.07701 0 0 0 0 0 0 -0.06275 0 -0.01528 0 -0.31307 0 2.085 -0.3141 -4.00241
GLU_25 -6.21339 0.23363 5.19794 -0.63815 0.172 1.05526 2.28297 -2.45053 -0.0333 -0.13438 -1.66671 -0.55931 0 0 0 0 0 0 -0.01432 0 0 3.39288 -0.23355 0 -2.5358 -0.33745 -2.48222
GLN_26 -8.27264 0.91142 5.52258 -0.25829 0.02762 0.18262 2.94716 -2.9308 -0.03792 -0.27756 -2.83087 -0.41249 0 0 0 0 -0.69662 0 0.43901 0.1725 0 2.76594 -0.11384 0 -1.0644 -0.39348 -4.32005
ALA_27 -6.26851 0.39555 2.37213 -0.02263 0 0 2.20931 -2.19919 -0.01093 -0.08471 -1.83525 -0.29627 0 0 0 0 0 0 0.53525 0 0 0 -0.31086 0 2.3386 -0.37354 -3.55105
LEU_28 -6.02899 0.48056 3.75077 -0.5015 0.30071 0.07916 2.09447 -2.16003 -0.02974 -0.09475 -2.57059 0.13715 0 0 0 0 0 0 0.67928 0.45263 0.18442 0 -0.29501 0 0.72952 -0.44349 -3.23543
TRP_29 -6.70896 0.24677 5.30259 -0.70841 0.39087 0.30296 2.47255 -2.49403 -0.06195 -0.233 -1.80402 -0.26125 0 0 0 0 0 0 0.00407 0 0 3.13846 -0.28618 0 3.035 -0.1652 2.17025
LEU_30 -9.0188 0.93829 1.73214 -0.48365 0.40176 0.06829 2.20917 -2.31291 -0.07032 -0.47073 -1.97329 0.13068 0 0 0 0 0 0 0.01389 0.39277 0.52246 0 -0.23125 0 0.72952 -0.04636 -7.46835
LYS_31 -6.9346 0.83002 5.23792 -0.49525 0.11135 0.31179 2.71423 -2.52965 -0.06326 -0.273 -2.2867 0.46242 0 0 0 0 0 0 0.12847 0.49185 1.69553 0 0.03978 0 -1.6738 0.13229 -2.10062
THR_32 -3.23923 0.11372 3.56018 -0.20316 0.1392 0.06334 1.33576 -1.58872 -0.00281 -0.00858 -1.41366 -0.13649 0 0 0 0 0 0 0.03488 0.01102 -0.00935 0 -0.02511 2.28687 -1.425 0.2608 -0.24636
LYS_33 -3.56374 0.16535 2.89774 -0.31033 0.02967 0.12568 1.12273 -1.37528 -0.00789 -0.04117 -0.98828 0.06017 0 0 0 0 0 0 -0.02844 0 0.97738 0 -0.11717 0 -1.6738 -0.09246 -2.81983
LEU_34 -5.76994 1.20401 0.03988 -0.52286 0.53805 0.08007 1.10979 -1.21844 -0.01851 -0.10654 -0.82134 -0.03435 0 0 0 0 0 0 0.07586 0.1238 2.67031 0 -0.26835 0 0.72952 -0.17669 -2.36572
GLY_35 -1.68215 0.09172 1.59375 -5e-05 0 0 0.79065 -0.85241 -0.04019 -0.27766 -0.49599 -0.3153 0 0 0 0 0 0 0.06318 0 0 0 -1.27196 0 1.2108 0.0823 -1.10331
VAL_36 -5.84901 1.00993 1.49338 -0.30726 0.21355 0.04722 1.19428 -1.56088 -0.06037 -0.40851 -1.04182 -0.1511 0 0 0 0 0 0 0.01637 0.01579 0.0064 0 -0.49167 0 2.085 -0.03983 -3.82854
SER_37 -4.28544 0.15737 4.39357 -0.02739 0 0.07004 2.71157 -2.01318 -0.01406 -0.05127 -2.14492 -0.44137 0 0 0 -1.81558 0 0 -0.02719 0.01167 0.07916 0 -0.44144 0.65441 -1.1772 -0.42543 -4.78669
LEU_38 -5.12954 0.58038 1.82775 -0.49739 0.55393 0.07291 1.38528 -1.48668 -0.01541 -0.04773 -0.46497 0.1415 0 0 0 0 0 0 0.36464 0.12683 0.28821 0 -0.26542 0 0.72952 -0.43949 -2.27568
PHE_39 -5.27654 0.58023 2.67629 -0.95625 0.07549 0.34094 1.39719 -1.6806 -0.01018 -0.0192 -0.79411 -0.01369 0 0 0 0 0 0 0.21919 0.00712 0 1.53442 -0.46275 0 1.4028 -0.13205 -1.11168
GLN_40 -6.79751 0.56809 5.58948 -0.25434 0.02512 0.18929 3.22073 -2.70188 -0.04593 -0.20231 -2.88008 -0.275 0 0 0 -1.81558 -0.79915 0 0.67497 0.01869 0 3.16577 -0.14141 0 -1.0644 -0.12409 -3.64955
ALA_41 -6.82406 1.00121 2.56401 -0.02253 0 0 2.42626 -2.33246 -0.01356 -0.03311 -1.75711 -0.28316 0 0 0 0 0 0 0.05169 0 0 0 -0.19137 0 2.3386 -0.33416 -3.40973
LEU_42 -9.21376 1.36402 1.86151 -0.49182 0.39945 0.07254 2.28919 -2.34288 -0.01752 -0.0519 -1.96935 0.11613 0 0 0 0 0 0 0.86486 0.21156 0.15301 0 -0.31012 0 0.72952 -0.37397 -6.70955
VAL_43 -7.35431 0.90303 2.21758 -0.31532 0.30283 0.05471 2.13809 -2.17582 -0.03817 -0.16042 -1.83951 -0.05328 0 0 0 0 0 0 0.10685 0.11908 -0.02396 0 -0.24472 0 2.085 -0.26448 -4.54284
ILE_44 -9.19459 1.50399 0.97373 -0.51179 0.52823 0.07368 2.3327 -2.24524 -0.04703 -0.15461 -1.60555 0.05278 0 0 0 0 0 0 -0.04119 0.24918 0.08201 0 -0.38073 0 1.0317 -0.07419 -7.4269
LEU_45 -9.79621 1.77589 1.25866 -0.51451 0.66646 0.0738 2.46 -2.41586 -0.03391 -0.07103 -1.46223 0.20852 0 0 0 0 0 0 0.2446 0.10169 0.37638 0 -0.25252 0 0.72952 -0.12404 -6.77478
ALA_46 -5.39412 0.29579 3.04688 -0.02162 0 0 2.00528 -2.15322 -0.02826 -0.19415 -1.61944 -0.27632 0 0 0 0 0 0 0.17941 0 0 0 -0.15055 0 2.3386 -0.25489 -2.22662
ALA_47 -5.77582 0.40333 3.91426 -0.02278 0 0 2.71512 -2.55459 -0.11649 -0.65538 -1.96936 -0.29515 0 0 0 0 0 0 0.27833 0 0 0 -0.20038 0 2.3386 -0.31193 -2.25225
ALA_48 -5.77191 0.16346 3.71033 -0.02174 0 0 2.91163 -2.57776 -0.066 -0.23788 -2.39329 -0.27902 0 0 0 0 0 0 0.74473 0 0 0 -0.30676 0 2.3386 -0.41077 -2.1964
ALA_49 -3.76988 0.27163 2.12372 -0.02326 1e-05 0 1.20567 -1.56355 -0.02129 -0.11592 -0.52845 -0.26889 0 0 0 0 0 0 0.02825 0 0 0 -0.2375 0 2.3386 -0.4825 -1.04337
ASN_50 -6.02675 0.17746 6.16941 -0.17989 0.03749 0.26294 3.1388 -2.87341 -0.15119 -0.46052 -2.99595 -0.28237 0 0 0 -0.88669 -0.19024 0 0.00913 0.03701 0 1.39532 0.16602 0 -0.87355 -0.2225 -3.74947
THR_51 -5.41363 0.58125 3.64255 -0.1198 0.04267 0.05953 2.27947 -2.28251 -0.19825 -0.48959 -1.12072 -1.07316 0 0 0 0 -0.55018 0 -0.01629 0.15147 0.02314 0 -0.29093 2.79936 -1.425 -0.12691 -3.52754
GLY_52 -1.78132 0.08282 1.95445 -5e-05 0 0 1.03645 -0.97985 -0.01305 -0.06685 -0.60367 -0.32508 0 0 0 0 0 0 0.00722 0 0 0 -1.2733 0 1.2108 -0.34272 -1.09414
THR_53 -4.41609 0.25258 4.26712 -0.10415 0.06665 0.0688 2.1758 -2.08377 -0.19039 -0.9049 -2.32414 -0.42915 0 0 0 0 -0.55018 0 0.15917 0 0.06873 0 -0.77183 2.31392 -1.425 -0.23681 -4.06362
THR_54 -4.65227 0.37145 5.14623 -0.11222 0.06895 0.07596 2.82411 -2.31002 -0.07224 -0.4184 -2.60777 -0.46821 0 0 0 -1.24256 0 0 0.0315 0.01789 0.01569 0 -0.40486 2.30817 -1.425 -0.28108 -3.13467
VAL_55 -5.74452 1.37641 1.54512 -0.28804 0.32026 0.03662 1.13249 -1.66008 -0.07907 -0.22544 -0.63862 0.4381 0 0 0 0 0 0 0.0257 0.36976 1.00625 0 0.06843 0 2.085 -0.30992 -0.54154
GLU_56 -4.8004 0.92131 4.8422 -0.4569 0.22802 1.2421 1.65598 -2.26345 -0.1274 -0.5711 -2.19185 -2.24896 0 0 0 0 0 0 -0.01824 0 0 3.98546 -0.14002 0 -2.5358 -0.13918 -2.61825
GLU_57 -5.88977 0.53502 6.53601 -0.21099 0.03002 0.25734 2.81358 -2.73753 -0.08965 -0.6808 -1.99826 -0.44733 0 0 0 -1.24256 0 0 -0.04999 0 0 3.19535 -0.2478 0 -2.5358 -0.33516 -3.09832
ALA_58 -5.26923 0.16446 2.70985 -0.02201 0 0 2.05131 -2.12986 -0.0741 -0.45227 -1.44784 -0.29493 0 0 0 0 0 0 -0.04719 0 0 0 -0.34794 0 2.3386 -0.54633 -3.36748
VAL_59 -7.48758 1.37072 2.14083 -0.30428 0.22655 0.05185 2.29404 -2.26823 -0.0621 -0.26185 -1.58141 -0.06206 0 0 0 0 0 0 0.08531 0.03096 -0.0068 0 -0.41579 0 2.085 -0.2274 -4.39225
GLN_60 -5.03017 0.27441 4.43576 -0.25312 0.03349 0.18142 1.92536 -2.12218 -0.05641 -0.40659 -1.66003 -0.33601 0 0 0 0 0 0 0.15747 0 0 2.60879 0.02232 0 -1.0644 0.0247 -1.2652
GLU_61 -5.56517 0.34776 4.67443 -0.21602 0.02342 0.25716 1.95219 -2.32005 -0.05395 -0.56993 -1.9331 -0.46295 0 0 0 0 0 0 -0.0253 0.1725 0 2.85969 -0.24222 0 -2.5358 -0.2551 -3.89246
ALA_62 -6.8928 1.19399 2.5602 -0.02242 0 0 2.6706 -2.39947 -0.02058 -0.247 -2.19064 -0.28472 0 0 0 0 0 0 -0.05005 0 0 0 -0.24077 0 2.3386 -0.50333 -4.0884
LEU_63 -6.05168 0.52833 3.63678 -0.50292 0.51669 0.07313 1.90726 -2.1231 -0.07277 -0.24125 -2.32155 0.15693 0 0 0 0 0 0 0.17447 0.05234 0.37498 0 -0.25013 0 0.72952 -0.35569 -3.76868
GLN_64 -4.3307 0.19314 4.3803 -0.2531 0.03639 0.18468 1.73918 -1.96694 -0.07596 -0.48098 -1.47378 -0.33457 0 0 0 0 0 0 0.09853 0 0 2.54884 0.1291 0 -1.0644 -0.0528 -0.72306
LEU_65 -8.05488 0.76882 1.51154 -0.71651 0.55819 0.19894 1.82808 -2.01962 -0.03058 -0.28904 -1.86627 0.06217 0 0 0 0 0 0 0.30605 0.03209 0.87826 0 -0.26476 0 0.72952 -0.07386 -6.44186
LYS_66 -8.1388 0.87723 6.13847 -0.5001 0.12745 0.37315 2.91897 -2.93242 -0.10005 -0.30864 -3.11322 0.3509 0 0 0 0 0 0 -0.01432 0.35762 1.72626 0 0.03009 0 -1.6738 -0.04268 -3.9239
THR_67 -3.01031 0.0913 3.32397 -0.20619 0.16732 0.06401 1.08777 -1.51415 -0.06282 -0.30911 -1.08188 -0.20413 0 0 0 0 0 0 -0.02673 0 -0.00903 0 -0.02272 2.44587 -1.425 0.12531 -0.56651
LYS_68 -3.22034 0.12031 2.69608 -0.30491 0.02642 0.11772 0.95583 -1.24825 -0.00395 -0.04816 -0.37207 0.10678 0 0 0 0 0 0 -0.00829 0.03356 0.978 0 -0.02699 0 -1.6738 -0.19055 -2.06263
LEU_69 -5.86881 0.95006 0.26134 -0.52011 0.48329 0.08392 0.87105 -1.21434 -0.03436 -0.0988 -0.46106 0.12988 0 0 0 0 0 0 0.00856 0.00491 0.07786 0 -0.26923 0 0.72952 -0.33965 -5.20598
GLY_70 -1.87512 0.08487 1.79481 -5e-05 0 0 0.97484 -0.94831 -0.02372 -0.10598 -0.60961 -0.32028 0 0 0 0 0 0 0.18472 0 0 0 -1.20829 0 1.2108 0.01789 -0.82342
VAL_71 -5.58626 1.22628 1.07286 -0.29725 0.20805 0.04045 1.29162 -1.44094 -0.06937 -0.29081 -1.25892 0.07412 0 0 0 0 0 0 0.13602 0 0.00057 0 -0.19298 0 2.085 0.55256 -2.44899
SER_72 -4.1998 0.29602 3.79882 -0.02801 0 0.07172 2.17729 -1.88823 -0.09045 -0.25666 -1.59267 -0.44573 0 0 0 -0.64715 0 0 -0.0254 0.01249 0.09459 0 -0.41408 0.6025 -1.1772 0.13051 -3.58144
LEU_73 -6.92295 0.55253 1.90235 -0.68831 0.56918 0.17058 1.44548 -1.8123 -0.04348 -0.16436 -0.89394 0.05559 0 0 0 0 0 0 -0.02681 0.16371 1.03882 0 -0.28739 0 0.72952 -0.48335 -4.69514
GLU_74 -6.38783 0.58758 4.71596 -0.4609 0.23175 1.24278 2.32358 -2.41164 -0.11753 -0.42099 -2.89849 -2.41793 0 0 0 0 -0.79915 0 0.11602 0.00704 0 3.91502 -0.22814 0 -2.5358 -0.45622 -5.99488
ALA_75 -6.33913 0.65122 2.76528 -0.02056 0 0 2.04928 -2.31254 -0.09304 -0.36851 -1.06875 -0.26415 0 0 0 -0.64715 0 0 -0.00739 0 0 0 0.02432 0 2.3386 -0.22862 -3.52114
ALA_76 -6.79664 0.57215 2.22691 -0.02103 0 0 2.24289 -2.24735 -0.0328 -0.18278 -1.58072 -0.29324 0 0 0 0 0 0 -0.02742 0 0 0 -0.15308 0 2.3386 -0.07049 -4.025
LEU_77 -9.11331 1.35194 2.27008 -0.47917 0.2379 0.06966 2.12038 -2.50145 -0.06865 -0.31452 -1.32103 0.11882 0 0 0 0 0 0 -0.01677 0.72285 0.45494 0 -0.24216 0 0.72952 -0.21969 -6.20065
ALA_78 -5.93724 0.66451 3.00931 -0.02276 0 0 2.23361 -2.32764 -0.01708 -0.12406 -2.38111 -0.31233 0 0 0 0 0 0 -0.0311 0 0 0 -0.24878 0 2.3386 -0.37085 -3.52692
ILE_79 -8.77677 1.01948 1.34383 -0.50928 0.56177 0.07206 2.1371 -2.27178 -0.02638 -0.13445 -1.82259 0.03746 0 0 0 0 0 0 -0.03386 0.04723 0.09421 0 -0.44335 0 1.0317 -0.28801 -7.96166
LEU_80 -7.82089 0.73686 2.13875 -0.49621 0.38206 0.07211 1.8292 -2.26057 -0.00805 -0.08204 -1.78227 0.14243 0 0 0 0 0 0 0.15255 0.12812 0.35769 0 -0.25559 0 0.72952 -0.14388 -6.1802
SER_81 -6.71127 0.30114 6.10609 -0.02434 0 0.02508 3.26514 -3.01121 -0.161 -0.87125 -4.12695 -0.28812 0 0 0 0 -0.64983 0 0.07873 0.02657 0.44789 0 0.31545 0.61795 -1.1772 -0.09471 -5.93184
ALA_82 -6.24884 0.56767 2.57224 -0.02175 0 0 2.09437 -2.23828 -0.01786 -0.24811 -2.16865 -0.28259 0 0 0 0 0 0 -0.00619 0 0 0 -0.11284 0 2.3386 -0.03989 -3.81212
ALA_83 -5.89703 0.27509 2.75883 -0.02099 0 0 2.12978 -2.30742 -0.03562 -0.09951 -2.47457 -0.27209 0 0 0 0 0 0 -0.03475 0 0 0 -0.13067 0 2.3386 -0.17081 -3.94116
ALA_84 -3.47197 0.26972 2.01929 -0.02259 0 0 1.18802 -1.46279 -0.00502 -0.0618 -0.57108 -0.28576 0 0 0 0 0 0 -0.02344 0 0 0 -0.17354 0 2.3386 -0.25167 -0.51404
GLN_85 -4.71305 0.5788 3.0744 -0.66534 0.07957 0.68858 1.43447 -1.65462 -0.02849 -0.17844 -1.30948 -0.29759 0 0 0 -0.88669 0 0 0.59863 0.04761 0 2.39601 -0.15593 0 -1.0644 -0.25724 -2.31319
LEU_86 -6.02231 0.72675 1.19333 -0.4901 0.38211 0.07426 1.07569 -1.56413 -0.00781 -0.08906 -0.35538 0.10249 0 0 0 0 0 0 -0.05192 0.48181 0.17395 0 -0.30793 0 0.72952 -0.26072 -4.20947
GLY_87 -1.61691 0.12412 1.74036 -6e-05 0 0 0.72053 -0.85517 -0.02286 -0.17517 -0.45603 -0.31894 0 0 0 0 0 0 -0.03119 0 0 0 -1.49288 0 1.2108 0.07956 -1.09384
THR_88 -4.48985 0.47076 2.21343 -0.1978 0.15142 0.06181 1.60448 -1.56113 -0.07012 -0.53328 -1.06456 -0.83802 0 0 0 -0.33052 0 0 0.01006 0 0.64433 0 -0.76189 2.30378 -1.425 0.43429 -3.3778
THR_89 -4.01401 0.37701 3.8227 -0.11227 0.05605 0.07802 2.09804 -1.89857 -0.10198 -0.48048 -1.85524 -0.50458 0 0 0 -1.06266 0 0 -0.01508 0 0.01264 0 -0.35485 2.60012 -1.425 -0.05239 -2.83253
VAL_90 -5.40711 0.62446 1.49437 -0.30323 0.22648 0.05176 1.46747 -1.65987 -0.07785 -0.28255 -1.04629 -0.05477 0 0 0 0 0 0 -0.06951 0.00788 -0.01532 0 -0.29864 0 2.085 -0.31408 -3.57179
GLU_91 -4.17192 0.21407 4.20004 -0.46349 0.24509 1.25014 1.43747 -1.9557 -0.07164 -0.28486 -1.73018 -2.45828 0 0 0 0 0 0 0.26142 0.01946 0 3.8172 -0.26351 0 -2.5358 -0.37627 -2.86677
GLU_92 -6.21378 0.25174 6.37261 -0.67963 0.22766 1.14633 2.91761 -2.65879 -0.04358 -0.26402 -2.72853 -0.44451 0 0 0 -0.73214 -0.85387 0 0.24912 0.01376 0 3.2535 -0.26774 0 -2.5358 -0.55614 -3.54619
ALA_93 -5.77894 0.2706 2.12034 -0.0221 0 0 2.15995 -2.08641 -0.06557 -0.28113 -1.6649 -0.30537 0 0 0 0 0 0 0.05916 0 0 0 -0.31191 0 2.3386 -0.54615 -4.11383
VAL_94 -7.63193 1.31389 2.17023 -0.29671 0.21046 0.04763 2.37371 -2.36889 -0.05832 -0.21897 -2.05566 0.05793 0 0 0 0 0 0 -0.05744 0.2537 0.00658 0 -0.3808 0 2.085 -0.19644 -4.74605
ASN_95 -5.10345 0.13038 4.77381 -0.17865 0.03561 0.25901 1.97003 -2.33794 -0.03262 -0.14787 -1.54614 -0.24034 0 0 0 0 0 0 0.07226 0 0 1.22083 0.52708 0 -0.87355 0.28653 -1.18503
ARG_96 -7.49663 0.49844 5.48911 -0.44924 0.06593 0.20731 2.60778 -2.70747 -0.01526 -0.06576 -2.73299 0.5332 0 0 0 0 -0.85387 0 -0.0255 0.46068 1.53703 0 -0.08411 0 -1.281 0.03585 -4.27649
ALA_97 -6.42229 0.67986 2.51009 -0.02181 0 0 2.41755 -2.26557 -0.00603 -0.06139 -2.20466 -0.30767 0 0 0 0 0 0 0.0501 0 0 0 -0.22395 0 2.3386 -0.37266 -3.88984
LEU_98 -6.27011 0.61405 3.21477 -0.51393 0.43492 0.08121 1.84103 -2.09184 -0.06806 -0.23891 -1.48397 0.15787 0 0 0 0 0 0 0.85733 0.05415 0.2358 0 -0.28688 0 0.72952 -0.3652 -3.09827
ASN_99 -3.89503 0.10855 4.21695 -0.17683 0.036 0.25628 1.93586 -1.96999 -0.02993 -0.14333 -1.46914 -0.24138 0 0 0 0 0 0 0.2019 0 0 1.12876 0.48806 0 -0.87355 -0.05259 -0.47942
LEU_100 -8.32443 0.89327 2.35314 -0.49802 0.49473 0.07098 2.39456 -2.34103 -0.06946 -0.39985 -1.91936 0.14885 0 0 0 0 0 0 0.00958 0.04883 0.29558 0 -0.26855 0 0.72952 -0.02515 -6.40682
LYS_101 -6.88412 0.84434 4.92866 -0.4613 0.09851 0.27547 2.907 -2.52893 -0.06001 -0.17343 -2.66343 0.45267 0 0 0 0 0 0 0.19191 0.50964 1.71575 0 0.07365 0 -1.6738 0.21852 -2.22893
THR_102 -2.8589 0.08943 2.98685 -0.12062 0.06229 0.05911 0.98581 -1.4536 -0.09675 -0.3095 -0.14168 -0.80068 0 0 0 0 0 0 0.37261 0.02072 0.05273 0 -0.08177 2.31232 -1.425 0.23222 -0.11442
LYS_103 -3.83703 0.23576 4.30287 -0.43242 0.07237 0.20671 2.42846 -1.83481 -0.10494 -0.19958 -2.75465 0.01196 0 0 0 0 -0.28538 0 0.02353 0.01056 1.40544 0 -0.08405 0 -1.6738 -0.17539 -2.68438
LEU_104 -5.55991 0.45736 0.44586 -0.52058 0.44794 0.08797 1.09522 -1.15691 -0.01296 -0.06779 -0.9064 0.09983 0 0 0 0 0 0 0.10492 0.08474 0.05279 0 -0.20297 0 0.72952 -0.12349 -4.94486
GLY_105 -1.76464 0.09098 1.66352 -5e-05 0 0 0.87485 -0.89218 -0.02133 -0.09105 -0.40874 -0.30033 0 0 0 0 0 0 0.21863 0 0 0 -1.26736 0 1.2108 0.11927 -0.56764
VAL_106 -5.52715 0.6693 1.3006 -0.30981 0.22985 0.0477 1.29966 -1.51264 -0.06731 -0.40611 -0.72533 -0.14662 0 0 0 0 0 0 -0.03483 0.03847 0.00514 0 -0.50037 0 2.085 0.02602 -3.52842
ASP_107 -4.37987 0.15577 5.1282 -0.25086 0.11038 0.83842 2.37647 -2.25919 -0.03723 -0.26085 -4.89468 -0.46751 0 0 0 -0.55055 -0.50542 0 0.39174 0.29361 0 1.39734 -0.50152 0 -2.2837 -0.27819 -5.97763
LEU_108 -6.55125 0.7193 0.68233 -0.75106 1.19505 0.12756 1.30167 -1.52528 -0.0175 -0.0699 -0.58683 0.20562 0 0 0 0 0 0 0.01136 0.04043 3.08543 0 -0.29295 0 0.72952 -0.26662 -1.96313
LEU_109 -8.03141 1.52051 1.89701 -0.72137 0.53158 0.20246 1.2297 -2.14276 -0.03384 -0.10806 -1.14818 0.09131 0 0 0 0 0 0 0.37074 0.15546 0.57647 0 -0.21293 0 0.72952 -0.15069 -5.24448
THR_110 -6.48596 0.54006 4.14896 -0.20985 0.20499 0.06597 2.56001 -2.39204 -0.05052 -0.12098 -3.3964 -0.10605 0 0 0 -0.55055 -0.50542 0 0.38496 0.15685 0.07323 0 0.03135 2.28956 -1.425 -0.03074 -4.81758
ALA_111 -6.20154 0.77992 2.07642 -0.02169 0 0 2.21519 -2.14539 -0.05263 -0.22366 -1.60245 -0.3026 0 0 0 0 0 0 0.19631 0 0 0 -0.17739 0 2.3386 -0.14795 -3.26885
ALA_112 -6.11737 0.48958 2.66047 -0.02339 0 0 2.25387 -2.25864 -0.01797 -0.21685 -2.19649 -0.30576 0 0 0 0 0 0 0.66798 0 0 0 -0.30974 0 2.3386 -0.42749 -3.46321
LEU_113 -9.36085 1.3337 2.6979 -0.71664 0.48584 0.1909 2.58847 -2.5665 -0.02259 -0.08912 -2.8616 0.09431 0 0 0 0 0 0 0.24384 0.00085 0.62183 0 -0.2157 0 0.72952 -0.35584 -7.20168
ALA_114 -5.56442 0.48484 2.38171 -0.02164 0 0 1.82895 -2.05527 -0.05951 -0.18191 -1.24274 -0.28011 0 0 0 0 0 0 -0.02731 0 0 0 -0.20944 0 2.3386 -0.25907 -2.86733
LEU_115 -8.99247 1.31595 1.51464 -0.50975 0.58792 0.07255 2.19278 -2.29918 -0.06514 -0.15447 -1.10076 0.17136 0 0 0 0 0 0 -0.01321 0.01141 0.41349 0 -0.24789 0 0.72952 -0.2904 -6.66365
LEU_116 -8.65666 1.27539 4.12059 -0.69055 0.49402 0.17015 1.96834 -2.75733 -0.06729 -0.23273 -2.00633 0.07759 0 0 0 0 0 0 0.12438 0.21211 0.82306 0 -0.25753 0 0.72952 -0.2015 -4.87478
THR_117 -8.21512 0.98542 4.56645 -0.20547 0.16022 0.06326 3.54519 -2.91386 -0.02588 -0.47817 -3.40803 -0.08265 0 0 0 0 0 0 0.16131 3e-05 0.0156 0 0.04621 2.29967 -1.425 0.00163 -4.90917
ALA_118 -5.88431 0.41104 3.17644 -0.02127 0 0 2.27255 -2.41839 -0.04319 -0.16449 -2.06356 -0.29071 0 0 0 0 0 0 0.09897 0 0 0 -0.27521 0 2.3386 -0.04766 -2.91119
ALA_119 -4.16756 0.39727 1.75094 -0.02246 0 0 1.08213 -1.50873 -0.0161 -0.07619 -0.34592 -0.27928 0 0 0 0 0 0 -0.03459 0 0 0 -0.23427 0 2.3386 -0.39202 -1.50818
LYS_120 -5.64051 0.69347 5.44033 -0.3079 0.02961 0.12479 2.55199 -2.4721 -0.27949 -0.41386 -4.45435 0.01945 0 0 0 0 0 0 0.03304 0.03326 1.10964 0 -0.16491 0 -1.6738 -0.33003 -5.70137
LEU_121 -6.30527 0.94172 0.99249 -0.75463 0.97601 0.13412 1.24888 -1.52983 -0.00922 -0.09838 -0.95234 0.25228 0 0 0 0 0 0 -0.0453 0.24725 3.16088 0 -0.27796 0 0.72952 -0.21082 -1.50061
GLY_122 -1.59733 0.0399 1.74498 -6e-05 0 0 0.79896 -0.88033 -0.00786 -0.15042 -0.78403 -0.32877 0 0 0 0 0 0 -0.03918 0 0 0 -1.41799 0 1.2108 -0.0597 -1.47102
THR_123 -4.39575 0.339 3.61051 -0.10781 0.08221 0.0723 1.72579 -1.82976 -0.09204 -0.62446 -1.96462 -0.40462 0 0 0 0 0 0 0.03711 0.08215 0.06179 0 -0.75979 2.28444 -1.425 -0.00073 -3.30928
THR_124 -4.69606 0.24295 5.18826 -0.11285 0.07036 0.07697 3.11132 -2.36294 -0.06343 -0.3048 -2.5766 -0.54291 0 0 0 -1.83722 0 0 -0.02243 0.11905 0.01524 0 -0.47473 2.28699 -1.425 -0.30132 -3.60916
VAL_125 -5.06291 0.7278 0.87077 -0.30485 0.21741 0.05206 1.43732 -1.41584 -0.04499 -0.19551 -0.41416 -0.05573 0 0 0 0 0 0 -0.06924 0 -0.02671 0 -0.30019 0 2.085 -0.31059 -2.81037
GLU_126 -5.07008 0.92566 6.3261 -0.66423 0.21591 1.11414 3.25016 -2.63735 -0.0843 -0.129 -4.468 -0.50419 0 0 0 0 -1.03064 0 0.04557 0 0 3.3905 -0.27941 0 -2.5358 -0.3722 -2.50715
GLU_127 -6.17775 0.54966 6.68606 -0.20857 0.02572 0.25846 3.12738 -2.82037 -0.0779 -0.69379 -2.59773 -0.4306 0 0 0 -1.83722 0 0 -0.01467 0.15241 0 3.40624 -0.24967 0 -2.5358 -0.54073 -3.97887
ALA_128 -5.55631 0.1659 2.61653 -0.02065 0 0 2.16728 -2.1592 -0.08137 -0.3307 -1.54403 -0.2803 0 0 0 0 0 0 -0.02119 0 0 0 -0.17847 0 2.3386 -0.38909 -3.27297
VAL_129 -6.90326 0.83652 1.88186 -0.3064 0.24151 0.05226 2.09646 -2.11536 -0.05147 -0.16916 -1.82085 -0.03442 0 0 0 0 0 0 -0.00652 0.06878 -0.01767 0 -0.38735 0 2.085 -0.14321 -4.69329
GLN_130 -6.33641 0.90855 5.98456 -0.26583 0.03394 0.1996 2.55093 -2.70094 -0.04259 -0.51727 -2.77538 -0.37623 0 0 0 0 -0.74526 0 0.14563 0 0 2.77704 -0.10387 0 -1.0644 -0.1224 -2.45034
GLU_131 -5.55985 0.3814 4.74216 -0.4393 0.05925 0.75688 1.98711 -2.29666 -0.07893 -0.64203 -1.98735 -0.41624 0 0 0 0 0 0 0.23883 0 0 3.37069 -0.23717 0 -2.5358 -0.33084 -2.98786
ALA_132 -6.99845 1.03436 2.47961 -0.02223 0 0 2.3563 -2.3793 -0.01836 -0.20459 -2.0348 -0.29251 0 0 0 0 0 0 0.31569 0 0 0 -0.19698 0 2.3386 -0.39222 -4.01487
LEU_133 -6.03172 0.36486 3.27946 -0.51598 0.3767 0.08442 1.93618 -2.03521 -0.05967 -0.14979 -2.11686 0.15716 0 0 0 0 0 0 0.83633 0.07093 0.14118 0 -0.30772 0 0.72952 -0.39259 -3.63279
GLN_134 -4.95191 0.17657 5.24492 -0.2648 0.02758 0.19895 1.88742 -2.31035 -0.09959 -0.54593 -2.15216 -0.36755 0 0 0 0 0 0 0.2014 0 0 3.08289 0.07369 0 -1.0644 -0.20289 -1.06615
LEU_135 -8.30227 0.79894 2.19073 -0.48827 0.40223 0.07058 2.27028 -2.28832 -0.04704 -0.33557 -2.11773 0.13601 0 0 0 0 0 0 0.01395 0.39593 0.47538 0 -0.23819 0 0.72952 -0.08133 -6.41518
LYS_136 -7.70232 0.78934 5.74943 -0.48251 0.09055 0.33695 2.69544 -2.76846 -0.05811 -0.17032 -2.50736 0.38567 0 0 0 0 0 0 -0.01251 0.2607 1.69582 0 0.0506 0 -1.6738 0.10722 -3.21367
THR_137 -3.09426 0.09499 3.34718 -0.20715 0.17471 0.06421 1.12273 -1.52199 -0.04893 -0.20624 -0.96941 -0.19321 0 0 0 0 0 0 -0.02548 0 -0.00807 0 -0.02753 2.44587 -1.425 0.27078 -0.20678
LYS_138 -3.44427 0.11402 2.74543 -0.30782 0.0295 0.12158 1.08396 -1.34495 -0.01961 -0.14509 -0.7195 0.09246 0 0 0 0 0 0 -0.03236 0 0.97301 0 -0.06815 0 -1.6738 -0.09447 -2.69008
LEU_139 -5.27564 0.92991 0.68217 -0.77561 0.97542 0.14295 1.07521 -1.25523 -0.01561 -0.09849 -1.07058 0.24292 0 0 0 0 0 0 0.22558 0.12342 3.19375 0 -0.27665 0 0.72952 -0.28602 -0.73299
GLY_140 -1.75449 0.09073 1.66736 -5e-05 0 0 0.75634 -0.89434 -0.0297 -0.20414 -0.48655 -0.29901 0 0 0 0 0 0 0.5044 0 0 0 -1.3568 0 1.2108 0.05481 -0.74063
VAL_141 -5.76063 1.13248 2.11253 -0.29964 0.20211 0.04281 1.23981 -1.6484 -0.0401 -0.23261 -1.64953 -0.06143 0 0 0 0 0 0 0.09463 0.01947 -0.00168 0 -0.43181 0 2.085 0.23287 -2.96412
SER_142 -4.6585 0.20294 5.16358 -0.03525 0 0.0689 2.9316 -2.20757 -0.04169 -0.23244 -2.83589 -0.24422 0 0 0 -1.11333 -0.76767 0 -0.02755 0.00014 0.06975 0 -0.46913 1.73654 -1.1772 -0.20128 -3.83827
LEU_143 -6.67159 0.33116 1.03353 -0.71027 0.55395 0.19246 1.33099 -1.58265 -0.00712 -0.0969 -0.68511 0.02924 0 0 0 0 0 0 -0.0529 0.07973 1.21346 0 -0.30151 0 0.72952 -0.46945 -5.08347
ILE_144 -7.38709 0.59783 2.16265 -0.51229 0.60506 0.07239 2.18404 -2.01349 -0.0307 -0.06065 -1.3355 0.08818 0 0 0 0 0 0 0.0584 0.0169 0.07137 0 -0.39985 0 1.0317 -0.17138 -5.02244
GLU_145 -7.35375 0.8392 6.21 -0.2099 0.02437 0.27817 2.97923 -2.8413 -0.0533 -0.20167 -3.88465 -0.43459 0 0 0 -1.11333 -0.76767 0 0.01364 0.29681 0 4.70922 -0.18633 0 -2.5358 -0.20057 -4.43222
ALA_146 -6.7004 0.61865 2.34048 -0.02171 0 0 2.31139 -2.24016 -0.0524 -0.22902 -1.39112 -0.27301 0 0 0 0 0 0 0.35537 0 0 0 -0.08469 0 2.3386 -0.32402 -3.35204
LEU_147 -10.0439 1.09302 2.21932 -0.49311 0.28588 0.07771 2.45426 -2.59083 -0.00352 -0.03097 -1.91873 0.10488 0 0 0 0 0 0 0.43417 0.57656 0.18091 0 -0.30346 0 0.72952 -0.267 -7.49532
HIS_D:MP-NE2-connect_148 -9.26971 0.9127 5.14035 -0.41394 0.00695 0.35856 2.94159 -3.15067 -0.03241 -0.15049 -3.42594 -0.23691 0 0 0 0 0 0 1.53043 0.3501 0 2.49846 0.07501 0 0.13443 -0.32259 -3.05409
ILE_149 -7.4639 0.34028 1.87071 -0.51944 0.66971 0.07559 2.10961 -2.07475 -0.04911 -0.12527 -1.61826 0.03898 0 0 0 0 0 0 0.52894 0.02108 0.10696 0 -0.34049 0 1.0317 -0.1702 -5.56788
LEU_150 -8.52257 0.78338 1.34414 -0.49266 0.37656 0.07092 2.04073 -2.13226 -0.05921 -0.16352 -1.48317 0.16022 0 0 0 0 0 0 0.08755 0.20582 0.66046 0 -0.21123 0 0.72952 -0.05868 -6.66402
LEU_151 -7.83371 1.189 3.11885 -0.5143 0.48457 0.07914 2.45004 -2.44836 -0.01538 -0.08817 -1.78561 0.17959 0 0 0 0 0 0 0.02248 0.07086 0.36264 0 -0.25274 0 0.72952 -0.17526 -4.42684
THR_152 -7.56036 0.72202 3.89012 -0.20437 0.14754 0.06341 3.13316 -2.70681 -0.00804 -0.16033 -2.8645 -0.13384 0 0 0 0 0 0 0.08085 0.02978 0.00235 0 -0.00285 2.32914 -1.425 -0.08457 -4.7523
ALA_153 -6.22315 0.2888 3.09744 -0.02137 0 0 2.2468 -2.46736 -0.03395 -0.08 -2.20587 -0.28261 0 0 0 0 0 0 -0.04437 0 0 0 -0.25499 0 2.3386 -0.1693 -3.81134
ALA_154 -3.96924 0.28599 2.10839 -0.02072 0 0 1.45116 -1.63654 -0.02824 -0.08167 -0.55811 -0.28164 0 0 0 0 0 0 0.04339 0 0 0 -0.02751 0 2.3386 -0.23919 -0.61533
VAL_155 -5.91232 0.92392 1.62273 -0.31663 0.29844 0.05515 1.42625 -1.77252 -0.01516 -0.06607 -0.68906 -0.1123 0 0 0 0 0 0 -0.0007 0.22239 -0.01619 0 -0.278 0 2.085 -0.10328 -2.64837
LEU_156 -6.77571 0.74825 0.99242 -0.54533 0.43289 0.08342 1.31482 -1.67176 -0.00476 -0.06816 -0.6891 -0.01113 0 0 0 0 0 0 -0.00875 0.18742 2.68508 0 -0.23897 0 0.72952 -0.25472 -3.09456
GLY_157 -1.7558 0.09833 1.96753 -5e-05 0 0 1.14774 -0.95978 -0.00668 -0.05131 -0.80992 -0.35103 0 0 0 0 0 0 0.04393 0 0 0 -1.24564 0 1.2108 -0.29276 -1.00465
THR_158 -4.7086 0.88393 2.07629 -0.18528 0.15357 0.05633 1.52299 -1.54033 -0.03702 -0.31621 -1.31898 -0.72751 0 0 0 -0.34221 0 0 -0.05887 0 0.37236 0 -0.7132 2.30378 -1.425 0.26424 -3.73971
THR_159 -4.31838 0.54357 3.88156 -0.11096 0.07069 0.07644 2.36613 -1.97967 -0.07367 -0.29479 -2.30136 -0.60844 0 0 0 -0.94526 0 0 -0.02873 0.02063 0.00655 0 -0.50715 2.29884 -1.425 0.2774 -3.05159
VAL_160 -6.00719 0.97144 1.26729 -0.277 0.21816 0.03473 1.32855 -1.69559 -0.04749 -0.13852 -0.89134 0.37616 0 0 0 0 0 0 0.08365 0.08625 1.06119 0 0.05296 0 2.085 -0.18683 -1.67858
GLU_161 -3.94688 0.31741 4.03137 -0.46229 0.23033 1.24565 1.39414 -1.86982 -0.07826 -0.30087 -1.80493 -2.36969 0 0 0 0 0 0 0.29571 0.00482 0 3.87869 -0.26664 0 -2.5358 -0.3887 -2.62575
GLU_162 -6.41817 0.38889 6.38761 -0.6348 0.25252 1.05859 2.87913 -2.64954 -0.0719 -0.35992 -3.05704 -0.5501 0 0 0 -0.60306 -0.77801 0 0.21711 0.02197 0 3.2385 -0.27451 0 -2.5358 -0.47134 -3.95986
ALA_163 -5.43789 0.12559 1.96085 -0.02092 0 0 1.97955 -1.9474 -0.03866 -0.22209 -1.45904 -0.28299 0 0 0 0 0 0 0.27981 0 0 0 -0.22317 0 2.3386 -0.34016 -3.28791
VAL_164 -6.6223 0.61409 2.05777 -0.30961 0.26329 0.05336 2.09695 -2.11421 -0.0354 -0.14674 -1.71665 -0.0726 0 0 0 0 0 0 0.06059 0.11703 -0.01565 0 -0.4006 0 2.085 -0.16021 -4.24591
TYR_165 -4.81622 0.24691 3.96018 -0.93127 0.04961 0.30346 1.79154 -1.93807 -0.02994 -0.07508 -1.52091 -0.21558 0 0 0 0 0 0 0.11165 0 0 1.48024 -0.42438 0 0.96414 0.08841 -0.95531
ARG_166 -7.35844 0.49714 5.21819 -0.44999 0.06431 0.20659 2.48298 -2.53565 -0.01955 -0.09449 -2.9797 0.52617 0 0 0 0 -0.77801 0 0.08174 0.32336 1.47396 0 -0.1326 0 -1.281 -0.14018 -4.89517
ALA_167 -6.36564 0.55644 2.52559 -0.02154 0 0 2.44667 -2.29056 -0.01321 -0.10987 -2.18021 -0.30382 0 0 0 0 0 0 0.20468 0 0 0 -0.22763 0 2.3386 -0.44053 -3.88101
LEU_168 -6.1887 0.72735 3.52974 -0.49942 0.29515 0.0797 1.97675 -2.14593 -0.019 -0.07194 -2.23897 0.13802 0 0 0 0 0 0 0.52235 0.65934 0.34479 0 -0.25866 0 0.72952 -0.36374 -2.78365
LYS_169 -4.25844 0.08792 4.12622 -0.43221 0.09735 0.2007 1.84617 -1.92632 -0.09492 -0.19418 -2.83121 0.02673 0 0 0 0 0 0 -0.01859 0.1558 0.96281 0 0.02183 0 -1.6738 -0.13411 -4.03825
LEU_170 -7.86289 0.61718 2.2261 -0.75429 0.86177 0.13275 1.86564 -2.03835 -0.08032 -0.41354 -1.36792 0.23098 0 0 0 0 0 0 0.53462 0.19871 2.96986 0 -0.28274 0 0.72952 -0.09169 -2.52462
LYS_171 -6.85504 0.80999 5.66705 -0.66003 0.19592 0.37827 3.01321 -2.72347 -0.10683 -0.41346 -2.67028 0.09966 0 0 0 0 0 0 -0.00509 1.18601 3.38134 0 0.06995 0 -1.6738 0.02956 -0.27702
THR_172 -3.12533 0.15547 3.61938 -0.20443 0.1489 0.06336 0.99779 -1.60626 -0.06461 -0.28316 -0.98036 -0.13637 0 0 0 0 0 0 -0.0236 2e-05 -0.00192 0 -0.01157 2.29 -1.425 0.15036 -0.43732
LYS_173 -3.90299 0.09566 2.81605 -0.43331 0.09482 0.1986 0.99759 -1.34464 -0.01106 -0.04487 -0.04557 0.06646 0 0 0 0 0 0 0.35347 0.02232 1.08549 0 0.06827 0 -1.6738 -0.02476 -1.68227
LEU_174 -5.54539 0.51166 0.44791 -0.52557 0.55281 0.0886 0.8746 -1.13202 -0.01789 -0.08855 -0.55682 0.10285 0 0 0 0 0 0 0.03266 0.0285 0.05358 0 -0.2322 0 0.72952 -0.10346 -4.77919
GLY_175 -1.87414 0.10294 1.77353 -5e-05 0 0 0.99785 -0.9446 -0.0208 -0.19066 -0.47917 -0.30674 0 0 0 0 0 0 -0.02087 0 0 0 -1.25254 0 1.2108 0.18621 -0.81823
VAL_176 -5.81432 0.64944 1.6745 -0.31319 0.23222 0.04897 1.35658 -1.60902 -0.05706 -0.37776 -0.80231 -0.13117 0 0 0 0 0 0 -0.03508 0.02845 0.00726 0 -0.47493 0 2.085 0.11153 -3.42091
SER_177 -4.40411 0.14873 4.67461 -0.03656 0 0.0711 3.10931 -2.12575 -0.0271 -0.18134 -2.8612 -0.18052 0 0 0 -1.55235 -0.60073 0 -0.02168 0.02813 0.093 0 -0.41358 1.74778 -1.1772 -0.41074 -4.1202
LEU_178 -5.51806 0.65663 0.68505 -0.50953 0.59013 0.07703 1.44631 -1.42591 -0 -0 -0.68672 0.14745 0 0 0 0 0 0 0.11763 0.04206 0.14665 0 -0.30934 0 0.72952 -0.48215 -4.29326
LEU_179 -7.22257 1.38885 1.2792 -0.72757 0.61539 0.21445 1.44138 -1.79219 -0.02604 -0.07391 -0.5074 0.06004 0 0 0 0 0 0 0.846 0.14323 0.68178 0 -0.23872 0 0.72952 -0.27849 -3.46705
GLN_180 -7.18678 0.2531 5.96633 -0.26241 0.03837 0.21968 3.79823 -2.95418 -0.0488 -0.21324 -3.97444 -0.35961 0 0 0 -1.55235 -1.63124 0 0.23054 0.48681 0 2.87658 -0.01785 0 -1.0644 -0.15015 -5.54581
ALA_181 -6.41325 0.58704 2.73699 -0.02247 0 0 2.29224 -2.29951 -0.04374 -0.24652 -1.79678 -0.29736 0 0 0 0 0 0 0.06924 0 0 0 -0.17484 0 2.3386 -0.30298 -3.57334
ALA_182 -5.78093 0.75477 3.39185 -0.0214 0 0 2.72353 -2.36817 -0.01486 -0.10825 -2.1307 -0.28626 0 0 0 0 0 0 0.48372 0 0 0 -0.18986 0 2.3386 -0.38915 -1.59711
ALA_183 -5.90455 0.70534 2.03199 -0.02343 0 0 2.08115 -2.02036 -0.03195 -0.07769 -1.62734 -0.29514 0 0 0 0 0 0 0.62247 0 0 0 -0.36871 0 2.3386 -0.46668 -3.0363
ILE_184 -8.35127 1.26946 1.6876 -0.51725 0.66955 0.07442 2.25335 -2.14007 -0.05395 -0.12399 -1.38288 0.04315 0 0 0 0 0 0 0.18722 0.01168 0.1054 0 -0.35781 0 1.0317 -0.35187 -5.94555
LEU_185 -8.60135 1.04861 1.59126 -0.50695 0.54077 0.06888 1.98202 -2.18878 -0.05787 -0.14724 -1.44479 0.19948 0 0 0 0 0 0 0.47224 0.43281 0.37499 0 -0.25369 0 0.72952 -0.16305 -5.92314
ILE_186 -9.48532 0.80922 2.76933 -0.51038 0.57873 0.07217 2.82171 -2.61577 -0.05228 -0.28738 -2.14149 0.08401 0 0 0 0 0 0 0.07579 0.11641 0.06946 0 -0.4658 0 1.0317 -0.09524 -7.22514
LEU_187 -10.5494 1.90773 2.43231 -0.71643 0.3877 0.19334 2.65234 -2.67424 -0.01866 -0.25529 -2.08541 0.09092 0 0 0 0 0 0 0.11037 0.13307 0.35225 0 -0.15847 0 0.72952 0.12091 -7.34749
ALA_188 -6.46587 0.75281 3.22742 -0.02181 0 0 2.32119 -2.56919 -0.03874 -0.07658 -2.34601 -0.27405 0 0 0 0 0 0 -0.0328 0 0 0 -0.23311 0 2.3386 -0.07521 -3.49335
ALA_189 -3.79679 0.41398 2.05833 -0.02144 0 0 1.30981 -1.51582 -0.01801 -0.04172 -0.47322 -0.29945 0 0 0 0 0 0 -0.04987 0 0 0 -0.18421 0 2.3386 -0.37057 -0.65037
ARG_190 -6.58653 0.59811 4.76454 -0.72858 0.46715 0.36768 2.2128 -2.3983 -0.0613 -0.12747 -3.59324 0.55153 0 0 0 0 -0.76895 0 0.32121 0.13469 2.62764 0 -0.14779 0 -1.281 -0.33482 -3.98263
LEU_191 -6.43255 0.71822 1.19625 -0.51934 0.66619 0.08083 0.95621 -1.56142 -0.02061 -0.22096 -0.428 0.14407 0 0 0 0 0 0 -0.01948 0.02742 0.12475 0 -0.28548 0 0.72952 -0.24555 -5.08994
GLY_192 -1.66403 0.06857 1.80457 -6e-05 0 0 0.90438 -0.88626 -0.02375 -0.16961 -0.66741 -0.32173 0 0 0 0 0 0 -0.10774 0 0 0 -1.46568 0 1.2108 0.10163 -1.21633
THR_193 -4.78793 0.84581 2.1263 -0.1842 0.13815 0.05777 1.65 -1.60107 -0.0277 -0.30305 -1.38623 -0.82746 0 0 0 -0.25177 0 0 -0.06788 0.07035 0.29001 0 -0.69634 2.28793 -1.425 0.5618 -3.53052
THR_194 -4.18119 0.46831 3.88091 -0.11461 0.06929 0.08025 2.38609 -1.98827 -0.05626 -0.23767 -2.23233 -0.56757 0 0 0 -0.94433 0 0 0.09264 0.12421 0.00858 0 -0.48603 2.29728 -1.425 0.14622 -2.67948
VAL_195 -5.58158 0.78527 1.367 -0.30722 0.2535 0.05333 1.31307 -1.61555 -0.08325 -0.20865 -0.70143 -0.09477 0 0 0 0 0 0 -0.06355 0.06155 -0.0024 0 -0.29885 0 2.085 -0.25663 -3.29517
GLU_196 -3.90127 0.07388 4.94373 -0.46719 0.25508 1.26424 1.47697 -2.1203 -0.14916 -0.3814 -2.75442 -2.41041 0 0 0 0 0 0 0.15386 0.0417 0 3.96803 -0.2399 0 -2.5358 -0.29407 -3.07644
GLU_197 -5.30728 0.27159 5.15177 -0.6604 0.19352 1.10877 2.35658 -2.20855 -0.05398 -0.40946 -2.06631 -0.49937 0 0 0 -0.69256 0 0 0.11698 0 0 3.26658 -0.32584 0 -2.5358 -0.48247 -2.77622
ALA_198 -6.36622 0.63718 2.09406 -0.02281 0 0 2.2149 -2.18113 -0.0291 -0.17618 -1.58546 -0.29393 0 0 0 0 0 0 0.33173 0 0 0 -0.25732 0 2.3386 -0.46571 -3.76138
VAL_199 -6.516 0.68152 1.7007 -0.31119 0.27486 0.05385 2.01188 -1.98666 -0.05491 -0.15648 -1.71033 -0.06296 0 0 0 0 0 0 -0.0004 0.01021 -0.02839 0 -0.28908 0 2.085 -0.27676 -4.57514
GLU_200 -5.37376 0.48476 5.11553 -0.64229 0.17854 1.06397 2.16945 -2.2883 -0.06716 -0.20291 -2.31279 -0.55493 0 0 0 0 -0.44077 0 0.07484 0 0 3.42767 -0.24663 0 -2.5358 -0.3542 -2.50478
ARG_201 -6.70449 0.21388 4.53718 -1.10751 0.47377 0.67846 2.03601 -2.38632 -0.01825 -0.38878 -2.22522 0.46106 0 0 0 0 0 0 0.05496 0.14712 3.52271 0 -0.07084 0 -1.281 -0.4498 -2.50707
ALA_202 -6.45661 0.5084 2.36057 -0.022 0 0 2.22826 -2.21863 -0.02058 -0.20862 -1.99019 -0.28998 0 0 0 0 0 0 0.05593 0 0 0 -0.13933 0 2.3386 -0.31441 -4.1686
LEU_203 -6.68514 0.5648 3.87775 -0.50098 0.34556 0.07652 2.14914 -2.27136 -0.05395 -0.16406 -2.20279 0.14374 0 0 0 0 0 0 0.23713 0.25358 0.27738 0 -0.27519 0 0.72952 -0.29841 -3.79677
GLN_204 -5.25322 0.49154 5.41126 -0.26258 0.03328 0.19554 2.3755 -2.37478 -0.06392 -0.31614 -2.87302 -0.39484 0 0 0 0 -0.44077 0 0.25054 0 0 2.75913 -0.07034 0 -1.0644 -0.2429 -1.84011
LEU_205 -8.71316 1.28623 1.91158 -0.70414 0.5538 0.18306 2.06134 -2.20784 -0.03678 -0.22993 -1.36997 0.0603 0 0 0 0 0 0 0.13514 0.16658 1.01997 0 -0.28155 0 0.72952 -0.23608 -5.67191
LYS_206 -7.72903 0.69363 5.57778 -0.69359 0.22396 0.52534 2.11002 -2.64911 -0.04802 -0.17162 -0.94037 0.43486 0 0 0 0 0 0 0.10927 0.44888 3.23521 0 0.02286 0 -1.6738 -0.22545 -0.74918
THR_207 -3.00984 0.10233 3.49925 -0.2046 0.14948 0.06375 1.15452 -1.5746 -0.05119 -0.24641 -0.67966 -0.23269 0 0 0 0 0 0 -0.02449 0 0.00901 0 -0.00041 2.44587 -1.425 -0.04146 -0.06614
LYS_208 -3.69938 0.11497 3.56968 -0.43546 0.08344 0.20702 1.64657 -1.60421 -0.11846 -0.17202 -1.92207 0.03746 0 0 0 0 0 0 -0.033 0.00738 1.25603 0 0.03134 0 -1.6738 -0.10797 -2.81249
LEU_209 -5.48157 0.65994 0.87841 -0.48393 0.46285 0.04743 0.9159 -1.30881 -0.01685 -0.12566 -0.55221 0.22913 0 0 0 0 0 0 -0.01731 0.01009 0.06327 0 -0.27318 0 0.72952 -0.39496 -4.65793
GLY:CtermProteinFull_210 -0.62841 0.02278 0.41681 -0.00124 0 0 0.07077 -0.24416 -0.00659 -0.02276 -0.15603 0.02979 0 0 0 0 0 0 0 0 0 0 0 0 1.2108 -0.23243 0.45932
HRR:MP-FE1-connect_211 -24.6309 5.59795 0.26223 -15.2533 3.80072 0.92995 5.11867 -4.73745 -0.16826 -0.45119 -18.7762 0.60406 0 0 0 0 -1.82156 0 0 0 0 0 0 0 0 0 -49.5252
#END_POSE_ENERGIES_TABLE correct_surface_True/003_008_UM_159_H148_areda15_HMM_onlyH_1__DE_4_HRR_DE_2_run_02.pdb
