# Supplementary material for: Design of Heme Enzymes with a Tunable Substrate Binding Pocket Adjacent to an Open Metal Coordination Site
Source: J Am Chem Soc. 2023 Jun 21;145(26):14307–15. doi: 10.1021/jacs.3c02742 (PMC10326885; doi:10.1021/jacs.3c02742)
Supplement: Supplementary file 3 — ja3c02742_si_003.zip [file ja3c02742_si_003.zip › carbene_transferase_design_models/dnHEM1-36_SS.pdb]

HEADER                                            12-JAN-23   XXXX              
EXPDTA    THEORETICAL MODEL                                                     
REMARK 220                                                                      
REMARK 220 EXPERIMENTAL DETAILS                                                 
REMARK 220  EXPERIMENT TYPE                : THEORETICAL MODELLING              
REMARK 220  DATE OF DATA COLLECTION        : 12-JAN-23                          
REMARK 220                                                                      
REMARK 220 REMARK: MODEL GENERATED BY ROSETTA                                   
REMARK 220  VERSION 2020.50+release.1295438                                     
HETNAM     HSS B 211  HSS                                                       
LINK         NE2 HIS A 148                FE1  HSS B 211                  2.51  
ATOM      1  N   VAL A   1      -9.093   0.888 -15.652  1.00  0.00           N  
ATOM      2  CA  VAL A   1      -8.042   0.658 -14.667  1.00  0.00           C  
ATOM      3  C   VAL A   1      -7.315   1.968 -14.371  1.00  0.00           C  
ATOM      4  O   VAL A   1      -6.914   2.683 -15.291  1.00  0.00           O  
ATOM      5  CB  VAL A   1      -7.037  -0.391 -15.180  1.00  0.00           C  
ATOM      6  CG1 VAL A   1      -5.889  -0.553 -14.196  1.00  0.00           C  
ATOM      7  CG2 VAL A   1      -7.744  -1.718 -15.407  1.00  0.00           C  
ATOM      8 1H   VAL A   1      -9.566   0.028 -15.843  1.00  0.00           H  
ATOM      9 2H   VAL A   1      -9.746   1.555 -15.294  1.00  0.00           H  
ATOM     10 3H   VAL A   1      -8.688   1.239 -16.496  1.00  0.00           H  
ATOM     11  HA  VAL A   1      -8.503   0.300 -13.746  1.00  0.00           H  
ATOM     12  HB  VAL A   1      -6.608  -0.040 -16.119  1.00  0.00           H  
ATOM     13 1HG1 VAL A   1      -5.188  -1.298 -14.574  1.00  0.00           H  
ATOM     14 2HG1 VAL A   1      -5.374   0.401 -14.075  1.00  0.00           H  
ATOM     15 3HG1 VAL A   1      -6.279  -0.880 -13.232  1.00  0.00           H  
ATOM     16 1HG2 VAL A   1      -7.028  -2.454 -15.771  1.00  0.00           H  
ATOM     17 2HG2 VAL A   1      -8.178  -2.065 -14.470  1.00  0.00           H  
ATOM     18 3HG2 VAL A   1      -8.535  -1.586 -16.146  1.00  0.00           H  
ATOM     19  N   SER A   2      -7.255   2.321 -13.098  1.00  0.00           N  
ATOM     20  CA  SER A   2      -6.583   3.544 -12.668  1.00  0.00           C  
ATOM     21  C   SER A   2      -5.075   3.340 -12.567  1.00  0.00           C  
ATOM     22  O   SER A   2      -4.583   2.219 -12.712  1.00  0.00           O  
ATOM     23  CB  SER A   2      -7.132   3.999 -11.329  1.00  0.00           C  
ATOM     24  OG  SER A   2      -6.718   3.142 -10.300  1.00  0.00           O  
ATOM     25  H   SER A   2      -7.686   1.727 -12.404  1.00  0.00           H  
ATOM     26  HA  SER A   2      -6.770   4.321 -13.411  1.00  0.00           H  
ATOM     27 1HB  SER A   2      -6.789   5.012 -11.121  1.00  0.00           H  
ATOM     28 2HB  SER A   2      -8.219   4.023 -11.372  1.00  0.00           H  
ATOM     29  HG  SER A   2      -7.233   3.388  -9.528  1.00  0.00           H  
ATOM     30  N   LEU A   3      -4.289   4.450 -12.387  1.00  0.00           N  
ATOM     31  CA  LEU A   3      -2.847   4.371 -12.175  1.00  0.00           C  
ATOM     32  C   LEU A   3      -2.527   3.593 -10.904  1.00  0.00           C  
ATOM     33  O   LEU A   3      -1.618   2.760 -10.891  1.00  0.00           O  
ATOM     34  CB  LEU A   3      -2.238   5.773 -12.095  1.00  0.00           C  
ATOM     35  CG  LEU A   3      -0.727   5.846 -11.873  1.00  0.00           C  
ATOM     36  CD1 LEU A   3       0.009   5.145 -13.009  1.00  0.00           C  
ATOM     37  CD2 LEU A   3      -0.274   7.296 -11.747  1.00  0.00           C  
ATOM     38  H   LEU A   3      -4.734   5.356 -12.404  1.00  0.00           H  
ATOM     39  HA  LEU A   3      -2.403   3.846 -13.020  1.00  0.00           H  
ATOM     40 1HB  LEU A   3      -2.456   6.299 -13.023  1.00  0.00           H  
ATOM     41 2HB  LEU A   3      -2.714   6.312 -11.276  1.00  0.00           H  
ATOM     42  HG  LEU A   3      -0.468   5.314 -10.958  1.00  0.00           H  
ATOM     43 1HD1 LEU A   3       1.084   5.205 -12.838  1.00  0.00           H  
ATOM     44 2HD1 LEU A   3      -0.295   4.099 -13.048  1.00  0.00           H  
ATOM     45 3HD1 LEU A   3      -0.236   5.630 -13.954  1.00  0.00           H  
ATOM     46 1HD2 LEU A   3       0.805   7.328 -11.589  1.00  0.00           H  
ATOM     47 2HD2 LEU A   3      -0.522   7.836 -12.662  1.00  0.00           H  
ATOM     48 3HD2 LEU A   3      -0.779   7.763 -10.902  1.00  0.00           H  
ATOM     49  N   ASP A   4      -3.290   3.788  -9.810  1.00  0.00           N  
ATOM     50  CA  ASP A   4      -3.063   3.087  -8.551  1.00  0.00           C  
ATOM     51  C   ASP A   4      -3.221   1.578  -8.725  1.00  0.00           C  
ATOM     52  O   ASP A   4      -2.410   0.801  -8.216  1.00  0.00           O  
ATOM     53  CB  ASP A   4      -4.031   3.589  -7.477  1.00  0.00           C  
ATOM     54  CG  ASP A   4      -3.763   5.030  -7.064  1.00  0.00           C  
ATOM     55  OD1 ASP A   4      -2.729   5.546  -7.416  1.00  0.00           O  
ATOM     56  OD2 ASP A   4      -4.595   5.601  -6.400  1.00  0.00           O  
ATOM     57  H   ASP A   4      -4.049   4.451  -9.875  1.00  0.00           H  
ATOM     58  HA  ASP A   4      -2.041   3.282  -8.226  1.00  0.00           H  
ATOM     59 1HB  ASP A   4      -5.055   3.517  -7.847  1.00  0.00           H  
ATOM     60 2HB  ASP A   4      -3.957   2.954  -6.595  1.00  0.00           H  
ATOM     61  N   GLU A   5      -4.255   1.215  -9.543  1.00  0.00           N  
ATOM     62  CA  GLU A   5      -4.496  -0.201  -9.798  1.00  0.00           C  
ATOM     63  C   GLU A   5      -3.376  -0.804 -10.642  1.00  0.00           C  
ATOM     64  O   GLU A   5      -2.893  -1.900 -10.349  1.00  0.00           O  
ATOM     65  CB  GLU A   5      -5.841  -0.395 -10.502  1.00  0.00           C  
ATOM     66  CG  GLU A   5      -7.054  -0.157  -9.614  1.00  0.00           C  
ATOM     67  CD  GLU A   5      -8.350  -0.175 -10.377  1.00  0.00           C  
ATOM     68  OE1 GLU A   5      -8.437   0.494 -11.379  1.00  0.00           O  
ATOM     69  OE2 GLU A   5      -9.253  -0.859  -9.958  1.00  0.00           O  
ATOM     70  H   GLU A   5      -4.856   1.902  -9.975  1.00  0.00           H  
ATOM     71  HA  GLU A   5      -4.518  -0.725  -8.843  1.00  0.00           H  
ATOM     72 1HB  GLU A   5      -5.909   0.286 -11.351  1.00  0.00           H  
ATOM     73 2HB  GLU A   5      -5.905  -1.411 -10.891  1.00  0.00           H  
ATOM     74 1HG  GLU A   5      -7.087  -0.930  -8.847  1.00  0.00           H  
ATOM     75 2HG  GLU A   5      -6.945   0.806  -9.117  1.00  0.00           H  
ATOM     76  N   ALA A   6      -2.959  -0.009 -11.617  1.00  0.00           N  
ATOM     77  CA  ALA A   6      -1.844  -0.461 -12.446  1.00  0.00           C  
ATOM     78  C   ALA A   6      -0.592  -0.691 -11.604  1.00  0.00           C  
ATOM     79  O   ALA A   6       0.145  -1.654 -11.826  1.00  0.00           O  
ATOM     80  CB  ALA A   6      -1.559   0.550 -13.552  1.00  0.00           C  
ATOM     81  H   ALA A   6      -3.380   0.889 -11.805  1.00  0.00           H  
ATOM     82  HA  ALA A   6      -2.125  -1.411 -12.901  1.00  0.00           H  
ATOM     83 1HB  ALA A   6      -0.726   0.199 -14.161  1.00  0.00           H  
ATOM     84 2HB  ALA A   6      -2.443   0.664 -14.179  1.00  0.00           H  
ATOM     85 3HB  ALA A   6      -1.304   1.512 -13.109  1.00  0.00           H  
ATOM     86  N   ILE A   7      -0.349   0.180 -10.623  1.00  0.00           N  
ATOM     87  CA  ILE A   7       0.794   0.035  -9.727  1.00  0.00           C  
ATOM     88  C   ILE A   7       0.644  -1.241  -8.901  1.00  0.00           C  
ATOM     89  O   ILE A   7       1.575  -2.044  -8.813  1.00  0.00           O  
ATOM     90  CB  ILE A   7       0.929   1.252  -8.793  1.00  0.00           C  
ATOM     91  CG1 ILE A   7       1.339   2.493  -9.590  1.00  0.00           C  
ATOM     92  CG2 ILE A   7       1.937   0.967  -7.691  1.00  0.00           C  
ATOM     93  CD1 ILE A   7       1.190   3.788  -8.823  1.00  0.00           C  
ATOM     94  H   ILE A   7      -0.975   0.961 -10.499  1.00  0.00           H  
ATOM     95  HA  ILE A   7       1.697  -0.046 -10.330  1.00  0.00           H  
ATOM     96  HB  ILE A   7      -0.037   1.472  -8.341  1.00  0.00           H  
ATOM     97 1HG1 ILE A   7       2.379   2.399  -9.901  1.00  0.00           H  
ATOM     98 2HG1 ILE A   7       0.733   2.562 -10.494  1.00  0.00           H  
ATOM     99 1HG2 ILE A   7       2.021   1.837  -7.040  1.00  0.00           H  
ATOM    100 2HG2 ILE A   7       1.605   0.109  -7.108  1.00  0.00           H  
ATOM    101 3HG2 ILE A   7       2.909   0.750  -8.133  1.00  0.00           H  
ATOM    102 1HD1 ILE A   7       1.499   4.622  -9.453  1.00  0.00           H  
ATOM    103 2HD1 ILE A   7       0.148   3.920  -8.531  1.00  0.00           H  
ATOM    104 3HD1 ILE A   7       1.815   3.756  -7.932  1.00  0.00           H  
ATOM    105  N   LEU A   8      -0.526  -1.427  -8.379  1.00  0.00           N  
ATOM    106  CA  LEU A   8      -0.767  -2.604  -7.552  1.00  0.00           C  
ATOM    107  C   LEU A   8      -0.621  -3.883  -8.372  1.00  0.00           C  
ATOM    108  O   LEU A   8      -0.016  -4.854  -7.912  1.00  0.00           O  
ATOM    109  CB  LEU A   8      -2.168  -2.541  -6.932  1.00  0.00           C  
ATOM    110  CG  LEU A   8      -2.353  -1.510  -5.811  1.00  0.00           C  
ATOM    111  CD1 LEU A   8      -3.835  -1.367  -5.492  1.00  0.00           C  
ATOM    112  CD2 LEU A   8      -1.570  -1.950  -4.582  1.00  0.00           C  
ATOM    113  H   LEU A   8      -1.278  -0.771  -8.532  1.00  0.00           H  
ATOM    114  HA  LEU A   8      -0.027  -2.624  -6.753  1.00  0.00           H  
ATOM    115 1HB  LEU A   8      -2.885  -2.308  -7.717  1.00  0.00           H  
ATOM    116 2HB  LEU A   8      -2.412  -3.522  -6.524  1.00  0.00           H  
ATOM    117  HG  LEU A   8      -1.989  -0.539  -6.145  1.00  0.00           H  
ATOM    118 1HD1 LEU A   8      -3.967  -0.634  -4.696  1.00  0.00           H  
ATOM    119 2HD1 LEU A   8      -4.368  -1.033  -6.383  1.00  0.00           H  
ATOM    120 3HD1 LEU A   8      -4.233  -2.328  -5.170  1.00  0.00           H  
ATOM    121 1HD2 LEU A   8      -1.701  -1.217  -3.786  1.00  0.00           H  
ATOM    122 2HD2 LEU A   8      -1.935  -2.920  -4.246  1.00  0.00           H  
ATOM    123 3HD2 LEU A   8      -0.512  -2.027  -4.834  1.00  0.00           H  
ATOM    124  N   ILE A   9      -1.104  -3.897  -9.565  1.00  0.00           N  
ATOM    125  CA  ILE A   9      -1.058  -5.082 -10.415  1.00  0.00           C  
ATOM    126  C   ILE A   9       0.394  -5.503 -10.633  1.00  0.00           C  
ATOM    127  O   ILE A   9       0.721  -6.689 -10.552  1.00  0.00           O  
ATOM    128  CB  ILE A   9      -1.739  -4.824 -11.771  1.00  0.00           C  
ATOM    129  CG1 ILE A   9      -3.254  -4.691 -11.591  1.00  0.00           C  
ATOM    130  CG2 ILE A   9      -1.412  -5.940 -12.751  1.00  0.00           C  
ATOM    131  CD1 ILE A   9      -3.955  -4.054 -12.768  1.00  0.00           C  
ATOM    132  H   ILE A   9      -1.529  -3.052  -9.921  1.00  0.00           H  
ATOM    133  HA  ILE A   9      -1.582  -5.891  -9.908  1.00  0.00           H  
ATOM    134  HB  ILE A   9      -1.387  -3.878 -12.181  1.00  0.00           H  
ATOM    135 1HG1 ILE A   9      -3.688  -5.677 -11.427  1.00  0.00           H  
ATOM    136 2HG1 ILE A   9      -3.464  -4.092 -10.705  1.00  0.00           H  
ATOM    137 1HG2 ILE A   9      -1.902  -5.742 -13.704  1.00  0.00           H  
ATOM    138 2HG2 ILE A   9      -0.334  -5.988 -12.901  1.00  0.00           H  
ATOM    139 3HG2 ILE A   9      -1.766  -6.891 -12.352  1.00  0.00           H  
ATOM    140 1HD1 ILE A   9      -5.025  -3.994 -12.566  1.00  0.00           H  
ATOM    141 2HD1 ILE A   9      -3.559  -3.050 -12.928  1.00  0.00           H  
ATOM    142 3HD1 ILE A   9      -3.788  -4.656 -13.660  1.00  0.00           H  
ATOM    143  N   LEU A  10       1.201  -4.567 -10.897  1.00  0.00           N  
ATOM    144  CA  LEU A  10       2.613  -4.867 -11.101  1.00  0.00           C  
ATOM    145  C   LEU A  10       3.235  -5.446  -9.834  1.00  0.00           C  
ATOM    146  O   LEU A  10       4.005  -6.407  -9.899  1.00  0.00           O  
ATOM    147  CB  LEU A  10       3.372  -3.608 -11.525  1.00  0.00           C  
ATOM    148  CG  LEU A  10       3.026  -3.038 -12.901  1.00  0.00           C  
ATOM    149  CD1 LEU A  10       3.589  -1.627 -13.048  1.00  0.00           C  
ATOM    150  CD2 LEU A  10       3.552  -3.947 -14.006  1.00  0.00           C  
ATOM    151  H   LEU A  10       0.885  -3.610 -10.970  1.00  0.00           H  
ATOM    152  HA  LEU A  10       2.699  -5.609 -11.894  1.00  0.00           H  
ATOM    153 1HB  LEU A  10       3.184  -2.824 -10.792  1.00  0.00           H  
ATOM    154 2HB  LEU A  10       4.440  -3.828 -11.524  1.00  0.00           H  
ATOM    155  HG  LEU A  10       1.943  -2.954 -12.997  1.00  0.00           H  
ATOM    156 1HD1 LEU A  10       3.334  -1.234 -14.032  1.00  0.00           H  
ATOM    157 2HD1 LEU A  10       3.163  -0.982 -12.279  1.00  0.00           H  
ATOM    158 3HD1 LEU A  10       4.673  -1.655 -12.938  1.00  0.00           H  
ATOM    159 1HD2 LEU A  10       3.295  -3.525 -14.977  1.00  0.00           H  
ATOM    160 2HD2 LEU A  10       4.636  -4.031 -13.922  1.00  0.00           H  
ATOM    161 3HD2 LEU A  10       3.102  -4.935 -13.908  1.00  0.00           H  
ATOM    162  N   ILE A  11       2.850  -4.862  -8.777  1.00  0.00           N  
ATOM    163  CA  ILE A  11       3.419  -5.310  -7.510  1.00  0.00           C  
ATOM    164  C   ILE A  11       2.891  -6.701  -7.171  1.00  0.00           C  
ATOM    165  O   ILE A  11       3.652  -7.577  -6.754  1.00  0.00           O  
ATOM    166  CB  ILE A  11       3.084  -4.331  -6.370  1.00  0.00           C  
ATOM    167  CG1 ILE A  11       3.833  -3.010  -6.563  1.00  0.00           C  
ATOM    168  CG2 ILE A  11       3.424  -4.947  -5.022  1.00  0.00           C  
ATOM    169  CD1 ILE A  11       3.366  -1.903  -5.645  1.00  0.00           C  
ATOM    170  H   ILE A  11       2.176  -4.110  -8.775  1.00  0.00           H  
ATOM    171  HA  ILE A  11       4.503  -5.367  -7.618  1.00  0.00           H  
ATOM    172  HB  ILE A  11       2.020  -4.096  -6.393  1.00  0.00           H  
ATOM    173 1HG1 ILE A  11       4.898  -3.168  -6.393  1.00  0.00           H  
ATOM    174 2HG1 ILE A  11       3.714  -2.671  -7.592  1.00  0.00           H  
ATOM    175 1HG2 ILE A  11       3.181  -4.242  -4.227  1.00  0.00           H  
ATOM    176 2HG2 ILE A  11       2.847  -5.861  -4.884  1.00  0.00           H  
ATOM    177 3HG2 ILE A  11       4.488  -5.181  -4.987  1.00  0.00           H  
ATOM    178 1HD1 ILE A  11       3.944  -0.999  -5.842  1.00  0.00           H  
ATOM    179 2HD1 ILE A  11       2.309  -1.704  -5.824  1.00  0.00           H  
ATOM    180 3HD1 ILE A  11       3.509  -2.205  -4.609  1.00  0.00           H  
ATOM    181  N   VAL A  12       1.701  -6.925  -7.353  1.00  0.00           N  
ATOM    182  CA  VAL A  12       1.071  -8.213  -7.083  1.00  0.00           C  
ATOM    183  C   VAL A  12       1.698  -9.289  -7.965  1.00  0.00           C  
ATOM    184  O   VAL A  12       2.007 -10.386  -7.495  1.00  0.00           O  
ATOM    185  CB  VAL A  12      -0.445  -8.143  -7.346  1.00  0.00           C  
ATOM    186  CG1 VAL A  12      -1.044  -9.541  -7.383  1.00  0.00           C  
ATOM    187  CG2 VAL A  12      -1.117  -7.296  -6.276  1.00  0.00           C  
ATOM    188  H   VAL A  12       1.135  -6.166  -7.710  1.00  0.00           H  
ATOM    189  HA  VAL A  12       1.249  -8.472  -6.038  1.00  0.00           H  
ATOM    190  HB  VAL A  12      -0.614  -7.695  -8.325  1.00  0.00           H  
ATOM    191 1HG1 VAL A  12      -2.116  -9.473  -7.570  1.00  0.00           H  
ATOM    192 2HG1 VAL A  12      -0.573 -10.118  -8.179  1.00  0.00           H  
ATOM    193 3HG1 VAL A  12      -0.874 -10.035  -6.426  1.00  0.00           H  
ATOM    194 1HG2 VAL A  12      -2.189  -7.251  -6.469  1.00  0.00           H  
ATOM    195 2HG2 VAL A  12      -0.943  -7.742  -5.296  1.00  0.00           H  
ATOM    196 3HG2 VAL A  12      -0.702  -6.288  -6.296  1.00  0.00           H  
ATOM    197  N   ALA A  13       1.895  -8.963  -9.193  1.00  0.00           N  
ATOM    198  CA  ALA A  13       2.523  -9.910 -10.112  1.00  0.00           C  
ATOM    199  C   ALA A  13       3.888 -10.353  -9.592  1.00  0.00           C  
ATOM    200  O   ALA A  13       4.241 -11.532  -9.686  1.00  0.00           O  
ATOM    201  CB  ALA A  13       2.661  -9.292 -11.501  1.00  0.00           C  
ATOM    202  H   ALA A  13       1.619  -8.054  -9.537  1.00  0.00           H  
ATOM    203  HA  ALA A  13       1.884 -10.790 -10.178  1.00  0.00           H  
ATOM    204 1HB  ALA A  13       3.130 -10.010 -12.173  1.00  0.00           H  
ATOM    205 2HB  ALA A  13       1.673  -9.029 -11.881  1.00  0.00           H  
ATOM    206 3HB  ALA A  13       3.276  -8.396 -11.440  1.00  0.00           H  
ATOM    207  N   ALA A  14       4.603  -9.449  -9.087  1.00  0.00           N  
ATOM    208  CA  ALA A  14       5.894  -9.761  -8.478  1.00  0.00           C  
ATOM    209  C   ALA A  14       5.721 -10.655  -7.255  1.00  0.00           C  
ATOM    210  O   ALA A  14       6.447 -11.638  -7.088  1.00  0.00           O  
ATOM    211  CB  ALA A  14       6.624  -8.475  -8.096  1.00  0.00           C  
ATOM    212  H   ALA A  14       4.283  -8.492  -9.102  1.00  0.00           H  
ATOM    213  HA  ALA A  14       6.492 -10.302  -9.210  1.00  0.00           H  
ATOM    214 1HB  ALA A  14       7.584  -8.723  -7.643  1.00  0.00           H  
ATOM    215 2HB  ALA A  14       6.788  -7.872  -8.988  1.00  0.00           H  
ATOM    216 3HB  ALA A  14       6.021  -7.913  -7.384  1.00  0.00           H  
ATOM    217  N   LYS A  15       4.736 -10.385  -6.433  1.00  0.00           N  
ATOM    218  CA  LYS A  15       4.510 -11.124  -5.194  1.00  0.00           C  
ATOM    219  C   LYS A  15       4.050 -12.550  -5.482  1.00  0.00           C  
ATOM    220  O   LYS A  15       4.429 -13.485  -4.773  1.00  0.00           O  
ATOM    221  CB  LYS A  15       3.480 -10.405  -4.321  1.00  0.00           C  
ATOM    222  CG  LYS A  15       3.986  -9.118  -3.683  1.00  0.00           C  
ATOM    223  CD  LYS A  15       2.894  -8.439  -2.869  1.00  0.00           C  
ATOM    224  CE  LYS A  15       3.415  -7.185  -2.181  1.00  0.00           C  
ATOM    225  NZ  LYS A  15       2.318  -6.399  -1.553  1.00  0.00           N  
ATOM    226  H   LYS A  15       4.111  -9.629  -6.676  1.00  0.00           H  
ATOM    227  HA  LYS A  15       5.451 -11.177  -4.646  1.00  0.00           H  
ATOM    228 1HB  LYS A  15       2.603 -10.160  -4.920  1.00  0.00           H  
ATOM    229 2HB  LYS A  15       3.155 -11.070  -3.520  1.00  0.00           H  
ATOM    230 1HG  LYS A  15       4.829  -9.343  -3.028  1.00  0.00           H  
ATOM    231 2HG  LYS A  15       4.325  -8.435  -4.461  1.00  0.00           H  
ATOM    232 1HD  LYS A  15       2.067  -8.166  -3.526  1.00  0.00           H  
ATOM    233 2HD  LYS A  15       2.522  -9.129  -2.113  1.00  0.00           H  
ATOM    234 1HE  LYS A  15       4.132  -7.465  -1.411  1.00  0.00           H  
ATOM    235 2HE  LYS A  15       3.925  -6.555  -2.910  1.00  0.00           H  
ATOM    236 1HZ  LYS A  15       2.704  -5.578  -1.109  1.00  0.00           H  
ATOM    237 2HZ  LYS A  15       1.656  -6.118  -2.263  1.00  0.00           H  
ATOM    238 3HZ  LYS A  15       1.849  -6.967  -0.862  1.00  0.00           H  
ATOM    239  N   LEU A  16       3.312 -12.706  -6.494  1.00  0.00           N  
ATOM    240  CA  LEU A  16       2.805 -14.024  -6.866  1.00  0.00           C  
ATOM    241  C   LEU A  16       3.907 -14.871  -7.493  1.00  0.00           C  
ATOM    242  O   LEU A  16       3.826 -16.101  -7.494  1.00  0.00           O  
ATOM    243  CB  LEU A  16       1.633 -13.887  -7.846  1.00  0.00           C  
ATOM    244  CG  LEU A  16       0.370 -13.221  -7.285  1.00  0.00           C  
ATOM    245  CD1 LEU A  16      -0.607 -12.946  -8.420  1.00  0.00           C  
ATOM    246  CD2 LEU A  16      -0.255 -14.123  -6.232  1.00  0.00           C  
ATOM    247  H   LEU A  16       3.064 -11.907  -7.059  1.00  0.00           H  
ATOM    248  HA  LEU A  16       2.457 -14.527  -5.964  1.00  0.00           H  
ATOM    249 1HB  LEU A  16       1.963 -13.302  -8.703  1.00  0.00           H  
ATOM    250 2HB  LEU A  16       1.355 -14.881  -8.197  1.00  0.00           H  
ATOM    251  HG  LEU A  16       0.634 -12.264  -6.833  1.00  0.00           H  
ATOM    252 1HD1 LEU A  16      -1.504 -12.472  -8.021  1.00  0.00           H  
ATOM    253 2HD1 LEU A  16      -0.141 -12.283  -9.149  1.00  0.00           H  
ATOM    254 3HD1 LEU A  16      -0.877 -13.885  -8.903  1.00  0.00           H  
ATOM    255 1HD2 LEU A  16      -1.152 -13.649  -5.832  1.00  0.00           H  
ATOM    256 2HD2 LEU A  16      -0.520 -15.080  -6.683  1.00  0.00           H  
ATOM    257 3HD2 LEU A  16       0.459 -14.288  -5.424  1.00  0.00           H  
ATOM    258  N   GLY A  17       5.003 -14.164  -7.948  1.00  0.00           N  
ATOM    259  CA  GLY A  17       5.981 -14.860  -8.769  1.00  0.00           C  
ATOM    260  C   GLY A  17       5.469 -15.187 -10.159  1.00  0.00           C  
ATOM    261  O   GLY A  17       5.751 -16.262 -10.693  1.00  0.00           O  
ATOM    262  H   GLY A  17       5.147 -13.189  -7.731  1.00  0.00           H  
ATOM    263 1HA  GLY A  17       6.879 -14.248  -8.863  1.00  0.00           H  
ATOM    264 2HA  GLY A  17       6.275 -15.787  -8.278  1.00  0.00           H  
ATOM    265  N   THR A  18       4.605 -14.345 -10.720  1.00  0.00           N  
ATOM    266  CA  THR A  18       3.959 -14.578 -12.006  1.00  0.00           C  
ATOM    267  C   THR A  18       4.183 -13.397 -12.945  1.00  0.00           C  
ATOM    268  O   THR A  18       4.851 -12.425 -12.582  1.00  0.00           O  
ATOM    269  CB  THR A  18       2.450 -14.827 -11.834  1.00  0.00           C  
ATOM    270  OG1 THR A  18       1.813 -13.625 -11.381  1.00  0.00           O  
ATOM    271  CG2 THR A  18       2.204 -15.938 -10.825  1.00  0.00           C  
ATOM    272  H   THR A  18       4.396 -13.499 -10.210  1.00  0.00           H  
ATOM    273  HA  THR A  18       4.401 -15.465 -12.459  1.00  0.00           H  
ATOM    274  HB  THR A  18       2.016 -15.113 -12.793  1.00  0.00           H  
ATOM    275  HG1 THR A  18       1.727 -13.013 -12.116  1.00  0.00           H  
ATOM    276 1HG2 THR A  18       1.132 -16.101 -10.716  1.00  0.00           H  
ATOM    277 2HG2 THR A  18       2.678 -16.856 -11.172  1.00  0.00           H  
ATOM    278 3HG2 THR A  18       2.627 -15.655  -9.862  1.00  0.00           H  
ATOM    279  N   THR A  19       3.656 -13.513 -14.170  1.00  0.00           N  
ATOM    280  CA  THR A  19       3.701 -12.388 -15.096  1.00  0.00           C  
ATOM    281  C   THR A  19       2.631 -11.355 -14.746  1.00  0.00           C  
ATOM    282  O   THR A  19       1.767 -11.612 -13.905  1.00  0.00           O  
ATOM    283  CB  THR A  19       3.517 -12.858 -16.551  1.00  0.00           C  
ATOM    284  OG1 THR A  19       2.200 -13.400 -16.718  1.00  0.00           O  
ATOM    285  CG2 THR A  19       4.547 -13.920 -16.904  1.00  0.00           C  
ATOM    286  H   THR A  19       3.223 -14.376 -14.465  1.00  0.00           H  
ATOM    287  HA  THR A  19       4.679 -11.912 -15.015  1.00  0.00           H  
ATOM    288  HB  THR A  19       3.633 -12.009 -17.225  1.00  0.00           H  
ATOM    289  HG1 THR A  19       2.023 -13.527 -17.653  1.00  0.00           H  
ATOM    290 1HG2 THR A  19       4.402 -14.240 -17.935  1.00  0.00           H  
ATOM    291 2HG2 THR A  19       5.549 -13.507 -16.789  1.00  0.00           H  
ATOM    292 3HG2 THR A  19       4.429 -14.775 -16.239  1.00  0.00           H  
ATOM    293  N   VAL A  20       2.691 -10.146 -15.373  1.00  0.00           N  
ATOM    294  CA  VAL A  20       1.738  -9.063 -15.150  1.00  0.00           C  
ATOM    295  C   VAL A  20       0.366  -9.463 -15.690  1.00  0.00           C  
ATOM    296  O   VAL A  20      -0.649  -9.283 -15.014  1.00  0.00           O  
ATOM    297  CB  VAL A  20       2.214  -7.771 -15.841  1.00  0.00           C  
ATOM    298  CG1 VAL A  20       1.156  -6.684 -15.724  1.00  0.00           C  
ATOM    299  CG2 VAL A  20       3.530  -7.312 -15.233  1.00  0.00           C  
ATOM    300  H   VAL A  20       3.448 -10.008 -16.028  1.00  0.00           H  
ATOM    301  HA  VAL A  20       1.655  -8.891 -14.077  1.00  0.00           H  
ATOM    302  HB  VAL A  20       2.354  -7.970 -16.905  1.00  0.00           H  
ATOM    303 1HG1 VAL A  20       1.509  -5.778 -16.217  1.00  0.00           H  
ATOM    304 2HG1 VAL A  20       0.235  -7.020 -16.198  1.00  0.00           H  
ATOM    305 3HG1 VAL A  20       0.968  -6.473 -14.671  1.00  0.00           H  
ATOM    306 1HG2 VAL A  20       3.860  -6.399 -15.727  1.00  0.00           H  
ATOM    307 2HG2 VAL A  20       3.391  -7.120 -14.169  1.00  0.00           H  
ATOM    308 3HG2 VAL A  20       4.283  -8.090 -15.366  1.00  0.00           H  
ATOM    309  N   GLU A  21       0.352 -10.096 -16.843  1.00  0.00           N  
ATOM    310  CA  GLU A  21      -0.897 -10.491 -17.486  1.00  0.00           C  
ATOM    311  C   GLU A  21      -1.650 -11.516 -16.644  1.00  0.00           C  
ATOM    312  O   GLU A  21      -2.877 -11.450 -16.525  1.00  0.00           O  
ATOM    313  CB  GLU A  21      -0.622 -11.063 -18.879  1.00  0.00           C  
ATOM    314  CG  GLU A  21      -0.085 -10.050 -19.879  1.00  0.00           C  
ATOM    315  CD  GLU A  21       1.392  -9.808 -19.732  1.00  0.00           C  
ATOM    316  OE1 GLU A  21       1.991 -10.414 -18.876  1.00  0.00           O  
ATOM    317  OE2 GLU A  21       1.921  -9.017 -20.476  1.00  0.00           O  
ATOM    318  H   GLU A  21       1.229 -10.315 -17.296  1.00  0.00           H  
ATOM    319  HA  GLU A  21      -1.531  -9.608 -17.581  1.00  0.00           H  
ATOM    320 1HB  GLU A  21       0.102 -11.874 -18.803  1.00  0.00           H  
ATOM    321 2HB  GLU A  21      -1.542 -11.482 -19.288  1.00  0.00           H  
ATOM    322 1HG  GLU A  21      -0.283 -10.411 -20.888  1.00  0.00           H  
ATOM    323 2HG  GLU A  21      -0.617  -9.108 -19.749  1.00  0.00           H  
ATOM    324  N   GLU A  22      -0.850 -12.393 -16.089  1.00  0.00           N  
ATOM    325  CA  GLU A  22      -1.465 -13.423 -15.255  1.00  0.00           C  
ATOM    326  C   GLU A  22      -2.113 -12.814 -14.015  1.00  0.00           C  
ATOM    327  O   GLU A  22      -3.233 -13.179 -13.651  1.00  0.00           O  
ATOM    328  CB  GLU A  22      -0.424 -14.465 -14.839  1.00  0.00           C  
ATOM    329  CG  GLU A  22      -0.978 -15.606 -13.999  1.00  0.00           C  
ATOM    330  CD  GLU A  22      -1.963 -16.460 -14.748  1.00  0.00           C  
ATOM    331  OE1 GLU A  22      -1.964 -16.413 -15.955  1.00  0.00           O  
ATOM    332  OE2 GLU A  22      -2.716 -17.160 -14.113  1.00  0.00           O  
ATOM    333  H   GLU A  22       0.152 -12.391 -16.209  1.00  0.00           H  
ATOM    334  HA  GLU A  22      -2.250 -13.912 -15.833  1.00  0.00           H  
ATOM    335 1HB  GLU A  22       0.035 -14.896 -15.729  1.00  0.00           H  
ATOM    336 2HB  GLU A  22       0.366 -13.980 -14.265  1.00  0.00           H  
ATOM    337 1HG  GLU A  22      -0.152 -16.233 -13.666  1.00  0.00           H  
ATOM    338 2HG  GLU A  22      -1.462 -15.192 -13.115  1.00  0.00           H  
ATOM    339  N   ALA A  23      -1.378 -11.849 -13.382  1.00  0.00           N  
ATOM    340  CA  ALA A  23      -1.923 -11.181 -12.202  1.00  0.00           C  
ATOM    341  C   ALA A  23      -3.232 -10.469 -12.529  1.00  0.00           C  
ATOM    342  O   ALA A  23      -4.162 -10.465 -11.722  1.00  0.00           O  
ATOM    343  CB  ALA A  23      -0.907 -10.192 -11.636  1.00  0.00           C  
ATOM    344  H   ALA A  23      -0.462 -11.587 -13.717  1.00  0.00           H  
ATOM    345  HA  ALA A  23      -2.131 -11.942 -11.450  1.00  0.00           H  
ATOM    346 1HB  ALA A  23      -1.328  -9.703 -10.757  1.00  0.00           H  
ATOM    347 2HB  ALA A  23       0.002 -10.724 -11.355  1.00  0.00           H  
ATOM    348 3HB  ALA A  23      -0.672  -9.442 -12.389  1.00  0.00           H  
ATOM    349  N   VAL A  24      -3.399  -9.875 -13.739  1.00  0.00           N  
ATOM    350  CA  VAL A  24      -4.603  -9.177 -14.175  1.00  0.00           C  
ATOM    351  C   VAL A  24      -5.758 -10.168 -14.300  1.00  0.00           C  
ATOM    352  O   VAL A  24      -6.853  -9.923 -13.788  1.00  0.00           O  
ATOM    353  CB  VAL A  24      -4.366  -8.480 -15.529  1.00  0.00           C  
ATOM    354  CG1 VAL A  24      -5.676  -7.948 -16.090  1.00  0.00           C  
ATOM    355  CG2 VAL A  24      -3.353  -7.357 -15.363  1.00  0.00           C  
ATOM    356  H   VAL A  24      -2.610  -9.935 -14.367  1.00  0.00           H  
ATOM    357  HA  VAL A  24      -4.863  -8.431 -13.424  1.00  0.00           H  
ATOM    358  HB  VAL A  24      -3.986  -9.213 -16.242  1.00  0.00           H  
ATOM    359 1HG1 VAL A  24      -5.490  -7.459 -17.047  1.00  0.00           H  
ATOM    360 2HG1 VAL A  24      -6.373  -8.773 -16.235  1.00  0.00           H  
ATOM    361 3HG1 VAL A  24      -6.104  -7.228 -15.393  1.00  0.00           H  
ATOM    362 1HG2 VAL A  24      -3.190  -6.870 -16.324  1.00  0.00           H  
ATOM    363 2HG2 VAL A  24      -3.732  -6.629 -14.646  1.00  0.00           H  
ATOM    364 3HG2 VAL A  24      -2.411  -7.768 -15.000  1.00  0.00           H  
ATOM    365  N   GLN A  25      -5.466 -11.301 -14.964  1.00  0.00           N  
ATOM    366  CA  GLN A  25      -6.514 -12.283 -15.224  1.00  0.00           C  
ATOM    367  C   GLN A  25      -7.017 -12.907 -13.925  1.00  0.00           C  
ATOM    368  O   GLN A  25      -8.221 -13.121 -13.759  1.00  0.00           O  
ATOM    369  CB  GLN A  25      -6.003 -13.376 -16.166  1.00  0.00           C  
ATOM    370  CG  GLN A  25      -5.759 -12.905 -17.590  1.00  0.00           C  
ATOM    371  CD  GLN A  25      -7.023 -12.395 -18.256  1.00  0.00           C  
ATOM    372  OE1 GLN A  25      -8.049 -13.080 -18.279  1.00  0.00           O  
ATOM    373  NE2 GLN A  25      -6.956 -11.186 -18.802  1.00  0.00           N  
ATOM    374  H   GLN A  25      -4.528 -11.486 -15.287  1.00  0.00           H  
ATOM    375  HA  GLN A  25      -7.353 -11.776 -15.699  1.00  0.00           H  
ATOM    376 1HB  GLN A  25      -5.068 -13.781 -15.781  1.00  0.00           H  
ATOM    377 2HB  GLN A  25      -6.724 -14.193 -16.201  1.00  0.00           H  
ATOM    378 1HG  GLN A  25      -5.031 -12.095 -17.574  1.00  0.00           H  
ATOM    379 2HG  GLN A  25      -5.376 -13.740 -18.177  1.00  0.00           H  
ATOM    380 1HE2 GLN A  25      -7.759 -10.797 -19.256  1.00  0.00           H  
ATOM    381 2HE2 GLN A  25      -6.104 -10.664 -18.760  1.00  0.00           H  
ATOM    382  N   GLN A  26      -6.044 -13.099 -13.060  1.00  0.00           N  
ATOM    383  CA  GLN A  26      -6.424 -13.669 -11.772  1.00  0.00           C  
ATOM    384  C   GLN A  26      -7.274 -12.689 -10.971  1.00  0.00           C  
ATOM    385  O   GLN A  26      -8.266 -13.075 -10.352  1.00  0.00           O  
ATOM    386  CB  GLN A  26      -5.180 -14.061 -10.970  1.00  0.00           C  
ATOM    387  CG  GLN A  26      -4.454 -15.283 -11.506  1.00  0.00           C  
ATOM    388  CD  GLN A  26      -3.258 -15.665 -10.655  1.00  0.00           C  
ATOM    389  OE1 GLN A  26      -3.051 -15.117  -9.569  1.00  0.00           O  
ATOM    390  NE2 GLN A  26      -2.462 -16.609 -11.144  1.00  0.00           N  
ATOM    391  H   GLN A  26      -5.074 -12.879 -13.234  1.00  0.00           H  
ATOM    392  HA  GLN A  26      -7.019 -14.564 -11.952  1.00  0.00           H  
ATOM    393 1HB  GLN A  26      -4.477 -13.229 -10.959  1.00  0.00           H  
ATOM    394 2HB  GLN A  26      -5.463 -14.264  -9.937  1.00  0.00           H  
ATOM    395 1HG  GLN A  26      -5.144 -16.126 -11.523  1.00  0.00           H  
ATOM    396 2HG  GLN A  26      -4.101 -15.069 -12.515  1.00  0.00           H  
ATOM    397 1HE2 GLN A  26      -1.657 -16.903 -10.627  1.00  0.00           H  
ATOM    398 2HE2 GLN A  26      -2.666 -17.027 -12.029  1.00  0.00           H  
ATOM    399  N   ALA A  27      -6.872 -11.403 -10.989  1.00  0.00           N  
ATOM    400  CA  ALA A  27      -7.632 -10.383 -10.269  1.00  0.00           C  
ATOM    401  C   ALA A  27      -9.034 -10.233 -10.849  1.00  0.00           C  
ATOM    402  O   ALA A  27     -10.007 -10.078 -10.108  1.00  0.00           O  
ATOM    403  CB  ALA A  27      -6.895  -9.046 -10.308  1.00  0.00           C  
ATOM    404  H   ALA A  27      -6.044 -11.130 -11.499  1.00  0.00           H  
ATOM    405  HA  ALA A  27      -7.728 -10.703  -9.231  1.00  0.00           H  
ATOM    406 1HB  ALA A  27      -7.473  -8.296  -9.767  1.00  0.00           H  
ATOM    407 2HB  ALA A  27      -5.917  -9.156  -9.840  1.00  0.00           H  
ATOM    408 3HB  ALA A  27      -6.770  -8.730 -11.342  1.00  0.00           H  
ATOM    409  N   LEU A  28      -9.171 -10.318 -12.148  1.00  0.00           N  
ATOM    410  CA  LEU A  28     -10.475 -10.192 -12.791  1.00  0.00           C  
ATOM    411  C   LEU A  28     -11.371 -11.376 -12.442  1.00  0.00           C  
ATOM    412  O   LEU A  28     -12.585 -11.220 -12.303  1.00  0.00           O  
ATOM    413  CB  LEU A  28     -10.310 -10.095 -14.313  1.00  0.00           C  
ATOM    414  CG  LEU A  28      -9.660  -8.805 -14.830  1.00  0.00           C  
ATOM    415  CD1 LEU A  28      -9.321  -8.964 -16.306  1.00  0.00           C  
ATOM    416  CD2 LEU A  28     -10.607  -7.635 -14.610  1.00  0.00           C  
ATOM    417  H   LEU A  28      -8.354 -10.476 -12.720  1.00  0.00           H  
ATOM    418  HA  LEU A  28     -10.953  -9.283 -12.427  1.00  0.00           H  
ATOM    419 1HB  LEU A  28      -9.701 -10.932 -14.650  1.00  0.00           H  
ATOM    420 2HB  LEU A  28     -11.294 -10.179 -14.774  1.00  0.00           H  
ATOM    421  HG  LEU A  28      -8.729  -8.626 -14.292  1.00  0.00           H  
ATOM    422 1HD1 LEU A  28      -8.858  -8.049 -16.673  1.00  0.00           H  
ATOM    423 2HD1 LEU A  28      -8.628  -9.796 -16.432  1.00  0.00           H  
ATOM    424 3HD1 LEU A  28     -10.232  -9.163 -16.870  1.00  0.00           H  
ATOM    425 1HD2 LEU A  28     -10.145  -6.719 -14.976  1.00  0.00           H  
ATOM    426 2HD2 LEU A  28     -11.538  -7.814 -15.149  1.00  0.00           H  
ATOM    427 3HD2 LEU A  28     -10.819  -7.534 -13.545  1.00  0.00           H  
ATOM    428  N   TRP A  29     -10.713 -12.536 -12.393  1.00  0.00           N  
ATOM    429  CA  TRP A  29     -11.474 -13.718 -11.999  1.00  0.00           C  
ATOM    430  C   TRP A  29     -12.063 -13.546 -10.604  1.00  0.00           C  
ATOM    431  O   TRP A  29     -13.254 -13.788 -10.393  1.00  0.00           O  
ATOM    432  CB  TRP A  29     -10.584 -14.962 -12.034  1.00  0.00           C  
ATOM    433  CG  TRP A  29     -11.306 -16.223 -11.667  1.00  0.00           C  
ATOM    434  CD1 TRP A  29     -12.057 -17.003 -12.494  1.00  0.00           C  
ATOM    435  CD2 TRP A  29     -11.348 -16.862 -10.367  1.00  0.00           C  
ATOM    436  NE1 TRP A  29     -12.562 -18.077 -11.803  1.00  0.00           N  
ATOM    437  CE2 TRP A  29     -12.138 -18.006 -10.500  1.00  0.00           C  
ATOM    438  CE3 TRP A  29     -10.786 -16.557  -9.121  1.00  0.00           C  
ATOM    439  CZ2 TRP A  29     -12.386 -18.855  -9.433  1.00  0.00           C  
ATOM    440  CZ3 TRP A  29     -11.035 -17.409  -8.051  1.00  0.00           C  
ATOM    441  CH2 TRP A  29     -11.814 -18.527  -8.204  1.00  0.00           C  
ATOM    442  H   TRP A  29      -9.731 -12.633 -12.611  1.00  0.00           H  
ATOM    443  HA  TRP A  29     -12.295 -13.850 -12.702  1.00  0.00           H  
ATOM    444 1HB  TRP A  29     -10.168 -15.084 -13.034  1.00  0.00           H  
ATOM    445 2HB  TRP A  29      -9.750 -14.832 -11.345  1.00  0.00           H  
ATOM    446  HD1 TRP A  29     -12.231 -16.803 -13.550  1.00  0.00           H  
ATOM    447  HE1 TRP A  29     -13.152 -18.800 -12.190  1.00  0.00           H  
ATOM    448  HE3 TRP A  29     -10.165 -15.672  -8.995  1.00  0.00           H  
ATOM    449  HZ2 TRP A  29     -13.002 -19.748  -9.534  1.00  0.00           H  
ATOM    450  HZ3 TRP A  29     -10.594 -17.164  -7.084  1.00  0.00           H  
ATOM    451  HH2 TRP A  29     -11.988 -19.174  -7.343  1.00  0.00           H  
ATOM    452  N   LEU A  30     -11.287 -13.095  -9.656  1.00  0.00           N  
ATOM    453  CA  LEU A  30     -11.750 -12.811  -8.302  1.00  0.00           C  
ATOM    454  C   LEU A  30     -12.820 -11.723  -8.312  1.00  0.00           C  
ATOM    455  O   LEU A  30     -13.814 -11.818  -7.587  1.00  0.00           O  
ATOM    456  CB  LEU A  30     -10.574 -12.376  -7.418  1.00  0.00           C  
ATOM    457  CG  LEU A  30      -9.569 -13.479  -7.059  1.00  0.00           C  
ATOM    458  CD1 LEU A  30      -8.300 -12.847  -6.505  1.00  0.00           C  
ATOM    459  CD2 LEU A  30     -10.196 -14.427  -6.048  1.00  0.00           C  
ATOM    460  H   LEU A  30     -10.316 -12.939  -9.887  1.00  0.00           H  
ATOM    461  HA  LEU A  30     -12.187 -13.718  -7.889  1.00  0.00           H  
ATOM    462 1HB  LEU A  30     -10.029 -11.584  -7.929  1.00  0.00           H  
ATOM    463 2HB  LEU A  30     -10.971 -11.973  -6.486  1.00  0.00           H  
ATOM    464  HG  LEU A  30      -9.301 -14.033  -7.959  1.00  0.00           H  
ATOM    465 1HD1 LEU A  30      -7.585 -13.630  -6.250  1.00  0.00           H  
ATOM    466 2HD1 LEU A  30      -7.863 -12.188  -7.256  1.00  0.00           H  
ATOM    467 3HD1 LEU A  30      -8.540 -12.271  -5.612  1.00  0.00           H  
ATOM    468 1HD2 LEU A  30      -9.481 -15.211  -5.793  1.00  0.00           H  
ATOM    469 2HD2 LEU A  30     -10.463 -13.874  -5.147  1.00  0.00           H  
ATOM    470 3HD2 LEU A  30     -11.090 -14.877  -6.477  1.00  0.00           H  
ATOM    471  N   LYS A  31     -12.524 -10.731  -9.109  1.00  0.00           N  
ATOM    472  CA  LYS A  31     -13.454  -9.606  -9.174  1.00  0.00           C  
ATOM    473  C   LYS A  31     -14.870 -10.080  -9.488  1.00  0.00           C  
ATOM    474  O   LYS A  31     -15.809  -9.781  -8.747  1.00  0.00           O  
ATOM    475  CB  LYS A  31     -12.995  -8.590 -10.221  1.00  0.00           C  
ATOM    476  CG  LYS A  31     -13.828  -7.317 -10.270  1.00  0.00           C  
ATOM    477  CD  LYS A  31     -13.364  -6.395 -11.389  1.00  0.00           C  
ATOM    478  CE  LYS A  31     -14.227  -5.145 -11.470  1.00  0.00           C  
ATOM    479  NZ  LYS A  31     -13.989  -4.386 -12.728  1.00  0.00           N  
ATOM    480  H   LYS A  31     -11.688 -10.712  -9.675  1.00  0.00           H  
ATOM    481  HA  LYS A  31     -13.472  -9.115  -8.201  1.00  0.00           H  
ATOM    482 1HB  LYS A  31     -11.961  -8.306 -10.024  1.00  0.00           H  
ATOM    483 2HB  LYS A  31     -13.025  -9.048 -11.210  1.00  0.00           H  
ATOM    484 1HG  LYS A  31     -14.876  -7.573 -10.433  1.00  0.00           H  
ATOM    485 2HG  LYS A  31     -13.745  -6.791  -9.320  1.00  0.00           H  
ATOM    486 1HD  LYS A  31     -12.329  -6.102 -11.212  1.00  0.00           H  
ATOM    487 2HD  LYS A  31     -13.417  -6.924 -12.341  1.00  0.00           H  
ATOM    488 1HE  LYS A  31     -15.278  -5.424 -11.422  1.00  0.00           H  
ATOM    489 2HE  LYS A  31     -14.008  -4.496 -10.623  1.00  0.00           H  
ATOM    490 1HZ  LYS A  31     -14.579  -3.565 -12.743  1.00  0.00           H  
ATOM    491 2HZ  LYS A  31     -13.020  -4.104 -12.774  1.00  0.00           H  
ATOM    492 3HZ  LYS A  31     -14.208  -4.971 -13.521  1.00  0.00           H  
ATOM    493  N   THR A  32     -15.037 -10.892 -10.552  1.00  0.00           N  
ATOM    494  CA  THR A  32     -16.332 -11.398 -10.990  1.00  0.00           C  
ATOM    495  C   THR A  32     -16.863 -12.444 -10.013  1.00  0.00           C  
ATOM    496  O   THR A  32     -18.033 -12.404  -9.626  1.00  0.00           O  
ATOM    497  CB  THR A  32     -16.244 -12.002 -12.404  1.00  0.00           C  
ATOM    498  OG1 THR A  32     -15.820 -10.995 -13.331  1.00  0.00           O  
ATOM    499  CG2 THR A  32     -17.596 -12.548 -12.836  1.00  0.00           C  
ATOM    500  H   THR A  32     -14.207 -11.154 -11.065  1.00  0.00           H  
ATOM    501  HA  THR A  32     -17.036 -10.567 -11.019  1.00  0.00           H  
ATOM    502  HB  THR A  32     -15.514 -12.811 -12.409  1.00  0.00           H  
ATOM    503  HG1 THR A  32     -14.957 -10.663 -13.071  1.00  0.00           H  
ATOM    504 1HG2 THR A  32     -17.515 -12.971 -13.837  1.00  0.00           H  
ATOM    505 2HG2 THR A  32     -17.916 -13.322 -12.139  1.00  0.00           H  
ATOM    506 3HG2 THR A  32     -18.328 -11.741 -12.842  1.00  0.00           H  
ATOM    507  N   LYS A  33     -15.937 -13.336  -9.631  1.00  0.00           N  
ATOM    508  CA  LYS A  33     -16.354 -14.537  -8.914  1.00  0.00           C  
ATOM    509  C   LYS A  33     -16.893 -14.190  -7.529  1.00  0.00           C  
ATOM    510  O   LYS A  33     -17.926 -14.716  -7.109  1.00  0.00           O  
ATOM    511  CB  LYS A  33     -15.189 -15.521  -8.794  1.00  0.00           C  
ATOM    512  CG  LYS A  33     -15.523 -16.802  -8.040  1.00  0.00           C  
ATOM    513  CD  LYS A  33     -16.518 -17.656  -8.812  1.00  0.00           C  
ATOM    514  CE  LYS A  33     -16.722 -19.009  -8.146  1.00  0.00           C  
ATOM    515  NZ  LYS A  33     -17.751 -19.824  -8.847  1.00  0.00           N  
ATOM    516  H   LYS A  33     -14.957 -13.198  -9.829  1.00  0.00           H  
ATOM    517  HA  LYS A  33     -17.156 -15.016  -9.476  1.00  0.00           H  
ATOM    518 1HB  LYS A  33     -14.844 -15.800  -9.790  1.00  0.00           H  
ATOM    519 2HB  LYS A  33     -14.356 -15.039  -8.282  1.00  0.00           H  
ATOM    520 1HG  LYS A  33     -14.610 -17.378  -7.879  1.00  0.00           H  
ATOM    521 2HG  LYS A  33     -15.948 -16.552  -7.068  1.00  0.00           H  
ATOM    522 1HD  LYS A  33     -17.476 -17.138  -8.865  1.00  0.00           H  
ATOM    523 2HD  LYS A  33     -16.152 -17.812  -9.827  1.00  0.00           H  
ATOM    524 1HE  LYS A  33     -15.782 -19.558  -8.143  1.00  0.00           H  
ATOM    525 2HE  LYS A  33     -17.034 -18.862  -7.113  1.00  0.00           H  
ATOM    526 1HZ  LYS A  33     -17.856 -20.710  -8.375  1.00  0.00           H  
ATOM    527 2HZ  LYS A  33     -18.633 -19.332  -8.840  1.00  0.00           H  
ATOM    528 3HZ  LYS A  33     -17.462 -19.983  -9.802  1.00  0.00           H  
ATOM    529  N   LEU A  34     -16.207 -13.297  -6.849  1.00  0.00           N  
ATOM    530  CA  LEU A  34     -16.527 -13.037  -5.450  1.00  0.00           C  
ATOM    531  C   LEU A  34     -17.454 -11.833  -5.318  1.00  0.00           C  
ATOM    532  O   LEU A  34     -17.992 -11.572  -4.239  1.00  0.00           O  
ATOM    533  CB  LEU A  34     -15.243 -12.794  -4.646  1.00  0.00           C  
ATOM    534  CG  LEU A  34     -14.220 -13.936  -4.666  1.00  0.00           C  
ATOM    535  CD1 LEU A  34     -12.974 -13.517  -3.897  1.00  0.00           C  
ATOM    536  CD2 LEU A  34     -14.842 -15.186  -4.062  1.00  0.00           C  
ATOM    537  H   LEU A  34     -15.455 -12.783  -7.286  1.00  0.00           H  
ATOM    538  HA  LEU A  34     -17.039 -13.909  -5.043  1.00  0.00           H  
ATOM    539 1HB  LEU A  34     -14.753 -11.904  -5.036  1.00  0.00           H  
ATOM    540 2HB  LEU A  34     -15.513 -12.610  -3.606  1.00  0.00           H  
ATOM    541  HG  LEU A  34     -13.923 -14.141  -5.696  1.00  0.00           H  
ATOM    542 1HD1 LEU A  34     -12.247 -14.329  -3.911  1.00  0.00           H  
ATOM    543 2HD1 LEU A  34     -12.540 -12.634  -4.362  1.00  0.00           H  
ATOM    544 3HD1 LEU A  34     -13.244 -13.291  -2.866  1.00  0.00           H  
ATOM    545 1HD2 LEU A  34     -14.114 -15.999  -4.077  1.00  0.00           H  
ATOM    546 2HD2 LEU A  34     -15.138 -14.984  -3.032  1.00  0.00           H  
ATOM    547 3HD2 LEU A  34     -15.719 -15.474  -4.641  1.00  0.00           H  
ATOM    548  N   GLY A  35     -17.741 -11.195  -6.403  1.00  0.00           N  
ATOM    549  CA  GLY A  35     -18.543  -9.981  -6.356  1.00  0.00           C  
ATOM    550  C   GLY A  35     -17.828  -8.820  -5.691  1.00  0.00           C  
ATOM    551  O   GLY A  35     -18.383  -8.171  -4.802  1.00  0.00           O  
ATOM    552  H   GLY A  35     -17.412 -11.533  -7.296  1.00  0.00           H  
ATOM    553 1HA  GLY A  35     -18.818  -9.688  -7.369  1.00  0.00           H  
ATOM    554 2HA  GLY A  35     -19.468 -10.176  -5.816  1.00  0.00           H  
ATOM    555  N   VAL A  36     -16.478  -8.606  -5.985  1.00  0.00           N  
ATOM    556  CA  VAL A  36     -15.661  -7.613  -5.293  1.00  0.00           C  
ATOM    557  C   VAL A  36     -15.049  -6.649  -6.307  1.00  0.00           C  
ATOM    558  O   VAL A  36     -15.121  -6.883  -7.515  1.00  0.00           O  
ATOM    559  CB  VAL A  36     -14.548  -8.281  -4.454  1.00  0.00           C  
ATOM    560  CG1 VAL A  36     -15.149  -9.209  -3.399  1.00  0.00           C  
ATOM    561  CG2 VAL A  36     -13.586  -9.048  -5.359  1.00  0.00           C  
ATOM    562  H   VAL A  36     -16.059  -9.168  -6.711  1.00  0.00           H  
ATOM    563  HA  VAL A  36     -16.302  -7.047  -4.617  1.00  0.00           H  
ATOM    564  HB  VAL A  36     -13.997  -7.510  -3.917  1.00  0.00           H  
ATOM    565 1HG1 VAL A  36     -14.349  -9.670  -2.820  1.00  0.00           H  
ATOM    566 2HG1 VAL A  36     -15.794  -8.635  -2.735  1.00  0.00           H  
ATOM    567 3HG1 VAL A  36     -15.734  -9.987  -3.891  1.00  0.00           H  
ATOM    568 1HG2 VAL A  36     -12.809  -9.512  -4.753  1.00  0.00           H  
ATOM    569 2HG2 VAL A  36     -14.134  -9.820  -5.901  1.00  0.00           H  
ATOM    570 3HG2 VAL A  36     -13.129  -8.360  -6.071  1.00  0.00           H  
ATOM    571  N   SER A  37     -14.467  -5.574  -5.750  1.00  0.00           N  
ATOM    572  CA  SER A  37     -13.756  -4.636  -6.609  1.00  0.00           C  
ATOM    573  C   SER A  37     -12.399  -5.193  -7.035  1.00  0.00           C  
ATOM    574  O   SER A  37     -11.927  -6.183  -6.473  1.00  0.00           O  
ATOM    575  CB  SER A  37     -13.566  -3.314  -5.891  1.00  0.00           C  
ATOM    576  OG  SER A  37     -12.626  -3.433  -4.859  1.00  0.00           O  
ATOM    577  H   SER A  37     -14.510  -5.397  -4.756  1.00  0.00           H  
ATOM    578  HA  SER A  37     -14.351  -4.468  -7.508  1.00  0.00           H  
ATOM    579 1HB  SER A  37     -13.234  -2.557  -6.602  1.00  0.00           H  
ATOM    580 2HB  SER A  37     -14.519  -2.982  -5.481  1.00  0.00           H  
ATOM    581  HG  SER A  37     -12.654  -2.602  -4.378  1.00  0.00           H  
ATOM    582  N   LEU A  38     -11.775  -4.562  -8.110  1.00  0.00           N  
ATOM    583  CA  LEU A  38     -10.462  -4.987  -8.579  1.00  0.00           C  
ATOM    584  C   LEU A  38      -9.406  -4.792  -7.497  1.00  0.00           C  
ATOM    585  O   LEU A  38      -8.531  -5.641  -7.316  1.00  0.00           O  
ATOM    586  CB  LEU A  38     -10.067  -4.213  -9.839  1.00  0.00           C  
ATOM    587  CG  LEU A  38      -8.783  -4.664 -10.540  1.00  0.00           C  
ATOM    588  CD1 LEU A  38      -8.915  -6.108 -11.006  1.00  0.00           C  
ATOM    589  CD2 LEU A  38      -8.462  -3.744 -11.713  1.00  0.00           C  
ATOM    590  H   LEU A  38     -12.238  -3.794  -8.575  1.00  0.00           H  
ATOM    591  HA  LEU A  38     -10.508  -6.048  -8.823  1.00  0.00           H  
ATOM    592 1HB  LEU A  38     -10.876  -4.291 -10.564  1.00  0.00           H  
ATOM    593 2HB  LEU A  38      -9.943  -3.162  -9.576  1.00  0.00           H  
ATOM    594  HG  LEU A  38      -7.954  -4.635  -9.832  1.00  0.00           H  
ATOM    595 1HD1 LEU A  38      -7.994  -6.416 -11.502  1.00  0.00           H  
ATOM    596 2HD1 LEU A  38      -9.096  -6.754 -10.147  1.00  0.00           H  
ATOM    597 3HD1 LEU A  38      -9.747  -6.190 -11.704  1.00  0.00           H  
ATOM    598 1HD2 LEU A  38      -7.546  -4.080 -12.199  1.00  0.00           H  
ATOM    599 2HD2 LEU A  38      -9.284  -3.771 -12.430  1.00  0.00           H  
ATOM    600 3HD2 LEU A  38      -8.329  -2.725 -11.351  1.00  0.00           H  
ATOM    601  N   LEU A  39      -9.512  -3.744  -6.693  1.00  0.00           N  
ATOM    602  CA  LEU A  39      -8.580  -3.479  -5.602  1.00  0.00           C  
ATOM    603  C   LEU A  39      -8.650  -4.574  -4.540  1.00  0.00           C  
ATOM    604  O   LEU A  39      -7.619  -5.027  -4.037  1.00  0.00           O  
ATOM    605  CB  LEU A  39      -8.884  -2.117  -4.964  1.00  0.00           C  
ATOM    606  CG  LEU A  39      -8.586  -0.892  -5.838  1.00  0.00           C  
ATOM    607  CD1 LEU A  39      -9.185   0.350  -5.193  1.00  0.00           C  
ATOM    608  CD2 LEU A  39      -7.081  -0.746  -6.012  1.00  0.00           C  
ATOM    609  H   LEU A  39     -10.278  -3.106  -6.850  1.00  0.00           H  
ATOM    610  HA  LEU A  39      -7.567  -3.471  -6.006  1.00  0.00           H  
ATOM    611 1HB  LEU A  39      -9.939  -2.086  -4.699  1.00  0.00           H  
ATOM    612 2HB  LEU A  39      -8.297  -2.023  -4.050  1.00  0.00           H  
ATOM    613  HG  LEU A  39      -9.053  -1.019  -6.815  1.00  0.00           H  
ATOM    614 1HD1 LEU A  39      -8.974   1.221  -5.814  1.00  0.00           H  
ATOM    615 2HD1 LEU A  39     -10.264   0.226  -5.099  1.00  0.00           H  
ATOM    616 3HD1 LEU A  39      -8.748   0.494  -4.206  1.00  0.00           H  
ATOM    617 1HD2 LEU A  39      -6.870   0.124  -6.634  1.00  0.00           H  
ATOM    618 2HD2 LEU A  39      -6.613  -0.617  -5.036  1.00  0.00           H  
ATOM    619 3HD2 LEU A  39      -6.682  -1.640  -6.491  1.00  0.00           H  
ATOM    620  N   GLN A  40      -9.878  -5.009  -4.275  1.00  0.00           N  
ATOM    621  CA  GLN A  40     -10.064  -6.094  -3.316  1.00  0.00           C  
ATOM    622  C   GLN A  40      -9.522  -7.410  -3.867  1.00  0.00           C  
ATOM    623  O   GLN A  40      -8.896  -8.184  -3.136  1.00  0.00           O  
ATOM    624  CB  GLN A  40     -11.544  -6.247  -2.959  1.00  0.00           C  
ATOM    625  CG  GLN A  40     -12.103  -5.108  -2.123  1.00  0.00           C  
ATOM    626  CD  GLN A  40     -13.603  -5.217  -1.924  1.00  0.00           C  
ATOM    627  OE1 GLN A  40     -14.356  -5.422  -2.879  1.00  0.00           O  
ATOM    628  NE2 GLN A  40     -14.045  -5.081  -0.679  1.00  0.00           N  
ATOM    629  H   GLN A  40     -10.688  -4.604  -4.723  1.00  0.00           H  
ATOM    630  HA  GLN A  40      -9.508  -5.855  -2.410  1.00  0.00           H  
ATOM    631 1HB  GLN A  40     -12.135  -6.314  -3.872  1.00  0.00           H  
ATOM    632 2HB  GLN A  40     -11.691  -7.174  -2.405  1.00  0.00           H  
ATOM    633 1HG  GLN A  40     -11.626  -5.122  -1.143  1.00  0.00           H  
ATOM    634 2HG  GLN A  40     -11.893  -4.164  -2.627  1.00  0.00           H  
ATOM    635 1HE2 GLN A  40     -15.026  -5.143  -0.485  1.00  0.00           H  
ATOM    636 2HE2 GLN A  40     -13.399  -4.916   0.067  1.00  0.00           H  
ATOM    637  N   ALA A  41      -9.742  -7.564  -5.162  1.00  0.00           N  
ATOM    638  CA  ALA A  41      -9.199  -8.750  -5.817  1.00  0.00           C  
ATOM    639  C   ALA A  41      -7.675  -8.771  -5.743  1.00  0.00           C  
ATOM    640  O   ALA A  41      -7.073  -9.819  -5.499  1.00  0.00           O  
ATOM    641  CB  ALA A  41      -9.659  -8.810  -7.271  1.00  0.00           C  
ATOM    642  H   ALA A  41     -10.266  -6.896  -5.708  1.00  0.00           H  
ATOM    643  HA  ALA A  41      -9.574  -9.629  -5.292  1.00  0.00           H  
ATOM    644 1HB  ALA A  41      -9.247  -9.700  -7.747  1.00  0.00           H  
ATOM    645 2HB  ALA A  41     -10.748  -8.851  -7.308  1.00  0.00           H  
ATOM    646 3HB  ALA A  41      -9.312  -7.924  -7.800  1.00  0.00           H  
ATOM    647  N   LEU A  42      -7.063  -7.632  -5.906  1.00  0.00           N  
ATOM    648  CA  LEU A  42      -5.608  -7.542  -5.883  1.00  0.00           C  
ATOM    649  C   LEU A  42      -5.072  -7.747  -4.471  1.00  0.00           C  
ATOM    650  O   LEU A  42      -3.993  -8.315  -4.286  1.00  0.00           O  
ATOM    651  CB  LEU A  42      -5.145  -6.186  -6.425  1.00  0.00           C  
ATOM    652  CG  LEU A  42      -5.383  -5.934  -7.915  1.00  0.00           C  
ATOM    653  CD1 LEU A  42      -5.170  -4.460  -8.243  1.00  0.00           C  
ATOM    654  CD2 LEU A  42      -4.469  -6.814  -8.759  1.00  0.00           C  
ATOM    655  H   LEU A  42      -7.606  -6.793  -6.053  1.00  0.00           H  
ATOM    656  HA  LEU A  42      -5.202  -8.327  -6.521  1.00  0.00           H  
ATOM    657 1HB  LEU A  42      -5.659  -5.399  -5.876  1.00  0.00           H  
ATOM    658 2HB  LEU A  42      -4.075  -6.086  -6.244  1.00  0.00           H  
ATOM    659  HG  LEU A  42      -6.420  -6.163  -8.162  1.00  0.00           H  
ATOM    660 1HD1 LEU A  42      -5.342  -4.296  -9.307  1.00  0.00           H  
ATOM    661 2HD1 LEU A  42      -5.867  -3.854  -7.665  1.00  0.00           H  
ATOM    662 3HD1 LEU A  42      -4.148  -4.177  -7.994  1.00  0.00           H  
ATOM    663 1HD2 LEU A  42      -4.653  -6.622  -9.817  1.00  0.00           H  
ATOM    664 2HD2 LEU A  42      -3.428  -6.588  -8.526  1.00  0.00           H  
ATOM    665 3HD2 LEU A  42      -4.670  -7.863  -8.541  1.00  0.00           H  
ATOM    666  N   LEU A  43      -5.835  -7.329  -3.532  1.00  0.00           N  
ATOM    667  CA  LEU A  43      -5.441  -7.572  -2.148  1.00  0.00           C  
ATOM    668  C   LEU A  43      -5.453  -9.062  -1.828  1.00  0.00           C  
ATOM    669  O   LEU A  43      -4.566  -9.560  -1.132  1.00  0.00           O  
ATOM    670  CB  LEU A  43      -6.382  -6.829  -1.190  1.00  0.00           C  
ATOM    671  CG  LEU A  43      -6.073  -6.992   0.304  1.00  0.00           C  
ATOM    672  CD1 LEU A  43      -4.673  -6.469   0.594  1.00  0.00           C  
ATOM    673  CD2 LEU A  43      -7.116  -6.244   1.122  1.00  0.00           C  
ATOM    674  H   LEU A  43      -6.698  -6.839  -3.718  1.00  0.00           H  
ATOM    675  HA  LEU A  43      -4.424  -7.204  -2.008  1.00  0.00           H  
ATOM    676 1HB  LEU A  43      -6.345  -5.766  -1.422  1.00  0.00           H  
ATOM    677 2HB  LEU A  43      -7.399  -7.182  -1.358  1.00  0.00           H  
ATOM    678  HG  LEU A  43      -6.095  -8.049   0.567  1.00  0.00           H  
ATOM    679 1HD1 LEU A  43      -4.453  -6.584   1.655  1.00  0.00           H  
ATOM    680 2HD1 LEU A  43      -3.946  -7.034   0.010  1.00  0.00           H  
ATOM    681 3HD1 LEU A  43      -4.615  -5.415   0.324  1.00  0.00           H  
ATOM    682 1HD2 LEU A  43      -6.897  -6.360   2.184  1.00  0.00           H  
ATOM    683 2HD2 LEU A  43      -7.093  -5.186   0.860  1.00  0.00           H  
ATOM    684 3HD2 LEU A  43      -8.105  -6.650   0.909  1.00  0.00           H  
ATOM    685  N   ILE A  44      -6.394  -9.749  -2.363  1.00  0.00           N  
ATOM    686  CA  ILE A  44      -6.468 -11.190  -2.155  1.00  0.00           C  
ATOM    687  C   ILE A  44      -5.222 -11.859  -2.729  1.00  0.00           C  
ATOM    688  O   ILE A  44      -4.635 -12.740  -2.095  1.00  0.00           O  
ATOM    689  CB  ILE A  44      -7.730 -11.783  -2.808  1.00  0.00           C  
ATOM    690  CG1 ILE A  44      -8.985 -11.320  -2.063  1.00  0.00           C  
ATOM    691  CG2 ILE A  44      -7.652 -13.302  -2.832  1.00  0.00           C  
ATOM    692  CD1 ILE A  44     -10.271 -11.581  -2.813  1.00  0.00           C  
ATOM    693  H   ILE A  44      -7.095  -9.297  -2.933  1.00  0.00           H  
ATOM    694  HA  ILE A  44      -6.506 -11.384  -1.083  1.00  0.00           H  
ATOM    695  HB  ILE A  44      -7.818 -11.417  -3.830  1.00  0.00           H  
ATOM    696 1HG1 ILE A  44      -9.043 -11.825  -1.099  1.00  0.00           H  
ATOM    697 2HG1 ILE A  44      -8.917 -10.250  -1.866  1.00  0.00           H  
ATOM    698 1HG2 ILE A  44      -8.552 -13.705  -3.296  1.00  0.00           H  
ATOM    699 2HG2 ILE A  44      -6.779 -13.612  -3.405  1.00  0.00           H  
ATOM    700 3HG2 ILE A  44      -7.570 -13.679  -1.812  1.00  0.00           H  
ATOM    701 1HD1 ILE A  44     -11.116 -11.225  -2.222  1.00  0.00           H  
ATOM    702 2HD1 ILE A  44     -10.249 -11.054  -3.768  1.00  0.00           H  
ATOM    703 3HD1 ILE A  44     -10.379 -12.650  -2.990  1.00  0.00           H  
ATOM    704  N   LEU A  45      -4.881 -11.404  -3.899  1.00  0.00           N  
ATOM    705  CA  LEU A  45      -3.707 -11.994  -4.533  1.00  0.00           C  
ATOM    706  C   LEU A  45      -2.448 -11.708  -3.720  1.00  0.00           C  
ATOM    707  O   LEU A  45      -1.604 -12.590  -3.546  1.00  0.00           O  
ATOM    708  CB  LEU A  45      -3.541 -11.459  -5.958  1.00  0.00           C  
ATOM    709  CG  LEU A  45      -4.634 -11.843  -6.957  1.00  0.00           C  
ATOM    710  CD1 LEU A  45      -4.404 -11.140  -8.292  1.00  0.00           C  
ATOM    711  CD2 LEU A  45      -4.678 -13.357  -7.147  1.00  0.00           C  
ATOM    712  H   LEU A  45      -5.384 -10.671  -4.379  1.00  0.00           H  
ATOM    713  HA  LEU A  45      -3.846 -13.073  -4.581  1.00  0.00           H  
ATOM    714 1HB  LEU A  45      -3.505 -10.371  -5.918  1.00  0.00           H  
ATOM    715 2HB  LEU A  45      -2.594 -11.820  -6.357  1.00  0.00           H  
ATOM    716  HG  LEU A  45      -5.603 -11.506  -6.586  1.00  0.00           H  
ATOM    717 1HD1 LEU A  45      -5.191 -11.423  -8.992  1.00  0.00           H  
ATOM    718 2HD1 LEU A  45      -4.425 -10.060  -8.142  1.00  0.00           H  
ATOM    719 3HD1 LEU A  45      -3.436 -11.433  -8.695  1.00  0.00           H  
ATOM    720 1HD2 LEU A  45      -5.462 -13.612  -7.861  1.00  0.00           H  
ATOM    721 2HD2 LEU A  45      -3.716 -13.703  -7.525  1.00  0.00           H  
ATOM    722 3HD2 LEU A  45      -4.887 -13.837  -6.191  1.00  0.00           H  
ATOM    723  N   ALA A  46      -2.411 -10.549  -3.284  1.00  0.00           N  
ATOM    724  CA  ALA A  46      -1.283 -10.179  -2.436  1.00  0.00           C  
ATOM    725  C   ALA A  46      -1.282 -10.979  -1.137  1.00  0.00           C  
ATOM    726  O   ALA A  46      -0.229 -11.426  -0.679  1.00  0.00           O  
ATOM    727  CB  ALA A  46      -1.312  -8.687  -2.138  1.00  0.00           C  
ATOM    728  H   ALA A  46      -3.120  -9.859  -3.488  1.00  0.00           H  
ATOM    729  HA  ALA A  46      -0.359 -10.404  -2.971  1.00  0.00           H  
ATOM    730 1HB  ALA A  46      -0.464  -8.426  -1.505  1.00  0.00           H  
ATOM    731 2HB  ALA A  46      -1.254  -8.128  -3.072  1.00  0.00           H  
ATOM    732 3HB  ALA A  46      -2.239  -8.437  -1.624  1.00  0.00           H  
ATOM    733  N   ALA A  47      -2.369 -11.190  -0.562  1.00  0.00           N  
ATOM    734  CA  ALA A  47      -2.481 -11.984   0.657  1.00  0.00           C  
ATOM    735  C   ALA A  47      -2.044 -13.427   0.414  1.00  0.00           C  
ATOM    736  O   ALA A  47      -1.331 -14.013   1.232  1.00  0.00           O  
ATOM    737  CB  ALA A  47      -3.912 -11.948   1.189  1.00  0.00           C  
ATOM    738  H   ALA A  47      -3.203 -10.789  -0.966  1.00  0.00           H  
ATOM    739  HA  ALA A  47      -1.816 -11.552   1.406  1.00  0.00           H  
ATOM    740 1HB  ALA A  47      -3.977 -12.546   2.098  1.00  0.00           H  
ATOM    741 2HB  ALA A  47      -4.191 -10.917   1.411  1.00  0.00           H  
ATOM    742 3HB  ALA A  47      -4.588 -12.353   0.439  1.00  0.00           H  
ATOM    743  N   ALA A  48      -2.420 -13.950  -0.710  1.00  0.00           N  
ATOM    744  CA  ALA A  48      -2.011 -15.306  -1.064  1.00  0.00           C  
ATOM    745  C   ALA A  48      -0.491 -15.430  -1.094  1.00  0.00           C  
ATOM    746  O   ALA A  48       0.069 -16.401  -0.578  1.00  0.00           O  
ATOM    747  CB  ALA A  48      -2.598 -15.701  -2.418  1.00  0.00           C  
ATOM    748  H   ALA A  48      -3.000 -13.427  -1.350  1.00  0.00           H  
ATOM    749  HA  ALA A  48      -2.392 -15.986  -0.302  1.00  0.00           H  
ATOM    750 1HB  ALA A  48      -2.285 -16.714  -2.669  1.00  0.00           H  
ATOM    751 2HB  ALA A  48      -3.687 -15.659  -2.367  1.00  0.00           H  
ATOM    752 3HB  ALA A  48      -2.245 -15.012  -3.183  1.00  0.00           H  
ATOM    753  N   ALA A  49       0.127 -14.448  -1.645  1.00  0.00           N  
ATOM    754  CA  ALA A  49       1.587 -14.401  -1.646  1.00  0.00           C  
ATOM    755  C   ALA A  49       2.131 -14.233  -0.229  1.00  0.00           C  
ATOM    756  O   ALA A  49       3.061 -14.935   0.173  1.00  0.00           O  
ATOM    757  CB  ALA A  49       2.082 -13.270  -2.541  1.00  0.00           C  
ATOM    758  H   ALA A  49      -0.390 -13.699  -2.083  1.00  0.00           H  
ATOM    759  HA  ALA A  49       1.956 -15.349  -2.038  1.00  0.00           H  
ATOM    760 1HB  ALA A  49       3.172 -13.248  -2.531  1.00  0.00           H  
ATOM    761 2HB  ALA A  49       1.733 -13.433  -3.560  1.00  0.00           H  
ATOM    762 3HB  ALA A  49       1.698 -12.320  -2.173  1.00  0.00           H  
ATOM    763  N   ASN A  50       1.526 -13.413   0.550  1.00  0.00           N  
ATOM    764  CA  ASN A  50       2.046 -13.079   1.873  1.00  0.00           C  
ATOM    765  C   ASN A  50       1.936 -14.262   2.832  1.00  0.00           C  
ATOM    766  O   ASN A  50       2.789 -14.440   3.703  1.00  0.00           O  
ATOM    767  CB  ASN A  50       1.325 -11.868   2.436  1.00  0.00           C  
ATOM    768  CG  ASN A  50       1.702 -10.593   1.733  1.00  0.00           C  
ATOM    769  OD1 ASN A  50       2.783 -10.492   1.142  1.00  0.00           O  
ATOM    770  ND2 ASN A  50       0.831  -9.618   1.786  1.00  0.00           N  
ATOM    771  H   ASN A  50       0.666 -12.986   0.237  1.00  0.00           H  
ATOM    772  HA  ASN A  50       3.106 -12.838   1.779  1.00  0.00           H  
ATOM    773 1HB  ASN A  50       0.248 -12.012   2.350  1.00  0.00           H  
ATOM    774 2HB  ASN A  50       1.558 -11.767   3.497  1.00  0.00           H  
ATOM    775 1HD2 ASN A  50       1.028  -8.746   1.336  1.00  0.00           H  
ATOM    776 2HD2 ASN A  50      -0.032  -9.744   2.276  1.00  0.00           H  
ATOM    777  N   THR A  51       0.969 -15.073   2.649  1.00  0.00           N  
ATOM    778  CA  THR A  51       0.737 -16.183   3.567  1.00  0.00           C  
ATOM    779  C   THR A  51       1.385 -17.462   3.044  1.00  0.00           C  
ATOM    780  O   THR A  51       1.350 -18.498   3.710  1.00  0.00           O  
ATOM    781  CB  THR A  51      -0.769 -16.416   3.790  1.00  0.00           C  
ATOM    782  OG1 THR A  51      -1.409 -16.658   2.531  1.00  0.00           O  
ATOM    783  CG2 THR A  51      -1.404 -15.202   4.452  1.00  0.00           C  
ATOM    784  H   THR A  51       0.353 -14.950   1.858  1.00  0.00           H  
ATOM    785  HA  THR A  51       1.188 -15.937   4.529  1.00  0.00           H  
ATOM    786  HB  THR A  51      -0.912 -17.287   4.429  1.00  0.00           H  
ATOM    787  HG1 THR A  51      -1.541 -17.603   2.416  1.00  0.00           H  
ATOM    788 1HG2 THR A  51      -2.468 -15.385   4.602  1.00  0.00           H  
ATOM    789 2HG2 THR A  51      -0.927 -15.022   5.415  1.00  0.00           H  
ATOM    790 3HG2 THR A  51      -1.273 -14.330   3.814  1.00  0.00           H  
ATOM    791  N   GLY A  52       2.029 -17.390   1.822  1.00  0.00           N  
ATOM    792  CA  GLY A  52       2.623 -18.558   1.194  1.00  0.00           C  
ATOM    793  C   GLY A  52       1.595 -19.553   0.689  1.00  0.00           C  
ATOM    794  O   GLY A  52       1.778 -20.765   0.825  1.00  0.00           O  
ATOM    795  H   GLY A  52       2.086 -16.497   1.354  1.00  0.00           H  
ATOM    796 1HA  GLY A  52       3.244 -18.243   0.355  1.00  0.00           H  
ATOM    797 2HA  GLY A  52       3.277 -19.062   1.905  1.00  0.00           H  
ATOM    798  N   THR A  53       0.406 -19.121   0.236  1.00  0.00           N  
ATOM    799  CA  THR A  53      -0.689 -19.979  -0.202  1.00  0.00           C  
ATOM    800  C   THR A  53      -1.087 -19.659  -1.640  1.00  0.00           C  
ATOM    801  O   THR A  53      -0.468 -18.811  -2.285  1.00  0.00           O  
ATOM    802  CB  THR A  53      -1.912 -19.834   0.721  1.00  0.00           C  
ATOM    803  OG1 THR A  53      -2.510 -18.546   0.529  1.00  0.00           O  
ATOM    804  CG2 THR A  53      -1.502 -19.985   2.178  1.00  0.00           C  
ATOM    805  H   THR A  53       0.288 -18.118   0.206  1.00  0.00           H  
ATOM    806  HA  THR A  53      -0.353 -21.015  -0.161  1.00  0.00           H  
ATOM    807  HB  THR A  53      -2.646 -20.601   0.475  1.00  0.00           H  
ATOM    808  HG1 THR A  53      -3.009 -18.545  -0.292  1.00  0.00           H  
ATOM    809 1HG2 THR A  53      -2.379 -19.881   2.817  1.00  0.00           H  
ATOM    810 2HG2 THR A  53      -1.057 -20.969   2.331  1.00  0.00           H  
ATOM    811 3HG2 THR A  53      -0.775 -19.215   2.434  1.00  0.00           H  
ATOM    812  N   THR A  54      -2.040 -20.373  -2.116  1.00  0.00           N  
ATOM    813  CA  THR A  54      -2.601 -20.072  -3.430  1.00  0.00           C  
ATOM    814  C   THR A  54      -3.807 -19.147  -3.303  1.00  0.00           C  
ATOM    815  O   THR A  54      -4.163 -18.731  -2.198  1.00  0.00           O  
ATOM    816  CB  THR A  54      -3.008 -21.359  -4.170  1.00  0.00           C  
ATOM    817  OG1 THR A  54      -3.313 -21.051  -5.536  1.00  0.00           O  
ATOM    818  CG2 THR A  54      -4.225 -21.992  -3.513  1.00  0.00           C  
ATOM    819  H   THR A  54      -2.413 -21.151  -1.588  1.00  0.00           H  
ATOM    820  HA  THR A  54      -1.839 -19.565  -4.023  1.00  0.00           H  
ATOM    821  HB  THR A  54      -2.180 -22.069  -4.148  1.00  0.00           H  
ATOM    822  HG1 THR A  54      -3.194 -21.837  -6.075  1.00  0.00           H  
ATOM    823 1HG2 THR A  54      -4.498 -22.900  -4.049  1.00  0.00           H  
ATOM    824 2HG2 THR A  54      -3.993 -22.237  -2.476  1.00  0.00           H  
ATOM    825 3HG2 THR A  54      -5.058 -21.290  -3.540  1.00  0.00           H  
ATOM    826  N   VAL A  55      -4.466 -18.790  -4.435  1.00  0.00           N  
ATOM    827  CA  VAL A  55      -5.518 -17.781  -4.508  1.00  0.00           C  
ATOM    828  C   VAL A  55      -6.771 -18.288  -3.794  1.00  0.00           C  
ATOM    829  O   VAL A  55      -7.329 -17.594  -2.942  1.00  0.00           O  
ATOM    830  CB  VAL A  55      -5.853 -17.451  -5.975  1.00  0.00           C  
ATOM    831  CG1 VAL A  55      -7.043 -16.505  -6.050  1.00  0.00           C  
ATOM    832  CG2 VAL A  55      -4.638 -16.844  -6.660  1.00  0.00           C  
ATOM    833  H   VAL A  55      -4.189 -19.274  -5.277  1.00  0.00           H  
ATOM    834  HA  VAL A  55      -5.170 -16.879  -4.003  1.00  0.00           H  
ATOM    835  HB  VAL A  55      -6.140 -18.369  -6.488  1.00  0.00           H  
ATOM    836 1HG1 VAL A  55      -7.265 -16.283  -7.094  1.00  0.00           H  
ATOM    837 2HG1 VAL A  55      -7.910 -16.975  -5.586  1.00  0.00           H  
ATOM    838 3HG1 VAL A  55      -6.805 -15.580  -5.525  1.00  0.00           H  
ATOM    839 1HG2 VAL A  55      -4.881 -16.613  -7.696  1.00  0.00           H  
ATOM    840 2HG2 VAL A  55      -4.348 -15.929  -6.142  1.00  0.00           H  
ATOM    841 3HG2 VAL A  55      -3.811 -17.555  -6.630  1.00  0.00           H  
ATOM    842  N   GLU A  56      -7.125 -19.507  -4.044  1.00  0.00           N  
ATOM    843  CA  GLU A  56      -8.344 -20.086  -3.484  1.00  0.00           C  
ATOM    844  C   GLU A  56      -8.260 -20.187  -1.965  1.00  0.00           C  
ATOM    845  O   GLU A  56      -9.227 -19.886  -1.263  1.00  0.00           O  
ATOM    846  CB  GLU A  56      -8.602 -21.471  -4.083  1.00  0.00           C  
ATOM    847  CG  GLU A  56      -9.851 -22.162  -3.557  1.00  0.00           C  
ATOM    848  CD  GLU A  56     -11.118 -21.451  -3.941  1.00  0.00           C  
ATOM    849  OE1 GLU A  56     -11.093 -20.702  -4.888  1.00  0.00           O  
ATOM    850  OE2 GLU A  56     -12.114 -21.657  -3.287  1.00  0.00           O  
ATOM    851  H   GLU A  56      -6.541 -20.074  -4.642  1.00  0.00           H  
ATOM    852  HA  GLU A  56      -9.182 -19.432  -3.729  1.00  0.00           H  
ATOM    853 1HB  GLU A  56      -8.696 -21.387  -5.166  1.00  0.00           H  
ATOM    854 2HB  GLU A  56      -7.750 -22.119  -3.879  1.00  0.00           H  
ATOM    855 1HG  GLU A  56      -9.885 -23.178  -3.949  1.00  0.00           H  
ATOM    856 2HG  GLU A  56      -9.790 -22.223  -2.471  1.00  0.00           H  
ATOM    857  N   GLU A  57      -7.041 -20.572  -1.559  1.00  0.00           N  
ATOM    858  CA  GLU A  57      -6.857 -20.739  -0.120  1.00  0.00           C  
ATOM    859  C   GLU A  57      -6.966 -19.400   0.608  1.00  0.00           C  
ATOM    860  O   GLU A  57      -7.593 -19.314   1.665  1.00  0.00           O  
ATOM    861  CB  GLU A  57      -5.498 -21.381   0.174  1.00  0.00           C  
ATOM    862  CG  GLU A  57      -5.416 -22.862  -0.170  1.00  0.00           C  
ATOM    863  CD  GLU A  57      -4.020 -23.410  -0.065  1.00  0.00           C  
ATOM    864  OE1 GLU A  57      -3.094 -22.681  -0.330  1.00  0.00           O  
ATOM    865  OE2 GLU A  57      -3.880 -24.558   0.282  1.00  0.00           O  
ATOM    866  H   GLU A  57      -6.262 -20.748  -2.178  1.00  0.00           H  
ATOM    867  HA  GLU A  57      -7.646 -21.391   0.256  1.00  0.00           H  
ATOM    868 1HB  GLU A  57      -4.722 -20.863  -0.391  1.00  0.00           H  
ATOM    869 2HB  GLU A  57      -5.264 -21.269   1.231  1.00  0.00           H  
ATOM    870 1HG  GLU A  57      -6.065 -23.417   0.506  1.00  0.00           H  
ATOM    871 2HG  GLU A  57      -5.784 -23.009  -1.185  1.00  0.00           H  
ATOM    872  N   ALA A  58      -6.383 -18.408  -0.024  1.00  0.00           N  
ATOM    873  CA  ALA A  58      -6.447 -17.079   0.577  1.00  0.00           C  
ATOM    874  C   ALA A  58      -7.890 -16.603   0.705  1.00  0.00           C  
ATOM    875  O   ALA A  58      -8.266 -16.006   1.717  1.00  0.00           O  
ATOM    876  CB  ALA A  58      -5.633 -16.083  -0.245  1.00  0.00           C  
ATOM    877  H   ALA A  58      -5.896 -18.528  -0.901  1.00  0.00           H  
ATOM    878  HA  ALA A  58      -6.022 -17.139   1.579  1.00  0.00           H  
ATOM    879 1HB  ALA A  58      -5.691 -15.097   0.216  1.00  0.00           H  
ATOM    880 2HB  ALA A  58      -4.592 -16.406  -0.282  1.00  0.00           H  
ATOM    881 3HB  ALA A  58      -6.033 -16.034  -1.257  1.00  0.00           H  
ATOM    882  N   VAL A  59      -8.756 -16.887  -0.255  1.00  0.00           N  
ATOM    883  CA  VAL A  59     -10.156 -16.475  -0.254  1.00  0.00           C  
ATOM    884  C   VAL A  59     -10.907 -17.190   0.867  1.00  0.00           C  
ATOM    885  O   VAL A  59     -11.618 -16.556   1.648  1.00  0.00           O  
ATOM    886  CB  VAL A  59     -10.816 -16.797  -1.609  1.00  0.00           C  
ATOM    887  CG1 VAL A  59     -12.319 -16.572  -1.536  1.00  0.00           C  
ATOM    888  CG2 VAL A  59     -10.196 -15.942  -2.703  1.00  0.00           C  
ATOM    889  H   VAL A  59      -8.401 -17.427  -1.031  1.00  0.00           H  
ATOM    890  HA  VAL A  59     -10.201 -15.402  -0.074  1.00  0.00           H  
ATOM    891  HB  VAL A  59     -10.660 -17.851  -1.838  1.00  0.00           H  
ATOM    892 1HG1 VAL A  59     -12.769 -16.803  -2.501  1.00  0.00           H  
ATOM    893 2HG1 VAL A  59     -12.747 -17.220  -0.771  1.00  0.00           H  
ATOM    894 3HG1 VAL A  59     -12.518 -15.530  -1.284  1.00  0.00           H  
ATOM    895 1HG2 VAL A  59     -10.666 -16.174  -3.658  1.00  0.00           H  
ATOM    896 2HG2 VAL A  59     -10.347 -14.888  -2.471  1.00  0.00           H  
ATOM    897 3HG2 VAL A  59      -9.127 -16.149  -2.765  1.00  0.00           H  
ATOM    898  N   GLN A  60     -10.692 -18.477   0.929  1.00  0.00           N  
ATOM    899  CA  GLN A  60     -11.427 -19.283   1.898  1.00  0.00           C  
ATOM    900  C   GLN A  60     -11.091 -18.868   3.327  1.00  0.00           C  
ATOM    901  O   GLN A  60     -11.988 -18.693   4.156  1.00  0.00           O  
ATOM    902  CB  GLN A  60     -11.121 -20.771   1.699  1.00  0.00           C  
ATOM    903  CG  GLN A  60     -11.714 -21.365   0.432  1.00  0.00           C  
ATOM    904  CD  GLN A  60     -11.347 -22.825   0.251  1.00  0.00           C  
ATOM    905  OE1 GLN A  60     -10.790 -23.457   1.153  1.00  0.00           O  
ATOM    906  NE2 GLN A  60     -11.657 -23.371  -0.920  1.00  0.00           N  
ATOM    907  H   GLN A  60     -10.025 -18.928   0.319  1.00  0.00           H  
ATOM    908  HA  GLN A  60     -12.494 -19.122   1.743  1.00  0.00           H  
ATOM    909 1HB  GLN A  60     -10.042 -20.919   1.666  1.00  0.00           H  
ATOM    910 2HB  GLN A  60     -11.504 -21.338   2.547  1.00  0.00           H  
ATOM    911 1HG  GLN A  60     -12.800 -21.288   0.481  1.00  0.00           H  
ATOM    912 2HG  GLN A  60     -11.338 -20.808  -0.427  1.00  0.00           H  
ATOM    913 1HE2 GLN A  60     -11.439 -24.333  -1.096  1.00  0.00           H  
ATOM    914 2HE2 GLN A  60     -12.108 -22.823  -1.623  1.00  0.00           H  
ATOM    915  N   GLU A  61      -9.815 -18.691   3.510  1.00  0.00           N  
ATOM    916  CA  GLU A  61      -9.386 -18.322   4.855  1.00  0.00           C  
ATOM    917  C   GLU A  61      -9.874 -16.925   5.226  1.00  0.00           C  
ATOM    918  O   GLU A  61     -10.289 -16.688   6.363  1.00  0.00           O  
ATOM    919  CB  GLU A  61      -7.861 -18.386   4.965  1.00  0.00           C  
ATOM    920  CG  GLU A  61      -7.289 -19.797   4.966  1.00  0.00           C  
ATOM    921  CD  GLU A  61      -5.795 -19.823   5.138  1.00  0.00           C  
ATOM    922  OE1 GLU A  61      -5.185 -18.786   5.026  1.00  0.00           O  
ATOM    923  OE2 GLU A  61      -5.264 -20.880   5.381  1.00  0.00           O  
ATOM    924  H   GLU A  61      -9.121 -18.794   2.783  1.00  0.00           H  
ATOM    925  HA  GLU A  61      -9.823 -19.027   5.564  1.00  0.00           H  
ATOM    926 1HB  GLU A  61      -7.414 -17.844   4.131  1.00  0.00           H  
ATOM    927 2HB  GLU A  61      -7.541 -17.894   5.884  1.00  0.00           H  
ATOM    928 1HG  GLU A  61      -7.747 -20.362   5.778  1.00  0.00           H  
ATOM    929 2HG  GLU A  61      -7.551 -20.284   4.028  1.00  0.00           H  
ATOM    930  N   ALA A  62      -9.832 -16.016   4.248  1.00  0.00           N  
ATOM    931  CA  ALA A  62     -10.291 -14.652   4.495  1.00  0.00           C  
ATOM    932  C   ALA A  62     -11.777 -14.628   4.840  1.00  0.00           C  
ATOM    933  O   ALA A  62     -12.201 -13.883   5.726  1.00  0.00           O  
ATOM    934  CB  ALA A  62     -10.017 -13.771   3.278  1.00  0.00           C  
ATOM    935  H   ALA A  62      -9.482 -16.259   3.332  1.00  0.00           H  
ATOM    936  HA  ALA A  62      -9.740 -14.258   5.348  1.00  0.00           H  
ATOM    937 1HB  ALA A  62     -10.366 -12.757   3.478  1.00  0.00           H  
ATOM    938 2HB  ALA A  62      -8.946 -13.753   3.076  1.00  0.00           H  
ATOM    939 3HB  ALA A  62     -10.543 -14.171   2.412  1.00  0.00           H  
ATOM    940  N   LEU A  63     -12.585 -15.454   4.170  1.00  0.00           N  
ATOM    941  CA  LEU A  63     -14.023 -15.487   4.412  1.00  0.00           C  
ATOM    942  C   LEU A  63     -14.332 -16.088   5.778  1.00  0.00           C  
ATOM    943  O   LEU A  63     -15.267 -15.654   6.457  1.00  0.00           O  
ATOM    944  CB  LEU A  63     -14.728 -16.297   3.317  1.00  0.00           C  
ATOM    945  CG  LEU A  63     -14.715 -15.672   1.915  1.00  0.00           C  
ATOM    946  CD1 LEU A  63     -15.211 -16.693   0.899  1.00  0.00           C  
ATOM    947  CD2 LEU A  63     -15.587 -14.426   1.907  1.00  0.00           C  
ATOM    948  H   LEU A  63     -12.188 -16.072   3.477  1.00  0.00           H  
ATOM    949  HA  LEU A  63     -14.400 -14.465   4.395  1.00  0.00           H  
ATOM    950 1HB  LEU A  63     -14.254 -17.274   3.248  1.00  0.00           H  
ATOM    951 2HB  LEU A  63     -15.769 -16.440   3.606  1.00  0.00           H  
ATOM    952  HG  LEU A  63     -13.694 -15.403   1.646  1.00  0.00           H  
ATOM    953 1HD1 LEU A  63     -15.201 -16.250  -0.096  1.00  0.00           H  
ATOM    954 2HD1 LEU A  63     -14.559 -17.567   0.913  1.00  0.00           H  
ATOM    955 3HD1 LEU A  63     -16.226 -16.995   1.153  1.00  0.00           H  
ATOM    956 1HD2 LEU A  63     -15.576 -13.982   0.911  1.00  0.00           H  
ATOM    957 2HD2 LEU A  63     -16.609 -14.694   2.174  1.00  0.00           H  
ATOM    958 3HD2 LEU A  63     -15.199 -13.706   2.628  1.00  0.00           H  
ATOM    959  N   GLN A  64     -13.548 -17.058   6.150  1.00  0.00           N  
ATOM    960  CA  GLN A  64     -13.758 -17.693   7.445  1.00  0.00           C  
ATOM    961  C   GLN A  64     -13.433 -16.735   8.587  1.00  0.00           C  
ATOM    962  O   GLN A  64     -14.196 -16.623   9.549  1.00  0.00           O  
ATOM    963  CB  GLN A  64     -12.905 -18.958   7.565  1.00  0.00           C  
ATOM    964  CG  GLN A  64     -13.369 -20.108   6.687  1.00  0.00           C  
ATOM    965  CD  GLN A  64     -12.367 -21.246   6.647  1.00  0.00           C  
ATOM    966  OE1 GLN A  64     -11.290 -21.165   7.243  1.00  0.00           O  
ATOM    967  NE2 GLN A  64     -12.717 -22.315   5.941  1.00  0.00           N  
ATOM    968  H   GLN A  64     -12.795 -17.382   5.559  1.00  0.00           H  
ATOM    969  HA  GLN A  64     -14.809 -17.969   7.529  1.00  0.00           H  
ATOM    970 1HB  GLN A  64     -11.873 -18.729   7.301  1.00  0.00           H  
ATOM    971 2HB  GLN A  64     -12.909 -19.303   8.601  1.00  0.00           H  
ATOM    972 1HG  GLN A  64     -14.310 -20.494   7.080  1.00  0.00           H  
ATOM    973 2HG  GLN A  64     -13.511 -19.741   5.672  1.00  0.00           H  
ATOM    974 1HE2 GLN A  64     -12.096 -23.098   5.877  1.00  0.00           H  
ATOM    975 2HE2 GLN A  64     -13.600 -22.339   5.472  1.00  0.00           H  
ATOM    976  N   LEU A  65     -12.308 -16.062   8.407  1.00  0.00           N  
ATOM    977  CA  LEU A  65     -11.880 -15.116   9.431  1.00  0.00           C  
ATOM    978  C   LEU A  65     -12.797 -13.895   9.462  1.00  0.00           C  
ATOM    979  O   LEU A  65     -13.158 -13.412  10.536  1.00  0.00           O  
ATOM    980  CB  LEU A  65     -10.434 -14.674   9.177  1.00  0.00           C  
ATOM    981  CG  LEU A  65      -9.827 -13.742  10.233  1.00  0.00           C  
ATOM    982  CD1 LEU A  65      -9.811 -14.445  11.582  1.00  0.00           C  
ATOM    983  CD2 LEU A  65      -8.422 -13.339   9.808  1.00  0.00           C  
ATOM    984  H   LEU A  65     -11.739 -16.186   7.583  1.00  0.00           H  
ATOM    985  HA  LEU A  65     -11.935 -15.608  10.401  1.00  0.00           H  
ATOM    986 1HB  LEU A  65      -9.806 -15.562   9.118  1.00  0.00           H  
ATOM    987 2HB  LEU A  65     -10.392 -14.159   8.217  1.00  0.00           H  
ATOM    988  HG  LEU A  65     -10.447 -12.849  10.330  1.00  0.00           H  
ATOM    989 1HD1 LEU A  65      -9.379 -13.783  12.333  1.00  0.00           H  
ATOM    990 2HD1 LEU A  65     -10.829 -14.704  11.871  1.00  0.00           H  
ATOM    991 3HD1 LEU A  65      -9.210 -15.353  11.512  1.00  0.00           H  
ATOM    992 1HD2 LEU A  65      -7.991 -12.676  10.558  1.00  0.00           H  
ATOM    993 2HD2 LEU A  65      -7.802 -14.231   9.711  1.00  0.00           H  
ATOM    994 3HD2 LEU A  65      -8.467 -12.823   8.848  1.00  0.00           H  
ATOM    995  N   LYS A  66     -13.143 -13.472   8.233  1.00  0.00           N  
ATOM    996  CA  LYS A  66     -14.065 -12.346   8.101  1.00  0.00           C  
ATOM    997  C   LYS A  66     -15.352 -12.597   8.882  1.00  0.00           C  
ATOM    998  O   LYS A  66     -15.774 -11.758   9.679  1.00  0.00           O  
ATOM    999  CB  LYS A  66     -14.384 -12.083   6.629  1.00  0.00           C  
ATOM   1000  CG  LYS A  66     -15.316 -10.902   6.389  1.00  0.00           C  
ATOM   1001  CD  LYS A  66     -15.736 -10.819   4.929  1.00  0.00           C  
ATOM   1002  CE  LYS A  66     -16.650  -9.627   4.682  1.00  0.00           C  
ATOM   1003  NZ  LYS A  66     -18.020  -9.857   5.216  1.00  0.00           N  
ATOM   1004  H   LYS A  66     -12.782 -13.912   7.398  1.00  0.00           H  
ATOM   1005  HA  LYS A  66     -13.588 -11.458   8.518  1.00  0.00           H  
ATOM   1006 1HB  LYS A  66     -13.458 -11.896   6.083  1.00  0.00           H  
ATOM   1007 2HB  LYS A  66     -14.848 -12.968   6.193  1.00  0.00           H  
ATOM   1008 1HG  LYS A  66     -16.207 -11.009   7.009  1.00  0.00           H  
ATOM   1009 2HG  LYS A  66     -14.810  -9.978   6.665  1.00  0.00           H  
ATOM   1010 1HD  LYS A  66     -14.850 -10.722   4.299  1.00  0.00           H  
ATOM   1011 2HD  LYS A  66     -16.262 -11.732   4.648  1.00  0.00           H  
ATOM   1012 1HE  LYS A  66     -16.232  -8.743   5.160  1.00  0.00           H  
ATOM   1013 2HE  LYS A  66     -16.718  -9.436   3.611  1.00  0.00           H  
ATOM   1014 1HZ  LYS A  66     -18.594  -9.046   5.032  1.00  0.00           H  
ATOM   1015 2HZ  LYS A  66     -18.426 -10.665   4.764  1.00  0.00           H  
ATOM   1016 3HZ  LYS A  66     -17.972 -10.017   6.212  1.00  0.00           H  
ATOM   1017  N   THR A  67     -15.956 -13.769   8.720  1.00  0.00           N  
ATOM   1018  CA  THR A  67     -17.224 -14.128   9.345  1.00  0.00           C  
ATOM   1019  C   THR A  67     -17.077 -14.205  10.862  1.00  0.00           C  
ATOM   1020  O   THR A  67     -17.880 -13.631  11.600  1.00  0.00           O  
ATOM   1021  CB  THR A  67     -17.751 -15.470   8.804  1.00  0.00           C  
ATOM   1022  OG1 THR A  67     -17.981 -15.362   7.393  1.00  0.00           O  
ATOM   1023  CG2 THR A  67     -19.049 -15.852   9.498  1.00  0.00           C  
ATOM   1024  H   THR A  67     -15.494 -14.441   8.125  1.00  0.00           H  
ATOM   1025  HA  THR A  67     -17.957 -13.356   9.110  1.00  0.00           H  
ATOM   1026  HB  THR A  67     -17.009 -16.249   8.979  1.00  0.00           H  
ATOM   1027  HG1 THR A  67     -17.158 -15.140   6.951  1.00  0.00           H  
ATOM   1028 1HG2 THR A  67     -19.407 -16.803   9.103  1.00  0.00           H  
ATOM   1029 2HG2 THR A  67     -18.875 -15.946  10.570  1.00  0.00           H  
ATOM   1030 3HG2 THR A  67     -19.798 -15.081   9.319  1.00  0.00           H  
ATOM   1031  N   LYS A  68     -16.066 -14.858  11.257  1.00  0.00           N  
ATOM   1032  CA  LYS A  68     -15.866 -15.114  12.680  1.00  0.00           C  
ATOM   1033  C   LYS A  68     -15.679 -13.810  13.453  1.00  0.00           C  
ATOM   1034  O   LYS A  68     -16.220 -13.650  14.550  1.00  0.00           O  
ATOM   1035  CB  LYS A  68     -14.662 -16.033  12.896  1.00  0.00           C  
ATOM   1036  CG  LYS A  68     -14.902 -17.486  12.508  1.00  0.00           C  
ATOM   1037  CD  LYS A  68     -13.642 -18.320  12.686  1.00  0.00           C  
ATOM   1038  CE  LYS A  68     -13.870 -19.765  12.266  1.00  0.00           C  
ATOM   1039  NZ  LYS A  68     -12.639 -20.588  12.412  1.00  0.00           N  
ATOM   1040  H   LYS A  68     -15.388 -15.207  10.596  1.00  0.00           H  
ATOM   1041  HA  LYS A  68     -16.754 -15.613  13.070  1.00  0.00           H  
ATOM   1042 1HB  LYS A  68     -13.816 -15.667  12.314  1.00  0.00           H  
ATOM   1043 2HB  LYS A  68     -14.371 -16.011  13.947  1.00  0.00           H  
ATOM   1044 1HG  LYS A  68     -15.694 -17.903  13.130  1.00  0.00           H  
ATOM   1045 2HG  LYS A  68     -15.217 -17.537  11.467  1.00  0.00           H  
ATOM   1046 1HD  LYS A  68     -12.837 -17.898  12.083  1.00  0.00           H  
ATOM   1047 2HD  LYS A  68     -13.337 -18.299  13.732  1.00  0.00           H  
ATOM   1048 1HE  LYS A  68     -14.658 -20.201  12.878  1.00  0.00           H  
ATOM   1049 2HE  LYS A  68     -14.191 -19.795  11.225  1.00  0.00           H  
ATOM   1050 1HZ  LYS A  68     -12.832 -21.537  12.124  1.00  0.00           H  
ATOM   1051 2HZ  LYS A  68     -11.906 -20.203  11.834  1.00  0.00           H  
ATOM   1052 3HZ  LYS A  68     -12.343 -20.583  13.377  1.00  0.00           H  
ATOM   1053  N   LEU A  69     -14.974 -12.870  12.848  1.00  0.00           N  
ATOM   1054  CA  LEU A  69     -14.703 -11.610  13.531  1.00  0.00           C  
ATOM   1055  C   LEU A  69     -15.844 -10.620  13.319  1.00  0.00           C  
ATOM   1056  O   LEU A  69     -16.139  -9.809  14.199  1.00  0.00           O  
ATOM   1057  CB  LEU A  69     -13.387 -11.004  13.035  1.00  0.00           C  
ATOM   1058  CG  LEU A  69     -12.125 -11.835  13.275  1.00  0.00           C  
ATOM   1059  CD1 LEU A  69     -10.913 -11.146  12.656  1.00  0.00           C  
ATOM   1060  CD2 LEU A  69     -11.911 -12.065  14.766  1.00  0.00           C  
ATOM   1061  H   LEU A  69     -14.615 -13.010  11.914  1.00  0.00           H  
ATOM   1062  HA  LEU A  69     -14.615 -11.807  14.599  1.00  0.00           H  
ATOM   1063 1HB  LEU A  69     -13.465 -10.834  11.962  1.00  0.00           H  
ATOM   1064 2HB  LEU A  69     -13.241 -10.041  13.525  1.00  0.00           H  
ATOM   1065  HG  LEU A  69     -12.225 -12.800  12.779  1.00  0.00           H  
ATOM   1066 1HD1 LEU A  69     -10.022 -11.748  12.835  1.00  0.00           H  
ATOM   1067 2HD1 LEU A  69     -11.066 -11.035  11.582  1.00  0.00           H  
ATOM   1068 3HD1 LEU A  69     -10.783 -10.163  13.108  1.00  0.00           H  
ATOM   1069 1HD2 LEU A  69     -11.009 -12.658  14.918  1.00  0.00           H  
ATOM   1070 2HD2 LEU A  69     -11.803 -11.104  15.271  1.00  0.00           H  
ATOM   1071 3HD2 LEU A  69     -12.769 -12.597  15.179  1.00  0.00           H  
ATOM   1072  N   GLY A  70     -16.567 -10.788  12.243  1.00  0.00           N  
ATOM   1073  CA  GLY A  70     -17.572  -9.799  11.889  1.00  0.00           C  
ATOM   1074  C   GLY A  70     -16.979  -8.533  11.300  1.00  0.00           C  
ATOM   1075  O   GLY A  70     -17.373  -7.424  11.671  1.00  0.00           O  
ATOM   1076  H   GLY A  70     -16.442 -11.597  11.650  1.00  0.00           H  
ATOM   1077 1HA  GLY A  70     -18.267 -10.229  11.167  1.00  0.00           H  
ATOM   1078 2HA  GLY A  70     -18.150  -9.535  12.773  1.00  0.00           H  
ATOM   1079  N   VAL A  71     -15.893  -8.674  10.454  1.00  0.00           N  
ATOM   1080  CA  VAL A  71     -15.162  -7.511   9.963  1.00  0.00           C  
ATOM   1081  C   VAL A  71     -15.215  -7.474   8.438  1.00  0.00           C  
ATOM   1082  O   VAL A  71     -15.819  -8.346   7.809  1.00  0.00           O  
ATOM   1083  CB  VAL A  71     -13.695  -7.553  10.432  1.00  0.00           C  
ATOM   1084  CG1 VAL A  71     -13.621  -7.533  11.951  1.00  0.00           C  
ATOM   1085  CG2 VAL A  71     -13.009  -8.791   9.875  1.00  0.00           C  
ATOM   1086  H   VAL A  71     -15.596  -9.597  10.171  1.00  0.00           H  
ATOM   1087  HA  VAL A  71     -15.644  -6.612  10.350  1.00  0.00           H  
ATOM   1088  HB  VAL A  71     -13.183  -6.660  10.073  1.00  0.00           H  
ATOM   1089 1HG1 VAL A  71     -12.577  -7.563  12.265  1.00  0.00           H  
ATOM   1090 2HG1 VAL A  71     -14.086  -6.621  12.326  1.00  0.00           H  
ATOM   1091 3HG1 VAL A  71     -14.145  -8.400  12.353  1.00  0.00           H  
ATOM   1092 1HG2 VAL A  71     -11.973  -8.814  10.209  1.00  0.00           H  
ATOM   1093 2HG2 VAL A  71     -13.525  -9.684  10.229  1.00  0.00           H  
ATOM   1094 3HG2 VAL A  71     -13.038  -8.764   8.785  1.00  0.00           H  
ATOM   1095  N   SER A  72     -14.500  -6.440   7.953  1.00  0.00           N  
ATOM   1096  CA  SER A  72     -14.456  -6.302   6.500  1.00  0.00           C  
ATOM   1097  C   SER A  72     -13.548  -7.354   5.873  1.00  0.00           C  
ATOM   1098  O   SER A  72     -12.800  -8.034   6.575  1.00  0.00           O  
ATOM   1099  CB  SER A  72     -13.973  -4.915   6.122  1.00  0.00           C  
ATOM   1100  OG  SER A  72     -12.622  -4.747   6.452  1.00  0.00           O  
ATOM   1101  H   SER A  72     -14.005  -5.771   8.525  1.00  0.00           H  
ATOM   1102  HA  SER A  72     -15.464  -6.447   6.109  1.00  0.00           H  
ATOM   1103 1HB  SER A  72     -14.111  -4.761   5.053  1.00  0.00           H  
ATOM   1104 2HB  SER A  72     -14.573  -4.168   6.641  1.00  0.00           H  
ATOM   1105  HG  SER A  72     -12.395  -3.851   6.190  1.00  0.00           H  
ATOM   1106  N   LEU A  73     -13.665  -7.554   4.538  1.00  0.00           N  
ATOM   1107  CA  LEU A  73     -12.823  -8.496   3.808  1.00  0.00           C  
ATOM   1108  C   LEU A  73     -11.354  -8.090   3.889  1.00  0.00           C  
ATOM   1109  O   LEU A  73     -10.485  -8.933   4.118  1.00  0.00           O  
ATOM   1110  CB  LEU A  73     -13.260  -8.581   2.344  1.00  0.00           C  
ATOM   1111  CG  LEU A  73     -12.463  -9.537   1.453  1.00  0.00           C  
ATOM   1112  CD1 LEU A  73     -12.571 -10.964   1.978  1.00  0.00           C  
ATOM   1113  CD2 LEU A  73     -12.951  -9.456   0.011  1.00  0.00           C  
ATOM   1114  H   LEU A  73     -14.363  -7.026   4.034  1.00  0.00           H  
ATOM   1115  HA  LEU A  73     -12.933  -9.481   4.262  1.00  0.00           H  
ATOM   1116 1HB  LEU A  73     -14.301  -8.896   2.309  1.00  0.00           H  
ATOM   1117 2HB  LEU A  73     -13.187  -7.587   1.902  1.00  0.00           H  
ATOM   1118  HG  LEU A  73     -11.407  -9.269   1.484  1.00  0.00           H  
ATOM   1119 1HD1 LEU A  73     -12.000 -11.633   1.335  1.00  0.00           H  
ATOM   1120 2HD1 LEU A  73     -12.173 -11.010   2.992  1.00  0.00           H  
ATOM   1121 3HD1 LEU A  73     -13.616 -11.272   1.984  1.00  0.00           H  
ATOM   1122 1HD2 LEU A  73     -12.373 -10.143  -0.608  1.00  0.00           H  
ATOM   1123 2HD2 LEU A  73     -14.006  -9.729  -0.032  1.00  0.00           H  
ATOM   1124 3HD2 LEU A  73     -12.825  -8.438  -0.359  1.00  0.00           H  
ATOM   1125  N   GLU A  74     -11.116  -6.754   3.856  1.00  0.00           N  
ATOM   1126  CA  GLU A  74      -9.748  -6.245   3.928  1.00  0.00           C  
ATOM   1127  C   GLU A  74      -9.097  -6.602   5.261  1.00  0.00           C  
ATOM   1128  O   GLU A  74      -7.953  -7.061   5.295  1.00  0.00           O  
ATOM   1129  CB  GLU A  74      -9.732  -4.727   3.732  1.00  0.00           C  
ATOM   1130  CG  GLU A  74     -10.142  -4.270   2.338  1.00  0.00           C  
ATOM   1131  CD  GLU A  74     -11.628  -4.319   2.120  1.00  0.00           C  
ATOM   1132  OE1 GLU A  74     -12.338  -4.601   3.055  1.00  0.00           O  
ATOM   1133  OE2 GLU A  74     -12.054  -4.071   1.016  1.00  0.00           O  
ATOM   1134  H   GLU A  74     -11.880  -6.099   3.781  1.00  0.00           H  
ATOM   1135  HA  GLU A  74      -9.163  -6.712   3.135  1.00  0.00           H  
ATOM   1136 1HB  GLU A  74     -10.407  -4.261   4.449  1.00  0.00           H  
ATOM   1137 2HB  GLU A  74      -8.730  -4.346   3.929  1.00  0.00           H  
ATOM   1138 1HG  GLU A  74      -9.796  -3.247   2.188  1.00  0.00           H  
ATOM   1139 2HG  GLU A  74      -9.649  -4.903   1.601  1.00  0.00           H  
ATOM   1140  N   ALA A  75      -9.913  -6.426   6.283  1.00  0.00           N  
ATOM   1141  CA  ALA A  75      -9.381  -6.695   7.617  1.00  0.00           C  
ATOM   1142  C   ALA A  75      -8.911  -8.142   7.738  1.00  0.00           C  
ATOM   1143  O   ALA A  75      -7.827  -8.407   8.264  1.00  0.00           O  
ATOM   1144  CB  ALA A  75     -10.427  -6.386   8.678  1.00  0.00           C  
ATOM   1145  H   ALA A  75     -10.871  -6.120   6.188  1.00  0.00           H  
ATOM   1146  HA  ALA A  75      -8.520  -6.046   7.775  1.00  0.00           H  
ATOM   1147 1HB  ALA A  75     -10.015  -6.593   9.666  1.00  0.00           H  
ATOM   1148 2HB  ALA A  75     -10.710  -5.336   8.616  1.00  0.00           H  
ATOM   1149 3HB  ALA A  75     -11.305  -7.009   8.514  1.00  0.00           H  
ATOM   1150  N   ALA A  76      -9.704  -9.030   7.191  1.00  0.00           N  
ATOM   1151  CA  ALA A  76      -9.374 -10.453   7.249  1.00  0.00           C  
ATOM   1152  C   ALA A  76      -8.113 -10.757   6.445  1.00  0.00           C  
ATOM   1153  O   ALA A  76      -7.221 -11.463   6.920  1.00  0.00           O  
ATOM   1154  CB  ALA A  76     -10.543 -11.292   6.736  1.00  0.00           C  
ATOM   1155  H   ALA A  76     -10.551  -8.740   6.722  1.00  0.00           H  
ATOM   1156  HA  ALA A  76      -9.183 -10.714   8.290  1.00  0.00           H  
ATOM   1157 1HB  ALA A  76     -10.282 -12.349   6.785  1.00  0.00           H  
ATOM   1158 2HB  ALA A  76     -11.423 -11.105   7.351  1.00  0.00           H  
ATOM   1159 3HB  ALA A  76     -10.760 -11.020   5.704  1.00  0.00           H  
ATOM   1160  N   LEU A  77      -8.014 -10.189   5.278  1.00  0.00           N  
ATOM   1161  CA  LEU A  77      -6.881 -10.464   4.401  1.00  0.00           C  
ATOM   1162  C   LEU A  77      -5.592  -9.895   4.986  1.00  0.00           C  
ATOM   1163  O   LEU A  77      -4.535 -10.523   4.899  1.00  0.00           O  
ATOM   1164  CB  LEU A  77      -7.125  -9.878   3.009  1.00  0.00           C  
ATOM   1165  CG  LEU A  77      -8.182 -10.580   2.155  1.00  0.00           C  
ATOM   1166  CD1 LEU A  77      -8.627  -9.673   1.010  1.00  0.00           C  
ATOM   1167  CD2 LEU A  77      -7.645 -11.901   1.617  1.00  0.00           C  
ATOM   1168  H   LEU A  77      -8.731  -9.549   4.968  1.00  0.00           H  
ATOM   1169  HA  LEU A  77      -6.768 -11.544   4.310  1.00  0.00           H  
ATOM   1170 1HB  LEU A  77      -7.435  -8.839   3.119  1.00  0.00           H  
ATOM   1171 2HB  LEU A  77      -6.188  -9.900   2.452  1.00  0.00           H  
ATOM   1172  HG  LEU A  77      -9.067 -10.778   2.759  1.00  0.00           H  
ATOM   1173 1HD1 LEU A  77      -9.379 -10.186   0.411  1.00  0.00           H  
ATOM   1174 2HD1 LEU A  77      -9.053  -8.756   1.419  1.00  0.00           H  
ATOM   1175 3HD1 LEU A  77      -7.769  -9.428   0.385  1.00  0.00           H  
ATOM   1176 1HD2 LEU A  77      -8.411 -12.387   1.012  1.00  0.00           H  
ATOM   1177 2HD2 LEU A  77      -6.763 -11.713   1.004  1.00  0.00           H  
ATOM   1178 3HD2 LEU A  77      -7.376 -12.550   2.451  1.00  0.00           H  
ATOM   1179  N   VAL A  78      -5.690  -8.768   5.544  1.00  0.00           N  
ATOM   1180  CA  VAL A  78      -4.509  -8.123   6.112  1.00  0.00           C  
ATOM   1181  C   VAL A  78      -4.035  -8.854   7.366  1.00  0.00           C  
ATOM   1182  O   VAL A  78      -2.835  -9.059   7.557  1.00  0.00           O  
ATOM   1183  CB  VAL A  78      -4.816  -6.655   6.461  1.00  0.00           C  
ATOM   1184  CG1 VAL A  78      -3.655  -6.035   7.224  1.00  0.00           C  
ATOM   1185  CG2 VAL A  78      -5.107  -5.871   5.190  1.00  0.00           C  
ATOM   1186  H   VAL A  78      -6.583  -8.299   5.603  1.00  0.00           H  
ATOM   1187  HA  VAL A  78      -3.709  -8.169   5.374  1.00  0.00           H  
ATOM   1188  HB  VAL A  78      -5.687  -6.621   7.117  1.00  0.00           H  
ATOM   1189 1HG1 VAL A  78      -3.890  -4.997   7.463  1.00  0.00           H  
ATOM   1190 2HG1 VAL A  78      -3.489  -6.590   8.147  1.00  0.00           H  
ATOM   1191 3HG1 VAL A  78      -2.756  -6.071   6.610  1.00  0.00           H  
ATOM   1192 1HG2 VAL A  78      -5.324  -4.834   5.445  1.00  0.00           H  
ATOM   1193 2HG2 VAL A  78      -4.238  -5.909   4.532  1.00  0.00           H  
ATOM   1194 3HG2 VAL A  78      -5.967  -6.307   4.682  1.00  0.00           H  
ATOM   1195  N   ILE A  79      -4.925  -9.283   8.214  1.00  0.00           N  
ATOM   1196  CA  ILE A  79      -4.598 -10.007   9.439  1.00  0.00           C  
ATOM   1197  C   ILE A  79      -3.926 -11.334   9.092  1.00  0.00           C  
ATOM   1198  O   ILE A  79      -2.907 -11.695   9.686  1.00  0.00           O  
ATOM   1199  CB  ILE A  79      -5.857 -10.264  10.288  1.00  0.00           C  
ATOM   1200  CG1 ILE A  79      -6.381  -8.951  10.876  1.00  0.00           C  
ATOM   1201  CG2 ILE A  79      -5.558 -11.264  11.394  1.00  0.00           C  
ATOM   1202  CD1 ILE A  79      -7.782  -9.049  11.435  1.00  0.00           C  
ATOM   1203  H   ILE A  79      -5.892  -9.096   7.997  1.00  0.00           H  
ATOM   1204  HA  ILE A  79      -3.899  -9.407  10.021  1.00  0.00           H  
ATOM   1205  HB  ILE A  79      -6.648 -10.663   9.654  1.00  0.00           H  
ATOM   1206 1HG1 ILE A  79      -5.718  -8.619  11.673  1.00  0.00           H  
ATOM   1207 2HG1 ILE A  79      -6.376  -8.179  10.105  1.00  0.00           H  
ATOM   1208 1HG2 ILE A  79      -6.458 -11.433  11.985  1.00  0.00           H  
ATOM   1209 2HG2 ILE A  79      -5.230 -12.205  10.954  1.00  0.00           H  
ATOM   1210 3HG2 ILE A  79      -4.770 -10.870  12.037  1.00  0.00           H  
ATOM   1211 1HD1 ILE A  79      -8.084  -8.080  11.833  1.00  0.00           H  
ATOM   1212 2HD1 ILE A  79      -8.471  -9.346  10.643  1.00  0.00           H  
ATOM   1213 3HD1 ILE A  79      -7.804  -9.790  12.233  1.00  0.00           H  
ATOM   1214  N   LEU A  80      -4.494 -12.004   8.099  1.00  0.00           N  
ATOM   1215  CA  LEU A  80      -3.900 -13.275   7.694  1.00  0.00           C  
ATOM   1216  C   LEU A  80      -2.486 -13.068   7.161  1.00  0.00           C  
ATOM   1217  O   LEU A  80      -1.570 -13.814   7.514  1.00  0.00           O  
ATOM   1218  CB  LEU A  80      -4.766 -13.950   6.623  1.00  0.00           C  
ATOM   1219  CG  LEU A  80      -6.123 -14.480   7.102  1.00  0.00           C  
ATOM   1220  CD1 LEU A  80      -6.989 -14.824   5.897  1.00  0.00           C  
ATOM   1221  CD2 LEU A  80      -5.909 -15.699   7.986  1.00  0.00           C  
ATOM   1222  H   LEU A  80      -5.315 -11.669   7.616  1.00  0.00           H  
ATOM   1223  HA  LEU A  80      -3.845 -13.924   8.567  1.00  0.00           H  
ATOM   1224 1HB  LEU A  80      -4.953 -13.233   5.826  1.00  0.00           H  
ATOM   1225 2HB  LEU A  80      -4.210 -14.790   6.205  1.00  0.00           H  
ATOM   1226  HG  LEU A  80      -6.637 -13.705   7.671  1.00  0.00           H  
ATOM   1227 1HD1 LEU A  80      -7.953 -15.201   6.237  1.00  0.00           H  
ATOM   1228 2HD1 LEU A  80      -7.142 -13.930   5.293  1.00  0.00           H  
ATOM   1229 3HD1 LEU A  80      -6.492 -15.587   5.299  1.00  0.00           H  
ATOM   1230 1HD2 LEU A  80      -6.873 -16.076   8.327  1.00  0.00           H  
ATOM   1231 2HD2 LEU A  80      -5.397 -16.476   7.418  1.00  0.00           H  
ATOM   1232 3HD2 LEU A  80      -5.303 -15.421   8.849  1.00  0.00           H  
ATOM   1233  N   SER A  81      -2.381 -12.048   6.438  1.00  0.00           N  
ATOM   1234  CA  SER A  81      -1.058 -11.712   5.921  1.00  0.00           C  
ATOM   1235  C   SER A  81      -0.111 -11.310   7.046  1.00  0.00           C  
ATOM   1236  O   SER A  81       1.045 -11.738   7.075  1.00  0.00           O  
ATOM   1237  CB  SER A  81      -1.163 -10.586   4.911  1.00  0.00           C  
ATOM   1238  OG  SER A  81      -1.917 -10.980   3.797  1.00  0.00           O  
ATOM   1239  H   SER A  81      -3.165 -11.457   6.203  1.00  0.00           H  
ATOM   1240  HA  SER A  81      -0.646 -12.593   5.429  1.00  0.00           H  
ATOM   1241 1HB  SER A  81      -1.628  -9.719   5.379  1.00  0.00           H  
ATOM   1242 2HB  SER A  81      -0.165 -10.290   4.591  1.00  0.00           H  
ATOM   1243  HG  SER A  81      -2.838 -10.879   4.051  1.00  0.00           H  
ATOM   1244  N   ALA A  82      -0.610 -10.592   7.931  1.00  0.00           N  
ATOM   1245  CA  ALA A  82       0.204 -10.146   9.059  1.00  0.00           C  
ATOM   1246  C   ALA A  82       0.710 -11.333   9.873  1.00  0.00           C  
ATOM   1247  O   ALA A  82       1.866 -11.350  10.303  1.00  0.00           O  
ATOM   1248  CB  ALA A  82      -0.595  -9.196   9.948  1.00  0.00           C  
ATOM   1249  H   ALA A  82      -1.578 -10.310   7.880  1.00  0.00           H  
ATOM   1250  HA  ALA A  82       1.069  -9.614   8.664  1.00  0.00           H  
ATOM   1251 1HB  ALA A  82       0.025  -8.873  10.784  1.00  0.00           H  
ATOM   1252 2HB  ALA A  82      -0.903  -8.326   9.368  1.00  0.00           H  
ATOM   1253 3HB  ALA A  82      -1.476  -9.710  10.329  1.00  0.00           H  
ATOM   1254  N   ALA A  83      -0.156 -12.297  10.054  1.00  0.00           N  
ATOM   1255  CA  ALA A  83       0.212 -13.475  10.836  1.00  0.00           C  
ATOM   1256  C   ALA A  83       1.424 -14.178  10.229  1.00  0.00           C  
ATOM   1257  O   ALA A  83       2.383 -14.496  10.935  1.00  0.00           O  
ATOM   1258  CB  ALA A  83      -0.967 -14.441  10.931  1.00  0.00           C  
ATOM   1259  H   ALA A  83      -1.084 -12.239   9.659  1.00  0.00           H  
ATOM   1260  HA  ALA A  83       0.480 -13.145  11.839  1.00  0.00           H  
ATOM   1261 1HB  ALA A  83      -0.676 -15.313  11.516  1.00  0.00           H  
ATOM   1262 2HB  ALA A  83      -1.808 -13.943  11.414  1.00  0.00           H  
ATOM   1263 3HB  ALA A  83      -1.259 -14.757   9.931  1.00  0.00           H  
ATOM   1264  N   ALA A  84       1.410 -14.411   8.976  1.00  0.00           N  
ATOM   1265  CA  ALA A  84       2.504 -15.085   8.279  1.00  0.00           C  
ATOM   1266  C   ALA A  84       3.771 -14.233   8.295  1.00  0.00           C  
ATOM   1267  O   ALA A  84       4.839 -14.706   8.690  1.00  0.00           O  
ATOM   1268  CB  ALA A  84       2.101 -15.406   6.841  1.00  0.00           C  
ATOM   1269  H   ALA A  84       0.601 -14.113   8.449  1.00  0.00           H  
ATOM   1270  HA  ALA A  84       2.717 -16.016   8.803  1.00  0.00           H  
ATOM   1271 1HB  ALA A  84       2.927 -15.907   6.336  1.00  0.00           H  
ATOM   1272 2HB  ALA A  84       1.228 -16.059   6.846  1.00  0.00           H  
ATOM   1273 3HB  ALA A  84       1.860 -14.484   6.316  1.00  0.00           H  
ATOM   1274  N   GLN A  85       3.671 -13.020   8.024  1.00  0.00           N  
ATOM   1275  CA  GLN A  85       4.841 -12.159   7.887  1.00  0.00           C  
ATOM   1276  C   GLN A  85       5.452 -11.840   9.249  1.00  0.00           C  
ATOM   1277  O   GLN A  85       6.670 -11.690   9.369  1.00  0.00           O  
ATOM   1278  CB  GLN A  85       4.471 -10.863   7.161  1.00  0.00           C  
ATOM   1279  CG  GLN A  85       4.102 -11.051   5.700  1.00  0.00           C  
ATOM   1280  CD  GLN A  85       5.290 -11.465   4.852  1.00  0.00           C  
ATOM   1281  OE1 GLN A  85       6.325 -10.793   4.839  1.00  0.00           O  
ATOM   1282  NE2 GLN A  85       5.148 -12.576   4.138  1.00  0.00           N  
ATOM   1283  H   GLN A  85       2.750 -12.623   7.896  1.00  0.00           H  
ATOM   1284  HA  GLN A  85       5.592 -12.689   7.300  1.00  0.00           H  
ATOM   1285 1HB  GLN A  85       3.625 -10.394   7.664  1.00  0.00           H  
ATOM   1286 2HB  GLN A  85       5.308 -10.167   7.211  1.00  0.00           H  
ATOM   1287 1HG  GLN A  85       3.341 -11.828   5.624  1.00  0.00           H  
ATOM   1288 2HG  GLN A  85       3.714 -10.110   5.309  1.00  0.00           H  
ATOM   1289 1HE2 GLN A  85       5.898 -12.898   3.560  1.00  0.00           H  
ATOM   1290 2HE2 GLN A  85       4.292 -13.090   4.179  1.00  0.00           H  
ATOM   1291  N   LEU A  86       4.622 -11.755  10.229  1.00  0.00           N  
ATOM   1292  CA  LEU A  86       5.089 -11.390  11.564  1.00  0.00           C  
ATOM   1293  C   LEU A  86       5.701 -12.594  12.273  1.00  0.00           C  
ATOM   1294  O   LEU A  86       6.401 -12.439  13.275  1.00  0.00           O  
ATOM   1295  CB  LEU A  86       3.931 -10.829  12.398  1.00  0.00           C  
ATOM   1296  CG  LEU A  86       4.328 -10.136  13.707  1.00  0.00           C  
ATOM   1297  CD1 LEU A  86       5.158  -8.898  13.394  1.00  0.00           C  
ATOM   1298  CD2 LEU A  86       3.076  -9.771  14.489  1.00  0.00           C  
ATOM   1299  H   LEU A  86       3.640 -11.940  10.085  1.00  0.00           H  
ATOM   1300  HA  LEU A  86       5.858 -10.624  11.464  1.00  0.00           H  
ATOM   1301 1HB  LEU A  86       3.384 -10.108  11.793  1.00  0.00           H  
ATOM   1302 2HB  LEU A  86       3.255 -11.647  12.649  1.00  0.00           H  
ATOM   1303  HG  LEU A  86       4.946 -10.809  14.303  1.00  0.00           H  
ATOM   1304 1HD1 LEU A  86       5.441  -8.405  14.324  1.00  0.00           H  
ATOM   1305 2HD1 LEU A  86       6.057  -9.190  12.852  1.00  0.00           H  
ATOM   1306 3HD1 LEU A  86       4.572  -8.212  12.785  1.00  0.00           H  
ATOM   1307 1HD2 LEU A  86       3.358  -9.279  15.420  1.00  0.00           H  
ATOM   1308 2HD2 LEU A  86       2.459  -9.097  13.895  1.00  0.00           H  
ATOM   1309 3HD2 LEU A  86       2.511 -10.676  14.714  1.00  0.00           H  
ATOM   1310  N   GLY A  87       5.479 -13.808  11.637  1.00  0.00           N  
ATOM   1311  CA  GLY A  87       5.960 -15.020  12.282  1.00  0.00           C  
ATOM   1312  C   GLY A  87       5.098 -15.453  13.454  1.00  0.00           C  
ATOM   1313  O   GLY A  87       5.617 -15.884  14.486  1.00  0.00           O  
ATOM   1314  H   GLY A  87       5.000 -13.880  10.750  1.00  0.00           H  
ATOM   1315 1HA  GLY A  87       5.995 -15.831  11.555  1.00  0.00           H  
ATOM   1316 2HA  GLY A  87       6.979 -14.862  12.636  1.00  0.00           H  
ATOM   1317  N   THR A  88       3.761 -15.174  13.387  1.00  0.00           N  
ATOM   1318  CA  THR A  88       2.824 -15.494  14.458  1.00  0.00           C  
ATOM   1319  C   THR A  88       1.645 -16.297  13.920  1.00  0.00           C  
ATOM   1320  O   THR A  88       1.584 -16.601  12.727  1.00  0.00           O  
ATOM   1321  CB  THR A  88       2.312 -14.218  15.151  1.00  0.00           C  
ATOM   1322  OG1 THR A  88       1.451 -13.499  14.258  1.00  0.00           O  
ATOM   1323  CG2 THR A  88       3.476 -13.326  15.555  1.00  0.00           C  
ATOM   1324  H   THR A  88       3.417 -14.723  12.551  1.00  0.00           H  
ATOM   1325  HA  THR A  88       3.343 -16.100  15.201  1.00  0.00           H  
ATOM   1326  HB  THR A  88       1.744 -14.490  16.041  1.00  0.00           H  
ATOM   1327  HG1 THR A  88       0.579 -13.900  14.263  1.00  0.00           H  
ATOM   1328 1HG2 THR A  88       3.096 -12.429  16.043  1.00  0.00           H  
ATOM   1329 2HG2 THR A  88       4.127 -13.866  16.243  1.00  0.00           H  
ATOM   1330 3HG2 THR A  88       4.042 -13.043  14.668  1.00  0.00           H  
ATOM   1331  N   THR A  89       0.743 -16.696  14.804  1.00  0.00           N  
ATOM   1332  CA  THR A  89      -0.480 -17.368  14.379  1.00  0.00           C  
ATOM   1333  C   THR A  89      -1.540 -16.351  13.970  1.00  0.00           C  
ATOM   1334  O   THR A  89      -1.358 -15.146  14.154  1.00  0.00           O  
ATOM   1335  CB  THR A  89      -1.033 -18.276  15.494  1.00  0.00           C  
ATOM   1336  OG1 THR A  89      -1.508 -17.470  16.579  1.00  0.00           O  
ATOM   1337  CG2 THR A  89       0.048 -19.217  16.001  1.00  0.00           C  
ATOM   1338  H   THR A  89       0.899 -16.536  15.790  1.00  0.00           H  
ATOM   1339  HA  THR A  89      -0.250 -17.992  13.516  1.00  0.00           H  
ATOM   1340  HB  THR A  89      -1.865 -18.863  15.104  1.00  0.00           H  
ATOM   1341  HG1 THR A  89      -2.023 -18.013  17.180  1.00  0.00           H  
ATOM   1342 1HG2 THR A  89      -0.360 -19.851  16.788  1.00  0.00           H  
ATOM   1343 2HG2 THR A  89       0.404 -19.840  15.180  1.00  0.00           H  
ATOM   1344 3HG2 THR A  89       0.879 -18.635  16.400  1.00  0.00           H  
ATOM   1345  N   VAL A  90      -2.661 -16.810  13.352  1.00  0.00           N  
ATOM   1346  CA  VAL A  90      -3.778 -15.967  12.938  1.00  0.00           C  
ATOM   1347  C   VAL A  90      -4.454 -15.364  14.169  1.00  0.00           C  
ATOM   1348  O   VAL A  90      -4.722 -14.161  14.209  1.00  0.00           O  
ATOM   1349  CB  VAL A  90      -4.803 -16.781  12.127  1.00  0.00           C  
ATOM   1350  CG1 VAL A  90      -6.040 -15.944  11.841  1.00  0.00           C  
ATOM   1351  CG2 VAL A  90      -4.170 -17.268  10.834  1.00  0.00           C  
ATOM   1352  H   VAL A  90      -2.705 -17.805  13.178  1.00  0.00           H  
ATOM   1353  HA  VAL A  90      -3.388 -15.155  12.323  1.00  0.00           H  
ATOM   1354  HB  VAL A  90      -5.124 -17.637  12.721  1.00  0.00           H  
ATOM   1355 1HG1 VAL A  90      -6.755 -16.535  11.267  1.00  0.00           H  
ATOM   1356 2HG1 VAL A  90      -6.498 -15.636  12.781  1.00  0.00           H  
ATOM   1357 3HG1 VAL A  90      -5.759 -15.061  11.267  1.00  0.00           H  
ATOM   1358 1HG2 VAL A  90      -4.900 -17.844  10.265  1.00  0.00           H  
ATOM   1359 2HG2 VAL A  90      -3.843 -16.412  10.243  1.00  0.00           H  
ATOM   1360 3HG2 VAL A  90      -3.311 -17.899  11.063  1.00  0.00           H  
ATOM   1361  N   GLU A  91      -4.612 -16.156  15.166  1.00  0.00           N  
ATOM   1362  CA  GLU A  91      -5.254 -15.705  16.397  1.00  0.00           C  
ATOM   1363  C   GLU A  91      -4.438 -14.610  17.077  1.00  0.00           C  
ATOM   1364  O   GLU A  91      -4.998 -13.634  17.581  1.00  0.00           O  
ATOM   1365  CB  GLU A  91      -5.449 -16.880  17.358  1.00  0.00           C  
ATOM   1366  CG  GLU A  91      -6.398 -17.957  16.850  1.00  0.00           C  
ATOM   1367  CD  GLU A  91      -5.758 -18.875  15.847  1.00  0.00           C  
ATOM   1368  OE1 GLU A  91      -4.577 -18.753  15.627  1.00  0.00           O  
ATOM   1369  OE2 GLU A  91      -6.451 -19.698  15.299  1.00  0.00           O  
ATOM   1370  H   GLU A  91      -4.288 -17.111  15.102  1.00  0.00           H  
ATOM   1371  HA  GLU A  91      -6.229 -15.286  16.146  1.00  0.00           H  
ATOM   1372 1HB  GLU A  91      -4.486 -17.350  17.558  1.00  0.00           H  
ATOM   1373 2HB  GLU A  91      -5.838 -16.513  18.308  1.00  0.00           H  
ATOM   1374 1HG  GLU A  91      -6.745 -18.549  17.698  1.00  0.00           H  
ATOM   1375 2HG  GLU A  91      -7.265 -17.478  16.398  1.00  0.00           H  
ATOM   1376  N   GLU A  92      -3.130 -14.800  17.047  1.00  0.00           N  
ATOM   1377  CA  GLU A  92      -2.254 -13.781  17.617  1.00  0.00           C  
ATOM   1378  C   GLU A  92      -2.318 -12.486  16.812  1.00  0.00           C  
ATOM   1379  O   GLU A  92      -2.339 -11.394  17.382  1.00  0.00           O  
ATOM   1380  CB  GLU A  92      -0.811 -14.288  17.672  1.00  0.00           C  
ATOM   1381  CG  GLU A  92      -0.553 -15.336  18.746  1.00  0.00           C  
ATOM   1382  CD  GLU A  92       0.841 -15.895  18.695  1.00  0.00           C  
ATOM   1383  OE1 GLU A  92       1.312 -16.169  17.616  1.00  0.00           O  
ATOM   1384  OE2 GLU A  92       1.436 -16.050  19.735  1.00  0.00           O  
ATOM   1385  H   GLU A  92      -2.721 -15.630  16.641  1.00  0.00           H  
ATOM   1386  HA  GLU A  92      -2.592 -13.560  18.630  1.00  0.00           H  
ATOM   1387 1HB  GLU A  92      -0.541 -14.721  16.710  1.00  0.00           H  
ATOM   1388 2HB  GLU A  92      -0.138 -13.450  17.854  1.00  0.00           H  
ATOM   1389 1HG  GLU A  92      -0.716 -14.885  19.725  1.00  0.00           H  
ATOM   1390 2HG  GLU A  92      -1.271 -16.146  18.626  1.00  0.00           H  
ATOM   1391  N   ALA A  93      -2.360 -12.609  15.527  1.00  0.00           N  
ATOM   1392  CA  ALA A  93      -2.481 -11.433  14.669  1.00  0.00           C  
ATOM   1393  C   ALA A  93      -3.793 -10.699  14.928  1.00  0.00           C  
ATOM   1394  O   ALA A  93      -3.836  -9.467  14.904  1.00  0.00           O  
ATOM   1395  CB  ALA A  93      -2.381 -11.836  13.199  1.00  0.00           C  
ATOM   1396  H   ALA A  93      -2.311 -13.525  15.104  1.00  0.00           H  
ATOM   1397  HA  ALA A  93      -1.660 -10.756  14.905  1.00  0.00           H  
ATOM   1398 1HB  ALA A  93      -2.472 -10.949  12.571  1.00  0.00           H  
ATOM   1399 2HB  ALA A  93      -1.418 -12.312  13.016  1.00  0.00           H  
ATOM   1400 3HB  ALA A  93      -3.181 -12.534  12.958  1.00  0.00           H  
ATOM   1401  N   VAL A  94      -4.866 -11.416  15.199  1.00  0.00           N  
ATOM   1402  CA  VAL A  94      -6.161 -10.829  15.529  1.00  0.00           C  
ATOM   1403  C   VAL A  94      -6.064 -10.078  16.856  1.00  0.00           C  
ATOM   1404  O   VAL A  94      -6.485  -8.923  16.956  1.00  0.00           O  
ATOM   1405  CB  VAL A  94      -7.243 -11.920  15.626  1.00  0.00           C  
ATOM   1406  CG1 VAL A  94      -8.521 -11.351  16.226  1.00  0.00           C  
ATOM   1407  CG2 VAL A  94      -7.511 -12.508  14.249  1.00  0.00           C  
ATOM   1408  H   VAL A  94      -4.775 -12.422  15.174  1.00  0.00           H  
ATOM   1409  HA  VAL A  94      -6.429 -10.120  14.744  1.00  0.00           H  
ATOM   1410  HB  VAL A  94      -6.895 -12.706  16.296  1.00  0.00           H  
ATOM   1411 1HG1 VAL A  94      -9.275 -12.136  16.287  1.00  0.00           H  
ATOM   1412 2HG1 VAL A  94      -8.313 -10.968  17.226  1.00  0.00           H  
ATOM   1413 3HG1 VAL A  94      -8.889 -10.542  15.596  1.00  0.00           H  
ATOM   1414 1HG2 VAL A  94      -8.277 -13.279  14.325  1.00  0.00           H  
ATOM   1415 2HG2 VAL A  94      -7.853 -11.720  13.577  1.00  0.00           H  
ATOM   1416 3HG2 VAL A  94      -6.593 -12.946  13.855  1.00  0.00           H  
ATOM   1417  N   ASN A  95      -5.487 -10.751  17.816  1.00  0.00           N  
ATOM   1418  CA  ASN A  95      -5.394 -10.146  19.140  1.00  0.00           C  
ATOM   1419  C   ASN A  95      -4.515  -8.897  19.126  1.00  0.00           C  
ATOM   1420  O   ASN A  95      -4.863  -7.881  19.728  1.00  0.00           O  
ATOM   1421  CB  ASN A  95      -4.871 -11.153  20.149  1.00  0.00           C  
ATOM   1422  CG  ASN A  95      -5.885 -12.210  20.487  1.00  0.00           C  
ATOM   1423  OD1 ASN A  95      -7.090 -12.015  20.298  1.00  0.00           O  
ATOM   1424  ND2 ASN A  95      -5.418 -13.328  20.983  1.00  0.00           N  
ATOM   1425  H   ASN A  95      -5.103 -11.674  17.668  1.00  0.00           H  
ATOM   1426  HA  ASN A  95      -6.392  -9.836  19.450  1.00  0.00           H  
ATOM   1427 1HB  ASN A  95      -3.977 -11.636  19.751  1.00  0.00           H  
ATOM   1428 2HB  ASN A  95      -4.584 -10.635  21.064  1.00  0.00           H  
ATOM   1429 1HD2 ASN A  95      -6.046 -14.068  21.227  1.00  0.00           H  
ATOM   1430 2HD2 ASN A  95      -4.435 -13.443  21.119  1.00  0.00           H  
ATOM   1431  N   ARG A  96      -3.490  -9.009  18.381  1.00  0.00           N  
ATOM   1432  CA  ARG A  96      -2.597  -7.858  18.291  1.00  0.00           C  
ATOM   1433  C   ARG A  96      -3.277  -6.690  17.586  1.00  0.00           C  
ATOM   1434  O   ARG A  96      -3.174  -5.544  18.028  1.00  0.00           O  
ATOM   1435  CB  ARG A  96      -1.323  -8.226  17.545  1.00  0.00           C  
ATOM   1436  CG  ARG A  96      -0.364  -9.117  18.319  1.00  0.00           C  
ATOM   1437  CD  ARG A  96       0.808  -9.508  17.494  1.00  0.00           C  
ATOM   1438  NE  ARG A  96       1.679 -10.437  18.196  1.00  0.00           N  
ATOM   1439  CZ  ARG A  96       2.619 -10.077  19.093  1.00  0.00           C  
ATOM   1440  NH1 ARG A  96       2.796  -8.807  19.385  1.00  0.00           N  
ATOM   1441  NH2 ARG A  96       3.362 -11.000  19.677  1.00  0.00           N  
ATOM   1442  H   ARG A  96      -3.271  -9.844  17.857  1.00  0.00           H  
ATOM   1443  HA  ARG A  96      -2.341  -7.540  19.302  1.00  0.00           H  
ATOM   1444 1HB  ARG A  96      -1.579  -8.741  16.620  1.00  0.00           H  
ATOM   1445 2HB  ARG A  96      -0.783  -7.318  17.276  1.00  0.00           H  
ATOM   1446 1HG  ARG A  96      -0.003  -8.586  19.199  1.00  0.00           H  
ATOM   1447 2HG  ARG A  96      -0.882 -10.026  18.630  1.00  0.00           H  
ATOM   1448 1HD  ARG A  96       0.466  -9.989  16.579  1.00  0.00           H  
ATOM   1449 2HD  ARG A  96       1.389  -8.621  17.244  1.00  0.00           H  
ATOM   1450  HE  ARG A  96       1.573 -11.423  17.998  1.00  0.00           H  
ATOM   1451 1HH1 ARG A  96       2.228  -8.102  18.936  1.00  0.00           H  
ATOM   1452 2HH1 ARG A  96       3.500  -8.538  20.056  1.00  0.00           H  
ATOM   1453 1HH2 ARG A  96       3.225 -11.977  19.453  1.00  0.00           H  
ATOM   1454 2HH2 ARG A  96       4.066 -10.730  20.350  1.00  0.00           H  
ATOM   1455  N   ALA A  97      -3.975  -7.003  16.487  1.00  0.00           N  
ATOM   1456  CA  ALA A  97      -4.662  -5.954  15.737  1.00  0.00           C  
ATOM   1457  C   ALA A  97      -5.763  -5.313  16.575  1.00  0.00           C  
ATOM   1458  O   ALA A  97      -5.973  -4.100  16.515  1.00  0.00           O  
ATOM   1459  CB  ALA A  97      -5.242  -6.519  14.444  1.00  0.00           C  
ATOM   1460  H   ALA A  97      -4.035  -7.959  16.164  1.00  0.00           H  
ATOM   1461  HA  ALA A  97      -3.933  -5.183  15.490  1.00  0.00           H  
ATOM   1462 1HB  ALA A  97      -5.751  -5.725  13.896  1.00  0.00           H  
ATOM   1463 2HB  ALA A  97      -4.437  -6.924  13.831  1.00  0.00           H  
ATOM   1464 3HB  ALA A  97      -5.952  -7.310  14.678  1.00  0.00           H  
ATOM   1465  N   LEU A  98      -6.452  -6.086  17.378  1.00  0.00           N  
ATOM   1466  CA  LEU A  98      -7.521  -5.569  18.223  1.00  0.00           C  
ATOM   1467  C   LEU A  98      -6.962  -4.663  19.317  1.00  0.00           C  
ATOM   1468  O   LEU A  98      -7.556  -3.632  19.637  1.00  0.00           O  
ATOM   1469  CB  LEU A  98      -8.304  -6.726  18.857  1.00  0.00           C  
ATOM   1470  CG  LEU A  98      -9.177  -7.543  17.895  1.00  0.00           C  
ATOM   1471  CD1 LEU A  98      -9.640  -8.817  18.589  1.00  0.00           C  
ATOM   1472  CD2 LEU A  98     -10.363  -6.703  17.447  1.00  0.00           C  
ATOM   1473  H   LEU A  98      -6.231  -7.072  17.411  1.00  0.00           H  
ATOM   1474  HA  LEU A  98      -8.198  -4.982  17.604  1.00  0.00           H  
ATOM   1475 1HB  LEU A  98      -7.597  -7.409  19.324  1.00  0.00           H  
ATOM   1476 2HB  LEU A  98      -8.955  -6.323  19.633  1.00  0.00           H  
ATOM   1477  HG  LEU A  98      -8.587  -7.832  17.025  1.00  0.00           H  
ATOM   1478 1HD1 LEU A  98     -10.261  -9.398  17.905  1.00  0.00           H  
ATOM   1479 2HD1 LEU A  98      -8.773  -9.409  18.881  1.00  0.00           H  
ATOM   1480 3HD1 LEU A  98     -10.220  -8.560  19.474  1.00  0.00           H  
ATOM   1481 1HD2 LEU A  98     -10.983  -7.283  16.763  1.00  0.00           H  
ATOM   1482 2HD2 LEU A  98     -10.954  -6.413  18.316  1.00  0.00           H  
ATOM   1483 3HD2 LEU A  98     -10.003  -5.807  16.939  1.00  0.00           H  
ATOM   1484  N   ASN A  99      -5.850  -5.128  19.819  1.00  0.00           N  
ATOM   1485  CA  ASN A  99      -5.243  -4.327  20.879  1.00  0.00           C  
ATOM   1486  C   ASN A  99      -4.765  -2.975  20.355  1.00  0.00           C  
ATOM   1487  O   ASN A  99      -4.938  -1.951  21.017  1.00  0.00           O  
ATOM   1488  CB  ASN A  99      -4.097  -5.083  21.526  1.00  0.00           C  
ATOM   1489  CG  ASN A  99      -4.569  -6.210  22.402  1.00  0.00           C  
ATOM   1490  OD1 ASN A  99      -5.721  -6.222  22.852  1.00  0.00           O  
ATOM   1491  ND2 ASN A  99      -3.702  -7.157  22.653  1.00  0.00           N  
ATOM   1492  H   ASN A  99      -5.397  -5.982  19.529  1.00  0.00           H  
ATOM   1493  HA  ASN A  99      -6.001  -4.130  21.639  1.00  0.00           H  
ATOM   1494 1HB  ASN A  99      -3.445  -5.489  20.751  1.00  0.00           H  
ATOM   1495 2HB  ASN A  99      -3.502  -4.396  22.128  1.00  0.00           H  
ATOM   1496 1HD2 ASN A  99      -3.961  -7.932  23.230  1.00  0.00           H  
ATOM   1497 2HD2 ASN A  99      -2.781  -7.106  22.268  1.00  0.00           H  
ATOM   1498  N   LEU A 100      -4.215  -3.051  19.218  1.00  0.00           N  
ATOM   1499  CA  LEU A 100      -3.774  -1.814  18.584  1.00  0.00           C  
ATOM   1500  C   LEU A 100      -4.968  -0.973  18.144  1.00  0.00           C  
ATOM   1501  O   LEU A 100      -4.927   0.258  18.219  1.00  0.00           O  
ATOM   1502  CB  LEU A 100      -2.883  -2.123  17.374  1.00  0.00           C  
ATOM   1503  CG  LEU A 100      -1.503  -2.708  17.698  1.00  0.00           C  
ATOM   1504  CD1 LEU A 100      -0.850  -3.209  16.417  1.00  0.00           C  
ATOM   1505  CD2 LEU A 100      -0.644  -1.646  18.369  1.00  0.00           C  
ATOM   1506  H   LEU A 100      -4.072  -3.929  18.737  1.00  0.00           H  
ATOM   1507  HA  LEU A 100      -3.201  -1.239  19.310  1.00  0.00           H  
ATOM   1508 1HB  LEU A 100      -3.402  -2.834  16.733  1.00  0.00           H  
ATOM   1509 2HB  LEU A 100      -2.729  -1.202  16.812  1.00  0.00           H  
ATOM   1510  HG  LEU A 100      -1.617  -3.560  18.369  1.00  0.00           H  
ATOM   1511 1HD1 LEU A 100       0.131  -3.626  16.647  1.00  0.00           H  
ATOM   1512 2HD1 LEU A 100      -1.475  -3.982  15.968  1.00  0.00           H  
ATOM   1513 3HD1 LEU A 100      -0.738  -2.382  15.718  1.00  0.00           H  
ATOM   1514 1HD2 LEU A 100       0.336  -2.062  18.600  1.00  0.00           H  
ATOM   1515 2HD2 LEU A 100      -0.529  -0.794  17.698  1.00  0.00           H  
ATOM   1516 3HD2 LEU A 100      -1.126  -1.319  19.290  1.00  0.00           H  
ATOM   1517  N   LYS A 101      -6.001  -1.649  17.640  1.00  0.00           N  
ATOM   1518  CA  LYS A 101      -7.199  -0.953  17.175  1.00  0.00           C  
ATOM   1519  C   LYS A 101      -7.696   0.044  18.217  1.00  0.00           C  
ATOM   1520  O   LYS A 101      -7.882   1.224  17.915  1.00  0.00           O  
ATOM   1521  CB  LYS A 101      -8.305  -1.954  16.836  1.00  0.00           C  
ATOM   1522  CG  LYS A 101      -9.585  -1.323  16.306  1.00  0.00           C  
ATOM   1523  CD  LYS A 101     -10.690  -2.358  16.152  1.00  0.00           C  
ATOM   1524  CE  LYS A 101     -12.005  -1.710  15.751  1.00  0.00           C  
ATOM   1525  NZ  LYS A 101     -13.128  -2.687  15.738  1.00  0.00           N  
ATOM   1526  H   LYS A 101      -5.962  -2.656  17.577  1.00  0.00           H  
ATOM   1527  HA  LYS A 101      -6.947  -0.396  16.271  1.00  0.00           H  
ATOM   1528 1HB  LYS A 101      -7.942  -2.657  16.085  1.00  0.00           H  
ATOM   1529 2HB  LYS A 101      -8.560  -2.531  17.726  1.00  0.00           H  
ATOM   1530 1HG  LYS A 101      -9.920  -0.546  16.993  1.00  0.00           H  
ATOM   1531 2HG  LYS A 101      -9.390  -0.866  15.335  1.00  0.00           H  
ATOM   1532 1HD  LYS A 101     -10.404  -3.085  15.390  1.00  0.00           H  
ATOM   1533 2HD  LYS A 101     -10.828  -2.886  17.097  1.00  0.00           H  
ATOM   1534 1HE  LYS A 101     -12.246  -0.911  16.452  1.00  0.00           H  
ATOM   1535 2HE  LYS A 101     -11.909  -1.274  14.757  1.00  0.00           H  
ATOM   1536 1HZ  LYS A 101     -13.980  -2.219  15.468  1.00  0.00           H  
ATOM   1537 2HZ  LYS A 101     -12.925  -3.425  15.077  1.00  0.00           H  
ATOM   1538 3HZ  LYS A 101     -13.240  -3.085  16.660  1.00  0.00           H  
ATOM   1539  N   THR A 102      -7.844  -0.417  19.464  1.00  0.00           N  
ATOM   1540  CA  THR A 102      -8.329   0.413  20.561  1.00  0.00           C  
ATOM   1541  C   THR A 102      -7.312   1.497  20.907  1.00  0.00           C  
ATOM   1542  O   THR A 102      -7.643   2.685  20.921  1.00  0.00           O  
ATOM   1543  CB  THR A 102      -8.632  -0.435  21.810  1.00  0.00           C  
ATOM   1544  OG1 THR A 102      -9.658  -1.390  21.505  1.00  0.00           O  
ATOM   1545  CG2 THR A 102      -9.094   0.450  22.957  1.00  0.00           C  
ATOM   1546  H   THR A 102      -7.609  -1.383  19.644  1.00  0.00           H  
ATOM   1547  HA  THR A 102      -9.254   0.897  20.246  1.00  0.00           H  
ATOM   1548  HB  THR A 102      -7.733  -0.972  22.112  1.00  0.00           H  
ATOM   1549  HG1 THR A 102      -9.360  -1.962  20.794  1.00  0.00           H  
ATOM   1550 1HG2 THR A 102      -9.303  -0.166  23.831  1.00  0.00           H  
ATOM   1551 2HG2 THR A 102      -8.311   1.169  23.199  1.00  0.00           H  
ATOM   1552 3HG2 THR A 102      -9.998   0.983  22.665  1.00  0.00           H  
ATOM   1553  N   LYS A 103      -6.111   1.156  21.107  1.00  0.00           N  
ATOM   1554  CA  LYS A 103      -5.096   2.062  21.637  1.00  0.00           C  
ATOM   1555  C   LYS A 103      -4.812   3.200  20.660  1.00  0.00           C  
ATOM   1556  O   LYS A 103      -4.659   4.353  21.069  1.00  0.00           O  
ATOM   1557  CB  LYS A 103      -3.806   1.301  21.948  1.00  0.00           C  
ATOM   1558  CG  LYS A 103      -3.897   0.376  23.154  1.00  0.00           C  
ATOM   1559  CD  LYS A 103      -2.586  -0.358  23.389  1.00  0.00           C  
ATOM   1560  CE  LYS A 103      -2.674  -1.281  24.595  1.00  0.00           C  
ATOM   1561  NZ  LYS A 103      -1.391  -1.993  24.846  1.00  0.00           N  
ATOM   1562  H   LYS A 103      -5.853   0.205  20.884  1.00  0.00           H  
ATOM   1563  HA  LYS A 103      -5.472   2.500  22.562  1.00  0.00           H  
ATOM   1564 1HB  LYS A 103      -3.522   0.699  21.085  1.00  0.00           H  
ATOM   1565 2HB  LYS A 103      -2.999   2.011  22.131  1.00  0.00           H  
ATOM   1566 1HG  LYS A 103      -4.142   0.959  24.043  1.00  0.00           H  
ATOM   1567 2HG  LYS A 103      -4.689  -0.356  22.993  1.00  0.00           H  
ATOM   1568 1HD  LYS A 103      -2.336  -0.949  22.506  1.00  0.00           H  
ATOM   1569 2HD  LYS A 103      -1.788   0.367  23.556  1.00  0.00           H  
ATOM   1570 1HE  LYS A 103      -2.933  -0.700  25.479  1.00  0.00           H  
ATOM   1571 2HE  LYS A 103      -3.458  -2.020  24.431  1.00  0.00           H  
ATOM   1572 1HZ  LYS A 103      -1.492  -2.593  25.652  1.00  0.00           H  
ATOM   1573 2HZ  LYS A 103      -1.151  -2.550  24.038  1.00  0.00           H  
ATOM   1574 3HZ  LYS A 103      -0.661  -1.318  25.019  1.00  0.00           H  
ATOM   1575  N   LEU A 104      -4.828   2.789  19.375  1.00  0.00           N  
ATOM   1576  CA  LEU A 104      -4.404   3.789  18.403  1.00  0.00           C  
ATOM   1577  C   LEU A 104      -5.574   4.679  17.992  1.00  0.00           C  
ATOM   1578  O   LEU A 104      -5.374   5.739  17.397  1.00  0.00           O  
ATOM   1579  CB  LEU A 104      -3.809   3.107  17.165  1.00  0.00           C  
ATOM   1580  CG  LEU A 104      -2.535   2.286  17.405  1.00  0.00           C  
ATOM   1581  CD1 LEU A 104      -2.131   1.585  16.116  1.00  0.00           C  
ATOM   1582  CD2 LEU A 104      -1.426   3.202  17.900  1.00  0.00           C  
ATOM   1583  H   LEU A 104      -5.103   1.873  19.049  1.00  0.00           H  
ATOM   1584  HA  LEU A 104      -3.641   4.416  18.864  1.00  0.00           H  
ATOM   1585 1HB  LEU A 104      -4.558   2.440  16.742  1.00  0.00           H  
ATOM   1586 2HB  LEU A 104      -3.575   3.872  16.425  1.00  0.00           H  
ATOM   1587  HG  LEU A 104      -2.733   1.519  18.154  1.00  0.00           H  
ATOM   1588 1HD1 LEU A 104      -1.227   1.001  16.286  1.00  0.00           H  
ATOM   1589 2HD1 LEU A 104      -2.935   0.921  15.795  1.00  0.00           H  
ATOM   1590 3HD1 LEU A 104      -1.943   2.328  15.341  1.00  0.00           H  
ATOM   1591 1HD2 LEU A 104      -0.521   2.618  18.072  1.00  0.00           H  
ATOM   1592 2HD2 LEU A 104      -1.227   3.969  17.151  1.00  0.00           H  
ATOM   1593 3HD2 LEU A 104      -1.734   3.676  18.832  1.00  0.00           H  
ATOM   1594  N   GLY A 105      -6.799   4.300  18.384  1.00  0.00           N  
ATOM   1595  CA  GLY A 105      -8.000   4.980  17.925  1.00  0.00           C  
ATOM   1596  C   GLY A 105      -8.271   4.779  16.447  1.00  0.00           C  
ATOM   1597  O   GLY A 105      -8.577   5.736  15.731  1.00  0.00           O  
ATOM   1598  H   GLY A 105      -6.889   3.517  19.015  1.00  0.00           H  
ATOM   1599 1HA  GLY A 105      -8.860   4.622  18.491  1.00  0.00           H  
ATOM   1600 2HA  GLY A 105      -7.910   6.048  18.121  1.00  0.00           H  
ATOM   1601  N   VAL A 106      -7.996   3.568  15.898  1.00  0.00           N  
ATOM   1602  CA  VAL A 106      -8.098   3.354  14.459  1.00  0.00           C  
ATOM   1603  C   VAL A 106      -8.950   2.119  14.179  1.00  0.00           C  
ATOM   1604  O   VAL A 106      -9.413   1.453  15.107  1.00  0.00           O  
ATOM   1605  CB  VAL A 106      -6.701   3.174  13.836  1.00  0.00           C  
ATOM   1606  CG1 VAL A 106      -5.858   4.423  14.048  1.00  0.00           C  
ATOM   1607  CG2 VAL A 106      -6.019   1.954  14.438  1.00  0.00           C  
ATOM   1608  H   VAL A 106      -7.717   2.800  16.492  1.00  0.00           H  
ATOM   1609  HA  VAL A 106      -8.587   4.221  14.014  1.00  0.00           H  
ATOM   1610  HB  VAL A 106      -6.808   3.037  12.760  1.00  0.00           H  
ATOM   1611 1HG1 VAL A 106      -4.874   4.278  13.602  1.00  0.00           H  
ATOM   1612 2HG1 VAL A 106      -6.347   5.276  13.579  1.00  0.00           H  
ATOM   1613 3HG1 VAL A 106      -5.747   4.609  15.116  1.00  0.00           H  
ATOM   1614 1HG2 VAL A 106      -5.032   1.833  13.993  1.00  0.00           H  
ATOM   1615 2HG2 VAL A 106      -5.918   2.089  15.515  1.00  0.00           H  
ATOM   1616 3HG2 VAL A 106      -6.619   1.066  14.238  1.00  0.00           H  
ATOM   1617  N   ASP A 107      -9.154   1.878  12.840  1.00  0.00           N  
ATOM   1618  CA  ASP A 107      -9.868   0.653  12.494  1.00  0.00           C  
ATOM   1619  C   ASP A 107      -8.923  -0.546  12.477  1.00  0.00           C  
ATOM   1620  O   ASP A 107      -7.739  -0.416  12.796  1.00  0.00           O  
ATOM   1621  CB  ASP A 107     -10.549   0.795  11.131  1.00  0.00           C  
ATOM   1622  CG  ASP A 107      -9.558   0.989   9.991  1.00  0.00           C  
ATOM   1623  OD1 ASP A 107      -8.393   0.745  10.195  1.00  0.00           O  
ATOM   1624  OD2 ASP A 107      -9.977   1.378   8.928  1.00  0.00           O  
ATOM   1625  H   ASP A 107      -8.842   2.491  12.100  1.00  0.00           H  
ATOM   1626  HA  ASP A 107     -10.630   0.471  13.254  1.00  0.00           H  
ATOM   1627 1HB  ASP A 107     -11.146  -0.095  10.928  1.00  0.00           H  
ATOM   1628 2HB  ASP A 107     -11.230   1.647  11.151  1.00  0.00           H  
ATOM   1629  N   LEU A 108      -9.423  -1.711  12.167  1.00  0.00           N  
ATOM   1630  CA  LEU A 108      -8.705  -2.973  12.310  1.00  0.00           C  
ATOM   1631  C   LEU A 108      -7.750  -3.191  11.141  1.00  0.00           C  
ATOM   1632  O   LEU A 108      -6.752  -3.902  11.274  1.00  0.00           O  
ATOM   1633  CB  LEU A 108      -9.696  -4.141  12.397  1.00  0.00           C  
ATOM   1634  CG  LEU A 108      -9.107  -5.480  12.857  1.00  0.00           C  
ATOM   1635  CD1 LEU A 108      -8.539  -5.330  14.262  1.00  0.00           C  
ATOM   1636  CD2 LEU A 108     -10.187  -6.551  12.816  1.00  0.00           C  
ATOM   1637  H   LEU A 108     -10.367  -1.719  11.807  1.00  0.00           H  
ATOM   1638  HA  LEU A 108      -8.121  -2.936  13.229  1.00  0.00           H  
ATOM   1639 1HB  LEU A 108     -10.490  -3.872  13.092  1.00  0.00           H  
ATOM   1640 2HB  LEU A 108     -10.139  -4.295  11.413  1.00  0.00           H  
ATOM   1641  HG  LEU A 108      -8.288  -5.765  12.196  1.00  0.00           H  
ATOM   1642 1HD1 LEU A 108      -8.120  -6.281  14.589  1.00  0.00           H  
ATOM   1643 2HD1 LEU A 108      -7.756  -4.572  14.258  1.00  0.00           H  
ATOM   1644 3HD1 LEU A 108      -9.333  -5.029  14.945  1.00  0.00           H  
ATOM   1645 1HD2 LEU A 108      -9.767  -7.504  13.143  1.00  0.00           H  
ATOM   1646 2HD2 LEU A 108     -11.005  -6.269  13.479  1.00  0.00           H  
ATOM   1647 3HD2 LEU A 108     -10.562  -6.651  11.798  1.00  0.00           H  
ATOM   1648  N   VAL A 109      -8.095  -2.557  10.011  1.00  0.00           N  
ATOM   1649  CA  VAL A 109      -7.173  -2.631   8.880  1.00  0.00           C  
ATOM   1650  C   VAL A 109      -5.883  -1.867   9.168  1.00  0.00           C  
ATOM   1651  O   VAL A 109      -4.788  -2.361   8.893  1.00  0.00           O  
ATOM   1652  CB  VAL A 109      -7.834  -2.059   7.613  1.00  0.00           C  
ATOM   1653  CG1 VAL A 109      -6.823  -1.966   6.480  1.00  0.00           C  
ATOM   1654  CG2 VAL A 109      -9.018  -2.925   7.210  1.00  0.00           C  
ATOM   1655  H   VAL A 109      -8.954  -2.037   9.910  1.00  0.00           H  
ATOM   1656  HA  VAL A 109      -6.910  -3.677   8.716  1.00  0.00           H  
ATOM   1657  HB  VAL A 109      -8.178  -1.045   7.820  1.00  0.00           H  
ATOM   1658 1HG1 VAL A 109      -7.307  -1.559   5.592  1.00  0.00           H  
ATOM   1659 2HG1 VAL A 109      -6.002  -1.313   6.777  1.00  0.00           H  
ATOM   1660 3HG1 VAL A 109      -6.434  -2.960   6.257  1.00  0.00           H  
ATOM   1661 1HG2 VAL A 109      -9.481  -2.514   6.313  1.00  0.00           H  
ATOM   1662 2HG2 VAL A 109      -8.674  -3.940   7.008  1.00  0.00           H  
ATOM   1663 3HG2 VAL A 109      -9.748  -2.943   8.019  1.00  0.00           H  
ATOM   1664  N   THR A 110      -6.066  -0.672   9.745  1.00  0.00           N  
ATOM   1665  CA  THR A 110      -4.910   0.133  10.121  1.00  0.00           C  
ATOM   1666  C   THR A 110      -4.099  -0.560  11.211  1.00  0.00           C  
ATOM   1667  O   THR A 110      -2.871  -0.630  11.132  1.00  0.00           O  
ATOM   1668  CB  THR A 110      -5.338   1.532  10.602  1.00  0.00           C  
ATOM   1669  OG1 THR A 110      -6.129   2.167   9.589  1.00  0.00           O  
ATOM   1670  CG2 THR A 110      -4.118   2.391  10.899  1.00  0.00           C  
ATOM   1671  H   THR A 110      -6.994  -0.314   9.925  1.00  0.00           H  
ATOM   1672  HA  THR A 110      -4.273   0.254   9.245  1.00  0.00           H  
ATOM   1673  HB  THR A 110      -5.939   1.439  11.507  1.00  0.00           H  
ATOM   1674  HG1 THR A 110      -6.997   1.755   9.557  1.00  0.00           H  
ATOM   1675 1HG2 THR A 110      -4.440   3.376  11.237  1.00  0.00           H  
ATOM   1676 2HG2 THR A 110      -3.520   1.916  11.677  1.00  0.00           H  
ATOM   1677 3HG2 THR A 110      -3.519   2.495   9.996  1.00  0.00           H  
ATOM   1678  N   ALA A 111      -4.795  -1.114  12.156  1.00  0.00           N  
ATOM   1679  CA  ALA A 111      -4.133  -1.774  13.278  1.00  0.00           C  
ATOM   1680  C   ALA A 111      -3.295  -2.956  12.800  1.00  0.00           C  
ATOM   1681  O   ALA A 111      -2.157  -3.138  13.241  1.00  0.00           O  
ATOM   1682  CB  ALA A 111      -5.163  -2.239  14.306  1.00  0.00           C  
ATOM   1683  H   ALA A 111      -5.804  -1.091  12.124  1.00  0.00           H  
ATOM   1684  HA  ALA A 111      -3.465  -1.054  13.749  1.00  0.00           H  
ATOM   1685 1HB  ALA A 111      -4.653  -2.730  15.135  1.00  0.00           H  
ATOM   1686 2HB  ALA A 111      -5.718  -1.378  14.679  1.00  0.00           H  
ATOM   1687 3HB  ALA A 111      -5.852  -2.939  13.839  1.00  0.00           H  
ATOM   1688  N   ALA A 112      -3.837  -3.742  11.900  1.00  0.00           N  
ATOM   1689  CA  ALA A 112      -3.138  -4.915  11.386  1.00  0.00           C  
ATOM   1690  C   ALA A 112      -2.014  -4.511  10.438  1.00  0.00           C  
ATOM   1691  O   ALA A 112      -1.019  -5.228  10.302  1.00  0.00           O  
ATOM   1692  CB  ALA A 112      -4.116  -5.850  10.679  1.00  0.00           C  
ATOM   1693  H   ALA A 112      -4.762  -3.530  11.554  1.00  0.00           H  
ATOM   1694  HA  ALA A 112      -2.693  -5.442  12.231  1.00  0.00           H  
ATOM   1695 1HB  ALA A 112      -3.579  -6.721  10.301  1.00  0.00           H  
ATOM   1696 2HB  ALA A 112      -4.883  -6.174  11.383  1.00  0.00           H  
ATOM   1697 3HB  ALA A 112      -4.585  -5.326   9.849  1.00  0.00           H  
ATOM   1698  N   LEU A 113      -2.210  -3.356   9.821  1.00  0.00           N  
ATOM   1699  CA  LEU A 113      -1.170  -2.837   8.939  1.00  0.00           C  
ATOM   1700  C   LEU A 113       0.127  -2.608   9.704  1.00  0.00           C  
ATOM   1701  O   LEU A 113       1.217  -2.810   9.164  1.00  0.00           O  
ATOM   1702  CB  LEU A 113      -1.629  -1.526   8.290  1.00  0.00           C  
ATOM   1703  CG  LEU A 113      -0.614  -0.855   7.356  1.00  0.00           C  
ATOM   1704  CD1 LEU A 113      -0.182  -1.842   6.281  1.00  0.00           C  
ATOM   1705  CD2 LEU A 113      -1.236   0.389   6.739  1.00  0.00           C  
ATOM   1706  H   LEU A 113      -3.060  -2.825   9.945  1.00  0.00           H  
ATOM   1707  HA  LEU A 113      -0.982  -3.573   8.158  1.00  0.00           H  
ATOM   1708 1HB  LEU A 113      -2.531  -1.721   7.712  1.00  0.00           H  
ATOM   1709 2HB  LEU A 113      -1.875  -0.815   9.079  1.00  0.00           H  
ATOM   1710  HG  LEU A 113       0.273  -0.573   7.925  1.00  0.00           H  
ATOM   1711 1HD1 LEU A 113       0.539  -1.365   5.617  1.00  0.00           H  
ATOM   1712 2HD1 LEU A 113       0.277  -2.713   6.749  1.00  0.00           H  
ATOM   1713 3HD1 LEU A 113      -1.052  -2.155   5.704  1.00  0.00           H  
ATOM   1714 1HD2 LEU A 113      -0.514   0.867   6.076  1.00  0.00           H  
ATOM   1715 2HD2 LEU A 113      -2.122   0.109   6.169  1.00  0.00           H  
ATOM   1716 3HD2 LEU A 113      -1.519   1.085   7.530  1.00  0.00           H  
ATOM   1717  N   ALA A 114      -0.012  -2.234  10.885  1.00  0.00           N  
ATOM   1718  CA  ALA A 114       1.173  -2.010  11.711  1.00  0.00           C  
ATOM   1719  C   ALA A 114       1.975  -3.296  11.880  1.00  0.00           C  
ATOM   1720  O   ALA A 114       3.189  -3.255  12.085  1.00  0.00           O  
ATOM   1721  CB  ALA A 114       0.772  -1.453  13.075  1.00  0.00           C  
ATOM   1722  H   ALA A 114      -0.927  -2.080  11.287  1.00  0.00           H  
ATOM   1723  HA  ALA A 114       1.806  -1.280  11.204  1.00  0.00           H  
ATOM   1724 1HB  ALA A 114       1.666  -1.291  13.679  1.00  0.00           H  
ATOM   1725 2HB  ALA A 114       0.248  -0.507  12.943  1.00  0.00           H  
ATOM   1726 3HB  ALA A 114       0.118  -2.163  13.580  1.00  0.00           H  
ATOM   1727  N   LEU A 115       1.277  -4.398  11.772  1.00  0.00           N  
ATOM   1728  CA  LEU A 115       1.938  -5.674  12.019  1.00  0.00           C  
ATOM   1729  C   LEU A 115       2.773  -6.096  10.813  1.00  0.00           C  
ATOM   1730  O   LEU A 115       3.904  -6.560  10.967  1.00  0.00           O  
ATOM   1731  CB  LEU A 115       0.909  -6.758  12.346  1.00  0.00           C  
ATOM   1732  CG  LEU A 115       0.032  -6.511  13.574  1.00  0.00           C  
ATOM   1733  CD1 LEU A 115      -1.010  -7.615  13.713  1.00  0.00           C  
ATOM   1734  CD2 LEU A 115       0.888  -6.416  14.833  1.00  0.00           C  
ATOM   1735  H   LEU A 115       0.298  -4.391  11.524  1.00  0.00           H  
ATOM   1736  HA  LEU A 115       2.606  -5.558  12.873  1.00  0.00           H  
ATOM   1737 1HB  LEU A 115       0.246  -6.876  11.491  1.00  0.00           H  
ATOM   1738 2HB  LEU A 115       1.434  -7.700  12.504  1.00  0.00           H  
ATOM   1739  HG  LEU A 115      -0.517  -5.577  13.449  1.00  0.00           H  
ATOM   1740 1HD1 LEU A 115      -1.627  -7.426  14.592  1.00  0.00           H  
ATOM   1741 2HD1 LEU A 115      -1.643  -7.633  12.825  1.00  0.00           H  
ATOM   1742 3HD1 LEU A 115      -0.510  -8.577  13.823  1.00  0.00           H  
ATOM   1743 1HD2 LEU A 115       0.246  -6.239  15.696  1.00  0.00           H  
ATOM   1744 2HD2 LEU A 115       1.436  -7.348  14.971  1.00  0.00           H  
ATOM   1745 3HD2 LEU A 115       1.594  -5.592  14.730  1.00  0.00           H  
ATOM   1746  N   LEU A 116       2.155  -5.852   9.709  1.00  0.00           N  
ATOM   1747  CA  LEU A 116       2.896  -6.086   8.474  1.00  0.00           C  
ATOM   1748  C   LEU A 116       4.090  -5.142   8.369  1.00  0.00           C  
ATOM   1749  O   LEU A 116       5.161  -5.539   7.907  1.00  0.00           O  
ATOM   1750  CB  LEU A 116       1.979  -5.901   7.259  1.00  0.00           C  
ATOM   1751  CG  LEU A 116       0.979  -7.037   7.001  1.00  0.00           C  
ATOM   1752  CD1 LEU A 116      -0.106  -6.552   6.049  1.00  0.00           C  
ATOM   1753  CD2 LEU A 116       1.713  -8.239   6.427  1.00  0.00           C  
ATOM   1754  H   LEU A 116       1.205  -5.515   9.657  1.00  0.00           H  
ATOM   1755  HA  LEU A 116       3.269  -7.110   8.484  1.00  0.00           H  
ATOM   1756 1HB  LEU A 116       1.410  -4.983   7.391  1.00  0.00           H  
ATOM   1757 2HB  LEU A 116       2.598  -5.797   6.368  1.00  0.00           H  
ATOM   1758  HG  LEU A 116       0.498  -7.318   7.939  1.00  0.00           H  
ATOM   1759 1HD1 LEU A 116      -0.816  -7.358   5.866  1.00  0.00           H  
ATOM   1760 2HD1 LEU A 116      -0.627  -5.704   6.494  1.00  0.00           H  
ATOM   1761 3HD1 LEU A 116       0.348  -6.246   5.107  1.00  0.00           H  
ATOM   1762 1HD2 LEU A 116       1.003  -9.045   6.245  1.00  0.00           H  
ATOM   1763 2HD2 LEU A 116       2.193  -7.959   5.489  1.00  0.00           H  
ATOM   1764 3HD2 LEU A 116       2.470  -8.575   7.135  1.00  0.00           H  
ATOM   1765  N   THR A 117       3.895  -3.976   8.785  1.00  0.00           N  
ATOM   1766  CA  THR A 117       4.955  -2.973   8.744  1.00  0.00           C  
ATOM   1767  C   THR A 117       6.138  -3.402   9.608  1.00  0.00           C  
ATOM   1768  O   THR A 117       7.286  -3.356   9.163  1.00  0.00           O  
ATOM   1769  CB  THR A 117       4.441  -1.599   9.210  1.00  0.00           C  
ATOM   1770  OG1 THR A 117       3.352  -1.184   8.374  1.00  0.00           O  
ATOM   1771  CG2 THR A 117       5.551  -0.563   9.141  1.00  0.00           C  
ATOM   1772  H   THR A 117       2.991  -3.721   9.157  1.00  0.00           H  
ATOM   1773  HA  THR A 117       5.299  -2.875   7.714  1.00  0.00           H  
ATOM   1774  HB  THR A 117       4.084  -1.673  10.237  1.00  0.00           H  
ATOM   1775  HG1 THR A 117       2.586  -1.736   8.550  1.00  0.00           H  
ATOM   1776 1HG2 THR A 117       5.170   0.403   9.474  1.00  0.00           H  
ATOM   1777 2HG2 THR A 117       6.376  -0.869   9.785  1.00  0.00           H  
ATOM   1778 3HG2 THR A 117       5.906  -0.476   8.114  1.00  0.00           H  
ATOM   1779  N   ALA A 118       5.847  -3.845  10.778  1.00  0.00           N  
ATOM   1780  CA  ALA A 118       6.884  -4.329  11.686  1.00  0.00           C  
ATOM   1781  C   ALA A 118       7.641  -5.506  11.075  1.00  0.00           C  
ATOM   1782  O   ALA A 118       8.866  -5.591  11.187  1.00  0.00           O  
ATOM   1783  CB  ALA A 118       6.273  -4.732  13.025  1.00  0.00           C  
ATOM   1784  H   ALA A 118       4.882  -3.861  11.079  1.00  0.00           H  
ATOM   1785  HA  ALA A 118       7.595  -3.520  11.851  1.00  0.00           H  
ATOM   1786 1HB  ALA A 118       7.060  -5.090  13.690  1.00  0.00           H  
ATOM   1787 2HB  ALA A 118       5.784  -3.869  13.475  1.00  0.00           H  
ATOM   1788 3HB  ALA A 118       5.542  -5.523  12.868  1.00  0.00           H  
ATOM   1789  N   ALA A 119       6.964  -6.369  10.462  1.00  0.00           N  
ATOM   1790  CA  ALA A 119       7.572  -7.555   9.862  1.00  0.00           C  
ATOM   1791  C   ALA A 119       8.568  -7.170   8.773  1.00  0.00           C  
ATOM   1792  O   ALA A 119       9.703  -7.652   8.761  1.00  0.00           O  
ATOM   1793  CB  ALA A 119       6.495  -8.475   9.293  1.00  0.00           C  
ATOM   1794  H   ALA A 119       5.966  -6.234  10.383  1.00  0.00           H  
ATOM   1795  HA  ALA A 119       8.115  -8.088  10.641  1.00  0.00           H  
ATOM   1796 1HB  ALA A 119       6.965  -9.353   8.850  1.00  0.00           H  
ATOM   1797 2HB  ALA A 119       5.823  -8.788  10.092  1.00  0.00           H  
ATOM   1798 3HB  ALA A 119       5.928  -7.944   8.530  1.00  0.00           H  
ATOM   1799  N   LYS A 120       8.225  -6.258   7.943  1.00  0.00           N  
ATOM   1800  CA  LYS A 120       9.026  -5.927   6.769  1.00  0.00           C  
ATOM   1801  C   LYS A 120      10.210  -5.041   7.143  1.00  0.00           C  
ATOM   1802  O   LYS A 120      11.267  -5.108   6.512  1.00  0.00           O  
ATOM   1803  CB  LYS A 120       8.165  -5.237   5.710  1.00  0.00           C  
ATOM   1804  CG  LYS A 120       7.226  -6.170   4.957  1.00  0.00           C  
ATOM   1805  CD  LYS A 120       6.259  -5.389   4.079  1.00  0.00           C  
ATOM   1806  CE  LYS A 120       5.593  -6.291   3.050  1.00  0.00           C  
ATOM   1807  NZ  LYS A 120       4.496  -5.594   2.325  1.00  0.00           N  
ATOM   1808  H   LYS A 120       7.368  -5.753   8.113  1.00  0.00           H  
ATOM   1809  HA  LYS A 120       9.418  -6.852   6.345  1.00  0.00           H  
ATOM   1810 1HB  LYS A 120       7.560  -4.462   6.181  1.00  0.00           H  
ATOM   1811 2HB  LYS A 120       8.810  -4.749   4.978  1.00  0.00           H  
ATOM   1812 1HG  LYS A 120       7.809  -6.845   4.330  1.00  0.00           H  
ATOM   1813 2HG  LYS A 120       6.656  -6.765   5.670  1.00  0.00           H  
ATOM   1814 1HD  LYS A 120       5.489  -4.932   4.701  1.00  0.00           H  
ATOM   1815 2HD  LYS A 120       6.798  -4.598   3.558  1.00  0.00           H  
ATOM   1816 1HE  LYS A 120       6.334  -6.627   2.326  1.00  0.00           H  
ATOM   1817 2HE  LYS A 120       5.181  -7.169   3.548  1.00  0.00           H  
ATOM   1818 1HZ  LYS A 120       4.081  -6.225   1.654  1.00  0.00           H  
ATOM   1819 2HZ  LYS A 120       3.793  -5.294   2.986  1.00  0.00           H  
ATOM   1820 3HZ  LYS A 120       4.870  -4.789   1.843  1.00  0.00           H  
ATOM   1821  N   LEU A 121      10.073  -4.304   8.175  1.00  0.00           N  
ATOM   1822  CA  LEU A 121      11.174  -3.482   8.663  1.00  0.00           C  
ATOM   1823  C   LEU A 121      12.185  -4.327   9.431  1.00  0.00           C  
ATOM   1824  O   LEU A 121      13.341  -3.928   9.590  1.00  0.00           O  
ATOM   1825  CB  LEU A 121      10.642  -2.362   9.566  1.00  0.00           C  
ATOM   1826  CG  LEU A 121       9.860  -1.250   8.856  1.00  0.00           C  
ATOM   1827  CD1 LEU A 121       9.159  -0.381   9.891  1.00  0.00           C  
ATOM   1828  CD2 LEU A 121      10.812  -0.425   8.003  1.00  0.00           C  
ATOM   1829  H   LEU A 121       9.191  -4.287   8.665  1.00  0.00           H  
ATOM   1830  HA  LEU A 121      11.680  -3.037   7.807  1.00  0.00           H  
ATOM   1831 1HB  LEU A 121       9.985  -2.802  10.315  1.00  0.00           H  
ATOM   1832 2HB  LEU A 121      11.485  -1.899  10.080  1.00  0.00           H  
ATOM   1833  HG  LEU A 121       9.094  -1.694   8.219  1.00  0.00           H  
ATOM   1834 1HD1 LEU A 121       8.603   0.409   9.387  1.00  0.00           H  
ATOM   1835 2HD1 LEU A 121       8.470  -0.993  10.474  1.00  0.00           H  
ATOM   1836 3HD1 LEU A 121       9.900   0.064  10.555  1.00  0.00           H  
ATOM   1837 1HD2 LEU A 121      10.256   0.366   7.498  1.00  0.00           H  
ATOM   1838 2HD2 LEU A 121      11.577   0.020   8.640  1.00  0.00           H  
ATOM   1839 3HD2 LEU A 121      11.285  -1.067   7.261  1.00  0.00           H  
ATOM   1840  N   GLY A 122      11.744  -5.554   9.786  1.00  0.00           N  
ATOM   1841  CA  GLY A 122      12.585  -6.366  10.650  1.00  0.00           C  
ATOM   1842  C   GLY A 122      12.637  -5.862  12.078  1.00  0.00           C  
ATOM   1843  O   GLY A 122      13.702  -5.852  12.701  1.00  0.00           O  
ATOM   1844  H   GLY A 122      10.857  -5.921   9.477  1.00  0.00           H  
ATOM   1845 1HA  GLY A 122      12.217  -7.392  10.655  1.00  0.00           H  
ATOM   1846 2HA  GLY A 122      13.598  -6.391  10.251  1.00  0.00           H  
ATOM   1847  N   THR A 123      11.510  -5.245  12.578  1.00  0.00           N  
ATOM   1848  CA  THR A 123      11.423  -4.644  13.904  1.00  0.00           C  
ATOM   1849  C   THR A 123      10.273  -5.256  14.700  1.00  0.00           C  
ATOM   1850  O   THR A 123       9.596  -6.167  14.221  1.00  0.00           O  
ATOM   1851  CB  THR A 123      11.240  -3.118  13.813  1.00  0.00           C  
ATOM   1852  OG1 THR A 123       9.939  -2.821  13.288  1.00  0.00           O  
ATOM   1853  CG2 THR A 123      12.299  -2.507  12.909  1.00  0.00           C  
ATOM   1854  H   THR A 123      10.703  -5.218  11.971  1.00  0.00           H  
ATOM   1855  HA  THR A 123      12.353  -4.844  14.437  1.00  0.00           H  
ATOM   1856  HB  THR A 123      11.323  -2.681  14.808  1.00  0.00           H  
ATOM   1857  HG1 THR A 123       9.280  -2.951  13.974  1.00  0.00           H  
ATOM   1858 1HG2 THR A 123      12.154  -1.428  12.856  1.00  0.00           H  
ATOM   1859 2HG2 THR A 123      13.289  -2.721  13.312  1.00  0.00           H  
ATOM   1860 3HG2 THR A 123      12.214  -2.932  11.910  1.00  0.00           H  
ATOM   1861  N   THR A 124      10.128  -4.804  15.950  1.00  0.00           N  
ATOM   1862  CA  THR A 124       8.992  -5.264  16.742  1.00  0.00           C  
ATOM   1863  C   THR A 124       7.734  -4.471  16.396  1.00  0.00           C  
ATOM   1864  O   THR A 124       7.801  -3.478  15.671  1.00  0.00           O  
ATOM   1865  CB  THR A 124       9.282  -5.151  18.249  1.00  0.00           C  
ATOM   1866  OG1 THR A 124       9.360  -3.769  18.621  1.00  0.00           O  
ATOM   1867  CG2 THR A 124      10.594  -5.840  18.594  1.00  0.00           C  
ATOM   1868  H   THR A 124      10.781  -4.152  16.362  1.00  0.00           H  
ATOM   1869  HA  THR A 124       8.811  -6.314  16.508  1.00  0.00           H  
ATOM   1870  HB  THR A 124       8.475  -5.619  18.812  1.00  0.00           H  
ATOM   1871  HG1 THR A 124       9.343  -3.694  19.579  1.00  0.00           H  
ATOM   1872 1HG2 THR A 124      10.782  -5.750  19.664  1.00  0.00           H  
ATOM   1873 2HG2 THR A 124      10.534  -6.893  18.323  1.00  0.00           H  
ATOM   1874 3HG2 THR A 124      11.407  -5.369  18.042  1.00  0.00           H  
ATOM   1875  N   VAL A 125       6.528  -4.895  16.860  1.00  0.00           N  
ATOM   1876  CA  VAL A 125       5.253  -4.228  16.628  1.00  0.00           C  
ATOM   1877  C   VAL A 125       5.259  -2.851  17.289  1.00  0.00           C  
ATOM   1878  O   VAL A 125       4.886  -1.855  16.667  1.00  0.00           O  
ATOM   1879  CB  VAL A 125       4.091  -5.069  17.189  1.00  0.00           C  
ATOM   1880  CG1 VAL A 125       2.786  -4.291  17.117  1.00  0.00           C  
ATOM   1881  CG2 VAL A 125       3.982  -6.378  16.421  1.00  0.00           C  
ATOM   1882  H   VAL A 125       6.546  -5.745  17.406  1.00  0.00           H  
ATOM   1883  HA  VAL A 125       5.121  -4.096  15.552  1.00  0.00           H  
ATOM   1884  HB  VAL A 125       4.282  -5.280  18.241  1.00  0.00           H  
ATOM   1885 1HG1 VAL A 125       1.976  -4.900  17.518  1.00  0.00           H  
ATOM   1886 2HG1 VAL A 125       2.876  -3.376  17.703  1.00  0.00           H  
ATOM   1887 3HG1 VAL A 125       2.570  -4.038  16.079  1.00  0.00           H  
ATOM   1888 1HG2 VAL A 125       3.159  -6.968  16.824  1.00  0.00           H  
ATOM   1889 2HG2 VAL A 125       3.796  -6.167  15.368  1.00  0.00           H  
ATOM   1890 3HG2 VAL A 125       4.912  -6.937  16.521  1.00  0.00           H  
ATOM   1891  N   GLU A 126       5.778  -2.739  18.503  1.00  0.00           N  
ATOM   1892  CA  GLU A 126       5.799  -1.490  19.256  1.00  0.00           C  
ATOM   1893  C   GLU A 126       6.652  -0.437  18.555  1.00  0.00           C  
ATOM   1894  O   GLU A 126       6.266   0.731  18.477  1.00  0.00           O  
ATOM   1895  CB  GLU A 126       6.329  -1.731  20.671  1.00  0.00           C  
ATOM   1896  CG  GLU A 126       5.449  -2.629  21.528  1.00  0.00           C  
ATOM   1897  CD  GLU A 126       5.622  -4.090  21.214  1.00  0.00           C  
ATOM   1898  OE1 GLU A 126       6.469  -4.409  20.413  1.00  0.00           O  
ATOM   1899  OE2 GLU A 126       4.909  -4.887  21.776  1.00  0.00           O  
ATOM   1900  H   GLU A 126       6.176  -3.570  18.916  1.00  0.00           H  
ATOM   1901  HA  GLU A 126       4.781  -1.105  19.317  1.00  0.00           H  
ATOM   1902 1HB  GLU A 126       7.319  -2.185  20.618  1.00  0.00           H  
ATOM   1903 2HB  GLU A 126       6.435  -0.776  21.187  1.00  0.00           H  
ATOM   1904 1HG  GLU A 126       5.690  -2.464  22.577  1.00  0.00           H  
ATOM   1905 2HG  GLU A 126       4.406  -2.352  21.375  1.00  0.00           H  
ATOM   1906  N   GLU A 127       7.786  -0.981  18.020  1.00  0.00           N  
ATOM   1907  CA  GLU A 127       8.690  -0.057  17.341  1.00  0.00           C  
ATOM   1908  C   GLU A 127       8.055   0.510  16.075  1.00  0.00           C  
ATOM   1909  O   GLU A 127       8.144   1.711  15.814  1.00  0.00           O  
ATOM   1910  CB  GLU A 127      10.005  -0.757  16.993  1.00  0.00           C  
ATOM   1911  CG  GLU A 127      10.907  -1.029  18.189  1.00  0.00           C  
ATOM   1912  CD  GLU A 127      12.113  -1.855  17.835  1.00  0.00           C  
ATOM   1913  OE1 GLU A 127      11.966  -2.800  17.098  1.00  0.00           O  
ATOM   1914  OE2 GLU A 127      13.181  -1.541  18.304  1.00  0.00           O  
ATOM   1915  H   GLU A 127       8.027  -1.960  18.065  1.00  0.00           H  
ATOM   1916  HA  GLU A 127       8.897   0.778  18.011  1.00  0.00           H  
ATOM   1917 1HB  GLU A 127       9.793  -1.712  16.511  1.00  0.00           H  
ATOM   1918 2HB  GLU A 127      10.565  -0.149  16.283  1.00  0.00           H  
ATOM   1919 1HG  GLU A 127      11.241  -0.078  18.602  1.00  0.00           H  
ATOM   1920 2HG  GLU A 127      10.331  -1.545  18.955  1.00  0.00           H  
ATOM   1921  N   ALA A 128       7.421  -0.380  15.335  1.00  0.00           N  
ATOM   1922  CA  ALA A 128       6.804   0.064  14.088  1.00  0.00           C  
ATOM   1923  C   ALA A 128       5.682   1.063  14.355  1.00  0.00           C  
ATOM   1924  O   ALA A 128       5.532   2.048  13.628  1.00  0.00           O  
ATOM   1925  CB  ALA A 128       6.270  -1.134  13.304  1.00  0.00           C  
ATOM   1926  H   ALA A 128       7.350  -1.351  15.602  1.00  0.00           H  
ATOM   1927  HA  ALA A 128       7.566   0.564  13.491  1.00  0.00           H  
ATOM   1928 1HB  ALA A 128       5.813  -0.787  12.377  1.00  0.00           H  
ATOM   1929 2HB  ALA A 128       7.092  -1.812  13.072  1.00  0.00           H  
ATOM   1930 3HB  ALA A 128       5.526  -1.657  13.902  1.00  0.00           H  
ATOM   1931  N   VAL A 129       4.886   0.893  15.399  1.00  0.00           N  
ATOM   1932  CA  VAL A 129       3.777   1.775  15.744  1.00  0.00           C  
ATOM   1933  C   VAL A 129       4.313   3.146  16.152  1.00  0.00           C  
ATOM   1934  O   VAL A 129       3.811   4.176  15.698  1.00  0.00           O  
ATOM   1935  CB  VAL A 129       2.947   1.178  16.895  1.00  0.00           C  
ATOM   1936  CG1 VAL A 129       1.953   2.201  17.423  1.00  0.00           C  
ATOM   1937  CG2 VAL A 129       2.229  -0.077  16.419  1.00  0.00           C  
ATOM   1938  H   VAL A 129       5.076   0.091  15.981  1.00  0.00           H  
ATOM   1939  HA  VAL A 129       3.144   1.897  14.864  1.00  0.00           H  
ATOM   1940  HB  VAL A 129       3.615   0.924  17.719  1.00  0.00           H  
ATOM   1941 1HG1 VAL A 129       1.375   1.762  18.236  1.00  0.00           H  
ATOM   1942 2HG1 VAL A 129       2.491   3.075  17.790  1.00  0.00           H  
ATOM   1943 3HG1 VAL A 129       1.279   2.501  16.620  1.00  0.00           H  
ATOM   1944 1HG2 VAL A 129       1.645  -0.494  17.239  1.00  0.00           H  
ATOM   1945 2HG2 VAL A 129       1.566   0.176  15.592  1.00  0.00           H  
ATOM   1946 3HG2 VAL A 129       2.962  -0.811  16.086  1.00  0.00           H  
ATOM   1947  N   GLN A 130       5.322   3.159  17.028  1.00  0.00           N  
ATOM   1948  CA  GLN A 130       5.866   4.420  17.520  1.00  0.00           C  
ATOM   1949  C   GLN A 130       6.543   5.201  16.398  1.00  0.00           C  
ATOM   1950  O   GLN A 130       6.441   6.428  16.339  1.00  0.00           O  
ATOM   1951  CB  GLN A 130       6.861   4.166  18.656  1.00  0.00           C  
ATOM   1952  CG  GLN A 130       6.221   3.687  19.948  1.00  0.00           C  
ATOM   1953  CD  GLN A 130       5.245   4.697  20.521  1.00  0.00           C  
ATOM   1954  OE1 GLN A 130       5.580   5.871  20.700  1.00  0.00           O  
ATOM   1955  NE2 GLN A 130       4.031   4.245  20.812  1.00  0.00           N  
ATOM   1956  H   GLN A 130       5.717   2.290  17.358  1.00  0.00           H  
ATOM   1957  HA  GLN A 130       5.045   5.026  17.901  1.00  0.00           H  
ATOM   1958 1HB  GLN A 130       7.589   3.418  18.342  1.00  0.00           H  
ATOM   1959 2HB  GLN A 130       7.408   5.085  18.872  1.00  0.00           H  
ATOM   1960 1HG  GLN A 130       5.680   2.762  19.751  1.00  0.00           H  
ATOM   1961 2HG  GLN A 130       7.005   3.511  20.685  1.00  0.00           H  
ATOM   1962 1HE2 GLN A 130       3.345   4.866  21.193  1.00  0.00           H  
ATOM   1963 2HE2 GLN A 130       3.802   3.285  20.651  1.00  0.00           H  
ATOM   1964  N   GLU A 131       7.201   4.422  15.591  1.00  0.00           N  
ATOM   1965  CA  GLU A 131       7.876   5.078  14.475  1.00  0.00           C  
ATOM   1966  C   GLU A 131       6.869   5.670  13.493  1.00  0.00           C  
ATOM   1967  O   GLU A 131       7.056   6.786  13.003  1.00  0.00           O  
ATOM   1968  CB  GLU A 131       8.791   4.089  13.749  1.00  0.00           C  
ATOM   1969  CG  GLU A 131       9.692   4.721  12.698  1.00  0.00           C  
ATOM   1970  CD  GLU A 131      10.738   3.774  12.178  1.00  0.00           C  
ATOM   1971  OE1 GLU A 131      10.442   2.612  12.038  1.00  0.00           O  
ATOM   1972  OE2 GLU A 131      11.833   4.214  11.920  1.00  0.00           O  
ATOM   1973  H   GLU A 131       7.272   3.418  15.688  1.00  0.00           H  
ATOM   1974  HA  GLU A 131       8.479   5.897  14.869  1.00  0.00           H  
ATOM   1975 1HB  GLU A 131       9.427   3.582  14.475  1.00  0.00           H  
ATOM   1976 2HB  GLU A 131       8.186   3.328  13.257  1.00  0.00           H  
ATOM   1977 1HG  GLU A 131       9.078   5.060  11.864  1.00  0.00           H  
ATOM   1978 2HG  GLU A 131      10.181   5.593  13.131  1.00  0.00           H  
ATOM   1979  N   ALA A 132       5.783   4.957  13.207  1.00  0.00           N  
ATOM   1980  CA  ALA A 132       4.719   5.460  12.343  1.00  0.00           C  
ATOM   1981  C   ALA A 132       4.047   6.684  12.959  1.00  0.00           C  
ATOM   1982  O   ALA A 132       3.677   7.620  12.246  1.00  0.00           O  
ATOM   1983  CB  ALA A 132       3.687   4.367  12.078  1.00  0.00           C  
ATOM   1984  H   ALA A 132       5.697   4.032  13.605  1.00  0.00           H  
ATOM   1985  HA  ALA A 132       5.166   5.761  11.395  1.00  0.00           H  
ATOM   1986 1HB  ALA A 132       2.900   4.759  11.433  1.00  0.00           H  
ATOM   1987 2HB  ALA A 132       4.169   3.521  11.589  1.00  0.00           H  
ATOM   1988 3HB  ALA A 132       3.252   4.041  13.022  1.00  0.00           H  
ATOM   1989  N   LEU A 133       3.891   6.693  14.286  1.00  0.00           N  
ATOM   1990  CA  LEU A 133       3.269   7.820  14.971  1.00  0.00           C  
ATOM   1991  C   LEU A 133       4.163   9.056  14.908  1.00  0.00           C  
ATOM   1992  O   LEU A 133       3.672  10.172  14.730  1.00  0.00           O  
ATOM   1993  CB  LEU A 133       2.982   7.462  16.434  1.00  0.00           C  
ATOM   1994  CG  LEU A 133       1.825   6.479  16.663  1.00  0.00           C  
ATOM   1995  CD1 LEU A 133       1.850   5.993  18.106  1.00  0.00           C  
ATOM   1996  CD2 LEU A 133       0.507   7.164  16.339  1.00  0.00           C  
ATOM   1997  H   LEU A 133       4.210   5.903  14.828  1.00  0.00           H  
ATOM   1998  HA  LEU A 133       2.328   8.052  14.473  1.00  0.00           H  
ATOM   1999 1HB  LEU A 133       3.880   7.023  16.866  1.00  0.00           H  
ATOM   2000 2HB  LEU A 133       2.752   8.377  16.979  1.00  0.00           H  
ATOM   2001  HG  LEU A 133       1.953   5.611  16.017  1.00  0.00           H  
ATOM   2002 1HD1 LEU A 133       1.028   5.295  18.269  1.00  0.00           H  
ATOM   2003 2HD1 LEU A 133       2.797   5.491  18.305  1.00  0.00           H  
ATOM   2004 3HD1 LEU A 133       1.742   6.843  18.778  1.00  0.00           H  
ATOM   2005 1HD2 LEU A 133      -0.316   6.466  16.501  1.00  0.00           H  
ATOM   2006 2HD2 LEU A 133       0.378   8.032  16.986  1.00  0.00           H  
ATOM   2007 3HD2 LEU A 133       0.509   7.485  15.298  1.00  0.00           H  
ATOM   2008  N   GLN A 134       5.457   8.850  15.035  1.00  0.00           N  
ATOM   2009  CA  GLN A 134       6.403   9.957  14.935  1.00  0.00           C  
ATOM   2010  C   GLN A 134       6.374  10.580  13.544  1.00  0.00           C  
ATOM   2011  O   GLN A 134       6.377  11.806  13.405  1.00  0.00           O  
ATOM   2012  CB  GLN A 134       7.820   9.483  15.267  1.00  0.00           C  
ATOM   2013  CG  GLN A 134       8.045   9.175  16.738  1.00  0.00           C  
ATOM   2014  CD  GLN A 134       9.398   8.540  16.996  1.00  0.00           C  
ATOM   2015  OE1 GLN A 134      10.194   8.346  16.074  1.00  0.00           O  
ATOM   2016  NE2 GLN A 134       9.666   8.212  18.255  1.00  0.00           N  
ATOM   2017  H   GLN A 134       5.807   7.918  15.203  1.00  0.00           H  
ATOM   2018  HA  GLN A 134       6.113  10.725  15.652  1.00  0.00           H  
ATOM   2019 1HB  GLN A 134       8.045   8.582  14.697  1.00  0.00           H  
ATOM   2020 2HB  GLN A 134       8.538  10.247  14.970  1.00  0.00           H  
ATOM   2021 1HG  GLN A 134       7.988  10.104  17.306  1.00  0.00           H  
ATOM   2022 2HG  GLN A 134       7.272   8.484  17.077  1.00  0.00           H  
ATOM   2023 1HE2 GLN A 134      10.543   7.790  18.487  1.00  0.00           H  
ATOM   2024 2HE2 GLN A 134       8.991   8.387  18.973  1.00  0.00           H  
ATOM   2025  N   LEU A 135       6.336   9.704  12.593  1.00  0.00           N  
ATOM   2026  CA  LEU A 135       6.267  10.171  11.212  1.00  0.00           C  
ATOM   2027  C   LEU A 135       4.926  10.841  10.932  1.00  0.00           C  
ATOM   2028  O   LEU A 135       4.874  11.874  10.261  1.00  0.00           O  
ATOM   2029  CB  LEU A 135       6.475   8.999  10.243  1.00  0.00           C  
ATOM   2030  CG  LEU A 135       6.435   9.355   8.750  1.00  0.00           C  
ATOM   2031  CD1 LEU A 135       7.505  10.395   8.448  1.00  0.00           C  
ATOM   2032  CD2 LEU A 135       6.645   8.097   7.923  1.00  0.00           C  
ATOM   2033  H   LEU A 135       6.353   8.710  12.776  1.00  0.00           H  
ATOM   2034  HA  LEU A 135       7.057  10.905  11.054  1.00  0.00           H  
ATOM   2035 1HB  LEU A 135       7.443   8.545  10.449  1.00  0.00           H  
ATOM   2036 2HB  LEU A 135       5.701   8.254  10.426  1.00  0.00           H  
ATOM   2037  HG  LEU A 135       5.467   9.793   8.506  1.00  0.00           H  
ATOM   2038 1HD1 LEU A 135       7.478  10.648   7.387  1.00  0.00           H  
ATOM   2039 2HD1 LEU A 135       7.320  11.292   9.039  1.00  0.00           H  
ATOM   2040 3HD1 LEU A 135       8.486   9.992   8.698  1.00  0.00           H  
ATOM   2041 1HD2 LEU A 135       6.616   8.349   6.862  1.00  0.00           H  
ATOM   2042 2HD2 LEU A 135       7.615   7.659   8.165  1.00  0.00           H  
ATOM   2043 3HD2 LEU A 135       5.857   7.377   8.146  1.00  0.00           H  
ATOM   2044  N   LYS A 136       3.851  10.198  11.499  1.00  0.00           N  
ATOM   2045  CA  LYS A 136       2.508  10.756  11.367  1.00  0.00           C  
ATOM   2046  C   LYS A 136       2.481  12.227  11.777  1.00  0.00           C  
ATOM   2047  O   LYS A 136       1.980  13.073  11.034  1.00  0.00           O  
ATOM   2048  CB  LYS A 136       1.510   9.956  12.206  1.00  0.00           C  
ATOM   2049  CG  LYS A 136       0.070  10.439  12.100  1.00  0.00           C  
ATOM   2050  CD  LYS A 136      -0.833   9.703  13.077  1.00  0.00           C  
ATOM   2051  CE  LYS A 136      -2.270  10.195  12.985  1.00  0.00           C  
ATOM   2052  NZ  LYS A 136      -2.445  11.525  13.628  1.00  0.00           N  
ATOM   2053  H   LYS A 136       3.977   9.337  12.012  1.00  0.00           H  
ATOM   2054  HA  LYS A 136       2.209  10.692  10.320  1.00  0.00           H  
ATOM   2055 1HB  LYS A 136       1.534   8.910  11.900  1.00  0.00           H  
ATOM   2056 2HB  LYS A 136       1.801   9.998  13.255  1.00  0.00           H  
ATOM   2057 1HG  LYS A 136       0.029  11.508  12.315  1.00  0.00           H  
ATOM   2058 2HG  LYS A 136      -0.296  10.276  11.087  1.00  0.00           H  
ATOM   2059 1HD  LYS A 136      -0.810   8.634  12.860  1.00  0.00           H  
ATOM   2060 2HD  LYS A 136      -0.472   9.856  14.094  1.00  0.00           H  
ATOM   2061 1HE  LYS A 136      -2.562  10.270  11.938  1.00  0.00           H  
ATOM   2062 2HE  LYS A 136      -2.932   9.480  13.473  1.00  0.00           H  
ATOM   2063 1HZ  LYS A 136      -3.409  11.815  13.545  1.00  0.00           H  
ATOM   2064 2HZ  LYS A 136      -2.195  11.463  14.605  1.00  0.00           H  
ATOM   2065 3HZ  LYS A 136      -1.851  12.201  13.172  1.00  0.00           H  
ATOM   2066  N   THR A 137       3.042  12.590  12.918  1.00  0.00           N  
ATOM   2067  CA  THR A 137       3.084  13.950  13.446  1.00  0.00           C  
ATOM   2068  C   THR A 137       3.936  14.851  12.556  1.00  0.00           C  
ATOM   2069  O   THR A 137       3.492  15.925  12.144  1.00  0.00           O  
ATOM   2070  CB  THR A 137       3.632  13.972  14.885  1.00  0.00           C  
ATOM   2071  OG1 THR A 137       2.770  13.208  15.739  1.00  0.00           O  
ATOM   2072  CG2 THR A 137       3.715  15.400  15.402  1.00  0.00           C  
ATOM   2073  H   THR A 137       3.470  11.845  13.446  1.00  0.00           H  
ATOM   2074  HA  THR A 137       2.068  14.346  13.465  1.00  0.00           H  
ATOM   2075  HB  THR A 137       4.626  13.526  14.902  1.00  0.00           H  
ATOM   2076  HG1 THR A 137       2.732  12.301  15.425  1.00  0.00           H  
ATOM   2077 1HG2 THR A 137       4.105  15.396  16.420  1.00  0.00           H  
ATOM   2078 2HG2 THR A 137       4.379  15.980  14.762  1.00  0.00           H  
ATOM   2079 3HG2 THR A 137       2.722  15.847  15.396  1.00  0.00           H  
ATOM   2080  N   LYS A 138       5.119  14.366  12.252  1.00  0.00           N  
ATOM   2081  CA  LYS A 138       6.118  15.199  11.592  1.00  0.00           C  
ATOM   2082  C   LYS A 138       5.590  15.747  10.269  1.00  0.00           C  
ATOM   2083  O   LYS A 138       5.759  16.932   9.968  1.00  0.00           O  
ATOM   2084  CB  LYS A 138       7.405  14.408  11.357  1.00  0.00           C  
ATOM   2085  CG  LYS A 138       8.248  14.192  12.607  1.00  0.00           C  
ATOM   2086  CD  LYS A 138       9.439  13.290  12.323  1.00  0.00           C  
ATOM   2087  CE  LYS A 138      10.284  13.078  13.570  1.00  0.00           C  
ATOM   2088  NZ  LYS A 138      11.412  12.138  13.325  1.00  0.00           N  
ATOM   2089  H   LYS A 138       5.346  13.407  12.475  1.00  0.00           H  
ATOM   2090  HA  LYS A 138       6.344  16.047  12.239  1.00  0.00           H  
ATOM   2091 1HB  LYS A 138       7.162  13.429  10.945  1.00  0.00           H  
ATOM   2092 2HB  LYS A 138       8.023  14.927  10.624  1.00  0.00           H  
ATOM   2093 1HG  LYS A 138       8.610  15.154  12.973  1.00  0.00           H  
ATOM   2094 2HG  LYS A 138       7.635  13.737  13.385  1.00  0.00           H  
ATOM   2095 1HD  LYS A 138       9.085  12.323  11.964  1.00  0.00           H  
ATOM   2096 2HD  LYS A 138      10.060  13.741  11.548  1.00  0.00           H  
ATOM   2097 1HE  LYS A 138      10.690  14.032  13.902  1.00  0.00           H  
ATOM   2098 2HE  LYS A 138       9.660  12.676  14.368  1.00  0.00           H  
ATOM   2099 1HZ  LYS A 138      11.946  12.023  14.175  1.00  0.00           H  
ATOM   2100 2HZ  LYS A 138      11.046  11.241  13.035  1.00  0.00           H  
ATOM   2101 3HZ  LYS A 138      12.009  12.509  12.600  1.00  0.00           H  
ATOM   2102  N   LEU A 139       4.903  14.894   9.503  1.00  0.00           N  
ATOM   2103  CA  LEU A 139       4.433  15.294   8.181  1.00  0.00           C  
ATOM   2104  C   LEU A 139       3.020  15.864   8.257  1.00  0.00           C  
ATOM   2105  O   LEU A 139       2.514  16.413   7.274  1.00  0.00           O  
ATOM   2106  CB  LEU A 139       4.467  14.106   7.217  1.00  0.00           C  
ATOM   2107  CG  LEU A 139       5.843  13.509   6.924  1.00  0.00           C  
ATOM   2108  CD1 LEU A 139       5.713  12.303   6.000  1.00  0.00           C  
ATOM   2109  CD2 LEU A 139       6.762  14.562   6.310  1.00  0.00           C  
ATOM   2110  H   LEU A 139       4.702  13.961   9.835  1.00  0.00           H  
ATOM   2111  HA  LEU A 139       5.096  16.070   7.799  1.00  0.00           H  
ATOM   2112 1HB  LEU A 139       3.847  13.309   7.627  1.00  0.00           H  
ATOM   2113 2HB  LEU A 139       4.038  14.418   6.265  1.00  0.00           H  
ATOM   2114  HG  LEU A 139       6.289  13.149   7.851  1.00  0.00           H  
ATOM   2115 1HD1 LEU A 139       6.701  11.889   5.799  1.00  0.00           H  
ATOM   2116 2HD1 LEU A 139       5.093  11.544   6.476  1.00  0.00           H  
ATOM   2117 3HD1 LEU A 139       5.253  12.612   5.061  1.00  0.00           H  
ATOM   2118 1HD2 LEU A 139       7.738  14.120   6.109  1.00  0.00           H  
ATOM   2119 2HD2 LEU A 139       6.328  14.924   5.379  1.00  0.00           H  
ATOM   2120 3HD2 LEU A 139       6.876  15.394   7.005  1.00  0.00           H  
ATOM   2121  N   GLY A 140       2.416  15.833   9.403  1.00  0.00           N  
ATOM   2122  CA  GLY A 140       1.023  16.235   9.526  1.00  0.00           C  
ATOM   2123  C   GLY A 140       0.079  15.368   8.715  1.00  0.00           C  
ATOM   2124  O   GLY A 140      -0.745  15.883   7.954  1.00  0.00           O  
ATOM   2125  H   GLY A 140       2.914  15.527  10.227  1.00  0.00           H  
ATOM   2126 1HA  GLY A 140       0.723  16.194  10.573  1.00  0.00           H  
ATOM   2127 2HA  GLY A 140       0.913  17.269   9.201  1.00  0.00           H  
ATOM   2128  N   VAL A 141       0.250  14.001   8.734  1.00  0.00           N  
ATOM   2129  CA  VAL A 141      -0.468  13.078   7.861  1.00  0.00           C  
ATOM   2130  C   VAL A 141      -1.210  12.042   8.704  1.00  0.00           C  
ATOM   2131  O   VAL A 141      -1.082  12.023   9.931  1.00  0.00           O  
ATOM   2132  CB  VAL A 141       0.505  12.367   6.902  1.00  0.00           C  
ATOM   2133  CG1 VAL A 141       1.206  13.380   6.008  1.00  0.00           C  
ATOM   2134  CG2 VAL A 141       1.517  11.558   7.697  1.00  0.00           C  
ATOM   2135  H   VAL A 141       0.917  13.633   9.398  1.00  0.00           H  
ATOM   2136  HA  VAL A 141      -1.198  13.646   7.283  1.00  0.00           H  
ATOM   2137  HB  VAL A 141      -0.062  11.702   6.250  1.00  0.00           H  
ATOM   2138 1HG1 VAL A 141       1.889  12.860   5.336  1.00  0.00           H  
ATOM   2139 2HG1 VAL A 141       0.464  13.922   5.421  1.00  0.00           H  
ATOM   2140 3HG1 VAL A 141       1.767  14.082   6.625  1.00  0.00           H  
ATOM   2141 1HG2 VAL A 141       2.202  11.057   7.013  1.00  0.00           H  
ATOM   2142 2HG2 VAL A 141       2.080  12.223   8.352  1.00  0.00           H  
ATOM   2143 3HG2 VAL A 141       0.996  10.812   8.297  1.00  0.00           H  
ATOM   2144  N   SER A 142      -1.979  11.183   7.958  1.00  0.00           N  
ATOM   2145  CA  SER A 142      -2.650  10.085   8.645  1.00  0.00           C  
ATOM   2146  C   SER A 142      -1.676   8.956   8.966  1.00  0.00           C  
ATOM   2147  O   SER A 142      -0.541   8.952   8.485  1.00  0.00           O  
ATOM   2148  CB  SER A 142      -3.789   9.558   7.795  1.00  0.00           C  
ATOM   2149  OG  SER A 142      -3.304   8.928   6.641  1.00  0.00           O  
ATOM   2150  H   SER A 142      -2.095  11.282   6.960  1.00  0.00           H  
ATOM   2151  HA  SER A 142      -3.054  10.461   9.586  1.00  0.00           H  
ATOM   2152 1HB  SER A 142      -4.381   8.851   8.376  1.00  0.00           H  
ATOM   2153 2HB  SER A 142      -4.445  10.380   7.514  1.00  0.00           H  
ATOM   2154  HG  SER A 142      -3.032   9.633   6.048  1.00  0.00           H  
ATOM   2155  N   LEU A 143      -2.089   8.014   9.855  1.00  0.00           N  
ATOM   2156  CA  LEU A 143      -1.276   6.855  10.210  1.00  0.00           C  
ATOM   2157  C   LEU A 143      -1.118   5.917   9.018  1.00  0.00           C  
ATOM   2158  O   LEU A 143      -0.066   5.296   8.847  1.00  0.00           O  
ATOM   2159  CB  LEU A 143      -1.910   6.100  11.385  1.00  0.00           C  
ATOM   2160  CG  LEU A 143      -1.054   4.984  11.997  1.00  0.00           C  
ATOM   2161  CD1 LEU A 143       0.252   5.570  12.514  1.00  0.00           C  
ATOM   2162  CD2 LEU A 143      -1.830   4.305  13.116  1.00  0.00           C  
ATOM   2163  H   LEU A 143      -2.996   8.128  10.283  1.00  0.00           H  
ATOM   2164  HA  LEU A 143      -0.288   7.205  10.506  1.00  0.00           H  
ATOM   2165 1HB  LEU A 143      -2.136   6.815  12.175  1.00  0.00           H  
ATOM   2166 2HB  LEU A 143      -2.845   5.654  11.047  1.00  0.00           H  
ATOM   2167  HG  LEU A 143      -0.810   4.250  11.229  1.00  0.00           H  
ATOM   2168 1HD1 LEU A 143       0.860   4.776  12.949  1.00  0.00           H  
ATOM   2169 2HD1 LEU A 143       0.796   6.031  11.689  1.00  0.00           H  
ATOM   2170 3HD1 LEU A 143       0.039   6.320  13.274  1.00  0.00           H  
ATOM   2171 1HD2 LEU A 143      -1.223   3.511  13.551  1.00  0.00           H  
ATOM   2172 2HD2 LEU A 143      -2.074   5.038  13.886  1.00  0.00           H  
ATOM   2173 3HD2 LEU A 143      -2.751   3.880  12.715  1.00  0.00           H  
ATOM   2174  N   ILE A 144      -2.093   5.816   8.170  1.00  0.00           N  
ATOM   2175  CA  ILE A 144      -2.004   5.007   6.959  1.00  0.00           C  
ATOM   2176  C   ILE A 144      -0.896   5.547   6.057  1.00  0.00           C  
ATOM   2177  O   ILE A 144      -0.124   4.776   5.482  1.00  0.00           O  
ATOM   2178  CB  ILE A 144      -3.341   4.995   6.196  1.00  0.00           C  
ATOM   2179  CG1 ILE A 144      -4.401   4.226   6.990  1.00  0.00           C  
ATOM   2180  CG2 ILE A 144      -3.160   4.384   4.815  1.00  0.00           C  
ATOM   2181  CD1 ILE A 144      -4.158   2.736   7.050  1.00  0.00           C  
ATOM   2182  H   ILE A 144      -2.946   6.320   8.364  1.00  0.00           H  
ATOM   2183  HA  ILE A 144      -1.753   3.985   7.242  1.00  0.00           H  
ATOM   2184  HB  ILE A 144      -3.707   6.015   6.087  1.00  0.00           H  
ATOM   2185 1HG1 ILE A 144      -4.439   4.608   8.009  1.00  0.00           H  
ATOM   2186 2HG1 ILE A 144      -5.382   4.393   6.543  1.00  0.00           H  
ATOM   2187 1HG2 ILE A 144      -4.115   4.383   4.290  1.00  0.00           H  
ATOM   2188 2HG2 ILE A 144      -2.436   4.970   4.250  1.00  0.00           H  
ATOM   2189 3HG2 ILE A 144      -2.799   3.360   4.914  1.00  0.00           H  
ATOM   2190 1HD1 ILE A 144      -4.952   2.261   7.629  1.00  0.00           H  
ATOM   2191 2HD1 ILE A 144      -4.152   2.326   6.040  1.00  0.00           H  
ATOM   2192 3HD1 ILE A 144      -3.198   2.543   7.526  1.00  0.00           H  
ATOM   2193  N   GLU A 145      -0.861   6.897   5.923  1.00  0.00           N  
ATOM   2194  CA  GLU A 145       0.190   7.493   5.105  1.00  0.00           C  
ATOM   2195  C   GLU A 145       1.573   7.199   5.682  1.00  0.00           C  
ATOM   2196  O   GLU A 145       2.498   6.852   4.945  1.00  0.00           O  
ATOM   2197  CB  GLU A 145      -0.015   9.005   4.991  1.00  0.00           C  
ATOM   2198  CG  GLU A 145      -1.116   9.419   4.026  1.00  0.00           C  
ATOM   2199  CD  GLU A 145      -1.579  10.834   4.237  1.00  0.00           C  
ATOM   2200  OE1 GLU A 145      -2.226  11.086   5.224  1.00  0.00           O  
ATOM   2201  OE2 GLU A 145      -1.282  11.664   3.409  1.00  0.00           O  
ATOM   2202  H   GLU A 145      -1.537   7.499   6.371  1.00  0.00           H  
ATOM   2203  HA  GLU A 145       0.146   7.051   4.108  1.00  0.00           H  
ATOM   2204 1HB  GLU A 145      -0.257   9.414   5.971  1.00  0.00           H  
ATOM   2205 2HB  GLU A 145       0.913   9.474   4.660  1.00  0.00           H  
ATOM   2206 1HG  GLU A 145      -0.748   9.318   3.004  1.00  0.00           H  
ATOM   2207 2HG  GLU A 145      -1.963   8.744   4.145  1.00  0.00           H  
ATOM   2208  N   ALA A 146       1.674   7.330   6.970  1.00  0.00           N  
ATOM   2209  CA  ALA A 146       2.944   7.069   7.643  1.00  0.00           C  
ATOM   2210  C   ALA A 146       3.368   5.614   7.472  1.00  0.00           C  
ATOM   2211  O   ALA A 146       4.535   5.330   7.188  1.00  0.00           O  
ATOM   2212  CB  ALA A 146       2.841   7.419   9.126  1.00  0.00           C  
ATOM   2213  H   ALA A 146       0.876   7.613   7.518  1.00  0.00           H  
ATOM   2214  HA  ALA A 146       3.705   7.699   7.184  1.00  0.00           H  
ATOM   2215 1HB  ALA A 146       3.796   7.219   9.613  1.00  0.00           H  
ATOM   2216 2HB  ALA A 146       2.593   8.475   9.235  1.00  0.00           H  
ATOM   2217 3HB  ALA A 146       2.064   6.814   9.589  1.00  0.00           H  
ATOM   2218  N   LEU A 147       2.435   4.700   7.633  1.00  0.00           N  
ATOM   2219  CA  LEU A 147       2.762   3.279   7.584  1.00  0.00           C  
ATOM   2220  C   LEU A 147       3.171   2.864   6.174  1.00  0.00           C  
ATOM   2221  O   LEU A 147       4.051   2.017   6.004  1.00  0.00           O  
ATOM   2222  CB  LEU A 147       1.564   2.440   8.045  1.00  0.00           C  
ATOM   2223  CG  LEU A 147       1.255   2.490   9.547  1.00  0.00           C  
ATOM   2224  CD1 LEU A 147      -0.145   1.947   9.796  1.00  0.00           C  
ATOM   2225  CD2 LEU A 147       2.298   1.683  10.306  1.00  0.00           C  
ATOM   2226  H   LEU A 147       1.477   4.979   7.792  1.00  0.00           H  
ATOM   2227  HA  LEU A 147       3.602   3.094   8.254  1.00  0.00           H  
ATOM   2228 1HB  LEU A 147       0.676   2.780   7.513  1.00  0.00           H  
ATOM   2229 2HB  LEU A 147       1.745   1.399   7.778  1.00  0.00           H  
ATOM   2230  HG  LEU A 147       1.277   3.525   9.889  1.00  0.00           H  
ATOM   2231 1HD1 LEU A 147      -0.364   1.982  10.864  1.00  0.00           H  
ATOM   2232 2HD1 LEU A 147      -0.872   2.554   9.257  1.00  0.00           H  
ATOM   2233 3HD1 LEU A 147      -0.203   0.916   9.449  1.00  0.00           H  
ATOM   2234 1HD2 LEU A 147       2.079   1.719  11.374  1.00  0.00           H  
ATOM   2235 2HD2 LEU A 147       2.276   0.647   9.966  1.00  0.00           H  
ATOM   2236 3HD2 LEU A 147       3.287   2.104  10.124  1.00  0.00           H  
ATOM   2237  N   HIS A 148       2.587   3.485   5.197  1.00  0.00           N  
ATOM   2238  CA  HIS A 148       2.949   3.180   3.817  1.00  0.00           C  
ATOM   2239  C   HIS A 148       4.367   3.649   3.505  1.00  0.00           C  
ATOM   2240  O   HIS A 148       5.075   3.016   2.719  1.00  0.00           O  
ATOM   2241  CB  HIS A 148       1.962   3.831   2.842  1.00  0.00           C  
ATOM   2242  CG  HIS A 148       0.677   3.077   2.694  1.00  0.00           C  
ATOM   2243  ND1 HIS A 148      -0.339   3.150   3.623  1.00  0.00           N  
ATOM   2244  CD2 HIS A 148       0.244   2.234   1.727  1.00  0.00           C  
ATOM   2245  CE1 HIS A 148      -1.344   2.384   3.232  1.00  0.00           C  
ATOM   2246  NE2 HIS A 148      -1.014   1.818   2.086  1.00  0.00           N  
ATOM   2247  H   HIS A 148       1.879   4.182   5.378  1.00  0.00           H  
ATOM   2248  HA  HIS A 148       2.918   2.102   3.663  1.00  0.00           H  
ATOM   2249 1HB  HIS A 148       1.728   4.841   3.181  1.00  0.00           H  
ATOM   2250 2HB  HIS A 148       2.424   3.915   1.859  1.00  0.00           H  
ATOM   2251  HD1 HIS A 148      -0.366   3.747   4.425  1.00  0.00           H  
ATOM   2252  HD2 HIS A 148       0.696   1.873   0.803  1.00  0.00           H  
ATOM   2253  HE1 HIS A 148      -2.249   2.306   3.834  1.00  0.00           H  
ATOM   2254  N   ILE A 149       4.800   4.689   4.105  1.00  0.00           N  
ATOM   2255  CA  ILE A 149       6.175   5.143   3.933  1.00  0.00           C  
ATOM   2256  C   ILE A 149       7.131   4.169   4.619  1.00  0.00           C  
ATOM   2257  O   ILE A 149       8.203   3.866   4.092  1.00  0.00           O  
ATOM   2258  CB  ILE A 149       6.371   6.560   4.504  1.00  0.00           C  
ATOM   2259  CG1 ILE A 149       5.625   7.588   3.650  1.00  0.00           C  
ATOM   2260  CG2 ILE A 149       7.851   6.901   4.583  1.00  0.00           C  
ATOM   2261  CD1 ILE A 149       5.537   8.958   4.282  1.00  0.00           C  
ATOM   2262  H   ILE A 149       4.183   5.211   4.713  1.00  0.00           H  
ATOM   2263  HA  ILE A 149       6.403   5.159   2.867  1.00  0.00           H  
ATOM   2264  HB  ILE A 149       5.943   6.611   5.505  1.00  0.00           H  
ATOM   2265 1HG1 ILE A 149       6.122   7.688   2.686  1.00  0.00           H  
ATOM   2266 2HG1 ILE A 149       4.611   7.235   3.460  1.00  0.00           H  
ATOM   2267 1HG2 ILE A 149       7.972   7.906   4.988  1.00  0.00           H  
ATOM   2268 2HG2 ILE A 149       8.356   6.186   5.231  1.00  0.00           H  
ATOM   2269 3HG2 ILE A 149       8.288   6.858   3.585  1.00  0.00           H  
ATOM   2270 1HD1 ILE A 149       4.994   9.631   3.618  1.00  0.00           H  
ATOM   2271 2HD1 ILE A 149       5.011   8.886   5.235  1.00  0.00           H  
ATOM   2272 3HD1 ILE A 149       6.540   9.346   4.450  1.00  0.00           H  
ATOM   2273  N   LEU A 150       6.742   3.737   5.775  1.00  0.00           N  
ATOM   2274  CA  LEU A 150       7.575   2.760   6.468  1.00  0.00           C  
ATOM   2275  C   LEU A 150       7.753   1.502   5.625  1.00  0.00           C  
ATOM   2276  O   LEU A 150       8.832   0.906   5.611  1.00  0.00           O  
ATOM   2277  CB  LEU A 150       6.952   2.395   7.822  1.00  0.00           C  
ATOM   2278  CG  LEU A 150       7.480   3.179   9.030  1.00  0.00           C  
ATOM   2279  CD1 LEU A 150       7.207   4.664   8.831  1.00  0.00           C  
ATOM   2280  CD2 LEU A 150       6.816   2.666  10.298  1.00  0.00           C  
ATOM   2281  H   LEU A 150       5.886   4.051   6.210  1.00  0.00           H  
ATOM   2282  HA  LEU A 150       8.557   3.202   6.638  1.00  0.00           H  
ATOM   2283 1HB  LEU A 150       5.877   2.559   7.765  1.00  0.00           H  
ATOM   2284 2HB  LEU A 150       7.128   1.336   8.011  1.00  0.00           H  
ATOM   2285  HG  LEU A 150       8.560   3.047   9.106  1.00  0.00           H  
ATOM   2286 1HD1 LEU A 150       7.582   5.221   9.690  1.00  0.00           H  
ATOM   2287 2HD1 LEU A 150       7.709   5.009   7.928  1.00  0.00           H  
ATOM   2288 3HD1 LEU A 150       6.134   4.826   8.735  1.00  0.00           H  
ATOM   2289 1HD2 LEU A 150       7.192   3.223  11.157  1.00  0.00           H  
ATOM   2290 2HD2 LEU A 150       5.737   2.799  10.224  1.00  0.00           H  
ATOM   2291 3HD2 LEU A 150       7.043   1.607  10.425  1.00  0.00           H  
ATOM   2292  N   LEU A 151       6.706   1.166   5.047  1.00  0.00           N  
ATOM   2293  CA  LEU A 151       6.790   0.034   4.130  1.00  0.00           C  
ATOM   2294  C   LEU A 151       7.736   0.339   2.975  1.00  0.00           C  
ATOM   2295  O   LEU A 151       8.495  -0.532   2.540  1.00  0.00           O  
ATOM   2296  CB  LEU A 151       5.399  -0.313   3.584  1.00  0.00           C  
ATOM   2297  CG  LEU A 151       4.423  -0.930   4.594  1.00  0.00           C  
ATOM   2298  CD1 LEU A 151       3.034  -1.010   3.975  1.00  0.00           C  
ATOM   2299  CD2 LEU A 151       4.920  -2.309   5.003  1.00  0.00           C  
ATOM   2300  H   LEU A 151       5.819   1.628   5.178  1.00  0.00           H  
ATOM   2301  HA  LEU A 151       7.180  -0.825   4.674  1.00  0.00           H  
ATOM   2302 1HB  LEU A 151       4.942   0.595   3.195  1.00  0.00           H  
ATOM   2303 2HB  LEU A 151       5.514  -1.018   2.761  1.00  0.00           H  
ATOM   2304  HG  LEU A 151       4.359  -0.291   5.476  1.00  0.00           H  
ATOM   2305 1HD1 LEU A 151       2.341  -1.449   4.693  1.00  0.00           H  
ATOM   2306 2HD1 LEU A 151       2.696  -0.009   3.710  1.00  0.00           H  
ATOM   2307 3HD1 LEU A 151       3.070  -1.631   3.080  1.00  0.00           H  
ATOM   2308 1HD2 LEU A 151       4.227  -2.747   5.722  1.00  0.00           H  
ATOM   2309 2HD2 LEU A 151       4.983  -2.949   4.123  1.00  0.00           H  
ATOM   2310 3HD2 LEU A 151       5.906  -2.220   5.458  1.00  0.00           H  
ATOM   2311  N   THR A 152       7.669   1.539   2.490  1.00  0.00           N  
ATOM   2312  CA  THR A 152       8.524   1.968   1.389  1.00  0.00           C  
ATOM   2313  C   THR A 152       9.997   1.823   1.760  1.00  0.00           C  
ATOM   2314  O   THR A 152      10.797   1.327   0.964  1.00  0.00           O  
ATOM   2315  CB  THR A 152       8.229   3.427   0.992  1.00  0.00           C  
ATOM   2316  OG1 THR A 152       6.851   3.553   0.615  1.00  0.00           O  
ATOM   2317  CG2 THR A 152       9.110   3.852  -0.173  1.00  0.00           C  
ATOM   2318  H   THR A 152       7.008   2.192   2.885  1.00  0.00           H  
ATOM   2319  HA  THR A 152       8.322   1.334   0.526  1.00  0.00           H  
ATOM   2320  HB  THR A 152       8.419   4.081   1.842  1.00  0.00           H  
ATOM   2321  HG1 THR A 152       6.294   3.381   1.377  1.00  0.00           H  
ATOM   2322 1HG2 THR A 152       8.889   4.885  -0.439  1.00  0.00           H  
ATOM   2323 2HG2 THR A 152      10.158   3.768   0.116  1.00  0.00           H  
ATOM   2324 3HG2 THR A 152       8.918   3.207  -1.029  1.00  0.00           H  
ATOM   2325  N   ALA A 153      10.344   2.215   2.938  1.00  0.00           N  
ATOM   2326  CA  ALA A 153      11.708   2.051   3.431  1.00  0.00           C  
ATOM   2327  C   ALA A 153      12.103   0.577   3.472  1.00  0.00           C  
ATOM   2328  O   ALA A 153      13.224   0.218   3.105  1.00  0.00           O  
ATOM   2329  CB  ALA A 153      11.854   2.677   4.815  1.00  0.00           C  
ATOM   2330  H   ALA A 153       9.654   2.647   3.536  1.00  0.00           H  
ATOM   2331  HA  ALA A 153      12.382   2.560   2.741  1.00  0.00           H  
ATOM   2332 1HB  ALA A 153      12.877   2.547   5.168  1.00  0.00           H  
ATOM   2333 2HB  ALA A 153      11.622   3.742   4.759  1.00  0.00           H  
ATOM   2334 3HB  ALA A 153      11.167   2.193   5.507  1.00  0.00           H  
ATOM   2335  N   ALA A 154      11.244  -0.206   3.857  1.00  0.00           N  
ATOM   2336  CA  ALA A 154      11.511  -1.630   4.038  1.00  0.00           C  
ATOM   2337  C   ALA A 154      11.867  -2.294   2.710  1.00  0.00           C  
ATOM   2338  O   ALA A 154      12.821  -3.070   2.634  1.00  0.00           O  
ATOM   2339  CB  ALA A 154      10.307  -2.323   4.670  1.00  0.00           C  
ATOM   2340  H   ALA A 154      10.320   0.150   4.054  1.00  0.00           H  
ATOM   2341  HA  ALA A 154      12.367  -1.732   4.706  1.00  0.00           H  
ATOM   2342 1HB  ALA A 154      10.524  -3.383   4.798  1.00  0.00           H  
ATOM   2343 2HB  ALA A 154      10.098  -1.875   5.642  1.00  0.00           H  
ATOM   2344 3HB  ALA A 154       9.440  -2.205   4.023  1.00  0.00           H  
ATOM   2345  N   VAL A 155      11.160  -1.994   1.674  1.00  0.00           N  
ATOM   2346  CA  VAL A 155      11.316  -2.647   0.378  1.00  0.00           C  
ATOM   2347  C   VAL A 155      12.487  -2.022  -0.378  1.00  0.00           C  
ATOM   2348  O   VAL A 155      13.187  -2.708  -1.126  1.00  0.00           O  
ATOM   2349  CB  VAL A 155      10.028  -2.516  -0.456  1.00  0.00           C  
ATOM   2350  CG1 VAL A 155       8.850  -3.132   0.283  1.00  0.00           C  
ATOM   2351  CG2 VAL A 155       9.762  -1.052  -0.770  1.00  0.00           C  
ATOM   2352  H   VAL A 155      10.466  -1.268   1.778  1.00  0.00           H  
ATOM   2353  HA  VAL A 155      11.535  -3.703   0.547  1.00  0.00           H  
ATOM   2354  HB  VAL A 155      10.150  -3.072  -1.386  1.00  0.00           H  
ATOM   2355 1HG1 VAL A 155       7.948  -3.030  -0.321  1.00  0.00           H  
ATOM   2356 2HG1 VAL A 155       9.046  -4.188   0.466  1.00  0.00           H  
ATOM   2357 3HG1 VAL A 155       8.708  -2.618   1.234  1.00  0.00           H  
ATOM   2358 1HG2 VAL A 155       8.850  -0.966  -1.361  1.00  0.00           H  
ATOM   2359 2HG2 VAL A 155       9.646  -0.495   0.160  1.00  0.00           H  
ATOM   2360 3HG2 VAL A 155      10.600  -0.643  -1.335  1.00  0.00           H  
ATOM   2361  N   LEU A 156      12.778  -0.819  -0.116  1.00  0.00           N  
ATOM   2362  CA  LEU A 156      13.956  -0.168  -0.680  1.00  0.00           C  
ATOM   2363  C   LEU A 156      15.222  -0.613   0.043  1.00  0.00           C  
ATOM   2364  O   LEU A 156      16.303  -0.643  -0.549  1.00  0.00           O  
ATOM   2365  CB  LEU A 156      13.816   1.357  -0.591  1.00  0.00           C  
ATOM   2366  CG  LEU A 156      12.709   1.976  -1.454  1.00  0.00           C  
ATOM   2367  CD1 LEU A 156      12.576   3.457  -1.126  1.00  0.00           C  
ATOM   2368  CD2 LEU A 156      13.037   1.769  -2.926  1.00  0.00           C  
ATOM   2369  H   LEU A 156      12.175  -0.294   0.502  1.00  0.00           H  
ATOM   2370  HA  LEU A 156      14.042  -0.455  -1.728  1.00  0.00           H  
ATOM   2371 1HB  LEU A 156      13.619   1.628   0.445  1.00  0.00           H  
ATOM   2372 2HB  LEU A 156      14.762   1.811  -0.890  1.00  0.00           H  
ATOM   2373  HG  LEU A 156      11.758   1.496  -1.224  1.00  0.00           H  
ATOM   2374 1HD1 LEU A 156      11.788   3.895  -1.739  1.00  0.00           H  
ATOM   2375 2HD1 LEU A 156      12.322   3.574  -0.072  1.00  0.00           H  
ATOM   2376 3HD1 LEU A 156      13.519   3.961  -1.331  1.00  0.00           H  
ATOM   2377 1HD2 LEU A 156      12.249   2.207  -3.539  1.00  0.00           H  
ATOM   2378 2HD2 LEU A 156      13.987   2.249  -3.157  1.00  0.00           H  
ATOM   2379 3HD2 LEU A 156      13.109   0.702  -3.136  1.00  0.00           H  
ATOM   2380  N   GLY A 157      15.075  -1.048   1.325  1.00  0.00           N  
ATOM   2381  CA  GLY A 157      16.245  -1.454   2.085  1.00  0.00           C  
ATOM   2382  C   GLY A 157      17.001  -0.286   2.689  1.00  0.00           C  
ATOM   2383  O   GLY A 157      18.233  -0.296   2.736  1.00  0.00           O  
ATOM   2384  H   GLY A 157      14.164  -1.095   1.761  1.00  0.00           H  
ATOM   2385 1HA  GLY A 157      15.942  -2.125   2.890  1.00  0.00           H  
ATOM   2386 2HA  GLY A 157      16.923  -2.012   1.440  1.00  0.00           H  
ATOM   2387  N   THR A 158      16.243   0.819   3.007  1.00  0.00           N  
ATOM   2388  CA  THR A 158      16.840   2.043   3.529  1.00  0.00           C  
ATOM   2389  C   THR A 158      16.091   2.526   4.767  1.00  0.00           C  
ATOM   2390  O   THR A 158      15.300   1.782   5.348  1.00  0.00           O  
ATOM   2391  CB  THR A 158      16.855   3.154   2.462  1.00  0.00           C  
ATOM   2392  OG1 THR A 158      17.620   4.269   2.940  1.00  0.00           O  
ATOM   2393  CG2 THR A 158      15.438   3.613   2.151  1.00  0.00           C  
ATOM   2394  H   THR A 158      15.242   0.779   2.874  1.00  0.00           H  
ATOM   2395  HA  THR A 158      17.871   1.830   3.813  1.00  0.00           H  
ATOM   2396  HB  THR A 158      17.317   2.778   1.550  1.00  0.00           H  
ATOM   2397  HG1 THR A 158      17.843   4.841   2.203  1.00  0.00           H  
ATOM   2398 1HG2 THR A 158      15.467   4.398   1.396  1.00  0.00           H  
ATOM   2399 2HG2 THR A 158      14.857   2.771   1.777  1.00  0.00           H  
ATOM   2400 3HG2 THR A 158      14.974   3.999   3.058  1.00  0.00           H  
ATOM   2401  N   THR A 159      16.396   3.753   5.233  1.00  0.00           N  
ATOM   2402  CA  THR A 159      15.748   4.282   6.429  1.00  0.00           C  
ATOM   2403  C   THR A 159      14.401   4.910   6.081  1.00  0.00           C  
ATOM   2404  O   THR A 159      14.097   5.131   4.907  1.00  0.00           O  
ATOM   2405  CB  THR A 159      16.642   5.320   7.133  1.00  0.00           C  
ATOM   2406  OG1 THR A 159      16.810   6.463   6.284  1.00  0.00           O  
ATOM   2407  CG2 THR A 159      18.006   4.724   7.449  1.00  0.00           C  
ATOM   2408  H   THR A 159      17.081   4.318   4.753  1.00  0.00           H  
ATOM   2409  HA  THR A 159      15.576   3.458   7.122  1.00  0.00           H  
ATOM   2410  HB  THR A 159      16.167   5.640   8.060  1.00  0.00           H  
ATOM   2411  HG1 THR A 159      17.227   7.171   6.780  1.00  0.00           H  
ATOM   2412 1HG2 THR A 159      18.623   5.471   7.947  1.00  0.00           H  
ATOM   2413 2HG2 THR A 159      17.881   3.862   8.104  1.00  0.00           H  
ATOM   2414 3HG2 THR A 159      18.489   4.411   6.525  1.00  0.00           H  
ATOM   2415  N   VAL A 160      13.555   5.187   7.121  1.00  0.00           N  
ATOM   2416  CA  VAL A 160      12.264   5.847   6.940  1.00  0.00           C  
ATOM   2417  C   VAL A 160      12.481   7.265   6.417  1.00  0.00           C  
ATOM   2418  O   VAL A 160      11.819   7.690   5.466  1.00  0.00           O  
ATOM   2419  CB  VAL A 160      11.455   5.881   8.255  1.00  0.00           C  
ATOM   2420  CG1 VAL A 160      10.224   6.773   8.108  1.00  0.00           C  
ATOM   2421  CG2 VAL A 160      11.050   4.466   8.668  1.00  0.00           C  
ATOM   2422  H   VAL A 160      13.844   4.920   8.052  1.00  0.00           H  
ATOM   2423  HA  VAL A 160      11.690   5.286   6.201  1.00  0.00           H  
ATOM   2424  HB  VAL A 160      12.071   6.321   9.039  1.00  0.00           H  
ATOM   2425 1HG1 VAL A 160       9.667   6.783   9.045  1.00  0.00           H  
ATOM   2426 2HG1 VAL A 160      10.536   7.787   7.861  1.00  0.00           H  
ATOM   2427 3HG1 VAL A 160       9.586   6.385   7.312  1.00  0.00           H  
ATOM   2428 1HG2 VAL A 160      10.481   4.508   9.596  1.00  0.00           H  
ATOM   2429 2HG2 VAL A 160      10.435   4.021   7.885  1.00  0.00           H  
ATOM   2430 3HG2 VAL A 160      11.943   3.861   8.818  1.00  0.00           H  
ATOM   2431  N   GLU A 161      13.489   7.952   6.969  1.00  0.00           N  
ATOM   2432  CA  GLU A 161      13.762   9.333   6.584  1.00  0.00           C  
ATOM   2433  C   GLU A 161      14.044   9.447   5.090  1.00  0.00           C  
ATOM   2434  O   GLU A 161      13.581  10.382   4.433  1.00  0.00           O  
ATOM   2435  CB  GLU A 161      14.948   9.883   7.379  1.00  0.00           C  
ATOM   2436  CG  GLU A 161      14.682  10.052   8.868  1.00  0.00           C  
ATOM   2437  CD  GLU A 161      14.830   8.769   9.638  1.00  0.00           C  
ATOM   2438  OE1 GLU A 161      15.119   7.765   9.033  1.00  0.00           O  
ATOM   2439  OE2 GLU A 161      14.654   8.794  10.834  1.00  0.00           O  
ATOM   2440  H   GLU A 161      14.073   7.509   7.663  1.00  0.00           H  
ATOM   2441  HA  GLU A 161      12.879   9.935   6.802  1.00  0.00           H  
ATOM   2442 1HB  GLU A 161      15.803   9.216   7.266  1.00  0.00           H  
ATOM   2443 2HB  GLU A 161      15.236  10.855   6.978  1.00  0.00           H  
ATOM   2444 1HG  GLU A 161      15.380  10.786   9.270  1.00  0.00           H  
ATOM   2445 2HG  GLU A 161      13.673  10.438   9.005  1.00  0.00           H  
ATOM   2446  N   GLU A 162      14.789   8.462   4.625  1.00  0.00           N  
ATOM   2447  CA  GLU A 162      15.085   8.446   3.196  1.00  0.00           C  
ATOM   2448  C   GLU A 162      13.829   8.183   2.373  1.00  0.00           C  
ATOM   2449  O   GLU A 162      13.600   8.837   1.353  1.00  0.00           O  
ATOM   2450  CB  GLU A 162      16.151   7.391   2.880  1.00  0.00           C  
ATOM   2451  CG  GLU A 162      16.553   7.344   1.414  1.00  0.00           C  
ATOM   2452  CD  GLU A 162      17.248   8.611   0.940  1.00  0.00           C  
ATOM   2453  OE1 GLU A 162      17.249   8.882  -0.282  1.00  0.00           O  
ATOM   2454  OE2 GLU A 162      17.798   9.336   1.798  1.00  0.00           O  
ATOM   2455  H   GLU A 162      15.158   7.727   5.212  1.00  0.00           H  
ATOM   2456  HA  GLU A 162      15.470   9.426   2.911  1.00  0.00           H  
ATOM   2457 1HB  GLU A 162      17.046   7.589   3.472  1.00  0.00           H  
ATOM   2458 2HB  GLU A 162      15.782   6.405   3.164  1.00  0.00           H  
ATOM   2459 1HG  GLU A 162      17.224   6.500   1.260  1.00  0.00           H  
ATOM   2460 2HG  GLU A 162      15.662   7.180   0.809  1.00  0.00           H  
ATOM   2461  N   ALA A 163      12.981   7.258   2.822  1.00  0.00           N  
ATOM   2462  CA  ALA A 163      11.712   7.004   2.143  1.00  0.00           C  
ATOM   2463  C   ALA A 163      10.826   8.246   2.155  1.00  0.00           C  
ATOM   2464  O   ALA A 163      10.103   8.508   1.190  1.00  0.00           O  
ATOM   2465  CB  ALA A 163      10.987   5.830   2.795  1.00  0.00           C  
ATOM   2466  H   ALA A 163      13.214   6.722   3.645  1.00  0.00           H  
ATOM   2467  HA  ALA A 163      11.929   6.753   1.105  1.00  0.00           H  
ATOM   2468 1HB  ALA A 163      10.043   5.652   2.277  1.00  0.00           H  
ATOM   2469 2HB  ALA A 163      11.609   4.937   2.731  1.00  0.00           H  
ATOM   2470 3HB  ALA A 163      10.789   6.059   3.840  1.00  0.00           H  
ATOM   2471  N   VAL A 164      10.874   9.050   3.239  1.00  0.00           N  
ATOM   2472  CA  VAL A 164      10.089  10.275   3.349  1.00  0.00           C  
ATOM   2473  C   VAL A 164      10.532  11.274   2.284  1.00  0.00           C  
ATOM   2474  O   VAL A 164       9.704  11.819   1.552  1.00  0.00           O  
ATOM   2475  CB  VAL A 164      10.250  10.901   4.748  1.00  0.00           C  
ATOM   2476  CG1 VAL A 164       9.655  12.302   4.776  1.00  0.00           C  
ATOM   2477  CG2 VAL A 164       9.589  10.014   5.791  1.00  0.00           C  
ATOM   2478  H   VAL A 164      11.484   8.787   4.000  1.00  0.00           H  
ATOM   2479  HA  VAL A 164       9.039  10.029   3.181  1.00  0.00           H  
ATOM   2480  HB  VAL A 164      11.312  10.999   4.972  1.00  0.00           H  
ATOM   2481 1HG1 VAL A 164       9.779  12.729   5.772  1.00  0.00           H  
ATOM   2482 2HG1 VAL A 164      10.167  12.929   4.047  1.00  0.00           H  
ATOM   2483 3HG1 VAL A 164       8.595  12.251   4.533  1.00  0.00           H  
ATOM   2484 1HG2 VAL A 164       9.709  10.462   6.777  1.00  0.00           H  
ATOM   2485 2HG2 VAL A 164       8.528   9.912   5.565  1.00  0.00           H  
ATOM   2486 3HG2 VAL A 164      10.059   9.030   5.782  1.00  0.00           H  
ATOM   2487  N   TYR A 165      11.867  11.438   2.268  1.00  0.00           N  
ATOM   2488  CA  TYR A 165      12.429  12.409   1.338  1.00  0.00           C  
ATOM   2489  C   TYR A 165      12.107  12.037  -0.105  1.00  0.00           C  
ATOM   2490  O   TYR A 165      11.674  12.883  -0.889  1.00  0.00           O  
ATOM   2491  CB  TYR A 165      13.943  12.523   1.531  1.00  0.00           C  
ATOM   2492  CG  TYR A 165      14.344  13.251   2.795  1.00  0.00           C  
ATOM   2493  CD1 TYR A 165      15.212  12.652   3.695  1.00  0.00           C  
ATOM   2494  CD2 TYR A 165      13.843  14.519   3.053  1.00  0.00           C  
ATOM   2495  CE1 TYR A 165      15.578  13.317   4.850  1.00  0.00           C  
ATOM   2496  CE2 TYR A 165      14.209  15.184   4.207  1.00  0.00           C  
ATOM   2497  CZ  TYR A 165      15.073  14.587   5.103  1.00  0.00           C  
ATOM   2498  OH  TYR A 165      15.438  15.250   6.253  1.00  0.00           O  
ATOM   2499  H   TYR A 165      12.487  10.918   2.872  1.00  0.00           H  
ATOM   2500  HA  TYR A 165      11.986  13.384   1.544  1.00  0.00           H  
ATOM   2501 1HB  TYR A 165      14.383  11.525   1.559  1.00  0.00           H  
ATOM   2502 2HB  TYR A 165      14.380  13.049   0.683  1.00  0.00           H  
ATOM   2503  HD1 TYR A 165      15.606  11.656   3.493  1.00  0.00           H  
ATOM   2504  HD2 TYR A 165      13.161  14.989   2.346  1.00  0.00           H  
ATOM   2505  HE1 TYR A 165      16.260  12.846   5.557  1.00  0.00           H  
ATOM   2506  HE2 TYR A 165      13.815  16.180   4.410  1.00  0.00           H  
ATOM   2507  HH  TYR A 165      15.007  16.108   6.276  1.00  0.00           H  
ATOM   2508  N   ARG A 166      12.189  10.800  -0.436  1.00  0.00           N  
ATOM   2509  CA  ARG A 166      11.879  10.328  -1.781  1.00  0.00           C  
ATOM   2510  C   ARG A 166      10.390  10.465  -2.081  1.00  0.00           C  
ATOM   2511  O   ARG A 166      10.007  10.911  -3.165  1.00  0.00           O  
ATOM   2512  CB  ARG A 166      12.317   8.872  -1.955  1.00  0.00           C  
ATOM   2513  CG  ARG A 166      13.826   8.680  -1.982  1.00  0.00           C  
ATOM   2514  CD  ARG A 166      14.206   7.219  -2.172  1.00  0.00           C  
ATOM   2515  NE  ARG A 166      15.650   7.024  -2.099  1.00  0.00           N  
ATOM   2516  CZ  ARG A 166      16.290   5.937  -2.522  1.00  0.00           C  
ATOM   2517  NH1 ARG A 166      15.624   4.921  -3.055  1.00  0.00           N  
ATOM   2518  NH2 ARG A 166      17.610   5.866  -2.408  1.00  0.00           N  
ATOM   2519  H   ARG A 166      12.480  10.134   0.264  1.00  0.00           H  
ATOM   2520  HA  ARG A 166      12.424  10.943  -2.499  1.00  0.00           H  
ATOM   2521 1HB  ARG A 166      11.914   8.272  -1.140  1.00  0.00           H  
ATOM   2522 2HB  ARG A 166      11.909   8.477  -2.885  1.00  0.00           H  
ATOM   2523 1HG  ARG A 166      14.251   9.253  -2.807  1.00  0.00           H  
ATOM   2524 2HG  ARG A 166      14.253   9.026  -1.041  1.00  0.00           H  
ATOM   2525 1HD  ARG A 166      13.739   6.618  -1.392  1.00  0.00           H  
ATOM   2526 2HD  ARG A 166      13.863   6.878  -3.148  1.00  0.00           H  
ATOM   2527  HE  ARG A 166      16.206   7.769  -1.699  1.00  0.00           H  
ATOM   2528 1HH1 ARG A 166      14.618   4.968  -3.144  1.00  0.00           H  
ATOM   2529 2HH1 ARG A 166      16.121   4.102  -3.371  1.00  0.00           H  
ATOM   2530 1HH2 ARG A 166      18.123   6.636  -2.002  1.00  0.00           H  
ATOM   2531 2HH2 ARG A 166      18.099   5.043  -2.726  1.00  0.00           H  
ATOM   2532  N   ALA A 167       9.539  10.111  -1.097  1.00  0.00           N  
ATOM   2533  CA  ALA A 167       8.097  10.179  -1.314  1.00  0.00           C  
ATOM   2534  C   ALA A 167       7.641  11.619  -1.519  1.00  0.00           C  
ATOM   2535  O   ALA A 167       6.806  11.896  -2.386  1.00  0.00           O  
ATOM   2536  CB  ALA A 167       7.353   9.552  -0.135  1.00  0.00           C  
ATOM   2537  H   ALA A 167       9.889   9.798  -0.203  1.00  0.00           H  
ATOM   2538  HA  ALA A 167       7.863   9.617  -2.218  1.00  0.00           H  
ATOM   2539 1HB  ALA A 167       6.278   9.609  -0.311  1.00  0.00           H  
ATOM   2540 2HB  ALA A 167       7.649   8.507  -0.033  1.00  0.00           H  
ATOM   2541 3HB  ALA A 167       7.600  10.090   0.779  1.00  0.00           H  
ATOM   2542  N   LEU A 168       8.233  12.573  -0.779  1.00  0.00           N  
ATOM   2543  CA  LEU A 168       7.816  13.969  -0.868  1.00  0.00           C  
ATOM   2544  C   LEU A 168       8.264  14.585  -2.188  1.00  0.00           C  
ATOM   2545  O   LEU A 168       7.545  15.398  -2.775  1.00  0.00           O  
ATOM   2546  CB  LEU A 168       8.395  14.771   0.304  1.00  0.00           C  
ATOM   2547  CG  LEU A 168       7.842  14.419   1.691  1.00  0.00           C  
ATOM   2548  CD1 LEU A 168       8.683  15.098   2.762  1.00  0.00           C  
ATOM   2549  CD2 LEU A 168       6.386  14.854   1.781  1.00  0.00           C  
ATOM   2550  H   LEU A 168       8.980  12.321  -0.150  1.00  0.00           H  
ATOM   2551  HA  LEU A 168       6.729  14.009  -0.822  1.00  0.00           H  
ATOM   2552 1HB  LEU A 168       9.473  14.619   0.331  1.00  0.00           H  
ATOM   2553 2HB  LEU A 168       8.203  15.830   0.130  1.00  0.00           H  
ATOM   2554  HG  LEU A 168       7.908  13.342   1.846  1.00  0.00           H  
ATOM   2555 1HD1 LEU A 168       8.289  14.847   3.748  1.00  0.00           H  
ATOM   2556 2HD1 LEU A 168       9.715  14.754   2.686  1.00  0.00           H  
ATOM   2557 3HD1 LEU A 168       8.648  16.178   2.622  1.00  0.00           H  
ATOM   2558 1HD2 LEU A 168       5.992  14.603   2.766  1.00  0.00           H  
ATOM   2559 2HD2 LEU A 168       6.318  15.931   1.627  1.00  0.00           H  
ATOM   2560 3HD2 LEU A 168       5.804  14.340   1.015  1.00  0.00           H  
ATOM   2561  N   LYS A 169       9.493  14.200  -2.541  1.00  0.00           N  
ATOM   2562  CA  LYS A 169      10.012  14.739  -3.794  1.00  0.00           C  
ATOM   2563  C   LYS A 169       9.245  14.183  -4.991  1.00  0.00           C  
ATOM   2564  O   LYS A 169       8.937  14.915  -5.934  1.00  0.00           O  
ATOM   2565  CB  LYS A 169      11.503  14.428  -3.935  1.00  0.00           C  
ATOM   2566  CG  LYS A 169      12.403  15.225  -2.999  1.00  0.00           C  
ATOM   2567  CD  LYS A 169      13.862  14.829  -3.165  1.00  0.00           C  
ATOM   2568  CE  LYS A 169      14.761  15.618  -2.223  1.00  0.00           C  
ATOM   2569  NZ  LYS A 169      16.192  15.237  -2.372  1.00  0.00           N  
ATOM   2570  H   LYS A 169      10.069  13.570  -2.000  1.00  0.00           H  
ATOM   2571  HA  LYS A 169       9.883  15.821  -3.786  1.00  0.00           H  
ATOM   2572 1HB  LYS A 169      11.675  13.369  -3.741  1.00  0.00           H  
ATOM   2573 2HB  LYS A 169      11.823  14.630  -4.957  1.00  0.00           H  
ATOM   2574 1HG  LYS A 169      12.298  16.290  -3.212  1.00  0.00           H  
ATOM   2575 2HG  LYS A 169      12.102  15.047  -1.967  1.00  0.00           H  
ATOM   2576 1HD  LYS A 169      13.977  13.764  -2.957  1.00  0.00           H  
ATOM   2577 2HD  LYS A 169      14.176  15.016  -4.192  1.00  0.00           H  
ATOM   2578 1HE  LYS A 169      14.658  16.682  -2.430  1.00  0.00           H  
ATOM   2579 2HE  LYS A 169      14.455  15.438  -1.193  1.00  0.00           H  
ATOM   2580 1HZ  LYS A 169      16.754  15.781  -1.732  1.00  0.00           H  
ATOM   2581 2HZ  LYS A 169      16.303  14.254  -2.165  1.00  0.00           H  
ATOM   2582 3HZ  LYS A 169      16.493  15.417  -3.319  1.00  0.00           H  
ATOM   2583  N   LEU A 170       8.934  12.932  -4.964  1.00  0.00           N  
ATOM   2584  CA  LEU A 170       8.166  12.287  -6.022  1.00  0.00           C  
ATOM   2585  C   LEU A 170       6.715  12.758  -6.005  1.00  0.00           C  
ATOM   2586  O   LEU A 170       6.114  12.965  -7.060  1.00  0.00           O  
ATOM   2587  CB  LEU A 170       8.220  10.762  -5.864  1.00  0.00           C  
ATOM   2588  CG  LEU A 170       7.577   9.953  -6.998  1.00  0.00           C  
ATOM   2589  CD1 LEU A 170       8.313  10.233  -8.302  1.00  0.00           C  
ATOM   2590  CD2 LEU A 170       7.621   8.472  -6.652  1.00  0.00           C  
ATOM   2591  H   LEU A 170       9.239  12.384  -4.173  1.00  0.00           H  
ATOM   2592  HA  LEU A 170       8.603  12.561  -6.982  1.00  0.00           H  
ATOM   2593 1HB  LEU A 170       9.262  10.458  -5.789  1.00  0.00           H  
ATOM   2594 2HB  LEU A 170       7.716  10.491  -4.936  1.00  0.00           H  
ATOM   2595  HG  LEU A 170       6.540  10.266  -7.127  1.00  0.00           H  
ATOM   2596 1HD1 LEU A 170       7.856   9.658  -9.108  1.00  0.00           H  
ATOM   2597 2HD1 LEU A 170       8.249  11.297  -8.534  1.00  0.00           H  
ATOM   2598 3HD1 LEU A 170       9.358   9.946  -8.199  1.00  0.00           H  
ATOM   2599 1HD2 LEU A 170       7.163   7.897  -7.459  1.00  0.00           H  
ATOM   2600 2HD2 LEU A 170       8.658   8.159  -6.526  1.00  0.00           H  
ATOM   2601 3HD2 LEU A 170       7.073   8.298  -5.727  1.00  0.00           H  
ATOM   2602  N   LYS A 171       6.142  12.940  -4.780  1.00  0.00           N  
ATOM   2603  CA  LYS A 171       4.784  13.453  -4.627  1.00  0.00           C  
ATOM   2604  C   LYS A 171       4.589  14.740  -5.423  1.00  0.00           C  
ATOM   2605  O   LYS A 171       3.651  14.850  -6.215  1.00  0.00           O  
ATOM   2606  CB  LYS A 171       4.466  13.694  -3.151  1.00  0.00           C  
ATOM   2607  CG  LYS A 171       3.066  14.232  -2.888  1.00  0.00           C  
ATOM   2608  CD  LYS A 171       2.882  14.603  -1.425  1.00  0.00           C  
ATOM   2609  CE  LYS A 171       1.486  15.150  -1.163  1.00  0.00           C  
ATOM   2610  NZ  LYS A 171       1.322  16.532  -1.690  1.00  0.00           N  
ATOM   2611  H   LYS A 171       6.678  12.711  -3.955  1.00  0.00           H  
ATOM   2612  HA  LYS A 171       4.087  12.709  -5.014  1.00  0.00           H  
ATOM   2613 1HB  LYS A 171       4.575  12.760  -2.598  1.00  0.00           H  
ATOM   2614 2HB  LYS A 171       5.181  14.404  -2.735  1.00  0.00           H  
ATOM   2615 1HG  LYS A 171       2.895  15.116  -3.503  1.00  0.00           H  
ATOM   2616 2HG  LYS A 171       2.329  13.476  -3.158  1.00  0.00           H  
ATOM   2617 1HD  LYS A 171       3.040  13.722  -0.802  1.00  0.00           H  
ATOM   2618 2HD  LYS A 171       3.616  15.359  -1.146  1.00  0.00           H  
ATOM   2619 1HE  LYS A 171       0.748  14.504  -1.635  1.00  0.00           H  
ATOM   2620 2HE  LYS A 171       1.295  15.160  -0.090  1.00  0.00           H  
ATOM   2621 1HZ  LYS A 171       0.386  16.858  -1.497  1.00  0.00           H  
ATOM   2622 2HZ  LYS A 171       1.990  17.145  -1.245  1.00  0.00           H  
ATOM   2623 3HZ  LYS A 171       1.478  16.533  -2.688  1.00  0.00           H  
ATOM   2624  N   THR A 172       5.510  15.691  -5.246  1.00  0.00           N  
ATOM   2625  CA  THR A 172       5.463  16.967  -5.951  1.00  0.00           C  
ATOM   2626  C   THR A 172       5.659  16.767  -7.451  1.00  0.00           C  
ATOM   2627  O   THR A 172       4.872  17.267  -8.258  1.00  0.00           O  
ATOM   2628  CB  THR A 172       6.529  17.939  -5.412  1.00  0.00           C  
ATOM   2629  OG1 THR A 172       6.279  18.206  -4.026  1.00  0.00           O  
ATOM   2630  CG2 THR A 172       6.499  19.247  -6.189  1.00  0.00           C  
ATOM   2631  H   THR A 172       6.265  15.513  -4.599  1.00  0.00           H  
ATOM   2632  HA  THR A 172       4.483  17.416  -5.791  1.00  0.00           H  
ATOM   2633  HB  THR A 172       7.516  17.488  -5.510  1.00  0.00           H  
ATOM   2634  HG1 THR A 172       6.317  17.384  -3.531  1.00  0.00           H  
ATOM   2635 1HG2 THR A 172       7.259  19.921  -5.795  1.00  0.00           H  
ATOM   2636 2HG2 THR A 172       6.700  19.049  -7.242  1.00  0.00           H  
ATOM   2637 3HG2 THR A 172       5.518  19.708  -6.088  1.00  0.00           H  
ATOM   2638  N   LYS A 173       6.656  16.019  -7.768  1.00  0.00           N  
ATOM   2639  CA  LYS A 173       7.054  15.881  -9.165  1.00  0.00           C  
ATOM   2640  C   LYS A 173       5.882  15.421 -10.029  1.00  0.00           C  
ATOM   2641  O   LYS A 173       5.599  16.018 -11.069  1.00  0.00           O  
ATOM   2642  CB  LYS A 173       8.222  14.902  -9.295  1.00  0.00           C  
ATOM   2643  CG  LYS A 173       8.711  14.692 -10.722  1.00  0.00           C  
ATOM   2644  CD  LYS A 173       9.841  13.674 -10.775  1.00  0.00           C  
ATOM   2645  CE  LYS A 173      10.311  13.440 -12.203  1.00  0.00           C  
ATOM   2646  NZ  LYS A 173      11.377  12.406 -12.276  1.00  0.00           N  
ATOM   2647  H   LYS A 173       7.172  15.521  -7.058  1.00  0.00           H  
ATOM   2648  HA  LYS A 173       7.380  16.856  -9.531  1.00  0.00           H  
ATOM   2649 1HB  LYS A 173       9.063  15.257  -8.701  1.00  0.00           H  
ATOM   2650 2HB  LYS A 173       7.927  13.930  -8.897  1.00  0.00           H  
ATOM   2651 1HG  LYS A 173       7.887  14.340 -11.342  1.00  0.00           H  
ATOM   2652 2HG  LYS A 173       9.068  15.639 -11.126  1.00  0.00           H  
ATOM   2653 1HD  LYS A 173      10.681  14.031 -10.177  1.00  0.00           H  
ATOM   2654 2HD  LYS A 173       9.497  12.728 -10.356  1.00  0.00           H  
ATOM   2655 1HE  LYS A 173       9.469  13.120 -12.815  1.00  0.00           H  
ATOM   2656 2HE  LYS A 173      10.698  14.372 -12.615  1.00  0.00           H  
ATOM   2657 1HZ  LYS A 173      11.662  12.281 -13.237  1.00  0.00           H  
ATOM   2658 2HZ  LYS A 173      12.173  12.701 -11.725  1.00  0.00           H  
ATOM   2659 3HZ  LYS A 173      11.025  11.531 -11.914  1.00  0.00           H  
ATOM   2660  N   LEU A 174       5.157  14.424  -9.588  1.00  0.00           N  
ATOM   2661  CA  LEU A 174       4.136  13.811 -10.430  1.00  0.00           C  
ATOM   2662  C   LEU A 174       2.781  14.479 -10.219  1.00  0.00           C  
ATOM   2663  O   LEU A 174       1.834  14.220 -10.964  1.00  0.00           O  
ATOM   2664  CB  LEU A 174       4.030  12.311 -10.127  1.00  0.00           C  
ATOM   2665  CG  LEU A 174       5.307  11.494 -10.359  1.00  0.00           C  
ATOM   2666  CD1 LEU A 174       5.079  10.056  -9.912  1.00  0.00           C  
ATOM   2667  CD2 LEU A 174       5.689  11.554 -11.830  1.00  0.00           C  
ATOM   2668  H   LEU A 174       5.301  14.070  -8.654  1.00  0.00           H  
ATOM   2669  HA  LEU A 174       4.423  13.944 -11.473  1.00  0.00           H  
ATOM   2670 1HB  LEU A 174       3.741  12.187  -9.085  1.00  0.00           H  
ATOM   2671 2HB  LEU A 174       3.245  11.886 -10.753  1.00  0.00           H  
ATOM   2672  HG  LEU A 174       6.117  11.905  -9.757  1.00  0.00           H  
ATOM   2673 1HD1 LEU A 174       5.985   9.475 -10.076  1.00  0.00           H  
ATOM   2674 2HD1 LEU A 174       4.826  10.041  -8.852  1.00  0.00           H  
ATOM   2675 3HD1 LEU A 174       4.261   9.622 -10.487  1.00  0.00           H  
ATOM   2676 1HD2 LEU A 174       6.597  10.974 -11.995  1.00  0.00           H  
ATOM   2677 2HD2 LEU A 174       4.880  11.142 -12.434  1.00  0.00           H  
ATOM   2678 3HD2 LEU A 174       5.864  12.591 -12.119  1.00  0.00           H  
ATOM   2679  N   GLY A 175       2.698  15.369  -9.283  1.00  0.00           N  
ATOM   2680  CA  GLY A 175       1.418  15.942  -8.893  1.00  0.00           C  
ATOM   2681  C   GLY A 175       0.478  14.928  -8.270  1.00  0.00           C  
ATOM   2682  O   GLY A 175      -0.678  14.807  -8.685  1.00  0.00           O  
ATOM   2683  H   GLY A 175       3.536  15.674  -8.811  1.00  0.00           H  
ATOM   2684 1HA  GLY A 175       1.582  16.751  -8.181  1.00  0.00           H  
ATOM   2685 2HA  GLY A 175       0.933  16.376  -9.767  1.00  0.00           H  
ATOM   2686  N   VAL A 176       0.969  14.013  -7.383  1.00  0.00           N  
ATOM   2687  CA  VAL A 176       0.190  12.904  -6.843  1.00  0.00           C  
ATOM   2688  C   VAL A 176       0.121  13.015  -5.321  1.00  0.00           C  
ATOM   2689  O   VAL A 176       0.775  13.874  -4.724  1.00  0.00           O  
ATOM   2690  CB  VAL A 176       0.818  11.555  -7.238  1.00  0.00           C  
ATOM   2691  CG1 VAL A 176       0.841  11.401  -8.752  1.00  0.00           C  
ATOM   2692  CG2 VAL A 176       2.223  11.450  -6.665  1.00  0.00           C  
ATOM   2693  H   VAL A 176       1.930  14.125  -7.095  1.00  0.00           H  
ATOM   2694  HA  VAL A 176      -0.823  12.964  -7.243  1.00  0.00           H  
ATOM   2695  HB  VAL A 176       0.202  10.747  -6.843  1.00  0.00           H  
ATOM   2696 1HG1 VAL A 176       1.288  10.442  -9.014  1.00  0.00           H  
ATOM   2697 2HG1 VAL A 176      -0.178  11.443  -9.137  1.00  0.00           H  
ATOM   2698 3HG1 VAL A 176       1.430  12.207  -9.190  1.00  0.00           H  
ATOM   2699 1HG2 VAL A 176       2.661  10.493  -6.948  1.00  0.00           H  
ATOM   2700 2HG2 VAL A 176       2.838  12.261  -7.056  1.00  0.00           H  
ATOM   2701 3HG2 VAL A 176       2.179  11.521  -5.578  1.00  0.00           H  
ATOM   2702  N   SER A 177      -0.705  12.079  -4.777  1.00  0.00           N  
ATOM   2703  CA  SER A 177      -0.808  12.068  -3.322  1.00  0.00           C  
ATOM   2704  C   SER A 177       0.408  11.404  -2.686  1.00  0.00           C  
ATOM   2705  O   SER A 177       1.237  10.816  -3.384  1.00  0.00           O  
ATOM   2706  CB  SER A 177      -2.070  11.348  -2.893  1.00  0.00           C  
ATOM   2707  OG  SER A 177      -1.946   9.964  -3.076  1.00  0.00           O  
ATOM   2708  H   SER A 177      -1.239  11.408  -5.313  1.00  0.00           H  
ATOM   2709  HA  SER A 177      -0.851  13.101  -2.971  1.00  0.00           H  
ATOM   2710 1HB  SER A 177      -2.272  11.561  -1.843  1.00  0.00           H  
ATOM   2711 2HB  SER A 177      -2.916  11.719  -3.471  1.00  0.00           H  
ATOM   2712  HG  SER A 177      -2.812   9.593  -2.889  1.00  0.00           H  
ATOM   2713  N   LEU A 178       0.596  11.511  -1.365  1.00  0.00           N  
ATOM   2714  CA  LEU A 178       1.737  10.952  -0.649  1.00  0.00           C  
ATOM   2715  C   LEU A 178       1.716   9.428  -0.699  1.00  0.00           C  
ATOM   2716  O   LEU A 178       2.765   8.792  -0.836  1.00  0.00           O  
ATOM   2717  CB  LEU A 178       1.733  11.424   0.811  1.00  0.00           C  
ATOM   2718  CG  LEU A 178       2.934  10.982   1.656  1.00  0.00           C  
ATOM   2719  CD1 LEU A 178       4.220  11.488   1.016  1.00  0.00           C  
ATOM   2720  CD2 LEU A 178       2.782  11.516   3.073  1.00  0.00           C  
ATOM   2721  H   LEU A 178      -0.111  12.016  -0.848  1.00  0.00           H  
ATOM   2722  HA  LEU A 178       2.650  11.299  -1.130  1.00  0.00           H  
ATOM   2723 1HB  LEU A 178       1.701  12.513   0.823  1.00  0.00           H  
ATOM   2724 2HB  LEU A 178       0.831  11.050   1.295  1.00  0.00           H  
ATOM   2725  HG  LEU A 178       2.980   9.893   1.682  1.00  0.00           H  
ATOM   2726 1HD1 LEU A 178       5.073  11.174   1.617  1.00  0.00           H  
ATOM   2727 2HD1 LEU A 178       4.313  11.075   0.011  1.00  0.00           H  
ATOM   2728 3HD1 LEU A 178       4.196  12.576   0.962  1.00  0.00           H  
ATOM   2729 1HD2 LEU A 178       3.635  11.201   3.674  1.00  0.00           H  
ATOM   2730 2HD2 LEU A 178       2.737  12.605   3.049  1.00  0.00           H  
ATOM   2731 3HD2 LEU A 178       1.864  11.125   3.512  1.00  0.00           H  
ATOM   2732  N   LEU A 179       0.501   8.888  -0.615  1.00  0.00           N  
ATOM   2733  CA  LEU A 179       0.365   7.439  -0.700  1.00  0.00           C  
ATOM   2734  C   LEU A 179       0.784   6.931  -2.074  1.00  0.00           C  
ATOM   2735  O   LEU A 179       1.449   5.897  -2.182  1.00  0.00           O  
ATOM   2736  CB  LEU A 179      -1.084   7.024  -0.413  1.00  0.00           C  
ATOM   2737  CG  LEU A 179      -1.511   7.074   1.060  1.00  0.00           C  
ATOM   2738  CD1 LEU A 179      -3.028   6.983   1.152  1.00  0.00           C  
ATOM   2739  CD2 LEU A 179      -0.847   5.935   1.820  1.00  0.00           C  
ATOM   2740  H   LEU A 179      -0.327   9.455  -0.495  1.00  0.00           H  
ATOM   2741  HA  LEU A 179       1.017   6.987   0.047  1.00  0.00           H  
ATOM   2742 1HB  LEU A 179      -1.750   7.678  -0.973  1.00  0.00           H  
ATOM   2743 2HB  LEU A 179      -1.230   6.003  -0.766  1.00  0.00           H  
ATOM   2744  HG  LEU A 179      -1.207   8.026   1.495  1.00  0.00           H  
ATOM   2745 1HD1 LEU A 179      -3.332   7.018   2.199  1.00  0.00           H  
ATOM   2746 2HD1 LEU A 179      -3.476   7.819   0.617  1.00  0.00           H  
ATOM   2747 3HD1 LEU A 179      -3.364   6.046   0.709  1.00  0.00           H  
ATOM   2748 1HD2 LEU A 179      -1.150   5.971   2.867  1.00  0.00           H  
ATOM   2749 2HD2 LEU A 179      -1.151   4.982   1.387  1.00  0.00           H  
ATOM   2750 3HD2 LEU A 179       0.236   6.035   1.752  1.00  0.00           H  
ATOM   2751  N   GLN A 180       0.417   7.710  -3.083  1.00  0.00           N  
ATOM   2752  CA  GLN A 180       0.759   7.319  -4.445  1.00  0.00           C  
ATOM   2753  C   GLN A 180       2.268   7.352  -4.664  1.00  0.00           C  
ATOM   2754  O   GLN A 180       2.832   6.448  -5.285  1.00  0.00           O  
ATOM   2755  CB  GLN A 180       0.063   8.234  -5.457  1.00  0.00           C  
ATOM   2756  CG  GLN A 180      -1.436   8.015  -5.564  1.00  0.00           C  
ATOM   2757  CD  GLN A 180      -2.090   8.959  -6.556  1.00  0.00           C  
ATOM   2758  OE1 GLN A 180      -2.050  10.181  -6.390  1.00  0.00           O  
ATOM   2759  NE2 GLN A 180      -2.696   8.396  -7.595  1.00  0.00           N  
ATOM   2760  H   GLN A 180      -0.094   8.568  -2.931  1.00  0.00           H  
ATOM   2761  HA  GLN A 180       0.420   6.296  -4.606  1.00  0.00           H  
ATOM   2762 1HB  GLN A 180       0.233   9.275  -5.182  1.00  0.00           H  
ATOM   2763 2HB  GLN A 180       0.496   8.081  -6.444  1.00  0.00           H  
ATOM   2764 1HG  GLN A 180      -1.622   6.993  -5.892  1.00  0.00           H  
ATOM   2765 2HG  GLN A 180      -1.888   8.181  -4.586  1.00  0.00           H  
ATOM   2766 1HE2 GLN A 180      -3.145   8.969  -8.283  1.00  0.00           H  
ATOM   2767 2HE2 GLN A 180      -2.704   7.401  -7.691  1.00  0.00           H  
ATOM   2768  N   ALA A 181       2.840   8.379  -4.128  1.00  0.00           N  
ATOM   2769  CA  ALA A 181       4.293   8.495  -4.233  1.00  0.00           C  
ATOM   2770  C   ALA A 181       4.988   7.315  -3.560  1.00  0.00           C  
ATOM   2771  O   ALA A 181       5.957   6.770  -4.095  1.00  0.00           O  
ATOM   2772  CB  ALA A 181       4.766   9.810  -3.617  1.00  0.00           C  
ATOM   2773  H   ALA A 181       2.323   9.098  -3.642  1.00  0.00           H  
ATOM   2774  HA  ALA A 181       4.557   8.484  -5.290  1.00  0.00           H  
ATOM   2775 1HB  ALA A 181       5.851   9.881  -3.703  1.00  0.00           H  
ATOM   2776 2HB  ALA A 181       4.305  10.645  -4.143  1.00  0.00           H  
ATOM   2777 3HB  ALA A 181       4.484   9.841  -2.566  1.00  0.00           H  
ATOM   2778  N   ALA A 182       4.536   6.936  -2.399  1.00  0.00           N  
ATOM   2779  CA  ALA A 182       5.093   5.784  -1.694  1.00  0.00           C  
ATOM   2780  C   ALA A 182       4.897   4.501  -2.498  1.00  0.00           C  
ATOM   2781  O   ALA A 182       5.809   3.683  -2.604  1.00  0.00           O  
ATOM   2782  CB  ALA A 182       4.455   5.646  -0.313  1.00  0.00           C  
ATOM   2783  H   ALA A 182       3.780   7.453  -1.974  1.00  0.00           H  
ATOM   2784  HA  ALA A 182       6.164   5.945  -1.573  1.00  0.00           H  
ATOM   2785 1HB  ALA A 182       4.880   4.783   0.200  1.00  0.00           H  
ATOM   2786 2HB  ALA A 182       4.650   6.547   0.269  1.00  0.00           H  
ATOM   2787 3HB  ALA A 182       3.380   5.510  -0.422  1.00  0.00           H  
ATOM   2788  N   ALA A 183       3.752   4.341  -3.075  1.00  0.00           N  
ATOM   2789  CA  ALA A 183       3.430   3.143  -3.846  1.00  0.00           C  
ATOM   2790  C   ALA A 183       4.342   3.014  -5.065  1.00  0.00           C  
ATOM   2791  O   ALA A 183       4.745   1.907  -5.433  1.00  0.00           O  
ATOM   2792  CB  ALA A 183       1.967   3.165  -4.282  1.00  0.00           C  
ATOM   2793  H   ALA A 183       3.059   5.070  -2.988  1.00  0.00           H  
ATOM   2794  HA  ALA A 183       3.595   2.275  -3.209  1.00  0.00           H  
ATOM   2795 1HB  ALA A 183       1.745   2.265  -4.855  1.00  0.00           H  
ATOM   2796 2HB  ALA A 183       1.326   3.201  -3.401  1.00  0.00           H  
ATOM   2797 3HB  ALA A 183       1.785   4.043  -4.899  1.00  0.00           H  
ATOM   2798  N   ILE A 184       4.668   4.078  -5.676  1.00  0.00           N  
ATOM   2799  CA  ILE A 184       5.534   4.084  -6.851  1.00  0.00           C  
ATOM   2800  C   ILE A 184       6.959   3.717  -6.445  1.00  0.00           C  
ATOM   2801  O   ILE A 184       7.622   2.930  -7.125  1.00  0.00           O  
ATOM   2802  CB  ILE A 184       5.524   5.459  -7.545  1.00  0.00           C  
ATOM   2803  CG1 ILE A 184       4.149   5.739  -8.157  1.00  0.00           C  
ATOM   2804  CG2 ILE A 184       6.608   5.525  -8.609  1.00  0.00           C  
ATOM   2805  CD1 ILE A 184       3.941   7.182  -8.556  1.00  0.00           C  
ATOM   2806  H   ILE A 184       4.307   4.955  -5.328  1.00  0.00           H  
ATOM   2807  HA  ILE A 184       5.170   3.335  -7.553  1.00  0.00           H  
ATOM   2808  HB  ILE A 184       5.705   6.240  -6.806  1.00  0.00           H  
ATOM   2809 1HG1 ILE A 184       4.012   5.117  -9.041  1.00  0.00           H  
ATOM   2810 2HG1 ILE A 184       3.371   5.468  -7.443  1.00  0.00           H  
ATOM   2811 1HG2 ILE A 184       6.587   6.503  -9.090  1.00  0.00           H  
ATOM   2812 2HG2 ILE A 184       7.582   5.369  -8.147  1.00  0.00           H  
ATOM   2813 3HG2 ILE A 184       6.433   4.750  -9.356  1.00  0.00           H  
ATOM   2814 1HD1 ILE A 184       2.944   7.301  -8.982  1.00  0.00           H  
ATOM   2815 2HD1 ILE A 184       4.040   7.820  -7.678  1.00  0.00           H  
ATOM   2816 3HD1 ILE A 184       4.687   7.465  -9.297  1.00  0.00           H  
ATOM   2817  N   LEU A 185       7.375   4.262  -5.369  1.00  0.00           N  
ATOM   2818  CA  LEU A 185       8.693   3.886  -4.867  1.00  0.00           C  
ATOM   2819  C   LEU A 185       8.745   2.400  -4.533  1.00  0.00           C  
ATOM   2820  O   LEU A 185       9.748   1.734  -4.795  1.00  0.00           O  
ATOM   2821  CB  LEU A 185       9.050   4.713  -3.628  1.00  0.00           C  
ATOM   2822  CG  LEU A 185       9.245   6.214  -3.847  1.00  0.00           C  
ATOM   2823  CD1 LEU A 185       9.337   6.938  -2.508  1.00  0.00           C  
ATOM   2824  CD2 LEU A 185      10.488   6.476  -4.689  1.00  0.00           C  
ATOM   2825  H   LEU A 185       6.828   4.939  -4.858  1.00  0.00           H  
ATOM   2826  HA  LEU A 185       9.429   4.087  -5.644  1.00  0.00           H  
ATOM   2827 1HB  LEU A 185       8.259   4.592  -2.890  1.00  0.00           H  
ATOM   2828 2HB  LEU A 185       9.976   4.323  -3.206  1.00  0.00           H  
ATOM   2829  HG  LEU A 185       8.375   6.622  -4.364  1.00  0.00           H  
ATOM   2830 1HD1 LEU A 185       9.474   8.006  -2.680  1.00  0.00           H  
ATOM   2831 2HD1 LEU A 185       8.417   6.778  -1.944  1.00  0.00           H  
ATOM   2832 3HD1 LEU A 185      10.183   6.549  -1.943  1.00  0.00           H  
ATOM   2833 1HD2 LEU A 185      10.609   7.550  -4.835  1.00  0.00           H  
ATOM   2834 2HD2 LEU A 185      11.365   6.078  -4.177  1.00  0.00           H  
ATOM   2835 3HD2 LEU A 185      10.380   5.988  -5.658  1.00  0.00           H  
ATOM   2836  N   ILE A 186       7.669   1.961  -3.944  1.00  0.00           N  
ATOM   2837  CA  ILE A 186       7.600   0.536  -3.637  1.00  0.00           C  
ATOM   2838  C   ILE A 186       7.590  -0.272  -4.933  1.00  0.00           C  
ATOM   2839  O   ILE A 186       8.290  -1.281  -5.048  1.00  0.00           O  
ATOM   2840  CB  ILE A 186       6.349   0.204  -2.803  1.00  0.00           C  
ATOM   2841  CG1 ILE A 186       6.466   0.808  -1.402  1.00  0.00           C  
ATOM   2842  CG2 ILE A 186       6.148  -1.301  -2.723  1.00  0.00           C  
ATOM   2843  CD1 ILE A 186       5.153   0.875  -0.654  1.00  0.00           C  
ATOM   2844  H   ILE A 186       6.893   2.556  -3.693  1.00  0.00           H  
ATOM   2845  HA  ILE A 186       8.487   0.262  -3.065  1.00  0.00           H  
ATOM   2846  HB  ILE A 186       5.472   0.654  -3.268  1.00  0.00           H  
ATOM   2847 1HG1 ILE A 186       7.167   0.220  -0.810  1.00  0.00           H  
ATOM   2848 2HG1 ILE A 186       6.868   1.819  -1.473  1.00  0.00           H  
ATOM   2849 1HG2 ILE A 186       5.260  -1.519  -2.129  1.00  0.00           H  
ATOM   2850 2HG2 ILE A 186       6.022  -1.706  -3.727  1.00  0.00           H  
ATOM   2851 3HG2 ILE A 186       7.019  -1.760  -2.254  1.00  0.00           H  
ATOM   2852 1HD1 ILE A 186       5.317   1.314   0.330  1.00  0.00           H  
ATOM   2853 2HD1 ILE A 186       4.447   1.489  -1.214  1.00  0.00           H  
ATOM   2854 3HD1 ILE A 186       4.749  -0.130  -0.539  1.00  0.00           H  
ATOM   2855  N   LEU A 187       6.835   0.167  -5.893  1.00  0.00           N  
ATOM   2856  CA  LEU A 187       6.780  -0.491  -7.195  1.00  0.00           C  
ATOM   2857  C   LEU A 187       8.179  -0.680  -7.769  1.00  0.00           C  
ATOM   2858  O   LEU A 187       8.523  -1.769  -8.232  1.00  0.00           O  
ATOM   2859  CB  LEU A 187       5.925   0.329  -8.169  1.00  0.00           C  
ATOM   2860  CG  LEU A 187       5.915  -0.164  -9.622  1.00  0.00           C  
ATOM   2861  CD1 LEU A 187       5.358  -1.580  -9.675  1.00  0.00           C  
ATOM   2862  CD2 LEU A 187       5.083   0.784 -10.474  1.00  0.00           C  
ATOM   2863  H   LEU A 187       6.270   0.989  -5.732  1.00  0.00           H  
ATOM   2864  HA  LEU A 187       6.328  -1.474  -7.066  1.00  0.00           H  
ATOM   2865 1HB  LEU A 187       4.896   0.328  -7.813  1.00  0.00           H  
ATOM   2866 2HB  LEU A 187       6.287   1.356  -8.170  1.00  0.00           H  
ATOM   2867  HG  LEU A 187       6.936  -0.192 -10.003  1.00  0.00           H  
ATOM   2868 1HD1 LEU A 187       5.352  -1.929 -10.708  1.00  0.00           H  
ATOM   2869 2HD1 LEU A 187       5.983  -2.240  -9.073  1.00  0.00           H  
ATOM   2870 3HD1 LEU A 187       4.342  -1.585  -9.284  1.00  0.00           H  
ATOM   2871 1HD2 LEU A 187       5.077   0.434 -11.507  1.00  0.00           H  
ATOM   2872 2HD2 LEU A 187       4.062   0.812 -10.094  1.00  0.00           H  
ATOM   2873 3HD2 LEU A 187       5.514   1.784 -10.431  1.00  0.00           H  
ATOM   2874  N   ALA A 188       8.959   0.354  -7.740  1.00  0.00           N  
ATOM   2875  CA  ALA A 188      10.331   0.288  -8.239  1.00  0.00           C  
ATOM   2876  C   ALA A 188      11.111  -0.827  -7.551  1.00  0.00           C  
ATOM   2877  O   ALA A 188      11.929  -1.501  -8.182  1.00  0.00           O  
ATOM   2878  CB  ALA A 188      11.033   1.629  -8.040  1.00  0.00           C  
ATOM   2879  H   ALA A 188       8.613   1.226  -7.364  1.00  0.00           H  
ATOM   2880  HA  ALA A 188      10.293   0.064  -9.305  1.00  0.00           H  
ATOM   2881 1HB  ALA A 188      12.054   1.564  -8.417  1.00  0.00           H  
ATOM   2882 2HB  ALA A 188      10.495   2.406  -8.583  1.00  0.00           H  
ATOM   2883 3HB  ALA A 188      11.053   1.875  -6.980  1.00  0.00           H  
ATOM   2884  N   ALA A 189      10.929  -1.011  -6.325  1.00  0.00           N  
ATOM   2885  CA  ALA A 189      11.602  -2.061  -5.566  1.00  0.00           C  
ATOM   2886  C   ALA A 189      11.197  -3.446  -6.062  1.00  0.00           C  
ATOM   2887  O   ALA A 189      12.042  -4.331  -6.210  1.00  0.00           O  
ATOM   2888  CB  ALA A 189      11.293  -1.923  -4.076  1.00  0.00           C  
ATOM   2889  H   ALA A 189      10.281  -0.399  -5.850  1.00  0.00           H  
ATOM   2890  HA  ALA A 189      12.677  -1.950  -5.714  1.00  0.00           H  
ATOM   2891 1HB  ALA A 189      11.802  -2.712  -3.524  1.00  0.00           H  
ATOM   2892 2HB  ALA A 189      11.638  -0.951  -3.722  1.00  0.00           H  
ATOM   2893 3HB  ALA A 189      10.219  -2.006  -3.920  1.00  0.00           H  
ATOM   2894  N   ARG A 190       9.997  -3.578  -6.408  1.00  0.00           N  
ATOM   2895  CA  ARG A 190       9.488  -4.875  -6.843  1.00  0.00           C  
ATOM   2896  C   ARG A 190       9.883  -5.162  -8.287  1.00  0.00           C  
ATOM   2897  O   ARG A 190      10.097  -6.317  -8.660  1.00  0.00           O  
ATOM   2898  CB  ARG A 190       7.973  -4.928  -6.713  1.00  0.00           C  
ATOM   2899  CG  ARG A 190       7.463  -5.379  -5.354  1.00  0.00           C  
ATOM   2900  CD  ARG A 190       7.402  -4.252  -4.388  1.00  0.00           C  
ATOM   2901  NE  ARG A 190       6.670  -4.610  -3.184  1.00  0.00           N  
ATOM   2902  CZ  ARG A 190       7.194  -5.283  -2.141  1.00  0.00           C  
ATOM   2903  NH1 ARG A 190       8.451  -5.665  -2.171  1.00  0.00           N  
ATOM   2904  NH2 ARG A 190       6.443  -5.561  -1.089  1.00  0.00           N  
ATOM   2905  H   ARG A 190       9.370  -2.785  -6.389  1.00  0.00           H  
ATOM   2906  HA  ARG A 190       9.929  -5.648  -6.212  1.00  0.00           H  
ATOM   2907 1HB  ARG A 190       7.557  -3.941  -6.910  1.00  0.00           H  
ATOM   2908 2HB  ARG A 190       7.567  -5.609  -7.461  1.00  0.00           H  
ATOM   2909 1HG  ARG A 190       6.460  -5.794  -5.461  1.00  0.00           H  
ATOM   2910 2HG  ARG A 190       8.129  -6.142  -4.950  1.00  0.00           H  
ATOM   2911 1HD  ARG A 190       8.412  -3.965  -4.100  1.00  0.00           H  
ATOM   2912 2HD  ARG A 190       6.902  -3.403  -4.852  1.00  0.00           H  
ATOM   2913  HE  ARG A 190       5.699  -4.333  -3.124  1.00  0.00           H  
ATOM   2914 1HH1 ARG A 190       9.025  -5.454  -2.975  1.00  0.00           H  
ATOM   2915 2HH1 ARG A 190       8.844  -6.171  -1.390  1.00  0.00           H  
ATOM   2916 1HH2 ARG A 190       5.476  -5.267  -1.066  1.00  0.00           H  
ATOM   2917 2HH2 ARG A 190       6.836  -6.065  -0.308  1.00  0.00           H  
ATOM   2918  N   LEU A 191       9.962  -4.163  -9.055  1.00  0.00           N  
ATOM   2919  CA  LEU A 191      10.350  -4.318 -10.453  1.00  0.00           C  
ATOM   2920  C   LEU A 191      11.856  -4.520 -10.580  1.00  0.00           C  
ATOM   2921  O   LEU A 191      12.317  -5.244 -11.465  1.00  0.00           O  
ATOM   2922  CB  LEU A 191       9.920  -3.089 -11.263  1.00  0.00           C  
ATOM   2923  CG  LEU A 191       8.407  -2.864 -11.378  1.00  0.00           C  
ATOM   2924  CD1 LEU A 191       8.142  -1.529 -12.061  1.00  0.00           C  
ATOM   2925  CD2 LEU A 191       7.780  -4.010 -12.158  1.00  0.00           C  
ATOM   2926  H   LEU A 191       9.754  -3.240  -8.702  1.00  0.00           H  
ATOM   2927  HA  LEU A 191       9.852  -5.199 -10.854  1.00  0.00           H  
ATOM   2928 1HB  LEU A 191      10.353  -2.202 -10.805  1.00  0.00           H  
ATOM   2929 2HB  LEU A 191      10.319  -3.182 -12.274  1.00  0.00           H  
ATOM   2930  HG  LEU A 191       7.969  -2.821 -10.381  1.00  0.00           H  
ATOM   2931 1HD1 LEU A 191       7.067  -1.369 -12.142  1.00  0.00           H  
ATOM   2932 2HD1 LEU A 191       8.584  -0.725 -11.472  1.00  0.00           H  
ATOM   2933 3HD1 LEU A 191       8.584  -1.535 -13.056  1.00  0.00           H  
ATOM   2934 1HD2 LEU A 191       6.705  -3.851 -12.239  1.00  0.00           H  
ATOM   2935 2HD2 LEU A 191       8.217  -4.053 -13.156  1.00  0.00           H  
ATOM   2936 3HD2 LEU A 191       7.970  -4.950 -11.639  1.00  0.00           H  
ATOM   2937  N   GLY A 192      12.594  -3.934  -9.593  1.00  0.00           N  
ATOM   2938  CA  GLY A 192      14.042  -3.922  -9.738  1.00  0.00           C  
ATOM   2939  C   GLY A 192      14.538  -2.847 -10.686  1.00  0.00           C  
ATOM   2940  O   GLY A 192      15.476  -3.075 -11.454  1.00  0.00           O  
ATOM   2941  H   GLY A 192      12.178  -3.512  -8.776  1.00  0.00           H  
ATOM   2942 1HA  GLY A 192      14.503  -3.766  -8.762  1.00  0.00           H  
ATOM   2943 2HA  GLY A 192      14.380  -4.892 -10.101  1.00  0.00           H  
ATOM   2944  N   THR A 193      13.758  -1.699 -10.744  1.00  0.00           N  
ATOM   2945  CA  THR A 193      14.035  -0.629 -11.697  1.00  0.00           C  
ATOM   2946  C   THR A 193      14.155   0.713 -10.981  1.00  0.00           C  
ATOM   2947  O   THR A 193      14.082   0.777  -9.753  1.00  0.00           O  
ATOM   2948  CB  THR A 193      12.939  -0.547 -12.776  1.00  0.00           C  
ATOM   2949  OG1 THR A 193      11.707  -0.126 -12.179  1.00  0.00           O  
ATOM   2950  CG2 THR A 193      12.739  -1.902 -13.438  1.00  0.00           C  
ATOM   2951  H   THR A 193      12.979  -1.603 -10.108  1.00  0.00           H  
ATOM   2952  HA  THR A 193      14.983  -0.842 -12.191  1.00  0.00           H  
ATOM   2953  HB  THR A 193      13.228   0.182 -13.533  1.00  0.00           H  
ATOM   2954  HG1 THR A 193      11.761   0.807 -11.957  1.00  0.00           H  
ATOM   2955 1HG2 THR A 193      11.962  -1.825 -14.198  1.00  0.00           H  
ATOM   2956 2HG2 THR A 193      13.672  -2.220 -13.903  1.00  0.00           H  
ATOM   2957 3HG2 THR A 193      12.441  -2.633 -12.687  1.00  0.00           H  
ATOM   2958  N   THR A 194      14.409   1.751 -11.752  1.00  0.00           N  
ATOM   2959  CA  THR A 194      14.445   3.092 -11.178  1.00  0.00           C  
ATOM   2960  C   THR A 194      13.032   3.606 -10.915  1.00  0.00           C  
ATOM   2961  O   THR A 194      12.052   2.968 -11.304  1.00  0.00           O  
ATOM   2962  CB  THR A 194      15.193   4.073 -12.100  1.00  0.00           C  
ATOM   2963  OG1 THR A 194      14.431   4.283 -13.297  1.00  0.00           O  
ATOM   2964  CG2 THR A 194      16.563   3.524 -12.465  1.00  0.00           C  
ATOM   2965  H   THR A 194      14.582   1.634 -12.741  1.00  0.00           H  
ATOM   2966  HA  THR A 194      14.979   3.048 -10.229  1.00  0.00           H  
ATOM   2967  HB  THR A 194      15.314   5.029 -11.592  1.00  0.00           H  
ATOM   2968  HG1 THR A 194      14.896   4.901 -13.866  1.00  0.00           H  
ATOM   2969 1HG2 THR A 194      17.077   4.231 -13.116  1.00  0.00           H  
ATOM   2970 2HG2 THR A 194      17.148   3.375 -11.557  1.00  0.00           H  
ATOM   2971 3HG2 THR A 194      16.447   2.572 -12.982  1.00  0.00           H  
ATOM   2972  N   VAL A 195      12.918   4.757 -10.181  1.00  0.00           N  
ATOM   2973  CA  VAL A 195      11.633   5.353  -9.831  1.00  0.00           C  
ATOM   2974  C   VAL A 195      10.918   5.823 -11.096  1.00  0.00           C  
ATOM   2975  O   VAL A 195       9.720   5.582 -11.265  1.00  0.00           O  
ATOM   2976  CB  VAL A 195      11.829   6.541  -8.870  1.00  0.00           C  
ATOM   2977  CG1 VAL A 195      10.501   7.235  -8.603  1.00  0.00           C  
ATOM   2978  CG2 VAL A 195      12.457   6.060  -7.572  1.00  0.00           C  
ATOM   2979  H   VAL A 195      13.769   5.207  -9.873  1.00  0.00           H  
ATOM   2980  HA  VAL A 195      11.020   4.592  -9.346  1.00  0.00           H  
ATOM   2981  HB  VAL A 195      12.484   7.273  -9.343  1.00  0.00           H  
ATOM   2982 1HG1 VAL A 195      10.658   8.072  -7.924  1.00  0.00           H  
ATOM   2983 2HG1 VAL A 195      10.087   7.602  -9.542  1.00  0.00           H  
ATOM   2984 3HG1 VAL A 195       9.805   6.527  -8.153  1.00  0.00           H  
ATOM   2985 1HG2 VAL A 195      12.593   6.906  -6.898  1.00  0.00           H  
ATOM   2986 2HG2 VAL A 195      11.803   5.324  -7.102  1.00  0.00           H  
ATOM   2987 3HG2 VAL A 195      13.424   5.604  -7.782  1.00  0.00           H  
ATOM   2988  N   GLU A 196      11.671   6.382 -12.023  1.00  0.00           N  
ATOM   2989  CA  GLU A 196      11.110   6.878 -13.276  1.00  0.00           C  
ATOM   2990  C   GLU A 196      10.553   5.735 -14.120  1.00  0.00           C  
ATOM   2991  O   GLU A 196       9.478   5.861 -14.711  1.00  0.00           O  
ATOM   2992  CB  GLU A 196      12.172   7.642 -14.070  1.00  0.00           C  
ATOM   2993  CG  GLU A 196      12.630   8.940 -13.420  1.00  0.00           C  
ATOM   2994  CD  GLU A 196      13.647   8.723 -12.334  1.00  0.00           C  
ATOM   2995  OE1 GLU A 196      14.000   7.594 -12.095  1.00  0.00           O  
ATOM   2996  OE2 GLU A 196      14.070   9.689 -11.744  1.00  0.00           O  
ATOM   2997  H   GLU A 196      12.664   6.469 -11.860  1.00  0.00           H  
ATOM   2998  HA  GLU A 196      10.284   7.552 -13.042  1.00  0.00           H  
ATOM   2999 1HB  GLU A 196      13.048   7.009 -14.208  1.00  0.00           H  
ATOM   3000 2HB  GLU A 196      11.783   7.883 -15.060  1.00  0.00           H  
ATOM   3001 1HG  GLU A 196      13.064   9.584 -14.185  1.00  0.00           H  
ATOM   3002 2HG  GLU A 196      11.763   9.451 -13.003  1.00  0.00           H  
ATOM   3003  N   GLN A 197      11.337   4.656 -14.116  1.00  0.00           N  
ATOM   3004  CA  GLN A 197      10.885   3.483 -14.860  1.00  0.00           C  
ATOM   3005  C   GLN A 197       9.616   2.896 -14.246  1.00  0.00           C  
ATOM   3006  O   GLN A 197       8.723   2.440 -14.960  1.00  0.00           O  
ATOM   3007  CB  GLN A 197      11.985   2.419 -14.904  1.00  0.00           C  
ATOM   3008  CG  GLN A 197      13.140   2.756 -15.831  1.00  0.00           C  
ATOM   3009  CD  GLN A 197      14.249   1.723 -15.774  1.00  0.00           C  
ATOM   3010  OE1 GLN A 197      14.797   1.438 -14.706  1.00  0.00           O  
ATOM   3011  NE2 GLN A 197      14.586   1.154 -16.926  1.00  0.00           N  
ATOM   3012  H   GLN A 197      12.219   4.618 -13.626  1.00  0.00           H  
ATOM   3013  HA  GLN A 197      10.655   3.788 -15.881  1.00  0.00           H  
ATOM   3014 1HB  GLN A 197      12.390   2.273 -13.902  1.00  0.00           H  
ATOM   3015 2HB  GLN A 197      11.560   1.469 -15.228  1.00  0.00           H  
ATOM   3016 1HG  GLN A 197      12.769   2.804 -16.855  1.00  0.00           H  
ATOM   3017 2HG  GLN A 197      13.557   3.721 -15.540  1.00  0.00           H  
ATOM   3018 1HE2 GLN A 197      15.311   0.464 -16.950  1.00  0.00           H  
ATOM   3019 2HE2 GLN A 197      14.116   1.414 -17.769  1.00  0.00           H  
ATOM   3020  N   ALA A 198       9.555   2.916 -12.943  1.00  0.00           N  
ATOM   3021  CA  ALA A 198       8.369   2.409 -12.258  1.00  0.00           C  
ATOM   3022  C   ALA A 198       7.128   3.212 -12.641  1.00  0.00           C  
ATOM   3023  O   ALA A 198       6.040   2.653 -12.787  1.00  0.00           O  
ATOM   3024  CB  ALA A 198       8.572   2.441 -10.744  1.00  0.00           C  
ATOM   3025  H   ALA A 198      10.321   3.280 -12.395  1.00  0.00           H  
ATOM   3026  HA  ALA A 198       8.212   1.378 -12.571  1.00  0.00           H  
ATOM   3027 1HB  ALA A 198       7.679   2.060 -10.249  1.00  0.00           H  
ATOM   3028 2HB  ALA A 198       9.427   1.820 -10.480  1.00  0.00           H  
ATOM   3029 3HB  ALA A 198       8.756   3.466 -10.423  1.00  0.00           H  
ATOM   3030  N   VAL A 199       7.236   4.529 -12.808  1.00  0.00           N  
ATOM   3031  CA  VAL A 199       6.129   5.397 -13.199  1.00  0.00           C  
ATOM   3032  C   VAL A 199       5.672   5.047 -14.613  1.00  0.00           C  
ATOM   3033  O   VAL A 199       4.474   4.894 -14.865  1.00  0.00           O  
ATOM   3034  CB  VAL A 199       6.552   6.876 -13.141  1.00  0.00           C  
ATOM   3035  CG1 VAL A 199       5.470   7.764 -13.737  1.00  0.00           C  
ATOM   3036  CG2 VAL A 199       6.846   7.274 -11.702  1.00  0.00           C  
ATOM   3037  H   VAL A 199       8.147   4.936 -12.650  1.00  0.00           H  
ATOM   3038  HA  VAL A 199       5.298   5.227 -12.513  1.00  0.00           H  
ATOM   3039  HB  VAL A 199       7.449   7.012 -13.745  1.00  0.00           H  
ATOM   3040 1HG1 VAL A 199       5.787   8.807 -13.687  1.00  0.00           H  
ATOM   3041 2HG1 VAL A 199       5.303   7.485 -14.777  1.00  0.00           H  
ATOM   3042 3HG1 VAL A 199       4.546   7.639 -13.173  1.00  0.00           H  
ATOM   3043 1HG2 VAL A 199       7.144   8.322 -11.668  1.00  0.00           H  
ATOM   3044 2HG2 VAL A 199       5.950   7.133 -11.096  1.00  0.00           H  
ATOM   3045 3HG2 VAL A 199       7.651   6.654 -11.309  1.00  0.00           H  
ATOM   3046  N   GLU A 200       6.653   4.917 -15.507  1.00  0.00           N  
ATOM   3047  CA  GLU A 200       6.349   4.630 -16.906  1.00  0.00           C  
ATOM   3048  C   GLU A 200       5.704   3.256 -17.057  1.00  0.00           C  
ATOM   3049  O   GLU A 200       4.792   3.073 -17.864  1.00  0.00           O  
ATOM   3050  CB  GLU A 200       7.620   4.704 -17.755  1.00  0.00           C  
ATOM   3051  CG  GLU A 200       7.395   4.483 -19.244  1.00  0.00           C  
ATOM   3052  CD  GLU A 200       6.542   5.549 -19.872  1.00  0.00           C  
ATOM   3053  OE1 GLU A 200       6.416   6.601 -19.291  1.00  0.00           O  
ATOM   3054  OE2 GLU A 200       6.015   5.312 -20.933  1.00  0.00           O  
ATOM   3055  H   GLU A 200       7.617   5.016 -15.223  1.00  0.00           H  
ATOM   3056  HA  GLU A 200       5.643   5.379 -17.267  1.00  0.00           H  
ATOM   3057 1HB  GLU A 200       8.085   5.682 -17.629  1.00  0.00           H  
ATOM   3058 2HB  GLU A 200       8.333   3.955 -17.409  1.00  0.00           H  
ATOM   3059 1HG  GLU A 200       8.361   4.464 -19.748  1.00  0.00           H  
ATOM   3060 2HG  GLU A 200       6.922   3.513 -19.389  1.00  0.00           H  
ATOM   3061  N   ARG A 201       6.224   2.404 -16.274  1.00  0.00           N  
ATOM   3062  CA  ARG A 201       5.708   1.041 -16.369  1.00  0.00           C  
ATOM   3063  C   ARG A 201       4.240   0.978 -15.955  1.00  0.00           C  
ATOM   3064  O   ARG A 201       3.427   0.326 -16.611  1.00  0.00           O  
ATOM   3065  CB  ARG A 201       6.520   0.099 -15.493  1.00  0.00           C  
ATOM   3066  CG  ARG A 201       6.111  -1.363 -15.575  1.00  0.00           C  
ATOM   3067  CD  ARG A 201       6.502  -1.971 -16.873  1.00  0.00           C  
ATOM   3068  NE  ARG A 201       6.081  -3.360 -16.970  1.00  0.00           N  
ATOM   3069  CZ  ARG A 201       6.806  -4.411 -16.539  1.00  0.00           C  
ATOM   3070  NH1 ARG A 201       7.981  -4.215 -15.984  1.00  0.00           N  
ATOM   3071  NH2 ARG A 201       6.334  -5.638 -16.673  1.00  0.00           N  
ATOM   3072  H   ARG A 201       6.954   2.608 -15.607  1.00  0.00           H  
ATOM   3073  HA  ARG A 201       5.791   0.711 -17.405  1.00  0.00           H  
ATOM   3074 1HB  ARG A 201       7.572   0.162 -15.769  1.00  0.00           H  
ATOM   3075 2HB  ARG A 201       6.436   0.407 -14.451  1.00  0.00           H  
ATOM   3076 1HG  ARG A 201       6.595  -1.923 -14.775  1.00  0.00           H  
ATOM   3077 2HG  ARG A 201       5.028  -1.445 -15.471  1.00  0.00           H  
ATOM   3078 1HD  ARG A 201       6.039  -1.417 -17.689  1.00  0.00           H  
ATOM   3079 2HD  ARG A 201       7.586  -1.935 -16.979  1.00  0.00           H  
ATOM   3080  HE  ARG A 201       5.182  -3.550 -17.391  1.00  0.00           H  
ATOM   3081 1HH1 ARG A 201       8.342  -3.277 -15.882  1.00  0.00           H  
ATOM   3082 2HH1 ARG A 201       8.524  -5.003 -15.661  1.00  0.00           H  
ATOM   3083 1HH2 ARG A 201       5.430  -5.788 -17.099  1.00  0.00           H  
ATOM   3084 2HH2 ARG A 201       6.876  -6.425 -16.349  1.00  0.00           H  
ATOM   3085  N   ALA A 202       3.865   1.676 -14.824  1.00  0.00           N  
ATOM   3086  CA  ALA A 202       2.475   1.720 -14.376  1.00  0.00           C  
ATOM   3087  C   ALA A 202       1.592   2.429 -15.397  1.00  0.00           C  
ATOM   3088  O   ALA A 202       0.473   1.988 -15.671  1.00  0.00           O  
ATOM   3089  CB  ALA A 202       2.377   2.412 -13.018  1.00  0.00           C  
ATOM   3090  H   ALA A 202       4.569   2.168 -14.292  1.00  0.00           H  
ATOM   3091  HA  ALA A 202       2.119   0.695 -14.277  1.00  0.00           H  
ATOM   3092 1HB  ALA A 202       1.335   2.438 -12.697  1.00  0.00           H  
ATOM   3093 2HB  ALA A 202       2.969   1.863 -12.287  1.00  0.00           H  
ATOM   3094 3HB  ALA A 202       2.756   3.429 -13.101  1.00  0.00           H  
ATOM   3095  N   LEU A 203       2.096   3.466 -16.034  1.00  0.00           N  
ATOM   3096  CA  LEU A 203       1.334   4.212 -17.028  1.00  0.00           C  
ATOM   3097  C   LEU A 203       1.056   3.353 -18.257  1.00  0.00           C  
ATOM   3098  O   LEU A 203      -0.031   3.420 -18.834  1.00  0.00           O  
ATOM   3099  CB  LEU A 203       2.095   5.478 -17.441  1.00  0.00           C  
ATOM   3100  CG  LEU A 203       2.163   6.589 -16.384  1.00  0.00           C  
ATOM   3101  CD1 LEU A 203       3.211   7.616 -16.791  1.00  0.00           C  
ATOM   3102  CD2 LEU A 203       0.793   7.234 -16.237  1.00  0.00           C  
ATOM   3103  H   LEU A 203       3.042   3.751 -15.823  1.00  0.00           H  
ATOM   3104  HA  LEU A 203       0.379   4.499 -16.589  1.00  0.00           H  
ATOM   3105 1HB  LEU A 203       3.117   5.202 -17.697  1.00  0.00           H  
ATOM   3106 2HB  LEU A 203       1.621   5.895 -18.329  1.00  0.00           H  
ATOM   3107  HG  LEU A 203       2.468   6.162 -15.428  1.00  0.00           H  
ATOM   3108 1HD1 LEU A 203       3.260   8.403 -16.040  1.00  0.00           H  
ATOM   3109 2HD1 LEU A 203       4.184   7.131 -16.870  1.00  0.00           H  
ATOM   3110 3HD1 LEU A 203       2.942   8.048 -17.755  1.00  0.00           H  
ATOM   3111 1HD2 LEU A 203       0.842   8.023 -15.485  1.00  0.00           H  
ATOM   3112 2HD2 LEU A 203       0.488   7.662 -17.192  1.00  0.00           H  
ATOM   3113 3HD2 LEU A 203       0.068   6.482 -15.928  1.00  0.00           H  
ATOM   3114  N   GLN A 204       2.075   2.569 -18.642  1.00  0.00           N  
ATOM   3115  CA  GLN A 204       1.919   1.702 -19.806  1.00  0.00           C  
ATOM   3116  C   GLN A 204       0.874   0.621 -19.550  1.00  0.00           C  
ATOM   3117  O   GLN A 204       0.074   0.301 -20.432  1.00  0.00           O  
ATOM   3118  CB  GLN A 204       3.258   1.061 -20.179  1.00  0.00           C  
ATOM   3119  CG  GLN A 204       4.257   2.020 -20.805  1.00  0.00           C  
ATOM   3120  CD  GLN A 204       5.619   1.386 -21.011  1.00  0.00           C  
ATOM   3121  OE1 GLN A 204       5.819   0.203 -20.719  1.00  0.00           O  
ATOM   3122  NE2 GLN A 204       6.565   2.170 -21.514  1.00  0.00           N  
ATOM   3123  H   GLN A 204       2.951   2.565 -18.140  1.00  0.00           H  
ATOM   3124  HA  GLN A 204       1.577   2.309 -20.644  1.00  0.00           H  
ATOM   3125 1HB  GLN A 204       3.717   0.632 -19.288  1.00  0.00           H  
ATOM   3126 2HB  GLN A 204       3.087   0.246 -20.884  1.00  0.00           H  
ATOM   3127 1HG  GLN A 204       3.878   2.340 -21.776  1.00  0.00           H  
ATOM   3128 2HG  GLN A 204       4.376   2.883 -20.148  1.00  0.00           H  
ATOM   3129 1HE2 GLN A 204       7.484   1.807 -21.672  1.00  0.00           H  
ATOM   3130 2HE2 GLN A 204       6.360   3.122 -21.736  1.00  0.00           H  
ATOM   3131  N   LEU A 205       0.955   0.108 -18.398  1.00  0.00           N  
ATOM   3132  CA  LEU A 205      -0.014  -0.920 -18.041  1.00  0.00           C  
ATOM   3133  C   LEU A 205      -1.421  -0.338 -17.956  1.00  0.00           C  
ATOM   3134  O   LEU A 205      -2.387  -0.971 -18.386  1.00  0.00           O  
ATOM   3135  CB  LEU A 205       0.363  -1.563 -16.700  1.00  0.00           C  
ATOM   3136  CG  LEU A 205      -0.578  -2.669 -16.204  1.00  0.00           C  
ATOM   3137  CD1 LEU A 205      -0.626  -3.792 -17.230  1.00  0.00           C  
ATOM   3138  CD2 LEU A 205      -0.093  -3.180 -14.856  1.00  0.00           C  
ATOM   3139  H   LEU A 205       1.656   0.380 -17.723  1.00  0.00           H  
ATOM   3140  HA  LEU A 205      -0.007  -1.686 -18.815  1.00  0.00           H  
ATOM   3141 1HB  LEU A 205       1.360  -1.992 -16.788  1.00  0.00           H  
ATOM   3142 2HB  LEU A 205       0.390  -0.784 -15.936  1.00  0.00           H  
ATOM   3143  HG  LEU A 205      -1.586  -2.269 -16.100  1.00  0.00           H  
ATOM   3144 1HD1 LEU A 205      -1.295  -4.578 -16.878  1.00  0.00           H  
ATOM   3145 2HD1 LEU A 205      -0.994  -3.403 -18.180  1.00  0.00           H  
ATOM   3146 3HD1 LEU A 205       0.373  -4.202 -17.368  1.00  0.00           H  
ATOM   3147 1HD2 LEU A 205      -0.763  -3.965 -14.502  1.00  0.00           H  
ATOM   3148 2HD2 LEU A 205       0.914  -3.582 -14.959  1.00  0.00           H  
ATOM   3149 3HD2 LEU A 205      -0.086  -2.361 -14.137  1.00  0.00           H  
ATOM   3150  N   LYS A 206      -1.535   0.849 -17.375  1.00  0.00           N  
ATOM   3151  CA  LYS A 206      -2.820   1.541 -17.323  1.00  0.00           C  
ATOM   3152  C   LYS A 206      -3.422   1.687 -18.719  1.00  0.00           C  
ATOM   3153  O   LYS A 206      -4.602   1.392 -18.926  1.00  0.00           O  
ATOM   3154  CB  LYS A 206      -2.663   2.916 -16.671  1.00  0.00           C  
ATOM   3155  CG  LYS A 206      -3.957   3.712 -16.562  1.00  0.00           C  
ATOM   3156  CD  LYS A 206      -3.704   5.105 -16.007  1.00  0.00           C  
ATOM   3157  CE  LYS A 206      -5.005   5.866 -15.803  1.00  0.00           C  
ATOM   3158  NZ  LYS A 206      -5.675   6.180 -17.094  1.00  0.00           N  
ATOM   3159  H   LYS A 206      -0.724   1.285 -16.959  1.00  0.00           H  
ATOM   3160  HA  LYS A 206      -3.509   0.948 -16.720  1.00  0.00           H  
ATOM   3161 1HB  LYS A 206      -2.259   2.797 -15.666  1.00  0.00           H  
ATOM   3162 2HB  LYS A 206      -1.952   3.511 -17.243  1.00  0.00           H  
ATOM   3163 1HG  LYS A 206      -4.413   3.801 -17.549  1.00  0.00           H  
ATOM   3164 2HG  LYS A 206      -4.653   3.190 -15.906  1.00  0.00           H  
ATOM   3165 1HD  LYS A 206      -3.185   5.027 -15.050  1.00  0.00           H  
ATOM   3166 2HD  LYS A 206      -3.072   5.664 -16.697  1.00  0.00           H  
ATOM   3167 1HE  LYS A 206      -5.682   5.271 -15.191  1.00  0.00           H  
ATOM   3168 2HE  LYS A 206      -4.802   6.799 -15.277  1.00  0.00           H  
ATOM   3169 1HZ  LYS A 206      -6.532   6.684 -16.916  1.00  0.00           H  
ATOM   3170 2HZ  LYS A 206      -5.062   6.749 -17.662  1.00  0.00           H  
ATOM   3171 3HZ  LYS A 206      -5.885   5.321 -17.582  1.00  0.00           H  
ATOM   3172  N   THR A 207      -2.561   2.121 -19.739  1.00  0.00           N  
ATOM   3173  CA  THR A 207      -2.995   2.308 -21.118  1.00  0.00           C  
ATOM   3174  C   THR A 207      -3.417   0.979 -21.737  1.00  0.00           C  
ATOM   3175  O   THR A 207      -4.425   0.910 -22.443  1.00  0.00           O  
ATOM   3176  CB  THR A 207      -1.884   2.950 -21.969  1.00  0.00           C  
ATOM   3177  OG1 THR A 207      -1.557   4.241 -21.439  1.00  0.00           O  
ATOM   3178  CG2 THR A 207      -2.337   3.099 -23.413  1.00  0.00           C  
ATOM   3179  H   THR A 207      -1.600   2.311 -19.495  1.00  0.00           H  
ATOM   3180  HA  THR A 207      -3.854   2.979 -21.123  1.00  0.00           H  
ATOM   3181  HB  THR A 207      -0.993   2.323 -21.936  1.00  0.00           H  
ATOM   3182  HG1 THR A 207      -1.252   4.146 -20.533  1.00  0.00           H  
ATOM   3183 1HG2 THR A 207      -1.538   3.553 -24.000  1.00  0.00           H  
ATOM   3184 2HG2 THR A 207      -2.574   2.117 -23.823  1.00  0.00           H  
ATOM   3185 3HG2 THR A 207      -3.222   3.732 -23.453  1.00  0.00           H  
ATOM   3186  N   LYS A 208      -2.634  -0.050 -21.492  1.00  0.00           N  
ATOM   3187  CA  LYS A 208      -2.897  -1.365 -22.071  1.00  0.00           C  
ATOM   3188  C   LYS A 208      -4.221  -1.932 -21.567  1.00  0.00           C  
ATOM   3189  O   LYS A 208      -4.978  -2.531 -22.335  1.00  0.00           O  
ATOM   3190  CB  LYS A 208      -1.754  -2.331 -21.751  1.00  0.00           C  
ATOM   3191  CG  LYS A 208      -0.469  -2.063 -22.523  1.00  0.00           C  
ATOM   3192  CD  LYS A 208       0.658  -2.969 -22.051  1.00  0.00           C  
ATOM   3193  CE  LYS A 208       1.938  -2.714 -22.835  1.00  0.00           C  
ATOM   3194  NZ  LYS A 208       3.076  -3.522 -22.318  1.00  0.00           N  
ATOM   3195  H   LYS A 208      -1.833   0.070 -20.889  1.00  0.00           H  
ATOM   3196  HA  LYS A 208      -2.968  -1.259 -23.154  1.00  0.00           H  
ATOM   3197 1HB  LYS A 208      -1.521  -2.280 -20.687  1.00  0.00           H  
ATOM   3198 2HB  LYS A 208      -2.069  -3.351 -21.968  1.00  0.00           H  
ATOM   3199 1HG  LYS A 208      -0.641  -2.234 -23.587  1.00  0.00           H  
ATOM   3200 2HG  LYS A 208      -0.171  -1.024 -22.384  1.00  0.00           H  
ATOM   3201 1HD  LYS A 208       0.849  -2.791 -20.992  1.00  0.00           H  
ATOM   3202 2HD  LYS A 208       0.366  -4.011 -22.181  1.00  0.00           H  
ATOM   3203 1HE  LYS A 208       1.778  -2.963 -23.882  1.00  0.00           H  
ATOM   3204 2HE  LYS A 208       2.200  -1.658 -22.770  1.00  0.00           H  
ATOM   3205 1HZ  LYS A 208       3.904  -3.324 -22.862  1.00  0.00           H  
ATOM   3206 2HZ  LYS A 208       3.245  -3.286 -21.350  1.00  0.00           H  
ATOM   3207 3HZ  LYS A 208       2.853  -4.504 -22.390  1.00  0.00           H  
ATOM   3208  N   LEU A 209      -4.469  -1.704 -20.332  1.00  0.00           N  
ATOM   3209  CA  LEU A 209      -5.677  -2.263 -19.737  1.00  0.00           C  
ATOM   3210  C   LEU A 209      -6.864  -1.327 -19.938  1.00  0.00           C  
ATOM   3211  O   LEU A 209      -8.006  -1.781 -20.044  1.00  0.00           O  
ATOM   3212  CB  LEU A 209      -5.465  -2.519 -18.240  1.00  0.00           C  
ATOM   3213  CG  LEU A 209      -4.371  -3.536 -17.887  1.00  0.00           C  
ATOM   3214  CD1 LEU A 209      -4.171  -3.565 -16.378  1.00  0.00           C  
ATOM   3215  CD2 LEU A 209      -4.765  -4.908 -18.413  1.00  0.00           C  
ATOM   3216  H   LEU A 209      -3.851  -1.147 -19.758  1.00  0.00           H  
ATOM   3217  HA  LEU A 209      -5.899  -3.210 -20.229  1.00  0.00           H  
ATOM   3218 1HB  LEU A 209      -5.208  -1.576 -17.760  1.00  0.00           H  
ATOM   3219 2HB  LEU A 209      -6.401  -2.878 -17.812  1.00  0.00           H  
ATOM   3220  HG  LEU A 209      -3.429  -3.228 -18.342  1.00  0.00           H  
ATOM   3221 1HD1 LEU A 209      -3.394  -4.287 -16.128  1.00  0.00           H  
ATOM   3222 2HD1 LEU A 209      -3.872  -2.575 -16.031  1.00  0.00           H  
ATOM   3223 3HD1 LEU A 209      -5.104  -3.853 -15.893  1.00  0.00           H  
ATOM   3224 1HD2 LEU A 209      -3.986  -5.630 -18.164  1.00  0.00           H  
ATOM   3225 2HD2 LEU A 209      -5.706  -5.215 -17.958  1.00  0.00           H  
ATOM   3226 3HD2 LEU A 209      -4.883  -4.862 -19.497  1.00  0.00           H  
ATOM   3227  N   GLY A 210      -6.671  -0.061 -20.025  1.00  0.00           N  
ATOM   3228  CA  GLY A 210      -7.721   0.933 -20.184  1.00  0.00           C  
ATOM   3229  C   GLY A 210      -8.528   0.752 -21.454  1.00  0.00           C  
ATOM   3230  O   GLY A 210      -9.703   1.123 -21.508  1.00  0.00           O  
ATOM   3231  OXT GLY A 210      -8.025   0.244 -22.417  1.00  0.00           O  
ATOM   3232  H   GLY A 210      -5.709   0.243 -19.979  1.00  0.00           H  
ATOM   3233 1HA  GLY A 210      -8.399   0.886 -19.331  1.00  0.00           H  
ATOM   3234 2HA  GLY A 210      -7.281   1.929 -20.189  1.00  0.00           H  
TER                                                                             
HETATM 3236 FE1  HSS B 211      -2.670   0.648   0.601  1.00  0.00          FE  
HETATM 3237  N2  HSS B 211      -1.094  -0.143  -0.406  1.00  0.00           N  
HETATM 3238  C1  HSS B 211      -0.396  -1.274  -0.081  1.00  0.00           C  
HETATM 3239  C2  HSS B 211       0.592  -1.589  -1.109  1.00  0.00           C  
HETATM 3240  C3  HSS B 211       1.584  -2.711  -1.056  1.00  0.00           C  
HETATM 3241  C4  HSS B 211       2.889  -2.315  -0.349  1.00  0.00           C  
HETATM 3242  C5  HSS B 211       3.891  -3.482  -0.126  1.00  0.00           C  
HETATM 3243  O1  HSS B 211       3.882  -4.422  -0.968  1.00  0.00           O  
HETATM 3244  O3  HSS B 211       4.646  -3.364   0.877  1.00  0.00           O  
HETATM 3245  C32 HSS B 211       0.465  -0.617  -2.067  1.00  0.00           C  
HETATM 3246  C33 HSS B 211      -0.586   0.281  -1.610  1.00  0.00           C  
HETATM 3247  C29 HSS B 211      -0.984   1.429  -2.282  1.00  0.00           C  
HETATM 3248  C26 HSS B 211      -1.947   2.337  -1.849  1.00  0.00           C  
HETATM 3249  C25 HSS B 211      -2.288   3.555  -2.552  1.00  0.00           C  
HETATM 3250  C22 HSS B 211      -3.254   4.187  -1.798  1.00  0.00           C  
HETATM 3251  C21 HSS B 211      -3.521   3.310  -0.659  1.00  0.00           C  
HETATM 3252  N3  HSS B 211      -2.695   2.217  -0.705  1.00  0.00           N  
HETATM 3253  C30 HSS B 211      -4.532   3.499   0.274  1.00  0.00           C  
HETATM 3254  C19 HSS B 211      -4.839   2.661   1.341  1.00  0.00           C  
HETATM 3255  C18 HSS B 211      -5.906   2.914   2.289  1.00  0.00           C  
HETATM 3256  C15 HSS B 211      -5.861   1.882   3.206  1.00  0.00           C  
HETATM 3257  C14 HSS B 211      -4.769   1.010   2.781  1.00  0.00           C  
HETATM 3258  N4  HSS B 211      -4.175   1.500   1.652  1.00  0.00           N  
HETATM 3259  C31 HSS B 211      -4.358  -0.134   3.460  1.00  0.00           C  
HETATM 3260  C12 HSS B 211      -3.295  -0.950   3.101  1.00  0.00           C  
HETATM 3261  N1  HSS B 211      -2.485  -0.765   2.005  1.00  0.00           N  
HETATM 3262  C6  HSS B 211      -1.592  -1.810   2.012  1.00  0.00           C  
HETATM 3263  C28 HSS B 211      -0.617  -2.045   1.053  1.00  0.00           C  
HETATM 3264  C7  HSS B 211      -1.851  -2.697   3.142  1.00  0.00           C  
HETATM 3265  C8  HSS B 211      -1.103  -3.970   3.407  1.00  0.00           C  
HETATM 3266  C9  HSS B 211       0.405  -3.804   3.704  1.00  0.00           C  
HETATM 3267  C10 HSS B 211       1.337  -4.868   3.048  1.00  0.00           C  
HETATM 3268  O4  HSS B 211       0.994  -5.347   1.927  1.00  0.00           O  
HETATM 3269  O2  HSS B 211       2.384  -5.133   3.695  1.00  0.00           O  
HETATM 3270  C11 HSS B 211      -2.907  -2.154   3.824  1.00  0.00           C  
HETATM 3271  C13 HSS B 211      -3.590  -2.656   5.060  1.00  0.00           C  
HETATM 3272  C16 HSS B 211      -6.707   1.631   4.364  1.00  0.00           C  
HETATM 3273  C17 HSS B 211      -7.195   2.541   5.225  1.00  0.00           C  
HETATM 3274  C20 HSS B 211      -6.865   4.061   2.230  1.00  0.00           C  
HETATM 3275  C23 HSS B 211      -3.876   5.470  -2.109  1.00  0.00           C  
HETATM 3276  C24 HSS B 211      -3.293   6.549  -2.657  1.00  0.00           C  
HETATM 3277  C27 HSS B 211      -1.653   4.013  -3.828  1.00  0.00           C  
HETATM 3278  C34 HSS B 211       1.247  -0.453  -3.333  1.00  0.00           C  
HETATM 3279  C35 HSS B 211      -3.786  -0.197  -0.636  1.00  0.00           C  
HETATM 3280  C36 HSS B 211      -5.006   0.431  -1.228  1.00  0.00           C  
HETATM 3281  O5  HSS B 211      -6.120   0.519  -0.735  1.00  0.00           O  
HETATM 3282  O6  HSS B 211      -4.708   0.964  -2.436  1.00  0.00           O  
HETATM 3283  C37 HSS B 211      -5.757   1.718  -3.084  1.00  0.00           C  
HETATM 3284  C38 HSS B 211      -5.209   2.212  -4.408  1.00  0.00           C  
HETATM 3285  C39 HSS B 211      -4.855  -2.011   0.281  1.00  0.00           C  
HETATM 3286  C40 HSS B 211      -4.968  -2.585  -0.949  1.00  0.00           C  
HETATM 3287  C41 HSS B 211      -4.004  -3.504  -1.545  1.00  0.00           C  
HETATM 3288  C43 HSS B 211      -4.276  -4.076  -2.803  1.00  0.00           C  
HETATM 3289  C45 HSS B 211      -3.343  -4.906  -3.423  1.00  0.00           C  
HETATM 3290  C46 HSS B 211      -2.126  -5.185  -2.793  1.00  0.00           C  
HETATM 3291  C44 HSS B 211      -1.848  -4.641  -1.535  1.00  0.00           C  
HETATM 3292  C42 HSS B 211      -2.782  -3.815  -0.918  1.00  0.00           C  
HETATM 3293  H27 HSS B 211       1.834  -3.046  -2.068  1.00  0.00           H  
HETATM 3294  H26 HSS B 211       1.157  -3.578  -0.541  1.00  0.00           H  
HETATM 3295  H5  HSS B 211       2.668  -1.854   0.622  1.00  0.00           H  
HETATM 3296  H6  HSS B 211       3.402  -1.538  -0.937  1.00  0.00           H  
HETATM 3297  H25 HSS B 211      -0.487   1.650  -3.220  1.00  0.00           H  
HETATM 3298  H30 HSS B 211      -5.155   4.374   0.142  1.00  0.00           H  
HETATM 3299  H29 HSS B 211      -4.901  -0.407   4.357  1.00  0.00           H  
HETATM 3300  H28 HSS B 211      -0.023  -2.945   1.168  1.00  0.00           H  
HETATM 3301  H3  HSS B 211      -1.591  -4.505   4.229  1.00  0.00           H  
HETATM 3302  H4  HSS B 211      -1.168  -4.616   2.523  1.00  0.00           H  
HETATM 3303  H11 HSS B 211       0.597  -3.812   4.784  1.00  0.00           H  
HETATM 3304  H12 HSS B 211       0.756  -2.825   3.352  1.00  0.00           H  
HETATM 3305  H24 HSS B 211      -3.117  -3.570   5.431  1.00  0.00           H  
HETATM 3306  H22 HSS B 211      -4.648  -2.880   4.878  1.00  0.00           H  
HETATM 3307  H23 HSS B 211      -3.556  -1.914   5.869  1.00  0.00           H  
HETATM 3308  H2  HSS B 211      -6.963   0.587   4.542  1.00  0.00           H  
HETATM 3309  H10 HSS B 211      -7.835   2.237   6.047  1.00  0.00           H  
HETATM 3310  H9  HSS B 211      -6.962   3.598   5.154  1.00  0.00           H  
HETATM 3311  H19 HSS B 211      -7.004   4.419   1.206  1.00  0.00           H  
HETATM 3312  H21 HSS B 211      -7.845   3.765   2.620  1.00  0.00           H  
HETATM 3313  H20 HSS B 211      -6.527   4.917   2.831  1.00  0.00           H  
HETATM 3314  H1  HSS B 211      -4.942   5.531  -1.892  1.00  0.00           H  
HETATM 3315  H7  HSS B 211      -2.250   6.560  -2.957  1.00  0.00           H  
HETATM 3316  H8  HSS B 211      -3.864   7.454  -2.843  1.00  0.00           H  
HETATM 3317  H17 HSS B 211      -2.121   4.926  -4.203  1.00  0.00           H  
HETATM 3318  H16 HSS B 211      -0.584   4.224  -3.694  1.00  0.00           H  
HETATM 3319  H18 HSS B 211      -1.732   3.250  -4.611  1.00  0.00           H  
HETATM 3320  H13 HSS B 211       1.893  -1.318  -3.508  1.00  0.00           H  
HETATM 3321  H15 HSS B 211       0.592  -0.341  -4.206  1.00  0.00           H  
HETATM 3322  H14 HSS B 211       1.890   0.437  -3.302  1.00  0.00           H  
HETATM 3323  H31 HSS B 211      -3.254  -0.774  -1.393  1.00  0.00           H  
HETATM 3324  H33 HSS B 211      -6.630   1.071  -3.216  1.00  0.00           H  
HETATM 3325  H32 HSS B 211      -6.038   2.546  -2.427  1.00  0.00           H  
HETATM 3326  H36 HSS B 211      -4.915   1.373  -5.046  1.00  0.00           H  
HETATM 3327  H34 HSS B 211      -5.975   2.793  -4.932  1.00  0.00           H  
HETATM 3328  H35 HSS B 211      -4.337   2.851  -4.243  1.00  0.00           H  
HETATM 3329  H38 HSS B 211      -5.649  -1.388   0.671  1.00  0.00           H  
HETATM 3330  H37 HSS B 211      -4.068  -2.290   0.966  1.00  0.00           H  
HETATM 3331  H39 HSS B 211      -5.793  -2.279  -1.590  1.00  0.00           H  
HETATM 3332  H41 HSS B 211      -5.218  -3.851  -3.296  1.00  0.00           H  
HETATM 3333  H43 HSS B 211      -3.564  -5.330  -4.399  1.00  0.00           H  
HETATM 3334  H44 HSS B 211      -1.397  -5.824  -3.283  1.00  0.00           H  
HETATM 3335  H42 HSS B 211      -0.896  -4.823  -1.044  1.00  0.00           H  
HETATM 3336  H40 HSS B 211      -2.559  -3.398   0.057  1.00  0.00           H  
TER                                                                             
CONECT 2246 3236                                                                
CONECT 3236 2246 3237 3252 3258                                                 
CONECT 3236 3261 3279                                                           
CONECT 3237 3236 3238 3246                                                      
CONECT 3238 3237 3239 3263                                                      
CONECT 3239 3238 3240 3245                                                      
CONECT 3240 3239 3241 3293 3294                                                 
CONECT 3241 3240 3242 3295 3296                                                 
CONECT 3242 3241 3243 3244                                                      
CONECT 3243 3242                                                                
CONECT 3244 3242                                                                
CONECT 3245 3239 3246 3278                                                      
CONECT 3246 3237 3245 3247                                                      
CONECT 3247 3246 3248 3297                                                      
CONECT 3248 3247 3249 3252                                                      
CONECT 3249 3248 3250 3277                                                      
CONECT 3250 3249 3251 3275                                                      
CONECT 3251 3250 3252 3253                                                      
CONECT 3252 3236 3248 3251                                                      
CONECT 3253 3251 3254 3298                                                      
CONECT 3254 3253 3255 3258                                                      
CONECT 3255 3254 3256 3274                                                      
CONECT 3256 3255 3257 3272                                                      
CONECT 3257 3256 3258 3259                                                      
CONECT 3258 3236 3254 3257                                                      
CONECT 3259 3257 3260 3299                                                      
CONECT 3260 3259 3261 3270                                                      
CONECT 3261 3236 3260 3262                                                      
CONECT 3262 3261 3263 3264                                                      
CONECT 3263 3238 3262 3300                                                      
CONECT 3264 3262 3265 3270                                                      
CONECT 3265 3264 3266 3301 3302                                                 
CONECT 3266 3265 3267 3303 3304                                                 
CONECT 3267 3266 3268 3269                                                      
CONECT 3268 3267                                                                
CONECT 3269 3267                                                                
CONECT 3270 3260 3264 3271                                                      
CONECT 3271 3270 3305 3306 3307                                                 
CONECT 3272 3256 3273 3308                                                      
CONECT 3273 3272 3309 3310                                                      
CONECT 3274 3255 3311 3312 3313                                                 
CONECT 3275 3250 3276 3314                                                      
CONECT 3276 3275 3315 3316                                                      
CONECT 3277 3249 3317 3318 3319                                                 
CONECT 3278 3245 3320 3321 3322                                                 
CONECT 3279 3236 3280 3285 3323                                                 
CONECT 3280 3279 3281 3282                                                      
CONECT 3281 3280                                                                
CONECT 3282 3280 3283                                                           
CONECT 3283 3282 3284 3324 3325                                                 
CONECT 3284 3283 3326 3327 3328                                                 
CONECT 3285 3279 3286 3329 3330                                                 
CONECT 3286 3285 3287 3331                                                      
CONECT 3287 3286 3288 3292                                                      
CONECT 3288 3287 3289 3332                                                      
CONECT 3289 3288 3290 3333                                                      
CONECT 3290 3289 3291 3334                                                      
CONECT 3291 3290 3292 3335                                                      
CONECT 3292 3287 3291 3336                                                      
CONECT 3293 3240                                                                
CONECT 3294 3240                                                                
CONECT 3295 3241                                                                
CONECT 3296 3241                                                                
CONECT 3297 3247                                                                
CONECT 3298 3253                                                                
CONECT 3299 3259                                                                
CONECT 3300 3263                                                                
CONECT 3301 3265                                                                
CONECT 3302 3265                                                                
CONECT 3303 3266                                                                
CONECT 3304 3266                                                                
CONECT 3305 3271                                                                
CONECT 3306 3271                                                                
CONECT 3307 3271                                                                
CONECT 3308 3272                                                                
CONECT 3309 3273                                                                
CONECT 3310 3273                                                                
CONECT 3311 3274                                                                
CONECT 3312 3274                                                                
CONECT 3313 3274                                                                
CONECT 3314 3275                                                                
CONECT 3315 3276                                                                
CONECT 3316 3276                                                                
CONECT 3317 3277                                                                
CONECT 3318 3277                                                                
CONECT 3319 3277                                                                
CONECT 3320 3278                                                                
CONECT 3321 3278                                                                
CONECT 3322 3278                                                                
CONECT 3323 3279                                                                
CONECT 3324 3283                                                                
CONECT 3325 3283                                                                
CONECT 3326 3284                                                                
CONECT 3327 3284                                                                
CONECT 3328 3284                                                                
CONECT 3329 3285                                                                
CONECT 3330 3285                                                                
CONECT 3331 3286                                                                
CONECT 3332 3288                                                                
CONECT 3333 3289                                                                
CONECT 3334 3290                                                                
CONECT 3335 3291                                                                
CONECT 3336 3292                                                                
# All scores below are weighted scores, not raw scores.
#BEGIN_POSE_ENERGIES_TABLE correct_surface_True/036_9_model_4_HMM_fr_HSS_run03_DE_6.pdb
label fa_atr fa_rep fa_sol fa_intra_atr_xover4 fa_intra_rep_xover4 fa_intra_sol_xover4 lk_ball lk_ball_iso lk_ball_bridge lk_ball_bridge_uncpl fa_elec fa_intra_elec pro_close hbond_sr_bb hbond_lr_bb hbond_bb_sc hbond_sc dslf_fa13 omega fa_dun_dev fa_dun_rot fa_dun_semi p_aa_pp hxl_tors ref rama_prepro total
weights 1 0.55 1 1 0.55 1 0.92 -0.38 -0.33 -0.33 1 1 1.25 1 1 1 1 1.25 0.48 0.69 0.76 0.78 0.61 1 1 0.5 NA
pose -1326.29 169.25 691.273 -80.7641 46.2439 36.6933 447.89 -459.639 -12.8186 -55.399 -386.747 -35.4477 0 -142.895 -15.4909 -31.6776 -15.5861 0 14.7373 21.5931 64.1696 105.905 -54.1131 58.0393 65.5937 -49.6156 -945.093
VAL:NtermProteinFull_1 -4.56098 0.68616 0.69777 -0.30176 0.21023 0.04259 0.87027 -1.07043 -0.00135 -0.01112 -2.03834 1.90154 0 0 0 0 0 0 -0.00011 0.01974 0.00892 0 0 0 2.085 0 -1.46187
SER_2 -4.60171 0.281 4.97916 -0.02501 0 0.06474 3.19282 -2.17296 -0.03867 -0.1133 -2.48662 -0.59736 0 0 0 -1.55652 0 0 0.03536 0.07388 0.08248 0 -0.46676 0.66562 -1.1772 -0.23691 -4.09796
LEU_3 -6.03982 0.52127 2.2796 -0.70545 0.42411 0.18535 1.5538 -1.78478 -0.03342 -0.12753 -0.39326 0.06545 0 0 0 0 0 0 -0.01301 0.01512 0.91496 0 -0.26439 0 0.72952 -0.39121 -3.06368
ASP_4 -5.85812 0.58896 5.2851 -0.11095 0.01159 0.29929 2.78883 -2.52493 -0.02707 -0.1032 -3.08212 -0.18753 0 0 0 0 -0.89265 0 0.0057 0.11966 0 1.42828 0.20987 0 -2.2837 -0.29147 -4.62447
GLU_5 -8.50623 1.05119 6.99651 -0.20657 0.02634 0.2634 3.76225 -3.34009 -0.05378 -0.20433 -3.953 -0.40824 0 0 0 -1.55652 0 0 0.18201 0.12979 0 3.62927 -0.24423 0 -2.5358 -0.31851 -5.28655
ALA_6 -7.08825 0.50475 2.71763 -0.02183 0 0 2.40161 -2.42889 -0.03851 -0.10918 -1.5461 -0.28633 0 0 0 0 0 0 0.07295 0 0 0 -0.30833 0 2.3386 -0.44238 -4.23426
ILE_7 -9.5628 1.14465 2.50939 -0.50562 0.5728 0.06991 2.51964 -2.56272 -0.07096 -0.24841 -1.79493 0.11069 0 0 0 0 0 0 -0.06865 0.06432 0.0695 0 -0.4529 0 1.0317 -0.252 -7.42636
LEU_8 -9.8002 1.99726 2.27562 -0.4992 0.4881 0.07296 2.50436 -2.49294 -0.03808 -0.22506 -2.28235 0.1554 0 0 0 0 0 0 -0.04647 0.18456 0.30067 0 -0.26839 0 0.72952 -0.1335 -7.07776
ILE_9 -9.38252 1.53424 1.72973 -0.51027 0.51163 0.07341 2.36341 -2.46013 -0.02191 -0.09997 -2.05592 0.04061 0 0 0 0 0 0 -0.02052 0.30918 0.09322 0 -0.36049 0 1.0317 -0.13593 -7.36052
LEU_10 -9.40553 1.46611 1.52794 -0.48425 0.28595 0.06818 1.93391 -2.31256 -0.05914 -0.20484 -1.19938 0.14665 0 0 0 0 0 0 -0.04649 0.26617 0.31208 0 -0.26444 0 0.72952 -0.13719 -7.37733
ILE_11 -9.95133 1.45277 3.57021 -0.51207 0.65822 0.07256 2.64655 -2.74651 -0.0799 -0.21325 -1.5783 0.0334 0 0 0 0 0 0 -0.04161 0.09601 0.16423 0 -0.40772 0 1.0317 -0.16614 -5.97118
VAL_12 -8.88684 1.19692 2.63215 -0.3125 0.27152 0.05399 2.50851 -2.59985 -0.04808 -0.47549 -2.11499 -0.05341 0 0 0 0 0 0 -0.01056 0.35164 -0.02352 0 -0.24451 0 2.085 -0.10289 -5.77291
ALA_13 -6.46686 0.63367 3.62991 -0.02163 0 0 2.61948 -2.68001 -0.11619 -0.40768 -1.81719 -0.28749 0 0 0 0 0 0 0.21497 0 0 0 -0.28235 0 2.3386 -0.25846 -2.90124
ALA_14 -3.76403 0.32199 2.8499 -0.02073 0 0 1.50792 -1.71647 -0.0365 -0.12311 -0.95006 -0.26974 0 0 0 0 0 0 -0.0323 0 0 0 -0.14331 0 2.3386 -0.31114 -0.34896
LYS_15 -6.94136 0.88065 7.04912 -0.30485 0.02699 0.11614 3.74039 -3.13325 -0.16512 -0.44162 -4.77778 0.06932 0 0 0 0 -0.16469 0 -0.0152 0.17919 0.92956 0 -0.07805 0 -1.6738 -0.33881 -5.04315
LEU_16 -7.08569 0.87782 1.43159 -0.51276 0.4567 0.08305 1.61737 -1.84462 -0.0322 -0.11684 -0.95167 0.11234 0 0 0 0 0 0 0.57546 0.09723 0.06288 0 -0.17538 0 0.72952 -0.39647 -5.07167
GLY_17 -1.89714 0.24692 2.0312 -5e-05 0 0 0.92504 -1.02198 -0.02605 -0.0826 -0.78363 -0.32249 0 0 0 0 0 0 -0.00165 0 0 0 -1.03617 0 1.2108 -0.48633 -1.24412
THR_18 -4.46157 0.34901 3.52412 -0.1034 0.07616 0.06689 1.70764 -1.84713 -0.10102 -0.62534 -1.20864 -0.39553 0 0 0 0 0 0 0.13922 0.00831 0.08215 0 -0.7826 2.29027 -1.425 -0.35786 -3.06431
THR_19 -3.7236 0.11215 3.83706 -0.11057 0.06806 0.07383 1.94426 -1.80677 -0.08853 -0.32035 -1.9094 -0.52072 0 0 0 -0.55909 0 0 -0.0118 0.03238 0.01571 0 -0.44388 2.2964 -1.425 -0.30058 -2.84045
VAL_20 -5.78388 0.85882 1.51876 -0.30239 0.21371 0.05144 1.57041 -1.73992 -0.09037 -0.27351 -0.81872 -0.04611 0 0 0 0 0 0 -0.05719 0.02326 0.00997 0 -0.25402 0 2.085 -0.32383 -3.35857
GLU_21 -4.11413 0.23705 4.28036 -0.45814 0.22838 1.23831 1.54589 -1.94349 -0.12639 -0.56292 -1.85816 -2.37875 0 0 0 0 0 0 -0.00884 0 0 3.96679 -0.26551 0 -2.5358 -0.35963 -3.11499
GLU_22 -5.82626 0.52533 6.03087 -0.64389 0.1716 1.06357 2.56275 -2.52829 -0.08518 -0.32771 -2.07294 -0.51878 0 0 0 -0.55909 -0.9256 0 0.06013 0 0 3.23148 -0.16877 0 -2.5358 -0.44892 -2.99551
ALA_23 -5.96064 0.32797 2.50427 -0.02208 0 0 2.14465 -2.22629 -0.06758 -0.35171 -1.6597 -0.28995 0 0 0 0 0 0 -0.01776 0 0 0 -0.36886 0 2.3386 -0.50157 -4.15066
VAL_24 -7.14438 1.0001 2.27222 -0.30365 0.22593 0.05125 2.28019 -2.25714 -0.0698 -0.20906 -1.68055 -0.01113 0 0 0 0 0 0 0.01627 0.05088 -0.01804 0 -0.36257 0 2.085 -0.32672 -4.40121
GLN_25 -5.07188 0.19413 4.24173 -0.65037 0.07651 0.66061 1.98826 -2.10561 -0.05342 -0.30109 -1.93478 -0.23797 0 0 0 0 0 0 0.0422 0.02913 0 2.80166 -0.18512 0 -1.0644 -0.15635 -1.72674
GLN_26 -7.42083 0.70803 5.52523 -0.25954 0.02818 0.18239 3.12563 -2.85746 -0.04267 -0.22894 -2.77253 -0.4035 0 0 0 0 -0.9256 0 0.04127 0.1725 0 2.93076 -0.02397 0 -1.0644 -0.22283 -3.50826
ALA_27 -6.64776 0.7452 2.71262 -0.02167 0 0 2.40336 -2.35605 -0.01756 -0.18208 -2.25369 -0.28145 0 0 0 0 0 0 -0.00972 0 0 0 -0.23264 0 2.3386 -0.3082 -4.11104
LEU_28 -6.18204 0.49838 3.97418 -0.50486 0.45837 0.07684 2.06828 -2.29935 -0.09149 -0.30604 -1.96058 0.14057 0 0 0 0 0 0 0.18764 0.08337 0.23466 0 -0.28727 0 0.72952 -0.38221 -3.56206
TRP_29 -6.45523 0.55253 4.38572 -1.25487 0.06635 0.36456 2.21394 -2.22503 -0.05897 -0.27634 -2.25189 -0.24092 0 0 0 0 0 0 0.20808 0.00908 0 1.3721 -0.27408 0 3.035 -0.15715 -0.98714
LEU_30 -10.2763 1.38423 1.96198 -0.49192 0.3395 0.07189 2.30714 -2.53063 -0.0605 -0.37414 -1.58163 0.14173 0 0 0 0 0 0 -0.03851 0.29313 0.43788 0 -0.24227 0 0.72952 -0.1263 -8.05524
LYS_31 -7.57787 0.70867 5.74271 -0.40113 0.06339 0.16368 2.80724 -2.78787 -0.03818 -0.14135 -1.78856 0.07853 0 0 0 0 0 0 -0.01222 0.5175 0.93572 0 0.05117 0 -1.6738 -0.01849 -3.37085
THR_32 -3.00637 0.1291 3.35789 -0.20313 0.14198 0.06301 1.18698 -1.54571 -0.05996 -0.26972 -1.11325 -0.24492 0 0 0 0 0 0 0.6562 0 0.01674 0 0.00984 2.44587 -1.425 0.19711 0.33665
LYS_33 -4.37055 0.22439 2.7779 -0.76082 0.28695 0.51095 1.2479 -1.33684 -0.0078 -0.06411 -0.51639 0.01894 0 0 0 0 0 0 0.28657 0.05934 2.08307 0 -0.00632 0 -1.6738 -0.02335 -1.26396
LEU_34 -5.60908 0.62366 0.68002 -0.52157 0.47764 0.08979 1.03165 -1.22179 -0.05027 -0.21738 -0.86978 0.07383 0 0 0 0 0 0 0.00099 0.07564 0.03338 0 -0.18419 0 0.72952 -0.36856 -5.2265
GLY_35 -1.82518 0.10516 1.79455 -5e-05 0 0 0.825 -0.94586 -0.04413 -0.25565 -0.25974 -0.31301 0 0 0 0 0 0 0.2826 0 0 0 -0.6995 0 1.2108 -0.26655 -0.39156
VAL_36 -6.38955 0.9198 1.73758 -0.30106 0.16918 0.04421 1.70159 -1.7821 -0.03663 -0.29715 -1.155 -0.10218 0 0 0 0 0 0 0.03689 0.00358 0.00089 0 -0.49187 0 2.085 -0.09143 -3.94826
SER_37 -4.66297 0.26102 4.65779 -0.02718 0 0.06993 3.03535 -2.1423 -0.04124 -0.13062 -2.12015 -0.49088 0 0 0 -1.68134 0 0 -0.01933 0.07898 0.10032 0 -0.41404 0.63632 -1.1772 -0.37407 -4.4416
LEU_38 -6.9312 0.66822 2.42109 -0.69111 0.55019 0.17173 1.61098 -1.93999 -0.02921 -0.06908 -0.68481 0.0619 0 0 0 0 0 0 0.05397 0.04379 1.18705 0 -0.30099 0 0.72952 -0.50503 -3.65299
LEU_39 -6.01434 0.54822 2.95013 -0.49852 0.43073 0.07133 1.75575 -1.8648 -0.0293 -0.08237 -0.88625 0.15971 0 0 0 0 0 0 0.1263 0.08827 0.25891 0 -0.27794 0 0.72952 -0.3485 -2.88315
GLN_40 -7.38006 0.76688 6.45446 -0.25216 0.03133 0.19026 3.93126 -3.045 -0.07973 -0.34842 -3.19823 -0.32864 0 0 0 -1.68134 -0.70895 0 0.24045 0.05743 0 2.62654 -0.15406 0 -1.0644 -0.28134 -4.2237
ALA_41 -7.32434 0.91424 2.794 -0.02147 0 0 2.7143 -2.51586 -0.04447 -0.12703 -1.70724 -0.27989 0 0 0 0 0 0 -0.04947 0 0 0 -0.25084 0 2.3386 -0.36085 -3.92034
LEU_42 -10.2326 1.40456 2.25227 -0.4909 0.32128 0.07452 2.55247 -2.5796 -0.03443 -0.08619 -1.92261 0.11807 0 0 0 0 0 0 0.33237 0.2381 0.13362 0 -0.30831 0 0.72952 -0.38064 -7.87853
LEU_43 -8.80315 0.91544 2.63186 -0.71619 0.54119 0.19656 2.35497 -2.44875 -0.04541 -0.14657 -1.83296 0.06826 0 0 0 0 0 0 0.09808 0.06453 1.12322 0 -0.2986 0 0.72952 -0.31426 -5.88227
ILE_44 -9.55659 1.52326 1.37929 -0.51164 0.58316 0.07294 2.62875 -2.47174 -0.05605 -0.16075 -1.6291 0.04251 0 0 0 0 0 0 -0.0593 0.05886 0.08739 0 -0.38231 0 1.0317 -0.19001 -7.60962
LEU_45 -9.92757 1.52989 1.30681 -0.50459 0.50998 0.07182 2.49561 -2.49483 -0.07024 -0.16255 -1.18613 0.17896 0 0 0 0 0 0 0.15691 0.10876 0.32467 0 -0.2642 0 0.72952 -0.15681 -7.35398
ALA_46 -5.94112 0.43282 3.51252 -0.02162 0 0 2.27479 -2.50398 -0.04863 -0.16075 -1.59264 -0.2779 0 0 0 0 0 0 0.11075 0 0 0 -0.17947 0 2.3386 -0.31087 -2.36751
ALA_47 -6.14178 0.553 4.06493 -0.02119 0 0 2.9973 -2.70804 -0.17768 -0.7508 -1.73801 -0.27613 0 0 0 0 0 0 0.11208 0 0 0 -0.21773 0 2.3386 -0.37933 -2.34479
ALA_48 -6.31027 0.45464 4.04328 -0.02096 0 0 2.95884 -2.83409 -0.12569 -0.38044 -1.79147 -0.27763 0 0 0 0 0 0 0.2858 0 0 0 -0.23528 0 2.3386 -0.36556 -2.26023
ALA_49 -4.49243 0.54588 2.7909 -0.02053 0 0 1.56025 -1.94336 -0.04505 -0.15998 -1.10268 -0.26453 0 0 0 0 0 0 0.0963 0 0 0 -0.09189 0 2.3386 -0.26379 -1.05229
ASN_50 -6.12953 0.25731 5.40803 -0.17977 0.03229 0.26341 2.74942 -2.70147 -0.11849 -0.67802 -2.01138 -0.23111 0 0 0 -0.90519 0 0 -0.03324 0.01251 0 1.25503 0.10476 0 -0.87355 -0.11313 -3.89213
THR_51 -5.30697 0.81 3.56802 -0.1228 0.04571 0.06961 2.19218 -2.26156 -0.23577 -0.62245 -0.94711 -1.0232 0 0 0 0 0 0 -0.03161 0.08625 -0.00044 0 -0.31005 2.62184 -1.425 -0.28283 -3.1762
GLY_52 -1.82702 0.11231 2.01255 -5e-05 0 0 0.81181 -1.01174 -0.01912 -0.18182 -0.76549 -0.32204 0 0 0 0 0 0 -0.07944 0 0 0 -0.99961 0 1.2108 -0.57317 -1.63202
THR_53 -4.82637 0.52764 4.70944 -0.10477 0.08876 0.06663 2.29934 -2.29674 -0.23308 -1.04682 -1.9971 -0.40867 0 0 0 0 0 0 0.16811 0.08774 0.08179 0 -0.79076 2.29033 -1.425 -0.30891 -3.11845
THR_54 -4.65188 0.55353 3.41282 -0.20522 0.16301 0.06332 2.37636 -1.92622 -0.06845 -0.41402 -2.52101 -0.69336 0 0 0 -1.08068 0 0 0.44207 0.01992 1.61715 0 -0.54135 2.34607 -1.425 0.14576 -2.38716
VAL_55 -5.24579 0.79572 0.81334 -0.29755 0.20236 0.04917 1.41865 -1.4484 -0.04795 -0.17082 -1.10797 0.00193 0 0 0 -0.37421 0 0 -0.0121 0.00958 -0.02606 0 -0.36193 0 2.085 0.124 -3.593
GLU_56 -4.73636 0.37887 4.25994 -0.65516 0.16964 1.08465 2.0823 -2.00665 -0.05593 -0.30376 -1.8571 -0.47488 0 0 0 0 -0.9208 0 -0.04668 0.03067 0 3.29365 -0.25046 0 -2.5358 -0.28048 -2.82434
GLU_57 -6.05306 0.85911 5.73993 -0.21099 0.03454 0.26844 2.39641 -2.55677 -0.05469 -0.49798 -2.26161 -0.44805 0 0 0 -0.70647 0 0 0.0361 0.18791 0 3.20687 -0.24193 0 -2.5358 -0.47301 -3.31105
ALA_58 -5.37181 0.34829 2.83325 -0.02167 0 0 2.06128 -2.20614 -0.07637 -0.3682 -1.61408 -0.28331 0 0 0 0 0 0 -0.0483 0 0 0 -0.30653 0 2.3386 -0.50567 -3.22067
VAL_59 -7.12264 0.93355 2.16529 -0.30307 0.22574 0.05103 2.16219 -2.19185 -0.0849 -0.26773 -1.7467 -0.00998 0 0 0 0 0 0 0.03087 0.04536 -0.01625 0 -0.37488 0 2.085 -0.27841 -4.6974
GLN_60 -5.94173 0.45109 5.68318 -0.25977 0.02865 0.1881 2.64511 -2.57037 -0.04365 -0.26944 -2.88389 -0.37969 0 0 0 0 -0.9208 0 -0.03063 0.01599 0 2.9617 0.04515 0 -1.0644 -0.02987 -2.37526
GLU_61 -5.61877 0.32377 4.83341 -0.21225 0.02277 0.25131 1.97841 -2.3801 -0.05661 -0.55107 -1.87329 -0.47899 0 0 0 0 0 0 0.02578 0.11378 0 2.86403 -0.27634 0 -2.5358 -0.26381 -3.83376
ALA_62 -6.27405 1.03965 2.69984 -0.02172 0 0 2.42572 -2.29728 -0.02276 -0.28321 -2.31159 -0.28242 0 0 0 0 0 0 -0.04582 0 0 0 -0.23588 0 2.3386 -0.45569 -3.72662
LEU_63 -5.60952 0.33299 3.92932 -0.50342 0.45375 0.07528 2.01357 -2.13803 -0.087 -0.23532 -2.27813 0.14023 0 0 0 0 0 0 0.01565 0.0843 0.19322 0 -0.29982 0 0.72952 -0.36588 -3.54929
GLN_64 -5.2544 0.42476 5.22242 -0.26213 0.04363 0.20635 2.08738 -2.34827 -0.06805 -0.38055 -1.95231 -0.41906 0 0 0 0 0 0 -0.00387 0.159 0 2.74691 0.05443 0 -1.0644 -0.14174 -0.9499
LEU_65 -8.33436 0.79382 1.98068 -0.70607 0.60546 0.17967 2.04835 -2.19112 -0.04484 -0.31602 -1.71263 0.08645 0 0 0 0 0 0 0.15918 0.04549 0.85049 0 -0.25033 0 0.72952 -0.08782 -6.16407
LYS_66 -8.34005 1.00383 6.39384 -0.48797 0.10722 0.34638 3.01261 -3.05752 -0.1465 -0.37382 -3.08818 0.35575 0 0 0 0 0 0 -0.00325 0.37679 1.77096 0 0.03193 0 -1.6738 -0.08264 -3.85441
THR_67 -3.60213 0.22261 3.91736 -0.20185 0.13936 0.06188 1.45959 -1.79028 -0.05669 -0.28799 -1.27384 -0.199 0 0 0 0 0 0 0.05927 0 -0.00649 0 -0.02773 2.44587 -1.425 0.09488 -0.4702
LYS_68 -3.68531 0.2743 3.11126 -0.30404 0.02628 0.11472 1.21324 -1.42256 -0.00733 -0.05427 -0.53742 0.09745 0 0 0 0 0 0 -0.05627 0.09788 0.97417 0 -0.03124 0 -1.6738 -0.15796 -2.0209
LEU_69 -5.86074 0.94024 0.5134 -0.50536 0.44895 0.07643 1.01115 -1.30228 -0.03876 -0.14633 -0.50522 0.12903 0 0 0 0 0 0 0.07896 0.0193 0.0682 0 -0.2596 0 0.72952 -0.35653 -4.95964
GLY_70 -1.97774 0.096 1.94086 -5e-05 0 0 1.08956 -1.01496 -0.05054 -0.14301 -0.4997 -0.31112 0 0 0 0 0 0 0.43145 0 0 0 -1.13388 0 1.2108 -0.10572 -0.46806
VAL_71 -5.659 1.46018 1.17315 -0.29764 0.20822 0.04074 1.4107 -1.52656 -0.08811 -0.3157 -1.41751 0.06353 0 0 0 0 0 0 -0.0298 0 0.00061 0 -0.21129 0 2.085 0.40585 -2.69763
SER_72 -4.25036 0.37652 3.86069 -0.02656 0 0.0681 2.2051 -1.9385 -0.09979 -0.27993 -1.3544 -0.48447 0 0 0 -0.72691 0 0 -0.02763 0.00915 0.0896 0 -0.42563 0.60009 -1.1772 0.10251 -3.47962
LEU_73 -6.53364 0.3277 2.40561 -0.70205 0.40901 0.18004 1.33254 -1.84637 -0.07443 -0.26545 -0.80607 0.07377 0 0 0 0 0 0 -0.02642 0.06774 1.10883 0 -0.29256 0 0.72952 -0.49412 -4.40636
GLU_74 -6.2145 0.84019 5.29801 -0.46401 0.28387 1.26473 2.58533 -2.60154 -0.11474 -0.48593 -2.94367 -2.39165 0 0 0 0 -0.70895 0 -0.03972 0.0332 0 3.99181 -0.17007 0 -2.5358 -0.39156 -4.765
ALA_75 -5.96948 0.71709 2.56392 -0.02088 0 0 1.9926 -2.18324 -0.07664 -0.31165 -1.13644 -0.27437 0 0 0 -0.72691 0 0 -0.03237 0 0 0 -0.23407 0 2.3386 -0.37977 -3.7336
ALA_76 -6.76374 0.5303 2.57013 -0.02052 0 0 2.21917 -2.30827 -0.05375 -0.27854 -1.6198 -0.26416 0 0 0 0 0 0 -0.03067 0 0 0 -0.04594 0 2.3386 -0.21744 -3.94462
LEU_77 -9.37281 1.29607 2.15616 -0.47767 0.2274 0.07148 2.25364 -2.40401 -0.03427 -0.09983 -2.36296 0.10932 0 0 0 0 0 0 -0.03757 0.64714 0.26689 0 -0.27719 0 0.72952 -0.16693 -7.47561
VAL_78 -7.81775 1.41816 2.37081 -0.31146 0.27024 0.05412 2.52 -2.44007 -0.04147 -0.20787 -2.30015 -0.11117 0 0 0 0 0 0 -0.03797 0.0184 0.01801 0 -0.27449 0 2.085 -0.1882 -4.97586
ILE_79 -9.23758 1.16088 1.70602 -0.50915 0.56533 0.07201 2.37252 -2.51248 -0.06456 -0.29275 -1.66604 0.06789 0 0 0 0 0 0 -0.04241 0.12533 0.08861 0 -0.39341 0 1.0317 -0.08953 -7.6176
LEU_80 -8.06748 0.95682 2.48498 -0.49251 0.38668 0.06943 1.92555 -2.4284 -0.06722 -0.27441 -1.59135 0.15622 0 0 0 0 0 0 0.14406 0.18561 0.28987 0 -0.26916 0 0.72952 -0.17718 -6.03897
SER_81 -6.86146 0.71498 5.54018 -0.03015 0 0.02333 2.88074 -2.9356 -0.11519 -0.70569 -2.65745 -0.0303 0 0 0 0 0 0 -0.00332 0.05282 0.43397 0 0.30718 1.74365 -1.1772 -0.14692 -2.96642
ALA_82 -6.55586 1.04785 3.05978 -0.02156 0 0 2.36103 -2.48568 -0.04506 -0.3822 -2.08872 -0.28199 0 0 0 0 0 0 -0.04109 0 0 0 -0.23839 0 2.3386 -0.20607 -3.53937
ALA_83 -6.23338 0.61882 3.81538 -0.0201 0 0 2.7983 -2.72489 -0.14857 -0.36544 -1.81546 -0.26622 0 0 0 0 0 0 -0.00489 0 0 0 0.01948 0 2.3386 -0.14871 -2.13708
ALA_84 -3.9033 0.50369 2.60156 -0.0194 0 0 1.45841 -1.7393 -0.05057 -0.17342 -0.93447 -0.24974 0 0 0 0 0 0 0.08887 0 0 0 0.01584 0 2.3386 0.09108 0.02786
GLN_85 -5.1914 0.56375 3.43644 -0.61551 0.06117 0.61295 1.73791 -1.85776 -0.01094 -0.2782 -1.53574 -0.28824 0 0 0 -0.90519 0 0 -0.05006 0.14135 0 2.5997 -0.1703 0 -1.0644 -0.08816 -2.90264
LEU_86 -6.43548 0.66227 1.38443 -0.70858 0.92056 0.20535 1.33739 -1.6953 -0.02805 -0.16054 -0.96628 -0.06364 0 0 0 0 0 0 -0.03425 0.19828 3.12914 0 -0.14898 0 0.72952 -0.37185 -2.04601
GLY_87 -1.88844 0.24634 2.02896 -5e-05 0 0 0.9117 -1.01997 -0.04691 -0.26584 -0.7284 -0.31482 0 0 0 0 0 0 -0.1608 0 0 0 -1.21573 0 1.2108 -0.46292 -1.70609
THR_88 -5.23777 0.4137 4.08997 -0.10418 0.08564 0.06798 1.99335 -2.1541 -0.13021 -0.66438 -1.93545 -0.42779 0 0 0 0 0 0 0.09188 0.08625 0.07662 0 -0.76625 2.31392 -1.425 -0.30561 -3.93142
THR_89 -4.91869 0.27561 5.51583 -0.11071 0.07995 0.07389 3.20047 -2.48811 -0.08051 -0.3347 -2.73659 -0.60691 0 0 0 -1.68875 0 0 -0.02379 0.17034 0.01294 0 -0.50387 2.29106 -1.425 -0.31336 -3.61091
VAL_90 -5.39721 0.67125 1.73248 -0.30299 0.21781 0.05148 1.52131 -1.72276 -0.08211 -0.26238 -1.09389 -0.02846 0 0 0 0 0 0 -0.07081 0.0063 -0.00806 0 -0.25077 0 2.085 -0.31371 -3.24753
GLU_91 -4.54098 0.21935 4.68898 -0.46552 0.26418 1.26254 1.63631 -2.15526 -0.09188 -0.34806 -1.78151 -2.39973 0 0 0 0 0 0 0.14041 0.04887 0 3.96746 -0.24912 0 -2.5358 -0.36266 -2.70242
GLU_92 -6.50511 0.63782 7.06471 -0.2083 0.02489 0.25652 3.30474 -2.98259 -0.09086 -0.53997 -3.14673 -0.41547 0 0 0 -1.68875 0 0 0.14811 0.12166 0 3.42093 -0.24407 0 -2.5358 -0.49034 -3.8686
ALA_93 -6.32806 0.43555 2.75983 -0.02218 0 0 2.33921 -2.36261 -0.07135 -0.33444 -1.75706 -0.28957 0 0 0 0 0 0 0.16592 0 0 0 -0.28729 0 2.3386 -0.52348 -3.93694
VAL_94 -7.73122 1.30029 2.2848 -0.30484 0.23747 0.05141 2.36567 -2.40593 -0.06569 -0.21793 -1.80237 -0.00244 0 0 0 0 0 0 -0.04919 0.16451 -0.01283 0 -0.36152 0 2.085 -0.28521 -4.75001
ASN_95 -5.447 0.20305 5.03865 -0.17653 0.0352 0.25532 2.15589 -2.50315 -0.04063 -0.19381 -1.74221 -0.20784 0 0 0 0 0 0 0.01585 0.00468 0 1.15104 0.4291 0 -0.87355 0.07045 -1.8255
ARG_96 -7.45391 0.6096 4.83908 -0.6274 0.17539 0.32832 2.26284 -2.58163 -0.04368 -0.30651 -2.23455 0.42213 0 0 0 0 0 0 -0.00228 0.12089 2.2092 0 -0.0275 0 -1.281 -0.04829 -3.6393
ALA_97 -6.95825 0.69586 2.7346 -0.02205 0 0 2.47971 -2.4686 -0.01875 -0.16186 -2.34279 -0.28612 0 0 0 0 0 0 -0.01185 0 0 0 -0.23268 0 2.3386 -0.36583 -4.62002
LEU_98 -6.47277 0.65473 3.87092 -0.49761 0.42195 0.07397 2.04969 -2.31324 -0.07261 -0.28622 -1.81137 0.13891 0 0 0 0 0 0 -0.00879 0.18162 0.29396 0 -0.26905 0 0.72952 -0.37734 -3.69371
ASN_99 -4.86235 0.24211 4.95805 -0.17674 0.03671 0.25714 1.95327 -2.2882 -0.03108 -0.15077 -1.75583 -0.21129 0 0 0 0 0 0 0.16305 0 0 1.17348 0.48362 0 -0.87355 -0.01879 -1.10118
LEU_100 -8.3866 1.0377 2.76183 -0.5031 0.46608 0.07636 2.44162 -2.45068 -0.03029 -0.27457 -1.95452 0.13616 0 0 0 0 0 0 -0.01356 0.10357 0.26537 0 -0.27408 0 0.72952 -0.01365 -5.88284
LYS_101 -8.02113 0.83216 5.85243 -0.41514 0.09164 0.17568 2.9574 -2.87166 -0.06853 -0.22387 -2.01594 0.07818 0 0 0 0 0 0 -0.01997 0.3654 0.91811 0 -0.00938 0 -1.6738 0.04599 -4.00242
THR_102 -3.14991 0.23076 3.44306 -0.1965 0.12618 0.05837 1.12696 -1.58031 -0.07594 -0.29413 -1.08346 -0.17102 0 0 0 0 0 0 0.36757 0 0.02471 0 -0.00952 2.44587 -1.425 0.36513 0.20281
LYS_103 -3.42279 0.19161 2.80777 -0.30353 0.02713 0.11459 1.1226 -1.30122 -0.00448 -0.07477 -0.34666 0.09631 0 0 0 0 0 0 0.15163 0.02304 0.95481 0 -0.03747 0 -1.6738 -0.02366 -1.69886
LEU_104 -6.04916 1.80441 0.55039 -0.52424 0.58318 0.08905 1.26251 -1.38366 -0.02396 -0.09164 -1.01529 0.09637 0 0 0 0 0 0 0.14897 0 0.03457 0 -0.17315 0 0.72952 -0.48979 -4.45191
GLY_105 -1.90621 0.18319 1.86703 -5e-05 0 0 0.91129 -0.98748 -0.04402 -0.13002 -0.62452 -0.31841 0 0 0 0 0 0 0.24907 0 0 0 -0.80701 0 1.2108 -0.44408 -0.84042
VAL_106 -6.05882 1.69313 1.39874 -0.2973 0.20228 0.04145 1.46693 -1.64986 -0.01899 -0.19942 -0.75836 -0.0673 0 0 0 0 0 0 0.05479 0.00504 -0.00128 0 -0.39064 0 2.085 -0.09092 -2.58552
ASP_107 -4.80544 0.32843 5.51896 -0.25105 0.14605 0.84571 2.50908 -2.39891 -0.04056 -0.23058 -4.67661 -0.47329 0 0 0 -0.54617 -0.55643 0 0.61691 0.18603 0 1.41411 -0.41193 0 -2.2837 -0.05469 -5.16406
LEU_108 -7.24713 0.97515 1.0328 -0.70277 0.98355 0.19084 1.19803 -1.73774 -0.02875 -0.09197 -0.07287 0.02042 0 0 0 0 0 0 0.42777 0.18843 2.16581 0 -0.25227 0 0.72952 -0.29172 -2.51289
VAL_109 -6.23637 0.45466 2.37894 -0.30933 0.2592 0.05339 1.39607 -2.02893 -0.04871 -0.15402 -1.06494 -0.06738 0 0 0 0 0 0 0.03661 0.00313 -0.02367 0 -0.32771 0 2.085 -0.19322 -3.78728
THR_110 -6.96792 0.98913 4.04037 -0.19891 0.10888 0.06152 2.68483 -2.51296 -0.08754 -0.20503 -3.21468 -0.0908 0 0 0 -0.54617 -0.55643 0 -0.04099 0.29321 0.02992 0 0.01529 2.28544 -1.425 -0.05457 -5.39239
ALA_111 -6.62843 0.92501 1.98493 -0.021 0 0 2.30177 -2.25194 -0.05696 -0.25699 -0.93153 -0.27486 0 0 0 0 0 0 -0.03124 0 0 0 -0.14064 0 2.3386 -0.11416 -3.15743
ALA_112 -6.27015 0.79682 2.50968 -0.02352 0 0 2.14572 -2.22279 -0.0463 -0.23909 -2.10231 -0.30275 0 0 0 0 0 0 0.19074 0 0 0 -0.00097 0 2.3386 -0.27617 -3.5025
LEU_113 -9.80166 2.54297 2.50643 -0.73322 0.66066 0.23111 2.91546 -2.55872 -0.00461 -0.12445 -2.7346 0.02956 0 0 0 0 0 0 0.0031 0.2988 1.12314 0 -0.28262 0 0.72952 -0.35044 -5.54957
ALA_114 -5.47051 0.49409 2.55683 -0.02375 0 0 2.01446 -2.09296 -0.07477 -0.18575 -1.55267 -0.31441 0 0 0 0 0 0 -0.00028 0 0 0 -0.14559 0 2.3386 -0.5886 -3.04529
LEU_115 -9.21366 1.44876 1.67661 -0.49887 0.39264 0.0692 2.47278 -2.35496 -0.05638 -0.19523 -1.2756 0.16345 0 0 0 0 0 0 0.57741 0.25501 0.27973 0 -0.2229 0 0.72952 -0.40374 -6.15625
LEU_116 -8.82139 1.24328 3.34194 -0.49167 0.30642 0.07621 1.96809 -2.5839 -0.10876 -0.39612 -1.44751 0.11866 0 0 0 0 0 0 -0.01267 0.83774 0.20105 0 -0.2929 0 0.72952 -0.17377 -5.50577
THR_117 -8.0449 0.95567 4.44825 -0.19945 0.11969 0.06115 2.96803 -2.83848 -0.05251 -0.51474 -2.41276 -0.10024 0 0 0 0 0 0 0.0909 0.09875 -0.00215 0 -0.01498 2.29568 -1.425 -0.11845 -4.68557
ALA_118 -6.55959 0.7086 3.39696 -0.02152 0 0 2.55237 -2.65832 -0.10491 -0.32331 -1.71315 -0.28273 0 0 0 0 0 0 -0.04577 0 0 0 -0.24412 0 2.3386 -0.13904 -3.09592
ALA_119 -4.62384 0.45914 2.51006 -0.01998 0 0 1.54578 -1.86608 -0.02107 -0.05654 -1.14582 -0.26097 0 0 0 0 0 0 0.21938 0 0 0 -0.11482 0 2.3386 -0.27801 -1.31417
LYS_120 -5.78701 1.04485 7.09744 -0.30361 0.02264 0.11397 3.64149 -3.04651 -0.1654 -0.40342 -10.584 0.00123 0 0 0 0 -0.7852 0 0.30519 1.36202 0.96923 0 -0.1495 0 -1.6738 -0.26184 -8.60226
LEU_121 -6.54039 0.895 1.52285 -0.51025 0.45113 0.08712 1.26235 -1.72724 -0.03643 -0.14805 -0.70341 0.08895 0 0 0 0 0 0 0.13224 0.45739 0.05515 0 -0.16131 0 0.72952 -0.39722 -4.54261
GLY_122 -1.87106 0.22606 1.99431 -5e-05 0 0 0.94963 -1.00359 -0.05289 -0.25392 -0.8284 -0.31932 0 0 0 0 0 0 -0.09557 0 0 0 -1.06869 0 1.2108 -0.50848 -1.62118
THR_123 -4.60963 0.36351 3.83907 -0.104 0.08286 0.06637 1.75623 -1.97409 -0.09936 -0.65888 -1.97592 -0.40676 0 0 0 0 0 0 0.05943 0.04696 0.07262 0 -0.77792 2.29114 -1.425 -0.33457 -3.78794
THR_124 -4.63323 0.24472 5.33146 -0.11115 0.07988 0.07468 3.05745 -2.38452 -0.09607 -0.38629 -2.69221 -0.5739 0 0 0 -1.42841 0 0 -0.01865 0.16724 0.01397 0 -0.47738 2.29026 -1.425 -0.2939 -3.26107
VAL_125 -5.95181 0.82013 1.4359 -0.3035 0.22276 0.05141 1.2956 -1.72258 -0.07319 -0.2814 -0.9978 -0.01395 0 0 0 0 0 0 -0.05122 0 -0.0163 0 -0.25324 0 2.085 -0.34139 -4.09558
GLU_126 -4.14504 0.19101 4.41996 -0.46382 0.26676 1.26026 1.47128 -1.96858 -0.12135 -0.68791 -2.0492 -2.40824 0 0 0 0 0 0 -0.0388 0.03943 0 3.95781 -0.25062 0 -2.5358 -0.363 -3.42584
GLU_127 -5.50828 0.40835 6.40964 -0.20819 0.0279 0.26135 3.04679 -2.6763 -0.11277 -0.65989 -2.31472 -0.4169 0 0 0 -1.42841 0 0 -0.02943 0.10687 0 3.51928 -0.1641 0 -2.5358 -0.41375 -2.68837
ALA_128 -5.62431 0.42919 2.63854 -0.02172 0 0 2.12359 -2.19073 -0.07085 -0.41087 -1.58632 -0.28198 0 0 0 0 0 0 -0.03522 0 0 0 -0.22325 0 2.3386 -0.3823 -3.29764
VAL_129 -6.88939 1.25309 2.1701 -0.30746 0.24319 0.05257 2.12949 -2.19045 -0.04365 -0.14501 -1.64534 -0.04453 0 0 0 0 0 0 -0.05009 0.13507 -0.01526 0 -0.37232 0 2.085 -0.22785 -3.86283
GLN_130 -5.42244 0.41597 4.54623 -0.65216 0.07644 0.66106 2.05236 -2.27711 -0.05084 -0.37165 -2.08027 -0.24202 0 0 0 0 0 0 0.01077 0.05797 0 2.84623 -0.14801 0 -1.0644 -0.13102 -1.77289
GLU_131 -6.06009 0.41079 5.00351 -0.32404 0.02995 0.3115 2.07338 -2.47333 -0.0622 -0.52767 -2.07363 -0.49791 0 0 0 0 0 0 0.23808 0.1725 0 4.07462 -0.23652 0 -2.5358 -0.3457 -2.82256
ALA_132 -6.55674 0.57758 2.57925 -0.02228 0 0 2.40497 -2.29095 -0.02051 -0.17852 -2.24851 -0.28972 0 0 0 0 0 0 -0.00622 0 0 0 -0.2521 0 2.3386 -0.48072 -4.44586
LEU_133 -6.77173 0.58306 3.66591 -0.4996 0.46255 0.07578 2.15291 -2.3185 -0.07119 -0.22265 -1.89345 0.13783 0 0 0 0 0 0 0.14725 0.29766 0.25013 0 -0.28175 0 0.72952 -0.40268 -3.95896
GLN_134 -5.26104 0.54348 5.29155 -0.2617 0.03376 0.19873 2.16159 -2.36652 -0.06415 -0.4181 -2.23705 -0.40552 0 0 0 0 0 0 0.07211 0.08772 0 2.80471 0.00024 0 -1.0644 -0.19499 -1.07955
LEU_135 -8.6667 1.2649 1.963 -0.71619 0.57965 0.19661 1.89658 -2.22483 -0.04159 -0.27292 -1.48428 0.07715 0 0 0 0 0 0 0.1598 0.03288 0.87342 0 -0.2632 0 0.72952 -0.17732 -6.07353
LYS_136 -8.32984 1.02273 6.11547 -0.48754 0.10185 0.3437 3.0126 -2.97122 -0.064 -0.1881 -2.50279 0.34277 0 0 0 0 0 0 -0.01482 0.34423 1.74339 0 -0.00078 0 -1.6738 -0.04467 -3.2508
THR_137 -3.45251 0.22414 3.78952 -0.19965 0.13441 0.06043 1.4134 -1.74653 -0.05787 -0.21841 -1.46482 -0.18379 0 0 0 0 0 0 0.41193 0 0.01153 0 -0.02222 2.44587 -1.425 0.22213 -0.05745
LYS_138 -3.96365 0.36779 3.31708 -0.30335 0.02489 0.11183 1.29445 -1.50478 -0.0173 -0.13336 -0.67924 0.11031 0 0 0 0 0 0 -0.00147 0.27192 1.18081 0 -0.00213 0 -1.6738 -0.02437 -1.62435
LEU_139 -5.71297 0.89024 0.07314 -0.52082 0.52693 0.0918 0.70115 -1.22993 -0.04691 -0.13542 -0.58619 0.07383 0 0 0 0 0 0 0.10246 0.01943 0.02715 0 -0.18879 0 0.72952 -0.46097 -5.64637
GLY_140 -1.96897 0.11838 1.92886 -5e-05 0 0 0.93045 -1.0139 -0.05657 -0.26782 -0.71479 -0.31952 0 0 0 0 0 0 0.49656 0 0 0 -0.31668 0 1.2108 -0.27126 -0.2445
VAL_141 -6.52522 1.42341 2.30911 -0.30047 0.20499 0.04277 1.64197 -1.91611 -0.02029 -0.1876 -1.83322 -0.02878 0 0 0 0 0 0 0.07489 0.00533 -0.00168 0 -0.41043 0 2.085 0.13474 -3.30161
SER_142 -4.76307 0.30099 5.19317 -0.03526 1e-05 0.06643 3.11489 -2.24108 -0.0444 -0.17864 -2.8553 -0.25653 0 0 0 -1.26851 -0.73055 0 -0.02663 0.00058 0.08999 0 -0.43827 1.79115 -1.1772 -0.17047 -3.62869
LEU_143 -7.35106 0.73786 1.11776 -0.70835 0.85057 0.18548 1.33183 -1.68086 -0.01662 -0.14832 -0.60851 0.05529 0 0 0 0 0 0 0.24271 0.04507 1.49498 0 -0.31942 0 0.72952 -0.48187 -4.52394
ILE_144 -8.34476 6.64682 1.92464 -0.69974 1.37561 0.11033 2.30522 -2.25213 -0.03525 -0.09953 -1.32933 0.26144 0 0 0 0 0 0 -0.01349 0.55656 1.4376 0 -0.38245 0 1.0317 -0.20818 2.28508
GLU_145 -8.01192 1.09838 6.45533 -0.20909 0.01511 0.28728 3.31382 -2.99352 -0.08786 -0.34129 -3.68819 -0.43509 0 0 0 -1.26851 -0.73055 0 0.00516 0.77982 0 4.37027 -0.15111 0 -2.5358 -0.21958 -4.34732
ALA_146 -6.92343 0.64855 2.49258 -0.02096 0 0 2.38494 -2.34695 -0.05092 -0.24271 -1.59684 -0.27276 0 0 0 0 0 0 0.00945 0 0 0 -0.10868 0 2.3386 -0.27861 -3.96773
LEU_147 -9.89136 1.13847 2.76429 -0.49297 0.32139 0.07646 2.66505 -2.68568 -0.00358 -0.02468 -1.92966 0.11482 0 0 0 0 0 0 0.09548 0.61398 0.13743 0 -0.31793 0 0.72952 -0.25436 -6.94332
HIS_D:MP-NE2-connect_148 -9.76539 6.49487 5.43926 -0.40997 0.00638 0.35172 3.2719 -3.3259 -0.02911 -0.1844 -3.32482 -0.21492 0 0 0 0 0 0 0.32727 0.34868 0 2.37247 0.03642 0 0.13443 -0.30651 1.2224
ILE_149 -9.29189 1.46197 2.25215 -0.5162 0.67998 0.07475 2.68453 -2.58782 -0.07662 -0.19374 -1.64305 -0.03266 0 0 0 0 0 0 0.04391 0.08568 0.2028 0 -0.37162 0 1.0317 -0.16413 -6.36026
LEU_150 -10.1205 1.4613 1.63861 -0.53313 0.28886 0.07518 2.35522 -2.55209 -0.04712 -0.11961 -1.36263 -0.01093 0 0 0 0 0 0 0.29624 0.1796 3.34568 0 -0.24848 0 0.72952 -0.16937 -4.7937
LEU_151 -9.08721 1.66803 4.20955 -0.5081 0.56189 0.07533 2.9097 -2.97398 -0.08023 -0.30862 -1.82822 0.16333 0 0 0 0 0 0 -0.00226 0.0308 0.27025 0 -0.27121 0 0.72952 -0.29887 -4.7403
THR_152 -8.72898 1.9458 4.78147 -0.20303 0.13216 0.06293 3.72471 -3.14345 -0.01744 -0.21037 -2.23684 -0.12346 0 0 0 0 0 0 0.20009 0.07824 0.02276 0 0.05254 2.34758 -1.425 -0.14589 -2.88618
ALA_153 -6.71148 0.5651 3.03063 -0.02146 0 0 2.42263 -2.61515 -0.08881 -0.15667 -2.32284 -0.28157 0 0 0 0 0 0 0.00259 0 0 0 -0.26743 0 2.3386 -0.21193 -4.3178
ALA_154 -4.86697 0.64354 2.20995 -0.02082 0 0 1.60947 -1.86096 -0.01387 -0.04935 -0.76859 -0.27012 0 0 0 0 0 0 0.07412 0 0 0 -0.0989 0 2.3386 -0.30356 -1.37745
VAL_155 -6.49474 1.3701 1.26989 -0.27961 0.23701 0.03475 1.44737 -1.86248 -0.04627 -0.08818 -0.5247 0.38148 0 0 0 0 0 0 0.4277 0.02224 0.52042 0 0.20685 0 2.085 -0.04306 -1.33623
LEU_156 -6.21116 0.92122 1.42994 -0.51377 0.56336 0.08056 1.15864 -1.59647 -0.02159 -0.15919 -0.1584 0.13028 0 0 0 0 0 0 -0.03986 0.02767 0.07978 0 -0.25185 0 0.72952 -0.11918 -3.95051
GLY_157 -1.72795 0.1035 1.93737 -5e-05 0 0 1.05826 -0.9413 -0.05642 -0.1879 -0.72284 -0.31069 0 0 0 0 0 0 -0.0538 0 0 0 -1.36729 0 1.2108 -0.26202 -1.32031
THR_158 -4.43723 0.54196 2.07269 -0.18748 0.1453 0.0581 1.51494 -1.50169 -0.03323 -0.32974 -1.24406 -0.78334 0 0 0 -0.33573 0 0 -0.03944 0.07005 0.65024 0 -0.76522 2.28536 -1.425 0.11903 -3.62449
THR_159 -4.12805 0.4115 3.91867 -0.1116 0.06601 0.07634 2.24249 -1.95755 -0.10007 -0.34698 -2.05554 -0.54675 0 0 0 -0.93656 0 0 -0.01519 0.02708 0.01165 0 -0.42437 2.30217 -1.425 -0.02021 -3.01196
VAL_160 -6.57107 1.1099 1.77114 -0.30509 0.2093 0.05226 1.73794 -1.97637 -0.08458 -0.28734 -1.2651 -0.0531 0 0 0 0 0 0 -0.0525 0.04547 -0.00088 0 -0.22453 0 2.085 -0.35271 -4.16226
GLU_161 -4.79073 0.45424 4.42878 -0.45658 0.2243 1.23087 1.74344 -2.11268 -0.10078 -0.39811 -1.77253 -2.42895 0 0 0 0 0 0 0.06769 0 0 3.87692 -0.21463 0 -2.5358 -0.37992 -3.16447
GLU_162 -6.44421 0.39406 6.23065 -0.63525 0.15838 1.0439 2.81998 -2.63044 -0.08283 -0.37076 -2.65184 -0.46747 0 0 0 -0.60083 -0.85292 0 0.27304 0.01066 0 3.18349 -0.22081 0 -2.5358 -0.46058 -3.83958
ALA_163 -6.31713 0.3689 2.47638 -0.02254 0 0 2.28391 -2.29899 -0.04532 -0.19095 -1.77909 -0.29458 0 0 0 0 0 0 0.01219 0 0 0 -0.31345 0 2.3386 -0.52778 -4.30984
VAL_164 -7.8705 1.5786 2.04366 -0.30428 0.23699 0.05115 2.42816 -2.35653 -0.08533 -0.26768 -1.94358 0.01453 0 0 0 0 0 0 -0.04322 0.14342 -0.00074 0 -0.34403 0 2.085 -0.2843 -4.91869
TYR_165 -5.8124 0.43458 4.37048 -0.59637 0.23908 0.22714 2.05644 -2.20672 -0.04485 -0.26716 -1.89264 -0.19821 0 0 0 0 0 0 0.03184 0.00012 0 2.83927 0.04401 0 0.96414 -0.06509 0.12366
ARG_166 -7.26697 0.46842 5.48623 -0.42567 0.07129 0.18623 2.71905 -2.64136 -0.03824 -0.19529 -3.06148 0.51332 0 0 0 0 -0.85292 0 -0.03552 0.42642 1.61201 0 -0.045 0 -1.281 -0.23592 -4.59643
ALA_167 -6.18205 0.5845 2.77428 -0.0214 0 0 2.4678 -2.31225 -0.01696 -0.20824 -2.50056 -0.27778 0 0 0 0 0 0 -0.05078 0 0 0 -0.18862 0 2.3386 -0.32908 -3.92254
LEU_168 -6.02842 0.45964 3.10358 -0.50209 0.45243 0.07469 1.89485 -2.03487 -0.06938 -0.22263 -1.95004 0.13695 0 0 0 0 0 0 0.00786 0.07613 0.31786 0 -0.24565 0 0.72952 -0.28267 -4.08223
LYS_169 -4.29198 0.18589 4.28538 -0.30328 0.02721 0.11501 1.74724 -1.90546 -0.03935 -0.20175 -1.77022 0.08455 0 0 0 0 0 0 0.10777 0.03579 1.0217 0 -0.03526 0 -1.6738 -0.23012 -2.84066
LEU_170 -8.52172 0.95834 2.06512 -0.69995 0.65565 0.1769 1.96626 -2.22544 -0.05269 -0.33411 -1.75654 0.07336 0 0 0 0 0 0 0.21578 0.15576 1.02152 0 -0.27143 0 0.72952 -0.2665 -6.11018
LYS_171 -8.27439 1.09193 6.04941 -0.49102 0.11231 0.34547 2.99777 -2.95156 -0.07516 -0.24813 -2.47738 0.37931 0 0 0 0 0 0 0.02147 0.31483 1.71892 0 0.01397 0 -1.6738 -0.00583 -3.15189
THR_172 -3.24772 0.23675 3.64954 -0.20068 0.13724 0.06107 1.22625 -1.68111 -0.06563 -0.32061 -1.19495 -0.18725 0 0 0 0 0 0 0.20073 0 0.00186 0 -0.02689 2.44587 -1.425 0.2234 -0.16713
LYS_173 -3.97632 0.2078 3.35541 -0.41702 0.0796 0.18288 1.38957 -1.55477 -0.01904 -0.06778 -0.6926 0.05466 0 0 0 0 0 0 0.29302 0.08402 1.00093 0 0.02529 0 -1.6738 0.0645 -1.66364
LEU_174 -5.81127 0.98726 0.53384 -0.5234 0.48826 0.09059 0.77469 -1.24382 -0.05312 -0.14633 -0.57939 0.07626 0 0 0 0 0 0 0.22341 0.03624 0.02685 0 -0.18995 0 0.72952 -0.32949 -4.90985
GLY_175 -1.91651 0.11975 1.88889 -5e-05 0 0 0.91088 -0.98945 -0.06051 -0.24669 -0.66445 -0.31487 0 0 0 0 0 0 0.3022 0 0 0 -0.56165 0 1.2108 -0.3307 -0.65236
VAL_176 -6.43332 1.26846 1.94515 -0.3034 0.20941 0.04398 1.67062 -1.82595 -0.01468 -0.17523 -1.68861 -0.01491 0 0 0 0 0 0 -0.03692 0.00229 -0.00236 0 -0.40582 0 2.085 0.04312 -3.63318
SER_177 -4.96656 0.43457 4.86549 -0.02589 0 0.06717 3.10292 -2.21881 -0.04108 -0.13361 -1.99423 -0.5687 0 0 0 -1.69067 0 0 0.07771 0.17704 0.07164 0 -0.48163 0.62767 -1.1772 -0.15826 -4.03243
LEU_178 -6.69882 0.65039 1.50456 -0.7152 0.69028 0.19265 1.44665 -1.62067 -0.01342 -0.05004 -0.48064 0.06808 0 0 0 0 0 0 0.10376 0.00447 1.13247 0 -0.2996 0 0.72952 -0.43081 -3.78637
LEU_179 -8.07882 1.81618 1.6111 -0.496 0.39098 0.0758 1.50238 -1.99171 -0.02518 -0.08444 -0.63868 0.13156 0 0 0 0 0 0 -0.02264 0.69674 0.22253 0 -0.28808 0 0.72952 -0.33014 -4.77892
GLN_180 -8.23998 1.01832 6.49613 -0.24799 0.01843 0.17298 4.07179 -3.27874 -0.07291 -0.29937 -3.54401 -0.27941 0 0 0 -1.69067 -0.89265 0 0.10232 0.07397 0 3.06645 -0.05143 0 -1.0644 -0.25254 -4.89369
ALA_181 -6.9278 0.55379 2.57306 -0.02135 0 0 2.42066 -2.39562 -0.03883 -0.12112 -1.59398 -0.27943 0 0 0 0 0 0 0.11623 0 0 0 -0.14828 0 2.3386 -0.19871 -3.72277
ALA_182 -6.1061 0.50623 3.55351 -0.02115 0 0 2.63441 -2.43948 -0.02529 -0.16267 -1.89779 -0.27487 0 0 0 0 0 0 -0.0418 0 0 0 -0.18706 0 2.3386 -0.26822 -2.39168
ALA_183 -6.25856 0.58476 2.44143 -0.02223 0 0 2.32757 -2.22019 -0.02196 -0.07982 -2.03968 -0.28879 0 0 0 0 0 0 -0.01964 0 0 0 -0.25474 0 2.3386 -0.43089 -3.94413
ILE_184 -8.90919 1.4778 2.02018 -0.51026 0.56456 0.07298 2.38037 -2.38232 -0.0542 -0.14676 -1.68787 0.00731 0 0 0 0 0 0 0.17534 0.09119 0.1683 0 -0.39946 0 1.0317 -0.2961 -6.39643
LEU_185 -8.96311 1.1286 1.91828 -0.4943 0.35234 0.07079 1.91348 -2.3483 -0.074 -0.24231 -1.09684 0.15872 0 0 0 0 0 0 0.12394 0.1432 0.31177 0 -0.26193 0 0.72952 -0.17308 -6.80324
ILE_186 -10.2835 2.14345 3.67806 -0.50934 0.51285 0.0731 2.71374 -3.01024 -0.09328 -0.29489 -2.1797 0.02492 0 0 0 0 0 0 0.01867 0.23537 0.10399 0 -0.39001 0 1.0317 -0.18357 -6.40865
LEU_187 -10.9782 2.30207 2.53337 -0.71452 0.40576 0.19269 2.83133 -2.7937 -0.04303 -0.44752 -2.24821 0.0763 0 0 0 0 0 0 0.03415 0.2386 0.33826 0 -0.15778 0 0.72952 0.07116 -7.62978
ALA_188 -6.22734 0.57382 3.73153 -0.02226 0 0 2.59382 -2.61634 -0.08259 -0.25043 -2.33809 -0.29801 0 0 0 0 0 0 0.00781 0 0 0 -0.34961 0 2.3386 -0.09395 -3.03305
ALA_189 -4.41243 0.45963 2.19888 -0.02122 0 0 1.52174 -1.7156 -0.03908 -0.10022 -0.55649 -0.27425 0 0 0 0 0 0 -0.05528 0 0 0 -0.24134 0 2.3386 -0.46258 -1.35965
ARG_190 -7.99742 0.70254 5.70615 -0.93879 0.25451 0.59772 2.45972 -2.7513 -0.1372 -0.3225 -2.55237 0.33697 0 0 0 0 -0.6694 0 0.07025 0.27659 4.74046 0 -0.15001 0 -1.281 -0.35452 -2.00961
LEU_191 -6.76827 0.70112 1.50282 -0.51137 0.5446 0.07709 1.26657 -1.67864 -0.04693 -0.19612 -0.49745 0.14178 0 0 0 0 0 0 0.19758 0.01942 0.09986 0 -0.27541 0 0.72952 -0.22334 -4.91717
GLY_192 -1.85492 0.13589 1.97941 -5e-05 0 0 1.02981 -0.99617 -0.04028 -0.17977 -0.62213 -0.31223 0 0 0 0 0 0 0.21453 0 0 0 -1.31144 0 1.2108 -0.28873 -1.03528
THR_193 -4.82433 0.60383 3.51103 -0.10242 0.07509 0.06507 1.58997 -1.8821 -0.08297 -0.58884 -1.7613 -0.36808 0 0 0 0 0 0 0.05695 0.0031 0.09559 0 -0.79153 2.28585 -1.425 -0.20256 -3.74265
THR_194 -4.77858 0.21491 4.97204 -0.1111 0.08169 0.07335 3.17038 -2.32757 -0.08923 -0.29388 -2.87124 -0.53184 0 0 0 -1.77 0 0 0.03304 0.17083 0.0164 0 -0.44004 2.46625 -1.425 -0.25124 -3.69085
VAL_195 -5.25784 0.70859 1.56733 -0.30331 0.21714 0.05186 1.43396 -1.60567 -0.08495 -0.23989 -0.84406 -0.05092 0 0 0 0 0 0 -0.07141 0.07649 0.0517 0 -0.17173 0 2.085 -0.32681 -2.76452
GLU_196 -4.25082 0.21625 4.86961 -0.45818 0.23154 1.2407 1.71221 -2.14286 -0.12562 -0.46347 -1.93287 -2.35093 0 0 0 0 0 0 0.07909 0 0 3.98903 -0.21566 0 -2.5358 -0.33458 -2.47236
GLN_197 -6.13106 0.64135 5.82358 -0.24972 0.02012 0.17898 2.96792 -2.65843 -0.06378 -0.32109 -2.38648 -0.30329 0 0 0 -1.77 0 0 0.06168 0.15796 0 2.86345 -0.18444 0 -1.0644 -0.37442 -2.79205
ALA_198 -6.50548 0.72957 2.4247 -0.02221 0 0 2.40248 -2.3349 -0.06996 -0.25055 -1.6314 -0.28987 0 0 0 0 0 0 0.02872 0 0 0 -0.29929 0 2.3386 -0.43961 -3.9192
VAL_199 -6.62781 0.95957 2.14715 -0.30408 0.22542 0.05164 2.20703 -2.1337 -0.07035 -0.1935 -1.70341 -0.02375 0 0 0 0 0 0 -0.05834 0.00687 -0.01931 0 -0.35491 0 2.085 -0.28486 -4.09134
GLU_200 -5.70854 0.60395 5.45792 -0.65593 0.20044 1.0949 2.41412 -2.46918 -0.0635 -0.22855 -2.40473 -0.52684 0 0 0 0 -0.58583 0 -0.0524 0 0 3.30407 -0.28843 0 -2.5358 -0.28154 -2.72587
ARG_201 -7.01912 0.49226 4.36858 -0.98742 0.51195 0.61623 2.15762 -2.43745 -0.0453 -0.33733 -1.66929 0.27128 0 0 0 0 0 0 0.12043 0.1725 3.24232 0 -0.03256 0 -1.281 -0.40629 -2.26259
ALA_202 -6.41607 0.43807 2.44011 -0.02148 0 0 2.17818 -2.21032 -0.02211 -0.19276 -2.08832 -0.2785 0 0 0 0 0 0 -0.01993 0 0 0 -0.2287 0 2.3386 -0.38579 -4.46903
LEU_203 -6.18491 0.51935 3.90368 -0.49517 0.37381 0.07434 2.16471 -2.2422 -0.04594 -0.13327 -2.23289 0.13219 0 0 0 0 0 0 -0.00145 0.29891 0.27033 0 -0.27695 0 0.72952 -0.39095 -3.5369
GLN_204 -6.197 0.72524 6.36529 -0.26192 0.03149 0.19799 2.7341 -2.74401 -0.07688 -0.41444 -3.06092 -0.42213 0 0 0 0 -0.58583 0 0.0432 0.11922 0 2.80293 -0.0399 0 -1.0644 -0.22096 -2.06893
LEU_205 -8.76323 1.12362 2.23541 -0.71768 0.54927 0.19928 2.17448 -2.27891 -0.04955 -0.19955 -1.5468 0.06692 0 0 0 0 0 0 0.29848 0.02203 0.83141 0 -0.26058 0 0.72952 -0.19936 -5.78523
LYS_206 -7.1853 0.42821 5.64608 -0.50054 0.11332 0.38325 2.32872 -2.61853 -0.02279 -0.11091 -2.01509 0.36008 0 0 0 0 0 0 -0.01063 0.15047 1.85051 0 0.01102 0 -1.6738 -0.18222 -3.04815
THR_207 -3.56006 0.19036 3.8886 -0.20832 0.17154 0.06524 1.57231 -1.77672 -0.05528 -0.25916 -0.6299 -0.24434 0 0 0 0 0 0 -0.03593 0 0.00777 0 -0.00097 2.44587 -1.425 -0.05485 0.09115
LYS_208 -4.02181 0.24383 3.42075 -0.30582 0.02735 0.11612 1.3507 -1.55349 -0.01609 -0.14461 -0.56101 0.09109 0 0 0 0 0 0 -0.04499 0.18784 0.97841 0 -0.02527 0 -1.6738 -0.22702 -2.15781
LEU_209 -5.62263 0.71359 0.81599 -0.50979 0.49551 0.07784 1.12821 -1.30827 -0.00923 -0.02919 -0.50707 0.11963 0 0 0 0 0 0 -0.0294 0.03041 0.07327 0 -0.27855 0 0.72952 -0.30268 -4.41284
GLY:CtermProteinFull_210 -1.71502 0.06129 2.56972 -0.00021 0 0 1.27653 -1.10217 -0.03105 -0.13757 0.23389 0.32283 0 0 0 0 0 0 0 0 0 0 0 0 1.2108 -0.06186 2.62718
HSS:MP-FE1-connect_211 -25.3491 5.97648 0.41526 -15.7495 4.83897 2.99404 5.83815 -4.81524 -0.20185 -0.61531 -21.3308 4.02428 0 0 0 0 -1.61929 0 0 0 0 0 0 0 0 0 -45.5939
#END_POSE_ENERGIES_TABLE correct_surface_True/036_9_model_4_HMM_fr_HSS_run03_DE_6.pdb
