# Supplementary material for: Design of Heme Enzymes with a Tunable Substrate Binding Pocket Adjacent to an Open Metal Coordination Site
Source: J Am Chem Soc. 2023 Jun 21;145(26):14307–15. doi: 10.1021/jacs.3c02742 (PMC10326885; doi:10.1021/jacs.3c02742)
Supplement: Supplementary file 3 — ja3c02742_si_003.zip [file ja3c02742_si_003.zip › carbene_transferase_design_models/dnHEM1-20_SS.pdb]

HEADER                                            12-JAN-23   XXXX              
EXPDTA    THEORETICAL MODEL                                                     
REMARK 220                                                                      
REMARK 220 EXPERIMENTAL DETAILS                                                 
REMARK 220  EXPERIMENT TYPE                : THEORETICAL MODELLING              
REMARK 220  DATE OF DATA COLLECTION        : 12-JAN-23                          
REMARK 220                                                                      
REMARK 220 REMARK: MODEL GENERATED BY ROSETTA                                   
REMARK 220  VERSION 2020.50+release.1295438                                     
HETNAM     HSS B 211  HSS                                                       
LINK         NE2 HIS A 148                FE1  HSS B 211                  2.41  
ATOM      1  N   VAL A   1       8.021 -32.838  14.640  1.00  0.00           N  
ATOM      2  CA  VAL A   1       6.967 -32.124  13.922  1.00  0.00           C  
ATOM      3  C   VAL A   1       5.585 -32.309  14.544  1.00  0.00           C  
ATOM      4  O   VAL A   1       5.185 -33.422  14.870  1.00  0.00           O  
ATOM      5  CB  VAL A   1       6.922 -32.599  12.457  1.00  0.00           C  
ATOM      6  CG1 VAL A   1       5.764 -31.942  11.720  1.00  0.00           C  
ATOM      7  CG2 VAL A   1       8.244 -32.288  11.772  1.00  0.00           C  
ATOM      8 1H   VAL A   1       8.899 -32.680  14.188  1.00  0.00           H  
ATOM      9 2H   VAL A   1       8.067 -32.506  15.582  1.00  0.00           H  
ATOM     10 3H   VAL A   1       7.819 -33.817  14.642  1.00  0.00           H  
ATOM     11  HA  VAL A   1       7.195 -31.058  13.943  1.00  0.00           H  
ATOM     12  HB  VAL A   1       6.745 -33.673  12.439  1.00  0.00           H  
ATOM     13 1HG1 VAL A   1       5.746 -32.289  10.687  1.00  0.00           H  
ATOM     14 2HG1 VAL A   1       4.825 -32.208  12.208  1.00  0.00           H  
ATOM     15 3HG1 VAL A   1       5.888 -30.859  11.737  1.00  0.00           H  
ATOM     16 1HG2 VAL A   1       8.205 -32.628  10.737  1.00  0.00           H  
ATOM     17 2HG2 VAL A   1       8.421 -31.213  11.795  1.00  0.00           H  
ATOM     18 3HG2 VAL A   1       9.053 -32.802  12.290  1.00  0.00           H  
ATOM     19  N   SER A   2       4.844 -31.217  14.690  1.00  0.00           N  
ATOM     20  CA  SER A   2       3.509 -31.314  15.253  1.00  0.00           C  
ATOM     21  C   SER A   2       2.454 -31.578  14.176  1.00  0.00           C  
ATOM     22  O   SER A   2       2.690 -31.375  12.977  1.00  0.00           O  
ATOM     23  CB  SER A   2       3.173 -30.036  15.999  1.00  0.00           C  
ATOM     24  OG  SER A   2       3.045 -28.957  15.115  1.00  0.00           O  
ATOM     25  H   SER A   2       5.199 -30.314  14.411  1.00  0.00           H  
ATOM     26  HA  SER A   2       3.475 -32.170  15.924  1.00  0.00           H  
ATOM     27 1HB  SER A   2       2.244 -30.170  16.550  1.00  0.00           H  
ATOM     28 2HB  SER A   2       3.957 -29.823  16.725  1.00  0.00           H  
ATOM     29  HG  SER A   2       3.071 -28.166  15.658  1.00  0.00           H  
ATOM     30  N   LEU A   3       1.126 -32.076  14.611  1.00  0.00           N  
ATOM     31  CA  LEU A   3      -0.002 -32.252  13.725  1.00  0.00           C  
ATOM     32  C   LEU A   3      -0.347 -30.926  13.078  1.00  0.00           C  
ATOM     33  O   LEU A   3      -0.681 -30.872  11.906  1.00  0.00           O  
ATOM     34  CB  LEU A   3      -1.212 -32.798  14.493  1.00  0.00           C  
ATOM     35  CG  LEU A   3      -2.500 -32.960  13.676  1.00  0.00           C  
ATOM     36  CD1 LEU A   3      -2.273 -33.976  12.565  1.00  0.00           C  
ATOM     37  CD2 LEU A   3      -3.632 -33.398  14.594  1.00  0.00           C  
ATOM     38  H   LEU A   3       1.016 -32.273  15.597  1.00  0.00           H  
ATOM     39  HA  LEU A   3       0.265 -32.985  12.967  1.00  0.00           H  
ATOM     40 1HB  LEU A   3      -0.953 -33.774  14.900  1.00  0.00           H  
ATOM     41 2HB  LEU A   3      -1.429 -32.127  15.324  1.00  0.00           H  
ATOM     42  HG  LEU A   3      -2.758 -32.009  13.210  1.00  0.00           H  
ATOM     43 1HD1 LEU A   3      -3.189 -34.091  11.984  1.00  0.00           H  
ATOM     44 2HD1 LEU A   3      -1.472 -33.629  11.913  1.00  0.00           H  
ATOM     45 3HD1 LEU A   3      -1.997 -34.936  13.001  1.00  0.00           H  
ATOM     46 1HD2 LEU A   3      -4.548 -33.512  14.014  1.00  0.00           H  
ATOM     47 2HD2 LEU A   3      -3.376 -34.350  15.059  1.00  0.00           H  
ATOM     48 3HD2 LEU A   3      -3.784 -32.645  15.368  1.00  0.00           H  
ATOM     49  N   ASP A   4      -0.390 -29.670  13.854  1.00  0.00           N  
ATOM     50  CA  ASP A   4      -0.686 -28.338  13.366  1.00  0.00           C  
ATOM     51  C   ASP A   4       0.226 -27.908  12.210  1.00  0.00           C  
ATOM     52  O   ASP A   4      -0.232 -27.318  11.233  1.00  0.00           O  
ATOM     53  CB  ASP A   4      -0.569 -27.330  14.513  1.00  0.00           C  
ATOM     54  CG  ASP A   4      -1.703 -27.446  15.522  1.00  0.00           C  
ATOM     55  OD1 ASP A   4      -2.676 -28.096  15.220  1.00  0.00           O  
ATOM     56  OD2 ASP A   4      -1.586 -26.884  16.584  1.00  0.00           O  
ATOM     57  H   ASP A   4      -0.173 -29.801  14.833  1.00  0.00           H  
ATOM     58  HA  ASP A   4      -1.708 -28.334  12.987  1.00  0.00           H  
ATOM     59 1HB  ASP A   4       0.377 -27.479  15.033  1.00  0.00           H  
ATOM     60 2HB  ASP A   4      -0.564 -26.317  14.108  1.00  0.00           H  
ATOM     61  N   PHE A   5       1.624 -28.186  12.348  1.00  0.00           N  
ATOM     62  CA  PHE A   5       2.580 -27.838  11.294  1.00  0.00           C  
ATOM     63  C   PHE A   5       2.251 -28.590  10.010  1.00  0.00           C  
ATOM     64  O   PHE A   5       2.190 -27.998   8.932  1.00  0.00           O  
ATOM     65  CB  PHE A   5       4.010 -28.159  11.732  1.00  0.00           C  
ATOM     66  CG  PHE A   5       5.055 -27.760  10.729  1.00  0.00           C  
ATOM     67  CD1 PHE A   5       5.446 -26.436  10.604  1.00  0.00           C  
ATOM     68  CD2 PHE A   5       5.648 -28.708   9.909  1.00  0.00           C  
ATOM     69  CE1 PHE A   5       6.407 -26.068   9.681  1.00  0.00           C  
ATOM     70  CE2 PHE A   5       6.610 -28.344   8.987  1.00  0.00           C  
ATOM     71  CZ  PHE A   5       6.989 -27.021   8.873  1.00  0.00           C  
ATOM     72  H   PHE A   5       1.965 -28.581  13.210  1.00  0.00           H  
ATOM     73  HA  PHE A   5       2.510 -26.767  11.106  1.00  0.00           H  
ATOM     74 1HB  PHE A   5       4.226 -27.649  12.670  1.00  0.00           H  
ATOM     75 2HB  PHE A   5       4.103 -29.229  11.913  1.00  0.00           H  
ATOM     76  HD1 PHE A   5       4.986 -25.682  11.243  1.00  0.00           H  
ATOM     77  HD2 PHE A   5       5.348 -29.753   9.999  1.00  0.00           H  
ATOM     78  HE1 PHE A   5       6.705 -25.023   9.593  1.00  0.00           H  
ATOM     79  HE2 PHE A   5       7.069 -29.098   8.349  1.00  0.00           H  
ATOM     80  HZ  PHE A   5       7.746 -26.732   8.146  1.00  0.00           H  
ATOM     81  N   ALA A   6       2.049 -29.899  10.131  1.00  0.00           N  
ATOM     82  CA  ALA A   6       1.718 -30.739   8.985  1.00  0.00           C  
ATOM     83  C   ALA A   6       0.451 -30.250   8.289  1.00  0.00           C  
ATOM     84  O   ALA A   6       0.341 -30.320   7.061  1.00  0.00           O  
ATOM     85  CB  ALA A   6       1.543 -32.167   9.420  1.00  0.00           C  
ATOM     86  H   ALA A   6       2.131 -30.321  11.044  1.00  0.00           H  
ATOM     87  HA  ALA A   6       2.541 -30.682   8.272  1.00  0.00           H  
ATOM     88 1HB  ALA A   6       1.295 -32.785   8.556  1.00  0.00           H  
ATOM     89 2HB  ALA A   6       2.470 -32.526   9.868  1.00  0.00           H  
ATOM     90 3HB  ALA A   6       0.738 -32.229  10.153  1.00  0.00           H  
ATOM     91  N   ILE A   7      -0.708 -29.758   9.049  1.00  0.00           N  
ATOM     92  CA  ILE A   7      -1.947 -29.184   8.522  1.00  0.00           C  
ATOM     93  C   ILE A   7      -1.644 -27.880   7.797  1.00  0.00           C  
ATOM     94  O   ILE A   7      -2.123 -27.651   6.686  1.00  0.00           O  
ATOM     95  CB  ILE A   7      -2.971 -28.931   9.643  1.00  0.00           C  
ATOM     96  CG1 ILE A   7      -3.455 -30.257  10.234  1.00  0.00           C  
ATOM     97  CG2 ILE A   7      -4.145 -28.118   9.118  1.00  0.00           C  
ATOM     98  CD1 ILE A   7      -4.183 -30.110  11.551  1.00  0.00           C  
ATOM     99  H   ILE A   7      -0.593 -29.845  10.050  1.00  0.00           H  
ATOM    100  HA  ILE A   7      -2.367 -29.891   7.804  1.00  0.00           H  
ATOM    101  HB  ILE A   7      -2.494 -28.380  10.453  1.00  0.00           H  
ATOM    102 1HG1 ILE A   7      -4.124 -30.748   9.528  1.00  0.00           H  
ATOM    103 2HG1 ILE A   7      -2.603 -30.919  10.389  1.00  0.00           H  
ATOM    104 1HG2 ILE A   7      -4.859 -27.949   9.924  1.00  0.00           H  
ATOM    105 2HG2 ILE A   7      -3.786 -27.160   8.744  1.00  0.00           H  
ATOM    106 3HG2 ILE A   7      -4.632 -28.664   8.310  1.00  0.00           H  
ATOM    107 1HD1 ILE A   7      -4.494 -31.092  11.907  1.00  0.00           H  
ATOM    108 2HD1 ILE A   7      -3.518 -29.652  12.285  1.00  0.00           H  
ATOM    109 3HD1 ILE A   7      -5.060 -29.480  11.413  1.00  0.00           H  
ATOM    110  N   LEU A   8      -0.850 -27.030   8.432  1.00  0.00           N  
ATOM    111  CA  LEU A   8      -0.592 -25.719   7.851  1.00  0.00           C  
ATOM    112  C   LEU A   8       0.149 -25.890   6.512  1.00  0.00           C  
ATOM    113  O   LEU A   8      -0.132 -25.188   5.541  1.00  0.00           O  
ATOM    114  CB  LEU A   8       0.237 -24.859   8.814  1.00  0.00           C  
ATOM    115  CG  LEU A   8      -0.484 -24.409  10.091  1.00  0.00           C  
ATOM    116  CD1 LEU A   8       0.525 -23.806  11.059  1.00  0.00           C  
ATOM    117  CD2 LEU A   8      -1.568 -23.403   9.735  1.00  0.00           C  
ATOM    118  H   LEU A   8      -0.420 -27.271   9.311  1.00  0.00           H  
ATOM    119  HA  LEU A   8      -1.545 -25.226   7.668  1.00  0.00           H  
ATOM    120 1HB  LEU A   8       1.118 -25.424   9.113  1.00  0.00           H  
ATOM    121 2HB  LEU A   8       0.565 -23.964   8.286  1.00  0.00           H  
ATOM    122  HG  LEU A   8      -0.937 -25.274  10.578  1.00  0.00           H  
ATOM    123 1HD1 LEU A   8       0.013 -23.487  11.967  1.00  0.00           H  
ATOM    124 2HD1 LEU A   8       1.278 -24.553  11.312  1.00  0.00           H  
ATOM    125 3HD1 LEU A   8       1.008 -22.948  10.593  1.00  0.00           H  
ATOM    126 1HD2 LEU A   8      -2.081 -23.084  10.643  1.00  0.00           H  
ATOM    127 2HD2 LEU A   8      -1.116 -22.537   9.250  1.00  0.00           H  
ATOM    128 3HD2 LEU A   8      -2.285 -23.866   9.057  1.00  0.00           H  
ATOM    129  N   ILE A   9       1.110 -26.836   6.459  1.00  0.00           N  
ATOM    130  CA  ILE A   9       1.884 -27.066   5.242  1.00  0.00           C  
ATOM    131  C   ILE A   9       1.003 -27.587   4.098  1.00  0.00           C  
ATOM    132  O   ILE A   9       1.147 -27.151   2.945  1.00  0.00           O  
ATOM    133  CB  ILE A   9       3.026 -28.064   5.508  1.00  0.00           C  
ATOM    134  CG1 ILE A   9       4.067 -27.447   6.446  1.00  0.00           C  
ATOM    135  CG2 ILE A   9       3.672 -28.494   4.200  1.00  0.00           C  
ATOM    136  CD1 ILE A   9       4.809 -26.274   5.848  1.00  0.00           C  
ATOM    137  H   ILE A   9       1.316 -27.379   7.284  1.00  0.00           H  
ATOM    138  HA  ILE A   9       2.282 -26.112   4.901  1.00  0.00           H  
ATOM    139  HB  ILE A   9       2.629 -28.945   6.013  1.00  0.00           H  
ATOM    140 1HG1 ILE A   9       3.578 -27.112   7.361  1.00  0.00           H  
ATOM    141 2HG1 ILE A   9       4.798 -28.205   6.727  1.00  0.00           H  
ATOM    142 1HG2 ILE A   9       4.477 -29.198   4.406  1.00  0.00           H  
ATOM    143 2HG2 ILE A   9       2.926 -28.971   3.566  1.00  0.00           H  
ATOM    144 3HG2 ILE A   9       4.077 -27.619   3.690  1.00  0.00           H  
ATOM    145 1HD1 ILE A   9       5.529 -25.891   6.572  1.00  0.00           H  
ATOM    146 2HD1 ILE A   9       5.335 -26.597   4.949  1.00  0.00           H  
ATOM    147 3HD1 ILE A   9       4.100 -25.488   5.592  1.00  0.00           H  
ATOM    148  N   LEU A  10      -0.001 -28.602   4.368  1.00  0.00           N  
ATOM    149  CA  LEU A  10      -0.930 -29.105   3.364  1.00  0.00           C  
ATOM    150  C   LEU A  10      -1.935 -28.020   2.920  1.00  0.00           C  
ATOM    151  O   LEU A  10      -2.314 -27.932   1.740  1.00  0.00           O  
ATOM    152  CB  LEU A  10      -1.685 -30.320   3.921  1.00  0.00           C  
ATOM    153  CG  LEU A  10      -0.847 -31.590   4.119  1.00  0.00           C  
ATOM    154  CD1 LEU A  10      -1.624 -32.583   4.972  1.00  0.00           C  
ATOM    155  CD2 LEU A  10      -0.501 -32.186   2.763  1.00  0.00           C  
ATOM    156  H   LEU A  10      -0.023 -28.990   5.301  1.00  0.00           H  
ATOM    157  HA  LEU A  10      -0.361 -29.388   2.479  1.00  0.00           H  
ATOM    158 1HB  LEU A  10      -2.113 -30.051   4.886  1.00  0.00           H  
ATOM    159 2HB  LEU A  10      -2.500 -30.564   3.240  1.00  0.00           H  
ATOM    160  HG  LEU A  10       0.072 -31.340   4.651  1.00  0.00           H  
ATOM    161 1HD1 LEU A  10      -1.029 -33.485   5.113  1.00  0.00           H  
ATOM    162 2HD1 LEU A  10      -1.841 -32.137   5.943  1.00  0.00           H  
ATOM    163 3HD1 LEU A  10      -2.557 -32.839   4.472  1.00  0.00           H  
ATOM    164 1HD2 LEU A  10       0.095 -33.088   2.904  1.00  0.00           H  
ATOM    165 2HD2 LEU A  10      -1.419 -32.437   2.231  1.00  0.00           H  
ATOM    166 3HD2 LEU A  10       0.069 -31.462   2.181  1.00  0.00           H  
ATOM    167  N   VAL A  11      -2.555 -27.096   3.920  1.00  0.00           N  
ATOM    168  CA  VAL A  11      -3.396 -25.972   3.552  1.00  0.00           C  
ATOM    169  C   VAL A  11      -2.607 -24.952   2.745  1.00  0.00           C  
ATOM    170  O   VAL A  11      -3.121 -24.370   1.789  1.00  0.00           O  
ATOM    171  CB  VAL A  11      -3.972 -25.299   4.812  1.00  0.00           C  
ATOM    172  CG1 VAL A  11      -4.666 -23.995   4.449  1.00  0.00           C  
ATOM    173  CG2 VAL A  11      -4.935 -26.246   5.511  1.00  0.00           C  
ATOM    174  H   VAL A  11      -2.357 -27.264   4.895  1.00  0.00           H  
ATOM    175  HA  VAL A  11      -4.206 -26.346   2.926  1.00  0.00           H  
ATOM    176  HB  VAL A  11      -3.153 -25.049   5.486  1.00  0.00           H  
ATOM    177 1HG1 VAL A  11      -5.067 -23.532   5.351  1.00  0.00           H  
ATOM    178 2HG1 VAL A  11      -3.950 -23.319   3.982  1.00  0.00           H  
ATOM    179 3HG1 VAL A  11      -5.481 -24.198   3.753  1.00  0.00           H  
ATOM    180 1HG2 VAL A  11      -5.338 -25.764   6.401  1.00  0.00           H  
ATOM    181 2HG2 VAL A  11      -5.751 -26.500   4.835  1.00  0.00           H  
ATOM    182 3HG2 VAL A  11      -4.407 -27.155   5.799  1.00  0.00           H  
ATOM    183  N   LEU A  12      -1.226 -24.578   3.150  1.00  0.00           N  
ATOM    184  CA  LEU A  12      -0.331 -23.655   2.438  1.00  0.00           C  
ATOM    185  C   LEU A  12      -0.013 -24.110   1.013  1.00  0.00           C  
ATOM    186  O   LEU A  12      -0.041 -23.313   0.077  1.00  0.00           O  
ATOM    187  CB  LEU A  12       0.979 -23.495   3.219  1.00  0.00           C  
ATOM    188  CG  LEU A  12       2.044 -22.609   2.559  1.00  0.00           C  
ATOM    189  CD1 LEU A  12       1.499 -21.196   2.396  1.00  0.00           C  
ATOM    190  CD2 LEU A  12       3.306 -22.614   3.408  1.00  0.00           C  
ATOM    191  H   LEU A  12      -0.907 -25.012   4.004  1.00  0.00           H  
ATOM    192  HA  LEU A  12      -0.834 -22.691   2.358  1.00  0.00           H  
ATOM    193 1HB  LEU A  12       0.752 -23.068   4.195  1.00  0.00           H  
ATOM    194 2HB  LEU A  12       1.417 -24.482   3.371  1.00  0.00           H  
ATOM    195  HG  LEU A  12       2.273 -22.995   1.566  1.00  0.00           H  
ATOM    196 1HD1 LEU A  12       2.256 -20.567   1.927  1.00  0.00           H  
ATOM    197 2HD1 LEU A  12       0.608 -21.220   1.768  1.00  0.00           H  
ATOM    198 3HD1 LEU A  12       1.245 -20.789   3.374  1.00  0.00           H  
ATOM    199 1HD2 LEU A  12       4.063 -21.985   2.939  1.00  0.00           H  
ATOM    200 2HD2 LEU A  12       3.078 -22.227   4.402  1.00  0.00           H  
ATOM    201 3HD2 LEU A  12       3.683 -23.633   3.494  1.00  0.00           H  
ATOM    202  N   ALA A  13       0.354 -25.481   0.752  1.00  0.00           N  
ATOM    203  CA  ALA A  13       0.587 -25.980  -0.597  1.00  0.00           C  
ATOM    204  C   ALA A  13      -0.622 -25.812  -1.502  1.00  0.00           C  
ATOM    205  O   ALA A  13      -0.476 -25.497  -2.691  1.00  0.00           O  
ATOM    206  CB  ALA A  13       0.979 -27.443  -0.559  1.00  0.00           C  
ATOM    207  H   ALA A  13       0.461 -26.109   1.534  1.00  0.00           H  
ATOM    208  HA  ALA A  13       1.409 -25.407  -1.031  1.00  0.00           H  
ATOM    209 1HB  ALA A  13       1.151 -27.802  -1.573  1.00  0.00           H  
ATOM    210 2HB  ALA A  13       1.891 -27.560   0.028  1.00  0.00           H  
ATOM    211 3HB  ALA A  13       0.177 -28.021  -0.099  1.00  0.00           H  
ATOM    212  N   ALA A  14      -1.899 -26.044  -0.938  1.00  0.00           N  
ATOM    213  CA  ALA A  14      -3.121 -25.837  -1.725  1.00  0.00           C  
ATOM    214  C   ALA A  14      -3.256 -24.378  -2.135  1.00  0.00           C  
ATOM    215  O   ALA A  14      -3.723 -24.072  -3.234  1.00  0.00           O  
ATOM    216  CB  ALA A  14      -4.342 -26.286  -0.934  1.00  0.00           C  
ATOM    217  H   ALA A  14      -1.976 -26.357   0.018  1.00  0.00           H  
ATOM    218  HA  ALA A  14      -3.047 -26.438  -2.631  1.00  0.00           H  
ATOM    219 1HB  ALA A  14      -5.240 -26.127  -1.530  1.00  0.00           H  
ATOM    220 2HB  ALA A  14      -4.249 -27.346  -0.692  1.00  0.00           H  
ATOM    221 3HB  ALA A  14      -4.410 -25.710  -0.014  1.00  0.00           H  
ATOM    222  N   LYS A  15      -2.934 -23.331  -1.210  1.00  0.00           N  
ATOM    223  CA  LYS A  15      -2.964 -21.903  -1.470  1.00  0.00           C  
ATOM    224  C   LYS A  15      -1.847 -21.484  -2.433  1.00  0.00           C  
ATOM    225  O   LYS A  15      -2.055 -20.628  -3.296  1.00  0.00           O  
ATOM    226  CB  LYS A  15      -2.852 -21.126  -0.158  1.00  0.00           C  
ATOM    227  CG  LYS A  15      -4.119 -21.131   0.687  1.00  0.00           C  
ATOM    228  CD  LYS A  15      -3.905 -20.412   2.010  1.00  0.00           C  
ATOM    229  CE  LYS A  15      -3.848 -18.904   1.818  1.00  0.00           C  
ATOM    230  NZ  LYS A  15      -5.194 -18.325   1.557  1.00  0.00           N  
ATOM    231  H   LYS A  15      -2.731 -23.657  -0.275  1.00  0.00           H  
ATOM    232  HA  LYS A  15      -3.913 -21.660  -1.948  1.00  0.00           H  
ATOM    233 1HB  LYS A  15      -2.046 -21.544   0.446  1.00  0.00           H  
ATOM    234 2HB  LYS A  15      -2.596 -20.087  -0.370  1.00  0.00           H  
ATOM    235 1HG  LYS A  15      -4.923 -20.637   0.140  1.00  0.00           H  
ATOM    236 2HG  LYS A  15      -4.419 -22.160   0.886  1.00  0.00           H  
ATOM    237 1HD  LYS A  15      -4.721 -20.653   2.692  1.00  0.00           H  
ATOM    238 2HD  LYS A  15      -2.969 -20.747   2.459  1.00  0.00           H  
ATOM    239 1HE  LYS A  15      -3.434 -18.439   2.712  1.00  0.00           H  
ATOM    240 2HE  LYS A  15      -3.196 -18.668   0.978  1.00  0.00           H  
ATOM    241 1HZ  LYS A  15      -5.114 -17.325   1.435  1.00  0.00           H  
ATOM    242 2HZ  LYS A  15      -5.581 -18.736   0.719  1.00  0.00           H  
ATOM    243 3HZ  LYS A  15      -5.803 -18.521   2.339  1.00  0.00           H  
ATOM    244  N   LEU A  16      -0.665 -22.077  -2.296  1.00  0.00           N  
ATOM    245  CA  LEU A  16       0.418 -21.751  -3.216  1.00  0.00           C  
ATOM    246  C   LEU A  16       0.185 -22.363  -4.586  1.00  0.00           C  
ATOM    247  O   LEU A  16       0.664 -21.850  -5.602  1.00  0.00           O  
ATOM    248  CB  LEU A  16       1.758 -22.245  -2.654  1.00  0.00           C  
ATOM    249  CG  LEU A  16       2.264 -21.516  -1.403  1.00  0.00           C  
ATOM    250  CD1 LEU A  16       3.451 -22.270  -0.821  1.00  0.00           C  
ATOM    251  CD2 LEU A  16       2.649 -20.089  -1.769  1.00  0.00           C  
ATOM    252  H   LEU A  16      -0.503 -22.755  -1.564  1.00  0.00           H  
ATOM    253  HA  LEU A  16       0.432 -20.672  -3.368  1.00  0.00           H  
ATOM    254 1HB  LEU A  16       1.661 -23.301  -2.406  1.00  0.00           H  
ATOM    255 2HB  LEU A  16       2.518 -22.143  -3.430  1.00  0.00           H  
ATOM    256  HG  LEU A  16       1.477 -21.498  -0.649  1.00  0.00           H  
ATOM    257 1HD1 LEU A  16       3.810 -21.752   0.069  1.00  0.00           H  
ATOM    258 2HD1 LEU A  16       3.141 -23.280  -0.551  1.00  0.00           H  
ATOM    259 3HD1 LEU A  16       4.249 -22.319  -1.560  1.00  0.00           H  
ATOM    260 1HD2 LEU A  16       3.007 -19.571  -0.879  1.00  0.00           H  
ATOM    261 2HD2 LEU A  16       3.436 -20.107  -2.521  1.00  0.00           H  
ATOM    262 3HD2 LEU A  16       1.778 -19.568  -2.167  1.00  0.00           H  
ATOM    263  N   GLY A  17      -0.580 -23.578  -4.693  1.00  0.00           N  
ATOM    264  CA  GLY A  17      -0.840 -24.290  -5.926  1.00  0.00           C  
ATOM    265  C   GLY A  17       0.339 -25.167  -6.313  1.00  0.00           C  
ATOM    266  O   GLY A  17       0.596 -25.377  -7.489  1.00  0.00           O  
ATOM    267  H   GLY A  17      -0.972 -23.931  -3.829  1.00  0.00           H  
ATOM    268 1HA  GLY A  17      -1.732 -24.904  -5.811  1.00  0.00           H  
ATOM    269 2HA  GLY A  17      -1.041 -23.575  -6.722  1.00  0.00           H  
ATOM    270  N   THR A  18       1.060 -25.671  -5.318  1.00  0.00           N  
ATOM    271  CA  THR A  18       2.259 -26.462  -5.553  1.00  0.00           C  
ATOM    272  C   THR A  18       2.202 -27.741  -4.725  1.00  0.00           C  
ATOM    273  O   THR A  18       1.175 -28.050  -4.127  1.00  0.00           O  
ATOM    274  CB  THR A  18       3.534 -25.668  -5.212  1.00  0.00           C  
ATOM    275  OG1 THR A  18       4.685 -26.385  -5.676  1.00  0.00           O  
ATOM    276  CG2 THR A  18       3.644 -25.457  -3.710  1.00  0.00           C  
ATOM    277  H   THR A  18       0.763 -25.496  -4.370  1.00  0.00           H  
ATOM    278  HA  THR A  18       2.331 -26.675  -6.619  1.00  0.00           H  
ATOM    279  HB  THR A  18       3.502 -24.698  -5.708  1.00  0.00           H  
ATOM    280  HG1 THR A  18       5.428 -25.781  -5.753  1.00  0.00           H  
ATOM    281 1HG2 THR A  18       4.551 -24.894  -3.487  1.00  0.00           H  
ATOM    282 2HG2 THR A  18       2.776 -24.902  -3.355  1.00  0.00           H  
ATOM    283 3HG2 THR A  18       3.686 -26.423  -3.209  1.00  0.00           H  
ATOM    284  N   THR A  19       3.308 -28.475  -4.678  1.00  0.00           N  
ATOM    285  CA  THR A  19       3.334 -29.771  -4.002  1.00  0.00           C  
ATOM    286  C   THR A  19       3.573 -29.546  -2.507  1.00  0.00           C  
ATOM    287  O   THR A  19       3.980 -28.457  -2.104  1.00  0.00           O  
ATOM    288  CB  THR A  19       4.422 -30.695  -4.582  1.00  0.00           C  
ATOM    289  OG1 THR A  19       5.716 -30.136  -4.322  1.00  0.00           O  
ATOM    290  CG2 THR A  19       4.237 -30.859  -6.082  1.00  0.00           C  
ATOM    291  H   THR A  19       4.149 -28.134  -5.119  1.00  0.00           H  
ATOM    292  HA  THR A  19       2.393 -30.282  -4.197  1.00  0.00           H  
ATOM    293  HB  THR A  19       4.360 -31.673  -4.105  1.00  0.00           H  
ATOM    294  HG1 THR A  19       6.389 -30.798  -4.496  1.00  0.00           H  
ATOM    295 1HG2 THR A  19       5.013 -31.514  -6.476  1.00  0.00           H  
ATOM    296 2HG2 THR A  19       3.258 -31.293  -6.284  1.00  0.00           H  
ATOM    297 3HG2 THR A  19       4.306 -29.885  -6.566  1.00  0.00           H  
ATOM    298  N   VAL A  20       3.357 -30.563  -1.679  1.00  0.00           N  
ATOM    299  CA  VAL A  20       3.615 -30.381  -0.251  1.00  0.00           C  
ATOM    300  C   VAL A  20       5.115 -30.243   0.064  1.00  0.00           C  
ATOM    301  O   VAL A  20       5.497 -29.535   1.006  1.00  0.00           O  
ATOM    302  CB  VAL A  20       3.040 -31.572   0.537  1.00  0.00           C  
ATOM    303  CG1 VAL A  20       3.928 -32.797   0.374  1.00  0.00           C  
ATOM    304  CG2 VAL A  20       2.896 -31.201   2.005  1.00  0.00           C  
ATOM    305  H   VAL A  20       3.017 -31.455  -2.008  1.00  0.00           H  
ATOM    306  HA  VAL A  20       3.197 -29.421   0.058  1.00  0.00           H  
ATOM    307  HB  VAL A  20       2.061 -31.828   0.129  1.00  0.00           H  
ATOM    308 1HG1 VAL A  20       3.506 -33.630   0.938  1.00  0.00           H  
ATOM    309 2HG1 VAL A  20       3.987 -33.066  -0.680  1.00  0.00           H  
ATOM    310 3HG1 VAL A  20       4.926 -32.575   0.750  1.00  0.00           H  
ATOM    311 1HG2 VAL A  20       2.489 -32.047   2.556  1.00  0.00           H  
ATOM    312 2HG2 VAL A  20       3.873 -30.939   2.411  1.00  0.00           H  
ATOM    313 3HG2 VAL A  20       2.224 -30.348   2.100  1.00  0.00           H  
ATOM    314  N   GLU A  21       5.960 -30.897  -0.732  1.00  0.00           N  
ATOM    315  CA  GLU A  21       7.407 -30.784  -0.564  1.00  0.00           C  
ATOM    316  C   GLU A  21       7.854 -29.379  -0.905  1.00  0.00           C  
ATOM    317  O   GLU A  21       8.809 -28.880  -0.325  1.00  0.00           O  
ATOM    318  CB  GLU A  21       8.142 -31.796  -1.446  1.00  0.00           C  
ATOM    319  CG  GLU A  21       7.915 -33.250  -1.057  1.00  0.00           C  
ATOM    320  CD  GLU A  21       6.615 -33.798  -1.577  1.00  0.00           C  
ATOM    321  OE1 GLU A  21       5.908 -33.074  -2.236  1.00  0.00           O  
ATOM    322  OE2 GLU A  21       6.328 -34.943  -1.315  1.00  0.00           O  
ATOM    323  H   GLU A  21       5.594 -31.485  -1.467  1.00  0.00           H  
ATOM    324  HA  GLU A  21       7.648 -30.967   0.485  1.00  0.00           H  
ATOM    325 1HB  GLU A  21       7.826 -31.673  -2.482  1.00  0.00           H  
ATOM    326 2HB  GLU A  21       9.214 -31.603  -1.406  1.00  0.00           H  
ATOM    327 1HG  GLU A  21       8.733 -33.853  -1.451  1.00  0.00           H  
ATOM    328 2HG  GLU A  21       7.930 -33.332   0.029  1.00  0.00           H  
ATOM    329  N   GLU A  22       7.270 -28.794  -1.907  1.00  0.00           N  
ATOM    330  CA  GLU A  22       7.727 -27.459  -2.269  1.00  0.00           C  
ATOM    331  C   GLU A  22       7.380 -26.456  -1.174  1.00  0.00           C  
ATOM    332  O   GLU A  22       8.190 -25.592  -0.832  1.00  0.00           O  
ATOM    333  CB  GLU A  22       7.106 -27.020  -3.597  1.00  0.00           C  
ATOM    334  CG  GLU A  22       7.525 -25.631  -4.059  1.00  0.00           C  
ATOM    335  CD  GLU A  22       8.992 -25.536  -4.371  1.00  0.00           C  
ATOM    336  OE1 GLU A  22       9.612 -26.559  -4.542  1.00  0.00           O  
ATOM    337  OE2 GLU A  22       9.495 -24.439  -4.439  1.00  0.00           O  
ATOM    338  H   GLU A  22       6.522 -29.218  -2.436  1.00  0.00           H  
ATOM    339  HA  GLU A  22       8.814 -27.478  -2.358  1.00  0.00           H  
ATOM    340 1HB  GLU A  22       7.380 -27.728  -4.379  1.00  0.00           H  
ATOM    341 2HB  GLU A  22       6.019 -27.030  -3.511  1.00  0.00           H  
ATOM    342 1HG  GLU A  22       6.957 -25.370  -4.951  1.00  0.00           H  
ATOM    343 2HG  GLU A  22       7.277 -24.911  -3.280  1.00  0.00           H  
ATOM    344  N   ALA A  23       6.188 -26.589  -0.602  1.00  0.00           N  
ATOM    345  CA  ALA A  23       5.801 -25.686   0.472  1.00  0.00           C  
ATOM    346  C   ALA A  23       6.813 -25.761   1.612  1.00  0.00           C  
ATOM    347  O   ALA A  23       7.132 -24.751   2.241  1.00  0.00           O  
ATOM    348  CB  ALA A  23       4.401 -25.997   0.959  1.00  0.00           C  
ATOM    349  H   ALA A  23       5.541 -27.305  -0.899  1.00  0.00           H  
ATOM    350  HA  ALA A  23       5.815 -24.667   0.082  1.00  0.00           H  
ATOM    351 1HB  ALA A  23       4.134 -25.311   1.764  1.00  0.00           H  
ATOM    352 2HB  ALA A  23       3.697 -25.886   0.137  1.00  0.00           H  
ATOM    353 3HB  ALA A  23       4.367 -27.022   1.331  1.00  0.00           H  
ATOM    354  N   VAL A  24       7.376 -27.044   1.974  1.00  0.00           N  
ATOM    355  CA  VAL A  24       8.373 -27.146   3.040  1.00  0.00           C  
ATOM    356  C   VAL A  24       9.713 -26.571   2.605  1.00  0.00           C  
ATOM    357  O   VAL A  24      10.364 -25.836   3.370  1.00  0.00           O  
ATOM    358  CB  VAL A  24       8.564 -28.618   3.454  1.00  0.00           C  
ATOM    359  CG1 VAL A  24       9.691 -28.743   4.468  1.00  0.00           C  
ATOM    360  CG2 VAL A  24       7.265 -29.168   4.022  1.00  0.00           C  
ATOM    361  H   VAL A  24       7.070 -27.883   1.502  1.00  0.00           H  
ATOM    362  HA  VAL A  24       8.045 -26.538   3.883  1.00  0.00           H  
ATOM    363  HB  VAL A  24       8.853 -29.197   2.578  1.00  0.00           H  
ATOM    364 1HG1 VAL A  24       9.813 -29.789   4.749  1.00  0.00           H  
ATOM    365 2HG1 VAL A  24      10.619 -28.376   4.028  1.00  0.00           H  
ATOM    366 3HG1 VAL A  24       9.452 -28.156   5.354  1.00  0.00           H  
ATOM    367 1HG2 VAL A  24       7.407 -30.209   4.312  1.00  0.00           H  
ATOM    368 2HG2 VAL A  24       6.973 -28.585   4.895  1.00  0.00           H  
ATOM    369 3HG2 VAL A  24       6.483 -29.107   3.265  1.00  0.00           H  
ATOM    370  N   GLU A  25      10.111 -26.880   1.370  1.00  0.00           N  
ATOM    371  CA  GLU A  25      11.388 -26.424   0.861  1.00  0.00           C  
ATOM    372  C   GLU A  25      11.441 -24.902   0.886  1.00  0.00           C  
ATOM    373  O   GLU A  25      12.468 -24.312   1.223  1.00  0.00           O  
ATOM    374  CB  GLU A  25      11.618 -26.941  -0.561  1.00  0.00           C  
ATOM    375  CG  GLU A  25      12.960 -26.549  -1.163  1.00  0.00           C  
ATOM    376  CD  GLU A  25      14.126 -27.176  -0.450  1.00  0.00           C  
ATOM    377  OE1 GLU A  25      13.923 -28.143   0.243  1.00  0.00           O  
ATOM    378  OE2 GLU A  25      15.220 -26.686  -0.600  1.00  0.00           O  
ATOM    379  H   GLU A  25       9.516 -27.440   0.776  1.00  0.00           H  
ATOM    380  HA  GLU A  25      12.177 -26.813   1.506  1.00  0.00           H  
ATOM    381 1HB  GLU A  25      11.553 -28.029  -0.568  1.00  0.00           H  
ATOM    382 2HB  GLU A  25      10.834 -26.562  -1.217  1.00  0.00           H  
ATOM    383 1HG  GLU A  25      12.980 -26.856  -2.209  1.00  0.00           H  
ATOM    384 2HG  GLU A  25      13.059 -25.465  -1.129  1.00  0.00           H  
ATOM    385  N   GLN A  26      10.335 -24.264   0.530  1.00  0.00           N  
ATOM    386  CA  GLN A  26      10.282 -22.813   0.552  1.00  0.00           C  
ATOM    387  C   GLN A  26      10.377 -22.283   1.989  1.00  0.00           C  
ATOM    388  O   GLN A  26      11.052 -21.287   2.250  1.00  0.00           O  
ATOM    389  CB  GLN A  26       8.994 -22.318  -0.112  1.00  0.00           C  
ATOM    390  CG  GLN A  26       8.940 -22.548  -1.613  1.00  0.00           C  
ATOM    391  CD  GLN A  26       7.574 -22.241  -2.197  1.00  0.00           C  
ATOM    392  OE1 GLN A  26       6.610 -22.004  -1.464  1.00  0.00           O  
ATOM    393  NE2 GLN A  26       7.484 -22.243  -3.522  1.00  0.00           N  
ATOM    394  H   GLN A  26       9.518 -24.782   0.240  1.00  0.00           H  
ATOM    395  HA  GLN A  26      11.134 -22.427  -0.008  1.00  0.00           H  
ATOM    396 1HB  GLN A  26       8.137 -22.820   0.336  1.00  0.00           H  
ATOM    397 2HB  GLN A  26       8.879 -21.249   0.069  1.00  0.00           H  
ATOM    398 1HG  GLN A  26       9.672 -21.900  -2.096  1.00  0.00           H  
ATOM    399 2HG  GLN A  26       9.173 -23.592  -1.819  1.00  0.00           H  
ATOM    400 1HE2 GLN A  26       6.607 -22.048  -3.964  1.00  0.00           H  
ATOM    401 2HE2 GLN A  26       8.291 -22.441  -4.078  1.00  0.00           H  
ATOM    402  N   ALA A  27       9.667 -22.987   2.949  1.00  0.00           N  
ATOM    403  CA  ALA A  27       9.779 -22.628   4.351  1.00  0.00           C  
ATOM    404  C   ALA A  27      11.213 -22.742   4.864  1.00  0.00           C  
ATOM    405  O   ALA A  27      11.639 -21.930   5.686  1.00  0.00           O  
ATOM    406  CB  ALA A  27       8.824 -23.445   5.197  1.00  0.00           C  
ATOM    407  H   ALA A  27       9.055 -23.742   2.682  1.00  0.00           H  
ATOM    408  HA  ALA A  27       9.519 -21.575   4.453  1.00  0.00           H  
ATOM    409 1HB  ALA A  27       8.926 -23.156   6.243  1.00  0.00           H  
ATOM    410 2HB  ALA A  27       7.801 -23.263   4.868  1.00  0.00           H  
ATOM    411 3HB  ALA A  27       9.057 -24.503   5.088  1.00  0.00           H  
ATOM    412  N   LEU A  28      12.094 -23.847   4.439  1.00  0.00           N  
ATOM    413  CA  LEU A  28      13.523 -24.027   4.757  1.00  0.00           C  
ATOM    414  C   LEU A  28      14.416 -22.922   4.192  1.00  0.00           C  
ATOM    415  O   LEU A  28      15.409 -22.529   4.808  1.00  0.00           O  
ATOM    416  CB  LEU A  28      14.005 -25.381   4.222  1.00  0.00           C  
ATOM    417  CG  LEU A  28      13.503 -26.614   4.984  1.00  0.00           C  
ATOM    418  CD1 LEU A  28      13.727 -27.860   4.138  1.00  0.00           C  
ATOM    419  CD2 LEU A  28      14.230 -26.719   6.316  1.00  0.00           C  
ATOM    420  H   LEU A  28      11.632 -24.527   3.854  1.00  0.00           H  
ATOM    421  HA  LEU A  28      13.645 -23.987   5.838  1.00  0.00           H  
ATOM    422 1HB  LEU A  28      13.685 -25.480   3.186  1.00  0.00           H  
ATOM    423 2HB  LEU A  28      15.095 -25.396   4.247  1.00  0.00           H  
ATOM    424  HG  LEU A  28      12.431 -26.521   5.161  1.00  0.00           H  
ATOM    425 1HD1 LEU A  28      13.370 -28.736   4.680  1.00  0.00           H  
ATOM    426 2HD1 LEU A  28      13.180 -27.767   3.200  1.00  0.00           H  
ATOM    427 3HD1 LEU A  28      14.791 -27.972   3.929  1.00  0.00           H  
ATOM    428 1HD2 LEU A  28      13.872 -27.595   6.859  1.00  0.00           H  
ATOM    429 2HD2 LEU A  28      15.301 -26.814   6.140  1.00  0.00           H  
ATOM    430 3HD2 LEU A  28      14.037 -25.823   6.907  1.00  0.00           H  
ATOM    431  N   TRP A  29      14.115 -22.340   2.835  1.00  0.00           N  
ATOM    432  CA  TRP A  29      14.800 -21.195   2.255  1.00  0.00           C  
ATOM    433  C   TRP A  29      14.607 -19.925   3.095  1.00  0.00           C  
ATOM    434  O   TRP A  29      15.568 -19.216   3.398  1.00  0.00           O  
ATOM    435  CB  TRP A  29      14.298 -20.951   0.831  1.00  0.00           C  
ATOM    436  CG  TRP A  29      15.049 -19.874   0.108  1.00  0.00           C  
ATOM    437  CD1 TRP A  29      16.187 -20.026  -0.626  1.00  0.00           C  
ATOM    438  CD2 TRP A  29      14.717 -18.466   0.045  1.00  0.00           C  
ATOM    439  NE1 TRP A  29      16.585 -18.816  -1.139  1.00  0.00           N  
ATOM    440  CE2 TRP A  29      15.696 -17.851  -0.739  1.00  0.00           C  
ATOM    441  CE3 TRP A  29      13.681 -17.691   0.582  1.00  0.00           C  
ATOM    442  CZ2 TRP A  29      15.677 -16.489  -1.002  1.00  0.00           C  
ATOM    443  CZ3 TRP A  29      13.662 -16.326   0.318  1.00  0.00           C  
ATOM    444  CH2 TRP A  29      14.634 -15.743  -0.454  1.00  0.00           C  
ATOM    445  H   TRP A  29      13.385 -22.795   2.306  1.00  0.00           H  
ATOM    446  HA  TRP A  29      15.866 -21.413   2.217  1.00  0.00           H  
ATOM    447 1HB  TRP A  29      14.379 -21.872   0.254  1.00  0.00           H  
ATOM    448 2HB  TRP A  29      13.244 -20.674   0.859  1.00  0.00           H  
ATOM    449  HD1 TRP A  29      16.705 -20.970  -0.784  1.00  0.00           H  
ATOM    450  HE1 TRP A  29      17.400 -18.660  -1.715  1.00  0.00           H  
ATOM    451  HE3 TRP A  29      12.906 -18.151   1.195  1.00  0.00           H  
ATOM    452  HZ2 TRP A  29      16.440 -16.007  -1.613  1.00  0.00           H  
ATOM    453  HZ3 TRP A  29      12.853 -15.730   0.741  1.00  0.00           H  
ATOM    454  HH2 TRP A  29      14.589 -14.669  -0.642  1.00  0.00           H  
ATOM    455  N   LEU A  30      13.361 -19.629   3.474  1.00  0.00           N  
ATOM    456  CA  LEU A  30      13.085 -18.436   4.266  1.00  0.00           C  
ATOM    457  C   LEU A  30      13.758 -18.578   5.620  1.00  0.00           C  
ATOM    458  O   LEU A  30      14.379 -17.649   6.113  1.00  0.00           O  
ATOM    459  CB  LEU A  30      11.575 -18.232   4.444  1.00  0.00           C  
ATOM    460  CG  LEU A  30      10.833 -17.666   3.227  1.00  0.00           C  
ATOM    461  CD1 LEU A  30       9.335 -17.878   3.401  1.00  0.00           C  
ATOM    462  CD2 LEU A  30      11.162 -16.190   3.071  1.00  0.00           C  
ATOM    463  H   LEU A  30      12.597 -20.234   3.214  1.00  0.00           H  
ATOM    464  HA  LEU A  30      13.466 -17.569   3.730  1.00  0.00           H  
ATOM    465 1HB  LEU A  30      11.123 -19.192   4.691  1.00  0.00           H  
ATOM    466 2HB  LEU A  30      11.411 -17.551   5.278  1.00  0.00           H  
ATOM    467  HG  LEU A  30      11.143 -18.203   2.330  1.00  0.00           H  
ATOM    468 1HD1 LEU A  30       8.807 -17.477   2.536  1.00  0.00           H  
ATOM    469 2HD1 LEU A  30       9.125 -18.945   3.490  1.00  0.00           H  
ATOM    470 3HD1 LEU A  30       8.997 -17.364   4.302  1.00  0.00           H  
ATOM    471 1HD2 LEU A  30      10.635 -15.787   2.206  1.00  0.00           H  
ATOM    472 2HD2 LEU A  30      10.850 -15.651   3.968  1.00  0.00           H  
ATOM    473 3HD2 LEU A  30      12.236 -16.070   2.930  1.00  0.00           H  
ATOM    474  N   LYS A  31      13.613 -19.758   6.211  1.00  0.00           N  
ATOM    475  CA  LYS A  31      14.193 -20.071   7.514  1.00  0.00           C  
ATOM    476  C   LYS A  31      15.665 -19.698   7.530  1.00  0.00           C  
ATOM    477  O   LYS A  31      16.123 -18.953   8.390  1.00  0.00           O  
ATOM    478  CB  LYS A  31      14.015 -21.553   7.847  1.00  0.00           C  
ATOM    479  CG  LYS A  31      14.785 -22.017   9.078  1.00  0.00           C  
ATOM    480  CD  LYS A  31      14.535 -23.491   9.363  1.00  0.00           C  
ATOM    481  CE  LYS A  31      15.192 -23.923  10.665  1.00  0.00           C  
ATOM    482  NZ  LYS A  31      16.676 -23.928  10.565  1.00  0.00           N  
ATOM    483  H   LYS A  31      13.075 -20.463   5.728  1.00  0.00           H  
ATOM    484  HA  LYS A  31      13.643 -19.521   8.277  1.00  0.00           H  
ATOM    485 1HB  LYS A  31      12.959 -21.766   8.014  1.00  0.00           H  
ATOM    486 2HB  LYS A  31      14.341 -22.158   7.001  1.00  0.00           H  
ATOM    487 1HG  LYS A  31      15.853 -21.863   8.919  1.00  0.00           H  
ATOM    488 2HG  LYS A  31      14.476 -21.432   9.942  1.00  0.00           H  
ATOM    489 1HD  LYS A  31      13.461 -23.672   9.430  1.00  0.00           H  
ATOM    490 2HD  LYS A  31      14.936 -24.093   8.547  1.00  0.00           H  
ATOM    491 1HE  LYS A  31      14.897 -23.244  11.464  1.00  0.00           H  
ATOM    492 2HE  LYS A  31      14.855 -24.926  10.927  1.00  0.00           H  
ATOM    493 1HZ  LYS A  31      17.073 -24.220  11.446  1.00  0.00           H  
ATOM    494 2HZ  LYS A  31      16.963 -24.569   9.838  1.00  0.00           H  
ATOM    495 3HZ  LYS A  31      17.002 -22.999  10.341  1.00  0.00           H  
ATOM    496  N   THR A  32      16.394 -20.228   6.555  1.00  0.00           N  
ATOM    497  CA  THR A  32      17.837 -20.083   6.498  1.00  0.00           C  
ATOM    498  C   THR A  32      18.221 -18.625   6.295  1.00  0.00           C  
ATOM    499  O   THR A  32      19.101 -18.118   6.980  1.00  0.00           O  
ATOM    500  CB  THR A  32      18.439 -20.942   5.372  1.00  0.00           C  
ATOM    501  OG1 THR A  32      18.133 -22.324   5.606  1.00  0.00           O  
ATOM    502  CG2 THR A  32      19.949 -20.765   5.314  1.00  0.00           C  
ATOM    503  H   THR A  32      15.924 -20.751   5.832  1.00  0.00           H  
ATOM    504  HA  THR A  32      18.259 -20.436   7.439  1.00  0.00           H  
ATOM    505  HB  THR A  32      18.008 -20.645   4.416  1.00  0.00           H  
ATOM    506  HG1 THR A  32      17.210 -22.485   5.395  1.00  0.00           H  
ATOM    507 1HG2 THR A  32      20.357 -21.381   4.512  1.00  0.00           H  
ATOM    508 2HG2 THR A  32      20.185 -19.719   5.125  1.00  0.00           H  
ATOM    509 3HG2 THR A  32      20.388 -21.070   6.263  1.00  0.00           H  
ATOM    510  N   LYS A  33      17.538 -17.968   5.357  1.00  0.00           N  
ATOM    511  CA  LYS A  33      17.847 -16.601   4.941  1.00  0.00           C  
ATOM    512  C   LYS A  33      17.433 -15.540   5.963  1.00  0.00           C  
ATOM    513  O   LYS A  33      18.101 -14.512   6.094  1.00  0.00           O  
ATOM    514  CB  LYS A  33      17.175 -16.305   3.597  1.00  0.00           C  
ATOM    515  CG  LYS A  33      17.735 -17.100   2.426  1.00  0.00           C  
ATOM    516  CD  LYS A  33      19.145 -16.649   2.076  1.00  0.00           C  
ATOM    517  CE  LYS A  33      19.640 -17.318   0.802  1.00  0.00           C  
ATOM    518  NZ  LYS A  33      21.039 -16.927   0.475  1.00  0.00           N  
ATOM    519  H   LYS A  33      16.770 -18.455   4.921  1.00  0.00           H  
ATOM    520  HA  LYS A  33      18.928 -16.504   4.840  1.00  0.00           H  
ATOM    521 1HB  LYS A  33      16.109 -16.521   3.669  1.00  0.00           H  
ATOM    522 2HB  LYS A  33      17.280 -15.246   3.364  1.00  0.00           H  
ATOM    523 1HG  LYS A  33      17.755 -18.161   2.682  1.00  0.00           H  
ATOM    524 2HG  LYS A  33      17.094 -16.968   1.556  1.00  0.00           H  
ATOM    525 1HD  LYS A  33      19.157 -15.568   1.936  1.00  0.00           H  
ATOM    526 2HD  LYS A  33      19.821 -16.900   2.892  1.00  0.00           H  
ATOM    527 1HE  LYS A  33      19.598 -18.400   0.919  1.00  0.00           H  
ATOM    528 2HE  LYS A  33      18.995 -17.039  -0.031  1.00  0.00           H  
ATOM    529 1HZ  LYS A  33      21.329 -17.390  -0.374  1.00  0.00           H  
ATOM    530 2HZ  LYS A  33      21.088 -15.926   0.345  1.00  0.00           H  
ATOM    531 3HZ  LYS A  33      21.650 -17.198   1.231  1.00  0.00           H  
ATOM    532  N   LEU A  34      16.271 -15.686   6.755  1.00  0.00           N  
ATOM    533  CA  LEU A  34      15.690 -14.731   7.702  1.00  0.00           C  
ATOM    534  C   LEU A  34      16.058 -14.989   9.165  1.00  0.00           C  
ATOM    535  O   LEU A  34      16.039 -14.073   9.985  1.00  0.00           O  
ATOM    536  CB  LEU A  34      14.162 -14.746   7.563  1.00  0.00           C  
ATOM    537  CG  LEU A  34      13.582 -13.813   6.490  1.00  0.00           C  
ATOM    538  CD1 LEU A  34      14.006 -14.301   5.111  1.00  0.00           C  
ATOM    539  CD2 LEU A  34      12.067 -13.775   6.615  1.00  0.00           C  
ATOM    540  H   LEU A  34      15.800 -16.565   6.592  1.00  0.00           H  
ATOM    541  HA  LEU A  34      16.076 -13.737   7.471  1.00  0.00           H  
ATOM    542 1HB  LEU A  34      13.845 -15.759   7.326  1.00  0.00           H  
ATOM    543 2HB  LEU A  34      13.724 -14.463   8.519  1.00  0.00           H  
ATOM    544  HG  LEU A  34      13.983 -12.809   6.627  1.00  0.00           H  
ATOM    545 1HD1 LEU A  34      13.595 -13.639   4.349  1.00  0.00           H  
ATOM    546 2HD1 LEU A  34      15.094 -14.299   5.043  1.00  0.00           H  
ATOM    547 3HD1 LEU A  34      13.633 -15.311   4.952  1.00  0.00           H  
ATOM    548 1HD2 LEU A  34      11.655 -13.112   5.854  1.00  0.00           H  
ATOM    549 2HD2 LEU A  34      11.666 -14.780   6.478  1.00  0.00           H  
ATOM    550 3HD2 LEU A  34      11.793 -13.408   7.604  1.00  0.00           H  
ATOM    551  N   GLY A  35      16.386 -16.232   9.495  1.00  0.00           N  
ATOM    552  CA  GLY A  35      16.614 -16.602  10.881  1.00  0.00           C  
ATOM    553  C   GLY A  35      15.323 -16.818  11.653  1.00  0.00           C  
ATOM    554  O   GLY A  35      15.211 -16.459  12.828  1.00  0.00           O  
ATOM    555  H   GLY A  35      16.482 -16.936   8.777  1.00  0.00           H  
ATOM    556 1HA  GLY A  35      17.207 -17.517  10.922  1.00  0.00           H  
ATOM    557 2HA  GLY A  35      17.195 -15.822  11.374  1.00  0.00           H  
ATOM    558  N   VAL A  36      14.332 -17.409  10.995  1.00  0.00           N  
ATOM    559  CA  VAL A  36      13.021 -17.569  11.615  1.00  0.00           C  
ATOM    560  C   VAL A  36      12.576 -19.029  11.597  1.00  0.00           C  
ATOM    561  O   VAL A  36      13.156 -19.856  10.887  1.00  0.00           O  
ATOM    562  CB  VAL A  36      11.975 -16.707  10.881  1.00  0.00           C  
ATOM    563  CG1 VAL A  36      12.344 -15.233  10.969  1.00  0.00           C  
ATOM    564  CG2 VAL A  36      11.865 -17.150   9.431  1.00  0.00           C  
ATOM    565  H   VAL A  36      14.477 -17.753  10.056  1.00  0.00           H  
ATOM    566  HA  VAL A  36      13.097 -17.284  12.664  1.00  0.00           H  
ATOM    567  HB  VAL A  36      11.010 -16.826  11.373  1.00  0.00           H  
ATOM    568 1HG1 VAL A  36      11.594 -14.639  10.446  1.00  0.00           H  
ATOM    569 2HG1 VAL A  36      12.382 -14.929  12.015  1.00  0.00           H  
ATOM    570 3HG1 VAL A  36      13.319 -15.074  10.508  1.00  0.00           H  
ATOM    571 1HG2 VAL A  36      11.123 -16.537   8.919  1.00  0.00           H  
ATOM    572 2HG2 VAL A  36      12.832 -17.036   8.940  1.00  0.00           H  
ATOM    573 3HG2 VAL A  36      11.559 -18.196   9.392  1.00  0.00           H  
ATOM    574  N   SER A  37      11.553 -19.351  12.378  1.00  0.00           N  
ATOM    575  CA  SER A  37      11.057 -20.722  12.412  1.00  0.00           C  
ATOM    576  C   SER A  37      10.338 -21.087  11.113  1.00  0.00           C  
ATOM    577  O   SER A  37       9.994 -20.211  10.311  1.00  0.00           O  
ATOM    578  CB  SER A  37      10.119 -20.905  13.589  1.00  0.00           C  
ATOM    579  OG  SER A  37       8.926 -20.196  13.395  1.00  0.00           O  
ATOM    580  H   SER A  37      11.107 -18.653  12.955  1.00  0.00           H  
ATOM    581  HA  SER A  37      11.910 -21.393  12.525  1.00  0.00           H  
ATOM    582 1HB  SER A  37       9.898 -21.965  13.716  1.00  0.00           H  
ATOM    583 2HB  SER A  37      10.606 -20.561  14.500  1.00  0.00           H  
ATOM    584  HG  SER A  37       8.443 -20.260  14.224  1.00  0.00           H  
ATOM    585  N   LEU A  38      10.130 -22.383  10.906  1.00  0.00           N  
ATOM    586  CA  LEU A  38       9.443 -22.858   9.716  1.00  0.00           C  
ATOM    587  C   LEU A  38       7.999 -22.356   9.748  1.00  0.00           C  
ATOM    588  O   LEU A  38       7.391 -22.111   8.703  1.00  0.00           O  
ATOM    589  CB  LEU A  38       9.476 -24.390   9.643  1.00  0.00           C  
ATOM    590  CG  LEU A  38      10.850 -25.013   9.365  1.00  0.00           C  
ATOM    591  CD1 LEU A  38      10.773 -26.521   9.560  1.00  0.00           C  
ATOM    592  CD2 LEU A  38      11.290 -24.666   7.950  1.00  0.00           C  
ATOM    593  H   LEU A  38      10.454 -23.055  11.586  1.00  0.00           H  
ATOM    594  HA  LEU A  38       9.961 -22.470   8.839  1.00  0.00           H  
ATOM    595 1HB  LEU A  38       9.116 -24.790  10.588  1.00  0.00           H  
ATOM    596 2HB  LEU A  38       8.799 -24.715   8.853  1.00  0.00           H  
ATOM    597  HG  LEU A  38      11.578 -24.622  10.077  1.00  0.00           H  
ATOM    598 1HD1 LEU A  38      11.750 -26.964   9.363  1.00  0.00           H  
ATOM    599 2HD1 LEU A  38      10.476 -26.740  10.586  1.00  0.00           H  
ATOM    600 3HD1 LEU A  38      10.040 -26.939   8.871  1.00  0.00           H  
ATOM    601 1HD2 LEU A  38      12.267 -25.108   7.754  1.00  0.00           H  
ATOM    602 2HD2 LEU A  38      10.563 -25.058   7.237  1.00  0.00           H  
ATOM    603 3HD2 LEU A  38      11.354 -23.582   7.844  1.00  0.00           H  
ATOM    604  N   GLU A  39       7.325 -22.233  11.010  1.00  0.00           N  
ATOM    605  CA  GLU A  39       5.987 -21.679  11.182  1.00  0.00           C  
ATOM    606  C   GLU A  39       5.894 -20.197  10.807  1.00  0.00           C  
ATOM    607  O   GLU A  39       4.875 -19.742  10.289  1.00  0.00           O  
ATOM    608  CB  GLU A  39       5.532 -21.868  12.631  1.00  0.00           C  
ATOM    609  CG  GLU A  39       5.204 -23.306  13.004  1.00  0.00           C  
ATOM    610  CD  GLU A  39       4.763 -23.453  14.434  1.00  0.00           C  
ATOM    611  OE1 GLU A  39       4.815 -22.486  15.154  1.00  0.00           O  
ATOM    612  OE2 GLU A  39       4.374 -24.535  14.806  1.00  0.00           O  
ATOM    613  H   GLU A  39       7.839 -22.539  11.823  1.00  0.00           H  
ATOM    614  HA  GLU A  39       5.311 -22.216  10.518  1.00  0.00           H  
ATOM    615 1HB  GLU A  39       6.313 -21.516  13.306  1.00  0.00           H  
ATOM    616 2HB  GLU A  39       4.644 -21.263  12.815  1.00  0.00           H  
ATOM    617 1HG  GLU A  39       4.410 -23.668  12.352  1.00  0.00           H  
ATOM    618 2HG  GLU A  39       6.085 -23.924  12.835  1.00  0.00           H  
ATOM    619  N   GLN A  40       6.935 -19.334  11.180  1.00  0.00           N  
ATOM    620  CA  GLN A  40       7.059 -17.953  10.735  1.00  0.00           C  
ATOM    621  C   GLN A  40       7.264 -17.832   9.220  1.00  0.00           C  
ATOM    622  O   GLN A  40       6.757 -16.897   8.587  1.00  0.00           O  
ATOM    623  CB  GLN A  40       8.218 -17.272  11.469  1.00  0.00           C  
ATOM    624  CG  GLN A  40       7.946 -16.992  12.937  1.00  0.00           C  
ATOM    625  CD  GLN A  40       9.153 -16.411  13.648  1.00  0.00           C  
ATOM    626  OE1 GLN A  40      10.193 -17.062  13.769  1.00  0.00           O  
ATOM    627  NE2 GLN A  40       9.020 -15.177  14.125  1.00  0.00           N  
ATOM    628  H   GLN A  40       7.634 -19.713  11.804  1.00  0.00           H  
ATOM    629  HA  GLN A  40       6.115 -17.442  10.928  1.00  0.00           H  
ATOM    630 1HB  GLN A  40       9.108 -17.899  11.404  1.00  0.00           H  
ATOM    631 2HB  GLN A  40       8.449 -16.325  10.983  1.00  0.00           H  
ATOM    632 1HG  GLN A  40       7.126 -16.277  13.014  1.00  0.00           H  
ATOM    633 2HG  GLN A  40       7.676 -17.926  13.429  1.00  0.00           H  
ATOM    634 1HE2 GLN A  40       9.782 -14.741  14.604  1.00  0.00           H  
ATOM    635 2HE2 GLN A  40       8.157 -14.684  14.005  1.00  0.00           H  
ATOM    636  N   ALA A  41       8.108 -18.756   8.597  1.00  0.00           N  
ATOM    637  CA  ALA A  41       8.278 -18.894   7.151  1.00  0.00           C  
ATOM    638  C   ALA A  41       6.997 -19.325   6.435  1.00  0.00           C  
ATOM    639  O   ALA A  41       6.733 -18.886   5.316  1.00  0.00           O  
ATOM    640  CB  ALA A  41       9.410 -19.869   6.836  1.00  0.00           C  
ATOM    641  H   ALA A  41       8.670 -19.322   9.216  1.00  0.00           H  
ATOM    642  HA  ALA A  41       8.533 -17.914   6.746  1.00  0.00           H  
ATOM    643 1HB  ALA A  41       9.523 -19.959   5.756  1.00  0.00           H  
ATOM    644 2HB  ALA A  41      10.340 -19.497   7.270  1.00  0.00           H  
ATOM    645 3HB  ALA A  41       9.178 -20.845   7.260  1.00  0.00           H  
ATOM    646  N   ALA A  42       6.116 -20.301   7.020  1.00  0.00           N  
ATOM    647  CA  ALA A  42       4.826 -20.724   6.481  1.00  0.00           C  
ATOM    648  C   ALA A  42       3.924 -19.505   6.422  1.00  0.00           C  
ATOM    649  O   ALA A  42       3.180 -19.320   5.461  1.00  0.00           O  
ATOM    650  CB  ALA A  42       4.203 -21.824   7.329  1.00  0.00           C  
ATOM    651  H   ALA A  42       6.466 -20.737   7.860  1.00  0.00           H  
ATOM    652  HA  ALA A  42       4.989 -21.103   5.472  1.00  0.00           H  
ATOM    653 1HB  ALA A  42       3.230 -22.093   6.918  1.00  0.00           H  
ATOM    654 2HB  ALA A  42       4.853 -22.699   7.324  1.00  0.00           H  
ATOM    655 3HB  ALA A  42       4.080 -21.470   8.351  1.00  0.00           H  
ATOM    656  N   ILE A  43       3.923 -18.495   7.537  1.00  0.00           N  
ATOM    657  CA  ILE A  43       3.163 -17.251   7.585  1.00  0.00           C  
ATOM    658  C   ILE A  43       3.559 -16.307   6.460  1.00  0.00           C  
ATOM    659  O   ILE A  43       2.706 -15.679   5.831  1.00  0.00           O  
ATOM    660  CB  ILE A  43       3.359 -16.542   8.938  1.00  0.00           C  
ATOM    661  CG1 ILE A  43       2.682 -17.335  10.059  1.00  0.00           C  
ATOM    662  CG2 ILE A  43       2.811 -15.124   8.879  1.00  0.00           C  
ATOM    663  CD1 ILE A  43       3.062 -16.874  11.448  1.00  0.00           C  
ATOM    664  H   ILE A  43       4.519 -18.738   8.315  1.00  0.00           H  
ATOM    665  HA  ILE A  43       2.107 -17.493   7.457  1.00  0.00           H  
ATOM    666  HB  ILE A  43       4.421 -16.502   9.177  1.00  0.00           H  
ATOM    667 1HG1 ILE A  43       1.600 -17.258   9.957  1.00  0.00           H  
ATOM    668 2HG1 ILE A  43       2.944 -18.389   9.968  1.00  0.00           H  
ATOM    669 1HG2 ILE A  43       2.957 -14.638   9.844  1.00  0.00           H  
ATOM    670 2HG2 ILE A  43       3.336 -14.563   8.107  1.00  0.00           H  
ATOM    671 3HG2 ILE A  43       1.747 -15.154   8.646  1.00  0.00           H  
ATOM    672 1HD1 ILE A  43       2.543 -17.483  12.188  1.00  0.00           H  
ATOM    673 2HD1 ILE A  43       4.139 -16.976  11.584  1.00  0.00           H  
ATOM    674 3HD1 ILE A  43       2.777 -15.830  11.575  1.00  0.00           H  
ATOM    675  N   ILE A  44       4.873 -16.184   6.175  1.00  0.00           N  
ATOM    676  CA  ILE A  44       5.310 -15.412   5.018  1.00  0.00           C  
ATOM    677  C   ILE A  44       4.737 -15.993   3.725  1.00  0.00           C  
ATOM    678  O   ILE A  44       4.227 -15.263   2.878  1.00  0.00           O  
ATOM    679  CB  ILE A  44       6.846 -15.372   4.932  1.00  0.00           C  
ATOM    680  CG1 ILE A  44       7.424 -14.546   6.084  1.00  0.00           C  
ATOM    681  CG2 ILE A  44       7.290 -14.806   3.592  1.00  0.00           C  
ATOM    682  CD1 ILE A  44       8.901 -14.772   6.317  1.00  0.00           C  
ATOM    683  H   ILE A  44       5.567 -16.626   6.761  1.00  0.00           H  
ATOM    684  HA  ILE A  44       4.930 -14.396   5.127  1.00  0.00           H  
ATOM    685  HB  ILE A  44       7.243 -16.381   5.038  1.00  0.00           H  
ATOM    686 1HG1 ILE A  44       7.268 -13.486   5.886  1.00  0.00           H  
ATOM    687 2HG1 ILE A  44       6.895 -14.786   7.006  1.00  0.00           H  
ATOM    688 1HG2 ILE A  44       8.378 -14.784   3.548  1.00  0.00           H  
ATOM    689 2HG2 ILE A  44       6.907 -15.433   2.788  1.00  0.00           H  
ATOM    690 3HG2 ILE A  44       6.902 -13.793   3.479  1.00  0.00           H  
ATOM    691 1HD1 ILE A  44       9.237 -14.152   7.148  1.00  0.00           H  
ATOM    692 2HD1 ILE A  44       9.076 -15.822   6.552  1.00  0.00           H  
ATOM    693 3HD1 ILE A  44       9.456 -14.504   5.418  1.00  0.00           H  
ATOM    694  N   LEU A  45       4.824 -17.369   3.565  1.00  0.00           N  
ATOM    695  CA  LEU A  45       4.316 -18.016   2.356  1.00  0.00           C  
ATOM    696  C   LEU A  45       2.785 -17.920   2.247  1.00  0.00           C  
ATOM    697  O   LEU A  45       2.240 -17.777   1.169  1.00  0.00           O  
ATOM    698  CB  LEU A  45       4.742 -19.490   2.335  1.00  0.00           C  
ATOM    699  CG  LEU A  45       6.230 -19.748   2.067  1.00  0.00           C  
ATOM    700  CD1 LEU A  45       6.571 -21.186   2.436  1.00  0.00           C  
ATOM    701  CD2 LEU A  45       6.538 -19.473   0.602  1.00  0.00           C  
ATOM    702  H   LEU A  45       5.251 -17.937   4.284  1.00  0.00           H  
ATOM    703  HA  LEU A  45       4.745 -17.518   1.488  1.00  0.00           H  
ATOM    704 1HB  LEU A  45       4.497 -19.935   3.298  1.00  0.00           H  
ATOM    705 2HB  LEU A  45       4.171 -20.006   1.563  1.00  0.00           H  
ATOM    706  HG  LEU A  45       6.833 -19.091   2.695  1.00  0.00           H  
ATOM    707 1HD1 LEU A  45       7.628 -21.369   2.246  1.00  0.00           H  
ATOM    708 2HD1 LEU A  45       6.359 -21.351   3.493  1.00  0.00           H  
ATOM    709 3HD1 LEU A  45       5.971 -21.868   1.835  1.00  0.00           H  
ATOM    710 1HD2 LEU A  45       7.597 -19.655   0.413  1.00  0.00           H  
ATOM    711 2HD2 LEU A  45       5.937 -20.129  -0.025  1.00  0.00           H  
ATOM    712 3HD2 LEU A  45       6.302 -18.433   0.371  1.00  0.00           H  
ATOM    713  N   PHE A  46       2.107 -18.003   3.386  1.00  0.00           N  
ATOM    714  CA  PHE A  46       0.660 -17.791   3.469  1.00  0.00           C  
ATOM    715  C   PHE A  46       0.259 -16.420   2.917  1.00  0.00           C  
ATOM    716  O   PHE A  46      -0.678 -16.301   2.126  1.00  0.00           O  
ATOM    717  CB  PHE A  46       0.185 -17.919   4.917  1.00  0.00           C  
ATOM    718  CG  PHE A  46      -1.308 -17.862   5.073  1.00  0.00           C  
ATOM    719  CD1 PHE A  46      -2.031 -19.006   5.378  1.00  0.00           C  
ATOM    720  CD2 PHE A  46      -1.991 -16.667   4.915  1.00  0.00           C  
ATOM    721  CE1 PHE A  46      -3.405 -18.955   5.521  1.00  0.00           C  
ATOM    722  CE2 PHE A  46      -3.364 -16.612   5.059  1.00  0.00           C  
ATOM    723  CZ  PHE A  46      -4.072 -17.758   5.362  1.00  0.00           C  
ATOM    724  H   PHE A  46       2.622 -18.223   4.227  1.00  0.00           H  
ATOM    725  HA  PHE A  46       0.146 -18.543   2.874  1.00  0.00           H  
ATOM    726 1HB  PHE A  46       0.535 -18.864   5.332  1.00  0.00           H  
ATOM    727 2HB  PHE A  46       0.620 -17.119   5.515  1.00  0.00           H  
ATOM    728  HD1 PHE A  46      -1.504 -19.952   5.504  1.00  0.00           H  
ATOM    729  HD2 PHE A  46      -1.433 -15.761   4.675  1.00  0.00           H  
ATOM    730  HE1 PHE A  46      -3.961 -19.861   5.760  1.00  0.00           H  
ATOM    731  HE2 PHE A  46      -3.890 -15.666   4.933  1.00  0.00           H  
ATOM    732  HZ  PHE A  46      -5.154 -17.718   5.474  1.00  0.00           H  
ATOM    733  N   ALA A  47       0.998 -15.287   3.395  1.00  0.00           N  
ATOM    734  CA  ALA A  47       0.779 -13.945   2.880  1.00  0.00           C  
ATOM    735  C   ALA A  47       1.156 -13.835   1.412  1.00  0.00           C  
ATOM    736  O   ALA A  47       0.507 -13.123   0.646  1.00  0.00           O  
ATOM    737  CB  ALA A  47       1.564 -12.931   3.699  1.00  0.00           C  
ATOM    738  H   ALA A  47       1.661 -15.423   4.146  1.00  0.00           H  
ATOM    739  HA  ALA A  47      -0.285 -13.721   2.962  1.00  0.00           H  
ATOM    740 1HB  ALA A  47       1.385 -11.931   3.307  1.00  0.00           H  
ATOM    741 2HB  ALA A  47       1.237 -12.976   4.739  1.00  0.00           H  
ATOM    742 3HB  ALA A  47       2.626 -13.161   3.642  1.00  0.00           H  
ATOM    743  N   ALA A  48       2.351 -14.488   0.926  1.00  0.00           N  
ATOM    744  CA  ALA A  48       2.793 -14.486  -0.468  1.00  0.00           C  
ATOM    745  C   ALA A  48       1.723 -15.081  -1.404  1.00  0.00           C  
ATOM    746  O   ALA A  48       1.517 -14.594  -2.516  1.00  0.00           O  
ATOM    747  CB  ALA A  48       4.097 -15.255  -0.611  1.00  0.00           C  
ATOM    748  H   ALA A  48       2.907 -14.971   1.617  1.00  0.00           H  
ATOM    749  HA  ALA A  48       2.956 -13.452  -0.769  1.00  0.00           H  
ATOM    750 1HB  ALA A  48       4.414 -15.243  -1.654  1.00  0.00           H  
ATOM    751 2HB  ALA A  48       4.865 -14.787   0.005  1.00  0.00           H  
ATOM    752 3HB  ALA A  48       3.951 -16.283  -0.287  1.00  0.00           H  
ATOM    753  N   ALA A  49       0.949 -16.247  -0.945  1.00  0.00           N  
ATOM    754  CA  ALA A  49      -0.192 -16.810  -1.684  1.00  0.00           C  
ATOM    755  C   ALA A  49      -1.384 -15.857  -1.869  1.00  0.00           C  
ATOM    756  O   ALA A  49      -2.057 -15.881  -2.899  1.00  0.00           O  
ATOM    757  CB  ALA A  49      -0.696 -18.073  -0.999  1.00  0.00           C  
ATOM    758  H   ALA A  49       1.228 -16.672  -0.072  1.00  0.00           H  
ATOM    759  HA  ALA A  49       0.146 -17.065  -2.688  1.00  0.00           H  
ATOM    760 1HB  ALA A  49      -1.540 -18.478  -1.557  1.00  0.00           H  
ATOM    761 2HB  ALA A  49       0.105 -18.811  -0.964  1.00  0.00           H  
ATOM    762 3HB  ALA A  49      -1.013 -17.834   0.015  1.00  0.00           H  
ATOM    763  N   ASN A  50      -1.742 -15.006  -0.788  1.00  0.00           N  
ATOM    764  CA  ASN A  50      -2.825 -14.030  -0.808  1.00  0.00           C  
ATOM    765  C   ASN A  50      -2.412 -12.816  -1.626  1.00  0.00           C  
ATOM    766  O   ASN A  50      -3.252 -12.152  -2.235  1.00  0.00           O  
ATOM    767  CB  ASN A  50      -3.220 -13.626   0.601  1.00  0.00           C  
ATOM    768  CG  ASN A  50      -4.006 -14.693   1.310  1.00  0.00           C  
ATOM    769  OD1 ASN A  50      -4.592 -15.576   0.672  1.00  0.00           O  
ATOM    770  ND2 ASN A  50      -4.031 -14.630   2.616  1.00  0.00           N  
ATOM    771  H   ASN A  50      -1.241 -15.168   0.073  1.00  0.00           H  
ATOM    772  HA  ASN A  50      -3.691 -14.483  -1.293  1.00  0.00           H  
ATOM    773 1HB  ASN A  50      -2.322 -13.406   1.181  1.00  0.00           H  
ATOM    774 2HB  ASN A  50      -3.817 -12.715   0.564  1.00  0.00           H  
ATOM    775 1HD2 ASN A  50      -4.539 -15.314   3.141  1.00  0.00           H  
ATOM    776 2HD2 ASN A  50      -3.543 -13.898   3.090  1.00  0.00           H  
ATOM    777  N   THR A  51      -0.991 -12.387  -1.638  1.00  0.00           N  
ATOM    778  CA  THR A  51      -0.549 -11.211  -2.391  1.00  0.00           C  
ATOM    779  C   THR A  51      -0.140 -11.548  -3.814  1.00  0.00           C  
ATOM    780  O   THR A  51      -0.125 -10.682  -4.689  1.00  0.00           O  
ATOM    781  CB  THR A  51       0.625 -10.514  -1.680  1.00  0.00           C  
ATOM    782  OG1 THR A  51       1.714 -11.435  -1.535  1.00  0.00           O  
ATOM    783  CG2 THR A  51       0.199 -10.018  -0.307  1.00  0.00           C  
ATOM    784  H   THR A  51      -0.327 -12.873  -1.054  1.00  0.00           H  
ATOM    785  HA  THR A  51      -1.379 -10.507  -2.452  1.00  0.00           H  
ATOM    786  HB  THR A  51       0.960  -9.667  -2.277  1.00  0.00           H  
ATOM    787  HG1 THR A  51       2.473 -11.111  -2.025  1.00  0.00           H  
ATOM    788 1HG2 THR A  51       1.042  -9.529   0.181  1.00  0.00           H  
ATOM    789 2HG2 THR A  51      -0.621  -9.309  -0.414  1.00  0.00           H  
ATOM    790 3HG2 THR A  51      -0.129 -10.862   0.299  1.00  0.00           H  
ATOM    791  N   GLY A  52       0.212 -12.845  -4.085  1.00  0.00           N  
ATOM    792  CA  GLY A  52       0.646 -13.265  -5.406  1.00  0.00           C  
ATOM    793  C   GLY A  52       2.077 -12.833  -5.708  1.00  0.00           C  
ATOM    794  O   GLY A  52       2.428 -12.578  -6.860  1.00  0.00           O  
ATOM    795  H   GLY A  52       0.166 -13.527  -3.342  1.00  0.00           H  
ATOM    796 1HA  GLY A  52       0.576 -14.350  -5.483  1.00  0.00           H  
ATOM    797 2HA  GLY A  52      -0.020 -12.846  -6.159  1.00  0.00           H  
ATOM    798  N   THR A  53       2.897 -12.753  -4.669  1.00  0.00           N  
ATOM    799  CA  THR A  53       4.256 -12.258  -4.799  1.00  0.00           C  
ATOM    800  C   THR A  53       5.229 -13.398  -4.492  1.00  0.00           C  
ATOM    801  O   THR A  53       4.821 -14.472  -4.049  1.00  0.00           O  
ATOM    802  CB  THR A  53       4.516 -11.063  -3.863  1.00  0.00           C  
ATOM    803  OG1 THR A  53       4.336 -11.473  -2.501  1.00  0.00           O  
ATOM    804  CG2 THR A  53       3.560  -9.923  -4.175  1.00  0.00           C  
ATOM    805  H   THR A  53       2.565 -13.046  -3.760  1.00  0.00           H  
ATOM    806  HA  THR A  53       4.407 -11.927  -5.827  1.00  0.00           H  
ATOM    807  HB  THR A  53       5.541 -10.717  -3.991  1.00  0.00           H  
ATOM    808  HG1 THR A  53       5.123 -11.933  -2.199  1.00  0.00           H  
ATOM    809 1HG2 THR A  53       3.759  -9.087  -3.504  1.00  0.00           H  
ATOM    810 2HG2 THR A  53       3.702  -9.601  -5.207  1.00  0.00           H  
ATOM    811 3HG2 THR A  53       2.534 -10.260  -4.039  1.00  0.00           H  
ATOM    812  N   THR A  54       6.516 -13.173  -4.725  1.00  0.00           N  
ATOM    813  CA  THR A  54       7.514 -14.183  -4.392  1.00  0.00           C  
ATOM    814  C   THR A  54       7.920 -14.113  -2.924  1.00  0.00           C  
ATOM    815  O   THR A  54       7.543 -13.181  -2.212  1.00  0.00           O  
ATOM    816  CB  THR A  54       8.765 -14.037  -5.278  1.00  0.00           C  
ATOM    817  OG1 THR A  54       9.402 -12.782  -5.005  1.00  0.00           O  
ATOM    818  CG2 THR A  54       8.385 -14.099  -6.750  1.00  0.00           C  
ATOM    819  H   THR A  54       6.817 -12.299  -5.135  1.00  0.00           H  
ATOM    820  HA  THR A  54       7.101 -15.165  -4.626  1.00  0.00           H  
ATOM    821  HB  THR A  54       9.465 -14.841  -5.055  1.00  0.00           H  
ATOM    822  HG1 THR A  54      10.270 -12.768  -5.416  1.00  0.00           H  
ATOM    823 1HG2 THR A  54       9.281 -13.993  -7.361  1.00  0.00           H  
ATOM    824 2HG2 THR A  54       7.911 -15.056  -6.963  1.00  0.00           H  
ATOM    825 3HG2 THR A  54       7.692 -13.291  -6.980  1.00  0.00           H  
ATOM    826  N   VAL A  55       8.706 -15.093  -2.480  1.00  0.00           N  
ATOM    827  CA  VAL A  55       9.173 -15.117  -1.100  1.00  0.00           C  
ATOM    828  C   VAL A  55      10.111 -13.940  -0.820  1.00  0.00           C  
ATOM    829  O   VAL A  55      10.074 -13.359   0.263  1.00  0.00           O  
ATOM    830  CB  VAL A  55       9.906 -16.440  -0.807  1.00  0.00           C  
ATOM    831  CG1 VAL A  55       8.925 -17.603  -0.812  1.00  0.00           C  
ATOM    832  CG2 VAL A  55      11.008 -16.659  -1.831  1.00  0.00           C  
ATOM    833  H   VAL A  55       8.986 -15.832  -3.107  1.00  0.00           H  
ATOM    834  HA  VAL A  55       8.319 -14.944  -0.442  1.00  0.00           H  
ATOM    835  HB  VAL A  55      10.340 -16.390   0.192  1.00  0.00           H  
ATOM    836 1HG1 VAL A  55       9.460 -18.531  -0.603  1.00  0.00           H  
ATOM    837 2HG1 VAL A  55       8.166 -17.443  -0.048  1.00  0.00           H  
ATOM    838 3HG1 VAL A  55       8.449 -17.673  -1.790  1.00  0.00           H  
ATOM    839 1HG2 VAL A  55      11.523 -17.595  -1.618  1.00  0.00           H  
ATOM    840 2HG2 VAL A  55      10.574 -16.702  -2.830  1.00  0.00           H  
ATOM    841 3HG2 VAL A  55      11.720 -15.835  -1.781  1.00  0.00           H  
ATOM    842  N   GLU A  56      10.910 -13.563  -1.817  1.00  0.00           N  
ATOM    843  CA  GLU A  56      11.845 -12.445  -1.672  1.00  0.00           C  
ATOM    844  C   GLU A  56      11.094 -11.121  -1.572  1.00  0.00           C  
ATOM    845  O   GLU A  56      11.381 -10.291  -0.708  1.00  0.00           O  
ATOM    846  CB  GLU A  56      12.820 -12.403  -2.851  1.00  0.00           C  
ATOM    847  CG  GLU A  56      13.857 -11.291  -2.769  1.00  0.00           C  
ATOM    848  CD  GLU A  56      14.793 -11.449  -1.603  1.00  0.00           C  
ATOM    849  OE1 GLU A  56      14.887 -12.535  -1.084  1.00  0.00           O  
ATOM    850  OE2 GLU A  56      15.416 -10.482  -1.232  1.00  0.00           O  
ATOM    851  H   GLU A  56      10.871 -14.061  -2.696  1.00  0.00           H  
ATOM    852  HA  GLU A  56      12.411 -12.584  -0.751  1.00  0.00           H  
ATOM    853 1HB  GLU A  56      13.352 -13.352  -2.917  1.00  0.00           H  
ATOM    854 2HB  GLU A  56      12.264 -12.273  -3.779  1.00  0.00           H  
ATOM    855 1HG  GLU A  56      14.440 -11.284  -3.690  1.00  0.00           H  
ATOM    856 2HG  GLU A  56      13.343 -10.334  -2.689  1.00  0.00           H  
ATOM    857  N   GLU A  57      10.111 -10.941  -2.447  1.00  0.00           N  
ATOM    858  CA  GLU A  57       9.344  -9.699  -2.469  1.00  0.00           C  
ATOM    859  C   GLU A  57       8.509  -9.556  -1.203  1.00  0.00           C  
ATOM    860  O   GLU A  57       8.422  -8.472  -0.622  1.00  0.00           O  
ATOM    861  CB  GLU A  57       8.437  -9.650  -3.700  1.00  0.00           C  
ATOM    862  CG  GLU A  57       9.178  -9.503  -5.022  1.00  0.00           C  
ATOM    863  CD  GLU A  57       8.260  -9.527  -6.213  1.00  0.00           C  
ATOM    864  OE1 GLU A  57       7.258 -10.198  -6.153  1.00  0.00           O  
ATOM    865  OE2 GLU A  57       8.562  -8.873  -7.183  1.00  0.00           O  
ATOM    866  H   GLU A  57       9.886 -11.671  -3.107  1.00  0.00           H  
ATOM    867  HA  GLU A  57      10.043  -8.861  -2.488  1.00  0.00           H  
ATOM    868 1HB  GLU A  57       7.841 -10.562  -3.750  1.00  0.00           H  
ATOM    869 2HB  GLU A  57       7.745  -8.812  -3.610  1.00  0.00           H  
ATOM    870 1HG  GLU A  57       9.724  -8.560  -5.017  1.00  0.00           H  
ATOM    871 2HG  GLU A  57       9.903 -10.311  -5.111  1.00  0.00           H  
ATOM    872  N   ALA A  58       7.904 -10.664  -0.779  1.00  0.00           N  
ATOM    873  CA  ALA A  58       6.987 -10.648   0.349  1.00  0.00           C  
ATOM    874  C   ALA A  58       7.695 -10.166   1.612  1.00  0.00           C  
ATOM    875  O   ALA A  58       7.131  -9.408   2.401  1.00  0.00           O  
ATOM    876  CB  ALA A  58       6.388 -12.030   0.565  1.00  0.00           C  
ATOM    877  H   ALA A  58       8.086 -11.538  -1.251  1.00  0.00           H  
ATOM    878  HA  ALA A  58       6.183  -9.947   0.123  1.00  0.00           H  
ATOM    879 1HB  ALA A  58       5.703 -12.003   1.412  1.00  0.00           H  
ATOM    880 2HB  ALA A  58       5.845 -12.334  -0.331  1.00  0.00           H  
ATOM    881 3HB  ALA A  58       7.184 -12.745   0.766  1.00  0.00           H  
ATOM    882  N   VAL A  59       8.938 -10.616   1.796  1.00  0.00           N  
ATOM    883  CA  VAL A  59       9.719 -10.277   2.985  1.00  0.00           C  
ATOM    884  C   VAL A  59      10.157  -8.831   2.909  1.00  0.00           C  
ATOM    885  O   VAL A  59      10.067  -8.090   3.890  1.00  0.00           O  
ATOM    886  CB  VAL A  59      10.957 -11.184   3.105  1.00  0.00           C  
ATOM    887  CG1 VAL A  59      11.865 -10.701   4.227  1.00  0.00           C  
ATOM    888  CG2 VAL A  59      10.525 -12.623   3.345  1.00  0.00           C  
ATOM    889  H   VAL A  59       9.350 -11.208   1.088  1.00  0.00           H  
ATOM    890  HA  VAL A  59       9.100 -10.446   3.866  1.00  0.00           H  
ATOM    891  HB  VAL A  59      11.532 -11.126   2.180  1.00  0.00           H  
ATOM    892 1HG1 VAL A  59      12.736 -11.353   4.298  1.00  0.00           H  
ATOM    893 2HG1 VAL A  59      12.192  -9.682   4.017  1.00  0.00           H  
ATOM    894 3HG1 VAL A  59      11.319 -10.721   5.170  1.00  0.00           H  
ATOM    895 1HG2 VAL A  59      11.406 -13.259   3.429  1.00  0.00           H  
ATOM    896 2HG2 VAL A  59       9.946 -12.680   4.268  1.00  0.00           H  
ATOM    897 3HG2 VAL A  59       9.911 -12.962   2.510  1.00  0.00           H  
ATOM    898  N   GLN A  60      10.666  -8.438   1.707  1.00  0.00           N  
ATOM    899  CA  GLN A  60      11.174  -7.086   1.574  1.00  0.00           C  
ATOM    900  C   GLN A  60      10.058  -6.111   1.894  1.00  0.00           C  
ATOM    901  O   GLN A  60      10.261  -5.137   2.619  1.00  0.00           O  
ATOM    902  CB  GLN A  60      11.719  -6.836   0.165  1.00  0.00           C  
ATOM    903  CG  GLN A  60      13.009  -7.576  -0.143  1.00  0.00           C  
ATOM    904  CD  GLN A  60      13.465  -7.373  -1.576  1.00  0.00           C  
ATOM    905  OE1 GLN A  60      12.815  -6.671  -2.355  1.00  0.00           O  
ATOM    906  NE2 GLN A  60      14.587  -7.988  -1.932  1.00  0.00           N  
ATOM    907  H   GLN A  60      10.700  -9.057   0.910  1.00  0.00           H  
ATOM    908  HA  GLN A  60      11.984  -6.949   2.290  1.00  0.00           H  
ATOM    909 1HB  GLN A  60      10.974  -7.137  -0.572  1.00  0.00           H  
ATOM    910 2HB  GLN A  60      11.902  -5.771   0.029  1.00  0.00           H  
ATOM    911 1HG  GLN A  60      13.793  -7.210   0.520  1.00  0.00           H  
ATOM    912 2HG  GLN A  60      12.852  -8.643   0.018  1.00  0.00           H  
ATOM    913 1HE2 GLN A  60      14.937  -7.891  -2.864  1.00  0.00           H  
ATOM    914 2HE2 GLN A  60      15.083  -8.548  -1.268  1.00  0.00           H  
ATOM    915  N   GLU A  61       8.870  -6.369   1.353  1.00  0.00           N  
ATOM    916  CA  GLU A  61       7.729  -5.502   1.625  1.00  0.00           C  
ATOM    917  C   GLU A  61       7.289  -5.492   3.091  1.00  0.00           C  
ATOM    918  O   GLU A  61       6.964  -4.441   3.645  1.00  0.00           O  
ATOM    919  CB  GLU A  61       6.548  -5.922   0.747  1.00  0.00           C  
ATOM    920  CG  GLU A  61       6.695  -5.554  -0.723  1.00  0.00           C  
ATOM    921  CD  GLU A  61       5.489  -5.920  -1.541  1.00  0.00           C  
ATOM    922  OE1 GLU A  61       4.666  -6.658  -1.055  1.00  0.00           O  
ATOM    923  OE2 GLU A  61       5.390  -5.461  -2.655  1.00  0.00           O  
ATOM    924  H   GLU A  61       8.747  -7.169   0.748  1.00  0.00           H  
ATOM    925  HA  GLU A  61       8.005  -4.478   1.373  1.00  0.00           H  
ATOM    926 1HB  GLU A  61       6.414  -7.002   0.809  1.00  0.00           H  
ATOM    927 2HB  GLU A  61       5.635  -5.457   1.118  1.00  0.00           H  
ATOM    928 1HG  GLU A  61       6.862  -4.480  -0.803  1.00  0.00           H  
ATOM    929 2HG  GLU A  61       7.571  -6.060  -1.127  1.00  0.00           H  
ATOM    930  N   ALA A  62       7.281  -6.692   3.725  1.00  0.00           N  
ATOM    931  CA  ALA A  62       6.875  -6.770   5.131  1.00  0.00           C  
ATOM    932  C   ALA A  62       7.815  -5.979   6.033  1.00  0.00           C  
ATOM    933  O   ALA A  62       7.381  -5.342   6.994  1.00  0.00           O  
ATOM    934  CB  ALA A  62       6.812  -8.221   5.584  1.00  0.00           C  
ATOM    935  H   ALA A  62       7.551  -7.537   3.243  1.00  0.00           H  
ATOM    936  HA  ALA A  62       5.882  -6.329   5.223  1.00  0.00           H  
ATOM    937 1HB  ALA A  62       6.509  -8.263   6.631  1.00  0.00           H  
ATOM    938 2HB  ALA A  62       6.089  -8.763   4.975  1.00  0.00           H  
ATOM    939 3HB  ALA A  62       7.794  -8.680   5.474  1.00  0.00           H  
ATOM    940  N   LEU A  63       9.103  -6.036   5.704  1.00  0.00           N  
ATOM    941  CA  LEU A  63      10.149  -5.352   6.464  1.00  0.00           C  
ATOM    942  C   LEU A  63      10.025  -3.838   6.328  1.00  0.00           C  
ATOM    943  O   LEU A  63      10.193  -3.103   7.311  1.00  0.00           O  
ATOM    944  CB  LEU A  63      11.535  -5.802   5.986  1.00  0.00           C  
ATOM    945  CG  LEU A  63      11.928  -7.241   6.345  1.00  0.00           C  
ATOM    946  CD1 LEU A  63      13.197  -7.623   5.596  1.00  0.00           C  
ATOM    947  CD2 LEU A  63      12.126  -7.353   7.850  1.00  0.00           C  
ATOM    948  H   LEU A  63       9.359  -6.577   4.891  1.00  0.00           H  
ATOM    949  HA  LEU A  63      10.030  -5.600   7.518  1.00  0.00           H  
ATOM    950 1HB  LEU A  63      11.576  -5.708   4.902  1.00  0.00           H  
ATOM    951 2HB  LEU A  63      12.284  -5.137   6.416  1.00  0.00           H  
ATOM    952  HG  LEU A  63      11.137  -7.922   6.032  1.00  0.00           H  
ATOM    953 1HD1 LEU A  63      13.475  -8.645   5.851  1.00  0.00           H  
ATOM    954 2HD1 LEU A  63      13.021  -7.553   4.522  1.00  0.00           H  
ATOM    955 3HD1 LEU A  63      14.003  -6.946   5.877  1.00  0.00           H  
ATOM    956 1HD2 LEU A  63      12.404  -8.375   8.105  1.00  0.00           H  
ATOM    957 2HD2 LEU A  63      12.917  -6.672   8.163  1.00  0.00           H  
ATOM    958 3HD2 LEU A  63      11.199  -7.091   8.359  1.00  0.00           H  
ATOM    959  N   GLN A  64       9.719  -3.381   5.116  1.00  0.00           N  
ATOM    960  CA  GLN A  64       9.513  -1.952   4.861  1.00  0.00           C  
ATOM    961  C   GLN A  64       8.309  -1.416   5.637  1.00  0.00           C  
ATOM    962  O   GLN A  64       8.393  -0.377   6.292  1.00  0.00           O  
ATOM    963  CB  GLN A  64       9.323  -1.697   3.363  1.00  0.00           C  
ATOM    964  CG  GLN A  64      10.578  -1.902   2.533  1.00  0.00           C  
ATOM    965  CD  GLN A  64      10.323  -1.734   1.047  1.00  0.00           C  
ATOM    966  OE1 GLN A  64       9.214  -1.975   0.562  1.00  0.00           O  
ATOM    967  NE2 GLN A  64      11.350  -1.317   0.315  1.00  0.00           N  
ATOM    968  H   GLN A  64       9.626  -4.035   4.352  1.00  0.00           H  
ATOM    969  HA  GLN A  64      10.397  -1.410   5.197  1.00  0.00           H  
ATOM    970 1HB  GLN A  64       8.551  -2.362   2.976  1.00  0.00           H  
ATOM    971 2HB  GLN A  64       8.981  -0.673   3.209  1.00  0.00           H  
ATOM    972 1HG  GLN A  64      11.326  -1.170   2.837  1.00  0.00           H  
ATOM    973 2HG  GLN A  64      10.953  -2.912   2.703  1.00  0.00           H  
ATOM    974 1HE2 GLN A  64      11.242  -1.187  -0.672  1.00  0.00           H  
ATOM    975 2HE2 GLN A  64      12.232  -1.133   0.749  1.00  0.00           H  
ATOM    976  N   LEU A  65       7.191  -2.133   5.557  1.00  0.00           N  
ATOM    977  CA  LEU A  65       5.976  -1.761   6.283  1.00  0.00           C  
ATOM    978  C   LEU A  65       6.175  -1.929   7.798  1.00  0.00           C  
ATOM    979  O   LEU A  65       5.681  -1.135   8.594  1.00  0.00           O  
ATOM    980  CB  LEU A  65       4.794  -2.617   5.812  1.00  0.00           C  
ATOM    981  CG  LEU A  65       3.446  -2.314   6.477  1.00  0.00           C  
ATOM    982  CD1 LEU A  65       3.051  -0.871   6.190  1.00  0.00           C  
ATOM    983  CD2 LEU A  65       2.395  -3.283   5.960  1.00  0.00           C  
ATOM    984  H   LEU A  65       7.183  -2.960   4.974  1.00  0.00           H  
ATOM    985  HA  LEU A  65       5.752  -0.718   6.069  1.00  0.00           H  
ATOM    986 1HB  LEU A  65       4.673  -2.481   4.740  1.00  0.00           H  
ATOM    987 2HB  LEU A  65       5.028  -3.666   6.000  1.00  0.00           H  
ATOM    988  HG  LEU A  65       3.540  -2.424   7.558  1.00  0.00           H  
ATOM    989 1HD1 LEU A  65       2.093  -0.655   6.663  1.00  0.00           H  
ATOM    990 2HD1 LEU A  65       3.811  -0.199   6.588  1.00  0.00           H  
ATOM    991 3HD1 LEU A  65       2.966  -0.726   5.114  1.00  0.00           H  
ATOM    992 1HD2 LEU A  65       1.436  -3.067   6.433  1.00  0.00           H  
ATOM    993 2HD2 LEU A  65       2.299  -3.172   4.879  1.00  0.00           H  
ATOM    994 3HD2 LEU A  65       2.694  -4.304   6.195  1.00  0.00           H  
ATOM    995  N   LYS A  66       6.898  -3.084   8.359  1.00  0.00           N  
ATOM    996  CA  LYS A  66       7.260  -3.359   9.743  1.00  0.00           C  
ATOM    997  C   LYS A  66       7.955  -2.175  10.403  1.00  0.00           C  
ATOM    998  O   LYS A  66       7.586  -1.751  11.496  1.00  0.00           O  
ATOM    999  CB  LYS A  66       8.155  -4.596   9.819  1.00  0.00           C  
ATOM   1000  CG  LYS A  66       8.547  -5.003  11.234  1.00  0.00           C  
ATOM   1001  CD  LYS A  66       9.584  -6.116  11.221  1.00  0.00           C  
ATOM   1002  CE  LYS A  66       9.949  -6.550  12.633  1.00  0.00           C  
ATOM   1003  NZ  LYS A  66      10.794  -5.539  13.325  1.00  0.00           N  
ATOM   1004  H   LYS A  66       7.157  -3.750   7.643  1.00  0.00           H  
ATOM   1005  HA  LYS A  66       6.351  -3.585  10.301  1.00  0.00           H  
ATOM   1006 1HB  LYS A  66       7.647  -5.442   9.356  1.00  0.00           H  
ATOM   1007 2HB  LYS A  66       9.072  -4.417   9.257  1.00  0.00           H  
ATOM   1008 1HG  LYS A  66       8.958  -4.140  11.760  1.00  0.00           H  
ATOM   1009 2HG  LYS A  66       7.664  -5.347  11.770  1.00  0.00           H  
ATOM   1010 1HD  LYS A  66       9.191  -6.974  10.676  1.00  0.00           H  
ATOM   1011 2HD  LYS A  66      10.485  -5.769  10.715  1.00  0.00           H  
ATOM   1012 1HE  LYS A  66       9.040  -6.703  13.212  1.00  0.00           H  
ATOM   1013 2HE  LYS A  66      10.492  -7.494  12.595  1.00  0.00           H  
ATOM   1014 1HZ  LYS A  66      11.013  -5.864  14.256  1.00  0.00           H  
ATOM   1015 2HZ  LYS A  66      11.651  -5.404  12.806  1.00  0.00           H  
ATOM   1016 3HZ  LYS A  66      10.294  -4.665  13.384  1.00  0.00           H  
ATOM   1017  N   THR A  67       8.970  -1.639   9.738  1.00  0.00           N  
ATOM   1018  CA  THR A  67       9.699  -0.497  10.283  1.00  0.00           C  
ATOM   1019  C   THR A  67       8.822   0.751  10.377  1.00  0.00           C  
ATOM   1020  O   THR A  67       8.815   1.442  11.391  1.00  0.00           O  
ATOM   1021  CB  THR A  67      10.944  -0.186   9.432  1.00  0.00           C  
ATOM   1022  OG1 THR A  67      11.828  -1.314   9.444  1.00  0.00           O  
ATOM   1023  CG2 THR A  67      11.674   1.031   9.980  1.00  0.00           C  
ATOM   1024  H   THR A  67       9.248  -2.019   8.843  1.00  0.00           H  
ATOM   1025  HA  THR A  67      10.008  -0.737  11.301  1.00  0.00           H  
ATOM   1026  HB  THR A  67      10.642   0.011   8.404  1.00  0.00           H  
ATOM   1027  HG1 THR A  67      11.375  -2.079   9.079  1.00  0.00           H  
ATOM   1028 1HG2 THR A  67      12.551   1.236   9.366  1.00  0.00           H  
ATOM   1029 2HG2 THR A  67      11.008   1.893   9.962  1.00  0.00           H  
ATOM   1030 3HG2 THR A  67      11.987   0.836  11.005  1.00  0.00           H  
ATOM   1031  N   LYS A  68       8.071   1.029   9.316  1.00  0.00           N  
ATOM   1032  CA  LYS A  68       7.210   2.212   9.280  1.00  0.00           C  
ATOM   1033  C   LYS A  68       6.119   2.204  10.373  1.00  0.00           C  
ATOM   1034  O   LYS A  68       5.823   3.247  10.961  1.00  0.00           O  
ATOM   1035  CB  LYS A  68       6.561   2.336   7.901  1.00  0.00           C  
ATOM   1036  CG  LYS A  68       7.515   2.764   6.793  1.00  0.00           C  
ATOM   1037  CD  LYS A  68       6.804   2.838   5.450  1.00  0.00           C  
ATOM   1038  CE  LYS A  68       7.756   3.265   4.342  1.00  0.00           C  
ATOM   1039  NZ  LYS A  68       7.076   3.335   3.020  1.00  0.00           N  
ATOM   1040  H   LYS A  68       8.096   0.413   8.515  1.00  0.00           H  
ATOM   1041  HA  LYS A  68       7.816   3.089   9.517  1.00  0.00           H  
ATOM   1042 1HB  LYS A  68       6.126   1.377   7.615  1.00  0.00           H  
ATOM   1043 2HB  LYS A  68       5.751   3.064   7.944  1.00  0.00           H  
ATOM   1044 1HG  LYS A  68       7.931   3.743   7.029  1.00  0.00           H  
ATOM   1045 2HG  LYS A  68       8.334   2.049   6.722  1.00  0.00           H  
ATOM   1046 1HD  LYS A  68       6.388   1.861   5.203  1.00  0.00           H  
ATOM   1047 2HD  LYS A  68       5.987   3.557   5.510  1.00  0.00           H  
ATOM   1048 1HE  LYS A  68       8.171   4.244   4.576  1.00  0.00           H  
ATOM   1049 2HE  LYS A  68       8.579   2.552   4.275  1.00  0.00           H  
ATOM   1050 1HZ  LYS A  68       7.740   3.621   2.314  1.00  0.00           H  
ATOM   1051 2HZ  LYS A  68       6.703   2.426   2.784  1.00  0.00           H  
ATOM   1052 3HZ  LYS A  68       6.322   4.007   3.064  1.00  0.00           H  
ATOM   1053  N   LEU A  69       5.534   1.038  10.657  1.00  0.00           N  
ATOM   1054  CA  LEU A  69       4.473   0.955  11.663  1.00  0.00           C  
ATOM   1055  C   LEU A  69       5.000   0.736  13.086  1.00  0.00           C  
ATOM   1056  O   LEU A  69       4.350   1.119  14.065  1.00  0.00           O  
ATOM   1057  CB  LEU A  69       3.508  -0.182  11.301  1.00  0.00           C  
ATOM   1058  CG  LEU A  69       2.788  -0.039   9.954  1.00  0.00           C  
ATOM   1059  CD1 LEU A  69       1.960  -1.288   9.685  1.00  0.00           C  
ATOM   1060  CD2 LEU A  69       1.910   1.205   9.976  1.00  0.00           C  
ATOM   1061  H   LEU A  69       5.822   0.198  10.176  1.00  0.00           H  
ATOM   1062  HA  LEU A  69       3.947   1.910  11.687  1.00  0.00           H  
ATOM   1063 1HB  LEU A  69       4.067  -1.116  11.280  1.00  0.00           H  
ATOM   1064 2HB  LEU A  69       2.747  -0.253  12.078  1.00  0.00           H  
ATOM   1065  HG  LEU A  69       3.525   0.052   9.154  1.00  0.00           H  
ATOM   1066 1HD1 LEU A  69       1.449  -1.187   8.727  1.00  0.00           H  
ATOM   1067 2HD1 LEU A  69       2.616  -2.159   9.655  1.00  0.00           H  
ATOM   1068 3HD1 LEU A  69       1.224  -1.414  10.478  1.00  0.00           H  
ATOM   1069 1HD2 LEU A  69       1.400   1.306   9.019  1.00  0.00           H  
ATOM   1070 2HD2 LEU A  69       1.173   1.114  10.774  1.00  0.00           H  
ATOM   1071 3HD2 LEU A  69       2.530   2.083  10.153  1.00  0.00           H  
ATOM   1072  N   GLY A  70       6.165   0.108  13.203  1.00  0.00           N  
ATOM   1073  CA  GLY A  70       6.673  -0.273  14.507  1.00  0.00           C  
ATOM   1074  C   GLY A  70       6.001  -1.525  15.037  1.00  0.00           C  
ATOM   1075  O   GLY A  70       5.679  -1.623  16.220  1.00  0.00           O  
ATOM   1076  H   GLY A  70       6.708  -0.108  12.381  1.00  0.00           H  
ATOM   1077 1HA  GLY A  70       7.748  -0.443  14.443  1.00  0.00           H  
ATOM   1078 2HA  GLY A  70       6.518   0.543  15.211  1.00  0.00           H  
ATOM   1079  N   VAL A  71       5.783  -2.493  14.151  1.00  0.00           N  
ATOM   1080  CA  VAL A  71       5.039  -3.690  14.513  1.00  0.00           C  
ATOM   1081  C   VAL A  71       5.921  -4.883  14.233  1.00  0.00           C  
ATOM   1082  O   VAL A  71       7.057  -4.725  13.809  1.00  0.00           O  
ATOM   1083  CB  VAL A  71       3.729  -3.801  13.710  1.00  0.00           C  
ATOM   1084  CG1 VAL A  71       2.827  -2.610  13.995  1.00  0.00           C  
ATOM   1085  CG2 VAL A  71       4.039  -3.901  12.224  1.00  0.00           C  
ATOM   1086  H   VAL A  71       6.134  -2.398  13.208  1.00  0.00           H  
ATOM   1087  HA  VAL A  71       4.790  -3.634  15.574  1.00  0.00           H  
ATOM   1088  HB  VAL A  71       3.192  -4.694  14.031  1.00  0.00           H  
ATOM   1089 1HG1 VAL A  71       1.906  -2.705  13.419  1.00  0.00           H  
ATOM   1090 2HG1 VAL A  71       2.589  -2.579  15.058  1.00  0.00           H  
ATOM   1091 3HG1 VAL A  71       3.338  -1.690  13.710  1.00  0.00           H  
ATOM   1092 1HG2 VAL A  71       3.109  -3.980  11.663  1.00  0.00           H  
ATOM   1093 2HG2 VAL A  71       4.581  -3.010  11.906  1.00  0.00           H  
ATOM   1094 3HG2 VAL A  71       4.651  -4.784  12.039  1.00  0.00           H  
ATOM   1095  N   SER A  72       5.432  -6.210  14.454  1.00  0.00           N  
ATOM   1096  CA  SER A  72       6.089  -7.471  14.135  1.00  0.00           C  
ATOM   1097  C   SER A  72       6.061  -7.722  12.636  1.00  0.00           C  
ATOM   1098  O   SER A  72       5.295  -7.079  11.906  1.00  0.00           O  
ATOM   1099  CB  SER A  72       5.416  -8.617  14.865  1.00  0.00           C  
ATOM   1100  OG  SER A  72       4.131  -8.851  14.356  1.00  0.00           O  
ATOM   1101  H   SER A  72       4.514  -6.229  14.875  1.00  0.00           H  
ATOM   1102  HA  SER A  72       7.126  -7.412  14.463  1.00  0.00           H  
ATOM   1103 1HB  SER A  72       6.020  -9.518  14.763  1.00  0.00           H  
ATOM   1104 2HB  SER A  72       5.353  -8.384  15.927  1.00  0.00           H  
ATOM   1105  HG  SER A  72       3.840  -9.680  14.744  1.00  0.00           H  
ATOM   1106  N   LEU A  73       6.899  -8.652  12.181  1.00  0.00           N  
ATOM   1107  CA  LEU A  73       6.943  -9.044  10.773  1.00  0.00           C  
ATOM   1108  C   LEU A  73       5.597  -9.664  10.357  1.00  0.00           C  
ATOM   1109  O   LEU A  73       5.091  -9.420   9.250  1.00  0.00           O  
ATOM   1110  CB  LEU A  73       8.082 -10.043  10.531  1.00  0.00           C  
ATOM   1111  CG  LEU A  73       8.317 -10.444   9.069  1.00  0.00           C  
ATOM   1112  CD1 LEU A  73       8.763  -9.225   8.273  1.00  0.00           C  
ATOM   1113  CD2 LEU A  73       9.360 -11.549   9.007  1.00  0.00           C  
ATOM   1114  H   LEU A  73       7.524  -9.099  12.834  1.00  0.00           H  
ATOM   1115  HA  LEU A  73       7.124  -8.153  10.172  1.00  0.00           H  
ATOM   1116 1HB  LEU A  73       9.008  -9.611  10.909  1.00  0.00           H  
ATOM   1117 2HB  LEU A  73       7.873 -10.952  11.095  1.00  0.00           H  
ATOM   1118  HG  LEU A  73       7.382 -10.801   8.636  1.00  0.00           H  
ATOM   1119 1HD1 LEU A  73       8.929  -9.510   7.234  1.00  0.00           H  
ATOM   1120 2HD1 LEU A  73       7.990  -8.457   8.319  1.00  0.00           H  
ATOM   1121 3HD1 LEU A  73       9.688  -8.834   8.695  1.00  0.00           H  
ATOM   1122 1HD2 LEU A  73       9.526 -11.835   7.968  1.00  0.00           H  
ATOM   1123 2HD2 LEU A  73      10.295 -11.192   9.439  1.00  0.00           H  
ATOM   1124 3HD2 LEU A  73       9.007 -12.414   9.569  1.00  0.00           H  
ATOM   1125  N   GLU A  74       4.935 -10.540  11.261  1.00  0.00           N  
ATOM   1126  CA  GLU A  74       3.659 -11.216  11.040  1.00  0.00           C  
ATOM   1127  C   GLU A  74       2.546 -10.210  10.823  1.00  0.00           C  
ATOM   1128  O   GLU A  74       1.634 -10.442  10.030  1.00  0.00           O  
ATOM   1129  CB  GLU A  74       3.318 -12.120  12.227  1.00  0.00           C  
ATOM   1130  CG  GLU A  74       4.265 -13.298  12.412  1.00  0.00           C  
ATOM   1131  CD  GLU A  74       5.529 -12.924  13.132  1.00  0.00           C  
ATOM   1132  OE1 GLU A  74       5.675 -11.778  13.482  1.00  0.00           O  
ATOM   1133  OE2 GLU A  74       6.353 -13.786  13.333  1.00  0.00           O  
ATOM   1134  H   GLU A  74       5.412 -10.666  12.142  1.00  0.00           H  
ATOM   1135  HA  GLU A  74       3.749 -11.820  10.137  1.00  0.00           H  
ATOM   1136 1HB  GLU A  74       3.330 -11.534  13.146  1.00  0.00           H  
ATOM   1137 2HB  GLU A  74       2.310 -12.518  12.103  1.00  0.00           H  
ATOM   1138 1HG  GLU A  74       3.754 -14.075  12.978  1.00  0.00           H  
ATOM   1139 2HG  GLU A  74       4.515 -13.706  11.434  1.00  0.00           H  
ATOM   1140  N   THR A  75       2.630  -9.087  11.540  1.00  0.00           N  
ATOM   1141  CA  THR A  75       1.675  -7.997  11.417  1.00  0.00           C  
ATOM   1142  C   THR A  75       1.746  -7.338  10.046  1.00  0.00           C  
ATOM   1143  O   THR A  75       0.727  -7.146   9.387  1.00  0.00           O  
ATOM   1144  CB  THR A  75       1.906  -6.938  12.511  1.00  0.00           C  
ATOM   1145  OG1 THR A  75       1.739  -7.537  13.802  1.00  0.00           O  
ATOM   1146  CG2 THR A  75       0.922  -5.789  12.357  1.00  0.00           C  
ATOM   1147  H   THR A  75       3.396  -8.998  12.193  1.00  0.00           H  
ATOM   1148  HA  THR A  75       0.673  -8.411  11.531  1.00  0.00           H  
ATOM   1149  HB  THR A  75       2.922  -6.551  12.434  1.00  0.00           H  
ATOM   1150  HG1 THR A  75       2.515  -8.061  14.015  1.00  0.00           H  
ATOM   1151 1HG2 THR A  75       1.100  -5.050  13.138  1.00  0.00           H  
ATOM   1152 2HG2 THR A  75       1.054  -5.324  11.380  1.00  0.00           H  
ATOM   1153 3HG2 THR A  75      -0.096  -6.169  12.443  1.00  0.00           H  
ATOM   1154  N   ALA A  76       2.963  -6.998   9.631  1.00  0.00           N  
ATOM   1155  CA  ALA A  76       3.168  -6.337   8.358  1.00  0.00           C  
ATOM   1156  C   ALA A  76       2.680  -7.236   7.238  1.00  0.00           C  
ATOM   1157  O   ALA A  76       2.052  -6.773   6.286  1.00  0.00           O  
ATOM   1158  CB  ALA A  76       4.636  -5.977   8.179  1.00  0.00           C  
ATOM   1159  H   ALA A  76       3.762  -7.202  10.214  1.00  0.00           H  
ATOM   1160  HA  ALA A  76       2.577  -5.421   8.354  1.00  0.00           H  
ATOM   1161 1HB  ALA A  76       4.774  -5.482   7.217  1.00  0.00           H  
ATOM   1162 2HB  ALA A  76       4.947  -5.307   8.980  1.00  0.00           H  
ATOM   1163 3HB  ALA A  76       5.238  -6.884   8.210  1.00  0.00           H  
ATOM   1164  N   LEU A  77       2.968  -8.549   7.341  1.00  0.00           N  
ATOM   1165  CA  LEU A  77       2.586  -9.526   6.340  1.00  0.00           C  
ATOM   1166  C   LEU A  77       1.053  -9.613   6.229  1.00  0.00           C  
ATOM   1167  O   LEU A  77       0.504  -9.705   5.132  1.00  0.00           O  
ATOM   1168  CB  LEU A  77       3.171 -10.899   6.693  1.00  0.00           C  
ATOM   1169  CG  LEU A  77       4.690 -11.038   6.525  1.00  0.00           C  
ATOM   1170  CD1 LEU A  77       5.186 -12.221   7.346  1.00  0.00           C  
ATOM   1171  CD2 LEU A  77       5.023 -11.218   5.052  1.00  0.00           C  
ATOM   1172  H   LEU A  77       3.476  -8.857   8.159  1.00  0.00           H  
ATOM   1173  HA  LEU A  77       2.988  -9.211   5.379  1.00  0.00           H  
ATOM   1174 1HB  LEU A  77       2.931 -11.122   7.732  1.00  0.00           H  
ATOM   1175 2HB  LEU A  77       2.698 -11.652   6.063  1.00  0.00           H  
ATOM   1176  HG  LEU A  77       5.181 -10.141   6.902  1.00  0.00           H  
ATOM   1177 1HD1 LEU A  77       6.265 -12.320   7.227  1.00  0.00           H  
ATOM   1178 2HD1 LEU A  77       4.951 -12.057   8.398  1.00  0.00           H  
ATOM   1179 3HD1 LEU A  77       4.698 -13.132   7.003  1.00  0.00           H  
ATOM   1180 1HD2 LEU A  77       6.103 -11.316   4.932  1.00  0.00           H  
ATOM   1181 2HD2 LEU A  77       4.533 -12.115   4.674  1.00  0.00           H  
ATOM   1182 3HD2 LEU A  77       4.674 -10.350   4.491  1.00  0.00           H  
ATOM   1183  N   ALA A  78       0.248  -9.656   7.401  1.00  0.00           N  
ATOM   1184  CA  ALA A  78      -1.210  -9.740   7.429  1.00  0.00           C  
ATOM   1185  C   ALA A  78      -1.802  -8.503   6.770  1.00  0.00           C  
ATOM   1186  O   ALA A  78      -2.846  -8.573   6.122  1.00  0.00           O  
ATOM   1187  CB  ALA A  78      -1.718  -9.884   8.856  1.00  0.00           C  
ATOM   1188  H   ALA A  78       0.759  -9.684   8.272  1.00  0.00           H  
ATOM   1189  HA  ALA A  78      -1.509 -10.617   6.855  1.00  0.00           H  
ATOM   1190 1HB  ALA A  78      -2.807  -9.928   8.851  1.00  0.00           H  
ATOM   1191 2HB  ALA A  78      -1.320 -10.800   9.293  1.00  0.00           H  
ATOM   1192 3HB  ALA A  78      -1.392  -9.030   9.446  1.00  0.00           H  
ATOM   1193  N   ILE A  79      -1.208  -7.219   6.925  1.00  0.00           N  
ATOM   1194  CA  ILE A  79      -1.703  -5.961   6.383  1.00  0.00           C  
ATOM   1195  C   ILE A  79      -1.540  -5.974   4.873  1.00  0.00           C  
ATOM   1196  O   ILE A  79      -2.452  -5.597   4.137  1.00  0.00           O  
ATOM   1197  CB  ILE A  79      -0.958  -4.754   6.984  1.00  0.00           C  
ATOM   1198  CG1 ILE A  79      -1.282  -4.615   8.473  1.00  0.00           C  
ATOM   1199  CG2 ILE A  79      -1.319  -3.481   6.235  1.00  0.00           C  
ATOM   1200  CD1 ILE A  79      -0.369  -3.661   9.210  1.00  0.00           C  
ATOM   1201  H   ILE A  79      -0.387  -7.211   7.513  1.00  0.00           H  
ATOM   1202  HA  ILE A  79      -2.760  -5.871   6.630  1.00  0.00           H  
ATOM   1203  HB  ILE A  79       0.117  -4.917   6.909  1.00  0.00           H  
ATOM   1204 1HG1 ILE A  79      -2.307  -4.266   8.590  1.00  0.00           H  
ATOM   1205 2HG1 ILE A  79      -1.212  -5.591   8.954  1.00  0.00           H  
ATOM   1206 1HG2 ILE A  79      -0.784  -2.638   6.672  1.00  0.00           H  
ATOM   1207 2HG2 ILE A  79      -1.040  -3.583   5.187  1.00  0.00           H  
ATOM   1208 3HG2 ILE A  79      -2.393  -3.307   6.308  1.00  0.00           H  
ATOM   1209 1HD1 ILE A  79      -0.661  -3.615  10.259  1.00  0.00           H  
ATOM   1210 2HD1 ILE A  79       0.661  -4.012   9.134  1.00  0.00           H  
ATOM   1211 3HD1 ILE A  79      -0.449  -2.669   8.768  1.00  0.00           H  
ATOM   1212  N   LEU A  80      -0.363  -6.413   4.415  1.00  0.00           N  
ATOM   1213  CA  LEU A  80      -0.050  -6.501   2.982  1.00  0.00           C  
ATOM   1214  C   LEU A  80      -0.994  -7.486   2.310  1.00  0.00           C  
ATOM   1215  O   LEU A  80      -1.399  -7.287   1.164  1.00  0.00           O  
ATOM   1216  CB  LEU A  80       1.403  -6.942   2.768  1.00  0.00           C  
ATOM   1217  CG  LEU A  80       2.475  -5.932   3.196  1.00  0.00           C  
ATOM   1218  CD1 LEU A  80       3.839  -6.610   3.203  1.00  0.00           C  
ATOM   1219  CD2 LEU A  80       2.461  -4.744   2.246  1.00  0.00           C  
ATOM   1220  H   LEU A  80       0.333  -6.693   5.090  1.00  0.00           H  
ATOM   1221  HA  LEU A  80      -0.202  -5.515   2.541  1.00  0.00           H  
ATOM   1222 1HB  LEU A  80       1.574  -7.862   3.327  1.00  0.00           H  
ATOM   1223 2HB  LEU A  80       1.551  -7.154   1.709  1.00  0.00           H  
ATOM   1224  HG  LEU A  80       2.269  -5.589   4.210  1.00  0.00           H  
ATOM   1225 1HD1 LEU A  80       4.601  -5.892   3.507  1.00  0.00           H  
ATOM   1226 2HD1 LEU A  80       3.827  -7.444   3.905  1.00  0.00           H  
ATOM   1227 3HD1 LEU A  80       4.067  -6.979   2.204  1.00  0.00           H  
ATOM   1228 1HD2 LEU A  80       3.223  -4.025   2.550  1.00  0.00           H  
ATOM   1229 2HD2 LEU A  80       2.669  -5.085   1.232  1.00  0.00           H  
ATOM   1230 3HD2 LEU A  80       1.481  -4.267   2.275  1.00  0.00           H  
ATOM   1231  N   SER A  81      -1.323  -8.715   2.996  1.00  0.00           N  
ATOM   1232  CA  SER A  81      -2.258  -9.697   2.491  1.00  0.00           C  
ATOM   1233  C   SER A  81      -3.661  -9.129   2.379  1.00  0.00           C  
ATOM   1234  O   SER A  81      -4.375  -9.401   1.414  1.00  0.00           O  
ATOM   1235  CB  SER A  81      -2.267 -10.915   3.394  1.00  0.00           C  
ATOM   1236  OG  SER A  81      -3.184 -11.872   2.937  1.00  0.00           O  
ATOM   1237  H   SER A  81      -0.843  -8.895   3.866  1.00  0.00           H  
ATOM   1238  HA  SER A  81      -1.936  -9.987   1.490  1.00  0.00           H  
ATOM   1239 1HB  SER A  81      -1.269 -11.351   3.427  1.00  0.00           H  
ATOM   1240 2HB  SER A  81      -2.526 -10.614   4.408  1.00  0.00           H  
ATOM   1241  HG  SER A  81      -2.956 -12.691   3.384  1.00  0.00           H  
ATOM   1242  N   ALA A  82      -4.200  -8.365   3.486  1.00  0.00           N  
ATOM   1243  CA  ALA A  82      -5.525  -7.748   3.462  1.00  0.00           C  
ATOM   1244  C   ALA A  82      -5.655  -6.732   2.321  1.00  0.00           C  
ATOM   1245  O   ALA A  82      -6.697  -6.641   1.673  1.00  0.00           O  
ATOM   1246  CB  ALA A  82      -5.819  -7.082   4.798  1.00  0.00           C  
ATOM   1247  H   ALA A  82      -3.650  -8.315   4.332  1.00  0.00           H  
ATOM   1248  HA  ALA A  82      -6.261  -8.533   3.290  1.00  0.00           H  
ATOM   1249 1HB  ALA A  82      -6.812  -6.631   4.770  1.00  0.00           H  
ATOM   1250 2HB  ALA A  82      -5.782  -7.827   5.592  1.00  0.00           H  
ATOM   1251 3HB  ALA A  82      -5.076  -6.309   4.990  1.00  0.00           H  
ATOM   1252  N   ALA A  83      -4.570  -5.808   2.065  1.00  0.00           N  
ATOM   1253  CA  ALA A  83      -4.621  -4.808   0.997  1.00  0.00           C  
ATOM   1254  C   ALA A  83      -4.760  -5.471  -0.383  1.00  0.00           C  
ATOM   1255  O   ALA A  83      -5.557  -5.036  -1.213  1.00  0.00           O  
ATOM   1256  CB  ALA A  83      -3.382  -3.929   1.036  1.00  0.00           C  
ATOM   1257  H   ALA A  83      -3.765  -5.834   2.676  1.00  0.00           H  
ATOM   1258  HA  ALA A  83      -5.502  -4.186   1.158  1.00  0.00           H  
ATOM   1259 1HB  ALA A  83      -3.433  -3.191   0.235  1.00  0.00           H  
ATOM   1260 2HB  ALA A  83      -3.326  -3.417   1.998  1.00  0.00           H  
ATOM   1261 3HB  ALA A  83      -2.493  -4.544   0.903  1.00  0.00           H  
ATOM   1262  N   ALA A  84      -3.987  -6.519  -0.624  1.00  0.00           N  
ATOM   1263  CA  ALA A  84      -4.008  -7.217  -1.908  1.00  0.00           C  
ATOM   1264  C   ALA A  84      -5.370  -7.855  -2.188  1.00  0.00           C  
ATOM   1265  O   ALA A  84      -5.820  -7.901  -3.332  1.00  0.00           O  
ATOM   1266  CB  ALA A  84      -2.918  -8.277  -1.953  1.00  0.00           C  
ATOM   1267  H   ALA A  84      -3.366  -6.845   0.103  1.00  0.00           H  
ATOM   1268  HA  ALA A  84      -3.821  -6.485  -2.695  1.00  0.00           H  
ATOM   1269 1HB  ALA A  84      -2.945  -8.788  -2.914  1.00  0.00           H  
ATOM   1270 2HB  ALA A  84      -1.945  -7.805  -1.820  1.00  0.00           H  
ATOM   1271 3HB  ALA A  84      -3.080  -9.000  -1.154  1.00  0.00           H  
ATOM   1272  N   GLN A  85      -6.119  -8.530  -1.109  1.00  0.00           N  
ATOM   1273  CA  GLN A  85      -7.430  -9.176  -1.275  1.00  0.00           C  
ATOM   1274  C   GLN A  85      -8.611  -8.206  -1.256  1.00  0.00           C  
ATOM   1275  O   GLN A  85      -9.646  -8.464  -1.869  1.00  0.00           O  
ATOM   1276  CB  GLN A  85      -7.630 -10.230  -0.182  1.00  0.00           C  
ATOM   1277  CG  GLN A  85      -6.727 -11.444  -0.315  1.00  0.00           C  
ATOM   1278  CD  GLN A  85      -7.035 -12.261  -1.556  1.00  0.00           C  
ATOM   1279  OE1 GLN A  85      -8.181 -12.658  -1.785  1.00  0.00           O  
ATOM   1280  NE2 GLN A  85      -6.013 -12.518  -2.363  1.00  0.00           N  
ATOM   1281  H   GLN A  85      -5.672  -8.551  -0.204  1.00  0.00           H  
ATOM   1282  HA  GLN A  85      -7.449  -9.672  -2.245  1.00  0.00           H  
ATOM   1283 1HB  GLN A  85      -7.448  -9.780   0.794  1.00  0.00           H  
ATOM   1284 2HB  GLN A  85      -8.663 -10.576  -0.195  1.00  0.00           H  
ATOM   1285 1HG  GLN A  85      -5.691 -11.109  -0.375  1.00  0.00           H  
ATOM   1286 2HG  GLN A  85      -6.863 -12.083   0.557  1.00  0.00           H  
ATOM   1287 1HE2 GLN A  85      -6.155 -13.053  -3.197  1.00  0.00           H  
ATOM   1288 2HE2 GLN A  85      -5.100 -12.176  -2.139  1.00  0.00           H  
ATOM   1289  N   LEU A  86      -8.517  -6.973  -0.514  1.00  0.00           N  
ATOM   1290  CA  LEU A  86      -9.461  -5.873  -0.490  1.00  0.00           C  
ATOM   1291  C   LEU A  86      -9.460  -5.213  -1.862  1.00  0.00           C  
ATOM   1292  O   LEU A  86     -10.501  -4.768  -2.347  1.00  0.00           O  
ATOM   1293  CB  LEU A  86      -9.088  -4.856   0.596  1.00  0.00           C  
ATOM   1294  CG  LEU A  86      -9.363  -5.295   2.040  1.00  0.00           C  
ATOM   1295  CD1 LEU A  86      -8.665  -4.343   3.002  1.00  0.00           C  
ATOM   1296  CD2 LEU A  86     -10.865  -5.316   2.287  1.00  0.00           C  
ATOM   1297  H   LEU A  86      -7.677  -6.914   0.044  1.00  0.00           H  
ATOM   1298  HA  LEU A  86     -10.451  -6.279  -0.289  1.00  0.00           H  
ATOM   1299 1HB  LEU A  86      -8.026  -4.634   0.514  1.00  0.00           H  
ATOM   1300 2HB  LEU A  86      -9.645  -3.937   0.416  1.00  0.00           H  
ATOM   1301  HG  LEU A  86      -8.955  -6.293   2.202  1.00  0.00           H  
ATOM   1302 1HD1 LEU A  86      -8.860  -4.656   4.028  1.00  0.00           H  
ATOM   1303 2HD1 LEU A  86      -7.591  -4.362   2.817  1.00  0.00           H  
ATOM   1304 3HD1 LEU A  86      -9.042  -3.333   2.852  1.00  0.00           H  
ATOM   1305 1HD2 LEU A  86     -11.060  -5.629   3.313  1.00  0.00           H  
ATOM   1306 2HD2 LEU A  86     -11.274  -4.318   2.126  1.00  0.00           H  
ATOM   1307 3HD2 LEU A  86     -11.337  -6.017   1.597  1.00  0.00           H  
ATOM   1308  N   GLY A  87      -8.287  -5.151  -2.487  1.00  0.00           N  
ATOM   1309  CA  GLY A  87      -8.157  -4.483  -3.762  1.00  0.00           C  
ATOM   1310  C   GLY A  87      -7.796  -3.023  -3.555  1.00  0.00           C  
ATOM   1311  O   GLY A  87      -8.186  -2.151  -4.335  1.00  0.00           O  
ATOM   1312  H   GLY A  87      -7.472  -5.574  -2.069  1.00  0.00           H  
ATOM   1313 1HA  GLY A  87      -7.390  -4.979  -4.356  1.00  0.00           H  
ATOM   1314 2HA  GLY A  87      -9.093  -4.565  -4.314  1.00  0.00           H  
ATOM   1315  N   THR A  88      -7.038  -2.744  -2.502  1.00  0.00           N  
ATOM   1316  CA  THR A  88      -6.705  -1.366  -2.227  1.00  0.00           C  
ATOM   1317  C   THR A  88      -5.232  -1.169  -1.922  1.00  0.00           C  
ATOM   1318  O   THR A  88      -4.432  -2.085  -2.069  1.00  0.00           O  
ATOM   1319  CB  THR A  88      -7.546  -0.831  -1.053  1.00  0.00           C  
ATOM   1320  OG1 THR A  88      -7.377   0.589  -0.949  1.00  0.00           O  
ATOM   1321  CG2 THR A  88      -7.118  -1.486   0.252  1.00  0.00           C  
ATOM   1322  H   THR A  88      -6.688  -3.465  -1.888  1.00  0.00           H  
ATOM   1323  HA  THR A  88      -6.882  -0.781  -3.128  1.00  0.00           H  
ATOM   1324  HB  THR A  88      -8.599  -1.046  -1.232  1.00  0.00           H  
ATOM   1325  HG1 THR A  88      -8.108   0.962  -0.450  1.00  0.00           H  
ATOM   1326 1HG2 THR A  88      -7.723  -1.096   1.070  1.00  0.00           H  
ATOM   1327 2HG2 THR A  88      -7.256  -2.564   0.180  1.00  0.00           H  
ATOM   1328 3HG2 THR A  88      -6.068  -1.266   0.441  1.00  0.00           H  
ATOM   1329  N   THR A  89      -4.845   0.047  -1.450  1.00  0.00           N  
ATOM   1330  CA  THR A  89      -3.434   0.329  -1.206  1.00  0.00           C  
ATOM   1331  C   THR A  89      -3.050  -0.205   0.173  1.00  0.00           C  
ATOM   1332  O   THR A  89      -3.931  -0.518   0.983  1.00  0.00           O  
ATOM   1333  CB  THR A  89      -3.131   1.836  -1.296  1.00  0.00           C  
ATOM   1334  OG1 THR A  89      -3.853   2.533  -0.272  1.00  0.00           O  
ATOM   1335  CG2 THR A  89      -3.537   2.381  -2.657  1.00  0.00           C  
ATOM   1336  H   THR A  89      -5.531   0.761  -1.254  1.00  0.00           H  
ATOM   1337  HA  THR A  89      -2.846  -0.140  -1.995  1.00  0.00           H  
ATOM   1338  HB  THR A  89      -2.065   2.003  -1.148  1.00  0.00           H  
ATOM   1339  HG1 THR A  89      -3.295   3.221   0.100  1.00  0.00           H  
ATOM   1340 1HG2 THR A  89      -3.316   3.447  -2.703  1.00  0.00           H  
ATOM   1341 2HG2 THR A  89      -2.982   1.861  -3.437  1.00  0.00           H  
ATOM   1342 3HG2 THR A  89      -4.605   2.226  -2.807  1.00  0.00           H  
ATOM   1343  N   VAL A  90      -1.744  -0.315   0.428  1.00  0.00           N  
ATOM   1344  CA  VAL A  90      -1.276  -0.767   1.731  1.00  0.00           C  
ATOM   1345  C   VAL A  90      -1.576   0.283   2.800  1.00  0.00           C  
ATOM   1346  O   VAL A  90      -2.070  -0.038   3.903  1.00  0.00           O  
ATOM   1347  CB  VAL A  90       0.238  -1.045   1.692  1.00  0.00           C  
ATOM   1348  CG1 VAL A  90       0.754  -1.382   3.083  1.00  0.00           C  
ATOM   1349  CG2 VAL A  90       0.531  -2.177   0.719  1.00  0.00           C  
ATOM   1350  H   VAL A  90      -1.067  -0.084  -0.283  1.00  0.00           H  
ATOM   1351  HA  VAL A  90      -1.876  -1.625   2.035  1.00  0.00           H  
ATOM   1352  HB  VAL A  90       0.757  -0.142   1.367  1.00  0.00           H  
ATOM   1353 1HG1 VAL A  90       1.826  -1.576   3.037  1.00  0.00           H  
ATOM   1354 2HG1 VAL A  90       0.566  -0.545   3.755  1.00  0.00           H  
ATOM   1355 3HG1 VAL A  90       0.242  -2.270   3.456  1.00  0.00           H  
ATOM   1356 1HG2 VAL A  90       1.604  -2.368   0.696  1.00  0.00           H  
ATOM   1357 2HG2 VAL A  90       0.009  -3.078   1.040  1.00  0.00           H  
ATOM   1358 3HG2 VAL A  90       0.192  -1.896  -0.278  1.00  0.00           H  
ATOM   1359  N   GLU A  91      -1.332   1.542   2.448  1.00  0.00           N  
ATOM   1360  CA  GLU A  91      -1.568   2.645   3.372  1.00  0.00           C  
ATOM   1361  C   GLU A  91      -3.031   2.680   3.801  1.00  0.00           C  
ATOM   1362  O   GLU A  91      -3.329   3.029   4.941  1.00  0.00           O  
ATOM   1363  CB  GLU A  91      -1.181   3.978   2.728  1.00  0.00           C  
ATOM   1364  CG  GLU A  91       0.309   4.131   2.447  1.00  0.00           C  
ATOM   1365  CD  GLU A  91       0.747   3.408   1.205  1.00  0.00           C  
ATOM   1366  OE1 GLU A  91      -0.093   2.864   0.529  1.00  0.00           O  
ATOM   1367  OE2 GLU A  91       1.924   3.397   0.932  1.00  0.00           O  
ATOM   1368  H   GLU A  91      -0.974   1.742   1.525  1.00  0.00           H  
ATOM   1369  HA  GLU A  91      -0.975   2.478   4.272  1.00  0.00           H  
ATOM   1370 1HB  GLU A  91      -1.712   4.095   1.782  1.00  0.00           H  
ATOM   1371 2HB  GLU A  91      -1.485   4.799   3.378  1.00  0.00           H  
ATOM   1372 1HG  GLU A  91       0.539   5.191   2.338  1.00  0.00           H  
ATOM   1373 2HG  GLU A  91       0.868   3.752   3.301  1.00  0.00           H  
ATOM   1374  N   GLU A  92      -4.116   2.373   2.859  1.00  0.00           N  
ATOM   1375  CA  GLU A  92      -5.534   2.300   3.227  1.00  0.00           C  
ATOM   1376  C   GLU A  92      -5.827   1.152   4.191  1.00  0.00           C  
ATOM   1377  O   GLU A  92      -6.645   1.296   5.096  1.00  0.00           O  
ATOM   1378  CB  GLU A  92      -6.397   2.145   1.974  1.00  0.00           C  
ATOM   1379  CG  GLU A  92      -7.893   2.067   2.246  1.00  0.00           C  
ATOM   1380  CD  GLU A  92      -8.447   3.333   2.836  1.00  0.00           C  
ATOM   1381  OE1 GLU A  92      -7.820   4.355   2.698  1.00  0.00           O  
ATOM   1382  OE2 GLU A  92      -9.499   3.278   3.428  1.00  0.00           O  
ATOM   1383  H   GLU A  92      -3.842   2.158   1.910  1.00  0.00           H  
ATOM   1384  HA  GLU A  92      -5.816   3.241   3.699  1.00  0.00           H  
ATOM   1385 1HB  GLU A  92      -6.223   2.989   1.306  1.00  0.00           H  
ATOM   1386 2HB  GLU A  92      -6.106   1.241   1.440  1.00  0.00           H  
ATOM   1387 1HG  GLU A  92      -8.411   1.860   1.310  1.00  0.00           H  
ATOM   1388 2HG  GLU A  92      -8.085   1.239   2.927  1.00  0.00           H  
ATOM   1389  N   ALA A  93      -5.164  -0.121   4.020  1.00  0.00           N  
ATOM   1390  CA  ALA A  93      -5.304  -1.259   4.924  1.00  0.00           C  
ATOM   1391  C   ALA A  93      -4.807  -0.868   6.314  1.00  0.00           C  
ATOM   1392  O   ALA A  93      -5.368  -1.275   7.322  1.00  0.00           O  
ATOM   1393  CB  ALA A  93      -4.542  -2.470   4.398  1.00  0.00           C  
ATOM   1394  H   ALA A  93      -4.612  -0.225   3.179  1.00  0.00           H  
ATOM   1395  HA  ALA A  93      -6.362  -1.513   4.986  1.00  0.00           H  
ATOM   1396 1HB  ALA A  93      -4.662  -3.304   5.088  1.00  0.00           H  
ATOM   1397 2HB  ALA A  93      -4.933  -2.748   3.420  1.00  0.00           H  
ATOM   1398 3HB  ALA A  93      -3.484  -2.222   4.309  1.00  0.00           H  
ATOM   1399  N   VAL A  94      -3.745  -0.075   6.343  1.00  0.00           N  
ATOM   1400  CA  VAL A  94      -3.177   0.412   7.588  1.00  0.00           C  
ATOM   1401  C   VAL A  94      -4.172   1.380   8.247  1.00  0.00           C  
ATOM   1402  O   VAL A  94      -4.545   1.177   9.402  1.00  0.00           O  
ATOM   1403  CB  VAL A  94      -1.836   1.124   7.331  1.00  0.00           C  
ATOM   1404  CG1 VAL A  94      -1.373   1.857   8.582  1.00  0.00           C  
ATOM   1405  CG2 VAL A  94      -0.791   0.114   6.882  1.00  0.00           C  
ATOM   1406  H   VAL A  94      -3.319   0.200   5.468  1.00  0.00           H  
ATOM   1407  HA  VAL A  94      -3.053  -0.434   8.266  1.00  0.00           H  
ATOM   1408  HB  VAL A  94      -1.975   1.874   6.553  1.00  0.00           H  
ATOM   1409 1HG1 VAL A  94      -0.424   2.354   8.382  1.00  0.00           H  
ATOM   1410 2HG1 VAL A  94      -2.119   2.599   8.865  1.00  0.00           H  
ATOM   1411 3HG1 VAL A  94      -1.243   1.143   9.395  1.00  0.00           H  
ATOM   1412 1HG2 VAL A  94       0.154   0.624   6.701  1.00  0.00           H  
ATOM   1413 2HG2 VAL A  94      -0.655  -0.641   7.658  1.00  0.00           H  
ATOM   1414 3HG2 VAL A  94      -1.124  -0.370   5.963  1.00  0.00           H  
ATOM   1415  N   ASN A  95      -4.656   2.373   7.486  1.00  0.00           N  
ATOM   1416  CA  ASN A  95      -5.610   3.355   8.016  1.00  0.00           C  
ATOM   1417  C   ASN A  95      -6.838   2.697   8.597  1.00  0.00           C  
ATOM   1418  O   ASN A  95      -7.316   3.084   9.664  1.00  0.00           O  
ATOM   1419  CB  ASN A  95      -6.012   4.347   6.940  1.00  0.00           C  
ATOM   1420  CG  ASN A  95      -4.916   5.324   6.616  1.00  0.00           C  
ATOM   1421  OD1 ASN A  95      -3.990   5.522   7.410  1.00  0.00           O  
ATOM   1422  ND2 ASN A  95      -5.004   5.938   5.464  1.00  0.00           N  
ATOM   1423  H   ASN A  95      -4.357   2.447   6.524  1.00  0.00           H  
ATOM   1424  HA  ASN A  95      -5.129   3.900   8.830  1.00  0.00           H  
ATOM   1425 1HB  ASN A  95      -6.284   3.808   6.031  1.00  0.00           H  
ATOM   1426 2HB  ASN A  95      -6.892   4.902   7.267  1.00  0.00           H  
ATOM   1427 1HD2 ASN A  95      -4.303   6.599   5.195  1.00  0.00           H  
ATOM   1428 2HD2 ASN A  95      -5.771   5.747   4.852  1.00  0.00           H  
ATOM   1429  N   ARG A  96      -7.448   1.605   7.885  1.00  0.00           N  
ATOM   1430  CA  ARG A  96      -8.609   0.876   8.393  1.00  0.00           C  
ATOM   1431  C   ARG A  96      -8.260   0.042   9.623  1.00  0.00           C  
ATOM   1432  O   ARG A  96      -9.057  -0.067  10.544  1.00  0.00           O  
ATOM   1433  CB  ARG A  96      -9.176  -0.037   7.315  1.00  0.00           C  
ATOM   1434  CG  ARG A  96      -9.788   0.683   6.124  1.00  0.00           C  
ATOM   1435  CD  ARG A  96     -10.262  -0.271   5.089  1.00  0.00           C  
ATOM   1436  NE  ARG A  96     -10.665   0.409   3.869  1.00  0.00           N  
ATOM   1437  CZ  ARG A  96     -11.280  -0.187   2.829  1.00  0.00           C  
ATOM   1438  NH1 ARG A  96     -11.553  -1.473   2.876  1.00  0.00           N  
ATOM   1439  NH2 ARG A  96     -11.607   0.519   1.762  1.00  0.00           N  
ATOM   1440  H   ARG A  96      -7.078   1.371   6.976  1.00  0.00           H  
ATOM   1441  HA  ARG A  96      -9.372   1.598   8.686  1.00  0.00           H  
ATOM   1442 1HB  ARG A  96      -8.389  -0.688   6.939  1.00  0.00           H  
ATOM   1443 2HB  ARG A  96      -9.948  -0.674   7.748  1.00  0.00           H  
ATOM   1444 1HG  ARG A  96     -10.638   1.279   6.456  1.00  0.00           H  
ATOM   1445 2HG  ARG A  96      -9.041   1.337   5.672  1.00  0.00           H  
ATOM   1446 1HD  ARG A  96      -9.460  -0.967   4.844  1.00  0.00           H  
ATOM   1447 2HD  ARG A  96     -11.118  -0.825   5.472  1.00  0.00           H  
ATOM   1448  HE  ARG A  96     -10.472   1.398   3.796  1.00  0.00           H  
ATOM   1449 1HH1 ARG A  96     -11.303  -2.013   3.693  1.00  0.00           H  
ATOM   1450 2HH1 ARG A  96     -12.014  -1.919   2.097  1.00  0.00           H  
ATOM   1451 1HH2 ARG A  96     -11.397   1.507   1.725  1.00  0.00           H  
ATOM   1452 2HH2 ARG A  96     -12.067   0.073   0.983  1.00  0.00           H  
ATOM   1453  N   ALA A  97      -6.979  -0.660   9.655  1.00  0.00           N  
ATOM   1454  CA  ALA A  97      -6.537  -1.491  10.758  1.00  0.00           C  
ATOM   1455  C   ALA A  97      -6.391  -0.602  11.993  1.00  0.00           C  
ATOM   1456  O   ALA A  97      -6.734  -1.016  13.081  1.00  0.00           O  
ATOM   1457  CB  ALA A  97      -5.224  -2.174  10.414  1.00  0.00           C  
ATOM   1458  H   ALA A  97      -6.418  -0.616   8.818  1.00  0.00           H  
ATOM   1459  HA  ALA A  97      -7.295  -2.255  10.933  1.00  0.00           H  
ATOM   1460 1HB  ALA A  97      -4.905  -2.794  11.251  1.00  0.00           H  
ATOM   1461 2HB  ALA A  97      -5.359  -2.799   9.531  1.00  0.00           H  
ATOM   1462 3HB  ALA A  97      -4.465  -1.420  10.211  1.00  0.00           H  
ATOM   1463  N   LEU A  98      -5.887   0.618  11.807  1.00  0.00           N  
ATOM   1464  CA  LEU A  98      -5.731   1.575  12.905  1.00  0.00           C  
ATOM   1465  C   LEU A  98      -7.065   2.057  13.474  1.00  0.00           C  
ATOM   1466  O   LEU A  98      -7.174   2.273  14.665  1.00  0.00           O  
ATOM   1467  CB  LEU A  98      -4.920   2.785  12.423  1.00  0.00           C  
ATOM   1468  CG  LEU A  98      -3.439   2.517  12.125  1.00  0.00           C  
ATOM   1469  CD1 LEU A  98      -2.838   3.724  11.417  1.00  0.00           C  
ATOM   1470  CD2 LEU A  98      -2.705   2.221  13.424  1.00  0.00           C  
ATOM   1471  H   LEU A  98      -5.604   0.888  10.876  1.00  0.00           H  
ATOM   1472  HA  LEU A  98      -5.215   1.077  13.726  1.00  0.00           H  
ATOM   1473 1HB  LEU A  98      -5.378   3.169  11.513  1.00  0.00           H  
ATOM   1474 2HB  LEU A  98      -4.970   3.562  13.186  1.00  0.00           H  
ATOM   1475  HG  LEU A  98      -3.352   1.660  11.456  1.00  0.00           H  
ATOM   1476 1HD1 LEU A  98      -1.786   3.533  11.205  1.00  0.00           H  
ATOM   1477 2HD1 LEU A  98      -3.369   3.899  10.482  1.00  0.00           H  
ATOM   1478 3HD1 LEU A  98      -2.926   4.601  12.057  1.00  0.00           H  
ATOM   1479 1HD2 LEU A  98      -1.652   2.031  13.212  1.00  0.00           H  
ATOM   1480 2HD2 LEU A  98      -2.790   3.078  14.093  1.00  0.00           H  
ATOM   1481 3HD2 LEU A  98      -3.144   1.345  13.899  1.00  0.00           H  
ATOM   1482  N   ASN A  99      -8.234   2.333  12.602  1.00  0.00           N  
ATOM   1483  CA  ASN A  99      -9.592   2.638  13.053  1.00  0.00           C  
ATOM   1484  C   ASN A  99     -10.145   1.504  13.903  1.00  0.00           C  
ATOM   1485  O   ASN A  99     -10.802   1.739  14.917  1.00  0.00           O  
ATOM   1486  CB  ASN A  99     -10.504   2.914  11.872  1.00  0.00           C  
ATOM   1487  CG  ASN A  99     -10.233   4.247  11.232  1.00  0.00           C  
ATOM   1488  OD1 ASN A  99      -9.640   5.138  11.851  1.00  0.00           O  
ATOM   1489  ND2 ASN A  99     -10.657   4.402  10.003  1.00  0.00           N  
ATOM   1490  H   ASN A  99      -8.041   2.299  11.611  1.00  0.00           H  
ATOM   1491  HA  ASN A  99      -9.556   3.530  13.681  1.00  0.00           H  
ATOM   1492 1HB  ASN A  99     -10.376   2.132  11.122  1.00  0.00           H  
ATOM   1493 2HB  ASN A  99     -11.543   2.886  12.200  1.00  0.00           H  
ATOM   1494 1HD2 ASN A  99     -10.504   5.269   9.527  1.00  0.00           H  
ATOM   1495 2HD2 ASN A  99     -11.132   3.655   9.541  1.00  0.00           H  
ATOM   1496  N   LEU A 100      -9.918   0.110  13.550  1.00  0.00           N  
ATOM   1497  CA  LEU A 100     -10.299  -1.101  14.263  1.00  0.00           C  
ATOM   1498  C   LEU A 100      -9.500  -1.203  15.561  1.00  0.00           C  
ATOM   1499  O   LEU A 100     -10.028  -1.600  16.601  1.00  0.00           O  
ATOM   1500  CB  LEU A 100     -10.055  -2.340  13.391  1.00  0.00           C  
ATOM   1501  CG  LEU A 100     -10.951  -2.469  12.154  1.00  0.00           C  
ATOM   1502  CD1 LEU A 100     -10.436  -3.596  11.268  1.00  0.00           C  
ATOM   1503  CD2 LEU A 100     -12.386  -2.728  12.590  1.00  0.00           C  
ATOM   1504  H   LEU A 100      -9.449   0.029  12.659  1.00  0.00           H  
ATOM   1505  HA  LEU A 100     -11.362  -1.044  14.496  1.00  0.00           H  
ATOM   1506 1HB  LEU A 100      -9.021  -2.327  13.052  1.00  0.00           H  
ATOM   1507 2HB  LEU A 100     -10.204  -3.229  14.004  1.00  0.00           H  
ATOM   1508  HG  LEU A 100     -10.909  -1.545  11.575  1.00  0.00           H  
ATOM   1509 1HD1 LEU A 100     -11.073  -3.687  10.388  1.00  0.00           H  
ATOM   1510 2HD1 LEU A 100      -9.416  -3.375  10.955  1.00  0.00           H  
ATOM   1511 3HD1 LEU A 100     -10.451  -4.532  11.826  1.00  0.00           H  
ATOM   1512 1HD2 LEU A 100     -13.023  -2.819  11.710  1.00  0.00           H  
ATOM   1513 2HD2 LEU A 100     -12.429  -3.652  13.167  1.00  0.00           H  
ATOM   1514 3HD2 LEU A 100     -12.734  -1.899  13.206  1.00  0.00           H  
ATOM   1515  N   LYS A 101      -8.219  -0.859  15.483  1.00  0.00           N  
ATOM   1516  CA  LYS A 101      -7.350  -0.904  16.644  1.00  0.00           C  
ATOM   1517  C   LYS A 101      -8.022  -0.172  17.817  1.00  0.00           C  
ATOM   1518  O   LYS A 101      -8.275  -0.774  18.866  1.00  0.00           O  
ATOM   1519  CB  LYS A 101      -5.989  -0.284  16.323  1.00  0.00           C  
ATOM   1520  CG  LYS A 101      -5.008  -0.283  17.489  1.00  0.00           C  
ATOM   1521  CD  LYS A 101      -3.788   0.573  17.183  1.00  0.00           C  
ATOM   1522  CE  LYS A 101      -2.700   0.379  18.230  1.00  0.00           C  
ATOM   1523  NZ  LYS A 101      -3.073   0.982  19.539  1.00  0.00           N  
ATOM   1524  H   LYS A 101      -7.841  -0.558  14.597  1.00  0.00           H  
ATOM   1525  HA  LYS A 101      -7.223  -1.946  16.939  1.00  0.00           H  
ATOM   1526 1HB  LYS A 101      -5.527  -0.827  15.498  1.00  0.00           H  
ATOM   1527 2HB  LYS A 101      -6.126   0.748  16.001  1.00  0.00           H  
ATOM   1528 1HG  LYS A 101      -5.502   0.106  18.379  1.00  0.00           H  
ATOM   1529 2HG  LYS A 101      -4.684  -1.304  17.692  1.00  0.00           H  
ATOM   1530 1HD  LYS A 101      -3.391   0.303  16.204  1.00  0.00           H  
ATOM   1531 2HD  LYS A 101      -4.076   1.623  17.164  1.00  0.00           H  
ATOM   1532 1HE  LYS A 101      -2.517  -0.684  18.373  1.00  0.00           H  
ATOM   1533 2HE  LYS A 101      -1.775   0.841  17.882  1.00  0.00           H  
ATOM   1534 1HZ  LYS A 101      -2.327   0.834  20.203  1.00  0.00           H  
ATOM   1535 2HZ  LYS A 101      -3.227   1.974  19.421  1.00  0.00           H  
ATOM   1536 3HZ  LYS A 101      -3.919   0.549  19.881  1.00  0.00           H  
ATOM   1537  N   THR A 102      -8.366   1.102  17.624  1.00  0.00           N  
ATOM   1538  CA  THR A 102      -8.859   1.913  18.734  1.00  0.00           C  
ATOM   1539  C   THR A 102     -10.351   1.704  18.998  1.00  0.00           C  
ATOM   1540  O   THR A 102     -10.840   1.929  20.104  1.00  0.00           O  
ATOM   1541  CB  THR A 102      -8.592   3.408  18.475  1.00  0.00           C  
ATOM   1542  OG1 THR A 102      -9.316   3.831  17.312  1.00  0.00           O  
ATOM   1543  CG2 THR A 102      -7.107   3.654  18.260  1.00  0.00           C  
ATOM   1544  H   THR A 102      -8.289   1.517  16.707  1.00  0.00           H  
ATOM   1545  HA  THR A 102      -8.340   1.609  19.642  1.00  0.00           H  
ATOM   1546  HB  THR A 102      -8.931   3.991  19.330  1.00  0.00           H  
ATOM   1547  HG1 THR A 102     -10.232   3.996  17.548  1.00  0.00           H  
ATOM   1548 1HG2 THR A 102      -6.937   4.716  18.079  1.00  0.00           H  
ATOM   1549 2HG2 THR A 102      -6.554   3.345  19.148  1.00  0.00           H  
ATOM   1550 3HG2 THR A 102      -6.763   3.081  17.401  1.00  0.00           H  
ATOM   1551  N   LYS A 103     -11.074   1.264  17.983  1.00  0.00           N  
ATOM   1552  CA  LYS A 103     -12.486   0.953  18.151  1.00  0.00           C  
ATOM   1553  C   LYS A 103     -12.732  -0.349  18.921  1.00  0.00           C  
ATOM   1554  O   LYS A 103     -13.635  -0.421  19.761  1.00  0.00           O  
ATOM   1555  CB  LYS A 103     -13.165   0.880  16.782  1.00  0.00           C  
ATOM   1556  CG  LYS A 103     -14.664   0.624  16.836  1.00  0.00           C  
ATOM   1557  CD  LYS A 103     -15.293   0.724  15.454  1.00  0.00           C  
ATOM   1558  CE  LYS A 103     -16.795   0.487  15.509  1.00  0.00           C  
ATOM   1559  NZ  LYS A 103     -17.429   0.624  14.170  1.00  0.00           N  
ATOM   1560  H   LYS A 103     -10.649   1.143  17.075  1.00  0.00           H  
ATOM   1561  HA  LYS A 103     -12.947   1.744  18.744  1.00  0.00           H  
ATOM   1562 1HB  LYS A 103     -13.004   1.816  16.246  1.00  0.00           H  
ATOM   1563 2HB  LYS A 103     -12.709   0.084  16.192  1.00  0.00           H  
ATOM   1564 1HG  LYS A 103     -14.848  -0.374  17.237  1.00  0.00           H  
ATOM   1565 2HG  LYS A 103     -15.135   1.354  17.494  1.00  0.00           H  
ATOM   1566 1HD  LYS A 103     -15.104   1.716  15.040  1.00  0.00           H  
ATOM   1567 2HD  LYS A 103     -14.842  -0.017  14.795  1.00  0.00           H  
ATOM   1568 1HE  LYS A 103     -16.991  -0.513  15.890  1.00  0.00           H  
ATOM   1569 2HE  LYS A 103     -17.252   1.207  16.188  1.00  0.00           H  
ATOM   1570 1HZ  LYS A 103     -18.422   0.461  14.249  1.00  0.00           H  
ATOM   1571 2HZ  LYS A 103     -17.269   1.556  13.813  1.00  0.00           H  
ATOM   1572 3HZ  LYS A 103     -17.026  -0.052  13.536  1.00  0.00           H  
ATOM   1573  N   LEU A 104     -11.936  -1.377  18.644  1.00  0.00           N  
ATOM   1574  CA  LEU A 104     -12.165  -2.693  19.242  1.00  0.00           C  
ATOM   1575  C   LEU A 104     -11.279  -2.977  20.460  1.00  0.00           C  
ATOM   1576  O   LEU A 104     -11.627  -3.815  21.294  1.00  0.00           O  
ATOM   1577  CB  LEU A 104     -11.934  -3.782  18.187  1.00  0.00           C  
ATOM   1578  CG  LEU A 104     -12.780  -3.665  16.913  1.00  0.00           C  
ATOM   1579  CD1 LEU A 104     -12.383  -4.762  15.935  1.00  0.00           C  
ATOM   1580  CD2 LEU A 104     -14.255  -3.762  17.272  1.00  0.00           C  
ATOM   1581  H   LEU A 104     -11.159  -1.253  18.012  1.00  0.00           H  
ATOM   1582  HA  LEU A 104     -13.199  -2.742  19.584  1.00  0.00           H  
ATOM   1583 1HB  LEU A 104     -10.886  -3.762  17.890  1.00  0.00           H  
ATOM   1584 2HB  LEU A 104     -12.144  -4.753  18.636  1.00  0.00           H  
ATOM   1585  HG  LEU A 104     -12.586  -2.705  16.433  1.00  0.00           H  
ATOM   1586 1HD1 LEU A 104     -12.984  -4.679  15.030  1.00  0.00           H  
ATOM   1587 2HD1 LEU A 104     -11.327  -4.657  15.680  1.00  0.00           H  
ATOM   1588 3HD1 LEU A 104     -12.550  -5.736  16.393  1.00  0.00           H  
ATOM   1589 1HD2 LEU A 104     -14.858  -3.678  16.368  1.00  0.00           H  
ATOM   1590 2HD2 LEU A 104     -14.450  -4.722  17.750  1.00  0.00           H  
ATOM   1591 3HD2 LEU A 104     -14.516  -2.956  17.958  1.00  0.00           H  
ATOM   1592  N   GLY A 105     -10.136  -2.296  20.550  1.00  0.00           N  
ATOM   1593  CA  GLY A 105      -9.123  -2.619  21.543  1.00  0.00           C  
ATOM   1594  C   GLY A 105      -8.195  -3.766  21.160  1.00  0.00           C  
ATOM   1595  O   GLY A 105      -7.825  -4.583  22.008  1.00  0.00           O  
ATOM   1596  H   GLY A 105      -9.971  -1.534  19.907  1.00  0.00           H  
ATOM   1597 1HA  GLY A 105      -8.508  -1.740  21.734  1.00  0.00           H  
ATOM   1598 2HA  GLY A 105      -9.608  -2.880  22.483  1.00  0.00           H  
ATOM   1599  N   VAL A 106      -7.806  -3.831  19.884  1.00  0.00           N  
ATOM   1600  CA  VAL A 106      -7.005  -4.951  19.395  1.00  0.00           C  
ATOM   1601  C   VAL A 106      -5.727  -4.440  18.737  1.00  0.00           C  
ATOM   1602  O   VAL A 106      -5.594  -3.249  18.464  1.00  0.00           O  
ATOM   1603  CB  VAL A 106      -7.808  -5.789  18.384  1.00  0.00           C  
ATOM   1604  CG1 VAL A 106      -9.082  -6.322  19.024  1.00  0.00           C  
ATOM   1605  CG2 VAL A 106      -8.132  -4.950  17.157  1.00  0.00           C  
ATOM   1606  H   VAL A 106      -8.067  -3.097  19.243  1.00  0.00           H  
ATOM   1607  HA  VAL A 106      -6.702  -5.559  20.248  1.00  0.00           H  
ATOM   1608  HB  VAL A 106      -7.213  -6.653  18.087  1.00  0.00           H  
ATOM   1609 1HG1 VAL A 106      -9.637  -6.912  18.295  1.00  0.00           H  
ATOM   1610 2HG1 VAL A 106      -8.825  -6.948  19.878  1.00  0.00           H  
ATOM   1611 3HG1 VAL A 106      -9.697  -5.486  19.357  1.00  0.00           H  
ATOM   1612 1HG2 VAL A 106      -8.698  -5.550  16.445  1.00  0.00           H  
ATOM   1613 2HG2 VAL A 106      -8.722  -4.083  17.454  1.00  0.00           H  
ATOM   1614 3HG2 VAL A 106      -7.205  -4.615  16.691  1.00  0.00           H  
ATOM   1615  N   ASP A 107      -4.774  -5.332  18.495  1.00  0.00           N  
ATOM   1616  CA  ASP A 107      -3.546  -4.915  17.844  1.00  0.00           C  
ATOM   1617  C   ASP A 107      -3.699  -4.886  16.310  1.00  0.00           C  
ATOM   1618  O   ASP A 107      -4.775  -5.155  15.767  1.00  0.00           O  
ATOM   1619  CB  ASP A 107      -2.401  -5.851  18.239  1.00  0.00           C  
ATOM   1620  CG  ASP A 107      -2.633  -7.290  17.797  1.00  0.00           C  
ATOM   1621  OD1 ASP A 107      -3.519  -7.512  17.008  1.00  0.00           O  
ATOM   1622  OD2 ASP A 107      -1.922  -8.152  18.255  1.00  0.00           O  
ATOM   1623  H   ASP A 107      -4.889  -6.299  18.757  1.00  0.00           H  
ATOM   1624  HA  ASP A 107      -3.314  -3.897  18.163  1.00  0.00           H  
ATOM   1625 1HB  ASP A 107      -1.471  -5.496  17.794  1.00  0.00           H  
ATOM   1626 2HB  ASP A 107      -2.273  -5.834  19.321  1.00  0.00           H  
ATOM   1627  N   LEU A 108      -2.544  -4.549  15.488  1.00  0.00           N  
ATOM   1628  CA  LEU A 108      -2.626  -4.328  14.062  1.00  0.00           C  
ATOM   1629  C   LEU A 108      -2.824  -5.674  13.380  1.00  0.00           C  
ATOM   1630  O   LEU A 108      -3.482  -5.762  12.358  1.00  0.00           O  
ATOM   1631  CB  LEU A 108      -1.357  -3.641  13.540  1.00  0.00           C  
ATOM   1632  CG  LEU A 108      -1.386  -2.108  13.532  1.00  0.00           C  
ATOM   1633  CD1 LEU A 108      -2.343  -1.624  12.451  1.00  0.00           C  
ATOM   1634  CD2 LEU A 108      -1.807  -1.600  14.903  1.00  0.00           C  
ATOM   1635  H   LEU A 108      -1.655  -4.427  15.954  1.00  0.00           H  
ATOM   1636  HA  LEU A 108      -3.473  -3.671  13.862  1.00  0.00           H  
ATOM   1637 1HB  LEU A 108      -0.516  -3.953  14.157  1.00  0.00           H  
ATOM   1638 2HB  LEU A 108      -1.176  -3.976  12.519  1.00  0.00           H  
ATOM   1639  HG  LEU A 108      -0.394  -1.726  13.293  1.00  0.00           H  
ATOM   1640 1HD1 LEU A 108      -2.364  -0.534  12.445  1.00  0.00           H  
ATOM   1641 2HD1 LEU A 108      -2.008  -1.986  11.479  1.00  0.00           H  
ATOM   1642 3HD1 LEU A 108      -3.344  -2.004  12.655  1.00  0.00           H  
ATOM   1643 1HD2 LEU A 108      -1.827  -0.510  14.897  1.00  0.00           H  
ATOM   1644 2HD2 LEU A 108      -2.800  -1.980  15.143  1.00  0.00           H  
ATOM   1645 3HD2 LEU A 108      -1.096  -1.946  15.653  1.00  0.00           H  
ATOM   1646  N   LEU A 109      -2.255  -6.721  13.966  1.00  0.00           N  
ATOM   1647  CA  LEU A 109      -2.351  -8.061  13.403  1.00  0.00           C  
ATOM   1648  C   LEU A 109      -3.775  -8.596  13.469  1.00  0.00           C  
ATOM   1649  O   LEU A 109      -4.295  -9.130  12.490  1.00  0.00           O  
ATOM   1650  CB  LEU A 109      -1.408  -9.015  14.147  1.00  0.00           C  
ATOM   1651  CG  LEU A 109      -1.504 -10.492  13.746  1.00  0.00           C  
ATOM   1652  CD1 LEU A 109      -1.197 -10.637  12.262  1.00  0.00           C  
ATOM   1653  CD2 LEU A 109      -0.535 -11.310  14.587  1.00  0.00           C  
ATOM   1654  H   LEU A 109      -1.741  -6.583  14.825  1.00  0.00           H  
ATOM   1655  HA  LEU A 109      -2.057  -8.017  12.353  1.00  0.00           H  
ATOM   1656 1HB  LEU A 109      -0.382  -8.691  13.976  1.00  0.00           H  
ATOM   1657 2HB  LEU A 109      -1.616  -8.947  15.214  1.00  0.00           H  
ATOM   1658  HG  LEU A 109      -2.520 -10.849  13.913  1.00  0.00           H  
ATOM   1659 1HD1 LEU A 109      -1.265 -11.687  11.977  1.00  0.00           H  
ATOM   1660 2HD1 LEU A 109      -1.916 -10.058  11.683  1.00  0.00           H  
ATOM   1661 3HD1 LEU A 109      -0.190 -10.272  12.061  1.00  0.00           H  
ATOM   1662 1HD2 LEU A 109      -0.604 -12.361  14.303  1.00  0.00           H  
ATOM   1663 2HD2 LEU A 109       0.482 -10.955  14.420  1.00  0.00           H  
ATOM   1664 3HD2 LEU A 109      -0.789 -11.203  15.642  1.00  0.00           H  
ATOM   1665  N   THR A 110      -4.416  -8.461  14.618  1.00  0.00           N  
ATOM   1666  CA  THR A 110      -5.816  -8.868  14.724  1.00  0.00           C  
ATOM   1667  C   THR A 110      -6.782  -8.064  13.844  1.00  0.00           C  
ATOM   1668  O   THR A 110      -7.691  -8.623  13.234  1.00  0.00           O  
ATOM   1669  CB  THR A 110      -6.284  -8.774  16.188  1.00  0.00           C  
ATOM   1670  OG1 THR A 110      -5.440  -9.587  17.014  1.00  0.00           O  
ATOM   1671  CG2 THR A 110      -7.723  -9.247  16.320  1.00  0.00           C  
ATOM   1672  H   THR A 110      -3.954  -8.079  15.429  1.00  0.00           H  
ATOM   1673  HA  THR A 110      -5.894  -9.905  14.393  1.00  0.00           H  
ATOM   1674  HB  THR A 110      -6.214  -7.741  16.528  1.00  0.00           H  
ATOM   1675  HG1 THR A 110      -4.599  -9.144  17.146  1.00  0.00           H  
ATOM   1676 1HG2 THR A 110      -8.037  -9.173  17.361  1.00  0.00           H  
ATOM   1677 2HG2 THR A 110      -8.369  -8.623  15.702  1.00  0.00           H  
ATOM   1678 3HG2 THR A 110      -7.798 -10.283  15.991  1.00  0.00           H  
ATOM   1679  N   ALA A 111      -6.641  -6.625  13.715  1.00  0.00           N  
ATOM   1680  CA  ALA A 111      -7.398  -5.715  12.859  1.00  0.00           C  
ATOM   1681  C   ALA A 111      -7.170  -6.113  11.402  1.00  0.00           C  
ATOM   1682  O   ALA A 111      -8.072  -6.062  10.585  1.00  0.00           O  
ATOM   1683  CB  ALA A 111      -6.984  -4.271  13.098  1.00  0.00           C  
ATOM   1684  H   ALA A 111      -5.934  -6.249  14.329  1.00  0.00           H  
ATOM   1685  HA  ALA A 111      -8.455  -5.820  13.104  1.00  0.00           H  
ATOM   1686 1HB  ALA A 111      -7.561  -3.615  12.450  1.00  0.00           H  
ATOM   1687 2HB  ALA A 111      -7.169  -4.007  14.140  1.00  0.00           H  
ATOM   1688 3HB  ALA A 111      -5.924  -4.156  12.879  1.00  0.00           H  
ATOM   1689  N   ALA A 112      -5.788  -6.496  10.935  1.00  0.00           N  
ATOM   1690  CA  ALA A 112      -5.439  -6.960   9.595  1.00  0.00           C  
ATOM   1691  C   ALA A 112      -6.164  -8.233   9.248  1.00  0.00           C  
ATOM   1692  O   ALA A 112      -6.520  -8.461   8.094  1.00  0.00           O  
ATOM   1693  CB  ALA A 112      -3.935  -7.170   9.475  1.00  0.00           C  
ATOM   1694  H   ALA A 112      -5.062  -6.415  11.632  1.00  0.00           H  
ATOM   1695  HA  ALA A 112      -5.747  -6.197   8.880  1.00  0.00           H  
ATOM   1696 1HB  ALA A 112      -3.696  -7.523   8.472  1.00  0.00           H  
ATOM   1697 2HB  ALA A 112      -3.421  -6.226   9.660  1.00  0.00           H  
ATOM   1698 3HB  ALA A 112      -3.611  -7.909  10.207  1.00  0.00           H  
ATOM   1699  N   LEU A 113      -6.361  -9.271  10.245  1.00  0.00           N  
ATOM   1700  CA  LEU A 113      -7.174 -10.469  10.066  1.00  0.00           C  
ATOM   1701  C   LEU A 113      -8.649 -10.167   9.782  1.00  0.00           C  
ATOM   1702  O   LEU A 113      -9.263 -10.785   8.915  1.00  0.00           O  
ATOM   1703  CB  LEU A 113      -7.069 -11.350  11.318  1.00  0.00           C  
ATOM   1704  CG  LEU A 113      -7.918 -12.627  11.306  1.00  0.00           C  
ATOM   1705  CD1 LEU A 113      -7.485 -13.514  10.147  1.00  0.00           C  
ATOM   1706  CD2 LEU A 113      -7.765 -13.351  12.635  1.00  0.00           C  
ATOM   1707  H   LEU A 113      -5.875  -9.133  11.119  1.00  0.00           H  
ATOM   1708  HA  LEU A 113      -6.788 -11.024   9.213  1.00  0.00           H  
ATOM   1709 1HB  LEU A 113      -6.029 -11.645  11.449  1.00  0.00           H  
ATOM   1710 2HB  LEU A 113      -7.369 -10.760  12.184  1.00  0.00           H  
ATOM   1711  HG  LEU A 113      -8.965 -12.366  11.153  1.00  0.00           H  
ATOM   1712 1HD1 LEU A 113      -8.088 -14.422  10.138  1.00  0.00           H  
ATOM   1713 2HD1 LEU A 113      -7.623 -12.979   9.207  1.00  0.00           H  
ATOM   1714 3HD1 LEU A 113      -6.434 -13.779  10.264  1.00  0.00           H  
ATOM   1715 1HD2 LEU A 113      -8.370 -14.259  12.627  1.00  0.00           H  
ATOM   1716 2HD2 LEU A 113      -6.718 -13.614  12.789  1.00  0.00           H  
ATOM   1717 3HD2 LEU A 113      -8.099 -12.701  13.444  1.00  0.00           H  
ATOM   1718  N   ALA A 114      -9.213  -9.215  10.519  1.00  0.00           N  
ATOM   1719  CA  ALA A 114     -10.585  -8.775  10.269  1.00  0.00           C  
ATOM   1720  C   ALA A 114     -10.723  -8.181   8.866  1.00  0.00           C  
ATOM   1721  O   ALA A 114     -11.719  -8.413   8.179  1.00  0.00           O  
ATOM   1722  CB  ALA A 114     -11.016  -7.762  11.319  1.00  0.00           C  
ATOM   1723  H   ALA A 114      -8.688  -8.784  11.267  1.00  0.00           H  
ATOM   1724  HA  ALA A 114     -11.236  -9.647  10.331  1.00  0.00           H  
ATOM   1725 1HB  ALA A 114     -12.039  -7.443  11.117  1.00  0.00           H  
ATOM   1726 2HB  ALA A 114     -10.964  -8.217  12.307  1.00  0.00           H  
ATOM   1727 3HB  ALA A 114     -10.355  -6.896  11.283  1.00  0.00           H  
ATOM   1728  N   LEU A 115      -9.689  -7.380   8.402  1.00  0.00           N  
ATOM   1729  CA  LEU A 115      -9.762  -6.791   7.074  1.00  0.00           C  
ATOM   1730  C   LEU A 115      -9.739  -7.871   6.006  1.00  0.00           C  
ATOM   1731  O   LEU A 115     -10.495  -7.814   5.036  1.00  0.00           O  
ATOM   1732  CB  LEU A 115      -8.594  -5.819   6.858  1.00  0.00           C  
ATOM   1733  CG  LEU A 115      -8.648  -4.522   7.675  1.00  0.00           C  
ATOM   1734  CD1 LEU A 115      -7.344  -3.756   7.498  1.00  0.00           C  
ATOM   1735  CD2 LEU A 115      -9.838  -3.688   7.225  1.00  0.00           C  
ATOM   1736  H   LEU A 115      -8.880  -7.197   8.978  1.00  0.00           H  
ATOM   1737  HA  LEU A 115     -10.706  -6.254   6.993  1.00  0.00           H  
ATOM   1738 1HB  LEU A 115      -7.666  -6.330   7.108  1.00  0.00           H  
ATOM   1739 2HB  LEU A 115      -8.561  -5.546   5.803  1.00  0.00           H  
ATOM   1740  HG  LEU A 115      -8.753  -4.763   8.733  1.00  0.00           H  
ATOM   1741 1HD1 LEU A 115      -7.381  -2.835   8.079  1.00  0.00           H  
ATOM   1742 2HD1 LEU A 115      -6.512  -4.369   7.845  1.00  0.00           H  
ATOM   1743 3HD1 LEU A 115      -7.203  -3.516   6.445  1.00  0.00           H  
ATOM   1744 1HD2 LEU A 115      -9.876  -2.766   7.806  1.00  0.00           H  
ATOM   1745 2HD2 LEU A 115      -9.733  -3.445   6.168  1.00  0.00           H  
ATOM   1746 3HD2 LEU A 115     -10.757  -4.252   7.379  1.00  0.00           H  
ATOM   1747  N   LEU A 116      -8.850  -8.825   6.242  1.00  0.00           N  
ATOM   1748  CA  LEU A 116      -8.737  -9.939   5.297  1.00  0.00           C  
ATOM   1749  C   LEU A 116     -10.027 -10.778   5.292  1.00  0.00           C  
ATOM   1750  O   LEU A 116     -10.520 -11.167   4.233  1.00  0.00           O  
ATOM   1751  CB  LEU A 116      -7.538 -10.825   5.660  1.00  0.00           C  
ATOM   1752  CG  LEU A 116      -7.300 -12.031   4.743  1.00  0.00           C  
ATOM   1753  CD1 LEU A 116      -6.958 -11.543   3.341  1.00  0.00           C  
ATOM   1754  CD2 LEU A 116      -6.180 -12.888   5.312  1.00  0.00           C  
ATOM   1755  H   LEU A 116      -8.251  -8.807   7.054  1.00  0.00           H  
ATOM   1756  HA  LEU A 116      -8.597  -9.525   4.300  1.00  0.00           H  
ATOM   1757 1HB  LEU A 116      -6.638 -10.213   5.644  1.00  0.00           H  
ATOM   1758 2HB  LEU A 116      -7.678 -11.201   6.673  1.00  0.00           H  
ATOM   1759  HG  LEU A 116      -8.213 -12.623   4.676  1.00  0.00           H  
ATOM   1760 1HD1 LEU A 116      -6.789 -12.400   2.689  1.00  0.00           H  
ATOM   1761 2HD1 LEU A 116      -7.784 -10.949   2.951  1.00  0.00           H  
ATOM   1762 3HD1 LEU A 116      -6.057 -10.933   3.378  1.00  0.00           H  
ATOM   1763 1HD2 LEU A 116      -6.011 -13.746   4.660  1.00  0.00           H  
ATOM   1764 2HD2 LEU A 116      -5.266 -12.297   5.377  1.00  0.00           H  
ATOM   1765 3HD2 LEU A 116      -6.458 -13.238   6.306  1.00  0.00           H  
ATOM   1766  N   THR A 117     -10.549 -11.042   6.472  1.00  0.00           N  
ATOM   1767  CA  THR A 117     -11.781 -11.805   6.585  1.00  0.00           C  
ATOM   1768  C   THR A 117     -12.921 -11.212   5.745  1.00  0.00           C  
ATOM   1769  O   THR A 117     -13.612 -11.933   5.024  1.00  0.00           O  
ATOM   1770  CB  THR A 117     -12.223 -11.897   8.056  1.00  0.00           C  
ATOM   1771  OG1 THR A 117     -11.200 -12.543   8.826  1.00  0.00           O  
ATOM   1772  CG2 THR A 117     -13.518 -12.688   8.176  1.00  0.00           C  
ATOM   1773  H   THR A 117     -10.094 -10.714   7.312  1.00  0.00           H  
ATOM   1774  HA  THR A 117     -11.593 -12.810   6.209  1.00  0.00           H  
ATOM   1775  HB  THR A 117     -12.379 -10.895   8.454  1.00  0.00           H  
ATOM   1776  HG1 THR A 117     -10.436 -11.967   8.886  1.00  0.00           H  
ATOM   1777 1HG2 THR A 117     -13.814 -12.742   9.223  1.00  0.00           H  
ATOM   1778 2HG2 THR A 117     -14.300 -12.192   7.602  1.00  0.00           H  
ATOM   1779 3HG2 THR A 117     -13.367 -13.694   7.789  1.00  0.00           H  
ATOM   1780  N   ALA A 118     -13.233  -9.773   5.759  1.00  0.00           N  
ATOM   1781  CA  ALA A 118     -14.238  -9.078   4.967  1.00  0.00           C  
ATOM   1782  C   ALA A 118     -14.027  -9.325   3.455  1.00  0.00           C  
ATOM   1783  O   ALA A 118     -14.991  -9.507   2.705  1.00  0.00           O  
ATOM   1784  CB  ALA A 118     -14.225  -7.592   5.292  1.00  0.00           C  
ATOM   1785  H   ALA A 118     -12.685  -9.250   6.429  1.00  0.00           H  
ATOM   1786  HA  ALA A 118     -15.214  -9.489   5.225  1.00  0.00           H  
ATOM   1787 1HB  ALA A 118     -14.982  -7.083   4.693  1.00  0.00           H  
ATOM   1788 2HB  ALA A 118     -14.443  -7.449   6.351  1.00  0.00           H  
ATOM   1789 3HB  ALA A 118     -13.243  -7.178   5.063  1.00  0.00           H  
ATOM   1790  N   ALA A 119     -12.698  -9.303   2.962  1.00  0.00           N  
ATOM   1791  CA  ALA A 119     -12.326  -9.576   1.574  1.00  0.00           C  
ATOM   1792  C   ALA A 119     -12.656 -11.004   1.135  1.00  0.00           C  
ATOM   1793  O   ALA A 119     -13.068 -11.235  -0.002  1.00  0.00           O  
ATOM   1794  CB  ALA A 119     -10.843  -9.315   1.362  1.00  0.00           C  
ATOM   1795  H   ALA A 119     -11.989  -8.989   3.609  1.00  0.00           H  
ATOM   1796  HA  ALA A 119     -12.898  -8.906   0.932  1.00  0.00           H  
ATOM   1797 1HB  ALA A 119     -10.581  -9.522   0.324  1.00  0.00           H  
ATOM   1798 2HB  ALA A 119     -10.620  -8.272   1.589  1.00  0.00           H  
ATOM   1799 3HB  ALA A 119     -10.262  -9.962   2.018  1.00  0.00           H  
ATOM   1800  N   LYS A 120     -12.476 -11.997   2.057  1.00  0.00           N  
ATOM   1801  CA  LYS A 120     -12.757 -13.390   1.728  1.00  0.00           C  
ATOM   1802  C   LYS A 120     -14.221 -13.769   1.898  1.00  0.00           C  
ATOM   1803  O   LYS A 120     -14.747 -14.598   1.154  1.00  0.00           O  
ATOM   1804  CB  LYS A 120     -11.888 -14.313   2.584  1.00  0.00           C  
ATOM   1805  CG  LYS A 120     -10.400 -14.246   2.269  1.00  0.00           C  
ATOM   1806  CD  LYS A 120     -10.123 -14.638   0.825  1.00  0.00           C  
ATOM   1807  CE  LYS A 120      -8.647 -14.935   0.605  1.00  0.00           C  
ATOM   1808  NZ  LYS A 120      -8.338 -15.189  -0.829  1.00  0.00           N  
ATOM   1809  H   LYS A 120     -12.140 -11.767   2.982  1.00  0.00           H  
ATOM   1810  HA  LYS A 120     -12.493 -13.559   0.684  1.00  0.00           H  
ATOM   1811 1HB  LYS A 120     -12.019 -14.062   3.637  1.00  0.00           H  
ATOM   1812 2HB  LYS A 120     -12.213 -15.345   2.451  1.00  0.00           H  
ATOM   1813 1HG  LYS A 120     -10.037 -13.232   2.437  1.00  0.00           H  
ATOM   1814 2HG  LYS A 120      -9.858 -14.921   2.930  1.00  0.00           H  
ATOM   1815 1HD  LYS A 120     -10.706 -15.524   0.570  1.00  0.00           H  
ATOM   1816 2HD  LYS A 120     -10.422 -13.825   0.164  1.00  0.00           H  
ATOM   1817 1HE  LYS A 120      -8.051 -14.091   0.948  1.00  0.00           H  
ATOM   1818 2HE  LYS A 120      -8.362 -15.812   1.185  1.00  0.00           H  
ATOM   1819 1HZ  LYS A 120      -7.352 -15.382  -0.932  1.00  0.00           H  
ATOM   1820 2HZ  LYS A 120      -8.872 -15.983  -1.153  1.00  0.00           H  
ATOM   1821 3HZ  LYS A 120      -8.581 -14.375  -1.375  1.00  0.00           H  
ATOM   1822  N   LEU A 121     -14.876 -13.156   2.883  1.00  0.00           N  
ATOM   1823  CA  LEU A 121     -16.282 -13.420   3.198  1.00  0.00           C  
ATOM   1824  C   LEU A 121     -17.199 -12.701   2.225  1.00  0.00           C  
ATOM   1825  O   LEU A 121     -18.278 -13.180   1.911  1.00  0.00           O  
ATOM   1826  CB  LEU A 121     -16.603 -12.979   4.631  1.00  0.00           C  
ATOM   1827  CG  LEU A 121     -16.411 -14.047   5.715  1.00  0.00           C  
ATOM   1828  CD1 LEU A 121     -17.552 -15.053   5.646  1.00  0.00           C  
ATOM   1829  CD2 LEU A 121     -15.067 -14.732   5.522  1.00  0.00           C  
ATOM   1830  H   LEU A 121     -14.365 -12.486   3.438  1.00  0.00           H  
ATOM   1831  HA  LEU A 121     -16.454 -14.495   3.139  1.00  0.00           H  
ATOM   1832 1HB  LEU A 121     -15.967 -12.132   4.885  1.00  0.00           H  
ATOM   1833 2HB  LEU A 121     -17.642 -12.651   4.669  1.00  0.00           H  
ATOM   1834  HG  LEU A 121     -16.441 -13.577   6.699  1.00  0.00           H  
ATOM   1835 1HD1 LEU A 121     -17.416 -15.812   6.416  1.00  0.00           H  
ATOM   1836 2HD1 LEU A 121     -18.501 -14.539   5.807  1.00  0.00           H  
ATOM   1837 3HD1 LEU A 121     -17.559 -15.529   4.666  1.00  0.00           H  
ATOM   1838 1HD2 LEU A 121     -14.930 -15.491   6.292  1.00  0.00           H  
ATOM   1839 2HD2 LEU A 121     -15.037 -15.204   4.539  1.00  0.00           H  
ATOM   1840 3HD2 LEU A 121     -14.268 -13.993   5.593  1.00  0.00           H  
ATOM   1841  N   GLY A 122     -16.811 -11.442   1.585  1.00  0.00           N  
ATOM   1842  CA  GLY A 122     -17.590 -10.639   0.678  1.00  0.00           C  
ATOM   1843  C   GLY A 122     -18.525  -9.708   1.411  1.00  0.00           C  
ATOM   1844  O   GLY A 122     -19.530  -9.284   0.849  1.00  0.00           O  
ATOM   1845  H   GLY A 122     -15.883 -11.135   1.842  1.00  0.00           H  
ATOM   1846 1HA  GLY A 122     -16.923 -10.055   0.046  1.00  0.00           H  
ATOM   1847 2HA  GLY A 122     -18.168 -11.289   0.023  1.00  0.00           H  
ATOM   1848  N   THR A 123     -18.174  -9.203   2.625  1.00  0.00           N  
ATOM   1849  CA  THR A 123     -18.925  -8.347   3.535  1.00  0.00           C  
ATOM   1850  C   THR A 123     -18.138  -7.068   3.789  1.00  0.00           C  
ATOM   1851  O   THR A 123     -17.007  -6.926   3.313  1.00  0.00           O  
ATOM   1852  CB  THR A 123     -19.223  -9.058   4.869  1.00  0.00           C  
ATOM   1853  OG1 THR A 123     -18.005  -9.216   5.609  1.00  0.00           O  
ATOM   1854  CG2 THR A 123     -19.841 -10.424   4.619  1.00  0.00           C  
ATOM   1855  H   THR A 123     -17.230  -9.473   2.868  1.00  0.00           H  
ATOM   1856  HA  THR A 123     -19.897  -8.134   3.088  1.00  0.00           H  
ATOM   1857  HB  THR A 123     -19.912  -8.454   5.457  1.00  0.00           H  
ATOM   1858  HG1 THR A 123     -17.738  -8.368   5.970  1.00  0.00           H  
ATOM   1859 1HG2 THR A 123     -20.045 -10.912   5.572  1.00  0.00           H  
ATOM   1860 2HG2 THR A 123     -20.773 -10.306   4.066  1.00  0.00           H  
ATOM   1861 3HG2 THR A 123     -19.151 -11.036   4.040  1.00  0.00           H  
ATOM   1862  N   THR A 124     -18.710  -6.144   4.549  1.00  0.00           N  
ATOM   1863  CA  THR A 124     -17.969  -4.943   4.896  1.00  0.00           C  
ATOM   1864  C   THR A 124     -17.020  -5.296   6.030  1.00  0.00           C  
ATOM   1865  O   THR A 124     -17.124  -6.374   6.631  1.00  0.00           O  
ATOM   1866  CB  THR A 124     -18.898  -3.788   5.311  1.00  0.00           C  
ATOM   1867  OG1 THR A 124     -19.543  -4.110   6.551  1.00  0.00           O  
ATOM   1868  CG2 THR A 124     -19.955  -3.544   4.244  1.00  0.00           C  
ATOM   1869  H   THR A 124     -19.655  -6.255   4.891  1.00  0.00           H  
ATOM   1870  HA  THR A 124     -17.479  -4.566   3.997  1.00  0.00           H  
ATOM   1871  HB  THR A 124     -18.312  -2.879   5.447  1.00  0.00           H  
ATOM   1872  HG1 THR A 124     -19.942  -3.319   6.919  1.00  0.00           H  
ATOM   1873 1HG2 THR A 124     -20.603  -2.725   4.554  1.00  0.00           H  
ATOM   1874 2HG2 THR A 124     -19.470  -3.287   3.303  1.00  0.00           H  
ATOM   1875 3HG2 THR A 124     -20.552  -4.446   4.111  1.00  0.00           H  
ATOM   1876  N   VAL A 125     -16.108  -4.381   6.343  1.00  0.00           N  
ATOM   1877  CA  VAL A 125     -15.155  -4.613   7.412  1.00  0.00           C  
ATOM   1878  C   VAL A 125     -15.901  -4.705   8.733  1.00  0.00           C  
ATOM   1879  O   VAL A 125     -15.649  -5.614   9.532  1.00  0.00           O  
ATOM   1880  CB  VAL A 125     -14.116  -3.478   7.474  1.00  0.00           C  
ATOM   1881  CG1 VAL A 125     -13.241  -3.625   8.710  1.00  0.00           C  
ATOM   1882  CG2 VAL A 125     -13.269  -3.483   6.210  1.00  0.00           C  
ATOM   1883  H   VAL A 125     -16.074  -3.510   5.833  1.00  0.00           H  
ATOM   1884  HA  VAL A 125     -14.654  -5.563   7.229  1.00  0.00           H  
ATOM   1885  HB  VAL A 125     -14.637  -2.525   7.559  1.00  0.00           H  
ATOM   1886 1HG1 VAL A 125     -12.512  -2.814   8.739  1.00  0.00           H  
ATOM   1887 2HG1 VAL A 125     -13.865  -3.583   9.603  1.00  0.00           H  
ATOM   1888 3HG1 VAL A 125     -12.719  -4.581   8.676  1.00  0.00           H  
ATOM   1889 1HG2 VAL A 125     -12.535  -2.677   6.261  1.00  0.00           H  
ATOM   1890 2HG2 VAL A 125     -12.752  -4.439   6.122  1.00  0.00           H  
ATOM   1891 3HG2 VAL A 125     -13.910  -3.335   5.342  1.00  0.00           H  
ATOM   1892  N   GLU A 126     -16.852  -3.790   8.939  1.00  0.00           N  
ATOM   1893  CA  GLU A 126     -17.639  -3.759  10.173  1.00  0.00           C  
ATOM   1894  C   GLU A 126     -18.479  -5.017  10.342  1.00  0.00           C  
ATOM   1895  O   GLU A 126     -18.654  -5.511  11.449  1.00  0.00           O  
ATOM   1896  CB  GLU A 126     -18.549  -2.528  10.193  1.00  0.00           C  
ATOM   1897  CG  GLU A 126     -17.807  -1.199  10.222  1.00  0.00           C  
ATOM   1898  CD  GLU A 126     -17.278  -0.794   8.875  1.00  0.00           C  
ATOM   1899  OE1 GLU A 126     -17.563  -1.473   7.918  1.00  0.00           O  
ATOM   1900  OE2 GLU A 126     -16.588   0.195   8.802  1.00  0.00           O  
ATOM   1901  H   GLU A 126     -17.031  -3.104   8.223  1.00  0.00           H  
ATOM   1902  HA  GLU A 126     -16.953  -3.716  11.020  1.00  0.00           H  
ATOM   1903 1HB  GLU A 126     -19.189  -2.535   9.310  1.00  0.00           H  
ATOM   1904 2HB  GLU A 126     -19.197  -2.569  11.068  1.00  0.00           H  
ATOM   1905 1HG  GLU A 126     -18.484  -0.425  10.581  1.00  0.00           H  
ATOM   1906 2HG  GLU A 126     -16.979  -1.273  10.926  1.00  0.00           H  
ATOM   1907  N   GLU A 127     -19.132  -5.613   9.182  1.00  0.00           N  
ATOM   1908  CA  GLU A 127     -19.939  -6.828   9.232  1.00  0.00           C  
ATOM   1909  C   GLU A 127     -19.065  -8.016   9.623  1.00  0.00           C  
ATOM   1910  O   GLU A 127     -19.483  -8.862  10.408  1.00  0.00           O  
ATOM   1911  CB  GLU A 127     -20.610  -7.088   7.883  1.00  0.00           C  
ATOM   1912  CG  GLU A 127     -21.774  -6.156   7.569  1.00  0.00           C  
ATOM   1913  CD  GLU A 127     -22.310  -6.337   6.176  1.00  0.00           C  
ATOM   1914  OE1 GLU A 127     -21.526  -6.537   5.279  1.00  0.00           O  
ATOM   1915  OE2 GLU A 127     -23.505  -6.275   6.008  1.00  0.00           O  
ATOM   1916  H   GLU A 127     -19.051  -5.111   8.309  1.00  0.00           H  
ATOM   1917  HA  GLU A 127     -20.713  -6.697   9.988  1.00  0.00           H  
ATOM   1918 1HB  GLU A 127     -19.876  -6.983   7.084  1.00  0.00           H  
ATOM   1919 2HB  GLU A 127     -20.985  -8.111   7.852  1.00  0.00           H  
ATOM   1920 1HG  GLU A 127     -22.576  -6.343   8.283  1.00  0.00           H  
ATOM   1921 2HG  GLU A 127     -21.446  -5.125   7.695  1.00  0.00           H  
ATOM   1922  N   ALA A 128     -17.847  -8.071   9.086  1.00  0.00           N  
ATOM   1923  CA  ALA A 128     -16.942  -9.169   9.402  1.00  0.00           C  
ATOM   1924  C   ALA A 128     -16.620  -9.216  10.907  1.00  0.00           C  
ATOM   1925  O   ALA A 128     -16.576 -10.294  11.516  1.00  0.00           O  
ATOM   1926  CB  ALA A 128     -15.666  -9.082   8.551  1.00  0.00           C  
ATOM   1927  H   ALA A 128     -17.539  -7.348   8.451  1.00  0.00           H  
ATOM   1928  HA  ALA A 128     -17.453 -10.104   9.176  1.00  0.00           H  
ATOM   1929 1HB  ALA A 128     -15.004  -9.912   8.804  1.00  0.00           H  
ATOM   1930 2HB  ALA A 128     -15.928  -9.139   7.493  1.00  0.00           H  
ATOM   1931 3HB  ALA A 128     -15.158  -8.141   8.749  1.00  0.00           H  
ATOM   1932  N   VAL A 129     -16.395  -8.039  11.488  1.00  0.00           N  
ATOM   1933  CA  VAL A 129     -16.081  -7.893  12.906  1.00  0.00           C  
ATOM   1934  C   VAL A 129     -17.296  -8.242  13.755  1.00  0.00           C  
ATOM   1935  O   VAL A 129     -17.193  -8.997  14.712  1.00  0.00           O  
ATOM   1936  CB  VAL A 129     -15.630  -6.454  13.214  1.00  0.00           C  
ATOM   1937  CG1 VAL A 129     -15.513  -6.243  14.716  1.00  0.00           C  
ATOM   1938  CG2 VAL A 129     -14.306  -6.165  12.525  1.00  0.00           C  
ATOM   1939  H   VAL A 129     -16.448  -7.212  10.910  1.00  0.00           H  
ATOM   1940  HA  VAL A 129     -15.264  -8.574  13.150  1.00  0.00           H  
ATOM   1941  HB  VAL A 129     -16.390  -5.760  12.851  1.00  0.00           H  
ATOM   1942 1HG1 VAL A 129     -15.194  -5.219  14.917  1.00  0.00           H  
ATOM   1943 2HG1 VAL A 129     -16.481  -6.419  15.186  1.00  0.00           H  
ATOM   1944 3HG1 VAL A 129     -14.779  -6.937  15.125  1.00  0.00           H  
ATOM   1945 1HG2 VAL A 129     -13.995  -5.145  12.747  1.00  0.00           H  
ATOM   1946 2HG2 VAL A 129     -13.550  -6.862  12.883  1.00  0.00           H  
ATOM   1947 3HG2 VAL A 129     -14.425  -6.281  11.447  1.00  0.00           H  
ATOM   1948  N   GLN A 130     -18.456  -7.696  13.386  1.00  0.00           N  
ATOM   1949  CA  GLN A 130     -19.706  -7.963  14.102  1.00  0.00           C  
ATOM   1950  C   GLN A 130     -20.123  -9.442  14.097  1.00  0.00           C  
ATOM   1951  O   GLN A 130     -20.597  -9.967  15.105  1.00  0.00           O  
ATOM   1952  CB  GLN A 130     -20.832  -7.116  13.503  1.00  0.00           C  
ATOM   1953  CG  GLN A 130     -20.710  -5.628  13.787  1.00  0.00           C  
ATOM   1954  CD  GLN A 130     -21.797  -4.818  13.105  1.00  0.00           C  
ATOM   1955  OE1 GLN A 130     -22.314  -5.208  12.055  1.00  0.00           O  
ATOM   1956  NE2 GLN A 130     -22.149  -3.684  13.700  1.00  0.00           N  
ATOM   1957  H   GLN A 130     -18.469  -7.079  12.587  1.00  0.00           H  
ATOM   1958  HA  GLN A 130     -19.574  -7.680  15.146  1.00  0.00           H  
ATOM   1959 1HB  GLN A 130     -20.854  -7.251  12.422  1.00  0.00           H  
ATOM   1960 2HB  GLN A 130     -21.791  -7.456  13.895  1.00  0.00           H  
ATOM   1961 1HG  GLN A 130     -20.787  -5.467  14.863  1.00  0.00           H  
ATOM   1962 2HG  GLN A 130     -19.744  -5.278  13.425  1.00  0.00           H  
ATOM   1963 1HE2 GLN A 130     -22.861  -3.107  13.296  1.00  0.00           H  
ATOM   1964 2HE2 GLN A 130     -21.704  -3.406  14.551  1.00  0.00           H  
ATOM   1965  N   GLU A 131     -19.956 -10.134  12.972  1.00  0.00           N  
ATOM   1966  CA  GLU A 131     -20.270 -11.563  12.933  1.00  0.00           C  
ATOM   1967  C   GLU A 131     -19.278 -12.347  13.799  1.00  0.00           C  
ATOM   1968  O   GLU A 131     -19.658 -13.282  14.503  1.00  0.00           O  
ATOM   1969  CB  GLU A 131     -20.239 -12.083  11.494  1.00  0.00           C  
ATOM   1970  CG  GLU A 131     -21.362 -11.558  10.611  1.00  0.00           C  
ATOM   1971  CD  GLU A 131     -22.725 -11.980  11.086  1.00  0.00           C  
ATOM   1972  OE1 GLU A 131     -22.966 -13.161  11.165  1.00  0.00           O  
ATOM   1973  OE2 GLU A 131     -23.526 -11.121  11.369  1.00  0.00           O  
ATOM   1974  H   GLU A 131     -19.612  -9.683  12.136  1.00  0.00           H  
ATOM   1975  HA  GLU A 131     -21.273 -11.708  13.335  1.00  0.00           H  
ATOM   1976 1HB  GLU A 131     -19.292 -11.809  11.029  1.00  0.00           H  
ATOM   1977 2HB  GLU A 131     -20.299 -13.171  11.499  1.00  0.00           H  
ATOM   1978 1HG  GLU A 131     -21.318 -10.469  10.594  1.00  0.00           H  
ATOM   1979 2HG  GLU A 131     -21.209 -11.917   9.595  1.00  0.00           H  
ATOM   1980  N   ALA A 132     -18.011 -11.954  13.736  1.00  0.00           N  
ATOM   1981  CA  ALA A 132     -16.984 -12.555  14.581  1.00  0.00           C  
ATOM   1982  C   ALA A 132     -17.272 -12.274  16.058  1.00  0.00           C  
ATOM   1983  O   ALA A 132     -17.039 -13.132  16.901  1.00  0.00           O  
ATOM   1984  CB  ALA A 132     -15.610 -12.063  14.181  1.00  0.00           C  
ATOM   1985  H   ALA A 132     -17.749 -11.225  13.088  1.00  0.00           H  
ATOM   1986  HA  ALA A 132     -17.024 -13.634  14.446  1.00  0.00           H  
ATOM   1987 1HB  ALA A 132     -14.858 -12.524  14.824  1.00  0.00           H  
ATOM   1988 2HB  ALA A 132     -15.414 -12.334  13.144  1.00  0.00           H  
ATOM   1989 3HB  ALA A 132     -15.565 -10.982  14.290  1.00  0.00           H  
ATOM   1990  N   LEU A 133     -17.800 -10.917  16.524  1.00  0.00           N  
ATOM   1991  CA  LEU A 133     -18.169 -10.634  17.920  1.00  0.00           C  
ATOM   1992  C   LEU A 133     -19.347 -11.489  18.443  1.00  0.00           C  
ATOM   1993  O   LEU A 133     -19.435 -11.755  19.641  1.00  0.00           O  
ATOM   1994  CB  LEU A 133     -18.524  -9.149  18.061  1.00  0.00           C  
ATOM   1995  CG  LEU A 133     -17.357  -8.168  17.893  1.00  0.00           C  
ATOM   1996  CD1 LEU A 133     -17.896  -6.745  17.820  1.00  0.00           C  
ATOM   1997  CD2 LEU A 133     -16.389  -8.327  19.057  1.00  0.00           C  
ATOM   1998  H   LEU A 133     -17.911 -10.192  15.829  1.00  0.00           H  
ATOM   1999  HA  LEU A 133     -17.331 -10.907  18.561  1.00  0.00           H  
ATOM   2000 1HB  LEU A 133     -19.276  -8.899  17.313  1.00  0.00           H  
ATOM   2001 2HB  LEU A 133     -18.956  -8.986  19.048  1.00  0.00           H  
ATOM   2002  HG  LEU A 133     -16.837  -8.376  16.958  1.00  0.00           H  
ATOM   2003 1HD1 LEU A 133     -17.066  -6.047  17.702  1.00  0.00           H  
ATOM   2004 2HD1 LEU A 133     -18.570  -6.655  16.969  1.00  0.00           H  
ATOM   2005 3HD1 LEU A 133     -18.435  -6.513  18.738  1.00  0.00           H  
ATOM   2006 1HD2 LEU A 133     -15.559  -7.630  18.938  1.00  0.00           H  
ATOM   2007 2HD2 LEU A 133     -16.908  -8.117  19.993  1.00  0.00           H  
ATOM   2008 3HD2 LEU A 133     -16.007  -9.348  19.074  1.00  0.00           H  
ATOM   2009  N   GLN A 134     -20.401 -11.912  17.532  1.00  0.00           N  
ATOM   2010  CA  GLN A 134     -21.486 -12.851  17.831  1.00  0.00           C  
ATOM   2011  C   GLN A 134     -20.940 -14.260  18.082  1.00  0.00           C  
ATOM   2012  O   GLN A 134     -21.328 -14.925  19.043  1.00  0.00           O  
ATOM   2013  CB  GLN A 134     -22.502 -12.879  16.686  1.00  0.00           C  
ATOM   2014  CG  GLN A 134     -23.318 -11.605  16.546  1.00  0.00           C  
ATOM   2015  CD  GLN A 134     -24.245 -11.640  15.347  1.00  0.00           C  
ATOM   2016  OE1 GLN A 134     -24.725 -12.705  14.946  1.00  0.00           O  
ATOM   2017  NE2 GLN A 134     -24.504 -10.475  14.765  1.00  0.00           N  
ATOM   2018  H   GLN A 134     -20.348 -11.498  16.612  1.00  0.00           H  
ATOM   2019  HA  GLN A 134     -21.991 -12.518  18.737  1.00  0.00           H  
ATOM   2020 1HB  GLN A 134     -21.984 -13.052  15.743  1.00  0.00           H  
ATOM   2021 2HB  GLN A 134     -23.195 -13.707  16.835  1.00  0.00           H  
ATOM   2022 1HG  GLN A 134     -23.923 -11.473  17.443  1.00  0.00           H  
ATOM   2023 2HG  GLN A 134     -22.637 -10.762  16.428  1.00  0.00           H  
ATOM   2024 1HE2 GLN A 134     -25.110 -10.435  13.969  1.00  0.00           H  
ATOM   2025 2HE2 GLN A 134     -24.094  -9.635  15.123  1.00  0.00           H  
ATOM   2026  N   LEU A 135     -20.043 -14.705  17.216  1.00  0.00           N  
ATOM   2027  CA  LEU A 135     -19.411 -16.000  17.398  1.00  0.00           C  
ATOM   2028  C   LEU A 135     -18.552 -15.982  18.661  1.00  0.00           C  
ATOM   2029  O   LEU A 135     -18.560 -16.940  19.436  1.00  0.00           O  
ATOM   2030  CB  LEU A 135     -18.551 -16.354  16.179  1.00  0.00           C  
ATOM   2031  CG  LEU A 135     -19.323 -16.709  14.901  1.00  0.00           C  
ATOM   2032  CD1 LEU A 135     -18.376 -16.674  13.709  1.00  0.00           C  
ATOM   2033  CD2 LEU A 135     -19.957 -18.082  15.056  1.00  0.00           C  
ATOM   2034  H   LEU A 135     -19.789 -14.142  16.415  1.00  0.00           H  
ATOM   2035  HA  LEU A 135     -20.190 -16.753  17.503  1.00  0.00           H  
ATOM   2036 1HB  LEU A 135     -17.904 -15.508  15.950  1.00  0.00           H  
ATOM   2037 2HB  LEU A 135     -17.921 -17.207  16.433  1.00  0.00           H  
ATOM   2038  HG  LEU A 135     -20.102 -15.966  14.728  1.00  0.00           H  
ATOM   2039 1HD1 LEU A 135     -18.925 -16.926  12.801  1.00  0.00           H  
ATOM   2040 2HD1 LEU A 135     -17.951 -15.675  13.611  1.00  0.00           H  
ATOM   2041 3HD1 LEU A 135     -17.574 -17.395  13.861  1.00  0.00           H  
ATOM   2042 1HD2 LEU A 135     -20.507 -18.335  14.149  1.00  0.00           H  
ATOM   2043 2HD2 LEU A 135     -19.178 -18.825  15.227  1.00  0.00           H  
ATOM   2044 3HD2 LEU A 135     -20.641 -18.072  15.905  1.00  0.00           H  
ATOM   2045  N   LYS A 136     -17.819 -14.884  18.854  1.00  0.00           N  
ATOM   2046  CA  LYS A 136     -16.956 -14.683  20.021  1.00  0.00           C  
ATOM   2047  C   LYS A 136     -17.718 -14.871  21.318  1.00  0.00           C  
ATOM   2048  O   LYS A 136     -17.320 -15.646  22.189  1.00  0.00           O  
ATOM   2049  CB  LYS A 136     -16.324 -13.290  19.989  1.00  0.00           C  
ATOM   2050  CG  LYS A 136     -15.296 -13.040  21.085  1.00  0.00           C  
ATOM   2051  CD  LYS A 136     -14.832 -11.591  21.087  1.00  0.00           C  
ATOM   2052  CE  LYS A 136     -13.800 -11.342  22.176  1.00  0.00           C  
ATOM   2053  NZ  LYS A 136     -14.408 -11.360  23.534  1.00  0.00           N  
ATOM   2054  H   LYS A 136     -17.874 -14.159  18.151  1.00  0.00           H  
ATOM   2055  HA  LYS A 136     -16.137 -15.401  19.972  1.00  0.00           H  
ATOM   2056 1HB  LYS A 136     -15.833 -13.135  19.027  1.00  0.00           H  
ATOM   2057 2HB  LYS A 136     -17.104 -12.534  20.083  1.00  0.00           H  
ATOM   2058 1HG  LYS A 136     -15.735 -13.274  22.055  1.00  0.00           H  
ATOM   2059 2HG  LYS A 136     -14.434 -13.688  20.929  1.00  0.00           H  
ATOM   2060 1HD  LYS A 136     -14.393 -11.349  20.118  1.00  0.00           H  
ATOM   2061 2HD  LYS A 136     -15.687 -10.936  21.253  1.00  0.00           H  
ATOM   2062 1HE  LYS A 136     -13.028 -12.108  22.128  1.00  0.00           H  
ATOM   2063 2HE  LYS A 136     -13.329 -10.372  22.017  1.00  0.00           H  
ATOM   2064 1HZ  LYS A 136     -13.693 -11.191  24.227  1.00  0.00           H  
ATOM   2065 2HZ  LYS A 136     -15.115 -10.640  23.597  1.00  0.00           H  
ATOM   2066 3HZ  LYS A 136     -14.832 -12.261  23.702  1.00  0.00           H  
ATOM   2067  N   THR A 137     -18.817 -14.140  21.442  1.00  0.00           N  
ATOM   2068  CA  THR A 137     -19.630 -14.165  22.647  1.00  0.00           C  
ATOM   2069  C   THR A 137     -20.296 -15.517  22.883  1.00  0.00           C  
ATOM   2070  O   THR A 137     -20.255 -16.041  23.995  1.00  0.00           O  
ATOM   2071  CB  THR A 137     -20.709 -13.068  22.593  1.00  0.00           C  
ATOM   2072  OG1 THR A 137     -20.083 -11.781  22.511  1.00  0.00           O  
ATOM   2073  CG2 THR A 137     -21.587 -13.122  23.834  1.00  0.00           C  
ATOM   2074  H   THR A 137     -19.095 -13.548  20.673  1.00  0.00           H  
ATOM   2075  HA  THR A 137     -18.987 -13.961  23.504  1.00  0.00           H  
ATOM   2076  HB  THR A 137     -21.330 -13.211  21.709  1.00  0.00           H  
ATOM   2077  HG1 THR A 137     -19.544 -11.738  21.718  1.00  0.00           H  
ATOM   2078 1HG2 THR A 137     -22.344 -12.340  23.779  1.00  0.00           H  
ATOM   2079 2HG2 THR A 137     -22.074 -14.095  23.893  1.00  0.00           H  
ATOM   2080 3HG2 THR A 137     -20.973 -12.970  24.721  1.00  0.00           H  
ATOM   2081  N   LYS A 138     -20.889 -16.082  21.836  1.00  0.00           N  
ATOM   2082  CA  LYS A 138     -21.628 -17.337  21.956  1.00  0.00           C  
ATOM   2083  C   LYS A 138     -20.740 -18.546  22.295  1.00  0.00           C  
ATOM   2084  O   LYS A 138     -21.139 -19.407  23.085  1.00  0.00           O  
ATOM   2085  CB  LYS A 138     -22.395 -17.609  20.662  1.00  0.00           C  
ATOM   2086  CG  LYS A 138     -23.595 -16.697  20.439  1.00  0.00           C  
ATOM   2087  CD  LYS A 138     -24.298 -17.021  19.129  1.00  0.00           C  
ATOM   2088  CE  LYS A 138     -25.497 -16.112  18.905  1.00  0.00           C  
ATOM   2089  NZ  LYS A 138     -26.203 -16.425  17.632  1.00  0.00           N  
ATOM   2090  H   LYS A 138     -20.828 -15.634  20.934  1.00  0.00           H  
ATOM   2091  HA  LYS A 138     -22.316 -17.254  22.798  1.00  0.00           H  
ATOM   2092 1HB  LYS A 138     -21.724 -17.493  19.810  1.00  0.00           H  
ATOM   2093 2HB  LYS A 138     -22.752 -18.639  20.659  1.00  0.00           H  
ATOM   2094 1HG  LYS A 138     -24.302 -16.819  21.261  1.00  0.00           H  
ATOM   2095 2HG  LYS A 138     -23.264 -15.659  20.417  1.00  0.00           H  
ATOM   2096 1HD  LYS A 138     -23.599 -16.898  18.301  1.00  0.00           H  
ATOM   2097 2HD  LYS A 138     -24.638 -18.057  19.144  1.00  0.00           H  
ATOM   2098 1HE  LYS A 138     -26.197 -16.222  19.732  1.00  0.00           H  
ATOM   2099 2HE  LYS A 138     -25.166 -15.073  18.875  1.00  0.00           H  
ATOM   2100 1HZ  LYS A 138     -26.990 -15.801  17.521  1.00  0.00           H  
ATOM   2101 2HZ  LYS A 138     -25.567 -16.307  16.856  1.00  0.00           H  
ATOM   2102 3HZ  LYS A 138     -26.532 -17.380  17.656  1.00  0.00           H  
ATOM   2103  N   LEU A 139     -19.549 -18.616  21.705  1.00  0.00           N  
ATOM   2104  CA  LEU A 139     -18.671 -19.772  21.913  1.00  0.00           C  
ATOM   2105  C   LEU A 139     -17.753 -19.630  23.113  1.00  0.00           C  
ATOM   2106  O   LEU A 139     -17.265 -20.632  23.638  1.00  0.00           O  
ATOM   2107  CB  LEU A 139     -17.818 -20.007  20.660  1.00  0.00           C  
ATOM   2108  CG  LEU A 139     -18.594 -20.349  19.382  1.00  0.00           C  
ATOM   2109  CD1 LEU A 139     -17.624 -20.456  18.212  1.00  0.00           C  
ATOM   2110  CD2 LEU A 139     -19.354 -21.651  19.582  1.00  0.00           C  
ATOM   2111  H   LEU A 139     -19.240 -17.866  21.102  1.00  0.00           H  
ATOM   2112  HA  LEU A 139     -19.291 -20.650  22.087  1.00  0.00           H  
ATOM   2113 1HB  LEU A 139     -17.235 -19.109  20.463  1.00  0.00           H  
ATOM   2114 2HB  LEU A 139     -17.128 -20.827  20.858  1.00  0.00           H  
ATOM   2115  HG  LEU A 139     -19.298 -19.548  19.158  1.00  0.00           H  
ATOM   2116 1HD1 LEU A 139     -18.176 -20.699  17.304  1.00  0.00           H  
ATOM   2117 2HD1 LEU A 139     -17.108 -19.505  18.079  1.00  0.00           H  
ATOM   2118 3HD1 LEU A 139     -16.895 -21.240  18.415  1.00  0.00           H  
ATOM   2119 1HD2 LEU A 139     -19.906 -21.894  18.674  1.00  0.00           H  
ATOM   2120 2HD2 LEU A 139     -18.650 -22.454  19.804  1.00  0.00           H  
ATOM   2121 3HD2 LEU A 139     -20.052 -21.541  20.412  1.00  0.00           H  
ATOM   2122  N   GLY A 140     -17.490 -18.392  23.533  1.00  0.00           N  
ATOM   2123  CA  GLY A 140     -16.523 -18.144  24.592  1.00  0.00           C  
ATOM   2124  C   GLY A 140     -15.065 -18.150  24.132  1.00  0.00           C  
ATOM   2125  O   GLY A 140     -14.195 -18.706  24.814  1.00  0.00           O  
ATOM   2126  H   GLY A 140     -17.969 -17.609  23.112  1.00  0.00           H  
ATOM   2127 1HA  GLY A 140     -16.727 -17.178  25.053  1.00  0.00           H  
ATOM   2128 2HA  GLY A 140     -16.635 -18.901  25.369  1.00  0.00           H  
ATOM   2129  N   VAL A 141     -14.794 -17.539  22.976  1.00  0.00           N  
ATOM   2130  CA  VAL A 141     -13.457 -17.575  22.372  1.00  0.00           C  
ATOM   2131  C   VAL A 141     -12.937 -16.166  22.111  1.00  0.00           C  
ATOM   2132  O   VAL A 141     -13.650 -15.192  22.331  1.00  0.00           O  
ATOM   2133  CB  VAL A 141     -13.487 -18.359  21.046  1.00  0.00           C  
ATOM   2134  CG1 VAL A 141     -13.920 -19.797  21.288  1.00  0.00           C  
ATOM   2135  CG2 VAL A 141     -14.419 -17.673  20.060  1.00  0.00           C  
ATOM   2136  H   VAL A 141     -15.532 -17.037  22.506  1.00  0.00           H  
ATOM   2137  HA  VAL A 141     -12.783 -18.091  23.054  1.00  0.00           H  
ATOM   2138  HB  VAL A 141     -12.479 -18.392  20.632  1.00  0.00           H  
ATOM   2139 1HG1 VAL A 141     -13.934 -20.337  20.340  1.00  0.00           H  
ATOM   2140 2HG1 VAL A 141     -13.218 -20.279  21.968  1.00  0.00           H  
ATOM   2141 3HG1 VAL A 141     -14.917 -19.808  21.726  1.00  0.00           H  
ATOM   2142 1HG2 VAL A 141     -14.435 -18.232  19.125  1.00  0.00           H  
ATOM   2143 2HG2 VAL A 141     -15.426 -17.635  20.477  1.00  0.00           H  
ATOM   2144 3HG2 VAL A 141     -14.067 -16.659  19.870  1.00  0.00           H  
ATOM   2145  N   SER A 142     -11.636 -15.975  21.622  1.00  0.00           N  
ATOM   2146  CA  SER A 142     -11.086 -14.683  21.223  1.00  0.00           C  
ATOM   2147  C   SER A 142     -11.644 -14.223  19.877  1.00  0.00           C  
ATOM   2148  O   SER A 142     -12.239 -15.010  19.139  1.00  0.00           O  
ATOM   2149  CB  SER A 142      -9.574 -14.765  21.149  1.00  0.00           C  
ATOM   2150  OG  SER A 142      -9.166 -15.593  20.095  1.00  0.00           O  
ATOM   2151  H   SER A 142     -11.076 -16.807  21.502  1.00  0.00           H  
ATOM   2152  HA  SER A 142     -11.378 -13.945  21.971  1.00  0.00           H  
ATOM   2153 1HB  SER A 142      -9.162 -13.766  21.010  1.00  0.00           H  
ATOM   2154 2HB  SER A 142      -9.184 -15.151  22.090  1.00  0.00           H  
ATOM   2155  HG  SER A 142      -9.216 -16.492  20.430  1.00  0.00           H  
ATOM   2156  N   LEU A 143     -11.457 -12.815  19.473  1.00  0.00           N  
ATOM   2157  CA  LEU A 143     -11.902 -12.318  18.173  1.00  0.00           C  
ATOM   2158  C   LEU A 143     -11.144 -13.032  17.053  1.00  0.00           C  
ATOM   2159  O   LEU A 143     -11.692 -13.279  15.979  1.00  0.00           O  
ATOM   2160  CB  LEU A 143     -11.683 -10.803  18.073  1.00  0.00           C  
ATOM   2161  CG  LEU A 143     -12.204 -10.138  16.792  1.00  0.00           C  
ATOM   2162  CD1 LEU A 143     -13.715 -10.306  16.711  1.00  0.00           C  
ATOM   2163  CD2 LEU A 143     -11.816  -8.667  16.789  1.00  0.00           C  
ATOM   2164  H   LEU A 143     -11.002 -12.181  20.113  1.00  0.00           H  
ATOM   2165  HA  LEU A 143     -12.967 -12.527  18.068  1.00  0.00           H  
ATOM   2166 1HB  LEU A 143     -12.176 -10.324  18.918  1.00  0.00           H  
ATOM   2167 2HB  LEU A 143     -10.614 -10.601  18.140  1.00  0.00           H  
ATOM   2168  HG  LEU A 143     -11.767 -10.631  15.923  1.00  0.00           H  
ATOM   2169 1HD1 LEU A 143     -14.085  -9.834  15.800  1.00  0.00           H  
ATOM   2170 2HD1 LEU A 143     -13.963 -11.367  16.695  1.00  0.00           H  
ATOM   2171 3HD1 LEU A 143     -14.180  -9.837  17.577  1.00  0.00           H  
ATOM   2172 1HD2 LEU A 143     -12.185  -8.195  15.878  1.00  0.00           H  
ATOM   2173 2HD2 LEU A 143     -12.254  -8.174  17.656  1.00  0.00           H  
ATOM   2174 3HD2 LEU A 143     -10.730  -8.577  16.829  1.00  0.00           H  
ATOM   2175  N   ILE A 144      -9.880 -13.354  17.328  1.00  0.00           N  
ATOM   2176  CA  ILE A 144      -9.024 -14.025  16.358  1.00  0.00           C  
ATOM   2177  C   ILE A 144      -9.607 -15.376  15.952  1.00  0.00           C  
ATOM   2178  O   ILE A 144      -9.664 -15.707  14.767  1.00  0.00           O  
ATOM   2179  CB  ILE A 144      -7.605 -14.224  16.923  1.00  0.00           C  
ATOM   2180  CG1 ILE A 144      -6.902 -12.874  17.086  1.00  0.00           C  
ATOM   2181  CG2 ILE A 144      -6.797 -15.143  16.020  1.00  0.00           C  
ATOM   2182  CD1 ILE A 144      -5.643 -12.939  17.921  1.00  0.00           C  
ATOM   2183  H   ILE A 144      -9.508 -13.126  18.237  1.00  0.00           H  
ATOM   2184  HA  ILE A 144      -8.962 -13.404  15.463  1.00  0.00           H  
ATOM   2185  HB  ILE A 144      -7.668 -14.668  17.915  1.00  0.00           H  
ATOM   2186 1HG1 ILE A 144      -6.641 -12.479  16.105  1.00  0.00           H  
ATOM   2187 2HG1 ILE A 144      -7.583 -12.162  17.553  1.00  0.00           H  
ATOM   2188 1HG2 ILE A 144      -5.797 -15.272  16.433  1.00  0.00           H  
ATOM   2189 2HG2 ILE A 144      -7.290 -16.112  15.953  1.00  0.00           H  
ATOM   2190 3HG2 ILE A 144      -6.724 -14.703  15.025  1.00  0.00           H  
ATOM   2191 1HD1 ILE A 144      -5.202 -11.944  17.992  1.00  0.00           H  
ATOM   2192 2HD1 ILE A 144      -5.887 -13.299  18.921  1.00  0.00           H  
ATOM   2193 3HD1 ILE A 144      -4.931 -13.618  17.454  1.00  0.00           H  
ATOM   2194  N   GLU A 145     -10.078 -16.230  16.923  1.00  0.00           N  
ATOM   2195  CA  GLU A 145     -10.709 -17.535  16.748  1.00  0.00           C  
ATOM   2196  C   GLU A 145     -12.029 -17.415  15.980  1.00  0.00           C  
ATOM   2197  O   GLU A 145     -12.326 -18.231  15.105  1.00  0.00           O  
ATOM   2198  CB  GLU A 145     -10.953 -18.191  18.109  1.00  0.00           C  
ATOM   2199  CG  GLU A 145      -9.686 -18.591  18.850  1.00  0.00           C  
ATOM   2200  CD  GLU A 145      -9.935 -18.924  20.295  1.00  0.00           C  
ATOM   2201  OE1 GLU A 145     -10.351 -20.024  20.569  1.00  0.00           O  
ATOM   2202  OE2 GLU A 145      -9.708 -18.076  21.127  1.00  0.00           O  
ATOM   2203  H   GLU A 145      -9.906 -15.888  17.858  1.00  0.00           H  
ATOM   2204  HA  GLU A 145     -10.037 -18.160  16.160  1.00  0.00           H  
ATOM   2205 1HB  GLU A 145     -11.513 -17.507  18.747  1.00  0.00           H  
ATOM   2206 2HB  GLU A 145     -11.560 -19.086  17.976  1.00  0.00           H  
ATOM   2207 1HG  GLU A 145      -9.249 -19.460  18.359  1.00  0.00           H  
ATOM   2208 2HG  GLU A 145      -8.969 -17.774  18.789  1.00  0.00           H  
ATOM   2209  N   ALA A 146     -12.808 -16.394  16.321  1.00  0.00           N  
ATOM   2210  CA  ALA A 146     -14.086 -16.119  15.674  1.00  0.00           C  
ATOM   2211  C   ALA A 146     -13.903 -15.697  14.218  1.00  0.00           C  
ATOM   2212  O   ALA A 146     -14.672 -16.096  13.345  1.00  0.00           O  
ATOM   2213  CB  ALA A 146     -14.845 -15.044  16.439  1.00  0.00           C  
ATOM   2214  H   ALA A 146     -12.492 -15.788  17.063  1.00  0.00           H  
ATOM   2215  HA  ALA A 146     -14.673 -17.037  15.679  1.00  0.00           H  
ATOM   2216 1HB  ALA A 146     -15.796 -14.848  15.943  1.00  0.00           H  
ATOM   2217 2HB  ALA A 146     -15.028 -15.383  17.457  1.00  0.00           H  
ATOM   2218 3HB  ALA A 146     -14.254 -14.128  16.462  1.00  0.00           H  
ATOM   2219  N   LEU A 147     -12.881 -14.886  13.955  1.00  0.00           N  
ATOM   2220  CA  LEU A 147     -12.579 -14.493  12.584  1.00  0.00           C  
ATOM   2221  C   LEU A 147     -12.108 -15.696  11.773  1.00  0.00           C  
ATOM   2222  O   LEU A 147     -12.357 -15.782  10.570  1.00  0.00           O  
ATOM   2223  CB  LEU A 147     -11.504 -13.399  12.568  1.00  0.00           C  
ATOM   2224  CG  LEU A 147     -11.953 -12.019  13.064  1.00  0.00           C  
ATOM   2225  CD1 LEU A 147     -10.730 -11.153  13.332  1.00  0.00           C  
ATOM   2226  CD2 LEU A 147     -12.861 -11.376  12.025  1.00  0.00           C  
ATOM   2227  H   LEU A 147     -12.304 -14.532  14.706  1.00  0.00           H  
ATOM   2228  HA  LEU A 147     -13.495 -14.117  12.129  1.00  0.00           H  
ATOM   2229 1HB  LEU A 147     -10.671 -13.720  13.191  1.00  0.00           H  
ATOM   2230 2HB  LEU A 147     -11.143 -13.283  11.546  1.00  0.00           H  
ATOM   2231  HG  LEU A 147     -12.496 -12.128  14.003  1.00  0.00           H  
ATOM   2232 1HD1 LEU A 147     -11.048 -10.172  13.684  1.00  0.00           H  
ATOM   2233 2HD1 LEU A 147     -10.108 -11.626  14.092  1.00  0.00           H  
ATOM   2234 3HD1 LEU A 147     -10.156 -11.039  12.412  1.00  0.00           H  
ATOM   2235 1HD2 LEU A 147     -13.180 -10.395  12.379  1.00  0.00           H  
ATOM   2236 2HD2 LEU A 147     -12.318 -11.265  11.086  1.00  0.00           H  
ATOM   2237 3HD2 LEU A 147     -13.735 -12.007  11.866  1.00  0.00           H  
ATOM   2238  N   HIS A 148     -11.233 -16.791  12.359  1.00  0.00           N  
ATOM   2239  CA  HIS A 148     -10.866 -18.029  11.683  1.00  0.00           C  
ATOM   2240  C   HIS A 148     -12.080 -18.912  11.412  1.00  0.00           C  
ATOM   2241  O   HIS A 148     -12.104 -19.670  10.445  1.00  0.00           O  
ATOM   2242  CB  HIS A 148      -9.842 -18.809  12.513  1.00  0.00           C  
ATOM   2243  CG  HIS A 148      -8.446 -18.279  12.399  1.00  0.00           C  
ATOM   2244  ND1 HIS A 148      -8.054 -17.088  12.974  1.00  0.00           N  
ATOM   2245  CD2 HIS A 148      -7.352 -18.775  11.776  1.00  0.00           C  
ATOM   2246  CE1 HIS A 148      -6.776 -16.876  12.710  1.00  0.00           C  
ATOM   2247  NE2 HIS A 148      -6.328 -17.884  11.985  1.00  0.00           N  
ATOM   2248  H   HIS A 148     -10.942 -16.647  13.314  1.00  0.00           H  
ATOM   2249  HA  HIS A 148     -10.425 -17.773  10.720  1.00  0.00           H  
ATOM   2250 1HB  HIS A 148     -10.131 -18.786  13.564  1.00  0.00           H  
ATOM   2251 2HB  HIS A 148      -9.837 -19.852  12.198  1.00  0.00           H  
ATOM   2252  HD1 HIS A 148      -8.609 -16.509  13.571  1.00  0.00           H  
ATOM   2253  HD2 HIS A 148      -7.178 -19.680  11.193  1.00  0.00           H  
ATOM   2254  HE1 HIS A 148      -6.274 -15.983  13.081  1.00  0.00           H  
ATOM   2255  N   ILE A 149     -13.255 -18.956  12.358  1.00  0.00           N  
ATOM   2256  CA  ILE A 149     -14.519 -19.608  12.052  1.00  0.00           C  
ATOM   2257  C   ILE A 149     -15.216 -19.015  10.806  1.00  0.00           C  
ATOM   2258  O   ILE A 149     -15.769 -19.748   9.984  1.00  0.00           O  
ATOM   2259  CB  ILE A 149     -15.465 -19.515  13.263  1.00  0.00           C  
ATOM   2260  CG1 ILE A 149     -14.941 -20.370  14.418  1.00  0.00           C  
ATOM   2261  CG2 ILE A 149     -16.871 -19.944  12.872  1.00  0.00           C  
ATOM   2262  CD1 ILE A 149     -15.603 -20.077  15.746  1.00  0.00           C  
ATOM   2263  H   ILE A 149     -13.146 -18.484  13.243  1.00  0.00           H  
ATOM   2264  HA  ILE A 149     -14.316 -20.657  11.835  1.00  0.00           H  
ATOM   2265  HB  ILE A 149     -15.496 -18.486  13.622  1.00  0.00           H  
ATOM   2266 1HG1 ILE A 149     -15.092 -21.424  14.187  1.00  0.00           H  
ATOM   2267 2HG1 ILE A 149     -13.869 -20.211  14.531  1.00  0.00           H  
ATOM   2268 1HG2 ILE A 149     -17.527 -19.873  13.741  1.00  0.00           H  
ATOM   2269 2HG2 ILE A 149     -17.245 -19.295  12.082  1.00  0.00           H  
ATOM   2270 3HG2 ILE A 149     -16.851 -20.974  12.518  1.00  0.00           H  
ATOM   2271 1HD1 ILE A 149     -15.179 -20.722  16.514  1.00  0.00           H  
ATOM   2272 2HD1 ILE A 149     -15.433 -19.034  16.013  1.00  0.00           H  
ATOM   2273 3HD1 ILE A 149     -16.673 -20.262  15.667  1.00  0.00           H  
ATOM   2274  N   LEU A 150     -15.278 -17.525  10.602  1.00  0.00           N  
ATOM   2275  CA  LEU A 150     -15.790 -16.927   9.359  1.00  0.00           C  
ATOM   2276  C   LEU A 150     -15.006 -17.404   8.137  1.00  0.00           C  
ATOM   2277  O   LEU A 150     -15.591 -17.801   7.130  1.00  0.00           O  
ATOM   2278  CB  LEU A 150     -15.725 -15.397   9.442  1.00  0.00           C  
ATOM   2279  CG  LEU A 150     -16.806 -14.730  10.301  1.00  0.00           C  
ATOM   2280  CD1 LEU A 150     -16.407 -13.290  10.594  1.00  0.00           C  
ATOM   2281  CD2 LEU A 150     -18.141 -14.791   9.575  1.00  0.00           C  
ATOM   2282  H   LEU A 150     -14.925 -16.920  11.330  1.00  0.00           H  
ATOM   2283  HA  LEU A 150     -16.824 -17.244   9.232  1.00  0.00           H  
ATOM   2284 1HB  LEU A 150     -14.756 -15.112   9.850  1.00  0.00           H  
ATOM   2285 2HB  LEU A 150     -15.805 -14.990   8.434  1.00  0.00           H  
ATOM   2286  HG  LEU A 150     -16.888 -15.253  11.255  1.00  0.00           H  
ATOM   2287 1HD1 LEU A 150     -17.176 -12.816  11.205  1.00  0.00           H  
ATOM   2288 2HD1 LEU A 150     -15.459 -13.277  11.130  1.00  0.00           H  
ATOM   2289 3HD1 LEU A 150     -16.303 -12.745   9.657  1.00  0.00           H  
ATOM   2290 1HD2 LEU A 150     -18.910 -14.319  10.186  1.00  0.00           H  
ATOM   2291 2HD2 LEU A 150     -18.062 -14.267   8.622  1.00  0.00           H  
ATOM   2292 3HD2 LEU A 150     -18.411 -15.832   9.395  1.00  0.00           H  
ATOM   2293  N   LEU A 151     -13.677 -17.372   8.219  1.00  0.00           N  
ATOM   2294  CA  LEU A 151     -12.812 -17.863   7.126  1.00  0.00           C  
ATOM   2295  C   LEU A 151     -12.993 -19.344   6.805  1.00  0.00           C  
ATOM   2296  O   LEU A 151     -12.937 -19.749   5.643  1.00  0.00           O  
ATOM   2297  CB  LEU A 151     -11.340 -17.613   7.480  1.00  0.00           C  
ATOM   2298  CG  LEU A 151     -10.885 -16.148   7.437  1.00  0.00           C  
ATOM   2299  CD1 LEU A 151      -9.513 -16.023   8.085  1.00  0.00           C  
ATOM   2300  CD2 LEU A 151     -10.854 -15.669   5.993  1.00  0.00           C  
ATOM   2301  H   LEU A 151     -13.248 -16.998   9.052  1.00  0.00           H  
ATOM   2302  HA  LEU A 151     -13.068 -17.318   6.218  1.00  0.00           H  
ATOM   2303 1HB  LEU A 151     -11.157 -17.987   8.486  1.00  0.00           H  
ATOM   2304 2HB  LEU A 151     -10.715 -18.174   6.786  1.00  0.00           H  
ATOM   2305  HG  LEU A 151     -11.581 -15.534   8.008  1.00  0.00           H  
ATOM   2306 1HD1 LEU A 151      -9.190 -14.982   8.054  1.00  0.00           H  
ATOM   2307 2HD1 LEU A 151      -9.569 -16.354   9.122  1.00  0.00           H  
ATOM   2308 3HD1 LEU A 151      -8.798 -16.641   7.544  1.00  0.00           H  
ATOM   2309 1HD2 LEU A 151     -10.532 -14.627   5.962  1.00  0.00           H  
ATOM   2310 2HD2 LEU A 151     -10.157 -16.281   5.421  1.00  0.00           H  
ATOM   2311 3HD2 LEU A 151     -11.851 -15.752   5.560  1.00  0.00           H  
ATOM   2312  N   THR A 152     -13.173 -20.260   7.880  1.00  0.00           N  
ATOM   2313  CA  THR A 152     -13.424 -21.688   7.725  1.00  0.00           C  
ATOM   2314  C   THR A 152     -14.693 -21.936   6.923  1.00  0.00           C  
ATOM   2315  O   THR A 152     -14.702 -22.740   5.991  1.00  0.00           O  
ATOM   2316  CB  THR A 152     -13.531 -22.386   9.093  1.00  0.00           C  
ATOM   2317  OG1 THR A 152     -12.294 -22.243   9.803  1.00  0.00           O  
ATOM   2318  CG2 THR A 152     -13.843 -23.864   8.916  1.00  0.00           C  
ATOM   2319  H   THR A 152     -13.089 -19.874   8.809  1.00  0.00           H  
ATOM   2320  HA  THR A 152     -12.590 -22.121   7.174  1.00  0.00           H  
ATOM   2321  HB  THR A 152     -14.326 -21.921   9.677  1.00  0.00           H  
ATOM   2322  HG1 THR A 152     -12.136 -21.314   9.987  1.00  0.00           H  
ATOM   2323 1HG2 THR A 152     -13.915 -24.340   9.892  1.00  0.00           H  
ATOM   2324 2HG2 THR A 152     -14.788 -23.975   8.386  1.00  0.00           H  
ATOM   2325 3HG2 THR A 152     -13.047 -24.336   8.340  1.00  0.00           H  
ATOM   2326  N   ALA A 153     -15.754 -21.237   7.301  1.00  0.00           N  
ATOM   2327  CA  ALA A 153     -17.039 -21.342   6.616  1.00  0.00           C  
ATOM   2328  C   ALA A 153     -16.913 -20.925   5.150  1.00  0.00           C  
ATOM   2329  O   ALA A 153     -17.512 -21.540   4.263  1.00  0.00           O  
ATOM   2330  CB  ALA A 153     -18.081 -20.470   7.326  1.00  0.00           C  
ATOM   2331  H   ALA A 153     -15.666 -20.612   8.090  1.00  0.00           H  
ATOM   2332  HA  ALA A 153     -17.358 -22.383   6.654  1.00  0.00           H  
ATOM   2333 1HB  ALA A 153     -19.038 -20.552   6.810  1.00  0.00           H  
ATOM   2334 2HB  ALA A 153     -18.196 -20.805   8.357  1.00  0.00           H  
ATOM   2335 3HB  ALA A 153     -17.754 -19.430   7.317  1.00  0.00           H  
ATOM   2336  N   ALA A 154     -16.125 -19.879   4.904  1.00  0.00           N  
ATOM   2337  CA  ALA A 154     -15.927 -19.351   3.552  1.00  0.00           C  
ATOM   2338  C   ALA A 154     -15.212 -20.387   2.705  1.00  0.00           C  
ATOM   2339  O   ALA A 154     -15.585 -20.629   1.557  1.00  0.00           O  
ATOM   2340  CB  ALA A 154     -15.147 -18.045   3.601  1.00  0.00           C  
ATOM   2341  H   ALA A 154     -15.652 -19.435   5.680  1.00  0.00           H  
ATOM   2342  HA  ALA A 154     -16.907 -19.161   3.115  1.00  0.00           H  
ATOM   2343 1HB  ALA A 154     -15.007 -17.667   2.588  1.00  0.00           H  
ATOM   2344 2HB  ALA A 154     -15.699 -17.314   4.189  1.00  0.00           H  
ATOM   2345 3HB  ALA A 154     -14.174 -18.220   4.060  1.00  0.00           H  
ATOM   2346  N   VAL A 155     -14.173 -21.003   3.288  1.00  0.00           N  
ATOM   2347  CA  VAL A 155     -13.426 -22.030   2.591  1.00  0.00           C  
ATOM   2348  C   VAL A 155     -14.286 -23.253   2.352  1.00  0.00           C  
ATOM   2349  O   VAL A 155     -14.249 -23.850   1.276  1.00  0.00           O  
ATOM   2350  CB  VAL A 155     -12.179 -22.430   3.402  1.00  0.00           C  
ATOM   2351  CG1 VAL A 155     -11.537 -23.677   2.811  1.00  0.00           C  
ATOM   2352  CG2 VAL A 155     -11.188 -21.276   3.431  1.00  0.00           C  
ATOM   2353  H   VAL A 155     -13.903 -20.753   4.227  1.00  0.00           H  
ATOM   2354  HA  VAL A 155     -13.127 -21.630   1.621  1.00  0.00           H  
ATOM   2355  HB  VAL A 155     -12.482 -22.676   4.420  1.00  0.00           H  
ATOM   2356 1HG1 VAL A 155     -10.658 -23.946   3.397  1.00  0.00           H  
ATOM   2357 2HG1 VAL A 155     -12.253 -24.499   2.833  1.00  0.00           H  
ATOM   2358 3HG1 VAL A 155     -11.240 -23.481   1.781  1.00  0.00           H  
ATOM   2359 1HG2 VAL A 155     -10.309 -21.566   4.006  1.00  0.00           H  
ATOM   2360 2HG2 VAL A 155     -10.889 -21.027   2.413  1.00  0.00           H  
ATOM   2361 3HG2 VAL A 155     -11.655 -20.407   3.895  1.00  0.00           H  
ATOM   2362  N   LEU A 156     -15.163 -23.766   3.371  1.00  0.00           N  
ATOM   2363  CA  LEU A 156     -16.052 -24.903   3.259  1.00  0.00           C  
ATOM   2364  C   LEU A 156     -17.256 -24.604   2.359  1.00  0.00           C  
ATOM   2365  O   LEU A 156     -17.832 -25.514   1.758  1.00  0.00           O  
ATOM   2366  CB  LEU A 156     -16.536 -25.322   4.653  1.00  0.00           C  
ATOM   2367  CG  LEU A 156     -15.688 -26.388   5.359  1.00  0.00           C  
ATOM   2368  CD1 LEU A 156     -14.272 -25.864   5.556  1.00  0.00           C  
ATOM   2369  CD2 LEU A 156     -16.330 -26.747   6.691  1.00  0.00           C  
ATOM   2370  H   LEU A 156     -15.125 -23.255   4.242  1.00  0.00           H  
ATOM   2371  HA  LEU A 156     -15.515 -25.713   2.765  1.00  0.00           H  
ATOM   2372 1HB  LEU A 156     -16.558 -24.440   5.291  1.00  0.00           H  
ATOM   2373 2HB  LEU A 156     -17.551 -25.709   4.567  1.00  0.00           H  
ATOM   2374  HG  LEU A 156     -15.630 -27.279   4.733  1.00  0.00           H  
ATOM   2375 1HD1 LEU A 156     -13.670 -26.622   6.057  1.00  0.00           H  
ATOM   2376 2HD1 LEU A 156     -13.830 -25.635   4.586  1.00  0.00           H  
ATOM   2377 3HD1 LEU A 156     -14.301 -24.962   6.165  1.00  0.00           H  
ATOM   2378 1HD2 LEU A 156     -15.728 -27.506   7.192  1.00  0.00           H  
ATOM   2379 2HD2 LEU A 156     -16.387 -25.857   7.318  1.00  0.00           H  
ATOM   2380 3HD2 LEU A 156     -17.333 -27.134   6.519  1.00  0.00           H  
ATOM   2381  N   GLY A 157     -17.623 -23.331   2.245  1.00  0.00           N  
ATOM   2382  CA  GLY A 157     -18.770 -22.968   1.427  1.00  0.00           C  
ATOM   2383  C   GLY A 157     -20.049 -23.281   2.186  1.00  0.00           C  
ATOM   2384  O   GLY A 157     -21.122 -23.511   1.601  1.00  0.00           O  
ATOM   2385  H   GLY A 157     -17.111 -22.605   2.722  1.00  0.00           H  
ATOM   2386 1HA  GLY A 157     -18.718 -21.908   1.181  1.00  0.00           H  
ATOM   2387 2HA  GLY A 157     -18.736 -23.518   0.486  1.00  0.00           H  
ATOM   2388  N   THR A 158     -20.089 -23.162   3.569  1.00  0.00           N  
ATOM   2389  CA  THR A 158     -21.168 -23.492   4.486  1.00  0.00           C  
ATOM   2390  C   THR A 158     -21.371 -22.318   5.439  1.00  0.00           C  
ATOM   2391  O   THR A 158     -20.850 -21.223   5.193  1.00  0.00           O  
ATOM   2392  CB  THR A 158     -20.872 -24.780   5.276  1.00  0.00           C  
ATOM   2393  OG1 THR A 158     -22.047 -25.188   5.989  1.00  0.00           O  
ATOM   2394  CG2 THR A 158     -19.739 -24.550   6.265  1.00  0.00           C  
ATOM   2395  H   THR A 158     -19.220 -22.806   3.941  1.00  0.00           H  
ATOM   2396  HA  THR A 158     -22.082 -23.625   3.908  1.00  0.00           H  
ATOM   2397  HB  THR A 158     -20.588 -25.574   4.586  1.00  0.00           H  
ATOM   2398  HG1 THR A 158     -21.975 -26.118   6.217  1.00  0.00           H  
ATOM   2399 1HG2 THR A 158     -19.543 -25.471   6.814  1.00  0.00           H  
ATOM   2400 2HG2 THR A 158     -18.840 -24.251   5.726  1.00  0.00           H  
ATOM   2401 3HG2 THR A 158     -20.020 -23.764   6.964  1.00  0.00           H  
ATOM   2402  N   THR A 159     -22.138 -22.528   6.505  1.00  0.00           N  
ATOM   2403  CA  THR A 159     -22.410 -21.457   7.472  1.00  0.00           C  
ATOM   2404  C   THR A 159     -21.405 -21.475   8.631  1.00  0.00           C  
ATOM   2405  O   THR A 159     -20.676 -22.448   8.804  1.00  0.00           O  
ATOM   2406  CB  THR A 159     -23.841 -21.569   8.030  1.00  0.00           C  
ATOM   2407  OG1 THR A 159     -23.969 -22.782   8.784  1.00  0.00           O  
ATOM   2408  CG2 THR A 159     -24.857 -21.571   6.898  1.00  0.00           C  
ATOM   2409  H   THR A 159     -22.544 -23.442   6.655  1.00  0.00           H  
ATOM   2410  HA  THR A 159     -22.356 -20.501   6.954  1.00  0.00           H  
ATOM   2411  HB  THR A 159     -24.041 -20.725   8.690  1.00  0.00           H  
ATOM   2412  HG1 THR A 159     -24.797 -22.769   9.271  1.00  0.00           H  
ATOM   2413 1HG2 THR A 159     -25.862 -21.651   7.311  1.00  0.00           H  
ATOM   2414 2HG2 THR A 159     -24.769 -20.645   6.329  1.00  0.00           H  
ATOM   2415 3HG2 THR A 159     -24.667 -22.419   6.241  1.00  0.00           H  
ATOM   2416  N   VAL A 160     -21.370 -20.416   9.436  1.00  0.00           N  
ATOM   2417  CA  VAL A 160     -20.457 -20.406  10.571  1.00  0.00           C  
ATOM   2418  C   VAL A 160     -20.924 -21.395  11.632  1.00  0.00           C  
ATOM   2419  O   VAL A 160     -20.111 -21.951  12.347  1.00  0.00           O  
ATOM   2420  CB  VAL A 160     -20.368 -18.995  11.184  1.00  0.00           C  
ATOM   2421  CG1 VAL A 160     -19.771 -18.017  10.184  1.00  0.00           C  
ATOM   2422  CG2 VAL A 160     -21.748 -18.537  11.628  1.00  0.00           C  
ATOM   2423  H   VAL A 160     -21.965 -19.614   9.275  1.00  0.00           H  
ATOM   2424  HA  VAL A 160     -19.475 -20.739  10.228  1.00  0.00           H  
ATOM   2425  HB  VAL A 160     -19.699 -19.023  12.044  1.00  0.00           H  
ATOM   2426 1HG1 VAL A 160     -19.716 -17.026  10.632  1.00  0.00           H  
ATOM   2427 2HG1 VAL A 160     -18.769 -18.346   9.907  1.00  0.00           H  
ATOM   2428 3HG1 VAL A 160     -20.400 -17.978   9.293  1.00  0.00           H  
ATOM   2429 1HG2 VAL A 160     -21.678 -17.539  12.061  1.00  0.00           H  
ATOM   2430 2HG2 VAL A 160     -22.419 -18.513  10.769  1.00  0.00           H  
ATOM   2431 3HG2 VAL A 160     -22.139 -19.229  12.375  1.00  0.00           H  
ATOM   2432  N   GLU A 161     -22.341 -21.672  11.832  1.00  0.00           N  
ATOM   2433  CA  GLU A 161     -22.934 -22.634  12.763  1.00  0.00           C  
ATOM   2434  C   GLU A 161     -22.472 -24.051  12.479  1.00  0.00           C  
ATOM   2435  O   GLU A 161     -22.266 -24.839  13.385  1.00  0.00           O  
ATOM   2436  CB  GLU A 161     -24.461 -22.571  12.695  1.00  0.00           C  
ATOM   2437  CG  GLU A 161     -25.060 -21.268  13.205  1.00  0.00           C  
ATOM   2438  CD  GLU A 161     -25.024 -20.167  12.182  1.00  0.00           C  
ATOM   2439  OE1 GLU A 161     -24.534 -20.401  11.103  1.00  0.00           O  
ATOM   2440  OE2 GLU A 161     -25.486 -19.091  12.480  1.00  0.00           O  
ATOM   2441  H   GLU A 161     -22.942 -21.157  11.205  1.00  0.00           H  
ATOM   2442  HA  GLU A 161     -22.617 -22.377  13.774  1.00  0.00           H  
ATOM   2443 1HB  GLU A 161     -24.786 -22.707  11.663  1.00  0.00           H  
ATOM   2444 2HB  GLU A 161     -24.886 -23.386  13.281  1.00  0.00           H  
ATOM   2445 1HG  GLU A 161     -26.096 -21.445  13.494  1.00  0.00           H  
ATOM   2446 2HG  GLU A 161     -24.513 -20.952  14.092  1.00  0.00           H  
ATOM   2447  N   GLU A 162     -22.309 -24.497  11.091  1.00  0.00           N  
ATOM   2448  CA  GLU A 162     -21.789 -25.781  10.638  1.00  0.00           C  
ATOM   2449  C   GLU A 162     -20.281 -25.903  10.864  1.00  0.00           C  
ATOM   2450  O   GLU A 162     -19.778 -26.966  11.241  1.00  0.00           O  
ATOM   2451  CB  GLU A 162     -22.132 -25.998   9.161  1.00  0.00           C  
ATOM   2452  CG  GLU A 162     -21.738 -27.357   8.616  1.00  0.00           C  
ATOM   2453  CD  GLU A 162     -22.496 -28.507   9.272  1.00  0.00           C  
ATOM   2454  OE1 GLU A 162     -23.488 -28.256   9.997  1.00  0.00           O  
ATOM   2455  OE2 GLU A 162     -22.087 -29.666   9.056  1.00  0.00           O  
ATOM   2456  H   GLU A 162     -22.603 -23.816  10.405  1.00  0.00           H  
ATOM   2457  HA  GLU A 162     -22.260 -26.569  11.226  1.00  0.00           H  
ATOM   2458 1HB  GLU A 162     -23.205 -25.877   9.016  1.00  0.00           H  
ATOM   2459 2HB  GLU A 162     -21.633 -25.240   8.557  1.00  0.00           H  
ATOM   2460 1HG  GLU A 162     -21.933 -27.377   7.544  1.00  0.00           H  
ATOM   2461 2HG  GLU A 162     -20.671 -27.503   8.767  1.00  0.00           H  
ATOM   2462  N   ALA A 163     -19.564 -24.808  10.617  1.00  0.00           N  
ATOM   2463  CA  ALA A 163     -18.133 -24.762  10.862  1.00  0.00           C  
ATOM   2464  C   ALA A 163     -17.834 -24.997  12.356  1.00  0.00           C  
ATOM   2465  O   ALA A 163     -16.897 -25.716  12.696  1.00  0.00           O  
ATOM   2466  CB  ALA A 163     -17.556 -23.423  10.393  1.00  0.00           C  
ATOM   2467  H   ALA A 163     -20.028 -23.986  10.251  1.00  0.00           H  
ATOM   2468  HA  ALA A 163     -17.666 -25.566  10.294  1.00  0.00           H  
ATOM   2469 1HB  ALA A 163     -16.484 -23.402  10.582  1.00  0.00           H  
ATOM   2470 2HB  ALA A 163     -17.740 -23.303   9.325  1.00  0.00           H  
ATOM   2471 3HB  ALA A 163     -18.037 -22.611  10.936  1.00  0.00           H  
ATOM   2472  N   VAL A 164     -18.639 -24.396  13.232  1.00  0.00           N  
ATOM   2473  CA  VAL A 164     -18.516 -24.610  14.674  1.00  0.00           C  
ATOM   2474  C   VAL A 164     -18.962 -26.018  15.057  1.00  0.00           C  
ATOM   2475  O   VAL A 164     -18.293 -26.706  15.833  1.00  0.00           O  
ATOM   2476  CB  VAL A 164     -19.362 -23.578  15.444  1.00  0.00           C  
ATOM   2477  CG1 VAL A 164     -19.437 -23.945  16.918  1.00  0.00           C  
ATOM   2478  CG2 VAL A 164     -18.773 -22.187  15.263  1.00  0.00           C  
ATOM   2479  H   VAL A 164     -19.356 -23.774  12.887  1.00  0.00           H  
ATOM   2480  HA  VAL A 164     -17.467 -24.501  14.952  1.00  0.00           H  
ATOM   2481  HB  VAL A 164     -20.381 -23.596  15.056  1.00  0.00           H  
ATOM   2482 1HG1 VAL A 164     -20.039 -23.206  17.447  1.00  0.00           H  
ATOM   2483 2HG1 VAL A 164     -19.894 -24.928  17.026  1.00  0.00           H  
ATOM   2484 3HG1 VAL A 164     -18.432 -23.961  17.340  1.00  0.00           H  
ATOM   2485 1HG2 VAL A 164     -19.378 -21.463  15.808  1.00  0.00           H  
ATOM   2486 2HG2 VAL A 164     -17.752 -22.173  15.645  1.00  0.00           H  
ATOM   2487 3HG2 VAL A 164     -18.769 -21.931  14.203  1.00  0.00           H  
ATOM   2488  N   TYR A 165     -20.225 -26.569  14.548  1.00  0.00           N  
ATOM   2489  CA  TYR A 165     -20.682 -27.926  14.827  1.00  0.00           C  
ATOM   2490  C   TYR A 165     -19.618 -28.990  14.518  1.00  0.00           C  
ATOM   2491  O   TYR A 165     -19.363 -29.882  15.329  1.00  0.00           O  
ATOM   2492  CB  TYR A 165     -21.960 -28.213  14.033  1.00  0.00           C  
ATOM   2493  CG  TYR A 165     -22.428 -29.648  14.130  1.00  0.00           C  
ATOM   2494  CD1 TYR A 165     -23.117 -30.079  15.255  1.00  0.00           C  
ATOM   2495  CD2 TYR A 165     -22.168 -30.535  13.095  1.00  0.00           C  
ATOM   2496  CE1 TYR A 165     -23.545 -31.390  15.343  1.00  0.00           C  
ATOM   2497  CE2 TYR A 165     -22.596 -31.845  13.184  1.00  0.00           C  
ATOM   2498  CZ  TYR A 165     -23.281 -32.273  14.303  1.00  0.00           C  
ATOM   2499  OH  TYR A 165     -23.707 -33.579  14.393  1.00  0.00           O  
ATOM   2500  H   TYR A 165     -20.780 -25.977  13.946  1.00  0.00           H  
ATOM   2501  HA  TYR A 165     -20.909 -28.004  15.890  1.00  0.00           H  
ATOM   2502 1HB  TYR A 165     -22.763 -27.569  14.389  1.00  0.00           H  
ATOM   2503 2HB  TYR A 165     -21.795 -27.982  12.981  1.00  0.00           H  
ATOM   2504  HD1 TYR A 165     -23.322 -29.382  16.068  1.00  0.00           H  
ATOM   2505  HD2 TYR A 165     -21.627 -30.198  12.212  1.00  0.00           H  
ATOM   2506  HE1 TYR A 165     -24.085 -31.728  16.226  1.00  0.00           H  
ATOM   2507  HE2 TYR A 165     -22.390 -32.542  12.371  1.00  0.00           H  
ATOM   2508  HH  TYR A 165     -24.163 -33.708  15.228  1.00  0.00           H  
ATOM   2509  N   ARG A 166     -18.956 -28.917  13.263  1.00  0.00           N  
ATOM   2510  CA  ARG A 166     -17.901 -29.850  12.889  1.00  0.00           C  
ATOM   2511  C   ARG A 166     -16.657 -29.664  13.719  1.00  0.00           C  
ATOM   2512  O   ARG A 166     -15.954 -30.629  14.024  1.00  0.00           O  
ATOM   2513  CB  ARG A 166     -17.544 -29.692  11.419  1.00  0.00           C  
ATOM   2514  CG  ARG A 166     -18.641 -30.093  10.446  1.00  0.00           C  
ATOM   2515  CD  ARG A 166     -18.211 -29.926   9.034  1.00  0.00           C  
ATOM   2516  NE  ARG A 166     -19.307 -30.145   8.104  1.00  0.00           N  
ATOM   2517  CZ  ARG A 166     -19.165 -30.266   6.769  1.00  0.00           C  
ATOM   2518  NH1 ARG A 166     -17.971 -30.190   6.225  1.00  0.00           N  
ATOM   2519  NH2 ARG A 166     -20.228 -30.464   6.008  1.00  0.00           N  
ATOM   2520  H   ARG A 166     -19.232 -28.200  12.608  1.00  0.00           H  
ATOM   2521  HA  ARG A 166     -18.269 -30.868  13.040  1.00  0.00           H  
ATOM   2522 1HB  ARG A 166     -17.289 -28.654  11.217  1.00  0.00           H  
ATOM   2523 2HB  ARG A 166     -16.664 -30.295  11.191  1.00  0.00           H  
ATOM   2524 1HG  ARG A 166     -18.902 -31.140  10.604  1.00  0.00           H  
ATOM   2525 2HG  ARG A 166     -19.521 -29.470  10.612  1.00  0.00           H  
ATOM   2526 1HD  ARG A 166     -17.836 -28.916   8.886  1.00  0.00           H  
ATOM   2527 2HD  ARG A 166     -17.422 -30.643   8.806  1.00  0.00           H  
ATOM   2528  HE  ARG A 166     -20.242 -30.209   8.485  1.00  0.00           H  
ATOM   2529 1HH1 ARG A 166     -17.160 -30.039   6.808  1.00  0.00           H  
ATOM   2530 2HH1 ARG A 166     -17.864 -30.282   5.225  1.00  0.00           H  
ATOM   2531 1HH2 ARG A 166     -21.146 -30.524   6.426  1.00  0.00           H  
ATOM   2532 2HH2 ARG A 166     -20.121 -30.555   5.008  1.00  0.00           H  
ATOM   2533  N   ALA A 167     -16.241 -28.296  14.136  1.00  0.00           N  
ATOM   2534  CA  ALA A 167     -15.077 -28.011  14.955  1.00  0.00           C  
ATOM   2535  C   ALA A 167     -15.262 -28.641  16.338  1.00  0.00           C  
ATOM   2536  O   ALA A 167     -14.303 -29.170  16.909  1.00  0.00           O  
ATOM   2537  CB  ALA A 167     -14.857 -26.505  15.057  1.00  0.00           C  
ATOM   2538  H   ALA A 167     -16.766 -27.531  13.741  1.00  0.00           H  
ATOM   2539  HA  ALA A 167     -14.208 -28.462  14.478  1.00  0.00           H  
ATOM   2540 1HB  ALA A 167     -13.980 -26.308  15.675  1.00  0.00           H  
ATOM   2541 2HB  ALA A 167     -14.699 -26.094  14.063  1.00  0.00           H  
ATOM   2542 3HB  ALA A 167     -15.732 -26.040  15.511  1.00  0.00           H  
ATOM   2543  N   LEU A 168     -16.495 -28.588  16.855  1.00  0.00           N  
ATOM   2544  CA  LEU A 168     -16.848 -29.222  18.139  1.00  0.00           C  
ATOM   2545  C   LEU A 168     -16.714 -30.749  18.109  1.00  0.00           C  
ATOM   2546  O   LEU A 168     -16.291 -31.350  19.097  1.00  0.00           O  
ATOM   2547  CB  LEU A 168     -18.285 -28.849  18.524  1.00  0.00           C  
ATOM   2548  CG  LEU A 168     -18.490 -27.409  19.010  1.00  0.00           C  
ATOM   2549  CD1 LEU A 168     -19.974 -27.066  18.969  1.00  0.00           C  
ATOM   2550  CD2 LEU A 168     -17.935 -27.265  20.421  1.00  0.00           C  
ATOM   2551  H   LEU A 168     -17.207 -28.090  16.340  1.00  0.00           H  
ATOM   2552  HA  LEU A 168     -16.150 -28.873  18.899  1.00  0.00           H  
ATOM   2553 1HB  LEU A 168     -18.927 -29.001  17.659  1.00  0.00           H  
ATOM   2554 2HB  LEU A 168     -18.616 -29.517  19.319  1.00  0.00           H  
ATOM   2555  HG  LEU A 168     -17.970 -26.721  18.344  1.00  0.00           H  
ATOM   2556 1HD1 LEU A 168     -20.119 -26.042  19.315  1.00  0.00           H  
ATOM   2557 2HD1 LEU A 168     -20.339 -27.158  17.946  1.00  0.00           H  
ATOM   2558 3HD1 LEU A 168     -20.524 -27.748  19.615  1.00  0.00           H  
ATOM   2559 1HD2 LEU A 168     -18.081 -26.240  20.765  1.00  0.00           H  
ATOM   2560 2HD2 LEU A 168     -18.457 -27.950  21.088  1.00  0.00           H  
ATOM   2561 3HD2 LEU A 168     -16.871 -27.499  20.417  1.00  0.00           H  
ATOM   2562  N   LYS A 169     -17.150 -31.532  16.933  1.00  0.00           N  
ATOM   2563  CA  LYS A 169     -16.951 -32.976  16.739  1.00  0.00           C  
ATOM   2564  C   LYS A 169     -15.472 -33.360  16.849  1.00  0.00           C  
ATOM   2565  O   LYS A 169     -15.122 -34.338  17.522  1.00  0.00           O  
ATOM   2566  CB  LYS A 169     -17.505 -33.415  15.382  1.00  0.00           C  
ATOM   2567  CG  LYS A 169     -17.378 -34.906  15.104  1.00  0.00           C  
ATOM   2568  CD  LYS A 169     -17.985 -35.271  13.757  1.00  0.00           C  
ATOM   2569  CE  LYS A 169     -17.819 -36.753  13.457  1.00  0.00           C  
ATOM   2570  NZ  LYS A 169     -18.409 -37.124  12.142  1.00  0.00           N  
ATOM   2571  H   LYS A 169     -17.656 -31.007  16.235  1.00  0.00           H  
ATOM   2572  HA  LYS A 169     -17.487 -33.509  17.524  1.00  0.00           H  
ATOM   2573 1HB  LYS A 169     -18.561 -33.151  15.318  1.00  0.00           H  
ATOM   2574 2HB  LYS A 169     -16.985 -32.880  14.587  1.00  0.00           H  
ATOM   2575 1HG  LYS A 169     -16.324 -35.189  15.106  1.00  0.00           H  
ATOM   2576 2HG  LYS A 169     -17.887 -35.467  15.886  1.00  0.00           H  
ATOM   2577 1HD  LYS A 169     -19.048 -35.026  13.759  1.00  0.00           H  
ATOM   2578 2HD  LYS A 169     -17.499 -34.694  12.971  1.00  0.00           H  
ATOM   2579 1HE  LYS A 169     -16.759 -37.006  13.450  1.00  0.00           H  
ATOM   2580 2HE  LYS A 169     -18.304 -37.339  14.237  1.00  0.00           H  
ATOM   2581 1HZ  LYS A 169     -18.278 -38.113  11.981  1.00  0.00           H  
ATOM   2582 2HZ  LYS A 169     -19.396 -36.911  12.143  1.00  0.00           H  
ATOM   2583 3HZ  LYS A 169     -17.953 -36.601  11.408  1.00  0.00           H  
ATOM   2584  N   LEU A 170     -14.548 -32.604  16.137  1.00  0.00           N  
ATOM   2585  CA  LEU A 170     -13.109 -32.835  16.088  1.00  0.00           C  
ATOM   2586  C   LEU A 170     -12.417 -32.366  17.357  1.00  0.00           C  
ATOM   2587  O   LEU A 170     -11.441 -32.969  17.782  1.00  0.00           O  
ATOM   2588  CB  LEU A 170     -12.501 -32.115  14.878  1.00  0.00           C  
ATOM   2589  CG  LEU A 170     -12.928 -32.647  13.504  1.00  0.00           C  
ATOM   2590  CD1 LEU A 170     -12.445 -31.696  12.417  1.00  0.00           C  
ATOM   2591  CD2 LEU A 170     -12.359 -34.044  13.300  1.00  0.00           C  
ATOM   2592  H   LEU A 170     -14.947 -31.872  15.567  1.00  0.00           H  
ATOM   2593  HA  LEU A 170     -12.932 -33.908  16.026  1.00  0.00           H  
ATOM   2594 1HB  LEU A 170     -12.776 -31.063  14.925  1.00  0.00           H  
ATOM   2595 2HB  LEU A 170     -11.415 -32.189  14.938  1.00  0.00           H  
ATOM   2596  HG  LEU A 170     -14.017 -32.688  13.452  1.00  0.00           H  
ATOM   2597 1HD1 LEU A 170     -12.749 -32.074  11.441  1.00  0.00           H  
ATOM   2598 2HD1 LEU A 170     -12.883 -30.710  12.576  1.00  0.00           H  
ATOM   2599 3HD1 LEU A 170     -11.359 -31.622  12.455  1.00  0.00           H  
ATOM   2600 1HD2 LEU A 170     -12.664 -34.422  12.324  1.00  0.00           H  
ATOM   2601 2HD2 LEU A 170     -11.271 -34.004  13.351  1.00  0.00           H  
ATOM   2602 3HD2 LEU A 170     -12.735 -34.707  14.080  1.00  0.00           H  
ATOM   2603  N   LYS A 171     -12.910 -31.279  17.946  1.00  0.00           N  
ATOM   2604  CA  LYS A 171     -12.396 -30.822  19.232  1.00  0.00           C  
ATOM   2605  C   LYS A 171     -12.467 -31.960  20.224  1.00  0.00           C  
ATOM   2606  O   LYS A 171     -11.488 -32.311  20.882  1.00  0.00           O  
ATOM   2607  CB  LYS A 171     -13.181 -29.614  19.745  1.00  0.00           C  
ATOM   2608  CG  LYS A 171     -12.865 -29.225  21.183  1.00  0.00           C  
ATOM   2609  CD  LYS A 171     -14.020 -29.564  22.114  1.00  0.00           C  
ATOM   2610  CE  LYS A 171     -13.807 -28.973  23.499  1.00  0.00           C  
ATOM   2611  NZ  LYS A 171     -14.890 -29.363  24.443  1.00  0.00           N  
ATOM   2612  H   LYS A 171     -13.650 -30.759  17.498  1.00  0.00           H  
ATOM   2613  HA  LYS A 171     -11.375 -30.464  19.091  1.00  0.00           H  
ATOM   2614 1HB  LYS A 171     -12.976 -28.752  19.111  1.00  0.00           H  
ATOM   2615 2HB  LYS A 171     -14.249 -29.821  19.681  1.00  0.00           H  
ATOM   2616 1HG  LYS A 171     -11.973 -29.755  21.516  1.00  0.00           H  
ATOM   2617 2HG  LYS A 171     -12.671 -28.153  21.235  1.00  0.00           H  
ATOM   2618 1HD  LYS A 171     -14.950 -29.171  21.699  1.00  0.00           H  
ATOM   2619 2HD  LYS A 171     -14.111 -30.647  22.201  1.00  0.00           H  
ATOM   2620 1HE  LYS A 171     -12.854 -29.316  23.898  1.00  0.00           H  
ATOM   2621 2HE  LYS A 171     -13.778 -27.885  23.431  1.00  0.00           H  
ATOM   2622 1HZ  LYS A 171     -14.713 -28.951  25.348  1.00  0.00           H  
ATOM   2623 2HZ  LYS A 171     -15.779 -29.033  24.092  1.00  0.00           H  
ATOM   2624 3HZ  LYS A 171     -14.916 -30.369  24.530  1.00  0.00           H  
ATOM   2625  N   THR A 172     -13.719 -32.647  20.405  1.00  0.00           N  
ATOM   2626  CA  THR A 172     -13.910 -33.738  21.336  1.00  0.00           C  
ATOM   2627  C   THR A 172     -13.071 -34.958  20.947  1.00  0.00           C  
ATOM   2628  O   THR A 172     -12.408 -35.556  21.801  1.00  0.00           O  
ATOM   2629  CB  THR A 172     -15.398 -34.131  21.419  1.00  0.00           C  
ATOM   2630  OG1 THR A 172     -16.164 -33.013  21.884  1.00  0.00           O  
ATOM   2631  CG2 THR A 172     -15.587 -35.303  22.370  1.00  0.00           C  
ATOM   2632  H   THR A 172     -14.501 -32.329  19.850  1.00  0.00           H  
ATOM   2633  HA  THR A 172     -13.561 -33.421  22.317  1.00  0.00           H  
ATOM   2634  HB  THR A 172     -15.754 -34.412  20.428  1.00  0.00           H  
ATOM   2635  HG1 THR A 172     -16.207 -32.345  21.193  1.00  0.00           H  
ATOM   2636 1HG2 THR A 172     -16.644 -35.566  22.415  1.00  0.00           H  
ATOM   2637 2HG2 THR A 172     -15.015 -36.158  22.013  1.00  0.00           H  
ATOM   2638 3HG2 THR A 172     -15.242 -35.024  23.364  1.00  0.00           H  
ATOM   2639  N   LYS A 173     -13.062 -35.305  19.662  1.00  0.00           N  
ATOM   2640  CA  LYS A 173     -12.348 -36.509  19.230  1.00  0.00           C  
ATOM   2641  C   LYS A 173     -10.857 -36.458  19.488  1.00  0.00           C  
ATOM   2642  O   LYS A 173     -10.289 -37.407  20.022  1.00  0.00           O  
ATOM   2643  CB  LYS A 173     -12.594 -36.755  17.740  1.00  0.00           C  
ATOM   2644  CG  LYS A 173     -11.907 -37.997  17.188  1.00  0.00           C  
ATOM   2645  CD  LYS A 173     -12.218 -38.189  15.711  1.00  0.00           C  
ATOM   2646  CE  LYS A 173     -11.498 -39.404  15.146  1.00  0.00           C  
ATOM   2647  NZ  LYS A 173     -11.785 -39.599  13.699  1.00  0.00           N  
ATOM   2648  H   LYS A 173     -13.544 -34.745  18.974  1.00  0.00           H  
ATOM   2649  HA  LYS A 173     -12.720 -37.356  19.806  1.00  0.00           H  
ATOM   2650 1HB  LYS A 173     -13.665 -36.856  17.560  1.00  0.00           H  
ATOM   2651 2HB  LYS A 173     -12.245 -35.896  17.167  1.00  0.00           H  
ATOM   2652 1HG  LYS A 173     -10.828 -37.902  17.313  1.00  0.00           H  
ATOM   2653 2HG  LYS A 173     -12.243 -38.875  17.738  1.00  0.00           H  
ATOM   2654 1HD  LYS A 173     -13.294 -38.322  15.580  1.00  0.00           H  
ATOM   2655 2HD  LYS A 173     -11.909 -37.304  15.155  1.00  0.00           H  
ATOM   2656 1HE  LYS A 173     -10.423 -39.282  15.277  1.00  0.00           H  
ATOM   2657 2HE  LYS A 173     -11.808 -40.297  15.688  1.00  0.00           H  
ATOM   2658 1HZ  LYS A 173     -11.290 -40.413  13.363  1.00  0.00           H  
ATOM   2659 2HZ  LYS A 173     -12.778 -39.732  13.567  1.00  0.00           H  
ATOM   2660 3HZ  LYS A 173     -11.483 -38.784  13.183  1.00  0.00           H  
ATOM   2661  N   LEU A 174     -10.231 -35.349  19.115  1.00  0.00           N  
ATOM   2662  CA  LEU A 174      -8.784 -35.247  19.138  1.00  0.00           C  
ATOM   2663  C   LEU A 174      -8.253 -34.624  20.413  1.00  0.00           C  
ATOM   2664  O   LEU A 174      -7.095 -34.834  20.764  1.00  0.00           O  
ATOM   2665  CB  LEU A 174      -8.304 -34.426  17.935  1.00  0.00           C  
ATOM   2666  CG  LEU A 174      -8.672 -34.987  16.556  1.00  0.00           C  
ATOM   2667  CD1 LEU A 174      -8.212 -34.020  15.475  1.00  0.00           C  
ATOM   2668  CD2 LEU A 174      -8.028 -36.354  16.377  1.00  0.00           C  
ATOM   2669  H   LEU A 174     -10.777 -34.557  18.807  1.00  0.00           H  
ATOM   2670  HA  LEU A 174      -8.366 -36.249  19.051  1.00  0.00           H  
ATOM   2671 1HB  LEU A 174      -8.727 -33.425  18.009  1.00  0.00           H  
ATOM   2672 2HB  LEU A 174      -7.218 -34.343  17.982  1.00  0.00           H  
ATOM   2673  HG  LEU A 174      -9.755 -35.084  16.479  1.00  0.00           H  
ATOM   2674 1HD1 LEU A 174      -8.473 -34.418  14.494  1.00  0.00           H  
ATOM   2675 2HD1 LEU A 174      -8.702 -33.056  15.616  1.00  0.00           H  
ATOM   2676 3HD1 LEU A 174      -7.132 -33.890  15.537  1.00  0.00           H  
ATOM   2677 1HD2 LEU A 174      -8.290 -36.754  15.397  1.00  0.00           H  
ATOM   2678 2HD2 LEU A 174      -6.945 -36.258  16.452  1.00  0.00           H  
ATOM   2679 3HD2 LEU A 174      -8.387 -37.030  17.152  1.00  0.00           H  
ATOM   2680  N   GLY A 175      -9.092 -33.847  21.096  1.00  0.00           N  
ATOM   2681  CA  GLY A 175      -8.659 -33.077  22.252  1.00  0.00           C  
ATOM   2682  C   GLY A 175      -7.945 -31.783  21.866  1.00  0.00           C  
ATOM   2683  O   GLY A 175      -6.932 -31.415  22.470  1.00  0.00           O  
ATOM   2684  H   GLY A 175     -10.057 -33.791  20.802  1.00  0.00           H  
ATOM   2685 1HA  GLY A 175      -9.524 -32.832  22.870  1.00  0.00           H  
ATOM   2686 2HA  GLY A 175      -7.989 -33.682  22.860  1.00  0.00           H  
ATOM   2687  N   VAL A 176      -8.467 -31.091  20.856  1.00  0.00           N  
ATOM   2688  CA  VAL A 176      -7.832 -29.877  20.347  1.00  0.00           C  
ATOM   2689  C   VAL A 176      -8.826 -28.723  20.426  1.00  0.00           C  
ATOM   2690  O   VAL A 176     -10.012 -28.941  20.646  1.00  0.00           O  
ATOM   2691  CB  VAL A 176      -7.369 -30.069  18.890  1.00  0.00           C  
ATOM   2692  CG1 VAL A 176      -6.386 -31.225  18.792  1.00  0.00           C  
ATOM   2693  CG2 VAL A 176      -8.572 -30.307  17.991  1.00  0.00           C  
ATOM   2694  H   VAL A 176      -9.325 -31.413  20.430  1.00  0.00           H  
ATOM   2695  HA  VAL A 176      -6.966 -29.652  20.972  1.00  0.00           H  
ATOM   2696  HB  VAL A 176      -6.844 -29.172  18.564  1.00  0.00           H  
ATOM   2697 1HG1 VAL A 176      -6.067 -31.347  17.757  1.00  0.00           H  
ATOM   2698 2HG1 VAL A 176      -5.514 -31.018  19.416  1.00  0.00           H  
ATOM   2699 3HG1 VAL A 176      -6.866 -32.142  19.133  1.00  0.00           H  
ATOM   2700 1HG2 VAL A 176      -8.238 -30.441  16.963  1.00  0.00           H  
ATOM   2701 2HG2 VAL A 176      -9.101 -31.202  18.321  1.00  0.00           H  
ATOM   2702 3HG2 VAL A 176      -9.242 -29.448  18.045  1.00  0.00           H  
ATOM   2703  N   SER A 177      -8.359 -27.381  20.262  1.00  0.00           N  
ATOM   2704  CA  SER A 177      -9.130 -26.145  20.271  1.00  0.00           C  
ATOM   2705  C   SER A 177     -10.003 -26.083  19.018  1.00  0.00           C  
ATOM   2706  O   SER A 177      -9.765 -26.786  18.049  1.00  0.00           O  
ATOM   2707  CB  SER A 177      -8.207 -24.943  20.332  1.00  0.00           C  
ATOM   2708  OG  SER A 177      -7.435 -24.844  19.167  1.00  0.00           O  
ATOM   2709  H   SER A 177      -7.361 -27.335  20.123  1.00  0.00           H  
ATOM   2710  HA  SER A 177      -9.753 -26.132  21.168  1.00  0.00           H  
ATOM   2711 1HB  SER A 177      -8.799 -24.037  20.460  1.00  0.00           H  
ATOM   2712 2HB  SER A 177      -7.553 -25.031  21.198  1.00  0.00           H  
ATOM   2713  HG  SER A 177      -6.708 -25.459  19.278  1.00  0.00           H  
ATOM   2714  N   LEU A 178     -11.017 -25.237  19.045  1.00  0.00           N  
ATOM   2715  CA  LEU A 178     -11.896 -25.036  17.904  1.00  0.00           C  
ATOM   2716  C   LEU A 178     -11.123 -24.430  16.735  1.00  0.00           C  
ATOM   2717  O   LEU A 178     -11.449 -24.652  15.559  1.00  0.00           O  
ATOM   2718  CB  LEU A 178     -13.067 -24.123  18.288  1.00  0.00           C  
ATOM   2719  CG  LEU A 178     -14.069 -24.711  19.289  1.00  0.00           C  
ATOM   2720  CD1 LEU A 178     -15.016 -23.618  19.764  1.00  0.00           C  
ATOM   2721  CD2 LEU A 178     -14.834 -25.850  18.632  1.00  0.00           C  
ATOM   2722  H   LEU A 178     -11.183 -24.712  19.892  1.00  0.00           H  
ATOM   2723  HA  LEU A 178     -12.309 -26.002  17.613  1.00  0.00           H  
ATOM   2724 1HB  LEU A 178     -12.666 -23.207  18.721  1.00  0.00           H  
ATOM   2725 2HB  LEU A 178     -13.616 -23.863  17.384  1.00  0.00           H  
ATOM   2726  HG  LEU A 178     -13.534 -25.090  20.161  1.00  0.00           H  
ATOM   2727 1HD1 LEU A 178     -15.728 -24.036  20.475  1.00  0.00           H  
ATOM   2728 2HD1 LEU A 178     -14.444 -22.825  20.247  1.00  0.00           H  
ATOM   2729 3HD1 LEU A 178     -15.555 -23.208  18.910  1.00  0.00           H  
ATOM   2730 1HD2 LEU A 178     -15.546 -26.269  19.344  1.00  0.00           H  
ATOM   2731 2HD2 LEU A 178     -15.371 -25.473  17.761  1.00  0.00           H  
ATOM   2732 3HD2 LEU A 178     -14.135 -26.626  18.319  1.00  0.00           H  
ATOM   2733  N   LEU A 179     -10.109 -23.568  16.963  1.00  0.00           N  
ATOM   2734  CA  LEU A 179      -9.192 -22.919  16.045  1.00  0.00           C  
ATOM   2735  C   LEU A 179      -8.321 -23.931  15.326  1.00  0.00           C  
ATOM   2736  O   LEU A 179      -8.069 -23.808  14.128  1.00  0.00           O  
ATOM   2737  CB  LEU A 179      -8.307 -21.920  16.801  1.00  0.00           C  
ATOM   2738  CG  LEU A 179      -7.245 -21.202  15.958  1.00  0.00           C  
ATOM   2739  CD1 LEU A 179      -7.915 -20.508  14.780  1.00  0.00           C  
ATOM   2740  CD2 LEU A 179      -6.497 -20.203  16.828  1.00  0.00           C  
ATOM   2741  H   LEU A 179     -10.029 -23.381  17.952  1.00  0.00           H  
ATOM   2742  HA  LEU A 179      -9.775 -22.382  15.295  1.00  0.00           H  
ATOM   2743 1HB  LEU A 179      -8.946 -21.159  17.247  1.00  0.00           H  
ATOM   2744 2HB  LEU A 179      -7.792 -22.449  17.603  1.00  0.00           H  
ATOM   2745  HG  LEU A 179      -6.542 -21.934  15.559  1.00  0.00           H  
ATOM   2746 1HD1 LEU A 179      -7.160 -19.998  14.181  1.00  0.00           H  
ATOM   2747 2HD1 LEU A 179      -8.426 -21.248  14.164  1.00  0.00           H  
ATOM   2748 3HD1 LEU A 179      -8.637 -19.781  15.149  1.00  0.00           H  
ATOM   2749 1HD2 LEU A 179      -5.741 -19.694  16.229  1.00  0.00           H  
ATOM   2750 2HD2 LEU A 179      -7.199 -19.471  17.227  1.00  0.00           H  
ATOM   2751 3HD2 LEU A 179      -6.013 -20.728  17.652  1.00  0.00           H  
ATOM   2752  N   GLN A 180      -7.735 -24.977  16.049  1.00  0.00           N  
ATOM   2753  CA  GLN A 180      -7.024 -26.129  15.507  1.00  0.00           C  
ATOM   2754  C   GLN A 180      -7.958 -27.040  14.749  1.00  0.00           C  
ATOM   2755  O   GLN A 180      -7.590 -27.594  13.707  1.00  0.00           O  
ATOM   2756  CB  GLN A 180      -6.330 -26.912  16.626  1.00  0.00           C  
ATOM   2757  CG  GLN A 180      -5.157 -26.184  17.261  1.00  0.00           C  
ATOM   2758  CD  GLN A 180      -4.757 -26.785  18.595  1.00  0.00           C  
ATOM   2759  OE1 GLN A 180      -5.578 -26.906  19.509  1.00  0.00           O  
ATOM   2760  NE2 GLN A 180      -3.492 -27.166  18.715  1.00  0.00           N  
ATOM   2761  H   GLN A 180      -7.835 -24.889  17.050  1.00  0.00           H  
ATOM   2762  HA  GLN A 180      -6.255 -25.769  14.820  1.00  0.00           H  
ATOM   2763 1HB  GLN A 180      -7.050 -27.140  17.411  1.00  0.00           H  
ATOM   2764 2HB  GLN A 180      -5.964 -27.861  16.232  1.00  0.00           H  
ATOM   2765 1HG  GLN A 180      -4.301 -26.242  16.589  1.00  0.00           H  
ATOM   2766 2HG  GLN A 180      -5.435 -25.142  17.423  1.00  0.00           H  
ATOM   2767 1HE2 GLN A 180      -3.170 -27.569  19.573  1.00  0.00           H  
ATOM   2768 2HE2 GLN A 180      -2.859 -27.050  17.950  1.00  0.00           H  
ATOM   2769  N   ALA A 181      -9.226 -27.308  15.294  1.00  0.00           N  
ATOM   2770  CA  ALA A 181     -10.189 -28.131  14.568  1.00  0.00           C  
ATOM   2771  C   ALA A 181     -10.626 -27.419  13.293  1.00  0.00           C  
ATOM   2772  O   ALA A 181     -10.839 -28.049  12.259  1.00  0.00           O  
ATOM   2773  CB  ALA A 181     -11.398 -28.425  15.446  1.00  0.00           C  
ATOM   2774  H   ALA A 181      -9.465 -26.961  16.211  1.00  0.00           H  
ATOM   2775  HA  ALA A 181      -9.706 -29.070  14.309  1.00  0.00           H  
ATOM   2776 1HB  ALA A 181     -12.110 -29.039  14.891  1.00  0.00           H  
ATOM   2777 2HB  ALA A 181     -11.077 -28.959  16.339  1.00  0.00           H  
ATOM   2778 3HB  ALA A 181     -11.876 -27.489  15.734  1.00  0.00           H  
ATOM   2779  N   ALA A 182     -10.755 -26.099  13.379  1.00  0.00           N  
ATOM   2780  CA  ALA A 182     -11.132 -25.303  12.218  1.00  0.00           C  
ATOM   2781  C   ALA A 182     -10.092 -25.444  11.120  1.00  0.00           C  
ATOM   2782  O   ALA A 182     -10.431 -25.575   9.943  1.00  0.00           O  
ATOM   2783  CB  ALA A 182     -11.307 -23.842  12.605  1.00  0.00           C  
ATOM   2784  H   ALA A 182     -10.590 -25.635  14.260  1.00  0.00           H  
ATOM   2785  HA  ALA A 182     -12.081 -25.683  11.840  1.00  0.00           H  
ATOM   2786 1HB  ALA A 182     -11.581 -23.263  11.722  1.00  0.00           H  
ATOM   2787 2HB  ALA A 182     -12.095 -23.755  13.354  1.00  0.00           H  
ATOM   2788 3HB  ALA A 182     -10.374 -23.460  13.013  1.00  0.00           H  
ATOM   2789  N   ALA A 183      -8.620 -25.426  11.433  1.00  0.00           N  
ATOM   2790  CA  ALA A 183      -7.565 -25.686  10.464  1.00  0.00           C  
ATOM   2791  C   ALA A 183      -7.674 -27.070   9.809  1.00  0.00           C  
ATOM   2792  O   ALA A 183      -7.288 -27.254   8.656  1.00  0.00           O  
ATOM   2793  CB  ALA A 183      -6.207 -25.531  11.134  1.00  0.00           C  
ATOM   2794  H   ALA A 183      -8.372 -25.214  12.389  1.00  0.00           H  
ATOM   2795  HA  ALA A 183      -7.648 -24.949   9.665  1.00  0.00           H  
ATOM   2796 1HB  ALA A 183      -5.418 -25.704  10.402  1.00  0.00           H  
ATOM   2797 2HB  ALA A 183      -6.114 -24.523  11.538  1.00  0.00           H  
ATOM   2798 3HB  ALA A 183      -6.117 -26.255  11.942  1.00  0.00           H  
ATOM   2799  N   ILE A 184      -8.114 -28.167  10.594  1.00  0.00           N  
ATOM   2800  CA  ILE A 184      -8.406 -29.505  10.054  1.00  0.00           C  
ATOM   2801  C   ILE A 184      -9.552 -29.484   9.042  1.00  0.00           C  
ATOM   2802  O   ILE A 184      -9.480 -30.126   7.994  1.00  0.00           O  
ATOM   2803  CB  ILE A 184      -8.755 -30.486  11.188  1.00  0.00           C  
ATOM   2804  CG1 ILE A 184      -7.526 -30.750  12.063  1.00  0.00           C  
ATOM   2805  CG2 ILE A 184      -9.295 -31.788  10.618  1.00  0.00           C  
ATOM   2806  CD1 ILE A 184      -7.841 -31.450  13.364  1.00  0.00           C  
ATOM   2807  H   ILE A 184      -8.268 -27.988  11.577  1.00  0.00           H  
ATOM   2808  HA  ILE A 184      -7.519 -29.872   9.542  1.00  0.00           H  
ATOM   2809  HB  ILE A 184      -9.510 -30.042  11.834  1.00  0.00           H  
ATOM   2810 1HG1 ILE A 184      -6.811 -31.361  11.511  1.00  0.00           H  
ATOM   2811 2HG1 ILE A 184      -7.034 -29.805  12.295  1.00  0.00           H  
ATOM   2812 1HG2 ILE A 184      -9.536 -32.470  11.434  1.00  0.00           H  
ATOM   2813 2HG2 ILE A 184     -10.194 -31.585  10.038  1.00  0.00           H  
ATOM   2814 3HG2 ILE A 184      -8.543 -32.244   9.974  1.00  0.00           H  
ATOM   2815 1HD1 ILE A 184      -6.920 -31.602  13.929  1.00  0.00           H  
ATOM   2816 2HD1 ILE A 184      -8.528 -30.839  13.949  1.00  0.00           H  
ATOM   2817 3HD1 ILE A 184      -8.300 -32.415  13.156  1.00  0.00           H  
ATOM   2818  N   LEU A 185     -10.773 -28.699   9.282  1.00  0.00           N  
ATOM   2819  CA  LEU A 185     -11.910 -28.513   8.382  1.00  0.00           C  
ATOM   2820  C   LEU A 185     -11.479 -27.786   7.108  1.00  0.00           C  
ATOM   2821  O   LEU A 185     -11.876 -28.147   5.993  1.00  0.00           O  
ATOM   2822  CB  LEU A 185     -13.020 -27.722   9.085  1.00  0.00           C  
ATOM   2823  CG  LEU A 185     -13.600 -28.369  10.349  1.00  0.00           C  
ATOM   2824  CD1 LEU A 185     -14.633 -27.437  10.968  1.00  0.00           C  
ATOM   2825  CD2 LEU A 185     -14.218 -29.713   9.995  1.00  0.00           C  
ATOM   2826  H   LEU A 185     -10.783 -28.252  10.186  1.00  0.00           H  
ATOM   2827  HA  LEU A 185     -12.297 -29.494   8.106  1.00  0.00           H  
ATOM   2828 1HB  LEU A 185     -12.628 -26.745   9.362  1.00  0.00           H  
ATOM   2829 2HB  LEU A 185     -13.840 -27.576   8.382  1.00  0.00           H  
ATOM   2830  HG  LEU A 185     -12.804 -28.516  11.080  1.00  0.00           H  
ATOM   2831 1HD1 LEU A 185     -15.045 -27.897  11.867  1.00  0.00           H  
ATOM   2832 2HD1 LEU A 185     -14.160 -26.491  11.230  1.00  0.00           H  
ATOM   2833 3HD1 LEU A 185     -15.435 -27.257  10.253  1.00  0.00           H  
ATOM   2834 1HD2 LEU A 185     -14.629 -30.173  10.894  1.00  0.00           H  
ATOM   2835 2HD2 LEU A 185     -15.015 -29.566   9.265  1.00  0.00           H  
ATOM   2836 3HD2 LEU A 185     -13.454 -30.365   9.571  1.00  0.00           H  
ATOM   2837  N   ILE A 186     -10.648 -26.764   7.291  1.00  0.00           N  
ATOM   2838  CA  ILE A 186     -10.055 -26.049   6.163  1.00  0.00           C  
ATOM   2839  C   ILE A 186      -9.188 -26.981   5.318  1.00  0.00           C  
ATOM   2840  O   ILE A 186      -9.266 -26.971   4.089  1.00  0.00           O  
ATOM   2841  CB  ILE A 186      -9.209 -24.859   6.649  1.00  0.00           C  
ATOM   2842  CG1 ILE A 186     -10.109 -23.766   7.232  1.00  0.00           C  
ATOM   2843  CG2 ILE A 186      -8.364 -24.306   5.512  1.00  0.00           C  
ATOM   2844  CD1 ILE A 186      -9.362 -22.715   8.021  1.00  0.00           C  
ATOM   2845  H   ILE A 186     -10.423 -26.473   8.231  1.00  0.00           H  
ATOM   2846  HA  ILE A 186     -10.864 -25.681   5.532  1.00  0.00           H  
ATOM   2847  HB  ILE A 186      -8.550 -25.185   7.453  1.00  0.00           H  
ATOM   2848 1HG1 ILE A 186     -10.646 -23.269   6.425  1.00  0.00           H  
ATOM   2849 2HG1 ILE A 186     -10.853 -24.219   7.888  1.00  0.00           H  
ATOM   2850 1HG2 ILE A 186      -7.772 -23.465   5.873  1.00  0.00           H  
ATOM   2851 2HG2 ILE A 186      -7.698 -25.085   5.142  1.00  0.00           H  
ATOM   2852 3HG2 ILE A 186      -9.015 -23.972   4.704  1.00  0.00           H  
ATOM   2853 1HD1 ILE A 186     -10.068 -21.976   8.402  1.00  0.00           H  
ATOM   2854 2HD1 ILE A 186      -8.845 -23.187   8.857  1.00  0.00           H  
ATOM   2855 3HD1 ILE A 186      -8.636 -22.224   7.375  1.00  0.00           H  
ATOM   2856  N   LEU A 187      -8.353 -27.792   5.966  1.00  0.00           N  
ATOM   2857  CA  LEU A 187      -7.551 -28.758   5.225  1.00  0.00           C  
ATOM   2858  C   LEU A 187      -8.386 -29.719   4.377  1.00  0.00           C  
ATOM   2859  O   LEU A 187      -8.073 -29.963   3.212  1.00  0.00           O  
ATOM   2860  CB  LEU A 187      -6.688 -29.565   6.204  1.00  0.00           C  
ATOM   2861  CG  LEU A 187      -5.857 -30.694   5.583  1.00  0.00           C  
ATOM   2862  CD1 LEU A 187      -4.905 -30.114   4.546  1.00  0.00           C  
ATOM   2863  CD2 LEU A 187      -5.094 -31.425   6.678  1.00  0.00           C  
ATOM   2864  H   LEU A 187      -8.268 -27.751   6.973  1.00  0.00           H  
ATOM   2865  HA  LEU A 187      -6.909 -28.208   4.538  1.00  0.00           H  
ATOM   2866 1HB  LEU A 187      -6.001 -28.884   6.704  1.00  0.00           H  
ATOM   2867 2HB  LEU A 187      -7.340 -30.008   6.957  1.00  0.00           H  
ATOM   2868  HG  LEU A 187      -6.519 -31.395   5.073  1.00  0.00           H  
ATOM   2869 1HD1 LEU A 187      -4.315 -30.917   4.105  1.00  0.00           H  
ATOM   2870 2HD1 LEU A 187      -5.478 -29.615   3.765  1.00  0.00           H  
ATOM   2871 3HD1 LEU A 187      -4.240 -29.396   5.025  1.00  0.00           H  
ATOM   2872 1HD2 LEU A 187      -4.504 -32.228   6.237  1.00  0.00           H  
ATOM   2873 2HD2 LEU A 187      -4.431 -30.725   7.188  1.00  0.00           H  
ATOM   2874 3HD2 LEU A 187      -5.800 -31.844   7.395  1.00  0.00           H  
ATOM   2875  N   ALA A 188      -9.458 -30.276   4.946  1.00  0.00           N  
ATOM   2876  CA  ALA A 188     -10.331 -31.173   4.181  1.00  0.00           C  
ATOM   2877  C   ALA A 188     -10.932 -30.511   2.933  1.00  0.00           C  
ATOM   2878  O   ALA A 188     -11.032 -31.130   1.872  1.00  0.00           O  
ATOM   2879  CB  ALA A 188     -11.440 -31.738   5.069  1.00  0.00           C  
ATOM   2880  H   ALA A 188      -9.676 -30.085   5.914  1.00  0.00           H  
ATOM   2881  HA  ALA A 188      -9.724 -32.000   3.809  1.00  0.00           H  
ATOM   2882 1HB  ALA A 188     -12.075 -32.398   4.481  1.00  0.00           H  
ATOM   2883 2HB  ALA A 188     -10.996 -32.297   5.893  1.00  0.00           H  
ATOM   2884 3HB  ALA A 188     -12.037 -30.918   5.465  1.00  0.00           H  
ATOM   2885  N   ALA A 189     -11.390 -29.221   3.069  1.00  0.00           N  
ATOM   2886  CA  ALA A 189     -11.980 -28.489   1.956  1.00  0.00           C  
ATOM   2887  C   ALA A 189     -10.899 -28.240   0.905  1.00  0.00           C  
ATOM   2888  O   ALA A 189     -11.152 -28.337  -0.295  1.00  0.00           O  
ATOM   2889  CB  ALA A 189     -12.597 -27.187   2.447  1.00  0.00           C  
ATOM   2890  H   ALA A 189     -11.314 -28.770   3.970  1.00  0.00           H  
ATOM   2891  HA  ALA A 189     -12.764 -29.108   1.518  1.00  0.00           H  
ATOM   2892 1HB  ALA A 189     -13.034 -26.652   1.603  1.00  0.00           H  
ATOM   2893 2HB  ALA A 189     -13.374 -27.407   3.179  1.00  0.00           H  
ATOM   2894 3HB  ALA A 189     -11.827 -26.571   2.908  1.00  0.00           H  
ATOM   2895  N   ARG A 190      -9.698 -27.919   1.375  1.00  0.00           N  
ATOM   2896  CA  ARG A 190      -8.566 -27.647   0.496  1.00  0.00           C  
ATOM   2897  C   ARG A 190      -8.082 -28.881  -0.274  1.00  0.00           C  
ATOM   2898  O   ARG A 190      -7.604 -28.772  -1.405  1.00  0.00           O  
ATOM   2899  CB  ARG A 190      -7.407 -27.085   1.306  1.00  0.00           C  
ATOM   2900  CG  ARG A 190      -7.650 -25.707   1.900  1.00  0.00           C  
ATOM   2901  CD  ARG A 190      -7.559 -24.641   0.869  1.00  0.00           C  
ATOM   2902  NE  ARG A 190      -7.649 -23.313   1.453  1.00  0.00           N  
ATOM   2903  CZ  ARG A 190      -7.963 -22.196   0.769  1.00  0.00           C  
ATOM   2904  NH1 ARG A 190      -8.213 -22.263  -0.520  1.00  0.00           N  
ATOM   2905  NH2 ARG A 190      -8.019 -21.032   1.393  1.00  0.00           N  
ATOM   2906  H   ARG A 190      -9.570 -27.862   2.377  1.00  0.00           H  
ATOM   2907  HA  ARG A 190      -8.872 -26.912  -0.247  1.00  0.00           H  
ATOM   2908 1HB  ARG A 190      -7.176 -27.762   2.128  1.00  0.00           H  
ATOM   2909 2HB  ARG A 190      -6.520 -27.021   0.676  1.00  0.00           H  
ATOM   2910 1HG  ARG A 190      -8.646 -25.672   2.342  1.00  0.00           H  
ATOM   2911 2HG  ARG A 190      -6.904 -25.505   2.669  1.00  0.00           H  
ATOM   2912 1HD  ARG A 190      -6.606 -24.720   0.347  1.00  0.00           H  
ATOM   2913 2HD  ARG A 190      -8.374 -24.755   0.155  1.00  0.00           H  
ATOM   2914  HE  ARG A 190      -7.463 -23.221   2.443  1.00  0.00           H  
ATOM   2915 1HH1 ARG A 190      -8.170 -23.152  -0.997  1.00  0.00           H  
ATOM   2916 2HH1 ARG A 190      -8.448 -21.426  -1.033  1.00  0.00           H  
ATOM   2917 1HH2 ARG A 190      -7.827 -20.980   2.384  1.00  0.00           H  
ATOM   2918 2HH2 ARG A 190      -8.254 -20.195   0.880  1.00  0.00           H  
ATOM   2919  N   LEU A 191      -8.076 -30.137   0.345  1.00  0.00           N  
ATOM   2920  CA  LEU A 191      -7.712 -31.423  -0.232  1.00  0.00           C  
ATOM   2921  C   LEU A 191      -8.827 -31.961  -1.101  1.00  0.00           C  
ATOM   2922  O   LEU A 191      -8.585 -32.659  -2.077  1.00  0.00           O  
ATOM   2923  CB  LEU A 191      -7.388 -32.434   0.877  1.00  0.00           C  
ATOM   2924  CG  LEU A 191      -6.125 -32.141   1.695  1.00  0.00           C  
ATOM   2925  CD1 LEU A 191      -6.040 -33.113   2.864  1.00  0.00           C  
ATOM   2926  CD2 LEU A 191      -4.900 -32.257   0.799  1.00  0.00           C  
ATOM   2927  H   LEU A 191      -8.290 -30.082   1.330  1.00  0.00           H  
ATOM   2928  HA  LEU A 191      -6.820 -31.287  -0.844  1.00  0.00           H  
ATOM   2929 1HB  LEU A 191      -8.229 -32.473   1.568  1.00  0.00           H  
ATOM   2930 2HB  LEU A 191      -7.270 -33.419   0.424  1.00  0.00           H  
ATOM   2931  HG  LEU A 191      -6.181 -31.132   2.104  1.00  0.00           H  
ATOM   2932 1HD1 LEU A 191      -5.142 -32.905   3.447  1.00  0.00           H  
ATOM   2933 2HD1 LEU A 191      -6.918 -32.995   3.499  1.00  0.00           H  
ATOM   2934 3HD1 LEU A 191      -6.000 -34.134   2.487  1.00  0.00           H  
ATOM   2935 1HD2 LEU A 191      -4.003 -32.049   1.381  1.00  0.00           H  
ATOM   2936 2HD2 LEU A 191      -4.842 -33.266   0.391  1.00  0.00           H  
ATOM   2937 3HD2 LEU A 191      -4.979 -31.540  -0.018  1.00  0.00           H  
ATOM   2938  N   GLY A 192     -10.065 -31.642  -0.740  1.00  0.00           N  
ATOM   2939  CA  GLY A 192     -11.195 -32.132  -1.496  1.00  0.00           C  
ATOM   2940  C   GLY A 192     -11.614 -33.494  -0.976  1.00  0.00           C  
ATOM   2941  O   GLY A 192     -12.042 -34.357  -1.751  1.00  0.00           O  
ATOM   2942  H   GLY A 192     -10.229 -31.055   0.065  1.00  0.00           H  
ATOM   2943 1HA  GLY A 192     -12.022 -31.427  -1.414  1.00  0.00           H  
ATOM   2944 2HA  GLY A 192     -10.930 -32.194  -2.551  1.00  0.00           H  
ATOM   2945  N   THR A 193     -11.471 -33.692   0.336  1.00  0.00           N  
ATOM   2946  CA  THR A 193     -11.808 -34.966   0.980  1.00  0.00           C  
ATOM   2947  C   THR A 193     -12.591 -34.766   2.289  1.00  0.00           C  
ATOM   2948  O   THR A 193     -13.113 -33.681   2.547  1.00  0.00           O  
ATOM   2949  CB  THR A 193     -10.536 -35.787   1.263  1.00  0.00           C  
ATOM   2950  OG1 THR A 193     -10.901 -37.109   1.680  1.00  0.00           O  
ATOM   2951  CG2 THR A 193      -9.706 -35.126   2.353  1.00  0.00           C  
ATOM   2952  H   THR A 193     -11.117 -32.933   0.901  1.00  0.00           H  
ATOM   2953  HA  THR A 193     -12.415 -35.554   0.288  1.00  0.00           H  
ATOM   2954  HB  THR A 193      -9.940 -35.859   0.354  1.00  0.00           H  
ATOM   2955  HG1 THR A 193     -10.154 -37.700   1.556  1.00  0.00           H  
ATOM   2956 1HG2 THR A 193      -8.812 -35.720   2.539  1.00  0.00           H  
ATOM   2957 2HG2 THR A 193      -9.418 -34.124   2.034  1.00  0.00           H  
ATOM   2958 3HG2 THR A 193     -10.294 -35.060   3.268  1.00  0.00           H  
ATOM   2959  N   THR A 194     -12.673 -35.867   3.071  1.00  0.00           N  
ATOM   2960  CA  THR A 194     -13.431 -35.848   4.319  1.00  0.00           C  
ATOM   2961  C   THR A 194     -12.558 -35.300   5.421  1.00  0.00           C  
ATOM   2962  O   THR A 194     -11.342 -35.196   5.246  1.00  0.00           O  
ATOM   2963  CB  THR A 194     -13.942 -37.249   4.703  1.00  0.00           C  
ATOM   2964  OG1 THR A 194     -12.831 -38.090   5.041  1.00  0.00           O  
ATOM   2965  CG2 THR A 194     -14.713 -37.871   3.550  1.00  0.00           C  
ATOM   2966  H   THR A 194     -12.201 -36.717   2.796  1.00  0.00           H  
ATOM   2967  HA  THR A 194     -14.309 -35.216   4.180  1.00  0.00           H  
ATOM   2968  HB  THR A 194     -14.598 -37.172   5.571  1.00  0.00           H  
ATOM   2969  HG1 THR A 194     -13.154 -38.904   5.434  1.00  0.00           H  
ATOM   2970 1HG2 THR A 194     -15.066 -38.860   3.840  1.00  0.00           H  
ATOM   2971 2HG2 THR A 194     -15.565 -37.240   3.299  1.00  0.00           H  
ATOM   2972 3HG2 THR A 194     -14.060 -37.959   2.683  1.00  0.00           H  
ATOM   2973  N   VAL A 195     -13.175 -34.985   6.547  1.00  0.00           N  
ATOM   2974  CA  VAL A 195     -12.456 -34.406   7.689  1.00  0.00           C  
ATOM   2975  C   VAL A 195     -11.538 -35.439   8.356  1.00  0.00           C  
ATOM   2976  O   VAL A 195     -10.407 -35.128   8.730  1.00  0.00           O  
ATOM   2977  CB  VAL A 195     -13.455 -33.866   8.729  1.00  0.00           C  
ATOM   2978  CG1 VAL A 195     -14.360 -32.815   8.104  1.00  0.00           C  
ATOM   2979  CG2 VAL A 195     -14.276 -35.012   9.302  1.00  0.00           C  
ATOM   2980  H   VAL A 195     -14.171 -35.133   6.615  1.00  0.00           H  
ATOM   2981  HA  VAL A 195     -11.809 -33.610   7.323  1.00  0.00           H  
ATOM   2982  HB  VAL A 195     -12.902 -33.378   9.532  1.00  0.00           H  
ATOM   2983 1HG1 VAL A 195     -15.059 -32.444   8.853  1.00  0.00           H  
ATOM   2984 2HG1 VAL A 195     -13.754 -31.988   7.733  1.00  0.00           H  
ATOM   2985 3HG1 VAL A 195     -14.915 -33.258   7.277  1.00  0.00           H  
ATOM   2986 1HG2 VAL A 195     -14.980 -34.623  10.037  1.00  0.00           H  
ATOM   2987 2HG2 VAL A 195     -14.825 -35.504   8.498  1.00  0.00           H  
ATOM   2988 3HG2 VAL A 195     -13.612 -35.731   9.781  1.00  0.00           H  
ATOM   2989  N   GLU A 196     -12.038 -36.667   8.488  1.00  0.00           N  
ATOM   2990  CA  GLU A 196     -11.296 -37.752   9.120  1.00  0.00           C  
ATOM   2991  C   GLU A 196     -10.079 -38.058   8.253  1.00  0.00           C  
ATOM   2992  O   GLU A 196      -8.986 -38.344   8.753  1.00  0.00           O  
ATOM   2993  CB  GLU A 196     -12.168 -38.998   9.286  1.00  0.00           C  
ATOM   2994  CG  GLU A 196     -13.318 -38.835  10.270  1.00  0.00           C  
ATOM   2995  CD  GLU A 196     -14.503 -38.128   9.672  1.00  0.00           C  
ATOM   2996  OE1 GLU A 196     -14.442 -37.779   8.518  1.00  0.00           O  
ATOM   2997  OE2 GLU A 196     -15.470 -37.937  10.371  1.00  0.00           O  
ATOM   2998  H   GLU A 196     -12.967 -36.848   8.136  1.00  0.00           H  
ATOM   2999  HA  GLU A 196     -10.989 -37.427  10.115  1.00  0.00           H  
ATOM   3000 1HB  GLU A 196     -12.591 -39.278   8.321  1.00  0.00           H  
ATOM   3001 2HB  GLU A 196     -11.552 -39.831   9.627  1.00  0.00           H  
ATOM   3002 1HG  GLU A 196     -13.632 -39.820  10.613  1.00  0.00           H  
ATOM   3003 2HG  GLU A 196     -12.965 -38.275  11.135  1.00  0.00           H  
ATOM   3004  N   GLU A 197     -10.166 -38.072   6.778  1.00  0.00           N  
ATOM   3005  CA  GLU A 197      -9.046 -38.295   5.880  1.00  0.00           C  
ATOM   3006  C   GLU A 197      -8.049 -37.142   5.949  1.00  0.00           C  
ATOM   3007  O   GLU A 197      -6.844 -37.356   5.883  1.00  0.00           O  
ATOM   3008  CB  GLU A 197      -9.544 -38.471   4.444  1.00  0.00           C  
ATOM   3009  CG  GLU A 197      -8.450 -38.788   3.434  1.00  0.00           C  
ATOM   3010  CD  GLU A 197      -7.770 -40.102   3.701  1.00  0.00           C  
ATOM   3011  OE1 GLU A 197      -8.331 -40.908   4.404  1.00  0.00           O  
ATOM   3012  OE2 GLU A 197      -6.687 -40.300   3.201  1.00  0.00           O  
ATOM   3013  H   GLU A 197     -11.074 -37.855   6.390  1.00  0.00           H  
ATOM   3014  HA  GLU A 197      -8.513 -39.190   6.206  1.00  0.00           H  
ATOM   3015 1HB  GLU A 197     -10.275 -39.279   4.409  1.00  0.00           H  
ATOM   3016 2HB  GLU A 197     -10.046 -37.560   4.118  1.00  0.00           H  
ATOM   3017 1HG  GLU A 197      -8.887 -38.815   2.436  1.00  0.00           H  
ATOM   3018 2HG  GLU A 197      -7.709 -37.990   3.454  1.00  0.00           H  
ATOM   3019  N   ALA A 198      -8.546 -35.921   6.102  1.00  0.00           N  
ATOM   3020  CA  ALA A 198      -7.653 -34.766   6.227  1.00  0.00           C  
ATOM   3021  C   ALA A 198      -6.732 -34.887   7.434  1.00  0.00           C  
ATOM   3022  O   ALA A 198      -5.579 -34.457   7.402  1.00  0.00           O  
ATOM   3023  CB  ALA A 198      -8.461 -33.475   6.303  1.00  0.00           C  
ATOM   3024  H   ALA A 198      -9.546 -35.777   6.134  1.00  0.00           H  
ATOM   3025  HA  ALA A 198      -7.019 -34.732   5.340  1.00  0.00           H  
ATOM   3026 1HB  ALA A 198      -7.780 -32.627   6.395  1.00  0.00           H  
ATOM   3027 2HB  ALA A 198      -9.058 -33.367   5.399  1.00  0.00           H  
ATOM   3028 3HB  ALA A 198      -9.118 -33.510   7.169  1.00  0.00           H  
ATOM   3029  N   VAL A 199      -7.264 -35.400   8.693  1.00  0.00           N  
ATOM   3030  CA  VAL A 199      -6.419 -35.620   9.858  1.00  0.00           C  
ATOM   3031  C   VAL A 199      -5.353 -36.684   9.593  1.00  0.00           C  
ATOM   3032  O   VAL A 199      -4.190 -36.526   9.979  1.00  0.00           O  
ATOM   3033  CB  VAL A 199      -7.280 -36.050  11.061  1.00  0.00           C  
ATOM   3034  CG1 VAL A 199      -6.396 -36.443  12.236  1.00  0.00           C  
ATOM   3035  CG2 VAL A 199      -8.225 -34.924  11.450  1.00  0.00           C  
ATOM   3036  H   VAL A 199      -8.246 -35.628   8.748  1.00  0.00           H  
ATOM   3037  HA  VAL A 199      -5.889 -34.694  10.082  1.00  0.00           H  
ATOM   3038  HB  VAL A 199      -7.859 -36.932  10.784  1.00  0.00           H  
ATOM   3039 1HG1 VAL A 199      -7.021 -36.745  13.077  1.00  0.00           H  
ATOM   3040 2HG1 VAL A 199      -5.754 -37.274  11.945  1.00  0.00           H  
ATOM   3041 3HG1 VAL A 199      -5.782 -35.593  12.528  1.00  0.00           H  
ATOM   3042 1HG2 VAL A 199      -8.831 -35.235  12.301  1.00  0.00           H  
ATOM   3043 2HG2 VAL A 199      -7.646 -34.040  11.721  1.00  0.00           H  
ATOM   3044 3HG2 VAL A 199      -8.876 -34.687  10.609  1.00  0.00           H  
ATOM   3045  N   GLU A 200      -5.707 -37.976   8.887  1.00  0.00           N  
ATOM   3046  CA  GLU A 200      -4.751 -39.019   8.578  1.00  0.00           C  
ATOM   3047  C   GLU A 200      -3.664 -38.483   7.662  1.00  0.00           C  
ATOM   3048  O   GLU A 200      -2.488 -38.810   7.821  1.00  0.00           O  
ATOM   3049  CB  GLU A 200      -5.450 -40.213   7.924  1.00  0.00           C  
ATOM   3050  CG  GLU A 200      -4.531 -41.384   7.607  1.00  0.00           C  
ATOM   3051  CD  GLU A 200      -3.960 -42.030   8.838  1.00  0.00           C  
ATOM   3052  OE1 GLU A 200      -4.506 -41.834   9.897  1.00  0.00           O  
ATOM   3053  OE2 GLU A 200      -2.975 -42.721   8.720  1.00  0.00           O  
ATOM   3054  H   GLU A 200      -6.674 -38.101   8.623  1.00  0.00           H  
ATOM   3055  HA  GLU A 200      -4.289 -39.351   9.508  1.00  0.00           H  
ATOM   3056 1HB  GLU A 200      -6.240 -40.577   8.582  1.00  0.00           H  
ATOM   3057 2HB  GLU A 200      -5.920 -39.895   6.994  1.00  0.00           H  
ATOM   3058 1HG  GLU A 200      -5.092 -42.130   7.045  1.00  0.00           H  
ATOM   3059 2HG  GLU A 200      -3.716 -41.031   6.976  1.00  0.00           H  
ATOM   3060  N   ARG A 201      -4.007 -37.567   6.575  1.00  0.00           N  
ATOM   3061  CA  ARG A 201      -3.030 -36.979   5.663  1.00  0.00           C  
ATOM   3062  C   ARG A 201      -2.021 -36.138   6.418  1.00  0.00           C  
ATOM   3063  O   ARG A 201      -0.845 -36.127   6.080  1.00  0.00           O  
ATOM   3064  CB  ARG A 201      -3.719 -36.116   4.616  1.00  0.00           C  
ATOM   3065  CG  ARG A 201      -2.790 -35.506   3.578  1.00  0.00           C  
ATOM   3066  CD  ARG A 201      -2.266 -36.532   2.639  1.00  0.00           C  
ATOM   3067  NE  ARG A 201      -1.338 -35.962   1.677  1.00  0.00           N  
ATOM   3068  CZ  ARG A 201      -0.018 -35.794   1.893  1.00  0.00           C  
ATOM   3069  NH1 ARG A 201       0.511 -36.157   3.040  1.00  0.00           N  
ATOM   3070  NH2 ARG A 201       0.744 -35.265   0.952  1.00  0.00           N  
ATOM   3071  H   ARG A 201      -4.986 -37.350   6.455  1.00  0.00           H  
ATOM   3072  HA  ARG A 201      -2.479 -37.785   5.180  1.00  0.00           H  
ATOM   3073 1HB  ARG A 201      -4.460 -36.712   4.085  1.00  0.00           H  
ATOM   3074 2HB  ARG A 201      -4.246 -35.299   5.107  1.00  0.00           H  
ATOM   3075 1HG  ARG A 201      -3.331 -34.757   3.000  1.00  0.00           H  
ATOM   3076 2HG  ARG A 201      -1.943 -35.036   4.079  1.00  0.00           H  
ATOM   3077 1HD  ARG A 201      -1.744 -37.306   3.200  1.00  0.00           H  
ATOM   3078 2HD  ARG A 201      -3.095 -36.978   2.090  1.00  0.00           H  
ATOM   3079  HE  ARG A 201      -1.708 -35.670   0.782  1.00  0.00           H  
ATOM   3080 1HH1 ARG A 201      -0.072 -36.562   3.760  1.00  0.00           H  
ATOM   3081 2HH1 ARG A 201       1.499 -36.032   3.202  1.00  0.00           H  
ATOM   3082 1HH2 ARG A 201       0.337 -34.986   0.069  1.00  0.00           H  
ATOM   3083 2HH2 ARG A 201       1.732 -35.140   1.114  1.00  0.00           H  
ATOM   3084  N   ALA A 202      -2.481 -35.275   7.460  1.00  0.00           N  
ATOM   3085  CA  ALA A 202      -1.594 -34.459   8.279  1.00  0.00           C  
ATOM   3086  C   ALA A 202      -0.699 -35.328   9.152  1.00  0.00           C  
ATOM   3087  O   ALA A 202       0.479 -35.032   9.315  1.00  0.00           O  
ATOM   3088  CB  ALA A 202      -2.371 -33.465   9.107  1.00  0.00           C  
ATOM   3089  H   ALA A 202      -3.480 -35.180   7.568  1.00  0.00           H  
ATOM   3090  HA  ALA A 202      -0.931 -33.905   7.613  1.00  0.00           H  
ATOM   3091 1HB  ALA A 202      -1.682 -32.870   9.707  1.00  0.00           H  
ATOM   3092 2HB  ALA A 202      -2.938 -32.807   8.449  1.00  0.00           H  
ATOM   3093 3HB  ALA A 202      -3.055 -33.997   9.766  1.00  0.00           H  
ATOM   3094  N   LEU A 203      -1.253 -36.412   9.690  1.00  0.00           N  
ATOM   3095  CA  LEU A 203      -0.475 -37.335  10.514  1.00  0.00           C  
ATOM   3096  C   LEU A 203       0.621 -38.046   9.718  1.00  0.00           C  
ATOM   3097  O   LEU A 203       1.732 -38.222  10.214  1.00  0.00           O  
ATOM   3098  CB  LEU A 203      -1.405 -38.379  11.146  1.00  0.00           C  
ATOM   3099  CG  LEU A 203      -2.310 -37.866  12.274  1.00  0.00           C  
ATOM   3100  CD1 LEU A 203      -3.370 -38.913  12.590  1.00  0.00           C  
ATOM   3101  CD2 LEU A 203      -1.466 -37.555  13.501  1.00  0.00           C  
ATOM   3102  H   LEU A 203      -2.232 -36.602   9.527  1.00  0.00           H  
ATOM   3103  HA  LEU A 203       0.046 -36.759  11.277  1.00  0.00           H  
ATOM   3104 1HB  LEU A 203      -2.046 -38.790  10.369  1.00  0.00           H  
ATOM   3105 2HB  LEU A 203      -0.795 -39.186  11.552  1.00  0.00           H  
ATOM   3106  HG  LEU A 203      -2.822 -36.961  11.946  1.00  0.00           H  
ATOM   3107 1HD1 LEU A 203      -4.013 -38.549  13.391  1.00  0.00           H  
ATOM   3108 2HD1 LEU A 203      -3.971 -39.101  11.700  1.00  0.00           H  
ATOM   3109 3HD1 LEU A 203      -2.886 -39.836  12.905  1.00  0.00           H  
ATOM   3110 1HD2 LEU A 203      -2.110 -37.191  14.302  1.00  0.00           H  
ATOM   3111 2HD2 LEU A 203      -0.955 -38.460  13.830  1.00  0.00           H  
ATOM   3112 3HD2 LEU A 203      -0.728 -36.792  13.252  1.00  0.00           H  
ATOM   3113  N   GLN A 204       0.316 -38.437   8.484  1.00  0.00           N  
ATOM   3114  CA  GLN A 204       1.310 -39.052   7.604  1.00  0.00           C  
ATOM   3115  C   GLN A 204       2.438 -38.081   7.246  1.00  0.00           C  
ATOM   3116  O   GLN A 204       3.610 -38.457   7.222  1.00  0.00           O  
ATOM   3117  CB  GLN A 204       0.641 -39.563   6.325  1.00  0.00           C  
ATOM   3118  CG  GLN A 204      -0.271 -40.760   6.536  1.00  0.00           C  
ATOM   3119  CD  GLN A 204      -0.977 -41.181   5.261  1.00  0.00           C  
ATOM   3120  OE1 GLN A 204      -1.229 -40.360   4.374  1.00  0.00           O  
ATOM   3121  NE2 GLN A 204      -1.302 -42.465   5.162  1.00  0.00           N  
ATOM   3122  H   GLN A 204      -0.627 -38.306   8.146  1.00  0.00           H  
ATOM   3123  HA  GLN A 204       1.757 -39.898   8.125  1.00  0.00           H  
ATOM   3124 1HB  GLN A 204       0.049 -38.764   5.880  1.00  0.00           H  
ATOM   3125 2HB  GLN A 204       1.406 -39.846   5.602  1.00  0.00           H  
ATOM   3126 1HG  GLN A 204       0.326 -41.601   6.889  1.00  0.00           H  
ATOM   3127 2HG  GLN A 204      -1.028 -40.502   7.277  1.00  0.00           H  
ATOM   3128 1HE2 GLN A 204      -1.770 -42.801   4.343  1.00  0.00           H  
ATOM   3129 2HE2 GLN A 204      -1.079 -43.096   5.904  1.00  0.00           H  
ATOM   3130  N   LEU A 205       2.086 -36.830   6.967  1.00  0.00           N  
ATOM   3131  CA  LEU A 205       3.090 -35.805   6.695  1.00  0.00           C  
ATOM   3132  C   LEU A 205       3.890 -35.489   7.953  1.00  0.00           C  
ATOM   3133  O   LEU A 205       5.092 -35.276   7.884  1.00  0.00           O  
ATOM   3134  CB  LEU A 205       2.423 -34.528   6.168  1.00  0.00           C  
ATOM   3135  CG  LEU A 205       3.377 -33.393   5.775  1.00  0.00           C  
ATOM   3136  CD1 LEU A 205       4.261 -33.849   4.622  1.00  0.00           C  
ATOM   3137  CD2 LEU A 205       2.570 -32.162   5.391  1.00  0.00           C  
ATOM   3138  H   LEU A 205       1.109 -36.579   6.941  1.00  0.00           H  
ATOM   3139  HA  LEU A 205       3.777 -36.187   5.940  1.00  0.00           H  
ATOM   3140 1HB  LEU A 205       1.831 -34.782   5.292  1.00  0.00           H  
ATOM   3141 2HB  LEU A 205       1.751 -34.145   6.937  1.00  0.00           H  
ATOM   3142  HG  LEU A 205       4.026 -33.153   6.618  1.00  0.00           H  
ATOM   3143 1HD1 LEU A 205       4.939 -33.043   4.343  1.00  0.00           H  
ATOM   3144 2HD1 LEU A 205       4.842 -34.719   4.931  1.00  0.00           H  
ATOM   3145 3HD1 LEU A 205       3.639 -34.112   3.768  1.00  0.00           H  
ATOM   3146 1HD2 LEU A 205       3.248 -31.354   5.111  1.00  0.00           H  
ATOM   3147 2HD2 LEU A 205       1.923 -32.400   4.546  1.00  0.00           H  
ATOM   3148 3HD2 LEU A 205       1.961 -31.847   6.238  1.00  0.00           H  
ATOM   3149  N   LYS A 206       3.212 -35.455   9.095  1.00  0.00           N  
ATOM   3150  CA  LYS A 206       3.847 -35.216  10.398  1.00  0.00           C  
ATOM   3151  C   LYS A 206       4.977 -36.211  10.649  1.00  0.00           C  
ATOM   3152  O   LYS A 206       6.061 -35.836  11.094  1.00  0.00           O  
ATOM   3153  CB  LYS A 206       2.816 -35.298  11.524  1.00  0.00           C  
ATOM   3154  CG  LYS A 206       3.382 -35.044  12.915  1.00  0.00           C  
ATOM   3155  CD  LYS A 206       2.336 -35.293  13.991  1.00  0.00           C  
ATOM   3156  CE  LYS A 206       2.305 -36.757  14.405  1.00  0.00           C  
ATOM   3157  NZ  LYS A 206       3.428 -37.102  15.317  1.00  0.00           N  
ATOM   3158  H   LYS A 206       2.212 -35.603   9.056  1.00  0.00           H  
ATOM   3159  HA  LYS A 206       4.272 -34.212  10.395  1.00  0.00           H  
ATOM   3160 1HB  LYS A 206       2.024 -34.569  11.347  1.00  0.00           H  
ATOM   3161 2HB  LYS A 206       2.356 -36.287  11.525  1.00  0.00           H  
ATOM   3162 1HG  LYS A 206       4.233 -35.704  13.087  1.00  0.00           H  
ATOM   3163 2HG  LYS A 206       3.724 -34.012  12.986  1.00  0.00           H  
ATOM   3164 1HD  LYS A 206       2.560 -34.681  14.866  1.00  0.00           H  
ATOM   3165 2HD  LYS A 206       1.352 -35.011  13.615  1.00  0.00           H  
ATOM   3166 1HE  LYS A 206       1.364 -36.971  14.912  1.00  0.00           H  
ATOM   3167 2HE  LYS A 206       2.366 -37.388  13.519  1.00  0.00           H  
ATOM   3168 1HZ  LYS A 206       3.372 -38.078  15.568  1.00  0.00           H  
ATOM   3169 2HZ  LYS A 206       4.307 -36.924  14.852  1.00  0.00           H  
ATOM   3170 3HZ  LYS A 206       3.371 -36.536  16.152  1.00  0.00           H  
ATOM   3171  N   THR A 207       4.700 -37.481  10.355  1.00  0.00           N  
ATOM   3172  CA  THR A 207       5.680 -38.563  10.469  1.00  0.00           C  
ATOM   3173  C   THR A 207       6.794 -38.401   9.430  1.00  0.00           C  
ATOM   3174  O   THR A 207       7.970 -38.540   9.761  1.00  0.00           O  
ATOM   3175  CB  THR A 207       5.010 -39.940  10.303  1.00  0.00           C  
ATOM   3176  OG1 THR A 207       4.030 -40.124  11.333  1.00  0.00           O  
ATOM   3177  CG2 THR A 207       6.046 -41.051  10.390  1.00  0.00           C  
ATOM   3178  H   THR A 207       3.765 -37.696  10.041  1.00  0.00           H  
ATOM   3179  HA  THR A 207       6.135 -38.517  11.459  1.00  0.00           H  
ATOM   3180  HB  THR A 207       4.514 -39.989   9.335  1.00  0.00           H  
ATOM   3181  HG1 THR A 207       3.364 -39.435  11.267  1.00  0.00           H  
ATOM   3182 1HG2 THR A 207       5.554 -42.016  10.271  1.00  0.00           H  
ATOM   3183 2HG2 THR A 207       6.786 -40.920   9.602  1.00  0.00           H  
ATOM   3184 3HG2 THR A 207       6.539 -41.013  11.361  1.00  0.00           H  
ATOM   3185  N   LYS A 208       6.423 -38.073   8.194  1.00  0.00           N  
ATOM   3186  CA  LYS A 208       7.385 -37.894   7.094  1.00  0.00           C  
ATOM   3187  C   LYS A 208       8.400 -36.743   7.297  1.00  0.00           C  
ATOM   3188  O   LYS A 208       9.590 -36.894   7.027  1.00  0.00           O  
ATOM   3189  CB  LYS A 208       6.620 -37.671   5.788  1.00  0.00           C  
ATOM   3190  CG  LYS A 208       7.507 -37.505   4.561  1.00  0.00           C  
ATOM   3191  CD  LYS A 208       6.677 -37.363   3.295  1.00  0.00           C  
ATOM   3192  CE  LYS A 208       7.558 -37.135   2.075  1.00  0.00           C  
ATOM   3193  NZ  LYS A 208       6.760 -37.002   0.828  1.00  0.00           N  
ATOM   3194  H   LYS A 208       5.437 -37.943   8.012  1.00  0.00           H  
ATOM   3195  HA  LYS A 208       7.998 -38.791   7.022  1.00  0.00           H  
ATOM   3196 1HB  LYS A 208       5.953 -38.515   5.607  1.00  0.00           H  
ATOM   3197 2HB  LYS A 208       6.001 -36.778   5.876  1.00  0.00           H  
ATOM   3198 1HG  LYS A 208       8.129 -36.618   4.679  1.00  0.00           H  
ATOM   3199 2HG  LYS A 208       8.157 -38.374   4.463  1.00  0.00           H  
ATOM   3200 1HD  LYS A 208       6.087 -38.268   3.142  1.00  0.00           H  
ATOM   3201 2HD  LYS A 208       5.993 -36.520   3.400  1.00  0.00           H  
ATOM   3202 1HE  LYS A 208       8.144 -36.228   2.216  1.00  0.00           H  
ATOM   3203 2HE  LYS A 208       8.248 -37.972   1.964  1.00  0.00           H  
ATOM   3204 1HZ  LYS A 208       7.379 -36.853   0.044  1.00  0.00           H  
ATOM   3205 2HZ  LYS A 208       6.225 -37.846   0.677  1.00  0.00           H  
ATOM   3206 3HZ  LYS A 208       6.129 -36.217   0.912  1.00  0.00           H  
ATOM   3207  N   LEU A 209       7.937 -35.592   7.769  1.00  0.00           N  
ATOM   3208  CA  LEU A 209       8.813 -34.436   7.928  1.00  0.00           C  
ATOM   3209  C   LEU A 209       9.629 -34.512   9.219  1.00  0.00           C  
ATOM   3210  O   LEU A 209       9.169 -35.049  10.236  1.00  0.00           O  
ATOM   3211  CB  LEU A 209       7.984 -33.145   7.918  1.00  0.00           C  
ATOM   3212  CG  LEU A 209       7.173 -32.887   6.642  1.00  0.00           C  
ATOM   3213  CD1 LEU A 209       6.346 -31.619   6.814  1.00  0.00           C  
ATOM   3214  CD2 LEU A 209       8.117 -32.767   5.455  1.00  0.00           C  
ATOM   3215  H   LEU A 209       6.963 -35.511   8.026  1.00  0.00           H  
ATOM   3216  HA  LEU A 209       9.524 -34.426   7.103  1.00  0.00           H  
ATOM   3217 1HB  LEU A 209       7.287 -33.174   8.753  1.00  0.00           H  
ATOM   3218 2HB  LEU A 209       8.656 -32.300   8.060  1.00  0.00           H  
ATOM   3219  HG  LEU A 209       6.483 -33.714   6.474  1.00  0.00           H  
ATOM   3220 1HD1 LEU A 209       5.770 -31.435   5.907  1.00  0.00           H  
ATOM   3221 2HD1 LEU A 209       5.666 -31.740   7.657  1.00  0.00           H  
ATOM   3222 3HD1 LEU A 209       7.010 -30.775   6.999  1.00  0.00           H  
ATOM   3223 1HD2 LEU A 209       7.540 -32.583   4.548  1.00  0.00           H  
ATOM   3224 2HD2 LEU A 209       8.806 -31.939   5.620  1.00  0.00           H  
ATOM   3225 3HD2 LEU A 209       8.681 -33.693   5.344  1.00  0.00           H  
ATOM   3226  N   GLY A 210      10.844 -33.970   9.173  1.00  0.00           N  
ATOM   3227  CA  GLY A 210      11.695 -33.902  10.350  1.00  0.00           C  
ATOM   3228  C   GLY A 210      12.984 -33.123  10.146  1.00  0.00           C  
ATOM   3229  O   GLY A 210      13.843 -33.083  11.028  1.00  0.00           O  
ATOM   3230  OXT GLY A 210      13.211 -32.512   9.102  1.00  0.00           O  
ATOM   3231  H   GLY A 210      11.184 -33.598   8.298  1.00  0.00           H  
ATOM   3232 1HA  GLY A 210      11.145 -33.439  11.169  1.00  0.00           H  
ATOM   3233 2HA  GLY A 210      11.955 -34.911  10.668  1.00  0.00           H  
TER                                                                             
HETATM 3235 FE1  HSS B 211      -3.961 -18.270  11.745  1.00  0.00          FE  
HETATM 3236  N1  HSS B 211      -3.693 -16.987  13.309  1.00  0.00           N  
HETATM 3237  C1  HSS B 211      -3.415 -17.349  14.606  1.00  0.00           C  
HETATM 3238  C2  HSS B 211      -3.185 -16.172  15.419  1.00  0.00           C  
HETATM 3239  C3  HSS B 211      -3.366 -15.082  14.594  1.00  0.00           C  
HETATM 3240  C32 HSS B 211      -3.275 -13.683  14.995  1.00  0.00           C  
HETATM 3241  C33 HSS B 211      -4.188 -12.717  14.805  1.00  0.00           C  
HETATM 3242  C4  HSS B 211      -3.649 -15.619  13.263  1.00  0.00           C  
HETATM 3243  C5  HSS B 211      -3.739 -14.862  12.099  1.00  0.00           C  
HETATM 3244  C6  HSS B 211      -3.895 -15.362  10.814  1.00  0.00           C  
HETATM 3245  C9  HSS B 211      -3.927 -14.540   9.611  1.00  0.00           C  
HETATM 3246  C8  HSS B 211      -4.103 -15.398   8.558  1.00  0.00           C  
HETATM 3247  C7  HSS B 211      -4.160 -16.737   9.131  1.00  0.00           C  
HETATM 3248  N2  HSS B 211      -4.040 -16.690  10.492  1.00  0.00           N  
HETATM 3249  C14 HSS B 211      -4.349 -17.894   8.390  1.00  0.00           C  
HETATM 3250  C15 HSS B 211      -4.515 -19.173   8.907  1.00  0.00           C  
HETATM 3251  N3  HSS B 211      -4.417 -19.502  10.234  1.00  0.00           N  
HETATM 3252  C16 HSS B 211      -4.668 -20.851  10.310  1.00  0.00           C  
HETATM 3253  C23 HSS B 211      -4.599 -21.617  11.465  1.00  0.00           C  
HETATM 3254  C24 HSS B 211      -4.252 -21.151  12.732  1.00  0.00           C  
HETATM 3255  N4  HSS B 211      -3.983 -19.838  13.034  1.00  0.00           N  
HETATM 3256  C27 HSS B 211      -3.688 -19.803  14.370  1.00  0.00           C  
HETATM 3257  C26 HSS B 211      -3.747 -21.145  14.941  1.00  0.00           C  
HETATM 3258  C25 HSS B 211      -4.120 -21.986  13.910  1.00  0.00           C  
HETATM 3259  C31 HSS B 211      -4.369 -23.460  13.958  1.00  0.00           C  
HETATM 3260  C29 HSS B 211      -3.482 -21.457  16.339  1.00  0.00           C  
HETATM 3261  C30 HSS B 211      -2.999 -22.611  16.831  1.00  0.00           C  
HETATM 3262  C28 HSS B 211      -3.389 -18.650  15.090  1.00  0.00           C  
HETATM 3263  C17 HSS B 211      -4.959 -21.392   8.989  1.00  0.00           C  
HETATM 3264  C18 HSS B 211      -4.852 -20.349   8.108  1.00  0.00           C  
HETATM 3265  C19 HSS B 211      -5.085 -20.346   6.625  1.00  0.00           C  
HETATM 3266  C20 HSS B 211      -6.501 -19.903   6.221  1.00  0.00           C  
HETATM 3267  C21 HSS B 211      -6.774 -19.877   4.691  1.00  0.00           C  
HETATM 3268  O3  HSS B 211      -6.527 -18.781   4.116  1.00  0.00           O  
HETATM 3269  O4  HSS B 211      -7.235 -20.928   4.166  1.00  0.00           O  
HETATM 3270  C22 HSS B 211      -5.298 -22.826   8.716  1.00  0.00           C  
HETATM 3271  C11 HSS B 211      -4.154 -15.074   7.097  1.00  0.00           C  
HETATM 3272  C12 HSS B 211      -2.751 -14.976   6.452  1.00  0.00           C  
HETATM 3273  C13 HSS B 211      -2.505 -13.692   5.602  1.00  0.00           C  
HETATM 3274  O2  HSS B 211      -2.304 -13.886   4.376  1.00  0.00           O  
HETATM 3275  O1  HSS B 211      -2.486 -12.584   6.212  1.00  0.00           O  
HETATM 3276  C10 HSS B 211      -3.773 -13.049   9.580  1.00  0.00           C  
HETATM 3277  C34 HSS B 211      -2.876 -16.191  16.884  1.00  0.00           C  
HETATM 3278  C35 HSS B 211      -2.130 -18.284  11.707  1.00  0.00           C  
HETATM 3279  C36 HSS B 211      -1.313 -17.284  10.962  1.00  0.00           C  
HETATM 3280  O6  HSS B 211      -0.876 -16.331  11.816  1.00  0.00           O  
HETATM 3281  C37 HSS B 211      -0.316 -15.139  11.219  1.00  0.00           C  
HETATM 3282  C38 HSS B 211      -0.100 -14.134  12.332  1.00  0.00           C  
HETATM 3283  O5  HSS B 211      -1.075 -17.260   9.765  1.00  0.00           O  
HETATM 3284  C40 HSS B 211      -1.400 -20.251  10.575  1.00  0.00           C  
HETATM 3285  C39 HSS B 211      -0.149 -20.113  11.074  1.00  0.00           C  
HETATM 3286  C41 HSS B 211       0.316 -20.572  12.381  1.00  0.00           C  
HETATM 3287  C43 HSS B 211       1.664 -20.384  12.736  1.00  0.00           C  
HETATM 3288  C45 HSS B 211       2.138 -20.779  13.986  1.00  0.00           C  
HETATM 3289  C46 HSS B 211       1.268 -21.357  14.913  1.00  0.00           C  
HETATM 3290  C44 HSS B 211      -0.080 -21.541  14.580  1.00  0.00           C  
HETATM 3291  C42 HSS B 211      -0.551 -21.157  13.327  1.00  0.00           C  
HETATM 3292  H25 HSS B 211      -2.368 -13.417  15.538  1.00  0.00           H  
HETATM 3293  H27 HSS B 211      -4.007 -11.705  15.154  1.00  0.00           H  
HETATM 3294  H26 HSS B 211      -5.145 -12.903  14.327  1.00  0.00           H  
HETATM 3295  H1  HSS B 211      -3.619 -13.792  12.196  1.00  0.00           H  
HETATM 3296  H9  HSS B 211      -4.402 -17.780   7.315  1.00  0.00           H  
HETATM 3297  H17 HSS B 211      -4.797 -22.678  11.362  1.00  0.00           H  
HETATM 3298  H24 HSS B 211      -3.448 -24.038  13.800  1.00  0.00           H  
HETATM 3299  H22 HSS B 211      -4.767 -23.755  14.935  1.00  0.00           H  
HETATM 3300  H23 HSS B 211      -5.084 -23.775  13.193  1.00  0.00           H  
HETATM 3301  H19 HSS B 211      -3.694 -20.659  17.049  1.00  0.00           H  
HETATM 3302  H20 HSS B 211      -2.722 -23.447  16.197  1.00  0.00           H  
HETATM 3303  H21 HSS B 211      -2.851 -22.738  17.899  1.00  0.00           H  
HETATM 3304  H18 HSS B 211      -3.140 -18.770  16.139  1.00  0.00           H  
HETATM 3305  H10 HSS B 211      -4.355 -19.686   6.132  1.00  0.00           H  
HETATM 3306  H11 HSS B 211      -4.910 -21.350   6.224  1.00  0.00           H  
HETATM 3307  H13 HSS B 211      -6.713 -18.911   6.626  1.00  0.00           H  
HETATM 3308  H12 HSS B 211      -7.210 -20.602   6.688  1.00  0.00           H  
HETATM 3309  H14 HSS B 211      -4.489 -23.498   9.029  1.00  0.00           H  
HETATM 3310  H15 HSS B 211      -5.477 -22.995   7.652  1.00  0.00           H  
HETATM 3311  H16 HSS B 211      -6.199 -23.137   9.259  1.00  0.00           H  
HETATM 3312  H5  HSS B 211      -4.761 -15.816   6.561  1.00  0.00           H  
HETATM 3313  H6  HSS B 211      -4.632 -14.103   6.946  1.00  0.00           H  
HETATM 3314  H7  HSS B 211      -2.527 -15.857   5.839  1.00  0.00           H  
HETATM 3315  H8  HSS B 211      -1.991 -14.967   7.248  1.00  0.00           H  
HETATM 3316  H4  HSS B 211      -3.665 -12.692   8.552  1.00  0.00           H  
HETATM 3317  H3  HSS B 211      -2.885 -12.728  10.138  1.00  0.00           H  
HETATM 3318  H2  HSS B 211      -4.633 -12.537  10.030  1.00  0.00           H  
HETATM 3319  H29 HSS B 211      -2.633 -15.192  17.255  1.00  0.00           H  
HETATM 3320  H30 HSS B 211      -2.025 -16.847  17.105  1.00  0.00           H  
HETATM 3321  H28 HSS B 211      -3.726 -16.562  17.470  1.00  0.00           H  
HETATM 3322  H31 HSS B 211      -1.622 -18.635  12.608  1.00  0.00           H  
HETATM 3323  H33 HSS B 211       0.619 -15.402  10.714  1.00  0.00           H  
HETATM 3324  H32 HSS B 211      -1.019 -14.770  10.467  1.00  0.00           H  
HETATM 3325  H34 HSS B 211       0.327 -13.213  11.921  1.00  0.00           H  
HETATM 3326  H36 HSS B 211       0.593 -14.528  13.084  1.00  0.00           H  
HETATM 3327  H35 HSS B 211      -1.046 -13.891  12.823  1.00  0.00           H  
HETATM 3328  H38 HSS B 211      -1.651 -19.869   9.593  1.00  0.00           H  
HETATM 3329  H37 HSS B 211      -2.155 -20.850  11.066  1.00  0.00           H  
HETATM 3330  H39 HSS B 211       0.579 -19.550  10.492  1.00  0.00           H  
HETATM 3331  H41 HSS B 211       2.341 -19.926  12.019  1.00  0.00           H  
HETATM 3332  H43 HSS B 211       3.184 -20.629  14.239  1.00  0.00           H  
HETATM 3333  H44 HSS B 211       1.632 -21.656  15.891  1.00  0.00           H  
HETATM 3334  H42 HSS B 211      -0.769 -21.971  15.300  1.00  0.00           H  
HETATM 3335  H40 HSS B 211      -1.598 -21.297  13.090  1.00  0.00           H  
TER                                                                             
CONECT 2247 3235                                                                
CONECT 3235 2247 3236 3248 3251                                                 
CONECT 3235 3255 3278                                                           
CONECT 3236 3235 3237 3242                                                      
CONECT 3237 3236 3238 3262                                                      
CONECT 3238 3237 3239 3277                                                      
CONECT 3239 3238 3240 3242                                                      
CONECT 3240 3239 3241 3292                                                      
CONECT 3241 3240 3293 3294                                                      
CONECT 3242 3236 3239 3243                                                      
CONECT 3243 3242 3244 3295                                                      
CONECT 3244 3243 3245 3248                                                      
CONECT 3245 3244 3246 3276                                                      
CONECT 3246 3245 3247 3271                                                      
CONECT 3247 3246 3248 3249                                                      
CONECT 3248 3235 3244 3247                                                      
CONECT 3249 3247 3250 3296                                                      
CONECT 3250 3249 3251 3264                                                      
CONECT 3251 3235 3250 3252                                                      
CONECT 3252 3251 3253 3263                                                      
CONECT 3253 3252 3254 3297                                                      
CONECT 3254 3253 3255 3258                                                      
CONECT 3255 3235 3254 3256                                                      
CONECT 3256 3255 3257 3262                                                      
CONECT 3257 3256 3258 3260                                                      
CONECT 3258 3254 3257 3259                                                      
CONECT 3259 3258 3298 3299 3300                                                 
CONECT 3260 3257 3261 3301                                                      
CONECT 3261 3260 3302 3303                                                      
CONECT 3262 3237 3256 3304                                                      
CONECT 3263 3252 3264 3270                                                      
CONECT 3264 3250 3263 3265                                                      
CONECT 3265 3264 3266 3305 3306                                                 
CONECT 3266 3265 3267 3307 3308                                                 
CONECT 3267 3266 3268 3269                                                      
CONECT 3268 3267                                                                
CONECT 3269 3267                                                                
CONECT 3270 3263 3309 3310 3311                                                 
CONECT 3271 3246 3272 3312 3313                                                 
CONECT 3272 3271 3273 3314 3315                                                 
CONECT 3273 3272 3274 3275                                                      
CONECT 3274 3273                                                                
CONECT 3275 3273                                                                
CONECT 3276 3245 3316 3317 3318                                                 
CONECT 3277 3238 3319 3320 3321                                                 
CONECT 3278 3235 3279 3284 3322                                                 
CONECT 3279 3278 3280 3283                                                      
CONECT 3280 3279 3281                                                           
CONECT 3281 3280 3282 3323 3324                                                 
CONECT 3282 3281 3325 3326 3327                                                 
CONECT 3283 3279                                                                
CONECT 3284 3278 3285 3328 3329                                                 
CONECT 3285 3284 3286 3330                                                      
CONECT 3286 3285 3287 3291                                                      
CONECT 3287 3286 3288 3331                                                      
CONECT 3288 3287 3289 3332                                                      
CONECT 3289 3288 3290 3333                                                      
CONECT 3290 3289 3291 3334                                                      
CONECT 3291 3286 3290 3335                                                      
CONECT 3292 3240                                                                
CONECT 3293 3241                                                                
CONECT 3294 3241                                                                
CONECT 3295 3243                                                                
CONECT 3296 3249                                                                
CONECT 3297 3253                                                                
CONECT 3298 3259                                                                
CONECT 3299 3259                                                                
CONECT 3300 3259                                                                
CONECT 3301 3260                                                                
CONECT 3302 3261                                                                
CONECT 3303 3261                                                                
CONECT 3304 3262                                                                
CONECT 3305 3265                                                                
CONECT 3306 3265                                                                
CONECT 3307 3266                                                                
CONECT 3308 3266                                                                
CONECT 3309 3270                                                                
CONECT 3310 3270                                                                
CONECT 3311 3270                                                                
CONECT 3312 3271                                                                
CONECT 3313 3271                                                                
CONECT 3314 3272                                                                
CONECT 3315 3272                                                                
CONECT 3316 3276                                                                
CONECT 3317 3276                                                                
CONECT 3318 3276                                                                
CONECT 3319 3277                                                                
CONECT 3320 3277                                                                
CONECT 3321 3277                                                                
CONECT 3322 3278                                                                
CONECT 3323 3281                                                                
CONECT 3324 3281                                                                
CONECT 3325 3282                                                                
CONECT 3326 3282                                                                
CONECT 3327 3282                                                                
CONECT 3328 3284                                                                
CONECT 3329 3284                                                                
CONECT 3330 3285                                                                
CONECT 3331 3287                                                                
CONECT 3332 3288                                                                
CONECT 3333 3289                                                                
CONECT 3334 3290                                                                
CONECT 3335 3291                                                                
# All scores below are weighted scores, not raw scores.
#BEGIN_POSE_ENERGIES_TABLE correct_surface_True/020_008_UM_159_H148_areda15_HMM_onlyH_1__DE_4_HSS_run14_DE_3.pdb
label fa_atr fa_rep fa_sol fa_intra_atr_xover4 fa_intra_rep_xover4 fa_intra_sol_xover4 lk_ball lk_ball_iso lk_ball_bridge lk_ball_bridge_uncpl fa_elec fa_intra_elec pro_close hbond_sr_bb hbond_lr_bb hbond_bb_sc hbond_sc dslf_fa13 omega fa_dun_dev fa_dun_rot fa_dun_semi p_aa_pp hxl_tors ref rama_prepro total
weights 1 0.55 1 1 0.55 1 0.92 -0.38 -0.33 -0.33 1 1 1.25 1 1 1 1 1.25 0.48 0.69 0.76 0.78 0.61 1 1 0.5 NA
pose -1257.06 471.738 638.659 -83.4129 46.6058 38.5138 412.495 -428.37 -10.2623 -47.5677 -355.855 -38.8151 0 -145.1 -15.7895 -28.3473 -20.5253 0 26.3458 20.8347 75.6413 108.115 -59.5845 60.4168 59.132 -39.6868 -571.877
VAL:NtermProteinFull_1 -4.20826 0.82629 0.61828 -0.30409 0.2699 0.0435 0.63654 -0.95231 -0.03767 -0.10273 -1.11412 1.95384 0 0 0 0 0 0 0.00599 0.00023 0.03533 0 0 0 2.085 0 -0.24428
SER_2 -3.62303 0.25932 3.20539 -0.02783 0 0.07102 1.77957 -1.52349 -0.01837 -0.04945 -1.84585 -0.4949 0 0 0 -0.75364 0 0 0.05686 0.00194 0.17678 0 -0.2894 0.7245 -1.1772 -0.15315 -3.68093
LEU_3 -6.02396 0.62232 1.19527 -0.7157 0.43347 0.19725 1.29763 -1.53997 -0.02619 -0.09799 -0.41813 0.03637 0 0 0 0 0 0 0.01799 0.074 0.68421 0 -0.2263 0 0.72952 -0.24202 -4.00221
ASP_4 -4.69009 0.40521 4.73134 -0.1135 0.01784 0.30484 2.42108 -2.16479 -0.02652 -0.11546 -2.79004 -0.24527 0 0 0 0 -1.04897 0 0.02283 0.00023 0 1.48851 0.21972 0 -2.2837 -0.05198 -3.91871
PHE_5 -7.8075 0.98249 3.02144 -0.86406 0.03852 0.26232 1.89735 -2.08837 -0.03942 -0.1613 -1.42391 -0.05723 0 0 0 -0.75364 0 0 0.022 0.11165 0 1.52119 -0.3322 0 1.4028 0.02664 -4.24123
ALA_6 -6.56285 0.52708 2.27857 -0.02294 0 0 1.95873 -2.15807 -0.02141 -0.07985 -1.58879 -0.29696 0 0 0 0 0 0 0.24508 0 0 0 -0.33301 0 2.3386 -0.24452 -3.96035
ILE_7 -9.20259 1.12746 2.46521 -0.50714 0.54309 0.0714 2.12859 -2.5115 -0.0532 -0.22659 -2.0393 0.06625 0 0 0 0 0 0 0.04927 0.07821 0.06725 0 -0.45932 0 1.0317 -0.21072 -7.58193
LEU_8 -7.31592 1.09224 2.31645 -0.49273 0.45793 0.06989 2.07844 -2.07555 -0.02357 -0.15553 -2.36166 0.15163 0 0 0 0 0 0 -0.03561 0.07794 0.27438 0 -0.27357 0 0.72952 -0.12767 -5.61339
ILE_9 -8.24376 0.88521 1.67337 -0.71367 1.39852 0.11396 2.01842 -2.11205 -0.01315 -0.08218 -2.0289 0.28018 0 0 0 0 0 0 0.08935 0.32924 1.30169 0 -0.37228 0 1.0317 -0.19442 -4.63878
LEU_10 -8.66468 1.65429 1.28841 -0.49277 0.32713 0.07265 1.43194 -2.13333 -0.02181 -0.12008 -1.16356 0.13865 0 0 0 0 0 0 0.58064 0.22217 0.34125 0 -0.25897 0 0.72952 -0.15026 -6.21881
VAL_11 -7.6134 0.54404 2.09121 -0.3162 0.29876 0.05524 1.98394 -2.1051 -0.0278 -0.0942 -1.86823 -0.14191 0 0 0 0 0 0 0.0405 0.0221 -0.02127 0 -0.25621 0 2.085 -0.19658 -5.52011
LEU_12 -8.94718 1.60911 2.525 -0.71732 0.44161 0.19716 2.42034 -2.49127 -0.0216 -0.29011 -2.39245 0.0923 0 0 0 0 0 0 0.2087 0.01863 0.56699 0 -0.21674 0 0.72952 -0.13764 -6.40494
ALA_13 -5.94028 0.19428 3.19521 -0.02277 0 0 2.3272 -2.40058 -0.03762 -0.12117 -2.43289 -0.28451 0 0 0 0 0 0 0.15165 0 0 0 -0.34018 0 2.3386 -0.3083 -3.68137
ALA_14 -3.42979 0.17541 2.23394 -0.02237 0 0 1.14721 -1.42599 -0.00319 -0.01246 -0.37174 -0.29351 0 0 0 0 0 0 0.11896 0 0 0 -0.2003 0 2.3386 -0.44246 -0.1877
LYS_15 -7.3608 0.38451 7.14603 -0.52723 0.5645 0.23012 2.85324 -3.03481 -0.04433 -0.06899 -2.59981 0.5436 0 0 0 0 -1.38856 0 0.12711 0.25241 3.29498 0 -0.06797 0 -1.6738 -0.35281 -1.7226
LEU_16 -6.72977 0.71119 0.91867 -0.51013 0.37654 0.08217 1.38759 -1.60146 -0.00259 -0.01204 -0.68721 0.10727 0 0 0 0 0 0 -0.04953 0.13599 0.09673 0 -0.28502 0 0.72952 -0.32397 -5.65604
GLY_17 -1.70469 0.08875 1.90267 -5e-05 0 0 1.02771 -0.9278 -0.01082 -0.09645 -0.72143 -0.32814 0 0 0 0 0 0 -0.02181 0 0 0 -1.3624 0 1.2108 -0.20562 -1.14929
THR_18 -4.58336 0.72359 2.17312 -0.19618 0.15617 0.0599 1.63505 -1.55833 -0.04983 -0.38802 -1.2265 -0.78131 0 0 0 -0.35893 0 0 0.10355 0 0.68925 0 -0.77015 2.30378 -1.425 0.15519 -3.338
THR_19 -4.03417 0.43296 3.94941 -0.11329 0.06278 0.07921 2.3189 -1.93887 -0.0863 -0.2975 -2.11595 -0.51195 0 0 0 -1.01563 0 0 -0.01584 0.02277 0.01161 0 -0.42385 2.28735 -1.425 -0.03847 -2.85183
VAL_20 -6.02164 1.27678 1.48417 -0.36852 0.31076 0.06809 1.42884 -1.74311 -0.06316 -0.16989 -0.54982 0.06505 0 0 0 0 0 0 0.05929 0.03221 1.00222 0 0.09467 0 2.085 -0.33901 -1.34806
GLU_21 -4.62353 0.6107 5.26654 -0.46317 0.20605 1.24371 1.86371 -2.3596 -0.18525 -0.48385 -2.88408 -2.32225 0 0 0 0 0 0 -0.04929 0 0 4.06307 -0.2918 0 -2.5358 -0.33176 -3.2766
GLU_22 -6.41248 0.64441 6.50797 -0.65783 0.18946 1.09582 2.89768 -2.7552 -0.10887 -0.43772 -2.03802 -0.50828 0 0 0 -0.6567 -0.39203 0 0.06426 0.02969 0 3.16007 -0.24901 0 -2.5358 -0.44861 -2.6112
ALA_23 -5.92878 0.18776 1.88326 -0.02216 0 0 1.78309 -2.04942 -0.05981 -0.34674 -1.30233 -0.30415 0 0 0 0 0 0 0.03245 0 0 0 -0.35485 0 2.3386 -0.45894 -4.60202
VAL_24 -6.54269 0.55545 2.32471 -0.30815 0.25694 0.05331 2.11676 -2.15308 -0.07436 -0.22262 -1.61143 -0.09066 0 0 0 0 0 0 -0.05256 0.01129 -0.0109 0 -0.32276 0 2.085 -0.29125 -4.27699
GLU_25 -4.83264 0.23652 4.37718 -0.63407 0.16736 1.04582 1.91186 -2.05848 -0.03635 -0.13003 -1.79349 -0.56451 0 0 0 0 0 0 0.03369 0 0 3.43338 -0.22299 0 -2.5358 -0.32415 -1.9267
GLN_26 -7.65401 0.95672 5.61453 -0.26269 0.04764 0.20629 2.84212 -2.90848 -0.0652 -0.41652 -2.69544 -0.41631 0 0 0 0 -0.39203 0 0.36865 0.08625 0 2.6151 -0.08615 0 -1.0644 -0.38891 -3.61284
ALA_27 -6.18839 0.47774 2.4017 -0.02265 0 0 2.23086 -2.2142 -0.01154 -0.08206 -1.79075 -0.29669 0 0 0 0 0 0 0.40503 0 0 0 -0.31626 0 2.3386 -0.36891 -3.4375
LEU_28 -6.03767 0.52935 3.68188 -0.50053 0.28582 0.07953 2.05182 -2.14929 -0.03364 -0.10386 -2.54089 0.13332 0 0 0 0 0 0 0.61878 0.55025 0.18644 0 -0.29387 0 0.72952 -0.44475 -3.2578
TRP_29 -7.53925 0.78653 4.0838 -1.28416 0.10093 0.37603 2.18459 -2.23575 -0.06709 -0.26795 -2.09407 -0.19888 0 0 0 0 0 0 -0.00203 0.13935 0 1.31066 -0.30115 0 3.035 -0.15244 -2.12591
LEU_30 -10.0023 1.41245 1.45029 -0.48423 0.40283 0.0708 2.18843 -2.37849 -0.07471 -0.47769 -1.91347 0.12399 0 0 0 0 0 0 0.00312 0.75841 0.52674 0 -0.23076 0 0.72952 -0.03273 -7.92778
LYS_31 -6.89782 0.82054 5.21467 -0.49472 0.11798 0.31659 2.68743 -2.5227 -0.05829 -0.26502 -2.25514 0.47221 0 0 0 0 0 0 0.13311 0.43215 1.69827 0 0.03661 0 -1.6738 0.18209 -2.05583
THR_32 -3.28002 0.11265 3.51774 -0.20301 0.13837 0.0633 1.25265 -1.57108 -0.00298 -0.00875 -1.37618 -0.13531 0 0 0 0 0 0 0.06685 0.0118 -0.00928 0 -0.02495 2.28608 -1.425 0.30864 -0.27849
LYS_33 -4.45342 0.24992 2.70083 -0.53573 0.26727 0.28412 1.09636 -1.32545 -0.00165 -0.02075 -0.63494 0.21419 0 0 0 0 0 0 -0.01966 0.10184 1.7725 0 -0.12295 0 -1.6738 -0.0837 -2.18503
LEU_34 -5.74862 0.95192 0.0034 -0.52473 0.54982 0.08168 1.11123 -1.21119 -0.01899 -0.11642 -0.86492 -0.03529 0 0 0 0 0 0 0.02046 0.10406 2.63625 0 -0.24581 0 0.72952 -0.17256 -2.7502
GLY_35 -1.69838 0.09486 1.60864 -5e-05 0 0 0.81978 -0.86137 -0.04337 -0.29103 -0.47944 -0.31598 0 0 0 0 0 0 0.09008 0 0 0 -1.25352 0 1.2108 0.071 -1.04797
VAL_36 -5.85998 0.86007 1.60304 -0.30794 0.2158 0.04764 1.20083 -1.59047 -0.0601 -0.41015 -1.00972 -0.16691 0 0 0 0 0 0 -0.01273 0.00862 0.00715 0 -0.49174 0 2.085 -0.06503 -3.94663
SER_37 -4.37949 0.17308 4.54537 -0.02733 0 0.06997 2.85042 -2.07637 -0.0106 -0.03379 -2.33426 -0.44114 0 0 0 -1.89354 0 0 -0.01349 0.01307 0.07721 0 -0.44701 0.63439 -1.1772 -0.43604 -4.90675
LEU_38 -6.21011 0.75112 1.1162 -0.50299 0.57558 0.07606 1.3924 -1.48991 -0.00057 -0.00077 -0.63694 0.13344 0 0 0 0 0 0 0.3238 0.06933 0.13954 0 -0.31453 0 0.72952 -0.46838 -4.31721
GLU_39 -4.96781 0.42799 3.51209 -0.21887 0.02619 0.27076 1.55872 -1.79492 -0.00623 -0.02361 -1.17383 -0.49579 0 0 0 0 0 0 0.89297 0.0494 0 2.81573 -0.22606 0 -2.5358 -0.43608 -2.32514
GLN_40 -6.63453 0.51108 5.43627 -0.25262 0.02068 0.18576 3.1363 -2.63185 -0.03887 -0.19233 -2.87285 -0.28633 0 0 0 -1.89354 -0.60246 0 0.84343 0.03276 0 3.15881 -0.11062 0 -1.0644 -0.37358 -3.6289
ALA_41 -6.78743 0.79839 2.43217 -0.02268 0 0 2.44214 -2.31994 -0.00704 -0.02315 -1.69576 -0.2853 0 0 0 0 0 0 0.30275 0 0 0 -0.21882 0 2.3386 -0.34875 -3.39482
ALA_42 -5.21624 0.1936 3.03906 -0.02143 0 0 2.33988 -2.07803 -0.00769 -0.05547 -2.26107 -0.31005 0 0 0 0 0 0 0.16706 0 0 0 -0.26741 0 2.3386 -0.44258 -2.58177
ILE_43 -7.90275 0.85032 3.34901 -0.51898 0.68805 0.07477 2.29919 -2.27537 -0.03293 -0.09904 -1.64129 0.03717 0 0 0 0 0 0 0.41879 0.0281 0.12454 0 -0.3267 0 1.0317 -0.27156 -4.16697
ILE_44 -8.88164 1.31955 0.88557 -0.50988 0.51701 0.07276 2.15534 -2.15966 -0.04911 -0.13755 -1.56088 0.07604 0 0 0 0 0 0 -0.04045 0.22723 0.07204 0 -0.39708 0 1.0317 -0.01022 -7.38925
LEU_45 -9.79896 2.2689 1.67087 -0.49652 0.35231 0.07711 2.52102 -2.5615 -0.0222 -0.05737 -1.53704 0.13596 0 0 0 0 0 0 0.59998 0.47554 0.17248 0 -0.30787 0 0.72952 -0.13052 -5.90829
PHE_46 -10.6347 168.523 5.46067 -0.86533 0.66353 0.31822 3.05322 -3.13504 -0.04059 -0.10837 -2.49775 -0.07195 0 0 0 0 0 0 0.24684 0.34449 0 3.30666 -0.46237 0 1.4028 -0.14784 165.356
ALA_47 -5.86722 0.34655 3.99066 -0.02274 0 0 2.28772 -2.51063 -0.11133 -0.69564 -1.98265 -0.29274 0 0 0 0 0 0 0.086 0 0 0 -0.14559 0 2.3386 -0.12565 -2.70465
ALA_48 -5.43086 0.23259 3.76866 -0.02199 0 0 2.97274 -2.50969 -0.05985 -0.21247 -2.39699 -0.28346 0 0 0 0 0 0 0.58615 0 0 0 -0.35178 0 2.3386 -0.40053 -1.76887
ALA_49 -4.09056 0.28159 2.00929 -0.02311 0 0 1.27546 -1.58132 -0.01023 -0.06921 -0.6512 -0.26575 0 0 0 0 0 0 0.03183 0 0 0 -0.26905 0 2.3386 -0.50242 -1.52609
ASN_50 -6.74347 0.61246 7.03525 -0.17777 0.03999 0.26448 3.94699 -3.24168 -0.20581 -0.60047 -3.02214 -0.25856 0 0 0 -0.82813 -1.1053 0 -0.0274 0.03478 0 1.3865 0.1635 0 -0.87355 -0.19696 -3.79728
THR_51 -5.30251 0.5682 3.52161 -0.11921 0.0464 0.05903 2.31715 -2.22366 -0.20551 -0.48918 -0.98552 -1.08433 0 0 0 0 -0.51681 0 -0.02294 0.05906 0.01421 0 -0.2539 2.8068 -1.425 -0.06458 -3.30069
GLY_52 -1.75503 0.09654 1.99402 -5e-05 0 0 1.05009 -0.98814 -0.0153 -0.0833 -0.76169 -0.32712 0 0 0 0 0 0 0.0565 0 0 0 -1.232 0 1.2108 -0.34288 -1.09756
THR_53 -4.4005 0.22553 3.93445 -0.10548 0.04952 0.07077 2.11275 -1.97727 -0.18115 -0.80922 -1.9409 -0.45292 0 0 0 0 -0.51681 0 0.00935 0.08625 0.02581 0 -0.65606 2.31392 -1.425 -0.29676 -3.93371
THR_54 -4.23226 0.20795 4.5828 -0.11015 0.06777 0.07271 2.65816 -2.09376 -0.05495 -0.35962 -2.04615 -0.58391 0 0 0 -1.13176 0 0 -0.02468 0.00356 0.01777 0 -0.52736 2.29236 -1.425 -0.23507 -2.92158
VAL_55 -5.23752 1.40301 0.63589 -0.26194 0.23499 0.03125 0.98929 -1.24243 -0.03232 -0.1241 -0.17323 0.425 0 0 0 0 0 0 -0.0644 0.27096 1.80052 0 -0.02234 0 2.085 -0.30148 0.41616
GLU_56 -4.84308 0.98277 4.67571 -0.6394 0.17333 1.05086 2.08569 -2.08078 -0.07398 -0.23943 -1.84705 -0.53189 0 0 0 0 -0.46979 0 -0.02807 0 0 3.09848 -0.13333 0 -2.5358 -0.19914 -1.5549
GLU_57 -5.70068 0.27908 6.10795 -0.20962 0.03056 0.25613 2.60219 -2.57736 -0.0689 -0.52878 -1.83014 -0.44108 0 0 0 -1.13176 0 0 0.02947 0 0 3.23467 -0.21497 0 -2.5358 -0.25237 -2.95141
ALA_58 -5.04624 0.14158 2.92229 -0.02168 0 0 2.03214 -2.11123 -0.04488 -0.36521 -1.56266 -0.28956 0 0 0 0 0 0 -0.05053 0 0 0 -0.27248 0 2.3386 -0.4105 -2.74037
VAL_59 -7.00475 1.06473 1.96385 -0.30813 0.24381 0.05323 1.91279 -2.11339 -0.04384 -0.20721 -1.43341 -0.104 0 0 0 0 0 0 -0.01196 0.04401 -0.02625 0 -0.38806 0 2.085 -0.22968 -4.50325
GLN_60 -5.76434 0.56756 5.57466 -0.25805 0.03029 0.18733 2.45919 -2.52475 -0.09032 -0.45083 -2.60654 -0.38498 0 0 0 0 -0.46979 0 0.03647 0 0 2.84653 0.05503 0 -1.0644 -0.01713 -1.87407
GLU_61 -5.65855 0.3825 4.79229 -0.2157 0.0234 0.25629 1.97625 -2.36456 -0.05107 -0.5402 -1.86137 -0.46246 0 0 0 0 0 0 -0.00479 0.1725 0 2.86832 -0.214 0 -2.5358 -0.2429 -3.67985
ALA_62 -6.69417 1.20111 2.44785 -0.02229 0 0 2.45488 -2.31374 -0.02146 -0.24688 -2.24163 -0.28402 0 0 0 0 0 0 -0.04271 0 0 0 -0.26603 0 2.3386 -0.49677 -4.18724
LEU_63 -6.06785 0.51123 3.63763 -0.50126 0.47564 0.07354 1.87615 -2.12176 -0.07106 -0.25255 -2.16514 0.15018 0 0 0 0 0 0 0.15584 0.08529 0.31497 0 -0.264 0 0.72952 -0.37498 -3.8086
GLN_64 -4.56557 0.31611 4.55552 -0.25251 0.0363 0.18428 1.87667 -2.04762 -0.07471 -0.43944 -1.61171 -0.32794 0 0 0 0 0 0 0.0955 0 0 2.5861 0.17098 0 -1.0644 -0.03061 -0.59305
LEU_65 -8.35012 0.82359 1.54514 -0.71462 0.55108 0.19558 1.83489 -2.05598 -0.04472 -0.33418 -1.83157 0.06227 0 0 0 0 0 0 0.35167 0.04227 0.86666 0 -0.26203 0 0.72952 -0.02733 -6.61788
LYS_66 -8.12394 0.90448 6.07835 -0.49615 0.11646 0.36659 2.93796 -2.91352 -0.09471 -0.30636 -3.07467 0.34371 0 0 0 0 0 0 0.00462 0.32967 1.71398 0 0.00133 0 -1.6738 0.01838 -3.86762
THR_67 -2.99084 0.10411 3.31095 -0.20626 0.16821 0.06407 1.06931 -1.51043 -0.06329 -0.29429 -1.05322 -0.20737 0 0 0 0 0 0 -0.02399 0 -0.00914 0 -0.02182 2.44587 -1.425 0.18066 -0.46248
LYS_68 -3.4207 0.14825 2.78005 -0.30537 0.02635 0.11782 1.01949 -1.29254 -0.0067 -0.13196 -0.41216 0.11187 0 0 0 0 0 0 -0.05259 0.03371 0.99398 0 -0.03187 0 -1.6738 -0.20064 -2.2968
LEU_69 -5.875 1.0007 0.27258 -0.5182 0.44442 0.08312 0.90125 -1.21721 -0.04855 -0.12635 -0.4752 0.12669 0 0 0 0 0 0 0.04968 0.03074 0.06755 0 -0.27398 0 0.72952 -0.32898 -5.15721
GLY_70 -1.85115 0.08186 1.7656 -5e-05 0 0 0.94516 -0.93422 -0.02791 -0.13053 -0.57473 -0.31859 0 0 0 0 0 0 0.21706 0 0 0 -1.20252 0 1.2108 0.0842 -0.735
VAL_71 -5.88521 1.27697 1.26437 -0.29922 0.20785 0.04133 1.3051 -1.4989 -0.06251 -0.27553 -1.16671 0.04574 0 0 0 0 0 0 0.16581 0 0.00036 0 -0.26299 0 2.085 0.50615 -2.5524
SER_72 -4.37105 0.28865 4.65582 -0.02797 0 0.07148 2.44411 -2.06104 -0.14908 -0.43833 -2.15806 -0.44377 0 0 0 -0.53587 -0.5552 0 -0.02707 0.01196 0.09059 0 -0.42125 0.66297 -1.1772 0.04199 -4.09832
LEU_73 -6.75054 0.56146 2.04623 -0.68117 0.53372 0.16484 1.48042 -1.79772 -0.04076 -0.15877 -0.82442 0.06235 0 0 0 0 0 0 -0.01344 0.25064 0.92923 0 -0.27166 0 0.72952 -0.46023 -4.24031
GLU_74 -6.04557 0.48984 4.49561 -0.46061 0.21756 1.23715 1.95448 -2.2668 -0.0988 -0.42723 -2.70396 -2.41043 0 0 0 0 -0.60246 0 0.09326 0.00225 0 3.77663 -0.31898 0 -2.5358 -0.49509 -6.09895
THR_75 -7.82688 1.20397 4.46679 -0.20136 0.14386 0.06204 2.66826 -2.77626 -0.1693 -0.6591 -1.6524 -0.10581 0 0 0 -0.53587 -0.5552 0 -0.01245 0.00867 0.01128 0 -0.02233 2.2912 -1.425 -0.18455 -5.27043
ALA_76 -6.84756 0.49361 2.26532 -0.02134 0 0 2.20175 -2.24613 -0.03279 -0.17599 -1.62534 -0.29877 0 0 0 0 0 0 -0.03968 0 0 0 -0.22888 0 2.3386 -0.03428 -4.25148
LEU_77 -8.92005 1.44673 2.1252 -0.47604 0.21093 0.06869 1.9368 -2.40389 -0.03285 -0.22995 -1.84867 0.11511 0 0 0 0 0 0 -0.00495 0.86514 0.50202 0 -0.2353 0 0.72952 -0.27333 -6.42488
ALA_78 -5.47296 0.46398 2.84541 -0.0227 0 0 2.1718 -2.14991 -0.01749 -0.12276 -1.91434 -0.31274 0 0 0 0 0 0 -0.0618 0 0 0 -0.28856 0 2.3386 -0.37419 -2.91766
ILE_79 -8.69066 0.85202 1.167 -0.50864 0.57719 0.07155 2.08134 -2.20478 -0.03768 -0.14162 -1.72189 0.04013 0 0 0 0 0 0 -0.03958 0.0319 0.11979 0 -0.47002 0 1.0317 -0.28932 -8.13158
LEU_80 -7.63432 0.79041 1.95549 -0.49639 0.38059 0.07294 1.68975 -2.16412 -0.01023 -0.1126 -1.623 0.13807 0 0 0 0 0 0 0.1726 0.13366 0.30055 0 -0.26596 0 0.72952 -0.14574 -6.08879
SER_81 -6.58483 0.52873 6.0127 -0.03096 0 0.07835 3.50714 -2.9459 -0.1068 -0.45232 -3.20439 -0.47084 0 0 0 0 -0.80733 0 0.0709 0.00262 0.66476 0 0.33437 0.74645 -1.1772 -0.0289 -3.86346
ALA_82 -6.11091 0.47922 2.64711 -0.02196 0 0 2.08045 -2.21036 -0.01659 -0.25464 -2.02987 -0.28673 0 0 0 0 0 0 -0.01559 0 0 0 -0.17476 0 2.3386 -0.00614 -3.58217
ALA_83 -5.89972 0.26885 2.7767 -0.02091 0 0 2.14747 -2.30803 -0.03737 -0.10752 -2.48069 -0.27157 0 0 0 0 0 0 -0.03029 0 0 0 -0.11725 0 2.3386 -0.20575 -3.94748
ALA_84 -3.39936 0.19027 1.98856 -0.02272 0 0 1.13955 -1.42229 -0.00528 -0.06221 -0.54023 -0.28745 0 0 0 0 0 0 -0.01951 0 0 0 -0.19544 0 2.3386 -0.26352 -0.56103
GLN_85 -5.71412 0.56542 4.82214 -0.64377 0.0677 0.65042 2.19589 -2.30958 -0.04959 -0.1782 -2.62185 -0.30232 0 0 0 -0.82813 -0.19597 0 0.78618 0.18408 0 2.40541 -0.15949 0 -1.0644 -0.29342 -2.68361
LEU_86 -6.05682 0.7659 1.18846 -0.49099 0.39957 0.07413 1.10111 -1.56736 -0.00822 -0.09407 -0.37547 0.10559 0 0 0 0 0 0 -0.04548 0.44851 0.18049 0 -0.30551 0 0.72952 -0.27048 -4.22111
GLY_87 -1.62266 0.12118 1.74345 -6e-05 0 0 0.72595 -0.85691 -0.02284 -0.17346 -0.46156 -0.31959 0 0 0 0 0 0 -0.04094 0 0 0 -1.48726 0 1.2108 0.07516 -1.10874
THR_88 -4.48903 0.48266 2.22605 -0.19677 0.15124 0.06148 1.59213 -1.55588 -0.06956 -0.52058 -1.07983 -0.84056 0 0 0 -0.33185 0 0 0.00914 0 0.55832 0 -0.74901 2.30378 -1.425 0.45131 -3.42195
THR_89 -3.97668 0.37605 3.78586 -0.11211 0.05607 0.07773 2.06625 -1.8791 -0.10035 -0.47946 -1.79494 -0.50706 0 0 0 -1.07188 0 0 -0.01637 0 0.01268 0 -0.36792 2.60012 -1.425 -0.03329 -2.78942
VAL_90 -5.44434 0.65006 1.46506 -0.30254 0.22397 0.0516 1.43369 -1.6408 -0.08062 -0.28414 -1.00654 -0.05835 0 0 0 0 0 0 -0.06341 0.01352 -0.0147 0 -0.30826 0 2.085 -0.30938 -3.59017
GLU_91 -4.15433 0.20472 4.1824 -0.46512 0.24731 1.25488 1.40639 -1.95317 -0.07571 -0.38349 -1.78297 -2.44524 0 0 0 0 0 0 0.26622 0.02491 0 3.84926 -0.27355 0 -2.5358 -0.37681 -3.01011
GLU_92 -6.28204 0.2651 6.42178 -0.68071 0.23175 1.14896 2.93814 -2.67797 -0.0384 -0.24133 -2.74296 -0.44592 0 0 0 -0.74003 -0.86024 0 0.25237 0.01772 0 3.28324 -0.2693 0 -2.5358 -0.57777 -3.53342
ALA_93 -5.74388 0.27666 2.10399 -0.02207 0 0 2.15004 -2.07465 -0.06565 -0.27815 -1.6631 -0.30506 0 0 0 0 0 0 0.05126 0 0 0 -0.31502 0 2.3386 -0.55488 -4.10191
VAL_94 -7.55876 1.13234 2.14157 -0.29675 0.20634 0.04776 2.3611 -2.3523 -0.05898 -0.21435 -1.9969 0.04726 0 0 0 0 0 0 -0.0562 0.19384 0.005 0 -0.38719 0 2.085 -0.2055 -4.9067
ASN_95 -5.1467 0.13797 4.79523 -0.17892 0.03568 0.25967 1.98744 -2.35168 -0.03178 -0.13573 -1.55863 -0.2403 0 0 0 0 0 0 0.08525 0 0 1.20612 0.52209 0 -0.87355 0.25758 -1.23026
ARG_96 -7.51864 0.48975 5.53524 -0.44895 0.0647 0.20694 2.62321 -2.7237 -0.01632 -0.06937 -2.7496 0.53234 0 0 0 0 -0.86024 0 -0.01849 0.42593 1.52801 0 -0.08902 0 -1.281 0.01679 -4.3524
ALA_97 -6.36754 0.65992 2.51819 -0.02182 0 0 2.39784 -2.25381 -0.00619 -0.0608 -2.1564 -0.3081 0 0 0 0 0 0 0.06217 0 0 0 -0.22569 0 2.3386 -0.37808 -3.80171
LEU_98 -6.21009 0.6123 3.30339 -0.51277 0.41981 0.08108 1.85497 -2.09493 -0.06867 -0.23864 -1.49611 0.15619 0 0 0 0 0 0 0.80797 0.07574 0.23789 0 -0.28617 0 0.72952 -0.36839 -2.99692
ASN_99 -3.89692 0.10745 4.21918 -0.17663 0.03598 0.25585 1.93471 -1.97062 -0.03039 -0.1377 -1.46996 -0.24202 0 0 0 0 0 0 0.18955 0 0 1.13029 0.48467 0 -0.87355 -0.05375 -0.49386
LEU_100 -8.30681 0.98915 2.36837 -0.49818 0.49394 0.07044 2.41121 -2.33775 -0.07574 -0.41822 -1.88721 0.15233 0 0 0 0 0 0 0.01089 0.05021 0.31666 0 -0.26361 0 0.72952 -0.02081 -6.21564
LYS_101 -6.86987 0.8638 4.9343 -0.46166 0.10168 0.27516 2.9027 -2.52999 -0.05781 -0.16928 -2.68578 0.45455 0 0 0 0 0 0 0.23197 0.57868 1.72364 0 0.06923 0 -1.6738 0.24928 -2.06319
THR_102 -2.85476 0.09073 2.98034 -0.12066 0.06213 0.05914 0.97834 -1.44953 -0.09459 -0.30403 -0.14295 -0.80151 0 0 0 0 0 0 0.32471 0.0209 0.05223 0 -0.08266 2.31445 -1.425 0.2575 -0.13524
LYS_103 -3.41946 0.14435 2.80552 -0.43332 0.0645 0.20928 1.23795 -1.30813 -0.02952 -0.08984 -0.35985 -0.00434 0 0 0 0 0 0 0.01338 0.01458 1.44664 0 -0.10722 0 -1.6738 -0.18843 -1.67772
LEU_104 -5.56766 0.55788 0.46968 -0.51925 0.44341 0.08632 1.10724 -1.1565 -0.01264 -0.07234 -0.88804 0.10865 0 0 0 0 0 0 0.24759 0.14292 0.05056 0 -0.22977 0 0.72952 -0.11632 -4.61874
GLY_105 -1.73987 0.08729 1.63798 -5e-05 0 0 0.82105 -0.87843 -0.0236 -0.10127 -0.42362 -0.29814 0 0 0 0 0 0 0.17216 0 0 0 -1.34121 0 1.2108 0.1754 -0.70151
VAL_106 -5.51631 0.64368 1.28358 -0.31072 0.23116 0.04815 1.30829 -1.50051 -0.06894 -0.41701 -0.70194 -0.14877 0 0 0 0 0 0 -0.03245 0.0413 0.00612 0 -0.49524 0 2.085 0.06002 -3.48461
ASP_107 -4.33258 0.14986 5.09006 -0.25105 0.11004 0.83993 2.31057 -2.23401 -0.03562 -0.25402 -4.74904 -0.47559 0 0 0 -0.57046 -0.49946 0 0.32235 0.28615 0 1.40497 -0.49552 0 -2.2837 -0.28287 -5.94997
LEU_108 -6.37384 0.7861 0.79784 -0.74681 1.01486 0.12692 1.29152 -1.53203 -0.01877 -0.07454 -0.692 0.21142 0 0 0 0 0 0 -0.02849 0.09584 3.09922 0 -0.29916 0 0.72952 -0.2697 -1.88212
LEU_109 -7.5002 1.30138 2.6337 -0.71909 0.457 0.19889 1.51774 -2.20704 -0.03808 -0.13654 -1.19168 0.0947 0 0 0 0 0 0 0.28398 0.2242 0.50675 0 -0.20244 0 0.72952 -0.12152 -4.16871
THR_110 -6.43636 0.42701 4.11324 -0.20981 0.20318 0.06587 2.56219 -2.37689 -0.03918 -0.09251 -3.46908 -0.09961 0 0 0 -0.57046 -0.49946 0 0.32647 0.14118 0.05146 0 0.03612 2.28827 -1.425 -0.00832 -5.01168
ALA_111 -6.16743 0.88866 2.08046 -0.02189 0 0 2.17182 -2.13824 -0.05143 -0.21844 -1.57505 -0.30451 0 0 0 0 0 0 0.17282 0 0 0 -0.20358 0 2.3386 -0.18665 -3.21486
ALA_112 -5.99348 0.40583 2.62662 -0.02321 0 0 2.21436 -2.21324 -0.01503 -0.15246 -2.0696 -0.30325 0 0 0 0 0 0 0.67456 0 0 0 -0.29781 0 2.3386 -0.42844 -3.23656
LEU_113 -9.30821 1.06405 2.61802 -0.72111 0.4761 0.20152 2.56184 -2.53381 -0.02558 -0.09828 -2.86026 0.08841 0 0 0 0 0 0 0.28617 0.04053 0.73981 0 -0.23831 0 0.72952 -0.36821 -7.34781
ALA_114 -5.64095 0.51133 2.4612 -0.02176 0 0 1.86936 -2.09608 -0.05072 -0.15848 -1.2588 -0.28305 0 0 0 0 0 0 -0.01316 0 0 0 -0.25437 0 2.3386 -0.33493 -2.93181
LEU_115 -8.93896 1.30655 1.52536 -0.50788 0.58401 0.07306 2.23178 -2.29862 -0.06857 -0.16319 -1.16023 0.16563 0 0 0 0 0 0 0.02873 0.00504 0.41214 0 -0.24844 0 0.72952 -0.32678 -6.65085
LEU_116 -8.37749 0.854 3.65309 -0.69692 0.41966 0.17319 2.13266 -2.61664 -0.07501 -0.2573 -1.75758 0.08282 0 0 0 0 0 0 0.04877 0.13864 0.71129 0 -0.24318 0 0.72952 -0.18707 -5.26755
THR_117 -8.33252 0.96263 4.58303 -0.20472 0.153 0.06294 3.55426 -2.93734 -0.01971 -0.41308 -3.4368 -0.06701 0 0 0 0 0 0 0.14808 0.00457 0.01758 0 0.05546 2.30156 -1.425 0.03709 -4.95597
ALA_118 -5.81465 0.43751 3.16756 -0.02132 0 0 2.23553 -2.39856 -0.048 -0.17648 -2.04132 -0.29069 0 0 0 0 0 0 0.12299 0 0 0 -0.28394 0 2.3386 -0.04139 -2.81418
ALA_119 -4.12155 0.28622 1.79636 -0.02262 0 0 1.09457 -1.49976 -0.01668 -0.08 -0.41722 -0.28091 0 0 0 0 0 0 -0.03229 0 0 0 -0.24915 0 2.3386 -0.42957 -1.634
LYS_120 -5.23735 0.20376 4.4132 -0.56561 0.34468 0.30406 1.87662 -2.06135 -0.10026 -0.20882 -1.66934 0.21494 0 0 0 0 -0.19597 0 -0.01337 0.50418 1.55643 0 -0.15916 0 -1.6738 -0.3403 -2.80745
LEU_121 -6.41051 1.00211 0.9425 -0.75223 0.97437 0.13287 1.23895 -1.53565 -0.01031 -0.11164 -0.93464 0.24882 0 0 0 0 0 0 -0.04271 0.2253 3.20701 0 -0.27544 0 0.72952 -0.19619 -1.56788
GLY_122 -1.58421 0.03855 1.73239 -6e-05 0 0 0.79177 -0.87376 -0.00837 -0.14424 -0.78911 -0.32995 0 0 0 0 0 0 -0.04902 0 0 0 -1.41117 0 1.2108 -0.07377 -1.49013
THR_123 -4.38806 0.33161 3.59629 -0.1078 0.08185 0.07214 1.72847 -1.8243 -0.09904 -0.64127 -1.93212 -0.40357 0 0 0 0 0 0 0.03725 0.07931 0.06239 0 -0.76111 2.28459 -1.425 -0.00461 -3.31299
THR_124 -4.91205 0.25594 5.60793 -0.11291 0.07081 0.077 3.17888 -2.51371 -0.0705 -0.35296 -2.98217 -0.53698 0 0 0 -1.82148 0 0 -0.00756 0.12305 0.0155 0 -0.47013 2.28533 -1.425 -0.2885 -3.87951
VAL_125 -5.49208 0.7534 1.50372 -0.30487 0.21908 0.052 1.386 -1.63155 -0.08136 -0.28316 -0.82244 -0.05137 0 0 0 0 0 0 -0.06869 0.00136 -0.02803 0 -0.30674 0 2.085 -0.3026 -3.37233
GLU_126 -4.55225 0.39927 4.71304 -0.46786 0.27145 1.26777 1.69771 -2.11975 -0.08448 -0.38235 -1.95374 -2.40228 0 0 0 0 0 0 0.02884 0.04988 0 3.95806 -0.26563 0 -2.5358 -0.34938 -2.72748
GLU_127 -6.21718 0.49756 6.79341 -0.20934 0.0272 0.25864 3.15744 -2.86699 -0.09374 -0.80148 -2.56117 -0.43856 0 0 0 -1.82148 0 0 -0.00977 0.14948 0 3.32553 -0.24181 0 -2.5358 -0.53488 -4.12294
ALA_128 -5.5979 0.21322 2.61545 -0.0207 0 0 2.18363 -2.17204 -0.08381 -0.33225 -1.53831 -0.28237 0 0 0 0 0 0 -0.00739 0 0 0 -0.21613 0 2.3386 -0.426 -3.32599
VAL_129 -7.01083 0.8886 1.76783 -0.30626 0.24017 0.05223 2.15539 -2.12669 -0.05908 -0.1821 -1.75587 -0.0345 0 0 0 0 0 0 -0.03236 0.06171 -0.01756 0 -0.38698 0 2.085 -0.16823 -4.82953
GLN_130 -5.61392 0.46829 4.86002 -0.25925 0.03716 0.19103 2.04828 -2.33347 -0.06184 -0.46324 -1.83818 -0.32545 0 0 0 0 0 0 0.17065 0 0 2.47998 -0.10704 0 -1.0644 -0.12289 -1.93428
GLU_131 -5.45894 0.31578 4.68571 -0.44146 0.06005 0.76227 1.90332 -2.26255 -0.10245 -0.6636 -1.94859 -0.4124 0 0 0 0 0 0 0.31502 0 0 3.33162 -0.25337 0 -2.5358 -0.33393 -3.03932
ALA_132 -7.006 1.08147 2.46506 -0.02232 0 0 2.34982 -2.37954 -0.01884 -0.21972 -2.01401 -0.29357 0 0 0 0 0 0 0.25131 0 0 0 -0.20918 0 2.3386 -0.41 -4.08691
LEU_133 -6.20379 0.45719 3.41647 -0.5176 0.39208 0.08537 2.0419 -2.09433 -0.06896 -0.16389 -2.25023 0.15706 0 0 0 0 0 0 0.81674 0.06103 0.142 0 -0.30397 0 0.72952 -0.40841 -3.71184
GLN_134 -5.03031 0.21837 5.33694 -0.26434 0.02747 0.19848 1.92322 -2.34056 -0.12928 -0.63362 -2.15134 -0.36404 0 0 0 0 0 0 0.1788 0 0 3.09695 0.10774 0 -1.0644 -0.17586 -1.06579
LEU_135 -8.24679 0.56299 1.89881 -0.48689 0.35838 0.07002 2.04805 -2.17378 -0.04207 -0.28444 -1.64308 0.13096 0 0 0 0 0 0 0.04474 0.36201 0.38014 0 -0.25388 0 0.72952 -0.08233 -6.62763
LYS_136 -7.82906 0.97012 5.7705 -0.48205 0.08985 0.33765 2.774 -2.78892 -0.0606 -0.16966 -2.53784 0.38204 0 0 0 0 0 0 0.00144 0.38673 1.70084 0 0.08012 0 -1.6738 0.05994 -2.98871
THR_137 -3.14446 0.09182 3.43794 -0.20742 0.1753 0.06434 1.20418 -1.55957 -0.05138 -0.21281 -1.1083 -0.19796 0 0 0 0 0 0 -0.0096 0 -0.00975 0 -0.02534 2.44587 -1.425 0.24481 -0.28734
LYS_138 -3.32268 0.14462 2.88503 -0.30627 0.02695 0.11893 1.08073 -1.31126 -0.01935 -0.13062 -0.77295 0.09657 0 0 0 0 0 0 -0.0365 0.04313 0.98089 0 -0.03394 0 -1.6738 -0.12437 -2.35488
LEU_139 -5.24216 2.42724 0.35141 -0.5314 0.59216 0.09064 0.92968 -1.13091 -0.02254 -0.11995 -0.6759 0.11977 0 0 0 0 0 0 0.01695 0 0.06381 0 -0.249 0 0.72952 -0.30701 -2.95771
GLY_140 -1.72776 0.07908 1.64083 -5e-05 0 0 0.83591 -0.87566 -0.03204 -0.2181 -0.44294 -0.29701 0 0 0 0 0 0 0.21844 0 0 0 -1.26706 0 1.2108 0.13989 -0.73567
VAL_141 -5.81661 0.95368 1.95684 -0.30095 0.20775 0.04316 1.32462 -1.65547 -0.04073 -0.22785 -1.72359 -0.03728 0 0 0 0 0 0 0.14095 0.00257 -0.00181 0 -0.43051 0 2.085 0.33567 -3.18458
SER_142 -4.65889 0.23573 5.15587 -0.03562 0 0.06954 2.94994 -2.19989 -0.04317 -0.22762 -2.83433 -0.24009 0 0 0 -1.10053 -0.75732 0 -0.02496 0.00049 0.08085 0 -0.44698 1.73923 -1.1772 -0.20425 -3.71921
LEU_143 -6.88723 0.40546 0.8904 -0.70736 0.59988 0.18944 1.35203 -1.59277 -0.00773 -0.14852 -0.70863 0.02904 0 0 0 0 0 0 -0.05264 0.05952 1.25949 0 -0.30485 0 0.72952 -0.49357 -5.3885
ILE_144 -7.52739 0.65607 2.16163 -0.5119 0.60035 0.07225 2.12164 -2.01105 -0.03518 -0.06919 -1.34554 0.09238 0 0 0 0 0 0 0.03095 0.02015 0.07228 0 -0.39688 0 1.0317 -0.16642 -5.20415
GLU_145 -7.20449 0.73926 6.21 -0.21015 0.03046 0.27876 2.99111 -2.81037 -0.05628 -0.25231 -3.9488 -0.43285 0 0 0 -1.10053 -0.75732 0 0.03842 0.2954 0 4.66048 -0.19046 0 -2.5358 -0.19518 -4.45066
ALA_146 -6.67838 0.72469 2.2895 -0.02195 0 0 2.25871 -2.22272 -0.05186 -0.23087 -1.38593 -0.27597 0 0 0 0 0 0 0.23814 0 0 0 -0.10129 0 2.3386 -0.35319 -3.47251
LEU_147 -10.1936 1.09697 2.25008 -0.49559 0.32149 0.07741 2.53622 -2.62609 -0.00286 -0.02406 -1.87476 0.11195 0 0 0 0 0 0 0.62817 0.39925 0.19109 0 -0.30096 0 0.72952 -0.28722 -7.463
HIS_D:MP-NE2-connect_148 -9.07794 0.98417 5.11799 -0.41971 0.01335 0.36488 2.78417 -3.10413 -0.03658 -0.20827 -3.47976 -0.19943 0 0 0 0 0 0 1.23294 0.25829 0 2.87269 0.12079 0 0.13443 -0.31778 -2.95992
ILE_149 -7.84422 0.92843 1.84614 -0.51855 0.62704 0.07571 2.18403 -2.12759 -0.05121 -0.13074 -1.6513 0.03005 0 0 0 0 0 0 0.47466 0.07156 0.10882 0 -0.33759 0 1.0317 -0.17278 -5.45585
LEU_150 -8.74072 1.08937 1.38897 -0.48952 0.33277 0.07133 2.07546 -2.18005 -0.06248 -0.16057 -1.52217 0.15138 0 0 0 0 0 0 0.12462 0.48037 0.78327 0 -0.19783 0 0.72952 -0.01181 -6.13808
LEU_151 -7.3344 0.70032 2.91738 -0.51257 0.42904 0.08056 2.35586 -2.30602 -0.02091 -0.09484 -1.67406 0.16824 0 0 0 0 0 0 0.17047 0.18861 0.26671 0 -0.26925 0 0.72952 -0.1577 -4.36303
THR_152 -7.75615 0.87451 4.10424 -0.20409 0.15018 0.06291 3.27583 -2.78891 -0.01182 -0.17704 -2.88977 -0.13852 0 0 0 0 0 0 0.04614 0.0018 0.0072 0 0.00228 2.36691 -1.425 -0.07027 -4.56957
ALA_153 -6.19571 0.26289 3.09462 -0.02155 0 0 2.29972 -2.45119 -0.03843 -0.08574 -2.27639 -0.28514 0 0 0 0 0 0 -0.05015 0 0 0 -0.28908 0 2.3386 -0.15654 -3.8541
ALA_154 -3.93895 0.27625 2.09124 -0.02067 0 0 1.45115 -1.62967 -0.0309 -0.08651 -0.5566 -0.28183 0 0 0 0 0 0 0.05117 0 0 0 -0.03876 0 2.3386 -0.2757 -0.65117
VAL_155 -5.7321 0.81167 1.60686 -0.3158 0.29416 0.05498 1.41804 -1.72391 -0.01795 -0.06472 -0.58298 -0.11186 0 0 0 0 0 0 -0.02484 0.13616 -0.01474 0 -0.28043 0 2.085 -0.10723 -2.56971
LEU_156 -6.82626 0.98705 0.96577 -0.53487 0.37074 0.08084 1.19396 -1.67021 -0.00285 -0.04004 -0.59875 -0.03844 0 0 0 0 0 0 -0.03893 0.12847 2.76719 0 -0.26476 0 0.72952 -0.25084 -3.04239
GLY_157 -1.71919 0.09318 1.93971 -5e-05 0 0 1.11822 -0.94344 -0.00901 -0.05694 -0.83977 -0.3507 0 0 0 0 0 0 0.03637 0 0 0 -1.25787 0 1.2108 -0.28332 -1.06203
THR_158 -4.53709 0.75243 1.96805 -0.18891 0.15535 0.05721 1.48348 -1.47682 -0.04017 -0.33183 -1.24697 -0.73494 0 0 0 -0.33526 0 0 -0.05003 0 0.5087 0 -0.74267 2.30378 -1.425 0.18483 -3.69585
THR_159 -4.18465 0.50276 3.7678 -0.11133 0.06732 0.07704 2.29845 -1.91572 -0.07888 -0.32192 -2.24377 -0.58493 0 0 0 -0.85277 0 0 -0.02727 0.00918 0.00505 0 -0.47049 2.29768 -1.425 0.17117 -3.02026
VAL_160 -6.16875 1.11096 1.27284 -0.27806 0.21689 0.03495 1.39236 -1.72486 -0.04312 -0.13601 -0.97127 0.375 0 0 0 0 0 0 0.06408 0.06373 1.02333 0 0.06085 0 2.085 -0.20576 -1.82783
GLU_161 -3.99019 0.31683 4.02208 -0.46001 0.21718 1.23646 1.40725 -1.87394 -0.07963 -0.31045 -1.81935 -2.36716 0 0 0 0 0 0 0.30333 0 0 3.83693 -0.26686 0 -2.5358 -0.39239 -2.75572
GLU_162 -6.175 0.26079 6.19038 -0.63315 0.225 1.05416 2.77971 -2.57592 -0.07321 -0.36647 -2.96066 -0.53706 0 0 0 -0.51752 -0.78275 0 0.25111 0.02376 0 3.13914 -0.25725 0 -2.5358 -0.4635 -3.95424
ALA_163 -5.37992 0.12452 1.89619 -0.02103 0 0 1.9823 -1.91955 -0.03837 -0.22027 -1.46246 -0.28346 0 0 0 0 0 0 0.25178 0 0 0 -0.22689 0 2.3386 -0.33977 -3.29833
VAL_164 -6.99969 2.60451 1.97409 -0.3104 0.27009 0.05351 2.12046 -2.14606 -0.03254 -0.14548 -1.75589 -0.06999 0 0 0 0 0 0 0.06524 0.18198 -0.01559 0 -0.39957 0 2.085 -0.17206 -2.69238
TYR_165 -4.83649 0.18041 3.95555 -0.95349 0.05337 0.30829 1.76743 -1.93284 -0.02827 -0.08087 -1.55937 -0.22549 0 0 0 0 0 0 0.07835 0.07738 0 1.48585 -0.42708 0 0.96414 0.09958 -1.07357
ARG_166 -7.29481 0.51866 5.09003 -0.45052 0.06683 0.20807 2.32218 -2.50294 -0.01464 -0.0891 -2.93322 0.52569 0 0 0 0 -0.78275 0 0.05308 0.4845 1.45356 0 -0.13471 0 -1.281 -0.11138 -4.87248
ALA_167 -6.37304 0.55107 2.52074 -0.02158 0 0 2.40939 -2.2747 -0.0114 -0.11323 -2.19761 -0.30381 0 0 0 0 0 0 0.23704 0 0 0 -0.22838 0 2.3386 -0.42755 -3.89447
LEU_168 -6.04197 0.58354 3.39807 -0.49695 0.2686 0.07899 1.86649 -2.08546 -0.02157 -0.07016 -2.19864 0.13299 0 0 0 0 0 0 0.53182 0.62801 0.29589 0 -0.26976 0 0.72952 -0.37673 -3.04732
LYS_169 -3.85925 0.06468 4.11708 -0.42093 0.06904 0.19202 1.66744 -1.8188 -0.10995 -0.27066 -2.40173 0.02286 0 0 0 0 0 0 -0.01932 0 0.9893 0 0.04522 0 -1.6738 -0.17056 -3.57735
LEU_170 -7.84344 0.5204 2.19562 -0.5104 0.38428 0.07933 1.94424 -2.09893 -0.07178 -0.39275 -1.42713 0.13489 0 0 0 0 0 0 0.55777 0.08625 0.17262 0 -0.28043 0 0.72952 -0.11502 -5.93497
LYS_171 -6.83131 0.74797 5.61899 -0.6573 0.20375 0.37256 2.96282 -2.69011 -0.11333 -0.43998 -2.6389 0.10235 0 0 0 0 0 0 -0.00274 1.25747 3.38358 0 0.069 0 -1.6738 0.03821 -0.29077
THR_172 -3.16245 0.16022 3.65262 -0.20405 0.14572 0.06317 0.98855 -1.62047 -0.06802 -0.30338 -0.96352 -0.13117 0 0 0 0 0 0 -0.01294 0.00073 -0.00308 0 -0.01294 2.28897 -1.425 0.15634 -0.45069
LYS_173 -3.78461 0.09067 2.94289 -0.43285 0.09089 0.19937 1.05149 -1.37534 -0.01532 -0.10596 -0.14363 0.06007 0 0 0 0 0 0 0.3013 0.0113 1.11677 0 0.06445 0 -1.6738 -0.03387 -1.63619
LEU_174 -5.18614 0.37305 0.6858 -0.52659 0.56873 0.08854 0.90307 -1.13706 -0.01701 -0.09043 -0.59916 0.10699 0 0 0 0 0 0 0.05407 0.02045 0.05556 0 -0.24562 0 0.72952 -0.12421 -4.34045
GLY_175 -1.86495 0.09523 1.76918 -5e-05 0 0 0.97948 -0.94193 -0.01871 -0.18389 -0.46979 -0.30761 0 0 0 0 0 0 -0.018 0 0 0 -1.25156 0 1.2108 0.15915 -0.84266
VAL_176 -5.72611 0.62589 1.69353 -0.3126 0.23223 0.04861 1.35724 -1.59506 -0.05714 -0.37288 -0.8177 -0.12378 0 0 0 0 0 0 -0.03954 0.04203 0.00591 0 -0.48254 0 2.085 0.10564 -3.33127
SER_177 -4.46906 0.15642 4.71499 -0.03695 0 0.07194 3.16822 -2.14586 -0.02471 -0.16796 -2.8739 -0.16845 0 0 0 -1.62182 -0.58814 0 -0.02422 0.03326 0.10615 0 -0.38506 1.74765 -1.1772 -0.41637 -4.10107
LEU_178 -5.6483 0.54468 0.65841 -0.50745 0.53472 0.07709 1.4141 -1.44283 -1e-05 -3e-05 -0.77313 0.14112 0 0 0 0 0 0 0.20859 0.08479 0.1359 0 -0.31486 0 0.72952 -0.50028 -4.65799
LEU_179 -7.22146 1.33297 1.39882 -0.73059 0.62135 0.22073 1.42169 -1.78845 -0.02426 -0.09379 -0.43292 0.05682 0 0 0 0 0 0 0.86179 0.24105 0.65716 0 -0.23457 0 0.72952 -0.27375 -3.2579
GLN_180 -7.22386 0.24266 5.97749 -0.26297 0.03996 0.22108 3.77956 -2.95135 -0.04672 -0.20902 -3.89839 -0.36742 0 0 0 -1.62182 -1.63711 0 0.17489 0.50702 0 2.83698 -0.02879 0 -1.0644 -0.14721 -5.67942
ALA_181 -6.59357 0.72673 2.55922 -0.02232 0 0 2.41169 -2.33224 -0.04913 -0.2605 -1.73522 -0.29577 0 0 0 0 0 0 0.07295 0 0 0 -0.17534 0 2.3386 -0.29411 -3.64902
ALA_182 -5.80112 0.65449 3.42803 -0.02142 0 0 2.72698 -2.36906 -0.01201 -0.07734 -2.19783 -0.28672 0 0 0 0 0 0 0.50645 0 0 0 -0.19182 0 2.3386 -0.37984 -1.6826
ALA_183 -5.63443 0.50792 2.03784 -0.02342 0 0 1.87692 -1.94598 -0.02783 -0.07093 -1.38495 -0.29558 0 0 0 0 0 0 0.66167 0 0 0 -0.38013 0 2.3386 -0.46165 -2.80194
ILE_184 -8.26021 1.24631 1.71428 -0.51722 0.66562 0.07441 2.29227 -2.13017 -0.05646 -0.12751 -1.45496 0.04267 0 0 0 0 0 0 0.1412 0.01771 0.10489 0 -0.35658 0 1.0317 -0.34326 -5.91528
LEU_185 -8.9613 1.24254 1.75674 -0.50868 0.54621 0.06942 2.12834 -2.30385 -0.05198 -0.14436 -1.55422 0.20773 0 0 0 0 0 0 0.41685 0.72673 0.37647 0 -0.25409 0 0.72952 -0.15933 -5.73728
ILE_186 -9.3465 0.9764 2.79332 -0.51319 0.60796 0.07315 2.81813 -2.59241 -0.04179 -0.23616 -2.13803 0.07138 0 0 0 0 0 0 0.09092 0.08218 0.07025 0 -0.40921 0 1.0317 -0.1177 -6.77961
LEU_187 -10.4428 2.09436 2.15599 -0.72256 0.46396 0.20354 2.50746 -2.65227 -0.02424 -0.26549 -1.81075 0.09111 0 0 0 0 0 0 0.07715 0.09531 0.53492 0 -0.20387 0 0.72952 -0.02559 -7.19427
ALA_188 -6.33774 0.66888 3.25368 -0.02178 0 0 2.32453 -2.53098 -0.04469 -0.09092 -2.35365 -0.27438 0 0 0 0 0 0 -0.01749 0 0 0 -0.23497 0 2.3386 -0.19314 -3.51406
ALA_189 -3.9944 0.43841 2.01666 -0.0212 0 0 1.24019 -1.54243 -0.01802 -0.045 -0.50527 -0.2959 0 0 0 0 0 0 -0.01449 0 0 0 -0.12098 0 2.3386 -0.30468 -0.82852
ARG_190 -7.2214 0.63001 4.76977 -0.6637 0.2543 0.32523 2.20465 -2.4297 -0.01704 -0.10017 -1.81133 0.56136 0 0 0 0 -0.79764 0 0.17425 0.3173 2.76552 0 -0.12141 0 -1.281 -0.33662 -2.77761
LEU_191 -5.60406 0.61313 1.10947 -0.51654 0.60928 0.08008 0.94639 -1.32294 -0.01684 -0.12454 -0.53682 0.13931 0 0 0 0 0 0 -0.02729 0.0393 0.12446 0 -0.2835 0 0.72952 -0.30439 -4.346
GLY_192 -1.6815 0.06583 1.82825 -6e-05 0 0 0.92285 -0.8959 -0.02586 -0.1822 -0.65848 -0.32412 0 0 0 0 0 0 -0.11852 0 0 0 -1.44996 0 1.2108 0.08412 -1.22473
THR_193 -4.65779 0.86933 2.11131 -0.18467 0.14666 0.05751 1.61761 -1.56267 -0.03137 -0.32474 -1.4045 -0.80276 0 0 0 -0.2813 0 0 -0.0636 0 0.29026 0 -0.6973 2.30378 -1.425 0.54781 -3.49142
THR_194 -4.22195 0.56991 3.80804 -0.11495 0.06873 0.08067 2.34618 -1.96262 -0.06548 -0.27763 -2.22951 -0.54459 0 0 0 -0.97613 0 0 0.09213 0.12587 0.01071 0 -0.46408 2.30329 -1.425 0.12143 -2.75498
VAL_195 -5.55637 2.25727 1.9635 -0.26933 0.23238 0.0322 1.41146 -1.74502 -0.07951 -0.19769 -0.6318 0.46294 0 0 0 0 0 0 -0.06299 0 3.06657 0 -0.27604 0 2.085 -0.29374 2.39883
GLU_196 -4.26079 1.91492 4.80966 -0.45828 0.20416 1.23192 1.36435 -2.17856 -0.17246 -0.54862 -2.28064 -2.36442 0 0 0 0 0 0 0.15787 0 0 3.98571 -0.23971 0 -2.5358 -0.30139 -1.67208
GLU_197 -4.79783 0.16595 4.63218 -0.65915 0.19082 1.10574 2.05889 -2.06191 -0.05431 -0.27485 -1.59588 -0.50005 0 0 0 -0.69483 0 0 0.12158 0 0 3.28191 -0.32469 0 -2.5358 -0.49766 -2.4399
ALA_198 -6.19581 0.6345 1.98458 -0.02271 0 0 2.16667 -2.13285 -0.02968 -0.17307 -1.53831 -0.29364 0 0 0 0 0 0 0.23139 0 0 0 -0.2539 0 2.3386 -0.46044 -3.74468
VAL_199 -6.28433 0.55596 1.74637 -0.31115 0.27402 0.05389 1.99893 -1.96097 -0.05896 -0.15748 -1.70433 -0.07187 0 0 0 0 0 0 -0.02846 0.02 -0.02861 0 -0.2874 0 2.085 -0.26772 -4.42711
GLU_200 -5.10984 0.36249 4.7853 -0.64177 0.17681 1.06252 1.9202 -2.17338 -0.07123 -0.39404 -1.92504 -0.55403 0 0 0 0 0 0 0.03463 0 0 3.42273 -0.23514 0 -2.5358 -0.35329 -2.22887
ARG_201 -6.99385 0.62287 4.46234 -1.47253 0.55984 1.25581 1.99916 -2.42647 -0.04112 -0.53545 -1.53181 -0.56214 0 0 0 0 0 0 0.09073 0.1725 3.07672 0 -0.08333 0 -1.281 -0.47391 -3.16164
ALA_202 -6.60777 0.58966 2.37609 -0.02204 0 0 2.22894 -2.24622 -0.0207 -0.20082 -2.06537 -0.29073 0 0 0 0 0 0 0.0781 0 0 0 -0.14351 0 2.3386 -0.35172 -4.33749
LEU_203 -6.75222 0.63447 3.87165 -0.50232 0.35616 0.07706 2.15548 -2.27703 -0.05182 -0.14873 -2.16354 0.14543 0 0 0 0 0 0 0.24502 0.26629 0.25509 0 -0.2803 0 0.72952 -0.3155 -3.75529
GLN_204 -5.23232 0.32946 5.28731 -0.25613 0.03652 0.18748 2.2654 -2.33776 -0.0892 -0.58784 -2.27491 -0.34528 0 0 0 0 0 0 0.24347 0 0 2.45087 -0.05757 0 -1.0644 -0.24869 -1.6936
LEU_205 -9.08897 1.32844 2.44892 -0.70764 0.53676 0.18632 2.27849 -2.39617 -0.03885 -0.22856 -1.27326 0.05961 0 0 0 0 0 0 0.13784 0.15425 1.00698 0 -0.28088 0 0.72952 -0.23063 -5.37784
LYS_206 -7.84096 0.61707 5.56408 -0.69005 0.23531 0.51427 2.01223 -2.6641 -0.05661 -0.18446 -0.95398 0.43663 0 0 0 0 0 0 0.13938 0.41286 3.23431 0 0.00895 0 -1.6738 -0.22342 -1.11228
THR_207 -3.00672 0.11469 3.49187 -0.20467 0.14949 0.06373 1.17399 -1.57201 -0.04783 -0.22513 -0.66403 -0.22656 0 0 0 0 0 0 -0.01079 0 0.00297 0 -0.00571 2.44587 -1.425 -0.04462 0.00953
LYS_208 -3.7511 0.11593 3.57569 -0.43659 0.08487 0.20816 1.69592 -1.61524 -0.10666 -0.20138 -1.85418 0.03686 0 0 0 0 0 0 -0.0287 0.01037 1.26535 0 0.03013 0 -1.6738 -0.11511 -2.75949
LEU_209 -5.69094 0.63388 0.87094 -0.48685 0.47861 0.04869 0.96628 -1.32924 -0.01969 -0.13082 -0.57012 0.2405 0 0 0 0 0 0 -0.01191 0.02937 0.06478 0 -0.25133 0 0.72952 -0.40611 -4.83444
GLY:CtermProteinFull_210 -0.62362 0.01838 0.3994 -0.00122 0 0 0.07567 -0.23952 -0.00543 -0.01835 -0.167 0.03249 0 0 0 0 0 0 0 0 0 0 0 0 1.2108 -0.2427 0.4389
HSS:MP-FE1-connect_211 -26.2689 172.604 0.34968 -15.1463 3.85765 1.11618 4.81346 -4.52235 -0.13126 -0.66328 -7.88417 1.6205 0 0 0 0 -1.88823 0 0 0 0 0 0 0 0 0 127.857
#END_POSE_ENERGIES_TABLE correct_surface_True/020_008_UM_159_H148_areda15_HMM_onlyH_1__DE_4_HSS_run14_DE_3.pdb
