# Supplementary material for: Design of Heme Enzymes with a Tunable Substrate Binding Pocket Adjacent to an Open Metal Coordination Site
Source: J Am Chem Soc. 2023 Jun 21;145(26):14307–15. doi: 10.1021/jacs.3c02742 (PMC10326885; doi:10.1021/jacs.3c02742)
Supplement: Supplementary file 3 — ja3c02742_si_003.zip [file ja3c02742_si_003.zip › carbene_transferase_design_models/dnHEM1-29_RR.pdb]

HEADER                                            12-JAN-23   XXXX              
EXPDTA    THEORETICAL MODEL                                                     
REMARK 220                                                                      
REMARK 220 EXPERIMENTAL DETAILS                                                 
REMARK 220  EXPERIMENT TYPE                : THEORETICAL MODELLING              
REMARK 220  DATE OF DATA COLLECTION        : 12-JAN-23                          
REMARK 220                                                                      
REMARK 220 REMARK: MODEL GENERATED BY ROSETTA                                   
REMARK 220  VERSION 2020.50+release.1295438                                     
HETNAM     HRR B 211  HRR                                                       
LINK         NE2 HIS A 148                FE1  HRR B 211                  2.44  
ATOM      1  N   VAL A   1      -9.093   0.888 -15.652  1.00  0.00           N  
ATOM      2  CA  VAL A   1      -8.042   0.658 -14.667  1.00  0.00           C  
ATOM      3  C   VAL A   1      -7.315   1.968 -14.371  1.00  0.00           C  
ATOM      4  O   VAL A   1      -6.959   2.708 -15.290  1.00  0.00           O  
ATOM      5  CB  VAL A   1      -7.037  -0.391 -15.180  1.00  0.00           C  
ATOM      6  CG1 VAL A   1      -5.882  -0.544 -14.202  1.00  0.00           C  
ATOM      7  CG2 VAL A   1      -7.742  -1.721 -15.396  1.00  0.00           C  
ATOM      8 1H   VAL A   1      -9.566   0.028 -15.843  1.00  0.00           H  
ATOM      9 2H   VAL A   1      -9.746   1.555 -15.294  1.00  0.00           H  
ATOM     10 3H   VAL A   1      -8.688   1.239 -16.496  1.00  0.00           H  
ATOM     11  HA  VAL A   1      -8.503   0.300 -13.746  1.00  0.00           H  
ATOM     12  HB  VAL A   1      -6.615  -0.045 -16.124  1.00  0.00           H  
ATOM     13 1HG1 VAL A   1      -5.181  -1.289 -14.580  1.00  0.00           H  
ATOM     14 2HG1 VAL A   1      -5.370   0.411 -14.090  1.00  0.00           H  
ATOM     15 3HG1 VAL A   1      -6.265  -0.867 -13.234  1.00  0.00           H  
ATOM     16 1HG2 VAL A   1      -7.026  -2.457 -15.759  1.00  0.00           H  
ATOM     17 2HG2 VAL A   1      -8.169  -2.064 -14.453  1.00  0.00           H  
ATOM     18 3HG2 VAL A   1      -8.538  -1.596 -16.130  1.00  0.00           H  
ATOM     19  N   SER A   2      -7.205   2.293 -13.094  1.00  0.00           N  
ATOM     20  CA  SER A   2      -6.534   3.516 -12.664  1.00  0.00           C  
ATOM     21  C   SER A   2      -5.024   3.317 -12.584  1.00  0.00           C  
ATOM     22  O   SER A   2      -4.530   2.197 -12.729  1.00  0.00           O  
ATOM     23  CB  SER A   2      -7.067   3.959 -11.315  1.00  0.00           C  
ATOM     24  OG  SER A   2      -6.654   3.085 -10.301  1.00  0.00           O  
ATOM     25  H   SER A   2      -7.599   1.676 -12.396  1.00  0.00           H  
ATOM     26  HA  SER A   2      -6.733   4.297 -13.400  1.00  0.00           H  
ATOM     27 1HB  SER A   2      -6.713   4.966 -11.098  1.00  0.00           H  
ATOM     28 2HB  SER A   2      -8.154   3.995 -11.349  1.00  0.00           H  
ATOM     29  HG  SER A   2      -7.125   3.357  -9.509  1.00  0.00           H  
ATOM     30  N   LEU A   3      -4.239   4.431 -12.421  1.00  0.00           N  
ATOM     31  CA  LEU A   3      -2.794   4.359 -12.233  1.00  0.00           C  
ATOM     32  C   LEU A   3      -2.450   3.589 -10.962  1.00  0.00           C  
ATOM     33  O   LEU A   3      -1.536   2.762 -10.959  1.00  0.00           O  
ATOM     34  CB  LEU A   3      -2.189   5.763 -12.170  1.00  0.00           C  
ATOM     35  CG  LEU A   3      -0.678   5.844 -11.955  1.00  0.00           C  
ATOM     36  CD1 LEU A   3       0.057   5.124 -13.081  1.00  0.00           C  
ATOM     37  CD2 LEU A   3      -0.226   7.296 -11.856  1.00  0.00           C  
ATOM     38  H   LEU A   3      -4.688   5.336 -12.436  1.00  0.00           H  
ATOM     39  HA  LEU A   3      -2.361   3.830 -13.081  1.00  0.00           H  
ATOM     40 1HB  LEU A   3      -2.412   6.279 -13.104  1.00  0.00           H  
ATOM     41 2HB  LEU A   3      -2.663   6.310 -11.355  1.00  0.00           H  
ATOM     42  HG  LEU A   3      -0.413   5.328 -11.030  1.00  0.00           H  
ATOM     43 1HD1 LEU A   3       1.132   5.189 -12.913  1.00  0.00           H  
ATOM     44 2HD1 LEU A   3      -0.245   4.077 -13.100  1.00  0.00           H  
ATOM     45 3HD1 LEU A   3      -0.192   5.592 -14.033  1.00  0.00           H  
ATOM     46 1HD2 LEU A   3       0.852   7.333 -11.702  1.00  0.00           H  
ATOM     47 2HD2 LEU A   3      -0.479   7.819 -12.780  1.00  0.00           H  
ATOM     48 3HD2 LEU A   3      -0.730   7.778 -11.017  1.00  0.00           H  
ATOM     49  N   ASP A   4      -3.198   3.786  -9.858  1.00  0.00           N  
ATOM     50  CA  ASP A   4      -2.958   3.081  -8.604  1.00  0.00           C  
ATOM     51  C   ASP A   4      -3.069   1.570  -8.791  1.00  0.00           C  
ATOM     52  O   ASP A   4      -2.219   0.816  -8.313  1.00  0.00           O  
ATOM     53  CB  ASP A   4      -3.948   3.544  -7.531  1.00  0.00           C  
ATOM     54  CG  ASP A   4      -3.707   4.978  -7.082  1.00  0.00           C  
ATOM     55  OD1 ASP A   4      -2.665   5.508  -7.385  1.00  0.00           O  
ATOM     56  OD2 ASP A   4      -4.568   5.531  -6.440  1.00  0.00           O  
ATOM     57  H   ASP A   4      -3.954   4.453  -9.912  1.00  0.00           H  
ATOM     58  HA  ASP A   4      -1.945   3.305  -8.269  1.00  0.00           H  
ATOM     59 1HB  ASP A   4      -4.965   3.465  -7.917  1.00  0.00           H  
ATOM     60 2HB  ASP A   4      -3.875   2.889  -6.662  1.00  0.00           H  
ATOM     61  N   GLN A   5      -4.111   1.181  -9.586  1.00  0.00           N  
ATOM     62  CA  GLN A   5      -4.319  -0.241  -9.839  1.00  0.00           C  
ATOM     63  C   GLN A   5      -3.208  -0.811 -10.717  1.00  0.00           C  
ATOM     64  O   GLN A   5      -2.692  -1.897 -10.446  1.00  0.00           O  
ATOM     65  CB  GLN A   5      -5.681  -0.474 -10.499  1.00  0.00           C  
ATOM     66  CG  GLN A   5      -6.866  -0.251  -9.576  1.00  0.00           C  
ATOM     67  CD  GLN A   5      -8.185  -0.221 -10.324  1.00  0.00           C  
ATOM     68  OE1 GLN A   5      -8.298   0.396 -11.387  1.00  0.00           O  
ATOM     69  NE2 GLN A   5      -9.192  -0.889  -9.774  1.00  0.00           N  
ATOM     70  H   GLN A   5      -4.740   1.852 -10.004  1.00  0.00           H  
ATOM     71  HA  GLN A   5      -4.298  -0.768  -8.885  1.00  0.00           H  
ATOM     72 1HB  GLN A   5      -5.790   0.193 -11.354  1.00  0.00           H  
ATOM     73 2HB  GLN A   5      -5.733  -1.496 -10.873  1.00  0.00           H  
ATOM     74 1HG  GLN A   5      -6.905  -1.062  -8.848  1.00  0.00           H  
ATOM     75 2HG  GLN A   5      -6.741   0.704  -9.065  1.00  0.00           H  
ATOM     76 1HE2 GLN A   5     -10.087  -0.906 -10.222  1.00  0.00           H  
ATOM     77 2HE2 GLN A   5      -9.057  -1.377  -8.911  1.00  0.00           H  
ATOM     78  N   ALA A   6      -2.837   0.001 -11.696  1.00  0.00           N  
ATOM     79  CA  ALA A   6      -1.765  -0.437 -12.586  1.00  0.00           C  
ATOM     80  C   ALA A   6      -0.473  -0.680 -11.812  1.00  0.00           C  
ATOM     81  O   ALA A   6       0.249  -1.642 -12.082  1.00  0.00           O  
ATOM     82  CB  ALA A   6      -1.534   0.592 -13.690  1.00  0.00           C  
ATOM     83  H   ALA A   6      -3.263   0.904 -11.847  1.00  0.00           H  
ATOM     84  HA  ALA A   6      -2.068  -1.380 -13.043  1.00  0.00           H  
ATOM     85 1HB  ALA A   6      -0.733   0.251 -14.345  1.00  0.00           H  
ATOM     86 2HB  ALA A   6      -2.449   0.715 -14.270  1.00  0.00           H  
ATOM     87 3HB  ALA A   6      -1.256   1.547 -13.245  1.00  0.00           H  
ATOM     88  N   ILE A   7      -0.177   0.178 -10.834  1.00  0.00           N  
ATOM     89  CA  ILE A   7       1.011   0.023 -10.002  1.00  0.00           C  
ATOM     90  C   ILE A   7       0.905  -1.264  -9.186  1.00  0.00           C  
ATOM     91  O   ILE A   7       1.840  -2.067  -9.156  1.00  0.00           O  
ATOM     92  CB  ILE A   7       1.195   1.227  -9.060  1.00  0.00           C  
ATOM     93  CG1 ILE A   7       1.549   2.482  -9.861  1.00  0.00           C  
ATOM     94  CG2 ILE A   7       2.269   0.932  -8.024  1.00  0.00           C  
ATOM     95  CD1 ILE A   7       1.447   3.763  -9.065  1.00  0.00           C  
ATOM     96  H   ILE A   7      -0.795   0.958 -10.667  1.00  0.00           H  
ATOM     97  HA  ILE A   7       1.881  -0.050 -10.652  1.00  0.00           H  
ATOM     98  HB  ILE A   7       0.256   1.434  -8.547  1.00  0.00           H  
ATOM     99 1HG1 ILE A   7       2.566   2.396 -10.241  1.00  0.00           H  
ATOM    100 2HG1 ILE A   7       0.885   2.563 -10.722  1.00  0.00           H  
ATOM    101 1HG2 ILE A   7       2.386   1.794  -7.367  1.00  0.00           H  
ATOM    102 2HG2 ILE A   7       1.977   0.064  -7.434  1.00  0.00           H  
ATOM    103 3HG2 ILE A   7       3.214   0.728  -8.527  1.00  0.00           H  
ATOM    104 1HD1 ILE A   7       1.712   4.609  -9.701  1.00  0.00           H  
ATOM    105 2HD1 ILE A   7       0.425   3.887  -8.704  1.00  0.00           H  
ATOM    106 3HD1 ILE A   7       2.129   3.720  -8.217  1.00  0.00           H  
ATOM    107  N   VAL A   8      -0.237  -1.460  -8.608  1.00  0.00           N  
ATOM    108  CA  VAL A   8      -0.440  -2.659  -7.802  1.00  0.00           C  
ATOM    109  C   VAL A   8      -0.302  -3.917  -8.654  1.00  0.00           C  
ATOM    110  O   VAL A   8       0.384  -4.864  -8.262  1.00  0.00           O  
ATOM    111  CB  VAL A   8      -1.834  -2.634  -7.146  1.00  0.00           C  
ATOM    112  CG1 VAL A   8      -2.157  -3.987  -6.530  1.00  0.00           C  
ATOM    113  CG2 VAL A   8      -1.892  -1.535  -6.095  1.00  0.00           C  
ATOM    114  H   VAL A   8      -0.993  -0.798  -8.703  1.00  0.00           H  
ATOM    115  HA  VAL A   8       0.322  -2.686  -7.024  1.00  0.00           H  
ATOM    116  HB  VAL A   8      -2.583  -2.443  -7.914  1.00  0.00           H  
ATOM    117 1HG1 VAL A   8      -3.145  -3.951  -6.071  1.00  0.00           H  
ATOM    118 2HG1 VAL A   8      -2.145  -4.752  -7.306  1.00  0.00           H  
ATOM    119 3HG1 VAL A   8      -1.414  -4.228  -5.770  1.00  0.00           H  
ATOM    120 1HG2 VAL A   8      -2.880  -1.523  -5.636  1.00  0.00           H  
ATOM    121 2HG2 VAL A   8      -1.138  -1.723  -5.330  1.00  0.00           H  
ATOM    122 3HG2 VAL A   8      -1.699  -0.571  -6.566  1.00  0.00           H  
ATOM    123  N   ILE A   9      -0.881  -3.937  -9.803  1.00  0.00           N  
ATOM    124  CA  ILE A   9      -0.876  -5.117 -10.661  1.00  0.00           C  
ATOM    125  C   ILE A   9       0.563  -5.531 -10.961  1.00  0.00           C  
ATOM    126  O   ILE A   9       0.896  -6.718 -10.918  1.00  0.00           O  
ATOM    127  CB  ILE A   9      -1.631  -4.855 -11.976  1.00  0.00           C  
ATOM    128  CG1 ILE A   9      -3.132  -4.709 -11.710  1.00  0.00           C  
ATOM    129  CG2 ILE A   9      -1.371  -5.975 -12.972  1.00  0.00           C  
ATOM    130  CD1 ILE A   9      -3.897  -4.083 -12.854  1.00  0.00           C  
ATOM    131  H   ILE A   9      -1.353  -3.102 -10.119  1.00  0.00           H  
ATOM    132  HA  ILE A   9      -1.369  -5.932 -10.131  1.00  0.00           H  
ATOM    133  HB  ILE A   9      -1.295  -3.913 -12.408  1.00  0.00           H  
ATOM    134 1HG1 ILE A   9      -3.562  -5.689 -11.508  1.00  0.00           H  
ATOM    135 2HG1 ILE A   9      -3.286  -4.096 -10.822  1.00  0.00           H  
ATOM    136 1HG2 ILE A   9      -1.913  -5.774 -13.896  1.00  0.00           H  
ATOM    137 2HG2 ILE A   9      -0.304  -6.033 -13.183  1.00  0.00           H  
ATOM    138 3HG2 ILE A   9      -1.709  -6.922 -12.551  1.00  0.00           H  
ATOM    139 1HD1 ILE A   9      -4.952  -4.012 -12.590  1.00  0.00           H  
ATOM    140 2HD1 ILE A   9      -3.505  -3.084 -13.050  1.00  0.00           H  
ATOM    141 3HD1 ILE A   9      -3.787  -4.698 -13.745  1.00  0.00           H  
ATOM    142  N   LEU A  10       1.355  -4.589 -11.248  1.00  0.00           N  
ATOM    143  CA  LEU A  10       2.757  -4.881 -11.522  1.00  0.00           C  
ATOM    144  C   LEU A  10       3.442  -5.463 -10.291  1.00  0.00           C  
ATOM    145  O   LEU A  10       4.221  -6.413 -10.399  1.00  0.00           O  
ATOM    146  CB  LEU A  10       3.488  -3.616 -11.976  1.00  0.00           C  
ATOM    147  CG  LEU A  10       3.081  -3.047 -13.335  1.00  0.00           C  
ATOM    148  CD1 LEU A  10       3.629  -1.633 -13.505  1.00  0.00           C  
ATOM    149  CD2 LEU A  10       3.564  -3.952 -14.463  1.00  0.00           C  
ATOM    150  H   LEU A  10       1.033  -3.632 -11.293  1.00  0.00           H  
ATOM    151  HA  LEU A  10       2.807  -5.618 -12.323  1.00  0.00           H  
ATOM    152 1HB  LEU A  10       3.325  -2.835 -11.235  1.00  0.00           H  
ATOM    153 2HB  LEU A  10       4.557  -3.829 -12.020  1.00  0.00           H  
ATOM    154  HG  LEU A  10       1.994  -2.969 -13.386  1.00  0.00           H  
ATOM    155 1HD1 LEU A  10       3.330  -1.240 -14.477  1.00  0.00           H  
ATOM    156 2HD1 LEU A  10       3.232  -0.991 -12.718  1.00  0.00           H  
ATOM    157 3HD1 LEU A  10       4.716  -1.654 -13.441  1.00  0.00           H  
ATOM    158 1HD2 LEU A  10       3.264  -3.531 -15.422  1.00  0.00           H  
ATOM    159 2HD2 LEU A  10       4.651  -4.030 -14.426  1.00  0.00           H  
ATOM    160 3HD2 LEU A  10       3.124  -4.943 -14.347  1.00  0.00           H  
ATOM    161  N   ILE A  11       3.097  -4.895  -9.211  1.00  0.00           N  
ATOM    162  CA  ILE A  11       3.715  -5.359  -7.973  1.00  0.00           C  
ATOM    163  C   ILE A  11       3.249  -6.779  -7.665  1.00  0.00           C  
ATOM    164  O   ILE A  11       4.057  -7.646  -7.326  1.00  0.00           O  
ATOM    165  CB  ILE A  11       3.373  -4.428  -6.795  1.00  0.00           C  
ATOM    166  CG1 ILE A  11       4.063  -3.073  -6.968  1.00  0.00           C  
ATOM    167  CG2 ILE A  11       3.775  -5.070  -5.477  1.00  0.00           C  
ATOM    168  CD1 ILE A  11       3.558  -2.005  -6.025  1.00  0.00           C  
ATOM    169  H   ILE A  11       2.422  -4.145  -9.173  1.00  0.00           H  
ATOM    170  HA  ILE A  11       4.796  -5.371  -8.110  1.00  0.00           H  
ATOM    171  HB  ILE A  11       2.300  -4.236  -6.783  1.00  0.00           H  
ATOM    172 1HG1 ILE A  11       5.135  -3.188  -6.810  1.00  0.00           H  
ATOM    173 2HG1 ILE A  11       3.921  -2.719  -7.990  1.00  0.00           H  
ATOM    174 1HG2 ILE A  11       3.527  -4.399  -4.655  1.00  0.00           H  
ATOM    175 2HG2 ILE A  11       3.239  -6.010  -5.351  1.00  0.00           H  
ATOM    176 3HG2 ILE A  11       4.848  -5.262  -5.477  1.00  0.00           H  
ATOM    177 1HD1 ILE A  11       4.094  -1.074  -6.208  1.00  0.00           H  
ATOM    178 2HD1 ILE A  11       2.491  -1.848  -6.191  1.00  0.00           H  
ATOM    179 3HD1 ILE A  11       3.722  -2.322  -4.996  1.00  0.00           H  
ATOM    180  N   VAL A  12       2.057  -7.033  -7.792  1.00  0.00           N  
ATOM    181  CA  VAL A  12       1.478  -8.344  -7.516  1.00  0.00           C  
ATOM    182  C   VAL A  12       2.078  -9.383  -8.458  1.00  0.00           C  
ATOM    183  O   VAL A  12       2.450 -10.478  -8.031  1.00  0.00           O  
ATOM    184  CB  VAL A  12      -0.052  -8.309  -7.687  1.00  0.00           C  
ATOM    185  CG1 VAL A  12      -0.622  -9.720  -7.675  1.00  0.00           C  
ATOM    186  CG2 VAL A  12      -0.677  -7.466  -6.586  1.00  0.00           C  
ATOM    187  H   VAL A  12       1.454  -6.286  -8.107  1.00  0.00           H  
ATOM    188  HA  VAL A  12       1.724  -8.621  -6.490  1.00  0.00           H  
ATOM    189  HB  VAL A  12      -0.290  -7.874  -8.658  1.00  0.00           H  
ATOM    190 1HG1 VAL A  12      -1.704  -9.676  -7.797  1.00  0.00           H  
ATOM    191 2HG1 VAL A  12      -0.188 -10.294  -8.493  1.00  0.00           H  
ATOM    192 3HG1 VAL A  12      -0.384 -10.200  -6.726  1.00  0.00           H  
ATOM    193 1HG2 VAL A  12      -1.759  -7.445  -6.713  1.00  0.00           H  
ATOM    194 2HG2 VAL A  12      -0.434  -7.897  -5.615  1.00  0.00           H  
ATOM    195 3HG2 VAL A  12      -0.286  -6.450  -6.639  1.00  0.00           H  
ATOM    196  N   ALA A  13       2.184  -9.029  -9.689  1.00  0.00           N  
ATOM    197  CA  ALA A  13       2.784  -9.937 -10.665  1.00  0.00           C  
ATOM    198  C   ALA A  13       4.203 -10.319 -10.256  1.00  0.00           C  
ATOM    199  O   ALA A  13       4.597 -11.484 -10.374  1.00  0.00           O  
ATOM    200  CB  ALA A  13       2.787  -9.300 -12.052  1.00  0.00           C  
ATOM    201  H   ALA A  13       1.856  -8.124  -9.997  1.00  0.00           H  
ATOM    202  HA  ALA A  13       2.183 -10.846 -10.694  1.00  0.00           H  
ATOM    203 1HB  ALA A  13       3.236  -9.989 -12.768  1.00  0.00           H  
ATOM    204 2HB  ALA A  13       1.762  -9.081 -12.354  1.00  0.00           H  
ATOM    205 3HB  ALA A  13       3.362  -8.376 -12.028  1.00  0.00           H  
ATOM    206  N   ALA A  14       4.918  -9.383  -9.814  1.00  0.00           N  
ATOM    207  CA  ALA A  14       6.268  -9.636  -9.315  1.00  0.00           C  
ATOM    208  C   ALA A  14       6.236 -10.513  -8.068  1.00  0.00           C  
ATOM    209  O   ALA A  14       7.034 -11.445  -7.935  1.00  0.00           O  
ATOM    210  CB  ALA A  14       6.979  -8.318  -9.017  1.00  0.00           C  
ATOM    211  H   ALA A  14       4.558  -8.441  -9.802  1.00  0.00           H  
ATOM    212  HA  ALA A  14       6.821 -10.169 -10.088  1.00  0.00           H  
ATOM    213 1HB  ALA A  14       7.983  -8.523  -8.646  1.00  0.00           H  
ATOM    214 2HB  ALA A  14       7.042  -7.725  -9.929  1.00  0.00           H  
ATOM    215 3HB  ALA A  14       6.420  -7.766  -8.264  1.00  0.00           H  
ATOM    216  N   LYS A  15       5.294 -10.289  -7.185  1.00  0.00           N  
ATOM    217  CA  LYS A  15       5.192 -11.024  -5.927  1.00  0.00           C  
ATOM    218  C   LYS A  15       4.770 -12.470  -6.168  1.00  0.00           C  
ATOM    219  O   LYS A  15       5.233 -13.381  -5.478  1.00  0.00           O  
ATOM    220  CB  LYS A  15       4.203 -10.337  -4.983  1.00  0.00           C  
ATOM    221  CG  LYS A  15       4.705  -9.028  -4.390  1.00  0.00           C  
ATOM    222  CD  LYS A  15       5.500  -9.267  -3.116  1.00  0.00           C  
ATOM    223  CE  LYS A  15       6.279  -8.025  -2.707  1.00  0.00           C  
ATOM    224  NZ  LYS A  15       5.382  -6.939  -2.226  1.00  0.00           N  
ATOM    225  H   LYS A  15       4.612  -9.573  -7.393  1.00  0.00           H  
ATOM    226  HA  LYS A  15       6.173 -11.033  -5.452  1.00  0.00           H  
ATOM    227 1HB  LYS A  15       3.275 -10.129  -5.517  1.00  0.00           H  
ATOM    228 2HB  LYS A  15       3.962 -11.008  -4.158  1.00  0.00           H  
ATOM    229 1HG  LYS A  15       5.341  -8.520  -5.116  1.00  0.00           H  
ATOM    230 2HG  LYS A  15       3.857  -8.382  -4.163  1.00  0.00           H  
ATOM    231 1HD  LYS A  15       4.821  -9.542  -2.308  1.00  0.00           H  
ATOM    232 2HD  LYS A  15       6.201 -10.087  -3.273  1.00  0.00           H  
ATOM    233 1HE  LYS A  15       6.979  -8.280  -1.912  1.00  0.00           H  
ATOM    234 2HE  LYS A  15       6.849  -7.656  -3.559  1.00  0.00           H  
ATOM    235 1HZ  LYS A  15       5.935  -6.135  -1.965  1.00  0.00           H  
ATOM    236 2HZ  LYS A  15       4.739  -6.681  -2.962  1.00  0.00           H  
ATOM    237 3HZ  LYS A  15       4.861  -7.263  -1.423  1.00  0.00           H  
ATOM    238  N   LEU A  16       3.971 -12.667  -7.126  1.00  0.00           N  
ATOM    239  CA  LEU A  16       3.508 -14.010  -7.462  1.00  0.00           C  
ATOM    240  C   LEU A  16       4.608 -14.804  -8.159  1.00  0.00           C  
ATOM    241  O   LEU A  16       4.597 -16.037  -8.139  1.00  0.00           O  
ATOM    242  CB  LEU A  16       2.268 -13.938  -8.361  1.00  0.00           C  
ATOM    243  CG  LEU A  16       1.010 -13.345  -7.714  1.00  0.00           C  
ATOM    244  CD1 LEU A  16      -0.044 -13.097  -8.785  1.00  0.00           C  
ATOM    245  CD2 LEU A  16       0.491 -14.298  -6.647  1.00  0.00           C  
ATOM    246  H   LEU A  16       3.643 -11.883  -7.672  1.00  0.00           H  
ATOM    247  HA  LEU A  16       3.246 -14.526  -6.538  1.00  0.00           H  
ATOM    248 1HB  LEU A  16       2.507 -13.333  -9.235  1.00  0.00           H  
ATOM    249 2HB  LEU A  16       2.024 -14.945  -8.700  1.00  0.00           H  
ATOM    250  HG  LEU A  16       1.253 -12.386  -7.257  1.00  0.00           H  
ATOM    251 1HD1 LEU A  16      -0.938 -12.676  -8.324  1.00  0.00           H  
ATOM    252 2HD1 LEU A  16       0.347 -12.398  -9.524  1.00  0.00           H  
ATOM    253 3HD1 LEU A  16      -0.296 -14.038  -9.272  1.00  0.00           H  
ATOM    254 1HD2 LEU A  16      -0.403 -13.877  -6.186  1.00  0.00           H  
ATOM    255 2HD2 LEU A  16       0.246 -15.257  -7.103  1.00  0.00           H  
ATOM    256 3HD2 LEU A  16       1.258 -14.443  -5.886  1.00  0.00           H  
ATOM    257  N   GLY A  17       5.626 -14.045  -8.701  1.00  0.00           N  
ATOM    258  CA  GLY A  17       6.572 -14.695  -9.593  1.00  0.00           C  
ATOM    259  C   GLY A  17       5.974 -15.049 -10.942  1.00  0.00           C  
ATOM    260  O   GLY A  17       6.265 -16.111 -11.496  1.00  0.00           O  
ATOM    261  H   GLY A  17       5.735 -13.061  -8.500  1.00  0.00           H  
ATOM    262 1HA  GLY A  17       7.430 -14.040  -9.754  1.00  0.00           H  
ATOM    263 2HA  GLY A  17       6.945 -15.605  -9.127  1.00  0.00           H  
ATOM    264  N   THR A  18       5.032 -14.250 -11.436  1.00  0.00           N  
ATOM    265  CA  THR A  18       4.306 -14.514 -12.672  1.00  0.00           C  
ATOM    266  C   THR A  18       4.402 -13.323 -13.620  1.00  0.00           C  
ATOM    267  O   THR A  18       5.062 -12.328 -13.311  1.00  0.00           O  
ATOM    268  CB  THR A  18       2.828 -14.840 -12.393  1.00  0.00           C  
ATOM    269  OG1 THR A  18       2.167 -13.673 -11.886  1.00  0.00           O  
ATOM    270  CG2 THR A  18       2.712 -15.965 -11.376  1.00  0.00           C  
ATOM    271  H   THR A  18       4.819 -13.415 -10.910  1.00  0.00           H  
ATOM    272  HA  THR A  18       4.758 -15.378 -13.161  1.00  0.00           H  
ATOM    273  HB  THR A  18       2.340 -15.144 -13.319  1.00  0.00           H  
ATOM    274  HG1 THR A  18       2.002 -13.060 -12.607  1.00  0.00           H  
ATOM    275 1HG2 THR A  18       1.661 -16.181 -11.190  1.00  0.00           H  
ATOM    276 2HG2 THR A  18       3.205 -16.856 -11.762  1.00  0.00           H  
ATOM    277 3HG2 THR A  18       3.190 -15.663 -10.444  1.00  0.00           H  
ATOM    278  N   THR A  19       3.772 -13.455 -14.794  1.00  0.00           N  
ATOM    279  CA  THR A  19       3.709 -12.332 -15.722  1.00  0.00           C  
ATOM    280  C   THR A  19       2.641 -11.330 -15.287  1.00  0.00           C  
ATOM    281  O   THR A  19       1.849 -11.614 -14.385  1.00  0.00           O  
ATOM    282  CB  THR A  19       3.422 -12.811 -17.157  1.00  0.00           C  
ATOM    283  OG1 THR A  19       2.113 -13.394 -17.216  1.00  0.00           O  
ATOM    284  CG2 THR A  19       4.451 -13.842 -17.592  1.00  0.00           C  
ATOM    285  H   THR A  19       3.337 -14.329 -15.050  1.00  0.00           H  
ATOM    286  HA  THR A  19       4.676 -11.827 -15.721  1.00  0.00           H  
ATOM    287  HB  THR A  19       3.456 -11.961 -17.838  1.00  0.00           H  
ATOM    288  HG1 THR A  19       1.872 -13.548 -18.133  1.00  0.00           H  
ATOM    289 1HG2 THR A  19       4.233 -14.170 -18.608  1.00  0.00           H  
ATOM    290 2HG2 THR A  19       5.446 -13.398 -17.559  1.00  0.00           H  
ATOM    291 3HG2 THR A  19       4.415 -14.699 -16.919  1.00  0.00           H  
ATOM    292  N   VAL A  20       2.622 -10.117 -15.909  1.00  0.00           N  
ATOM    293  CA  VAL A  20       1.667  -9.057 -15.602  1.00  0.00           C  
ATOM    294  C   VAL A  20       0.267  -9.477 -16.051  1.00  0.00           C  
ATOM    295  O   VAL A  20      -0.700  -9.330 -15.302  1.00  0.00           O  
ATOM    296  CB  VAL A  20       2.067  -7.746 -16.303  1.00  0.00           C  
ATOM    297  CG1 VAL A  20       1.004  -6.679 -16.086  1.00  0.00           C  
ATOM    298  CG2 VAL A  20       3.418  -7.274 -15.787  1.00  0.00           C  
ATOM    299  H   VAL A  20       3.319  -9.959 -16.623  1.00  0.00           H  
ATOM    300  HA  VAL A  20       1.656  -8.903 -14.522  1.00  0.00           H  
ATOM    301  HB  VAL A  20       2.129  -7.923 -17.377  1.00  0.00           H  
ATOM    302 1HG1 VAL A  20       1.303  -5.759 -16.588  1.00  0.00           H  
ATOM    303 2HG1 VAL A  20       0.055  -7.024 -16.495  1.00  0.00           H  
ATOM    304 3HG1 VAL A  20       0.893  -6.489 -15.019  1.00  0.00           H  
ATOM    305 1HG2 VAL A  20       3.695  -6.346 -16.288  1.00  0.00           H  
ATOM    306 2HG2 VAL A  20       3.357  -7.102 -14.712  1.00  0.00           H  
ATOM    307 3HG2 VAL A  20       4.171  -8.035 -15.991  1.00  0.00           H  
ATOM    308  N   GLU A  21       0.185 -10.090 -17.212  1.00  0.00           N  
ATOM    309  CA  GLU A  21      -1.098 -10.509 -17.767  1.00  0.00           C  
ATOM    310  C   GLU A  21      -1.759 -11.568 -16.891  1.00  0.00           C  
ATOM    311  O   GLU A  21      -2.976 -11.541 -16.686  1.00  0.00           O  
ATOM    312  CB  GLU A  21      -0.914 -11.050 -19.187  1.00  0.00           C  
ATOM    313  CG  GLU A  21      -0.478 -10.006 -20.206  1.00  0.00           C  
ATOM    314  CD  GLU A  21       0.999  -9.730 -20.165  1.00  0.00           C  
ATOM    315  OE1 GLU A  21       1.675 -10.334 -19.368  1.00  0.00           O  
ATOM    316  OE2 GLU A  21       1.451  -8.913 -20.933  1.00  0.00           O  
ATOM    317  H   GLU A  21       1.030 -10.278 -17.731  1.00  0.00           H  
ATOM    318  HA  GLU A  21      -1.760  -9.642 -17.799  1.00  0.00           H  
ATOM    319 1HB  GLU A  21      -0.166 -11.843 -19.180  1.00  0.00           H  
ATOM    320 2HB  GLU A  21      -1.850 -11.487 -19.534  1.00  0.00           H  
ATOM    321 1HG  GLU A  21      -0.744 -10.355 -21.203  1.00  0.00           H  
ATOM    322 2HG  GLU A  21      -1.022  -9.081 -20.017  1.00  0.00           H  
ATOM    323  N   GLU A  22      -0.897 -12.427 -16.406  1.00  0.00           N  
ATOM    324  CA  GLU A  22      -1.423 -13.491 -15.554  1.00  0.00           C  
ATOM    325  C   GLU A  22      -2.015 -12.925 -14.267  1.00  0.00           C  
ATOM    326  O   GLU A  22      -3.104 -13.327 -13.849  1.00  0.00           O  
ATOM    327  CB  GLU A  22      -0.322 -14.500 -15.220  1.00  0.00           C  
ATOM    328  CG  GLU A  22      -0.783 -15.672 -14.364  1.00  0.00           C  
ATOM    329  CD  GLU A  22      -1.777 -16.554 -15.066  1.00  0.00           C  
ATOM    330  OE1 GLU A  22      -1.850 -16.494 -16.270  1.00  0.00           O  
ATOM    331  OE2 GLU A  22      -2.465 -17.289 -14.397  1.00  0.00           O  
ATOM    332  H   GLU A  22       0.095 -12.389 -16.590  1.00  0.00           H  
ATOM    333  HA  GLU A  22      -2.224 -14.000 -16.091  1.00  0.00           H  
ATOM    334 1HB  GLU A  22       0.094 -14.904 -16.143  1.00  0.00           H  
ATOM    335 2HB  GLU A  22       0.485 -13.996 -14.689  1.00  0.00           H  
ATOM    336 1HG  GLU A  22       0.085 -16.270 -14.088  1.00  0.00           H  
ATOM    337 2HG  GLU A  22      -1.229 -15.286 -13.448  1.00  0.00           H  
ATOM    338  N   ALA A  23      -1.271 -11.954 -13.655  1.00  0.00           N  
ATOM    339  CA  ALA A  23      -1.762 -11.328 -12.430  1.00  0.00           C  
ATOM    340  C   ALA A  23      -3.111 -10.653 -12.661  1.00  0.00           C  
ATOM    341  O   ALA A  23      -3.991 -10.700 -11.801  1.00  0.00           O  
ATOM    342  CB  ALA A  23      -0.746 -10.318 -11.904  1.00  0.00           C  
ATOM    343  H   ALA A  23      -0.384 -11.658 -14.037  1.00  0.00           H  
ATOM    344  HA  ALA A  23      -1.900 -12.111 -11.683  1.00  0.00           H  
ATOM    345 1HB  ALA A  23      -1.127  -9.861 -10.991  1.00  0.00           H  
ATOM    346 2HB  ALA A  23       0.195 -10.825 -11.691  1.00  0.00           H  
ATOM    347 3HB  ALA A  23      -0.581  -9.545 -12.653  1.00  0.00           H  
ATOM    348  N   VAL A  24      -3.369 -10.035 -13.842  1.00  0.00           N  
ATOM    349  CA  VAL A  24      -4.617  -9.363 -14.186  1.00  0.00           C  
ATOM    350  C   VAL A  24      -5.745 -10.387 -14.288  1.00  0.00           C  
ATOM    351  O   VAL A  24      -6.819 -10.197 -13.712  1.00  0.00           O  
ATOM    352  CB  VAL A  24      -4.476  -8.608 -15.522  1.00  0.00           C  
ATOM    353  CG1 VAL A  24      -5.828  -8.088 -15.985  1.00  0.00           C  
ATOM    354  CG2 VAL A  24      -3.482  -7.466 -15.369  1.00  0.00           C  
ATOM    355  H   VAL A  24      -2.619 -10.058 -14.518  1.00  0.00           H  
ATOM    356  HA  VAL A  24      -4.859  -8.654 -13.393  1.00  0.00           H  
ATOM    357  HB  VAL A  24      -4.120  -9.302 -16.284  1.00  0.00           H  
ATOM    358 1HG1 VAL A  24      -5.711  -7.558 -16.931  1.00  0.00           H  
ATOM    359 2HG1 VAL A  24      -6.513  -8.925 -16.123  1.00  0.00           H  
ATOM    360 3HG1 VAL A  24      -6.232  -7.407 -15.236  1.00  0.00           H  
ATOM    361 1HG2 VAL A  24      -3.387  -6.938 -16.317  1.00  0.00           H  
ATOM    362 2HG2 VAL A  24      -3.835  -6.776 -14.603  1.00  0.00           H  
ATOM    363 3HG2 VAL A  24      -2.510  -7.866 -15.078  1.00  0.00           H  
ATOM    364  N   GLN A  25      -5.453 -11.485 -15.008  1.00  0.00           N  
ATOM    365  CA  GLN A  25      -6.482 -12.490 -15.253  1.00  0.00           C  
ATOM    366  C   GLN A  25      -6.902 -13.174 -13.955  1.00  0.00           C  
ATOM    367  O   GLN A  25      -8.089 -13.428 -13.738  1.00  0.00           O  
ATOM    368  CB  GLN A  25      -5.985 -13.533 -16.257  1.00  0.00           C  
ATOM    369  CG  GLN A  25      -5.836 -13.009 -17.675  1.00  0.00           C  
ATOM    370  CD  GLN A  25      -7.153 -12.533 -18.259  1.00  0.00           C  
ATOM    371  OE1 GLN A  25      -8.148 -13.262 -18.257  1.00  0.00           O  
ATOM    372  NE2 GLN A  25      -7.166 -11.304 -18.761  1.00  0.00           N  
ATOM    373  H   GLN A  25      -4.527 -11.627 -15.385  1.00  0.00           H  
ATOM    374  HA  GLN A  25      -7.358 -11.994 -15.669  1.00  0.00           H  
ATOM    375 1HB  GLN A  25      -5.017 -13.915 -15.936  1.00  0.00           H  
ATOM    376 2HB  GLN A  25      -6.677 -14.375 -16.281  1.00  0.00           H  
ATOM    377 1HG  GLN A  25      -5.141 -12.170 -17.671  1.00  0.00           H  
ATOM    378 2HG  GLN A  25      -5.450 -13.809 -18.308  1.00  0.00           H  
ATOM    379 1HE2 GLN A  25      -8.006 -10.935 -19.160  1.00  0.00           H  
ATOM    380 2HE2 GLN A  25      -6.336 -10.746 -18.742  1.00  0.00           H  
ATOM    381  N   GLN A  26      -5.882 -13.368 -13.147  1.00  0.00           N  
ATOM    382  CA  GLN A  26      -6.182 -13.992 -11.863  1.00  0.00           C  
ATOM    383  C   GLN A  26      -7.020 -13.066 -10.988  1.00  0.00           C  
ATOM    384  O   GLN A  26      -7.965 -13.503 -10.332  1.00  0.00           O  
ATOM    385  CB  GLN A  26      -4.890 -14.373 -11.136  1.00  0.00           C  
ATOM    386  CG  GLN A  26      -4.155 -15.553 -11.748  1.00  0.00           C  
ATOM    387  CD  GLN A  26      -2.909 -15.927 -10.969  1.00  0.00           C  
ATOM    388  OE1 GLN A  26      -2.665 -15.409  -9.876  1.00  0.00           O  
ATOM    389  NE2 GLN A  26      -2.111 -16.830 -11.528  1.00  0.00           N  
ATOM    390  H   GLN A  26      -4.928 -13.116 -13.360  1.00  0.00           H  
ATOM    391  HA  GLN A  26      -6.759 -14.898 -12.045  1.00  0.00           H  
ATOM    392 1HB  GLN A  26      -4.210 -13.520 -11.130  1.00  0.00           H  
ATOM    393 2HB  GLN A  26      -5.115 -14.618 -10.098  1.00  0.00           H  
ATOM    394 1HG  GLN A  26      -4.822 -16.416 -11.761  1.00  0.00           H  
ATOM    395 2HG  GLN A  26      -3.859 -15.296 -12.765  1.00  0.00           H  
ATOM    396 1HE2 GLN A  26      -1.274 -17.116 -11.061  1.00  0.00           H  
ATOM    397 2HE2 GLN A  26      -2.347 -17.225 -12.416  1.00  0.00           H  
ATOM    398  N   ALA A  27      -6.661 -11.768 -10.985  1.00  0.00           N  
ATOM    399  CA  ALA A  27      -7.420 -10.795 -10.201  1.00  0.00           C  
ATOM    400  C   ALA A  27      -8.855 -10.685 -10.705  1.00  0.00           C  
ATOM    401  O   ALA A  27      -9.793 -10.582  -9.912  1.00  0.00           O  
ATOM    402  CB  ALA A  27      -6.736  -9.431 -10.242  1.00  0.00           C  
ATOM    403  H   ALA A  27      -5.866 -11.452 -11.522  1.00  0.00           H  
ATOM    404  HA  ALA A  27      -7.450 -11.144  -9.168  1.00  0.00           H  
ATOM    405 1HB  ALA A  27      -7.312  -8.716  -9.653  1.00  0.00           H  
ATOM    406 2HB  ALA A  27      -5.731  -9.514  -9.827  1.00  0.00           H  
ATOM    407 3HB  ALA A  27      -6.675  -9.085 -11.272  1.00  0.00           H  
ATOM    408  N   LEU A  28      -9.055 -10.747 -11.997  1.00  0.00           N  
ATOM    409  CA  LEU A  28     -10.393 -10.646 -12.570  1.00  0.00           C  
ATOM    410  C   LEU A  28     -11.244 -11.850 -12.182  1.00  0.00           C  
ATOM    411  O   LEU A  28     -12.450 -11.720 -11.966  1.00  0.00           O  
ATOM    412  CB  LEU A  28     -10.310 -10.536 -14.098  1.00  0.00           C  
ATOM    413  CG  LEU A  28      -9.724  -9.227 -14.640  1.00  0.00           C  
ATOM    414  CD1 LEU A  28      -9.458  -9.370 -16.132  1.00  0.00           C  
ATOM    415  CD2 LEU A  28     -10.690  -8.085 -14.364  1.00  0.00           C  
ATOM    416  H   LEU A  28      -8.264 -10.868 -12.613  1.00  0.00           H  
ATOM    417  HA  LEU A  28     -10.871  -9.749 -12.175  1.00  0.00           H  
ATOM    418 1HB  LEU A  28      -9.697 -11.355 -14.471  1.00  0.00           H  
ATOM    419 2HB  LEU A  28     -11.314 -10.646 -14.508  1.00  0.00           H  
ATOM    420  HG  LEU A  28      -8.772  -9.024 -14.150  1.00  0.00           H  
ATOM    421 1HD1 LEU A  28      -9.040  -8.440 -16.518  1.00  0.00           H  
ATOM    422 2HD1 LEU A  28      -8.749 -10.181 -16.300  1.00  0.00           H  
ATOM    423 3HD1 LEU A  28     -10.391  -9.591 -16.650  1.00  0.00           H  
ATOM    424 1HD2 LEU A  28     -10.272  -7.154 -14.749  1.00  0.00           H  
ATOM    425 2HD2 LEU A  28     -11.642  -8.287 -14.855  1.00  0.00           H  
ATOM    426 3HD2 LEU A  28     -10.849  -7.994 -13.289  1.00  0.00           H  
ATOM    427  N   TRP A  29     -10.563 -12.999 -12.191  1.00  0.00           N  
ATOM    428  CA  TRP A  29     -11.279 -14.201 -11.777  1.00  0.00           C  
ATOM    429  C   TRP A  29     -11.772 -14.074 -10.340  1.00  0.00           C  
ATOM    430  O   TRP A  29     -12.945 -14.326 -10.055  1.00  0.00           O  
ATOM    431  CB  TRP A  29     -10.378 -15.431 -11.906  1.00  0.00           C  
ATOM    432  CG  TRP A  29     -11.081 -16.720 -11.605  1.00  0.00           C  
ATOM    433  CD1 TRP A  29     -11.799 -17.480 -12.478  1.00  0.00           C  
ATOM    434  CD2 TRP A  29     -11.132 -17.413 -10.334  1.00  0.00           C  
ATOM    435  NE1 TRP A  29     -12.295 -18.591 -11.842  1.00  0.00           N  
ATOM    436  CE2 TRP A  29     -11.896 -18.567 -10.530  1.00  0.00           C  
ATOM    437  CE3 TRP A  29     -10.600 -17.150  -9.066  1.00  0.00           C  
ATOM    438  CZ2 TRP A  29     -12.146 -19.464  -9.504  1.00  0.00           C  
ATOM    439  CZ3 TRP A  29     -10.850 -18.050  -8.037  1.00  0.00           C  
ATOM    440  CH2 TRP A  29     -11.603 -19.177  -8.251  1.00  0.00           C  
ATOM    441  H   TRP A  29      -9.594 -13.073 -12.465  1.00  0.00           H  
ATOM    442  HA  TRP A  29     -12.146 -14.327 -12.424  1.00  0.00           H  
ATOM    443 1HB  TRP A  29      -9.980 -15.485 -12.919  1.00  0.00           H  
ATOM    444 2HB  TRP A  29      -9.532 -15.334 -11.225  1.00  0.00           H  
ATOM    445  HD1 TRP A  29     -11.959 -17.239 -13.528  1.00  0.00           H  
ATOM    446  HE1 TRP A  29     -12.862 -19.310 -12.269  1.00  0.00           H  
ATOM    447  HE3 TRP A  29      -9.999 -16.258  -8.891  1.00  0.00           H  
ATOM    448  HZ2 TRP A  29     -12.741 -20.365  -9.654  1.00  0.00           H  
ATOM    449  HZ3 TRP A  29     -10.432 -17.837  -7.052  1.00  0.00           H  
ATOM    450  HH2 TRP A  29     -11.779 -19.863  -7.421  1.00  0.00           H  
ATOM    451  N   LEU A  30     -10.933 -13.649  -9.434  1.00  0.00           N  
ATOM    452  CA  LEU A  30     -11.299 -13.421  -8.040  1.00  0.00           C  
ATOM    453  C   LEU A  30     -12.350 -12.320  -7.929  1.00  0.00           C  
ATOM    454  O   LEU A  30     -13.274 -12.418  -7.115  1.00  0.00           O  
ATOM    455  CB  LEU A  30     -10.060 -13.042  -7.220  1.00  0.00           C  
ATOM    456  CG  LEU A  30      -9.047 -14.170  -6.986  1.00  0.00           C  
ATOM    457  CD1 LEU A  30      -7.743 -13.581  -6.466  1.00  0.00           C  
ATOM    458  CD2 LEU A  30      -9.624 -15.176  -6.003  1.00  0.00           C  
ATOM    459  H   LEU A  30      -9.983 -13.473  -9.728  1.00  0.00           H  
ATOM    460  HA  LEU A  30     -11.722 -14.341  -7.639  1.00  0.00           H  
ATOM    461 1HB  LEU A  30      -9.542 -12.230  -7.728  1.00  0.00           H  
ATOM    462 2HB  LEU A  30     -10.387 -12.682  -6.244  1.00  0.00           H  
ATOM    463  HG  LEU A  30      -8.834 -14.668  -7.932  1.00  0.00           H  
ATOM    464 1HD1 LEU A  30      -7.022 -14.382  -6.301  1.00  0.00           H  
ATOM    465 2HD1 LEU A  30      -7.343 -12.879  -7.197  1.00  0.00           H  
ATOM    466 3HD1 LEU A  30      -7.928 -13.060  -5.526  1.00  0.00           H  
ATOM    467 1HD2 LEU A  30      -8.904 -15.978  -5.838  1.00  0.00           H  
ATOM    468 2HD2 LEU A  30      -9.837 -14.679  -5.056  1.00  0.00           H  
ATOM    469 3HD2 LEU A  30     -10.546 -15.594  -6.409  1.00  0.00           H  
ATOM    470  N   LYS A  31     -12.118 -11.316  -8.731  1.00  0.00           N  
ATOM    471  CA  LYS A  31     -13.034 -10.179  -8.688  1.00  0.00           C  
ATOM    472  C   LYS A  31     -14.478 -10.627  -8.890  1.00  0.00           C  
ATOM    473  O   LYS A  31     -15.346 -10.333  -8.066  1.00  0.00           O  
ATOM    474  CB  LYS A  31     -12.652  -9.143  -9.746  1.00  0.00           C  
ATOM    475  CG  LYS A  31     -13.531  -7.899  -9.754  1.00  0.00           C  
ATOM    476  CD  LYS A  31     -13.143  -6.956 -10.883  1.00  0.00           C  
ATOM    477  CE  LYS A  31     -14.052  -5.736 -10.923  1.00  0.00           C  
ATOM    478  NZ  LYS A  31     -13.890  -4.962 -12.184  1.00  0.00           N  
ATOM    479  H   LYS A  31     -11.339 -11.296  -9.374  1.00  0.00           H  
ATOM    480  HA  LYS A  31     -12.961  -9.714  -7.704  1.00  0.00           H  
ATOM    481 1HB  LYS A  31     -11.622  -8.823  -9.587  1.00  0.00           H  
ATOM    482 2HB  LYS A  31     -12.705  -9.596 -10.736  1.00  0.00           H  
ATOM    483 1HG  LYS A  31     -14.574  -8.191  -9.879  1.00  0.00           H  
ATOM    484 2HG  LYS A  31     -13.430  -7.376  -8.804  1.00  0.00           H  
ATOM    485 1HD  LYS A  31     -12.113  -6.627 -10.745  1.00  0.00           H  
ATOM    486 2HD  LYS A  31     -13.214  -7.480 -11.836  1.00  0.00           H  
ATOM    487 1HE  LYS A  31     -15.090  -6.053 -10.837  1.00  0.00           H  
ATOM    488 2HE  LYS A  31     -13.823  -5.084 -10.080  1.00  0.00           H  
ATOM    489 1HZ  LYS A  31     -14.507  -4.163 -12.171  1.00  0.00           H  
ATOM    490 2HZ  LYS A  31     -12.933  -4.646 -12.265  1.00  0.00           H  
ATOM    491 3HZ  LYS A  31     -14.118  -5.550 -12.972  1.00  0.00           H  
ATOM    492  N   THR A  32     -14.747 -11.415  -9.952  1.00  0.00           N  
ATOM    493  CA  THR A  32     -16.078 -11.911 -10.278  1.00  0.00           C  
ATOM    494  C   THR A  32     -16.525 -12.964  -9.268  1.00  0.00           C  
ATOM    495  O   THR A  32     -17.660 -12.930  -8.787  1.00  0.00           O  
ATOM    496  CB  THR A  32     -16.119 -12.502 -11.700  1.00  0.00           C  
ATOM    497  OG1 THR A  32     -15.775 -11.486 -12.652  1.00  0.00           O  
ATOM    498  CG2 THR A  32     -17.507 -13.038 -12.015  1.00  0.00           C  
ATOM    499  H   THR A  32     -13.968 -11.665 -10.546  1.00  0.00           H  
ATOM    500  HA  THR A  32     -16.777 -11.075 -10.236  1.00  0.00           H  
ATOM    501  HB  THR A  32     -15.396 -13.313 -11.777  1.00  0.00           H  
ATOM    502  HG1 THR A  32     -14.891 -11.161 -12.466  1.00  0.00           H  
ATOM    503 1HG2 THR A  32     -17.517 -13.452 -13.023  1.00  0.00           H  
ATOM    504 2HG2 THR A  32     -17.766 -13.818 -11.299  1.00  0.00           H  
ATOM    505 3HG2 THR A  32     -18.233 -12.229 -11.948  1.00  0.00           H  
ATOM    506  N   LYS A  33     -15.570 -13.857  -8.969  1.00  0.00           N  
ATOM    507  CA  LYS A  33     -15.921 -15.056  -8.215  1.00  0.00           C  
ATOM    508  C   LYS A  33     -16.352 -14.703  -6.793  1.00  0.00           C  
ATOM    509  O   LYS A  33     -17.350 -15.227  -6.294  1.00  0.00           O  
ATOM    510  CB  LYS A  33     -14.745 -16.033  -8.181  1.00  0.00           C  
ATOM    511  CG  LYS A  33     -15.016 -17.317  -7.409  1.00  0.00           C  
ATOM    512  CD  LYS A  33     -16.046 -18.183  -8.118  1.00  0.00           C  
ATOM    513  CE  LYS A  33     -16.186 -19.542  -7.447  1.00  0.00           C  
ATOM    514  NZ  LYS A  33     -17.238 -20.375  -8.091  1.00  0.00           N  
ATOM    515  H   LYS A  33     -14.611 -13.720  -9.254  1.00  0.00           H  
ATOM    516  HA  LYS A  33     -16.763 -15.542  -8.710  1.00  0.00           H  
ATOM    517 1HB  LYS A  33     -14.471 -16.307  -9.201  1.00  0.00           H  
ATOM    518 2HB  LYS A  33     -13.880 -15.546  -7.729  1.00  0.00           H  
ATOM    519 1HG  LYS A  33     -14.088 -17.882  -7.306  1.00  0.00           H  
ATOM    520 2HG  LYS A  33     -15.383 -17.073  -6.413  1.00  0.00           H  
ATOM    521 1HD  LYS A  33     -17.014 -17.680  -8.107  1.00  0.00           H  
ATOM    522 2HD  LYS A  33     -15.746 -18.330  -9.156  1.00  0.00           H  
ATOM    523 1HE  LYS A  33     -15.237 -20.072  -7.501  1.00  0.00           H  
ATOM    524 2HE  LYS A  33     -16.441 -19.404  -6.397  1.00  0.00           H  
ATOM    525 1HZ  LYS A  33     -17.299 -21.264  -7.618  1.00  0.00           H  
ATOM    526 2HZ  LYS A  33     -18.127 -19.900  -8.031  1.00  0.00           H  
ATOM    527 3HZ  LYS A  33     -17.001 -20.525  -9.062  1.00  0.00           H  
ATOM    528  N   LEU A  34     -15.616 -13.809  -6.171  1.00  0.00           N  
ATOM    529  CA  LEU A  34     -15.833 -13.538  -4.755  1.00  0.00           C  
ATOM    530  C   LEU A  34     -16.738 -12.325  -4.565  1.00  0.00           C  
ATOM    531  O   LEU A  34     -17.188 -12.048  -3.451  1.00  0.00           O  
ATOM    532  CB  LEU A  34     -14.493 -13.302  -4.045  1.00  0.00           C  
ATOM    533  CG  LEU A  34     -13.494 -14.464  -4.109  1.00  0.00           C  
ATOM    534  CD1 LEU A  34     -12.184 -14.045  -3.456  1.00  0.00           C  
ATOM    535  CD2 LEU A  34     -14.086 -15.682  -3.416  1.00  0.00           C  
ATOM    536  H   LEU A  34     -14.894 -13.302  -6.665  1.00  0.00           H  
ATOM    537  HA  LEU A  34     -16.322 -14.403  -4.307  1.00  0.00           H  
ATOM    538 1HB  LEU A  34     -14.015 -12.430  -4.489  1.00  0.00           H  
ATOM    539 2HB  LEU A  34     -14.688 -13.090  -2.995  1.00  0.00           H  
ATOM    540  HG  LEU A  34     -13.284 -14.707  -5.152  1.00  0.00           H  
ATOM    541 1HD1 LEU A  34     -11.474 -14.870  -3.501  1.00  0.00           H  
ATOM    542 2HD1 LEU A  34     -11.774 -13.185  -3.984  1.00  0.00           H  
ATOM    543 3HD1 LEU A  34     -12.366 -13.780  -2.415  1.00  0.00           H  
ATOM    544 1HD2 LEU A  34     -13.376 -16.508  -3.462  1.00  0.00           H  
ATOM    545 2HD2 LEU A  34     -14.295 -15.441  -2.373  1.00  0.00           H  
ATOM    546 3HD2 LEU A  34     -15.011 -15.971  -3.914  1.00  0.00           H  
ATOM    547  N   GLY A  35     -17.102 -11.696  -5.632  1.00  0.00           N  
ATOM    548  CA  GLY A  35     -17.919 -10.494  -5.538  1.00  0.00           C  
ATOM    549  C   GLY A  35     -17.180  -9.318  -4.928  1.00  0.00           C  
ATOM    550  O   GLY A  35     -17.686  -8.671  -4.008  1.00  0.00           O  
ATOM    551  H   GLY A  35     -16.825 -12.032  -6.543  1.00  0.00           H  
ATOM    552 1HA  GLY A  35     -18.265 -10.211  -6.532  1.00  0.00           H  
ATOM    553 2HA  GLY A  35     -18.803 -10.701  -4.937  1.00  0.00           H  
ATOM    554  N   VAL A  36     -15.856  -9.085  -5.311  1.00  0.00           N  
ATOM    555  CA  VAL A  36     -15.012  -8.073  -4.681  1.00  0.00           C  
ATOM    556  C   VAL A  36     -14.484  -7.108  -5.739  1.00  0.00           C  
ATOM    557  O   VAL A  36     -14.653  -7.341  -6.938  1.00  0.00           O  
ATOM    558  CB  VAL A  36     -13.835  -8.716  -3.912  1.00  0.00           C  
ATOM    559  CG1 VAL A  36     -14.349  -9.643  -2.812  1.00  0.00           C  
ATOM    560  CG2 VAL A  36     -12.924  -9.478  -4.873  1.00  0.00           C  
ATOM    561  H   VAL A  36     -15.476  -9.648  -6.058  1.00  0.00           H  
ATOM    562  HA  VAL A  36     -15.617  -7.512  -3.968  1.00  0.00           H  
ATOM    563  HB  VAL A  36     -13.262  -7.932  -3.420  1.00  0.00           H  
ATOM    564 1HG1 VAL A  36     -13.505 -10.086  -2.284  1.00  0.00           H  
ATOM    565 2HG1 VAL A  36     -14.957  -9.072  -2.111  1.00  0.00           H  
ATOM    566 3HG1 VAL A  36     -14.953 -10.435  -3.255  1.00  0.00           H  
ATOM    567 1HG2 VAL A  36     -12.101  -9.924  -4.317  1.00  0.00           H  
ATOM    568 2HG2 VAL A  36     -13.495 -10.263  -5.370  1.00  0.00           H  
ATOM    569 3HG2 VAL A  36     -12.526  -8.790  -5.620  1.00  0.00           H  
ATOM    570  N   SER A  37     -13.862  -6.032  -5.229  1.00  0.00           N  
ATOM    571  CA  SER A  37     -13.238  -5.082  -6.143  1.00  0.00           C  
ATOM    572  C   SER A  37     -11.931  -5.634  -6.708  1.00  0.00           C  
ATOM    573  O   SER A  37     -11.428  -6.655  -6.234  1.00  0.00           O  
ATOM    574  CB  SER A  37     -12.978  -3.769  -5.431  1.00  0.00           C  
ATOM    575  OG  SER A  37     -11.929  -3.897  -4.511  1.00  0.00           O  
ATOM    576  H   SER A  37     -13.815  -5.862  -4.235  1.00  0.00           H  
ATOM    577  HA  SER A  37     -13.919  -4.904  -6.976  1.00  0.00           H  
ATOM    578 1HB  SER A  37     -12.732  -3.001  -6.163  1.00  0.00           H  
ATOM    579 2HB  SER A  37     -13.882  -3.450  -4.913  1.00  0.00           H  
ATOM    580  HG  SER A  37     -11.894  -3.064  -4.032  1.00  0.00           H  
ATOM    581  N   LEU A  38     -11.389  -4.958  -7.801  1.00  0.00           N  
ATOM    582  CA  LEU A  38     -10.143  -5.394  -8.418  1.00  0.00           C  
ATOM    583  C   LEU A  38      -8.984  -5.303  -7.432  1.00  0.00           C  
ATOM    584  O   LEU A  38      -8.156  -6.214  -7.353  1.00  0.00           O  
ATOM    585  CB  LEU A  38      -9.838  -4.552  -9.660  1.00  0.00           C  
ATOM    586  CG  LEU A  38      -8.596  -4.949 -10.462  1.00  0.00           C  
ATOM    587  CD1 LEU A  38      -8.739  -6.372 -10.987  1.00  0.00           C  
ATOM    588  CD2 LEU A  38      -8.364  -3.970 -11.609  1.00  0.00           C  
ATOM    589  H   LEU A  38     -11.867  -4.150  -8.173  1.00  0.00           H  
ATOM    590  HA  LEU A  38     -10.252  -6.435  -8.721  1.00  0.00           H  
ATOM    591 1HB  LEU A  38     -10.691  -4.607 -10.335  1.00  0.00           H  
ATOM    592 2HB  LEU A  38      -9.709  -3.514  -9.353  1.00  0.00           H  
ATOM    593  HG  LEU A  38      -7.724  -4.941  -9.808  1.00  0.00           H  
ATOM    594 1HD1 LEU A  38      -7.848  -6.642 -11.555  1.00  0.00           H  
ATOM    595 2HD1 LEU A  38      -8.855  -7.060 -10.150  1.00  0.00           H  
ATOM    596 3HD1 LEU A  38      -9.613  -6.435 -11.634  1.00  0.00           H  
ATOM    597 1HD2 LEU A  38      -7.477  -4.269 -12.167  1.00  0.00           H  
ATOM    598 2HD2 LEU A  38      -9.230  -3.977 -12.272  1.00  0.00           H  
ATOM    599 3HD2 LEU A  38      -8.221  -2.967 -11.207  1.00  0.00           H  
ATOM    600  N   LEU A  39      -8.947  -4.277  -6.594  1.00  0.00           N  
ATOM    601  CA  LEU A  39      -7.894  -4.099  -5.599  1.00  0.00           C  
ATOM    602  C   LEU A  39      -7.952  -5.191  -4.534  1.00  0.00           C  
ATOM    603  O   LEU A  39      -6.917  -5.711  -4.111  1.00  0.00           O  
ATOM    604  CB  LEU A  39      -8.018  -2.721  -4.937  1.00  0.00           C  
ATOM    605  CG  LEU A  39      -7.644  -1.523  -5.819  1.00  0.00           C  
ATOM    606  CD1 LEU A  39      -8.025  -0.231  -5.109  1.00  0.00           C  
ATOM    607  CD2 LEU A  39      -6.153  -1.562  -6.122  1.00  0.00           C  
ATOM    608  H   LEU A  39      -9.687  -3.593  -6.654  1.00  0.00           H  
ATOM    609  HA  LEU A  39      -6.928  -4.173  -6.100  1.00  0.00           H  
ATOM    610 1HB  LEU A  39      -9.049  -2.584  -4.612  1.00  0.00           H  
ATOM    611 2HB  LEU A  39      -7.376  -2.699  -4.057  1.00  0.00           H  
ATOM    612  HG  LEU A  39      -8.205  -1.568  -6.753  1.00  0.00           H  
ATOM    613 1HD1 LEU A  39      -7.758   0.621  -5.736  1.00  0.00           H  
ATOM    614 2HD1 LEU A  39      -9.099  -0.221  -4.923  1.00  0.00           H  
ATOM    615 3HD1 LEU A  39      -7.490  -0.165  -4.162  1.00  0.00           H  
ATOM    616 1HD2 LEU A  39      -5.887  -0.710  -6.749  1.00  0.00           H  
ATOM    617 2HD2 LEU A  39      -5.591  -1.515  -5.189  1.00  0.00           H  
ATOM    618 3HD2 LEU A  39      -5.912  -2.487  -6.644  1.00  0.00           H  
ATOM    619  N   GLN A  40      -9.182  -5.548  -4.175  1.00  0.00           N  
ATOM    620  CA  GLN A  40      -9.363  -6.617  -3.198  1.00  0.00           C  
ATOM    621  C   GLN A  40      -8.942  -7.965  -3.777  1.00  0.00           C  
ATOM    622  O   GLN A  40      -8.300  -8.767  -3.094  1.00  0.00           O  
ATOM    623  CB  GLN A  40     -10.820  -6.678  -2.732  1.00  0.00           C  
ATOM    624  CG  GLN A  40     -11.236  -5.524  -1.836  1.00  0.00           C  
ATOM    625  CD  GLN A  40     -12.711  -5.565  -1.486  1.00  0.00           C  
ATOM    626  OE1 GLN A  40     -13.563  -5.786  -2.352  1.00  0.00           O  
ATOM    627  NE2 GLN A  40     -13.023  -5.352  -0.213  1.00  0.00           N  
ATOM    628  H   GLN A  40      -9.996  -5.092  -4.563  1.00  0.00           H  
ATOM    629  HA  GLN A  40      -8.729  -6.410  -2.336  1.00  0.00           H  
ATOM    630 1HB  GLN A  40     -11.479  -6.684  -3.600  1.00  0.00           H  
ATOM    631 2HB  GLN A  40     -10.989  -7.606  -2.186  1.00  0.00           H  
ATOM    632 1HG  GLN A  40     -10.664  -5.573  -0.909  1.00  0.00           H  
ATOM    633 2HG  GLN A  40     -11.033  -4.585  -2.351  1.00  0.00           H  
ATOM    634 1HE2 GLN A  40     -13.981  -5.368   0.078  1.00  0.00           H  
ATOM    635 2HE2 GLN A  40     -12.301  -5.177   0.457  1.00  0.00           H  
ATOM    636  N   ALA A  41      -9.281  -8.114  -5.047  1.00  0.00           N  
ATOM    637  CA  ALA A  41      -8.820  -9.311  -5.746  1.00  0.00           C  
ATOM    638  C   ALA A  41      -7.297  -9.347  -5.831  1.00  0.00           C  
ATOM    639  O   ALA A  41      -6.682 -10.395  -5.623  1.00  0.00           O  
ATOM    640  CB  ALA A  41      -9.430  -9.376  -7.144  1.00  0.00           C  
ATOM    641  H   ALA A  41      -9.839  -7.437  -5.546  1.00  0.00           H  
ATOM    642  HA  ALA A  41      -9.147 -10.182  -5.178  1.00  0.00           H  
ATOM    643 1HB  ALA A  41      -9.079 -10.273  -7.653  1.00  0.00           H  
ATOM    644 2HB  ALA A  41     -10.517  -9.406  -7.067  1.00  0.00           H  
ATOM    645 3HB  ALA A  41      -9.131  -8.497  -7.713  1.00  0.00           H  
ATOM    646  N   LEU A  42      -6.696  -8.219  -6.089  1.00  0.00           N  
ATOM    647  CA  LEU A  42      -5.241  -8.129  -6.139  1.00  0.00           C  
ATOM    648  C   LEU A  42      -4.637  -8.297  -4.750  1.00  0.00           C  
ATOM    649  O   LEU A  42      -3.540  -8.840  -4.605  1.00  0.00           O  
ATOM    650  CB  LEU A  42      -4.807  -6.788  -6.739  1.00  0.00           C  
ATOM    651  CG  LEU A  42      -5.050  -6.605  -8.238  1.00  0.00           C  
ATOM    652  CD1 LEU A  42      -5.001  -5.126  -8.605  1.00  0.00           C  
ATOM    653  CD2 LEU A  42      -4.031  -7.397  -9.046  1.00  0.00           C  
ATOM    654  H   LEU A  42      -7.248  -7.390  -6.257  1.00  0.00           H  
ATOM    655  HA  LEU A  42      -4.867  -8.931  -6.775  1.00  0.00           H  
ATOM    656 1HB  LEU A  42      -5.338  -5.989  -6.223  1.00  0.00           H  
ATOM    657 2HB  LEU A  42      -3.740  -6.658  -6.563  1.00  0.00           H  
ATOM    658  HG  LEU A  42      -6.051  -6.956  -8.490  1.00  0.00           H  
ATOM    659 1HD1 LEU A  42      -5.176  -5.010  -9.675  1.00  0.00           H  
ATOM    660 2HD1 LEU A  42      -5.770  -4.587  -8.052  1.00  0.00           H  
ATOM    661 3HD1 LEU A  42      -4.021  -4.721  -8.353  1.00  0.00           H  
ATOM    662 1HD2 LEU A  42      -4.220  -7.256 -10.111  1.00  0.00           H  
ATOM    663 2HD2 LEU A  42      -3.025  -7.049  -8.807  1.00  0.00           H  
ATOM    664 3HD2 LEU A  42      -4.115  -8.457  -8.801  1.00  0.00           H  
ATOM    665  N   LEU A  43      -5.364  -7.876  -3.784  1.00  0.00           N  
ATOM    666  CA  LEU A  43      -4.859  -7.999  -2.420  1.00  0.00           C  
ATOM    667  C   LEU A  43      -4.783  -9.461  -1.995  1.00  0.00           C  
ATOM    668  O   LEU A  43      -3.866  -9.856  -1.272  1.00  0.00           O  
ATOM    669  CB  LEU A  43      -5.757  -7.223  -1.449  1.00  0.00           C  
ATOM    670  CG  LEU A  43      -5.179  -6.995  -0.046  1.00  0.00           C  
ATOM    671  CD1 LEU A  43      -3.915  -6.152  -0.148  1.00  0.00           C  
ATOM    672  CD2 LEU A  43      -6.221  -6.314   0.828  1.00  0.00           C  
ATOM    673  H   LEU A  43      -6.274  -7.464  -3.935  1.00  0.00           H  
ATOM    674  HA  LEU A  43      -3.851  -7.585  -2.386  1.00  0.00           H  
ATOM    675 1HB  LEU A  43      -5.973  -6.247  -1.881  1.00  0.00           H  
ATOM    676 2HB  LEU A  43      -6.697  -7.763  -1.336  1.00  0.00           H  
ATOM    677  HG  LEU A  43      -4.905  -7.954   0.395  1.00  0.00           H  
ATOM    678 1HD1 LEU A  43      -3.504  -5.990   0.848  1.00  0.00           H  
ATOM    679 2HD1 LEU A  43      -3.179  -6.672  -0.763  1.00  0.00           H  
ATOM    680 3HD1 LEU A  43      -4.154  -5.191  -0.602  1.00  0.00           H  
ATOM    681 1HD2 LEU A  43      -5.810  -6.153   1.825  1.00  0.00           H  
ATOM    682 2HD2 LEU A  43      -6.494  -5.354   0.389  1.00  0.00           H  
ATOM    683 3HD2 LEU A  43      -7.106  -6.946   0.898  1.00  0.00           H  
ATOM    684  N   ILE A  44      -5.686 -10.237  -2.469  1.00  0.00           N  
ATOM    685  CA  ILE A  44      -5.649 -11.669  -2.197  1.00  0.00           C  
ATOM    686  C   ILE A  44      -4.403 -12.283  -2.832  1.00  0.00           C  
ATOM    687  O   ILE A  44      -3.717 -13.095  -2.206  1.00  0.00           O  
ATOM    688  CB  ILE A  44      -6.910 -12.372  -2.733  1.00  0.00           C  
ATOM    689  CG1 ILE A  44      -8.143 -11.937  -1.935  1.00  0.00           C  
ATOM    690  CG2 ILE A  44      -6.742 -13.882  -2.677  1.00  0.00           C  
ATOM    691  CD1 ILE A  44      -9.454 -12.315  -2.584  1.00  0.00           C  
ATOM    692  H   ILE A  44      -6.434  -9.863  -3.037  1.00  0.00           H  
ATOM    693  HA  ILE A  44      -5.599 -11.816  -1.119  1.00  0.00           H  
ATOM    694  HB  ILE A  44      -7.082 -12.073  -3.766  1.00  0.00           H  
ATOM    695 1HG1 ILE A  44      -8.111 -12.385  -0.943  1.00  0.00           H  
ATOM    696 2HG1 ILE A  44      -8.128 -10.854  -1.804  1.00  0.00           H  
ATOM    697 1HG2 ILE A  44      -7.643 -14.363  -3.058  1.00  0.00           H  
ATOM    698 2HG2 ILE A  44      -5.888 -14.176  -3.286  1.00  0.00           H  
ATOM    699 3HG2 ILE A  44      -6.574 -14.192  -1.645  1.00  0.00           H  
ATOM    700 1HD1 ILE A  44     -10.281 -11.973  -1.960  1.00  0.00           H  
ATOM    701 2HD1 ILE A  44      -9.523 -11.847  -3.566  1.00  0.00           H  
ATOM    702 3HD1 ILE A  44      -9.507 -13.397  -2.693  1.00  0.00           H  
ATOM    703  N   LEU A  45      -4.174 -11.859  -4.040  1.00  0.00           N  
ATOM    704  CA  LEU A  45      -3.006 -12.396  -4.730  1.00  0.00           C  
ATOM    705  C   LEU A  45      -1.720 -12.008  -4.006  1.00  0.00           C  
ATOM    706  O   LEU A  45      -0.794 -12.814  -3.902  1.00  0.00           O  
ATOM    707  CB  LEU A  45      -2.961 -11.898  -6.176  1.00  0.00           C  
ATOM    708  CG  LEU A  45      -4.077 -12.394  -7.098  1.00  0.00           C  
ATOM    709  CD1 LEU A  45      -3.996 -11.696  -8.453  1.00  0.00           C  
ATOM    710  CD2 LEU A  45      -3.997 -13.909  -7.268  1.00  0.00           C  
ATOM    711  H   LEU A  45      -4.759 -11.185  -4.513  1.00  0.00           H  
ATOM    712  HA  LEU A  45      -3.079 -13.483  -4.738  1.00  0.00           H  
ATOM    713 1HB  LEU A  45      -3.004 -10.810  -6.170  1.00  0.00           H  
ATOM    714 2HB  LEU A  45      -2.013 -12.201  -6.620  1.00  0.00           H  
ATOM    715  HG  LEU A  45      -5.046 -12.138  -6.669  1.00  0.00           H  
ATOM    716 1HD1 LEU A  45      -4.797 -12.060  -9.098  1.00  0.00           H  
ATOM    717 2HD1 LEU A  45      -4.104 -10.620  -8.314  1.00  0.00           H  
ATOM    718 3HD1 LEU A  45      -3.033 -11.909  -8.915  1.00  0.00           H  
ATOM    719 1HD2 LEU A  45      -4.799 -14.244  -7.926  1.00  0.00           H  
ATOM    720 2HD2 LEU A  45      -3.034 -14.175  -7.704  1.00  0.00           H  
ATOM    721 3HD2 LEU A  45      -4.101 -14.390  -6.295  1.00  0.00           H  
ATOM    722  N   LEU A  46      -1.750 -10.852  -3.561  1.00  0.00           N  
ATOM    723  CA  LEU A  46      -0.589 -10.382  -2.813  1.00  0.00           C  
ATOM    724  C   LEU A  46      -0.387 -11.194  -1.537  1.00  0.00           C  
ATOM    725  O   LEU A  46       0.729 -11.622  -1.239  1.00  0.00           O  
ATOM    726  CB  LEU A  46      -0.750  -8.898  -2.461  1.00  0.00           C  
ATOM    727  CG  LEU A  46       0.390  -8.280  -1.641  1.00  0.00           C  
ATOM    728  CD1 LEU A  46       1.688  -8.364  -2.433  1.00  0.00           C  
ATOM    729  CD2 LEU A  46       0.048  -6.837  -1.303  1.00  0.00           C  
ATOM    730  H   LEU A  46      -2.535 -10.230  -3.691  1.00  0.00           H  
ATOM    731  HA  LEU A  46       0.298 -10.507  -3.437  1.00  0.00           H  
ATOM    732 1HB  LEU A  46      -0.839  -8.329  -3.386  1.00  0.00           H  
ATOM    733 2HB  LEU A  46      -1.672  -8.773  -1.893  1.00  0.00           H  
ATOM    734  HG  LEU A  46       0.523  -8.847  -0.720  1.00  0.00           H  
ATOM    735 1HD1 LEU A  46       2.498  -7.926  -1.850  1.00  0.00           H  
ATOM    736 2HD1 LEU A  46       1.918  -9.409  -2.644  1.00  0.00           H  
ATOM    737 3HD1 LEU A  46       1.579  -7.820  -3.369  1.00  0.00           H  
ATOM    738 1HD2 LEU A  46       0.858  -6.398  -0.720  1.00  0.00           H  
ATOM    739 2HD2 LEU A  46      -0.085  -6.269  -2.225  1.00  0.00           H  
ATOM    740 3HD2 LEU A  46      -0.874  -6.807  -0.723  1.00  0.00           H  
ATOM    741  N   ALA A  47      -1.377 -11.434  -0.817  1.00  0.00           N  
ATOM    742  CA  ALA A  47      -1.301 -12.253   0.388  1.00  0.00           C  
ATOM    743  C   ALA A  47      -0.828 -13.668   0.062  1.00  0.00           C  
ATOM    744  O   ALA A  47       0.001 -14.235   0.779  1.00  0.00           O  
ATOM    745  CB  ALA A  47      -2.657 -12.299   1.091  1.00  0.00           C  
ATOM    746  H   ALA A  47      -2.266 -11.039  -1.088  1.00  0.00           H  
ATOM    747  HA  ALA A  47      -0.572 -11.801   1.061  1.00  0.00           H  
ATOM    748 1HB  ALA A  47      -2.582 -12.914   1.986  1.00  0.00           H  
ATOM    749 2HB  ALA A  47      -2.956 -11.287   1.368  1.00  0.00           H  
ATOM    750 3HB  ALA A  47      -3.399 -12.725   0.418  1.00  0.00           H  
ATOM    751  N   ALA A  48      -1.306 -14.187  -1.025  1.00  0.00           N  
ATOM    752  CA  ALA A  48      -0.890 -15.521  -1.449  1.00  0.00           C  
ATOM    753  C   ALA A  48       0.623 -15.593  -1.630  1.00  0.00           C  
ATOM    754  O   ALA A  48       1.257 -16.569  -1.222  1.00  0.00           O  
ATOM    755  CB  ALA A  48      -1.596 -15.910  -2.746  1.00  0.00           C  
ATOM    756  H   ALA A  48      -1.970 -13.675  -1.588  1.00  0.00           H  
ATOM    757  HA  ALA A  48      -1.172 -16.228  -0.668  1.00  0.00           H  
ATOM    758 1HB  ALA A  48      -1.277 -16.907  -3.050  1.00  0.00           H  
ATOM    759 2HB  ALA A  48      -2.675 -15.906  -2.589  1.00  0.00           H  
ATOM    760 3HB  ALA A  48      -1.342 -15.194  -3.527  1.00  0.00           H  
ATOM    761  N   ALA A  49       1.155 -14.564  -2.185  1.00  0.00           N  
ATOM    762  CA  ALA A  49       2.605 -14.480  -2.345  1.00  0.00           C  
ATOM    763  C   ALA A  49       3.300 -14.370  -0.990  1.00  0.00           C  
ATOM    764  O   ALA A  49       4.258 -15.096  -0.716  1.00  0.00           O  
ATOM    765  CB  ALA A  49       2.975 -13.292  -3.227  1.00  0.00           C  
ATOM    766  H   ALA A  49       0.578 -13.805  -2.517  1.00  0.00           H  
ATOM    767  HA  ALA A  49       2.947 -15.397  -2.826  1.00  0.00           H  
ATOM    768 1HB  ALA A  49       4.058 -13.242  -3.336  1.00  0.00           H  
ATOM    769 2HB  ALA A  49       2.517 -13.411  -4.209  1.00  0.00           H  
ATOM    770 3HB  ALA A  49       2.615 -12.372  -2.769  1.00  0.00           H  
ATOM    771  N   ASN A  50       2.794 -13.574  -0.121  1.00  0.00           N  
ATOM    772  CA  ASN A  50       3.454 -13.299   1.152  1.00  0.00           C  
ATOM    773  C   ASN A  50       3.395 -14.506   2.085  1.00  0.00           C  
ATOM    774  O   ASN A  50       4.305 -14.721   2.886  1.00  0.00           O  
ATOM    775  CB  ASN A  50       2.840 -12.081   1.817  1.00  0.00           C  
ATOM    776  CG  ASN A  50       3.247 -10.794   1.154  1.00  0.00           C  
ATOM    777  OD1 ASN A  50       4.203 -10.760   0.372  1.00  0.00           O  
ATOM    778  ND2 ASN A  50       2.538  -9.735   1.452  1.00  0.00           N  
ATOM    779  H   ASN A  50       1.914 -13.124  -0.326  1.00  0.00           H  
ATOM    780  HA  ASN A  50       4.508 -13.093   0.959  1.00  0.00           H  
ATOM    781 1HB  ASN A  50       1.753 -12.162   1.792  1.00  0.00           H  
ATOM    782 2HB  ASN A  50       3.141 -12.048   2.864  1.00  0.00           H  
ATOM    783 1HD2 ASN A  50       2.763  -8.851   1.040  1.00  0.00           H  
ATOM    784 2HD2 ASN A  50       1.773  -9.809   2.090  1.00  0.00           H  
ATOM    785  N   THR A  51       2.405 -15.298   1.952  1.00  0.00           N  
ATOM    786  CA  THR A  51       2.231 -16.439   2.843  1.00  0.00           C  
ATOM    787  C   THR A  51       2.870 -17.692   2.251  1.00  0.00           C  
ATOM    788  O   THR A  51       2.911 -18.739   2.899  1.00  0.00           O  
ATOM    789  CB  THR A  51       0.740 -16.700   3.128  1.00  0.00           C  
ATOM    790  OG1 THR A  51       0.046 -16.915   1.893  1.00  0.00           O  
ATOM    791  CG2 THR A  51       0.121 -15.515   3.854  1.00  0.00           C  
ATOM    792  H   THR A  51       1.728 -15.138   1.218  1.00  0.00           H  
ATOM    793  HA  THR A  51       2.724 -16.217   3.791  1.00  0.00           H  
ATOM    794  HB  THR A  51       0.639 -17.591   3.747  1.00  0.00           H  
ATOM    795  HG1 THR A  51      -0.079 -17.858   1.757  1.00  0.00           H  
ATOM    796 1HG2 THR A  51      -0.932 -15.717   4.047  1.00  0.00           H  
ATOM    797 2HG2 THR A  51       0.640 -15.356   4.799  1.00  0.00           H  
ATOM    798 3HG2 THR A  51       0.211 -14.623   3.236  1.00  0.00           H  
ATOM    799  N   GLY A  52       3.418 -17.583   0.986  1.00  0.00           N  
ATOM    800  CA  GLY A  52       3.997 -18.724   0.296  1.00  0.00           C  
ATOM    801  C   GLY A  52       2.965 -19.751  -0.130  1.00  0.00           C  
ATOM    802  O   GLY A  52       3.197 -20.956  -0.013  1.00  0.00           O  
ATOM    803  H   GLY A  52       3.415 -16.682   0.530  1.00  0.00           H  
ATOM    804 1HA  GLY A  52       4.532 -18.379  -0.590  1.00  0.00           H  
ATOM    805 2HA  GLY A  52       4.727 -19.209   0.943  1.00  0.00           H  
ATOM    806  N   THR A  53       1.731 -19.357  -0.486  1.00  0.00           N  
ATOM    807  CA  THR A  53       0.632 -20.251  -0.833  1.00  0.00           C  
ATOM    808  C   THR A  53       0.125 -19.965  -2.245  1.00  0.00           C  
ATOM    809  O   THR A  53       0.654 -19.089  -2.932  1.00  0.00           O  
ATOM    810  CB  THR A  53      -0.528 -20.123   0.171  1.00  0.00           C  
ATOM    811  OG1 THR A  53      -1.165 -18.849   0.010  1.00  0.00           O  
ATOM    812  CG2 THR A  53      -0.014 -20.250   1.597  1.00  0.00           C  
ATOM    813  H   THR A  53       1.580 -18.359  -0.508  1.00  0.00           H  
ATOM    814  HA  THR A  53       0.997 -21.277  -0.801  1.00  0.00           H  
ATOM    815  HB  THR A  53      -1.260 -20.906  -0.017  1.00  0.00           H  
ATOM    816  HG1 THR A  53      -1.712 -18.862  -0.780  1.00  0.00           H  
ATOM    817 1HG2 THR A  53      -0.848 -20.158   2.294  1.00  0.00           H  
ATOM    818 2HG2 THR A  53       0.461 -21.223   1.727  1.00  0.00           H  
ATOM    819 3HG2 THR A  53       0.712 -19.463   1.795  1.00  0.00           H  
ATOM    820  N   THR A  54      -0.815 -20.735  -2.655  1.00  0.00           N  
ATOM    821  CA  THR A  54      -1.471 -20.479  -3.934  1.00  0.00           C  
ATOM    822  C   THR A  54      -2.718 -19.622  -3.739  1.00  0.00           C  
ATOM    823  O   THR A  54      -3.022 -19.205  -2.619  1.00  0.00           O  
ATOM    824  CB  THR A  54      -1.849 -21.794  -4.640  1.00  0.00           C  
ATOM    825  OG1 THR A  54      -2.222 -21.521  -5.997  1.00  0.00           O  
ATOM    826  CG2 THR A  54      -3.009 -22.469  -3.925  1.00  0.00           C  
ATOM    827  H   THR A  54      -1.111 -21.526  -2.100  1.00  0.00           H  
ATOM    828  HA  THR A  54      -0.777 -19.935  -4.576  1.00  0.00           H  
ATOM    829  HB  THR A  54      -0.990 -22.466  -4.642  1.00  0.00           H  
ATOM    830  HG1 THR A  54      -2.153 -22.326  -6.516  1.00  0.00           H  
ATOM    831 1HG2 THR A  54      -3.262 -23.397  -4.438  1.00  0.00           H  
ATOM    832 2HG2 THR A  54      -2.725 -22.689  -2.897  1.00  0.00           H  
ATOM    833 3HG2 THR A  54      -3.873 -21.806  -3.929  1.00  0.00           H  
ATOM    834  N   VAL A  55      -3.472 -19.325  -4.828  1.00  0.00           N  
ATOM    835  CA  VAL A  55      -4.594 -18.391  -4.840  1.00  0.00           C  
ATOM    836  C   VAL A  55      -5.758 -18.973  -4.039  1.00  0.00           C  
ATOM    837  O   VAL A  55      -6.296 -18.311  -3.149  1.00  0.00           O  
ATOM    838  CB  VAL A  55      -5.047 -18.107  -6.285  1.00  0.00           C  
ATOM    839  CG1 VAL A  55      -6.296 -17.236  -6.290  1.00  0.00           C  
ATOM    840  CG2 VAL A  55      -3.921 -17.438  -7.059  1.00  0.00           C  
ATOM    841  H   VAL A  55      -3.218 -19.800  -5.682  1.00  0.00           H  
ATOM    842  HA  VAL A  55      -4.276 -17.461  -4.369  1.00  0.00           H  
ATOM    843  HB  VAL A  55      -5.310 -19.049  -6.766  1.00  0.00           H  
ATOM    844 1HG1 VAL A  55      -6.601 -17.046  -7.319  1.00  0.00           H  
ATOM    845 2HG1 VAL A  55      -7.098 -17.750  -5.762  1.00  0.00           H  
ATOM    846 3HG1 VAL A  55      -6.081 -16.290  -5.794  1.00  0.00           H  
ATOM    847 1HG2 VAL A  55      -4.248 -17.240  -8.079  1.00  0.00           H  
ATOM    848 2HG2 VAL A  55      -3.654 -16.499  -6.574  1.00  0.00           H  
ATOM    849 3HG2 VAL A  55      -3.052 -18.097  -7.077  1.00  0.00           H  
ATOM    850  N   GLU A  56      -6.052 -20.212  -4.262  1.00  0.00           N  
ATOM    851  CA  GLU A  56      -7.193 -20.863  -3.620  1.00  0.00           C  
ATOM    852  C   GLU A  56      -7.014 -20.919  -2.107  1.00  0.00           C  
ATOM    853  O   GLU A  56      -7.959 -20.669  -1.356  1.00  0.00           O  
ATOM    854  CB  GLU A  56      -7.383 -22.277  -4.173  1.00  0.00           C  
ATOM    855  CG  GLU A  56      -7.805 -22.330  -5.634  1.00  0.00           C  
ATOM    856  CD  GLU A  56      -6.651 -22.155  -6.583  1.00  0.00           C  
ATOM    857  OE1 GLU A  56      -5.546 -22.000  -6.122  1.00  0.00           O  
ATOM    858  OE2 GLU A  56      -6.876 -22.178  -7.770  1.00  0.00           O  
ATOM    859  H   GLU A  56      -5.477 -20.745  -4.899  1.00  0.00           H  
ATOM    860  HA  GLU A  56      -8.088 -20.276  -3.828  1.00  0.00           H  
ATOM    861 1HB  GLU A  56      -6.451 -22.835  -4.073  1.00  0.00           H  
ATOM    862 2HB  GLU A  56      -8.140 -22.798  -3.587  1.00  0.00           H  
ATOM    863 1HG  GLU A  56      -8.279 -23.291  -5.831  1.00  0.00           H  
ATOM    864 2HG  GLU A  56      -8.541 -21.548  -5.817  1.00  0.00           H  
ATOM    865  N   GLU A  57      -5.750 -21.208  -1.765  1.00  0.00           N  
ATOM    866  CA  GLU A  57      -5.473 -21.329  -0.337  1.00  0.00           C  
ATOM    867  C   GLU A  57      -5.626 -19.983   0.369  1.00  0.00           C  
ATOM    868  O   GLU A  57      -6.207 -19.909   1.453  1.00  0.00           O  
ATOM    869  CB  GLU A  57      -4.061 -21.877  -0.111  1.00  0.00           C  
ATOM    870  CG  GLU A  57      -3.901 -23.355  -0.439  1.00  0.00           C  
ATOM    871  CD  GLU A  57      -2.468 -23.807  -0.416  1.00  0.00           C  
ATOM    872  OE1 GLU A  57      -1.613 -23.029  -0.765  1.00  0.00           O  
ATOM    873  OE2 GLU A  57      -2.228 -24.933  -0.048  1.00  0.00           O  
ATOM    874  H   GLU A  57      -4.997 -21.343  -2.425  1.00  0.00           H  
ATOM    875  HA  GLU A  57      -6.196 -22.020   0.098  1.00  0.00           H  
ATOM    876 1HB  GLU A  57      -3.353 -21.319  -0.724  1.00  0.00           H  
ATOM    877 2HB  GLU A  57      -3.777 -21.733   0.930  1.00  0.00           H  
ATOM    878 1HG  GLU A  57      -4.468 -23.940   0.285  1.00  0.00           H  
ATOM    879 2HG  GLU A  57      -4.322 -23.544  -1.427  1.00  0.00           H  
ATOM    880  N   ALA A  58      -5.131 -18.973  -0.308  1.00  0.00           N  
ATOM    881  CA  ALA A  58      -5.247 -17.637   0.268  1.00  0.00           C  
ATOM    882  C   ALA A  58      -6.708 -17.231   0.425  1.00  0.00           C  
ATOM    883  O   ALA A  58      -7.087 -16.624   1.430  1.00  0.00           O  
ATOM    884  CB  ALA A  58      -4.505 -16.619  -0.595  1.00  0.00           C  
ATOM    885  H   ALA A  58      -4.679 -19.085  -1.205  1.00  0.00           H  
ATOM    886  HA  ALA A  58      -4.794 -17.655   1.259  1.00  0.00           H  
ATOM    887 1HB  ALA A  58      -4.601 -15.627  -0.151  1.00  0.00           H  
ATOM    888 2HB  ALA A  58      -3.451 -16.891  -0.653  1.00  0.00           H  
ATOM    889 3HB  ALA A  58      -4.933 -16.611  -1.596  1.00  0.00           H  
ATOM    890  N   VAL A  59      -7.585 -17.584  -0.502  1.00  0.00           N  
ATOM    891  CA  VAL A  59      -9.005 -17.252  -0.468  1.00  0.00           C  
ATOM    892  C   VAL A  59      -9.677 -17.966   0.703  1.00  0.00           C  
ATOM    893  O   VAL A  59     -10.412 -17.347   1.475  1.00  0.00           O  
ATOM    894  CB  VAL A  59      -9.689 -17.660  -1.786  1.00  0.00           C  
ATOM    895  CG1 VAL A  59     -11.201 -17.543  -1.660  1.00  0.00           C  
ATOM    896  CG2 VAL A  59      -9.175 -16.794  -2.926  1.00  0.00           C  
ATOM    897  H   VAL A  59      -7.223 -18.123  -1.276  1.00  0.00           H  
ATOM    898  HA  VAL A  59      -9.105 -16.176  -0.323  1.00  0.00           H  
ATOM    899  HB  VAL A  59      -9.465 -18.705  -1.993  1.00  0.00           H  
ATOM    900 1HG1 VAL A  59     -11.669 -17.835  -2.600  1.00  0.00           H  
ATOM    901 2HG1 VAL A  59     -11.551 -18.199  -0.863  1.00  0.00           H  
ATOM    902 3HG1 VAL A  59     -11.468 -16.512  -1.428  1.00  0.00           H  
ATOM    903 1HG2 VAL A  59      -9.662 -17.087  -3.855  1.00  0.00           H  
ATOM    904 2HG2 VAL A  59      -9.395 -15.747  -2.716  1.00  0.00           H  
ATOM    905 3HG2 VAL A  59      -8.097 -16.924  -3.025  1.00  0.00           H  
ATOM    906  N   GLN A  60      -9.372 -19.230   0.816  1.00  0.00           N  
ATOM    907  CA  GLN A  60     -10.012 -20.036   1.850  1.00  0.00           C  
ATOM    908  C   GLN A  60      -9.643 -19.535   3.243  1.00  0.00           C  
ATOM    909  O   GLN A  60     -10.515 -19.373   4.101  1.00  0.00           O  
ATOM    910  CB  GLN A  60      -9.620 -21.508   1.702  1.00  0.00           C  
ATOM    911  CG  GLN A  60     -10.208 -22.189   0.478  1.00  0.00           C  
ATOM    912  CD  GLN A  60      -9.722 -23.618   0.320  1.00  0.00           C  
ATOM    913  OE1 GLN A  60      -8.618 -23.963   0.749  1.00  0.00           O  
ATOM    914  NE2 GLN A  60     -10.546 -24.457  -0.297  1.00  0.00           N  
ATOM    915  H   GLN A  60      -8.699 -19.664   0.199  1.00  0.00           H  
ATOM    916  HA  GLN A  60     -11.092 -19.949   1.736  1.00  0.00           H  
ATOM    917 1HB  GLN A  60      -8.534 -21.592   1.644  1.00  0.00           H  
ATOM    918 2HB  GLN A  60      -9.944 -22.062   2.583  1.00  0.00           H  
ATOM    919 1HG  GLN A  60     -11.294 -22.206   0.571  1.00  0.00           H  
ATOM    920 2HG  GLN A  60      -9.918 -21.630  -0.411  1.00  0.00           H  
ATOM    921 1HE2 GLN A  60     -10.279 -25.413  -0.430  1.00  0.00           H  
ATOM    922 2HE2 GLN A  60     -11.432 -24.135  -0.629  1.00  0.00           H  
ATOM    923  N   GLU A  61      -8.374 -19.278   3.363  1.00  0.00           N  
ATOM    924  CA  GLU A  61      -7.912 -18.828   4.673  1.00  0.00           C  
ATOM    925  C   GLU A  61      -8.429 -17.428   4.988  1.00  0.00           C  
ATOM    926  O   GLU A  61      -8.814 -17.144   6.125  1.00  0.00           O  
ATOM    927  CB  GLU A  61      -6.383 -18.844   4.734  1.00  0.00           C  
ATOM    928  CG  GLU A  61      -5.770 -20.236   4.789  1.00  0.00           C  
ATOM    929  CD  GLU A  61      -4.272 -20.211   4.918  1.00  0.00           C  
ATOM    930  OE1 GLU A  61      -3.691 -19.180   4.676  1.00  0.00           O  
ATOM    931  OE2 GLU A  61      -3.709 -21.224   5.258  1.00  0.00           O  
ATOM    932  H   GLU A  61      -7.705 -19.372   2.612  1.00  0.00           H  
ATOM    933  HA  GLU A  61      -8.305 -19.507   5.431  1.00  0.00           H  
ATOM    934 1HB  GLU A  61      -5.979 -18.335   3.858  1.00  0.00           H  
ATOM    935 2HB  GLU A  61      -6.048 -18.295   5.615  1.00  0.00           H  
ATOM    936 1HG  GLU A  61      -6.188 -20.771   5.642  1.00  0.00           H  
ATOM    937 2HG  GLU A  61      -6.044 -20.778   3.886  1.00  0.00           H  
ATOM    938  N   ALA A  62      -8.445 -16.570   3.964  1.00  0.00           N  
ATOM    939  CA  ALA A  62      -8.894 -15.195   4.167  1.00  0.00           C  
ATOM    940  C   ALA A  62     -10.368 -15.152   4.557  1.00  0.00           C  
ATOM    941  O   ALA A  62     -10.756 -14.397   5.451  1.00  0.00           O  
ATOM    942  CB  ALA A  62      -8.656 -14.368   2.905  1.00  0.00           C  
ATOM    943  H   ALA A  62      -8.148 -16.860   3.043  1.00  0.00           H  
ATOM    944  HA  ALA A  62      -8.316 -14.767   4.984  1.00  0.00           H  
ATOM    945 1HB  ALA A  62      -8.997 -13.345   3.072  1.00  0.00           H  
ATOM    946 2HB  ALA A  62      -7.592 -14.362   2.669  1.00  0.00           H  
ATOM    947 3HB  ALA A  62      -9.210 -14.803   2.074  1.00  0.00           H  
ATOM    948  N   LEU A  63     -11.206 -15.972   3.915  1.00  0.00           N  
ATOM    949  CA  LEU A  63     -12.643 -15.951   4.166  1.00  0.00           C  
ATOM    950  C   LEU A  63     -12.969 -16.577   5.518  1.00  0.00           C  
ATOM    951  O   LEU A  63     -13.876 -16.119   6.217  1.00  0.00           O  
ATOM    952  CB  LEU A  63     -13.387 -16.702   3.054  1.00  0.00           C  
ATOM    953  CG  LEU A  63     -13.322 -16.061   1.662  1.00  0.00           C  
ATOM    954  CD1 LEU A  63     -13.912 -17.018   0.634  1.00  0.00           C  
ATOM    955  CD2 LEU A  63     -14.076 -14.740   1.674  1.00  0.00           C  
ATOM    956  H   LEU A  63     -10.833 -16.622   3.239  1.00  0.00           H  
ATOM    957  HA  LEU A  63     -12.978 -14.915   4.180  1.00  0.00           H  
ATOM    958 1HB  LEU A  63     -12.975 -17.706   2.976  1.00  0.00           H  
ATOM    959 2HB  LEU A  63     -14.438 -16.783   3.333  1.00  0.00           H  
ATOM    960  HG  LEU A  63     -12.281 -15.883   1.391  1.00  0.00           H  
ATOM    961 1HD1 LEU A  63     -13.866 -16.564  -0.355  1.00  0.00           H  
ATOM    962 2HD1 LEU A  63     -13.343 -17.948   0.633  1.00  0.00           H  
ATOM    963 3HD1 LEU A  63     -14.950 -17.229   0.888  1.00  0.00           H  
ATOM    964 1HD2 LEU A  63     -14.028 -14.285   0.684  1.00  0.00           H  
ATOM    965 2HD2 LEU A  63     -15.117 -14.918   1.943  1.00  0.00           H  
ATOM    966 3HD2 LEU A  63     -13.622 -14.069   2.404  1.00  0.00           H  
ATOM    967  N   GLN A  64     -12.228 -17.593   5.854  1.00  0.00           N  
ATOM    968  CA  GLN A  64     -12.452 -18.249   7.137  1.00  0.00           C  
ATOM    969  C   GLN A  64     -12.035 -17.348   8.295  1.00  0.00           C  
ATOM    970  O   GLN A  64     -12.741 -17.253   9.301  1.00  0.00           O  
ATOM    971  CB  GLN A  64     -11.687 -19.573   7.201  1.00  0.00           C  
ATOM    972  CG  GLN A  64     -12.256 -20.665   6.312  1.00  0.00           C  
ATOM    973  CD  GLN A  64     -11.387 -21.909   6.295  1.00  0.00           C  
ATOM    974  OE1 GLN A  64     -10.444 -22.035   7.080  1.00  0.00           O  
ATOM    975  NE2 GLN A  64     -11.701 -22.835   5.396  1.00  0.00           N  
ATOM    976  H   GLN A  64     -11.500 -17.938   5.245  1.00  0.00           H  
ATOM    977  HA  GLN A  64     -13.517 -18.454   7.239  1.00  0.00           H  
ATOM    978 1HB  GLN A  64     -10.649 -19.409   6.909  1.00  0.00           H  
ATOM    979 2HB  GLN A  64     -11.683 -19.942   8.228  1.00  0.00           H  
ATOM    980 1HG  GLN A  64     -13.243 -20.943   6.683  1.00  0.00           H  
ATOM    981 2HG  GLN A  64     -12.333 -20.287   5.293  1.00  0.00           H  
ATOM    982 1HE2 GLN A  64     -11.163 -23.677   5.336  1.00  0.00           H  
ATOM    983 2HE2 GLN A  64     -12.474 -22.692   4.778  1.00  0.00           H  
ATOM    984  N   LEU A  65     -10.899 -16.705   8.082  1.00  0.00           N  
ATOM    985  CA  LEU A  65     -10.395 -15.802   9.109  1.00  0.00           C  
ATOM    986  C   LEU A  65     -11.279 -14.563   9.227  1.00  0.00           C  
ATOM    987  O   LEU A  65     -11.589 -14.120  10.334  1.00  0.00           O  
ATOM    988  CB  LEU A  65      -8.954 -15.384   8.790  1.00  0.00           C  
ATOM    989  CG  LEU A  65      -8.278 -14.481   9.830  1.00  0.00           C  
ATOM    990  CD1 LEU A  65      -8.206 -15.209  11.165  1.00  0.00           C  
ATOM    991  CD2 LEU A  65      -6.888 -14.096   9.341  1.00  0.00           C  
ATOM    992  H   LEU A  65     -10.372 -16.823   7.228  1.00  0.00           H  
ATOM    993  HA  LEU A  65     -10.409 -16.324  10.065  1.00  0.00           H  
ATOM    994 1HB  LEU A  65      -8.348 -16.282   8.687  1.00  0.00           H  
ATOM    995 2HB  LEU A  65      -8.949 -14.854   7.838  1.00  0.00           H  
ATOM    996  HG  LEU A  65      -8.875 -13.579   9.973  1.00  0.00           H  
ATOM    997 1HD1 LEU A  65      -7.725 -14.567  11.904  1.00  0.00           H  
ATOM    998 2HD1 LEU A  65      -9.213 -15.454  11.501  1.00  0.00           H  
ATOM    999 3HD1 LEU A  65      -7.627 -16.125  11.050  1.00  0.00           H  
ATOM   1000 1HD2 LEU A  65      -6.408 -13.454  10.079  1.00  0.00           H  
ATOM   1001 2HD2 LEU A  65      -6.290 -14.997   9.198  1.00  0.00           H  
ATOM   1002 3HD2 LEU A  65      -6.971 -13.563   8.393  1.00  0.00           H  
ATOM   1003  N   LYS A  66     -11.659 -14.077   8.032  1.00  0.00           N  
ATOM   1004  CA  LYS A  66     -12.565 -12.933   7.983  1.00  0.00           C  
ATOM   1005  C   LYS A  66     -13.844 -13.212   8.769  1.00  0.00           C  
ATOM   1006  O   LYS A  66     -14.247 -12.410   9.614  1.00  0.00           O  
ATOM   1007  CB  LYS A  66     -12.904 -12.577   6.536  1.00  0.00           C  
ATOM   1008  CG  LYS A  66     -13.814 -11.365   6.382  1.00  0.00           C  
ATOM   1009  CD  LYS A  66     -14.237 -11.172   4.933  1.00  0.00           C  
ATOM   1010  CE  LYS A  66     -15.159  -9.971   4.780  1.00  0.00           C  
ATOM   1011  NZ  LYS A  66     -16.525 -10.248   5.304  1.00  0.00           N  
ATOM   1012  H   LYS A  66     -11.333 -14.483   7.165  1.00  0.00           H  
ATOM   1013  HA  LYS A  66     -12.069 -12.078   8.445  1.00  0.00           H  
ATOM   1014 1HB  LYS A  66     -11.984 -12.376   5.985  1.00  0.00           H  
ATOM   1015 2HB  LYS A  66     -13.394 -13.425   6.057  1.00  0.00           H  
ATOM   1016 1HG  LYS A  66     -14.706 -11.499   6.997  1.00  0.00           H  
ATOM   1017 2HG  LYS A  66     -13.291 -10.472   6.720  1.00  0.00           H  
ATOM   1018 1HD  LYS A  66     -13.353 -11.022   4.312  1.00  0.00           H  
ATOM   1019 2HD  LYS A  66     -14.758 -12.064   4.583  1.00  0.00           H  
ATOM   1020 1HE  LYS A  66     -14.743  -9.122   5.319  1.00  0.00           H  
ATOM   1021 2HE  LYS A  66     -15.236  -9.703   3.726  1.00  0.00           H  
ATOM   1022 1HZ  LYS A  66     -17.104  -9.429   5.184  1.00  0.00           H  
ATOM   1023 2HZ  LYS A  66     -16.929 -11.023   4.797  1.00  0.00           H  
ATOM   1024 3HZ  LYS A  66     -16.469 -10.479   6.286  1.00  0.00           H  
ATOM   1025  N   THR A  67     -14.460 -14.369   8.558  1.00  0.00           N  
ATOM   1026  CA  THR A  67     -15.728 -14.744   9.174  1.00  0.00           C  
ATOM   1027  C   THR A  67     -15.571 -14.902  10.683  1.00  0.00           C  
ATOM   1028  O   THR A  67     -16.358 -14.351  11.456  1.00  0.00           O  
ATOM   1029  CB  THR A  67     -16.277 -16.049   8.568  1.00  0.00           C  
ATOM   1030  OG1 THR A  67     -16.516 -15.865   7.167  1.00  0.00           O  
ATOM   1031  CG2 THR A  67     -17.575 -16.450   9.252  1.00  0.00           C  
ATOM   1032  H   THR A  67     -14.008 -15.018   7.931  1.00  0.00           H  
ATOM   1033  HA  THR A  67     -16.452 -13.951   8.984  1.00  0.00           H  
ATOM   1034  HB  THR A  67     -15.544 -16.846   8.697  1.00  0.00           H  
ATOM   1035  HG1 THR A  67     -15.693 -15.632   6.730  1.00  0.00           H  
ATOM   1036 1HG2 THR A  67     -17.948 -17.374   8.812  1.00  0.00           H  
ATOM   1037 2HG2 THR A  67     -17.394 -16.602  10.316  1.00  0.00           H  
ATOM   1038 3HG2 THR A  67     -18.314 -15.661   9.119  1.00  0.00           H  
ATOM   1039  N   LYS A  68     -14.571 -15.594  11.036  1.00  0.00           N  
ATOM   1040  CA  LYS A  68     -14.365 -15.925  12.443  1.00  0.00           C  
ATOM   1041  C   LYS A  68     -14.119 -14.667  13.273  1.00  0.00           C  
ATOM   1042  O   LYS A  68     -14.642 -14.538  14.383  1.00  0.00           O  
ATOM   1043  CB  LYS A  68     -13.195 -16.897  12.599  1.00  0.00           C  
ATOM   1044  CG  LYS A  68     -13.494 -18.321  12.148  1.00  0.00           C  
ATOM   1045  CD  LYS A  68     -12.258 -19.203  12.245  1.00  0.00           C  
ATOM   1046  CE  LYS A  68     -12.555 -20.624  11.791  1.00  0.00           C  
ATOM   1047  NZ  LYS A  68     -11.345 -21.488  11.840  1.00  0.00           N  
ATOM   1048  H   LYS A  68     -13.906 -15.924  10.351  1.00  0.00           H  
ATOM   1049  HA  LYS A  68     -15.267 -16.408  12.820  1.00  0.00           H  
ATOM   1050 1HB  LYS A  68     -12.342 -16.536  12.023  1.00  0.00           H  
ATOM   1051 2HB  LYS A  68     -12.890 -16.935  13.645  1.00  0.00           H  
ATOM   1052 1HG  LYS A  68     -14.281 -18.743  12.773  1.00  0.00           H  
ATOM   1053 2HG  LYS A  68     -13.842 -18.309  11.116  1.00  0.00           H  
ATOM   1054 1HD  LYS A  68     -11.465 -18.789  11.621  1.00  0.00           H  
ATOM   1055 2HD  LYS A  68     -11.909 -19.227  13.277  1.00  0.00           H  
ATOM   1056 1HE  LYS A  68     -13.322 -21.057  12.430  1.00  0.00           H  
ATOM   1057 2HE  LYS A  68     -12.933 -20.608  10.768  1.00  0.00           H  
ATOM   1058 1HZ  LYS A  68     -11.583 -22.421  11.532  1.00  0.00           H  
ATOM   1059 2HZ  LYS A  68     -10.632 -21.106  11.236  1.00  0.00           H  
ATOM   1060 3HZ  LYS A  68     -10.997 -21.526  12.788  1.00  0.00           H  
ATOM   1061  N   LEU A  69     -13.385 -13.727  12.704  1.00  0.00           N  
ATOM   1062  CA  LEU A  69     -13.083 -12.498  13.431  1.00  0.00           C  
ATOM   1063  C   LEU A  69     -14.232 -11.502  13.314  1.00  0.00           C  
ATOM   1064  O   LEU A  69     -14.501 -10.747  14.250  1.00  0.00           O  
ATOM   1065  CB  LEU A  69     -11.790 -11.869  12.905  1.00  0.00           C  
ATOM   1066  CG  LEU A  69     -10.512 -12.687  13.095  1.00  0.00           C  
ATOM   1067  CD1 LEU A  69      -9.333 -11.992  12.421  1.00  0.00           C  
ATOM   1068  CD2 LEU A  69     -10.232 -12.908  14.577  1.00  0.00           C  
ATOM   1069  H   LEU A  69     -13.024 -13.845  11.768  1.00  0.00           H  
ATOM   1070  HA  LEU A  69     -12.948 -12.743  14.484  1.00  0.00           H  
ATOM   1071 1HB  LEU A  69     -11.903 -11.683  11.838  1.00  0.00           H  
ATOM   1072 2HB  LEU A  69     -11.641 -10.911  13.405  1.00  0.00           H  
ATOM   1073  HG  LEU A  69     -10.624 -13.655  12.608  1.00  0.00           H  
ATOM   1074 1HD1 LEU A  69      -8.430 -12.585  12.564  1.00  0.00           H  
ATOM   1075 2HD1 LEU A  69      -9.533 -11.887  11.354  1.00  0.00           H  
ATOM   1076 3HD1 LEU A  69      -9.193 -11.005  12.862  1.00  0.00           H  
ATOM   1077 1HD2 LEU A  69      -9.319 -13.492  14.692  1.00  0.00           H  
ATOM   1078 2HD2 LEU A  69     -10.111 -11.944  15.072  1.00  0.00           H  
ATOM   1079 3HD2 LEU A  69     -11.067 -13.445  15.028  1.00  0.00           H  
ATOM   1080  N   GLY A  70     -14.988 -11.607  12.253  1.00  0.00           N  
ATOM   1081  CA  GLY A  70     -16.014 -10.610  11.998  1.00  0.00           C  
ATOM   1082  C   GLY A  70     -15.455  -9.300  11.473  1.00  0.00           C  
ATOM   1083  O   GLY A  70     -15.861  -8.223  11.917  1.00  0.00           O  
ATOM   1084  H   GLY A  70     -14.873 -12.372  11.603  1.00  0.00           H  
ATOM   1085 1HA  GLY A  70     -16.729 -11.000  11.274  1.00  0.00           H  
ATOM   1086 2HA  GLY A  70     -16.565 -10.411  12.917  1.00  0.00           H  
ATOM   1087  N   VAL A  71     -14.384  -9.371  10.601  1.00  0.00           N  
ATOM   1088  CA  VAL A  71     -13.684  -8.168  10.166  1.00  0.00           C  
ATOM   1089  C   VAL A  71     -13.731  -8.066   8.643  1.00  0.00           C  
ATOM   1090  O   VAL A  71     -14.317  -8.921   7.974  1.00  0.00           O  
ATOM   1091  CB  VAL A  71     -12.219  -8.190  10.642  1.00  0.00           C  
ATOM   1092  CG1 VAL A  71     -12.153  -8.234  12.161  1.00  0.00           C  
ATOM   1093  CG2 VAL A  71     -11.496  -9.383  10.036  1.00  0.00           C  
ATOM   1094  H   VAL A  71     -14.076 -10.270  10.259  1.00  0.00           H  
ATOM   1095  HA  VAL A  71     -14.192  -7.301  10.588  1.00  0.00           H  
ATOM   1096  HB  VAL A  71     -11.730  -7.268  10.325  1.00  0.00           H  
ATOM   1097 1HG1 VAL A  71     -11.111  -8.248  12.480  1.00  0.00           H  
ATOM   1098 2HG1 VAL A  71     -12.645  -7.352  12.572  1.00  0.00           H  
ATOM   1099 3HG1 VAL A  71     -12.654  -9.132  12.521  1.00  0.00           H  
ATOM   1100 1HG2 VAL A  71     -10.461  -9.391  10.376  1.00  0.00           H  
ATOM   1101 2HG2 VAL A  71     -11.988 -10.304  10.348  1.00  0.00           H  
ATOM   1102 3HG2 VAL A  71     -11.520  -9.309   8.948  1.00  0.00           H  
ATOM   1103  N   SER A  72     -13.034  -6.999   8.206  1.00  0.00           N  
ATOM   1104  CA  SER A  72     -12.986  -6.797   6.762  1.00  0.00           C  
ATOM   1105  C   SER A  72     -12.054  -7.802   6.094  1.00  0.00           C  
ATOM   1106  O   SER A  72     -11.294  -8.496   6.770  1.00  0.00           O  
ATOM   1107  CB  SER A  72     -12.531  -5.386   6.446  1.00  0.00           C  
ATOM   1108  OG  SER A  72     -11.184  -5.204   6.788  1.00  0.00           O  
ATOM   1109  H   SER A  72     -12.553  -6.347   8.809  1.00  0.00           H  
ATOM   1110  HA  SER A  72     -13.989  -6.946   6.359  1.00  0.00           H  
ATOM   1111 1HB  SER A  72     -12.670  -5.188   5.384  1.00  0.00           H  
ATOM   1112 2HB  SER A  72     -13.147  -4.674   6.995  1.00  0.00           H  
ATOM   1113  HG  SER A  72     -10.972  -4.297   6.555  1.00  0.00           H  
ATOM   1114  N   LEU A  73     -12.161  -7.947   4.751  1.00  0.00           N  
ATOM   1115  CA  LEU A  73     -11.280  -8.821   3.983  1.00  0.00           C  
ATOM   1116  C   LEU A  73      -9.833  -8.346   4.066  1.00  0.00           C  
ATOM   1117  O   LEU A  73      -8.921  -9.154   4.248  1.00  0.00           O  
ATOM   1118  CB  LEU A  73     -11.727  -8.877   2.520  1.00  0.00           C  
ATOM   1119  CG  LEU A  73     -10.904  -9.776   1.594  1.00  0.00           C  
ATOM   1120  CD1 LEU A  73     -10.966 -11.224   2.069  1.00  0.00           C  
ATOM   1121  CD2 LEU A  73     -11.400  -9.661   0.157  1.00  0.00           C  
ATOM   1122  H   LEU A  73     -12.879  -7.425   4.269  1.00  0.00           H  
ATOM   1123  HA  LEU A  73     -11.338  -9.825   4.403  1.00  0.00           H  
ATOM   1124 1HB  LEU A  73     -12.757  -9.228   2.483  1.00  0.00           H  
ATOM   1125 2HB  LEU A  73     -11.694  -7.868   2.108  1.00  0.00           H  
ATOM   1126  HG  LEU A  73      -9.857  -9.477   1.632  1.00  0.00           H  
ATOM   1127 1HD1 LEU A  73     -10.377 -11.851   1.401  1.00  0.00           H  
ATOM   1128 2HD1 LEU A  73     -10.563 -11.292   3.080  1.00  0.00           H  
ATOM   1129 3HD1 LEU A  73     -12.001 -11.564   2.067  1.00  0.00           H  
ATOM   1130 1HD2 LEU A  73     -10.803 -10.307  -0.487  1.00  0.00           H  
ATOM   1131 2HD2 LEU A  73     -12.446  -9.964   0.107  1.00  0.00           H  
ATOM   1132 3HD2 LEU A  73     -11.306  -8.627  -0.178  1.00  0.00           H  
ATOM   1133  N   GLU A  74      -9.661  -7.000   4.090  1.00  0.00           N  
ATOM   1134  CA  GLU A  74      -8.318  -6.428   4.167  1.00  0.00           C  
ATOM   1135  C   GLU A  74      -7.626  -6.820   5.468  1.00  0.00           C  
ATOM   1136  O   GLU A  74      -6.437  -7.149   5.469  1.00  0.00           O  
ATOM   1137  CB  GLU A  74      -8.380  -4.903   4.051  1.00  0.00           C  
ATOM   1138  CG  GLU A  74      -8.841  -4.394   2.692  1.00  0.00           C  
ATOM   1139  CD  GLU A  74     -10.320  -4.556   2.477  1.00  0.00           C  
ATOM   1140  OE1 GLU A  74     -11.008  -4.864   3.421  1.00  0.00           O  
ATOM   1141  OE2 GLU A  74     -10.762  -4.372   1.368  1.00  0.00           O  
ATOM   1142  H   GLU A  74     -10.458  -6.381   4.054  1.00  0.00           H  
ATOM   1143  HA  GLU A  74      -7.726  -6.823   3.341  1.00  0.00           H  
ATOM   1144 1HB  GLU A  74      -9.062  -4.508   4.805  1.00  0.00           H  
ATOM   1145 2HB  GLU A  74      -7.394  -4.483   4.249  1.00  0.00           H  
ATOM   1146 1HG  GLU A  74      -8.586  -3.338   2.607  1.00  0.00           H  
ATOM   1147 2HG  GLU A  74      -8.304  -4.933   1.913  1.00  0.00           H  
ATOM   1148  N   ALA A  75      -8.452  -6.824   6.497  1.00  0.00           N  
ATOM   1149  CA  ALA A  75      -7.897  -7.190   7.798  1.00  0.00           C  
ATOM   1150  C   ALA A  75      -7.445  -8.647   7.811  1.00  0.00           C  
ATOM   1151  O   ALA A  75      -6.326  -8.953   8.232  1.00  0.00           O  
ATOM   1152  CB  ALA A  75      -8.918  -6.942   8.900  1.00  0.00           C  
ATOM   1153  H   ALA A  75      -9.432  -6.590   6.429  1.00  0.00           H  
ATOM   1154  HA  ALA A  75      -7.025  -6.563   7.983  1.00  0.00           H  
ATOM   1155 1HB  ALA A  75      -8.489  -7.221   9.862  1.00  0.00           H  
ATOM   1156 2HB  ALA A  75      -9.188  -5.886   8.915  1.00  0.00           H  
ATOM   1157 3HB  ALA A  75      -9.808  -7.541   8.712  1.00  0.00           H  
ATOM   1158  N   ALA A  76      -8.296  -9.497   7.290  1.00  0.00           N  
ATOM   1159  CA  ALA A  76      -7.993 -10.927   7.265  1.00  0.00           C  
ATOM   1160  C   ALA A  76      -6.737 -11.207   6.444  1.00  0.00           C  
ATOM   1161  O   ALA A  76      -5.860 -11.959   6.876  1.00  0.00           O  
ATOM   1162  CB  ALA A  76      -9.178 -11.712   6.704  1.00  0.00           C  
ATOM   1163  H   ALA A  76      -9.170  -9.172   6.899  1.00  0.00           H  
ATOM   1164  HA  ALA A  76      -7.809 -11.251   8.289  1.00  0.00           H  
ATOM   1165 1HB  ALA A  76      -8.937 -12.775   6.691  1.00  0.00           H  
ATOM   1166 2HB  ALA A  76     -10.054 -11.545   7.329  1.00  0.00           H  
ATOM   1167 3HB  ALA A  76      -9.388 -11.376   5.689  1.00  0.00           H  
ATOM   1168  N   LEU A  77      -6.625 -10.573   5.313  1.00  0.00           N  
ATOM   1169  CA  LEU A  77      -5.478 -10.790   4.439  1.00  0.00           C  
ATOM   1170  C   LEU A  77      -4.211 -10.200   5.051  1.00  0.00           C  
ATOM   1171  O   LEU A  77      -3.138 -10.801   4.968  1.00  0.00           O  
ATOM   1172  CB  LEU A  77      -5.729 -10.172   3.062  1.00  0.00           C  
ATOM   1173  CG  LEU A  77      -6.788 -10.857   2.196  1.00  0.00           C  
ATOM   1174  CD1 LEU A  77      -7.179  -9.956   1.027  1.00  0.00           C  
ATOM   1175  CD2 LEU A  77      -6.281 -12.203   1.692  1.00  0.00           C  
ATOM   1176  H   LEU A  77      -7.342  -9.921   5.030  1.00  0.00           H  
ATOM   1177  HA  LEU A  77      -5.333 -11.863   4.319  1.00  0.00           H  
ATOM   1178 1HB  LEU A  77      -6.038  -9.137   3.197  1.00  0.00           H  
ATOM   1179 2HB  LEU A  77      -4.794 -10.181   2.501  1.00  0.00           H  
ATOM   1180  HG  LEU A  77      -7.691 -11.016   2.784  1.00  0.00           H  
ATOM   1181 1HD1 LEU A  77      -7.933 -10.456   0.419  1.00  0.00           H  
ATOM   1182 2HD1 LEU A  77      -7.584  -9.019   1.410  1.00  0.00           H  
ATOM   1183 3HD1 LEU A  77      -6.300  -9.749   0.417  1.00  0.00           H  
ATOM   1184 1HD2 LEU A  77      -7.049 -12.675   1.079  1.00  0.00           H  
ATOM   1185 2HD2 LEU A  77      -5.381 -12.053   1.097  1.00  0.00           H  
ATOM   1186 3HD2 LEU A  77      -6.051 -12.845   2.543  1.00  0.00           H  
ATOM   1187  N   ALA A  78      -4.343  -9.085   5.625  1.00  0.00           N  
ATOM   1188  CA  ALA A  78      -3.194  -8.442   6.258  1.00  0.00           C  
ATOM   1189  C   ALA A  78      -2.653  -9.293   7.404  1.00  0.00           C  
ATOM   1190  O   ALA A  78      -1.438  -9.388   7.594  1.00  0.00           O  
ATOM   1191  CB  ALA A  78      -3.571  -7.056   6.759  1.00  0.00           C  
ATOM   1192  H   ALA A  78      -5.242  -8.624   5.654  1.00  0.00           H  
ATOM   1193  HA  ALA A  78      -2.407  -8.344   5.511  1.00  0.00           H  
ATOM   1194 1HB  ALA A  78      -2.704  -6.591   7.229  1.00  0.00           H  
ATOM   1195 2HB  ALA A  78      -3.902  -6.443   5.920  1.00  0.00           H  
ATOM   1196 3HB  ALA A  78      -4.376  -7.139   7.487  1.00  0.00           H  
ATOM   1197  N   ILE A  79      -3.495  -9.941   8.156  1.00  0.00           N  
ATOM   1198  CA  ILE A  79      -3.100 -10.799   9.268  1.00  0.00           C  
ATOM   1199  C   ILE A  79      -2.366 -12.029   8.738  1.00  0.00           C  
ATOM   1200  O   ILE A  79      -1.306 -12.396   9.250  1.00  0.00           O  
ATOM   1201  CB  ILE A  79      -4.321 -11.234  10.098  1.00  0.00           C  
ATOM   1202  CG1 ILE A  79      -4.926 -10.033  10.830  1.00  0.00           C  
ATOM   1203  CG2 ILE A  79      -3.932 -12.323  11.086  1.00  0.00           C  
ATOM   1204  CD1 ILE A  79      -6.318 -10.281  11.364  1.00  0.00           C  
ATOM   1205  H   ILE A  79      -4.475  -9.832   7.942  1.00  0.00           H  
ATOM   1206  HA  ILE A  79      -2.419 -10.241   9.911  1.00  0.00           H  
ATOM   1207  HB  ILE A  79      -5.094 -11.620   9.434  1.00  0.00           H  
ATOM   1208 1HG1 ILE A  79      -4.284  -9.756  11.666  1.00  0.00           H  
ATOM   1209 2HG1 ILE A  79      -4.968  -9.179  10.154  1.00  0.00           H  
ATOM   1210 1HG2 ILE A  79      -4.807 -12.619  11.665  1.00  0.00           H  
ATOM   1211 2HG2 ILE A  79      -3.547 -13.186  10.544  1.00  0.00           H  
ATOM   1212 3HG2 ILE A  79      -3.162 -11.945  11.760  1.00  0.00           H  
ATOM   1213 1HD1 ILE A  79      -6.679  -9.384  11.869  1.00  0.00           H  
ATOM   1214 2HD1 ILE A  79      -6.986 -10.526  10.538  1.00  0.00           H  
ATOM   1215 3HD1 ILE A  79      -6.295 -11.109  12.070  1.00  0.00           H  
ATOM   1216  N   LEU A  80      -2.933 -12.606   7.687  1.00  0.00           N  
ATOM   1217  CA  LEU A  80      -2.300 -13.798   7.128  1.00  0.00           C  
ATOM   1218  C   LEU A  80      -0.907 -13.473   6.598  1.00  0.00           C  
ATOM   1219  O   LEU A  80       0.049 -14.206   6.865  1.00  0.00           O  
ATOM   1220  CB  LEU A  80      -3.162 -14.379   6.002  1.00  0.00           C  
ATOM   1221  CG  LEU A  80      -4.518 -14.956   6.432  1.00  0.00           C  
ATOM   1222  CD1 LEU A  80      -5.366 -15.235   5.198  1.00  0.00           C  
ATOM   1223  CD2 LEU A  80      -4.296 -16.225   7.241  1.00  0.00           C  
ATOM   1224  H   LEU A  80      -3.779 -12.255   7.264  1.00  0.00           H  
ATOM   1225  HA  LEU A  80      -2.201 -14.540   7.919  1.00  0.00           H  
ATOM   1226 1HB  LEU A  80      -3.353 -13.597   5.270  1.00  0.00           H  
ATOM   1227 2HB  LEU A  80      -2.603 -15.177   5.512  1.00  0.00           H  
ATOM   1228  HG  LEU A  80      -5.047 -14.225   7.042  1.00  0.00           H  
ATOM   1229 1HD1 LEU A  80      -6.329 -15.645   5.503  1.00  0.00           H  
ATOM   1230 2HD1 LEU A  80      -5.525 -14.308   4.649  1.00  0.00           H  
ATOM   1231 3HD1 LEU A  80      -4.853 -15.953   4.559  1.00  0.00           H  
ATOM   1232 1HD2 LEU A  80      -5.258 -16.635   7.547  1.00  0.00           H  
ATOM   1233 2HD2 LEU A  80      -3.767 -16.958   6.631  1.00  0.00           H  
ATOM   1234 3HD2 LEU A  80      -3.702 -15.994   8.126  1.00  0.00           H  
ATOM   1235  N   SER A  81      -0.862 -12.385   5.976  1.00  0.00           N  
ATOM   1236  CA  SER A  81       0.422 -11.971   5.419  1.00  0.00           C  
ATOM   1237  C   SER A  81       1.430 -11.664   6.521  1.00  0.00           C  
ATOM   1238  O   SER A  81       2.557 -12.162   6.494  1.00  0.00           O  
ATOM   1239  CB  SER A  81       0.238 -10.751   4.536  1.00  0.00           C  
ATOM   1240  OG  SER A  81       1.461 -10.333   3.996  1.00  0.00           O  
ATOM   1241  H   SER A  81      -1.668 -11.790   5.848  1.00  0.00           H  
ATOM   1242  HA  SER A  81       0.816 -12.789   4.816  1.00  0.00           H  
ATOM   1243 1HB  SER A  81      -0.457 -10.987   3.730  1.00  0.00           H  
ATOM   1244 2HB  SER A  81      -0.200  -9.943   5.120  1.00  0.00           H  
ATOM   1245  HG  SER A  81       1.299  -9.468   3.612  1.00  0.00           H  
ATOM   1246  N   ALA A  82       1.007 -10.948   7.445  1.00  0.00           N  
ATOM   1247  CA  ALA A  82       1.885 -10.588   8.556  1.00  0.00           C  
ATOM   1248  C   ALA A  82       2.342 -11.829   9.316  1.00  0.00           C  
ATOM   1249  O   ALA A  82       3.505 -11.925   9.718  1.00  0.00           O  
ATOM   1250  CB  ALA A  82       1.179  -9.619   9.500  1.00  0.00           C  
ATOM   1251  H   ALA A  82       0.057 -10.606   7.438  1.00  0.00           H  
ATOM   1252  HA  ALA A  82       2.768 -10.099   8.145  1.00  0.00           H  
ATOM   1253 1HB  ALA A  82       1.845  -9.362  10.323  1.00  0.00           H  
ATOM   1254 2HB  ALA A  82       0.906  -8.714   8.957  1.00  0.00           H  
ATOM   1255 3HB  ALA A  82       0.280 -10.088   9.897  1.00  0.00           H  
ATOM   1256  N   ALA A  83       1.428 -12.750   9.484  1.00  0.00           N  
ATOM   1257  CA  ALA A  83       1.742 -13.964  10.235  1.00  0.00           C  
ATOM   1258  C   ALA A  83       2.913 -14.712   9.603  1.00  0.00           C  
ATOM   1259  O   ALA A  83       3.876 -15.063  10.288  1.00  0.00           O  
ATOM   1260  CB  ALA A  83       0.516 -14.872  10.315  1.00  0.00           C  
ATOM   1261  H   ALA A  83       0.501 -12.635   9.100  1.00  0.00           H  
ATOM   1262  HA  ALA A  83       2.032 -13.672  11.244  1.00  0.00           H  
ATOM   1263 1HB  ALA A  83       0.766 -15.771  10.878  1.00  0.00           H  
ATOM   1264 2HB  ALA A  83      -0.296 -14.344  10.817  1.00  0.00           H  
ATOM   1265 3HB  ALA A  83       0.202 -15.148   9.310  1.00  0.00           H  
ATOM   1266  N   ALA A  84       2.860 -14.949   8.352  1.00  0.00           N  
ATOM   1267  CA  ALA A  84       3.899 -15.689   7.637  1.00  0.00           C  
ATOM   1268  C   ALA A  84       5.220 -14.924   7.643  1.00  0.00           C  
ATOM   1269  O   ALA A  84       6.264 -15.481   7.991  1.00  0.00           O  
ATOM   1270  CB  ALA A  84       3.459 -15.973   6.202  1.00  0.00           C  
ATOM   1271  H   ALA A  84       2.061 -14.605   7.839  1.00  0.00           H  
ATOM   1272  HA  ALA A  84       4.055 -16.636   8.153  1.00  0.00           H  
ATOM   1273 1HB  ALA A  84       4.242 -16.525   5.684  1.00  0.00           H  
ATOM   1274 2HB  ALA A  84       2.543 -16.566   6.214  1.00  0.00           H  
ATOM   1275 3HB  ALA A  84       3.274 -15.033   5.686  1.00  0.00           H  
ATOM   1276  N   GLN A  85       5.195 -13.699   7.414  1.00  0.00           N  
ATOM   1277  CA  GLN A  85       6.416 -12.909   7.297  1.00  0.00           C  
ATOM   1278  C   GLN A  85       7.056 -12.682   8.664  1.00  0.00           C  
ATOM   1279  O   GLN A  85       8.281 -12.589   8.775  1.00  0.00           O  
ATOM   1280  CB  GLN A  85       6.123 -11.565   6.625  1.00  0.00           C  
ATOM   1281  CG  GLN A  85       5.758 -11.670   5.155  1.00  0.00           C  
ATOM   1282  CD  GLN A  85       6.932 -12.107   4.298  1.00  0.00           C  
ATOM   1283  OE1 GLN A  85       8.024 -11.539   4.382  1.00  0.00           O  
ATOM   1284  NE2 GLN A  85       6.712 -13.119   3.467  1.00  0.00           N  
ATOM   1285  H   GLN A  85       4.300 -13.242   7.305  1.00  0.00           H  
ATOM   1286  HA  GLN A  85       7.127 -13.462   6.683  1.00  0.00           H  
ATOM   1287 1HB  GLN A  85       5.298 -11.073   7.142  1.00  0.00           H  
ATOM   1288 2HB  GLN A  85       6.995 -10.918   6.711  1.00  0.00           H  
ATOM   1289 1HG  GLN A  85       4.960 -12.404   5.040  1.00  0.00           H  
ATOM   1290 2HG  GLN A  85       5.422 -10.695   4.803  1.00  0.00           H  
ATOM   1291 1HE2 GLN A  85       7.449 -13.451   2.876  1.00  0.00           H  
ATOM   1292 2HE2 GLN A  85       5.811 -13.551   3.431  1.00  0.00           H  
ATOM   1293  N   LEU A  86       6.242 -12.609   9.659  1.00  0.00           N  
ATOM   1294  CA  LEU A  86       6.740 -12.330  11.003  1.00  0.00           C  
ATOM   1295  C   LEU A  86       7.336 -13.585  11.632  1.00  0.00           C  
ATOM   1296  O   LEU A  86       8.041 -13.505  12.640  1.00  0.00           O  
ATOM   1297  CB  LEU A  86       5.610 -11.792  11.889  1.00  0.00           C  
ATOM   1298  CG  LEU A  86       6.042 -11.213  13.242  1.00  0.00           C  
ATOM   1299  CD1 LEU A  86       6.928  -9.995  13.014  1.00  0.00           C  
ATOM   1300  CD2 LEU A  86       4.810 -10.849  14.056  1.00  0.00           C  
ATOM   1301  H   LEU A  86       5.251 -12.743   9.519  1.00  0.00           H  
ATOM   1302  HA  LEU A  86       7.525 -11.577  10.932  1.00  0.00           H  
ATOM   1303 1HB  LEU A  86       5.086 -11.007  11.345  1.00  0.00           H  
ATOM   1304 2HB  LEU A  86       4.906 -12.601  12.084  1.00  0.00           H  
ATOM   1305  HG  LEU A  86       6.630 -11.955  13.784  1.00  0.00           H  
ATOM   1306 1HD1 LEU A  86       7.235  -9.584  13.975  1.00  0.00           H  
ATOM   1307 2HD1 LEU A  86       7.810 -10.289  12.446  1.00  0.00           H  
ATOM   1308 3HD1 LEU A  86       6.371  -9.241  12.458  1.00  0.00           H  
ATOM   1309 1HD2 LEU A  86       5.117 -10.438  15.018  1.00  0.00           H  
ATOM   1310 2HD2 LEU A  86       4.223 -10.106  13.515  1.00  0.00           H  
ATOM   1311 3HD2 LEU A  86       4.205 -11.740  14.219  1.00  0.00           H  
ATOM   1312  N   GLY A  87       7.095 -14.753  10.921  1.00  0.00           N  
ATOM   1313  CA  GLY A  87       7.573 -16.009  11.479  1.00  0.00           C  
ATOM   1314  C   GLY A  87       6.713 -16.519  12.621  1.00  0.00           C  
ATOM   1315  O   GLY A  87       7.230 -17.059  13.601  1.00  0.00           O  
ATOM   1316  H   GLY A  87       6.605 -14.763  10.038  1.00  0.00           H  
ATOM   1317 1HA  GLY A  87       7.602 -16.767  10.697  1.00  0.00           H  
ATOM   1318 2HA  GLY A  87       8.593 -15.880  11.840  1.00  0.00           H  
ATOM   1319  N   THR A  88       5.385 -16.191  12.602  1.00  0.00           N  
ATOM   1320  CA  THR A  88       4.450 -16.587  13.649  1.00  0.00           C  
ATOM   1321  C   THR A  88       3.262 -17.335  13.054  1.00  0.00           C  
ATOM   1322  O   THR A  88       3.181 -17.521  11.838  1.00  0.00           O  
ATOM   1323  CB  THR A  88       3.952 -15.366  14.444  1.00  0.00           C  
ATOM   1324  OG1 THR A  88       3.095 -14.570  13.614  1.00  0.00           O  
ATOM   1325  CG2 THR A  88       5.126 -14.519  14.912  1.00  0.00           C  
ATOM   1326  H   THR A  88       5.047 -15.646  11.821  1.00  0.00           H  
ATOM   1327  HA  THR A  88       4.966 -17.256  14.338  1.00  0.00           H  
ATOM   1328  HB  THR A  88       3.385 -15.702  15.311  1.00  0.00           H  
ATOM   1329  HG1 THR A  88       2.219 -14.963  13.590  1.00  0.00           H  
ATOM   1330 1HG2 THR A  88       4.755 -13.661  15.472  1.00  0.00           H  
ATOM   1331 2HG2 THR A  88       5.773 -15.118  15.552  1.00  0.00           H  
ATOM   1332 3HG2 THR A  88       5.691 -14.172  14.049  1.00  0.00           H  
ATOM   1333  N   THR A  89       2.372 -17.817  13.909  1.00  0.00           N  
ATOM   1334  CA  THR A  89       1.128 -18.416  13.442  1.00  0.00           C  
ATOM   1335  C   THR A  89       0.081 -17.341  13.168  1.00  0.00           C  
ATOM   1336  O   THR A  89       0.290 -16.167  13.482  1.00  0.00           O  
ATOM   1337  CB  THR A  89       0.579 -19.430  14.463  1.00  0.00           C  
ATOM   1338  OG1 THR A  89       0.140 -18.738  15.639  1.00  0.00           O  
ATOM   1339  CG2 THR A  89       1.651 -20.438  14.843  1.00  0.00           C  
ATOM   1340  H   THR A  89       2.555 -17.774  14.902  1.00  0.00           H  
ATOM   1341  HA  THR A  89       1.327 -18.947  12.511  1.00  0.00           H  
ATOM   1342  HB  THR A  89      -0.272 -19.957  14.030  1.00  0.00           H  
ATOM   1343  HG1 THR A  89      -0.365 -19.337  16.193  1.00  0.00           H  
ATOM   1344 1HG2 THR A  89       1.246 -21.147  15.565  1.00  0.00           H  
ATOM   1345 2HG2 THR A  89       1.979 -20.975  13.952  1.00  0.00           H  
ATOM   1346 3HG2 THR A  89       2.500 -19.917  15.285  1.00  0.00           H  
ATOM   1347  N   VAL A  90      -1.060 -17.709  12.526  1.00  0.00           N  
ATOM   1348  CA  VAL A  90      -2.171 -16.807  12.239  1.00  0.00           C  
ATOM   1349  C   VAL A  90      -2.822 -16.356  13.546  1.00  0.00           C  
ATOM   1350  O   VAL A  90      -3.066 -15.163  13.744  1.00  0.00           O  
ATOM   1351  CB  VAL A  90      -3.218 -17.501  11.348  1.00  0.00           C  
ATOM   1352  CG1 VAL A  90      -4.441 -16.613  11.175  1.00  0.00           C  
ATOM   1353  CG2 VAL A  90      -2.605 -17.843   9.999  1.00  0.00           C  
ATOM   1354  H   VAL A  90      -1.124 -18.675  12.237  1.00  0.00           H  
ATOM   1355  HA  VAL A  90      -1.779 -15.929  11.725  1.00  0.00           H  
ATOM   1356  HB  VAL A  90      -3.551 -18.415  11.840  1.00  0.00           H  
ATOM   1357 1HG1 VAL A  90      -5.172 -17.119  10.544  1.00  0.00           H  
ATOM   1358 2HG1 VAL A  90      -4.885 -16.411  12.149  1.00  0.00           H  
ATOM   1359 3HG1 VAL A  90      -4.147 -15.674  10.707  1.00  0.00           H  
ATOM   1360 1HG2 VAL A  90      -3.351 -18.334   9.374  1.00  0.00           H  
ATOM   1361 2HG2 VAL A  90      -2.266 -16.929   9.510  1.00  0.00           H  
ATOM   1362 3HG2 VAL A  90      -1.756 -18.512  10.143  1.00  0.00           H  
ATOM   1363  N   GLU A  91      -2.984 -17.268  14.435  1.00  0.00           N  
ATOM   1364  CA  GLU A  91      -3.608 -16.969  15.720  1.00  0.00           C  
ATOM   1365  C   GLU A  91      -2.777 -15.970  16.519  1.00  0.00           C  
ATOM   1366  O   GLU A  91      -3.326 -15.062  17.148  1.00  0.00           O  
ATOM   1367  CB  GLU A  91      -3.799 -18.252  16.531  1.00  0.00           C  
ATOM   1368  CG  GLU A  91      -4.762 -19.254  15.908  1.00  0.00           C  
ATOM   1369  CD  GLU A  91      -4.140 -20.046  14.792  1.00  0.00           C  
ATOM   1370  OE1 GLU A  91      -2.962 -19.902  14.571  1.00  0.00           O  
ATOM   1371  OE2 GLU A  91      -4.845 -20.795  14.158  1.00  0.00           O  
ATOM   1372  H   GLU A  91      -2.675 -18.211  14.245  1.00  0.00           H  
ATOM   1373  HA  GLU A  91      -4.583 -16.518  15.535  1.00  0.00           H  
ATOM   1374 1HB  GLU A  91      -2.836 -18.748  16.659  1.00  0.00           H  
ATOM   1375 2HB  GLU A  91      -4.172 -18.004  17.525  1.00  0.00           H  
ATOM   1376 1HG  GLU A  91      -5.103 -19.942  16.681  1.00  0.00           H  
ATOM   1377 2HG  GLU A  91      -5.630 -18.718  15.528  1.00  0.00           H  
ATOM   1378  N   GLU A  92      -1.471 -16.159  16.448  1.00  0.00           N  
ATOM   1379  CA  GLU A  92      -0.581 -15.213  17.114  1.00  0.00           C  
ATOM   1380  C   GLU A  92      -0.660 -13.833  16.468  1.00  0.00           C  
ATOM   1381  O   GLU A  92      -0.672 -12.815  17.161  1.00  0.00           O  
ATOM   1382  CB  GLU A  92       0.862 -15.722  17.078  1.00  0.00           C  
ATOM   1383  CG  GLU A  92       1.858 -14.843  17.820  1.00  0.00           C  
ATOM   1384  CD  GLU A  92       3.243 -15.425  17.851  1.00  0.00           C  
ATOM   1385  OE1 GLU A  92       3.430 -16.494  17.322  1.00  0.00           O  
ATOM   1386  OE2 GLU A  92       4.117 -14.799  18.405  1.00  0.00           O  
ATOM   1387  H   GLU A  92      -1.072 -16.940  15.946  1.00  0.00           H  
ATOM   1388  HA  GLU A  92      -0.898 -15.113  18.153  1.00  0.00           H  
ATOM   1389 1HB  GLU A  92       0.906 -16.720  17.515  1.00  0.00           H  
ATOM   1390 2HB  GLU A  92       1.193 -15.803  16.043  1.00  0.00           H  
ATOM   1391 1HG  GLU A  92       1.896 -13.867  17.336  1.00  0.00           H  
ATOM   1392 2HG  GLU A  92       1.507 -14.697  18.841  1.00  0.00           H  
ATOM   1393  N   ALA A  93      -0.725 -13.805  15.178  1.00  0.00           N  
ATOM   1394  CA  ALA A  93      -0.855 -12.537  14.465  1.00  0.00           C  
ATOM   1395  C   ALA A  93      -2.169 -11.845  14.815  1.00  0.00           C  
ATOM   1396  O   ALA A  93      -2.221 -10.617  14.917  1.00  0.00           O  
ATOM   1397  CB  ALA A  93      -0.760 -12.763  12.957  1.00  0.00           C  
ATOM   1398  H   ALA A  93      -0.687 -14.665  14.650  1.00  0.00           H  
ATOM   1399  HA  ALA A  93      -0.035 -11.889  14.776  1.00  0.00           H  
ATOM   1400 1HB  ALA A  93      -0.858 -11.808  12.439  1.00  0.00           H  
ATOM   1401 2HB  ALA A  93       0.205 -13.209  12.716  1.00  0.00           H  
ATOM   1402 3HB  ALA A  93      -1.558 -13.431  12.639  1.00  0.00           H  
ATOM   1403  N   VAL A  94      -3.233 -12.595  15.023  1.00  0.00           N  
ATOM   1404  CA  VAL A  94      -4.529 -12.055  15.420  1.00  0.00           C  
ATOM   1405  C   VAL A  94      -4.419 -11.413  16.803  1.00  0.00           C  
ATOM   1406  O   VAL A  94      -4.842 -10.271  16.999  1.00  0.00           O  
ATOM   1407  CB  VAL A  94      -5.595 -13.166  15.446  1.00  0.00           C  
ATOM   1408  CG1 VAL A  94      -6.865 -12.671  16.123  1.00  0.00           C  
ATOM   1409  CG2 VAL A  94      -5.888 -13.635  14.029  1.00  0.00           C  
ATOM   1410  H   VAL A  94      -3.133 -13.592  14.898  1.00  0.00           H  
ATOM   1411  HA  VAL A  94      -4.820 -11.289  14.701  1.00  0.00           H  
ATOM   1412  HB  VAL A  94      -5.222 -14.002  16.037  1.00  0.00           H  
ATOM   1413 1HG1 VAL A  94      -7.608 -13.468  16.132  1.00  0.00           H  
ATOM   1414 2HG1 VAL A  94      -6.639 -12.374  17.147  1.00  0.00           H  
ATOM   1415 3HG1 VAL A  94      -7.259 -11.815  15.574  1.00  0.00           H  
ATOM   1416 1HG2 VAL A  94      -6.643 -14.422  14.055  1.00  0.00           H  
ATOM   1417 2HG2 VAL A  94      -6.257 -12.797  13.437  1.00  0.00           H  
ATOM   1418 3HG2 VAL A  94      -4.975 -14.024  13.578  1.00  0.00           H  
ATOM   1419  N   ASN A  95      -3.830 -12.158  17.699  1.00  0.00           N  
ATOM   1420  CA  ASN A  95      -3.703 -11.652  19.061  1.00  0.00           C  
ATOM   1421  C   ASN A  95      -2.807 -10.417  19.119  1.00  0.00           C  
ATOM   1422  O   ASN A  95      -3.139  -9.434  19.782  1.00  0.00           O  
ATOM   1423  CB  ASN A  95      -3.177 -12.736  19.984  1.00  0.00           C  
ATOM   1424  CG  ASN A  95      -4.204 -13.795  20.276  1.00  0.00           C  
ATOM   1425  OD1 ASN A  95      -5.409 -13.567  20.123  1.00  0.00           O  
ATOM   1426  ND2 ASN A  95      -3.749 -14.949  20.691  1.00  0.00           N  
ATOM   1427  H   ASN A  95      -3.460 -13.072  17.476  1.00  0.00           H  
ATOM   1428  HA  ASN A  95      -4.691 -11.351  19.412  1.00  0.00           H  
ATOM   1429 1HB  ASN A  95      -2.304 -13.207  19.531  1.00  0.00           H  
ATOM   1430 2HB  ASN A  95      -2.857 -12.288  20.925  1.00  0.00           H  
ATOM   1431 1HD2 ASN A  95      -4.386 -15.692  20.901  1.00  0.00           H  
ATOM   1432 2HD2 ASN A  95      -2.766 -15.090  20.801  1.00  0.00           H  
ATOM   1433  N   ARG A  96      -1.785 -10.499  18.366  1.00  0.00           N  
ATOM   1434  CA  ARG A  96      -0.877  -9.357  18.340  1.00  0.00           C  
ATOM   1435  C   ARG A  96      -1.542  -8.143  17.701  1.00  0.00           C  
ATOM   1436  O   ARG A  96      -1.409  -7.022  18.196  1.00  0.00           O  
ATOM   1437  CB  ARG A  96       0.393  -9.699  17.574  1.00  0.00           C  
ATOM   1438  CG  ARG A  96       1.357 -10.614  18.312  1.00  0.00           C  
ATOM   1439  CD  ARG A  96       2.583 -10.877  17.515  1.00  0.00           C  
ATOM   1440  NE  ARG A  96       3.473 -11.813  18.182  1.00  0.00           N  
ATOM   1441  CZ  ARG A  96       4.374 -11.473  19.124  1.00  0.00           C  
ATOM   1442  NH1 ARG A  96       4.492 -10.218  19.499  1.00  0.00           N  
ATOM   1443  NH2 ARG A  96       5.140 -12.400  19.672  1.00  0.00           N  
ATOM   1444  H   ARG A  96      -1.578 -11.305  17.794  1.00  0.00           H  
ATOM   1445  HA  ARG A  96      -0.617  -9.098  19.367  1.00  0.00           H  
ATOM   1446 1HB  ARG A  96       0.132 -10.183  16.635  1.00  0.00           H  
ATOM   1447 2HB  ARG A  96       0.929  -8.781  17.331  1.00  0.00           H  
ATOM   1448 1HG  ARG A  96       1.653 -10.149  19.252  1.00  0.00           H  
ATOM   1449 2HG  ARG A  96       0.870 -11.568  18.516  1.00  0.00           H  
ATOM   1450 1HD  ARG A  96       2.306 -11.299  16.550  1.00  0.00           H  
ATOM   1451 2HD  ARG A  96       3.123  -9.944  17.360  1.00  0.00           H  
ATOM   1452  HE  ARG A  96       3.412 -12.788  17.920  1.00  0.00           H  
ATOM   1453 1HH1 ARG A  96       3.907  -9.509  19.080  1.00  0.00           H  
ATOM   1454 2HH1 ARG A  96       5.167  -9.963  20.205  1.00  0.00           H  
ATOM   1455 1HH2 ARG A  96       5.049 -13.365  19.384  1.00  0.00           H  
ATOM   1456 2HH2 ARG A  96       5.814 -12.146  20.378  1.00  0.00           H  
ATOM   1457  N   ALA A  97      -2.259  -8.388  16.598  1.00  0.00           N  
ATOM   1458  CA  ALA A  97      -2.927  -7.290  15.904  1.00  0.00           C  
ATOM   1459  C   ALA A  97      -4.003  -6.659  16.783  1.00  0.00           C  
ATOM   1460  O   ALA A  97      -4.185  -5.440  16.775  1.00  0.00           O  
ATOM   1461  CB  ALA A  97      -3.535  -7.781  14.593  1.00  0.00           C  
ATOM   1462  H   ALA A  97      -2.349  -9.327  16.234  1.00  0.00           H  
ATOM   1463  HA  ALA A  97      -2.181  -6.526  15.683  1.00  0.00           H  
ATOM   1464 1HB  ALA A  97      -4.028  -6.950  14.088  1.00  0.00           H  
ATOM   1465 2HB  ALA A  97      -2.747  -8.178  13.953  1.00  0.00           H  
ATOM   1466 3HB  ALA A  97      -4.262  -8.563  14.801  1.00  0.00           H  
ATOM   1467  N   LEU A  98      -4.699  -7.449  17.562  1.00  0.00           N  
ATOM   1468  CA  LEU A  98      -5.737  -6.942  18.451  1.00  0.00           C  
ATOM   1469  C   LEU A  98      -5.133  -6.095  19.567  1.00  0.00           C  
ATOM   1470  O   LEU A  98      -5.705  -5.075  19.956  1.00  0.00           O  
ATOM   1471  CB  LEU A  98      -6.534  -8.105  19.055  1.00  0.00           C  
ATOM   1472  CG  LEU A  98      -7.449  -8.860  18.082  1.00  0.00           C  
ATOM   1473  CD1 LEU A  98      -7.905 -10.165  18.722  1.00  0.00           C  
ATOM   1474  CD2 LEU A  98      -8.638  -7.984  17.720  1.00  0.00           C  
ATOM   1475  H   LEU A  98      -4.506  -8.441  17.545  1.00  0.00           H  
ATOM   1476  HA  LEU A  98      -6.412  -6.314  17.872  1.00  0.00           H  
ATOM   1477 1HB  LEU A  98      -5.833  -8.824  19.476  1.00  0.00           H  
ATOM   1478 2HB  LEU A  98      -7.156  -7.719  19.863  1.00  0.00           H  
ATOM   1479  HG  LEU A  98      -6.893  -9.109  17.178  1.00  0.00           H  
ATOM   1480 1HD1 LEU A  98      -8.555 -10.701  18.030  1.00  0.00           H  
ATOM   1481 2HD1 LEU A  98      -7.036 -10.780  18.953  1.00  0.00           H  
ATOM   1482 3HD1 LEU A  98      -8.451  -9.948  19.639  1.00  0.00           H  
ATOM   1483 1HD2 LEU A  98      -9.288  -8.520  17.028  1.00  0.00           H  
ATOM   1484 2HD2 LEU A  98      -9.196  -7.735  18.623  1.00  0.00           H  
ATOM   1485 3HD2 LEU A  98      -8.284  -7.067  17.248  1.00  0.00           H  
ATOM   1486  N   ASN A  99      -4.010  -6.593  20.010  1.00  0.00           N  
ATOM   1487  CA  ASN A  99      -3.353  -5.842  21.076  1.00  0.00           C  
ATOM   1488  C   ASN A  99      -2.872  -4.479  20.587  1.00  0.00           C  
ATOM   1489  O   ASN A  99      -3.009  -3.477  21.290  1.00  0.00           O  
ATOM   1490  CB  ASN A  99      -2.197  -6.639  21.653  1.00  0.00           C  
ATOM   1491  CG  ASN A  99      -2.656  -7.791  22.502  1.00  0.00           C  
ATOM   1492  OD1 ASN A  99      -3.791  -7.803  22.992  1.00  0.00           O  
ATOM   1493  ND2 ASN A  99      -1.796  -8.760  22.687  1.00  0.00           N  
ATOM   1494  H   ASN A  99      -3.580  -7.441  19.671  1.00  0.00           H  
ATOM   1495  HA  ASN A  99      -4.080  -5.662  21.871  1.00  0.00           H  
ATOM   1496 1HB  ASN A  99      -1.580  -7.025  20.840  1.00  0.00           H  
ATOM   1497 2HB  ASN A  99      -1.570  -5.984  22.257  1.00  0.00           H  
ATOM   1498 1HD2 ASN A  99      -2.047  -9.552  23.243  1.00  0.00           H  
ATOM   1499 2HD2 ASN A  99      -0.889  -8.708  22.271  1.00  0.00           H  
ATOM   1500  N   LEU A 100      -2.359  -4.521  19.431  1.00  0.00           N  
ATOM   1501  CA  LEU A 100      -1.930  -3.266  18.823  1.00  0.00           C  
ATOM   1502  C   LEU A 100      -3.131  -2.396  18.468  1.00  0.00           C  
ATOM   1503  O   LEU A 100      -3.074  -1.171  18.594  1.00  0.00           O  
ATOM   1504  CB  LEU A 100      -1.098  -3.540  17.564  1.00  0.00           C  
ATOM   1505  CG  LEU A 100       0.286  -4.157  17.803  1.00  0.00           C  
ATOM   1506  CD1 LEU A 100       0.866  -4.633  16.478  1.00  0.00           C  
ATOM   1507  CD2 LEU A 100       1.195  -3.129  18.460  1.00  0.00           C  
ATOM   1508  H   LEU A 100      -2.235  -5.383  18.918  1.00  0.00           H  
ATOM   1509  HA  LEU A 100      -1.317  -2.724  19.542  1.00  0.00           H  
ATOM   1510 1HB  LEU A 100      -1.656  -4.218  16.920  1.00  0.00           H  
ATOM   1511 2HB  LEU A 100      -0.955  -2.601  17.031  1.00  0.00           H  
ATOM   1512  HG  LEU A 100       0.189  -5.026  18.456  1.00  0.00           H  
ATOM   1513 1HD1 LEU A 100       1.849  -5.072  16.648  1.00  0.00           H  
ATOM   1514 2HD1 LEU A 100       0.206  -5.383  16.040  1.00  0.00           H  
ATOM   1515 3HD1 LEU A 100       0.958  -3.788  15.797  1.00  0.00           H  
ATOM   1516 1HD2 LEU A 100       2.178  -3.567  18.631  1.00  0.00           H  
ATOM   1517 2HD2 LEU A 100       1.292  -2.261  17.807  1.00  0.00           H  
ATOM   1518 3HD2 LEU A 100       0.764  -2.820  19.412  1.00  0.00           H  
ATOM   1519  N   LYS A 101      -4.191  -3.041  17.977  1.00  0.00           N  
ATOM   1520  CA  LYS A 101      -5.400  -2.315  17.593  1.00  0.00           C  
ATOM   1521  C   LYS A 101      -5.852  -1.372  18.704  1.00  0.00           C  
ATOM   1522  O   LYS A 101      -6.037  -0.175  18.472  1.00  0.00           O  
ATOM   1523  CB  LYS A 101      -6.524  -3.291  17.241  1.00  0.00           C  
ATOM   1524  CG  LYS A 101      -7.817  -2.626  16.790  1.00  0.00           C  
ATOM   1525  CD  LYS A 101      -8.935  -3.645  16.626  1.00  0.00           C  
ATOM   1526  CE  LYS A 101     -10.257  -2.970  16.294  1.00  0.00           C  
ATOM   1527  NZ  LYS A 101     -11.389  -3.936  16.280  1.00  0.00           N  
ATOM   1528  H   LYS A 101      -4.165  -4.044  17.869  1.00  0.00           H  
ATOM   1529  HA  LYS A 101      -5.176  -1.712  16.711  1.00  0.00           H  
ATOM   1530 1HB  LYS A 101      -6.193  -3.955  16.443  1.00  0.00           H  
ATOM   1531 2HB  LYS A 101      -6.752  -3.911  18.109  1.00  0.00           H  
ATOM   1532 1HG  LYS A 101      -8.121  -1.882  17.527  1.00  0.00           H  
ATOM   1533 2HG  LYS A 101      -7.654  -2.122  15.838  1.00  0.00           H  
ATOM   1534 1HD  LYS A 101      -8.679  -4.340  15.825  1.00  0.00           H  
ATOM   1535 2HD  LYS A 101      -9.050  -4.211  17.551  1.00  0.00           H  
ATOM   1536 1HE  LYS A 101     -10.466  -2.196  17.032  1.00  0.00           H  
ATOM   1537 2HE  LYS A 101     -10.188  -2.496  15.314  1.00  0.00           H  
ATOM   1538 1HZ  LYS A 101     -12.245  -3.450  16.056  1.00  0.00           H  
ATOM   1539 2HZ  LYS A 101     -11.215  -4.649  15.585  1.00  0.00           H  
ATOM   1540 3HZ  LYS A 101     -11.475  -4.367  17.189  1.00  0.00           H  
ATOM   1541  N   THR A 102      -5.964  -1.899  19.928  1.00  0.00           N  
ATOM   1542  CA  THR A 102      -6.405  -1.126  21.083  1.00  0.00           C  
ATOM   1543  C   THR A 102      -5.365  -0.073  21.457  1.00  0.00           C  
ATOM   1544  O   THR A 102      -5.685   1.114  21.562  1.00  0.00           O  
ATOM   1545  CB  THR A 102      -6.681  -2.039  22.292  1.00  0.00           C  
ATOM   1546  OG1 THR A 102      -7.726  -2.965  21.966  1.00  0.00           O  
ATOM   1547  CG2 THR A 102      -7.097  -1.214  23.500  1.00  0.00           C  
ATOM   1548  H   THR A 102      -5.732  -2.875  20.047  1.00  0.00           H  
ATOM   1549  HA  THR A 102      -7.333  -0.616  20.825  1.00  0.00           H  
ATOM   1550  HB  THR A 102      -5.779  -2.602  22.536  1.00  0.00           H  
ATOM   1551  HG1 THR A 102      -7.457  -3.500  21.216  1.00  0.00           H  
ATOM   1552 1HG2 THR A 102      -7.287  -1.876  24.345  1.00  0.00           H  
ATOM   1553 2HG2 THR A 102      -6.299  -0.518  23.757  1.00  0.00           H  
ATOM   1554 3HG2 THR A 102      -8.003  -0.657  23.265  1.00  0.00           H  
ATOM   1555  N   LYS A 103      -4.160  -0.433  21.584  1.00  0.00           N  
ATOM   1556  CA  LYS A 103      -3.117   0.430  22.131  1.00  0.00           C  
ATOM   1557  C   LYS A 103      -2.872   1.636  21.228  1.00  0.00           C  
ATOM   1558  O   LYS A 103      -2.690   2.754  21.713  1.00  0.00           O  
ATOM   1559  CB  LYS A 103      -1.818  -0.355  22.325  1.00  0.00           C  
ATOM   1560  CG  LYS A 103      -1.853  -1.357  23.470  1.00  0.00           C  
ATOM   1561  CD  LYS A 103      -0.537  -2.110  23.587  1.00  0.00           C  
ATOM   1562  CE  LYS A 103      -0.570  -3.112  24.732  1.00  0.00           C  
ATOM   1563  NZ  LYS A 103       0.720  -3.839  24.873  1.00  0.00           N  
ATOM   1564  H   LYS A 103      -3.920  -1.368  21.287  1.00  0.00           H  
ATOM   1565  HA  LYS A 103      -3.447   0.798  23.102  1.00  0.00           H  
ATOM   1566 1HB  LYS A 103      -1.582  -0.899  21.410  1.00  0.00           H  
ATOM   1567 2HB  LYS A 103      -0.998   0.339  22.512  1.00  0.00           H  
ATOM   1568 1HG  LYS A 103      -2.047  -0.834  24.406  1.00  0.00           H  
ATOM   1569 2HG  LYS A 103      -2.658  -2.073  23.302  1.00  0.00           H  
ATOM   1570 1HD  LYS A 103      -0.337  -2.642  22.656  1.00  0.00           H  
ATOM   1571 2HD  LYS A 103       0.273  -1.402  23.761  1.00  0.00           H  
ATOM   1572 1HE  LYS A 103      -0.785  -2.591  25.664  1.00  0.00           H  
ATOM   1573 2HE  LYS A 103      -1.364  -3.838  24.557  1.00  0.00           H  
ATOM   1574 1HZ  LYS A 103       0.657  -4.492  25.641  1.00  0.00           H  
ATOM   1575 2HZ  LYS A 103       0.920  -4.341  24.020  1.00  0.00           H  
ATOM   1576 3HZ  LYS A 103       1.461  -3.177  25.056  1.00  0.00           H  
ATOM   1577  N   LEU A 104      -2.956   1.322  19.919  1.00  0.00           N  
ATOM   1578  CA  LEU A 104      -2.575   2.390  19.003  1.00  0.00           C  
ATOM   1579  C   LEU A 104      -3.774   3.271  18.665  1.00  0.00           C  
ATOM   1580  O   LEU A 104      -3.616   4.340  18.073  1.00  0.00           O  
ATOM   1581  CB  LEU A 104      -1.983   1.800  17.717  1.00  0.00           C  
ATOM   1582  CG  LEU A 104      -0.690   0.993  17.888  1.00  0.00           C  
ATOM   1583  CD1 LEU A 104      -0.288   0.388  16.550  1.00  0.00           C  
ATOM   1584  CD2 LEU A 104       0.405   1.898  18.431  1.00  0.00           C  
ATOM   1585  H   LEU A 104      -3.254   0.433  19.540  1.00  0.00           H  
ATOM   1586  HA  LEU A 104      -1.820   3.008  19.490  1.00  0.00           H  
ATOM   1587 1HB  LEU A 104      -2.725   1.146  17.262  1.00  0.00           H  
ATOM   1588 2HB  LEU A 104      -1.775   2.616  17.024  1.00  0.00           H  
ATOM   1589  HG  LEU A 104      -0.863   0.173  18.586  1.00  0.00           H  
ATOM   1590 1HD1 LEU A 104       0.631  -0.186  16.672  1.00  0.00           H  
ATOM   1591 2HD1 LEU A 104      -1.081  -0.270  16.195  1.00  0.00           H  
ATOM   1592 3HD1 LEU A 104      -0.124   1.184  15.825  1.00  0.00           H  
ATOM   1593 1HD2 LEU A 104       1.324   1.324  18.553  1.00  0.00           H  
ATOM   1594 2HD2 LEU A 104       0.580   2.717  17.733  1.00  0.00           H  
ATOM   1595 3HD2 LEU A 104       0.099   2.302  19.396  1.00  0.00           H  
ATOM   1596  N   GLY A 105      -4.973   2.874  19.116  1.00  0.00           N  
ATOM   1597  CA  GLY A 105      -6.201   3.560  18.748  1.00  0.00           C  
ATOM   1598  C   GLY A 105      -6.535   3.433  17.274  1.00  0.00           C  
ATOM   1599  O   GLY A 105      -6.878   4.423  16.623  1.00  0.00           O  
ATOM   1600  H   GLY A 105      -5.022   2.073  19.729  1.00  0.00           H  
ATOM   1601 1HA  GLY A 105      -7.031   3.161  19.331  1.00  0.00           H  
ATOM   1602 2HA  GLY A 105      -6.115   4.618  18.996  1.00  0.00           H  
ATOM   1603  N   VAL A 106      -6.277   2.255  16.652  1.00  0.00           N  
ATOM   1604  CA  VAL A 106      -6.429   2.117  15.208  1.00  0.00           C  
ATOM   1605  C   VAL A 106      -7.295   0.900  14.892  1.00  0.00           C  
ATOM   1606  O   VAL A 106      -7.739   0.194  15.800  1.00  0.00           O  
ATOM   1607  CB  VAL A 106      -5.055   1.968  14.529  1.00  0.00           C  
ATOM   1608  CG1 VAL A 106      -4.204   3.206  14.770  1.00  0.00           C  
ATOM   1609  CG2 VAL A 106      -4.354   0.722  15.048  1.00  0.00           C  
ATOM   1610  H   VAL A 106      -5.976   1.457  17.193  1.00  0.00           H  
ATOM   1611  HA  VAL A 106      -6.930   3.007  14.826  1.00  0.00           H  
ATOM   1612  HB  VAL A 106      -5.199   1.882  13.452  1.00  0.00           H  
ATOM   1613 1HG1 VAL A 106      -3.236   3.083  14.283  1.00  0.00           H  
ATOM   1614 2HG1 VAL A 106      -4.709   4.080  14.359  1.00  0.00           H  
ATOM   1615 3HG1 VAL A 106      -4.056   3.342  15.842  1.00  0.00           H  
ATOM   1616 1HG2 VAL A 106      -3.383   0.622  14.563  1.00  0.00           H  
ATOM   1617 2HG2 VAL A 106      -4.215   0.805  16.126  1.00  0.00           H  
ATOM   1618 3HG2 VAL A 106      -4.961  -0.156  14.827  1.00  0.00           H  
ATOM   1619  N   ASP A 107      -7.533   0.723  13.549  1.00  0.00           N  
ATOM   1620  CA  ASP A 107      -8.265  -0.480  13.165  1.00  0.00           C  
ATOM   1621  C   ASP A 107      -7.328  -1.679  13.052  1.00  0.00           C  
ATOM   1622  O   ASP A 107      -6.135  -1.574  13.347  1.00  0.00           O  
ATOM   1623  CB  ASP A 107      -8.993  -0.264  11.836  1.00  0.00           C  
ATOM   1624  CG  ASP A 107      -8.041  -0.012  10.674  1.00  0.00           C  
ATOM   1625  OD1 ASP A 107      -6.867  -0.247  10.831  1.00  0.00           O  
ATOM   1626  OD2 ASP A 107      -8.499   0.412   9.640  1.00  0.00           O  
ATOM   1627  H   ASP A 107      -7.233   1.367  12.830  1.00  0.00           H  
ATOM   1628  HA  ASP A 107      -9.000  -0.699  13.940  1.00  0.00           H  
ATOM   1629 1HB  ASP A 107      -9.599  -1.141  11.607  1.00  0.00           H  
ATOM   1630 2HB  ASP A 107      -9.668   0.587  11.924  1.00  0.00           H  
ATOM   1631  N   LEU A 108      -7.841  -2.822  12.685  1.00  0.00           N  
ATOM   1632  CA  LEU A 108      -7.117  -4.088  12.702  1.00  0.00           C  
ATOM   1633  C   LEU A 108      -6.228  -4.223  11.470  1.00  0.00           C  
ATOM   1634  O   LEU A 108      -5.241  -4.962  11.489  1.00  0.00           O  
ATOM   1635  CB  LEU A 108      -8.102  -5.263  12.763  1.00  0.00           C  
ATOM   1636  CG  LEU A 108      -7.491  -6.625  13.117  1.00  0.00           C  
ATOM   1637  CD1 LEU A 108      -6.874  -6.559  14.508  1.00  0.00           C  
ATOM   1638  CD2 LEU A 108      -8.567  -7.698  13.047  1.00  0.00           C  
ATOM   1639  H   LEU A 108      -8.802  -2.809  12.372  1.00  0.00           H  
ATOM   1640  HA  LEU A 108      -6.483  -4.112  13.587  1.00  0.00           H  
ATOM   1641 1HB  LEU A 108      -8.864  -5.039  13.507  1.00  0.00           H  
ATOM   1642 2HB  LEU A 108      -8.588  -5.360  11.792  1.00  0.00           H  
ATOM   1643  HG  LEU A 108      -6.695  -6.862  12.410  1.00  0.00           H  
ATOM   1644 1HD1 LEU A 108      -6.440  -7.527  14.759  1.00  0.00           H  
ATOM   1645 2HD1 LEU A 108      -6.094  -5.797  14.524  1.00  0.00           H  
ATOM   1646 3HD1 LEU A 108      -7.644  -6.307  15.236  1.00  0.00           H  
ATOM   1647 1HD2 LEU A 108      -8.133  -8.666  13.298  1.00  0.00           H  
ATOM   1648 2HD2 LEU A 108      -9.362  -7.463  13.754  1.00  0.00           H  
ATOM   1649 3HD2 LEU A 108      -8.978  -7.735  12.038  1.00  0.00           H  
ATOM   1650  N   VAL A 109      -6.614  -3.486  10.418  1.00  0.00           N  
ATOM   1651  CA  VAL A 109      -5.744  -3.469   9.244  1.00  0.00           C  
ATOM   1652  C   VAL A 109      -4.424  -2.764   9.545  1.00  0.00           C  
ATOM   1653  O   VAL A 109      -3.354  -3.265   9.194  1.00  0.00           O  
ATOM   1654  CB  VAL A 109      -6.446  -2.760   8.070  1.00  0.00           C  
ATOM   1655  CG1 VAL A 109      -5.494  -2.611   6.893  1.00  0.00           C  
ATOM   1656  CG2 VAL A 109      -7.689  -3.537   7.664  1.00  0.00           C  
ATOM   1657  H   VAL A 109      -7.470  -2.950  10.404  1.00  0.00           H  
ATOM   1658  HA  VAL A 109      -5.516  -4.498   8.967  1.00  0.00           H  
ATOM   1659  HB  VAL A 109      -6.730  -1.755   8.383  1.00  0.00           H  
ATOM   1660 1HG1 VAL A 109      -6.006  -2.107   6.072  1.00  0.00           H  
ATOM   1661 2HG1 VAL A 109      -4.629  -2.021   7.196  1.00  0.00           H  
ATOM   1662 3HG1 VAL A 109      -5.166  -3.596   6.564  1.00  0.00           H  
ATOM   1663 1HG2 VAL A 109      -8.180  -3.029   6.835  1.00  0.00           H  
ATOM   1664 2HG2 VAL A 109      -7.405  -4.543   7.358  1.00  0.00           H  
ATOM   1665 3HG2 VAL A 109      -8.374  -3.595   8.510  1.00  0.00           H  
ATOM   1666  N   THR A 110      -4.553  -1.613  10.219  1.00  0.00           N  
ATOM   1667  CA  THR A 110      -3.363  -0.860  10.595  1.00  0.00           C  
ATOM   1668  C   THR A 110      -2.473  -1.680  11.524  1.00  0.00           C  
ATOM   1669  O   THR A 110      -1.257  -1.749  11.331  1.00  0.00           O  
ATOM   1670  CB  THR A 110      -3.737   0.470  11.274  1.00  0.00           C  
ATOM   1671  OG1 THR A 110      -4.593   1.227  10.408  1.00  0.00           O  
ATOM   1672  CG2 THR A 110      -2.488   1.283  11.581  1.00  0.00           C  
ATOM   1673  H   THR A 110      -5.463  -1.255  10.473  1.00  0.00           H  
ATOM   1674  HA  THR A 110      -2.797  -0.634   9.691  1.00  0.00           H  
ATOM   1675  HB  THR A 110      -4.270   0.268  12.203  1.00  0.00           H  
ATOM   1676  HG1 THR A 110      -5.455   0.805  10.363  1.00  0.00           H  
ATOM   1677 1HG2 THR A 110      -2.772   2.219  12.061  1.00  0.00           H  
ATOM   1678 2HG2 THR A 110      -1.840   0.714  12.249  1.00  0.00           H  
ATOM   1679 3HG2 THR A 110      -1.956   1.496  10.656  1.00  0.00           H  
ATOM   1680  N   ALA A 111      -3.095  -2.333  12.457  1.00  0.00           N  
ATOM   1681  CA  ALA A 111      -2.356  -3.166  13.401  1.00  0.00           C  
ATOM   1682  C   ALA A 111      -1.634  -4.301  12.681  1.00  0.00           C  
ATOM   1683  O   ALA A 111      -0.472  -4.593  12.976  1.00  0.00           O  
ATOM   1684  CB  ALA A 111      -3.296  -3.730  14.465  1.00  0.00           C  
ATOM   1685  H   ALA A 111      -4.100  -2.269  12.539  1.00  0.00           H  
ATOM   1686  HA  ALA A 111      -1.606  -2.543  13.888  1.00  0.00           H  
ATOM   1687 1HB  ALA A 111      -2.729  -4.348  15.160  1.00  0.00           H  
ATOM   1688 2HB  ALA A 111      -3.764  -2.908  15.008  1.00  0.00           H  
ATOM   1689 3HB  ALA A 111      -4.065  -4.333  13.987  1.00  0.00           H  
ATOM   1690  N   ALA A 112      -2.301  -4.924  11.739  1.00  0.00           N  
ATOM   1691  CA  ALA A 112      -1.709  -6.020  10.978  1.00  0.00           C  
ATOM   1692  C   ALA A 112      -0.521  -5.536  10.154  1.00  0.00           C  
ATOM   1693  O   ALA A 112       0.473  -6.252  10.006  1.00  0.00           O  
ATOM   1694  CB  ALA A 112      -2.756  -6.665  10.072  1.00  0.00           C  
ATOM   1695  H   ALA A 112      -3.248  -4.638  11.534  1.00  0.00           H  
ATOM   1696  HA  ALA A 112      -1.347  -6.767  11.686  1.00  0.00           H  
ATOM   1697 1HB  ALA A 112      -2.299  -7.480   9.511  1.00  0.00           H  
ATOM   1698 2HB  ALA A 112      -3.573  -7.054  10.679  1.00  0.00           H  
ATOM   1699 3HB  ALA A 112      -3.143  -5.921   9.378  1.00  0.00           H  
ATOM   1700  N   LEU A 113      -0.665  -4.320   9.654  1.00  0.00           N  
ATOM   1701  CA  LEU A 113       0.427  -3.738   8.880  1.00  0.00           C  
ATOM   1702  C   LEU A 113       1.651  -3.505   9.756  1.00  0.00           C  
ATOM   1703  O   LEU A 113       2.785  -3.687   9.309  1.00  0.00           O  
ATOM   1704  CB  LEU A 113      -0.018  -2.413   8.247  1.00  0.00           C  
ATOM   1705  CG  LEU A 113      -0.939  -2.535   7.026  1.00  0.00           C  
ATOM   1706  CD1 LEU A 113      -1.544  -1.174   6.709  1.00  0.00           C  
ATOM   1707  CD2 LEU A 113      -0.147  -3.070   5.843  1.00  0.00           C  
ATOM   1708  H   LEU A 113      -1.509  -3.783   9.793  1.00  0.00           H  
ATOM   1709  HA  LEU A 113       0.699  -4.435   8.088  1.00  0.00           H  
ATOM   1710 1HB  LEU A 113      -0.542  -1.827   9.000  1.00  0.00           H  
ATOM   1711 2HB  LEU A 113       0.870  -1.860   7.938  1.00  0.00           H  
ATOM   1712  HG  LEU A 113      -1.757  -3.218   7.255  1.00  0.00           H  
ATOM   1713 1HD1 LEU A 113      -2.199  -1.261   5.841  1.00  0.00           H  
ATOM   1714 2HD1 LEU A 113      -2.121  -0.824   7.564  1.00  0.00           H  
ATOM   1715 3HD1 LEU A 113      -0.748  -0.463   6.492  1.00  0.00           H  
ATOM   1716 1HD2 LEU A 113      -0.802  -3.158   4.976  1.00  0.00           H  
ATOM   1717 2HD2 LEU A 113       0.671  -2.387   5.613  1.00  0.00           H  
ATOM   1718 3HD2 LEU A 113       0.260  -4.051   6.091  1.00  0.00           H  
ATOM   1719  N   ALA A 114       1.407  -3.150  10.926  1.00  0.00           N  
ATOM   1720  CA  ALA A 114       2.513  -2.931  11.855  1.00  0.00           C  
ATOM   1721  C   ALA A 114       3.311  -4.214  12.070  1.00  0.00           C  
ATOM   1722  O   ALA A 114       4.538  -4.177  12.184  1.00  0.00           O  
ATOM   1723  CB  ALA A 114       1.991  -2.403  13.189  1.00  0.00           C  
ATOM   1724  H   ALA A 114       0.459  -3.009  11.249  1.00  0.00           H  
ATOM   1725  HA  ALA A 114       3.180  -2.187  11.417  1.00  0.00           H  
ATOM   1726 1HB  ALA A 114       2.827  -2.244  13.870  1.00  0.00           H  
ATOM   1727 2HB  ALA A 114       1.470  -1.459  13.028  1.00  0.00           H  
ATOM   1728 3HB  ALA A 114       1.303  -3.127  13.623  1.00  0.00           H  
ATOM   1729  N   LEU A 115       2.594  -5.308  12.103  1.00  0.00           N  
ATOM   1730  CA  LEU A 115       3.272  -6.584  12.302  1.00  0.00           C  
ATOM   1731  C   LEU A 115       4.077  -6.972  11.065  1.00  0.00           C  
ATOM   1732  O   LEU A 115       5.223  -7.410  11.177  1.00  0.00           O  
ATOM   1733  CB  LEU A 115       2.251  -7.683  12.625  1.00  0.00           C  
ATOM   1734  CG  LEU A 115       1.483  -7.512  13.941  1.00  0.00           C  
ATOM   1735  CD1 LEU A 115       0.393  -8.572  14.035  1.00  0.00           C  
ATOM   1736  CD2 LEU A 115       2.450  -7.617  15.111  1.00  0.00           C  
ATOM   1737  H   LEU A 115       1.590  -5.296  11.994  1.00  0.00           H  
ATOM   1738  HA  LEU A 115       3.961  -6.482  13.140  1.00  0.00           H  
ATOM   1739 1HB  LEU A 115       1.521  -7.726  11.818  1.00  0.00           H  
ATOM   1740 2HB  LEU A 115       2.772  -8.640  12.667  1.00  0.00           H  
ATOM   1741  HG  LEU A 115       1.000  -6.535  13.956  1.00  0.00           H  
ATOM   1742 1HD1 LEU A 115      -0.153  -8.450  14.971  1.00  0.00           H  
ATOM   1743 2HD1 LEU A 115      -0.295  -8.461  13.197  1.00  0.00           H  
ATOM   1744 3HD1 LEU A 115       0.846  -9.562  14.006  1.00  0.00           H  
ATOM   1745 1HD2 LEU A 115       1.904  -7.494  16.047  1.00  0.00           H  
ATOM   1746 2HD2 LEU A 115       2.933  -8.594  15.098  1.00  0.00           H  
ATOM   1747 3HD2 LEU A 115       3.207  -6.837  15.028  1.00  0.00           H  
ATOM   1748  N   LEU A 116       3.417  -6.730   9.985  1.00  0.00           N  
ATOM   1749  CA  LEU A 116       4.101  -6.997   8.723  1.00  0.00           C  
ATOM   1750  C   LEU A 116       5.324  -6.100   8.566  1.00  0.00           C  
ATOM   1751  O   LEU A 116       6.386  -6.561   8.143  1.00  0.00           O  
ATOM   1752  CB  LEU A 116       3.144  -6.781   7.543  1.00  0.00           C  
ATOM   1753  CG  LEU A 116       3.753  -6.974   6.149  1.00  0.00           C  
ATOM   1754  CD1 LEU A 116       4.186  -8.424   5.979  1.00  0.00           C  
ATOM   1755  CD2 LEU A 116       2.734  -6.580   5.090  1.00  0.00           C  
ATOM   1756  H   LEU A 116       2.474  -6.373   9.967  1.00  0.00           H  
ATOM   1757  HA  LEU A 116       4.434  -8.034   8.723  1.00  0.00           H  
ATOM   1758 1HB  LEU A 116       2.311  -7.476   7.640  1.00  0.00           H  
ATOM   1759 2HB  LEU A 116       2.751  -5.766   7.596  1.00  0.00           H  
ATOM   1760  HG  LEU A 116       4.640  -6.348   6.049  1.00  0.00           H  
ATOM   1761 1HD1 LEU A 116       4.619  -8.561   4.988  1.00  0.00           H  
ATOM   1762 2HD1 LEU A 116       4.929  -8.673   6.737  1.00  0.00           H  
ATOM   1763 3HD1 LEU A 116       3.321  -9.077   6.090  1.00  0.00           H  
ATOM   1764 1HD2 LEU A 116       3.167  -6.716   4.099  1.00  0.00           H  
ATOM   1765 2HD2 LEU A 116       1.847  -7.206   5.188  1.00  0.00           H  
ATOM   1766 3HD2 LEU A 116       2.456  -5.534   5.224  1.00  0.00           H  
ATOM   1767  N   THR A 117       5.163  -4.903   8.901  1.00  0.00           N  
ATOM   1768  CA  THR A 117       6.239  -3.927   8.753  1.00  0.00           C  
ATOM   1769  C   THR A 117       7.474  -4.361   9.537  1.00  0.00           C  
ATOM   1770  O   THR A 117       8.588  -4.343   9.009  1.00  0.00           O  
ATOM   1771  CB  THR A 117       5.791  -2.529   9.217  1.00  0.00           C  
ATOM   1772  OG1 THR A 117       4.688  -2.086   8.416  1.00  0.00           O  
ATOM   1773  CG2 THR A 117       6.935  -1.534   9.094  1.00  0.00           C  
ATOM   1774  H   THR A 117       4.277  -4.603   9.280  1.00  0.00           H  
ATOM   1775  HA  THR A 117       6.506  -3.864   7.697  1.00  0.00           H  
ATOM   1776  HB  THR A 117       5.470  -2.577  10.258  1.00  0.00           H  
ATOM   1777  HG1 THR A 117       3.920  -2.632   8.600  1.00  0.00           H  
ATOM   1778 1HG2 THR A 117       6.601  -0.552   9.426  1.00  0.00           H  
ATOM   1779 2HG2 THR A 117       7.772  -1.862   9.711  1.00  0.00           H  
ATOM   1780 3HG2 THR A 117       7.254  -1.474   8.054  1.00  0.00           H  
ATOM   1781  N   ALA A 118       7.261  -4.779  10.733  1.00  0.00           N  
ATOM   1782  CA  ALA A 118       8.348  -5.296  11.560  1.00  0.00           C  
ATOM   1783  C   ALA A 118       9.061  -6.455  10.868  1.00  0.00           C  
ATOM   1784  O   ALA A 118      10.291  -6.542  10.897  1.00  0.00           O  
ATOM   1785  CB  ALA A 118       7.816  -5.741  12.920  1.00  0.00           C  
ATOM   1786  H   ALA A 118       6.325  -4.752  11.111  1.00  0.00           H  
ATOM   1787  HA  ALA A 118       9.072  -4.494  11.709  1.00  0.00           H  
ATOM   1788 1HB  ALA A 118       8.639  -6.123  13.525  1.00  0.00           H  
ATOM   1789 2HB  ALA A 118       7.359  -4.891  13.426  1.00  0.00           H  
ATOM   1790 3HB  ALA A 118       7.073  -6.524  12.781  1.00  0.00           H  
ATOM   1791  N   ALA A 119       8.345  -7.299  10.275  1.00  0.00           N  
ATOM   1792  CA  ALA A 119       8.911  -8.457   9.587  1.00  0.00           C  
ATOM   1793  C   ALA A 119       9.815  -8.024   8.438  1.00  0.00           C  
ATOM   1794  O   ALA A 119      10.948  -8.497   8.317  1.00  0.00           O  
ATOM   1795  CB  ALA A 119       7.799  -9.367   9.071  1.00  0.00           C  
ATOM   1796  H   ALA A 119       7.343  -7.169  10.277  1.00  0.00           H  
ATOM   1797  HA  ALA A 119       9.518  -9.012  10.301  1.00  0.00           H  
ATOM   1798 1HB  ALA A 119       8.238 -10.224   8.562  1.00  0.00           H  
ATOM   1799 2HB  ALA A 119       7.195  -9.714   9.910  1.00  0.00           H  
ATOM   1800 3HB  ALA A 119       7.169  -8.815   8.375  1.00  0.00           H  
ATOM   1801  N   LYS A 120       9.403  -7.085   7.673  1.00  0.00           N  
ATOM   1802  CA  LYS A 120      10.085  -6.729   6.432  1.00  0.00           C  
ATOM   1803  C   LYS A 120      11.217  -5.740   6.692  1.00  0.00           C  
ATOM   1804  O   LYS A 120      12.155  -5.639   5.898  1.00  0.00           O  
ATOM   1805  CB  LYS A 120       9.094  -6.144   5.424  1.00  0.00           C  
ATOM   1806  CG  LYS A 120       8.077  -7.143   4.889  1.00  0.00           C  
ATOM   1807  CD  LYS A 120       6.994  -6.448   4.078  1.00  0.00           C  
ATOM   1808  CE  LYS A 120       7.509  -6.029   2.709  1.00  0.00           C  
ATOM   1809  NZ  LYS A 120       6.410  -5.576   1.815  1.00  0.00           N  
ATOM   1810  H   LYS A 120       8.575  -6.575   7.943  1.00  0.00           H  
ATOM   1811  HA  LYS A 120      10.519  -7.633   6.004  1.00  0.00           H  
ATOM   1812 1HB  LYS A 120       8.546  -5.324   5.888  1.00  0.00           H  
ATOM   1813 2HB  LYS A 120       9.640  -5.734   4.574  1.00  0.00           H  
ATOM   1814 1HG  LYS A 120       8.582  -7.873   4.255  1.00  0.00           H  
ATOM   1815 2HG  LYS A 120       7.613  -7.671   5.722  1.00  0.00           H  
ATOM   1816 1HD  LYS A 120       6.147  -7.123   3.947  1.00  0.00           H  
ATOM   1817 2HD  LYS A 120       6.651  -5.562   4.612  1.00  0.00           H  
ATOM   1818 1HE  LYS A 120       8.226  -5.217   2.823  1.00  0.00           H  
ATOM   1819 2HE  LYS A 120       8.018  -6.871   2.239  1.00  0.00           H  
ATOM   1820 1HZ  LYS A 120       6.792  -5.308   0.919  1.00  0.00           H  
ATOM   1821 2HZ  LYS A 120       5.747  -6.328   1.687  1.00  0.00           H  
ATOM   1822 3HZ  LYS A 120       5.942  -4.783   2.231  1.00  0.00           H  
ATOM   1823  N   LEU A 121      11.179  -5.099   7.793  1.00  0.00           N  
ATOM   1824  CA  LEU A 121      12.295  -4.258   8.213  1.00  0.00           C  
ATOM   1825  C   LEU A 121      13.408  -5.100   8.826  1.00  0.00           C  
ATOM   1826  O   LEU A 121      14.563  -4.670   8.875  1.00  0.00           O  
ATOM   1827  CB  LEU A 121      11.819  -3.209   9.226  1.00  0.00           C  
ATOM   1828  CG  LEU A 121      10.869  -2.137   8.676  1.00  0.00           C  
ATOM   1829  CD1 LEU A 121      10.357  -1.276   9.823  1.00  0.00           C  
ATOM   1830  CD2 LEU A 121      11.600  -1.294   7.642  1.00  0.00           C  
ATOM   1831  H   LEU A 121      10.366  -5.170   8.387  1.00  0.00           H  
ATOM   1832  HA  LEU A 121      12.693  -3.749   7.336  1.00  0.00           H  
ATOM   1833 1HB  LEU A 121      11.306  -3.720  10.040  1.00  0.00           H  
ATOM   1834 2HB  LEU A 121      12.691  -2.701   9.636  1.00  0.00           H  
ATOM   1835  HG  LEU A 121      10.008  -2.618   8.210  1.00  0.00           H  
ATOM   1836 1HD1 LEU A 121       9.682  -0.514   9.433  1.00  0.00           H  
ATOM   1837 2HD1 LEU A 121       9.822  -1.902  10.538  1.00  0.00           H  
ATOM   1838 3HD1 LEU A 121      11.199  -0.794  10.320  1.00  0.00           H  
ATOM   1839 1HD2 LEU A 121      10.925  -0.532   7.251  1.00  0.00           H  
ATOM   1840 2HD2 LEU A 121      12.459  -0.812   8.109  1.00  0.00           H  
ATOM   1841 3HD2 LEU A 121      11.939  -1.931   6.826  1.00  0.00           H  
ATOM   1842  N   GLY A 122      13.045  -6.354   9.174  1.00  0.00           N  
ATOM   1843  CA  GLY A 122      13.985  -7.160   9.936  1.00  0.00           C  
ATOM   1844  C   GLY A 122      14.134  -6.704  11.373  1.00  0.00           C  
ATOM   1845  O   GLY A 122      15.246  -6.661  11.906  1.00  0.00           O  
ATOM   1846  H   GLY A 122      12.148  -6.747   8.927  1.00  0.00           H  
ATOM   1847 1HA  GLY A 122      13.659  -8.200   9.931  1.00  0.00           H  
ATOM   1848 2HA  GLY A 122      14.963  -7.127   9.456  1.00  0.00           H  
ATOM   1849  N   THR A 123      13.024  -6.166  11.989  1.00  0.00           N  
ATOM   1850  CA  THR A 123      13.020  -5.620  13.342  1.00  0.00           C  
ATOM   1851  C   THR A 123      11.939  -6.285  14.190  1.00  0.00           C  
ATOM   1852  O   THR A 123      11.262  -7.206  13.730  1.00  0.00           O  
ATOM   1853  CB  THR A 123      12.805  -4.095  13.326  1.00  0.00           C  
ATOM   1854  OG1 THR A 123      11.462  -3.805  12.920  1.00  0.00           O  
ATOM   1855  CG2 THR A 123      13.777  -3.429  12.366  1.00  0.00           C  
ATOM   1856  H   THR A 123      12.169  -6.158  11.453  1.00  0.00           H  
ATOM   1857  HA  THR A 123      13.988  -5.822  13.801  1.00  0.00           H  
ATOM   1858  HB  THR A 123      12.961  -3.695  14.329  1.00  0.00           H  
ATOM   1859  HG1 THR A 123      10.862  -3.972  13.651  1.00  0.00           H  
ATOM   1860 1HG2 THR A 123      13.610  -2.352  12.368  1.00  0.00           H  
ATOM   1861 2HG2 THR A 123      14.800  -3.639  12.679  1.00  0.00           H  
ATOM   1862 3HG2 THR A 123      13.619  -3.817  11.361  1.00  0.00           H  
ATOM   1863  N   THR A 124      11.857  -5.867  15.457  1.00  0.00           N  
ATOM   1864  CA  THR A 124      10.792  -6.390  16.307  1.00  0.00           C  
ATOM   1865  C   THR A 124       9.499  -5.606  16.100  1.00  0.00           C  
ATOM   1866  O   THR A 124       9.492  -4.581  15.418  1.00  0.00           O  
ATOM   1867  CB  THR A 124      11.195  -6.348  17.793  1.00  0.00           C  
ATOM   1868  OG1 THR A 124      11.269  -4.985  18.232  1.00  0.00           O  
ATOM   1869  CG2 THR A 124      12.545  -7.018  18.000  1.00  0.00           C  
ATOM   1870  H   THR A 124      12.509  -5.199  15.843  1.00  0.00           H  
ATOM   1871  HA  THR A 124      10.611  -7.430  16.034  1.00  0.00           H  
ATOM   1872  HB  THR A 124      10.444  -6.866  18.388  1.00  0.00           H  
ATOM   1873  HG1 THR A 124      11.315  -4.961  19.191  1.00  0.00           H  
ATOM   1874 1HG2 THR A 124      12.813  -6.978  19.055  1.00  0.00           H  
ATOM   1875 2HG2 THR A 124      12.489  -8.057  17.677  1.00  0.00           H  
ATOM   1876 3HG2 THR A 124      13.302  -6.497  17.414  1.00  0.00           H  
ATOM   1877  N   VAL A 125       8.341  -6.073  16.637  1.00  0.00           N  
ATOM   1878  CA  VAL A 125       7.042  -5.416  16.545  1.00  0.00           C  
ATOM   1879  C   VAL A 125       7.090  -4.069  17.263  1.00  0.00           C  
ATOM   1880  O   VAL A 125       6.653  -3.053  16.720  1.00  0.00           O  
ATOM   1881  CB  VAL A 125       5.943  -6.298  17.166  1.00  0.00           C  
ATOM   1882  CG1 VAL A 125       4.629  -5.533  17.248  1.00  0.00           C  
ATOM   1883  CG2 VAL A 125       5.775  -7.570  16.348  1.00  0.00           C  
ATOM   1884  H   VAL A 125       8.414  -6.949  17.136  1.00  0.00           H  
ATOM   1885  HA  VAL A 125       6.817  -5.240  15.492  1.00  0.00           H  
ATOM   1886  HB  VAL A 125       6.229  -6.556  18.186  1.00  0.00           H  
ATOM   1887 1HG1 VAL A 125       3.864  -6.171  17.689  1.00  0.00           H  
ATOM   1888 2HG1 VAL A 125       4.764  -4.646  17.867  1.00  0.00           H  
ATOM   1889 3HG1 VAL A 125       4.319  -5.234  16.247  1.00  0.00           H  
ATOM   1890 1HG2 VAL A 125       4.996  -8.188  16.793  1.00  0.00           H  
ATOM   1891 2HG2 VAL A 125       5.494  -7.311  15.327  1.00  0.00           H  
ATOM   1892 3HG2 VAL A 125       6.715  -8.121  16.337  1.00  0.00           H  
ATOM   1893  N   GLU A 126       7.709  -4.001  18.433  1.00  0.00           N  
ATOM   1894  CA  GLU A 126       7.778  -2.787  19.236  1.00  0.00           C  
ATOM   1895  C   GLU A 126       8.565  -1.693  18.520  1.00  0.00           C  
ATOM   1896  O   GLU A 126       8.161  -0.530  18.518  1.00  0.00           O  
ATOM   1897  CB  GLU A 126       8.417  -3.084  20.594  1.00  0.00           C  
ATOM   1898  CG  GLU A 126       7.586  -3.985  21.497  1.00  0.00           C  
ATOM   1899  CD  GLU A 126       7.724  -5.442  21.155  1.00  0.00           C  
ATOM   1900  OE1 GLU A 126       8.451  -5.753  20.243  1.00  0.00           O  
ATOM   1901  OE2 GLU A 126       7.100  -6.246  21.808  1.00  0.00           O  
ATOM   1902  H   GLU A 126       8.152  -4.843  18.773  1.00  0.00           H  
ATOM   1903  HA  GLU A 126       6.764  -2.417  19.393  1.00  0.00           H  
ATOM   1904 1HB  GLU A 126       9.385  -3.562  20.444  1.00  0.00           H  
ATOM   1905 2HB  GLU A 126       8.593  -2.149  21.126  1.00  0.00           H  
ATOM   1906 1HG  GLU A 126       7.899  -3.835  22.530  1.00  0.00           H  
ATOM   1907 2HG  GLU A 126       6.539  -3.695  21.417  1.00  0.00           H  
ATOM   1908  N   GLU A 127       9.663  -2.199  17.882  1.00  0.00           N  
ATOM   1909  CA  GLU A 127      10.502  -1.236  17.174  1.00  0.00           C  
ATOM   1910  C   GLU A 127       9.766  -0.629  15.984  1.00  0.00           C  
ATOM   1911  O   GLU A 127       9.822   0.582  15.765  1.00  0.00           O  
ATOM   1912  CB  GLU A 127      11.795  -1.902  16.702  1.00  0.00           C  
ATOM   1913  CG  GLU A 127      12.786  -2.213  17.816  1.00  0.00           C  
ATOM   1914  CD  GLU A 127      13.971  -3.006  17.340  1.00  0.00           C  
ATOM   1915  OE1 GLU A 127      13.781  -3.920  16.573  1.00  0.00           O  
ATOM   1916  OE2 GLU A 127      15.067  -2.698  17.744  1.00  0.00           O  
ATOM   1917  H   GLU A 127       9.919  -3.175  17.871  1.00  0.00           H  
ATOM   1918  HA  GLU A 127      10.749  -0.424  17.860  1.00  0.00           H  
ATOM   1919 1HB  GLU A 127      11.559  -2.838  16.194  1.00  0.00           H  
ATOM   1920 2HB  GLU A 127      12.295  -1.256  15.980  1.00  0.00           H  
ATOM   1921 1HG  GLU A 127      13.139  -1.277  18.246  1.00  0.00           H  
ATOM   1922 2HG  GLU A 127      12.272  -2.770  18.598  1.00  0.00           H  
ATOM   1923  N   ALA A 128       9.090  -1.499  15.258  1.00  0.00           N  
ATOM   1924  CA  ALA A 128       8.387  -1.019  14.071  1.00  0.00           C  
ATOM   1925  C   ALA A 128       7.284  -0.035  14.446  1.00  0.00           C  
ATOM   1926  O   ALA A 128       7.073   0.966  13.757  1.00  0.00           O  
ATOM   1927  CB  ALA A 128       7.805  -2.194  13.286  1.00  0.00           C  
ATOM   1928  H   ALA A 128       9.042  -2.480  15.496  1.00  0.00           H  
ATOM   1929  HA  ALA A 128       9.106  -0.496  13.440  1.00  0.00           H  
ATOM   1930 1HB  ALA A 128       7.284  -1.820  12.404  1.00  0.00           H  
ATOM   1931 2HB  ALA A 128       8.610  -2.860  12.977  1.00  0.00           H  
ATOM   1932 3HB  ALA A 128       7.105  -2.740  13.917  1.00  0.00           H  
ATOM   1933  N   VAL A 129       6.569  -0.235  15.543  1.00  0.00           N  
ATOM   1934  CA  VAL A 129       5.492   0.636  15.998  1.00  0.00           C  
ATOM   1935  C   VAL A 129       6.060   1.999  16.392  1.00  0.00           C  
ATOM   1936  O   VAL A 129       5.521   3.038  16.006  1.00  0.00           O  
ATOM   1937  CB  VAL A 129       4.760   0.011  17.200  1.00  0.00           C  
ATOM   1938  CG1 VAL A 129       3.817   1.022  17.834  1.00  0.00           C  
ATOM   1939  CG2 VAL A 129       4.001  -1.230  16.754  1.00  0.00           C  
ATOM   1940  H   VAL A 129       6.802  -1.054  16.085  1.00  0.00           H  
ATOM   1941  HA  VAL A 129       4.790   0.777  15.176  1.00  0.00           H  
ATOM   1942  HB  VAL A 129       5.494  -0.264  17.958  1.00  0.00           H  
ATOM   1943 1HG1 VAL A 129       3.308   0.563  18.682  1.00  0.00           H  
ATOM   1944 2HG1 VAL A 129       4.387   1.886  18.177  1.00  0.00           H  
ATOM   1945 3HG1 VAL A 129       3.079   1.342  17.099  1.00  0.00           H  
ATOM   1946 1HG2 VAL A 129       3.487  -1.667  17.609  1.00  0.00           H  
ATOM   1947 2HG2 VAL A 129       3.271  -0.956  15.992  1.00  0.00           H  
ATOM   1948 3HG2 VAL A 129       4.702  -1.957  16.342  1.00  0.00           H  
ATOM   1949  N   GLN A 130       7.138   1.994  17.181  1.00  0.00           N  
ATOM   1950  CA  GLN A 130       7.726   3.244  17.648  1.00  0.00           C  
ATOM   1951  C   GLN A 130       8.307   4.046  16.486  1.00  0.00           C  
ATOM   1952  O   GLN A 130       8.204   5.274  16.460  1.00  0.00           O  
ATOM   1953  CB  GLN A 130       8.814   2.969  18.689  1.00  0.00           C  
ATOM   1954  CG  GLN A 130       8.287   2.452  20.018  1.00  0.00           C  
ATOM   1955  CD  GLN A 130       7.335   3.428  20.682  1.00  0.00           C  
ATOM   1956  OE1 GLN A 130       7.653   4.608  20.852  1.00  0.00           O  
ATOM   1957  NE2 GLN A 130       6.161   2.940  21.063  1.00  0.00           N  
ATOM   1958  H   GLN A 130       7.556   1.118  17.461  1.00  0.00           H  
ATOM   1959  HA  GLN A 130       6.943   3.844  18.109  1.00  0.00           H  
ATOM   1960 1HB  GLN A 130       9.516   2.233  18.296  1.00  0.00           H  
ATOM   1961 2HB  GLN A 130       9.373   3.885  18.883  1.00  0.00           H  
ATOM   1962 1HG  GLN A 130       7.754   1.517  19.846  1.00  0.00           H  
ATOM   1963 2HG  GLN A 130       9.129   2.284  20.689  1.00  0.00           H  
ATOM   1964 1HE2 GLN A 130       5.491   3.537  21.507  1.00  0.00           H  
ATOM   1965 2HE2 GLN A 130       5.943   1.977  20.906  1.00  0.00           H  
ATOM   1966  N   GLU A 131       8.890   3.282  15.612  1.00  0.00           N  
ATOM   1967  CA  GLU A 131       9.466   3.958  14.453  1.00  0.00           C  
ATOM   1968  C   GLU A 131       8.378   4.542  13.557  1.00  0.00           C  
ATOM   1969  O   GLU A 131       8.515   5.658  13.053  1.00  0.00           O  
ATOM   1970  CB  GLU A 131      10.337   2.990  13.649  1.00  0.00           C  
ATOM   1971  CG  GLU A 131      11.153   3.647  12.545  1.00  0.00           C  
ATOM   1972  CD  GLU A 131      12.084   2.688  11.856  1.00  0.00           C  
ATOM   1973  OE1 GLU A 131      11.712   1.552  11.680  1.00  0.00           O  
ATOM   1974  OE2 GLU A 131      13.167   3.091  11.506  1.00  0.00           O  
ATOM   1975  H   GLU A 131       8.967   2.276  15.683  1.00  0.00           H  
ATOM   1976  HA  GLU A 131      10.085   4.783  14.807  1.00  0.00           H  
ATOM   1977 1HB  GLU A 131      11.029   2.481  14.320  1.00  0.00           H  
ATOM   1978 2HB  GLU A 131       9.706   2.228  13.191  1.00  0.00           H  
ATOM   1979 1HG  GLU A 131      10.472   4.069  11.806  1.00  0.00           H  
ATOM   1980 2HG  GLU A 131      11.732   4.463  12.973  1.00  0.00           H  
ATOM   1981  N   ALA A 132       7.277   3.820  13.363  1.00  0.00           N  
ATOM   1982  CA  ALA A 132       6.142   4.314  12.587  1.00  0.00           C  
ATOM   1983  C   ALA A 132       5.519   5.540  13.249  1.00  0.00           C  
ATOM   1984  O   ALA A 132       5.085   6.467  12.561  1.00  0.00           O  
ATOM   1985  CB  ALA A 132       5.095   3.215  12.418  1.00  0.00           C  
ATOM   1986  H   ALA A 132       7.230   2.895  13.769  1.00  0.00           H  
ATOM   1987  HA  ALA A 132       6.508   4.608  11.603  1.00  0.00           H  
ATOM   1988 1HB  ALA A 132       4.256   3.599  11.837  1.00  0.00           H  
ATOM   1989 2HB  ALA A 132       5.539   2.367  11.896  1.00  0.00           H  
ATOM   1990 3HB  ALA A 132       4.742   2.895  13.397  1.00  0.00           H  
ATOM   1991  N   LEU A 133       5.478   5.561  14.583  1.00  0.00           N  
ATOM   1992  CA  LEU A 133       4.918   6.694  15.310  1.00  0.00           C  
ATOM   1993  C   LEU A 133       5.821   7.919  15.186  1.00  0.00           C  
ATOM   1994  O   LEU A 133       5.333   9.040  15.030  1.00  0.00           O  
ATOM   1995  CB  LEU A 133       4.728   6.337  16.789  1.00  0.00           C  
ATOM   1996  CG  LEU A 133       3.597   5.345  17.093  1.00  0.00           C  
ATOM   1997  CD1 LEU A 133       3.720   4.860  18.531  1.00  0.00           C  
ATOM   1998  CD2 LEU A 133       2.254   6.019  16.856  1.00  0.00           C  
ATOM   1999  H   LEU A 133       5.843   4.774  15.102  1.00  0.00           H  
ATOM   2000  HA  LEU A 133       3.949   6.938  14.878  1.00  0.00           H  
ATOM   2001 1HB  LEU A 133       5.655   5.907  17.164  1.00  0.00           H  
ATOM   2002 2HB  LEU A 133       4.525   7.252  17.345  1.00  0.00           H  
ATOM   2003  HG  LEU A 133       3.689   4.478  16.440  1.00  0.00           H  
ATOM   2004 1HD1 LEU A 133       2.917   4.155  18.747  1.00  0.00           H  
ATOM   2005 2HD1 LEU A 133       4.682   4.365  18.667  1.00  0.00           H  
ATOM   2006 3HD1 LEU A 133       3.649   5.709  19.209  1.00  0.00           H  
ATOM   2007 1HD2 LEU A 133       1.450   5.314  17.072  1.00  0.00           H  
ATOM   2008 2HD2 LEU A 133       2.161   6.886  17.511  1.00  0.00           H  
ATOM   2009 3HD2 LEU A 133       2.186   6.340  15.817  1.00  0.00           H  
ATOM   2010  N   GLN A 134       7.118   7.699  15.239  1.00  0.00           N  
ATOM   2011  CA  GLN A 134       8.068   8.794  15.079  1.00  0.00           C  
ATOM   2012  C   GLN A 134       7.989   9.390  13.677  1.00  0.00           C  
ATOM   2013  O   GLN A 134       8.000  10.613  13.514  1.00  0.00           O  
ATOM   2014  CB  GLN A 134       9.494   8.314  15.362  1.00  0.00           C  
ATOM   2015  CG  GLN A 134       9.773   8.025  16.828  1.00  0.00           C  
ATOM   2016  CD  GLN A 134      11.133   7.389  17.043  1.00  0.00           C  
ATOM   2017  OE1 GLN A 134      11.897   7.188  16.095  1.00  0.00           O  
ATOM   2018  NE2 GLN A 134      11.444   7.069  18.294  1.00  0.00           N  
ATOM   2019  H   GLN A 134       7.467   6.764  15.392  1.00  0.00           H  
ATOM   2020  HA  GLN A 134       7.815   9.579  15.791  1.00  0.00           H  
ATOM   2021 1HB  GLN A 134       9.690   7.403  14.797  1.00  0.00           H  
ATOM   2022 2HB  GLN A 134      10.206   9.067  15.026  1.00  0.00           H  
ATOM   2023 1HG  GLN A 134       9.741   8.962  17.385  1.00  0.00           H  
ATOM   2024 2HG  GLN A 134       9.013   7.341  17.205  1.00  0.00           H  
ATOM   2025 1HE2 GLN A 134      12.329   6.647  18.498  1.00  0.00           H  
ATOM   2026 2HE2 GLN A 134      10.795   7.249  19.033  1.00  0.00           H  
ATOM   2027  N   LEU A 135       7.899   8.496  12.747  1.00  0.00           N  
ATOM   2028  CA  LEU A 135       7.780   8.936  11.360  1.00  0.00           C  
ATOM   2029  C   LEU A 135       6.446   9.637  11.127  1.00  0.00           C  
ATOM   2030  O   LEU A 135       6.393  10.667  10.451  1.00  0.00           O  
ATOM   2031  CB  LEU A 135       7.913   7.740  10.409  1.00  0.00           C  
ATOM   2032  CG  LEU A 135       7.796   8.063   8.913  1.00  0.00           C  
ATOM   2033  CD1 LEU A 135       8.865   9.076   8.528  1.00  0.00           C  
ATOM   2034  CD2 LEU A 135       7.937   6.783   8.104  1.00  0.00           C  
ATOM   2035  H   LEU A 135       7.911   7.506  12.950  1.00  0.00           H  
ATOM   2036  HA  LEU A 135       8.581   9.645  11.152  1.00  0.00           H  
ATOM   2037 1HB  LEU A 135       8.882   7.272  10.571  1.00  0.00           H  
ATOM   2038 2HB  LEU A 135       7.137   7.014  10.652  1.00  0.00           H  
ATOM   2039  HG  LEU A 135       6.823   8.514   8.713  1.00  0.00           H  
ATOM   2040 1HD1 LEU A 135       8.783   9.306   7.465  1.00  0.00           H  
ATOM   2041 2HD1 LEU A 135       8.729   9.989   9.107  1.00  0.00           H  
ATOM   2042 3HD1 LEU A 135       9.851   8.660   8.732  1.00  0.00           H  
ATOM   2043 1HD2 LEU A 135       7.853   7.013   7.041  1.00  0.00           H  
ATOM   2044 2HD2 LEU A 135       8.911   6.333   8.303  1.00  0.00           H  
ATOM   2045 3HD2 LEU A 135       7.150   6.084   8.387  1.00  0.00           H  
ATOM   2046  N   LYS A 136       5.378   9.024  11.739  1.00  0.00           N  
ATOM   2047  CA  LYS A 136       4.051   9.629  11.681  1.00  0.00           C  
ATOM   2048  C   LYS A 136       4.095  11.094  12.110  1.00  0.00           C  
ATOM   2049  O   LYS A 136       3.614  11.971  11.391  1.00  0.00           O  
ATOM   2050  CB  LYS A 136       3.068   8.852  12.558  1.00  0.00           C  
ATOM   2051  CG  LYS A 136       1.656   9.424  12.579  1.00  0.00           C  
ATOM   2052  CD  LYS A 136       0.792   8.723  13.616  1.00  0.00           C  
ATOM   2053  CE  LYS A 136      -0.612   9.309  13.656  1.00  0.00           C  
ATOM   2054  NZ  LYS A 136      -0.645  10.630  14.339  1.00  0.00           N  
ATOM   2055  H   LYS A 136       5.499   8.152  12.235  1.00  0.00           H  
ATOM   2056  HA  LYS A 136       3.699   9.591  10.649  1.00  0.00           H  
ATOM   2057 1HB  LYS A 136       3.005   7.821  12.209  1.00  0.00           H  
ATOM   2058 2HB  LYS A 136       3.435   8.830  13.584  1.00  0.00           H  
ATOM   2059 1HG  LYS A 136       1.699  10.489  12.814  1.00  0.00           H  
ATOM   2060 2HG  LYS A 136       1.200   9.305  11.597  1.00  0.00           H  
ATOM   2061 1HD  LYS A 136       0.727   7.660  13.377  1.00  0.00           H  
ATOM   2062 2HD  LYS A 136       1.246   8.828  14.601  1.00  0.00           H  
ATOM   2063 1HE  LYS A 136      -0.985   9.429  12.640  1.00  0.00           H  
ATOM   2064 2HE  LYS A 136      -1.277   8.625  14.184  1.00  0.00           H  
ATOM   2065 1HZ  LYS A 136      -1.591  10.983  14.344  1.00  0.00           H  
ATOM   2066 2HZ  LYS A 136      -0.319  10.526  15.290  1.00  0.00           H  
ATOM   2067 3HZ  LYS A 136      -0.047  11.278  13.848  1.00  0.00           H  
ATOM   2068  N   THR A 137       4.699  11.418  13.241  1.00  0.00           N  
ATOM   2069  CA  THR A 137       4.778  12.762  13.805  1.00  0.00           C  
ATOM   2070  C   THR A 137       5.603  13.679  12.904  1.00  0.00           C  
ATOM   2071  O   THR A 137       5.158  14.772  12.548  1.00  0.00           O  
ATOM   2072  CB  THR A 137       5.386  12.737  15.220  1.00  0.00           C  
ATOM   2073  OG1 THR A 137       4.552  11.958  16.087  1.00  0.00           O  
ATOM   2074  CG2 THR A 137       5.507  14.149  15.773  1.00  0.00           C  
ATOM   2075  H   THR A 137       5.132  10.652  13.735  1.00  0.00           H  
ATOM   2076  HA  THR A 137       3.769  13.168  13.878  1.00  0.00           H  
ATOM   2077  HB  THR A 137       6.375  12.281  15.183  1.00  0.00           H  
ATOM   2078  HG1 THR A 137       4.490  11.061  15.750  1.00  0.00           H  
ATOM   2079 1HG2 THR A 137       5.938  14.112  16.773  1.00  0.00           H  
ATOM   2080 2HG2 THR A 137       6.150  14.741  15.122  1.00  0.00           H  
ATOM   2081 3HG2 THR A 137       4.520  14.607  15.821  1.00  0.00           H  
ATOM   2082  N   LYS A 138       6.762  13.185  12.529  1.00  0.00           N  
ATOM   2083  CA  LYS A 138       7.741  14.024  11.845  1.00  0.00           C  
ATOM   2084  C   LYS A 138       7.165  14.603  10.557  1.00  0.00           C  
ATOM   2085  O   LYS A 138       7.350  15.788  10.264  1.00  0.00           O  
ATOM   2086  CB  LYS A 138       9.010  13.227  11.542  1.00  0.00           C  
ATOM   2087  CG  LYS A 138       9.900  12.975  12.752  1.00  0.00           C  
ATOM   2088  CD  LYS A 138      11.064  12.061  12.403  1.00  0.00           C  
ATOM   2089  CE  LYS A 138      11.958  11.816  13.609  1.00  0.00           C  
ATOM   2090  NZ  LYS A 138      13.059  10.863  13.301  1.00  0.00           N  
ATOM   2091  H   LYS A 138       6.984  12.217  12.711  1.00  0.00           H  
ATOM   2092  HA  LYS A 138       8.002  14.855  12.500  1.00  0.00           H  
ATOM   2093 1HB  LYS A 138       8.741  12.259  11.118  1.00  0.00           H  
ATOM   2094 2HB  LYS A 138       9.604  13.756  10.797  1.00  0.00           H  
ATOM   2095 1HG  LYS A 138      10.291  13.924  13.120  1.00  0.00           H  
ATOM   2096 2HG  LYS A 138       9.312  12.513  13.545  1.00  0.00           H  
ATOM   2097 1HD  LYS A 138      10.682  11.106  12.043  1.00  0.00           H  
ATOM   2098 2HD  LYS A 138      11.658  12.516  11.610  1.00  0.00           H  
ATOM   2099 1HE  LYS A 138      12.392  12.758  13.939  1.00  0.00           H  
ATOM   2100 2HE  LYS A 138      11.362  11.409  14.427  1.00  0.00           H  
ATOM   2101 1HZ  LYS A 138      13.627  10.726  14.125  1.00  0.00           H  
ATOM   2102 2HZ  LYS A 138      12.668   9.977  13.013  1.00  0.00           H  
ATOM   2103 3HZ  LYS A 138      13.631  11.237  12.558  1.00  0.00           H  
ATOM   2104  N   LEU A 139       6.420  13.780   9.813  1.00  0.00           N  
ATOM   2105  CA  LEU A 139       5.911  14.205   8.514  1.00  0.00           C  
ATOM   2106  C   LEU A 139       4.526  14.830   8.652  1.00  0.00           C  
ATOM   2107  O   LEU A 139       4.000  15.400   7.693  1.00  0.00           O  
ATOM   2108  CB  LEU A 139       5.856  13.022   7.545  1.00  0.00           C  
ATOM   2109  CG  LEU A 139       7.195  12.378   7.186  1.00  0.00           C  
ATOM   2110  CD1 LEU A 139       6.977  11.174   6.275  1.00  0.00           C  
ATOM   2111  CD2 LEU A 139       8.117  13.396   6.520  1.00  0.00           C  
ATOM   2112  H   LEU A 139       6.202  12.851  10.147  1.00  0.00           H  
ATOM   2113  HA  LEU A 139       6.587  14.956   8.107  1.00  0.00           H  
ATOM   2114 1HB  LEU A 139       5.228  12.245   7.981  1.00  0.00           H  
ATOM   2115 2HB  LEU A 139       5.395  13.354   6.615  1.00  0.00           H  
ATOM   2116  HG  LEU A 139       7.675  12.005   8.091  1.00  0.00           H  
ATOM   2117 1HD1 LEU A 139       7.940  10.726   6.027  1.00  0.00           H  
ATOM   2118 2HD1 LEU A 139       6.357  10.438   6.787  1.00  0.00           H  
ATOM   2119 3HD1 LEU A 139       6.481  11.495   5.360  1.00  0.00           H  
ATOM   2120 1HD2 LEU A 139       9.066  12.920   6.272  1.00  0.00           H  
ATOM   2121 2HD2 LEU A 139       7.648  13.770   5.610  1.00  0.00           H  
ATOM   2122 3HD2 LEU A 139       8.294  14.226   7.205  1.00  0.00           H  
ATOM   2123  N   GLY A 140       3.972  14.821   9.823  1.00  0.00           N  
ATOM   2124  CA  GLY A 140       2.604  15.280  10.008  1.00  0.00           C  
ATOM   2125  C   GLY A 140       1.587  14.436   9.262  1.00  0.00           C  
ATOM   2126  O   GLY A 140       0.727  14.971   8.557  1.00  0.00           O  
ATOM   2127  H   GLY A 140       4.493  14.492  10.624  1.00  0.00           H  
ATOM   2128 1HA  GLY A 140       2.356  15.268  11.069  1.00  0.00           H  
ATOM   2129 2HA  GLY A 140       2.518  16.311   9.669  1.00  0.00           H  
ATOM   2130  N   VAL A 141       1.727  13.066   9.270  1.00  0.00           N  
ATOM   2131  CA  VAL A 141       0.928  12.160   8.448  1.00  0.00           C  
ATOM   2132  C   VAL A 141       0.211  11.151   9.343  1.00  0.00           C  
ATOM   2133  O   VAL A 141       0.421  11.128  10.559  1.00  0.00           O  
ATOM   2134  CB  VAL A 141       1.818  11.417   7.434  1.00  0.00           C  
ATOM   2135  CG1 VAL A 141       2.490  12.405   6.492  1.00  0.00           C  
ATOM   2136  CG2 VAL A 141       2.854  10.581   8.169  1.00  0.00           C  
ATOM   2137  H   VAL A 141       2.430  12.681   9.885  1.00  0.00           H  
ATOM   2138  HA  VAL A 141       0.180  12.748   7.914  1.00  0.00           H  
ATOM   2139  HB  VAL A 141       1.191  10.767   6.823  1.00  0.00           H  
ATOM   2140 1HG1 VAL A 141       3.114  11.862   5.782  1.00  0.00           H  
ATOM   2141 2HG1 VAL A 141       1.729  12.967   5.950  1.00  0.00           H  
ATOM   2142 3HG1 VAL A 141       3.110  13.092   7.068  1.00  0.00           H  
ATOM   2143 1HG2 VAL A 141       3.479  10.058   7.446  1.00  0.00           H  
ATOM   2144 2HG2 VAL A 141       3.476  11.231   8.784  1.00  0.00           H  
ATOM   2145 3HG2 VAL A 141       2.349   9.854   8.805  1.00  0.00           H  
ATOM   2146  N   SER A 142      -0.635  10.317   8.653  1.00  0.00           N  
ATOM   2147  CA  SER A 142      -1.274   9.227   9.381  1.00  0.00           C  
ATOM   2148  C   SER A 142      -0.310   8.064   9.595  1.00  0.00           C  
ATOM   2149  O   SER A 142       0.776   8.036   9.013  1.00  0.00           O  
ATOM   2150  CB  SER A 142      -2.501   8.748   8.630  1.00  0.00           C  
ATOM   2151  OG  SER A 142      -2.138   8.052   7.469  1.00  0.00           O  
ATOM   2152  H   SER A 142      -0.828  10.430   7.668  1.00  0.00           H  
ATOM   2153  HA  SER A 142      -1.579   9.598  10.361  1.00  0.00           H  
ATOM   2154 1HB  SER A 142      -3.093   8.100   9.276  1.00  0.00           H  
ATOM   2155 2HB  SER A 142      -3.122   9.602   8.366  1.00  0.00           H  
ATOM   2156  HG  SER A 142      -2.950   7.926   6.972  1.00  0.00           H  
ATOM   2157  N   LEU A 143      -0.669   7.120  10.504  1.00  0.00           N  
ATOM   2158  CA  LEU A 143       0.146   5.940  10.778  1.00  0.00           C  
ATOM   2159  C   LEU A 143       0.213   5.030   9.556  1.00  0.00           C  
ATOM   2160  O   LEU A 143       1.245   4.407   9.297  1.00  0.00           O  
ATOM   2161  CB  LEU A 143      -0.424   5.166  11.973  1.00  0.00           C  
ATOM   2162  CG  LEU A 143       0.461   4.039  12.519  1.00  0.00           C  
ATOM   2163  CD1 LEU A 143       1.800   4.613  12.962  1.00  0.00           C  
ATOM   2164  CD2 LEU A 143      -0.248   3.350  13.676  1.00  0.00           C  
ATOM   2165  H   LEU A 143      -1.536   7.246  11.006  1.00  0.00           H  
ATOM   2166  HA  LEU A 143       1.157   6.268  11.019  1.00  0.00           H  
ATOM   2167 1HB  LEU A 143      -0.607   5.867  12.786  1.00  0.00           H  
ATOM   2168 2HB  LEU A 143      -1.377   4.726  11.679  1.00  0.00           H  
ATOM   2169  HG  LEU A 143       0.655   3.313  11.728  1.00  0.00           H  
ATOM   2170 1HD1 LEU A 143       2.430   3.812  13.349  1.00  0.00           H  
ATOM   2171 2HD1 LEU A 143       2.294   5.082  12.110  1.00  0.00           H  
ATOM   2172 3HD1 LEU A 143       1.637   5.356  13.742  1.00  0.00           H  
ATOM   2173 1HD2 LEU A 143       0.381   2.548  14.063  1.00  0.00           H  
ATOM   2174 2HD2 LEU A 143      -0.441   4.075  14.467  1.00  0.00           H  
ATOM   2175 3HD2 LEU A 143      -1.193   2.934  13.327  1.00  0.00           H  
ATOM   2176  N   ILE A 144      -0.821   4.954   8.778  1.00  0.00           N  
ATOM   2177  CA  ILE A 144      -0.822   4.179   7.542  1.00  0.00           C  
ATOM   2178  C   ILE A 144       0.233   4.731   6.585  1.00  0.00           C  
ATOM   2179  O   ILE A 144       0.951   3.967   5.935  1.00  0.00           O  
ATOM   2180  CB  ILE A 144      -2.205   4.205   6.867  1.00  0.00           C  
ATOM   2181  CG1 ILE A 144      -3.218   3.408   7.695  1.00  0.00           C  
ATOM   2182  CG2 ILE A 144      -2.118   3.653   5.452  1.00  0.00           C  
ATOM   2183  CD1 ILE A 144      -2.985   1.915   7.671  1.00  0.00           C  
ATOM   2184  H   ILE A 144      -1.656   5.455   9.046  1.00  0.00           H  
ATOM   2185  HA  ILE A 144      -0.568   3.147   7.780  1.00  0.00           H  
ATOM   2186  HB  ILE A 144      -2.571   5.231   6.825  1.00  0.00           H  
ATOM   2187 1HG1 ILE A 144      -3.183   3.743   8.731  1.00  0.00           H  
ATOM   2188 2HG1 ILE A 144      -4.224   3.602   7.323  1.00  0.00           H  
ATOM   2189 1HG2 ILE A 144      -3.105   3.679   4.991  1.00  0.00           H  
ATOM   2190 2HG2 ILE A 144      -1.428   4.260   4.868  1.00  0.00           H  
ATOM   2191 3HG2 ILE A 144      -1.759   2.624   5.485  1.00  0.00           H  
ATOM   2192 1HD1 ILE A 144      -3.743   1.419   8.279  1.00  0.00           H  
ATOM   2193 2HD1 ILE A 144      -3.051   1.552   6.644  1.00  0.00           H  
ATOM   2194 3HD1 ILE A 144      -1.998   1.694   8.072  1.00  0.00           H  
ATOM   2195  N   GLU A 145       0.283   6.085   6.492  1.00  0.00           N  
ATOM   2196  CA  GLU A 145       1.278   6.689   5.613  1.00  0.00           C  
ATOM   2197  C   GLU A 145       2.696   6.367   6.078  1.00  0.00           C  
ATOM   2198  O   GLU A 145       3.574   6.081   5.262  1.00  0.00           O  
ATOM   2199  CB  GLU A 145       1.083   8.206   5.551  1.00  0.00           C  
ATOM   2200  CG  GLU A 145      -0.164   8.649   4.799  1.00  0.00           C  
ATOM   2201  CD  GLU A 145      -0.351  10.141   4.804  1.00  0.00           C  
ATOM   2202  OE1 GLU A 145      -0.856  10.654   5.773  1.00  0.00           O  
ATOM   2203  OE2 GLU A 145       0.012  10.768   3.836  1.00  0.00           O  
ATOM   2204  H   GLU A 145      -0.344   6.682   7.011  1.00  0.00           H  
ATOM   2205  HA  GLU A 145       1.155   6.273   4.612  1.00  0.00           H  
ATOM   2206 1HB  GLU A 145       1.024   8.607   6.563  1.00  0.00           H  
ATOM   2207 2HB  GLU A 145       1.946   8.665   5.067  1.00  0.00           H  
ATOM   2208 1HG  GLU A 145      -0.095   8.306   3.767  1.00  0.00           H  
ATOM   2209 2HG  GLU A 145      -1.035   8.177   5.252  1.00  0.00           H  
ATOM   2210  N   ALA A 146       2.879   6.408   7.364  1.00  0.00           N  
ATOM   2211  CA  ALA A 146       4.172   6.049   7.940  1.00  0.00           C  
ATOM   2212  C   ALA A 146       4.504   4.583   7.675  1.00  0.00           C  
ATOM   2213  O   ALA A 146       5.640   4.251   7.327  1.00  0.00           O  
ATOM   2214  CB  ALA A 146       4.183   6.332   9.440  1.00  0.00           C  
ATOM   2215  H   ALA A 146       2.128   6.688   7.977  1.00  0.00           H  
ATOM   2216  HA  ALA A 146       4.937   6.660   7.460  1.00  0.00           H  
ATOM   2217 1HB  ALA A 146       5.154   6.059   9.854  1.00  0.00           H  
ATOM   2218 2HB  ALA A 146       4.001   7.393   9.612  1.00  0.00           H  
ATOM   2219 3HB  ALA A 146       3.405   5.746   9.926  1.00  0.00           H  
ATOM   2220  N   LEU A 147       3.527   3.716   7.830  1.00  0.00           N  
ATOM   2221  CA  LEU A 147       3.763   2.285   7.667  1.00  0.00           C  
ATOM   2222  C   LEU A 147       4.098   1.952   6.217  1.00  0.00           C  
ATOM   2223  O   LEU A 147       5.000   1.152   5.954  1.00  0.00           O  
ATOM   2224  CB  LEU A 147       2.531   1.488   8.112  1.00  0.00           C  
ATOM   2225  CG  LEU A 147       2.273   1.451   9.624  1.00  0.00           C  
ATOM   2226  CD1 LEU A 147       0.860   0.946   9.886  1.00  0.00           C  
ATOM   2227  CD2 LEU A 147       3.306   0.558  10.294  1.00  0.00           C  
ATOM   2228  H   LEU A 147       2.598   4.038   8.063  1.00  0.00           H  
ATOM   2229  HA  LEU A 147       4.612   2.002   8.290  1.00  0.00           H  
ATOM   2230 1HB  LEU A 147       1.650   1.916   7.636  1.00  0.00           H  
ATOM   2231 2HB  LEU A 147       2.640   0.459   7.769  1.00  0.00           H  
ATOM   2232  HG  LEU A 147       2.346   2.460  10.030  1.00  0.00           H  
ATOM   2233 1HD1 LEU A 147       0.677   0.920  10.960  1.00  0.00           H  
ATOM   2234 2HD1 LEU A 147       0.141   1.614   9.412  1.00  0.00           H  
ATOM   2235 3HD1 LEU A 147       0.751  -0.057   9.475  1.00  0.00           H  
ATOM   2236 1HD2 LEU A 147       3.123   0.533  11.369  1.00  0.00           H  
ATOM   2237 2HD2 LEU A 147       3.232  -0.451   9.889  1.00  0.00           H  
ATOM   2238 3HD2 LEU A 147       4.305   0.952  10.105  1.00  0.00           H  
ATOM   2239  N   HIS A 148       3.429   2.589   5.308  1.00  0.00           N  
ATOM   2240  CA  HIS A 148       3.689   2.335   3.895  1.00  0.00           C  
ATOM   2241  C   HIS A 148       5.088   2.800   3.503  1.00  0.00           C  
ATOM   2242  O   HIS A 148       5.734   2.186   2.650  1.00  0.00           O  
ATOM   2243  CB  HIS A 148       2.646   3.034   3.018  1.00  0.00           C  
ATOM   2244  CG  HIS A 148       1.408   2.222   2.793  1.00  0.00           C  
ATOM   2245  ND1 HIS A 148       0.457   2.028   3.772  1.00  0.00           N  
ATOM   2246  CD2 HIS A 148       0.967   1.553   1.701  1.00  0.00           C  
ATOM   2247  CE1 HIS A 148      -0.518   1.276   3.292  1.00  0.00           C  
ATOM   2248  NE2 HIS A 148      -0.232   0.974   2.038  1.00  0.00           N  
ATOM   2249  H   HIS A 148       2.723   3.264   5.564  1.00  0.00           H  
ATOM   2250  HA  HIS A 148       3.634   1.264   3.703  1.00  0.00           H  
ATOM   2251 1HB  HIS A 148       2.355   3.978   3.480  1.00  0.00           H  
ATOM   2252 2HB  HIS A 148       3.084   3.265   2.047  1.00  0.00           H  
ATOM   2253  HD1 HIS A 148       0.447   2.452   4.678  1.00  0.00           H  
ATOM   2254  HD2 HIS A 148       1.376   1.418   0.700  1.00  0.00           H  
ATOM   2255  HE1 HIS A 148      -1.371   1.008   3.915  1.00  0.00           H  
ATOM   2256  N   ILE A 149       5.574   3.815   4.106  1.00  0.00           N  
ATOM   2257  CA  ILE A 149       6.943   4.256   3.862  1.00  0.00           C  
ATOM   2258  C   ILE A 149       7.924   3.224   4.415  1.00  0.00           C  
ATOM   2259  O   ILE A 149       8.933   2.915   3.779  1.00  0.00           O  
ATOM   2260  CB  ILE A 149       7.209   5.629   4.504  1.00  0.00           C  
ATOM   2261  CG1 ILE A 149       6.417   6.721   3.780  1.00  0.00           C  
ATOM   2262  CG2 ILE A 149       8.697   5.945   4.486  1.00  0.00           C  
ATOM   2263  CD1 ILE A 149       6.377   8.039   4.518  1.00  0.00           C  
ATOM   2264  H   ILE A 149       5.003   4.326   4.766  1.00  0.00           H  
ATOM   2265  HA  ILE A 149       7.093   4.335   2.786  1.00  0.00           H  
ATOM   2266  HB  ILE A 149       6.862   5.622   5.537  1.00  0.00           H  
ATOM   2267 1HG1 ILE A 149       6.853   6.894   2.796  1.00  0.00           H  
ATOM   2268 2HG1 ILE A 149       5.391   6.385   3.627  1.00  0.00           H  
ATOM   2269 1HG2 ILE A 149       8.868   6.920   4.943  1.00  0.00           H  
ATOM   2270 2HG2 ILE A 149       9.238   5.183   5.044  1.00  0.00           H  
ATOM   2271 3HG2 ILE A 149       9.053   5.961   3.455  1.00  0.00           H  
ATOM   2272 1HD1 ILE A 149       5.798   8.761   3.943  1.00  0.00           H  
ATOM   2273 2HD1 ILE A 149       5.912   7.896   5.494  1.00  0.00           H  
ATOM   2274 3HD1 ILE A 149       7.392   8.412   4.651  1.00  0.00           H  
ATOM   2275  N   LEU A 150       7.627   2.750   5.581  1.00  0.00           N  
ATOM   2276  CA  LEU A 150       8.507   1.745   6.168  1.00  0.00           C  
ATOM   2277  C   LEU A 150       8.544   0.486   5.308  1.00  0.00           C  
ATOM   2278  O   LEU A 150       9.596  -0.139   5.161  1.00  0.00           O  
ATOM   2279  CB  LEU A 150       8.041   1.393   7.586  1.00  0.00           C  
ATOM   2280  CG  LEU A 150       8.174   2.512   8.627  1.00  0.00           C  
ATOM   2281  CD1 LEU A 150       7.500   2.083   9.924  1.00  0.00           C  
ATOM   2282  CD2 LEU A 150       9.646   2.824   8.853  1.00  0.00           C  
ATOM   2283  H   LEU A 150       6.812   3.050   6.096  1.00  0.00           H  
ATOM   2284  HA  LEU A 150       9.515   2.157   6.219  1.00  0.00           H  
ATOM   2285 1HB  LEU A 150       6.993   1.102   7.545  1.00  0.00           H  
ATOM   2286 2HB  LEU A 150       8.620   0.540   7.941  1.00  0.00           H  
ATOM   2287  HG  LEU A 150       7.665   3.406   8.267  1.00  0.00           H  
ATOM   2288 1HD1 LEU A 150       7.595   2.878  10.663  1.00  0.00           H  
ATOM   2289 2HD1 LEU A 150       6.445   1.885   9.737  1.00  0.00           H  
ATOM   2290 3HD1 LEU A 150       7.979   1.179  10.300  1.00  0.00           H  
ATOM   2291 1HD2 LEU A 150       9.740   3.620   9.592  1.00  0.00           H  
ATOM   2292 2HD2 LEU A 150      10.156   1.930   9.214  1.00  0.00           H  
ATOM   2293 3HD2 LEU A 150      10.098   3.145   7.914  1.00  0.00           H  
ATOM   2294  N   LEU A 151       7.425   0.183   4.863  1.00  0.00           N  
ATOM   2295  CA  LEU A 151       7.360  -0.958   3.956  1.00  0.00           C  
ATOM   2296  C   LEU A 151       8.128  -0.676   2.671  1.00  0.00           C  
ATOM   2297  O   LEU A 151       8.765  -1.573   2.112  1.00  0.00           O  
ATOM   2298  CB  LEU A 151       5.900  -1.293   3.626  1.00  0.00           C  
ATOM   2299  CG  LEU A 151       5.060  -1.829   4.792  1.00  0.00           C  
ATOM   2300  CD1 LEU A 151       3.587  -1.811   4.407  1.00  0.00           C  
ATOM   2301  CD2 LEU A 151       5.516  -3.238   5.141  1.00  0.00           C  
ATOM   2302  H   LEU A 151       6.576   0.677   5.094  1.00  0.00           H  
ATOM   2303  HA  LEU A 151       7.816  -1.817   4.447  1.00  0.00           H  
ATOM   2304 1HB  LEU A 151       5.414  -0.393   3.253  1.00  0.00           H  
ATOM   2305 2HB  LEU A 151       5.886  -2.043   2.835  1.00  0.00           H  
ATOM   2306  HG  LEU A 151       5.186  -1.181   5.659  1.00  0.00           H  
ATOM   2307 1HD1 LEU A 151       2.990  -2.192   5.236  1.00  0.00           H  
ATOM   2308 2HD1 LEU A 151       3.282  -0.789   4.182  1.00  0.00           H  
ATOM   2309 3HD1 LEU A 151       3.432  -2.438   3.530  1.00  0.00           H  
ATOM   2310 1HD2 LEU A 151       4.920  -3.619   5.970  1.00  0.00           H  
ATOM   2311 2HD2 LEU A 151       5.389  -3.887   4.274  1.00  0.00           H  
ATOM   2312 3HD2 LEU A 151       6.567  -3.219   5.429  1.00  0.00           H  
ATOM   2313  N   THR A 152       8.048   0.535   2.218  1.00  0.00           N  
ATOM   2314  CA  THR A 152       8.775   0.956   1.025  1.00  0.00           C  
ATOM   2315  C   THR A 152      10.281   0.837   1.241  1.00  0.00           C  
ATOM   2316  O   THR A 152      11.000   0.340   0.372  1.00  0.00           O  
ATOM   2317  CB  THR A 152       8.417   2.404   0.638  1.00  0.00           C  
ATOM   2318  OG1 THR A 152       7.016   2.491   0.348  1.00  0.00           O  
ATOM   2319  CG2 THR A 152       9.212   2.841  -0.583  1.00  0.00           C  
ATOM   2320  H   THR A 152       7.467   1.204   2.703  1.00  0.00           H  
ATOM   2321  HA  THR A 152       8.493   0.304   0.200  1.00  0.00           H  
ATOM   2322  HB  THR A 152       8.644   3.070   1.470  1.00  0.00           H  
ATOM   2323  HG1 THR A 152       6.513   2.327   1.149  1.00  0.00           H  
ATOM   2324 1HG2 THR A 152       8.947   3.866  -0.841  1.00  0.00           H  
ATOM   2325 2HG2 THR A 152      10.278   2.786  -0.361  1.00  0.00           H  
ATOM   2326 3HG2 THR A 152       8.982   2.184  -1.421  1.00  0.00           H  
ATOM   2327  N   ALA A 153      10.745   1.253   2.369  1.00  0.00           N  
ATOM   2328  CA  ALA A 153      12.160   1.140   2.706  1.00  0.00           C  
ATOM   2329  C   ALA A 153      12.617  -0.317   2.675  1.00  0.00           C  
ATOM   2330  O   ALA A 153      13.715  -0.619   2.203  1.00  0.00           O  
ATOM   2331  CB  ALA A 153      12.433   1.750   4.078  1.00  0.00           C  
ATOM   2332  H   ALA A 153      10.112   1.668   3.038  1.00  0.00           H  
ATOM   2333  HA  ALA A 153      12.732   1.687   1.957  1.00  0.00           H  
ATOM   2334 1HB  ALA A 153      13.493   1.658   4.315  1.00  0.00           H  
ATOM   2335 2HB  ALA A 153      12.153   2.805   4.069  1.00  0.00           H  
ATOM   2336 3HB  ALA A 153      11.846   1.227   4.832  1.00  0.00           H  
ATOM   2337  N   ALA A 154      11.827  -1.144   3.112  1.00  0.00           N  
ATOM   2338  CA  ALA A 154      12.158  -2.563   3.209  1.00  0.00           C  
ATOM   2339  C   ALA A 154      12.412  -3.162   1.827  1.00  0.00           C  
ATOM   2340  O   ALA A 154      13.380  -3.898   1.632  1.00  0.00           O  
ATOM   2341  CB  ALA A 154      11.041  -3.324   3.918  1.00  0.00           C  
ATOM   2342  H   ALA A 154      10.917  -0.829   3.414  1.00  0.00           H  
ATOM   2343  HA  ALA A 154      13.075  -2.658   3.792  1.00  0.00           H  
ATOM   2344 1HB  ALA A 154      11.305  -4.380   3.981  1.00  0.00           H  
ATOM   2345 2HB  ALA A 154      10.908  -2.922   4.922  1.00  0.00           H  
ATOM   2346 3HB  ALA A 154      10.115  -3.215   3.358  1.00  0.00           H  
ATOM   2347  N   VAL A 155      11.602  -2.849   0.873  1.00  0.00           N  
ATOM   2348  CA  VAL A 155      11.676  -3.427  -0.465  1.00  0.00           C  
ATOM   2349  C   VAL A 155      12.729  -2.688  -1.289  1.00  0.00           C  
ATOM   2350  O   VAL A 155      13.393  -3.286  -2.139  1.00  0.00           O  
ATOM   2351  CB  VAL A 155      10.310  -3.343  -1.170  1.00  0.00           C  
ATOM   2352  CG1 VAL A 155       9.254  -4.100  -0.378  1.00  0.00           C  
ATOM   2353  CG2 VAL A 155       9.909  -1.887  -1.350  1.00  0.00           C  
ATOM   2354  H   VAL A 155      10.884  -2.168   1.075  1.00  0.00           H  
ATOM   2355  HA  VAL A 155      11.976  -4.472  -0.375  1.00  0.00           H  
ATOM   2356  HB  VAL A 155      10.385  -3.823  -2.146  1.00  0.00           H  
ATOM   2357 1HG1 VAL A 155       8.295  -4.030  -0.892  1.00  0.00           H  
ATOM   2358 2HG1 VAL A 155       9.544  -5.147  -0.294  1.00  0.00           H  
ATOM   2359 3HG1 VAL A 155       9.165  -3.665   0.617  1.00  0.00           H  
ATOM   2360 1HG2 VAL A 155       8.942  -1.835  -1.850  1.00  0.00           H  
ATOM   2361 2HG2 VAL A 155       9.839  -1.405  -0.374  1.00  0.00           H  
ATOM   2362 3HG2 VAL A 155      10.657  -1.375  -1.954  1.00  0.00           H  
ATOM   2363  N   LEU A 156      12.972  -1.484  -0.985  1.00  0.00           N  
ATOM   2364  CA  LEU A 156      14.079  -0.744  -1.583  1.00  0.00           C  
ATOM   2365  C   LEU A 156      15.419  -1.299  -1.118  1.00  0.00           C  
ATOM   2366  O   LEU A 156      16.379  -1.349  -1.892  1.00  0.00           O  
ATOM   2367  CB  LEU A 156      13.981   0.745  -1.223  1.00  0.00           C  
ATOM   2368  CG  LEU A 156      12.839   1.518  -1.893  1.00  0.00           C  
ATOM   2369  CD1 LEU A 156      12.739   2.909  -1.281  1.00  0.00           C  
ATOM   2370  CD2 LEU A 156      13.089   1.596  -3.392  1.00  0.00           C  
ATOM   2371  H   LEU A 156      12.382  -1.023  -0.308  1.00  0.00           H  
ATOM   2372  HA  LEU A 156      14.021  -0.850  -2.666  1.00  0.00           H  
ATOM   2373 1HB  LEU A 156      13.853   0.833  -0.145  1.00  0.00           H  
ATOM   2374 2HB  LEU A 156      14.917   1.231  -1.498  1.00  0.00           H  
ATOM   2375  HG  LEU A 156      11.895   1.004  -1.710  1.00  0.00           H  
ATOM   2376 1HD1 LEU A 156      11.926   3.458  -1.758  1.00  0.00           H  
ATOM   2377 2HD1 LEU A 156      12.539   2.823  -0.213  1.00  0.00           H  
ATOM   2378 3HD1 LEU A 156      13.675   3.442  -1.435  1.00  0.00           H  
ATOM   2379 1HD2 LEU A 156      12.276   2.145  -3.868  1.00  0.00           H  
ATOM   2380 2HD2 LEU A 156      14.032   2.111  -3.576  1.00  0.00           H  
ATOM   2381 3HD2 LEU A 156      13.138   0.589  -3.805  1.00  0.00           H  
ATOM   2382  N   GLY A 157      15.469  -1.807   0.145  1.00  0.00           N  
ATOM   2383  CA  GLY A 157      16.730  -2.294   0.676  1.00  0.00           C  
ATOM   2384  C   GLY A 157      17.620  -1.190   1.214  1.00  0.00           C  
ATOM   2385  O   GLY A 157      18.843  -1.249   1.076  1.00  0.00           O  
ATOM   2386  H   GLY A 157      14.641  -1.852   0.724  1.00  0.00           H  
ATOM   2387 1HA  GLY A 157      16.537  -3.008   1.477  1.00  0.00           H  
ATOM   2388 2HA  GLY A 157      17.272  -2.828  -0.105  1.00  0.00           H  
ATOM   2389  N   THR A 158      16.967  -0.076   1.693  1.00  0.00           N  
ATOM   2390  CA  THR A 158      17.690   1.096   2.175  1.00  0.00           C  
ATOM   2391  C   THR A 158      17.125   1.571   3.510  1.00  0.00           C  
ATOM   2392  O   THR A 158      16.375   0.844   4.164  1.00  0.00           O  
ATOM   2393  CB  THR A 158      17.635   2.244   1.148  1.00  0.00           C  
ATOM   2394  OG1 THR A 158      18.511   3.301   1.563  1.00  0.00           O  
ATOM   2395  CG2 THR A 158      16.219   2.784   1.027  1.00  0.00           C  
ATOM   2396  H   THR A 158      15.957  -0.072   1.712  1.00  0.00           H  
ATOM   2397  HA  THR A 158      18.735   0.821   2.323  1.00  0.00           H  
ATOM   2398  HB  THR A 158      17.964   1.879   0.176  1.00  0.00           H  
ATOM   2399  HG1 THR A 158      18.699   3.871   0.814  1.00  0.00           H  
ATOM   2400 1HG2 THR A 158      16.199   3.593   0.298  1.00  0.00           H  
ATOM   2401 2HG2 THR A 158      15.552   1.985   0.701  1.00  0.00           H  
ATOM   2402 3HG2 THR A 158      15.888   3.159   1.995  1.00  0.00           H  
ATOM   2403  N   THR A 159      17.546   2.766   3.968  1.00  0.00           N  
ATOM   2404  CA  THR A 159      17.089   3.276   5.257  1.00  0.00           C  
ATOM   2405  C   THR A 159      15.691   3.878   5.136  1.00  0.00           C  
ATOM   2406  O   THR A 159      15.193   4.087   4.029  1.00  0.00           O  
ATOM   2407  CB  THR A 159      18.064   4.331   5.814  1.00  0.00           C  
ATOM   2408  OG1 THR A 159      18.069   5.480   4.958  1.00  0.00           O  
ATOM   2409  CG2 THR A 159      19.472   3.762   5.902  1.00  0.00           C  
ATOM   2410  H   THR A 159      18.185   3.320   3.418  1.00  0.00           H  
ATOM   2411  HA  THR A 159      17.047   2.447   5.963  1.00  0.00           H  
ATOM   2412  HB  THR A 159      17.739   4.637   6.808  1.00  0.00           H  
ATOM   2413  HG1 THR A 159      18.571   6.186   5.373  1.00  0.00           H  
ATOM   2414 1HG2 THR A 159      20.147   4.521   6.298  1.00  0.00           H  
ATOM   2415 2HG2 THR A 159      19.473   2.895   6.561  1.00  0.00           H  
ATOM   2416 3HG2 THR A 159      19.806   3.463   4.909  1.00  0.00           H  
ATOM   2417  N   VAL A 160      15.023   4.143   6.302  1.00  0.00           N  
ATOM   2418  CA  VAL A 160      13.694   4.747   6.334  1.00  0.00           C  
ATOM   2419  C   VAL A 160      13.773   6.192   5.847  1.00  0.00           C  
ATOM   2420  O   VAL A 160      12.968   6.617   5.014  1.00  0.00           O  
ATOM   2421  CB  VAL A 160      13.082   4.696   7.751  1.00  0.00           C  
ATOM   2422  CG1 VAL A 160      11.766   5.470   7.799  1.00  0.00           C  
ATOM   2423  CG2 VAL A 160      12.871   3.247   8.188  1.00  0.00           C  
ATOM   2424  H   VAL A 160      15.478   3.908   7.173  1.00  0.00           H  
ATOM   2425  HA  VAL A 160      13.043   4.187   5.662  1.00  0.00           H  
ATOM   2426  HB  VAL A 160      13.761   5.186   8.449  1.00  0.00           H  
ATOM   2427 1HG1 VAL A 160      11.351   5.421   8.807  1.00  0.00           H  
ATOM   2428 2HG1 VAL A 160      11.946   6.511   7.532  1.00  0.00           H  
ATOM   2429 3HG1 VAL A 160      11.059   5.030   7.095  1.00  0.00           H  
ATOM   2430 1HG2 VAL A 160      12.440   3.228   9.189  1.00  0.00           H  
ATOM   2431 2HG2 VAL A 160      12.194   2.751   7.492  1.00  0.00           H  
ATOM   2432 3HG2 VAL A 160      13.828   2.726   8.197  1.00  0.00           H  
ATOM   2433  N   GLU A 161      14.817   6.907   6.283  1.00  0.00           N  
ATOM   2434  CA  GLU A 161      14.984   8.308   5.907  1.00  0.00           C  
ATOM   2435  C   GLU A 161      15.102   8.465   4.395  1.00  0.00           C  
ATOM   2436  O   GLU A 161      14.551   9.403   3.816  1.00  0.00           O  
ATOM   2437  CB  GLU A 161      16.220   8.899   6.588  1.00  0.00           C  
ATOM   2438  CG  GLU A 161      16.108   9.018   8.101  1.00  0.00           C  
ATOM   2439  CD  GLU A 161      16.397   7.726   8.813  1.00  0.00           C  
ATOM   2440  OE1 GLU A 161      16.668   6.753   8.151  1.00  0.00           O  
ATOM   2441  OE2 GLU A 161      16.346   7.712  10.021  1.00  0.00           O  
ATOM   2442  H   GLU A 161      15.502   6.474   6.884  1.00  0.00           H  
ATOM   2443  HA  GLU A 161      14.102   8.862   6.230  1.00  0.00           H  
ATOM   2444 1HB  GLU A 161      17.090   8.280   6.365  1.00  0.00           H  
ATOM   2445 2HB  GLU A 161      16.416   9.894   6.188  1.00  0.00           H  
ATOM   2446 1HG  GLU A 161      16.810   9.776   8.449  1.00  0.00           H  
ATOM   2447 2HG  GLU A 161      15.102   9.351   8.355  1.00  0.00           H  
ATOM   2448  N   GLU A 162      15.815   7.510   3.828  1.00  0.00           N  
ATOM   2449  CA  GLU A 162      15.985   7.555   2.378  1.00  0.00           C  
ATOM   2450  C   GLU A 162      14.661   7.317   1.659  1.00  0.00           C  
ATOM   2451  O   GLU A 162      14.339   8.012   0.693  1.00  0.00           O  
ATOM   2452  CB  GLU A 162      17.022   6.521   1.927  1.00  0.00           C  
ATOM   2453  CG  GLU A 162      17.312   6.554   0.435  1.00  0.00           C  
ATOM   2454  CD  GLU A 162      17.983   7.841  -0.019  1.00  0.00           C  
ATOM   2455  OE1 GLU A 162      17.896   8.180  -1.221  1.00  0.00           O  
ATOM   2456  OE2 GLU A 162      18.601   8.515   0.835  1.00  0.00           O  
ATOM   2457  H   GLU A 162      16.243   6.759   4.350  1.00  0.00           H  
ATOM   2458  HA  GLU A 162      16.339   8.548   2.101  1.00  0.00           H  
ATOM   2459 1HB  GLU A 162      17.958   6.689   2.460  1.00  0.00           H  
ATOM   2460 2HB  GLU A 162      16.673   5.520   2.185  1.00  0.00           H  
ATOM   2461 1HG  GLU A 162      17.961   5.716   0.183  1.00  0.00           H  
ATOM   2462 2HG  GLU A 162      16.377   6.430  -0.109  1.00  0.00           H  
ATOM   2463  N   ALA A 163      13.861   6.365   2.140  1.00  0.00           N  
ATOM   2464  CA  ALA A 163      12.532   6.139   1.575  1.00  0.00           C  
ATOM   2465  C   ALA A 163      11.653   7.376   1.732  1.00  0.00           C  
ATOM   2466  O   ALA A 163      10.853   7.692   0.847  1.00  0.00           O  
ATOM   2467  CB  ALA A 163      11.872   4.933   2.236  1.00  0.00           C  
ATOM   2468  H   ALA A 163      14.174   5.789   2.908  1.00  0.00           H  
ATOM   2469  HA  ALA A 163      12.648   5.939   0.510  1.00  0.00           H  
ATOM   2470 1HB  ALA A 163      10.883   4.776   1.804  1.00  0.00           H  
ATOM   2471 2HB  ALA A 163      12.485   4.046   2.070  1.00  0.00           H  
ATOM   2472 3HB  ALA A 163      11.776   5.111   3.306  1.00  0.00           H  
ATOM   2473  N   VAL A 164      11.793   8.117   2.853  1.00  0.00           N  
ATOM   2474  CA  VAL A 164      11.021   9.331   3.099  1.00  0.00           C  
ATOM   2475  C   VAL A 164      11.382  10.393   2.065  1.00  0.00           C  
ATOM   2476  O   VAL A 164      10.501  10.980   1.434  1.00  0.00           O  
ATOM   2477  CB  VAL A 164      11.294   9.872   4.516  1.00  0.00           C  
ATOM   2478  CG1 VAL A 164      10.713  11.269   4.674  1.00  0.00           C  
ATOM   2479  CG2 VAL A 164      10.709   8.924   5.552  1.00  0.00           C  
ATOM   2480  H   VAL A 164      12.462   7.812   3.545  1.00  0.00           H  
ATOM   2481  HA  VAL A 164       9.961   9.093   2.999  1.00  0.00           H  
ATOM   2482  HB  VAL A 164      12.371   9.953   4.663  1.00  0.00           H  
ATOM   2483 1HG1 VAL A 164      10.915  11.635   5.680  1.00  0.00           H  
ATOM   2484 2HG1 VAL A 164      11.171  11.938   3.945  1.00  0.00           H  
ATOM   2485 3HG1 VAL A 164       9.636  11.236   4.510  1.00  0.00           H  
ATOM   2486 1HG2 VAL A 164      10.907   9.312   6.551  1.00  0.00           H  
ATOM   2487 2HG2 VAL A 164       9.633   8.839   5.402  1.00  0.00           H  
ATOM   2488 3HG2 VAL A 164      11.170   7.942   5.448  1.00  0.00           H  
ATOM   2489  N   TYR A 165      12.712  10.561   1.953  1.00  0.00           N  
ATOM   2490  CA  TYR A 165      13.202  11.596   1.051  1.00  0.00           C  
ATOM   2491  C   TYR A 165      12.796  11.306  -0.389  1.00  0.00           C  
ATOM   2492  O   TYR A 165      12.313  12.193  -1.095  1.00  0.00           O  
ATOM   2493  CB  TYR A 165      14.723  11.725   1.159  1.00  0.00           C  
ATOM   2494  CG  TYR A 165      15.190  12.412   2.423  1.00  0.00           C  
ATOM   2495  CD1 TYR A 165      16.115  11.791   3.249  1.00  0.00           C  
ATOM   2496  CD2 TYR A 165      14.692  13.663   2.757  1.00  0.00           C  
ATOM   2497  CE1 TYR A 165      16.541  12.418   4.404  1.00  0.00           C  
ATOM   2498  CE2 TYR A 165      15.118  14.291   3.912  1.00  0.00           C  
ATOM   2499  CZ  TYR A 165      16.039  13.672   4.733  1.00  0.00           C  
ATOM   2500  OH  TYR A 165      16.464  14.297   5.884  1.00  0.00           O  
ATOM   2501  H   TYR A 165      13.377  10.001   2.467  1.00  0.00           H  
ATOM   2502  HA  TYR A 165      12.759  12.549   1.344  1.00  0.00           H  
ATOM   2503 1HB  TYR A 165      15.176  10.733   1.123  1.00  0.00           H  
ATOM   2504 2HB  TYR A 165      15.102  12.289   0.307  1.00  0.00           H  
ATOM   2505  HD1 TYR A 165      16.506  10.807   2.987  1.00  0.00           H  
ATOM   2506  HD2 TYR A 165      13.965  14.151   2.108  1.00  0.00           H  
ATOM   2507  HE1 TYR A 165      17.268  11.930   5.053  1.00  0.00           H  
ATOM   2508  HE2 TYR A 165      14.726  15.273   4.174  1.00  0.00           H  
ATOM   2509  HH  TYR A 165      16.027  15.149   5.963  1.00  0.00           H  
ATOM   2510  N   ARG A 166      12.863  10.091  -0.796  1.00  0.00           N  
ATOM   2511  CA  ARG A 166      12.472   9.695  -2.145  1.00  0.00           C  
ATOM   2512  C   ARG A 166      10.973   9.877  -2.356  1.00  0.00           C  
ATOM   2513  O   ARG A 166      10.544  10.393  -3.391  1.00  0.00           O  
ATOM   2514  CB  ARG A 166      12.868   8.242  -2.414  1.00  0.00           C  
ATOM   2515  CG  ARG A 166      14.367   8.026  -2.557  1.00  0.00           C  
ATOM   2516  CD  ARG A 166      14.708   6.560  -2.780  1.00  0.00           C  
ATOM   2517  NE  ARG A 166      16.149   6.347  -2.850  1.00  0.00           N  
ATOM   2518  CZ  ARG A 166      16.730   5.206  -3.212  1.00  0.00           C  
ATOM   2519  NH1 ARG A 166      16.000   4.148  -3.542  1.00  0.00           N  
ATOM   2520  NH2 ARG A 166      18.053   5.122  -3.242  1.00  0.00           N  
ATOM   2521  H   ARG A 166      13.201   9.388  -0.155  1.00  0.00           H  
ATOM   2522  HA  ARG A 166      12.992  10.335  -2.859  1.00  0.00           H  
ATOM   2523 1HB  ARG A 166      12.511   7.611  -1.602  1.00  0.00           H  
ATOM   2524 2HB  ARG A 166      12.388   7.898  -3.330  1.00  0.00           H  
ATOM   2525 1HG  ARG A 166      14.737   8.596  -3.410  1.00  0.00           H  
ATOM   2526 2HG  ARG A 166      14.871   8.361  -1.651  1.00  0.00           H  
ATOM   2527 1HD  ARG A 166      14.313   5.966  -1.955  1.00  0.00           H  
ATOM   2528 2HD  ARG A 166      14.265   6.222  -3.715  1.00  0.00           H  
ATOM   2529  HE  ARG A 166      16.752   7.122  -2.606  1.00  0.00           H  
ATOM   2530 1HH1 ARG A 166      14.991   4.204  -3.521  1.00  0.00           H  
ATOM   2531 2HH1 ARG A 166      16.452   3.288  -3.815  1.00  0.00           H  
ATOM   2532 1HH2 ARG A 166      18.615   5.924  -2.991  1.00  0.00           H  
ATOM   2533 2HH2 ARG A 166      18.498   4.259  -3.516  1.00  0.00           H  
ATOM   2534  N   ALA A 167      10.167   9.481  -1.351  1.00  0.00           N  
ATOM   2535  CA  ALA A 167       8.718   9.600  -1.481  1.00  0.00           C  
ATOM   2536  C   ALA A 167       8.293  11.062  -1.560  1.00  0.00           C  
ATOM   2537  O   ALA A 167       7.421  11.420  -2.358  1.00  0.00           O  
ATOM   2538  CB  ALA A 167       8.021   8.910  -0.309  1.00  0.00           C  
ATOM   2539  H   ALA A 167      10.556   9.101  -0.500  1.00  0.00           H  
ATOM   2540  HA  ALA A 167       8.420   9.109  -2.408  1.00  0.00           H  
ATOM   2541 1HB  ALA A 167       6.941   9.006  -0.420  1.00  0.00           H  
ATOM   2542 2HB  ALA A 167       8.292   7.853  -0.296  1.00  0.00           H  
ATOM   2543 3HB  ALA A 167       8.333   9.375   0.625  1.00  0.00           H  
ATOM   2544  N   LEU A 168       8.952  11.946  -0.791  1.00  0.00           N  
ATOM   2545  CA  LEU A 168       8.571  13.354  -0.758  1.00  0.00           C  
ATOM   2546  C   LEU A 168       8.929  14.043  -2.069  1.00  0.00           C  
ATOM   2547  O   LEU A 168       8.172  14.883  -2.562  1.00  0.00           O  
ATOM   2548  CB  LEU A 168       9.266  14.065   0.410  1.00  0.00           C  
ATOM   2549  CG  LEU A 168       8.800  13.653   1.813  1.00  0.00           C  
ATOM   2550  CD1 LEU A 168       9.762  14.211   2.852  1.00  0.00           C  
ATOM   2551  CD2 LEU A 168       7.386  14.162   2.047  1.00  0.00           C  
ATOM   2552  H   LEU A 168       9.725  11.631  -0.224  1.00  0.00           H  
ATOM   2553  HA  LEU A 168       7.492  13.418  -0.620  1.00  0.00           H  
ATOM   2554 1HB  LEU A 168      10.336  13.873   0.348  1.00  0.00           H  
ATOM   2555 2HB  LEU A 168       9.104  15.139   0.310  1.00  0.00           H  
ATOM   2556  HG  LEU A 168       8.813  12.566   1.895  1.00  0.00           H  
ATOM   2557 1HD1 LEU A 168       9.431  13.918   3.849  1.00  0.00           H  
ATOM   2558 2HD1 LEU A 168      10.761  13.816   2.672  1.00  0.00           H  
ATOM   2559 3HD1 LEU A 168       9.782  15.298   2.783  1.00  0.00           H  
ATOM   2560 1HD2 LEU A 168       7.054  13.868   3.044  1.00  0.00           H  
ATOM   2561 2HD2 LEU A 168       7.371  15.248   1.966  1.00  0.00           H  
ATOM   2562 3HD2 LEU A 168       6.716  13.733   1.301  1.00  0.00           H  
ATOM   2563  N   LYS A 169      10.132  13.683  -2.524  1.00  0.00           N  
ATOM   2564  CA  LYS A 169      10.574  14.305  -3.768  1.00  0.00           C  
ATOM   2565  C   LYS A 169       9.728  13.835  -4.949  1.00  0.00           C  
ATOM   2566  O   LYS A 169       9.369  14.630  -5.819  1.00  0.00           O  
ATOM   2567  CB  LYS A 169      12.051  14.002  -4.024  1.00  0.00           C  
ATOM   2568  CG  LYS A 169      13.013  14.720  -3.086  1.00  0.00           C  
ATOM   2569  CD  LYS A 169      14.456  14.333  -3.373  1.00  0.00           C  
ATOM   2570  CE  LYS A 169      15.417  15.038  -2.426  1.00  0.00           C  
ATOM   2571  NZ  LYS A 169      16.832  14.660  -2.688  1.00  0.00           N  
ATOM   2572  H   LYS A 169      10.738  13.017  -2.064  1.00  0.00           H  
ATOM   2573  HA  LYS A 169      10.453  15.385  -3.677  1.00  0.00           H  
ATOM   2574 1HB  LYS A 169      12.226  12.930  -3.925  1.00  0.00           H  
ATOM   2575 2HB  LYS A 169      12.309  14.282  -5.046  1.00  0.00           H  
ATOM   2576 1HG  LYS A 169      12.904  15.798  -3.209  1.00  0.00           H  
ATOM   2577 2HG  LYS A 169      12.774  14.463  -2.055  1.00  0.00           H  
ATOM   2578 1HD  LYS A 169      14.574  13.254  -3.260  1.00  0.00           H  
ATOM   2579 2HD  LYS A 169      14.709  14.603  -4.398  1.00  0.00           H  
ATOM   2580 1HE  LYS A 169      15.315  16.116  -2.541  1.00  0.00           H  
ATOM   2581 2HE  LYS A 169      15.169  14.779  -1.397  1.00  0.00           H  
ATOM   2582 1HZ  LYS A 169      17.436  15.148  -2.040  1.00  0.00           H  
ATOM   2583 2HZ  LYS A 169      16.944  13.663  -2.565  1.00  0.00           H  
ATOM   2584 3HZ  LYS A 169      17.081  14.913  -3.633  1.00  0.00           H  
ATOM   2585  N   LEU A 170       9.409  12.587  -4.986  1.00  0.00           N  
ATOM   2586  CA  LEU A 170       8.571  12.017  -6.035  1.00  0.00           C  
ATOM   2587  C   LEU A 170       7.134  12.510  -5.909  1.00  0.00           C  
ATOM   2588  O   LEU A 170       6.479  12.790  -6.915  1.00  0.00           O  
ATOM   2589  CB  LEU A 170       8.604  10.485  -5.969  1.00  0.00           C  
ATOM   2590  CG  LEU A 170       7.853   9.755  -7.090  1.00  0.00           C  
ATOM   2591  CD1 LEU A 170       8.472  10.117  -8.434  1.00  0.00           C  
ATOM   2592  CD2 LEU A 170       7.912   8.255  -6.846  1.00  0.00           C  
ATOM   2593  H   LEU A 170       9.758  11.984  -4.254  1.00  0.00           H  
ATOM   2594  HA  LEU A 170       8.960  12.340  -7.000  1.00  0.00           H  
ATOM   2595 1HB  LEU A 170       9.642  10.159  -5.998  1.00  0.00           H  
ATOM   2596 2HB  LEU A 170       8.172  10.169  -5.019  1.00  0.00           H  
ATOM   2597  HG  LEU A 170       6.813  10.080  -7.104  1.00  0.00           H  
ATOM   2598 1HD1 LEU A 170       7.939   9.597  -9.231  1.00  0.00           H  
ATOM   2599 2HD1 LEU A 170       8.399  11.193  -8.590  1.00  0.00           H  
ATOM   2600 3HD1 LEU A 170       9.519   9.818  -8.445  1.00  0.00           H  
ATOM   2601 1HD2 LEU A 170       7.378   7.735  -7.643  1.00  0.00           H  
ATOM   2602 2HD2 LEU A 170       8.953   7.929  -6.834  1.00  0.00           H  
ATOM   2603 3HD2 LEU A 170       7.448   8.023  -5.888  1.00  0.00           H  
ATOM   2604  N   LYS A 171       6.631  12.626  -4.645  1.00  0.00           N  
ATOM   2605  CA  LYS A 171       5.295  13.152  -4.387  1.00  0.00           C  
ATOM   2606  C   LYS A 171       5.074  14.478  -5.109  1.00  0.00           C  
ATOM   2607  O   LYS A 171       4.094  14.638  -5.838  1.00  0.00           O  
ATOM   2608  CB  LYS A 171       5.070  13.327  -2.884  1.00  0.00           C  
ATOM   2609  CG  LYS A 171       3.707  13.896  -2.514  1.00  0.00           C  
ATOM   2610  CD  LYS A 171       3.630  14.227  -1.031  1.00  0.00           C  
ATOM   2611  CE  LYS A 171       2.268  14.795  -0.659  1.00  0.00           C  
ATOM   2612  NZ  LYS A 171       2.099  16.194  -1.140  1.00  0.00           N  
ATOM   2613  H   LYS A 171       7.207  12.339  -3.867  1.00  0.00           H  
ATOM   2614  HA  LYS A 171       4.562  12.437  -4.764  1.00  0.00           H  
ATOM   2615 1HB  LYS A 171       5.177  12.364  -2.385  1.00  0.00           H  
ATOM   2616 2HB  LYS A 171       5.832  13.993  -2.477  1.00  0.00           H  
ATOM   2617 1HG  LYS A 171       3.522  14.804  -3.090  1.00  0.00           H  
ATOM   2618 2HG  LYS A 171       2.932  13.170  -2.756  1.00  0.00           H  
ATOM   2619 1HD  LYS A 171       3.809  13.323  -0.447  1.00  0.00           H  
ATOM   2620 2HD  LYS A 171       4.398  14.958  -0.781  1.00  0.00           H  
ATOM   2621 1HE  LYS A 171       1.485  14.177  -1.096  1.00  0.00           H  
ATOM   2622 2HE  LYS A 171       2.151  14.780   0.424  1.00  0.00           H  
ATOM   2623 1HZ  LYS A 171       1.186  16.534  -0.874  1.00  0.00           H  
ATOM   2624 2HZ  LYS A 171       2.810  16.781  -0.726  1.00  0.00           H  
ATOM   2625 3HZ  LYS A 171       2.187  16.218  -2.145  1.00  0.00           H  
ATOM   2626  N   THR A 172       6.020  15.407  -4.942  1.00  0.00           N  
ATOM   2627  CA  THR A 172       5.952  16.717  -5.580  1.00  0.00           C  
ATOM   2628  C   THR A 172       6.047  16.588  -7.097  1.00  0.00           C  
ATOM   2629  O   THR A 172       5.221  17.141  -7.826  1.00  0.00           O  
ATOM   2630  CB  THR A 172       7.069  17.645  -5.066  1.00  0.00           C  
ATOM   2631  OG1 THR A 172       6.914  17.847  -3.655  1.00  0.00           O  
ATOM   2632  CG2 THR A 172       7.014  18.989  -5.776  1.00  0.00           C  
ATOM   2633  H   THR A 172       6.809  15.187  -4.351  1.00  0.00           H  
ATOM   2634  HA  THR A 172       4.991  17.171  -5.335  1.00  0.00           H  
ATOM   2635  HB  THR A 172       8.038  17.182  -5.249  1.00  0.00           H  
ATOM   2636  HG1 THR A 172       6.968  17.001  -3.204  1.00  0.00           H  
ATOM   2637 1HG2 THR A 172       7.811  19.631  -5.400  1.00  0.00           H  
ATOM   2638 2HG2 THR A 172       7.143  18.839  -6.848  1.00  0.00           H  
ATOM   2639 3HG2 THR A 172       6.050  19.460  -5.589  1.00  0.00           H  
ATOM   2640  N   LYS A 173       7.007  15.841  -7.514  1.00  0.00           N  
ATOM   2641  CA  LYS A 173       7.318  15.772  -8.938  1.00  0.00           C  
ATOM   2642  C   LYS A 173       6.085  15.391  -9.753  1.00  0.00           C  
ATOM   2643  O   LYS A 173       5.750  16.058 -10.733  1.00  0.00           O  
ATOM   2644  CB  LYS A 173       8.448  14.774  -9.192  1.00  0.00           C  
ATOM   2645  CG  LYS A 173       8.855  14.642 -10.654  1.00  0.00           C  
ATOM   2646  CD  LYS A 173       9.959  13.609 -10.830  1.00  0.00           C  
ATOM   2647  CE  LYS A 173      10.342  13.451 -12.294  1.00  0.00           C  
ATOM   2648  NZ  LYS A 173      11.380  12.404 -12.487  1.00  0.00           N  
ATOM   2649  H   LYS A 173       7.553  15.295  -6.864  1.00  0.00           H  
ATOM   2650  HA  LYS A 173       7.648  16.758  -9.268  1.00  0.00           H  
ATOM   2651 1HB  LYS A 173       9.330  15.070  -8.624  1.00  0.00           H  
ATOM   2652 2HB  LYS A 173       8.148  13.787  -8.839  1.00  0.00           H  
ATOM   2653 1HG  LYS A 173       7.990  14.342 -11.247  1.00  0.00           H  
ATOM   2654 2HG  LYS A 173       9.208  15.605 -11.020  1.00  0.00           H  
ATOM   2655 1HD  LYS A 173      10.839  13.917 -10.262  1.00  0.00           H  
ATOM   2656 2HD  LYS A 173       9.619  12.646 -10.447  1.00  0.00           H  
ATOM   2657 1HE  LYS A 173       9.460  13.183 -12.874  1.00  0.00           H  
ATOM   2658 2HE  LYS A 173      10.725  14.399 -12.673  1.00  0.00           H  
ATOM   2659 1HZ  LYS A 173      11.608  12.331 -13.468  1.00  0.00           H  
ATOM   2660 2HZ  LYS A 173      12.211  12.652 -11.967  1.00  0.00           H  
ATOM   2661 3HZ  LYS A 173      11.030  11.516 -12.156  1.00  0.00           H  
ATOM   2662  N   LEU A 174       5.366  14.380  -9.332  1.00  0.00           N  
ATOM   2663  CA  LEU A 174       4.286  13.838 -10.146  1.00  0.00           C  
ATOM   2664  C   LEU A 174       2.956  14.501  -9.800  1.00  0.00           C  
ATOM   2665  O   LEU A 174       1.954  14.288 -10.485  1.00  0.00           O  
ATOM   2666  CB  LEU A 174       4.178  12.322  -9.945  1.00  0.00           C  
ATOM   2667  CG  LEU A 174       5.421  11.510 -10.332  1.00  0.00           C  
ATOM   2668  CD1 LEU A 174       5.203  10.046  -9.977  1.00  0.00           C  
ATOM   2669  CD2 LEU A 174       5.694  11.676 -11.820  1.00  0.00           C  
ATOM   2670  H   LEU A 174       5.559  13.966  -8.431  1.00  0.00           H  
ATOM   2671  HA  LEU A 174       4.506  14.044 -11.194  1.00  0.00           H  
ATOM   2672 1HB  LEU A 174       3.967  12.125  -8.895  1.00  0.00           H  
ATOM   2673 2HB  LEU A 174       3.342  11.951 -10.538  1.00  0.00           H  
ATOM   2674  HG  LEU A 174       6.280  11.866  -9.764  1.00  0.00           H  
ATOM   2675 1HD1 LEU A 174       6.085   9.469 -10.251  1.00  0.00           H  
ATOM   2676 2HD1 LEU A 174       5.029   9.953  -8.905  1.00  0.00           H  
ATOM   2677 3HD1 LEU A 174       4.338   9.665 -10.519  1.00  0.00           H  
ATOM   2678 1HD2 LEU A 174       6.578  11.101 -12.095  1.00  0.00           H  
ATOM   2679 2HD2 LEU A 174       4.835  11.320 -12.389  1.00  0.00           H  
ATOM   2680 3HD2 LEU A 174       5.864  12.731 -12.042  1.00  0.00           H  
ATOM   2681  N   GLY A 175       2.951  15.340  -8.815  1.00  0.00           N  
ATOM   2682  CA  GLY A 175       1.709  15.908  -8.309  1.00  0.00           C  
ATOM   2683  C   GLY A 175       0.795  14.874  -7.681  1.00  0.00           C  
ATOM   2684  O   GLY A 175      -0.388  14.794  -8.022  1.00  0.00           O  
ATOM   2685  H   GLY A 175       3.824  15.608  -8.385  1.00  0.00           H  
ATOM   2686 1HA  GLY A 175       1.934  16.673  -7.566  1.00  0.00           H  
ATOM   2687 2HA  GLY A 175       1.175  16.398  -9.123  1.00  0.00           H  
ATOM   2688  N   VAL A 176       1.327  13.902  -6.882  1.00  0.00           N  
ATOM   2689  CA  VAL A 176       0.565  12.778  -6.349  1.00  0.00           C  
ATOM   2690  C   VAL A 176       0.603  12.807  -4.823  1.00  0.00           C  
ATOM   2691  O   VAL A 176       1.302  13.630  -4.228  1.00  0.00           O  
ATOM   2692  CB  VAL A 176       1.138  11.443  -6.860  1.00  0.00           C  
ATOM   2693  CG1 VAL A 176       1.054  11.372  -8.377  1.00  0.00           C  
ATOM   2694  CG2 VAL A 176       2.576  11.283  -6.391  1.00  0.00           C  
ATOM   2695  H   VAL A 176       2.309  13.981  -6.658  1.00  0.00           H  
ATOM   2696  HA  VAL A 176      -0.471  12.877  -6.674  1.00  0.00           H  
ATOM   2697  HB  VAL A 176       0.534  10.625  -6.466  1.00  0.00           H  
ATOM   2698 1HG1 VAL A 176       1.463  10.422  -8.721  1.00  0.00           H  
ATOM   2699 2HG1 VAL A 176       0.012  11.452  -8.688  1.00  0.00           H  
ATOM   2700 3HG1 VAL A 176       1.627  12.191  -8.812  1.00  0.00           H  
ATOM   2701 1HG2 VAL A 176       2.974  10.337  -6.755  1.00  0.00           H  
ATOM   2702 2HG2 VAL A 176       3.179  12.104  -6.780  1.00  0.00           H  
ATOM   2703 3HG2 VAL A 176       2.607  11.295  -5.302  1.00  0.00           H  
ATOM   2704  N   SER A 177      -0.189  11.844  -4.274  1.00  0.00           N  
ATOM   2705  CA  SER A 177      -0.179  11.746  -2.818  1.00  0.00           C  
ATOM   2706  C   SER A 177       1.085  11.057  -2.318  1.00  0.00           C  
ATOM   2707  O   SER A 177       1.848  10.497  -3.108  1.00  0.00           O  
ATOM   2708  CB  SER A 177      -1.401  10.989  -2.339  1.00  0.00           C  
ATOM   2709  OG  SER A 177      -1.286   9.621  -2.618  1.00  0.00           O  
ATOM   2710  H   SER A 177      -0.768  11.209  -4.806  1.00  0.00           H  
ATOM   2711  HA  SER A 177      -0.201  12.755  -2.404  1.00  0.00           H  
ATOM   2712 1HB  SER A 177      -1.522  11.134  -1.265  1.00  0.00           H  
ATOM   2713 2HB  SER A 177      -2.291  11.387  -2.825  1.00  0.00           H  
ATOM   2714  HG  SER A 177      -2.136   9.232  -2.395  1.00  0.00           H  
ATOM   2715  N   LEU A 178       1.387  11.111  -1.015  1.00  0.00           N  
ATOM   2716  CA  LEU A 178       2.580  10.516  -0.422  1.00  0.00           C  
ATOM   2717  C   LEU A 178       2.544   8.996  -0.538  1.00  0.00           C  
ATOM   2718  O   LEU A 178       3.574   8.362  -0.780  1.00  0.00           O  
ATOM   2719  CB  LEU A 178       2.701  10.922   1.052  1.00  0.00           C  
ATOM   2720  CG  LEU A 178       3.978  10.462   1.766  1.00  0.00           C  
ATOM   2721  CD1 LEU A 178       5.195  11.023   1.044  1.00  0.00           C  
ATOM   2722  CD2 LEU A 178       3.942  10.921   3.216  1.00  0.00           C  
ATOM   2723  H   LEU A 178       0.733  11.600  -0.420  1.00  0.00           H  
ATOM   2724  HA  LEU A 178       3.452  10.881  -0.962  1.00  0.00           H  
ATOM   2725 1HB  LEU A 178       2.658  12.008   1.118  1.00  0.00           H  
ATOM   2726 2HB  LEU A 178       1.850  10.512   1.597  1.00  0.00           H  
ATOM   2727  HG  LEU A 178       4.042   9.374   1.732  1.00  0.00           H  
ATOM   2728 1HD1 LEU A 178       6.102  10.696   1.551  1.00  0.00           H  
ATOM   2729 2HD1 LEU A 178       5.205  10.663   0.015  1.00  0.00           H  
ATOM   2730 3HD1 LEU A 178       5.150  12.112   1.048  1.00  0.00           H  
ATOM   2731 1HD2 LEU A 178       4.850  10.593   3.724  1.00  0.00           H  
ATOM   2732 2HD2 LEU A 178       3.880  12.009   3.252  1.00  0.00           H  
ATOM   2733 3HD2 LEU A 178       3.073  10.491   3.713  1.00  0.00           H  
ATOM   2734  N   LEU A 179       1.334   8.458  -0.389  1.00  0.00           N  
ATOM   2735  CA  LEU A 179       1.183   7.013  -0.507  1.00  0.00           C  
ATOM   2736  C   LEU A 179       1.454   6.551  -1.935  1.00  0.00           C  
ATOM   2737  O   LEU A 179       2.092   5.517  -2.147  1.00  0.00           O  
ATOM   2738  CB  LEU A 179      -0.229   6.589  -0.084  1.00  0.00           C  
ATOM   2739  CG  LEU A 179      -0.507   6.614   1.424  1.00  0.00           C  
ATOM   2740  CD1 LEU A 179      -2.010   6.593   1.665  1.00  0.00           C  
ATOM   2741  CD2 LEU A 179       0.170   5.422   2.085  1.00  0.00           C  
ATOM   2742  H   LEU A 179       0.519   9.024  -0.197  1.00  0.00           H  
ATOM   2743  HA  LEU A 179       1.909   6.535   0.151  1.00  0.00           H  
ATOM   2744 1HB  LEU A 179      -0.949   7.250  -0.564  1.00  0.00           H  
ATOM   2745 2HB  LEU A 179      -0.408   5.573  -0.437  1.00  0.00           H  
ATOM   2746  HG  LEU A 179      -0.114   7.537   1.852  1.00  0.00           H  
ATOM   2747 1HD1 LEU A 179      -2.208   6.611   2.737  1.00  0.00           H  
ATOM   2748 2HD1 LEU A 179      -2.466   7.466   1.198  1.00  0.00           H  
ATOM   2749 3HD1 LEU A 179      -2.435   5.687   1.233  1.00  0.00           H  
ATOM   2750 1HD2 LEU A 179      -0.027   5.440   3.158  1.00  0.00           H  
ATOM   2751 2HD2 LEU A 179      -0.224   4.498   1.660  1.00  0.00           H  
ATOM   2752 3HD2 LEU A 179       1.245   5.472   1.913  1.00  0.00           H  
ATOM   2753  N   GLN A 180       0.995   7.370  -2.873  1.00  0.00           N  
ATOM   2754  CA  GLN A 180       1.210   7.036  -4.275  1.00  0.00           C  
ATOM   2755  C   GLN A 180       2.694   7.056  -4.625  1.00  0.00           C  
ATOM   2756  O   GLN A 180       3.182   6.177  -5.339  1.00  0.00           O  
ATOM   2757  CB  GLN A 180       0.446   8.006  -5.180  1.00  0.00           C  
ATOM   2758  CG  GLN A 180      -1.057   7.787  -5.200  1.00  0.00           C  
ATOM   2759  CD  GLN A 180      -1.780   8.808  -6.058  1.00  0.00           C  
ATOM   2760  OE1 GLN A 180      -1.696  10.015  -5.815  1.00  0.00           O  
ATOM   2761  NE2 GLN A 180      -2.497   8.329  -7.068  1.00  0.00           N  
ATOM   2762  H   GLN A 180       0.502   8.220  -2.639  1.00  0.00           H  
ATOM   2763  HA  GLN A 180       0.838   6.026  -4.451  1.00  0.00           H  
ATOM   2764 1HB  GLN A 180       0.632   9.030  -4.855  1.00  0.00           H  
ATOM   2765 2HB  GLN A 180       0.812   7.916  -6.203  1.00  0.00           H  
ATOM   2766 1HG  GLN A 180      -1.264   6.795  -5.602  1.00  0.00           H  
ATOM   2767 2HG  GLN A 180      -1.439   7.864  -4.182  1.00  0.00           H  
ATOM   2768 1HE2 GLN A 180      -2.996   8.955  -7.669  1.00  0.00           H  
ATOM   2769 2HE2 GLN A 180      -2.538   7.343  -7.230  1.00  0.00           H  
ATOM   2770  N   ALA A 181       3.333   8.042  -4.089  1.00  0.00           N  
ATOM   2771  CA  ALA A 181       4.776   8.127  -4.297  1.00  0.00           C  
ATOM   2772  C   ALA A 181       5.486   6.908  -3.713  1.00  0.00           C  
ATOM   2773  O   ALA A 181       6.413   6.370  -4.326  1.00  0.00           O  
ATOM   2774  CB  ALA A 181       5.328   9.408  -3.676  1.00  0.00           C  
ATOM   2775  H   ALA A 181       2.873   8.752  -3.536  1.00  0.00           H  
ATOM   2776  HA  ALA A 181       4.963   8.144  -5.371  1.00  0.00           H  
ATOM   2777 1HB  ALA A 181       6.405   9.455  -3.839  1.00  0.00           H  
ATOM   2778 2HB  ALA A 181       4.853  10.272  -4.141  1.00  0.00           H  
ATOM   2779 3HB  ALA A 181       5.124   9.411  -2.607  1.00  0.00           H  
ATOM   2780  N   ALA A 182       5.096   6.489  -2.544  1.00  0.00           N  
ATOM   2781  CA  ALA A 182       5.673   5.302  -1.918  1.00  0.00           C  
ATOM   2782  C   ALA A 182       5.415   4.057  -2.762  1.00  0.00           C  
ATOM   2783  O   ALA A 182       6.296   3.211  -2.917  1.00  0.00           O  
ATOM   2784  CB  ALA A 182       5.109   5.116  -0.512  1.00  0.00           C  
ATOM   2785  H   ALA A 182       4.373   7.000  -2.057  1.00  0.00           H  
ATOM   2786  HA  ALA A 182       6.752   5.446  -1.850  1.00  0.00           H  
ATOM   2787 1HB  ALA A 182       5.549   4.227  -0.058  1.00  0.00           H  
ATOM   2788 2HB  ALA A 182       5.349   5.989   0.095  1.00  0.00           H  
ATOM   2789 3HB  ALA A 182       4.028   4.997  -0.566  1.00  0.00           H  
ATOM   2790  N   ALA A 183       4.253   3.956  -3.318  1.00  0.00           N  
ATOM   2791  CA  ALA A 183       3.876   2.803  -4.130  1.00  0.00           C  
ATOM   2792  C   ALA A 183       4.755   2.698  -5.376  1.00  0.00           C  
ATOM   2793  O   ALA A 183       5.117   1.597  -5.797  1.00  0.00           O  
ATOM   2794  CB  ALA A 183       2.405   2.887  -4.528  1.00  0.00           C  
ATOM   2795  H   ALA A 183       3.585   4.702  -3.184  1.00  0.00           H  
ATOM   2796  HA  ALA A 183       4.029   1.904  -3.534  1.00  0.00           H  
ATOM   2797 1HB  ALA A 183       2.141   2.019  -5.133  1.00  0.00           H  
ATOM   2798 2HB  ALA A 183       1.786   2.905  -3.631  1.00  0.00           H  
ATOM   2799 3HB  ALA A 183       2.235   3.795  -5.103  1.00  0.00           H  
ATOM   2800  N   ILE A 184       5.096   3.777  -5.952  1.00  0.00           N  
ATOM   2801  CA  ILE A 184       5.958   3.809  -7.129  1.00  0.00           C  
ATOM   2802  C   ILE A 184       7.365   3.353  -6.752  1.00  0.00           C  
ATOM   2803  O   ILE A 184       8.002   2.604  -7.498  1.00  0.00           O  
ATOM   2804  CB  ILE A 184       6.011   5.220  -7.744  1.00  0.00           C  
ATOM   2805  CG1 ILE A 184       4.643   5.608  -8.312  1.00  0.00           C  
ATOM   2806  CG2 ILE A 184       7.079   5.289  -8.825  1.00  0.00           C  
ATOM   2807  CD1 ILE A 184       4.494   7.086  -8.590  1.00  0.00           C  
ATOM   2808  H   ILE A 184       4.750   4.647  -5.572  1.00  0.00           H  
ATOM   2809  HA  ILE A 184       5.556   3.119  -7.870  1.00  0.00           H  
ATOM   2810  HB  ILE A 184       6.247   5.946  -6.966  1.00  0.00           H  
ATOM   2811 1HG1 ILE A 184       4.469   5.066  -9.241  1.00  0.00           H  
ATOM   2812 2HG1 ILE A 184       3.862   5.313  -7.611  1.00  0.00           H  
ATOM   2813 1HG2 ILE A 184       7.103   6.293  -9.248  1.00  0.00           H  
ATOM   2814 2HG2 ILE A 184       8.051   5.055  -8.391  1.00  0.00           H  
ATOM   2815 3HG2 ILE A 184       6.849   4.569  -9.610  1.00  0.00           H  
ATOM   2816 1HD1 ILE A 184       3.499   7.282  -8.989  1.00  0.00           H  
ATOM   2817 2HD1 ILE A 184       4.630   7.646  -7.664  1.00  0.00           H  
ATOM   2818 3HD1 ILE A 184       5.244   7.397  -9.316  1.00  0.00           H  
ATOM   2819  N   LEU A 185       7.794   3.783  -5.631  1.00  0.00           N  
ATOM   2820  CA  LEU A 185       9.097   3.321  -5.164  1.00  0.00           C  
ATOM   2821  C   LEU A 185       9.086   1.815  -4.924  1.00  0.00           C  
ATOM   2822  O   LEU A 185      10.057   1.124  -5.241  1.00  0.00           O  
ATOM   2823  CB  LEU A 185       9.496   4.051  -3.879  1.00  0.00           C  
ATOM   2824  CG  LEU A 185       9.727   5.559  -3.999  1.00  0.00           C  
ATOM   2825  CD1 LEU A 185       9.928   6.176  -2.619  1.00  0.00           C  
ATOM   2826  CD2 LEU A 185      10.924   5.847  -4.899  1.00  0.00           C  
ATOM   2827  H   LEU A 185       7.268   4.428  -5.060  1.00  0.00           H  
ATOM   2828  HA  LEU A 185       9.837   3.538  -5.932  1.00  0.00           H  
ATOM   2829 1HB  LEU A 185       8.714   3.901  -3.136  1.00  0.00           H  
ATOM   2830 2HB  LEU A 185      10.418   3.610  -3.500  1.00  0.00           H  
ATOM   2831  HG  LEU A 185       8.842   6.030  -4.427  1.00  0.00           H  
ATOM   2832 1HD1 LEU A 185      10.091   7.250  -2.721  1.00  0.00           H  
ATOM   2833 2HD1 LEU A 185       9.041   6.002  -2.010  1.00  0.00           H  
ATOM   2834 3HD1 LEU A 185      10.794   5.722  -2.140  1.00  0.00           H  
ATOM   2835 1HD2 LEU A 185      11.072   6.925  -4.973  1.00  0.00           H  
ATOM   2836 2HD2 LEU A 185      11.817   5.386  -4.475  1.00  0.00           H  
ATOM   2837 3HD2 LEU A 185      10.739   5.437  -5.891  1.00  0.00           H  
ATOM   2838  N   ILE A 186       7.998   1.387  -4.350  1.00  0.00           N  
ATOM   2839  CA  ILE A 186       7.856  -0.052  -4.160  1.00  0.00           C  
ATOM   2840  C   ILE A 186       7.866  -0.756  -5.515  1.00  0.00           C  
ATOM   2841  O   ILE A 186       8.536  -1.777  -5.687  1.00  0.00           O  
ATOM   2842  CB  ILE A 186       6.557  -0.391  -3.404  1.00  0.00           C  
ATOM   2843  CG1 ILE A 186       6.647   0.083  -1.952  1.00  0.00           C  
ATOM   2844  CG2 ILE A 186       6.281  -1.884  -3.465  1.00  0.00           C  
ATOM   2845  CD1 ILE A 186       5.317   0.107  -1.234  1.00  0.00           C  
ATOM   2846  H   ILE A 186       7.261   2.000  -4.034  1.00  0.00           H  
ATOM   2847  HA  ILE A 186       8.705  -0.411  -3.578  1.00  0.00           H  
ATOM   2848  HB  ILE A 186       5.723   0.143  -3.859  1.00  0.00           H  
ATOM   2849 1HG1 ILE A 186       7.323  -0.569  -1.398  1.00  0.00           H  
ATOM   2850 2HG1 ILE A 186       7.067   1.088  -1.921  1.00  0.00           H  
ATOM   2851 1HG2 ILE A 186       5.361  -2.106  -2.925  1.00  0.00           H  
ATOM   2852 2HG2 ILE A 186       6.175  -2.194  -4.504  1.00  0.00           H  
ATOM   2853 3HG2 ILE A 186       7.109  -2.427  -3.008  1.00  0.00           H  
ATOM   2854 1HD1 ILE A 186       5.462   0.453  -0.211  1.00  0.00           H  
ATOM   2855 2HD1 ILE A 186       4.635   0.782  -1.753  1.00  0.00           H  
ATOM   2856 3HD1 ILE A 186       4.893  -0.896  -1.220  1.00  0.00           H  
ATOM   2857  N   LEU A 187       7.160  -0.217  -6.462  1.00  0.00           N  
ATOM   2858  CA  LEU A 187       7.108  -0.785  -7.806  1.00  0.00           C  
ATOM   2859  C   LEU A 187       8.504  -0.883  -8.410  1.00  0.00           C  
ATOM   2860  O   LEU A 187       8.878  -1.925  -8.952  1.00  0.00           O  
ATOM   2861  CB  LEU A 187       6.211   0.070  -8.710  1.00  0.00           C  
ATOM   2862  CG  LEU A 187       6.171  -0.341 -10.187  1.00  0.00           C  
ATOM   2863  CD1 LEU A 187       5.677  -1.776 -10.303  1.00  0.00           C  
ATOM   2864  CD2 LEU A 187       5.268   0.612 -10.955  1.00  0.00           C  
ATOM   2865  H   LEU A 187       6.632   0.621  -6.261  1.00  0.00           H  
ATOM   2866  HA  LEU A 187       6.692  -1.789  -7.740  1.00  0.00           H  
ATOM   2867 1HB  LEU A 187       5.192   0.028  -8.327  1.00  0.00           H  
ATOM   2868 2HB  LEU A 187       6.552   1.104  -8.662  1.00  0.00           H  
ATOM   2869  HG  LEU A 187       7.178  -0.300 -10.603  1.00  0.00           H  
ATOM   2870 1HD1 LEU A 187       5.649  -2.068 -11.353  1.00  0.00           H  
ATOM   2871 2HD1 LEU A 187       6.352  -2.439  -9.761  1.00  0.00           H  
ATOM   2872 3HD1 LEU A 187       4.676  -1.852  -9.880  1.00  0.00           H  
ATOM   2873 1HD2 LEU A 187       5.240   0.321 -12.006  1.00  0.00           H  
ATOM   2874 2HD2 LEU A 187       4.260   0.572 -10.541  1.00  0.00           H  
ATOM   2875 3HD2 LEU A 187       5.654   1.628 -10.870  1.00  0.00           H  
ATOM   2876  N   ALA A 188       9.248   0.173  -8.318  1.00  0.00           N  
ATOM   2877  CA  ALA A 188      10.605   0.199  -8.859  1.00  0.00           C  
ATOM   2878  C   ALA A 188      11.454  -0.918  -8.262  1.00  0.00           C  
ATOM   2879  O   ALA A 188      12.269  -1.529  -8.959  1.00  0.00           O  
ATOM   2880  CB  ALA A 188      11.255   1.556  -8.600  1.00  0.00           C  
ATOM   2881  H   ALA A 188       8.884   0.998  -7.863  1.00  0.00           H  
ATOM   2882  HA  ALA A 188      10.544   0.036  -9.935  1.00  0.00           H  
ATOM   2883 1HB  ALA A 188      12.265   1.559  -9.009  1.00  0.00           H  
ATOM   2884 2HB  ALA A 188      10.667   2.338  -9.079  1.00  0.00           H  
ATOM   2885 3HB  ALA A 188      11.297   1.739  -7.528  1.00  0.00           H  
ATOM   2886  N   ALA A 189      11.331  -1.172  -7.041  1.00  0.00           N  
ATOM   2887  CA  ALA A 189      12.066  -2.238  -6.367  1.00  0.00           C  
ATOM   2888  C   ALA A 189      11.692  -3.606  -6.932  1.00  0.00           C  
ATOM   2889  O   ALA A 189      12.565  -4.439  -7.185  1.00  0.00           O  
ATOM   2890  CB  ALA A 189      11.803  -2.198  -4.863  1.00  0.00           C  
ATOM   2891  H   ALA A 189      10.687  -0.605  -6.507  1.00  0.00           H  
ATOM   2892  HA  ALA A 189      13.131  -2.079  -6.543  1.00  0.00           H  
ATOM   2893 1HB  ALA A 189      12.358  -2.999  -4.375  1.00  0.00           H  
ATOM   2894 2HB  ALA A 189      12.125  -1.237  -4.463  1.00  0.00           H  
ATOM   2895 3HB  ALA A 189      10.738  -2.330  -4.678  1.00  0.00           H  
ATOM   2896  N   ARG A 190      10.481  -3.771  -7.218  1.00  0.00           N  
ATOM   2897  CA  ARG A 190      10.002  -5.065  -7.696  1.00  0.00           C  
ATOM   2898  C   ARG A 190      10.361  -5.274  -9.164  1.00  0.00           C  
ATOM   2899  O   ARG A 190      10.631  -6.399  -9.588  1.00  0.00           O  
ATOM   2900  CB  ARG A 190       8.494  -5.176  -7.524  1.00  0.00           C  
ATOM   2901  CG  ARG A 190       8.009  -5.117  -6.084  1.00  0.00           C  
ATOM   2902  CD  ARG A 190       8.688  -6.127  -5.233  1.00  0.00           C  
ATOM   2903  NE  ARG A 190       8.496  -7.478  -5.736  1.00  0.00           N  
ATOM   2904  CZ  ARG A 190       9.214  -8.549  -5.345  1.00  0.00           C  
ATOM   2905  NH1 ARG A 190      10.164  -8.411  -4.448  1.00  0.00           N  
ATOM   2906  NH2 ARG A 190       8.962  -9.738  -5.864  1.00  0.00           N  
ATOM   2907  H   ARG A 190       9.825  -3.010  -7.121  1.00  0.00           H  
ATOM   2908  HA  ARG A 190      10.487  -5.849  -7.115  1.00  0.00           H  
ATOM   2909 1HB  ARG A 190       8.006  -4.371  -8.070  1.00  0.00           H  
ATOM   2910 2HB  ARG A 190       8.148  -6.118  -7.950  1.00  0.00           H  
ATOM   2911 1HG  ARG A 190       8.213  -4.128  -5.672  1.00  0.00           H  
ATOM   2912 2HG  ARG A 190       6.936  -5.308  -6.054  1.00  0.00           H  
ATOM   2913 1HD  ARG A 190       9.758  -5.922  -5.208  1.00  0.00           H  
ATOM   2914 2HD  ARG A 190       8.286  -6.081  -4.221  1.00  0.00           H  
ATOM   2915  HE  ARG A 190       7.773  -7.623  -6.428  1.00  0.00           H  
ATOM   2916 1HH1 ARG A 190      10.357  -7.503  -4.051  1.00  0.00           H  
ATOM   2917 2HH1 ARG A 190      10.701  -9.214  -4.155  1.00  0.00           H  
ATOM   2918 1HH2 ARG A 190       8.230  -9.844  -6.554  1.00  0.00           H  
ATOM   2919 2HH2 ARG A 190       9.499 -10.540  -5.571  1.00  0.00           H  
ATOM   2920  N   LEU A 191      10.351  -4.244  -9.894  1.00  0.00           N  
ATOM   2921  CA  LEU A 191      10.704  -4.322 -11.307  1.00  0.00           C  
ATOM   2922  C   LEU A 191      12.212  -4.471 -11.484  1.00  0.00           C  
ATOM   2923  O   LEU A 191      12.669  -5.140 -12.412  1.00  0.00           O  
ATOM   2924  CB  LEU A 191      10.216  -3.070 -12.047  1.00  0.00           C  
ATOM   2925  CG  LEU A 191       8.694  -2.894 -12.123  1.00  0.00           C  
ATOM   2926  CD1 LEU A 191       8.369  -1.538 -12.735  1.00  0.00           C  
ATOM   2927  CD2 LEU A 191       8.091  -4.024 -12.945  1.00  0.00           C  
ATOM   2928  H   LEU A 191      10.095  -3.351  -9.499  1.00  0.00           H  
ATOM   2929  HA  LEU A 191      10.222  -5.198 -11.737  1.00  0.00           H  
ATOM   2930 1HB  LEU A 191      10.626  -2.192 -11.552  1.00  0.00           H  
ATOM   2931 2HB  LEU A 191      10.597  -3.099 -13.068  1.00  0.00           H  
ATOM   2932  HG  LEU A 191       8.274  -2.914 -11.116  1.00  0.00           H  
ATOM   2933 1HD1 LEU A 191       7.287  -1.413 -12.789  1.00  0.00           H  
ATOM   2934 2HD1 LEU A 191       8.795  -0.748 -12.117  1.00  0.00           H  
ATOM   2935 3HD1 LEU A 191       8.790  -1.482 -13.738  1.00  0.00           H  
ATOM   2936 1HD2 LEU A 191       7.009  -3.899 -12.998  1.00  0.00           H  
ATOM   2937 2HD2 LEU A 191       8.509  -4.004 -13.952  1.00  0.00           H  
ATOM   2938 3HD2 LEU A 191       8.324  -4.979 -12.475  1.00  0.00           H  
ATOM   2939  N   GLY A 192      12.960  -3.906 -10.492  1.00  0.00           N  
ATOM   2940  CA  GLY A 192      14.402  -3.846 -10.672  1.00  0.00           C  
ATOM   2941  C   GLY A 192      14.842  -2.722 -11.590  1.00  0.00           C  
ATOM   2942  O   GLY A 192      15.765  -2.893 -12.391  1.00  0.00           O  
ATOM   2943  H   GLY A 192      12.553  -3.531  -9.646  1.00  0.00           H  
ATOM   2944 1HA  GLY A 192      14.884  -3.713  -9.704  1.00  0.00           H  
ATOM   2945 2HA  GLY A 192      14.758  -4.791 -11.082  1.00  0.00           H  
ATOM   2946  N   THR A 193      14.029  -1.596 -11.583  1.00  0.00           N  
ATOM   2947  CA  THR A 193      14.249  -0.483 -12.502  1.00  0.00           C  
ATOM   2948  C   THR A 193      14.355   0.834 -11.739  1.00  0.00           C  
ATOM   2949  O   THR A 193      14.315   0.850 -10.507  1.00  0.00           O  
ATOM   2950  CB  THR A 193      13.120  -0.390 -13.546  1.00  0.00           C  
ATOM   2951  OG1 THR A 193      11.894  -0.029 -12.897  1.00  0.00           O  
ATOM   2952  CG2 THR A 193      12.939  -1.724 -14.256  1.00  0.00           C  
ATOM   2953  H   THR A 193      13.265  -1.546 -10.924  1.00  0.00           H  
ATOM   2954  HA  THR A 193      15.187  -0.651 -13.031  1.00  0.00           H  
ATOM   2955  HB  THR A 193      13.366   0.376 -14.280  1.00  0.00           H  
ATOM   2956  HG1 THR A 193      11.932   0.895 -12.636  1.00  0.00           H  
ATOM   2957 1HG2 THR A 193      12.138  -1.640 -14.990  1.00  0.00           H  
ATOM   2958 2HG2 THR A 193      13.866  -1.996 -14.759  1.00  0.00           H  
ATOM   2959 3HG2 THR A 193      12.683  -2.492 -13.527  1.00  0.00           H  
ATOM   2960  N   THR A 194      14.560   1.907 -12.475  1.00  0.00           N  
ATOM   2961  CA  THR A 194      14.585   3.225 -11.850  1.00  0.00           C  
ATOM   2962  C   THR A 194      13.171   3.691 -11.513  1.00  0.00           C  
ATOM   2963  O   THR A 194      12.192   3.045 -11.891  1.00  0.00           O  
ATOM   2964  CB  THR A 194      15.272   4.260 -12.760  1.00  0.00           C  
ATOM   2965  OG1 THR A 194      14.460   4.496 -13.919  1.00  0.00           O  
ATOM   2966  CG2 THR A 194      16.641   3.763 -13.197  1.00  0.00           C  
ATOM   2967  H   THR A 194      14.702   1.832 -13.473  1.00  0.00           H  
ATOM   2968  HA  THR A 194      15.156   3.158 -10.924  1.00  0.00           H  
ATOM   2969  HB  THR A 194      15.389   5.199 -12.219  1.00  0.00           H  
ATOM   2970  HG1 THR A 194      14.887   5.146 -14.480  1.00  0.00           H  
ATOM   2971 1HG2 THR A 194      17.111   4.507 -13.839  1.00  0.00           H  
ATOM   2972 2HG2 THR A 194      17.264   3.594 -12.319  1.00  0.00           H  
ATOM   2973 3HG2 THR A 194      16.529   2.828 -13.747  1.00  0.00           H  
ATOM   2974  N   VAL A 195      13.058   4.809 -10.728  1.00  0.00           N  
ATOM   2975  CA  VAL A 195      11.774   5.359 -10.310  1.00  0.00           C  
ATOM   2976  C   VAL A 195      10.997   5.848 -11.531  1.00  0.00           C  
ATOM   2977  O   VAL A 195       9.802   5.575 -11.664  1.00  0.00           O  
ATOM   2978  CB  VAL A 195      11.977   6.523  -9.322  1.00  0.00           C  
ATOM   2979  CG1 VAL A 195      10.646   7.185  -8.997  1.00  0.00           C  
ATOM   2980  CG2 VAL A 195      12.650   6.016  -8.056  1.00  0.00           C  
ATOM   2981  H   VAL A 195      13.909   5.265 -10.432  1.00  0.00           H  
ATOM   2982  HA  VAL A 195      11.200   4.568  -9.826  1.00  0.00           H  
ATOM   2983  HB  VAL A 195      12.606   7.280  -9.791  1.00  0.00           H  
ATOM   2984 1HG1 VAL A 195      10.809   8.006  -8.298  1.00  0.00           H  
ATOM   2985 2HG1 VAL A 195      10.199   7.572  -9.912  1.00  0.00           H  
ATOM   2986 3HG1 VAL A 195       9.976   6.453  -8.547  1.00  0.00           H  
ATOM   2987 1HG2 VAL A 195      12.792   6.844  -7.363  1.00  0.00           H  
ATOM   2988 2HG2 VAL A 195      12.023   5.255  -7.590  1.00  0.00           H  
ATOM   2989 3HG2 VAL A 195      13.619   5.583  -8.307  1.00  0.00           H  
ATOM   2990  N   GLU A 196      11.697   6.462 -12.465  1.00  0.00           N  
ATOM   2991  CA  GLU A 196      11.073   6.986 -13.677  1.00  0.00           C  
ATOM   2992  C   GLU A 196      10.511   5.859 -14.539  1.00  0.00           C  
ATOM   2993  O   GLU A 196       9.409   5.976 -15.080  1.00  0.00           O  
ATOM   2994  CB  GLU A 196      12.082   7.805 -14.485  1.00  0.00           C  
ATOM   2995  CG  GLU A 196      12.533   9.092 -13.808  1.00  0.00           C  
ATOM   2996  CD  GLU A 196      13.598   8.865 -12.772  1.00  0.00           C  
ATOM   2997  OE1 GLU A 196      13.989   7.738 -12.586  1.00  0.00           O  
ATOM   2998  OE2 GLU A 196      14.021   9.821 -12.165  1.00  0.00           O  
ATOM   2999  H   GLU A 196      12.693   6.571 -12.338  1.00  0.00           H  
ATOM   3000  HA  GLU A 196      10.241   7.629 -13.386  1.00  0.00           H  
ATOM   3001 1HB  GLU A 196      12.968   7.201 -14.680  1.00  0.00           H  
ATOM   3002 2HB  GLU A 196      11.647   8.069 -15.449  1.00  0.00           H  
ATOM   3003 1HG  GLU A 196      12.919   9.773 -14.567  1.00  0.00           H  
ATOM   3004 2HG  GLU A 196      11.671   9.565 -13.340  1.00  0.00           H  
ATOM   3005  N   GLN A 197      11.322   4.803 -14.606  1.00  0.00           N  
ATOM   3006  CA  GLN A 197      10.873   3.648 -15.381  1.00  0.00           C  
ATOM   3007  C   GLN A 197       9.645   3.002 -14.747  1.00  0.00           C  
ATOM   3008  O   GLN A 197       8.740   2.548 -15.447  1.00  0.00           O  
ATOM   3009  CB  GLN A 197      11.998   2.618 -15.509  1.00  0.00           C  
ATOM   3010  CG  GLN A 197      13.111   3.026 -16.458  1.00  0.00           C  
ATOM   3011  CD  GLN A 197      14.247   2.021 -16.486  1.00  0.00           C  
ATOM   3012  OE1 GLN A 197      14.847   1.713 -15.452  1.00  0.00           O  
ATOM   3013  NE2 GLN A 197      14.549   1.502 -17.671  1.00  0.00           N  
ATOM   3014  H   GLN A 197      12.222   4.769 -14.149  1.00  0.00           H  
ATOM   3015  HA  GLN A 197      10.597   3.987 -16.379  1.00  0.00           H  
ATOM   3016 1HB  GLN A 197      12.441   2.439 -14.529  1.00  0.00           H  
ATOM   3017 2HB  GLN A 197      11.587   1.671 -15.859  1.00  0.00           H  
ATOM   3018 1HG  GLN A 197      12.703   3.109 -17.466  1.00  0.00           H  
ATOM   3019 2HG  GLN A 197      13.514   3.988 -16.139  1.00  0.00           H  
ATOM   3020 1HE2 GLN A 197      15.289   0.833 -17.751  1.00  0.00           H  
ATOM   3021 2HE2 GLN A 197      14.036   1.780 -18.483  1.00  0.00           H  
ATOM   3022  N   ALA A 198       9.630   2.970 -13.442  1.00  0.00           N  
ATOM   3023  CA  ALA A 198       8.484   2.404 -12.736  1.00  0.00           C  
ATOM   3024  C   ALA A 198       7.210   3.188 -13.039  1.00  0.00           C  
ATOM   3025  O   ALA A 198       6.131   2.606 -13.167  1.00  0.00           O  
ATOM   3026  CB  ALA A 198       8.743   2.377 -11.232  1.00  0.00           C  
ATOM   3027  H   ALA A 198      10.405   3.335 -12.907  1.00  0.00           H  
ATOM   3028  HA  ALA A 198       8.341   1.382 -13.087  1.00  0.00           H  
ATOM   3029 1HB  ALA A 198       7.880   1.953 -10.720  1.00  0.00           H  
ATOM   3030 2HB  ALA A 198       9.623   1.769 -11.025  1.00  0.00           H  
ATOM   3031 3HB  ALA A 198       8.913   3.393 -10.874  1.00  0.00           H  
ATOM   3032  N   VAL A 199       7.278   4.513 -13.157  1.00  0.00           N  
ATOM   3033  CA  VAL A 199       6.134   5.367 -13.461  1.00  0.00           C  
ATOM   3034  C   VAL A 199       5.625   5.069 -14.869  1.00  0.00           C  
ATOM   3035  O   VAL A 199       4.421   4.905 -15.079  1.00  0.00           O  
ATOM   3036  CB  VAL A 199       6.522   6.853 -13.352  1.00  0.00           C  
ATOM   3037  CG1 VAL A 199       5.387   7.737 -13.847  1.00  0.00           C  
ATOM   3038  CG2 VAL A 199       6.881   7.190 -11.913  1.00  0.00           C  
ATOM   3039  H   VAL A 199       8.186   4.936 -13.025  1.00  0.00           H  
ATOM   3040  HA  VAL A 199       5.338   5.144 -12.750  1.00  0.00           H  
ATOM   3041  HB  VAL A 199       7.381   7.043 -13.995  1.00  0.00           H  
ATOM   3042 1HG1 VAL A 199       5.679   8.785 -13.762  1.00  0.00           H  
ATOM   3043 2HG1 VAL A 199       5.172   7.504 -14.889  1.00  0.00           H  
ATOM   3044 3HG1 VAL A 199       4.498   7.560 -13.243  1.00  0.00           H  
ATOM   3045 1HG2 VAL A 199       7.154   8.243 -11.843  1.00  0.00           H  
ATOM   3046 2HG2 VAL A 199       6.023   6.995 -11.269  1.00  0.00           H  
ATOM   3047 3HG2 VAL A 199       7.721   6.575 -11.593  1.00  0.00           H  
ATOM   3048  N   GLU A 200       6.571   4.994 -15.807  1.00  0.00           N  
ATOM   3049  CA  GLU A 200       6.216   4.755 -17.203  1.00  0.00           C  
ATOM   3050  C   GLU A 200       5.587   3.376 -17.380  1.00  0.00           C  
ATOM   3051  O   GLU A 200       4.648   3.207 -18.158  1.00  0.00           O  
ATOM   3052  CB  GLU A 200       7.451   4.883 -18.098  1.00  0.00           C  
ATOM   3053  CG  GLU A 200       7.170   4.715 -19.584  1.00  0.00           C  
ATOM   3054  CD  GLU A 200       6.277   5.790 -20.137  1.00  0.00           C  
ATOM   3055  OE1 GLU A 200       6.159   6.817 -19.512  1.00  0.00           O  
ATOM   3056  OE2 GLU A 200       5.712   5.585 -21.185  1.00  0.00           O  
ATOM   3057  H   GLU A 200       7.544   5.102 -15.558  1.00  0.00           H  
ATOM   3058  HA  GLU A 200       5.485   5.505 -17.507  1.00  0.00           H  
ATOM   3059 1HB  GLU A 200       7.906   5.863 -17.952  1.00  0.00           H  
ATOM   3060 2HB  GLU A 200       8.188   4.134 -17.810  1.00  0.00           H  
ATOM   3061 1HG  GLU A 200       8.116   4.730 -20.126  1.00  0.00           H  
ATOM   3062 2HG  GLU A 200       6.705   3.743 -19.748  1.00  0.00           H  
ATOM   3063  N   ARG A 201       6.151   2.506 -16.649  1.00  0.00           N  
ATOM   3064  CA  ARG A 201       5.646   1.141 -16.767  1.00  0.00           C  
ATOM   3065  C   ARG A 201       4.194   1.048 -16.304  1.00  0.00           C  
ATOM   3066  O   ARG A 201       3.366   0.407 -16.951  1.00  0.00           O  
ATOM   3067  CB  ARG A 201       6.499   0.182 -15.949  1.00  0.00           C  
ATOM   3068  CG  ARG A 201       6.139  -1.287 -16.106  1.00  0.00           C  
ATOM   3069  CD  ARG A 201       6.377  -1.765 -17.492  1.00  0.00           C  
ATOM   3070  NE  ARG A 201       6.076  -3.181 -17.636  1.00  0.00           N  
ATOM   3071  CZ  ARG A 201       6.037  -3.839 -18.811  1.00  0.00           C  
ATOM   3072  NH1 ARG A 201       6.280  -3.197 -19.932  1.00  0.00           N  
ATOM   3073  NH2 ARG A 201       5.753  -5.129 -18.836  1.00  0.00           N  
ATOM   3074  H   ARG A 201       6.908   2.697 -16.008  1.00  0.00           H  
ATOM   3075  HA  ARG A 201       5.696   0.843 -17.815  1.00  0.00           H  
ATOM   3076 1HB  ARG A 201       7.545   0.297 -16.229  1.00  0.00           H  
ATOM   3077 2HB  ARG A 201       6.414   0.432 -14.891  1.00  0.00           H  
ATOM   3078 1HG  ARG A 201       6.748  -1.885 -15.428  1.00  0.00           H  
ATOM   3079 2HG  ARG A 201       5.084  -1.430 -15.869  1.00  0.00           H  
ATOM   3080 1HD  ARG A 201       5.742  -1.210 -18.182  1.00  0.00           H  
ATOM   3081 2HD  ARG A 201       7.422  -1.610 -17.756  1.00  0.00           H  
ATOM   3082  HE  ARG A 201       5.883  -3.708 -16.795  1.00  0.00           H  
ATOM   3083 1HH1 ARG A 201       6.497  -2.211 -19.913  1.00  0.00           H  
ATOM   3084 2HH1 ARG A 201       6.251  -3.690 -20.813  1.00  0.00           H  
ATOM   3085 1HH2 ARG A 201       5.566  -5.623 -17.974  1.00  0.00           H  
ATOM   3086 2HH2 ARG A 201       5.724  -5.622 -19.716  1.00  0.00           H  
ATOM   3087  N   ALA A 202       3.851   1.707 -15.140  1.00  0.00           N  
ATOM   3088  CA  ALA A 202       2.478   1.723 -14.643  1.00  0.00           C  
ATOM   3089  C   ALA A 202       1.552   2.448 -15.613  1.00  0.00           C  
ATOM   3090  O   ALA A 202       0.429   2.000 -15.860  1.00  0.00           O  
ATOM   3091  CB  ALA A 202       2.420   2.376 -13.264  1.00  0.00           C  
ATOM   3092  H   ALA A 202       4.569   2.192 -14.618  1.00  0.00           H  
ATOM   3093  HA  ALA A 202       2.137   0.691 -14.559  1.00  0.00           H  
ATOM   3094 1HB  ALA A 202       1.390   2.380 -12.906  1.00  0.00           H  
ATOM   3095 2HB  ALA A 202       3.044   1.815 -12.569  1.00  0.00           H  
ATOM   3096 3HB  ALA A 202       2.784   3.399 -13.331  1.00  0.00           H  
ATOM   3097  N   LEU A 203       2.021   3.510 -16.236  1.00  0.00           N  
ATOM   3098  CA  LEU A 203       1.217   4.272 -17.183  1.00  0.00           C  
ATOM   3099  C   LEU A 203       0.901   3.440 -18.421  1.00  0.00           C  
ATOM   3100  O   LEU A 203      -0.205   3.516 -18.961  1.00  0.00           O  
ATOM   3101  CB  LEU A 203       1.952   5.554 -17.593  1.00  0.00           C  
ATOM   3102  CG  LEU A 203       2.047   6.641 -16.514  1.00  0.00           C  
ATOM   3103  CD1 LEU A 203       3.074   7.685 -16.932  1.00  0.00           C  
ATOM   3104  CD2 LEU A 203       0.679   7.272 -16.306  1.00  0.00           C  
ATOM   3105  H   LEU A 203       2.969   3.801 -16.049  1.00  0.00           H  
ATOM   3106  HA  LEU A 203       0.276   4.539 -16.703  1.00  0.00           H  
ATOM   3107 1HB  LEU A 203       2.966   5.294 -17.892  1.00  0.00           H  
ATOM   3108 2HB  LEU A 203       1.443   5.987 -18.454  1.00  0.00           H  
ATOM   3109  HG  LEU A 203       2.387   6.194 -15.579  1.00  0.00           H  
ATOM   3110 1HD1 LEU A 203       3.142   8.455 -16.165  1.00  0.00           H  
ATOM   3111 2HD1 LEU A 203       4.047   7.209 -17.055  1.00  0.00           H  
ATOM   3112 3HD1 LEU A 203       2.769   8.137 -17.875  1.00  0.00           H  
ATOM   3113 1HD2 LEU A 203       0.747   8.043 -15.537  1.00  0.00           H  
ATOM   3114 2HD2 LEU A 203       0.339   7.719 -17.240  1.00  0.00           H  
ATOM   3115 3HD2 LEU A 203      -0.030   6.507 -15.990  1.00  0.00           H  
ATOM   3116  N   GLN A 204       1.908   2.668 -18.858  1.00  0.00           N  
ATOM   3117  CA  GLN A 204       1.716   1.826 -20.034  1.00  0.00           C  
ATOM   3118  C   GLN A 204       0.685   0.734 -19.766  1.00  0.00           C  
ATOM   3119  O   GLN A 204      -0.142   0.428 -20.628  1.00  0.00           O  
ATOM   3120  CB  GLN A 204       3.044   1.199 -20.467  1.00  0.00           C  
ATOM   3121  CG  GLN A 204       4.017   2.178 -21.104  1.00  0.00           C  
ATOM   3122  CD  GLN A 204       5.372   1.553 -21.376  1.00  0.00           C  
ATOM   3123  OE1 GLN A 204       5.587   0.365 -21.117  1.00  0.00           O  
ATOM   3124  NE2 GLN A 204       6.295   2.350 -21.900  1.00  0.00           N  
ATOM   3125  H   GLN A 204       2.801   2.656 -18.385  1.00  0.00           H  
ATOM   3126  HA  GLN A 204       1.342   2.449 -20.847  1.00  0.00           H  
ATOM   3127 1HB  GLN A 204       3.535   0.752 -19.603  1.00  0.00           H  
ATOM   3128 2HB  GLN A 204       2.853   0.400 -21.184  1.00  0.00           H  
ATOM   3129 1HG  GLN A 204       3.602   2.521 -22.051  1.00  0.00           H  
ATOM   3130 2HG  GLN A 204       4.159   3.023 -20.429  1.00  0.00           H  
ATOM   3131 1HE2 GLN A 204       7.209   1.993 -22.101  1.00  0.00           H  
ATOM   3132 2HE2 GLN A 204       6.079   3.306 -22.094  1.00  0.00           H  
ATOM   3133  N   LEU A 205       0.806   0.199 -18.628  1.00  0.00           N  
ATOM   3134  CA  LEU A 205      -0.145  -0.842 -18.260  1.00  0.00           C  
ATOM   3135  C   LEU A 205      -1.552  -0.271 -18.118  1.00  0.00           C  
ATOM   3136  O   LEU A 205      -2.528  -0.904 -18.521  1.00  0.00           O  
ATOM   3137  CB  LEU A 205       0.280  -1.510 -16.946  1.00  0.00           C  
ATOM   3138  CG  LEU A 205      -0.635  -2.636 -16.446  1.00  0.00           C  
ATOM   3139  CD1 LEU A 205      -0.709  -3.735 -17.496  1.00  0.00           C  
ATOM   3140  CD2 LEU A 205      -0.102  -3.174 -15.127  1.00  0.00           C  
ATOM   3141  H   LEU A 205       1.527   0.462 -17.970  1.00  0.00           H  
ATOM   3142  HA  LEU A 205      -0.159  -1.592 -19.050  1.00  0.00           H  
ATOM   3143 1HB  LEU A 205       1.277  -1.927 -17.075  1.00  0.00           H  
ATOM   3144 2HB  LEU A 205       0.324  -0.748 -16.167  1.00  0.00           H  
ATOM   3145  HG  LEU A 205      -1.643  -2.247 -16.298  1.00  0.00           H  
ATOM   3146 1HD1 LEU A 205      -1.359  -4.535 -17.141  1.00  0.00           H  
ATOM   3147 2HD1 LEU A 205      -1.112  -3.327 -18.423  1.00  0.00           H  
ATOM   3148 3HD1 LEU A 205       0.288  -4.133 -17.677  1.00  0.00           H  
ATOM   3149 1HD2 LEU A 205      -0.753  -3.974 -14.770  1.00  0.00           H  
ATOM   3150 2HD2 LEU A 205       0.905  -3.565 -15.274  1.00  0.00           H  
ATOM   3151 3HD2 LEU A 205      -0.076  -2.373 -14.389  1.00  0.00           H  
ATOM   3152  N   LYS A 206      -1.652   0.907 -17.516  1.00  0.00           N  
ATOM   3153  CA  LYS A 206      -2.939   1.589 -17.407  1.00  0.00           C  
ATOM   3154  C   LYS A 206      -3.601   1.732 -18.776  1.00  0.00           C  
ATOM   3155  O   LYS A 206      -4.785   1.422 -18.934  1.00  0.00           O  
ATOM   3156  CB  LYS A 206      -2.764   2.964 -16.760  1.00  0.00           C  
ATOM   3157  CG  LYS A 206      -4.056   3.756 -16.607  1.00  0.00           C  
ATOM   3158  CD  LYS A 206      -3.790   5.146 -16.049  1.00  0.00           C  
ATOM   3159  CE  LYS A 206      -5.086   5.909 -15.818  1.00  0.00           C  
ATOM   3160  NZ  LYS A 206      -5.781   6.224 -17.096  1.00  0.00           N  
ATOM   3161  H   LYS A 206      -0.829   1.343 -17.124  1.00  0.00           H  
ATOM   3162  HA  LYS A 206      -3.597   0.990 -16.776  1.00  0.00           H  
ATOM   3163 1HB  LYS A 206      -2.325   2.846 -15.769  1.00  0.00           H  
ATOM   3164 2HB  LYS A 206      -2.074   3.562 -17.355  1.00  0.00           H  
ATOM   3165 1HG  LYS A 206      -4.542   3.851 -17.579  1.00  0.00           H  
ATOM   3166 2HG  LYS A 206      -4.730   3.227 -15.934  1.00  0.00           H  
ATOM   3167 1HD  LYS A 206      -3.254   5.061 -15.102  1.00  0.00           H  
ATOM   3168 2HD  LYS A 206      -3.169   5.706 -16.748  1.00  0.00           H  
ATOM   3169 1HE  LYS A 206      -5.751   5.315 -15.194  1.00  0.00           H  
ATOM   3170 2HE  LYS A 206      -4.871   6.842 -15.297  1.00  0.00           H  
ATOM   3171 1HZ  LYS A 206      -6.633   6.729 -16.900  1.00  0.00           H  
ATOM   3172 2HZ  LYS A 206      -5.179   6.792 -17.676  1.00  0.00           H  
ATOM   3173 3HZ  LYS A 206      -6.002   5.366 -17.580  1.00  0.00           H  
ATOM   3174  N   THR A 207      -2.790   2.183 -19.829  1.00  0.00           N  
ATOM   3175  CA  THR A 207      -3.282   2.362 -21.190  1.00  0.00           C  
ATOM   3176  C   THR A 207      -3.702   1.025 -21.794  1.00  0.00           C  
ATOM   3177  O   THR A 207      -4.737   0.935 -22.458  1.00  0.00           O  
ATOM   3178  CB  THR A 207      -2.218   3.026 -22.084  1.00  0.00           C  
ATOM   3179  OG1 THR A 207      -1.897   4.323 -21.565  1.00  0.00           O  
ATOM   3180  CG2 THR A 207      -2.730   3.166 -23.509  1.00  0.00           C  
ATOM   3181  H   THR A 207      -1.824   2.389 -19.625  1.00  0.00           H  
ATOM   3182  HA  THR A 207      -4.155   3.015 -21.160  1.00  0.00           H  
ATOM   3183  HB  THR A 207      -1.314   2.417 -22.087  1.00  0.00           H  
ATOM   3184  HG1 THR A 207      -1.554   4.235 -20.672  1.00  0.00           H  
ATOM   3185 1HG2 THR A 207      -1.965   3.637 -24.126  1.00  0.00           H  
ATOM   3186 2HG2 THR A 207      -2.965   2.181 -23.910  1.00  0.00           H  
ATOM   3187 3HG2 THR A 207      -3.629   3.782 -23.513  1.00  0.00           H  
ATOM   3188  N   LYS A 208      -2.888   0.012 -21.583  1.00  0.00           N  
ATOM   3189  CA  LYS A 208      -3.141  -1.304 -22.164  1.00  0.00           C  
ATOM   3190  C   LYS A 208      -4.434  -1.905 -21.621  1.00  0.00           C  
ATOM   3191  O   LYS A 208      -5.208  -2.506 -22.369  1.00  0.00           O  
ATOM   3192  CB  LYS A 208      -1.967  -2.246 -21.891  1.00  0.00           C  
ATOM   3193  CG  LYS A 208      -2.104  -3.622 -22.528  1.00  0.00           C  
ATOM   3194  CD  LYS A 208      -0.859  -4.465 -22.294  1.00  0.00           C  
ATOM   3195  CE  LYS A 208      -1.000  -5.846 -22.916  1.00  0.00           C  
ATOM   3196  NZ  LYS A 208       0.212  -6.682 -22.696  1.00  0.00           N  
ATOM   3197  H   LYS A 208      -2.069   0.146 -21.006  1.00  0.00           H  
ATOM   3198  HA  LYS A 208      -3.249  -1.192 -23.243  1.00  0.00           H  
ATOM   3199 1HB  LYS A 208      -1.046  -1.796 -22.261  1.00  0.00           H  
ATOM   3200 2HB  LYS A 208      -1.855  -2.385 -20.815  1.00  0.00           H  
ATOM   3201 1HG  LYS A 208      -2.966  -4.137 -22.101  1.00  0.00           H  
ATOM   3202 2HG  LYS A 208      -2.262  -3.513 -23.600  1.00  0.00           H  
ATOM   3203 1HD  LYS A 208       0.007  -3.965 -22.732  1.00  0.00           H  
ATOM   3204 2HD  LYS A 208      -0.689  -4.575 -21.223  1.00  0.00           H  
ATOM   3205 1HE  LYS A 208      -1.860  -6.354 -22.483  1.00  0.00           H  
ATOM   3206 2HE  LYS A 208      -1.166  -5.747 -23.989  1.00  0.00           H  
ATOM   3207 1HZ  LYS A 208       0.078  -7.588 -23.123  1.00  0.00           H  
ATOM   3208 2HZ  LYS A 208       1.014  -6.230 -23.110  1.00  0.00           H  
ATOM   3209 3HZ  LYS A 208       0.366  -6.798 -21.704  1.00  0.00           H  
ATOM   3210  N   LEU A 209      -4.640  -1.700 -20.374  1.00  0.00           N  
ATOM   3211  CA  LEU A 209      -5.820  -2.285 -19.746  1.00  0.00           C  
ATOM   3212  C   LEU A 209      -7.031  -1.375 -19.911  1.00  0.00           C  
ATOM   3213  O   LEU A 209      -8.165  -1.854 -19.989  1.00  0.00           O  
ATOM   3214  CB  LEU A 209      -5.560  -2.537 -18.255  1.00  0.00           C  
ATOM   3215  CG  LEU A 209      -4.441  -3.538 -17.935  1.00  0.00           C  
ATOM   3216  CD1 LEU A 209      -4.195  -3.562 -16.433  1.00  0.00           C  
ATOM   3217  CD2 LEU A 209      -4.831  -4.917 -18.448  1.00  0.00           C  
ATOM   3218  H   LEU A 209      -4.010  -1.144 -19.813  1.00  0.00           H  
ATOM   3219  HA  LEU A 209      -6.035  -3.236 -20.232  1.00  0.00           H  
ATOM   3220 1HB  LEU A 209      -5.302  -1.590 -17.783  1.00  0.00           H  
ATOM   3221 2HB  LEU A 209      -6.477  -2.909 -17.800  1.00  0.00           H  
ATOM   3222  HG  LEU A 209      -3.518  -3.218 -18.419  1.00  0.00           H  
ATOM   3223 1HD1 LEU A 209      -3.400  -4.273 -16.205  1.00  0.00           H  
ATOM   3224 2HD1 LEU A 209      -3.899  -2.568 -16.096  1.00  0.00           H  
ATOM   3225 3HD1 LEU A 209      -5.108  -3.863 -15.920  1.00  0.00           H  
ATOM   3226 1HD2 LEU A 209      -4.035  -5.627 -18.221  1.00  0.00           H  
ATOM   3227 2HD2 LEU A 209      -5.753  -5.237 -17.963  1.00  0.00           H  
ATOM   3228 3HD2 LEU A 209      -4.983  -4.874 -19.527  1.00  0.00           H  
ATOM   3229  N   GLY A 210      -6.868  -0.104 -19.999  1.00  0.00           N  
ATOM   3230  CA  GLY A 210      -7.943   0.866 -20.134  1.00  0.00           C  
ATOM   3231  C   GLY A 210      -8.791   0.651 -21.371  1.00  0.00           C  
ATOM   3232  O   GLY A 210      -9.975   0.998 -21.387  1.00  0.00           O  
ATOM   3233  OXT GLY A 210      -8.313   0.139 -22.345  1.00  0.00           O  
ATOM   3234  H   GLY A 210      -5.913   0.220 -19.973  1.00  0.00           H  
ATOM   3235 1HA  GLY A 210      -8.589   0.818 -19.256  1.00  0.00           H  
ATOM   3236 2HA  GLY A 210      -7.524   1.871 -20.168  1.00  0.00           H  
TER                                                                             
HETATM 3238 FE1  HRR B 211      -2.071   0.039   0.739  1.00  0.00          FE  
HETATM 3239  N4  HRR B 211      -3.430   0.826   2.035  1.00  0.00           N  
HETATM 3240  C19 HRR B 211      -3.980   2.084   1.994  1.00  0.00           C  
HETATM 3241  C18 HRR B 211      -4.900   2.277   3.097  1.00  0.00           C  
HETATM 3242  C15 HRR B 211      -4.897   1.097   3.814  1.00  0.00           C  
HETATM 3243  C14 HRR B 211      -3.977   0.199   3.119  1.00  0.00           C  
HETATM 3244  C31 HRR B 211      -3.714  -1.113   3.504  1.00  0.00           C  
HETATM 3245  C12 HRR B 211      -2.860  -2.001   2.863  1.00  0.00           C  
HETATM 3246  N1  HRR B 211      -2.053  -1.693   1.797  1.00  0.00           N  
HETATM 3247  C6  HRR B 211      -1.397  -2.848   1.470  1.00  0.00           C  
HETATM 3248  C7  HRR B 211      -1.814  -3.944   2.342  1.00  0.00           C  
HETATM 3249  C11 HRR B 211      -2.712  -3.406   3.225  1.00  0.00           C  
HETATM 3250  C13 HRR B 211      -3.450  -4.077   4.344  1.00  0.00           C  
HETATM 3251  C8  HRR B 211      -1.353  -5.363   2.199  1.00  0.00           C  
HETATM 3252  C9  HRR B 211      -0.084  -5.743   2.998  1.00  0.00           C  
HETATM 3253  C10 HRR B 211       0.077  -7.263   3.296  1.00  0.00           C  
HETATM 3254  O4  HRR B 211       1.138  -7.831   2.895  1.00  0.00           O  
HETATM 3255  O2  HRR B 211      -0.854  -7.791   3.958  1.00  0.00           O  
HETATM 3256  C28 HRR B 211      -0.430  -2.955   0.477  1.00  0.00           C  
HETATM 3257  C1  HRR B 211      -0.012  -1.917  -0.347  1.00  0.00           C  
HETATM 3258  N2  HRR B 211      -0.557  -0.658  -0.377  1.00  0.00           N  
HETATM 3259  C33 HRR B 211       0.105   0.019  -1.374  1.00  0.00           C  
HETATM 3260  C32 HRR B 211       1.120  -0.830  -1.979  1.00  0.00           C  
HETATM 3261  C2  HRR B 211       1.043  -2.044  -1.347  1.00  0.00           C  
HETATM 3262  C3  HRR B 211       1.902  -3.256  -1.544  1.00  0.00           C  
HETATM 3263  C4  HRR B 211       2.938  -3.436  -0.422  1.00  0.00           C  
HETATM 3264  C5  HRR B 211       3.920  -4.624  -0.623  1.00  0.00           C  
HETATM 3265  O1  HRR B 211       4.746  -4.810   0.313  1.00  0.00           O  
HETATM 3266  O3  HRR B 211       3.827  -5.277  -1.699  1.00  0.00           O  
HETATM 3267  C34 HRR B 211       2.045  -0.410  -3.080  1.00  0.00           C  
HETATM 3268  C29 HRR B 211      -0.196   1.304  -1.801  1.00  0.00           C  
HETATM 3269  C26 HRR B 211      -1.206   2.119  -1.298  1.00  0.00           C  
HETATM 3270  C25 HRR B 211      -1.501   3.446  -1.800  1.00  0.00           C  
HETATM 3271  C22 HRR B 211      -2.540   3.934  -1.036  1.00  0.00           C  
HETATM 3272  C21 HRR B 211      -2.835   2.897  -0.046  1.00  0.00           C  
HETATM 3273  N3  HRR B 211      -2.036   1.802  -0.253  1.00  0.00           N  
HETATM 3274  C30 HRR B 211      -3.716   3.040   1.017  1.00  0.00           C  
HETATM 3275  C23 HRR B 211      -3.183   5.232  -1.203  1.00  0.00           C  
HETATM 3276  C24 HRR B 211      -4.487   5.533  -1.077  1.00  0.00           C  
HETATM 3277  C27 HRR B 211      -0.809   4.096  -2.958  1.00  0.00           C  
HETATM 3278  C16 HRR B 211      -5.656   0.736   5.003  1.00  0.00           C  
HETATM 3279  C17 HRR B 211      -5.976   1.538   6.032  1.00  0.00           C  
HETATM 3280  C20 HRR B 211      -5.712   3.510   3.342  1.00  0.00           C  
HETATM 3281  C35 HRR B 211      -3.495  -0.710  -0.206  1.00  0.00           C  
HETATM 3282  C36 HRR B 211      -4.922  -0.399   0.084  1.00  0.00           C  
HETATM 3283  O5  HRR B 211      -5.599  -1.078   0.846  1.00  0.00           O  
HETATM 3284  O6  HRR B 211      -5.389   0.715  -0.504  1.00  0.00           O  
HETATM 3285  C37 HRR B 211      -6.760   1.070  -0.236  1.00  0.00           C  
HETATM 3286  C38 HRR B 211      -7.147   2.138  -1.240  1.00  0.00           C  
HETATM 3287  C39 HRR B 211      -3.387  -0.102  -2.396  1.00  0.00           C  
HETATM 3288  C40 HRR B 211      -4.084  -1.202  -2.792  1.00  0.00           C  
HETATM 3289  C41 HRR B 211      -3.520  -2.523  -3.049  1.00  0.00           C  
HETATM 3290  C42 HRR B 211      -2.146  -2.798  -2.893  1.00  0.00           C  
HETATM 3291  C44 HRR B 211      -1.644  -4.083  -3.077  1.00  0.00           C  
HETATM 3292  C46 HRR B 211      -2.510  -5.122  -3.438  1.00  0.00           C  
HETATM 3293  C45 HRR B 211      -3.874  -4.866  -3.613  1.00  0.00           C  
HETATM 3294  C43 HRR B 211      -4.374  -3.580  -3.417  1.00  0.00           C  
HETATM 3295  H29 HRR B 211      -4.244  -1.491   4.371  1.00  0.00           H  
HETATM 3296  H23 HRR B 211      -3.245  -3.596   5.309  1.00  0.00           H  
HETATM 3297  H22 HRR B 211      -4.538  -4.038   4.195  1.00  0.00           H  
HETATM 3298  H24 HRR B 211      -3.165  -5.129   4.431  1.00  0.00           H  
HETATM 3299  H3  HRR B 211      -2.176  -6.034   2.468  1.00  0.00           H  
HETATM 3300  H4  HRR B 211      -1.125  -5.546   1.143  1.00  0.00           H  
HETATM 3301  H11 HRR B 211      -0.038  -5.199   3.948  1.00  0.00           H  
HETATM 3302  H12 HRR B 211       0.814  -5.443   2.441  1.00  0.00           H  
HETATM 3303  H28 HRR B 211       0.009  -3.935   0.315  1.00  0.00           H  
HETATM 3304  H26 HRR B 211       1.287  -4.161  -1.595  1.00  0.00           H  
HETATM 3305  H27 HRR B 211       2.440  -3.192  -2.496  1.00  0.00           H  
HETATM 3306  H6  HRR B 211       3.536  -2.516  -0.328  1.00  0.00           H  
HETATM 3307  H5  HRR B 211       2.431  -3.559   0.543  1.00  0.00           H  
HETATM 3308  H15 HRR B 211       1.496  -0.019  -3.946  1.00  0.00           H  
HETATM 3309  H13 HRR B 211       2.652  -1.252  -3.423  1.00  0.00           H  
HETATM 3310  H14 HRR B 211       2.732   0.382  -2.755  1.00  0.00           H  
HETATM 3311  H25 HRR B 211       0.397   1.703  -2.617  1.00  0.00           H  
HETATM 3312  H30 HRR B 211      -4.209   3.996   1.120  1.00  0.00           H  
HETATM 3313  H1  HRR B 211      -2.513   6.040  -1.499  1.00  0.00           H  
HETATM 3314  H7  HRR B 211      -5.241   4.789  -0.843  1.00  0.00           H  
HETATM 3315  H8  HRR B 211      -4.838   6.548  -1.235  1.00  0.00           H  
HETATM 3316  H17 HRR B 211      -1.140   5.129  -3.097  1.00  0.00           H  
HETATM 3317  H16 HRR B 211       0.280   4.108  -2.819  1.00  0.00           H  
HETATM 3318  H18 HRR B 211      -1.004   3.560  -3.896  1.00  0.00           H  
HETATM 3319  H2  HRR B 211      -5.994  -0.299   5.051  1.00  0.00           H  
HETATM 3320  H9  HRR B 211      -5.650   2.570   6.093  1.00  0.00           H  
HETATM 3321  H10 HRR B 211      -6.568   1.164   6.863  1.00  0.00           H  
HETATM 3322  H20 HRR B 211      -5.209   4.211   4.021  1.00  0.00           H  
HETATM 3323  H21 HRR B 211      -6.674   3.255   3.801  1.00  0.00           H  
HETATM 3324  H19 HRR B 211      -5.914   4.050   2.411  1.00  0.00           H  
HETATM 3325  H31 HRR B 211      -3.399  -1.768  -0.450  1.00  0.00           H  
HETATM 3326  H32 HRR B 211      -6.824   1.434   0.794  1.00  0.00           H  
HETATM 3327  H33 HRR B 211      -7.386   0.177  -0.325  1.00  0.00           H  
HETATM 3328  H34 HRR B 211      -8.180   2.456  -1.067  1.00  0.00           H  
HETATM 3329  H35 HRR B 211      -6.495   3.011  -1.145  1.00  0.00           H  
HETATM 3330  H36 HRR B 211      -7.071   1.751  -2.262  1.00  0.00           H  
HETATM 3331  H38 HRR B 211      -2.307  -0.083  -2.392  1.00  0.00           H  
HETATM 3332  H37 HRR B 211      -3.886   0.848  -2.255  1.00  0.00           H  
HETATM 3333  H39 HRR B 211      -5.169  -1.136  -2.846  1.00  0.00           H  
HETATM 3334  H40 HRR B 211      -1.466  -2.005  -2.607  1.00  0.00           H  
HETATM 3335  H42 HRR B 211      -0.585  -4.270  -2.911  1.00  0.00           H  
HETATM 3336  H44 HRR B 211      -2.125  -6.128  -3.581  1.00  0.00           H  
HETATM 3337  H43 HRR B 211      -4.548  -5.670  -3.895  1.00  0.00           H  
HETATM 3338  H41 HRR B 211      -5.437  -3.386  -3.539  1.00  0.00           H  
TER                                                                             
CONECT 2248 3238                                                                
CONECT 3238 2248 3239 3246 3258                                                 
CONECT 3238 3273 3281                                                           
CONECT 3239 3238 3240 3243                                                      
CONECT 3240 3239 3241 3274                                                      
CONECT 3241 3240 3242 3280                                                      
CONECT 3242 3241 3243 3278                                                      
CONECT 3243 3239 3242 3244                                                      
CONECT 3244 3243 3245 3295                                                      
CONECT 3245 3244 3246 3249                                                      
CONECT 3246 3238 3245 3247                                                      
CONECT 3247 3246 3248 3256                                                      
CONECT 3248 3247 3249 3251                                                      
CONECT 3249 3245 3248 3250                                                      
CONECT 3250 3249 3296 3297 3298                                                 
CONECT 3251 3248 3252 3299 3300                                                 
CONECT 3252 3251 3253 3301 3302                                                 
CONECT 3253 3252 3254 3255                                                      
CONECT 3254 3253                                                                
CONECT 3255 3253                                                                
CONECT 3256 3247 3257 3303                                                      
CONECT 3257 3256 3258 3261                                                      
CONECT 3258 3238 3257 3259                                                      
CONECT 3259 3258 3260 3268                                                      
CONECT 3260 3259 3261 3267                                                      
CONECT 3261 3257 3260 3262                                                      
CONECT 3262 3261 3263 3304 3305                                                 
CONECT 3263 3262 3264 3306 3307                                                 
CONECT 3264 3263 3265 3266                                                      
CONECT 3265 3264                                                                
CONECT 3266 3264                                                                
CONECT 3267 3260 3308 3309 3310                                                 
CONECT 3268 3259 3269 3311                                                      
CONECT 3269 3268 3270 3273                                                      
CONECT 3270 3269 3271 3277                                                      
CONECT 3271 3270 3272 3275                                                      
CONECT 3272 3271 3273 3274                                                      
CONECT 3273 3238 3269 3272                                                      
CONECT 3274 3240 3272 3312                                                      
CONECT 3275 3271 3276 3313                                                      
CONECT 3276 3275 3314 3315                                                      
CONECT 3277 3270 3316 3317 3318                                                 
CONECT 3278 3242 3279 3319                                                      
CONECT 3279 3278 3320 3321                                                      
CONECT 3280 3241 3322 3323 3324                                                 
CONECT 3281 3238 3282 3287 3325                                                 
CONECT 3282 3281 3283 3284                                                      
CONECT 3283 3282                                                                
CONECT 3284 3282 3285                                                           
CONECT 3285 3284 3286 3326 3327                                                 
CONECT 3286 3285 3328 3329 3330                                                 
CONECT 3287 3281 3288 3331 3332                                                 
CONECT 3288 3287 3289 3333                                                      
CONECT 3289 3288 3290 3294                                                      
CONECT 3290 3289 3291 3334                                                      
CONECT 3291 3290 3292 3335                                                      
CONECT 3292 3291 3293 3336                                                      
CONECT 3293 3292 3294 3337                                                      
CONECT 3294 3289 3293 3338                                                      
CONECT 3295 3244                                                                
CONECT 3296 3250                                                                
CONECT 3297 3250                                                                
CONECT 3298 3250                                                                
CONECT 3299 3251                                                                
CONECT 3300 3251                                                                
CONECT 3301 3252                                                                
CONECT 3302 3252                                                                
CONECT 3303 3256                                                                
CONECT 3304 3262                                                                
CONECT 3305 3262                                                                
CONECT 3306 3263                                                                
CONECT 3307 3263                                                                
CONECT 3308 3267                                                                
CONECT 3309 3267                                                                
CONECT 3310 3267                                                                
CONECT 3311 3268                                                                
CONECT 3312 3274                                                                
CONECT 3313 3275                                                                
CONECT 3314 3276                                                                
CONECT 3315 3276                                                                
CONECT 3316 3277                                                                
CONECT 3317 3277                                                                
CONECT 3318 3277                                                                
CONECT 3319 3278                                                                
CONECT 3320 3279                                                                
CONECT 3321 3279                                                                
CONECT 3322 3280                                                                
CONECT 3323 3280                                                                
CONECT 3324 3280                                                                
CONECT 3325 3281                                                                
CONECT 3326 3285                                                                
CONECT 3327 3285                                                                
CONECT 3328 3286                                                                
CONECT 3329 3286                                                                
CONECT 3330 3286                                                                
CONECT 3331 3287                                                                
CONECT 3332 3287                                                                
CONECT 3333 3288                                                                
CONECT 3334 3290                                                                
CONECT 3335 3291                                                                
CONECT 3336 3292                                                                
CONECT 3337 3293                                                                
CONECT 3338 3294                                                                
# All scores below are weighted scores, not raw scores.
#BEGIN_POSE_ENERGIES_TABLE correct_surface_True/029_9_model_4_HMM_fr_HRR_run03_DE_6.pdb
label fa_atr fa_rep fa_sol fa_intra_atr_xover4 fa_intra_rep_xover4 fa_intra_sol_xover4 lk_ball lk_ball_iso lk_ball_bridge lk_ball_bridge_uncpl fa_elec fa_intra_elec pro_close hbond_sr_bb hbond_lr_bb hbond_bb_sc hbond_sc dslf_fa13 omega fa_dun_dev fa_dun_rot fa_dun_semi p_aa_pp hxl_tors ref rama_prepro total
weights 1 0.55 1 1 0.55 1 0.92 -0.38 -0.33 -0.33 1 1 1.25 1 1 1 1 1.25 0.48 0.69 0.76 0.78 0.61 1 1 0.5 NA
pose -1313.1 156.076 689.276 -80.5746 46.8389 35.6504 445.644 -457.163 -13.2962 -55.9166 -380.204 -39.7421 0 -143.702 -14.8881 -30.5991 -12.9617 0 15.121 19.7131 62.3493 105.806 -54.7526 55.8042 67.0651 -49.6319 -947.184
VAL:NtermProteinFull_1 -4.6274 0.81667 0.50565 -0.29941 0.21081 0.04156 0.93457 -1.0409 -0.0002 -0.00152 -1.73687 1.90446 0 0 0 0 0 0 -0.00136 0.027 0.01067 0 0 0 2.085 0 -1.17126
SER_2 -4.64265 0.29122 4.56059 -0.02511 0 0.06502 3.00811 -2.09706 -0.04064 -0.15123 -2.37026 -0.59167 0 0 0 -1.61741 0 0 0.02734 0.0419 0.09278 0 -0.43921 0.63429 -1.1772 -0.22444 -4.65562
LEU_3 -5.89906 0.47536 2.24982 -0.70738 0.41752 0.18911 1.49357 -1.74471 -0.03742 -0.14967 -0.39149 0.06311 0 0 0 0 0 0 0.01892 0.03969 0.92419 0 -0.26612 0 0.72952 -0.38073 -2.97579
ASP_4 -4.46408 0.40636 4.69372 -0.11073 0.01362 0.29688 2.54303 -2.16623 -0.02862 -0.09961 -2.64534 -0.21456 0 0 0 0 -1.00318 0 -0.0185 0.05993 0 1.42916 0.23262 0 -2.2837 -0.23691 -3.59614
GLN_5 -8.44243 1.07038 5.71281 -0.25456 0.04137 0.20332 3.41463 -3.08414 -0.05372 -0.25269 -2.57872 -0.35655 0 0 0 -1.61741 0 0 0.04293 0.24168 0 2.56177 -0.08267 0 -1.0644 -0.17146 -4.66986
ALA_6 -7.04034 0.44216 2.70399 -0.02177 0 0 2.38918 -2.41138 -0.03659 -0.1026 -1.54801 -0.28526 0 0 0 0 0 0 0.06092 0 0 0 -0.29769 0 2.3386 -0.34391 -4.1527
ILE_7 -9.19702 0.97195 2.4934 -0.50578 0.58137 0.06982 2.4011 -2.51435 -0.07706 -0.25361 -1.85053 0.11063 0 0 0 0 0 0 -0.06372 0.03103 0.06986 0 -0.45034 0 1.0317 -0.2467 -7.39826
VAL_8 -8.63122 1.71063 2.0481 -0.31022 0.2664 0.05315 2.48591 -2.38131 -0.04598 -0.26996 -2.09111 -0.01283 0 0 0 0 0 0 0.01047 0.10545 -0.02777 0 -0.2771 0 2.085 -0.05298 -5.33537
ILE_9 -9.36916 1.33553 1.60166 -0.51114 0.52745 0.07351 2.26667 -2.40687 -0.02025 -0.11287 -2.02276 0.03949 0 0 0 0 0 0 -0.00343 0.1836 0.13522 0 -0.30215 0 1.0317 -0.0384 -7.5922
LEU_10 -9.21166 1.68112 1.64696 -0.4849 0.2923 0.06882 2.0383 -2.29653 -0.05501 -0.32543 -1.34367 0.14363 0 0 0 0 0 0 -0.04189 0.24795 0.28191 0 -0.27131 0 0.72952 -0.12968 -7.02957
ILE_11 -9.52749 0.9935 3.57894 -0.50971 0.6125 0.07173 3.03709 -2.76855 -0.08726 -0.36888 -1.90233 0.05995 0 0 0 0 0 0 -0.06928 0.08367 0.10394 0 -0.44657 0 1.0317 -0.16155 -6.26859
VAL_12 -9.00157 1.04108 2.4295 -0.31038 0.25593 0.05347 2.43913 -2.56578 -0.04513 -0.45837 -2.14526 -0.049 0 0 0 0 0 0 -0.00047 0.14419 -0.02677 0 -0.26519 0 2.085 -0.08391 -6.50353
ALA_13 -6.52751 0.66295 3.64075 -0.02142 0 0 2.64732 -2.69736 -0.11729 -0.42297 -1.79962 -0.28397 0 0 0 0 0 0 0.19546 0 0 0 -0.23703 0 2.3386 -0.22954 -2.85162
ALA_14 -4.56214 0.39297 3.23986 -0.02109 0 0 1.98664 -2.00957 -0.02545 -0.1141 -1.0431 -0.2727 0 0 0 0 0 0 -0.047 0 0 0 -0.16368 0 2.3386 -0.32784 -0.62861
LYS_15 -7.4117 1.40559 7.19491 -0.52924 0.10313 0.28014 3.13183 -3.21895 -0.12837 -0.45442 -6.05514 0.48934 0 0 0 0 0 0 0.03027 0.82032 3.22615 0 -0.0879 0 -1.6738 -0.36339 -3.24124
LEU_16 -7.12321 0.93336 1.4557 -0.50976 0.42857 0.08242 1.59785 -1.85569 -0.02986 -0.12473 -0.97495 0.10921 0 0 0 0 0 0 0.65492 0.15513 0.06478 0 -0.18327 0 0.72952 -0.37901 -4.96902
GLY_17 -1.90976 0.24152 2.03273 -5e-05 0 0 0.93379 -1.02413 -0.02562 -0.11926 -0.68439 -0.32186 0 0 0 0 0 0 -0.01395 0 0 0 -1.05483 0 1.2108 -0.47497 -1.20998
THR_18 -4.39832 0.34118 3.49725 -0.10292 0.07541 0.06601 1.6966 -1.83174 -0.10266 -0.62579 -1.22382 -0.39166 0 0 0 0 0 0 0.09299 0.00444 0.09256 0 -0.79379 2.28839 -1.425 -0.32576 -3.06661
THR_19 -3.70343 0.1266 3.79613 -0.1108 0.06749 0.07425 1.94702 -1.79256 -0.0911 -0.32283 -1.84316 -0.51963 0 0 0 -0.54058 0 0 0.00705 0.02986 0.01543 0 -0.43683 2.30496 -1.425 -0.2898 -2.70692
VAL_20 -5.6097 0.87895 1.43598 -0.30176 0.21183 0.05129 1.45351 -1.66688 -0.09056 -0.27979 -0.81425 -0.04891 0 0 0 0 0 0 -0.06424 0.03022 0.00831 0 -0.26717 0 2.085 -0.32844 -3.31662
GLU_21 -4.41189 0.23249 5.20576 -0.4582 0.22643 1.23782 2.13697 -2.26104 -0.16449 -0.61906 -3.07034 -2.36987 0 0 0 0 0 0 -0.02229 0 0 3.96368 -0.27563 0 -2.5358 -0.35782 -3.54329
GLU_22 -5.83551 0.54857 6.12498 -0.64094 0.16817 1.05621 2.6125 -2.56092 -0.08378 -0.32531 -2.13294 -0.51975 0 0 0 -0.54058 -0.95994 0 0.04863 0 0 3.24723 -0.14944 0 -2.5358 -0.44061 -2.91923
ALA_23 -5.91734 0.3243 2.39638 -0.02204 0 0 2.06561 -2.1922 -0.06594 -0.33104 -1.60232 -0.28977 0 0 0 0 0 0 -0.02895 0 0 0 -0.37343 0 2.3386 -0.47769 -4.17584
VAL_24 -6.99577 0.90917 2.32362 -0.30316 0.22251 0.05117 2.26482 -2.24554 -0.07206 -0.21132 -1.63781 -0.01786 0 0 0 0 0 0 0.02517 0.03174 -0.01849 0 -0.37067 0 2.085 -0.31817 -4.27765
GLN_25 -5.11906 0.21842 4.24096 -0.64935 0.07548 0.65758 1.97442 -2.11321 -0.05117 -0.30449 -1.92564 -0.2393 0 0 0 0 0 0 0.0478 0.0391 0 2.81325 -0.18096 0 -1.0644 -0.15485 -1.73541
GLN_26 -7.34246 0.6878 5.56361 -0.25976 0.0282 0.18266 3.04563 -2.85427 -0.0386 -0.22266 -2.8855 -0.40359 0 0 0 0 -0.95994 0 0.06197 0.1725 0 2.92758 -0.03534 0 -1.0644 -0.23005 -3.62662
ALA_27 -6.78467 0.79629 2.76606 -0.02169 0 0 2.4713 -2.41182 -0.01974 -0.21804 -2.28983 -0.28214 0 0 0 0 0 0 -0.02829 0 0 0 -0.25045 0 2.3386 -0.3291 -4.26352
LEU_28 -6.18349 0.53465 3.97616 -0.50456 0.46108 0.07654 2.0426 -2.29855 -0.09487 -0.29873 -1.90111 0.14228 0 0 0 0 0 0 0.14206 0.08239 0.24986 0 -0.2825 0 0.72952 -0.39689 -3.52357
TRP_29 -6.12392 0.48966 4.15263 -1.25946 0.08203 0.35586 2.08719 -2.10114 -0.05561 -0.25748 -2.05646 -0.22346 0 0 0 0 0 0 0.16083 0.09417 0 1.30362 -0.28833 0 3.035 -0.13966 -0.74454
LEU_30 -9.92134 1.21352 2.02977 -0.49588 0.37554 0.07349 2.27058 -2.48376 -0.05149 -0.34984 -1.63079 0.14097 0 0 0 0 0 0 -0.04598 0.23893 0.31017 0 -0.26525 0 0.72952 -0.14042 -8.00227
LYS_31 -7.7894 0.84988 5.86377 -0.40898 0.07915 0.16889 2.93813 -2.86438 -0.03926 -0.14354 -1.95028 0.09221 0 0 0 0 0 0 -0.00326 0.43125 0.94191 0 0.05412 0 -1.6738 -0.07001 -3.52359
THR_32 -3.00353 0.1283 3.35214 -0.20384 0.14521 0.06337 1.15248 -1.54304 -0.06066 -0.29986 -1.07699 -0.24613 0 0 0 0 0 0 0.56417 0 0.01393 0 0.00691 2.44587 -1.425 0.16168 0.17501
LYS_33 -4.35951 0.20581 2.74076 -0.75074 0.2794 0.48946 1.23456 -1.32345 -0.00589 -0.05129 -0.45499 0.03829 0 0 0 0 0 0 0.25489 0.05449 2.09827 0 0.00765 0 -1.6738 -0.04086 -1.25694
LEU_34 -5.65978 0.5583 0.52114 -0.52131 0.48581 0.0901 1.0379 -1.22385 -0.04554 -0.19766 -0.93753 0.06915 0 0 0 0 0 0 -0.04223 0.0371 0.03347 0 -0.18203 0 0.72952 -0.36921 -5.61664
GLY_35 -1.84259 0.10557 1.81298 -5e-05 0 0 0.8858 -0.95442 -0.04085 -0.22383 -0.27851 -0.3128 0 0 0 0 0 0 0.26683 0 0 0 -0.71499 0 1.2108 -0.26556 -0.35163
VAL_36 -6.37091 0.94233 1.70571 -0.29976 0.16723 0.0435 1.69234 -1.76269 -0.03176 -0.27533 -1.23556 -0.08461 0 0 0 0 0 0 0.00411 0.00253 -0.00062 0 -0.48542 0 2.085 -0.06032 -3.96424
SER_37 -4.6721 0.29036 4.72365 -0.02645 0 0.06833 3.06625 -2.16886 -0.0488 -0.17504 -2.17673 -0.51904 0 0 0 -1.7155 0 0 -0.00043 0.10418 0.07307 0 -0.46647 0.62469 -1.1772 -0.31494 -4.51104
LEU_38 -6.87482 0.46152 2.20861 -0.69643 0.46816 0.17365 1.57929 -1.89591 -0.01326 -0.04249 -0.2302 0.07051 0 0 0 0 0 0 0.00696 0.01451 1.05672 0 -0.28729 0 0.72952 -0.46048 -3.73145
LEU_39 -6.75821 0.72233 2.63187 -0.50634 0.57057 0.0751 1.9512 -1.97365 -0.02031 -0.06737 -0.71157 0.15911 0 0 0 0 0 0 0.11047 0.09767 0.21903 0 -0.29156 0 0.72952 -0.33378 -3.39594
GLN_40 -7.67311 0.73229 6.35239 -0.25017 0.02795 0.18315 3.88672 -3.06306 -0.10109 -0.38153 -2.96492 -0.32732 0 0 0 -1.7155 -0.84013 0 0.48448 0.08589 0 2.57251 -0.13216 0 -1.0644 -0.27286 -4.46089
ALA_41 -7.3285 0.92303 2.79567 -0.02126 0 0 2.72792 -2.52057 -0.04624 -0.11596 -1.65359 -0.27567 0 0 0 0 0 0 0.12181 0 0 0 -0.19626 0 2.3386 -0.30382 -3.55483
LEU_42 -10.6345 1.36541 2.04034 -0.48028 0.21241 0.07541 2.53943 -2.60783 -0.0132 -0.08781 -1.93869 0.09123 0 0 0 0 0 0 -0.00947 0.89111 0.11897 0 -0.31355 0 0.72952 -0.35259 -8.37406
LEU_43 -8.99241 1.82344 2.95135 -0.67752 0.86749 0.16541 2.54143 -2.47153 -0.02833 -0.0894 -1.95005 0.06203 0 0 0 0 0 0 0.30109 0.40673 1.47337 0 -0.31733 0 0.72952 -0.33938 -3.54411
ILE_44 -9.19149 1.2216 1.50209 -0.51108 0.58034 0.07279 2.51264 -2.40457 -0.06 -0.15835 -1.56382 0.03336 0 0 0 0 0 0 -0.06623 0.04627 0.09312 0 -0.40337 0 1.0317 -0.19984 -7.46485
LEU_45 -9.76845 1.36312 1.37486 -0.50391 0.48403 0.07316 2.52822 -2.47756 -0.0821 -0.19124 -1.09871 0.16977 0 0 0 0 0 0 0.06981 0.0456 0.21951 0 -0.28479 0 0.72952 -0.20019 -7.54938
LEU_46 -8.59282 0.88611 3.88112 -0.70771 0.46256 0.17887 2.29572 -2.73745 -0.06777 -0.1967 -1.78335 0.09845 0 0 0 0 0 0 0.15619 0.00983 0.59379 0 -0.22545 0 0.72952 -0.22627 -5.24536
ALA_47 -5.79239 0.56331 3.66516 -0.02126 0 0 2.61933 -2.44829 -0.14449 -0.67734 -1.57953 -0.27948 0 0 0 0 0 0 0.05434 0 0 0 -0.28421 0 2.3386 -0.29289 -2.27914
ALA_48 -6.15558 0.45557 3.99524 -0.02129 0 0 2.92219 -2.76537 -0.11884 -0.35632 -1.76297 -0.2822 0 0 0 0 0 0 0.17689 0 0 0 -0.30265 0 2.3386 -0.44916 -2.32589
ALA_49 -4.6472 0.64931 2.75696 -0.0201 0 0 1.69661 -1.9753 -0.05469 -0.15853 -1.17468 -0.25886 0 0 0 0 0 0 0.0817 0 0 0 -0.02357 0 2.3386 -0.23306 -1.02281
ASN_50 -6.13179 0.23698 5.81343 -0.17823 0.03924 0.26911 3.38421 -2.79806 -0.17213 -0.5975 -2.98922 -0.22428 0 0 0 -0.90277 -0.49714 0 -0.04717 0.0125 0 1.45773 0.06386 0 -0.87355 -0.04393 -4.17873
THR_51 -5.43747 0.92441 3.54497 -0.12281 0.0455 0.06834 2.24205 -2.28534 -0.234 -0.58976 -0.96989 -1.02786 0 0 0 0 0 0 -0.04203 0.08625 -1e-05 0 -0.28626 2.62184 -1.425 -0.29841 -3.18548
GLY_52 -1.82237 0.11814 2.02679 -5e-05 0 0 0.82324 -1.01445 -0.02296 -0.19801 -0.76946 -0.32226 0 0 0 0 0 0 -0.05763 0 0 0 -0.95597 0 1.2108 -0.57135 -1.55553
THR_53 -4.71481 0.5322 4.56197 -0.10548 0.08699 0.06772 2.22272 -2.22225 -0.20932 -0.9594 -1.98326 -0.40701 0 0 0 0 0 0 0.14222 0.07201 0.06839 0 -0.77142 2.28646 -1.425 -0.32444 -3.08173
THR_54 -4.84784 0.48348 3.86511 -0.20527 0.17148 0.06276 2.72627 -2.09553 -0.06645 -0.3938 -2.64763 -0.66385 0 0 0 -1.07823 0 0 0.34091 0 1.55153 0 -0.53197 2.30378 -1.425 0.14058 -2.30966
VAL_55 -5.54546 0.84706 1.69085 -0.29628 0.19821 0.04857 1.46875 -1.71066 -0.08412 -0.28613 -1.65469 0.01199 0 0 0 -0.35911 0 0 -0.00064 0.02272 -0.02506 0 -0.37191 0 2.085 0.15285 -3.80806
GLU_56 -4.67904 0.35177 4.28133 -0.45768 0.229 1.23773 1.91993 -2.08992 -0.1201 -0.5786 -1.4217 -2.3827 0 0 0 0 0 0 -0.04921 0 0 3.95917 -0.24292 0 -2.5358 -0.28521 -2.86395
GLU_57 -6.03366 0.76678 5.85291 -0.21088 0.03555 0.26995 2.49185 -2.60394 -0.08663 -0.72623 -2.23405 -0.44734 0 0 0 -0.71912 0 0 0.04511 0.17959 0 3.24687 -0.22249 0 -2.5358 -0.46496 -3.39649
ALA_58 -5.36517 0.37808 2.94202 -0.02175 0 0 2.11789 -2.221 -0.07243 -0.38723 -1.69595 -0.28359 0 0 0 0 0 0 -0.03409 0 0 0 -0.27933 0 2.3386 -0.47831 -3.06226
VAL_59 -7.14641 1.00849 2.09373 -0.30538 0.23569 0.05181 2.22649 -2.18937 -0.07378 -0.27575 -1.74911 -0.02033 0 0 0 0 0 0 -0.01204 0.10011 -0.02247 0 -0.3579 0 2.085 -0.29556 -4.64677
GLN_60 -5.29621 0.45906 4.8742 -0.25338 0.03607 0.18492 2.08351 -2.2938 -0.06394 -0.47412 -1.93982 -0.33491 0 0 0 0 0 0 -0.03108 0 0 2.51285 0.06078 0 -1.0644 -0.03928 -1.57957
GLU_61 -5.49622 0.28432 4.65617 -0.2114 0.02232 0.24968 1.9041 -2.31092 -0.05143 -0.46553 -1.9282 -0.46878 0 0 0 0 0 0 -0.03745 0.13069 0 2.91906 -0.27488 0 -2.5358 -0.21929 -3.83356
ALA_62 -6.0441 0.83978 2.72376 -0.02129 0 0 2.36597 -2.22466 -0.02334 -0.27651 -2.34165 -0.27563 0 0 0 0 0 0 -0.03041 0 0 0 -0.14078 0 2.3386 -0.33076 -3.44101
LEU_63 -5.6382 0.38868 3.64131 -0.50636 0.49307 0.07493 2.05089 -2.09166 -0.07308 -0.22747 -2.43164 0.14503 0 0 0 0 0 0 0.04893 0.04397 0.20744 0 -0.28245 0 0.72952 -0.23703 -3.66414
GLN_64 -5.23607 0.45762 5.2531 -0.26242 0.02987 0.19946 2.01842 -2.352 -0.06697 -0.40005 -2.04182 -0.42536 0 0 0 0 0 0 0.02414 0.08474 0 2.95378 -0.02852 0 -1.0644 -0.15823 -1.01471
LEU_65 -8.37757 0.76248 2.06134 -0.7056 0.5707 0.17855 2.10216 -2.24363 -0.04697 -0.33325 -1.77278 0.08964 0 0 0 0 0 0 0.19761 0.03531 0.76386 0 -0.2402 0 0.72952 -0.12886 -6.35771
LYS_66 -8.2798 0.91889 6.37261 -0.49011 0.10397 0.35223 2.96402 -3.04547 -0.14753 -0.37634 -2.9811 0.35543 0 0 0 0 0 0 0.00811 0.3494 1.80352 0 0.03772 0 -1.6738 -0.10869 -3.83693
THR_67 -3.69169 0.20957 3.98551 -0.20158 0.13874 0.06173 1.53568 -1.82378 -0.05496 -0.27624 -1.33729 -0.19962 0 0 0 0 0 0 0.05479 0 -0.00414 0 -0.02684 2.44587 -1.425 0.0708 -0.53844
LYS_68 -3.65568 0.27329 3.2319 -0.30396 0.02631 0.11443 1.22252 -1.45876 -0.02328 -0.16093 -0.64887 0.09225 0 0 0 0 0 0 -0.04147 0.12902 0.96585 0 -0.03082 0 -1.6738 -0.13622 -2.07823
LEU_69 -5.93039 0.96924 0.5278 -0.50478 0.4681 0.07598 0.98472 -1.31692 -0.03414 -0.14968 -0.51569 0.13213 0 0 0 0 0 0 0.04814 0.002 0.07766 0 -0.26013 0 0.72952 -0.36212 -5.05855
GLY_70 -2.00343 0.10658 1.96146 -5e-05 0 0 1.08455 -1.02719 -0.04569 -0.13271 -0.52563 -0.31135 0 0 0 0 0 0 0.4297 0 0 0 -1.15336 0 1.2108 -0.15075 -0.55706
VAL_71 -5.61642 1.47623 1.18613 -0.29668 0.20699 0.04042 1.41209 -1.52223 -0.088 -0.31633 -1.39346 0.04888 0 0 0 0 0 0 -0.01881 0 0.00055 0 -0.21855 0 2.085 0.37394 -2.64027
SER_72 -4.35284 0.39564 3.93273 -0.02656 0 0.06811 2.30141 -1.97602 -0.08089 -0.2227 -1.50116 -0.48579 0 0 0 -0.65488 0 0 -0.02132 0.01085 0.0906 0 -0.42394 0.60007 -1.1772 0.10063 -3.42325
LEU_73 -7.04241 0.45901 2.3616 -0.70055 0.41624 0.17863 1.32353 -1.93332 -0.0682 -0.2707 -0.88332 0.07266 0 0 0 0 0 0 -0.02842 0.06719 1.16722 0 -0.30107 0 0.72952 -0.49792 -4.95031
GLU_74 -5.98642 0.41951 4.94182 -0.47171 0.29766 1.28271 2.31166 -2.48843 -0.10591 -0.36758 -2.83748 -2.3791 0 0 0 0 -0.84013 0 -0.01319 0.1243 0 4.06267 -0.28025 0 -2.5358 -0.49142 -5.35709
ALA_75 -6.22988 0.86688 2.61946 -0.02013 0 0 2.1318 -2.31102 -0.10146 -0.35204 -0.98532 -0.25917 0 0 0 -0.65488 0 0 -0.02259 0 0 0 0.01118 0 2.3386 -0.27158 -3.24016
ALA_76 -6.73322 0.48102 2.52687 -0.02056 0 0 2.32077 -2.28865 -0.04749 -0.16771 -1.60446 -0.26908 0 0 0 0 0 0 -0.0349 0 0 0 -0.14823 0 2.3386 -0.08579 -3.73282
LEU_77 -9.25631 1.36751 2.31901 -0.48388 0.29659 0.07108 2.11293 -2.45318 -0.04397 -0.24532 -1.86046 0.1234 0 0 0 0 0 0 0.03842 0.27208 0.31315 0 -0.25779 0 0.72952 -0.20519 -7.16242
ALA_78 -5.77291 0.80477 3.1778 -0.02204 0 0 2.44979 -2.34826 -0.04354 -0.22379 -2.38988 -0.28629 0 0 0 0 0 0 0.01045 0 0 0 -0.27441 0 2.3386 -0.37146 -2.95117
ILE_79 -9.23105 1.14082 1.67783 -0.50614 0.51844 0.07137 2.41035 -2.51033 -0.06145 -0.24382 -1.88711 0.0579 0 0 0 0 0 0 -0.06899 0.1594 0.10094 0 -0.4506 0 1.0317 -0.28883 -8.07955
LEU_80 -8.18176 0.88599 2.37617 -0.49516 0.41197 0.06788 1.97488 -2.40922 -0.07795 -0.3116 -1.55203 0.17153 0 0 0 0 0 0 -0.01603 0.12755 0.3475 0 -0.25843 0 0.72952 -0.14097 -6.35017
SER_81 -6.58476 0.45451 6.14958 -0.02699 0 0.0687 3.61914 -2.98489 -0.06838 -0.43501 -4.55405 -0.54557 0 0 0 0 -1.1455 0 0.00791 7e-05 0.7048 0 0.33229 0.67843 -1.1772 0.04062 -5.46629
ALA_82 -6.21584 0.57009 3.33211 -0.02171 0 0 2.18633 -2.43215 -0.04885 -0.47104 -1.96116 -0.28414 0 0 0 0 0 0 -0.05292 0 0 0 -0.25543 0 2.3386 -0.05795 -3.37406
ALA_83 -6.22017 0.64446 3.77814 -0.01972 0 0 2.80127 -2.70581 -0.15249 -0.38857 -1.88939 -0.26136 0 0 0 0 0 0 -0.00846 0 0 0 0.10348 0 2.3386 -0.09332 -2.07334
ALA_84 -3.85888 0.52336 2.60984 -0.01974 0 0 1.41684 -1.72085 -0.03752 -0.16653 -1.05753 -0.2545 0 0 0 0 0 0 0.02234 0 0 0 -0.05852 0 2.3386 0.09075 -0.17236
GLN_85 -5.19648 0.74127 3.41815 -0.61383 0.06178 0.60584 1.71452 -1.83886 -0.0118 -0.16727 -1.5349 -0.26847 0 0 0 -0.90277 0 0 -0.05035 0.18489 0 2.48383 -0.18047 0 -1.0644 -0.18032 -2.79964
LEU_86 -6.31495 0.69822 1.479 -0.71903 0.95369 0.21214 1.38386 -1.71717 -0.02076 -0.12134 -0.98761 -0.0761 0 0 0 0 0 0 -0.04525 0.13008 3.21432 0 -0.13341 0 0.72952 -0.37983 -1.71461
GLY_87 -1.84744 0.27485 1.99881 -5e-05 0 0 0.86073 -1.00277 -0.05012 -0.18397 -0.7978 -0.31608 0 0 0 0 0 0 -0.17539 0 0 0 -1.25254 0 1.2108 -0.50589 -1.78684
THR_88 -5.30535 0.88229 4.22195 -0.10504 0.08514 0.06894 1.69148 -2.17196 -0.12274 -0.63563 -1.77145 -0.43297 0 0 0 0 0 0 0.18661 0.08625 0.0639 0 -0.7569 2.31392 -1.425 -0.35743 -3.48397
THR_89 -4.15952 0.1401 4.5208 -0.11085 0.08067 0.07407 2.52176 -2.09923 -0.12247 -0.52818 -2.16262 -0.5993 0 0 0 -0.7729 0 0 -0.02215 0.18213 0.01303 0 -0.49901 2.2938 -1.425 -0.32294 -2.99781
VAL_90 -5.59861 0.72839 1.67969 -0.3018 0.21282 0.05108 1.58503 -1.75455 -0.08666 -0.27867 -1.13671 -0.02408 0 0 0 0 0 0 -0.07157 0.01925 -0.01267 0 -0.26972 0 2.085 -0.3113 -3.48509
GLU_91 -4.39976 0.23234 4.55848 -0.46529 0.26424 1.26158 1.60103 -2.10371 -0.09507 -0.35957 -1.67579 -2.40611 0 0 0 0 0 0 0.19928 0.0481 0 3.96352 -0.24946 0 -2.5358 -0.3628 -2.5248
GLU_92 -6.86918 1.13472 7.52821 -0.33494 0.063 0.3568 3.29934 -3.10077 -0.14456 -0.62136 -3.74439 -0.50415 0 0 0 -0.7729 -0.76885 0 0.12154 0 0 3.40506 -0.23624 0 -2.5358 -0.50271 -4.22717
ALA_93 -6.29307 0.60122 2.93008 -0.02237 0 0 2.45245 -2.38122 -0.0688 -0.33377 -1.76129 -0.29145 0 0 0 0 0 0 0.13641 0 0 0 -0.26261 0 2.3386 -0.53011 -3.48593
VAL_94 -7.6575 1.25705 2.34282 -0.30461 0.23829 0.05121 2.41517 -2.41748 -0.06879 -0.20819 -1.80546 0.01078 0 0 0 0 0 0 -0.06682 0.20279 -0.00832 0 -0.34835 0 2.085 -0.27566 -4.55806
ASN_95 -5.24227 0.1964 4.84066 -0.1758 0.03637 0.25443 2.0752 -2.41154 -0.04682 -0.20595 -1.60199 -0.20455 0 0 0 0 0 0 0.02356 0.0006 0 1.14862 0.47643 0 -0.87355 0.10787 -1.60234
ARG_96 -8.03032 0.80779 5.96525 -0.62235 0.16502 0.32345 3.07963 -2.913 -0.05801 -0.31655 -3.56796 0.42317 0 0 0 0 -0.76885 0 -0.01496 0.08625 2.17961 0 -0.04075 0 -1.281 -0.04214 -4.62573
ALA_97 -6.93312 0.75548 2.8682 -0.02211 0 0 2.58052 -2.50473 -0.01614 -0.14812 -2.49638 -0.28624 0 0 0 0 0 0 0.01288 0 0 0 -0.23515 0 2.3386 -0.38955 -4.47586
LEU_98 -6.4623 0.61265 3.92997 -0.49579 0.37782 0.07432 2.08546 -2.33297 -0.0722 -0.2825 -1.84191 0.13195 0 0 0 0 0 0 0.01299 0.26973 0.25066 0 -0.28228 0 0.72952 -0.40191 -3.6968
ASN_99 -4.95898 0.28315 5.04235 -0.17672 0.03672 0.25701 1.99852 -2.32315 -0.03293 -0.1364 -1.70011 -0.21003 0 0 0 0 0 0 0.20832 0 0 1.17691 0.49088 0 -0.87355 -0.03184 -0.94986
LEU_100 -8.37168 0.86897 2.64787 -0.50121 0.43791 0.07559 2.35968 -2.41283 -0.03298 -0.25606 -1.87229 0.13656 0 0 0 0 0 0 -0.01146 0.12742 0.27484 0 -0.27301 0 0.72952 -0.01174 -6.0849
LYS_101 -8.09554 0.7858 5.98672 -0.41445 0.09117 0.1749 2.98417 -2.90746 -0.06588 -0.23874 -2.0344 0.08002 0 0 0 0 0 0 -0.01918 0.37546 0.9198 0 0.00024 0 -1.6738 0.03589 -4.01529
THR_102 -3.19808 0.23183 3.50105 -0.19723 0.12729 0.05887 1.16602 -1.60739 -0.07325 -0.28572 -1.18205 -0.17758 0 0 0 0 0 0 0.37356 0 0.01828 0 -0.01316 2.44587 -1.425 0.33582 0.09912
LYS_103 -3.52812 0.22202 2.87942 -0.30352 0.02671 0.11449 1.14275 -1.32974 -0.00465 -0.06983 -0.38435 0.09486 0 0 0 0 0 0 0.14358 0.03751 0.95083 0 -0.03832 0 -1.6738 -0.05621 -1.77637
LEU_104 -5.84659 1.5019 0.62618 -0.52586 0.58169 0.0912 1.25648 -1.37258 -0.02436 -0.08544 -0.9628 0.0853 0 0 0 0 0 0 0.08433 0 0.02543 0 -0.17888 0 0.72952 -0.52362 -4.5381
GLY_105 -1.91591 0.17757 1.87482 -5e-05 0 0 0.88303 -0.99208 -0.04314 -0.12413 -0.65189 -0.32023 0 0 0 0 0 0 0.31905 0 0 0 -0.71894 0 1.2108 -0.46432 -0.76541
VAL_106 -6.04672 1.61595 1.54711 -0.29641 0.20065 0.04101 1.53958 -1.68753 -0.01577 -0.17762 -0.81303 -0.05546 0 0 0 0 0 0 0.05428 0.01117 -0.00103 0 -0.38068 0 2.085 -0.06115 -2.44065
ASP_107 -4.8715 0.34575 5.57236 -0.25081 0.13881 0.83903 2.49228 -2.40901 -0.04022 -0.23427 -4.59065 -0.51261 0 0 0 -0.55347 -0.53545 0 0.38871 0.18501 0 1.41909 -0.44435 0 -2.2837 -0.02589 -5.37091
LEU_108 -7.24017 0.84861 1.01166 -0.69969 0.99008 0.19076 1.25459 -1.72728 -0.03235 -0.10482 -0.13276 0.01006 0 0 0 0 0 0 0.50889 0.195 2.23724 0 -0.24062 0 0.72952 -0.29969 -2.50097
VAL_109 -7.11244 0.89745 2.35263 -0.30634 0.24357 0.05254 1.58475 -2.22031 -0.05853 -0.16355 -1.04092 -0.04315 0 0 0 0 0 0 -0.01853 0.01602 -0.02718 0 -0.34735 0 2.085 -0.19007 -4.29639
THR_110 -7.33735 0.98319 4.13979 -0.1991 0.10929 0.0613 2.79483 -2.62861 -0.05807 -0.12819 -3.51683 -0.08161 0 0 0 -0.55347 -0.53545 0 0.01285 0.28706 0.02309 0 0.03254 2.29181 -1.425 -0.04485 -5.77278
ALA_111 -6.64245 0.8466 2.23658 -0.02115 0 0 2.30298 -2.3204 -0.09145 -0.32524 -1.14191 -0.27658 0 0 0 0 0 0 0.0021 0 0 0 -0.16579 0 2.3386 -0.14472 -3.40282
ALA_112 -6.21006 0.54216 2.89513 -0.02231 0 0 2.41173 -2.33238 -0.01196 -0.13149 -2.13512 -0.29024 0 0 0 0 0 0 0.06888 0 0 0 -0.24097 0 2.3386 -0.41506 -3.5331
LEU_113 -9.22634 1.31039 2.56905 -0.50214 0.44717 0.07907 2.73213 -2.56753 -0.02703 -0.11678 -3.06681 0.12988 0 0 0 0 0 0 0.05293 0.67707 0.16338 0 -0.3081 0 0.72952 -0.45763 -7.38178
ALA_114 -5.51427 0.47063 2.75041 -0.02217 0 0 2.12635 -2.17231 -0.05743 -0.13973 -1.61214 -0.28937 0 0 0 0 0 0 -0.02604 0 0 0 -0.30838 0 2.3386 -0.47844 -2.93428
LEU_115 -9.13218 1.23953 1.76948 -0.50425 0.51595 0.06998 2.31796 -2.38999 -0.10758 -0.26279 -1.04848 0.17346 0 0 0 0 0 0 0.18013 0.09159 0.39121 0 -0.2308 0 0.72952 -0.35202 -6.54929
LEU_116 -8.97922 1.05046 4.06829 -0.70838 0.40371 0.18527 2.23819 -2.83163 -0.08865 -0.28578 -1.83166 0.0734 0 0 0 0 0 0 -0.03995 0.19745 0.78638 0 -0.25229 0 0.72952 -0.17147 -5.45637
THR_117 -8.28659 1.15969 4.74263 -0.20263 0.14027 0.0624 3.16071 -2.99355 -0.04389 -0.45904 -2.93532 -0.12517 0 0 0 0 0 0 0.18783 0.00233 0.01033 0 0.02353 2.31543 -1.425 -0.06986 -4.7359
ALA_118 -6.67644 0.9627 3.44922 -0.02145 0 0 2.47927 -2.71002 -0.111 -0.34579 -1.59039 -0.28486 0 0 0 0 0 0 -0.03575 0 0 0 -0.27064 0 2.3386 -0.11715 -2.9337
ALA_119 -4.97819 0.85337 2.45048 -0.02001 0 0 1.64619 -1.94008 -0.0384 -0.09374 -1.09575 -0.26176 0 0 0 0 0 0 0.40157 0 0 0 -0.11388 0 2.3386 -0.25101 -1.1026
LYS_120 -6.12716 1.14617 5.16846 -0.45037 0.15687 0.15818 2.38544 -2.47316 -0.32657 -0.45806 -4.9533 0.07729 0 0 0 0 0 0 0.85825 0.26012 2.11019 0 -0.17119 0 -1.6738 -0.27494 -4.58757
LEU_121 -6.63785 0.95634 1.38716 -0.51977 0.6133 0.08633 1.42272 -1.75784 -0.04461 -0.1984 -0.75778 0.10988 0 0 0 0 0 0 0.26096 0.07183 0.05612 0 -0.1803 0 0.72952 -0.40727 -4.80969
GLY_122 -1.85502 0.19147 1.96149 -5e-05 0 0 0.89232 -0.99099 -0.04597 -0.24832 -0.80476 -0.3187 0 0 0 0 0 0 -0.10774 0 0 0 -1.06974 0 1.2108 -0.4824 -1.6676
THR_123 -4.7086 0.3512 3.92484 -0.10344 0.08541 0.06576 1.82368 -2.01758 -0.11046 -0.67144 -1.96206 -0.40423 0 0 0 0 0 0 0.03531 0.06787 0.08609 0 -0.79028 2.29246 -1.425 -0.30696 -3.76742
THR_124 -4.68937 0.29943 5.3257 -0.111 0.08092 0.07448 3.07937 -2.4028 -0.09946 -0.40964 -2.66281 -0.59986 0 0 0 -1.50511 0 0 -0.02125 0.18474 0.01234 0 -0.49811 2.28847 -1.425 -0.26569 -3.34467
VAL_125 -5.72702 0.74499 1.38602 -0.30394 0.22527 0.05151 1.28932 -1.67594 -0.06718 -0.26174 -0.95915 -0.01283 0 0 0 0 0 0 -0.04527 0.00057 -0.0177 0 -0.24854 0 2.085 -0.31712 -3.85375
GLU_126 -4.05763 0.18756 4.29253 -0.45748 0.23358 1.23921 1.45777 -1.91972 -0.11624 -0.68254 -1.91133 -2.3719 0 0 0 0 0 0 -0.03171 0 0 3.97299 -0.2432 0 -2.5358 -0.35076 -3.29468
GLU_127 -5.52343 0.38465 6.3993 -0.20824 0.02829 0.26154 3.07523 -2.67598 -0.10958 -0.66616 -2.35124 -0.41763 0 0 0 -1.50511 0 0 -0.0357 0.09137 0 3.52131 -0.16005 0 -2.5358 -0.39966 -2.8269
ALA_128 -5.51159 0.54746 2.83452 -0.02183 0 0 2.14696 -2.20379 -0.06938 -0.42553 -1.70791 -0.28385 0 0 0 0 0 0 -0.02249 0 0 0 -0.24001 0 2.3386 -0.4001 -3.01895
VAL_129 -6.70572 1.12548 2.25676 -0.3078 0.24521 0.05268 2.12646 -2.18235 -0.04711 -0.15443 -1.60401 -0.04399 0 0 0 0 0 0 -0.06039 0.14674 -0.01576 0 -0.36654 0 2.085 -0.2496 -3.69936
GLN_130 -5.37875 0.38661 4.52627 -0.65719 0.08046 0.672 2.04015 -2.26391 -0.04923 -0.36144 -2.05367 -0.24105 0 0 0 0 0 0 0.01642 0.04937 0 2.84802 -0.14918 0 -1.0644 -0.13506 -1.73458
GLU_131 -6.00658 0.39444 5.12743 -0.32491 0.04028 0.32317 2.1001 -2.54888 -0.0609 -0.55811 -2.16961 -0.5251 0 0 0 0 0 0 0.23638 0.08625 0 4.15337 -0.25805 0 -2.5358 -0.34183 -2.86836
ALA_132 -6.35364 0.65 2.76369 -0.02232 0 0 2.41885 -2.27739 -0.02336 -0.20523 -2.31035 -0.29015 0 0 0 0 0 0 0.00733 0 0 0 -0.26304 0 2.3386 -0.48581 -4.05282
LEU_133 -6.6603 0.53599 3.70602 -0.49748 0.44078 0.07433 2.19861 -2.31222 -0.07294 -0.22196 -1.96756 0.13682 0 0 0 0 0 0 0.14195 0.22362 0.28513 0 -0.26734 0 0.72952 -0.38894 -3.91598
GLN_134 -5.3498 0.52591 5.37546 -0.26178 0.0336 0.19884 2.15324 -2.40277 -0.06451 -0.42017 -2.24278 -0.40954 0 0 0 0 0 0 0.07188 0.08021 0 2.80614 -0.0098 0 -1.0644 -0.17298 -1.15325
LEU_135 -8.38544 0.87244 2.01006 -0.71599 0.55604 0.19616 1.9025 -2.22016 -0.0522 -0.30256 -1.55788 0.0788 0 0 0 0 0 0 0.28247 0.04442 0.81105 0 -0.25598 0 0.72952 -0.17293 -6.17968
LYS_136 -8.48173 1.12876 6.2164 -0.49425 0.12138 0.35132 3.00803 -3.02311 -0.08115 -0.23642 -2.49321 0.37443 0 0 0 0 0 0 -0.01637 0.41769 1.71872 0 0.01067 0 -1.6738 -0.00036 -3.15301
THR_137 -3.53474 0.21401 3.89968 -0.19999 0.13432 0.06065 1.48852 -1.78846 -0.04933 -0.2022 -1.58971 -0.18275 0 0 0 0 0 0 0.39338 0 0.00685 0 -0.02514 2.44587 -1.425 0.24237 -0.1117
LYS_138 -3.89787 0.36059 3.30724 -0.3041 0.02512 0.11276 1.28148 -1.49291 -0.01876 -0.1314 -0.70681 0.10565 0 0 0 0 0 0 0.02368 0.29932 1.1218 0 -0.01312 0 -1.6738 -0.06837 -1.66951
LEU_139 -5.67891 0.87287 0.15036 -0.52072 0.52179 0.09189 0.70749 -1.2264 -0.048 -0.14058 -0.54782 0.0723 0 0 0 0 0 0 0.09334 0.01432 0.02659 0 -0.18685 0 0.72952 -0.4935 -5.56231
GLY_140 -1.92159 0.11698 1.89546 -5e-05 0 0 0.86808 -0.99508 -0.0678 -0.28038 -0.7419 -0.32028 0 0 0 0 0 0 0.51287 0 0 0 -0.43376 0 1.2108 -0.33204 -0.48868
VAL_141 -6.61301 1.64335 2.3994 -0.30089 0.20498 0.04293 1.66773 -1.95688 -0.02035 -0.18715 -2.05395 -0.02419 0 0 0 0 0 0 0.16102 0.00601 -0.00184 0 -0.41189 0 2.085 0.076 -3.28373
SER_142 -4.70721 0.38922 4.96032 -0.02631 0 0.06787 2.92097 -2.1604 -0.03038 -0.06284 -1.83965 -0.54046 0 0 0 -1.52939 0 0 -0.0204 0.09577 0.09517 0 -0.43149 0.6601 -1.1772 -0.17382 -3.51012
LEU_143 -7.35298 0.89528 1.25414 -0.70542 0.9284 0.18151 1.42399 -1.712 -0.01732 -0.18929 -0.61261 0.061 0 0 0 0 0 0 0.26637 0.08888 1.39227 0 -0.31715 0 0.72952 -0.48848 -4.1739
ILE_144 -8.01108 0.94577 2.00032 -0.70076 1.39644 0.11107 2.2341 -2.20045 -0.04898 -0.13754 -1.40146 0.25983 0 0 0 0 0 0 -0.03427 0.63963 1.42629 0 -0.36309 0 1.0317 -0.21739 -3.06988
GLU_145 -7.70154 1.32826 6.15806 -0.2041 0.01724 0.24243 3.0709 -2.9002 -0.05163 -0.24216 -2.60505 -0.38856 0 0 0 -1.52939 0 0 0.18773 0.00729 0 4.56281 -0.23358 0 -2.5358 -0.29235 -3.10963
ALA_146 -6.96829 0.50415 2.6152 -0.02121 0 0 2.37475 -2.3552 -0.0578 -0.18965 -1.52751 -0.275 0 0 0 0 0 0 -0.03046 0 0 0 -0.1247 0 2.3386 -0.37603 -4.09315
LEU_147 -9.75629 0.97765 3.31545 -0.49133 0.36041 0.07236 2.89936 -2.83335 -0.01207 -0.12787 -2.18723 0.13434 0 0 0 0 0 0 0.0029 0.38727 0.25992 0 -0.27974 0 0.72952 -0.24592 -6.79463
HIS_D:MP-NE2-connect_148 -9.18337 0.83741 5.18861 -0.40489 0.0037 0.33213 3.01084 -3.15 -0.05059 -0.2739 -3.44736 -0.28486 0 0 0 0 0 0 0.36038 1.11662 0 2.65581 0.07776 0 0.13443 -0.28613 -3.36339
ILE_149 -8.70407 1.29309 2.52548 -0.51388 0.6244 0.07406 2.64875 -2.51771 -0.04949 -0.15161 -1.71515 -0.00956 0 0 0 0 0 0 -0.03978 0.07189 0.13651 0 -0.41342 0 1.0317 -0.17418 -5.88298
LEU_150 -9.6471 1.64589 1.95743 -0.51092 0.56367 0.07521 2.28888 -2.5168 -0.03868 -0.0892 -1.41082 0.172 0 0 0 0 0 0 0.22838 0.02934 0.28819 0 -0.26779 0 0.72952 -0.17759 -6.68039
LEU_151 -8.36806 1.1334 4.13566 -0.49852 0.36839 0.07373 3.03968 -2.85208 -0.07482 -0.29255 -1.80734 0.1416 0 0 0 0 0 0 0.11614 0.21444 0.18419 0 -0.29803 0 0.72952 -0.3315 -4.38613
THR_152 -8.77118 2.18824 4.76841 -0.20521 0.15283 0.06389 3.77667 -3.16817 -0.02121 -0.29511 -2.64633 -0.17281 0 0 0 0 0 0 0.11595 0.00135 0.01086 0 0.0109 2.33232 -1.425 -0.17302 -3.45661
ALA_153 -6.32724 0.43708 2.95541 -0.02172 0 0 2.33007 -2.45708 -0.08675 -0.16587 -2.22596 -0.28635 0 0 0 0 0 0 -0.0424 0 0 0 -0.33433 0 2.3386 -0.25892 -4.14547
ALA_154 -4.62244 0.52822 2.19577 -0.02082 0 0 1.53612 -1.80069 -0.01616 -0.05016 -0.85499 -0.27059 0 0 0 0 0 0 0.01542 0 0 0 -0.1094 0 2.3386 -0.35081 -1.48193
VAL_155 -5.76503 1.40018 1.46478 -0.27831 0.23192 0.0345 1.79787 -1.78215 -0.05232 -0.12875 -0.31522 0.37689 0 0 0 0 0 0 0.73435 0.00036 0.51773 0 0.21774 0 2.085 -0.04341 0.49614
LEU_156 -7.05444 1.14028 1.20071 -0.50978 0.59176 0.07763 1.42331 -1.70312 -0.02346 -0.13997 -0.2267 0.14988 0 0 0 0 0 0 -0.05237 0.09697 0.13177 0 -0.31846 0 0.72952 -0.13083 -4.6173
GLY_157 -1.67737 0.11311 1.88694 -5e-05 0 0 0.93216 -0.91328 -0.05737 -0.1899 -0.71214 -0.3115 0 0 0 0 0 0 -0.04504 0 0 0 -1.37568 0 1.2108 -0.31401 -1.45334
THR_158 -4.2024 0.51694 2.00008 -0.18677 0.14434 0.05798 1.37359 -1.40848 -0.0439 -0.33304 -0.97909 -0.80078 0 0 0 -0.34019 0 0 -0.03852 0.07835 0.52643 0 -0.74598 2.29262 -1.425 0.09824 -3.41558
THR_159 -3.91078 0.34738 3.79207 -0.11165 0.06695 0.07592 2.1417 -1.85629 -0.09928 -0.35129 -1.94415 -0.51228 0 0 0 -0.94081 0 0 -0.01991 0.03041 0.01503 0 -0.40668 2.31927 -1.425 -0.03436 -2.82375
VAL_160 -5.87297 1.09691 1.81476 -0.30135 0.19195 0.05139 1.58882 -1.83562 -0.08845 -0.29724 -1.1556 -0.06223 0 0 0 0 0 0 -0.06857 0.00267 0.00041 0 -0.27317 0 2.085 -0.34989 -3.47318
GLU_161 -4.74724 0.43675 4.27451 -0.45752 0.22649 1.23387 1.64292 -2.05939 -0.09661 -0.41388 -1.79113 -2.42238 0 0 0 0 0 0 -0.0103 0 0 3.86115 -0.25593 0 -2.5358 -0.38292 -3.4974
GLU_162 -6.63232 0.45409 6.42868 -0.62453 0.15204 1.02173 2.78197 -2.69484 -0.0818 -0.32783 -2.66143 -0.48227 0 0 0 -0.60062 -0.78766 0 0.33722 0.0179 0 3.19957 -0.21374 0 -2.5358 -0.49504 -3.74469
ALA_163 -6.08088 0.29961 2.2901 -0.02236 0 0 2.10286 -2.18501 -0.04812 -0.18995 -1.66053 -0.29285 0 0 0 0 0 0 0.00883 0 0 0 -0.32164 0 2.3386 -0.51609 -4.27744
VAL_164 -7.65172 1.44971 1.99556 -0.30455 0.23955 0.05118 2.37133 -2.29812 -0.0849 -0.27052 -1.80457 0.01393 0 0 0 0 0 0 -0.02557 0.1832 -0.00101 0 -0.35046 0 2.085 -0.27156 -4.67351
TYR_165 -5.95101 0.40061 4.36172 -0.59381 0.24031 0.22338 2.03616 -2.22851 -0.04171 -0.25818 -2.03599 -0.196 0 0 0 0 0 0 0.04343 0.00722 0 2.73825 0.08552 1e-05 0.96414 -0.06655 -0.27103
ARG_166 -7.53116 0.53998 5.74799 -0.42482 0.05425 0.18423 2.80556 -2.73108 -0.04194 -0.22139 -3.05739 0.50801 0 0 0 0 -0.78766 0 -0.02736 0.20312 1.64086 0 -0.03988 0 -1.281 -0.25153 -4.71122
ALA_167 -6.16029 0.49031 2.82426 -0.0214 0 0 2.41417 -2.30944 -0.01931 -0.20984 -2.37714 -0.27731 0 0 0 0 0 0 -0.04992 0 0 0 -0.18044 0 2.3386 -0.33869 -3.87645
LEU_168 -6.13229 0.52759 3.10254 -0.49818 0.41899 0.07339 1.92249 -2.04907 -0.0698 -0.2195 -1.87337 0.1365 0 0 0 0 0 0 -0.01952 0.1182 0.39597 0 -0.2309 0 0.72952 -0.2634 -3.93083
LYS_169 -4.21354 0.15724 4.21573 -0.30385 0.02783 0.11577 1.69571 -1.87594 -0.03551 -0.18996 -1.81281 0.08681 0 0 0 0 0 0 0.10229 0.01847 1.01827 0 -0.03352 0 -1.6738 -0.22082 -2.92159
LEU_170 -8.41732 1.1221 2.084 -0.70738 0.6403 0.18289 1.94495 -2.21377 -0.05438 -0.34759 -1.71343 0.07247 0 0 0 0 0 0 0.21485 0.07055 1.00047 0 -0.27382 0 0.72952 -0.27897 -5.94457
LYS_171 -8.24379 1.0616 6.05419 -0.49548 0.12386 0.35534 2.98349 -2.94475 -0.07435 -0.24122 -2.47899 0.38496 0 0 0 0 0 0 0.01683 0.3743 1.7144 0 0.00331 0 -1.6738 0.00943 -3.07068
THR_172 -3.22822 0.24218 3.63681 -0.20083 0.13787 0.06118 1.23643 -1.6742 -0.06385 -0.31296 -1.16865 -0.18687 0 0 0 0 0 0 0.23683 0 0.00183 0 -0.02724 2.44587 -1.425 0.24458 -0.04425
LYS_173 -4.01019 0.21346 3.44826 -0.4146 0.07546 0.17977 1.45728 -1.58549 -0.02775 -0.08217 -0.7919 0.05783 0 0 0 0 0 0 0.32139 0.05787 0.98535 0 0.02734 0 -1.6738 0.08541 -1.67647
LEU_174 -5.58819 0.90289 0.62157 -0.52468 0.51226 0.09164 0.74065 -1.22484 -0.05426 -0.14769 -0.56174 0.07233 0 0 0 0 0 0 0.18133 0.01824 0.02759 0 -0.18974 0 0.72952 -0.31247 -4.70558
GLY_175 -1.90772 0.11961 1.87988 -5e-05 0 0 0.90073 -0.98497 -0.06039 -0.24576 -0.68604 -0.31493 0 0 0 0 0 0 0.2677 0 0 0 -0.55882 0 1.2108 -0.34119 -0.72116
VAL_176 -6.28057 1.13264 2.03203 -0.30278 0.20881 0.0436 1.65905 -1.81417 -0.01649 -0.18121 -1.68393 -0.00381 0 0 0 0 0 0 -0.01749 0.00177 -0.00227 0 -0.39152 0 2.085 0.06388 -3.46745
SER_177 -4.86814 0.44276 4.82372 -0.02638 0 0.0683 3.04728 -2.20162 -0.04035 -0.10854 -2.05725 -0.54684 0 0 0 -1.72476 0 0 0.06375 0.17148 0.07549 0 -0.46673 0.63132 -1.1772 -0.15075 -4.04445
LEU_178 -6.59441 0.60522 1.59187 -0.71371 0.72483 0.18976 1.45137 -1.64772 -0.01352 -0.04102 -0.49241 0.06703 0 0 0 0 0 0 0.03935 0.00833 1.16964 0 -0.30359 0 0.72952 -0.45654 -3.686
LEU_179 -7.88131 1.82184 1.42963 -0.48727 0.28007 0.07412 1.54608 -1.95863 -0.03053 -0.08571 -0.74868 0.11533 0 0 0 0 0 0 0.0219 0.88383 0.22703 0 -0.28953 0 0.72952 -0.32285 -4.67516
GLN_180 -7.63956 0.75528 6.23002 -0.24773 0.01813 0.17477 4.05233 -3.15908 -0.07606 -0.26533 -3.66647 -0.28629 0 0 0 -1.72476 -1.00318 0 0.1763 0.16539 0 2.96615 -0.07544 0 -1.0644 -0.25571 -4.92564
ALA_181 -6.92894 0.59184 2.51769 -0.02156 0 0 2.4122 -2.3905 -0.04583 -0.12447 -1.52243 -0.28205 0 0 0 0 0 0 0.10655 0 0 0 -0.1724 0 2.3386 -0.24774 -3.76904
ALA_182 -6.08314 0.57615 3.55486 -0.02155 0 0 2.70106 -2.44012 -0.02042 -0.12023 -1.98496 -0.28146 0 0 0 0 0 0 -0.04592 0 0 0 -0.25396 0 2.3386 -0.3688 -2.44991
ALA_183 -6.41205 0.98739 2.47663 -0.02221 0 0 2.38043 -2.27677 -0.02401 -0.07174 -1.89357 -0.28827 0 0 0 0 0 0 0.05063 0 0 0 -0.25119 0 2.3386 -0.49533 -3.50146
ILE_184 -8.88696 1.34806 2.00538 -0.51131 0.53383 0.07399 2.47783 -2.37066 -0.05371 -0.14944 -1.84142 -0.02315 0 0 0 0 0 0 0.12479 0.20396 0.22042 0 -0.31333 0 1.0317 -0.31874 -6.44875
LEU_185 -9.1658 1.11351 1.94658 -0.49992 0.40567 0.07126 2.14779 -2.41585 -0.06935 -0.18541 -1.17768 0.16858 0 0 0 0 0 0 0.25163 0.14657 0.31575 0 -0.26507 0 0.72952 -0.19268 -6.67492
ILE_186 -9.54635 1.47701 3.02882 -0.5104 0.55968 0.0726 2.6465 -2.7156 -0.08911 -0.27151 -1.96762 0.05527 0 0 0 0 0 0 -0.02826 0.08697 0.09012 0 -0.37073 0 1.0317 -0.15768 -6.60858
LEU_187 -10.8198 2.12196 2.53634 -0.71544 0.44608 0.19329 2.76408 -2.7574 -0.03883 -0.43683 -2.06796 0.08367 0 0 0 0 0 0 0.00244 0.14756 0.44452 0 -0.19556 0 0.72952 -0.00593 -7.56834
ALA_188 -6.18036 0.49795 3.70572 -0.02209 0 0 2.5883 -2.59836 -0.07931 -0.25724 -2.43172 -0.29435 0 0 0 0 0 0 0.03563 0 0 0 -0.32138 0 2.3386 -0.19407 -3.21269
ALA_189 -4.41348 0.42447 2.29614 -0.02094 0 0 1.44799 -1.74663 -0.02733 -0.08254 -0.77971 -0.27173 0 0 0 0 0 0 -0.04016 0 0 0 -0.24065 0 2.3386 -0.44415 -1.56014
ARG_190 -6.8112 0.72817 4.63294 -1.28496 0.74156 0.83264 2.08277 -2.22739 -0.06113 -0.40959 -0.4491 0.52004 0 0 0 0 0 0 0.09153 0.29688 2.67739 0 -0.15067 0 -1.281 -0.32716 -0.39828
LEU_191 -6.3557 0.69619 1.50905 -0.51236 0.56366 0.0774 1.24802 -1.57191 -0.0383 -0.17011 -0.61993 0.1462 0 0 0 0 0 0 0.18845 0.01463 0.1017 0 -0.28205 0 0.72952 -0.23001 -4.50554
GLY_192 -1.87804 0.14632 2.00268 -5e-05 0 0 1.04165 -1.00723 -0.03762 -0.17281 -0.63821 -0.31328 0 0 0 0 0 0 0.22367 0 0 0 -1.30478 0 1.2108 -0.30371 -1.0306
THR_193 -4.79457 0.62039 3.5145 -0.10237 0.07415 0.06502 1.58278 -1.87613 -0.08485 -0.59571 -1.75556 -0.36591 0 0 0 0 0 0 0.04212 0.00203 0.09409 0 -0.79121 2.28539 -1.425 -0.20862 -3.71948
THR_194 -4.74963 0.2189 4.97521 -0.11107 0.08155 0.07333 3.16238 -2.31968 -0.09155 -0.29678 -2.86295 -0.52646 0 0 0 -1.76374 0 0 0.02292 0.16946 0.01649 0 -0.43392 2.46918 -1.425 -0.24738 -3.63875
VAL_195 -5.22181 0.7662 1.54893 -0.30386 0.21955 0.05195 1.44461 -1.59433 -0.08506 -0.24101 -0.82505 -0.04556 0 0 0 0 0 0 -0.07262 0.04368 0.03773 0 -0.17608 0 2.085 -0.32344 -2.69118
GLU_196 -4.29374 0.21995 4.98459 -0.45811 0.23143 1.24046 1.77854 -2.18324 -0.13373 -0.47409 -2.03906 -2.35107 0 0 0 0 0 0 0.05594 0 0 3.98785 -0.21285 0 -2.5358 -0.3367 -2.51964
GLN_197 -6.10932 0.66242 5.79305 -0.24999 0.02003 0.17899 2.94706 -2.64494 -0.06168 -0.30439 -2.354 -0.30182 0 0 0 -1.76374 0 0 0.06468 0.14136 0 2.89327 -0.18812 0 -1.0644 -0.37644 -2.71799
ALA_198 -6.50465 0.7183 2.39938 -0.02223 0 0 2.41221 -2.32342 -0.07226 -0.25017 -1.63581 -0.29004 0 0 0 0 0 0 0.00561 0 0 0 -0.29597 0 2.3386 -0.44168 -3.96214
VAL_199 -6.56509 0.88933 2.19508 -0.30412 0.22389 0.05176 2.22243 -2.13504 -0.07091 -0.18869 -1.72182 -0.03275 0 0 0 0 0 0 -0.06371 0.00046 -0.02267 0 -0.35426 0 2.085 -0.29628 -4.08739
GLU_200 -5.66964 0.54271 5.38218 -0.65491 0.19929 1.09272 2.37708 -2.44348 -0.0719 -0.25077 -2.35502 -0.52834 0 0 0 0 -0.44012 0 -0.04956 0 0 3.3161 -0.29013 0 -2.5358 -0.29662 -2.67622
ARG_201 -6.52017 0.43093 4.37214 -0.89541 0.52378 0.5532 2.19635 -2.29051 -0.05085 -0.3257 -2.03567 0.40028 0 0 0 0 0 0 0.12437 0.08625 2.42616 0 -0.03576 0 -1.281 -0.41654 -2.73815
ALA_202 -6.48345 0.50665 2.42583 -0.02147 0 0 2.19531 -2.22639 -0.02272 -0.17112 -2.08597 -0.27904 0 0 0 0 0 0 -0.01781 0 0 0 -0.23452 0 2.3386 -0.39185 -4.46794
LEU_203 -6.18498 0.52621 3.85859 -0.49555 0.36931 0.07461 2.13204 -2.22636 -0.04907 -0.13524 -2.16279 0.13083 0 0 0 0 0 0 -0.00094 0.319 0.25144 0 -0.28187 0 0.72952 -0.40102 -3.54625
GLN_204 -5.70761 0.51707 5.94205 -0.26186 0.03157 0.19752 2.65672 -2.60335 -0.07686 -0.37213 -3.08919 -0.42222 0 0 0 0 -0.44012 0 0.04156 0.11134 0 2.79521 -0.04532 0 -1.0644 -0.23349 -2.0235
LEU_205 -8.57987 1.14912 2.15061 -0.71815 0.55852 0.20035 2.21375 -2.23644 -0.04876 -0.19556 -1.59797 0.06519 0 0 0 0 0 0 0.28755 0.01883 0.85401 0 -0.26393 0 0.72952 -0.20729 -5.62051
LYS_206 -7.14095 0.44992 5.6254 -0.50226 0.11506 0.38505 2.31566 -2.60573 -0.02085 -0.09562 -2.0063 0.37129 0 0 0 0 0 0 0.00037 0.13503 1.82675 0 0.00727 0 -1.6738 -0.16357 -2.97731
THR_207 -3.42622 0.19031 3.80641 -0.20813 0.17063 0.06515 1.51914 -1.74545 -0.06048 -0.26346 -0.55554 -0.24419 0 0 0 0 0 0 -0.02863 0 0.00628 0 -0.00245 2.44587 -1.425 -0.02925 0.215
LYS_208 -3.69981 0.09796 3.73667 -0.42522 0.06148 0.20401 1.88609 -1.66797 -0.04672 -0.08778 -1.57559 -0.02749 0 0 0 0 0 0 -0.04917 0 1.4616 0 -0.02024 0 -1.6738 -0.21849 -2.04447
LEU_209 -5.74424 0.70451 0.86 -0.51014 0.5015 0.07794 1.11185 -1.32337 -0.0085 -0.03238 -0.53271 0.12184 0 0 0 0 0 0 -0.01808 0.02856 0.07777 0 -0.27682 0 0.72952 -0.30284 -4.5356
GLY:CtermProteinFull_210 -1.74259 0.05828 2.60949 -0.00021 0 0 1.28529 -1.1197 -0.03427 -0.15379 0.29431 0.32474 0 0 0 0 0 0 0 0 0 0 0 0 1.2108 -0.06873 2.66362
HRR:MP-FE1-connect_211 -23.13 7.07884 -2.21457 -14.7405 3.97162 1.32976 3.57022 -3.89867 -0.31943 -0.49612 -17.2032 1.34488 0 0 0 0 -0.64835 0 0 0 0 0 0 0 0 0 -45.3556
#END_POSE_ENERGIES_TABLE correct_surface_True/029_9_model_4_HMM_fr_HRR_run03_DE_6.pdb
