# Supplementary material for: Design of Heme Enzymes with a Tunable Substrate Binding Pocket Adjacent to an Open Metal Coordination Site
Source: J Am Chem Soc. 2023 Jun 21;145(26):14307–15. doi: 10.1021/jacs.3c02742 (PMC10326885; doi:10.1021/jacs.3c02742)
Supplement: Supplementary file 3 — ja3c02742_si_003.zip [file ja3c02742_si_003.zip › carbene_transferase_design_models/dnHEM1-08_RR.pdb]

HEADER                                            12-JAN-23   XXXX              
EXPDTA    THEORETICAL MODEL                                                     
REMARK 220                                                                      
REMARK 220 EXPERIMENTAL DETAILS                                                 
REMARK 220  EXPERIMENT TYPE                : THEORETICAL MODELLING              
REMARK 220  DATE OF DATA COLLECTION        : 12-JAN-23                          
REMARK 220                                                                      
REMARK 220 REMARK: MODEL GENERATED BY ROSETTA                                   
REMARK 220  VERSION 2020.50+release.1295438                                     
HETNAM     HRR B 211  HRR                                                       
LINK         NE2 HIS A 148                FE1  HRR B 211                  2.44  
ATOM      1  N   VAL A   1       8.021 -32.838  14.640  1.00  0.00           N  
ATOM      2  CA  VAL A   1       6.967 -32.124  13.922  1.00  0.00           C  
ATOM      3  C   VAL A   1       5.585 -32.309  14.544  1.00  0.00           C  
ATOM      4  O   VAL A   1       5.160 -33.428  14.814  1.00  0.00           O  
ATOM      5  CB  VAL A   1       6.922 -32.599  12.457  1.00  0.00           C  
ATOM      6  CG1 VAL A   1       5.768 -31.938  11.719  1.00  0.00           C  
ATOM      7  CG2 VAL A   1       8.246 -32.294  11.774  1.00  0.00           C  
ATOM      8 1H   VAL A   1       8.899 -32.680  14.188  1.00  0.00           H  
ATOM      9 2H   VAL A   1       8.067 -32.506  15.582  1.00  0.00           H  
ATOM     10 3H   VAL A   1       7.819 -33.817  14.642  1.00  0.00           H  
ATOM     11  HA  VAL A   1       7.195 -31.058  13.943  1.00  0.00           H  
ATOM     12  HB  VAL A   1       6.741 -33.673  12.439  1.00  0.00           H  
ATOM     13 1HG1 VAL A   1       5.749 -32.285  10.686  1.00  0.00           H  
ATOM     14 2HG1 VAL A   1       4.827 -32.200  12.205  1.00  0.00           H  
ATOM     15 3HG1 VAL A   1       5.896 -30.855  11.736  1.00  0.00           H  
ATOM     16 1HG2 VAL A   1       8.207 -32.633  10.739  1.00  0.00           H  
ATOM     17 2HG2 VAL A   1       8.427 -31.219  11.797  1.00  0.00           H  
ATOM     18 3HG2 VAL A   1       9.052 -32.810  12.293  1.00  0.00           H  
ATOM     19  N   SER A   2       4.872 -31.209  14.753  1.00  0.00           N  
ATOM     20  CA  SER A   2       3.553 -31.301  15.355  1.00  0.00           C  
ATOM     21  C   SER A   2       2.460 -31.507  14.304  1.00  0.00           C  
ATOM     22  O   SER A   2       2.683 -31.335  13.097  1.00  0.00           O  
ATOM     23  CB  SER A   2       3.266 -30.044  16.155  1.00  0.00           C  
ATOM     24  OG  SER A   2       3.079 -28.942  15.310  1.00  0.00           O  
ATOM     25  H   SER A   2       5.236 -30.303  14.497  1.00  0.00           H  
ATOM     26  HA  SER A   2       3.523 -32.180  15.997  1.00  0.00           H  
ATOM     27 1HB  SER A   2       2.375 -30.196  16.763  1.00  0.00           H  
ATOM     28 2HB  SER A   2       4.095 -29.849  16.833  1.00  0.00           H  
ATOM     29  HG  SER A   2       3.068 -28.171  15.881  1.00  0.00           H  
ATOM     30  N   LEU A   3       1.111 -31.909  14.772  1.00  0.00           N  
ATOM     31  CA  LEU A   3      -0.038 -32.047  13.907  1.00  0.00           C  
ATOM     32  C   LEU A   3      -0.315 -30.725  13.222  1.00  0.00           C  
ATOM     33  O   LEU A   3      -0.661 -30.688  12.053  1.00  0.00           O  
ATOM     34  CB  LEU A   3      -1.268 -32.496  14.706  1.00  0.00           C  
ATOM     35  CG  LEU A   3      -2.567 -32.640  13.903  1.00  0.00           C  
ATOM     36  CD1 LEU A   3      -2.397 -33.728  12.851  1.00  0.00           C  
ATOM     37  CD2 LEU A   3      -3.714 -32.967  14.849  1.00  0.00           C  
ATOM     38  H   LEU A   3       1.005 -32.067  15.766  1.00  0.00           H  
ATOM     39  HA  LEU A   3       0.175 -32.819  13.169  1.00  0.00           H  
ATOM     40 1HB  LEU A   3      -1.052 -33.460  15.162  1.00  0.00           H  
ATOM     41 2HB  LEU A   3      -1.449 -31.774  15.501  1.00  0.00           H  
ATOM     42  HG  LEU A   3      -2.780 -31.704  13.384  1.00  0.00           H  
ATOM     43 1HD1 LEU A   3      -3.320 -33.830  12.281  1.00  0.00           H  
ATOM     44 2HD1 LEU A   3      -1.583 -33.459  12.179  1.00  0.00           H  
ATOM     45 3HD1 LEU A   3      -2.166 -34.673  13.341  1.00  0.00           H  
ATOM     46 1HD2 LEU A   3      -4.639 -33.068  14.278  1.00  0.00           H  
ATOM     47 2HD2 LEU A   3      -3.502 -33.902  15.366  1.00  0.00           H  
ATOM     48 3HD2 LEU A   3      -3.824 -32.165  15.578  1.00  0.00           H  
ATOM     49  N   ASP A   4      -0.275 -29.445  13.958  1.00  0.00           N  
ATOM     50  CA  ASP A   4      -0.499 -28.113  13.431  1.00  0.00           C  
ATOM     51  C   ASP A   4       0.456 -27.755  12.285  1.00  0.00           C  
ATOM     52  O   ASP A   4       0.060 -27.119  11.310  1.00  0.00           O  
ATOM     53  CB  ASP A   4      -0.361 -27.083  14.554  1.00  0.00           C  
ATOM     54  CG  ASP A   4      -1.520 -27.121  15.540  1.00  0.00           C  
ATOM     55  OD1 ASP A   4      -2.511 -27.744  15.238  1.00  0.00           O  
ATOM     56  OD2 ASP A   4      -1.405 -26.528  16.586  1.00  0.00           O  
ATOM     57  H   ASP A   4      -0.054 -29.557  14.938  1.00  0.00           H  
ATOM     58  HA  ASP A   4      -1.511 -28.073  13.029  1.00  0.00           H  
ATOM     59 1HB  ASP A   4       0.567 -27.261  15.099  1.00  0.00           H  
ATOM     60 2HB  ASP A   4      -0.301 -26.082  14.125  1.00  0.00           H  
ATOM     61  N   GLN A   5       1.823 -28.156  12.430  1.00  0.00           N  
ATOM     62  CA  GLN A   5       2.809 -27.907  11.376  1.00  0.00           C  
ATOM     63  C   GLN A   5       2.450 -28.692  10.119  1.00  0.00           C  
ATOM     64  O   GLN A   5       2.497 -28.159   9.011  1.00  0.00           O  
ATOM     65  CB  GLN A   5       4.216 -28.284  11.847  1.00  0.00           C  
ATOM     66  CG  GLN A   5       4.806 -27.329  12.871  1.00  0.00           C  
ATOM     67  CD  GLN A   5       6.148 -27.800  13.396  1.00  0.00           C  
ATOM     68  OE1 GLN A   5       6.259 -28.886  13.974  1.00  0.00           O  
ATOM     69  NE2 GLN A   5       7.179 -26.986  13.198  1.00  0.00           N  
ATOM     70  H   GLN A   5       2.126 -28.569  13.299  1.00  0.00           H  
ATOM     71  HA  GLN A   5       2.804 -26.843  11.144  1.00  0.00           H  
ATOM     72 1HB  GLN A   5       4.197 -29.280  12.288  1.00  0.00           H  
ATOM     73 2HB  GLN A   5       4.889 -28.317  10.991  1.00  0.00           H  
ATOM     74 1HG  GLN A   5       4.944 -26.353  12.405  1.00  0.00           H  
ATOM     75 2HG  GLN A   5       4.119 -27.247  13.714  1.00  0.00           H  
ATOM     76 1HE2 GLN A   5       8.090 -27.244  13.523  1.00  0.00           H  
ATOM     77 2HE2 GLN A   5       7.045 -26.115  12.725  1.00  0.00           H  
ATOM     78  N   ALA A   6       2.101 -29.962  10.300  1.00  0.00           N  
ATOM     79  CA  ALA A   6       1.691 -30.815   9.189  1.00  0.00           C  
ATOM     80  C   ALA A   6       0.451 -30.261   8.494  1.00  0.00           C  
ATOM     81  O   ALA A   6       0.313 -30.372   7.271  1.00  0.00           O  
ATOM     82  CB  ALA A   6       1.421 -32.212   9.678  1.00  0.00           C  
ATOM     83  H   ALA A   6       2.124 -30.345  11.232  1.00  0.00           H  
ATOM     84  HA  ALA A   6       2.504 -30.844   8.463  1.00  0.00           H  
ATOM     85 1HB  ALA A   6       1.115 -32.839   8.840  1.00  0.00           H  
ATOM     86 2HB  ALA A   6       2.327 -32.621  10.125  1.00  0.00           H  
ATOM     87 3HB  ALA A   6       0.626 -32.189  10.424  1.00  0.00           H  
ATOM     88  N   ILE A   7      -0.653 -29.652   9.251  1.00  0.00           N  
ATOM     89  CA  ILE A   7      -1.869 -29.035   8.720  1.00  0.00           C  
ATOM     90  C   ILE A   7      -1.508 -27.797   7.911  1.00  0.00           C  
ATOM     91  O   ILE A   7      -2.011 -27.600   6.804  1.00  0.00           O  
ATOM     92  CB  ILE A   7      -2.843 -28.652   9.850  1.00  0.00           C  
ATOM     93  CG1 ILE A   7      -3.412 -29.908  10.514  1.00  0.00           C  
ATOM     94  CG2 ILE A   7      -3.965 -27.777   9.311  1.00  0.00           C  
ATOM     95  CD1 ILE A   7      -4.093 -29.645  11.837  1.00  0.00           C  
ATOM     96  H   ILE A   7      -0.514 -29.686  10.252  1.00  0.00           H  
ATOM     97  HA  ILE A   7      -2.351 -29.754   8.058  1.00  0.00           H  
ATOM     98  HB  ILE A   7      -2.306 -28.103  10.623  1.00  0.00           H  
ATOM     99 1HG1 ILE A   7      -4.133 -30.378   9.846  1.00  0.00           H  
ATOM    100 2HG1 ILE A   7      -2.609 -30.626  10.682  1.00  0.00           H  
ATOM    101 1HG2 ILE A   7      -4.644 -27.516  10.122  1.00  0.00           H  
ATOM    102 2HG2 ILE A   7      -3.543 -26.867   8.884  1.00  0.00           H  
ATOM    103 3HG2 ILE A   7      -4.512 -28.320   8.540  1.00  0.00           H  
ATOM    104 1HD1 ILE A   7      -4.470 -30.583  12.246  1.00  0.00           H  
ATOM    105 2HD1 ILE A   7      -3.378 -29.206  12.534  1.00  0.00           H  
ATOM    106 3HD1 ILE A   7      -4.924 -28.956  11.688  1.00  0.00           H  
ATOM    107  N   ILE A   8      -0.639 -26.967   8.468  1.00  0.00           N  
ATOM    108  CA  ILE A   8      -0.277 -25.736   7.778  1.00  0.00           C  
ATOM    109  C   ILE A   8       0.438 -26.080   6.459  1.00  0.00           C  
ATOM    110  O   ILE A   8       0.135 -25.512   5.410  1.00  0.00           O  
ATOM    111  CB  ILE A   8       0.624 -24.850   8.657  1.00  0.00           C  
ATOM    112  CG1 ILE A   8      -0.159 -24.316   9.859  1.00  0.00           C  
ATOM    113  CG2 ILE A   8       1.201 -23.703   7.842  1.00  0.00           C  
ATOM    114  CD1 ILE A   8       0.711 -23.706  10.934  1.00  0.00           C  
ATOM    115  H   ILE A   8      -0.220 -27.170   9.362  1.00  0.00           H  
ATOM    116  HA  ILE A   8      -1.189 -25.184   7.554  1.00  0.00           H  
ATOM    117  HB  ILE A   8       1.444 -25.448   9.056  1.00  0.00           H  
ATOM    118 1HG1 ILE A   8      -0.869 -23.560   9.524  1.00  0.00           H  
ATOM    119 2HG1 ILE A   8      -0.735 -25.127  10.307  1.00  0.00           H  
ATOM    120 1HG2 ILE A   8       1.835 -23.087   8.478  1.00  0.00           H  
ATOM    121 2HG2 ILE A   8       1.792 -24.103   7.019  1.00  0.00           H  
ATOM    122 3HG2 ILE A   8       0.388 -23.096   7.443  1.00  0.00           H  
ATOM    123 1HD1 ILE A   8       0.084 -23.351  11.752  1.00  0.00           H  
ATOM    124 2HD1 ILE A   8       1.407 -24.457  11.309  1.00  0.00           H  
ATOM    125 3HD1 ILE A   8       1.270 -22.869  10.517  1.00  0.00           H  
ATOM    126  N   ILE A   9       1.402 -27.022   6.511  1.00  0.00           N  
ATOM    127  CA  ILE A   9       2.188 -27.373   5.332  1.00  0.00           C  
ATOM    128  C   ILE A   9       1.298 -27.873   4.184  1.00  0.00           C  
ATOM    129  O   ILE A   9       1.492 -27.482   3.023  1.00  0.00           O  
ATOM    130  CB  ILE A   9       3.234 -28.448   5.678  1.00  0.00           C  
ATOM    131  CG1 ILE A   9       4.310 -27.869   6.600  1.00  0.00           C  
ATOM    132  CG2 ILE A   9       3.860 -29.009   4.410  1.00  0.00           C  
ATOM    133  CD1 ILE A   9       5.160 -28.917   7.280  1.00  0.00           C  
ATOM    134  H   ILE A   9       1.603 -27.476   7.390  1.00  0.00           H  
ATOM    135  HA  ILE A   9       2.674 -26.473   4.961  1.00  0.00           H  
ATOM    136  HB  ILE A   9       2.754 -29.260   6.225  1.00  0.00           H  
ATOM    137 1HG1 ILE A   9       4.967 -27.216   6.027  1.00  0.00           H  
ATOM    138 2HG1 ILE A   9       3.838 -27.260   7.372  1.00  0.00           H  
ATOM    139 1HG2 ILE A   9       4.597 -29.767   4.673  1.00  0.00           H  
ATOM    140 2HG2 ILE A   9       3.085 -29.457   3.790  1.00  0.00           H  
ATOM    141 3HG2 ILE A   9       4.347 -28.205   3.859  1.00  0.00           H  
ATOM    142 1HD1 ILE A   9       5.899 -28.430   7.917  1.00  0.00           H  
ATOM    143 2HD1 ILE A   9       4.525 -29.562   7.889  1.00  0.00           H  
ATOM    144 3HD1 ILE A   9       5.670 -29.517   6.527  1.00  0.00           H  
ATOM    145  N   LEU A  10       0.227 -28.814   4.463  1.00  0.00           N  
ATOM    146  CA  LEU A  10      -0.718 -29.281   3.457  1.00  0.00           C  
ATOM    147  C   LEU A  10      -1.613 -28.135   2.937  1.00  0.00           C  
ATOM    148  O   LEU A  10      -1.989 -28.093   1.754  1.00  0.00           O  
ATOM    149  CB  LEU A  10      -1.589 -30.399   4.045  1.00  0.00           C  
ATOM    150  CG  LEU A  10      -0.873 -31.729   4.313  1.00  0.00           C  
ATOM    151  CD1 LEU A  10      -1.757 -32.617   5.178  1.00  0.00           C  
ATOM    152  CD2 LEU A  10      -0.546 -32.405   2.989  1.00  0.00           C  
ATOM    153  H   LEU A  10       0.167 -29.178   5.404  1.00  0.00           H  
ATOM    154  HA  LEU A  10      -0.155 -29.653   2.601  1.00  0.00           H  
ATOM    155 1HB  LEU A  10      -2.009 -30.053   4.989  1.00  0.00           H  
ATOM    156 2HB  LEU A  10      -2.411 -30.598   3.357  1.00  0.00           H  
ATOM    157  HG  LEU A  10       0.050 -31.541   4.862  1.00  0.00           H  
ATOM    158 1HD1 LEU A  10      -1.249 -33.562   5.368  1.00  0.00           H  
ATOM    159 2HD1 LEU A  10      -1.959 -32.117   6.125  1.00  0.00           H  
ATOM    160 3HD1 LEU A  10      -2.697 -32.809   4.661  1.00  0.00           H  
ATOM    161 1HD2 LEU A  10      -0.037 -33.350   3.180  1.00  0.00           H  
ATOM    162 2HD2 LEU A  10      -1.469 -32.594   2.440  1.00  0.00           H  
ATOM    163 3HD2 LEU A  10       0.100 -31.757   2.399  1.00  0.00           H  
ATOM    164  N   ILE A  11      -2.133 -27.087   3.870  1.00  0.00           N  
ATOM    165  CA  ILE A  11      -2.909 -25.943   3.430  1.00  0.00           C  
ATOM    166  C   ILE A  11      -2.086 -25.057   2.508  1.00  0.00           C  
ATOM    167  O   ILE A  11      -2.587 -24.554   1.502  1.00  0.00           O  
ATOM    168  CB  ILE A  11      -3.408 -25.121   4.632  1.00  0.00           C  
ATOM    169  CG1 ILE A  11      -4.473 -25.901   5.407  1.00  0.00           C  
ATOM    170  CG2 ILE A  11      -3.958 -23.780   4.168  1.00  0.00           C  
ATOM    171  CD1 ILE A  11      -4.823 -25.291   6.746  1.00  0.00           C  
ATOM    172  H   ILE A  11      -1.910 -27.183   4.850  1.00  0.00           H  
ATOM    173  HA  ILE A  11      -3.767 -26.312   2.867  1.00  0.00           H  
ATOM    174  HB  ILE A  11      -2.582 -24.945   5.320  1.00  0.00           H  
ATOM    175 1HG1 ILE A  11      -5.384 -25.963   4.812  1.00  0.00           H  
ATOM    176 2HG1 ILE A  11      -4.125 -26.920   5.578  1.00  0.00           H  
ATOM    177 1HG2 ILE A  11      -4.307 -23.212   5.030  1.00  0.00           H  
ATOM    178 2HG2 ILE A  11      -3.173 -23.222   3.659  1.00  0.00           H  
ATOM    179 3HG2 ILE A  11      -4.789 -23.946   3.482  1.00  0.00           H  
ATOM    180 1HD1 ILE A  11      -5.583 -25.900   7.235  1.00  0.00           H  
ATOM    181 2HD1 ILE A  11      -3.931 -25.252   7.372  1.00  0.00           H  
ATOM    182 3HD1 ILE A  11      -5.207 -24.283   6.597  1.00  0.00           H  
ATOM    183  N   VAL A  12      -0.681 -24.713   2.853  1.00  0.00           N  
ATOM    184  CA  VAL A  12       0.245 -23.914   2.037  1.00  0.00           C  
ATOM    185  C   VAL A  12       0.517 -24.531   0.665  1.00  0.00           C  
ATOM    186  O   VAL A  12       0.549 -23.831  -0.346  1.00  0.00           O  
ATOM    187  CB  VAL A  12       1.585 -23.744   2.778  1.00  0.00           C  
ATOM    188  CG1 VAL A  12       2.639 -23.166   1.846  1.00  0.00           C  
ATOM    189  CG2 VAL A  12       1.393 -22.853   3.996  1.00  0.00           C  
ATOM    190  H   VAL A  12      -0.367 -25.071   3.744  1.00  0.00           H  
ATOM    191  HA  VAL A  12      -0.213 -22.941   1.861  1.00  0.00           H  
ATOM    192  HB  VAL A  12       1.940 -24.724   3.096  1.00  0.00           H  
ATOM    193 1HG1 VAL A  12       3.580 -23.052   2.387  1.00  0.00           H  
ATOM    194 2HG1 VAL A  12       2.786 -23.837   1.001  1.00  0.00           H  
ATOM    195 3HG1 VAL A  12       2.310 -22.192   1.485  1.00  0.00           H  
ATOM    196 1HG2 VAL A  12       2.344 -22.738   4.515  1.00  0.00           H  
ATOM    197 2HG2 VAL A  12       1.032 -21.875   3.678  1.00  0.00           H  
ATOM    198 3HG2 VAL A  12       0.665 -23.308   4.668  1.00  0.00           H  
ATOM    199  N   ALA A  13       0.768 -25.947   0.540  1.00  0.00           N  
ATOM    200  CA  ALA A  13       0.905 -26.602  -0.755  1.00  0.00           C  
ATOM    201  C   ALA A  13      -0.336 -26.459  -1.619  1.00  0.00           C  
ATOM    202  O   ALA A  13      -0.233 -26.214  -2.829  1.00  0.00           O  
ATOM    203  CB  ALA A  13       1.216 -28.074  -0.572  1.00  0.00           C  
ATOM    204  H   ALA A  13       0.860 -26.497   1.381  1.00  0.00           H  
ATOM    205  HA  ALA A  13       1.735 -26.130  -1.284  1.00  0.00           H  
ATOM    206 1HB  ALA A  13       1.317 -28.549  -1.547  1.00  0.00           H  
ATOM    207 2HB  ALA A  13       2.148 -28.182  -0.016  1.00  0.00           H  
ATOM    208 3HB  ALA A  13       0.407 -28.549  -0.017  1.00  0.00           H  
ATOM    209  N   ALA A  14      -1.593 -26.631  -0.994  1.00  0.00           N  
ATOM    210  CA  ALA A  14      -2.842 -26.480  -1.752  1.00  0.00           C  
ATOM    211  C   ALA A  14      -2.988 -25.055  -2.267  1.00  0.00           C  
ATOM    212  O   ALA A  14      -3.507 -24.831  -3.362  1.00  0.00           O  
ATOM    213  CB  ALA A  14      -4.035 -26.862  -0.887  1.00  0.00           C  
ATOM    214  H   ALA A  14      -1.638 -26.863  -0.013  1.00  0.00           H  
ATOM    215  HA  ALA A  14      -2.800 -27.148  -2.611  1.00  0.00           H  
ATOM    216 1HB  ALA A  14      -4.954 -26.744  -1.462  1.00  0.00           H  
ATOM    217 2HB  ALA A  14      -3.936 -27.900  -0.569  1.00  0.00           H  
ATOM    218 3HB  ALA A  14      -4.070 -26.217  -0.012  1.00  0.00           H  
ATOM    219  N   LYS A  15      -2.615 -23.943  -1.443  1.00  0.00           N  
ATOM    220  CA  LYS A  15      -2.678 -22.538  -1.801  1.00  0.00           C  
ATOM    221  C   LYS A  15      -1.610 -22.174  -2.840  1.00  0.00           C  
ATOM    222  O   LYS A  15      -1.866 -21.381  -3.748  1.00  0.00           O  
ATOM    223  CB  LYS A  15      -2.521 -21.668  -0.553  1.00  0.00           C  
ATOM    224  CG  LYS A  15      -3.732 -21.668   0.371  1.00  0.00           C  
ATOM    225  CD  LYS A  15      -3.388 -21.087   1.734  1.00  0.00           C  
ATOM    226  CE  LYS A  15      -3.359 -19.566   1.697  1.00  0.00           C  
ATOM    227  NZ  LYS A  15      -3.495 -18.973   3.055  1.00  0.00           N  
ATOM    228  H   LYS A  15      -2.346 -24.200  -0.503  1.00  0.00           H  
ATOM    229  HA  LYS A  15      -3.650 -22.340  -2.252  1.00  0.00           H  
ATOM    230 1HB  LYS A  15      -1.661 -22.010   0.023  1.00  0.00           H  
ATOM    231 2HB  LYS A  15      -2.327 -20.637  -0.850  1.00  0.00           H  
ATOM    232 1HG  LYS A  15      -4.531 -21.075  -0.077  1.00  0.00           H  
ATOM    233 2HG  LYS A  15      -4.090 -22.689   0.500  1.00  0.00           H  
ATOM    234 1HD  LYS A  15      -4.129 -21.410   2.465  1.00  0.00           H  
ATOM    235 2HD  LYS A  15      -2.410 -21.451   2.048  1.00  0.00           H  
ATOM    236 1HE  LYS A  15      -2.419 -19.231   1.260  1.00  0.00           H  
ATOM    237 2HE  LYS A  15      -4.174 -19.202   1.072  1.00  0.00           H  
ATOM    238 1HZ  LYS A  15      -3.472 -17.966   2.987  1.00  0.00           H  
ATOM    239 2HZ  LYS A  15      -4.374 -19.263   3.462  1.00  0.00           H  
ATOM    240 3HZ  LYS A  15      -2.734 -19.289   3.638  1.00  0.00           H  
ATOM    241  N   LEU A  16      -0.416 -22.746  -2.717  1.00  0.00           N  
ATOM    242  CA  LEU A  16       0.595 -22.539  -3.747  1.00  0.00           C  
ATOM    243  C   LEU A  16       0.200 -23.209  -5.052  1.00  0.00           C  
ATOM    244  O   LEU A  16       0.526 -22.724  -6.140  1.00  0.00           O  
ATOM    245  CB  LEU A  16       1.950 -23.085  -3.279  1.00  0.00           C  
ATOM    246  CG  LEU A  16       2.619 -22.311  -2.136  1.00  0.00           C  
ATOM    247  CD1 LEU A  16       3.812 -23.101  -1.618  1.00  0.00           C  
ATOM    248  CD2 LEU A  16       3.048 -20.938  -2.636  1.00  0.00           C  
ATOM    249  H   LEU A  16      -0.195 -23.326  -1.919  1.00  0.00           H  
ATOM    250  HA  LEU A  16       0.656 -21.473  -3.965  1.00  0.00           H  
ATOM    251 1HB  LEU A  16       1.814 -24.113  -2.947  1.00  0.00           H  
ATOM    252 2HB  LEU A  16       2.635 -23.086  -4.127  1.00  0.00           H  
ATOM    253  HG  LEU A  16       1.913 -22.194  -1.313  1.00  0.00           H  
ATOM    254 1HD1 LEU A  16       4.288 -22.551  -0.805  1.00  0.00           H  
ATOM    255 2HD1 LEU A  16       3.473 -24.070  -1.249  1.00  0.00           H  
ATOM    256 3HD1 LEU A  16       4.529 -23.249  -2.424  1.00  0.00           H  
ATOM    257 1HD2 LEU A  16       3.523 -20.388  -1.824  1.00  0.00           H  
ATOM    258 2HD2 LEU A  16       3.754 -21.055  -3.457  1.00  0.00           H  
ATOM    259 3HD2 LEU A  16       2.173 -20.389  -2.985  1.00  0.00           H  
ATOM    260  N   GLY A  17      -0.535 -24.446  -5.013  1.00  0.00           N  
ATOM    261  CA  GLY A  17      -0.913 -25.224  -6.174  1.00  0.00           C  
ATOM    262  C   GLY A  17       0.176 -26.216  -6.548  1.00  0.00           C  
ATOM    263  O   GLY A  17       0.353 -26.531  -7.715  1.00  0.00           O  
ATOM    264  H   GLY A  17      -0.816 -24.765  -4.095  1.00  0.00           H  
ATOM    265 1HA  GLY A  17      -1.841 -25.757  -5.969  1.00  0.00           H  
ATOM    266 2HA  GLY A  17      -1.103 -24.556  -7.013  1.00  0.00           H  
ATOM    267  N   THR A  18       0.910 -26.699  -5.553  1.00  0.00           N  
ATOM    268  CA  THR A  18       2.030 -27.601  -5.782  1.00  0.00           C  
ATOM    269  C   THR A  18       1.932 -28.793  -4.838  1.00  0.00           C  
ATOM    270  O   THR A  18       0.921 -28.973  -4.165  1.00  0.00           O  
ATOM    271  CB  THR A  18       3.380 -26.885  -5.589  1.00  0.00           C  
ATOM    272  OG1 THR A  18       4.442 -27.730  -6.048  1.00  0.00           O  
ATOM    273  CG2 THR A  18       3.601 -26.550  -4.122  1.00  0.00           C  
ATOM    274  H   THR A  18       0.682 -26.429  -4.608  1.00  0.00           H  
ATOM    275  HA  THR A  18       2.016 -27.912  -6.827  1.00  0.00           H  
ATOM    276  HB  THR A  18       3.389 -25.964  -6.171  1.00  0.00           H  
ATOM    277  HG1 THR A  18       5.221 -27.197  -6.224  1.00  0.00           H  
ATOM    278 1HG2 THR A  18       4.559 -26.045  -4.005  1.00  0.00           H  
ATOM    279 2HG2 THR A  18       2.801 -25.898  -3.773  1.00  0.00           H  
ATOM    280 3HG2 THR A  18       3.602 -27.469  -3.536  1.00  0.00           H  
ATOM    281  N   THR A  19       2.987 -29.600  -4.778  1.00  0.00           N  
ATOM    282  CA  THR A  19       2.962 -30.827  -3.985  1.00  0.00           C  
ATOM    283  C   THR A  19       3.326 -30.491  -2.537  1.00  0.00           C  
ATOM    284  O   THR A  19       3.838 -29.405  -2.266  1.00  0.00           O  
ATOM    285  CB  THR A  19       3.930 -31.887  -4.545  1.00  0.00           C  
ATOM    286  OG1 THR A  19       5.279 -31.419  -4.419  1.00  0.00           O  
ATOM    287  CG2 THR A  19       3.628 -32.163  -6.010  1.00  0.00           C  
ATOM    288  H   THR A  19       3.823 -29.361  -5.290  1.00  0.00           H  
ATOM    289  HA  THR A  19       1.973 -31.274  -4.069  1.00  0.00           H  
ATOM    290  HB  THR A  19       3.825 -32.811  -3.978  1.00  0.00           H  
ATOM    291  HG1 THR A  19       5.885 -32.148  -4.575  1.00  0.00           H  
ATOM    292 1HG2 THR A  19       4.321 -32.913  -6.389  1.00  0.00           H  
ATOM    293 2HG2 THR A  19       2.607 -32.529  -6.109  1.00  0.00           H  
ATOM    294 3HG2 THR A  19       3.740 -31.244  -6.584  1.00  0.00           H  
ATOM    295  N   VAL A  20       3.101 -31.411  -1.605  1.00  0.00           N  
ATOM    296  CA  VAL A  20       3.479 -31.127  -0.222  1.00  0.00           C  
ATOM    297  C   VAL A  20       5.004 -31.079  -0.026  1.00  0.00           C  
ATOM    298  O   VAL A  20       5.507 -30.320   0.814  1.00  0.00           O  
ATOM    299  CB  VAL A  20       2.881 -32.196   0.712  1.00  0.00           C  
ATOM    300  CG1 VAL A  20       3.646 -33.505   0.580  1.00  0.00           C  
ATOM    301  CG2 VAL A  20       2.905 -31.700   2.149  1.00  0.00           C  
ATOM    302  H   VAL A  20       2.673 -32.300  -1.826  1.00  0.00           H  
ATOM    303  HA  VAL A  20       3.156 -30.113   0.026  1.00  0.00           H  
ATOM    304  HB  VAL A  20       1.852 -32.393   0.411  1.00  0.00           H  
ATOM    305 1HG1 VAL A  20       3.210 -34.250   1.247  1.00  0.00           H  
ATOM    306 2HG1 VAL A  20       3.585 -33.860  -0.449  1.00  0.00           H  
ATOM    307 3HG1 VAL A  20       4.690 -33.345   0.849  1.00  0.00           H  
ATOM    308 1HG2 VAL A  20       2.480 -32.460   2.803  1.00  0.00           H  
ATOM    309 2HG2 VAL A  20       3.933 -31.497   2.447  1.00  0.00           H  
ATOM    310 3HG2 VAL A  20       2.317 -30.785   2.228  1.00  0.00           H  
ATOM    311  N   GLU A  21       5.737 -31.869  -0.810  1.00  0.00           N  
ATOM    312  CA  GLU A  21       7.197 -31.856  -0.754  1.00  0.00           C  
ATOM    313  C   GLU A  21       7.715 -30.516  -1.231  1.00  0.00           C  
ATOM    314  O   GLU A  21       8.746 -30.054  -0.762  1.00  0.00           O  
ATOM    315  CB  GLU A  21       7.788 -32.981  -1.607  1.00  0.00           C  
ATOM    316  CG  GLU A  21       7.490 -34.382  -1.094  1.00  0.00           C  
ATOM    317  CD  GLU A  21       6.120 -34.867  -1.479  1.00  0.00           C  
ATOM    318  OE1 GLU A  21       5.416 -34.138  -2.137  1.00  0.00           O  
ATOM    319  OE2 GLU A  21       5.777 -35.967  -1.116  1.00  0.00           O  
ATOM    320  H   GLU A  21       5.274 -32.492  -1.456  1.00  0.00           H  
ATOM    321  HA  GLU A  21       7.504 -31.983   0.286  1.00  0.00           H  
ATOM    322 1HB  GLU A  21       7.403 -32.907  -2.624  1.00  0.00           H  
ATOM    323 2HB  GLU A  21       8.871 -32.867  -1.659  1.00  0.00           H  
ATOM    324 1HG  GLU A  21       8.233 -35.071  -1.496  1.00  0.00           H  
ATOM    325 2HG  GLU A  21       7.580 -34.387  -0.009  1.00  0.00           H  
ATOM    326  N   GLU A  22       7.097 -29.959  -2.229  1.00  0.00           N  
ATOM    327  CA  GLU A  22       7.608 -28.682  -2.710  1.00  0.00           C  
ATOM    328  C   GLU A  22       7.375 -27.585  -1.676  1.00  0.00           C  
ATOM    329  O   GLU A  22       8.253 -26.755  -1.431  1.00  0.00           O  
ATOM    330  CB  GLU A  22       6.943 -28.302  -4.035  1.00  0.00           C  
ATOM    331  CG  GLU A  22       7.429 -26.988  -4.629  1.00  0.00           C  
ATOM    332  CD  GLU A  22       8.875 -27.028  -5.035  1.00  0.00           C  
ATOM    333  OE1 GLU A  22       9.408 -28.105  -5.161  1.00  0.00           O  
ATOM    334  OE2 GLU A  22       9.449 -25.981  -5.221  1.00  0.00           O  
ATOM    335  H   GLU A  22       6.288 -30.365  -2.676  1.00  0.00           H  
ATOM    336  HA  GLU A  22       8.686 -28.772  -2.849  1.00  0.00           H  
ATOM    337 1HB  GLU A  22       7.122 -29.087  -4.770  1.00  0.00           H  
ATOM    338 2HB  GLU A  22       5.865 -28.227  -3.892  1.00  0.00           H  
ATOM    339 1HG  GLU A  22       6.823 -26.750  -5.503  1.00  0.00           H  
ATOM    340 2HG  GLU A  22       7.285 -26.195  -3.895  1.00  0.00           H  
ATOM    341  N   ALA A  23       6.205 -27.599  -1.048  1.00  0.00           N  
ATOM    342  CA  ALA A  23       5.921 -26.595  -0.032  1.00  0.00           C  
ATOM    343  C   ALA A  23       6.951 -26.680   1.091  1.00  0.00           C  
ATOM    344  O   ALA A  23       7.363 -25.661   1.648  1.00  0.00           O  
ATOM    345  CB  ALA A  23       4.513 -26.752   0.502  1.00  0.00           C  
ATOM    346  H   ALA A  23       5.503 -28.293  -1.262  1.00  0.00           H  
ATOM    347  HA  ALA A  23       6.012 -25.610  -0.492  1.00  0.00           H  
ATOM    348 1HB  ALA A  23       4.325 -25.992   1.262  1.00  0.00           H  
ATOM    349 2HB  ALA A  23       3.800 -26.637  -0.313  1.00  0.00           H  
ATOM    350 3HB  ALA A  23       4.402 -27.742   0.944  1.00  0.00           H  
ATOM    351  N   VAL A  24       7.422 -27.978   1.523  1.00  0.00           N  
ATOM    352  CA  VAL A  24       8.445 -28.092   2.562  1.00  0.00           C  
ATOM    353  C   VAL A  24       9.796 -27.596   2.069  1.00  0.00           C  
ATOM    354  O   VAL A  24      10.501 -26.863   2.787  1.00  0.00           O  
ATOM    355  CB  VAL A  24       8.580 -29.556   3.022  1.00  0.00           C  
ATOM    356  CG1 VAL A  24       9.751 -29.707   3.981  1.00  0.00           C  
ATOM    357  CG2 VAL A  24       7.285 -30.015   3.675  1.00  0.00           C  
ATOM    358  H   VAL A  24       7.032 -28.818   1.119  1.00  0.00           H  
ATOM    359  HA  VAL A  24       8.172 -27.442   3.393  1.00  0.00           H  
ATOM    360  HB  VAL A  24       8.792 -30.181   2.155  1.00  0.00           H  
ATOM    361 1HG1 VAL A  24       9.832 -30.748   4.295  1.00  0.00           H  
ATOM    362 2HG1 VAL A  24      10.672 -29.407   3.481  1.00  0.00           H  
ATOM    363 3HG1 VAL A  24       9.590 -29.076   4.855  1.00  0.00           H  
ATOM    364 1HG2 VAL A  24       7.388 -31.051   3.997  1.00  0.00           H  
ATOM    365 2HG2 VAL A  24       7.070 -29.385   4.539  1.00  0.00           H  
ATOM    366 3HG2 VAL A  24       6.468 -29.937   2.958  1.00  0.00           H  
ATOM    367  N   GLU A  25      10.144 -27.969   0.837  1.00  0.00           N  
ATOM    368  CA  GLU A  25      11.418 -27.578   0.270  1.00  0.00           C  
ATOM    369  C   GLU A  25      11.495 -26.059   0.167  1.00  0.00           C  
ATOM    370  O   GLU A  25      12.538 -25.461   0.431  1.00  0.00           O  
ATOM    371  CB  GLU A  25      11.613 -28.215  -1.108  1.00  0.00           C  
ATOM    372  CG  GLU A  25      12.951 -27.901  -1.762  1.00  0.00           C  
ATOM    373  CD  GLU A  25      14.119 -28.474  -1.008  1.00  0.00           C  
ATOM    374  OE1 GLU A  25      13.914 -29.367  -0.222  1.00  0.00           O  
ATOM    375  OE2 GLU A  25      15.218 -28.017  -1.219  1.00  0.00           O  
ATOM    376  H   GLU A  25       9.513 -28.533   0.286  1.00  0.00           H  
ATOM    377  HA  GLU A  25      12.212 -27.926   0.931  1.00  0.00           H  
ATOM    378 1HB  GLU A  25      11.528 -29.299  -1.023  1.00  0.00           H  
ATOM    379 2HB  GLU A  25      10.824 -27.877  -1.780  1.00  0.00           H  
ATOM    380 1HG  GLU A  25      12.953 -28.306  -2.774  1.00  0.00           H  
ATOM    381 2HG  GLU A  25      13.064 -26.821  -1.832  1.00  0.00           H  
ATOM    382  N   GLN A  26      10.390 -25.435  -0.217  1.00  0.00           N  
ATOM    383  CA  GLN A  26      10.365 -23.988  -0.332  1.00  0.00           C  
ATOM    384  C   GLN A  26      10.495 -23.326   1.046  1.00  0.00           C  
ATOM    385  O   GLN A  26      11.191 -22.323   1.200  1.00  0.00           O  
ATOM    386  CB  GLN A  26       9.076 -23.532  -1.020  1.00  0.00           C  
ATOM    387  CG  GLN A  26       9.021 -23.842  -2.507  1.00  0.00           C  
ATOM    388  CD  GLN A  26       7.752 -23.326  -3.159  1.00  0.00           C  
ATOM    389  OE1 GLN A  26       6.897 -22.728  -2.499  1.00  0.00           O  
ATOM    390  NE2 GLN A  26       7.622 -23.554  -4.460  1.00  0.00           N  
ATOM    391  H   GLN A  26       9.555 -25.960  -0.433  1.00  0.00           H  
ATOM    392  HA  GLN A  26      11.214 -23.675  -0.939  1.00  0.00           H  
ATOM    393 1HB  GLN A  26       8.220 -24.011  -0.545  1.00  0.00           H  
ATOM    394 2HB  GLN A  26       8.958 -22.455  -0.897  1.00  0.00           H  
ATOM    395 1HG  GLN A  26       9.873 -23.371  -2.997  1.00  0.00           H  
ATOM    396 2HG  GLN A  26       9.060 -24.922  -2.644  1.00  0.00           H  
ATOM    397 1HE2 GLN A  26       6.805 -23.237  -4.945  1.00  0.00           H  
ATOM    398 2HE2 GLN A  26       8.339 -24.043  -4.957  1.00  0.00           H  
ATOM    399  N   ALA A  27       9.791 -23.922   2.080  1.00  0.00           N  
ATOM    400  CA  ALA A  27       9.940 -23.438   3.440  1.00  0.00           C  
ATOM    401  C   ALA A  27      11.379 -23.553   3.940  1.00  0.00           C  
ATOM    402  O   ALA A  27      11.848 -22.680   4.672  1.00  0.00           O  
ATOM    403  CB  ALA A  27       8.974 -24.140   4.373  1.00  0.00           C  
ATOM    404  H   ALA A  27       9.156 -24.683   1.896  1.00  0.00           H  
ATOM    405  HA  ALA A  27       9.715 -22.372   3.448  1.00  0.00           H  
ATOM    406 1HB  ALA A  27       9.106 -23.759   5.386  1.00  0.00           H  
ATOM    407 2HB  ALA A  27       7.953 -23.956   4.045  1.00  0.00           H  
ATOM    408 3HB  ALA A  27       9.172 -25.211   4.360  1.00  0.00           H  
ATOM    409  N   LEU A  28      12.214 -24.724   3.611  1.00  0.00           N  
ATOM    410  CA  LEU A  28      13.647 -24.913   3.903  1.00  0.00           C  
ATOM    411  C   LEU A  28      14.552 -23.909   3.190  1.00  0.00           C  
ATOM    412  O   LEU A  28      15.575 -23.480   3.728  1.00  0.00           O  
ATOM    413  CB  LEU A  28      14.072 -26.334   3.511  1.00  0.00           C  
ATOM    414  CG  LEU A  28      13.544 -27.459   4.411  1.00  0.00           C  
ATOM    415  CD1 LEU A  28      13.718 -28.797   3.706  1.00  0.00           C  
ATOM    416  CD2 LEU A  28      14.286 -27.438   5.739  1.00  0.00           C  
ATOM    417  H   LEU A  28      11.714 -25.448   3.117  1.00  0.00           H  
ATOM    418  HA  LEU A  28      13.807 -24.757   4.969  1.00  0.00           H  
ATOM    419 1HB  LEU A  28      13.727 -26.532   2.497  1.00  0.00           H  
ATOM    420 2HB  LEU A  28      15.160 -26.386   3.519  1.00  0.00           H  
ATOM    421  HG  LEU A  28      12.478 -27.312   4.588  1.00  0.00           H  
ATOM    422 1HD1 LEU A  28      13.342 -29.596   4.346  1.00  0.00           H  
ATOM    423 2HD1 LEU A  28      13.160 -28.791   2.770  1.00  0.00           H  
ATOM    424 3HD1 LEU A  28      14.774 -28.965   3.500  1.00  0.00           H  
ATOM    425 1HD2 LEU A  28      13.910 -28.237   6.379  1.00  0.00           H  
ATOM    426 2HD2 LEU A  28      15.351 -27.585   5.562  1.00  0.00           H  
ATOM    427 3HD2 LEU A  28      14.129 -26.477   6.228  1.00  0.00           H  
ATOM    428  N   TRP A  29      14.223 -23.475   1.784  1.00  0.00           N  
ATOM    429  CA  TRP A  29      14.917 -22.421   1.060  1.00  0.00           C  
ATOM    430  C   TRP A  29      14.771 -21.058   1.751  1.00  0.00           C  
ATOM    431  O   TRP A  29      15.752 -20.338   1.940  1.00  0.00           O  
ATOM    432  CB  TRP A  29      14.385 -22.332  -0.370  1.00  0.00           C  
ATOM    433  CG  TRP A  29      15.163 -21.391  -1.241  1.00  0.00           C  
ATOM    434  CD1 TRP A  29      16.273 -21.687  -1.972  1.00  0.00           C  
ATOM    435  CD2 TRP A  29      14.889 -19.989  -1.477  1.00  0.00           C  
ATOM    436  NE1 TRP A  29      16.709 -20.571  -2.644  1.00  0.00           N  
ATOM    437  CE2 TRP A  29      15.873 -19.524  -2.353  1.00  0.00           C  
ATOM    438  CE3 TRP A  29      13.902 -19.105  -1.022  1.00  0.00           C  
ATOM    439  CZ2 TRP A  29      15.905 -18.207  -2.787  1.00  0.00           C  
ATOM    440  CZ3 TRP A  29      13.933 -17.786  -1.459  1.00  0.00           C  
ATOM    441  CH2 TRP A  29      14.909 -17.350  -2.318  1.00  0.00           C  
ATOM    442  H   TRP A  29      13.468 -23.967   1.331  1.00  0.00           H  
ATOM    443  HA  TRP A  29      15.978 -22.667   1.024  1.00  0.00           H  
ATOM    444 1HB  TRP A  29      14.408 -23.321  -0.829  1.00  0.00           H  
ATOM    445 2HB  TRP A  29      13.346 -22.004  -0.353  1.00  0.00           H  
ATOM    446  HD1 TRP A  29      16.746 -22.666  -2.019  1.00  0.00           H  
ATOM    447  HE1 TRP A  29      17.514 -20.527  -3.251  1.00  0.00           H  
ATOM    448  HE3 TRP A  29      13.124 -19.448  -0.340  1.00  0.00           H  
ATOM    449  HZ2 TRP A  29      16.672 -17.841  -3.470  1.00  0.00           H  
ATOM    450  HZ3 TRP A  29      13.162 -17.105  -1.099  1.00  0.00           H  
ATOM    451  HH2 TRP A  29      14.905 -16.308  -2.641  1.00  0.00           H  
ATOM    452  N   LEU A  30      13.543 -20.695   2.129  1.00  0.00           N  
ATOM    453  CA  LEU A  30      13.311 -19.415   2.787  1.00  0.00           C  
ATOM    454  C   LEU A  30      14.021 -19.418   4.130  1.00  0.00           C  
ATOM    455  O   LEU A  30      14.669 -18.451   4.498  1.00  0.00           O  
ATOM    456  CB  LEU A  30      11.811 -19.161   2.983  1.00  0.00           C  
ATOM    457  CG  LEU A  30      11.021 -18.830   1.711  1.00  0.00           C  
ATOM    458  CD1 LEU A  30       9.531 -18.968   1.987  1.00  0.00           C  
ATOM    459  CD2 LEU A  30      11.364 -17.422   1.252  1.00  0.00           C  
ATOM    460  H   LEU A  30      12.760 -21.311   1.961  1.00  0.00           H  
ATOM    461  HA  LEU A  30      13.690 -18.622   2.146  1.00  0.00           H  
ATOM    462 1HB  LEU A  30      11.364 -20.050   3.429  1.00  0.00           H  
ATOM    463 2HB  LEU A  30      11.686 -18.331   3.677  1.00  0.00           H  
ATOM    464  HG  LEU A  30      11.282 -19.541   0.926  1.00  0.00           H  
ATOM    465 1HD1 LEU A  30       8.969 -18.734   1.083  1.00  0.00           H  
ATOM    466 2HD1 LEU A  30       9.309 -19.991   2.295  1.00  0.00           H  
ATOM    467 3HD1 LEU A  30       9.242 -18.279   2.782  1.00  0.00           H  
ATOM    468 1HD2 LEU A  30      10.803 -17.186   0.347  1.00  0.00           H  
ATOM    469 2HD2 LEU A  30      11.102 -16.710   2.036  1.00  0.00           H  
ATOM    470 3HD2 LEU A  30      12.433 -17.357   1.044  1.00  0.00           H  
ATOM    471  N   LYS A  31      13.878 -20.522   4.853  1.00  0.00           N  
ATOM    472  CA  LYS A  31      14.505 -20.705   6.158  1.00  0.00           C  
ATOM    473  C   LYS A  31      15.989 -20.394   6.069  1.00  0.00           C  
ATOM    474  O   LYS A  31      16.519 -19.593   6.832  1.00  0.00           O  
ATOM    475  CB  LYS A  31      14.290 -22.130   6.671  1.00  0.00           C  
ATOM    476  CG  LYS A  31      15.138 -22.497   7.882  1.00  0.00           C  
ATOM    477  CD  LYS A  31      14.744 -23.855   8.442  1.00  0.00           C  
ATOM    478  CE  LYS A  31      15.488 -24.159   9.735  1.00  0.00           C  
ATOM    479  NZ  LYS A  31      16.938 -24.395   9.501  1.00  0.00           N  
ATOM    480  H   LYS A  31      13.306 -21.262   4.472  1.00  0.00           H  
ATOM    481  HA  LYS A  31      14.012 -20.048   6.873  1.00  0.00           H  
ATOM    482 1HB  LYS A  31      13.243 -22.265   6.943  1.00  0.00           H  
ATOM    483 2HB  LYS A  31      14.516 -22.841   5.877  1.00  0.00           H  
ATOM    484 1HG  LYS A  31      16.190 -22.523   7.596  1.00  0.00           H  
ATOM    485 2HG  LYS A  31      15.011 -21.743   8.658  1.00  0.00           H  
ATOM    486 1HD  LYS A  31      13.671 -23.871   8.638  1.00  0.00           H  
ATOM    487 2HD  LYS A  31      14.974 -24.631   7.711  1.00  0.00           H  
ATOM    488 1HE  LYS A  31      15.375 -23.324  10.424  1.00  0.00           H  
ATOM    489 2HE  LYS A  31      15.059 -25.047  10.200  1.00  0.00           H  
ATOM    490 1HZ  LYS A  31      17.394 -24.593  10.379  1.00  0.00           H  
ATOM    491 2HZ  LYS A  31      17.055 -25.180   8.876  1.00  0.00           H  
ATOM    492 3HZ  LYS A  31      17.351 -23.572   9.086  1.00  0.00           H  
ATOM    493  N   THR A  32      16.647 -21.041   5.115  1.00  0.00           N  
ATOM    494  CA  THR A  32      18.089 -20.955   4.971  1.00  0.00           C  
ATOM    495  C   THR A  32      18.508 -19.538   4.615  1.00  0.00           C  
ATOM    496  O   THR A  32      19.439 -19.003   5.206  1.00  0.00           O  
ATOM    497  CB  THR A  32      18.601 -21.935   3.900  1.00  0.00           C  
ATOM    498  OG1 THR A  32      18.271 -23.278   4.280  1.00  0.00           O  
ATOM    499  CG2 THR A  32      20.109 -21.815   3.742  1.00  0.00           C  
ATOM    500  H   THR A  32      16.122 -21.613   4.471  1.00  0.00           H  
ATOM    501  HA  THR A  32      18.550 -21.237   5.918  1.00  0.00           H  
ATOM    502  HB  THR A  32      18.123 -21.714   2.945  1.00  0.00           H  
ATOM    503  HG1 THR A  32      17.331 -23.425   4.148  1.00  0.00           H  
ATOM    504 1HG2 THR A  32      20.453 -22.515   2.980  1.00  0.00           H  
ATOM    505 2HG2 THR A  32      20.363 -20.798   3.442  1.00  0.00           H  
ATOM    506 3HG2 THR A  32      20.594 -22.044   4.690  1.00  0.00           H  
ATOM    507  N   LYS A  33      17.800 -18.945   3.653  1.00  0.00           N  
ATOM    508  CA  LYS A  33      18.121 -17.626   3.108  1.00  0.00           C  
ATOM    509  C   LYS A  33      17.788 -16.473   4.058  1.00  0.00           C  
ATOM    510  O   LYS A  33      18.483 -15.454   4.061  1.00  0.00           O  
ATOM    511  CB  LYS A  33      17.387 -17.422   1.781  1.00  0.00           C  
ATOM    512  CG  LYS A  33      17.875 -18.317   0.649  1.00  0.00           C  
ATOM    513  CD  LYS A  33      19.271 -17.920   0.194  1.00  0.00           C  
ATOM    514  CE  LYS A  33      19.692 -18.699  -1.044  1.00  0.00           C  
ATOM    515  NZ  LYS A  33      21.078 -18.361  -1.469  1.00  0.00           N  
ATOM    516  H   LYS A  33      17.002 -19.446   3.293  1.00  0.00           H  
ATOM    517  HA  LYS A  33      19.198 -17.570   2.945  1.00  0.00           H  
ATOM    518 1HB  LYS A  33      16.322 -17.611   1.921  1.00  0.00           H  
ATOM    519 2HB  LYS A  33      17.496 -16.387   1.460  1.00  0.00           H  
ATOM    520 1HG  LYS A  33      17.893 -19.355   0.988  1.00  0.00           H  
ATOM    521 2HG  LYS A  33      17.191 -18.241  -0.195  1.00  0.00           H  
ATOM    522 1HD  LYS A  33      19.290 -16.854  -0.033  1.00  0.00           H  
ATOM    523 2HD  LYS A  33      19.984 -18.117   0.994  1.00  0.00           H  
ATOM    524 1HE  LYS A  33      19.639 -19.766  -0.838  1.00  0.00           H  
ATOM    525 2HE  LYS A  33      19.010 -18.474  -1.865  1.00  0.00           H  
ATOM    526 1HZ  LYS A  33      21.318 -18.896  -2.291  1.00  0.00           H  
ATOM    527 2HZ  LYS A  33      21.135 -17.375  -1.681  1.00  0.00           H  
ATOM    528 3HZ  LYS A  33      21.722 -18.582  -0.724  1.00  0.00           H  
ATOM    529  N   LEU A  34      16.672 -16.523   4.924  1.00  0.00           N  
ATOM    530  CA  LEU A  34      16.172 -15.480   5.824  1.00  0.00           C  
ATOM    531  C   LEU A  34      16.651 -15.613   7.272  1.00  0.00           C  
ATOM    532  O   LEU A  34      16.730 -14.622   7.996  1.00  0.00           O  
ATOM    533  CB  LEU A  34      14.638 -15.489   5.805  1.00  0.00           C  
ATOM    534  CG  LEU A  34      13.981 -14.638   4.708  1.00  0.00           C  
ATOM    535  CD1 LEU A  34      14.255 -15.266   3.348  1.00  0.00           C  
ATOM    536  CD2 LEU A  34      12.487 -14.535   4.972  1.00  0.00           C  
ATOM    537  H   LEU A  34      16.171 -17.398   4.859  1.00  0.00           H  
ATOM    538  HA  LEU A  34      16.544 -14.516   5.476  1.00  0.00           H  
ATOM    539 1HB  LEU A  34      14.297 -16.514   5.676  1.00  0.00           H  
ATOM    540 2HB  LEU A  34      14.276 -15.125   6.766  1.00  0.00           H  
ATOM    541  HG  LEU A  34      14.420 -13.641   4.710  1.00  0.00           H  
ATOM    542 1HD1 LEU A  34      13.789 -14.662   2.569  1.00  0.00           H  
ATOM    543 2HD1 LEU A  34      15.331 -15.309   3.177  1.00  0.00           H  
ATOM    544 3HD1 LEU A  34      13.842 -16.272   3.322  1.00  0.00           H  
ATOM    545 1HD2 LEU A  34      12.021 -13.931   4.194  1.00  0.00           H  
ATOM    546 2HD2 LEU A  34      12.047 -15.534   4.969  1.00  0.00           H  
ATOM    547 3HD2 LEU A  34      12.320 -14.069   5.943  1.00  0.00           H  
ATOM    548  N   GLY A  35      16.965 -16.830   7.696  1.00  0.00           N  
ATOM    549  CA  GLY A  35      17.270 -17.080   9.094  1.00  0.00           C  
ATOM    550  C   GLY A  35      16.025 -17.187   9.959  1.00  0.00           C  
ATOM    551  O   GLY A  35      16.001 -16.735  11.106  1.00  0.00           O  
ATOM    552  H   GLY A  35      16.994 -17.600   7.042  1.00  0.00           H  
ATOM    553 1HA  GLY A  35      17.842 -18.005   9.183  1.00  0.00           H  
ATOM    554 2HA  GLY A  35      17.899 -16.276   9.476  1.00  0.00           H  
ATOM    555  N   VAL A  36      14.974 -17.787   9.411  1.00  0.00           N  
ATOM    556  CA  VAL A  36      13.700 -17.845  10.121  1.00  0.00           C  
ATOM    557  C   VAL A  36      13.204 -19.284  10.245  1.00  0.00           C  
ATOM    558  O   VAL A  36      13.713 -20.187   9.575  1.00  0.00           O  
ATOM    559  CB  VAL A  36      12.642 -17.000   9.388  1.00  0.00           C  
ATOM    560  CG1 VAL A  36      13.067 -15.540   9.339  1.00  0.00           C  
ATOM    561  CG2 VAL A  36      12.423 -17.546   7.986  1.00  0.00           C  
ATOM    562  H   VAL A  36      15.047 -18.208   8.496  1.00  0.00           H  
ATOM    563  HA  VAL A  36      13.853 -17.484  11.138  1.00  0.00           H  
ATOM    564  HB  VAL A  36      11.706 -17.044   9.945  1.00  0.00           H  
ATOM    565 1HG1 VAL A  36      12.307 -14.957   8.818  1.00  0.00           H  
ATOM    566 2HG1 VAL A  36      13.181 -15.160  10.353  1.00  0.00           H  
ATOM    567 3HG1 VAL A  36      14.015 -15.455   8.808  1.00  0.00           H  
ATOM    568 1HG2 VAL A  36      11.673 -16.944   7.473  1.00  0.00           H  
ATOM    569 2HG2 VAL A  36      13.360 -17.508   7.429  1.00  0.00           H  
ATOM    570 3HG2 VAL A  36      12.080 -18.579   8.046  1.00  0.00           H  
ATOM    571  N   SER A  37      12.215 -19.501  11.103  1.00  0.00           N  
ATOM    572  CA  SER A  37      11.678 -20.846  11.280  1.00  0.00           C  
ATOM    573  C   SER A  37      10.856 -21.283  10.068  1.00  0.00           C  
ATOM    574  O   SER A  37      10.483 -20.458   9.225  1.00  0.00           O  
ATOM    575  CB  SER A  37      10.823 -20.902  12.531  1.00  0.00           C  
ATOM    576  OG  SER A  37       9.648 -20.157  12.369  1.00  0.00           O  
ATOM    577  H   SER A  37      11.824 -18.741  11.640  1.00  0.00           H  
ATOM    578  HA  SER A  37      12.515 -21.539  11.386  1.00  0.00           H  
ATOM    579 1HB  SER A  37      10.571 -21.939  12.752  1.00  0.00           H  
ATOM    580 2HB  SER A  37      11.388 -20.515  13.377  1.00  0.00           H  
ATOM    581  HG  SER A  37       9.265 -20.071  13.246  1.00  0.00           H  
ATOM    582  N   LEU A  38      10.592 -22.582   9.979  1.00  0.00           N  
ATOM    583  CA  LEU A  38       9.780 -23.116   8.898  1.00  0.00           C  
ATOM    584  C   LEU A  38       8.378 -22.512   8.991  1.00  0.00           C  
ATOM    585  O   LEU A  38       7.735 -22.245   7.973  1.00  0.00           O  
ATOM    586  CB  LEU A  38       9.710 -24.646   8.974  1.00  0.00           C  
ATOM    587  CG  LEU A  38      11.014 -25.388   8.653  1.00  0.00           C  
ATOM    588  CD1 LEU A  38      10.855 -26.865   8.988  1.00  0.00           C  
ATOM    589  CD2 LEU A  38      11.361 -25.195   7.184  1.00  0.00           C  
ATOM    590  H   LEU A  38      10.961 -23.214  10.674  1.00  0.00           H  
ATOM    591  HA  LEU A  38      10.246 -22.849   7.950  1.00  0.00           H  
ATOM    592 1HB  LEU A  38       9.407 -24.930   9.980  1.00  0.00           H  
ATOM    593 2HB  LEU A  38       8.950 -24.995   8.276  1.00  0.00           H  
ATOM    594  HG  LEU A  38      11.821 -24.992   9.271  1.00  0.00           H  
ATOM    595 1HD1 LEU A  38      11.781 -27.393   8.760  1.00  0.00           H  
ATOM    596 2HD1 LEU A  38      10.627 -26.975  10.048  1.00  0.00           H  
ATOM    597 3HD1 LEU A  38      10.043 -27.286   8.395  1.00  0.00           H  
ATOM    598 1HD2 LEU A  38      12.288 -25.721   6.956  1.00  0.00           H  
ATOM    599 2HD2 LEU A  38      10.555 -25.592   6.565  1.00  0.00           H  
ATOM    600 3HD2 LEU A  38      11.486 -24.131   6.977  1.00  0.00           H  
ATOM    601  N   PHE A  39       7.780 -22.319  10.283  1.00  0.00           N  
ATOM    602  CA  PHE A  39       6.505 -21.648  10.510  1.00  0.00           C  
ATOM    603  C   PHE A  39       6.449 -20.238   9.915  1.00  0.00           C  
ATOM    604  O   PHE A  39       5.437 -19.837   9.341  1.00  0.00           O  
ATOM    605  CB  PHE A  39       6.222 -21.573  12.012  1.00  0.00           C  
ATOM    606  CG  PHE A  39       4.947 -20.855  12.353  1.00  0.00           C  
ATOM    607  CD1 PHE A  39       3.728 -21.516  12.308  1.00  0.00           C  
ATOM    608  CD2 PHE A  39       4.963 -19.518  12.718  1.00  0.00           C  
ATOM    609  CE1 PHE A  39       2.555 -20.856  12.621  1.00  0.00           C  
ATOM    610  CE2 PHE A  39       3.793 -18.856  13.033  1.00  0.00           C  
ATOM    611  CZ  PHE A  39       2.587 -19.527  12.984  1.00  0.00           C  
ATOM    612  H   PHE A  39       8.304 -22.661  11.074  1.00  0.00           H  
ATOM    613  HA  PHE A  39       5.725 -22.230  10.021  1.00  0.00           H  
ATOM    614 1HB  PHE A  39       6.164 -22.581  12.421  1.00  0.00           H  
ATOM    615 2HB  PHE A  39       7.044 -21.063  12.512  1.00  0.00           H  
ATOM    616  HD1 PHE A  39       3.703 -22.568  12.022  1.00  0.00           H  
ATOM    617  HD2 PHE A  39       5.916 -18.988  12.757  1.00  0.00           H  
ATOM    618  HE1 PHE A  39       1.605 -21.388  12.582  1.00  0.00           H  
ATOM    619  HE2 PHE A  39       3.819 -17.805  13.319  1.00  0.00           H  
ATOM    620  HZ  PHE A  39       1.663 -19.006  13.230  1.00  0.00           H  
ATOM    621  N   GLN A  40       7.518 -19.359  10.145  1.00  0.00           N  
ATOM    622  CA  GLN A  40       7.643 -18.040   9.541  1.00  0.00           C  
ATOM    623  C   GLN A  40       7.743 -18.092   8.012  1.00  0.00           C  
ATOM    624  O   GLN A  40       7.225 -17.210   7.315  1.00  0.00           O  
ATOM    625  CB  GLN A  40       8.867 -17.320  10.114  1.00  0.00           C  
ATOM    626  CG  GLN A  40       8.731 -16.929  11.576  1.00  0.00           C  
ATOM    627  CD  GLN A  40      10.021 -16.372  12.148  1.00  0.00           C  
ATOM    628  OE1 GLN A  40      11.021 -17.084  12.270  1.00  0.00           O  
ATOM    629  NE2 GLN A  40      10.004 -15.092  12.504  1.00  0.00           N  
ATOM    630  H   GLN A  40       8.237 -19.680  10.778  1.00  0.00           H  
ATOM    631  HA  GLN A  40       6.728 -17.482   9.739  1.00  0.00           H  
ATOM    632 1HB  GLN A  40       9.744 -17.960  10.017  1.00  0.00           H  
ATOM    633 2HB  GLN A  40       9.058 -16.414   9.540  1.00  0.00           H  
ATOM    634 1HG  GLN A  40       7.959 -16.164  11.667  1.00  0.00           H  
ATOM    635 2HG  GLN A  40       8.454 -17.811  12.152  1.00  0.00           H  
ATOM    636 1HE2 GLN A  40      10.825 -14.669  12.889  1.00  0.00           H  
ATOM    637 2HE2 GLN A  40       9.171 -14.550  12.389  1.00  0.00           H  
ATOM    638  N   ALA A  41       8.507 -19.114   7.439  1.00  0.00           N  
ATOM    639  CA  ALA A  41       8.598 -19.389   6.006  1.00  0.00           C  
ATOM    640  C   ALA A  41       7.268 -19.834   5.395  1.00  0.00           C  
ATOM    641  O   ALA A  41       6.967 -19.498   4.250  1.00  0.00           O  
ATOM    642  CB  ALA A  41       9.679 -20.431   5.729  1.00  0.00           C  
ATOM    643  H   ALA A  41       9.069 -19.653   8.082  1.00  0.00           H  
ATOM    644  HA  ALA A  41       8.865 -18.460   5.500  1.00  0.00           H  
ATOM    645 1HB  ALA A  41       9.734 -20.624   4.658  1.00  0.00           H  
ATOM    646 2HB  ALA A  41      10.642 -20.057   6.082  1.00  0.00           H  
ATOM    647 3HB  ALA A  41       9.436 -21.355   6.253  1.00  0.00           H  
ATOM    648  N   LEU A  42       6.381 -20.709   6.114  1.00  0.00           N  
ATOM    649  CA  LEU A  42       5.091 -21.203   5.638  1.00  0.00           C  
ATOM    650  C   LEU A  42       4.148 -20.018   5.538  1.00  0.00           C  
ATOM    651  O   LEU A  42       3.292 -19.968   4.657  1.00  0.00           O  
ATOM    652  CB  LEU A  42       4.518 -22.264   6.585  1.00  0.00           C  
ATOM    653  CG  LEU A  42       5.233 -23.622   6.574  1.00  0.00           C  
ATOM    654  CD1 LEU A  42       4.791 -24.439   7.780  1.00  0.00           C  
ATOM    655  CD2 LEU A  42       4.920 -24.350   5.275  1.00  0.00           C  
ATOM    656  H   LEU A  42       6.726 -21.017   7.011  1.00  0.00           H  
ATOM    657  HA  LEU A  42       5.238 -21.633   4.647  1.00  0.00           H  
ATOM    658 1HB  LEU A  42       4.556 -21.879   7.603  1.00  0.00           H  
ATOM    659 2HB  LEU A  42       3.474 -22.437   6.323  1.00  0.00           H  
ATOM    660  HG  LEU A  42       6.309 -23.467   6.653  1.00  0.00           H  
ATOM    661 1HD1 LEU A  42       5.299 -25.404   7.772  1.00  0.00           H  
ATOM    662 2HD1 LEU A  42       5.044 -23.904   8.695  1.00  0.00           H  
ATOM    663 3HD1 LEU A  42       3.714 -24.597   7.737  1.00  0.00           H  
ATOM    664 1HD2 LEU A  42       5.429 -25.314   5.267  1.00  0.00           H  
ATOM    665 2HD2 LEU A  42       3.844 -24.506   5.196  1.00  0.00           H  
ATOM    666 3HD2 LEU A  42       5.263 -23.751   4.431  1.00  0.00           H  
ATOM    667  N   LEU A  43       4.241 -18.877   6.514  1.00  0.00           N  
ATOM    668  CA  LEU A  43       3.531 -17.605   6.439  1.00  0.00           C  
ATOM    669  C   LEU A  43       3.936 -16.807   5.209  1.00  0.00           C  
ATOM    670  O   LEU A  43       3.101 -16.172   4.564  1.00  0.00           O  
ATOM    671  CB  LEU A  43       3.799 -16.775   7.701  1.00  0.00           C  
ATOM    672  CG  LEU A  43       3.083 -17.248   8.973  1.00  0.00           C  
ATOM    673  CD1 LEU A  43       3.671 -16.533  10.182  1.00  0.00           C  
ATOM    674  CD2 LEU A  43       1.592 -16.974   8.847  1.00  0.00           C  
ATOM    675  H   LEU A  43       4.868 -19.046   7.288  1.00  0.00           H  
ATOM    676  HA  LEU A  43       2.463 -17.817   6.359  1.00  0.00           H  
ATOM    677 1HB  LEU A  43       4.869 -16.783   7.900  1.00  0.00           H  
ATOM    678 2HB  LEU A  43       3.493 -15.746   7.511  1.00  0.00           H  
ATOM    679  HG  LEU A  43       3.246 -18.317   9.106  1.00  0.00           H  
ATOM    680 1HD1 LEU A  43       3.163 -16.869  11.086  1.00  0.00           H  
ATOM    681 2HD1 LEU A  43       4.734 -16.761  10.258  1.00  0.00           H  
ATOM    682 3HD1 LEU A  43       3.537 -15.458  10.069  1.00  0.00           H  
ATOM    683 1HD2 LEU A  43       1.083 -17.311   9.751  1.00  0.00           H  
ATOM    684 2HD2 LEU A  43       1.427 -15.905   8.716  1.00  0.00           H  
ATOM    685 3HD2 LEU A  43       1.194 -17.511   7.986  1.00  0.00           H  
ATOM    686  N   ILE A  44       5.238 -16.821   4.851  1.00  0.00           N  
ATOM    687  CA  ILE A  44       5.670 -16.188   3.610  1.00  0.00           C  
ATOM    688  C   ILE A  44       5.037 -16.872   2.398  1.00  0.00           C  
ATOM    689  O   ILE A  44       4.538 -16.209   1.490  1.00  0.00           O  
ATOM    690  CB  ILE A  44       7.204 -16.222   3.481  1.00  0.00           C  
ATOM    691  CG1 ILE A  44       7.847 -15.300   4.520  1.00  0.00           C  
ATOM    692  CG2 ILE A  44       7.628 -15.825   2.076  1.00  0.00           C  
ATOM    693  CD1 ILE A  44       9.321 -15.558   4.736  1.00  0.00           C  
ATOM    694  H   ILE A  44       5.925 -17.271   5.438  1.00  0.00           H  
ATOM    695  HA  ILE A  44       5.333 -15.151   3.624  1.00  0.00           H  
ATOM    696  HB  ILE A  44       7.563 -17.230   3.689  1.00  0.00           H  
ATOM    697 1HG1 ILE A  44       7.724 -14.263   4.211  1.00  0.00           H  
ATOM    698 2HG1 ILE A  44       7.338 -15.418   5.477  1.00  0.00           H  
ATOM    699 1HG2 ILE A  44       8.715 -15.854   2.003  1.00  0.00           H  
ATOM    700 2HG2 ILE A  44       7.198 -16.520   1.356  1.00  0.00           H  
ATOM    701 3HG2 ILE A  44       7.277 -14.816   1.861  1.00  0.00           H  
ATOM    702 1HD1 ILE A  44       9.706 -14.866   5.486  1.00  0.00           H  
ATOM    703 2HD1 ILE A  44       9.464 -16.583   5.081  1.00  0.00           H  
ATOM    704 3HD1 ILE A  44       9.857 -15.412   3.799  1.00  0.00           H  
ATOM    705  N   LEU A  45       5.055 -18.260   2.382  1.00  0.00           N  
ATOM    706  CA  LEU A  45       4.500 -19.003   1.250  1.00  0.00           C  
ATOM    707  C   LEU A  45       2.985 -18.791   1.104  1.00  0.00           C  
ATOM    708  O   LEU A  45       2.474 -18.641   0.010  1.00  0.00           O  
ATOM    709  CB  LEU A  45       4.798 -20.499   1.415  1.00  0.00           C  
ATOM    710  CG  LEU A  45       6.278 -20.894   1.346  1.00  0.00           C  
ATOM    711  CD1 LEU A  45       6.423 -22.378   1.656  1.00  0.00           C  
ATOM    712  CD2 LEU A  45       6.827 -20.569  -0.036  1.00  0.00           C  
ATOM    713  H   LEU A  45       5.462 -18.771   3.153  1.00  0.00           H  
ATOM    714  HA  LEU A  45       4.978 -18.652   0.336  1.00  0.00           H  
ATOM    715 1HB  LEU A  45       4.413 -20.825   2.379  1.00  0.00           H  
ATOM    716 2HB  LEU A  45       4.272 -21.046   0.633  1.00  0.00           H  
ATOM    717  HG  LEU A  45       6.839 -20.340   2.099  1.00  0.00           H  
ATOM    718 1HD1 LEU A  45       7.475 -22.659   1.607  1.00  0.00           H  
ATOM    719 2HD1 LEU A  45       6.041 -22.579   2.657  1.00  0.00           H  
ATOM    720 3HD1 LEU A  45       5.858 -22.959   0.928  1.00  0.00           H  
ATOM    721 1HD2 LEU A  45       7.880 -20.849  -0.085  1.00  0.00           H  
ATOM    722 2HD2 LEU A  45       6.268 -21.124  -0.789  1.00  0.00           H  
ATOM    723 3HD2 LEU A  45       6.727 -19.499  -0.224  1.00  0.00           H  
ATOM    724  N   ALA A  46       2.280 -18.782   2.231  1.00  0.00           N  
ATOM    725  CA  ALA A  46       0.839 -18.521   2.265  1.00  0.00           C  
ATOM    726  C   ALA A  46       0.506 -17.125   1.732  1.00  0.00           C  
ATOM    727  O   ALA A  46      -0.450 -16.944   0.976  1.00  0.00           O  
ATOM    728  CB  ALA A  46       0.308 -18.685   3.682  1.00  0.00           C  
ATOM    729  H   ALA A  46       2.769 -18.965   3.095  1.00  0.00           H  
ATOM    730  HA  ALA A  46       0.321 -19.242   1.635  1.00  0.00           H  
ATOM    731 1HB  ALA A  46      -0.765 -18.492   3.693  1.00  0.00           H  
ATOM    732 2HB  ALA A  46       0.497 -19.701   4.027  1.00  0.00           H  
ATOM    733 3HB  ALA A  46       0.810 -17.979   4.342  1.00  0.00           H  
ATOM    734  N   ALA A  47       1.330 -16.043   2.187  1.00  0.00           N  
ATOM    735  CA  ALA A  47       1.174 -14.687   1.686  1.00  0.00           C  
ATOM    736  C   ALA A  47       1.478 -14.595   0.200  1.00  0.00           C  
ATOM    737  O   ALA A  47       0.844 -13.831  -0.526  1.00  0.00           O  
ATOM    738  CB  ALA A  47       2.070 -13.733   2.463  1.00  0.00           C  
ATOM    739  H   ALA A  47       2.011 -16.225   2.911  1.00  0.00           H  
ATOM    740  HA  ALA A  47       0.135 -14.392   1.827  1.00  0.00           H  
ATOM    741 1HB  ALA A  47       1.939 -12.721   2.082  1.00  0.00           H  
ATOM    742 2HB  ALA A  47       1.798 -13.761   3.519  1.00  0.00           H  
ATOM    743 3HB  ALA A  47       3.110 -14.034   2.347  1.00  0.00           H  
ATOM    744  N   ALA A  48       2.591 -15.334  -0.353  1.00  0.00           N  
ATOM    745  CA  ALA A  48       2.943 -15.370  -1.772  1.00  0.00           C  
ATOM    746  C   ALA A  48       1.785 -15.917  -2.631  1.00  0.00           C  
ATOM    747  O   ALA A  48       1.528 -15.422  -3.729  1.00  0.00           O  
ATOM    748  CB  ALA A  48       4.193 -16.210  -1.986  1.00  0.00           C  
ATOM    749  H   ALA A  48       3.154 -15.851   0.307  1.00  0.00           H  
ATOM    750  HA  ALA A  48       3.141 -14.350  -2.097  1.00  0.00           H  
ATOM    751 1HB  ALA A  48       4.443 -16.227  -3.047  1.00  0.00           H  
ATOM    752 2HB  ALA A  48       5.023 -15.778  -1.426  1.00  0.00           H  
ATOM    753 3HB  ALA A  48       4.013 -17.225  -1.639  1.00  0.00           H  
ATOM    754  N   ALA A  49       0.991 -17.044  -2.114  1.00  0.00           N  
ATOM    755  CA  ALA A  49      -0.194 -17.587  -2.798  1.00  0.00           C  
ATOM    756  C   ALA A  49      -1.370 -16.608  -2.941  1.00  0.00           C  
ATOM    757  O   ALA A  49      -2.078 -16.616  -3.947  1.00  0.00           O  
ATOM    758  CB  ALA A  49      -0.696 -18.831  -2.079  1.00  0.00           C  
ATOM    759  H   ALA A  49       1.287 -17.456  -1.241  1.00  0.00           H  
ATOM    760  HA  ALA A  49       0.095 -17.859  -3.813  1.00  0.00           H  
ATOM    761 1HB  ALA A  49      -1.572 -19.222  -2.597  1.00  0.00           H  
ATOM    762 2HB  ALA A  49       0.088 -19.588  -2.072  1.00  0.00           H  
ATOM    763 3HB  ALA A  49      -0.963 -18.577  -1.055  1.00  0.00           H  
ATOM    764  N   ASN A  50      -1.673 -15.752  -1.847  1.00  0.00           N  
ATOM    765  CA  ASN A  50      -2.761 -14.782  -1.813  1.00  0.00           C  
ATOM    766  C   ASN A  50      -2.365 -13.535  -2.590  1.00  0.00           C  
ATOM    767  O   ASN A  50      -3.223 -12.812  -3.097  1.00  0.00           O  
ATOM    768  CB  ASN A  50      -3.137 -14.435  -0.384  1.00  0.00           C  
ATOM    769  CG  ASN A  50      -4.057 -15.450   0.235  1.00  0.00           C  
ATOM    770  OD1 ASN A  50      -4.823 -16.120  -0.466  1.00  0.00           O  
ATOM    771  ND2 ASN A  50      -3.996 -15.576   1.536  1.00  0.00           N  
ATOM    772  H   ASN A  50      -1.125 -15.907  -1.013  1.00  0.00           H  
ATOM    773  HA  ASN A  50      -3.632 -15.220  -2.303  1.00  0.00           H  
ATOM    774 1HB  ASN A  50      -2.233 -14.363   0.222  1.00  0.00           H  
ATOM    775 2HB  ASN A  50      -3.624 -13.460  -0.363  1.00  0.00           H  
ATOM    776 1HD2 ASN A  50      -4.585 -16.237   2.002  1.00  0.00           H  
ATOM    777 2HD2 ASN A  50      -3.360 -15.013   2.063  1.00  0.00           H  
ATOM    778  N   THR A  51      -0.935 -13.150  -2.682  1.00  0.00           N  
ATOM    779  CA  THR A  51      -0.503 -11.974  -3.441  1.00  0.00           C  
ATOM    780  C   THR A  51      -0.190 -12.298  -4.891  1.00  0.00           C  
ATOM    781  O   THR A  51      -0.180 -11.413  -5.747  1.00  0.00           O  
ATOM    782  CB  THR A  51       0.734 -11.326  -2.792  1.00  0.00           C  
ATOM    783  OG1 THR A  51       1.796 -12.285  -2.718  1.00  0.00           O  
ATOM    784  CG2 THR A  51       0.404 -10.831  -1.392  1.00  0.00           C  
ATOM    785  H   THR A  51      -0.253 -13.667  -2.148  1.00  0.00           H  
ATOM    786  HA  THR A  51      -1.312 -11.244  -3.440  1.00  0.00           H  
ATOM    787  HB  THR A  51       1.064 -10.484  -3.400  1.00  0.00           H  
ATOM    788  HG1 THR A  51       2.553 -11.963  -3.214  1.00  0.00           H  
ATOM    789 1HG2 THR A  51       1.289 -10.376  -0.949  1.00  0.00           H  
ATOM    790 2HG2 THR A  51      -0.396 -10.093  -1.446  1.00  0.00           H  
ATOM    791 3HG2 THR A  51       0.082 -11.670  -0.776  1.00  0.00           H  
ATOM    792  N   GLY A  52       0.081 -13.604  -5.208  1.00  0.00           N  
ATOM    793  CA  GLY A  52       0.384 -14.020  -6.566  1.00  0.00           C  
ATOM    794  C   GLY A  52       1.821 -13.694  -6.963  1.00  0.00           C  
ATOM    795  O   GLY A  52       2.109 -13.438  -8.132  1.00  0.00           O  
ATOM    796  H   GLY A  52       0.069 -14.296  -4.473  1.00  0.00           H  
ATOM    797 1HA  GLY A  52       0.222 -15.093  -6.662  1.00  0.00           H  
ATOM    798 2HA  GLY A  52      -0.298 -13.528  -7.258  1.00  0.00           H  
ATOM    799  N   THR A  53       2.715 -13.704  -5.985  1.00  0.00           N  
ATOM    800  CA  THR A  53       4.105 -13.345  -6.211  1.00  0.00           C  
ATOM    801  C   THR A  53       4.981 -14.569  -5.940  1.00  0.00           C  
ATOM    802  O   THR A  53       4.491 -15.611  -5.504  1.00  0.00           O  
ATOM    803  CB  THR A  53       4.539 -12.167  -5.320  1.00  0.00           C  
ATOM    804  OG1 THR A  53       4.511 -12.569  -3.944  1.00  0.00           O  
ATOM    805  CG2 THR A  53       3.609 -10.979  -5.515  1.00  0.00           C  
ATOM    806  H   THR A  53       2.421 -13.969  -5.055  1.00  0.00           H  
ATOM    807  HA  THR A  53       4.221 -13.048  -7.253  1.00  0.00           H  
ATOM    808  HB  THR A  53       5.556 -11.871  -5.577  1.00  0.00           H  
ATOM    809  HG1 THR A  53       5.306 -13.069  -3.741  1.00  0.00           H  
ATOM    810 1HG2 THR A  53       3.931 -10.156  -4.878  1.00  0.00           H  
ATOM    811 2HG2 THR A  53       3.636 -10.663  -6.558  1.00  0.00           H  
ATOM    812 3HG2 THR A  53       2.592 -11.266  -5.250  1.00  0.00           H  
ATOM    813  N   THR A  54       6.278 -14.452  -6.196  1.00  0.00           N  
ATOM    814  CA  THR A  54       7.198 -15.534  -5.861  1.00  0.00           C  
ATOM    815  C   THR A  54       7.538 -15.547  -4.375  1.00  0.00           C  
ATOM    816  O   THR A  54       7.203 -14.612  -3.646  1.00  0.00           O  
ATOM    817  CB  THR A  54       8.495 -15.431  -6.684  1.00  0.00           C  
ATOM    818  OG1 THR A  54       9.211 -14.249  -6.305  1.00  0.00           O  
ATOM    819  CG2 THR A  54       8.180 -15.373  -8.171  1.00  0.00           C  
ATOM    820  H   THR A  54       6.642 -13.612  -6.625  1.00  0.00           H  
ATOM    821  HA  THR A  54       6.738 -16.479  -6.155  1.00  0.00           H  
ATOM    822  HB  THR A  54       9.122 -16.299  -6.485  1.00  0.00           H  
ATOM    823  HG1 THR A  54      10.086 -14.264  -6.701  1.00  0.00           H  
ATOM    824 1HG2 THR A  54       9.108 -15.300  -8.737  1.00  0.00           H  
ATOM    825 2HG2 THR A  54       7.645 -16.276  -8.465  1.00  0.00           H  
ATOM    826 3HG2 THR A  54       7.560 -14.501  -8.377  1.00  0.00           H  
ATOM    827  N   VAL A  55       8.221 -16.602  -3.934  1.00  0.00           N  
ATOM    828  CA  VAL A  55       8.571 -16.737  -2.525  1.00  0.00           C  
ATOM    829  C   VAL A  55       9.632 -15.709  -2.125  1.00  0.00           C  
ATOM    830  O   VAL A  55       9.632 -15.221  -0.996  1.00  0.00           O  
ATOM    831  CB  VAL A  55       9.096 -18.156  -2.240  1.00  0.00           C  
ATOM    832  CG1 VAL A  55       8.126 -19.200  -2.774  1.00  0.00           C  
ATOM    833  CG2 VAL A  55      10.474 -18.333  -2.857  1.00  0.00           C  
ATOM    834  H   VAL A  55       8.504 -17.321  -4.582  1.00  0.00           H  
ATOM    835  HA  VAL A  55       7.699 -16.473  -1.925  1.00  0.00           H  
ATOM    836  HB  VAL A  55       9.160 -18.299  -1.161  1.00  0.00           H  
ATOM    837 1HG1 VAL A  55       8.514 -20.198  -2.562  1.00  0.00           H  
ATOM    838 2HG1 VAL A  55       7.158 -19.078  -2.291  1.00  0.00           H  
ATOM    839 3HG1 VAL A  55       8.016 -19.075  -3.851  1.00  0.00           H  
ATOM    840 1HG2 VAL A  55      10.840 -19.338  -2.651  1.00  0.00           H  
ATOM    841 2HG2 VAL A  55      10.412 -18.184  -3.936  1.00  0.00           H  
ATOM    842 3HG2 VAL A  55      11.161 -17.603  -2.431  1.00  0.00           H  
ATOM    843  N   GLU A  56      10.499 -15.347  -3.070  1.00  0.00           N  
ATOM    844  CA  GLU A  56      11.516 -14.321  -2.827  1.00  0.00           C  
ATOM    845  C   GLU A  56      10.901 -12.926  -2.878  1.00  0.00           C  
ATOM    846  O   GLU A  56      11.196 -12.070  -2.043  1.00  0.00           O  
ATOM    847  CB  GLU A  56      12.646 -14.429  -3.853  1.00  0.00           C  
ATOM    848  CG  GLU A  56      13.794 -13.455  -3.630  1.00  0.00           C  
ATOM    849  CD  GLU A  56      14.938 -13.671  -4.582  1.00  0.00           C  
ATOM    850  OE1 GLU A  56      14.853 -14.565  -5.389  1.00  0.00           O  
ATOM    851  OE2 GLU A  56      15.897 -12.941  -4.501  1.00  0.00           O  
ATOM    852  H   GLU A  56      10.455 -15.791  -3.976  1.00  0.00           H  
ATOM    853  HA  GLU A  56      11.930 -14.472  -1.831  1.00  0.00           H  
ATOM    854 1HB  GLU A  56      13.056 -15.439  -3.838  1.00  0.00           H  
ATOM    855 2HB  GLU A  56      12.248 -14.253  -4.853  1.00  0.00           H  
ATOM    856 1HG  GLU A  56      13.422 -12.438  -3.751  1.00  0.00           H  
ATOM    857 2HG  GLU A  56      14.153 -13.562  -2.607  1.00  0.00           H  
ATOM    858  N   GLU A  57      10.023 -12.711  -3.852  1.00  0.00           N  
ATOM    859  CA  GLU A  57       9.413 -11.398  -4.037  1.00  0.00           C  
ATOM    860  C   GLU A  57       8.569 -11.019  -2.826  1.00  0.00           C  
ATOM    861  O   GLU A  57       8.562  -9.864  -2.396  1.00  0.00           O  
ATOM    862  CB  GLU A  57       8.550 -11.380  -5.301  1.00  0.00           C  
ATOM    863  CG  GLU A  57       7.935 -10.025  -5.623  1.00  0.00           C  
ATOM    864  CD  GLU A  57       7.176 -10.022  -6.921  1.00  0.00           C  
ATOM    865  OE1 GLU A  57       7.136 -11.041  -7.567  1.00  0.00           O  
ATOM    866  OE2 GLU A  57       6.635  -8.997  -7.266  1.00  0.00           O  
ATOM    867  H   GLU A  57       9.769 -13.465  -4.474  1.00  0.00           H  
ATOM    868  HA  GLU A  57      10.209 -10.655  -4.116  1.00  0.00           H  
ATOM    869 1HB  GLU A  57       9.152 -11.686  -6.157  1.00  0.00           H  
ATOM    870 2HB  GLU A  57       7.738 -12.100  -5.197  1.00  0.00           H  
ATOM    871 1HG  GLU A  57       7.257  -9.745  -4.818  1.00  0.00           H  
ATOM    872 2HG  GLU A  57       8.728  -9.280  -5.669  1.00  0.00           H  
ATOM    873  N   ALA A  58       7.863 -12.007  -2.279  1.00  0.00           N  
ATOM    874  CA  ALA A  58       6.991 -11.780  -1.138  1.00  0.00           C  
ATOM    875  C   ALA A  58       7.782 -11.221   0.041  1.00  0.00           C  
ATOM    876  O   ALA A  58       7.283 -10.387   0.797  1.00  0.00           O  
ATOM    877  CB  ALA A  58       6.284 -13.070  -0.746  1.00  0.00           C  
ATOM    878  H   ALA A  58       7.934 -12.937  -2.665  1.00  0.00           H  
ATOM    879  HA  ALA A  58       6.242 -11.041  -1.424  1.00  0.00           H  
ATOM    880 1HB  ALA A  58       5.635 -12.884   0.109  1.00  0.00           H  
ATOM    881 2HB  ALA A  58       5.685 -13.425  -1.585  1.00  0.00           H  
ATOM    882 3HB  ALA A  58       7.024 -13.824  -0.483  1.00  0.00           H  
ATOM    883  N   VAL A  59       9.022 -11.691   0.192  1.00  0.00           N  
ATOM    884  CA  VAL A  59       9.883 -11.272   1.296  1.00  0.00           C  
ATOM    885  C   VAL A  59      10.406  -9.877   1.030  1.00  0.00           C  
ATOM    886  O   VAL A  59      10.393  -9.017   1.914  1.00  0.00           O  
ATOM    887  CB  VAL A  59      11.067 -12.242   1.470  1.00  0.00           C  
ATOM    888  CG1 VAL A  59      12.032 -11.722   2.524  1.00  0.00           C  
ATOM    889  CG2 VAL A  59      10.553 -13.624   1.844  1.00  0.00           C  
ATOM    890  H   VAL A  59       9.374 -12.356  -0.483  1.00  0.00           H  
ATOM    891  HA  VAL A  59       9.302 -11.295   2.217  1.00  0.00           H  
ATOM    892  HB  VAL A  59      11.618 -12.300   0.531  1.00  0.00           H  
ATOM    893 1HG1 VAL A  59      12.862 -12.420   2.634  1.00  0.00           H  
ATOM    894 2HG1 VAL A  59      12.414 -10.748   2.219  1.00  0.00           H  
ATOM    895 3HG1 VAL A  59      11.512 -11.625   3.477  1.00  0.00           H  
ATOM    896 1HG2 VAL A  59      11.395 -14.305   1.964  1.00  0.00           H  
ATOM    897 2HG2 VAL A  59       9.997 -13.565   2.780  1.00  0.00           H  
ATOM    898 3HG2 VAL A  59       9.897 -13.994   1.055  1.00  0.00           H  
ATOM    899  N   GLN A  60      10.899  -9.668  -0.224  1.00  0.00           N  
ATOM    900  CA  GLN A  60      11.472  -8.373  -0.539  1.00  0.00           C  
ATOM    901  C   GLN A  60      10.429  -7.303  -0.288  1.00  0.00           C  
ATOM    902  O   GLN A  60      10.726  -6.255   0.285  1.00  0.00           O  
ATOM    903  CB  GLN A  60      11.957  -8.321  -1.990  1.00  0.00           C  
ATOM    904  CG  GLN A  60      13.188  -9.167  -2.266  1.00  0.00           C  
ATOM    905  CD  GLN A  60      13.582  -9.155  -3.731  1.00  0.00           C  
ATOM    906  OE1 GLN A  60      12.934  -8.508  -4.557  1.00  0.00           O  
ATOM    907  NE2 GLN A  60      14.650  -9.872  -4.061  1.00  0.00           N  
ATOM    908  H   GLN A  60      10.878 -10.383  -0.937  1.00  0.00           H  
ATOM    909  HA  GLN A  60      12.324  -8.202   0.119  1.00  0.00           H  
ATOM    910 1HB  GLN A  60      11.160  -8.660  -2.652  1.00  0.00           H  
ATOM    911 2HB  GLN A  60      12.189  -7.291  -2.260  1.00  0.00           H  
ATOM    912 1HG  GLN A  60      14.023  -8.776  -1.684  1.00  0.00           H  
ATOM    913 2HG  GLN A  60      12.981 -10.197  -1.976  1.00  0.00           H  
ATOM    914 1HE2 GLN A  60      14.959  -9.903  -5.013  1.00  0.00           H  
ATOM    915 2HE2 GLN A  60      15.147 -10.383  -3.359  1.00  0.00           H  
ATOM    916  N   GLU A  61       9.196  -7.562  -0.717  1.00  0.00           N  
ATOM    917  CA  GLU A  61       8.107  -6.629  -0.446  1.00  0.00           C  
ATOM    918  C   GLU A  61       7.771  -6.478   1.040  1.00  0.00           C  
ATOM    919  O   GLU A  61       7.524  -5.372   1.521  1.00  0.00           O  
ATOM    920  CB  GLU A  61       6.854  -7.073  -1.204  1.00  0.00           C  
ATOM    921  CG  GLU A  61       6.912  -6.838  -2.707  1.00  0.00           C  
ATOM    922  CD  GLU A  61       5.638  -7.221  -3.408  1.00  0.00           C  
ATOM    923  OE1 GLU A  61       4.824  -7.878  -2.805  1.00  0.00           O  
ATOM    924  OE2 GLU A  61       5.479  -6.855  -4.549  1.00  0.00           O  
ATOM    925  H   GLU A  61       9.002  -8.407  -1.235  1.00  0.00           H  
ATOM    926  HA  GLU A  61       8.400  -5.641  -0.804  1.00  0.00           H  
ATOM    927 1HB  GLU A  61       6.686  -8.137  -1.038  1.00  0.00           H  
ATOM    928 2HB  GLU A  61       5.986  -6.540  -0.815  1.00  0.00           H  
ATOM    929 1HG  GLU A  61       7.112  -5.783  -2.892  1.00  0.00           H  
ATOM    930 2HG  GLU A  61       7.737  -7.414  -3.122  1.00  0.00           H  
ATOM    931  N   ALA A  62       7.764  -7.618   1.775  1.00  0.00           N  
ATOM    932  CA  ALA A  62       7.449  -7.562   3.205  1.00  0.00           C  
ATOM    933  C   ALA A  62       8.476  -6.741   3.975  1.00  0.00           C  
ATOM    934  O   ALA A  62       8.133  -6.015   4.909  1.00  0.00           O  
ATOM    935  CB  ALA A  62       7.361  -8.967   3.784  1.00  0.00           C  
ATOM    936  H   ALA A  62       7.973  -8.512   1.352  1.00  0.00           H  
ATOM    937  HA  ALA A  62       6.482  -7.072   3.321  1.00  0.00           H  
ATOM    938 1HB  ALA A  62       7.127  -8.908   4.847  1.00  0.00           H  
ATOM    939 2HB  ALA A  62       6.579  -9.525   3.270  1.00  0.00           H  
ATOM    940 3HB  ALA A  62       8.316  -9.475   3.652  1.00  0.00           H  
ATOM    941  N   LEU A  63       9.736  -6.872   3.565  1.00  0.00           N  
ATOM    942  CA  LEU A  63      10.855  -6.176   4.198  1.00  0.00           C  
ATOM    943  C   LEU A  63      10.773  -4.673   3.957  1.00  0.00           C  
ATOM    944  O   LEU A  63      11.023  -3.875   4.872  1.00  0.00           O  
ATOM    945  CB  LEU A  63      12.188  -6.713   3.661  1.00  0.00           C  
ATOM    946  CG  LEU A  63      12.558  -8.135   4.103  1.00  0.00           C  
ATOM    947  CD1 LEU A  63      13.762  -8.617   3.305  1.00  0.00           C  
ATOM    948  CD2 LEU A  63      12.853  -8.143   5.596  1.00  0.00           C  
ATOM    949  H   LEU A  63       9.915  -7.481   2.780  1.00  0.00           H  
ATOM    950  HA  LEU A  63      10.803  -6.342   5.273  1.00  0.00           H  
ATOM    951 1HB  LEU A  63      12.154  -6.702   2.573  1.00  0.00           H  
ATOM    952 2HB  LEU A  63      12.987  -6.046   3.986  1.00  0.00           H  
ATOM    953  HG  LEU A  63      11.727  -8.808   3.893  1.00  0.00           H  
ATOM    954 1HD1 LEU A  63      14.024  -9.627   3.618  1.00  0.00           H  
ATOM    955 2HD1 LEU A  63      13.517  -8.620   2.242  1.00  0.00           H  
ATOM    956 3HD1 LEU A  63      14.606  -7.952   3.482  1.00  0.00           H  
ATOM    957 1HD2 LEU A  63      13.115  -9.153   5.909  1.00  0.00           H  
ATOM    958 2HD2 LEU A  63      13.684  -7.470   5.805  1.00  0.00           H  
ATOM    959 3HD2 LEU A  63      11.971  -7.811   6.142  1.00  0.00           H  
ATOM    960  N   GLN A  64      10.409  -4.293   2.734  1.00  0.00           N  
ATOM    961  CA  GLN A  64      10.230  -2.879   2.388  1.00  0.00           C  
ATOM    962  C   GLN A  64       9.094  -2.249   3.195  1.00  0.00           C  
ATOM    963  O   GLN A  64       9.245  -1.163   3.755  1.00  0.00           O  
ATOM    964  CB  GLN A  64       9.953  -2.724   0.890  1.00  0.00           C  
ATOM    965  CG  GLN A  64      11.146  -3.031   0.002  1.00  0.00           C  
ATOM    966  CD  GLN A  64      10.803  -2.958  -1.474  1.00  0.00           C  
ATOM    967  OE1 GLN A  64       9.659  -3.194  -1.872  1.00  0.00           O  
ATOM    968  NE2 GLN A  64      11.793  -2.629  -2.296  1.00  0.00           N  
ATOM    969  H   GLN A  64      10.252  -4.996   2.026  1.00  0.00           H  
ATOM    970  HA  GLN A  64      11.149  -2.345   2.629  1.00  0.00           H  
ATOM    971 1HB  GLN A  64       9.138  -3.388   0.600  1.00  0.00           H  
ATOM    972 2HB  GLN A  64       9.633  -1.703   0.683  1.00  0.00           H  
ATOM    973 1HG  GLN A  64      11.934  -2.305   0.206  1.00  0.00           H  
ATOM    974 2HG  GLN A  64      11.500  -4.038   0.221  1.00  0.00           H  
ATOM    975 1HE2 GLN A  64      11.627  -2.565  -3.281  1.00  0.00           H  
ATOM    976 2HE2 GLN A  64      12.706  -2.445  -1.931  1.00  0.00           H  
ATOM    977  N   LEU A  65       7.957  -2.939   3.249  1.00  0.00           N  
ATOM    978  CA  LEU A  65       6.807  -2.480   4.028  1.00  0.00           C  
ATOM    979  C   LEU A  65       7.110  -2.542   5.534  1.00  0.00           C  
ATOM    980  O   LEU A  65       6.692  -1.680   6.301  1.00  0.00           O  
ATOM    981  CB  LEU A  65       5.575  -3.335   3.708  1.00  0.00           C  
ATOM    982  CG  LEU A  65       4.286  -2.945   4.441  1.00  0.00           C  
ATOM    983  CD1 LEU A  65       3.908  -1.514   4.079  1.00  0.00           C  
ATOM    984  CD2 LEU A  65       3.176  -3.916   4.068  1.00  0.00           C  
ATOM    985  H   LEU A  65       7.889  -3.806   2.733  1.00  0.00           H  
ATOM    986  HA  LEU A  65       6.593  -1.450   3.753  1.00  0.00           H  
ATOM    987 1HB  LEU A  65       5.379  -3.275   2.639  1.00  0.00           H  
ATOM    988 2HB  LEU A  65       5.797  -4.373   3.957  1.00  0.00           H  
ATOM    989  HG  LEU A  65       4.454  -2.983   5.518  1.00  0.00           H  
ATOM    990 1HD1 LEU A  65       2.992  -1.237   4.600  1.00  0.00           H  
ATOM    991 2HD1 LEU A  65       4.711  -0.840   4.374  1.00  0.00           H  
ATOM    992 3HD1 LEU A  65       3.750  -1.442   3.004  1.00  0.00           H  
ATOM    993 1HD2 LEU A  65       2.259  -3.638   4.590  1.00  0.00           H  
ATOM    994 2HD2 LEU A  65       3.006  -3.877   2.991  1.00  0.00           H  
ATOM    995 3HD2 LEU A  65       3.465  -4.926   4.354  1.00  0.00           H  
ATOM    996  N   LYS A  66       7.848  -3.672   6.127  1.00  0.00           N  
ATOM    997  CA  LYS A  66       8.295  -3.858   7.501  1.00  0.00           C  
ATOM    998  C   LYS A  66       9.056  -2.649   8.029  1.00  0.00           C  
ATOM    999  O   LYS A  66       8.769  -2.142   9.111  1.00  0.00           O  
ATOM   1000  CB  LYS A  66       9.168  -5.109   7.607  1.00  0.00           C  
ATOM   1001  CG  LYS A  66       9.630  -5.436   9.022  1.00  0.00           C  
ATOM   1002  CD  LYS A  66      10.632  -6.581   9.025  1.00  0.00           C  
ATOM   1003  CE  LYS A  66      11.071  -6.930  10.440  1.00  0.00           C  
ATOM   1004  NZ  LYS A  66      11.986  -5.903  11.008  1.00  0.00           N  
ATOM   1005  H   LYS A  66       8.048  -4.391   5.445  1.00  0.00           H  
ATOM   1006  HA  LYS A  66       7.420  -4.022   8.131  1.00  0.00           H  
ATOM   1007 1HB  LYS A  66       8.618  -5.971   7.228  1.00  0.00           H  
ATOM   1008 2HB  LYS A  66      10.056  -4.987   6.986  1.00  0.00           H  
ATOM   1009 1HG  LYS A  66      10.096  -4.554   9.465  1.00  0.00           H  
ATOM   1010 2HG  LYS A  66       8.770  -5.715   9.629  1.00  0.00           H  
ATOM   1011 1HD  LYS A  66      10.182  -7.460   8.565  1.00  0.00           H  
ATOM   1012 2HD  LYS A  66      11.510  -6.298   8.444  1.00  0.00           H  
ATOM   1013 1HE  LYS A  66      10.195  -7.013  11.081  1.00  0.00           H  
ATOM   1014 2HE  LYS A  66      11.582  -7.891  10.435  1.00  0.00           H  
ATOM   1015 1HZ  LYS A  66      12.252  -6.172  11.945  1.00  0.00           H  
ATOM   1016 2HZ  LYS A  66      12.812  -5.832  10.431  1.00  0.00           H  
ATOM   1017 3HZ  LYS A  66      11.516  -5.010  11.036  1.00  0.00           H  
ATOM   1018  N   THR A  67      10.034  -2.185   7.263  1.00  0.00           N  
ATOM   1019  CA  THR A  67      10.822  -1.027   7.677  1.00  0.00           C  
ATOM   1020  C   THR A  67       9.978   0.246   7.740  1.00  0.00           C  
ATOM   1021  O   THR A  67      10.056   1.008   8.699  1.00  0.00           O  
ATOM   1022  CB  THR A  67      12.013  -0.807   6.726  1.00  0.00           C  
ATOM   1023  OG1 THR A  67      12.872  -1.954   6.758  1.00  0.00           O  
ATOM   1024  CG2 THR A  67      12.804   0.426   7.138  1.00  0.00           C  
ATOM   1025  H   THR A  67      10.244  -2.632   6.380  1.00  0.00           H  
ATOM   1026  HA  THR A  67      11.192  -1.203   8.688  1.00  0.00           H  
ATOM   1027  HB  THR A  67      11.646  -0.673   5.709  1.00  0.00           H  
ATOM   1028  HG1 THR A  67      12.380  -2.730   6.479  1.00  0.00           H  
ATOM   1029 1HG2 THR A  67      13.641   0.566   6.455  1.00  0.00           H  
ATOM   1030 2HG2 THR A  67      12.156   1.302   7.104  1.00  0.00           H  
ATOM   1031 3HG2 THR A  67      13.181   0.293   8.152  1.00  0.00           H  
ATOM   1032  N   LYS A  68       9.160   0.466   6.715  1.00  0.00           N  
ATOM   1033  CA  LYS A  68       8.321   1.664   6.654  1.00  0.00           C  
ATOM   1034  C   LYS A  68       7.309   1.758   7.817  1.00  0.00           C  
ATOM   1035  O   LYS A  68       7.070   2.847   8.343  1.00  0.00           O  
ATOM   1036  CB  LYS A  68       7.579   1.705   5.317  1.00  0.00           C  
ATOM   1037  CG  LYS A  68       8.461   2.032   4.119  1.00  0.00           C  
ATOM   1038  CD  LYS A  68       7.661   2.022   2.825  1.00  0.00           C  
ATOM   1039  CE  LYS A  68       8.542   2.342   1.626  1.00  0.00           C  
ATOM   1040  NZ  LYS A  68       7.773   2.329   0.351  1.00  0.00           N  
ATOM   1041  H   LYS A  68       9.118  -0.205   5.962  1.00  0.00           H  
ATOM   1042  HA  LYS A  68       8.958   2.541   6.785  1.00  0.00           H  
ATOM   1043 1HB  LYS A  68       7.108   0.739   5.132  1.00  0.00           H  
ATOM   1044 2HB  LYS A  68       6.787   2.453   5.363  1.00  0.00           H  
ATOM   1045 1HG  LYS A  68       8.907   3.017   4.253  1.00  0.00           H  
ATOM   1046 2HG  LYS A  68       9.262   1.296   4.046  1.00  0.00           H  
ATOM   1047 1HD  LYS A  68       7.210   1.039   2.682  1.00  0.00           H  
ATOM   1048 2HD  LYS A  68       6.863   2.763   2.885  1.00  0.00           H  
ATOM   1049 1HE  LYS A  68       8.990   3.326   1.756  1.00  0.00           H  
ATOM   1050 2HE  LYS A  68       9.344   1.607   1.558  1.00  0.00           H  
ATOM   1051 1HZ  LYS A  68       8.392   2.545  -0.418  1.00  0.00           H  
ATOM   1052 2HZ  LYS A  68       7.367   1.414   0.211  1.00  0.00           H  
ATOM   1053 3HZ  LYS A  68       7.037   3.020   0.394  1.00  0.00           H  
ATOM   1054  N   LEU A  69       6.729   0.628   8.227  1.00  0.00           N  
ATOM   1055  CA  LEU A  69       5.737   0.642   9.305  1.00  0.00           C  
ATOM   1056  C   LEU A  69       6.355   0.498  10.701  1.00  0.00           C  
ATOM   1057  O   LEU A  69       5.786   0.965  11.694  1.00  0.00           O  
ATOM   1058  CB  LEU A  69       4.721  -0.486   9.084  1.00  0.00           C  
ATOM   1059  CG  LEU A  69       3.920  -0.413   7.778  1.00  0.00           C  
ATOM   1060  CD1 LEU A  69       3.042  -1.650   7.650  1.00  0.00           C  
ATOM   1061  CD2 LEU A  69       3.081   0.857   7.768  1.00  0.00           C  
ATOM   1062  H   LEU A  69       6.971  -0.251   7.794  1.00  0.00           H  
ATOM   1063  HA  LEU A  69       5.240   1.611   9.302  1.00  0.00           H  
ATOM   1064 1HB  LEU A  69       5.252  -1.437   9.094  1.00  0.00           H  
ATOM   1065 2HB  LEU A  69       4.010  -0.481   9.910  1.00  0.00           H  
ATOM   1066  HG  LEU A  69       4.606  -0.401   6.930  1.00  0.00           H  
ATOM   1067 1HD1 LEU A  69       2.473  -1.598   6.721  1.00  0.00           H  
ATOM   1068 2HD1 LEU A  69       3.670  -2.542   7.640  1.00  0.00           H  
ATOM   1069 3HD1 LEU A  69       2.355  -1.698   8.494  1.00  0.00           H  
ATOM   1070 1HD2 LEU A  69       2.513   0.909   6.839  1.00  0.00           H  
ATOM   1071 2HD2 LEU A  69       2.395   0.846   8.614  1.00  0.00           H  
ATOM   1072 3HD2 LEU A  69       3.735   1.725   7.843  1.00  0.00           H  
ATOM   1073  N   GLY A  70       7.508  -0.159  10.781  1.00  0.00           N  
ATOM   1074  CA  GLY A  70       8.093  -0.474  12.071  1.00  0.00           C  
ATOM   1075  C   GLY A  70       7.425  -1.669  12.723  1.00  0.00           C  
ATOM   1076  O   GLY A  70       7.184  -1.684  13.929  1.00  0.00           O  
ATOM   1077  H   GLY A  70       7.987  -0.445   9.941  1.00  0.00           H  
ATOM   1078 1HA  GLY A  70       9.156  -0.680  11.947  1.00  0.00           H  
ATOM   1079 2HA  GLY A  70       8.007   0.389  12.729  1.00  0.00           H  
ATOM   1080  N   VAL A  71       7.119  -2.682  11.917  1.00  0.00           N  
ATOM   1081  CA  VAL A  71       6.373  -3.831  12.404  1.00  0.00           C  
ATOM   1082  C   VAL A  71       7.209  -5.064  12.155  1.00  0.00           C  
ATOM   1083  O   VAL A  71       8.325  -4.964  11.664  1.00  0.00           O  
ATOM   1084  CB  VAL A  71       5.014  -3.961  11.690  1.00  0.00           C  
ATOM   1085  CG1 VAL A  71       4.159  -2.729  11.946  1.00  0.00           C  
ATOM   1086  CG2 VAL A  71       5.230  -4.167  10.199  1.00  0.00           C  
ATOM   1087  H   VAL A  71       7.405  -2.655  10.948  1.00  0.00           H  
ATOM   1088  HA  VAL A  71       6.190  -3.697  13.471  1.00  0.00           H  
ATOM   1089  HB  VAL A  71       4.478  -4.816  12.103  1.00  0.00           H  
ATOM   1090 1HG1 VAL A  71       3.202  -2.838  11.435  1.00  0.00           H  
ATOM   1091 2HG1 VAL A  71       3.987  -2.621  13.017  1.00  0.00           H  
ATOM   1092 3HG1 VAL A  71       4.672  -1.845  11.569  1.00  0.00           H  
ATOM   1093 1HG2 VAL A  71       4.265  -4.259   9.701  1.00  0.00           H  
ATOM   1094 2HG2 VAL A  71       5.771  -3.315   9.788  1.00  0.00           H  
ATOM   1095 3HG2 VAL A  71       5.809  -5.077  10.038  1.00  0.00           H  
ATOM   1096  N   SER A  72       6.701  -6.361  12.485  1.00  0.00           N  
ATOM   1097  CA  SER A  72       7.312  -7.656  12.219  1.00  0.00           C  
ATOM   1098  C   SER A  72       7.175  -8.017  10.748  1.00  0.00           C  
ATOM   1099  O   SER A  72       6.381  -7.405  10.023  1.00  0.00           O  
ATOM   1100  CB  SER A  72       6.671  -8.729  13.077  1.00  0.00           C  
ATOM   1101  OG  SER A  72       5.349  -8.970  12.675  1.00  0.00           O  
ATOM   1102  H   SER A  72       5.804  -6.328  12.948  1.00  0.00           H  
ATOM   1103  HA  SER A  72       8.370  -7.596  12.471  1.00  0.00           H  
ATOM   1104 1HB  SER A  72       7.250  -9.650  13.002  1.00  0.00           H  
ATOM   1105 2HB  SER A  72       6.685  -8.417  14.120  1.00  0.00           H  
ATOM   1106  HG  SER A  72       5.073  -9.765  13.139  1.00  0.00           H  
ATOM   1107  N   LEU A  73       7.955  -9.006  10.313  1.00  0.00           N  
ATOM   1108  CA  LEU A  73       7.892  -9.504   8.939  1.00  0.00           C  
ATOM   1109  C   LEU A  73       6.504 -10.108   8.661  1.00  0.00           C  
ATOM   1110  O   LEU A  73       5.926  -9.920   7.578  1.00  0.00           O  
ATOM   1111  CB  LEU A  73       8.983 -10.555   8.701  1.00  0.00           C  
ATOM   1112  CG  LEU A  73       9.085 -11.097   7.269  1.00  0.00           C  
ATOM   1113  CD1 LEU A  73       9.492  -9.971   6.328  1.00  0.00           C  
ATOM   1114  CD2 LEU A  73      10.092 -12.236   7.227  1.00  0.00           C  
ATOM   1115  H   LEU A  73       8.609  -9.423  10.956  1.00  0.00           H  
ATOM   1116  HA  LEU A  73       8.057  -8.667   8.260  1.00  0.00           H  
ATOM   1117 1HB  LEU A  73       9.947 -10.119   8.959  1.00  0.00           H  
ATOM   1118 2HB  LEU A  73       8.802 -11.401   9.363  1.00  0.00           H  
ATOM   1119  HG  LEU A  73       8.109 -11.463   6.949  1.00  0.00           H  
ATOM   1120 1HD1 LEU A  73       9.564 -10.356   5.310  1.00  0.00           H  
ATOM   1121 2HD1 LEU A  73       8.745  -9.179   6.363  1.00  0.00           H  
ATOM   1122 3HD1 LEU A  73      10.459  -9.573   6.634  1.00  0.00           H  
ATOM   1123 1HD2 LEU A  73      10.164 -12.622   6.210  1.00  0.00           H  
ATOM   1124 2HD2 LEU A  73      11.068 -11.871   7.547  1.00  0.00           H  
ATOM   1125 3HD2 LEU A  73       9.767 -13.034   7.896  1.00  0.00           H  
ATOM   1126  N   GLU A  74       5.886 -10.903   9.665  1.00  0.00           N  
ATOM   1127  CA  GLU A  74       4.585 -11.559   9.578  1.00  0.00           C  
ATOM   1128  C   GLU A  74       3.481 -10.541   9.370  1.00  0.00           C  
ATOM   1129  O   GLU A  74       2.512 -10.799   8.656  1.00  0.00           O  
ATOM   1130  CB  GLU A  74       4.307 -12.375  10.843  1.00  0.00           C  
ATOM   1131  CG  GLU A  74       5.292 -13.510  11.085  1.00  0.00           C  
ATOM   1132  CD  GLU A  74       6.567 -13.050  11.733  1.00  0.00           C  
ATOM   1133  OE1 GLU A  74       6.700 -11.874  11.971  1.00  0.00           O  
ATOM   1134  OE2 GLU A  74       7.411 -13.876  11.992  1.00  0.00           O  
ATOM   1135  H   GLU A  74       6.420 -10.983  10.519  1.00  0.00           H  
ATOM   1136  HA  GLU A  74       4.598 -12.223   8.713  1.00  0.00           H  
ATOM   1137 1HB  GLU A  74       4.333 -11.718  11.712  1.00  0.00           H  
ATOM   1138 2HB  GLU A  74       3.308 -12.805  10.786  1.00  0.00           H  
ATOM   1139 1HG  GLU A  74       4.820 -14.254  11.726  1.00  0.00           H  
ATOM   1140 2HG  GLU A  74       5.523 -13.986  10.134  1.00  0.00           H  
ATOM   1141  N   THR A  75       3.637  -9.377  10.006  1.00  0.00           N  
ATOM   1142  CA  THR A  75       2.696  -8.275   9.881  1.00  0.00           C  
ATOM   1143  C   THR A  75       2.683  -7.703   8.470  1.00  0.00           C  
ATOM   1144  O   THR A  75       1.623  -7.516   7.876  1.00  0.00           O  
ATOM   1145  CB  THR A  75       3.023  -7.157  10.888  1.00  0.00           C  
ATOM   1146  OG1 THR A  75       2.918  -7.667  12.223  1.00  0.00           O  
ATOM   1147  CG2 THR A  75       2.063  -5.989  10.718  1.00  0.00           C  
ATOM   1148  H   THR A  75       4.449  -9.265  10.596  1.00  0.00           H  
ATOM   1149  HA  THR A  75       1.697  -8.658  10.089  1.00  0.00           H  
ATOM   1150  HB  THR A  75       4.042  -6.808  10.726  1.00  0.00           H  
ATOM   1151  HG1 THR A  75       3.716  -8.154  12.442  1.00  0.00           H  
ATOM   1152 1HG2 THR A  75       2.309  -5.209  11.437  1.00  0.00           H  
ATOM   1153 2HG2 THR A  75       2.148  -5.592   9.707  1.00  0.00           H  
ATOM   1154 3HG2 THR A  75       1.042  -6.330  10.888  1.00  0.00           H  
ATOM   1155  N   ALA A  76       3.874  -7.431   7.946  1.00  0.00           N  
ATOM   1156  CA  ALA A  76       4.003  -6.860   6.621  1.00  0.00           C  
ATOM   1157  C   ALA A  76       3.410  -7.813   5.600  1.00  0.00           C  
ATOM   1158  O   ALA A  76       2.734  -7.392   4.661  1.00  0.00           O  
ATOM   1159  CB  ALA A  76       5.463  -6.558   6.313  1.00  0.00           C  
ATOM   1160  H   ALA A  76       4.709  -7.624   8.481  1.00  0.00           H  
ATOM   1161  HA  ALA A  76       3.438  -5.928   6.598  1.00  0.00           H  
ATOM   1162 1HB  ALA A  76       5.542  -6.130   5.313  1.00  0.00           H  
ATOM   1163 2HB  ALA A  76       5.850  -5.849   7.044  1.00  0.00           H  
ATOM   1164 3HB  ALA A  76       6.041  -7.479   6.360  1.00  0.00           H  
ATOM   1165  N   LEU A  77       3.660  -9.126   5.775  1.00  0.00           N  
ATOM   1166  CA  LEU A  77       3.166 -10.154   4.879  1.00  0.00           C  
ATOM   1167  C   LEU A  77       1.628 -10.200   4.908  1.00  0.00           C  
ATOM   1168  O   LEU A  77       0.983 -10.367   3.875  1.00  0.00           O  
ATOM   1169  CB  LEU A  77       3.745 -11.519   5.274  1.00  0.00           C  
ATOM   1170  CG  LEU A  77       5.242 -11.711   4.999  1.00  0.00           C  
ATOM   1171  CD1 LEU A  77       5.764 -12.880   5.824  1.00  0.00           C  
ATOM   1172  CD2 LEU A  77       5.459 -11.951   3.513  1.00  0.00           C  
ATOM   1173  H   LEU A  77       4.221  -9.396   6.572  1.00  0.00           H  
ATOM   1174  HA  LEU A  77       3.490  -9.915   3.868  1.00  0.00           H  
ATOM   1175 1HB  LEU A  77       3.582 -11.670   6.340  1.00  0.00           H  
ATOM   1176 2HB  LEU A  77       3.206 -12.295   4.731  1.00  0.00           H  
ATOM   1177  HG  LEU A  77       5.786 -10.817   5.306  1.00  0.00           H  
ATOM   1178 1HD1 LEU A  77       6.828 -13.016   5.629  1.00  0.00           H  
ATOM   1179 2HD1 LEU A  77       5.614 -12.673   6.884  1.00  0.00           H  
ATOM   1180 3HD1 LEU A  77       5.226 -13.787   5.551  1.00  0.00           H  
ATOM   1181 1HD2 LEU A  77       6.523 -12.087   3.317  1.00  0.00           H  
ATOM   1182 2HD2 LEU A  77       4.916 -12.845   3.205  1.00  0.00           H  
ATOM   1183 3HD2 LEU A  77       5.093 -11.092   2.949  1.00  0.00           H  
ATOM   1184  N   ALA A  78       0.927 -10.115   6.143  1.00  0.00           N  
ATOM   1185  CA  ALA A  78      -0.524 -10.124   6.301  1.00  0.00           C  
ATOM   1186  C   ALA A  78      -1.118  -8.912   5.599  1.00  0.00           C  
ATOM   1187  O   ALA A  78      -2.221  -8.976   5.056  1.00  0.00           O  
ATOM   1188  CB  ALA A  78      -0.911 -10.137   7.773  1.00  0.00           C  
ATOM   1189  H   ALA A  78       1.512 -10.103   6.967  1.00  0.00           H  
ATOM   1190  HA  ALA A  78      -0.910 -11.026   5.825  1.00  0.00           H  
ATOM   1191 1HB  ALA A  78      -1.997 -10.127   7.863  1.00  0.00           H  
ATOM   1192 2HB  ALA A  78      -0.516 -11.036   8.245  1.00  0.00           H  
ATOM   1193 3HB  ALA A  78      -0.498  -9.258   8.264  1.00  0.00           H  
ATOM   1194  N   ILE A  79      -0.454  -7.654   5.595  1.00  0.00           N  
ATOM   1195  CA  ILE A  79      -0.944  -6.415   5.006  1.00  0.00           C  
ATOM   1196  C   ILE A  79      -0.880  -6.526   3.493  1.00  0.00           C  
ATOM   1197  O   ILE A  79      -1.822  -6.156   2.792  1.00  0.00           O  
ATOM   1198  CB  ILE A  79      -0.125  -5.200   5.481  1.00  0.00           C  
ATOM   1199  CG1 ILE A  79      -0.339  -4.964   6.978  1.00  0.00           C  
ATOM   1200  CG2 ILE A  79      -0.500  -3.961   4.683  1.00  0.00           C  
ATOM   1201  CD1 ILE A  79       0.648  -3.998   7.591  1.00  0.00           C  
ATOM   1202  H   ILE A  79       0.420  -7.646   6.098  1.00  0.00           H  
ATOM   1203  HA  ILE A  79      -1.980  -6.273   5.312  1.00  0.00           H  
ATOM   1204  HB  ILE A  79       0.937  -5.403   5.343  1.00  0.00           H  
ATOM   1205 1HG1 ILE A  79      -1.344  -4.577   7.144  1.00  0.00           H  
ATOM   1206 2HG1 ILE A  79      -0.263  -5.912   7.511  1.00  0.00           H  
ATOM   1207 1HG2 ILE A  79       0.087  -3.113   5.031  1.00  0.00           H  
ATOM   1208 2HG2 ILE A  79      -0.298  -4.133   3.627  1.00  0.00           H  
ATOM   1209 3HG2 ILE A  79      -1.561  -3.749   4.818  1.00  0.00           H  
ATOM   1210 1HD1 ILE A  79       0.432  -3.882   8.653  1.00  0.00           H  
ATOM   1211 2HD1 ILE A  79       1.661  -4.385   7.467  1.00  0.00           H  
ATOM   1212 3HD1 ILE A  79       0.565  -3.031   7.097  1.00  0.00           H  
ATOM   1213  N   LEU A  80       0.247  -7.042   2.991  1.00  0.00           N  
ATOM   1214  CA  LEU A  80       0.456  -7.247   1.552  1.00  0.00           C  
ATOM   1215  C   LEU A  80      -0.568  -8.237   1.019  1.00  0.00           C  
ATOM   1216  O   LEU A  80      -1.054  -8.098  -0.103  1.00  0.00           O  
ATOM   1217  CB  LEU A  80       1.873  -7.763   1.275  1.00  0.00           C  
ATOM   1218  CG  LEU A  80       3.008  -6.761   1.525  1.00  0.00           C  
ATOM   1219  CD1 LEU A  80       4.346  -7.487   1.485  1.00  0.00           C  
ATOM   1220  CD2 LEU A  80       2.952  -5.659   0.479  1.00  0.00           C  
ATOM   1221  H   LEU A  80       0.979  -7.299   3.637  1.00  0.00           H  
ATOM   1222  HA  LEU A  80       0.310  -6.290   1.048  1.00  0.00           H  
ATOM   1223 1HB  LEU A  80       2.056  -8.634   1.904  1.00  0.00           H  
ATOM   1224 2HB  LEU A  80       1.933  -8.077   0.232  1.00  0.00           H  
ATOM   1225  HG  LEU A  80       2.896  -6.326   2.519  1.00  0.00           H  
ATOM   1226 1HD1 LEU A  80       5.152  -6.775   1.663  1.00  0.00           H  
ATOM   1227 2HD1 LEU A  80       4.366  -8.257   2.255  1.00  0.00           H  
ATOM   1228 3HD1 LEU A  80       4.479  -7.948   0.507  1.00  0.00           H  
ATOM   1229 1HD2 LEU A  80       3.758  -4.946   0.658  1.00  0.00           H  
ATOM   1230 2HD2 LEU A  80       3.065  -6.092  -0.514  1.00  0.00           H  
ATOM   1231 3HD2 LEU A  80       1.992  -5.145   0.544  1.00  0.00           H  
ATOM   1232  N   SER A  81      -0.883  -9.407   1.810  1.00  0.00           N  
ATOM   1233  CA  SER A  81      -1.924 -10.353   1.472  1.00  0.00           C  
ATOM   1234  C   SER A  81      -3.292  -9.697   1.448  1.00  0.00           C  
ATOM   1235  O   SER A  81      -4.125 -10.010   0.599  1.00  0.00           O  
ATOM   1236  CB  SER A  81      -1.921 -11.500   2.464  1.00  0.00           C  
ATOM   1237  OG  SER A  81      -2.905 -12.444   2.143  1.00  0.00           O  
ATOM   1238  H   SER A  81      -0.316  -9.569   2.629  1.00  0.00           H  
ATOM   1239  HA  SER A  81      -1.721 -10.736   0.471  1.00  0.00           H  
ATOM   1240 1HB  SER A  81      -0.941 -11.977   2.466  1.00  0.00           H  
ATOM   1241 2HB  SER A  81      -2.098 -11.113   3.467  1.00  0.00           H  
ATOM   1242  HG  SER A  81      -2.773 -13.180   2.746  1.00  0.00           H  
ATOM   1243  N   ALA A  82      -3.654  -8.789   2.518  1.00  0.00           N  
ATOM   1244  CA  ALA A  82      -4.923  -8.063   2.556  1.00  0.00           C  
ATOM   1245  C   ALA A  82      -5.096  -7.163   1.327  1.00  0.00           C  
ATOM   1246  O   ALA A  82      -6.189  -7.058   0.771  1.00  0.00           O  
ATOM   1247  CB  ALA A  82      -5.019  -7.240   3.832  1.00  0.00           C  
ATOM   1248  H   ALA A  82      -3.019  -8.709   3.299  1.00  0.00           H  
ATOM   1249  HA  ALA A  82      -5.732  -8.794   2.546  1.00  0.00           H  
ATOM   1250 1HB  ALA A  82      -5.972  -6.708   3.851  1.00  0.00           H  
ATOM   1251 2HB  ALA A  82      -4.955  -7.900   4.697  1.00  0.00           H  
ATOM   1252 3HB  ALA A  82      -4.203  -6.520   3.863  1.00  0.00           H  
ATOM   1253  N   ALA A  83      -3.982  -6.358   0.873  1.00  0.00           N  
ATOM   1254  CA  ALA A  83      -4.072  -5.466  -0.284  1.00  0.00           C  
ATOM   1255  C   ALA A  83      -4.414  -6.246  -1.565  1.00  0.00           C  
ATOM   1256  O   ALA A  83      -5.276  -5.836  -2.340  1.00  0.00           O  
ATOM   1257  CB  ALA A  83      -2.771  -4.701  -0.466  1.00  0.00           C  
ATOM   1258  H   ALA A  83      -3.121  -6.389   1.404  1.00  0.00           H  
ATOM   1259  HA  ALA A  83      -4.879  -4.756  -0.102  1.00  0.00           H  
ATOM   1260 1HB  ALA A  83      -2.853  -4.043  -1.331  1.00  0.00           H  
ATOM   1261 2HB  ALA A  83      -2.570  -4.104   0.426  1.00  0.00           H  
ATOM   1262 3HB  ALA A  83      -1.953  -5.403  -0.622  1.00  0.00           H  
ATOM   1263  N   ALA A  84      -3.738  -7.364  -1.782  1.00  0.00           N  
ATOM   1264  CA  ALA A  84      -3.964  -8.186  -2.971  1.00  0.00           C  
ATOM   1265  C   ALA A  84      -5.374  -8.778  -2.995  1.00  0.00           C  
ATOM   1266  O   ALA A  84      -5.982  -8.913  -4.056  1.00  0.00           O  
ATOM   1267  CB  ALA A  84      -2.930  -9.299  -3.049  1.00  0.00           C  
ATOM   1268  H   ALA A  84      -3.048  -7.658  -1.106  1.00  0.00           H  
ATOM   1269  HA  ALA A  84      -3.861  -7.547  -3.849  1.00  0.00           H  
ATOM   1270 1HB  ALA A  84      -3.110  -9.902  -3.938  1.00  0.00           H  
ATOM   1271 2HB  ALA A  84      -1.931  -8.867  -3.100  1.00  0.00           H  
ATOM   1272 3HB  ALA A  84      -3.006  -9.929  -2.163  1.00  0.00           H  
ATOM   1273  N   GLN A  85      -5.988  -9.305  -1.759  1.00  0.00           N  
ATOM   1274  CA  GLN A  85      -7.341  -9.874  -1.672  1.00  0.00           C  
ATOM   1275  C   GLN A  85      -8.459  -8.833  -1.701  1.00  0.00           C  
ATOM   1276  O   GLN A  85      -9.555  -9.100  -2.192  1.00  0.00           O  
ATOM   1277  CB  GLN A  85      -7.469 -10.711  -0.396  1.00  0.00           C  
ATOM   1278  CG  GLN A  85      -6.622 -11.972  -0.391  1.00  0.00           C  
ATOM   1279  CD  GLN A  85      -7.091 -12.989  -1.413  1.00  0.00           C  
ATOM   1280  OE1 GLN A  85      -8.236 -13.447  -1.374  1.00  0.00           O  
ATOM   1281  NE2 GLN A  85      -6.207 -13.348  -2.338  1.00  0.00           N  
ATOM   1282  H   GLN A  85      -5.412  -9.278  -0.930  1.00  0.00           H  
ATOM   1283  HA  GLN A  85      -7.498 -10.524  -2.532  1.00  0.00           H  
ATOM   1284 1HB  GLN A  85      -7.182 -10.108   0.465  1.00  0.00           H  
ATOM   1285 2HB  GLN A  85      -8.510 -11.005  -0.257  1.00  0.00           H  
ATOM   1286 1HG  GLN A  85      -5.591 -11.705  -0.621  1.00  0.00           H  
ATOM   1287 2HG  GLN A  85      -6.677 -12.430   0.597  1.00  0.00           H  
ATOM   1288 1HE2 GLN A  85      -6.459 -14.016  -3.039  1.00  0.00           H  
ATOM   1289 2HE2 GLN A  85      -5.289 -12.952  -2.332  1.00  0.00           H  
ATOM   1290  N   LEU A  86      -8.234  -7.520  -1.147  1.00  0.00           N  
ATOM   1291  CA  LEU A  86      -9.110  -6.367  -1.202  1.00  0.00           C  
ATOM   1292  C   LEU A  86      -9.205  -5.907  -2.651  1.00  0.00           C  
ATOM   1293  O   LEU A  86     -10.266  -5.482  -3.108  1.00  0.00           O  
ATOM   1294  CB  LEU A  86      -8.582  -5.235  -0.312  1.00  0.00           C  
ATOM   1295  CG  LEU A  86      -8.698  -5.469   1.199  1.00  0.00           C  
ATOM   1296  CD1 LEU A  86      -7.869  -4.428   1.940  1.00  0.00           C  
ATOM   1297  CD2 LEU A  86     -10.161  -5.397   1.613  1.00  0.00           C  
ATOM   1298  H   LEU A  86      -7.346  -7.443  -0.672  1.00  0.00           H  
ATOM   1299  HA  LEU A  86     -10.097  -6.674  -0.859  1.00  0.00           H  
ATOM   1300 1HB  LEU A  86      -7.530  -5.074  -0.542  1.00  0.00           H  
ATOM   1301 2HB  LEU A  86      -9.127  -4.322  -0.550  1.00  0.00           H  
ATOM   1302  HG  LEU A  86      -8.299  -6.453   1.449  1.00  0.00           H  
ATOM   1303 1HD1 LEU A  86      -7.952  -4.595   3.015  1.00  0.00           H  
ATOM   1304 2HD1 LEU A  86      -6.825  -4.515   1.641  1.00  0.00           H  
ATOM   1305 3HD1 LEU A  86      -8.236  -3.432   1.698  1.00  0.00           H  
ATOM   1306 1HD2 LEU A  86     -10.244  -5.564   2.688  1.00  0.00           H  
ATOM   1307 2HD2 LEU A  86     -10.561  -4.413   1.366  1.00  0.00           H  
ATOM   1308 3HD2 LEU A  86     -10.727  -6.162   1.082  1.00  0.00           H  
ATOM   1309  N   GLY A  87      -8.089  -5.992  -3.372  1.00  0.00           N  
ATOM   1310  CA  GLY A  87      -8.043  -5.507  -4.731  1.00  0.00           C  
ATOM   1311  C   GLY A  87      -7.590  -4.057  -4.756  1.00  0.00           C  
ATOM   1312  O   GLY A  87      -8.002  -3.274  -5.615  1.00  0.00           O  
ATOM   1313  H   GLY A  87      -7.260  -6.400  -2.967  1.00  0.00           H  
ATOM   1314 1HA  GLY A  87      -7.361  -6.124  -5.315  1.00  0.00           H  
ATOM   1315 2HA  GLY A  87      -9.029  -5.601  -5.186  1.00  0.00           H  
ATOM   1316  N   THR A  88      -6.729  -3.690  -3.815  1.00  0.00           N  
ATOM   1317  CA  THR A  88      -6.309  -2.311  -3.754  1.00  0.00           C  
ATOM   1318  C   THR A  88      -4.811  -2.162  -3.565  1.00  0.00           C  
ATOM   1319  O   THR A  88      -4.067  -3.129  -3.666  1.00  0.00           O  
ATOM   1320  CB  THR A  88      -7.043  -1.573  -2.619  1.00  0.00           C  
ATOM   1321  OG1 THR A  88      -6.792  -0.165  -2.720  1.00  0.00           O  
ATOM   1322  CG2 THR A  88      -6.569  -2.073  -1.263  1.00  0.00           C  
ATOM   1323  H   THR A  88      -6.359  -4.346  -3.143  1.00  0.00           H  
ATOM   1324  HA  THR A  88      -6.516  -1.843  -4.715  1.00  0.00           H  
ATOM   1325  HB  THR A  88      -8.116  -1.744  -2.709  1.00  0.00           H  
ATOM   1326  HG1 THR A  88      -7.468   0.315  -2.237  1.00  0.00           H  
ATOM   1327 1HG2 THR A  88      -7.099  -1.541  -0.474  1.00  0.00           H  
ATOM   1328 2HG2 THR A  88      -6.770  -3.141  -1.179  1.00  0.00           H  
ATOM   1329 3HG2 THR A  88      -5.499  -1.897  -1.164  1.00  0.00           H  
ATOM   1330  N   THR A  89      -4.337  -0.926  -3.250  1.00  0.00           N  
ATOM   1331  CA  THR A  89      -2.900  -0.695  -3.131  1.00  0.00           C  
ATOM   1332  C   THR A  89      -2.443  -1.112  -1.734  1.00  0.00           C  
ATOM   1333  O   THR A  89      -3.277  -1.311  -0.842  1.00  0.00           O  
ATOM   1334  CB  THR A  89      -2.536   0.779  -3.391  1.00  0.00           C  
ATOM   1335  OG1 THR A  89      -3.123   1.605  -2.377  1.00  0.00           O  
ATOM   1336  CG2 THR A  89      -3.044   1.220  -4.755  1.00  0.00           C  
ATOM   1337  H   THR A  89      -4.974  -0.161  -3.085  1.00  0.00           H  
ATOM   1338  HA  THR A  89      -2.393  -1.268  -3.906  1.00  0.00           H  
ATOM   1339  HB  THR A  89      -1.453   0.897  -3.356  1.00  0.00           H  
ATOM   1340  HG1 THR A  89      -2.785   2.499  -2.459  1.00  0.00           H  
ATOM   1341 1HG2 THR A  89      -2.777   2.264  -4.922  1.00  0.00           H  
ATOM   1342 2HG2 THR A  89      -2.591   0.601  -5.530  1.00  0.00           H  
ATOM   1343 3HG2 THR A  89      -4.128   1.113  -4.792  1.00  0.00           H  
ATOM   1344  N   VAL A  90      -1.127  -1.251  -1.554  1.00  0.00           N  
ATOM   1345  CA  VAL A  90      -0.588  -1.602  -0.248  1.00  0.00           C  
ATOM   1346  C   VAL A  90      -0.793  -0.455   0.740  1.00  0.00           C  
ATOM   1347  O   VAL A  90      -1.226  -0.663   1.895  1.00  0.00           O  
ATOM   1348  CB  VAL A  90       0.913  -1.928  -0.355  1.00  0.00           C  
ATOM   1349  CG1 VAL A  90       1.510  -2.153   1.026  1.00  0.00           C  
ATOM   1350  CG2 VAL A  90       1.115  -3.152  -1.236  1.00  0.00           C  
ATOM   1351  H   VAL A  90      -0.492  -1.112  -2.325  1.00  0.00           H  
ATOM   1352  HA  VAL A  90      -1.188  -2.411   0.168  1.00  0.00           H  
ATOM   1353  HB  VAL A  90       1.432  -1.074  -0.794  1.00  0.00           H  
ATOM   1354 1HG1 VAL A  90       2.572  -2.383   0.932  1.00  0.00           H  
ATOM   1355 2HG1 VAL A  90       1.387  -1.253   1.628  1.00  0.00           H  
ATOM   1356 3HG1 VAL A  90       1.002  -2.987   1.511  1.00  0.00           H  
ATOM   1357 1HG2 VAL A  90       2.179  -3.377  -1.308  1.00  0.00           H  
ATOM   1358 2HG2 VAL A  90       0.592  -4.004  -0.801  1.00  0.00           H  
ATOM   1359 3HG2 VAL A  90       0.718  -2.953  -2.231  1.00  0.00           H  
ATOM   1360  N   GLU A  91      -0.536   0.761   0.265  1.00  0.00           N  
ATOM   1361  CA  GLU A  91      -0.680   1.946   1.102  1.00  0.00           C  
ATOM   1362  C   GLU A  91      -2.109   2.067   1.619  1.00  0.00           C  
ATOM   1363  O   GLU A  91      -2.321   2.516   2.743  1.00  0.00           O  
ATOM   1364  CB  GLU A  91      -0.297   3.205   0.321  1.00  0.00           C  
ATOM   1365  CG  GLU A  91       1.177   3.292  -0.047  1.00  0.00           C  
ATOM   1366  CD  GLU A  91       1.521   2.498  -1.277  1.00  0.00           C  
ATOM   1367  OE1 GLU A  91       0.641   1.880  -1.827  1.00  0.00           O  
ATOM   1368  OE2 GLU A  91       2.665   2.510  -1.667  1.00  0.00           O  
ATOM   1369  H   GLU A  91      -0.234   0.869  -0.693  1.00  0.00           H  
ATOM   1370  HA  GLU A  91      -0.033   1.837   1.973  1.00  0.00           H  
ATOM   1371 1HB  GLU A  91      -0.876   3.251  -0.602  1.00  0.00           H  
ATOM   1372 2HB  GLU A  91      -0.548   4.088   0.909  1.00  0.00           H  
ATOM   1373 1HG  GLU A  91       1.437   4.337  -0.219  1.00  0.00           H  
ATOM   1374 2HG  GLU A  91       1.772   2.931   0.790  1.00  0.00           H  
ATOM   1375  N   GLU A  92      -3.263   1.724   0.776  1.00  0.00           N  
ATOM   1376  CA  GLU A  92      -4.655   1.734   1.237  1.00  0.00           C  
ATOM   1377  C   GLU A  92      -4.923   0.672   2.302  1.00  0.00           C  
ATOM   1378  O   GLU A  92      -5.678   0.912   3.241  1.00  0.00           O  
ATOM   1379  CB  GLU A  92      -5.603   1.521   0.056  1.00  0.00           C  
ATOM   1380  CG  GLU A  92      -7.080   1.525   0.427  1.00  0.00           C  
ATOM   1381  CD  GLU A  92      -7.548   2.851   0.954  1.00  0.00           C  
ATOM   1382  OE1 GLU A  92      -6.894   3.835   0.701  1.00  0.00           O  
ATOM   1383  OE2 GLU A  92      -8.562   2.884   1.611  1.00  0.00           O  
ATOM   1384  H   GLU A  92      -3.058   1.423  -0.167  1.00  0.00           H  
ATOM   1385  HA  GLU A  92      -4.873   2.717   1.653  1.00  0.00           H  
ATOM   1386 1HB  GLU A  92      -5.444   2.306  -0.684  1.00  0.00           H  
ATOM   1387 2HB  GLU A  92      -5.381   0.569  -0.423  1.00  0.00           H  
ATOM   1388 1HG  GLU A  92      -7.666   1.271  -0.457  1.00  0.00           H  
ATOM   1389 2HG  GLU A  92      -7.257   0.757   1.179  1.00  0.00           H  
ATOM   1390  N   ALA A  93      -4.312  -0.633   2.189  1.00  0.00           N  
ATOM   1391  CA  ALA A  93      -4.431  -1.695   3.184  1.00  0.00           C  
ATOM   1392  C   ALA A  93      -3.832  -1.222   4.506  1.00  0.00           C  
ATOM   1393  O   ALA A  93      -4.339  -1.530   5.576  1.00  0.00           O  
ATOM   1394  CB  ALA A  93      -3.747  -2.970   2.705  1.00  0.00           C  
ATOM   1395  H   ALA A  93      -3.818  -0.820   1.327  1.00  0.00           H  
ATOM   1396  HA  ALA A  93      -5.491  -1.903   3.332  1.00  0.00           H  
ATOM   1397 1HB  ALA A  93      -3.850  -3.746   3.463  1.00  0.00           H  
ATOM   1398 2HB  ALA A  93      -4.211  -3.305   1.778  1.00  0.00           H  
ATOM   1399 3HB  ALA A  93      -2.689  -2.771   2.531  1.00  0.00           H  
ATOM   1400  N   VAL A  94      -2.742  -0.472   4.408  1.00  0.00           N  
ATOM   1401  CA  VAL A  94      -2.078   0.085   5.574  1.00  0.00           C  
ATOM   1402  C   VAL A  94      -2.999   1.132   6.221  1.00  0.00           C  
ATOM   1403  O   VAL A  94      -3.306   1.021   7.407  1.00  0.00           O  
ATOM   1404  CB  VAL A  94      -0.737   0.730   5.178  1.00  0.00           C  
ATOM   1405  CG1 VAL A  94      -0.179   1.549   6.333  1.00  0.00           C  
ATOM   1406  CG2 VAL A  94       0.250  -0.347   4.756  1.00  0.00           C  
ATOM   1407  H   VAL A  94      -2.364  -0.282   3.490  1.00  0.00           H  
ATOM   1408  HA  VAL A  94      -1.935  -0.713   6.304  1.00  0.00           H  
ATOM   1409  HB  VAL A  94      -0.904   1.416   4.349  1.00  0.00           H  
ATOM   1410 1HG1 VAL A  94       0.769   1.997   6.036  1.00  0.00           H  
ATOM   1411 2HG1 VAL A  94      -0.885   2.335   6.595  1.00  0.00           H  
ATOM   1412 3HG1 VAL A  94      -0.018   0.900   7.195  1.00  0.00           H  
ATOM   1413 1HG2 VAL A  94       1.196   0.115   4.477  1.00  0.00           H  
ATOM   1414 2HG2 VAL A  94       0.414  -1.039   5.583  1.00  0.00           H  
ATOM   1415 3HG2 VAL A  94      -0.151  -0.895   3.902  1.00  0.00           H  
ATOM   1416  N   ASN A  95      -3.494   2.088   5.422  1.00  0.00           N  
ATOM   1417  CA  ASN A  95      -4.380   3.140   5.936  1.00  0.00           C  
ATOM   1418  C   ASN A  95      -5.588   2.569   6.642  1.00  0.00           C  
ATOM   1419  O   ASN A  95      -5.970   3.036   7.715  1.00  0.00           O  
ATOM   1420  CB  ASN A  95      -4.821   4.065   4.816  1.00  0.00           C  
ATOM   1421  CG  ASN A  95      -3.718   4.974   4.350  1.00  0.00           C  
ATOM   1422  OD1 ASN A  95      -2.734   5.195   5.066  1.00  0.00           O  
ATOM   1423  ND2 ASN A  95      -3.863   5.507   3.164  1.00  0.00           N  
ATOM   1424  H   ASN A  95      -3.251   2.085   4.442  1.00  0.00           H  
ATOM   1425  HA  ASN A  95      -3.830   3.726   6.674  1.00  0.00           H  
ATOM   1426 1HB  ASN A  95      -5.169   3.471   3.970  1.00  0.00           H  
ATOM   1427 2HB  ASN A  95      -5.659   4.673   5.156  1.00  0.00           H  
ATOM   1428 1HD2 ASN A  95      -3.161   6.121   2.802  1.00  0.00           H  
ATOM   1429 2HD2 ASN A  95      -4.676   5.301   2.619  1.00  0.00           H  
ATOM   1430  N   ARG A  96      -6.290   1.467   6.043  1.00  0.00           N  
ATOM   1431  CA  ARG A  96      -7.440   0.821   6.673  1.00  0.00           C  
ATOM   1432  C   ARG A  96      -7.040   0.059   7.934  1.00  0.00           C  
ATOM   1433  O   ARG A  96      -7.774   0.052   8.913  1.00  0.00           O  
ATOM   1434  CB  ARG A  96      -8.111  -0.138   5.701  1.00  0.00           C  
ATOM   1435  CG  ARG A  96      -8.787   0.526   4.512  1.00  0.00           C  
ATOM   1436  CD  ARG A  96      -9.378  -0.475   3.587  1.00  0.00           C  
ATOM   1437  NE  ARG A  96      -9.858   0.139   2.359  1.00  0.00           N  
ATOM   1438  CZ  ARG A  96     -10.655  -0.471   1.460  1.00  0.00           C  
ATOM   1439  NH1 ARG A  96     -11.050  -1.709   1.664  1.00  0.00           N  
ATOM   1440  NH2 ARG A  96     -11.037   0.173   0.372  1.00  0.00           N  
ATOM   1441  H   ARG A  96      -5.996   1.163   5.127  1.00  0.00           H  
ATOM   1442  HA  ARG A  96      -8.155   1.592   6.964  1.00  0.00           H  
ATOM   1443 1HB  ARG A  96      -7.372  -0.837   5.313  1.00  0.00           H  
ATOM   1444 2HB  ARG A  96      -8.868  -0.721   6.228  1.00  0.00           H  
ATOM   1445 1HG  ARG A  96      -9.585   1.180   4.865  1.00  0.00           H  
ATOM   1446 2HG  ARG A  96      -8.054   1.114   3.958  1.00  0.00           H  
ATOM   1447 1HD  ARG A  96      -8.624  -1.217   3.326  1.00  0.00           H  
ATOM   1448 2HD  ARG A  96     -10.218  -0.967   4.075  1.00  0.00           H  
ATOM   1449  HE  ARG A  96      -9.575   1.090   2.168  1.00  0.00           H  
ATOM   1450 1HH1 ARG A  96     -10.757  -2.202   2.497  1.00  0.00           H  
ATOM   1451 2HH1 ARG A  96     -11.646  -2.165   0.991  1.00  0.00           H  
ATOM   1452 1HH2 ARG A  96     -10.733   1.125   0.215  1.00  0.00           H  
ATOM   1453 2HH2 ARG A  96     -11.634  -0.284  -0.301  1.00  0.00           H  
ATOM   1454  N   ALA A  97      -5.793  -0.702   7.929  1.00  0.00           N  
ATOM   1455  CA  ALA A  97      -5.315  -1.483   9.052  1.00  0.00           C  
ATOM   1456  C   ALA A  97      -5.052  -0.529  10.217  1.00  0.00           C  
ATOM   1457  O   ALA A  97      -5.349  -0.856  11.347  1.00  0.00           O  
ATOM   1458  CB  ALA A  97      -4.056  -2.245   8.671  1.00  0.00           C  
ATOM   1459  H   ALA A  97      -5.288  -0.737   7.056  1.00  0.00           H  
ATOM   1460  HA  ALA A  97      -6.091  -2.200   9.323  1.00  0.00           H  
ATOM   1461 1HB  ALA A  97      -3.709  -2.827   9.524  1.00  0.00           H  
ATOM   1462 2HB  ALA A  97      -4.275  -2.916   7.840  1.00  0.00           H  
ATOM   1463 3HB  ALA A  97      -3.282  -1.541   8.374  1.00  0.00           H  
ATOM   1464  N   LEU A  98      -4.500   0.649   9.924  1.00  0.00           N  
ATOM   1465  CA  LEU A  98      -4.213   1.654  10.949  1.00  0.00           C  
ATOM   1466  C   LEU A  98      -5.475   2.256  11.568  1.00  0.00           C  
ATOM   1467  O   LEU A  98      -5.494   2.546  12.749  1.00  0.00           O  
ATOM   1468  CB  LEU A  98      -3.360   2.778  10.347  1.00  0.00           C  
ATOM   1469  CG  LEU A  98      -1.922   2.394   9.975  1.00  0.00           C  
ATOM   1470  CD1 LEU A  98      -1.288   3.521   9.170  1.00  0.00           C  
ATOM   1471  CD2 LEU A  98      -1.128   2.111  11.240  1.00  0.00           C  
ATOM   1472  H   LEU A  98      -4.274   0.851   8.961  1.00  0.00           H  
ATOM   1473  HA  LEU A  98      -3.678   1.171  11.767  1.00  0.00           H  
ATOM   1474 1HB  LEU A  98      -3.851   3.140   9.445  1.00  0.00           H  
ATOM   1475 2HB  LEU A  98      -3.310   3.598  11.063  1.00  0.00           H  
ATOM   1476  HG  LEU A  98      -1.934   1.502   9.347  1.00  0.00           H  
ATOM   1477 1HD1 LEU A  98      -0.266   3.248   8.905  1.00  0.00           H  
ATOM   1478 2HD1 LEU A  98      -1.865   3.687   8.260  1.00  0.00           H  
ATOM   1479 3HD1 LEU A  98      -1.277   4.432   9.766  1.00  0.00           H  
ATOM   1480 1HD2 LEU A  98      -0.106   1.838  10.976  1.00  0.00           H  
ATOM   1481 2HD2 LEU A  98      -1.114   3.003  11.868  1.00  0.00           H  
ATOM   1482 3HD2 LEU A  98      -1.593   1.291  11.787  1.00  0.00           H  
ATOM   1483  N   ASN A  99      -6.677   2.562  10.753  1.00  0.00           N  
ATOM   1484  CA  ASN A  99      -7.975   3.003  11.264  1.00  0.00           C  
ATOM   1485  C   ASN A  99      -8.545   1.985  12.239  1.00  0.00           C  
ATOM   1486  O   ASN A  99      -9.102   2.348  13.275  1.00  0.00           O  
ATOM   1487  CB  ASN A  99      -8.947   3.254  10.125  1.00  0.00           C  
ATOM   1488  CG  ASN A  99      -8.629   4.508   9.360  1.00  0.00           C  
ATOM   1489  OD1 ASN A  99      -7.931   5.397   9.863  1.00  0.00           O  
ATOM   1490  ND2 ASN A  99      -9.128   4.599   8.154  1.00  0.00           N  
ATOM   1491  H   ASN A  99      -6.554   2.445   9.757  1.00  0.00           H  
ATOM   1492  HA  ASN A  99      -7.833   3.936  11.812  1.00  0.00           H  
ATOM   1493 1HB  ASN A  99      -8.927   2.408   9.437  1.00  0.00           H  
ATOM   1494 2HB  ASN A  99      -9.959   3.331  10.522  1.00  0.00           H  
ATOM   1495 1HD2 ASN A  99      -8.949   5.412   7.598  1.00  0.00           H  
ATOM   1496 2HD2 ASN A  99      -9.687   3.856   7.787  1.00  0.00           H  
ATOM   1497  N   LEU A 100      -8.453   0.554  11.983  1.00  0.00           N  
ATOM   1498  CA  LEU A 100      -8.872  -0.565  12.814  1.00  0.00           C  
ATOM   1499  C   LEU A 100      -7.982  -0.643  14.054  1.00  0.00           C  
ATOM   1500  O   LEU A 100      -8.453  -0.925  15.156  1.00  0.00           O  
ATOM   1501  CB  LEU A 100      -8.799  -1.879  12.025  1.00  0.00           C  
ATOM   1502  CG  LEU A 100      -9.816  -2.028  10.886  1.00  0.00           C  
ATOM   1503  CD1 LEU A 100      -9.449  -3.235  10.033  1.00  0.00           C  
ATOM   1504  CD2 LEU A 100     -11.214  -2.174  11.468  1.00  0.00           C  
ATOM   1505  H   LEU A 100      -8.059   0.369  11.071  1.00  0.00           H  
ATOM   1506  HA  LEU A 100      -9.905  -0.400  13.121  1.00  0.00           H  
ATOM   1507 1HB  LEU A 100      -7.803  -1.971  11.595  1.00  0.00           H  
ATOM   1508 2HB  LEU A 100      -8.952  -2.708  12.716  1.00  0.00           H  
ATOM   1509  HG  LEU A 100      -9.779  -1.145  10.248  1.00  0.00           H  
ATOM   1510 1HD1 LEU A 100     -10.172  -3.340   9.223  1.00  0.00           H  
ATOM   1511 2HD1 LEU A 100      -8.453  -3.095   9.613  1.00  0.00           H  
ATOM   1512 3HD1 LEU A 100      -9.462  -4.133  10.649  1.00  0.00           H  
ATOM   1513 1HD2 LEU A 100     -11.936  -2.279  10.658  1.00  0.00           H  
ATOM   1514 2HD2 LEU A 100     -11.252  -3.057  12.106  1.00  0.00           H  
ATOM   1515 3HD2 LEU A 100     -11.456  -1.290  12.058  1.00  0.00           H  
ATOM   1516  N   LYS A 101      -6.689  -0.409  13.856  1.00  0.00           N  
ATOM   1517  CA  LYS A 101      -5.735  -0.453  14.948  1.00  0.00           C  
ATOM   1518  C   LYS A 101      -6.245   0.412  16.112  1.00  0.00           C  
ATOM   1519  O   LYS A 101      -6.459  -0.093  17.218  1.00  0.00           O  
ATOM   1520  CB  LYS A 101      -4.357   0.020  14.481  1.00  0.00           C  
ATOM   1521  CG  LYS A 101      -3.282  -0.015  15.559  1.00  0.00           C  
ATOM   1522  CD  LYS A 101      -2.033   0.733  15.117  1.00  0.00           C  
ATOM   1523  CE  LYS A 101      -0.872   0.485  16.069  1.00  0.00           C  
ATOM   1524  NZ  LYS A 101      -1.076   1.157  17.382  1.00  0.00           N  
ATOM   1525  H   LYS A 101      -6.362  -0.194  12.925  1.00  0.00           H  
ATOM   1526  HA  LYS A 101      -5.672  -1.481  15.309  1.00  0.00           H  
ATOM   1527 1HB  LYS A 101      -4.021  -0.602  13.651  1.00  0.00           H  
ATOM   1528 2HB  LYS A 101      -4.430   1.044  14.115  1.00  0.00           H  
ATOM   1529 1HG  LYS A 101      -3.666   0.441  16.471  1.00  0.00           H  
ATOM   1530 2HG  LYS A 101      -3.017  -1.051  15.774  1.00  0.00           H  
ATOM   1531 1HD  LYS A 101      -1.747   0.406  14.117  1.00  0.00           H  
ATOM   1532 2HD  LYS A 101      -2.241   1.802  15.086  1.00  0.00           H  
ATOM   1533 1HE  LYS A 101      -0.761  -0.585  16.237  1.00  0.00           H  
ATOM   1534 2HE  LYS A 101       0.050   0.858  15.624  1.00  0.00           H  
ATOM   1535 1HZ  LYS A 101      -0.286   0.969  17.983  1.00  0.00           H  
ATOM   1536 2HZ  LYS A 101      -1.161   2.154  17.240  1.00  0.00           H  
ATOM   1537 3HZ  LYS A 101      -1.918   0.805  17.814  1.00  0.00           H  
ATOM   1538  N   THR A 102      -6.500   1.695  15.852  1.00  0.00           N  
ATOM   1539  CA  THR A 102      -6.839   2.618  16.932  1.00  0.00           C  
ATOM   1540  C   THR A 102      -8.318   2.557  17.314  1.00  0.00           C  
ATOM   1541  O   THR A 102      -8.703   2.903  18.431  1.00  0.00           O  
ATOM   1542  CB  THR A 102      -6.471   4.063  16.548  1.00  0.00           C  
ATOM   1543  OG1 THR A 102      -7.246   4.471  15.413  1.00  0.00           O  
ATOM   1544  CG2 THR A 102      -4.991   4.164  16.209  1.00  0.00           C  
ATOM   1545  H   THR A 102      -6.460   2.040  14.904  1.00  0.00           H  
ATOM   1546  HA  THR A 102      -6.279   2.330  17.821  1.00  0.00           H  
ATOM   1547  HB  THR A 102      -6.693   4.728  17.381  1.00  0.00           H  
ATOM   1548  HG1 THR A 102      -8.127   4.723  15.701  1.00  0.00           H  
ATOM   1549 1HG2 THR A 102      -4.749   5.192  15.940  1.00  0.00           H  
ATOM   1550 2HG2 THR A 102      -4.398   3.866  17.074  1.00  0.00           H  
ATOM   1551 3HG2 THR A 102      -4.765   3.507  15.370  1.00  0.00           H  
ATOM   1552  N   LYS A 103      -9.149   2.108  16.390  1.00  0.00           N  
ATOM   1553  CA  LYS A 103     -10.560   1.908  16.686  1.00  0.00           C  
ATOM   1554  C   LYS A 103     -10.822   0.711  17.606  1.00  0.00           C  
ATOM   1555  O   LYS A 103     -11.649   0.791  18.520  1.00  0.00           O  
ATOM   1556  CB  LYS A 103     -11.342   1.739  15.382  1.00  0.00           C  
ATOM   1557  CG  LYS A 103     -12.848   1.604  15.565  1.00  0.00           C  
ATOM   1558  CD  LYS A 103     -13.566   1.562  14.224  1.00  0.00           C  
ATOM   1559  CE  LYS A 103     -15.071   1.429  14.405  1.00  0.00           C  
ATOM   1560  NZ  LYS A 103     -15.786   1.387  13.101  1.00  0.00           N  
ATOM   1561  H   LYS A 103      -8.808   1.903  15.461  1.00  0.00           H  
ATOM   1562  HA  LYS A 103     -10.929   2.784  17.221  1.00  0.00           H  
ATOM   1563 1HB  LYS A 103     -11.159   2.597  14.735  1.00  0.00           H  
ATOM   1564 2HB  LYS A 103     -10.987   0.852  14.858  1.00  0.00           H  
ATOM   1565 1HG  LYS A 103     -13.067   0.687  16.114  1.00  0.00           H  
ATOM   1566 2HG  LYS A 103     -13.222   2.449  16.142  1.00  0.00           H  
ATOM   1567 1HD  LYS A 103     -13.354   2.477  13.669  1.00  0.00           H  
ATOM   1568 2HD  LYS A 103     -13.203   0.714  13.644  1.00  0.00           H  
ATOM   1569 1HE  LYS A 103     -15.291   0.516  14.956  1.00  0.00           H  
ATOM   1570 2HE  LYS A 103     -15.444   2.275  14.983  1.00  0.00           H  
ATOM   1571 1HZ  LYS A 103     -16.779   1.299  13.264  1.00  0.00           H  
ATOM   1572 2HZ  LYS A 103     -15.604   2.238  12.589  1.00  0.00           H  
ATOM   1573 3HZ  LYS A 103     -15.462   0.595  12.564  1.00  0.00           H  
ATOM   1574  N   LEU A 104     -10.124  -0.396  17.374  1.00  0.00           N  
ATOM   1575  CA  LEU A 104     -10.395  -1.630  18.113  1.00  0.00           C  
ATOM   1576  C   LEU A 104      -9.440  -1.864  19.288  1.00  0.00           C  
ATOM   1577  O   LEU A 104      -9.770  -2.610  20.212  1.00  0.00           O  
ATOM   1578  CB  LEU A 104     -10.320  -2.827  17.157  1.00  0.00           C  
ATOM   1579  CG  LEU A 104     -11.252  -2.766  15.940  1.00  0.00           C  
ATOM   1580  CD1 LEU A 104     -11.007  -3.977  15.050  1.00  0.00           C  
ATOM   1581  CD2 LEU A 104     -12.698  -2.717  16.410  1.00  0.00           C  
ATOM   1582  H   LEU A 104      -9.393  -0.392  16.678  1.00  0.00           H  
ATOM   1583  HA  LEU A 104     -11.401  -1.569  18.530  1.00  0.00           H  
ATOM   1584 1HB  LEU A 104      -9.299  -2.913  16.787  1.00  0.00           H  
ATOM   1585 2HB  LEU A 104     -10.560  -3.733  17.713  1.00  0.00           H  
ATOM   1586  HG  LEU A 104     -11.030  -1.873  15.355  1.00  0.00           H  
ATOM   1587 1HD1 LEU A 104     -11.669  -3.934  14.186  1.00  0.00           H  
ATOM   1588 2HD1 LEU A 104      -9.970  -3.977  14.713  1.00  0.00           H  
ATOM   1589 3HD1 LEU A 104     -11.205  -4.889  15.613  1.00  0.00           H  
ATOM   1590 1HD2 LEU A 104     -13.361  -2.674  15.545  1.00  0.00           H  
ATOM   1591 2HD2 LEU A 104     -12.921  -3.611  16.993  1.00  0.00           H  
ATOM   1592 3HD2 LEU A 104     -12.850  -1.833  17.029  1.00  0.00           H  
ATOM   1593  N   GLY A 105      -8.260  -1.246  19.243  1.00  0.00           N  
ATOM   1594  CA  GLY A 105      -7.204  -1.529  20.203  1.00  0.00           C  
ATOM   1595  C   GLY A 105      -6.382  -2.777  19.898  1.00  0.00           C  
ATOM   1596  O   GLY A 105      -6.030  -3.532  20.809  1.00  0.00           O  
ATOM   1597  H   GLY A 105      -8.098  -0.559  18.519  1.00  0.00           H  
ATOM   1598 1HA  GLY A 105      -6.520  -0.682  20.252  1.00  0.00           H  
ATOM   1599 2HA  GLY A 105      -7.638  -1.648  21.194  1.00  0.00           H  
ATOM   1600  N   VAL A 106      -6.065  -2.998  18.620  1.00  0.00           N  
ATOM   1601  CA  VAL A 106      -5.392  -4.228  18.211  1.00  0.00           C  
ATOM   1602  C   VAL A 106      -4.118  -3.902  17.437  1.00  0.00           C  
ATOM   1603  O   VAL A 106      -3.868  -2.748  17.097  1.00  0.00           O  
ATOM   1604  CB  VAL A 106      -6.323  -5.088  17.336  1.00  0.00           C  
ATOM   1605  CG1 VAL A 106      -7.591  -5.446  18.098  1.00  0.00           C  
ATOM   1606  CG2 VAL A 106      -6.657  -4.346  16.051  1.00  0.00           C  
ATOM   1607  H   VAL A 106      -6.293  -2.305  17.921  1.00  0.00           H  
ATOM   1608  HA  VAL A 106      -5.090  -4.772  19.106  1.00  0.00           H  
ATOM   1609  HB  VAL A 106      -5.818  -6.024  17.096  1.00  0.00           H  
ATOM   1610 1HG1 VAL A 106      -8.236  -6.054  17.464  1.00  0.00           H  
ATOM   1611 2HG1 VAL A 106      -7.330  -6.007  18.995  1.00  0.00           H  
ATOM   1612 3HG1 VAL A 106      -8.115  -4.533  18.379  1.00  0.00           H  
ATOM   1613 1HG2 VAL A 106      -7.314  -4.961  15.436  1.00  0.00           H  
ATOM   1614 2HG2 VAL A 106      -7.157  -3.408  16.292  1.00  0.00           H  
ATOM   1615 3HG2 VAL A 106      -5.738  -4.138  15.502  1.00  0.00           H  
ATOM   1616  N   ASP A 107      -3.298  -4.911  17.172  1.00  0.00           N  
ATOM   1617  CA  ASP A 107      -2.101  -4.679  16.386  1.00  0.00           C  
ATOM   1618  C   ASP A 107      -2.400  -4.715  14.873  1.00  0.00           C  
ATOM   1619  O   ASP A 107      -3.549  -4.867  14.449  1.00  0.00           O  
ATOM   1620  CB  ASP A 107      -1.035  -5.720  16.734  1.00  0.00           C  
ATOM   1621  CG  ASP A 107      -1.454  -7.140  16.377  1.00  0.00           C  
ATOM   1622  OD1 ASP A 107      -2.422  -7.292  15.671  1.00  0.00           O  
ATOM   1623  OD2 ASP A 107      -0.801  -8.057  16.813  1.00  0.00           O  
ATOM   1624  H   ASP A 107      -3.493  -5.842  17.509  1.00  0.00           H  
ATOM   1625  HA  ASP A 107      -1.725  -3.679  16.614  1.00  0.00           H  
ATOM   1626 1HB  ASP A 107      -0.110  -5.486  16.206  1.00  0.00           H  
ATOM   1627 2HB  ASP A 107      -0.820  -5.678  17.802  1.00  0.00           H  
ATOM   1628  N   LEU A 108      -1.297  -4.585  13.929  1.00  0.00           N  
ATOM   1629  CA  LEU A 108      -1.491  -4.415  12.506  1.00  0.00           C  
ATOM   1630  C   LEU A 108      -1.898  -5.758  11.915  1.00  0.00           C  
ATOM   1631  O   LEU A 108      -2.678  -5.815  10.981  1.00  0.00           O  
ATOM   1632  CB  LEU A 108      -0.212  -3.898  11.837  1.00  0.00           C  
ATOM   1633  CG  LEU A 108      -0.088  -2.373  11.727  1.00  0.00           C  
ATOM   1634  CD1 LEU A 108      -1.115  -1.851  10.732  1.00  0.00           C  
ATOM   1635  CD2 LEU A 108      -0.289  -1.747  13.100  1.00  0.00           C  
ATOM   1636  H   LEU A 108      -0.358  -4.573  14.302  1.00  0.00           H  
ATOM   1637  HA  LEU A 108      -2.278  -3.676  12.350  1.00  0.00           H  
ATOM   1638 1HB  LEU A 108       0.646  -4.260  12.402  1.00  0.00           H  
ATOM   1639 2HB  LEU A 108      -0.156  -4.309  10.829  1.00  0.00           H  
ATOM   1640  HG  LEU A 108       0.902  -2.114  11.353  1.00  0.00           H  
ATOM   1641 1HD1 LEU A 108      -1.027  -0.767  10.654  1.00  0.00           H  
ATOM   1642 2HD1 LEU A 108      -0.936  -2.300   9.755  1.00  0.00           H  
ATOM   1643 3HD1 LEU A 108      -2.117  -2.109  11.073  1.00  0.00           H  
ATOM   1644 1HD2 LEU A 108      -0.200  -0.663  13.022  1.00  0.00           H  
ATOM   1645 2HD2 LEU A 108      -1.279  -2.005  13.476  1.00  0.00           H  
ATOM   1646 3HD2 LEU A 108       0.469  -2.125  13.786  1.00  0.00           H  
ATOM   1647  N   THR A 109      -1.368  -6.835  12.481  1.00  0.00           N  
ATOM   1648  CA  THR A 109      -1.661  -8.178  11.998  1.00  0.00           C  
ATOM   1649  C   THR A 109      -3.114  -8.558  12.241  1.00  0.00           C  
ATOM   1650  O   THR A 109      -3.773  -9.124  11.370  1.00  0.00           O  
ATOM   1651  CB  THR A 109      -0.739  -9.217  12.664  1.00  0.00           C  
ATOM   1652  OG1 THR A 109       0.628  -8.906  12.368  1.00  0.00           O  
ATOM   1653  CG2 THR A 109      -1.058 -10.615  12.157  1.00  0.00           C  
ATOM   1654  H   THR A 109      -0.745  -6.720  13.269  1.00  0.00           H  
ATOM   1655  HA  THR A 109      -1.481  -8.205  10.922  1.00  0.00           H  
ATOM   1656  HB  THR A 109      -0.879  -9.188  13.744  1.00  0.00           H  
ATOM   1657  HG1 THR A 109       0.924  -8.192  12.939  1.00  0.00           H  
ATOM   1658 1HG2 THR A 109      -0.397 -11.336  12.638  1.00  0.00           H  
ATOM   1659 2HG2 THR A 109      -2.094 -10.860  12.390  1.00  0.00           H  
ATOM   1660 3HG2 THR A 109      -0.911 -10.653  11.078  1.00  0.00           H  
ATOM   1661  N   THR A 110      -3.627  -8.252  13.422  1.00  0.00           N  
ATOM   1662  CA  THR A 110      -5.052  -8.460  13.674  1.00  0.00           C  
ATOM   1663  C   THR A 110      -5.985  -7.648  12.767  1.00  0.00           C  
ATOM   1664  O   THR A 110      -6.984  -8.163  12.269  1.00  0.00           O  
ATOM   1665  CB  THR A 110      -5.381  -8.136  15.143  1.00  0.00           C  
ATOM   1666  OG1 THR A 110      -4.572  -8.947  16.006  1.00  0.00           O  
ATOM   1667  CG2 THR A 110      -6.850  -8.403  15.432  1.00  0.00           C  
ATOM   1668  H   THR A 110      -3.049  -7.875  14.157  1.00  0.00           H  
ATOM   1669  HA  THR A 110      -5.281  -9.510  13.483  1.00  0.00           H  
ATOM   1670  HB  THR A 110      -5.161  -7.088  15.343  1.00  0.00           H  
ATOM   1671  HG1 THR A 110      -3.673  -8.612  16.009  1.00  0.00           H  
ATOM   1672 1HG2 THR A 110      -7.064  -8.168  16.475  1.00  0.00           H  
ATOM   1673 2HG2 THR A 110      -7.467  -7.779  14.786  1.00  0.00           H  
ATOM   1674 3HG2 THR A 110      -7.073  -9.452  15.244  1.00  0.00           H  
ATOM   1675  N   ALA A 111      -5.706  -6.252  12.480  1.00  0.00           N  
ATOM   1676  CA  ALA A 111      -6.427  -5.351  11.585  1.00  0.00           C  
ATOM   1677  C   ALA A 111      -6.348  -5.908  10.164  1.00  0.00           C  
ATOM   1678  O   ALA A 111      -7.302  -5.853   9.410  1.00  0.00           O  
ATOM   1679  CB  ALA A 111      -5.853  -3.944  11.649  1.00  0.00           C  
ATOM   1680  H   ALA A 111      -4.920  -5.899  13.004  1.00  0.00           H  
ATOM   1681  HA  ALA A 111      -7.469  -5.318  11.905  1.00  0.00           H  
ATOM   1682 1HB  ALA A 111      -6.407  -3.294  10.975  1.00  0.00           H  
ATOM   1683 2HB  ALA A 111      -5.935  -3.564  12.668  1.00  0.00           H  
ATOM   1684 3HB  ALA A 111      -4.806  -3.965  11.353  1.00  0.00           H  
ATOM   1685  N   ALA A 112      -5.044  -6.461   9.646  1.00  0.00           N  
ATOM   1686  CA  ALA A 112      -4.841  -7.089   8.343  1.00  0.00           C  
ATOM   1687  C   ALA A 112      -5.694  -8.320   8.188  1.00  0.00           C  
ATOM   1688  O   ALA A 112      -6.154  -8.634   7.092  1.00  0.00           O  
ATOM   1689  CB  ALA A 112      -3.375  -7.445   8.141  1.00  0.00           C  
ATOM   1690  H   ALA A 112      -4.261  -6.377  10.278  1.00  0.00           H  
ATOM   1691  HA  ALA A 112      -5.141  -6.378   7.573  1.00  0.00           H  
ATOM   1692 1HB  ALA A 112      -3.246  -7.919   7.168  1.00  0.00           H  
ATOM   1693 2HB  ALA A 112      -2.771  -6.538   8.186  1.00  0.00           H  
ATOM   1694 3HB  ALA A 112      -3.056  -8.132   8.925  1.00  0.00           H  
ATOM   1695  N   LEU A 113      -5.902  -9.225   9.305  1.00  0.00           N  
ATOM   1696  CA  LEU A 113      -6.801 -10.375   9.303  1.00  0.00           C  
ATOM   1697  C   LEU A 113      -8.271  -9.997   9.095  1.00  0.00           C  
ATOM   1698  O   LEU A 113      -8.999 -10.673   8.369  1.00  0.00           O  
ATOM   1699  CB  LEU A 113      -6.656 -11.139  10.624  1.00  0.00           C  
ATOM   1700  CG  LEU A 113      -7.460 -12.440  10.733  1.00  0.00           C  
ATOM   1701  CD1 LEU A 113      -6.973 -13.429   9.682  1.00  0.00           C  
ATOM   1702  CD2 LEU A 113      -7.312 -13.015  12.133  1.00  0.00           C  
ATOM   1703  H   LEU A 113      -5.359  -9.028  10.132  1.00  0.00           H  
ATOM   1704  HA  LEU A 113      -6.517 -11.033   8.483  1.00  0.00           H  
ATOM   1705 1HB  LEU A 113      -5.605 -11.387  10.770  1.00  0.00           H  
ATOM   1706 2HB  LEU A 113      -6.969 -10.487  11.440  1.00  0.00           H  
ATOM   1707  HG  LEU A 113      -8.513 -12.235  10.534  1.00  0.00           H  
ATOM   1708 1HD1 LEU A 113      -7.545 -14.353   9.759  1.00  0.00           H  
ATOM   1709 2HD1 LEU A 113      -7.108 -13.000   8.689  1.00  0.00           H  
ATOM   1710 3HD1 LEU A 113      -5.917 -13.641   9.844  1.00  0.00           H  
ATOM   1711 1HD2 LEU A 113      -7.885 -13.939  12.210  1.00  0.00           H  
ATOM   1712 2HD2 LEU A 113      -6.261 -13.222  12.333  1.00  0.00           H  
ATOM   1713 3HD2 LEU A 113      -7.685 -12.296  12.863  1.00  0.00           H  
ATOM   1714  N   ALA A 114      -8.703  -8.916   9.735  1.00  0.00           N  
ATOM   1715  CA  ALA A 114     -10.053  -8.395   9.520  1.00  0.00           C  
ATOM   1716  C   ALA A 114     -10.250  -7.965   8.066  1.00  0.00           C  
ATOM   1717  O   ALA A 114     -11.319  -8.167   7.488  1.00  0.00           O  
ATOM   1718  CB  ALA A 114     -10.328  -7.231  10.461  1.00  0.00           C  
ATOM   1719  H   ALA A 114      -8.091  -8.440  10.383  1.00  0.00           H  
ATOM   1720  HA  ALA A 114     -10.762  -9.196   9.733  1.00  0.00           H  
ATOM   1721 1HB  ALA A 114     -11.336  -6.854  10.287  1.00  0.00           H  
ATOM   1722 2HB  ALA A 114     -10.238  -7.567  11.493  1.00  0.00           H  
ATOM   1723 3HB  ALA A 114      -9.608  -6.434  10.275  1.00  0.00           H  
ATOM   1724  N   LEU A 115      -9.184  -7.344   7.430  1.00  0.00           N  
ATOM   1725  CA  LEU A 115      -9.302  -6.938   6.038  1.00  0.00           C  
ATOM   1726  C   LEU A 115      -9.405  -8.153   5.132  1.00  0.00           C  
ATOM   1727  O   LEU A 115     -10.190  -8.167   4.183  1.00  0.00           O  
ATOM   1728  CB  LEU A 115      -8.095  -6.083   5.629  1.00  0.00           C  
ATOM   1729  CG  LEU A 115      -8.000  -4.705   6.294  1.00  0.00           C  
ATOM   1730  CD1 LEU A 115      -6.671  -4.056   5.930  1.00  0.00           C  
ATOM   1731  CD2 LEU A 115      -9.170  -3.843   5.847  1.00  0.00           C  
ATOM   1732  H   LEU A 115      -8.320  -7.168   7.923  1.00  0.00           H  
ATOM   1733  HA  LEU A 115     -10.217  -6.357   5.931  1.00  0.00           H  
ATOM   1734 1HB  LEU A 115      -7.185  -6.631   5.868  1.00  0.00           H  
ATOM   1735 2HB  LEU A 115      -8.129  -5.930   4.550  1.00  0.00           H  
ATOM   1736  HG  LEU A 115      -8.028  -4.822   7.378  1.00  0.00           H  
ATOM   1737 1HD1 LEU A 115      -6.602  -3.077   6.403  1.00  0.00           H  
ATOM   1738 2HD1 LEU A 115      -5.852  -4.684   6.279  1.00  0.00           H  
ATOM   1739 3HD1 LEU A 115      -6.607  -3.942   4.849  1.00  0.00           H  
ATOM   1740 1HD2 LEU A 115      -9.103  -2.863   6.321  1.00  0.00           H  
ATOM   1741 2HD2 LEU A 115      -9.142  -3.725   4.764  1.00  0.00           H  
ATOM   1742 3HD2 LEU A 115     -10.106  -4.322   6.135  1.00  0.00           H  
ATOM   1743  N   LEU A 116      -8.587  -9.137   5.476  1.00  0.00           N  
ATOM   1744  CA  LEU A 116      -8.635 -10.395   4.726  1.00  0.00           C  
ATOM   1745  C   LEU A 116     -10.008 -11.068   4.885  1.00  0.00           C  
ATOM   1746  O   LEU A 116     -10.564 -11.599   3.922  1.00  0.00           O  
ATOM   1747  CB  LEU A 116      -7.528 -11.342   5.206  1.00  0.00           C  
ATOM   1748  CG  LEU A 116      -6.112 -11.013   4.716  1.00  0.00           C  
ATOM   1749  CD1 LEU A 116      -5.093 -11.754   5.571  1.00  0.00           C  
ATOM   1750  CD2 LEU A 116      -5.980 -11.400   3.250  1.00  0.00           C  
ATOM   1751  H   LEU A 116      -7.934  -9.045   6.240  1.00  0.00           H  
ATOM   1752  HA  LEU A 116      -8.488 -10.166   3.672  1.00  0.00           H  
ATOM   1753 1HB  LEU A 116      -7.512 -11.334   6.295  1.00  0.00           H  
ATOM   1754 2HB  LEU A 116      -7.767 -12.352   4.874  1.00  0.00           H  
ATOM   1755  HG  LEU A 116      -5.927  -9.945   4.828  1.00  0.00           H  
ATOM   1756 1HD1 LEU A 116      -4.087 -11.521   5.223  1.00  0.00           H  
ATOM   1757 2HD1 LEU A 116      -5.197 -11.445   6.611  1.00  0.00           H  
ATOM   1758 3HD1 LEU A 116      -5.264 -12.827   5.492  1.00  0.00           H  
ATOM   1759 1HD2 LEU A 116      -4.973 -11.165   2.901  1.00  0.00           H  
ATOM   1760 2HD2 LEU A 116      -6.163 -12.468   3.137  1.00  0.00           H  
ATOM   1761 3HD2 LEU A 116      -6.707 -10.842   2.660  1.00  0.00           H  
ATOM   1762  N   THR A 117     -10.531 -11.037   6.093  1.00  0.00           N  
ATOM   1763  CA  THR A 117     -11.845 -11.603   6.349  1.00  0.00           C  
ATOM   1764  C   THR A 117     -12.944 -10.950   5.499  1.00  0.00           C  
ATOM   1765  O   THR A 117     -13.767 -11.641   4.897  1.00  0.00           O  
ATOM   1766  CB  THR A 117     -12.205 -11.474   7.840  1.00  0.00           C  
ATOM   1767  OG1 THR A 117     -11.228 -12.163   8.632  1.00  0.00           O  
ATOM   1768  CG2 THR A 117     -13.580 -12.066   8.110  1.00  0.00           C  
ATOM   1769  H   THR A 117     -10.019 -10.616   6.855  1.00  0.00           H  
ATOM   1770  HA  THR A 117     -11.816 -12.659   6.083  1.00  0.00           H  
ATOM   1771  HB  THR A 117     -12.207 -10.422   8.125  1.00  0.00           H  
ATOM   1772  HG1 THR A 117     -10.388 -11.705   8.570  1.00  0.00           H  
ATOM   1773 1HG2 THR A 117     -13.817 -11.965   9.169  1.00  0.00           H  
ATOM   1774 2HG2 THR A 117     -14.327 -11.536   7.519  1.00  0.00           H  
ATOM   1775 3HG2 THR A 117     -13.583 -13.119   7.836  1.00  0.00           H  
ATOM   1776  N   ALA A 118     -13.061  -9.489   5.363  1.00  0.00           N  
ATOM   1777  CA  ALA A 118     -14.015  -8.749   4.551  1.00  0.00           C  
ATOM   1778  C   ALA A 118     -13.915  -9.156   3.062  1.00  0.00           C  
ATOM   1779  O   ALA A 118     -14.932  -9.300   2.376  1.00  0.00           O  
ATOM   1780  CB  ALA A 118     -13.807  -7.253   4.731  1.00  0.00           C  
ATOM   1781  H   ALA A 118     -12.404  -8.979   5.939  1.00  0.00           H  
ATOM   1782  HA  ALA A 118     -15.019  -9.011   4.886  1.00  0.00           H  
ATOM   1783 1HB  ALA A 118     -14.529  -6.710   4.116  1.00  0.00           H  
ATOM   1784 2HB  ALA A 118     -13.951  -6.989   5.778  1.00  0.00           H  
ATOM   1785 3HB  ALA A 118     -12.797  -6.986   4.423  1.00  0.00           H  
ATOM   1786  N   ALA A 119     -12.619  -9.325   2.510  1.00  0.00           N  
ATOM   1787  CA  ALA A 119     -12.354  -9.690   1.118  1.00  0.00           C  
ATOM   1788  C   ALA A 119     -12.871 -11.084   0.757  1.00  0.00           C  
ATOM   1789  O   ALA A 119     -13.436 -11.288  -0.318  1.00  0.00           O  
ATOM   1790  CB  ALA A 119     -10.864  -9.614   0.825  1.00  0.00           C  
ATOM   1791  H   ALA A 119     -11.845  -9.085   3.112  1.00  0.00           H  
ATOM   1792  HA  ALA A 119     -12.877  -8.981   0.477  1.00  0.00           H  
ATOM   1793 1HB  ALA A 119     -10.682  -9.888  -0.214  1.00  0.00           H  
ATOM   1794 2HB  ALA A 119     -10.510  -8.597   0.997  1.00  0.00           H  
ATOM   1795 3HB  ALA A 119     -10.329 -10.300   1.480  1.00  0.00           H  
ATOM   1796  N   LYS A 120     -12.678 -12.078   1.674  1.00  0.00           N  
ATOM   1797  CA  LYS A 120     -13.115 -13.444   1.408  1.00  0.00           C  
ATOM   1798  C   LYS A 120     -14.596 -13.669   1.671  1.00  0.00           C  
ATOM   1799  O   LYS A 120     -15.258 -14.414   0.946  1.00  0.00           O  
ATOM   1800  CB  LYS A 120     -12.294 -14.425   2.247  1.00  0.00           C  
ATOM   1801  CG  LYS A 120     -12.470 -15.887   1.856  1.00  0.00           C  
ATOM   1802  CD  LYS A 120     -11.544 -16.789   2.658  1.00  0.00           C  
ATOM   1803  CE  LYS A 120     -10.111 -16.705   2.149  1.00  0.00           C  
ATOM   1804  NZ  LYS A 120      -9.207 -17.636   2.877  1.00  0.00           N  
ATOM   1805  H   LYS A 120     -12.224 -11.868   2.552  1.00  0.00           H  
ATOM   1806  HA  LYS A 120     -12.929 -13.669   0.358  1.00  0.00           H  
ATOM   1807 1HB  LYS A 120     -11.236 -14.181   2.161  1.00  0.00           H  
ATOM   1808 2HB  LYS A 120     -12.569 -14.324   3.298  1.00  0.00           H  
ATOM   1809 1HG  LYS A 120     -13.502 -16.191   2.035  1.00  0.00           H  
ATOM   1810 2HG  LYS A 120     -12.253 -16.008   0.796  1.00  0.00           H  
ATOM   1811 1HD  LYS A 120     -11.564 -16.492   3.707  1.00  0.00           H  
ATOM   1812 2HD  LYS A 120     -11.886 -17.821   2.584  1.00  0.00           H  
ATOM   1813 1HE  LYS A 120     -10.089 -16.951   1.088  1.00  0.00           H  
ATOM   1814 2HE  LYS A 120      -9.740 -15.688   2.272  1.00  0.00           H  
ATOM   1815 1HZ  LYS A 120      -8.269 -17.549   2.510  1.00  0.00           H  
ATOM   1816 2HZ  LYS A 120      -9.206 -17.405   3.860  1.00  0.00           H  
ATOM   1817 3HZ  LYS A 120      -9.530 -18.585   2.754  1.00  0.00           H  
ATOM   1818  N   LEU A 121     -15.114 -13.018   2.712  1.00  0.00           N  
ATOM   1819  CA  LEU A 121     -16.512 -13.153   3.127  1.00  0.00           C  
ATOM   1820  C   LEU A 121     -17.432 -12.390   2.191  1.00  0.00           C  
ATOM   1821  O   LEU A 121     -18.567 -12.783   1.971  1.00  0.00           O  
ATOM   1822  CB  LEU A 121     -16.697 -12.641   4.561  1.00  0.00           C  
ATOM   1823  CG  LEU A 121     -16.475 -13.676   5.671  1.00  0.00           C  
ATOM   1824  CD1 LEU A 121     -17.654 -14.639   5.711  1.00  0.00           C  
ATOM   1825  CD2 LEU A 121     -15.172 -14.418   5.421  1.00  0.00           C  
ATOM   1826  H   LEU A 121     -14.500 -12.412   3.236  1.00  0.00           H  
ATOM   1827  HA  LEU A 121     -16.775 -14.210   3.120  1.00  0.00           H  
ATOM   1828 1HB  LEU A 121     -16.001 -11.821   4.730  1.00  0.00           H  
ATOM   1829 2HB  LEU A 121     -17.712 -12.256   4.665  1.00  0.00           H  
ATOM   1830  HG  LEU A 121     -16.426 -13.170   6.636  1.00  0.00           H  
ATOM   1831 1HD1 LEU A 121     -17.497 -15.375   6.500  1.00  0.00           H  
ATOM   1832 2HD1 LEU A 121     -18.571 -14.084   5.911  1.00  0.00           H  
ATOM   1833 3HD1 LEU A 121     -17.740 -15.149   4.752  1.00  0.00           H  
ATOM   1834 1HD2 LEU A 121     -15.013 -15.154   6.210  1.00  0.00           H  
ATOM   1835 2HD2 LEU A 121     -15.221 -14.926   4.457  1.00  0.00           H  
ATOM   1836 3HD2 LEU A 121     -14.344 -13.708   5.415  1.00  0.00           H  
ATOM   1837  N   GLY A 122     -16.985 -11.193   1.475  1.00  0.00           N  
ATOM   1838  CA  GLY A 122     -17.749 -10.370   0.573  1.00  0.00           C  
ATOM   1839  C   GLY A 122     -18.565  -9.335   1.308  1.00  0.00           C  
ATOM   1840  O   GLY A 122     -19.585  -8.885   0.796  1.00  0.00           O  
ATOM   1841  H   GLY A 122     -16.024 -10.948   1.670  1.00  0.00           H  
ATOM   1842 1HA  GLY A 122     -17.075  -9.870  -0.122  1.00  0.00           H  
ATOM   1843 2HA  GLY A 122     -18.412 -10.999  -0.019  1.00  0.00           H  
ATOM   1844  N   THR A 123     -18.089  -8.777   2.454  1.00  0.00           N  
ATOM   1845  CA  THR A 123     -18.712  -7.816   3.356  1.00  0.00           C  
ATOM   1846  C   THR A 123     -17.842  -6.569   3.442  1.00  0.00           C  
ATOM   1847  O   THR A 123     -16.741  -6.536   2.884  1.00  0.00           O  
ATOM   1848  CB  THR A 123     -18.924  -8.411   4.762  1.00  0.00           C  
ATOM   1849  OG1 THR A 123     -17.655  -8.581   5.406  1.00  0.00           O  
ATOM   1850  CG2 THR A 123     -19.627  -9.756   4.671  1.00  0.00           C  
ATOM   1851  H   THR A 123     -17.147  -9.092   2.643  1.00  0.00           H  
ATOM   1852  HA  THR A 123     -19.708  -7.582   2.978  1.00  0.00           H  
ATOM   1853  HB  THR A 123     -19.530  -7.729   5.357  1.00  0.00           H  
ATOM   1854  HG1 THR A 123     -17.301  -7.721   5.645  1.00  0.00           H  
ATOM   1855 1HG2 THR A 123     -19.769 -10.161   5.673  1.00  0.00           H  
ATOM   1856 2HG2 THR A 123     -20.597  -9.628   4.190  1.00  0.00           H  
ATOM   1857 3HG2 THR A 123     -19.021 -10.445   4.085  1.00  0.00           H  
ATOM   1858  N   THR A 124     -18.310  -5.551   4.152  1.00  0.00           N  
ATOM   1859  CA  THR A 124     -17.481  -4.374   4.350  1.00  0.00           C  
ATOM   1860  C   THR A 124     -16.472  -4.697   5.441  1.00  0.00           C  
ATOM   1861  O   THR A 124     -16.589  -5.720   6.130  1.00  0.00           O  
ATOM   1862  CB  THR A 124     -18.311  -3.136   4.733  1.00  0.00           C  
ATOM   1863  OG1 THR A 124     -18.878  -3.322   6.037  1.00  0.00           O  
ATOM   1864  CG2 THR A 124     -19.430  -2.913   3.727  1.00  0.00           C  
ATOM   1865  H   THR A 124     -19.236  -5.574   4.557  1.00  0.00           H  
ATOM   1866  HA  THR A 124     -17.038  -4.098   3.392  1.00  0.00           H  
ATOM   1867  HB  THR A 124     -17.667  -2.257   4.752  1.00  0.00           H  
ATOM   1868  HG1 THR A 124     -19.203  -2.481   6.367  1.00  0.00           H  
ATOM   1869 1HG2 THR A 124     -20.007  -2.034   4.014  1.00  0.00           H  
ATOM   1870 2HG2 THR A 124     -19.004  -2.760   2.736  1.00  0.00           H  
ATOM   1871 3HG2 THR A 124     -20.084  -3.785   3.710  1.00  0.00           H  
ATOM   1872  N   VAL A 125     -15.493  -3.816   5.619  1.00  0.00           N  
ATOM   1873  CA  VAL A 125     -14.476  -4.027   6.631  1.00  0.00           C  
ATOM   1874  C   VAL A 125     -15.122  -3.973   8.006  1.00  0.00           C  
ATOM   1875  O   VAL A 125     -14.862  -4.834   8.854  1.00  0.00           O  
ATOM   1876  CB  VAL A 125     -13.371  -2.959   6.527  1.00  0.00           C  
ATOM   1877  CG1 VAL A 125     -12.408  -3.074   7.699  1.00  0.00           C  
ATOM   1878  CG2 VAL A 125     -12.633  -3.103   5.206  1.00  0.00           C  
ATOM   1879  H   VAL A 125     -15.452  -2.987   5.045  1.00  0.00           H  
ATOM   1880  HA  VAL A 125     -14.045  -5.017   6.489  1.00  0.00           H  
ATOM   1881  HB  VAL A 125     -13.828  -1.970   6.583  1.00  0.00           H  
ATOM   1882 1HG1 VAL A 125     -11.634  -2.311   7.610  1.00  0.00           H  
ATOM   1883 2HG1 VAL A 125     -12.951  -2.931   8.633  1.00  0.00           H  
ATOM   1884 3HG1 VAL A 125     -11.945  -4.060   7.694  1.00  0.00           H  
ATOM   1885 1HG2 VAL A 125     -11.854  -2.344   5.139  1.00  0.00           H  
ATOM   1886 2HG2 VAL A 125     -12.181  -4.094   5.148  1.00  0.00           H  
ATOM   1887 3HG2 VAL A 125     -13.335  -2.976   4.381  1.00  0.00           H  
ATOM   1888  N   GLU A 126     -16.000  -2.987   8.207  1.00  0.00           N  
ATOM   1889  CA  GLU A 126     -16.693  -2.820   9.486  1.00  0.00           C  
ATOM   1890  C   GLU A 126     -17.596  -4.005   9.801  1.00  0.00           C  
ATOM   1891  O   GLU A 126     -17.721  -4.410  10.950  1.00  0.00           O  
ATOM   1892  CB  GLU A 126     -17.520  -1.533   9.478  1.00  0.00           C  
ATOM   1893  CG  GLU A 126     -18.236  -1.237  10.788  1.00  0.00           C  
ATOM   1894  CD  GLU A 126     -17.289  -0.979  11.927  1.00  0.00           C  
ATOM   1895  OE1 GLU A 126     -16.146  -0.686  11.669  1.00  0.00           O  
ATOM   1896  OE2 GLU A 126     -17.709  -1.075  13.056  1.00  0.00           O  
ATOM   1897  H   GLU A 126     -16.189  -2.342   7.456  1.00  0.00           H  
ATOM   1898  HA  GLU A 126     -15.947  -2.766  10.280  1.00  0.00           H  
ATOM   1899 1HB  GLU A 126     -16.873  -0.685   9.252  1.00  0.00           H  
ATOM   1900 2HB  GLU A 126     -18.273  -1.589   8.691  1.00  0.00           H  
ATOM   1901 1HG  GLU A 126     -18.871  -0.362  10.654  1.00  0.00           H  
ATOM   1902 2HG  GLU A 126     -18.877  -2.081  11.039  1.00  0.00           H  
ATOM   1903  N   GLU A 127     -18.367  -4.631   8.733  1.00  0.00           N  
ATOM   1904  CA  GLU A 127     -19.242  -5.784   8.925  1.00  0.00           C  
ATOM   1905  C   GLU A 127     -18.415  -7.001   9.330  1.00  0.00           C  
ATOM   1906  O   GLU A 127     -18.829  -7.772  10.192  1.00  0.00           O  
ATOM   1907  CB  GLU A 127     -20.030  -6.082   7.649  1.00  0.00           C  
ATOM   1908  CG  GLU A 127     -21.155  -5.097   7.360  1.00  0.00           C  
ATOM   1909  CD  GLU A 127     -21.774  -5.296   6.004  1.00  0.00           C  
ATOM   1910  OE1 GLU A 127     -21.081  -5.723   5.112  1.00  0.00           O  
ATOM   1911  OE2 GLU A 127     -22.941  -5.021   5.860  1.00  0.00           O  
ATOM   1912  H   GLU A 127     -18.317  -4.196   7.824  1.00  0.00           H  
ATOM   1913  HA  GLU A 127     -19.944  -5.553   9.724  1.00  0.00           H  
ATOM   1914 1HB  GLU A 127     -19.355  -6.076   6.793  1.00  0.00           H  
ATOM   1915 2HB  GLU A 127     -20.468  -7.079   7.715  1.00  0.00           H  
ATOM   1916 1HG  GLU A 127     -21.927  -5.212   8.120  1.00  0.00           H  
ATOM   1917 2HG  GLU A 127     -20.764  -4.082   7.430  1.00  0.00           H  
ATOM   1918  N   ALA A 128     -17.243  -7.165   8.721  1.00  0.00           N  
ATOM   1919  CA  ALA A 128     -16.387  -8.299   9.044  1.00  0.00           C  
ATOM   1920  C   ALA A 128     -15.975  -8.287  10.527  1.00  0.00           C  
ATOM   1921  O   ALA A 128     -15.950  -9.333  11.190  1.00  0.00           O  
ATOM   1922  CB  ALA A 128     -15.163  -8.338   8.115  1.00  0.00           C  
ATOM   1923  H   ALA A 128     -16.936  -6.501   8.025  1.00  0.00           H  
ATOM   1924  HA  ALA A 128     -16.966  -9.211   8.902  1.00  0.00           H  
ATOM   1925 1HB  ALA A 128     -14.538  -9.193   8.374  1.00  0.00           H  
ATOM   1926 2HB  ALA A 128     -15.495  -8.433   7.080  1.00  0.00           H  
ATOM   1927 3HB  ALA A 128     -14.590  -7.421   8.229  1.00  0.00           H  
ATOM   1928  N   VAL A 129     -15.651  -7.097  11.029  1.00  0.00           N  
ATOM   1929  CA  VAL A 129     -15.244  -6.896  12.416  1.00  0.00           C  
ATOM   1930  C   VAL A 129     -16.424  -7.124  13.352  1.00  0.00           C  
ATOM   1931  O   VAL A 129     -16.304  -7.823  14.348  1.00  0.00           O  
ATOM   1932  CB  VAL A 129     -14.692  -5.473  12.617  1.00  0.00           C  
ATOM   1933  CG1 VAL A 129     -14.458  -5.196  14.094  1.00  0.00           C  
ATOM   1934  CG2 VAL A 129     -13.405  -5.298  11.825  1.00  0.00           C  
ATOM   1935  H   VAL A 129     -15.695  -6.299  10.410  1.00  0.00           H  
ATOM   1936  HA  VAL A 129     -14.455  -7.612  12.651  1.00  0.00           H  
ATOM   1937  HB  VAL A 129     -15.434  -4.753  12.269  1.00  0.00           H  
ATOM   1938 1HG1 VAL A 129     -14.068  -4.185  14.218  1.00  0.00           H  
ATOM   1939 2HG1 VAL A 129     -15.398  -5.291  14.637  1.00  0.00           H  
ATOM   1940 3HG1 VAL A 129     -13.737  -5.912  14.488  1.00  0.00           H  
ATOM   1941 1HG2 VAL A 129     -13.022  -4.289  11.972  1.00  0.00           H  
ATOM   1942 2HG2 VAL A 129     -12.666  -6.021  12.168  1.00  0.00           H  
ATOM   1943 3HG2 VAL A 129     -13.606  -5.460  10.765  1.00  0.00           H  
ATOM   1944  N   GLN A 130     -17.573  -6.538  13.011  1.00  0.00           N  
ATOM   1945  CA  GLN A 130     -18.798  -6.710  13.799  1.00  0.00           C  
ATOM   1946  C   GLN A 130     -19.282  -8.165  13.890  1.00  0.00           C  
ATOM   1947  O   GLN A 130     -19.727  -8.616  14.945  1.00  0.00           O  
ATOM   1948  CB  GLN A 130     -19.914  -5.841  13.212  1.00  0.00           C  
ATOM   1949  CG  GLN A 130     -19.712  -4.349  13.414  1.00  0.00           C  
ATOM   1950  CD  GLN A 130     -20.793  -3.522  12.744  1.00  0.00           C  
ATOM   1951  OE1 GLN A 130     -21.709  -4.063  12.118  1.00  0.00           O  
ATOM   1952  NE2 GLN A 130     -20.693  -2.204  12.871  1.00  0.00           N  
ATOM   1953  H   GLN A 130     -17.597  -5.959  12.184  1.00  0.00           H  
ATOM   1954  HA  GLN A 130     -18.601  -6.382  14.820  1.00  0.00           H  
ATOM   1955 1HB  GLN A 130     -19.995  -6.027  12.141  1.00  0.00           H  
ATOM   1956 2HB  GLN A 130     -20.866  -6.116  13.666  1.00  0.00           H  
ATOM   1957 1HG  GLN A 130     -19.728  -4.132  14.482  1.00  0.00           H  
ATOM   1958 2HG  GLN A 130     -18.749  -4.062  12.990  1.00  0.00           H  
ATOM   1959 1HE2 GLN A 130     -21.377  -1.607  12.450  1.00  0.00           H  
ATOM   1960 2HE2 GLN A 130     -19.934  -1.807  13.387  1.00  0.00           H  
ATOM   1961  N   GLU A 131     -19.204  -8.918  12.795  1.00  0.00           N  
ATOM   1962  CA  GLU A 131     -19.585 -10.330  12.844  1.00  0.00           C  
ATOM   1963  C   GLU A 131     -18.600 -11.114  13.719  1.00  0.00           C  
ATOM   1964  O   GLU A 131     -18.999 -11.984  14.493  1.00  0.00           O  
ATOM   1965  CB  GLU A 131     -19.629 -10.926  11.435  1.00  0.00           C  
ATOM   1966  CG  GLU A 131     -20.809 -10.463  10.593  1.00  0.00           C  
ATOM   1967  CD  GLU A 131     -20.865 -11.130   9.247  1.00  0.00           C  
ATOM   1968  OE1 GLU A 131     -19.826 -11.437   8.713  1.00  0.00           O  
ATOM   1969  OE2 GLU A 131     -21.949 -11.334   8.752  1.00  0.00           O  
ATOM   1970  H   GLU A 131     -18.882  -8.525  11.922  1.00  0.00           H  
ATOM   1971  HA  GLU A 131     -20.579 -10.405  13.286  1.00  0.00           H  
ATOM   1972 1HB  GLU A 131     -18.715 -10.665  10.901  1.00  0.00           H  
ATOM   1973 2HB  GLU A 131     -19.670 -12.013  11.501  1.00  0.00           H  
ATOM   1974 1HG  GLU A 131     -21.732 -10.678  11.131  1.00  0.00           H  
ATOM   1975 2HG  GLU A 131     -20.744  -9.384  10.456  1.00  0.00           H  
ATOM   1976  N   ALA A 132     -17.318 -10.794  13.584  1.00  0.00           N  
ATOM   1977  CA  ALA A 132     -16.289 -11.406  14.416  1.00  0.00           C  
ATOM   1978  C   ALA A 132     -16.502 -11.042  15.888  1.00  0.00           C  
ATOM   1979  O   ALA A 132     -16.291 -11.875  16.762  1.00  0.00           O  
ATOM   1980  CB  ALA A 132     -14.909 -11.004  13.941  1.00  0.00           C  
ATOM   1981  H   ALA A 132     -17.047 -10.114  12.888  1.00  0.00           H  
ATOM   1982  HA  ALA A 132     -16.387 -12.487  14.336  1.00  0.00           H  
ATOM   1983 1HB  ALA A 132     -14.156 -11.472  14.576  1.00  0.00           H  
ATOM   1984 2HB  ALA A 132     -14.770 -11.333  12.911  1.00  0.00           H  
ATOM   1985 3HB  ALA A 132     -14.807  -9.923  13.995  1.00  0.00           H  
ATOM   1986  N   LEU A 133     -16.925  -9.634  16.309  1.00  0.00           N  
ATOM   1987  CA  LEU A 133     -17.231  -9.269  17.701  1.00  0.00           C  
ATOM   1988  C   LEU A 133     -18.451 -10.015  18.291  1.00  0.00           C  
ATOM   1989  O   LEU A 133     -18.515 -10.236  19.500  1.00  0.00           O  
ATOM   1990  CB  LEU A 133     -17.476  -7.757  17.787  1.00  0.00           C  
ATOM   1991  CG  LEU A 133     -16.253  -6.870  17.525  1.00  0.00           C  
ATOM   1992  CD1 LEU A 133     -16.694  -5.416  17.415  1.00  0.00           C  
ATOM   1993  CD2 LEU A 133     -15.244  -7.051  18.649  1.00  0.00           C  
ATOM   1994  H   LEU A 133     -17.009  -8.933  15.586  1.00  0.00           H  
ATOM   1995  HA  LEU A 133     -16.396  -9.575  18.330  1.00  0.00           H  
ATOM   1996 1HB  LEU A 133     -18.243  -7.487  17.061  1.00  0.00           H  
ATOM   1997 2HB  LEU A 133     -17.850  -7.522  18.783  1.00  0.00           H  
ATOM   1998  HG  LEU A 133     -15.794  -7.152  16.577  1.00  0.00           H  
ATOM   1999 1HD1 LEU A 133     -15.824  -4.785  17.230  1.00  0.00           H  
ATOM   2000 2HD1 LEU A 133     -17.400  -5.312  16.592  1.00  0.00           H  
ATOM   2001 3HD1 LEU A 133     -17.171  -5.110  18.345  1.00  0.00           H  
ATOM   2002 1HD2 LEU A 133     -14.374  -6.421  18.463  1.00  0.00           H  
ATOM   2003 2HD2 LEU A 133     -15.701  -6.768  19.598  1.00  0.00           H  
ATOM   2004 3HD2 LEU A 133     -14.933  -8.096  18.693  1.00  0.00           H  
ATOM   2005  N   GLN A 134     -19.565 -10.384  17.430  1.00  0.00           N  
ATOM   2006  CA  GLN A 134     -20.708 -11.225  17.798  1.00  0.00           C  
ATOM   2007  C   GLN A 134     -20.265 -12.663  18.081  1.00  0.00           C  
ATOM   2008  O   GLN A 134     -20.676 -13.266  19.073  1.00  0.00           O  
ATOM   2009  CB  GLN A 134     -21.764 -11.211  16.689  1.00  0.00           C  
ATOM   2010  CG  GLN A 134     -22.483  -9.883  16.531  1.00  0.00           C  
ATOM   2011  CD  GLN A 134     -23.453  -9.885  15.365  1.00  0.00           C  
ATOM   2012  OE1 GLN A 134     -23.262 -10.606  14.381  1.00  0.00           O  
ATOM   2013  NE2 GLN A 134     -24.502  -9.078  15.468  1.00  0.00           N  
ATOM   2014  H   GLN A 134     -19.513 -10.006  16.495  1.00  0.00           H  
ATOM   2015  HA  GLN A 134     -21.154 -10.824  18.708  1.00  0.00           H  
ATOM   2016 1HB  GLN A 134     -21.294 -11.456  15.737  1.00  0.00           H  
ATOM   2017 2HB  GLN A 134     -22.513 -11.977  16.891  1.00  0.00           H  
ATOM   2018 1HG  GLN A 134     -23.043  -9.673  17.442  1.00  0.00           H  
ATOM   2019 2HG  GLN A 134     -21.744  -9.100  16.359  1.00  0.00           H  
ATOM   2020 1HE2 GLN A 134     -25.177  -9.036  14.730  1.00  0.00           H  
ATOM   2021 2HE2 GLN A 134     -24.619  -8.510  16.283  1.00  0.00           H  
ATOM   2022  N   LEU A 135     -19.429 -13.202  17.207  1.00  0.00           N  
ATOM   2023  CA  LEU A 135     -18.888 -14.535  17.419  1.00  0.00           C  
ATOM   2024  C   LEU A 135     -18.006 -14.542  18.664  1.00  0.00           C  
ATOM   2025  O   LEU A 135     -18.097 -15.453  19.490  1.00  0.00           O  
ATOM   2026  CB  LEU A 135     -18.081 -14.986  16.195  1.00  0.00           C  
ATOM   2027  CG  LEU A 135     -18.906 -15.391  14.966  1.00  0.00           C  
ATOM   2028  CD1 LEU A 135     -17.996 -15.475  13.749  1.00  0.00           C  
ATOM   2029  CD2 LEU A 135     -19.590 -16.722  15.231  1.00  0.00           C  
ATOM   2030  H   LEU A 135     -19.158 -12.687  16.381  1.00  0.00           H  
ATOM   2031  HA  LEU A 135     -19.718 -15.225  17.560  1.00  0.00           H  
ATOM   2032 1HB  LEU A 135     -17.418 -14.175  15.896  1.00  0.00           H  
ATOM   2033 2HB  LEU A 135     -17.468 -15.842  16.480  1.00  0.00           H  
ATOM   2034  HG  LEU A 135     -19.659 -14.629  14.766  1.00  0.00           H  
ATOM   2035 1HD1 LEU A 135     -18.582 -15.763  12.875  1.00  0.00           H  
ATOM   2036 2HD1 LEU A 135     -17.534 -14.504  13.572  1.00  0.00           H  
ATOM   2037 3HD1 LEU A 135     -17.219 -16.219  13.926  1.00  0.00           H  
ATOM   2038 1HD2 LEU A 135     -20.178 -17.011  14.359  1.00  0.00           H  
ATOM   2039 2HD2 LEU A 135     -18.837 -17.486  15.430  1.00  0.00           H  
ATOM   2040 3HD2 LEU A 135     -20.247 -16.628  16.096  1.00  0.00           H  
ATOM   2041  N   LYS A 136     -17.159 -13.518  18.787  1.00  0.00           N  
ATOM   2042  CA  LYS A 136     -16.245 -13.356  19.921  1.00  0.00           C  
ATOM   2043  C   LYS A 136     -16.976 -13.458  21.246  1.00  0.00           C  
ATOM   2044  O   LYS A 136     -16.601 -14.233  22.128  1.00  0.00           O  
ATOM   2045  CB  LYS A 136     -15.514 -12.015  19.836  1.00  0.00           C  
ATOM   2046  CG  LYS A 136     -14.435 -11.819  20.893  1.00  0.00           C  
ATOM   2047  CD  LYS A 136     -13.829 -10.426  20.810  1.00  0.00           C  
ATOM   2048  CE  LYS A 136     -12.729 -10.239  21.844  1.00  0.00           C  
ATOM   2049  NZ  LYS A 136     -13.271 -10.167  23.228  1.00  0.00           N  
ATOM   2050  H   LYS A 136     -17.160 -12.824  18.052  1.00  0.00           H  
ATOM   2051  HA  LYS A 136     -15.484 -14.134  19.865  1.00  0.00           H  
ATOM   2052 1HB  LYS A 136     -15.045 -11.919  18.856  1.00  0.00           H  
ATOM   2053 2HB  LYS A 136     -16.233 -11.202  19.936  1.00  0.00           H  
ATOM   2054 1HG  LYS A 136     -14.867 -11.961  21.884  1.00  0.00           H  
ATOM   2055 2HG  LYS A 136     -13.647 -12.557  20.749  1.00  0.00           H  
ATOM   2056 1HD  LYS A 136     -13.412 -10.269  19.815  1.00  0.00           H  
ATOM   2057 2HD  LYS A 136     -14.605  -9.681  20.982  1.00  0.00           H  
ATOM   2058 1HE  LYS A 136     -12.028 -11.070  21.785  1.00  0.00           H  
ATOM   2059 2HE  LYS A 136     -12.184  -9.319  21.634  1.00  0.00           H  
ATOM   2060 1HZ  LYS A 136     -12.512 -10.043  23.882  1.00  0.00           H  
ATOM   2061 2HZ  LYS A 136     -13.909  -9.387  23.300  1.00  0.00           H  
ATOM   2062 3HZ  LYS A 136     -13.763 -11.023  23.442  1.00  0.00           H  
ATOM   2063  N   THR A 137     -18.022 -12.656  21.380  1.00  0.00           N  
ATOM   2064  CA  THR A 137     -18.807 -12.607  22.603  1.00  0.00           C  
ATOM   2065  C   THR A 137     -19.550 -13.909  22.882  1.00  0.00           C  
ATOM   2066  O   THR A 137     -19.505 -14.421  23.998  1.00  0.00           O  
ATOM   2067  CB  THR A 137     -19.817 -11.446  22.551  1.00  0.00           C  
ATOM   2068  OG1 THR A 137     -19.114 -10.202  22.430  1.00  0.00           O  
ATOM   2069  CG2 THR A 137     -20.669 -11.422  23.811  1.00  0.00           C  
ATOM   2070  H   THR A 137     -18.279 -12.060  20.607  1.00  0.00           H  
ATOM   2071  HA  THR A 137     -18.133 -12.427  23.441  1.00  0.00           H  
ATOM   2072  HB  THR A 137     -20.465 -11.567  21.683  1.00  0.00           H  
ATOM   2073  HG1 THR A 137     -18.591 -10.208  21.625  1.00  0.00           H  
ATOM   2074 1HG2 THR A 137     -21.377 -10.596  23.756  1.00  0.00           H  
ATOM   2075 2HG2 THR A 137     -21.214 -12.362  23.899  1.00  0.00           H  
ATOM   2076 3HG2 THR A 137     -20.027 -11.292  24.681  1.00  0.00           H  
ATOM   2077  N   LYS A 138     -20.214 -14.448  21.863  1.00  0.00           N  
ATOM   2078  CA  LYS A 138     -21.003 -15.668  22.020  1.00  0.00           C  
ATOM   2079  C   LYS A 138     -20.153 -16.926  22.261  1.00  0.00           C  
ATOM   2080  O   LYS A 138     -20.538 -17.794  23.050  1.00  0.00           O  
ATOM   2081  CB  LYS A 138     -21.885 -15.873  20.788  1.00  0.00           C  
ATOM   2082  CG  LYS A 138     -23.038 -14.884  20.669  1.00  0.00           C  
ATOM   2083  CD  LYS A 138     -23.858 -15.140  19.413  1.00  0.00           C  
ATOM   2084  CE  LYS A 138     -25.014 -14.158  19.296  1.00  0.00           C  
ATOM   2085  NZ  LYS A 138     -25.820 -14.390  18.066  1.00  0.00           N  
ATOM   2086  H   LYS A 138     -20.174 -14.003  20.959  1.00  0.00           H  
ATOM   2087  HA  LYS A 138     -21.616 -15.571  22.917  1.00  0.00           H  
ATOM   2088 1HB  LYS A 138     -21.277 -15.787  19.886  1.00  0.00           H  
ATOM   2089 2HB  LYS A 138     -22.307 -16.878  20.804  1.00  0.00           H  
ATOM   2090 1HG  LYS A 138     -23.687 -14.975  21.541  1.00  0.00           H  
ATOM   2091 2HG  LYS A 138     -22.645 -13.868  20.635  1.00  0.00           H  
ATOM   2092 1HD  LYS A 138     -23.219 -15.043  18.535  1.00  0.00           H  
ATOM   2093 2HD  LYS A 138     -24.257 -16.154  19.440  1.00  0.00           H  
ATOM   2094 1HE  LYS A 138     -25.663 -14.255  20.165  1.00  0.00           H  
ATOM   2095 2HE  LYS A 138     -24.625 -13.140  19.273  1.00  0.00           H  
ATOM   2096 1HZ  LYS A 138     -26.573 -13.719  18.026  1.00  0.00           H  
ATOM   2097 2HZ  LYS A 138     -25.230 -14.284  17.253  1.00  0.00           H  
ATOM   2098 3HZ  LYS A 138     -26.201 -15.325  18.085  1.00  0.00           H  
ATOM   2099  N   LEU A 139     -19.008 -17.031  21.589  1.00  0.00           N  
ATOM   2100  CA  LEU A 139     -18.148 -18.207  21.743  1.00  0.00           C  
ATOM   2101  C   LEU A 139     -17.291 -18.176  22.995  1.00  0.00           C  
ATOM   2102  O   LEU A 139     -16.943 -19.229  23.530  1.00  0.00           O  
ATOM   2103  CB  LEU A 139     -17.234 -18.345  20.520  1.00  0.00           C  
ATOM   2104  CG  LEU A 139     -17.800 -19.168  19.356  1.00  0.00           C  
ATOM   2105  CD1 LEU A 139     -17.822 -20.642  19.739  1.00  0.00           C  
ATOM   2106  CD2 LEU A 139     -19.197 -18.672  19.015  1.00  0.00           C  
ATOM   2107  H   LEU A 139     -18.723 -16.291  20.961  1.00  0.00           H  
ATOM   2108  HA  LEU A 139     -18.780 -19.091  21.811  1.00  0.00           H  
ATOM   2109 1HB  LEU A 139     -17.007 -17.349  20.142  1.00  0.00           H  
ATOM   2110 2HB  LEU A 139     -16.301 -18.814  20.834  1.00  0.00           H  
ATOM   2111  HG  LEU A 139     -17.154 -19.060  18.484  1.00  0.00           H  
ATOM   2112 1HD1 LEU A 139     -18.224 -21.227  18.911  1.00  0.00           H  
ATOM   2113 2HD1 LEU A 139     -16.807 -20.976  19.958  1.00  0.00           H  
ATOM   2114 3HD1 LEU A 139     -18.448 -20.780  20.619  1.00  0.00           H  
ATOM   2115 1HD2 LEU A 139     -19.600 -19.256  18.187  1.00  0.00           H  
ATOM   2116 2HD2 LEU A 139     -19.844 -18.782  19.885  1.00  0.00           H  
ATOM   2117 3HD2 LEU A 139     -19.150 -17.621  18.728  1.00  0.00           H  
ATOM   2118  N   GLY A 140     -16.925 -16.977  23.450  1.00  0.00           N  
ATOM   2119  CA  GLY A 140     -15.957 -16.843  24.528  1.00  0.00           C  
ATOM   2120  C   GLY A 140     -14.497 -16.932  24.085  1.00  0.00           C  
ATOM   2121  O   GLY A 140     -13.665 -17.523  24.784  1.00  0.00           O  
ATOM   2122  H   GLY A 140     -17.323 -16.145  23.041  1.00  0.00           H  
ATOM   2123 1HA  GLY A 140     -16.099 -15.885  25.028  1.00  0.00           H  
ATOM   2124 2HA  GLY A 140     -16.133 -17.621  25.271  1.00  0.00           H  
ATOM   2125  N   VAL A 141     -14.182 -16.355  22.923  1.00  0.00           N  
ATOM   2126  CA  VAL A 141     -12.858 -16.509  22.310  1.00  0.00           C  
ATOM   2127  C   VAL A 141     -12.245 -15.152  21.982  1.00  0.00           C  
ATOM   2128  O   VAL A 141     -12.892 -14.124  22.152  1.00  0.00           O  
ATOM   2129  CB  VAL A 141     -12.955 -17.348  21.022  1.00  0.00           C  
ATOM   2130  CG1 VAL A 141     -13.458 -18.749  21.335  1.00  0.00           C  
ATOM   2131  CG2 VAL A 141     -13.869 -16.657  20.022  1.00  0.00           C  
ATOM   2132  H   VAL A 141     -14.878 -15.795  22.453  1.00  0.00           H  
ATOM   2133  HA  VAL A 141     -12.213 -17.039  23.010  1.00  0.00           H  
ATOM   2134  HB  VAL A 141     -11.958 -17.453  20.592  1.00  0.00           H  
ATOM   2135 1HG1 VAL A 141     -13.521 -19.328  20.413  1.00  0.00           H  
ATOM   2136 2HG1 VAL A 141     -12.770 -19.238  22.024  1.00  0.00           H  
ATOM   2137 3HG1 VAL A 141     -14.447 -18.687  21.790  1.00  0.00           H  
ATOM   2138 1HG2 VAL A 141     -13.932 -17.255  19.113  1.00  0.00           H  
ATOM   2139 2HG2 VAL A 141     -14.863 -16.546  20.454  1.00  0.00           H  
ATOM   2140 3HG2 VAL A 141     -13.467 -15.673  19.781  1.00  0.00           H  
ATOM   2141  N   SER A 142     -10.935 -15.072  21.487  1.00  0.00           N  
ATOM   2142  CA  SER A 142     -10.298 -13.839  21.035  1.00  0.00           C  
ATOM   2143  C   SER A 142     -10.847 -13.382  19.685  1.00  0.00           C  
ATOM   2144  O   SER A 142     -11.541 -14.133  18.999  1.00  0.00           O  
ATOM   2145  CB  SER A 142      -8.798 -14.037  20.937  1.00  0.00           C  
ATOM   2146  OG  SER A 142      -8.475 -14.924  19.902  1.00  0.00           O  
ATOM   2147  H   SER A 142     -10.434 -15.945  21.403  1.00  0.00           H  
ATOM   2148  HA  SER A 142     -10.519 -13.058  21.763  1.00  0.00           H  
ATOM   2149 1HB  SER A 142      -8.314 -13.077  20.761  1.00  0.00           H  
ATOM   2150 2HB  SER A 142      -8.420 -14.425  21.883  1.00  0.00           H  
ATOM   2151  HG  SER A 142      -8.564 -15.806  20.271  1.00  0.00           H  
ATOM   2152  N   LEU A 143     -10.530 -12.019  19.212  1.00  0.00           N  
ATOM   2153  CA  LEU A 143     -10.983 -11.525  17.913  1.00  0.00           C  
ATOM   2154  C   LEU A 143     -10.339 -12.342  16.791  1.00  0.00           C  
ATOM   2155  O   LEU A 143     -10.952 -12.570  15.748  1.00  0.00           O  
ATOM   2156  CB  LEU A 143     -10.634 -10.040  17.751  1.00  0.00           C  
ATOM   2157  CG  LEU A 143     -11.144  -9.374  16.467  1.00  0.00           C  
ATOM   2158  CD1 LEU A 143     -12.664  -9.443  16.428  1.00  0.00           C  
ATOM   2159  CD2 LEU A 143     -10.661  -7.932  16.417  1.00  0.00           C  
ATOM   2160  H   LEU A 143      -9.978 -11.415  19.803  1.00  0.00           H  
ATOM   2161  HA  LEU A 143     -12.066 -11.640  17.858  1.00  0.00           H  
ATOM   2162 1HB  LEU A 143     -11.047  -9.492  18.595  1.00  0.00           H  
ATOM   2163 2HB  LEU A 143      -9.549  -9.934  17.771  1.00  0.00           H  
ATOM   2164  HG  LEU A 143     -10.763  -9.914  15.600  1.00  0.00           H  
ATOM   2165 1HD1 LEU A 143     -13.027  -8.970  15.515  1.00  0.00           H  
ATOM   2166 2HD1 LEU A 143     -12.982 -10.486  16.445  1.00  0.00           H  
ATOM   2167 3HD1 LEU A 143     -13.075  -8.924  17.293  1.00  0.00           H  
ATOM   2168 1HD2 LEU A 143     -11.023  -7.458  15.503  1.00  0.00           H  
ATOM   2169 2HD2 LEU A 143     -11.042  -7.390  17.282  1.00  0.00           H  
ATOM   2170 3HD2 LEU A 143      -9.571  -7.913  16.428  1.00  0.00           H  
ATOM   2171  N   ILE A 144      -9.100 -12.770  17.029  1.00  0.00           N  
ATOM   2172  CA  ILE A 144      -8.359 -13.569  16.061  1.00  0.00           C  
ATOM   2173  C   ILE A 144      -9.087 -14.876  15.755  1.00  0.00           C  
ATOM   2174  O   ILE A 144      -9.221 -15.265  14.595  1.00  0.00           O  
ATOM   2175  CB  ILE A 144      -6.941 -13.877  16.575  1.00  0.00           C  
ATOM   2176  CG1 ILE A 144      -6.104 -12.596  16.633  1.00  0.00           C  
ATOM   2177  CG2 ILE A 144      -6.268 -14.916  15.691  1.00  0.00           C  
ATOM   2178  CD1 ILE A 144      -5.812 -11.996  15.277  1.00  0.00           C  
ATOM   2179  H   ILE A 144      -8.665 -12.531  17.907  1.00  0.00           H  
ATOM   2180  HA  ILE A 144      -8.281 -13.004  15.131  1.00  0.00           H  
ATOM   2181  HB  ILE A 144      -6.998 -14.262  17.593  1.00  0.00           H  
ATOM   2182 1HG1 ILE A 144      -6.623 -11.849  17.232  1.00  0.00           H  
ATOM   2183 2HG1 ILE A 144      -5.153 -12.804  17.124  1.00  0.00           H  
ATOM   2184 1HG2 ILE A 144      -5.267 -15.121  16.068  1.00  0.00           H  
ATOM   2185 2HG2 ILE A 144      -6.854 -15.834  15.699  1.00  0.00           H  
ATOM   2186 3HG2 ILE A 144      -6.201 -14.537  14.671  1.00  0.00           H  
ATOM   2187 1HD1 ILE A 144      -5.215 -11.092  15.400  1.00  0.00           H  
ATOM   2188 2HD1 ILE A 144      -5.260 -12.715  14.671  1.00  0.00           H  
ATOM   2189 3HD1 ILE A 144      -6.748 -11.746  14.780  1.00  0.00           H  
ATOM   2190  N   GLU A 145      -9.603 -15.622  16.790  1.00  0.00           N  
ATOM   2191  CA  GLU A 145     -10.359 -16.868  16.715  1.00  0.00           C  
ATOM   2192  C   GLU A 145     -11.696 -16.665  15.994  1.00  0.00           C  
ATOM   2193  O   GLU A 145     -12.104 -17.491  15.175  1.00  0.00           O  
ATOM   2194  CB  GLU A 145     -10.602 -17.426  18.118  1.00  0.00           C  
ATOM   2195  CG  GLU A 145      -9.353 -17.953  18.810  1.00  0.00           C  
ATOM   2196  CD  GLU A 145      -9.554 -18.184  20.283  1.00  0.00           C  
ATOM   2197  OE1 GLU A 145     -10.074 -19.214  20.638  1.00  0.00           O  
ATOM   2198  OE2 GLU A 145      -9.186 -17.328  21.054  1.00  0.00           O  
ATOM   2199  H   GLU A 145      -9.369 -15.243  17.698  1.00  0.00           H  
ATOM   2200  HA  GLU A 145      -9.775 -17.584  16.137  1.00  0.00           H  
ATOM   2201 1HB  GLU A 145     -11.032 -16.648  18.749  1.00  0.00           H  
ATOM   2202 2HB  GLU A 145     -11.324 -18.241  18.066  1.00  0.00           H  
ATOM   2203 1HG  GLU A 145      -9.060 -18.892  18.343  1.00  0.00           H  
ATOM   2204 2HG  GLU A 145      -8.543 -17.239  18.667  1.00  0.00           H  
ATOM   2205  N   ALA A 146     -12.364 -15.561  16.311  1.00  0.00           N  
ATOM   2206  CA  ALA A 146     -13.635 -15.196  15.694  1.00  0.00           C  
ATOM   2207  C   ALA A 146     -13.471 -14.873  14.211  1.00  0.00           C  
ATOM   2208  O   ALA A 146     -14.290 -15.272  13.385  1.00  0.00           O  
ATOM   2209  CB  ALA A 146     -14.254 -14.012  16.422  1.00  0.00           C  
ATOM   2210  H   ALA A 146     -11.966 -14.955  17.013  1.00  0.00           H  
ATOM   2211  HA  ALA A 146     -14.306 -16.050  15.773  1.00  0.00           H  
ATOM   2212 1HB  ALA A 146     -15.201 -13.749  15.950  1.00  0.00           H  
ATOM   2213 2HB  ALA A 146     -14.428 -14.275  17.465  1.00  0.00           H  
ATOM   2214 3HB  ALA A 146     -13.577 -13.159  16.372  1.00  0.00           H  
ATOM   2215  N   LEU A 147     -12.408 -14.147  13.872  1.00  0.00           N  
ATOM   2216  CA  LEU A 147     -12.124 -13.858  12.472  1.00  0.00           C  
ATOM   2217  C   LEU A 147     -11.764 -15.136  11.722  1.00  0.00           C  
ATOM   2218  O   LEU A 147     -12.100 -15.295  10.547  1.00  0.00           O  
ATOM   2219  CB  LEU A 147     -10.976 -12.846  12.359  1.00  0.00           C  
ATOM   2220  CG  LEU A 147     -11.318 -11.406  12.759  1.00  0.00           C  
ATOM   2221  CD1 LEU A 147     -10.033 -10.610  12.942  1.00  0.00           C  
ATOM   2222  CD2 LEU A 147     -12.203 -10.778  11.692  1.00  0.00           C  
ATOM   2223  H   LEU A 147     -11.788 -13.787  14.584  1.00  0.00           H  
ATOM   2224  HA  LEU A 147     -13.025 -13.444  12.020  1.00  0.00           H  
ATOM   2225 1HB  LEU A 147     -10.155 -13.180  12.991  1.00  0.00           H  
ATOM   2226 2HB  LEU A 147     -10.628 -12.830  11.326  1.00  0.00           H  
ATOM   2227  HG  LEU A 147     -11.847 -11.409  13.713  1.00  0.00           H  
ATOM   2228 1HD1 LEU A 147     -10.275  -9.586  13.226  1.00  0.00           H  
ATOM   2229 2HD1 LEU A 147      -9.428 -11.069  13.724  1.00  0.00           H  
ATOM   2230 3HD1 LEU A 147      -9.473 -10.603  12.006  1.00  0.00           H  
ATOM   2231 1HD2 LEU A 147     -12.446  -9.754  11.977  1.00  0.00           H  
ATOM   2232 2HD2 LEU A 147     -11.674 -10.773  10.738  1.00  0.00           H  
ATOM   2233 3HD2 LEU A 147     -13.121 -11.356  11.595  1.00  0.00           H  
ATOM   2234  N   HIS A 148     -10.900 -16.229  12.328  1.00  0.00           N  
ATOM   2235  CA  HIS A 148     -10.609 -17.515  11.707  1.00  0.00           C  
ATOM   2236  C   HIS A 148     -11.864 -18.365  11.541  1.00  0.00           C  
ATOM   2237  O   HIS A 148     -11.953 -19.186  10.630  1.00  0.00           O  
ATOM   2238  CB  HIS A 148      -9.574 -18.287  12.532  1.00  0.00           C  
ATOM   2239  CG  HIS A 148      -8.165 -17.837  12.302  1.00  0.00           C  
ATOM   2240  ND1 HIS A 148      -7.643 -16.700  12.883  1.00  0.00           N  
ATOM   2241  CD2 HIS A 148      -7.169 -18.369  11.555  1.00  0.00           C  
ATOM   2242  CE1 HIS A 148      -6.385 -16.553  12.503  1.00  0.00           C  
ATOM   2243  NE2 HIS A 148      -6.075 -17.552  11.697  1.00  0.00           N  
ATOM   2244  H   HIS A 148     -10.557 -16.043  13.258  1.00  0.00           H  
ATOM   2245  HA  HIS A 148     -10.205 -17.329  10.712  1.00  0.00           H  
ATOM   2246 1HB  HIS A 148      -9.799 -18.176  13.593  1.00  0.00           H  
ATOM   2247 2HB  HIS A 148      -9.636 -19.348  12.294  1.00  0.00           H  
ATOM   2248  HD1 HIS A 148      -8.100 -16.115  13.554  1.00  0.00           H  
ATOM   2249  HD2 HIS A 148      -7.111 -19.255  10.923  1.00  0.00           H  
ATOM   2250  HE1 HIS A 148      -5.793 -15.710  12.857  1.00  0.00           H  
ATOM   2251  N   ILE A 149     -13.003 -18.297  12.529  1.00  0.00           N  
ATOM   2252  CA  ILE A 149     -14.301 -18.919  12.315  1.00  0.00           C  
ATOM   2253  C   ILE A 149     -15.032 -18.372  11.067  1.00  0.00           C  
ATOM   2254  O   ILE A 149     -15.629 -19.132  10.302  1.00  0.00           O  
ATOM   2255  CB  ILE A 149     -15.189 -18.724  13.557  1.00  0.00           C  
ATOM   2256  CG1 ILE A 149     -14.653 -19.546  14.731  1.00  0.00           C  
ATOM   2257  CG2 ILE A 149     -16.628 -19.106  13.247  1.00  0.00           C  
ATOM   2258  CD1 ILE A 149     -15.262 -19.176  16.065  1.00  0.00           C  
ATOM   2259  H   ILE A 149     -12.843 -17.770  13.374  1.00  0.00           H  
ATOM   2260  HA  ILE A 149     -14.143 -19.985  12.150  1.00  0.00           H  
ATOM   2261  HB  ILE A 149     -15.159 -17.679  13.865  1.00  0.00           H  
ATOM   2262 1HG1 ILE A 149     -14.843 -20.604  14.551  1.00  0.00           H  
ATOM   2263 2HG1 ILE A 149     -13.573 -19.416  14.803  1.00  0.00           H  
ATOM   2264 1HG2 ILE A 149     -17.242 -18.962  14.137  1.00  0.00           H  
ATOM   2265 2HG2 ILE A 149     -17.006 -18.480  12.441  1.00  0.00           H  
ATOM   2266 3HG2 ILE A 149     -16.669 -20.152  12.944  1.00  0.00           H  
ATOM   2267 1HD1 ILE A 149     -14.833 -19.801  16.847  1.00  0.00           H  
ATOM   2268 2HD1 ILE A 149     -15.052 -18.128  16.282  1.00  0.00           H  
ATOM   2269 3HD1 ILE A 149     -16.339 -19.330  16.028  1.00  0.00           H  
ATOM   2270  N   LEU A 150     -15.073 -16.892  10.793  1.00  0.00           N  
ATOM   2271  CA  LEU A 150     -15.628 -16.344   9.546  1.00  0.00           C  
ATOM   2272  C   LEU A 150     -14.892 -16.876   8.317  1.00  0.00           C  
ATOM   2273  O   LEU A 150     -15.516 -17.292   7.341  1.00  0.00           O  
ATOM   2274  CB  LEU A 150     -15.554 -14.812   9.564  1.00  0.00           C  
ATOM   2275  CG  LEU A 150     -16.572 -14.106  10.468  1.00  0.00           C  
ATOM   2276  CD1 LEU A 150     -16.156 -12.654  10.665  1.00  0.00           C  
ATOM   2277  CD2 LEU A 150     -17.956 -14.199   9.845  1.00  0.00           C  
ATOM   2278  H   LEU A 150     -14.676 -16.261  11.475  1.00  0.00           H  
ATOM   2279  HA  LEU A 150     -16.667 -16.661   9.470  1.00  0.00           H  
ATOM   2280 1HB  LEU A 150     -14.559 -14.515   9.891  1.00  0.00           H  
ATOM   2281 2HB  LEU A 150     -15.704 -14.445   8.547  1.00  0.00           H  
ATOM   2282  HG  LEU A 150     -16.582 -14.585  11.448  1.00  0.00           H  
ATOM   2283 1HD1 LEU A 150     -16.880 -12.153  11.309  1.00  0.00           H  
ATOM   2284 2HD1 LEU A 150     -15.171 -12.618  11.130  1.00  0.00           H  
ATOM   2285 3HD1 LEU A 150     -16.122 -12.152   9.700  1.00  0.00           H  
ATOM   2286 1HD2 LEU A 150     -18.680 -13.699  10.489  1.00  0.00           H  
ATOM   2287 2HD2 LEU A 150     -17.948 -13.718   8.866  1.00  0.00           H  
ATOM   2288 3HD2 LEU A 150     -18.235 -15.247   9.733  1.00  0.00           H  
ATOM   2289  N   LEU A 151     -13.560 -16.868   8.358  1.00  0.00           N  
ATOM   2290  CA  LEU A 151     -12.739 -17.408   7.254  1.00  0.00           C  
ATOM   2291  C   LEU A 151     -12.956 -18.895   6.987  1.00  0.00           C  
ATOM   2292  O   LEU A 151     -12.968 -19.333   5.835  1.00  0.00           O  
ATOM   2293  CB  LEU A 151     -11.253 -17.173   7.554  1.00  0.00           C  
ATOM   2294  CG  LEU A 151     -10.785 -15.713   7.494  1.00  0.00           C  
ATOM   2295  CD1 LEU A 151      -9.400 -15.597   8.115  1.00  0.00           C  
ATOM   2296  CD2 LEU A 151     -10.777 -15.241   6.048  1.00  0.00           C  
ATOM   2297  H   LEU A 151     -13.099 -16.478   9.167  1.00  0.00           H  
ATOM   2298  HA  LEU A 151     -13.015 -16.887   6.338  1.00  0.00           H  
ATOM   2299 1HB  LEU A 151     -11.036 -17.549   8.552  1.00  0.00           H  
ATOM   2300 2HB  LEU A 151     -10.660 -17.740   6.837  1.00  0.00           H  
ATOM   2301  HG  LEU A 151     -11.464 -15.089   8.076  1.00  0.00           H  
ATOM   2302 1HD1 LEU A 151      -9.067 -14.560   8.073  1.00  0.00           H  
ATOM   2303 2HD1 LEU A 151      -9.438 -15.923   9.155  1.00  0.00           H  
ATOM   2304 3HD1 LEU A 151      -8.700 -16.225   7.563  1.00  0.00           H  
ATOM   2305 1HD2 LEU A 151     -10.446 -14.203   6.006  1.00  0.00           H  
ATOM   2306 2HD2 LEU A 151     -10.098 -15.863   5.466  1.00  0.00           H  
ATOM   2307 3HD2 LEU A 151     -11.783 -15.317   5.635  1.00  0.00           H  
ATOM   2308  N   THR A 152     -13.087 -19.778   8.096  1.00  0.00           N  
ATOM   2309  CA  THR A 152     -13.325 -21.212   7.994  1.00  0.00           C  
ATOM   2310  C   THR A 152     -14.639 -21.500   7.284  1.00  0.00           C  
ATOM   2311  O   THR A 152     -14.704 -22.355   6.401  1.00  0.00           O  
ATOM   2312  CB  THR A 152     -13.332 -21.874   9.384  1.00  0.00           C  
ATOM   2313  OG1 THR A 152     -12.050 -21.705  10.004  1.00  0.00           O  
ATOM   2314  CG2 THR A 152     -13.643 -23.359   9.268  1.00  0.00           C  
ATOM   2315  H   THR A 152     -12.976 -19.361   9.008  1.00  0.00           H  
ATOM   2316  HA  THR A 152     -12.522 -21.649   7.402  1.00  0.00           H  
ATOM   2317  HB  THR A 152     -14.088 -21.399  10.010  1.00  0.00           H  
ATOM   2318  HG1 THR A 152     -11.891 -20.771  10.159  1.00  0.00           H  
ATOM   2319 1HG2 THR A 152     -13.644 -23.809  10.259  1.00  0.00           H  
ATOM   2320 2HG2 THR A 152     -14.622 -23.490   8.807  1.00  0.00           H  
ATOM   2321 3HG2 THR A 152     -12.885 -23.841   8.651  1.00  0.00           H  
ATOM   2322  N   ALA A 153     -15.675 -20.777   7.684  1.00  0.00           N  
ATOM   2323  CA  ALA A 153     -16.999 -20.914   7.083  1.00  0.00           C  
ATOM   2324  C   ALA A 153     -16.964 -20.556   5.597  1.00  0.00           C  
ATOM   2325  O   ALA A 153     -17.600 -21.217   4.771  1.00  0.00           O  
ATOM   2326  CB  ALA A 153     -18.002 -20.019   7.819  1.00  0.00           C  
ATOM   2327  H   ALA A 153     -15.541 -20.109   8.431  1.00  0.00           H  
ATOM   2328  HA  ALA A 153     -17.308 -21.954   7.181  1.00  0.00           H  
ATOM   2329 1HB  ALA A 153     -18.987 -20.125   7.365  1.00  0.00           H  
ATOM   2330 2HB  ALA A 153     -18.052 -20.312   8.868  1.00  0.00           H  
ATOM   2331 3HB  ALA A 153     -17.682 -18.979   7.749  1.00  0.00           H  
ATOM   2332  N   ALA A 154     -16.211 -19.508   5.264  1.00  0.00           N  
ATOM   2333  CA  ALA A 154     -16.101 -19.033   3.883  1.00  0.00           C  
ATOM   2334  C   ALA A 154     -15.379 -20.072   3.046  1.00  0.00           C  
ATOM   2335  O   ALA A 154     -15.773 -20.357   1.915  1.00  0.00           O  
ATOM   2336  CB  ALA A 154     -15.382 -17.692   3.839  1.00  0.00           C  
ATOM   2337  H   ALA A 154     -15.701 -19.026   5.992  1.00  0.00           H  
ATOM   2338  HA  ALA A 154     -17.108 -18.906   3.486  1.00  0.00           H  
ATOM   2339 1HB  ALA A 154     -15.307 -17.353   2.805  1.00  0.00           H  
ATOM   2340 2HB  ALA A 154     -15.940 -16.961   4.421  1.00  0.00           H  
ATOM   2341 3HB  ALA A 154     -14.382 -17.803   4.257  1.00  0.00           H  
ATOM   2342  N   VAL A 155     -14.307 -20.642   3.619  1.00  0.00           N  
ATOM   2343  CA  VAL A 155     -13.570 -21.691   2.945  1.00  0.00           C  
ATOM   2344  C   VAL A 155     -14.425 -22.930   2.783  1.00  0.00           C  
ATOM   2345  O   VAL A 155     -14.409 -23.575   1.734  1.00  0.00           O  
ATOM   2346  CB  VAL A 155     -12.297 -22.046   3.738  1.00  0.00           C  
ATOM   2347  CG1 VAL A 155     -11.686 -23.336   3.212  1.00  0.00           C  
ATOM   2348  CG2 VAL A 155     -11.299 -20.902   3.652  1.00  0.00           C  
ATOM   2349  H   VAL A 155     -14.006 -20.340   4.533  1.00  0.00           H  
ATOM   2350  HA  VAL A 155     -13.301 -21.331   1.951  1.00  0.00           H  
ATOM   2351  HB  VAL A 155     -12.566 -22.218   4.780  1.00  0.00           H  
ATOM   2352 1HG1 VAL A 155     -10.788 -23.572   3.784  1.00  0.00           H  
ATOM   2353 2HG1 VAL A 155     -12.405 -24.148   3.316  1.00  0.00           H  
ATOM   2354 3HG1 VAL A 155     -11.424 -23.214   2.161  1.00  0.00           H  
ATOM   2355 1HG2 VAL A 155     -10.402 -21.159   4.215  1.00  0.00           H  
ATOM   2356 2HG2 VAL A 155     -11.035 -20.726   2.609  1.00  0.00           H  
ATOM   2357 3HG2 VAL A 155     -11.743 -19.999   4.072  1.00  0.00           H  
ATOM   2358  N   LEU A 156     -15.272 -23.404   3.846  1.00  0.00           N  
ATOM   2359  CA  LEU A 156     -16.196 -24.517   3.788  1.00  0.00           C  
ATOM   2360  C   LEU A 156     -17.375 -24.236   2.851  1.00  0.00           C  
ATOM   2361  O   LEU A 156     -17.888 -25.146   2.195  1.00  0.00           O  
ATOM   2362  CB  LEU A 156     -16.715 -24.832   5.196  1.00  0.00           C  
ATOM   2363  CG  LEU A 156     -15.683 -25.412   6.172  1.00  0.00           C  
ATOM   2364  CD1 LEU A 156     -16.285 -25.479   7.569  1.00  0.00           C  
ATOM   2365  CD2 LEU A 156     -15.252 -26.791   5.695  1.00  0.00           C  
ATOM   2366  H   LEU A 156     -15.182 -22.882   4.707  1.00  0.00           H  
ATOM   2367  HA  LEU A 156     -15.679 -25.372   3.354  1.00  0.00           H  
ATOM   2368 1HB  LEU A 156     -17.107 -23.916   5.635  1.00  0.00           H  
ATOM   2369 2HB  LEU A 156     -17.532 -25.549   5.114  1.00  0.00           H  
ATOM   2370  HG  LEU A 156     -14.814 -24.755   6.215  1.00  0.00           H  
ATOM   2371 1HD1 LEU A 156     -15.551 -25.891   8.262  1.00  0.00           H  
ATOM   2372 2HD1 LEU A 156     -16.566 -24.477   7.892  1.00  0.00           H  
ATOM   2373 3HD1 LEU A 156     -17.168 -26.117   7.554  1.00  0.00           H  
ATOM   2374 1HD2 LEU A 156     -14.518 -27.203   6.388  1.00  0.00           H  
ATOM   2375 2HD2 LEU A 156     -16.121 -27.449   5.653  1.00  0.00           H  
ATOM   2376 3HD2 LEU A 156     -14.810 -26.711   4.702  1.00  0.00           H  
ATOM   2377  N   GLY A 157     -17.793 -22.976   2.766  1.00  0.00           N  
ATOM   2378  CA  GLY A 157     -18.921 -22.631   1.915  1.00  0.00           C  
ATOM   2379  C   GLY A 157     -20.216 -22.887   2.668  1.00  0.00           C  
ATOM   2380  O   GLY A 157     -21.283 -23.131   2.078  1.00  0.00           O  
ATOM   2381  H   GLY A 157     -17.331 -22.247   3.289  1.00  0.00           H  
ATOM   2382 1HA  GLY A 157     -18.846 -21.584   1.622  1.00  0.00           H  
ATOM   2383 2HA  GLY A 157     -18.883 -23.223   1.001  1.00  0.00           H  
ATOM   2384  N   THR A 158     -20.275 -22.698   4.042  1.00  0.00           N  
ATOM   2385  CA  THR A 158     -21.383 -22.940   4.953  1.00  0.00           C  
ATOM   2386  C   THR A 158     -21.483 -21.762   5.918  1.00  0.00           C  
ATOM   2387  O   THR A 158     -20.913 -20.696   5.655  1.00  0.00           O  
ATOM   2388  CB  THR A 158     -21.206 -24.257   5.731  1.00  0.00           C  
ATOM   2389  OG1 THR A 158     -22.413 -24.561   6.443  1.00  0.00           O  
ATOM   2390  CG2 THR A 158     -20.054 -24.144   6.717  1.00  0.00           C  
ATOM   2391  H   THR A 158     -19.399 -22.359   4.414  1.00  0.00           H  
ATOM   2392  HA  THR A 158     -22.304 -22.983   4.371  1.00  0.00           H  
ATOM   2393  HB  THR A 158     -20.999 -25.067   5.032  1.00  0.00           H  
ATOM   2394  HG1 THR A 158     -22.427 -25.495   6.662  1.00  0.00           H  
ATOM   2395 1HG2 THR A 158     -19.944 -25.084   7.257  1.00  0.00           H  
ATOM   2396 2HG2 THR A 158     -19.133 -23.924   6.178  1.00  0.00           H  
ATOM   2397 3HG2 THR A 158     -20.259 -23.341   7.425  1.00  0.00           H  
ATOM   2398  N   THR A 159     -22.219 -21.935   7.013  1.00  0.00           N  
ATOM   2399  CA  THR A 159     -22.442 -20.838   7.962  1.00  0.00           C  
ATOM   2400  C   THR A 159     -21.389 -20.834   9.078  1.00  0.00           C  
ATOM   2401  O   THR A 159     -20.646 -21.798   9.232  1.00  0.00           O  
ATOM   2402  CB  THR A 159     -23.850 -20.926   8.584  1.00  0.00           C  
ATOM   2403  OG1 THR A 159     -23.946 -22.110   9.387  1.00  0.00           O  
ATOM   2404  CG2 THR A 159     -24.912 -20.968   7.496  1.00  0.00           C  
ATOM   2405  H   THR A 159     -22.633 -22.838   7.197  1.00  0.00           H  
ATOM   2406  HA  THR A 159     -22.405 -19.895   7.419  1.00  0.00           H  
ATOM   2407  HB  THR A 159     -24.021 -20.058   9.219  1.00  0.00           H  
ATOM   2408  HG1 THR A 159     -24.758 -22.082   9.900  1.00  0.00           H  
ATOM   2409 1HG2 THR A 159     -25.899 -21.030   7.953  1.00  0.00           H  
ATOM   2410 2HG2 THR A 159     -24.847 -20.065   6.890  1.00  0.00           H  
ATOM   2411 3HG2 THR A 159     -24.750 -21.841   6.864  1.00  0.00           H  
ATOM   2412  N   VAL A 160     -21.329 -19.765   9.868  1.00  0.00           N  
ATOM   2413  CA  VAL A 160     -20.374 -19.737  10.968  1.00  0.00           C  
ATOM   2414  C   VAL A 160     -20.799 -20.713  12.058  1.00  0.00           C  
ATOM   2415  O   VAL A 160     -19.957 -21.264  12.744  1.00  0.00           O  
ATOM   2416  CB  VAL A 160     -20.268 -18.318  11.559  1.00  0.00           C  
ATOM   2417  CG1 VAL A 160     -19.741 -17.345  10.515  1.00  0.00           C  
ATOM   2418  CG2 VAL A 160     -21.626 -17.870  12.077  1.00  0.00           C  
ATOM   2419  H   VAL A 160     -21.933 -18.967   9.719  1.00  0.00           H  
ATOM   2420  HA  VAL A 160     -19.405 -20.072  10.593  1.00  0.00           H  
ATOM   2421  HB  VAL A 160     -19.551 -18.328  12.379  1.00  0.00           H  
ATOM   2422 1HG1 VAL A 160     -19.672 -16.348  10.949  1.00  0.00           H  
ATOM   2423 2HG1 VAL A 160     -18.753 -17.666  10.185  1.00  0.00           H  
ATOM   2424 3HG1 VAL A 160     -20.420 -17.324   9.662  1.00  0.00           H  
ATOM   2425 1HG2 VAL A 160     -21.543 -16.866  12.493  1.00  0.00           H  
ATOM   2426 2HG2 VAL A 160     -22.345 -17.865  11.257  1.00  0.00           H  
ATOM   2427 3HG2 VAL A 160     -21.965 -18.558  12.852  1.00  0.00           H  
ATOM   2428  N   GLU A 161     -22.206 -20.984  12.321  1.00  0.00           N  
ATOM   2429  CA  GLU A 161     -22.763 -21.935  13.286  1.00  0.00           C  
ATOM   2430  C   GLU A 161     -22.331 -23.358  12.985  1.00  0.00           C  
ATOM   2431  O   GLU A 161     -22.093 -24.147  13.883  1.00  0.00           O  
ATOM   2432  CB  GLU A 161     -24.290 -21.855  13.294  1.00  0.00           C  
ATOM   2433  CG  GLU A 161     -24.848 -20.537  13.813  1.00  0.00           C  
ATOM   2434  CD  GLU A 161     -24.834 -19.448  12.777  1.00  0.00           C  
ATOM   2435  OE1 GLU A 161     -24.417 -19.708  11.673  1.00  0.00           O  
ATOM   2436  OE2 GLU A 161     -25.243 -18.353  13.089  1.00  0.00           O  
ATOM   2437  H   GLU A 161     -22.832 -20.473  11.716  1.00  0.00           H  
ATOM   2438  HA  GLU A 161     -22.391 -21.678  14.278  1.00  0.00           H  
ATOM   2439 1HB  GLU A 161     -24.669 -22.002  12.282  1.00  0.00           H  
ATOM   2440 2HB  GLU A 161     -24.694 -22.655  13.915  1.00  0.00           H  
ATOM   2441 1HG  GLU A 161     -25.874 -20.694  14.145  1.00  0.00           H  
ATOM   2442 2HG  GLU A 161     -24.260 -20.219  14.674  1.00  0.00           H  
ATOM   2443  N   GLU A 162     -22.239 -23.810  11.592  1.00  0.00           N  
ATOM   2444  CA  GLU A 162     -21.759 -25.103  11.120  1.00  0.00           C  
ATOM   2445  C   GLU A 162     -20.244 -25.247  11.282  1.00  0.00           C  
ATOM   2446  O   GLU A 162     -19.741 -26.319  11.634  1.00  0.00           O  
ATOM   2447  CB  GLU A 162     -22.166 -25.316   9.658  1.00  0.00           C  
ATOM   2448  CG  GLU A 162     -21.789 -26.669   9.090  1.00  0.00           C  
ATOM   2449  CD  GLU A 162     -22.507 -27.827   9.775  1.00  0.00           C  
ATOM   2450  OE1 GLU A 162     -23.452 -27.586  10.562  1.00  0.00           O  
ATOM   2451  OE2 GLU A 162     -22.113 -28.984   9.518  1.00  0.00           O  
ATOM   2452  H   GLU A 162     -22.555 -23.127  10.918  1.00  0.00           H  
ATOM   2453  HA  GLU A 162     -22.216 -25.883  11.728  1.00  0.00           H  
ATOM   2454 1HB  GLU A 162     -23.246 -25.201   9.562  1.00  0.00           H  
ATOM   2455 2HB  GLU A 162     -21.701 -24.551   9.036  1.00  0.00           H  
ATOM   2456 1HG  GLU A 162     -22.033 -26.685   8.028  1.00  0.00           H  
ATOM   2457 2HG  GLU A 162     -20.714 -26.808   9.190  1.00  0.00           H  
ATOM   2458  N   ALA A 163     -19.522 -24.161  11.009  1.00  0.00           N  
ATOM   2459  CA  ALA A 163     -18.080 -24.140  11.189  1.00  0.00           C  
ATOM   2460  C   ALA A 163     -17.718 -24.391  12.665  1.00  0.00           C  
ATOM   2461  O   ALA A 163     -16.782 -25.132  12.957  1.00  0.00           O  
ATOM   2462  CB  ALA A 163     -17.505 -22.806  10.703  1.00  0.00           C  
ATOM   2463  H   ALA A 163     -19.989 -23.331  10.670  1.00  0.00           H  
ATOM   2464  HA  ALA A 163     -17.652 -24.946  10.594  1.00  0.00           H  
ATOM   2465 1HB  ALA A 163     -16.425 -22.803  10.844  1.00  0.00           H  
ATOM   2466 2HB  ALA A 163     -17.736 -22.674   9.645  1.00  0.00           H  
ATOM   2467 3HB  ALA A 163     -17.948 -21.991  11.273  1.00  0.00           H  
ATOM   2468  N   VAL A 164     -18.467 -23.779  13.581  1.00  0.00           N  
ATOM   2469  CA  VAL A 164     -18.286 -24.009  15.015  1.00  0.00           C  
ATOM   2470  C   VAL A 164     -18.750 -25.409  15.405  1.00  0.00           C  
ATOM   2471  O   VAL A 164     -18.069 -26.118  16.153  1.00  0.00           O  
ATOM   2472  CB  VAL A 164     -19.071 -22.963  15.831  1.00  0.00           C  
ATOM   2473  CG1 VAL A 164     -19.079 -23.336  17.305  1.00  0.00           C  
ATOM   2474  CG2 VAL A 164     -18.463 -21.585  15.625  1.00  0.00           C  
ATOM   2475  H   VAL A 164     -19.183 -23.136  13.274  1.00  0.00           H  
ATOM   2476  HA  VAL A 164     -17.223 -23.929  15.247  1.00  0.00           H  
ATOM   2477  HB  VAL A 164     -20.108 -22.958  15.494  1.00  0.00           H  
ATOM   2478 1HG1 VAL A 164     -19.638 -22.587  17.866  1.00  0.00           H  
ATOM   2479 2HG1 VAL A 164     -19.550 -24.310  17.432  1.00  0.00           H  
ATOM   2480 3HG1 VAL A 164     -18.055 -23.375  17.675  1.00  0.00           H  
ATOM   2481 1HG2 VAL A 164     -19.024 -20.851  16.203  1.00  0.00           H  
ATOM   2482 2HG2 VAL A 164     -17.424 -21.592  15.955  1.00  0.00           H  
ATOM   2483 3HG2 VAL A 164     -18.507 -21.323  14.567  1.00  0.00           H  
ATOM   2484  N   TYR A 165     -20.043 -25.928  14.940  1.00  0.00           N  
ATOM   2485  CA  TYR A 165     -20.516 -27.279  15.218  1.00  0.00           C  
ATOM   2486  C   TYR A 165     -19.489 -28.360  14.847  1.00  0.00           C  
ATOM   2487  O   TYR A 165     -19.220 -29.272  15.630  1.00  0.00           O  
ATOM   2488  CB  TYR A 165     -21.832 -27.529  14.478  1.00  0.00           C  
ATOM   2489  CG  TYR A 165     -22.377 -28.929  14.658  1.00  0.00           C  
ATOM   2490  CD1 TYR A 165     -23.060 -29.264  15.818  1.00  0.00           C  
ATOM   2491  CD2 TYR A 165     -22.193 -29.878  13.663  1.00  0.00           C  
ATOM   2492  CE1 TYR A 165     -23.557 -30.543  15.982  1.00  0.00           C  
ATOM   2493  CE2 TYR A 165     -22.690 -31.156  13.827  1.00  0.00           C  
ATOM   2494  CZ  TYR A 165     -23.370 -31.489  14.981  1.00  0.00           C  
ATOM   2495  OH  TYR A 165     -23.865 -32.763  15.145  1.00  0.00           O  
ATOM   2496  H   TYR A 165     -20.609 -25.317  14.369  1.00  0.00           H  
ATOM   2497  HA  TYR A 165     -20.697 -27.370  16.289  1.00  0.00           H  
ATOM   2498 1HB  TYR A 165     -22.586 -26.823  14.828  1.00  0.00           H  
ATOM   2499 2HB  TYR A 165     -21.689 -27.354  13.412  1.00  0.00           H  
ATOM   2500  HD1 TYR A 165     -23.204 -28.518  16.600  1.00  0.00           H  
ATOM   2501  HD2 TYR A 165     -21.655 -29.615  12.752  1.00  0.00           H  
ATOM   2502  HE1 TYR A 165     -24.093 -30.806  16.893  1.00  0.00           H  
ATOM   2503  HE2 TYR A 165     -22.545 -31.902  13.045  1.00  0.00           H  
ATOM   2504  HH  TYR A 165     -24.306 -32.826  15.995  1.00  0.00           H  
ATOM   2505  N   ARG A 166     -18.877 -28.277  13.567  1.00  0.00           N  
ATOM   2506  CA  ARG A 166     -17.841 -29.210  13.142  1.00  0.00           C  
ATOM   2507  C   ARG A 166     -16.578 -29.065  13.953  1.00  0.00           C  
ATOM   2508  O   ARG A 166     -15.889 -30.049  14.227  1.00  0.00           O  
ATOM   2509  CB  ARG A 166     -17.510 -29.009  11.672  1.00  0.00           C  
ATOM   2510  CG  ARG A 166     -18.630 -29.371  10.708  1.00  0.00           C  
ATOM   2511  CD  ARG A 166     -18.231 -29.151   9.295  1.00  0.00           C  
ATOM   2512  NE  ARG A 166     -19.354 -29.306   8.383  1.00  0.00           N  
ATOM   2513  CZ  ARG A 166     -19.247 -29.364   7.041  1.00  0.00           C  
ATOM   2514  NH1 ARG A 166     -18.066 -29.281   6.471  1.00  0.00           N  
ATOM   2515  NH2 ARG A 166     -20.332 -29.507   6.299  1.00  0.00           N  
ATOM   2516  H   ARG A 166     -19.177 -27.554  12.930  1.00  0.00           H  
ATOM   2517  HA  ARG A 166     -18.218 -30.228  13.269  1.00  0.00           H  
ATOM   2518 1HB  ARG A 166     -17.250 -27.968  11.497  1.00  0.00           H  
ATOM   2519 2HB  ARG A 166     -16.641 -29.612  11.407  1.00  0.00           H  
ATOM   2520 1HG  ARG A 166     -18.889 -30.423  10.832  1.00  0.00           H  
ATOM   2521 2HG  ARG A 166     -19.505 -28.753  10.918  1.00  0.00           H  
ATOM   2522 1HD  ARG A 166     -17.838 -28.142   9.181  1.00  0.00           H  
ATOM   2523 2HD  ARG A 166     -17.463 -29.873   9.015  1.00  0.00           H  
ATOM   2524  HE  ARG A 166     -20.280 -29.373   8.785  1.00  0.00           H  
ATOM   2525 1HH1 ARG A 166     -17.237 -29.171   7.039  1.00  0.00           H  
ATOM   2526 2HH1 ARG A 166     -17.986 -29.325   5.466  1.00  0.00           H  
ATOM   2527 1HH2 ARG A 166     -21.240 -29.572   6.737  1.00  0.00           H  
ATOM   2528 2HH2 ARG A 166     -20.252 -29.550   5.294  1.00  0.00           H  
ATOM   2529  N   ALA A 167     -16.128 -27.713  14.388  1.00  0.00           N  
ATOM   2530  CA  ALA A 167     -14.944 -27.466  15.191  1.00  0.00           C  
ATOM   2531  C   ALA A 167     -15.113 -28.127  16.561  1.00  0.00           C  
ATOM   2532  O   ALA A 167     -14.151 -28.687  17.099  1.00  0.00           O  
ATOM   2533  CB  ALA A 167     -14.697 -25.968  15.325  1.00  0.00           C  
ATOM   2534  H   ALA A 167     -16.645 -26.930  14.017  1.00  0.00           H  
ATOM   2535  HA  ALA A 167     -14.091 -27.919  14.686  1.00  0.00           H  
ATOM   2536 1HB  ALA A 167     -13.806 -25.799  15.930  1.00  0.00           H  
ATOM   2537 2HB  ALA A 167     -14.552 -25.534  14.338  1.00  0.00           H  
ATOM   2538 3HB  ALA A 167     -15.556 -25.500  15.807  1.00  0.00           H  
ATOM   2539  N   LEU A 168     -16.333 -28.066  17.105  1.00  0.00           N  
ATOM   2540  CA  LEU A 168     -16.670 -28.721  18.382  1.00  0.00           C  
ATOM   2541  C   LEU A 168     -16.552 -30.248  18.320  1.00  0.00           C  
ATOM   2542  O   LEU A 168     -16.105 -30.871  19.284  1.00  0.00           O  
ATOM   2543  CB  LEU A 168     -18.097 -28.342  18.799  1.00  0.00           C  
ATOM   2544  CG  LEU A 168     -18.276 -26.917  19.338  1.00  0.00           C  
ATOM   2545  CD1 LEU A 168     -19.755 -26.555  19.337  1.00  0.00           C  
ATOM   2546  CD2 LEU A 168     -17.693 -26.829  20.742  1.00  0.00           C  
ATOM   2547  H   LEU A 168     -17.047 -27.545  16.616  1.00  0.00           H  
ATOM   2548  HA  LEU A 168     -15.957 -28.394  19.137  1.00  0.00           H  
ATOM   2549 1HB  LEU A 168     -18.753 -28.454  17.938  1.00  0.00           H  
ATOM   2550 2HB  LEU A 168     -18.427 -29.033  19.575  1.00  0.00           H  
ATOM   2551  HG  LEU A 168     -17.759 -26.212  18.686  1.00  0.00           H  
ATOM   2552 1HD1 LEU A 168     -19.882 -25.543  19.720  1.00  0.00           H  
ATOM   2553 2HD1 LEU A 168     -20.141 -26.608  18.318  1.00  0.00           H  
ATOM   2554 3HD1 LEU A 168     -20.302 -27.253  19.969  1.00  0.00           H  
ATOM   2555 1HD2 LEU A 168     -17.820 -25.815  21.124  1.00  0.00           H  
ATOM   2556 2HD2 LEU A 168     -18.211 -27.531  21.395  1.00  0.00           H  
ATOM   2557 3HD2 LEU A 168     -16.632 -27.075  20.711  1.00  0.00           H  
ATOM   2558  N   LYS A 169     -17.031 -31.006  17.144  1.00  0.00           N  
ATOM   2559  CA  LYS A 169     -16.854 -32.448  16.919  1.00  0.00           C  
ATOM   2560  C   LYS A 169     -15.380 -32.854  17.001  1.00  0.00           C  
ATOM   2561  O   LYS A 169     -15.035 -33.852  17.647  1.00  0.00           O  
ATOM   2562  CB  LYS A 169     -17.433 -32.853  15.563  1.00  0.00           C  
ATOM   2563  CG  LYS A 169     -17.266 -34.328  15.223  1.00  0.00           C  
ATOM   2564  CD  LYS A 169     -17.835 -34.646  13.848  1.00  0.00           C  
ATOM   2565  CE  LYS A 169     -17.520 -36.077  13.435  1.00  0.00           C  
ATOM   2566  NZ  LYS A 169     -18.022 -36.384  12.069  1.00  0.00           N  
ATOM   2567  H   LYS A 169     -17.550 -30.463  16.470  1.00  0.00           H  
ATOM   2568  HA  LYS A 169     -17.387 -32.989  17.702  1.00  0.00           H  
ATOM   2569 1HB  LYS A 169     -18.498 -32.622  15.538  1.00  0.00           H  
ATOM   2570 2HB  LYS A 169     -16.953 -32.272  14.775  1.00  0.00           H  
ATOM   2571 1HG  LYS A 169     -16.207 -34.588  15.237  1.00  0.00           H  
ATOM   2572 2HG  LYS A 169     -17.780 -34.934  15.968  1.00  0.00           H  
ATOM   2573 1HD  LYS A 169     -18.917 -34.510  13.861  1.00  0.00           H  
ATOM   2574 2HD  LYS A 169     -17.409 -33.964  13.112  1.00  0.00           H  
ATOM   2575 1HE  LYS A 169     -16.443 -36.232  13.457  1.00  0.00           H  
ATOM   2576 2HE  LYS A 169     -17.979 -36.768  14.142  1.00  0.00           H  
ATOM   2577 1HZ  LYS A 169     -17.794 -37.340  11.833  1.00  0.00           H  
ATOM   2578 2HZ  LYS A 169     -19.024 -36.261  12.041  1.00  0.00           H  
ATOM   2579 3HZ  LYS A 169     -17.589 -35.762  11.403  1.00  0.00           H  
ATOM   2580  N   LEU A 170     -14.455 -32.094  16.295  1.00  0.00           N  
ATOM   2581  CA  LEU A 170     -13.018 -32.338  16.229  1.00  0.00           C  
ATOM   2582  C   LEU A 170     -12.311 -31.894  17.499  1.00  0.00           C  
ATOM   2583  O   LEU A 170     -11.331 -32.507  17.901  1.00  0.00           O  
ATOM   2584  CB  LEU A 170     -12.413 -31.607  15.024  1.00  0.00           C  
ATOM   2585  CG  LEU A 170     -12.405 -32.392  13.706  1.00  0.00           C  
ATOM   2586  CD1 LEU A 170     -11.311 -33.449  13.751  1.00  0.00           C  
ATOM   2587  CD2 LEU A 170     -13.770 -33.026  13.484  1.00  0.00           C  
ATOM   2588  H   LEU A 170     -14.851 -31.347  15.742  1.00  0.00           H  
ATOM   2589  HA  LEU A 170     -12.852 -33.411  16.150  1.00  0.00           H  
ATOM   2590 1HB  LEU A 170     -12.974 -30.688  14.859  1.00  0.00           H  
ATOM   2591 2HB  LEU A 170     -11.383 -31.343  15.260  1.00  0.00           H  
ATOM   2592  HG  LEU A 170     -12.181 -31.715  12.881  1.00  0.00           H  
ATOM   2593 1HD1 LEU A 170     -11.305 -34.006  12.814  1.00  0.00           H  
ATOM   2594 2HD1 LEU A 170     -10.344 -32.966  13.892  1.00  0.00           H  
ATOM   2595 3HD1 LEU A 170     -11.500 -34.133  14.578  1.00  0.00           H  
ATOM   2596 1HD2 LEU A 170     -13.764 -33.583  12.546  1.00  0.00           H  
ATOM   2597 2HD2 LEU A 170     -13.995 -33.704  14.307  1.00  0.00           H  
ATOM   2598 3HD2 LEU A 170     -14.531 -32.246  13.437  1.00  0.00           H  
ATOM   2599  N   LYS A 171     -12.794 -30.818  18.115  1.00  0.00           N  
ATOM   2600  CA  LYS A 171     -12.260 -30.384  19.400  1.00  0.00           C  
ATOM   2601  C   LYS A 171     -12.322 -31.537  20.376  1.00  0.00           C  
ATOM   2602  O   LYS A 171     -11.335 -31.901  21.015  1.00  0.00           O  
ATOM   2603  CB  LYS A 171     -13.033 -29.181  19.943  1.00  0.00           C  
ATOM   2604  CG  LYS A 171     -12.691 -28.812  21.381  1.00  0.00           C  
ATOM   2605  CD  LYS A 171     -13.828 -29.167  22.328  1.00  0.00           C  
ATOM   2606  CE  LYS A 171     -13.589 -28.599  23.718  1.00  0.00           C  
ATOM   2607  NZ  LYS A 171     -14.649 -29.013  24.678  1.00  0.00           N  
ATOM   2608  H   LYS A 171     -13.541 -30.291  17.688  1.00  0.00           H  
ATOM   2609  HA  LYS A 171     -11.239 -30.028  19.250  1.00  0.00           H  
ATOM   2610 1HB  LYS A 171     -12.835 -28.310  19.318  1.00  0.00           H  
ATOM   2611 2HB  LYS A 171     -14.102 -29.384  19.895  1.00  0.00           H  
ATOM   2612 1HG  LYS A 171     -11.792 -29.346  21.690  1.00  0.00           H  
ATOM   2613 2HG  LYS A 171     -12.498 -27.741  21.445  1.00  0.00           H  
ATOM   2614 1HD  LYS A 171     -14.765 -28.767  21.937  1.00  0.00           H  
ATOM   2615 2HD  LYS A 171     -13.917 -30.251  22.398  1.00  0.00           H  
ATOM   2616 1HE  LYS A 171     -12.625 -28.945  24.090  1.00  0.00           H  
ATOM   2617 2HE  LYS A 171     -13.567 -27.511  23.669  1.00  0.00           H  
ATOM   2618 1HZ  LYS A 171     -14.454 -28.617  25.587  1.00  0.00           H  
ATOM   2619 2HZ  LYS A 171     -15.547 -28.683  24.352  1.00  0.00           H  
ATOM   2620 3HZ  LYS A 171     -14.667 -30.020  24.747  1.00  0.00           H  
ATOM   2621  N   THR A 172     -13.573 -32.222  20.562  1.00  0.00           N  
ATOM   2622  CA  THR A 172     -13.758 -33.322  21.484  1.00  0.00           C  
ATOM   2623  C   THR A 172     -12.922 -34.539  21.077  1.00  0.00           C  
ATOM   2624  O   THR A 172     -12.256 -35.148  21.920  1.00  0.00           O  
ATOM   2625  CB  THR A 172     -15.245 -33.715  21.575  1.00  0.00           C  
ATOM   2626  OG1 THR A 172     -16.007 -32.602  22.060  1.00  0.00           O  
ATOM   2627  CG2 THR A 172     -15.427 -34.898  22.513  1.00  0.00           C  
ATOM   2628  H   THR A 172     -14.360 -31.897  20.018  1.00  0.00           H  
ATOM   2629  HA  THR A 172     -13.401 -33.016  22.466  1.00  0.00           H  
ATOM   2630  HB  THR A 172     -15.610 -33.984  20.584  1.00  0.00           H  
ATOM   2631  HG1 THR A 172     -16.053 -31.926  21.379  1.00  0.00           H  
ATOM   2632 1HG2 THR A 172     -16.484 -35.162  22.565  1.00  0.00           H  
ATOM   2633 2HG2 THR A 172     -14.859 -35.750  22.141  1.00  0.00           H  
ATOM   2634 3HG2 THR A 172     -15.073 -34.632  23.508  1.00  0.00           H  
ATOM   2635  N   LYS A 173     -12.921 -34.871  19.788  1.00  0.00           N  
ATOM   2636  CA  LYS A 173     -12.205 -36.066  19.337  1.00  0.00           C  
ATOM   2637  C   LYS A 173     -10.714 -36.017  19.595  1.00  0.00           C  
ATOM   2638  O   LYS A 173     -10.145 -36.970  20.121  1.00  0.00           O  
ATOM   2639  CB  LYS A 173     -12.450 -36.290  17.843  1.00  0.00           C  
ATOM   2640  CG  LYS A 173     -11.750 -37.513  17.268  1.00  0.00           C  
ATOM   2641  CD  LYS A 173     -12.050 -37.675  15.785  1.00  0.00           C  
ATOM   2642  CE  LYS A 173     -11.298 -38.858  15.193  1.00  0.00           C  
ATOM   2643  NZ  LYS A 173     -11.584 -39.031  13.743  1.00  0.00           N  
ATOM   2644  H   LYS A 173     -13.412 -34.306  19.109  1.00  0.00           H  
ATOM   2645  HA  LYS A 173     -12.576 -36.924  19.899  1.00  0.00           H  
ATOM   2646 1HB  LYS A 173     -13.520 -36.401  17.662  1.00  0.00           H  
ATOM   2647 2HB  LYS A 173     -12.113 -35.417  17.285  1.00  0.00           H  
ATOM   2648 1HG  LYS A 173     -10.672 -37.413  17.402  1.00  0.00           H  
ATOM   2649 2HG  LYS A 173     -12.082 -38.406  17.797  1.00  0.00           H  
ATOM   2650 1HD  LYS A 173     -13.121 -37.830  15.645  1.00  0.00           H  
ATOM   2651 2HD  LYS A 173     -11.758 -36.770  15.253  1.00  0.00           H  
ATOM   2652 1HE  LYS A 173     -10.227 -38.711  15.325  1.00  0.00           H  
ATOM   2653 2HE  LYS A 173     -11.584 -39.770  15.717  1.00  0.00           H  
ATOM   2654 1HZ  LYS A 173     -11.068 -39.824  13.389  1.00  0.00           H  
ATOM   2655 2HZ  LYS A 173     -12.573 -39.187  13.610  1.00  0.00           H  
ATOM   2656 3HZ  LYS A 173     -11.305 -38.198  13.244  1.00  0.00           H  
ATOM   2657  N   LEU A 174     -10.089 -34.905  19.232  1.00  0.00           N  
ATOM   2658  CA  LEU A 174      -8.641 -34.808  19.237  1.00  0.00           C  
ATOM   2659  C   LEU A 174      -8.091 -34.188  20.506  1.00  0.00           C  
ATOM   2660  O   LEU A 174      -6.938 -34.423  20.854  1.00  0.00           O  
ATOM   2661  CB  LEU A 174      -8.173 -33.988  18.029  1.00  0.00           C  
ATOM   2662  CG  LEU A 174      -8.567 -34.543  16.654  1.00  0.00           C  
ATOM   2663  CD1 LEU A 174      -8.117 -33.576  15.568  1.00  0.00           C  
ATOM   2664  CD2 LEU A 174      -7.936 -35.914  16.461  1.00  0.00           C  
ATOM   2665  H   LEU A 174     -10.635 -34.106  18.944  1.00  0.00           H  
ATOM   2666  HA  LEU A 174      -8.229 -35.812  19.143  1.00  0.00           H  
ATOM   2667 1HB  LEU A 174      -8.586 -32.984  18.111  1.00  0.00           H  
ATOM   2668 2HB  LEU A 174      -7.086 -33.915  18.058  1.00  0.00           H  
ATOM   2669  HG  LEU A 174      -9.652 -34.631  16.594  1.00  0.00           H  
ATOM   2670 1HD1 LEU A 174      -8.396 -33.970  14.591  1.00  0.00           H  
ATOM   2671 2HD1 LEU A 174      -8.598 -32.609  15.719  1.00  0.00           H  
ATOM   2672 3HD1 LEU A 174      -7.035 -33.455  15.613  1.00  0.00           H  
ATOM   2673 1HD2 LEU A 174      -8.216 -36.309  15.484  1.00  0.00           H  
ATOM   2674 2HD2 LEU A 174      -6.851 -35.827  16.519  1.00  0.00           H  
ATOM   2675 3HD2 LEU A 174      -8.288 -36.590  17.240  1.00  0.00           H  
ATOM   2676  N   GLY A 175      -8.910 -33.387  21.185  1.00  0.00           N  
ATOM   2677  CA  GLY A 175      -8.455 -32.615  22.330  1.00  0.00           C  
ATOM   2678  C   GLY A 175      -7.756 -31.318  21.928  1.00  0.00           C  
ATOM   2679  O   GLY A 175      -6.728 -30.947  22.505  1.00  0.00           O  
ATOM   2680  H   GLY A 175      -9.875 -33.314  20.896  1.00  0.00           H  
ATOM   2681 1HA  GLY A 175      -9.306 -32.374  22.968  1.00  0.00           H  
ATOM   2682 2HA  GLY A 175      -7.768 -33.216  22.923  1.00  0.00           H  
ATOM   2683  N   VAL A 176      -8.306 -30.626  20.933  1.00  0.00           N  
ATOM   2684  CA  VAL A 176      -7.693 -29.405  20.415  1.00  0.00           C  
ATOM   2685  C   VAL A 176      -8.695 -28.260  20.521  1.00  0.00           C  
ATOM   2686  O   VAL A 176      -9.877 -28.490  20.751  1.00  0.00           O  
ATOM   2687  CB  VAL A 176      -7.262 -29.587  18.947  1.00  0.00           C  
ATOM   2688  CG1 VAL A 176      -6.268 -30.732  18.823  1.00  0.00           C  
ATOM   2689  CG2 VAL A 176      -8.482 -29.835  18.075  1.00  0.00           C  
ATOM   2690  H   VAL A 176      -9.171 -30.954  20.526  1.00  0.00           H  
ATOM   2691  HA  VAL A 176      -6.815 -29.174  21.021  1.00  0.00           H  
ATOM   2692  HB  VAL A 176      -6.754 -28.682  18.613  1.00  0.00           H  
ATOM   2693 1HG1 VAL A 176      -5.972 -30.846  17.780  1.00  0.00           H  
ATOM   2694 2HG1 VAL A 176      -5.385 -30.516  19.427  1.00  0.00           H  
ATOM   2695 3HG1 VAL A 176      -6.730 -31.655  19.171  1.00  0.00           H  
ATOM   2696 1HG2 VAL A 176      -8.170 -29.962  17.040  1.00  0.00           H  
ATOM   2697 2HG2 VAL A 176      -8.994 -30.737  18.414  1.00  0.00           H  
ATOM   2698 3HG2 VAL A 176      -9.160 -28.984  18.147  1.00  0.00           H  
ATOM   2699  N   SER A 177      -8.240 -26.911  20.372  1.00  0.00           N  
ATOM   2700  CA  SER A 177      -9.019 -25.682  20.415  1.00  0.00           C  
ATOM   2701  C   SER A 177      -9.915 -25.606  19.180  1.00  0.00           C  
ATOM   2702  O   SER A 177      -9.702 -26.305  18.202  1.00  0.00           O  
ATOM   2703  CB  SER A 177      -8.104 -24.474  20.479  1.00  0.00           C  
ATOM   2704  OG  SER A 177      -7.432 -24.288  19.263  1.00  0.00           O  
ATOM   2705  H   SER A 177      -7.245 -26.856  20.216  1.00  0.00           H  
ATOM   2706  HA  SER A 177      -9.626 -25.688  21.323  1.00  0.00           H  
ATOM   2707 1HB  SER A 177      -8.690 -23.586  20.713  1.00  0.00           H  
ATOM   2708 2HB  SER A 177      -7.380 -24.609  21.281  1.00  0.00           H  
ATOM   2709  HG  SER A 177      -6.744 -23.642  19.437  1.00  0.00           H  
ATOM   2710  N   LEU A 178     -10.922 -24.751  19.230  1.00  0.00           N  
ATOM   2711  CA  LEU A 178     -11.822 -24.538  18.109  1.00  0.00           C  
ATOM   2712  C   LEU A 178     -11.061 -23.967  16.914  1.00  0.00           C  
ATOM   2713  O   LEU A 178     -11.408 -24.210  15.749  1.00  0.00           O  
ATOM   2714  CB  LEU A 178     -12.958 -23.589  18.510  1.00  0.00           C  
ATOM   2715  CG  LEU A 178     -13.961 -24.145  19.528  1.00  0.00           C  
ATOM   2716  CD1 LEU A 178     -14.882 -23.027  19.998  1.00  0.00           C  
ATOM   2717  CD2 LEU A 178     -14.756 -25.276  18.892  1.00  0.00           C  
ATOM   2718  H   LEU A 178     -11.066 -24.227  20.083  1.00  0.00           H  
ATOM   2719  HA  LEU A 178     -12.268 -25.496  17.839  1.00  0.00           H  
ATOM   2720 1HB  LEU A 178     -12.522 -22.686  18.934  1.00  0.00           H  
ATOM   2721 2HB  LEU A 178     -13.513 -23.313  17.614  1.00  0.00           H  
ATOM   2722  HG  LEU A 178     -13.425 -24.523  20.399  1.00  0.00           H  
ATOM   2723 1HD1 LEU A 178     -15.595 -23.422  20.721  1.00  0.00           H  
ATOM   2724 2HD1 LEU A 178     -14.290 -22.240  20.466  1.00  0.00           H  
ATOM   2725 3HD1 LEU A 178     -15.421 -22.617  19.144  1.00  0.00           H  
ATOM   2726 1HD2 LEU A 178     -15.469 -25.672  19.616  1.00  0.00           H  
ATOM   2727 2HD2 LEU A 178     -15.294 -24.899  18.022  1.00  0.00           H  
ATOM   2728 3HD2 LEU A 178     -14.075 -26.069  18.582  1.00  0.00           H  
ATOM   2729  N   LEU A 179     -10.034 -23.113  17.107  1.00  0.00           N  
ATOM   2730  CA  LEU A 179      -9.132 -22.485  16.160  1.00  0.00           C  
ATOM   2731  C   LEU A 179      -8.265 -23.512  15.458  1.00  0.00           C  
ATOM   2732  O   LEU A 179      -8.020 -23.416  14.256  1.00  0.00           O  
ATOM   2733  CB  LEU A 179      -8.242 -21.462  16.876  1.00  0.00           C  
ATOM   2734  CG  LEU A 179      -7.214 -20.742  15.994  1.00  0.00           C  
ATOM   2735  CD1 LEU A 179      -7.924 -20.082  14.820  1.00  0.00           C  
ATOM   2736  CD2 LEU A 179      -6.462 -19.713  16.826  1.00  0.00           C  
ATOM   2737  H   LEU A 179      -9.930 -22.913  18.092  1.00  0.00           H  
ATOM   2738  HA  LEU A 179      -9.726 -21.972  15.403  1.00  0.00           H  
ATOM   2739 1HB  LEU A 179      -8.879 -20.703  17.328  1.00  0.00           H  
ATOM   2740 2HB  LEU A 179      -7.698 -21.970  17.672  1.00  0.00           H  
ATOM   2741  HG  LEU A 179      -6.508 -21.468  15.591  1.00  0.00           H  
ATOM   2742 1HD1 LEU A 179      -7.194 -19.570  14.194  1.00  0.00           H  
ATOM   2743 2HD1 LEU A 179      -8.437 -20.842  14.231  1.00  0.00           H  
ATOM   2744 3HD1 LEU A 179      -8.650 -19.360  15.194  1.00  0.00           H  
ATOM   2745 1HD2 LEU A 179      -5.731 -19.202  16.200  1.00  0.00           H  
ATOM   2746 2HD2 LEU A 179      -7.167 -18.986  17.229  1.00  0.00           H  
ATOM   2747 3HD2 LEU A 179      -5.949 -20.214  17.648  1.00  0.00           H  
ATOM   2748  N   GLN A 180      -7.675 -24.543  16.200  1.00  0.00           N  
ATOM   2749  CA  GLN A 180      -6.964 -25.705  15.679  1.00  0.00           C  
ATOM   2750  C   GLN A 180      -7.891 -26.612  14.909  1.00  0.00           C  
ATOM   2751  O   GLN A 180      -7.514 -27.159  13.866  1.00  0.00           O  
ATOM   2752  CB  GLN A 180      -6.300 -26.487  16.817  1.00  0.00           C  
ATOM   2753  CG  GLN A 180      -5.118 -25.777  17.455  1.00  0.00           C  
ATOM   2754  CD  GLN A 180      -4.629 -26.478  18.707  1.00  0.00           C  
ATOM   2755  OE1 GLN A 180      -5.401 -26.730  19.637  1.00  0.00           O  
ATOM   2756  NE2 GLN A 180      -3.342 -26.799  18.740  1.00  0.00           N  
ATOM   2757  H   GLN A 180      -7.772 -24.434  17.200  1.00  0.00           H  
ATOM   2758  HA  GLN A 180      -6.178 -25.356  15.007  1.00  0.00           H  
ATOM   2759 1HB  GLN A 180      -7.033 -26.687  17.597  1.00  0.00           H  
ATOM   2760 2HB  GLN A 180      -5.951 -27.449  16.441  1.00  0.00           H  
ATOM   2761 1HG  GLN A 180      -4.297 -25.746  16.738  1.00  0.00           H  
ATOM   2762 2HG  GLN A 180      -5.418 -24.764  17.723  1.00  0.00           H  
ATOM   2763 1HE2 GLN A 180      -2.963 -27.264  19.542  1.00  0.00           H  
ATOM   2764 2HE2 GLN A 180      -2.750 -26.578  17.966  1.00  0.00           H  
ATOM   2765  N   ALA A 181      -9.163 -26.883  15.441  1.00  0.00           N  
ATOM   2766  CA  ALA A 181     -10.125 -27.691  14.696  1.00  0.00           C  
ATOM   2767  C   ALA A 181     -10.552 -26.959  13.430  1.00  0.00           C  
ATOM   2768  O   ALA A 181     -10.765 -27.571  12.386  1.00  0.00           O  
ATOM   2769  CB  ALA A 181     -11.340 -27.997  15.562  1.00  0.00           C  
ATOM   2770  H   ALA A 181      -9.408 -26.549  16.361  1.00  0.00           H  
ATOM   2771  HA  ALA A 181      -9.643 -28.628  14.424  1.00  0.00           H  
ATOM   2772 1HB  ALA A 181     -12.050 -28.599  14.993  1.00  0.00           H  
ATOM   2773 2HB  ALA A 181     -11.026 -28.545  16.448  1.00  0.00           H  
ATOM   2774 3HB  ALA A 181     -11.817 -27.063  15.861  1.00  0.00           H  
ATOM   2775  N   ALA A 182     -10.672 -25.639  13.535  1.00  0.00           N  
ATOM   2776  CA  ALA A 182     -11.037 -24.823  12.384  1.00  0.00           C  
ATOM   2777  C   ALA A 182      -9.993 -24.957  11.288  1.00  0.00           C  
ATOM   2778  O   ALA A 182     -10.328 -25.064  10.108  1.00  0.00           O  
ATOM   2779  CB  ALA A 182     -11.201 -23.366  12.790  1.00  0.00           C  
ATOM   2780  H   ALA A 182     -10.509 -25.189  14.424  1.00  0.00           H  
ATOM   2781  HA  ALA A 182     -11.987 -25.190  11.997  1.00  0.00           H  
ATOM   2782 1HB  ALA A 182     -11.466 -22.772  11.915  1.00  0.00           H  
ATOM   2783 2HB  ALA A 182     -11.991 -23.283  13.538  1.00  0.00           H  
ATOM   2784 3HB  ALA A 182     -10.266 -22.998  13.208  1.00  0.00           H  
ATOM   2785  N   ALA A 183      -8.523 -24.962  11.608  1.00  0.00           N  
ATOM   2786  CA  ALA A 183      -7.466 -25.225  10.641  1.00  0.00           C  
ATOM   2787  C   ALA A 183      -7.592 -26.599   9.968  1.00  0.00           C  
ATOM   2788  O   ALA A 183      -7.213 -26.771   8.811  1.00  0.00           O  
ATOM   2789  CB  ALA A 183      -6.110 -25.098  11.320  1.00  0.00           C  
ATOM   2790  H   ALA A 183      -8.277 -24.765  12.568  1.00  0.00           H  
ATOM   2791  HA  ALA A 183      -7.535 -24.477   9.851  1.00  0.00           H  
ATOM   2792 1HB  ALA A 183      -5.320 -25.273  10.589  1.00  0.00           H  
ATOM   2793 2HB  ALA A 183      -6.004 -24.097  11.736  1.00  0.00           H  
ATOM   2794 3HB  ALA A 183      -6.034 -25.834  12.119  1.00  0.00           H  
ATOM   2795  N   ILE A 184      -8.039 -27.702  10.739  1.00  0.00           N  
ATOM   2796  CA  ILE A 184      -8.337 -29.033  10.185  1.00  0.00           C  
ATOM   2797  C   ILE A 184      -9.482 -28.993   9.171  1.00  0.00           C  
ATOM   2798  O   ILE A 184      -9.417 -29.636   8.123  1.00  0.00           O  
ATOM   2799  CB  ILE A 184      -8.693 -30.024  11.307  1.00  0.00           C  
ATOM   2800  CG1 ILE A 184      -7.466 -30.309  12.177  1.00  0.00           C  
ATOM   2801  CG2 ILE A 184      -9.245 -31.315  10.722  1.00  0.00           C  
ATOM   2802  CD1 ILE A 184      -7.786 -31.018  13.472  1.00  0.00           C  
ATOM   2803  H   ILE A 184      -8.193 -27.534  11.724  1.00  0.00           H  
ATOM   2804  HA  ILE A 184      -7.451 -29.399   9.670  1.00  0.00           H  
ATOM   2805  HB  ILE A 184      -9.444 -29.581  11.960  1.00  0.00           H  
ATOM   2806 1HG1 ILE A 184      -6.758 -30.923  11.618  1.00  0.00           H  
ATOM   2807 2HG1 ILE A 184      -6.964 -29.371  12.418  1.00  0.00           H  
ATOM   2808 1HG2 ILE A 184      -9.491 -32.005  11.529  1.00  0.00           H  
ATOM   2809 2HG2 ILE A 184     -10.143 -31.097  10.146  1.00  0.00           H  
ATOM   2810 3HG2 ILE A 184      -8.498 -31.769  10.072  1.00  0.00           H  
ATOM   2811 1HD1 ILE A 184      -6.865 -31.185  14.034  1.00  0.00           H  
ATOM   2812 2HD1 ILE A 184      -8.466 -30.405  14.064  1.00  0.00           H  
ATOM   2813 3HD1 ILE A 184      -8.256 -31.976  13.256  1.00  0.00           H  
ATOM   2814  N   LEU A 185     -10.691 -28.191   9.410  1.00  0.00           N  
ATOM   2815  CA  LEU A 185     -11.829 -27.998   8.514  1.00  0.00           C  
ATOM   2816  C   LEU A 185     -11.397 -27.277   7.237  1.00  0.00           C  
ATOM   2817  O   LEU A 185     -11.816 -27.626   6.126  1.00  0.00           O  
ATOM   2818  CB  LEU A 185     -12.931 -27.196   9.219  1.00  0.00           C  
ATOM   2819  CG  LEU A 185     -13.522 -27.841  10.478  1.00  0.00           C  
ATOM   2820  CD1 LEU A 185     -14.520 -26.886  11.119  1.00  0.00           C  
ATOM   2821  CD2 LEU A 185     -14.186 -29.160  10.109  1.00  0.00           C  
ATOM   2822  H   LEU A 185     -10.692 -27.738  10.311  1.00  0.00           H  
ATOM   2823  HA  LEU A 185     -12.226 -28.976   8.241  1.00  0.00           H  
ATOM   2824 1HB  LEU A 185     -12.526 -26.226   9.503  1.00  0.00           H  
ATOM   2825 2HB  LEU A 185     -13.747 -27.034   8.515  1.00  0.00           H  
ATOM   2826  HG  LEU A 185     -12.726 -28.026  11.201  1.00  0.00           H  
ATOM   2827 1HD1 LEU A 185     -14.940 -27.345  12.014  1.00  0.00           H  
ATOM   2828 2HD1 LEU A 185     -14.013 -25.960  11.390  1.00  0.00           H  
ATOM   2829 3HD1 LEU A 185     -15.320 -26.669  10.413  1.00  0.00           H  
ATOM   2830 1HD2 LEU A 185     -14.606 -29.619  11.005  1.00  0.00           H  
ATOM   2831 2HD2 LEU A 185     -14.983 -28.976   9.388  1.00  0.00           H  
ATOM   2832 3HD2 LEU A 185     -13.447 -29.829   9.670  1.00  0.00           H  
ATOM   2833  N   ILE A 186     -10.540 -26.275   7.412  1.00  0.00           N  
ATOM   2834  CA  ILE A 186      -9.931 -25.582   6.279  1.00  0.00           C  
ATOM   2835  C   ILE A 186      -9.044 -26.526   5.471  1.00  0.00           C  
ATOM   2836  O   ILE A 186      -9.095 -26.539   4.241  1.00  0.00           O  
ATOM   2837  CB  ILE A 186      -9.102 -24.375   6.754  1.00  0.00           C  
ATOM   2838  CG1 ILE A 186     -10.020 -23.275   7.293  1.00  0.00           C  
ATOM   2839  CG2 ILE A 186      -8.238 -23.844   5.621  1.00  0.00           C  
ATOM   2840  CD1 ILE A 186      -9.295 -22.202   8.073  1.00  0.00           C  
ATOM   2841  H   ILE A 186     -10.306 -25.985   8.351  1.00  0.00           H  
ATOM   2842  HA  ILE A 186     -10.732 -25.233   5.627  1.00  0.00           H  
ATOM   2843  HB  ILE A 186      -8.457 -24.679   7.578  1.00  0.00           H  
ATOM   2844 1HG1 ILE A 186     -10.543 -22.799   6.464  1.00  0.00           H  
ATOM   2845 2HG1 ILE A 186     -10.774 -23.717   7.944  1.00  0.00           H  
ATOM   2846 1HG2 ILE A 186      -7.659 -22.991   5.973  1.00  0.00           H  
ATOM   2847 2HG2 ILE A 186      -7.561 -24.627   5.282  1.00  0.00           H  
ATOM   2848 3HG2 ILE A 186      -8.875 -23.532   4.793  1.00  0.00           H  
ATOM   2849 1HD1 ILE A 186     -10.012 -21.458   8.422  1.00  0.00           H  
ATOM   2850 2HD1 ILE A 186      -8.792 -22.651   8.930  1.00  0.00           H  
ATOM   2851 3HD1 ILE A 186      -8.558 -21.721   7.431  1.00  0.00           H  
ATOM   2852  N   LEU A 187      -8.221 -27.322   6.152  1.00  0.00           N  
ATOM   2853  CA  LEU A 187      -7.408 -28.306   5.448  1.00  0.00           C  
ATOM   2854  C   LEU A 187      -8.227 -29.257   4.573  1.00  0.00           C  
ATOM   2855  O   LEU A 187      -7.878 -29.508   3.419  1.00  0.00           O  
ATOM   2856  CB  LEU A 187      -6.598 -29.122   6.463  1.00  0.00           C  
ATOM   2857  CG  LEU A 187      -5.797 -30.296   5.886  1.00  0.00           C  
ATOM   2858  CD1 LEU A 187      -4.753 -29.768   4.911  1.00  0.00           C  
ATOM   2859  CD2 LEU A 187      -5.143 -31.071   7.020  1.00  0.00           C  
ATOM   2860  H   LEU A 187      -8.152 -27.257   7.158  1.00  0.00           H  
ATOM   2861  HA  LEU A 187      -6.731 -27.771   4.782  1.00  0.00           H  
ATOM   2862 1HB  LEU A 187      -5.896 -28.456   6.963  1.00  0.00           H  
ATOM   2863 2HB  LEU A 187      -7.282 -29.523   7.211  1.00  0.00           H  
ATOM   2864  HG  LEU A 187      -6.466 -30.956   5.333  1.00  0.00           H  
ATOM   2865 1HD1 LEU A 187      -4.184 -30.603   4.500  1.00  0.00           H  
ATOM   2866 2HD1 LEU A 187      -5.249 -29.235   4.100  1.00  0.00           H  
ATOM   2867 3HD1 LEU A 187      -4.078 -29.091   5.432  1.00  0.00           H  
ATOM   2868 1HD2 LEU A 187      -4.574 -31.906   6.610  1.00  0.00           H  
ATOM   2869 2HD2 LEU A 187      -4.473 -30.412   7.572  1.00  0.00           H  
ATOM   2870 3HD2 LEU A 187      -5.913 -31.451   7.692  1.00  0.00           H  
ATOM   2871  N   ALA A 188      -9.324 -29.799   5.107  1.00  0.00           N  
ATOM   2872  CA  ALA A 188     -10.183 -30.686   4.313  1.00  0.00           C  
ATOM   2873  C   ALA A 188     -10.730 -30.020   3.044  1.00  0.00           C  
ATOM   2874  O   ALA A 188     -10.802 -30.640   1.981  1.00  0.00           O  
ATOM   2875  CB  ALA A 188     -11.330 -31.232   5.163  1.00  0.00           C  
ATOM   2876  H   ALA A 188      -9.573 -29.604   6.066  1.00  0.00           H  
ATOM   2877  HA  ALA A 188      -9.575 -31.523   3.965  1.00  0.00           H  
ATOM   2878 1HB  ALA A 188     -11.954 -31.885   4.556  1.00  0.00           H  
ATOM   2879 2HB  ALA A 188     -10.923 -31.795   6.003  1.00  0.00           H  
ATOM   2880 3HB  ALA A 188     -11.929 -30.403   5.536  1.00  0.00           H  
ATOM   2881  N   ALA A 189     -11.173 -28.723   3.160  1.00  0.00           N  
ATOM   2882  CA  ALA A 189     -11.699 -27.980   2.021  1.00  0.00           C  
ATOM   2883  C   ALA A 189     -10.576 -27.777   1.007  1.00  0.00           C  
ATOM   2884  O   ALA A 189     -10.792 -27.870  -0.201  1.00  0.00           O  
ATOM   2885  CB  ALA A 189     -12.288 -26.655   2.481  1.00  0.00           C  
ATOM   2886  H   ALA A 189     -11.131 -28.273   4.063  1.00  0.00           H  
ATOM   2887  HA  ALA A 189     -12.489 -28.577   1.562  1.00  0.00           H  
ATOM   2888 1HB  ALA A 189     -12.678 -26.112   1.619  1.00  0.00           H  
ATOM   2889 2HB  ALA A 189     -13.097 -26.841   3.188  1.00  0.00           H  
ATOM   2890 3HB  ALA A 189     -11.514 -26.061   2.964  1.00  0.00           H  
ATOM   2891  N   ARG A 190      -9.379 -27.501   1.515  1.00  0.00           N  
ATOM   2892  CA  ARG A 190      -8.210 -27.274   0.674  1.00  0.00           C  
ATOM   2893  C   ARG A 190      -7.740 -28.529  -0.070  1.00  0.00           C  
ATOM   2894  O   ARG A 190      -7.237 -28.447  -1.191  1.00  0.00           O  
ATOM   2895  CB  ARG A 190      -7.061 -26.743   1.519  1.00  0.00           C  
ATOM   2896  CG  ARG A 190      -7.253 -25.329   2.044  1.00  0.00           C  
ATOM   2897  CD  ARG A 190      -7.133 -24.319   0.960  1.00  0.00           C  
ATOM   2898  NE  ARG A 190      -7.002 -22.971   1.488  1.00  0.00           N  
ATOM   2899  CZ  ARG A 190      -7.245 -21.848   0.785  1.00  0.00           C  
ATOM   2900  NH1 ARG A 190      -7.629 -21.928  -0.469  1.00  0.00           N  
ATOM   2901  NH2 ARG A 190      -7.096 -20.665   1.356  1.00  0.00           N  
ATOM   2902  H   ARG A 190      -9.282 -27.446   2.521  1.00  0.00           H  
ATOM   2903  HA  ARG A 190      -8.467 -26.535  -0.086  1.00  0.00           H  
ATOM   2904 1HB  ARG A 190      -6.909 -27.395   2.378  1.00  0.00           H  
ATOM   2905 2HB  ARG A 190      -6.141 -26.755   0.933  1.00  0.00           H  
ATOM   2906 1HG  ARG A 190      -8.245 -25.238   2.488  1.00  0.00           H  
ATOM   2907 2HG  ARG A 190      -6.496 -25.114   2.798  1.00  0.00           H  
ATOM   2908 1HD  ARG A 190      -6.251 -24.538   0.357  1.00  0.00           H  
ATOM   2909 2HD  ARG A 190      -8.020 -24.354   0.331  1.00  0.00           H  
ATOM   2910  HE  ARG A 190      -6.706 -22.869   2.450  1.00  0.00           H  
ATOM   2911 1HH1 ARG A 190      -7.744 -22.832  -0.906  1.00  0.00           H  
ATOM   2912 2HH1 ARG A 190      -7.812 -21.086  -0.996  1.00  0.00           H  
ATOM   2913 1HH2 ARG A 190      -6.800 -20.604   2.321  1.00  0.00           H  
ATOM   2914 2HH2 ARG A 190      -7.278 -19.824   0.830  1.00  0.00           H  
ATOM   2915  N   LEU A 191      -7.779 -29.776   0.566  1.00  0.00           N  
ATOM   2916  CA  LEU A 191      -7.425 -31.077   0.017  1.00  0.00           C  
ATOM   2917  C   LEU A 191      -8.520 -31.597  -0.887  1.00  0.00           C  
ATOM   2918  O   LEU A 191      -8.261 -32.327  -1.836  1.00  0.00           O  
ATOM   2919  CB  LEU A 191      -7.168 -32.083   1.148  1.00  0.00           C  
ATOM   2920  CG  LEU A 191      -5.933 -31.807   2.015  1.00  0.00           C  
ATOM   2921  CD1 LEU A 191      -5.915 -32.770   3.194  1.00  0.00           C  
ATOM   2922  CD2 LEU A 191      -4.676 -31.955   1.170  1.00  0.00           C  
ATOM   2923  H   LEU A 191      -8.018 -29.703   1.544  1.00  0.00           H  
ATOM   2924  HA  LEU A 191      -6.508 -30.971  -0.563  1.00  0.00           H  
ATOM   2925 1HB  LEU A 191      -8.037 -32.097   1.804  1.00  0.00           H  
ATOM   2926 2HB  LEU A 191      -7.052 -33.075   0.710  1.00  0.00           H  
ATOM   2927  HG  LEU A 191      -5.986 -30.793   2.412  1.00  0.00           H  
ATOM   2928 1HD1 LEU A 191      -5.038 -32.574   3.811  1.00  0.00           H  
ATOM   2929 2HD1 LEU A 191      -6.816 -32.630   3.792  1.00  0.00           H  
ATOM   2930 3HD1 LEU A 191      -5.880 -33.795   2.827  1.00  0.00           H  
ATOM   2931 1HD2 LEU A 191      -3.799 -31.759   1.787  1.00  0.00           H  
ATOM   2932 2HD2 LEU A 191      -4.621 -32.969   0.773  1.00  0.00           H  
ATOM   2933 3HD2 LEU A 191      -4.707 -31.244   0.344  1.00  0.00           H  
ATOM   2934  N   GLY A 192      -9.760 -31.228  -0.587  1.00  0.00           N  
ATOM   2935  CA  GLY A 192     -10.872 -31.684  -1.391  1.00  0.00           C  
ATOM   2936  C   GLY A 192     -11.371 -33.020  -0.873  1.00  0.00           C  
ATOM   2937  O   GLY A 192     -11.805 -33.873  -1.654  1.00  0.00           O  
ATOM   2938  H   GLY A 192      -9.939 -30.625   0.202  1.00  0.00           H  
ATOM   2939 1HA  GLY A 192     -11.673 -30.945  -1.359  1.00  0.00           H  
ATOM   2940 2HA  GLY A 192     -10.560 -31.774  -2.431  1.00  0.00           H  
ATOM   2941  N   THR A 193     -11.289 -33.207   0.446  1.00  0.00           N  
ATOM   2942  CA  THR A 193     -11.704 -34.457   1.090  1.00  0.00           C  
ATOM   2943  C   THR A 193     -12.522 -34.209   2.368  1.00  0.00           C  
ATOM   2944  O   THR A 193     -12.995 -33.097   2.604  1.00  0.00           O  
ATOM   2945  CB  THR A 193     -10.480 -35.329   1.426  1.00  0.00           C  
ATOM   2946  OG1 THR A 193     -10.917 -36.630   1.841  1.00  0.00           O  
ATOM   2947  CG2 THR A 193      -9.661 -34.694   2.539  1.00  0.00           C  
ATOM   2948  H   THR A 193     -10.927 -32.455   1.017  1.00  0.00           H  
ATOM   2949  HA  THR A 193     -12.311 -35.026   0.383  1.00  0.00           H  
ATOM   2950  HB  THR A 193      -9.856 -35.437   0.539  1.00  0.00           H  
ATOM   2951  HG1 THR A 193     -10.193 -37.255   1.749  1.00  0.00           H  
ATOM   2952 1HG2 THR A 193      -8.801 -35.324   2.762  1.00  0.00           H  
ATOM   2953 2HG2 THR A 193      -9.318 -33.710   2.221  1.00  0.00           H  
ATOM   2954 3HG2 THR A 193     -10.278 -34.593   3.431  1.00  0.00           H  
ATOM   2955  N   THR A 194     -12.691 -35.300   3.151  1.00  0.00           N  
ATOM   2956  CA  THR A 194     -13.485 -35.232   4.375  1.00  0.00           C  
ATOM   2957  C   THR A 194     -12.615 -34.732   5.503  1.00  0.00           C  
ATOM   2958  O   THR A 194     -11.392 -34.693   5.362  1.00  0.00           O  
ATOM   2959  CB  THR A 194     -14.089 -36.599   4.746  1.00  0.00           C  
ATOM   2960  OG1 THR A 194     -13.040 -37.503   5.119  1.00  0.00           O  
ATOM   2961  CG2 THR A 194     -14.859 -37.179   3.571  1.00  0.00           C  
ATOM   2962  H   THR A 194     -12.260 -36.177   2.893  1.00  0.00           H  
ATOM   2963  HA  THR A 194     -14.320 -34.550   4.207  1.00  0.00           H  
ATOM   2964  HB  THR A 194     -14.765 -36.480   5.593  1.00  0.00           H  
ATOM   2965  HG1 THR A 194     -13.422 -38.290   5.515  1.00  0.00           H  
ATOM   2966 1HG2 THR A 194     -15.279 -38.145   3.851  1.00  0.00           H  
ATOM   2967 2HG2 THR A 194     -15.665 -36.500   3.292  1.00  0.00           H  
ATOM   2968 3HG2 THR A 194     -14.186 -37.309   2.724  1.00  0.00           H  
ATOM   2969  N   VAL A 195     -13.247 -34.384   6.611  1.00  0.00           N  
ATOM   2970  CA  VAL A 195     -12.530 -33.846   7.774  1.00  0.00           C  
ATOM   2971  C   VAL A 195     -11.680 -34.925   8.457  1.00  0.00           C  
ATOM   2972  O   VAL A 195     -10.543 -34.672   8.855  1.00  0.00           O  
ATOM   2973  CB  VAL A 195     -13.529 -33.264   8.792  1.00  0.00           C  
ATOM   2974  CG1 VAL A 195     -12.802 -32.794  10.043  1.00  0.00           C  
ATOM   2975  CG2 VAL A 195     -14.307 -32.120   8.158  1.00  0.00           C  
ATOM   2976  H   VAL A 195     -14.251 -34.478   6.649  1.00  0.00           H  
ATOM   2977  HA  VAL A 195     -11.838 -33.080   7.429  1.00  0.00           H  
ATOM   2978  HB  VAL A 195     -14.220 -34.050   9.099  1.00  0.00           H  
ATOM   2979 1HG1 VAL A 195     -13.523 -32.386  10.751  1.00  0.00           H  
ATOM   2980 2HG1 VAL A 195     -12.282 -33.635  10.500  1.00  0.00           H  
ATOM   2981 3HG1 VAL A 195     -12.081 -32.022   9.776  1.00  0.00           H  
ATOM   2982 1HG2 VAL A 195     -15.012 -31.715   8.884  1.00  0.00           H  
ATOM   2983 2HG2 VAL A 195     -13.615 -31.339   7.847  1.00  0.00           H  
ATOM   2984 3HG2 VAL A 195     -14.853 -32.490   7.290  1.00  0.00           H  
ATOM   2985  N   GLU A 196     -12.243 -36.126   8.576  1.00  0.00           N  
ATOM   2986  CA  GLU A 196     -11.571 -37.248   9.220  1.00  0.00           C  
ATOM   2987  C   GLU A 196     -10.351 -37.612   8.379  1.00  0.00           C  
ATOM   2988  O   GLU A 196      -9.285 -37.951   8.903  1.00  0.00           O  
ATOM   2989  CB  GLU A 196     -12.508 -38.450   9.361  1.00  0.00           C  
ATOM   2990  CG  GLU A 196     -13.691 -38.218  10.290  1.00  0.00           C  
ATOM   2991  CD  GLU A 196     -14.792 -37.419   9.648  1.00  0.00           C  
ATOM   2992  OE1 GLU A 196     -14.679 -37.119   8.484  1.00  0.00           O  
ATOM   2993  OE2 GLU A 196     -15.746 -37.111  10.322  1.00  0.00           O  
ATOM   2994  H   GLU A 196     -13.173 -36.259   8.205  1.00  0.00           H  
ATOM   2995  HA  GLU A 196     -11.270 -36.941  10.223  1.00  0.00           H  
ATOM   2996 1HB  GLU A 196     -12.899 -38.724   8.381  1.00  0.00           H  
ATOM   2997 2HB  GLU A 196     -11.947 -39.305   9.741  1.00  0.00           H  
ATOM   2998 1HG  GLU A 196     -14.091 -39.183  10.599  1.00  0.00           H  
ATOM   2999 2HG  GLU A 196     -13.344 -37.697  11.182  1.00  0.00           H  
ATOM   3000  N   GLN A 197     -10.406 -37.618   6.903  1.00  0.00           N  
ATOM   3001  CA  GLN A 197      -9.278 -37.896   6.030  1.00  0.00           C  
ATOM   3002  C   GLN A 197      -8.230 -36.790   6.117  1.00  0.00           C  
ATOM   3003  O   GLN A 197      -7.029 -37.054   6.064  1.00  0.00           O  
ATOM   3004  CB  GLN A 197      -9.751 -38.060   4.583  1.00  0.00           C  
ATOM   3005  CG  GLN A 197      -8.659 -38.487   3.616  1.00  0.00           C  
ATOM   3006  CD  GLN A 197      -8.096 -39.856   3.947  1.00  0.00           C  
ATOM   3007  OE1 GLN A 197      -8.687 -40.885   3.608  1.00  0.00           O  
ATOM   3008  NE2 GLN A 197      -6.947 -39.877   4.614  1.00  0.00           N  
ATOM   3009  H   GLN A 197     -11.306 -37.411   6.493  1.00  0.00           H  
ATOM   3010  HA  GLN A 197      -8.813 -38.827   6.352  1.00  0.00           H  
ATOM   3011 1HB  GLN A 197     -10.546 -38.804   4.542  1.00  0.00           H  
ATOM   3012 2HB  GLN A 197     -10.166 -37.118   4.227  1.00  0.00           H  
ATOM   3013 1HG  GLN A 197      -9.074 -38.523   2.609  1.00  0.00           H  
ATOM   3014 2HG  GLN A 197      -7.846 -37.763   3.660  1.00  0.00           H  
ATOM   3015 1HE2 GLN A 197      -6.527 -40.751   4.860  1.00  0.00           H  
ATOM   3016 2HE2 GLN A 197      -6.502 -39.019   4.870  1.00  0.00           H  
ATOM   3017  N   ALA A 198      -8.673 -35.547   6.251  1.00  0.00           N  
ATOM   3018  CA  ALA A 198      -7.731 -34.433   6.390  1.00  0.00           C  
ATOM   3019  C   ALA A 198      -6.851 -34.584   7.625  1.00  0.00           C  
ATOM   3020  O   ALA A 198      -5.682 -34.199   7.625  1.00  0.00           O  
ATOM   3021  CB  ALA A 198      -8.479 -33.105   6.431  1.00  0.00           C  
ATOM   3022  H   ALA A 198      -9.666 -35.357   6.258  1.00  0.00           H  
ATOM   3023  HA  ALA A 198      -7.072 -34.438   5.521  1.00  0.00           H  
ATOM   3024 1HB  ALA A 198      -7.763 -32.289   6.534  1.00  0.00           H  
ATOM   3025 2HB  ALA A 198      -9.045 -32.979   5.509  1.00  0.00           H  
ATOM   3026 3HB  ALA A 198      -9.161 -33.100   7.278  1.00  0.00           H  
ATOM   3027  N   VAL A 199      -7.440 -35.069   8.869  1.00  0.00           N  
ATOM   3028  CA  VAL A 199      -6.637 -35.329  10.055  1.00  0.00           C  
ATOM   3029  C   VAL A 199      -5.617 -36.444   9.819  1.00  0.00           C  
ATOM   3030  O   VAL A 199      -4.456 -36.339  10.227  1.00  0.00           O  
ATOM   3031  CB  VAL A 199      -7.548 -35.714  11.236  1.00  0.00           C  
ATOM   3032  CG1 VAL A 199      -6.715 -36.155  12.431  1.00  0.00           C  
ATOM   3033  CG2 VAL A 199      -8.441 -34.540  11.605  1.00  0.00           C  
ATOM   3034  H   VAL A 199      -8.433 -35.250   8.899  1.00  0.00           H  
ATOM   3035  HA  VAL A 199      -6.068 -34.429  10.293  1.00  0.00           H  
ATOM   3036  HB  VAL A 199      -8.166 -36.564  10.943  1.00  0.00           H  
ATOM   3037 1HG1 VAL A 199      -7.376 -36.424  13.256  1.00  0.00           H  
ATOM   3038 2HG1 VAL A 199      -6.111 -37.018  12.153  1.00  0.00           H  
ATOM   3039 3HG1 VAL A 199      -6.064 -35.339  12.740  1.00  0.00           H  
ATOM   3040 1HG2 VAL A 199      -9.083 -34.820  12.440  1.00  0.00           H  
ATOM   3041 2HG2 VAL A 199      -7.822 -33.688  11.893  1.00  0.00           H  
ATOM   3042 3HG2 VAL A 199      -9.058 -34.268  10.749  1.00  0.00           H  
ATOM   3043  N   GLU A 200      -6.019 -37.722   9.112  1.00  0.00           N  
ATOM   3044  CA  GLU A 200      -5.106 -38.811   8.826  1.00  0.00           C  
ATOM   3045  C   GLU A 200      -3.977 -38.331   7.931  1.00  0.00           C  
ATOM   3046  O   GLU A 200      -2.821 -38.713   8.115  1.00  0.00           O  
ATOM   3047  CB  GLU A 200      -5.847 -39.974   8.162  1.00  0.00           C  
ATOM   3048  CG  GLU A 200      -4.980 -41.193   7.881  1.00  0.00           C  
ATOM   3049  CD  GLU A 200      -5.757 -42.343   7.304  1.00  0.00           C  
ATOM   3050  OE1 GLU A 200      -6.356 -42.171   6.270  1.00  0.00           O  
ATOM   3051  OE2 GLU A 200      -5.751 -43.396   7.899  1.00  0.00           O  
ATOM   3052  H   GLU A 200      -6.985 -37.803   8.830  1.00  0.00           H  
ATOM   3053  HA  GLU A 200      -4.679 -39.160   9.767  1.00  0.00           H  
ATOM   3054 1HB  GLU A 200      -6.673 -40.290   8.799  1.00  0.00           H  
ATOM   3055 2HB  GLU A 200      -6.272 -39.641   7.215  1.00  0.00           H  
ATOM   3056 1HG  GLU A 200      -4.193 -40.913   7.181  1.00  0.00           H  
ATOM   3057 2HG  GLU A 200      -4.506 -41.510   8.809  1.00  0.00           H  
ATOM   3058  N   ARG A 201      -4.255 -37.404   6.834  1.00  0.00           N  
ATOM   3059  CA  ARG A 201      -3.232 -36.861   5.945  1.00  0.00           C  
ATOM   3060  C   ARG A 201      -2.207 -36.060   6.720  1.00  0.00           C  
ATOM   3061  O   ARG A 201      -1.022 -36.109   6.417  1.00  0.00           O  
ATOM   3062  CB  ARG A 201      -3.859 -35.974   4.878  1.00  0.00           C  
ATOM   3063  CG  ARG A 201      -4.683 -36.715   3.836  1.00  0.00           C  
ATOM   3064  CD  ARG A 201      -3.822 -37.480   2.899  1.00  0.00           C  
ATOM   3065  NE  ARG A 201      -2.852 -36.626   2.231  1.00  0.00           N  
ATOM   3066  CZ  ARG A 201      -3.121 -35.858   1.158  1.00  0.00           C  
ATOM   3067  NH1 ARG A 201      -4.330 -35.847   0.644  1.00  0.00           N  
ATOM   3068  NH2 ARG A 201      -2.168 -35.115   0.623  1.00  0.00           N  
ATOM   3069  H   ARG A 201      -5.220 -37.143   6.692  1.00  0.00           H  
ATOM   3070  HA  ARG A 201      -2.704 -37.692   5.478  1.00  0.00           H  
ATOM   3071 1HB  ARG A 201      -4.510 -35.241   5.352  1.00  0.00           H  
ATOM   3072 2HB  ARG A 201      -3.077 -35.428   4.353  1.00  0.00           H  
ATOM   3073 1HG  ARG A 201      -5.356 -37.414   4.332  1.00  0.00           H  
ATOM   3074 2HG  ARG A 201      -5.266 -35.997   3.257  1.00  0.00           H  
ATOM   3075 1HD  ARG A 201      -3.279 -38.248   3.448  1.00  0.00           H  
ATOM   3076 2HD  ARG A 201      -4.443 -37.951   2.137  1.00  0.00           H  
ATOM   3077  HE  ARG A 201      -1.910 -36.608   2.599  1.00  0.00           H  
ATOM   3078 1HH1 ARG A 201      -5.059 -36.415   1.053  1.00  0.00           H  
ATOM   3079 2HH1 ARG A 201      -4.531 -35.270  -0.161  1.00  0.00           H  
ATOM   3080 1HH2 ARG A 201      -1.238 -35.122   1.019  1.00  0.00           H  
ATOM   3081 2HH2 ARG A 201      -2.368 -34.538  -0.181  1.00  0.00           H  
ATOM   3082  N   ALA A 202      -2.655 -35.165   7.739  1.00  0.00           N  
ATOM   3083  CA  ALA A 202      -1.755 -34.376   8.570  1.00  0.00           C  
ATOM   3084  C   ALA A 202      -0.918 -35.270   9.476  1.00  0.00           C  
ATOM   3085  O   ALA A 202       0.267 -35.024   9.661  1.00  0.00           O  
ATOM   3086  CB  ALA A 202      -2.509 -33.339   9.367  1.00  0.00           C  
ATOM   3087  H   ALA A 202      -3.652 -35.026   7.821  1.00  0.00           H  
ATOM   3088  HA  ALA A 202      -1.053 -33.859   7.914  1.00  0.00           H  
ATOM   3089 1HB  ALA A 202      -1.810 -32.766   9.976  1.00  0.00           H  
ATOM   3090 2HB  ALA A 202      -3.032 -32.667   8.688  1.00  0.00           H  
ATOM   3091 3HB  ALA A 202      -3.230 -33.834  10.016  1.00  0.00           H  
ATOM   3092  N   LEU A 203      -1.531 -36.320  10.016  1.00  0.00           N  
ATOM   3093  CA  LEU A 203      -0.815 -37.261  10.875  1.00  0.00           C  
ATOM   3094  C   LEU A 203       0.261 -38.041  10.117  1.00  0.00           C  
ATOM   3095  O   LEU A 203       1.355 -38.253  10.637  1.00  0.00           O  
ATOM   3096  CB  LEU A 203      -1.806 -38.245  11.510  1.00  0.00           C  
ATOM   3097  CG  LEU A 203      -2.711 -37.664  12.603  1.00  0.00           C  
ATOM   3098  CD1 LEU A 203      -3.829 -38.651  12.916  1.00  0.00           C  
ATOM   3099  CD2 LEU A 203      -1.883 -37.365  13.844  1.00  0.00           C  
ATOM   3100  H   LEU A 203      -2.513 -36.473   9.829  1.00  0.00           H  
ATOM   3101  HA  LEU A 203      -0.281 -36.694  11.637  1.00  0.00           H  
ATOM   3102 1HB  LEU A 203      -2.447 -38.647  10.728  1.00  0.00           H  
ATOM   3103 2HB  LEU A 203      -1.244 -39.069  11.949  1.00  0.00           H  
ATOM   3104  HG  LEU A 203      -3.171 -36.742  12.244  1.00  0.00           H  
ATOM   3105 1HD1 LEU A 203      -4.473 -38.237  13.692  1.00  0.00           H  
ATOM   3106 2HD1 LEU A 203      -4.417 -38.830  12.015  1.00  0.00           H  
ATOM   3107 3HD1 LEU A 203      -3.399 -39.588  13.263  1.00  0.00           H  
ATOM   3108 1HD2 LEU A 203      -2.527 -36.952  14.621  1.00  0.00           H  
ATOM   3109 2HD2 LEU A 203      -1.425 -38.286  14.206  1.00  0.00           H  
ATOM   3110 3HD2 LEU A 203      -1.103 -36.645  13.597  1.00  0.00           H  
ATOM   3111  N   GLN A 204      -0.041 -38.451   8.889  1.00  0.00           N  
ATOM   3112  CA  GLN A 204       0.939 -39.135   8.044  1.00  0.00           C  
ATOM   3113  C   GLN A 204       2.114 -38.225   7.678  1.00  0.00           C  
ATOM   3114  O   GLN A 204       3.268 -38.655   7.677  1.00  0.00           O  
ATOM   3115  CB  GLN A 204       0.269 -39.654   6.769  1.00  0.00           C  
ATOM   3116  CG  GLN A 204      -0.699 -40.802   6.998  1.00  0.00           C  
ATOM   3117  CD  GLN A 204      -1.402 -41.230   5.723  1.00  0.00           C  
ATOM   3118  OE1 GLN A 204      -1.601 -40.426   4.808  1.00  0.00           O  
ATOM   3119  NE2 GLN A 204      -1.782 -42.500   5.656  1.00  0.00           N  
ATOM   3120  H   GLN A 204      -0.971 -38.286   8.530  1.00  0.00           H  
ATOM   3121  HA  GLN A 204       1.340 -39.984   8.597  1.00  0.00           H  
ATOM   3122 1HB  GLN A 204      -0.279 -38.843   6.290  1.00  0.00           H  
ATOM   3123 2HB  GLN A 204       1.032 -39.992   6.068  1.00  0.00           H  
ATOM   3124 1HG  GLN A 204      -0.147 -41.658   7.387  1.00  0.00           H  
ATOM   3125 2HG  GLN A 204      -1.456 -40.488   7.717  1.00  0.00           H  
ATOM   3126 1HE2 GLN A 204      -2.250 -42.840   4.839  1.00  0.00           H  
ATOM   3127 2HE2 GLN A 204      -1.600 -43.119   6.421  1.00  0.00           H  
ATOM   3128  N   LEU A 205       1.824 -36.966   7.366  1.00  0.00           N  
ATOM   3129  CA  LEU A 205       2.878 -35.995   7.084  1.00  0.00           C  
ATOM   3130  C   LEU A 205       3.670 -35.681   8.348  1.00  0.00           C  
ATOM   3131  O   LEU A 205       4.882 -35.523   8.296  1.00  0.00           O  
ATOM   3132  CB  LEU A 205       2.278 -34.704   6.512  1.00  0.00           C  
ATOM   3133  CG  LEU A 205       3.290 -33.632   6.087  1.00  0.00           C  
ATOM   3134  CD1 LEU A 205       4.154 -34.169   4.955  1.00  0.00           C  
ATOM   3135  CD2 LEU A 205       2.547 -32.375   5.660  1.00  0.00           C  
ATOM   3136  H   LEU A 205       0.860 -36.671   7.320  1.00  0.00           H  
ATOM   3137  HA  LEU A 205       3.560 -36.428   6.353  1.00  0.00           H  
ATOM   3138 1HB  LEU A 205       1.678 -34.958   5.641  1.00  0.00           H  
ATOM   3139 2HB  LEU A 205       1.623 -34.263   7.264  1.00  0.00           H  
ATOM   3140  HG  LEU A 205       3.947 -33.398   6.926  1.00  0.00           H  
ATOM   3141 1HD1 LEU A 205       4.873 -33.407   4.653  1.00  0.00           H  
ATOM   3142 2HD1 LEU A 205       4.689 -35.057   5.295  1.00  0.00           H  
ATOM   3143 3HD1 LEU A 205       3.522 -34.428   4.106  1.00  0.00           H  
ATOM   3144 1HD2 LEU A 205       3.266 -31.612   5.358  1.00  0.00           H  
ATOM   3145 2HD2 LEU A 205       1.892 -32.607   4.820  1.00  0.00           H  
ATOM   3146 3HD2 LEU A 205       1.952 -32.003   6.493  1.00  0.00           H  
ATOM   3147  N   LYS A 206       2.975 -35.587   9.477  1.00  0.00           N  
ATOM   3148  CA  LYS A 206       3.598 -35.337  10.783  1.00  0.00           C  
ATOM   3149  C   LYS A 206       4.664 -36.385  11.092  1.00  0.00           C  
ATOM   3150  O   LYS A 206       5.763 -36.055  11.535  1.00  0.00           O  
ATOM   3151  CB  LYS A 206       2.542 -35.321  11.890  1.00  0.00           C  
ATOM   3152  CG  LYS A 206       3.088 -35.006  13.276  1.00  0.00           C  
ATOM   3153  CD  LYS A 206       2.020 -35.181  14.344  1.00  0.00           C  
ATOM   3154  CE  LYS A 206       1.959 -36.619  14.837  1.00  0.00           C  
ATOM   3155  NZ  LYS A 206       3.065 -36.932  15.780  1.00  0.00           N  
ATOM   3156  H   LYS A 206       1.970 -35.693   9.424  1.00  0.00           H  
ATOM   3157  HA  LYS A 206       4.079 -34.360  10.755  1.00  0.00           H  
ATOM   3158 1HB  LYS A 206       1.779 -34.579  11.655  1.00  0.00           H  
ATOM   3159 2HB  LYS A 206       2.050 -36.293  11.937  1.00  0.00           H  
ATOM   3160 1HG  LYS A 206       3.924 -35.670  13.497  1.00  0.00           H  
ATOM   3161 2HG  LYS A 206       3.449 -33.977  13.300  1.00  0.00           H  
ATOM   3162 1HD  LYS A 206       2.238 -34.525  15.189  1.00  0.00           H  
ATOM   3163 2HD  LYS A 206       1.047 -34.905  13.935  1.00  0.00           H  
ATOM   3164 1HE  LYS A 206       1.009 -36.790  15.342  1.00  0.00           H  
ATOM   3165 2HE  LYS A 206       2.020 -37.298  13.987  1.00  0.00           H  
ATOM   3166 1HZ  LYS A 206       2.989 -37.892  16.083  1.00  0.00           H  
ATOM   3167 2HZ  LYS A 206       3.953 -36.794  15.317  1.00  0.00           H  
ATOM   3168 3HZ  LYS A 206       3.008 -36.320  16.583  1.00  0.00           H  
ATOM   3169  N   THR A 207       4.316 -37.648  10.850  1.00  0.00           N  
ATOM   3170  CA  THR A 207       5.226 -38.781  11.034  1.00  0.00           C  
ATOM   3171  C   THR A 207       6.353 -38.748   9.998  1.00  0.00           C  
ATOM   3172  O   THR A 207       7.516 -38.948  10.346  1.00  0.00           O  
ATOM   3173  CB  THR A 207       4.473 -40.121  10.940  1.00  0.00           C  
ATOM   3174  OG1 THR A 207       3.475 -40.184  11.967  1.00  0.00           O  
ATOM   3175  CG2 THR A 207       5.436 -41.287  11.103  1.00  0.00           C  
ATOM   3176  H   THR A 207       3.376 -37.820  10.524  1.00  0.00           H  
ATOM   3177  HA  THR A 207       5.676 -38.706  12.024  1.00  0.00           H  
ATOM   3178  HB  THR A 207       3.982 -40.195   9.970  1.00  0.00           H  
ATOM   3179  HG1 THR A 207       2.854 -39.460  11.854  1.00  0.00           H  
ATOM   3180 1HG2 THR A 207       4.886 -42.225  11.034  1.00  0.00           H  
ATOM   3181 2HG2 THR A 207       6.190 -41.248  10.317  1.00  0.00           H  
ATOM   3182 3HG2 THR A 207       5.923 -41.223  12.075  1.00  0.00           H  
ATOM   3183  N   LYS A 208       6.012 -38.461   8.743  1.00  0.00           N  
ATOM   3184  CA  LYS A 208       6.989 -38.410   7.644  1.00  0.00           C  
ATOM   3185  C   LYS A 208       8.090 -37.333   7.798  1.00  0.00           C  
ATOM   3186  O   LYS A 208       9.266 -37.589   7.546  1.00  0.00           O  
ATOM   3187  CB  LYS A 208       6.249 -38.193   6.323  1.00  0.00           C  
ATOM   3188  CG  LYS A 208       7.149 -38.168   5.094  1.00  0.00           C  
ATOM   3189  CD  LYS A 208       6.337 -38.015   3.818  1.00  0.00           C  
ATOM   3190  CE  LYS A 208       7.238 -37.936   2.593  1.00  0.00           C  
ATOM   3191  NZ  LYS A 208       6.458 -37.769   1.338  1.00  0.00           N  
ATOM   3192  H   LYS A 208       5.039 -38.269   8.547  1.00  0.00           H  
ATOM   3193  HA  LYS A 208       7.532 -39.355   7.620  1.00  0.00           H  
ATOM   3194 1HB  LYS A 208       5.514 -38.986   6.182  1.00  0.00           H  
ATOM   3195 2HB  LYS A 208       5.708 -37.247   6.360  1.00  0.00           H  
ATOM   3196 1HG  LYS A 208       7.849 -37.335   5.173  1.00  0.00           H  
ATOM   3197 2HG  LYS A 208       7.720 -39.095   5.043  1.00  0.00           H  
ATOM   3198 1HD  LYS A 208       5.664 -38.866   3.709  1.00  0.00           H  
ATOM   3199 2HD  LYS A 208       5.738 -37.106   3.874  1.00  0.00           H  
ATOM   3200 1HE  LYS A 208       7.920 -37.094   2.698  1.00  0.00           H  
ATOM   3201 2HE  LYS A 208       7.831 -38.848   2.519  1.00  0.00           H  
ATOM   3202 1HZ  LYS A 208       7.090 -37.722   0.551  1.00  0.00           H  
ATOM   3203 2HZ  LYS A 208       5.834 -38.555   1.221  1.00  0.00           H  
ATOM   3204 3HZ  LYS A 208       5.917 -36.917   1.387  1.00  0.00           H  
ATOM   3205  N   LEU A 209       7.717 -36.128   8.210  1.00  0.00           N  
ATOM   3206  CA  LEU A 209       8.681 -35.039   8.329  1.00  0.00           C  
ATOM   3207  C   LEU A 209       9.448 -35.100   9.651  1.00  0.00           C  
ATOM   3208  O   LEU A 209       8.913 -35.529  10.681  1.00  0.00           O  
ATOM   3209  CB  LEU A 209       7.964 -33.688   8.210  1.00  0.00           C  
ATOM   3210  CG  LEU A 209       7.227 -33.441   6.888  1.00  0.00           C  
ATOM   3211  CD1 LEU A 209       6.473 -32.120   6.966  1.00  0.00           C  
ATOM   3212  CD2 LEU A 209       8.228 -33.432   5.742  1.00  0.00           C  
ATOM   3213  H   LEU A 209       6.749 -35.956   8.447  1.00  0.00           H  
ATOM   3214  HA  LEU A 209       9.415 -35.140   7.530  1.00  0.00           H  
ATOM   3215 1HB  LEU A 209       7.235 -33.611   9.015  1.00  0.00           H  
ATOM   3216 2HB  LEU A 209       8.698 -32.894   8.334  1.00  0.00           H  
ATOM   3217  HG  LEU A 209       6.495 -34.233   6.724  1.00  0.00           H  
ATOM   3218 1HD1 LEU A 209       5.950 -31.944   6.026  1.00  0.00           H  
ATOM   3219 2HD1 LEU A 209       5.750 -32.161   7.781  1.00  0.00           H  
ATOM   3220 3HD1 LEU A 209       7.179 -31.309   7.145  1.00  0.00           H  
ATOM   3221 1HD2 LEU A 209       7.704 -33.257   4.802  1.00  0.00           H  
ATOM   3222 2HD2 LEU A 209       8.959 -32.640   5.903  1.00  0.00           H  
ATOM   3223 3HD2 LEU A 209       8.739 -34.395   5.698  1.00  0.00           H  
ATOM   3224  N   GLY A 210      10.705 -34.665   9.614  1.00  0.00           N  
ATOM   3225  CA  GLY A 210      11.523 -34.595  10.814  1.00  0.00           C  
ATOM   3226  C   GLY A 210      12.813 -33.807  10.647  1.00  0.00           C  
ATOM   3227  O   GLY A 210      13.648 -33.765  11.552  1.00  0.00           O  
ATOM   3228  OXT GLY A 210      13.064 -33.191   9.612  1.00  0.00           O  
ATOM   3229  H   GLY A 210      11.101 -34.377   8.731  1.00  0.00           H  
ATOM   3230 1HA  GLY A 210      10.949 -34.138  11.619  1.00  0.00           H  
ATOM   3231 2HA  GLY A 210      11.782 -35.603  11.137  1.00  0.00           H  
TER                                                                             
HETATM 3233 FE1  HRR B 211      -3.657 -17.793  11.528  1.00  0.00          FE  
HETATM 3234  N4  HRR B 211      -3.209 -16.496  13.024  1.00  0.00           N  
HETATM 3235  C19 HRR B 211      -3.021 -16.803  14.349  1.00  0.00           C  
HETATM 3236  C18 HRR B 211      -2.697 -15.613  15.109  1.00  0.00           C  
HETATM 3237  C15 HRR B 211      -2.718 -14.562  14.212  1.00  0.00           C  
HETATM 3238  C14 HRR B 211      -3.039 -15.144  12.911  1.00  0.00           C  
HETATM 3239  C31 HRR B 211      -3.144 -14.420  11.727  1.00  0.00           C  
HETATM 3240  C12 HRR B 211      -3.359 -14.949  10.462  1.00  0.00           C  
HETATM 3241  N1  HRR B 211      -3.595 -16.271  10.185  1.00  0.00           N  
HETATM 3242  C6  HRR B 211      -3.684 -16.370   8.820  1.00  0.00           C  
HETATM 3243  C7  HRR B 211      -3.492 -15.061   8.202  1.00  0.00           C  
HETATM 3244  C11 HRR B 211      -3.311 -14.174   9.229  1.00  0.00           C  
HETATM 3245  C13 HRR B 211      -3.086 -12.694   9.161  1.00  0.00           C  
HETATM 3246  C8  HRR B 211      -3.529 -14.821   6.723  1.00  0.00           C  
HETATM 3247  C9  HRR B 211      -2.294 -15.349   5.955  1.00  0.00           C  
HETATM 3248  C10 HRR B 211      -2.550 -15.697   4.458  1.00  0.00           C  
HETATM 3249  O4  HRR B 211      -2.533 -14.743   3.625  1.00  0.00           O  
HETATM 3250  O2  HRR B 211      -2.709 -16.920   4.207  1.00  0.00           O  
HETATM 3251  C28 HRR B 211      -3.983 -17.533   8.120  1.00  0.00           C  
HETATM 3252  C1  HRR B 211      -4.294 -18.759   8.702  1.00  0.00           C  
HETATM 3253  N2  HRR B 211      -4.242 -19.031  10.043  1.00  0.00           N  
HETATM 3254  C33 HRR B 211      -4.684 -20.324  10.189  1.00  0.00           C  
HETATM 3255  C32 HRR B 211      -5.027 -20.892   8.893  1.00  0.00           C  
HETATM 3256  C2  HRR B 211      -4.776 -19.921   7.960  1.00  0.00           C  
HETATM 3257  C3  HRR B 211      -5.037 -19.973   6.484  1.00  0.00           C  
HETATM 3258  C4  HRR B 211      -6.456 -19.502   6.124  1.00  0.00           C  
HETATM 3259  C5  HRR B 211      -6.772 -19.465   4.603  1.00  0.00           C  
HETATM 3260  O1  HRR B 211      -6.003 -20.152   3.875  1.00  0.00           O  
HETATM 3261  O3  HRR B 211      -7.738 -18.746   4.227  1.00  0.00           O  
HETATM 3262  C34 HRR B 211      -5.551 -22.278   8.670  1.00  0.00           C  
HETATM 3263  C29 HRR B 211      -4.763 -21.006  11.394  1.00  0.00           C  
HETATM 3264  C26 HRR B 211      -4.367 -20.520  12.637  1.00  0.00           C  
HETATM 3265  C25 HRR B 211      -4.342 -21.316  13.846  1.00  0.00           C  
HETATM 3266  C22 HRR B 211      -3.795 -20.521  14.830  1.00  0.00           C  
HETATM 3267  C21 HRR B 211      -3.552 -19.217  14.212  1.00  0.00           C  
HETATM 3268  N3  HRR B 211      -3.884 -19.257  12.882  1.00  0.00           N  
HETATM 3269  C30 HRR B 211      -3.162 -18.073  14.897  1.00  0.00           C  
HETATM 3270  C23 HRR B 211      -3.517 -20.928  16.203  1.00  0.00           C  
HETATM 3271  C24 HRR B 211      -2.402 -20.688  16.912  1.00  0.00           C  
HETATM 3272  C27 HRR B 211      -4.771 -22.748  13.937  1.00  0.00           C  
HETATM 3273  C16 HRR B 211      -2.437 -13.151  14.431  1.00  0.00           C  
HETATM 3274  C17 HRR B 211      -1.342 -12.622  15.003  1.00  0.00           C  
HETATM 3275  C20 HRR B 211      -2.369 -15.581  16.569  1.00  0.00           C  
HETATM 3276  C35 HRR B 211      -1.890 -17.984  11.088  1.00  0.00           C  
HETATM 3277  C36 HRR B 211      -0.795 -17.270  11.799  1.00  0.00           C  
HETATM 3278  O5  HRR B 211      -0.220 -17.612  12.819  1.00  0.00           O  
HETATM 3279  O6  HRR B 211      -0.532 -16.102  11.170  1.00  0.00           O  
HETATM 3280  C37 HRR B 211       0.363 -15.194  11.851  1.00  0.00           C  
HETATM 3281  C38 HRR B 211       0.419 -13.919  11.035  1.00  0.00           C  
HETATM 3282  C39 HRR B 211      -1.221 -20.221  11.595  1.00  0.00           C  
HETATM 3283  C40 HRR B 211      -0.248 -20.152  10.656  1.00  0.00           C  
HETATM 3284  C41 HRR B 211      -0.403 -20.434   9.230  1.00  0.00           C  
HETATM 3285  C42 HRR B 211      -1.580 -20.993   8.694  1.00  0.00           C  
HETATM 3286  C44 HRR B 211      -1.704 -21.207   7.325  1.00  0.00           C  
HETATM 3287  C46 HRR B 211      -0.657 -20.873   6.459  1.00  0.00           C  
HETATM 3288  C45 HRR B 211       0.517 -20.318   6.975  1.00  0.00           C  
HETATM 3289  C43 HRR B 211       0.640 -20.099   8.346  1.00  0.00           C  
HETATM 3290  H29 HRR B 211      -2.999 -13.348  11.785  1.00  0.00           H  
HETATM 3291  H23 HRR B 211      -3.837 -12.143   9.740  1.00  0.00           H  
HETATM 3292  H22 HRR B 211      -2.104 -12.411   9.564  1.00  0.00           H  
HETATM 3293  H24 HRR B 211      -3.135 -12.335   8.129  1.00  0.00           H  
HETATM 3294  H3  HRR B 211      -4.445 -15.256   6.309  1.00  0.00           H  
HETATM 3295  H4  HRR B 211      -3.570 -13.741   6.533  1.00  0.00           H  
HETATM 3296  H11 HRR B 211      -1.867 -16.229   6.448  1.00  0.00           H  
HETATM 3297  H12 HRR B 211      -1.499 -14.591   5.961  1.00  0.00           H  
HETATM 3298  H28 HRR B 211      -4.026 -17.460   7.037  1.00  0.00           H  
HETATM 3299  H26 HRR B 211      -4.316 -19.356   5.940  1.00  0.00           H  
HETATM 3300  H27 HRR B 211      -4.914 -20.995   6.111  1.00  0.00           H  
HETATM 3301  H6  HRR B 211      -7.192 -20.162   6.605  1.00  0.00           H  
HETATM 3302  H5  HRR B 211      -6.635 -18.503   6.543  1.00  0.00           H  
HETATM 3303  H15 HRR B 211      -4.907 -23.035   9.136  1.00  0.00           H  
HETATM 3304  H13 HRR B 211      -5.613 -22.505   7.602  1.00  0.00           H  
HETATM 3305  H14 HRR B 211      -6.555 -22.409   9.095  1.00  0.00           H  
HETATM 3306  H25 HRR B 211      -5.127 -22.028  11.359  1.00  0.00           H  
HETATM 3307  H30 HRR B 211      -3.015 -18.170  15.964  1.00  0.00           H  
HETATM 3308  H1  HRR B 211      -4.298 -21.521  16.678  1.00  0.00           H  
HETATM 3309  H7  HRR B 211      -1.552 -20.155  16.499  1.00  0.00           H  
HETATM 3310  H8  HRR B 211      -2.304 -21.048  17.933  1.00  0.00           H  
HETATM 3311  H17 HRR B 211      -4.775 -23.102  14.971  1.00  0.00           H  
HETATM 3312  H16 HRR B 211      -5.779 -22.892  13.529  1.00  0.00           H  
HETATM 3313  H18 HRR B 211      -4.101 -23.406  13.368  1.00  0.00           H  
HETATM 3314  H2  HRR B 211      -3.206 -12.459  14.089  1.00  0.00           H  
HETATM 3315  H9  HRR B 211      -0.541 -13.231  15.409  1.00  0.00           H  
HETATM 3316  H10 HRR B 211      -1.229 -11.546  15.095  1.00  0.00           H  
HETATM 3317  H20 HRR B 211      -3.250 -15.363  17.188  1.00  0.00           H  
HETATM 3318  H21 HRR B 211      -1.630 -14.801  16.781  1.00  0.00           H  
HETATM 3319  H19 HRR B 211      -1.960 -16.536  16.911  1.00  0.00           H  
HETATM 3320  H31 HRR B 211      -1.662 -18.153  10.035  1.00  0.00           H  
HETATM 3321  H32 HRR B 211       1.345 -15.668  11.943  1.00  0.00           H  
HETATM 3322  H33 HRR B 211      -0.029 -15.014  12.856  1.00  0.00           H  
HETATM 3323  H34 HRR B 211       1.090 -13.200  11.516  1.00  0.00           H  
HETATM 3324  H35 HRR B 211       0.791 -14.116  10.024  1.00  0.00           H  
HETATM 3325  H36 HRR B 211      -0.576 -13.472  10.959  1.00  0.00           H  
HETATM 3326  H38 HRR B 211      -2.204 -20.617  11.381  1.00  0.00           H  
HETATM 3327  H37 HRR B 211      -1.009 -19.986  12.630  1.00  0.00           H  
HETATM 3328  H39 HRR B 211       0.733 -19.787  10.956  1.00  0.00           H  
HETATM 3329  H40 HRR B 211      -2.407 -21.247   9.345  1.00  0.00           H  
HETATM 3330  H42 HRR B 211      -2.626 -21.628   6.934  1.00  0.00           H  
HETATM 3331  H44 HRR B 211      -0.759 -21.040   5.391  1.00  0.00           H  
HETATM 3332  H43 HRR B 211       1.333 -20.054   6.310  1.00  0.00           H  
HETATM 3333  H41 HRR B 211       1.551 -19.660   8.745  1.00  0.00           H  
TER                                                                             
CONECT 2243 3233                                                                
CONECT 3233 2243 3234 3241 3253                                                 
CONECT 3233 3268 3276                                                           
CONECT 3234 3233 3235 3238                                                      
CONECT 3235 3234 3236 3269                                                      
CONECT 3236 3235 3237 3275                                                      
CONECT 3237 3236 3238 3273                                                      
CONECT 3238 3234 3237 3239                                                      
CONECT 3239 3238 3240 3290                                                      
CONECT 3240 3239 3241 3244                                                      
CONECT 3241 3233 3240 3242                                                      
CONECT 3242 3241 3243 3251                                                      
CONECT 3243 3242 3244 3246                                                      
CONECT 3244 3240 3243 3245                                                      
CONECT 3245 3244 3291 3292 3293                                                 
CONECT 3246 3243 3247 3294 3295                                                 
CONECT 3247 3246 3248 3296 3297                                                 
CONECT 3248 3247 3249 3250                                                      
CONECT 3249 3248                                                                
CONECT 3250 3248                                                                
CONECT 3251 3242 3252 3298                                                      
CONECT 3252 3251 3253 3256                                                      
CONECT 3253 3233 3252 3254                                                      
CONECT 3254 3253 3255 3263                                                      
CONECT 3255 3254 3256 3262                                                      
CONECT 3256 3252 3255 3257                                                      
CONECT 3257 3256 3258 3299 3300                                                 
CONECT 3258 3257 3259 3301 3302                                                 
CONECT 3259 3258 3260 3261                                                      
CONECT 3260 3259                                                                
CONECT 3261 3259                                                                
CONECT 3262 3255 3303 3304 3305                                                 
CONECT 3263 3254 3264 3306                                                      
CONECT 3264 3263 3265 3268                                                      
CONECT 3265 3264 3266 3272                                                      
CONECT 3266 3265 3267 3270                                                      
CONECT 3267 3266 3268 3269                                                      
CONECT 3268 3233 3264 3267                                                      
CONECT 3269 3235 3267 3307                                                      
CONECT 3270 3266 3271 3308                                                      
CONECT 3271 3270 3309 3310                                                      
CONECT 3272 3265 3311 3312 3313                                                 
CONECT 3273 3237 3274 3314                                                      
CONECT 3274 3273 3315 3316                                                      
CONECT 3275 3236 3317 3318 3319                                                 
CONECT 3276 3233 3277 3282 3320                                                 
CONECT 3277 3276 3278 3279                                                      
CONECT 3278 3277                                                                
CONECT 3279 3277 3280                                                           
CONECT 3280 3279 3281 3321 3322                                                 
CONECT 3281 3280 3323 3324 3325                                                 
CONECT 3282 3276 3283 3326 3327                                                 
CONECT 3283 3282 3284 3328                                                      
CONECT 3284 3283 3285 3289                                                      
CONECT 3285 3284 3286 3329                                                      
CONECT 3286 3285 3287 3330                                                      
CONECT 3287 3286 3288 3331                                                      
CONECT 3288 3287 3289 3332                                                      
CONECT 3289 3284 3288 3333                                                      
CONECT 3290 3239                                                                
CONECT 3291 3245                                                                
CONECT 3292 3245                                                                
CONECT 3293 3245                                                                
CONECT 3294 3246                                                                
CONECT 3295 3246                                                                
CONECT 3296 3247                                                                
CONECT 3297 3247                                                                
CONECT 3298 3251                                                                
CONECT 3299 3257                                                                
CONECT 3300 3257                                                                
CONECT 3301 3258                                                                
CONECT 3302 3258                                                                
CONECT 3303 3262                                                                
CONECT 3304 3262                                                                
CONECT 3305 3262                                                                
CONECT 3306 3263                                                                
CONECT 3307 3269                                                                
CONECT 3308 3270                                                                
CONECT 3309 3271                                                                
CONECT 3310 3271                                                                
CONECT 3311 3272                                                                
CONECT 3312 3272                                                                
CONECT 3313 3272                                                                
CONECT 3314 3273                                                                
CONECT 3315 3274                                                                
CONECT 3316 3274                                                                
CONECT 3317 3275                                                                
CONECT 3318 3275                                                                
CONECT 3319 3275                                                                
CONECT 3320 3276                                                                
CONECT 3321 3280                                                                
CONECT 3322 3280                                                                
CONECT 3323 3281                                                                
CONECT 3324 3281                                                                
CONECT 3325 3281                                                                
CONECT 3326 3282                                                                
CONECT 3327 3282                                                                
CONECT 3328 3283                                                                
CONECT 3329 3285                                                                
CONECT 3330 3286                                                                
CONECT 3331 3287                                                                
CONECT 3332 3288                                                                
CONECT 3333 3289                                                                
# All scores below are weighted scores, not raw scores.
#BEGIN_POSE_ENERGIES_TABLE correct_surface_True/008_008_UM_159_H148_areda15_HMM_onlyH_1__DE_4_HRR_rnd_DE_10.pdb
label fa_atr fa_rep fa_sol fa_intra_atr_xover4 fa_intra_rep_xover4 fa_intra_sol_xover4 lk_ball lk_ball_iso lk_ball_bridge lk_ball_bridge_uncpl fa_elec fa_intra_elec pro_close hbond_sr_bb hbond_lr_bb hbond_bb_sc hbond_sc dslf_fa13 omega fa_dun_dev fa_dun_rot fa_dun_semi p_aa_pp hxl_tors ref rama_prepro total
weights 1 0.55 1 1 0.55 1 0.92 -0.38 -0.33 -0.33 1 1 1.25 1 1 1 1 1.25 0.48 0.69 0.76 0.78 0.61 1 1 0.5 NA
pose -1255.84 131.143 643.266 -82.7056 47.6453 35.1456 419.706 -431.063 -10.4852 -46.7211 -387.976 -37.2566 0 -146.194 -15.5822 -29.7311 -19.181 0 27.048 22.1155 74.9699 105.452 -59.6029 61.2796 59.5492 -37.7846 -932.807
VAL:NtermProteinFull_1 -4.55504 0.79167 1.08414 -0.30608 0.27006 0.04499 0.84241 -1.15618 -0.02953 -0.08664 -1.99032 1.94264 0 0 0 0 0 0 0.00191 0.0027 0.01688 0 0 0 2.085 0 -1.04141
SER_2 -4.37915 0.28454 4.24983 -0.02661 0 0.06875 2.76012 -1.94496 -0.02159 -0.0562 -2.43021 -0.55402 0 0 0 -1.7869 0 0 0.0172 0.04244 0.12534 0 -0.3562 0.66136 -1.1772 -0.15425 -4.67771
LEU_3 -6.14694 0.65495 1.30134 -0.71337 0.45358 0.19232 1.38428 -1.58537 -0.02718 -0.09165 -0.43871 0.03786 0 0 0 0 0 0 0.02209 0.04432 0.68403 0 -0.22686 0 0.72952 -0.24328 -3.96907
ASP_4 -4.54784 0.28693 4.56872 -0.11444 0.01762 0.30803 2.3887 -2.10357 -0.02146 -0.11044 -2.47217 -0.22953 0 0 0 0 -1.03374 0 0.07864 1e-05 0 1.42741 0.19044 0 -2.2837 -0.16393 -3.81432
GLN_5 -6.12968 0.60511 5.04723 -0.24769 0.02042 0.17807 2.89504 -2.54208 -0.03757 -0.15412 -2.68976 -0.2682 0 0 0 -1.7869 0 0 0.09814 0.06413 0 3.05412 0.08252 0 -1.0644 -0.07997 -2.95558
ALA_6 -6.64031 0.50314 2.23758 -0.023 0 0 1.9571 -2.1903 -0.01492 -0.05241 -1.62422 -0.29422 0 0 0 0 0 0 0.12357 0 0 0 -0.29603 0 2.3386 -0.2606 -4.23602
ILE_7 -9.29402 1.15747 2.46917 -0.5083 0.55049 0.07189 2.19666 -2.46448 -0.061 -0.22832 -1.8482 0.05927 0 0 0 0 0 0 -0.05566 0.10416 0.06862 0 -0.45499 0 1.0317 -0.24269 -7.44824
ILE_8 -8.59492 1.17227 2.16052 -0.5061 0.56233 0.07086 2.00667 -2.18887 -0.03587 -0.22959 -2.08021 0.07244 0 0 0 0 0 0 -0.02037 0.02832 0.06746 0 -0.44917 0 1.0317 0.02311 -6.90942
ILE_9 -8.42757 1.18665 1.5288 -0.51372 0.57063 0.074 1.93119 -2.16375 -0.00659 -0.07127 -1.68337 0.0646 0 0 0 0 0 0 0.12351 0.12368 0.10483 0 -0.34272 0 1.0317 0.01863 -6.4508
LEU_10 -8.11933 1.03752 1.18962 -0.49635 0.34508 0.07471 1.52819 -2.04841 -0.01503 -0.09022 -1.41917 0.13995 0 0 0 0 0 0 0.25186 0.21554 0.23532 0 -0.2853 0 0.72952 -0.14728 -6.87378
ILE_11 -9.40747 0.94815 2.731 -0.51898 0.69341 0.0749 2.39259 -2.38738 -0.01875 -0.09119 -1.89042 0.00287 0 0 0 0 0 0 0.03045 0.06262 0.07377 0 -0.41896 0 1.0317 -0.16615 -6.85785
VAL_12 -8.53635 0.85966 1.81491 -0.31782 0.34379 0.05541 2.15207 -2.29199 -0.01679 -0.25726 -2.31839 -0.04724 0 0 0 0 0 0 0.32221 0.11116 -0.02222 0 -0.23352 0 2.085 -0.08007 -6.37744
ALA_13 -6.15822 0.43092 3.01703 -0.02214 0 0 2.26984 -2.41 -0.04949 -0.21639 -2.35929 -0.27393 0 0 0 0 0 0 0.04054 0 0 0 -0.20328 0 2.3386 -0.22073 -3.81655
ALA_14 -3.63613 0.15091 2.30398 -0.02252 0 0 1.20966 -1.50372 -0.00185 -0.01667 -0.56405 -0.29499 0 0 0 0 0 0 0.02639 0 0 0 -0.20776 0 2.3386 -0.35031 -0.56847
LYS_15 -7.81607 0.71733 8.4616 -0.42963 0.0958 0.13615 3.97868 -3.57739 -0.1404 -0.23928 -8.23684 0.15633 0 0 0 0 -0.42755 0 0.53416 0.95959 2.38487 0 -0.08628 0 -1.6738 -0.35229 -5.55501
LEU_16 -6.61902 0.78943 0.99893 -0.50864 0.39386 0.07901 1.41875 -1.63121 -0.00608 -0.0531 -0.67793 0.12811 0 0 0 0 0 0 -0.0461 0.08186 0.14758 0 -0.31622 0 0.72952 -0.32336 -5.41461
GLY_17 -1.72545 0.08461 1.89437 -6e-05 0 0 0.92546 -0.92711 -0.0116 -0.09606 -0.71184 -0.31751 0 0 0 0 0 0 0.01037 0 0 0 -1.46915 0 1.2108 -0.02345 -1.1566
THR_18 -4.61412 0.67946 2.17545 -0.19528 0.15621 0.05968 1.65435 -1.5644 -0.04926 -0.39239 -1.28425 -0.78411 0 0 0 -0.36071 0 0 0.08312 0 0.61088 0 -0.75975 2.30378 -1.425 0.37192 -3.33442
THR_19 -4.09113 0.47079 3.98858 -0.11319 0.06391 0.07905 2.33436 -1.97196 -0.08661 -0.298 -2.18396 -0.52514 0 0 0 -0.98484 0 0 -0.01807 0.02786 0.01022 0 -0.44147 2.28711 -1.425 -0.00616 -2.88365
VAL_20 -5.84783 1.30261 1.39457 -0.36791 0.30948 0.06787 1.3651 -1.69343 -0.05407 -0.15376 -0.70347 0.07178 0 0 0 0 0 0 0.05774 0.00961 1.00576 0 0.08086 0 2.085 -0.32538 -1.39546
GLU_21 -4.58794 0.59029 5.16457 -0.46291 0.20474 1.24192 1.71481 -2.32176 -0.19562 -0.50716 -2.59897 -2.34579 0 0 0 0 0 0 -0.04338 0 0 4.02106 -0.29349 0 -2.5358 -0.35696 -3.3124
GLU_22 -6.32864 0.68603 6.3877 -0.64662 0.17969 1.07178 2.97941 -2.71149 -0.10587 -0.431 -2.22054 -0.51595 0 0 0 -0.62413 -0.71025 0 0.04611 0.02639 0 3.108 -0.23636 0 -2.5358 -0.44283 -3.02437
ALA_23 -5.95876 0.31597 2.07208 -0.02225 0 0 1.93926 -2.11754 -0.04644 -0.28827 -1.47857 -0.30334 0 0 0 0 0 0 0.08601 0 0 0 -0.34065 0 2.3386 -0.45664 -4.26053
VAL_24 -6.26702 0.48085 2.39086 -0.30946 0.26344 0.0535 2.07198 -2.11791 -0.0566 -0.16797 -1.73907 -0.0746 0 0 0 0 0 0 -0.06665 0 -0.01569 0 -0.31457 0 2.085 -0.33279 -4.11668
GLU_25 -4.8391 0.19384 4.41196 -0.63929 0.17389 1.05809 1.90575 -2.07779 -0.03004 -0.14523 -1.84574 -0.55871 0 0 0 0 0 0 0.0016 0 0 3.38842 -0.2413 0 -2.5358 -0.34032 -2.11977
GLN_26 -7.84701 0.86726 5.5928 -0.25798 0.02749 0.18203 3.02586 -2.92517 -0.04257 -0.29998 -2.90711 -0.40768 0 0 0 0 -0.71025 0 0.4112 0.1725 0 2.76008 -0.08577 0 -1.0644 -0.38712 -3.89582
ALA_27 -6.34811 0.3883 2.35303 -0.02261 0 0 2.18077 -2.2049 -0.01118 -0.08546 -1.83375 -0.29534 0 0 0 0 0 0 0.56124 0 0 0 -0.29711 0 2.3386 -0.35796 -3.63447
LEU_28 -6.07676 0.49018 3.77694 -0.50097 0.29448 0.07897 2.12232 -2.18515 -0.02431 -0.08366 -2.60541 0.13643 0 0 0 0 0 0 0.67134 0.46024 0.18757 0 -0.29438 0 0.72952 -0.43645 -3.25911
TRP_29 -7.4345 0.49679 4.27424 -1.27634 0.09312 0.37516 2.04331 -2.22921 -0.05508 -0.22329 -2.05118 -0.19808 0 0 0 0 0 0 0.00064 0.20852 0 1.29795 -0.28782 0 3.035 -0.16053 -2.0913
LEU_30 -9.99394 1.08764 1.69696 -0.48429 0.41046 0.06827 2.21548 -2.45896 -0.06912 -0.47283 -1.9404 0.13251 0 0 0 0 0 0 0.03431 0.35677 0.50978 0 -0.23311 0 0.72952 -0.04758 -8.45853
LYS_31 -6.99024 0.81116 5.31891 -0.49819 0.10082 0.30484 2.76905 -2.56467 -0.06318 -0.26783 -2.26946 0.47319 0 0 0 0 0 0 0.10801 0.70652 1.69639 0 0.03693 0 -1.6738 0.11053 -1.89103
THR_32 -3.37539 0.11809 3.61218 -0.20326 0.14035 0.06335 1.3896 -1.61632 -0.0032 -0.00973 -1.45919 -0.13985 0 0 0 0 0 0 0.03079 0.00654 -0.00873 0 -0.02574 2.28578 -1.425 0.24482 -0.37489
LYS_33 -4.50118 0.2396 2.73942 -0.53584 0.27409 0.2839 1.09117 -1.33905 -0.00106 -0.01309 -0.65742 0.21424 0 0 0 0 0 0 -0.03141 0.10696 1.77547 0 -0.11773 0 -1.6738 -0.08969 -2.2354
LEU_34 -5.78633 1.16822 0.05719 -0.52203 0.49683 0.0809 1.1069 -1.22802 -0.01686 -0.10164 -0.82731 -0.03541 0 0 0 0 0 0 0.08939 0.1678 2.66196 0 -0.26587 0 0.72952 -0.1809 -2.40567
GLY_35 -1.70166 0.09565 1.60781 -5e-05 0 0 0.8083 -0.86093 -0.03932 -0.29126 -0.49082 -0.31625 0 0 0 0 0 0 0.11076 0 0 0 -1.26975 0 1.2108 0.04489 -1.09185
VAL_36 -5.96781 1.12409 1.59812 -0.3073 0.2136 0.0473 1.24654 -1.60705 -0.05918 -0.40386 -1.03751 -0.16211 0 0 0 0 0 0 -0.00571 0.01182 0.00643 0 -0.4956 0 2.085 -0.0837 -3.79694
SER_37 -4.37577 0.15054 4.45048 -0.02734 0 0.06978 2.7871 -2.04531 -0.01075 -0.03558 -2.23832 -0.44329 0 0 0 -1.8159 0 0 -0.03063 0.00713 0.07929 0 -0.44139 0.69166 -1.1772 -0.44092 -4.8464
LEU_38 -5.54457 0.63532 1.79452 -0.50212 0.61037 0.07346 1.43514 -1.57705 -0.01597 -0.0426 -0.49323 0.14831 0 0 0 0 0 0 0.43671 0.03028 0.22395 0 -0.28128 0 0.72952 -0.46043 -2.79967
PHE_39 -5.73632 0.51594 2.57515 -0.95115 0.07242 0.34707 1.38192 -1.67055 -0.01034 -0.02045 -0.58489 -0.0062 0 0 0 0 0 0 0.37458 0 0 1.55269 -0.42423 0 1.4028 -0.16494 -1.34651
GLN_40 -6.98533 0.62365 5.68973 -0.2557 0.02727 0.19622 3.24629 -2.72635 -0.03903 -0.21103 -2.9439 -0.2862 0 0 0 -1.8159 -0.65327 0 0.54313 0.05141 0 3.25416 -0.13487 0 -1.0644 -0.13738 -3.6215
ALA_41 -6.82389 1.08543 2.55603 -0.02276 0 0 2.47812 -2.33722 -0.01461 -0.04512 -1.78796 -0.28601 0 0 0 0 0 0 -0.01757 0 0 0 -0.1974 0 2.3386 -0.35656 -3.43092
LEU_42 -9.13386 1.27077 1.97154 -0.4878 0.33938 0.07317 2.39409 -2.34791 -0.0149 -0.03497 -2.02241 0.10103 0 0 0 0 0 0 0.95182 0.40116 0.14073 0 -0.31769 0 0.72952 -0.39257 -6.37891
LEU_43 -8.18362 1.12316 2.48552 -0.50378 0.43462 0.07743 2.0921 -2.1945 -0.04023 -0.12927 -1.62328 0.14167 0 0 0 0 0 0 0.506 0.39731 0.23173 0 -0.28274 0 0.72952 -0.34775 -5.08611
ILE_44 -9.20025 1.73749 0.94542 -0.51045 0.52609 0.07306 2.41144 -2.2502 -0.0545 -0.16154 -1.56527 0.06151 0 0 0 0 0 0 -0.05993 0.25111 0.06649 0 -0.43297 0 1.0317 -0.16027 -7.29105
LEU_45 -9.80357 1.56043 1.30295 -0.51487 0.65966 0.07444 2.46871 -2.44012 -0.03922 -0.08101 -1.42317 0.20243 0 0 0 0 0 0 0.19433 0.09648 0.30973 0 -0.2674 0 0.72952 -0.13048 -7.10116
ALA_46 -5.62395 0.28553 3.67188 -0.02124 0 0 2.18203 -2.42648 -0.03144 -0.10085 -1.62409 -0.27329 0 0 0 0 0 0 0.25529 0 0 0 -0.10851 0 2.3386 -0.21018 -1.6867
ALA_47 -5.27568 0.38602 3.47537 -0.02283 0 0 2.40335 -2.2797 -0.09038 -0.49393 -1.62225 -0.29471 0 0 0 0 0 0 0.14854 0 0 0 -0.18864 0 2.3386 -0.25581 -1.77204
ALA_48 -5.70134 0.17627 3.73397 -0.02186 0 0 2.96627 -2.5678 -0.05164 -0.17343 -2.42291 -0.28076 0 0 0 0 0 0 0.2827 0 0 0 -0.32052 0 2.3386 -0.43067 -2.47312
ALA_49 -3.93657 0.30776 1.99074 -0.02301 0 0 1.21352 -1.55349 -0.02878 -0.1487 -0.56233 -0.26285 0 0 0 0 0 0 -0.03796 0 0 0 -0.21833 0 2.3386 -0.45513 -1.37653
ASN_50 -5.33035 0.13939 5.75542 -0.18014 0.05908 0.27342 3.03774 -2.61237 -0.09864 -0.64226 -3.00062 -0.29837 0 0 0 -0.70092 -0.5722 0 0.08813 0.57911 0 1.50615 0.09892 0 -0.87355 -0.17604 -2.94812
THR_51 -5.31519 0.82446 3.4242 -0.1193 0.04508 0.05948 2.3321 -2.21604 -0.18745 -0.46649 -0.8598 -1.09406 0 0 0 0 -0.27312 0 0.05015 0.08625 0.01875 0 -0.27733 2.80826 -1.425 -0.10565 -2.69073
GLY_52 -1.75253 0.07929 1.96074 -5e-05 0 0 1.01947 -0.97726 -0.01209 -0.02696 -0.71704 -0.32376 0 0 0 0 0 0 -0.07871 0 0 0 -1.29649 0 1.2108 -0.30434 -1.21894
THR_53 -4.95741 0.31978 4.4029 -0.10631 0.06471 0.07041 2.07917 -2.17006 -0.1913 -0.88141 -1.95323 -0.4494 0 0 0 0 -0.27312 0 0.08807 0 0.0404 0 -0.71408 2.31392 -1.425 -0.19511 -3.93709
THR_54 -4.08148 0.20075 4.24725 -0.11144 0.07528 0.07442 2.5647 -2.00196 -0.08872 -0.38312 -2.08465 -0.52701 0 0 0 -0.8352 0 0 0.04833 0.05311 0.01645 0 -0.4819 2.30536 -1.425 -0.22962 -2.66442
VAL_55 -5.2085 0.95495 0.38024 -0.28845 0.31892 0.03674 0.93013 -1.19158 -0.02774 -0.1027 0.16735 0.43519 0 0 0 0 0 0 0.07358 0.39469 0.93985 0 0.08608 0 2.085 -0.28801 -0.30425
GLU_56 -4.82814 0.64812 3.93547 -0.3292 0.05631 0.34312 1.56874 -1.88018 -0.10625 -0.3772 -1.39052 -0.46476 0 0 0 0 0 0 -0.04268 0 0 3.27525 -0.19873 0 -2.5358 -0.13531 -2.46175
GLU_57 -6.27502 0.46365 6.55042 -0.33638 0.065 0.36231 2.58989 -2.71712 -0.11813 -0.61023 -1.37481 -0.5203 0 0 0 -0.8352 0 0 -0.04952 0 0 3.3996 -0.26731 0 -2.5358 -0.33673 -2.54568
ALA_58 -5.36574 0.18005 2.81238 -0.02246 0 0 2.00094 -2.15177 -0.07555 -0.43652 -1.39244 -0.30166 0 0 0 0 0 0 -0.0746 0 0 0 -0.38729 0 2.3386 -0.60149 -3.47754
VAL_59 -7.55264 1.37446 1.97732 -0.30428 0.22357 0.05221 2.22917 -2.2482 -0.04778 -0.22232 -1.49011 -0.10131 0 0 0 0 0 0 -0.01513 0 -0.02208 0 -0.40707 0 2.085 -0.30578 -4.775
GLN_60 -5.44522 0.32152 4.95705 -0.25887 0.03005 0.1877 2.00627 -2.29147 -0.12617 -0.53757 -2.01879 -0.38294 0 0 0 0 0 0 0.20992 0 0 2.86086 0.00939 0 -1.0644 -0.02063 -1.56329
GLU_61 -6.10663 0.4229 5.40018 -0.21549 0.0234 0.25598 2.10285 -2.55012 -0.0844 -0.69737 -1.55854 -0.46179 0 0 0 0 0 0 -0.01243 0.1725 0 2.87531 -0.21389 0 -2.5358 -0.25527 -3.4386
ALA_62 -6.87359 1.32075 2.53604 -0.02238 0 0 2.65248 -2.39307 -0.01724 -0.20636 -2.20891 -0.28511 0 0 0 0 0 0 -0.048 0 0 0 -0.26532 0 2.3386 -0.4979 -3.97
LEU_63 -6.13874 0.54462 3.67 -0.5017 0.48911 0.0733 1.91644 -2.1459 -0.06766 -0.23568 -2.27835 0.15208 0 0 0 0 0 0 0.17604 0.07646 0.33924 0 -0.25795 0 0.72952 -0.37507 -3.83426
GLN_64 -4.45397 0.28711 4.4821 -0.25273 0.03609 0.18412 1.85111 -2.01295 -0.07532 -0.45767 -1.51378 -0.32902 0 0 0 0 0 0 0.1201 0 0 2.57091 0.14752 0 -1.0644 -0.04901 -0.5298
LEU_65 -8.36167 0.83748 1.55374 -0.71535 0.55727 0.19658 1.83403 -2.05821 -0.04703 -0.31992 -1.80951 0.0624 0 0 0 0 0 0 0.30753 0.03732 0.88085 0 -0.26373 0 0.72952 -0.05554 -6.63425
LYS_66 -8.07069 0.92551 6.09735 -0.49356 0.11016 0.36173 2.96738 -2.91533 -0.09518 -0.30095 -3.12369 0.34098 0 0 0 0 0 0 0.00319 0.3158 1.71581 0 0.0025 0 -1.6738 0.00993 -3.82286
THR_67 -2.95443 0.10542 3.27229 -0.20631 0.16791 0.06411 1.05438 -1.49352 -0.06121 -0.28549 -1.02625 -0.20866 0 0 0 0 0 0 -0.02354 0 -0.00863 0 -0.02057 2.44587 -1.425 0.17063 -0.433
LYS_68 -3.41911 0.1436 2.7732 -0.30574 0.02656 0.1184 1.01443 -1.29026 -0.00756 -0.13792 -0.41544 0.1106 0 0 0 0 0 0 -0.05586 0.03649 0.98697 0 -0.03577 0 -1.6738 -0.20838 -2.33959
LEU_69 -5.87212 1.02541 0.252 -0.51765 0.43684 0.08287 0.90162 -1.21458 -0.05168 -0.13127 -0.44199 0.12565 0 0 0 0 0 0 0.05428 0.03125 0.06488 0 -0.27615 0 0.72952 -0.32575 -5.12687
GLY_70 -1.84693 0.08049 1.76319 -5e-05 0 0 0.94231 -0.93234 -0.02784 -0.13531 -0.58152 -0.31833 0 0 0 0 0 0 0.1901 0 0 0 -1.2066 0 1.2108 0.08993 -0.77211
VAL_71 -5.85493 1.23982 1.22256 -0.29866 0.20822 0.04101 1.29212 -1.4876 -0.06536 -0.28167 -1.154 0.05967 0 0 0 0 0 0 0.14979 0 0.00048 0 -0.23888 0 2.085 0.53622 -2.54619
SER_72 -4.37829 0.29222 4.73768 -0.02776 0 0.07099 2.45914 -2.08593 -0.13855 -0.4058 -2.15527 -0.45836 0 0 0 -0.54238 -0.56871 0 -0.02679 0.01128 0.09048 0 -0.42759 0.6674 -1.1772 0.07535 -3.98808
LEU_73 -6.83623 0.55068 1.90693 -0.68482 0.4996 0.16658 1.47845 -1.79413 -0.04643 -0.16626 -0.83731 0.06478 0 0 0 0 0 0 -0.02372 0.20741 0.88751 0 -0.26574 0 0.72952 -0.44958 -4.61278
GLU_74 -5.61074 0.47675 5.10686 -0.46377 0.25887 1.2529 2.08184 -2.33677 -0.11121 -0.45497 -2.98053 -2.4835 0 0 0 0 -0.65327 0 0.07315 0.0695 0 3.78841 -0.3166 0 -2.5358 -0.48427 -5.32316
THR_75 -7.37445 1.00819 5.03201 -0.20249 0.15257 0.06267 3.08562 -2.86764 -0.20564 -0.71517 -1.8423 -0.1127 0 0 0 -0.54238 -0.56871 0 -0.01238 1e-05 0.00535 0 -0.02473 2.31387 -1.425 -0.20083 -4.43413
ALA_76 -6.87655 0.47726 2.31139 -0.02143 0 0 2.25253 -2.26675 -0.03325 -0.19234 -1.69063 -0.29953 0 0 0 0 0 0 -0.02671 0 0 0 -0.24232 0 2.3386 -0.06761 -4.33733
LEU_77 -8.81946 1.26484 2.17754 -0.48015 0.24573 0.06968 1.95588 -2.38728 -0.0098 -0.07874 -1.96548 0.12023 0 0 0 0 0 0 0.04048 0.66354 0.42277 0 -0.24716 0 0.72952 -0.31019 -6.60808
ALA_78 -5.33128 0.22641 2.32173 -0.02276 0 0 2.01327 -1.98968 -0.01666 -0.13091 -1.80864 -0.31448 0 0 0 0 0 0 -0.06037 0 0 0 -0.29161 0 2.3386 -0.40313 -3.4695
ILE_79 -8.73864 0.81044 1.30613 -0.50873 0.57857 0.07166 2.16263 -2.24544 -0.04447 -0.14942 -1.74542 0.02631 0 0 0 0 0 0 0.003 0.03146 0.15384 0 -0.46622 0 1.0317 -0.29973 -8.02231
LEU_80 -7.85181 0.94589 2.00983 -0.49781 0.4148 0.07343 1.77798 -2.22682 -0.00995 -0.11116 -1.68118 0.14031 0 0 0 0 0 0 0.46127 0.09526 0.33603 0 -0.2592 0 0.72952 -0.1386 -5.79221
SER_81 -6.36622 0.42367 5.23786 -0.03147 0 0.07888 2.91147 -2.71702 -0.0931 -0.48755 -3.86932 -0.41935 0 0 0 0 -0.34819 0 0.13226 0.0113 0.74174 0 0.32479 0.62484 -1.1772 -0.08107 -5.10365
ALA_82 -6.4914 0.81693 2.481 -0.02182 0 0 2.12811 -2.29016 -0.01731 -0.24218 -2.00208 -0.28571 0 0 0 0 0 0 -0.02257 0 0 0 -0.15422 0 2.3386 -0.04293 -3.80575
ALA_83 -6.03016 0.37093 2.85912 -0.02069 0 0 2.27583 -2.36652 -0.0405 -0.0944 -2.55581 -0.26942 0 0 0 0 0 0 -0.01598 0 0 0 -0.07646 0 2.3386 -0.13782 -3.76328
ALA_84 -3.56041 0.36053 2.05645 -0.02268 0 0 1.17767 -1.48627 -0.00516 -0.05837 -0.5579 -0.28529 0 0 0 0 0 0 0.03191 0 0 0 -0.15701 0 2.3386 -0.19334 -0.36128
GLN_85 -5.04759 0.35766 3.51204 -0.6388 0.06666 0.64892 1.54877 -1.85743 -0.01904 -0.24316 -1.40952 -0.29586 0 0 0 -0.70092 0 0 0.71411 0.10694 0 2.69367 -0.16886 0 -1.0644 -0.27873 -2.07552
LEU_86 -6.36743 0.88302 1.00517 -0.49048 0.39349 0.07238 1.1249 -1.5674 -0.00812 -0.08711 -0.43774 0.11182 0 0 0 0 0 0 -0.03215 0.26218 0.19792 0 -0.29879 0 0.72952 -0.28154 -4.79036
GLY_87 -1.67074 0.1173 1.77741 -6e-05 0 0 0.75341 -0.87594 -0.02267 -0.17143 -0.46842 -0.31907 0 0 0 0 0 0 -0.01233 0 0 0 -1.49167 0 1.2108 0.08142 -1.09199
THR_88 -4.54402 0.56628 2.23139 -0.19391 0.14956 0.06064 1.62924 -1.55735 -0.05312 -0.4253 -1.202 -0.84088 0 0 0 -0.33007 0 0 -0.01116 0 0.39957 0 -0.7218 2.30378 -1.425 0.52058 -3.44356
THR_89 -3.98425 0.41128 3.81731 -0.1125 0.06029 0.07785 2.22825 -1.89821 -0.09381 -0.32361 -2.00725 -0.52811 0 0 0 -1.0636 0 0 -0.01674 0.01198 0.01274 0 -0.39049 2.31463 -1.425 0.02647 -2.88276
VAL_90 -5.36307 0.67754 1.46745 -0.30263 0.22387 0.05157 1.5303 -1.62762 -0.07235 -0.26792 -1.01399 -0.05389 0 0 0 0 0 0 -0.06725 0.01142 -0.01819 0 -0.30978 0 2.085 -0.31601 -3.36554
GLU_91 -4.10826 0.20033 4.15897 -0.45836 0.21155 1.23127 1.49989 -1.94215 -0.06653 -0.35898 -1.69241 -2.43362 0 0 0 0 0 0 0.24858 0 0 3.79849 -0.26565 0 -2.5358 -0.37328 -2.88596
GLU_92 -6.25263 0.25046 6.32374 -0.68093 0.23385 1.1502 2.88752 -2.64859 -0.05881 -0.30147 -2.91074 -0.44683 0 0 0 -0.73352 -0.88315 0 0.254 0.01748 0 3.26755 -0.27673 0 -2.5358 -0.56877 -3.91317
ALA_93 -5.86266 0.26754 2.00909 -0.02205 0 0 2.1014 -2.09197 -0.06189 -0.21972 -1.71935 -0.30483 0 0 0 0 0 0 0.05718 0 0 0 -0.30783 0 2.3386 -0.54648 -4.36295
VAL_94 -7.50883 1.19175 2.19501 -0.29697 0.20967 0.04772 2.33278 -2.34201 -0.0591 -0.22202 -1.98685 0.05453 0 0 0 0 0 0 -0.05702 0.25703 0.00655 0 -0.38109 0 2.085 -0.18784 -4.66171
ASN_95 -5.12054 0.12652 4.81146 -0.17828 0.03562 0.25816 1.97262 -2.35241 -0.03054 -0.14173 -1.56927 -0.23801 0 0 0 0 0 0 0.07643 0 0 1.23036 0.54373 0 -0.87355 0.30183 -1.14761
ARG_96 -7.43959 0.39301 5.38597 -0.4482 0.07353 0.20596 2.58226 -2.66966 -0.01571 -0.07218 -2.75779 0.53933 0 0 0 0 -0.88315 0 -0.03209 0.50113 1.5526 0 -0.07812 0 -1.281 0.04624 -4.39745
ALA_97 -6.16466 0.63609 2.477 -0.02172 0 0 2.37679 -2.20288 -0.00674 -0.06515 -2.17745 -0.30721 0 0 0 0 0 0 0.01132 0 0 0 -0.22237 0 2.3386 -0.36934 -3.69772
LEU_98 -6.16353 0.60267 3.29254 -0.51352 0.43714 0.08111 1.84523 -2.08687 -0.07047 -0.24879 -1.52346 0.15652 0 0 0 0 0 0 0.64696 0.05844 0.25125 0 -0.28198 0 0.72952 -0.34703 -3.13429
ASN_99 -3.86289 0.1083 4.19784 -0.17659 0.0359 0.25556 1.91712 -1.95728 -0.02814 -0.13183 -1.49678 -0.24212 0 0 0 0 0 0 0.17052 0 0 1.1403 0.50261 0 -0.87355 -0.02673 -0.46776
LEU_100 -8.11688 1.00623 2.31708 -0.49525 0.45864 0.07067 2.30013 -2.28964 -0.06526 -0.38533 -1.8715 0.14361 0 0 0 0 0 0 -0.00339 0.08625 0.30324 0 -0.26634 0 0.72952 -0.00598 -6.08423
LYS_101 -6.96604 0.81221 4.91871 -0.46057 0.09817 0.27511 2.87011 -2.52484 -0.06118 -0.16766 -2.68191 0.44435 0 0 0 0 0 0 0.20436 0.67914 1.71832 0 0.07668 0 -1.6738 0.23105 -2.2078
THR_102 -2.85269 0.0907 2.968 -0.12079 0.06287 0.05941 0.99037 -1.44563 -0.09747 -0.31024 -0.16722 -0.79851 0 0 0 0 0 0 0.46198 0.02186 0.04864 0 -0.09081 2.31029 -1.425 0.23336 -0.06089
LYS_103 -3.95236 0.49797 4.5715 -0.43016 0.06574 0.206 2.44151 -1.92359 -0.0504 -0.11762 -3.18634 0.00133 0 0 0 0 -0.12418 0 0.05618 0 1.45038 0 -0.0731 0 -1.6738 -0.21161 -2.45253
LEU_104 -5.43236 0.4181 0.55844 -0.52022 0.44463 0.08715 1.1188 -1.15974 -0.01334 -0.0666 -0.87206 0.10671 0 0 0 0 0 0 0.15768 0.1417 0.05165 0 -0.22048 0 0.72952 -0.14129 -4.61174
GLY_105 -1.7328 0.08744 1.62787 -5e-05 0 0 0.83565 -0.87363 -0.02679 -0.10929 -0.39189 -0.29859 0 0 0 0 0 0 0.30403 0 0 0 -1.2985 0 1.2108 0.17426 -0.49151
VAL_106 -5.47793 0.62546 1.27641 -0.30618 0.22135 0.04581 1.28205 -1.48907 -0.05991 -0.3664 -0.82045 -0.10852 0 0 0 0 0 0 -0.03186 0.0199 0.0001 0 -0.49734 0 2.085 0.13997 -3.46162
ASP_107 -4.31882 0.16705 5.15202 -0.25057 0.12715 0.83864 2.33092 -2.25265 -0.03423 -0.24003 -4.90534 -0.5006 0 0 0 -0.57067 -0.52141 0 0.39897 0.16186 0 1.39184 -0.5319 0 -2.2837 -0.20036 -6.04183
LEU_108 -6.39095 0.90294 1.07281 -0.74965 1.069 0.12792 1.33676 -1.59026 -0.01276 -0.07415 -0.81172 0.21597 0 0 0 0 0 0 -0.02053 0.08183 2.99502 0 -0.28905 0 0.72952 -0.23387 -1.64117
THR_109 -5.98743 0.28219 3.79158 -0.20566 0.16368 0.06464 1.99504 -2.33845 -0.08477 -0.30275 -1.53493 -0.14645 0 0 0 0 0 0 0.54229 0.01386 0.0038 0 -0.00572 2.30439 -1.425 -0.06404 -2.93374
THR_110 -6.35899 0.69272 3.94891 -0.20825 0.1862 0.06512 2.53843 -2.37562 -0.04315 -0.10286 -3.54021 -0.07624 0 0 0 -0.57067 -0.52141 0 0.23882 0.18296 0.01756 0 0.02532 2.28572 -1.425 0.04155 -4.99909
ALA_111 -6.10756 1.01814 2.04826 -0.02171 0 0 2.18916 -2.11949 -0.05828 -0.22791 -1.43121 -0.30179 0 0 0 0 0 0 0.19877 0 0 0 -0.16736 0 2.3386 -0.13417 -2.77656
ALA_112 -6.17197 0.3017 2.62216 -0.02326 0 0 2.35461 -2.24183 -0.0086 -0.09954 -2.10702 -0.30369 0 0 0 0 0 0 0.4571 0 0 0 -0.30307 0 2.3386 -0.40106 -3.58587
LEU_113 -9.65408 1.06375 2.44246 -0.70982 0.57114 0.18258 2.54651 -2.55685 -0.01406 -0.06726 -2.87983 0.085 0 0 0 0 0 0 0.39363 0.13218 0.88926 0 -0.26332 0 0.72952 -0.41489 -7.52411
ALA_114 -5.64616 0.49729 2.53547 -0.02203 0 0 1.99214 -2.12213 -0.04975 -0.1588 -1.44192 -0.28635 0 0 0 0 0 0 0.03464 0 0 0 -0.27771 0 2.3386 -0.41024 -3.01695
LEU_115 -8.99495 1.07959 1.48285 -0.50885 0.55819 0.07324 2.27886 -2.26883 -0.05808 -0.14315 -1.2569 0.16266 0 0 0 0 0 0 0.18955 0.00473 0.33391 0 -0.26065 0 0.72952 -0.37273 -6.97106
LEU_116 -8.33158 1.01619 3.1056 -0.48486 0.28604 0.07357 2.29418 -2.58915 -0.05733 -0.32285 -1.67065 0.12388 0 0 0 0 0 0 0.09075 0.92557 0.31768 0 -0.26407 0 0.72952 -0.25003 -5.00755
THR_117 -8.12269 1.40437 4.45847 -0.20414 0.14881 0.06277 3.47266 -2.87613 -0.03082 -0.41119 -3.19816 -0.08646 0 0 0 0 0 0 0.12441 0.05015 0.00636 0 0.00672 2.31552 -1.425 -0.06979 -4.37413
ALA_118 -5.73482 0.40755 3.13317 -0.02115 0 0 2.25918 -2.36747 -0.04039 -0.13765 -2.11606 -0.28755 0 0 0 0 0 0 -0.0371 0 0 0 -0.24309 0 2.3386 -0.08611 -2.93288
ALA_119 -3.65898 0.24515 1.84352 -0.0219 0 0 1.08036 -1.44319 -0.00949 -0.07372 -0.61292 -0.27038 0 0 0 0 0 0 -0.03524 0 0 0 -0.13786 0 2.3386 -0.28637 -1.0424
LYS_120 -4.92044 0.86922 4.24087 -0.55953 0.37334 0.26025 2.0717 -2.07982 -0.22437 -0.46078 -5.51155 0.06673 0 0 0 0 0 0 -0.03692 0.17565 3.16248 0 -0.14312 0 -1.6738 -0.19352 -4.58362
LEU_121 -6.28541 1.18854 0.97005 -0.75108 1.01627 0.12986 1.2519 -1.51139 -0.0113 -0.11199 -0.91717 0.23869 0 0 0 0 0 0 -0.01656 0.16994 3.20487 0 -0.2815 0 0.72952 -0.20313 -1.18989
GLY_122 -1.59249 0.03957 1.74018 -6e-05 0 0 0.76809 -0.87747 -0.00686 -0.13455 -0.75376 -0.32754 0 0 0 0 0 0 -0.04614 0 0 0 -1.40877 0 1.2108 -0.02746 -1.41645
THR_123 -4.48774 0.29517 3.72953 -0.10895 0.08289 0.07335 1.7923 -1.89027 -0.0957 -0.60953 -1.89369 -0.39713 0 0 0 0 0 0 0.05464 0.09084 0.05267 0 -0.74136 2.28784 -1.425 0.04838 -3.14177
THR_124 -4.73967 0.23878 5.27596 -0.11288 0.07166 0.07686 3.03446 -2.39373 -0.06575 -0.3558 -2.60312 -0.53292 0 0 0 -1.75911 0 0 -0.0019 0.13019 0.01579 0 -0.46683 2.28407 -1.425 -0.29388 -3.62281
VAL_125 -4.86395 0.71371 0.87065 -0.30429 0.21504 0.05185 1.36733 -1.36357 -0.04712 -0.17764 -0.30434 -0.05199 0 0 0 0 0 0 -0.06454 0 -0.0278 0 -0.31197 0 2.085 -0.29258 -2.50623
GLU_126 -5.03987 0.85018 6.30487 -0.66569 0.21427 1.11702 3.1569 -2.62628 -0.04802 -0.10986 -4.68696 -0.50194 0 0 0 0 -0.62754 0 0.03261 0 0 3.33854 -0.26506 0 -2.5358 -0.34345 -2.43608
GLU_127 -6.37398 0.46133 6.90339 -0.2121 0.03398 0.26724 3.00652 -2.91212 -0.08353 -0.69777 -2.4648 -0.46589 0 0 0 -1.75911 0 0 -0.01186 0.20997 0 3.143 -0.26032 0 -2.5358 -0.53877 -4.29061
ALA_128 -5.7136 0.23643 2.83629 -0.02079 0 0 2.22359 -2.25682 -0.08983 -0.46732 -1.51933 -0.2839 0 0 0 0 0 0 -0.0057 0 0 0 -0.23416 0 2.3386 -0.44663 -3.40316
VAL_129 -6.7775 0.83054 1.97513 -0.30626 0.23829 0.05235 2.11688 -2.11488 -0.05879 -0.18096 -1.79362 -0.04438 0 0 0 0 0 0 0.01524 0.03303 -0.02131 0 -0.3823 0 2.085 -0.19216 -4.52568
GLN_130 -6.13047 0.58238 5.5503 -0.266 0.03362 0.1994 2.4239 -2.54639 -0.07792 -0.48275 -2.33664 -0.37286 0 0 0 0 -0.50337 0 0.16835 0 0 2.78901 -0.1048 0 -1.0644 -0.13213 -2.27077
GLU_131 -5.83723 0.28152 4.81824 -0.20612 0.01963 0.23655 2.14257 -2.39538 -0.0734 -0.56772 -1.88767 -0.42698 0 0 0 0 0 0 0.25279 0.1725 0 3.20673 -0.23747 0 -2.5358 -0.33636 -3.3736
ALA_132 -6.88117 1.03461 2.46901 -0.02218 0 0 2.32779 -2.34934 -0.01857 -0.21264 -2.0491 -0.29249 0 0 0 0 0 0 0.29475 0 0 0 -0.19878 0 2.3386 -0.39576 -3.95527
LEU_133 -5.92199 0.34157 3.40896 -0.51706 0.38732 0.08439 1.95979 -2.04453 -0.06473 -0.16066 -2.17783 0.1606 0 0 0 0 0 0 0.78691 0.05613 0.13971 0 -0.3079 0 0.72952 -0.38994 -3.52976
GLN_134 -4.75213 0.18145 4.67545 -0.25273 0.03643 0.18454 2.01324 -2.10201 -0.08312 -0.50362 -1.88428 -0.34301 0 0 0 0 0 0 0.20257 0 0 2.51857 0.09231 0 -1.0644 -0.18975 -1.27049
LEU_135 -8.17941 0.75963 2.18372 -0.48852 0.41012 0.07077 2.23006 -2.26206 -0.04789 -0.33324 -2.12318 0.13553 0 0 0 0 0 0 0.01687 0.42741 0.5073 0 -0.23359 0 0.72952 -0.0583 -6.25526
LYS_136 -7.68134 0.76269 5.69117 -0.47977 0.08635 0.33068 2.67032 -2.75089 -0.05635 -0.17275 -2.49996 0.38165 0 0 0 0 0 0 -0.01325 0.25541 1.6962 0 0.04728 0 -1.6738 0.1086 -3.29776
THR_137 -3.13081 0.09638 3.38685 -0.20683 0.17354 0.06404 1.15903 -1.54036 -0.05266 -0.2163 -1.0264 -0.1913 0 0 0 0 0 0 -0.02504 0 -0.00744 0 -0.02729 2.44587 -1.425 0.26991 -0.25383
LYS_138 -3.41618 0.11085 2.6513 -0.30684 0.02809 0.1202 1.08979 -1.31124 -0.00084 -0.0094 -0.60365 0.08853 0 0 0 0 0 0 -0.03112 0.01463 0.97557 0 -0.06774 0 -1.6738 -0.08551 -2.42738
LEU_139 -5.1892 0.88615 0.72407 -0.77516 0.99475 0.1425 1.06921 -1.24967 -0.01852 -0.11337 -1.07467 0.24069 0 0 0 0 0 0 0.21262 0.11328 3.23282 0 -0.27509 0 0.72952 -0.28643 -0.63651
GLY_140 -1.76351 0.09112 1.67329 -5e-05 0 0 0.75652 -0.89803 -0.03024 -0.21666 -0.47325 -0.29799 0 0 0 0 0 0 0.61137 0 0 0 -1.34219 0 1.2108 0.07662 -0.6022
VAL_141 -5.84041 1.2305 2.13042 -0.30002 0.20046 0.04313 1.24493 -1.66802 -0.03861 -0.22704 -1.69255 -0.07401 0 0 0 0 0 0 0.08997 0.03212 -0.0018 0 -0.44466 0 2.085 0.22779 -3.00281
SER_142 -4.60516 0.20191 5.15804 -0.0348 0 0.06819 2.89622 -2.19217 -0.04665 -0.24732 -2.87735 -0.26104 0 0 0 -1.05695 -0.75957 0 -0.03467 0.00049 0.06387 0 -0.4872 1.73312 -1.1772 -0.21084 -3.8691
LEU_143 -6.52942 0.31076 1.07569 -0.71242 0.64532 0.19371 1.31698 -1.56755 -0.00888 -0.11204 -0.73502 0.0343 0 0 0 0 0 0 -0.00683 0.01957 1.31315 0 -0.3117 0 0.72952 -0.45028 -4.79516
ILE_144 -7.80099 1.05586 1.79318 -0.70999 1.49353 0.11139 2.17424 -2.09376 -0.02256 -0.04708 -1.57699 0.33371 0 0 0 0 0 0 0.01278 0.19591 1.56998 0 -0.38672 0 1.0317 -0.17898 -3.04479
GLU_145 -7.4599 1.03645 6.25367 -0.20947 0.02493 0.27605 2.9797 -2.87065 -0.04756 -0.19675 -3.93025 -0.43156 0 0 0 -1.05695 -0.75957 0 0.06746 0.27018 0 4.68261 -0.18532 0 -2.5358 -0.19488 -4.28763
ALA_146 -6.64443 0.54882 2.32789 -0.02158 0 0 2.22256 -2.21572 -0.05217 -0.24722 -1.40148 -0.27158 0 0 0 0 0 0 0.24101 0 0 0 -0.07669 0 2.3386 -0.29659 -3.54858
LEU_147 -10.0634 1.00185 2.35773 -0.49454 0.33261 0.07632 2.53237 -2.63122 -0.0057 -0.07361 -1.95529 0.11654 0 0 0 0 0 0 0.3999 0.41792 0.26381 0 -0.27867 0 0.72952 -0.22207 -7.496
HIS_D:MP-NE2-connect_148 -9.31601 1.06509 5.12339 -0.41421 0.00676 0.35731 2.92865 -3.16577 -0.02637 -0.15491 -3.52427 -0.22957 0 0 0 0 0 0 1.21201 0.35512 0 2.58585 0.11496 0 0.13443 -0.2983 -3.24583
ILE_149 -7.28739 0.27549 2.07357 -0.51829 0.65118 0.0752 2.12393 -2.09567 -0.04005 -0.11502 -1.70457 0.04876 0 0 0 0 0 0 0.42105 0.04672 0.08328 0 -0.38014 0 1.0317 -0.16546 -5.47571
LEU_150 -8.79776 1.01207 1.59985 -0.48991 0.33997 0.07107 2.0862 -2.25446 -0.05315 -0.15098 -1.53256 0.15207 0 0 0 0 0 0 0.11446 0.35447 0.69065 0 -0.20872 0 0.72952 -0.03672 -6.37395
LEU_151 -8.05924 1.1434 3.61452 -0.50733 0.37138 0.07777 2.84228 -2.60773 -0.01267 -0.09296 -1.98671 0.16807 0 0 0 0 0 0 0.04102 0.18225 0.32259 0 -0.25968 0 0.72952 -0.17583 -4.20935
THR_152 -7.75234 0.76239 4.22022 -0.20624 0.16285 0.06405 3.15085 -2.76943 -0.00917 -0.18022 -2.86742 -0.16772 0 0 0 0 0 0 0.04708 0.00018 0.00122 0 -0.00524 2.35908 -1.425 -0.10014 -4.71497
ALA_153 -6.2953 0.29449 3.13957 -0.02142 0 0 2.25984 -2.47129 -0.03078 -0.07607 -2.36007 -0.28214 0 0 0 0 0 0 -0.04585 0 0 0 -0.24687 0 2.3386 -0.17376 -3.97105
ALA_154 -4.36154 0.41782 2.00325 -0.021 0 0 1.40311 -1.63782 -0.02743 -0.08037 -0.46372 -0.28418 0 0 0 0 0 0 0.16121 0 0 0 -0.0422 0 2.3386 -0.26889 -0.86316
VAL_155 -5.58134 0.92647 1.95836 -0.31749 0.30788 0.05536 1.66482 -1.73673 -0.01516 -0.07049 -0.59337 -0.1124 0 0 0 0 0 0 0.16436 0.31704 -0.01279 0 -0.26442 0 2.085 -0.13933 -1.36424
LEU_156 -6.62129 0.80188 1.3268 -0.5132 0.438 0.07964 1.11874 -1.65484 -0.00383 -0.04995 -0.537 0.14593 0 0 0 0 0 0 -0.04387 0.0249 0.1307 0 -0.31933 0 0.72952 -0.26929 -5.21652
GLY_157 -1.73751 0.09455 1.93317 -5e-05 0 0 0.99626 -0.94305 -0.00638 -0.06478 -0.88658 -0.34192 0 0 0 0 0 0 -0.05191 0 0 0 -1.39536 0 1.2108 -0.1033 -1.29606
THR_158 -4.47035 0.84798 1.96283 -0.18394 0.15298 0.05609 1.43937 -1.44815 -0.04033 -0.31962 -1.22174 -0.74878 0 0 0 -0.34017 0 0 -0.0506 0 0.23048 0 -0.67912 2.30378 -1.425 0.49058 -3.4437
THR_159 -4.2533 0.53675 3.8513 -0.11135 0.07034 0.07652 2.33301 -1.95017 -0.077 -0.30231 -2.31084 -0.59389 0 0 0 -0.92946 0 0 -0.0271 0.02071 0.00564 0 -0.50072 2.30146 -1.425 0.28768 -2.99772
VAL_160 -5.86841 1.01223 1.32596 -0.27921 0.217 0.03511 1.35187 -1.67876 -0.04694 -0.14282 -0.89094 0.37841 0 0 0 0 0 0 0.06718 0.02992 1.09882 0 0.04263 0 2.085 -0.20364 -1.46659
GLU_161 -3.97734 0.33963 4.03631 -0.46221 0.22957 1.24481 1.40375 -1.87615 -0.07851 -0.30222 -1.82549 -2.37276 0 0 0 0 0 0 0.28584 0.00298 0 3.85638 -0.27453 0 -2.5358 -0.39361 -2.69935
GLU_162 -6.3779 0.31695 6.2796 -0.64249 0.24464 1.07331 2.84653 -2.61928 -0.07078 -0.35504 -3.06011 -0.53409 0 0 0 -0.58929 -0.83009 0 0.22479 0.00849 0 3.17626 -0.26437 0 -2.5358 -0.47376 -4.18244
ALA_163 -5.54213 0.11916 1.85822 -0.02096 0 0 1.97065 -1.95532 -0.03789 -0.21758 -1.44038 -0.28296 0 0 0 0 0 0 0.27596 0 0 0 -0.21671 0 2.3386 -0.33637 -3.4877
VAL_164 -6.57822 0.59662 2.12696 -0.31038 0.26823 0.05358 2.13518 -2.13074 -0.03343 -0.14217 -1.73896 -0.07681 0 0 0 0 0 0 0.09857 0.13532 -0.01835 0 -0.39586 0 2.085 -0.16855 -4.09399
TYR_165 -4.81213 0.21572 3.98519 -0.93134 0.04963 0.30339 1.80938 -1.94767 -0.02841 -0.07768 -1.58089 -0.21614 0 0 0 0 0 0 0.15137 0 0 1.48385 -0.42053 0 0.96414 0.08386 -0.96826
ARG_166 -7.42442 0.53248 5.20904 -0.45046 0.06664 0.20784 2.45759 -2.56888 -0.01539 -0.08643 -3.03432 0.53384 0 0 0 0 -0.83009 0 0.04595 0.51824 1.49541 0 -0.12667 0 -1.281 -0.14359 -4.89423
ALA_167 -6.35387 0.57097 2.53891 -0.02156 0 0 2.46194 -2.2902 -0.01081 -0.10262 -2.16231 -0.30429 0 0 0 0 0 0 0.21026 0 0 0 -0.23752 0 2.3386 -0.45471 -3.81722
LEU_168 -6.0847 0.63288 3.48443 -0.49803 0.28118 0.07931 1.93487 -2.11494 -0.01989 -0.06792 -2.21857 0.13519 0 0 0 0 0 0 0.51023 0.65173 0.33169 0 -0.26242 0 0.72952 -0.37088 -2.86635
LYS_169 -4.31265 0.0769 4.2441 -0.43279 0.09557 0.2008 1.93135 -1.96749 -0.11411 -0.20963 -2.97287 0.02821 0 0 0 0 0 0 -0.01959 0.16526 0.97954 0 0.03547 0 -1.6738 -0.15472 -4.10045
LEU_170 -7.85103 0.639 2.22736 -0.75347 0.86045 0.13259 1.898 -2.03553 -0.07578 -0.41066 -1.42988 0.23302 0 0 0 0 0 0 0.52045 0.21239 2.96945 0 -0.28218 0 0.72952 -0.11157 -2.52787
LYS_171 -6.83206 0.78786 5.6616 -0.66024 0.20419 0.37715 3.00351 -2.71366 -0.11183 -0.43455 -2.68002 0.10226 0 0 0 0 0 0 -0.00541 1.23013 3.38056 0 0.07059 0 -1.6738 0.02685 -0.26686
THR_172 -3.12065 0.16129 3.62267 -0.20435 0.14722 0.0633 0.97782 -1.60488 -0.06563 -0.28965 -0.9655 -0.13465 0 0 0 0 0 0 -0.02104 0.00021 -0.00161 0 -0.01096 2.28996 -1.425 0.14447 -0.43696
LYS_173 -3.86172 0.09094 2.79773 -0.43387 0.09553 0.19916 0.98821 -1.33414 -0.01133 -0.03782 -0.04276 0.06617 0 0 0 0 0 0 0.39492 0.02582 1.09497 0 0.06744 0 -1.6738 -0.02862 -1.60318
LEU_174 -5.53198 0.50241 0.43902 -0.5249 0.55866 0.08756 0.873 -1.12472 -0.01705 -0.08698 -0.53374 0.10903 0 0 0 0 0 0 0.0629 0.02869 0.05329 0 -0.25339 0 0.72952 -0.09998 -4.72868
GLY_175 -1.84692 0.093 1.75247 -5e-05 0 0 0.94888 -0.93282 -0.02451 -0.22564 -0.46236 -0.30515 0 0 0 0 0 0 -0.02088 0 0 0 -1.30707 0 1.2108 0.22097 -0.89928
VAL_176 -5.88743 0.71017 1.67892 -0.31334 0.2329 0.04905 1.36967 -1.61946 -0.05873 -0.38399 -1.01371 -0.13601 0 0 0 0 0 0 -0.03277 0.03439 0.00733 0 -0.4763 0 2.085 0.13616 -3.61813
SER_177 -4.41868 0.14898 4.66839 -0.0285 0 0.07298 3.02714 -2.12131 -0.0235 -0.07784 -2.43766 -0.40932 0 0 0 -1.80171 0 0 -0.02772 0.0428 0.09331 0 -0.41381 0.68406 -1.1772 -0.41361 -4.61319
LEU_178 -5.48549 0.6143 0.72157 -0.50967 0.59696 0.07721 1.43952 -1.42288 -0 -0 -0.67259 0.14879 0 0 0 0 0 0 0.14219 0.04139 0.14913 0 -0.3061 0 0.72952 -0.48227 -4.21843
LEU_179 -7.38601 1.65217 1.13155 -0.72976 0.64819 0.21878 1.47268 -1.76645 -0.02289 -0.0543 -0.51191 0.05941 0 0 0 0 0 0 0.8556 0.2223 0.68461 0 -0.23926 0 0.72952 -0.2787 -3.31447
GLN_180 -7.03381 0.29838 5.81062 -0.25563 0.03004 0.19593 3.63312 -2.89974 -0.05919 -0.26967 -3.3801 -0.31845 0 0 0 -1.80171 -1.03374 0 0.2231 0.09788 0 2.79033 0.00309 0 -1.0644 -0.13977 -5.17371
ALA_181 -6.40635 0.68336 2.74768 -0.02238 0 0 2.27688 -2.30266 -0.03938 -0.14351 -1.79991 -0.29561 0 0 0 0 0 0 0.07921 0 0 0 -0.17556 0 2.3386 -0.28628 -3.34589
ALA_182 -5.87557 0.69929 3.37922 -0.02147 0 0 2.77364 -2.37846 -0.01285 -0.07192 -2.06511 -0.28702 0 0 0 0 0 0 0.55799 0 0 0 -0.20239 0 2.3386 -0.39325 -1.5593
ALA_183 -5.80577 0.42869 2.05167 -0.02334 0 0 2.05517 -2.00745 -0.02733 -0.06373 -1.53306 -0.29418 0 0 0 0 0 0 0.57693 0 0 0 -0.37324 0 2.3386 -0.45863 -3.13567
ILE_184 -8.34143 1.28065 1.7024 -0.51788 0.66513 0.07487 2.29786 -2.14896 -0.05481 -0.11762 -1.49007 0.03004 0 0 0 0 0 0 0.08752 0.02157 0.12391 0 -0.33153 0 1.0317 -0.34115 -6.02779
LEU_185 -8.75281 1.08945 1.63495 -0.50784 0.52852 0.06948 2.09696 -2.21356 -0.0533 -0.12957 -1.50703 0.20041 0 0 0 0 0 0 0.53226 0.57948 0.3193 0 -0.26459 0 0.72952 -0.18553 -5.8339
ILE_186 -9.1792 0.80339 2.63984 -0.51342 0.60878 0.0734 2.59134 -2.48835 -0.043 -0.23994 -2.19072 0.05757 0 0 0 0 0 0 0.12812 0.11652 0.07416 0 -0.42933 0 1.0317 -0.14681 -7.10595
LEU_187 -10.6625 1.97169 2.46338 -0.71893 0.39507 0.19867 2.60589 -2.69162 -0.02412 -0.26738 -1.91302 0.09054 0 0 0 0 0 0 0.07496 0.16795 0.46384 0 -0.18888 0 0.72952 0.00034 -7.30464
ALA_188 -6.38992 0.68353 3.22171 -0.02178 0 0 2.33669 -2.53834 -0.04703 -0.09329 -2.36046 -0.27403 0 0 0 0 0 0 0.00775 0 0 0 -0.23899 0 2.3386 -0.15497 -3.53053
ALA_189 -3.77852 0.51831 2.07655 -0.02127 0 0 1.22314 -1.5259 -0.01786 -0.04471 -0.46652 -0.29754 0 0 0 0 0 0 -0.02251 0 0 0 -0.17053 0 2.3386 -0.34738 -0.53615
ARG_190 -7.34229 0.63842 5.52316 -0.66993 0.24518 0.32214 2.29799 -2.54953 -0.07945 -0.31337 -3.05905 0.54879 0 0 0 0 -0.65087 0 0.13462 0.49367 2.78715 0 -0.10773 0 -1.281 -0.36281 -3.42492
LEU_191 -6.35208 0.62477 1.13964 -0.51735 0.60539 0.08051 0.95111 -1.53058 -0.01651 -0.17706 -0.47605 0.13884 0 0 0 0 0 0 -0.00234 0.03125 0.11545 0 -0.28303 0 0.72952 -0.29958 -5.23809
GLY_192 -1.67424 0.06893 1.82413 -6e-05 0 0 0.92009 -0.89375 -0.02539 -0.18258 -0.67449 -0.32385 0 0 0 0 0 0 -0.11309 0 0 0 -1.45524 0 1.2108 0.06776 -1.25097
THR_193 -4.71426 0.88929 2.09581 -0.1856 0.1472 0.05777 1.62947 -1.58029 -0.03219 -0.31759 -1.15182 -0.80876 0 0 0 -0.28614 0 0 -0.06624 0 0.29828 0 -0.69768 2.30378 -1.425 0.52064 -3.32331
THR_194 -4.15844 0.58165 3.86532 -0.11471 0.06851 0.08031 2.34393 -1.97161 -0.05223 -0.23477 -2.3265 -0.54864 0 0 0 -1.01794 0 0 0.08647 0.11986 0.01061 0 -0.47293 2.29718 -1.425 0.10438 -2.76456
VAL_195 -5.64501 0.81029 1.3231 -0.30766 0.25606 0.05347 1.29335 -1.60367 -0.08277 -0.20546 -0.70514 -0.10245 0 0 0 0 0 0 -0.06449 0.06819 0.00861 0 -0.28299 0 2.085 -0.29082 -3.39239
GLU_196 -3.9468 0.07471 5.04302 -0.46511 0.24546 1.25729 1.57275 -2.15458 -0.17192 -0.41343 -2.87599 -2.41933 0 0 0 0 0 0 0.1503 0.02952 0 3.96163 -0.23828 0 -2.5358 -0.30388 -3.19044
GLN_197 -6.0084 0.35836 5.90881 -0.94774 0.21742 1.05366 2.882 -2.566 -0.09372 -0.59943 -1.98155 -1.03332 0 0 0 -0.7318 -0.73085 0 0.11884 0 0 3.83948 -0.18855 0 -1.0644 -0.39183 -1.95902
ALA_198 -6.34925 0.60926 2.02466 -0.02279 0 0 2.17461 -2.16688 -0.02834 -0.17368 -1.6521 -0.29461 0 0 0 0 0 0 0.29947 0 0 0 -0.26291 0 2.3386 -0.36799 -3.87196
VAL_199 -6.50878 0.68549 1.63978 -0.31102 0.27457 0.05381 2.0035 -1.96772 -0.05656 -0.16218 -1.68999 -0.065 0 0 0 0 0 0 -0.02208 0.01236 -0.0287 0 -0.2949 0 2.085 -0.27482 -4.62722
GLU_200 -5.45546 0.43093 5.30736 -0.33501 0.05703 0.32848 2.23958 -2.38612 -0.08612 -0.51119 -2.10876 -0.53754 0 0 0 0 -0.73085 0 0.05431 0 0 3.97158 -0.23534 0 -2.5358 -0.34645 -2.87937
ARG_201 -6.79277 0.24453 4.57553 -1.16748 0.52408 0.71643 2.08273 -2.39829 -0.03694 -0.32214 -1.71922 0.46845 0 0 0 0 0 0 0.06876 0.12905 3.51137 0 -0.07448 0 -1.281 -0.46175 -1.93314
ALA_202 -6.47368 0.50619 2.36166 -0.02201 0 0 2.23251 -2.22437 -0.02062 -0.215 -1.98863 -0.28969 0 0 0 0 0 0 0.06296 0 0 0 -0.14111 0 2.3386 -0.33461 -4.2078
LEU_203 -6.54098 0.56059 3.72531 -0.50095 0.34732 0.07651 2.1414 -2.2087 -0.0551 -0.16763 -2.13068 0.14453 0 0 0 0 0 0 0.23721 0.258 0.27566 0 -0.27559 0 0.72952 -0.3008 -3.68439
GLN_204 -5.08149 0.37638 5.08456 -0.25625 0.03643 0.18745 2.00517 -2.26843 -0.05662 -0.37466 -2.25931 -0.3469 0 0 0 0 0 0 0.24857 0 0 2.44537 -0.07363 0 -1.0644 -0.24658 -1.64435
LEU_205 -8.70027 1.2491 1.91899 -0.70499 0.55533 0.1837 2.06905 -2.21077 -0.03708 -0.22902 -1.37828 0.06047 0 0 0 0 0 0 0.12288 0.15928 1.01384 0 -0.2804 0 0.72952 -0.23575 -5.7144
LYS_206 -7.73579 0.68314 5.57562 -0.69203 0.22274 0.52275 2.10953 -2.65054 -0.04967 -0.17441 -0.95042 0.43696 0 0 0 0 0 0 0.10758 0.43672 3.23132 0 0.02436 0 -1.6738 -0.22038 -0.7963
THR_207 -3.002 0.10185 3.49269 -0.20484 0.15072 0.06389 1.1427 -1.57174 -0.05145 -0.2483 -0.67521 -0.23592 0 0 0 0 0 0 -0.01727 0 0.01181 0 0.00116 2.44587 -1.425 -0.04025 -0.0613
LYS_208 -3.6876 0.11805 3.51714 -0.43527 0.08465 0.20731 1.56893 -1.58632 -0.11518 -0.18031 -1.79625 0.03575 0 0 0 0 0 0 -0.03447 0.00518 1.25192 0 0.03056 0 -1.6738 -0.11272 -2.80245
LEU_209 -5.49963 0.64667 0.87773 -0.484 0.45721 0.04767 0.92613 -1.31542 -0.01739 -0.12674 -0.55455 0.22891 0 0 0 0 0 0 -0.01591 0.01407 0.06415 0 -0.27087 0 0.72952 -0.39922 -4.69167
GLY:CtermProteinFull_210 -0.64609 0.02265 0.43229 -0.00117 0 0 0.07225 -0.25252 -0.00701 -0.02415 -0.17945 0.04124 0 0 0 0 0 0 0 0 0 0 0 0 1.2108 -0.23373 0.4351
HRR:MP-FE1-connect_211 -23.177 5.17799 0.68524 -15.7789 4.38619 1.03151 5.36141 -4.66697 -0.28417 -0.33236 -22.2454 1.50351 0 0 0 0 -1.99881 0 0 0 0 0 0 0 0 0 -50.3378
#END_POSE_ENERGIES_TABLE correct_surface_True/008_008_UM_159_H148_areda15_HMM_onlyH_1__DE_4_HRR_rnd_DE_10.pdb
