# Supplementary material for: Design of Heme Enzymes with a Tunable Substrate Binding Pocket Adjacent to an Open Metal Coordination Site
Source: J Am Chem Soc. 2023 Jun 21;145(26):14307–15. doi: 10.1021/jacs.3c02742 (PMC10326885; doi:10.1021/jacs.3c02742)
Supplement: Supplementary file 3 — ja3c02742_si_003.zip [file ja3c02742_si_003.zip › carbene_transferase_design_models/dnHEM1-05_RR.pdb]

HEADER                                            12-JAN-23   XXXX              
EXPDTA    THEORETICAL MODEL                                                     
REMARK 220                                                                      
REMARK 220 EXPERIMENTAL DETAILS                                                 
REMARK 220  EXPERIMENT TYPE                : THEORETICAL MODELLING              
REMARK 220  DATE OF DATA COLLECTION        : 12-JAN-23                          
REMARK 220                                                                      
REMARK 220 REMARK: MODEL GENERATED BY ROSETTA                                   
REMARK 220  VERSION 2020.50+release.1295438                                     
HETNAM     HRR B 211  HRR                                                       
LINK         NE2 HIS A 148                FE1  HRR B 211                  2.60  
ATOM      1  N   VAL A   1       8.021 -32.838  14.640  1.00  0.00           N  
ATOM      2  CA  VAL A   1       6.967 -32.124  13.922  1.00  0.00           C  
ATOM      3  C   VAL A   1       5.585 -32.309  14.544  1.00  0.00           C  
ATOM      4  O   VAL A   1       5.194 -33.419  14.892  1.00  0.00           O  
ATOM      5  CB  VAL A   1       6.922 -32.599  12.457  1.00  0.00           C  
ATOM      6  CG1 VAL A   1       5.754 -31.955  11.725  1.00  0.00           C  
ATOM      7  CG2 VAL A   1       8.238 -32.274  11.767  1.00  0.00           C  
ATOM      8 1H   VAL A   1       8.899 -32.680  14.188  1.00  0.00           H  
ATOM      9 2H   VAL A   1       8.067 -32.506  15.582  1.00  0.00           H  
ATOM     10 3H   VAL A   1       7.819 -33.817  14.642  1.00  0.00           H  
ATOM     11  HA  VAL A   1       7.195 -31.058  13.943  1.00  0.00           H  
ATOM     12  HB  VAL A   1       6.757 -33.675  12.440  1.00  0.00           H  
ATOM     13 1HG1 VAL A   1       5.736 -32.302  10.691  1.00  0.00           H  
ATOM     14 2HG1 VAL A   1       4.821 -32.231  12.215  1.00  0.00           H  
ATOM     15 3HG1 VAL A   1       5.867 -30.870  11.741  1.00  0.00           H  
ATOM     16 1HG2 VAL A   1       8.200 -32.613  10.733  1.00  0.00           H  
ATOM     17 2HG2 VAL A   1       8.403 -31.196  11.791  1.00  0.00           H  
ATOM     18 3HG2 VAL A   1       9.054 -32.779  12.283  1.00  0.00           H  
ATOM     19  N   SER A   2       4.834 -31.221  14.665  1.00  0.00           N  
ATOM     20  CA  SER A   2       3.504 -31.316  15.243  1.00  0.00           C  
ATOM     21  C   SER A   2       2.439 -31.589  14.179  1.00  0.00           C  
ATOM     22  O   SER A   2       2.671 -31.420  12.974  1.00  0.00           O  
ATOM     23  CB  SER A   2       3.175 -30.033  15.984  1.00  0.00           C  
ATOM     24  OG  SER A   2       3.032 -28.962  15.093  1.00  0.00           O  
ATOM     25  H   SER A   2       5.176 -30.323  14.358  1.00  0.00           H  
ATOM     26  HA  SER A   2       3.479 -32.168  15.920  1.00  0.00           H  
ATOM     27 1HB  SER A   2       2.253 -30.166  16.549  1.00  0.00           H  
ATOM     28 2HB  SER A   2       3.967 -29.813  16.698  1.00  0.00           H  
ATOM     29  HG  SER A   2       2.955 -28.174  15.637  1.00  0.00           H  
ATOM     30  N   LEU A   3       1.105 -32.052  14.634  1.00  0.00           N  
ATOM     31  CA  LEU A   3      -0.031 -32.230  13.759  1.00  0.00           C  
ATOM     32  C   LEU A   3      -0.336 -30.924  13.054  1.00  0.00           C  
ATOM     33  O   LEU A   3      -0.674 -30.910  11.882  1.00  0.00           O  
ATOM     34  CB  LEU A   3      -1.255 -32.703  14.552  1.00  0.00           C  
ATOM     35  CG  LEU A   3      -2.552 -32.856  13.747  1.00  0.00           C  
ATOM     36  CD1 LEU A   3      -2.370 -33.939  12.692  1.00  0.00           C  
ATOM     37  CD2 LEU A   3      -3.698 -33.196  14.688  1.00  0.00           C  
ATOM     38  H   LEU A   3       0.998 -32.222  15.625  1.00  0.00           H  
ATOM     39  HA  LEU A   3       0.210 -33.004  13.032  1.00  0.00           H  
ATOM     40 1HB  LEU A   3      -1.027 -33.669  14.999  1.00  0.00           H  
ATOM     41 2HB  LEU A   3      -1.446 -31.991  15.355  1.00  0.00           H  
ATOM     42  HG  LEU A   3      -2.771 -31.921  13.230  1.00  0.00           H  
ATOM     43 1HD1 LEU A   3      -3.291 -34.048  12.119  1.00  0.00           H  
ATOM     44 2HD1 LEU A   3      -1.557 -33.662  12.021  1.00  0.00           H  
ATOM     45 3HD1 LEU A   3      -2.133 -34.885  13.179  1.00  0.00           H  
ATOM     46 1HD2 LEU A   3      -4.619 -33.304  14.115  1.00  0.00           H  
ATOM     47 2HD2 LEU A   3      -3.480 -34.131  15.204  1.00  0.00           H  
ATOM     48 3HD2 LEU A   3      -3.817 -32.397  15.420  1.00  0.00           H  
ATOM     49  N   ASP A   4      -0.333 -29.634  13.774  1.00  0.00           N  
ATOM     50  CA  ASP A   4      -0.653 -28.324  13.244  1.00  0.00           C  
ATOM     51  C   ASP A   4       0.188 -27.953  12.016  1.00  0.00           C  
ATOM     52  O   ASP A   4      -0.333 -27.441  11.027  1.00  0.00           O  
ATOM     53  CB  ASP A   4      -0.464 -27.265  14.333  1.00  0.00           C  
ATOM     54  CG  ASP A   4      -1.535 -27.329  15.414  1.00  0.00           C  
ATOM     55  OD1 ASP A   4      -2.542 -27.957  15.188  1.00  0.00           O  
ATOM     56  OD2 ASP A   4      -1.335 -26.750  16.455  1.00  0.00           O  
ATOM     57  H   ASP A   4      -0.061 -29.721  14.744  1.00  0.00           H  
ATOM     58  HA  ASP A   4      -1.696 -28.332  12.927  1.00  0.00           H  
ATOM     59 1HB  ASP A   4       0.512 -27.394  14.801  1.00  0.00           H  
ATOM     60 2HB  ASP A   4      -0.483 -26.272  13.882  1.00  0.00           H  
ATOM     61  N   PHE A   5       1.598 -28.190  12.100  1.00  0.00           N  
ATOM     62  CA  PHE A   5       2.495 -27.863  10.989  1.00  0.00           C  
ATOM     63  C   PHE A   5       2.137 -28.688   9.758  1.00  0.00           C  
ATOM     64  O   PHE A   5       2.004 -28.150   8.659  1.00  0.00           O  
ATOM     65  CB  PHE A   5       3.953 -28.118  11.377  1.00  0.00           C  
ATOM     66  CG  PHE A   5       4.931 -27.851  10.268  1.00  0.00           C  
ATOM     67  CD1 PHE A   5       5.181 -26.556   9.842  1.00  0.00           C  
ATOM     68  CD2 PHE A   5       5.601 -28.895   9.649  1.00  0.00           C  
ATOM     69  CE1 PHE A   5       6.081 -26.310   8.821  1.00  0.00           C  
ATOM     70  CE2 PHE A   5       6.501 -28.652   8.630  1.00  0.00           C  
ATOM     71  CZ  PHE A   5       6.740 -27.358   8.215  1.00  0.00           C  
ATOM     72  H   PHE A   5       1.988 -28.539  12.961  1.00  0.00           H  
ATOM     73  HA  PHE A   5       2.382 -26.805  10.754  1.00  0.00           H  
ATOM     74 1HB  PHE A   5       4.219 -27.486  12.224  1.00  0.00           H  
ATOM     75 2HB  PHE A   5       4.070 -29.154  11.692  1.00  0.00           H  
ATOM     76  HD1 PHE A   5       4.660 -25.727  10.322  1.00  0.00           H  
ATOM     77  HD2 PHE A   5       5.411 -29.918   9.976  1.00  0.00           H  
ATOM     78  HE1 PHE A   5       6.268 -25.287   8.496  1.00  0.00           H  
ATOM     79  HE2 PHE A   5       7.021 -29.482   8.152  1.00  0.00           H  
ATOM     80  HZ  PHE A   5       7.448 -27.165   7.411  1.00  0.00           H  
ATOM     81  N   ALA A   6       1.992 -29.996   9.949  1.00  0.00           N  
ATOM     82  CA  ALA A   6       1.652 -30.902   8.858  1.00  0.00           C  
ATOM     83  C   ALA A   6       0.360 -30.476   8.166  1.00  0.00           C  
ATOM     84  O   ALA A   6       0.214 -30.640   6.951  1.00  0.00           O  
ATOM     85  CB  ALA A   6       1.516 -32.309   9.373  1.00  0.00           C  
ATOM     86  H   ALA A   6       2.125 -30.370  10.877  1.00  0.00           H  
ATOM     87  HA  ALA A   6       2.458 -30.869   8.123  1.00  0.00           H  
ATOM     88 1HB  ALA A   6       1.260 -32.976   8.548  1.00  0.00           H  
ATOM     89 2HB  ALA A   6       2.459 -32.625   9.817  1.00  0.00           H  
ATOM     90 3HB  ALA A   6       0.729 -32.346  10.127  1.00  0.00           H  
ATOM     91  N   ILE A   7      -0.779 -29.935   8.923  1.00  0.00           N  
ATOM     92  CA  ILE A   7      -2.049 -29.435   8.393  1.00  0.00           C  
ATOM     93  C   ILE A   7      -1.804 -28.180   7.567  1.00  0.00           C  
ATOM     94  O   ILE A   7      -2.331 -28.041   6.463  1.00  0.00           O  
ATOM     95  CB  ILE A   7      -3.047 -29.126   9.525  1.00  0.00           C  
ATOM     96  CG1 ILE A   7      -3.485 -30.419  10.217  1.00  0.00           C  
ATOM     97  CG2 ILE A   7      -4.252 -28.374   8.981  1.00  0.00           C  
ATOM     98  CD1 ILE A   7      -4.186 -30.196  11.538  1.00  0.00           C  
ATOM     99  H   ILE A   7      -0.625 -29.926   9.922  1.00  0.00           H  
ATOM    100  HA  ILE A   7      -2.469 -30.202   7.742  1.00  0.00           H  
ATOM    101  HB  ILE A   7      -2.559 -28.513  10.282  1.00  0.00           H  
ATOM    102 1HG1 ILE A   7      -4.158 -30.972   9.563  1.00  0.00           H  
ATOM    103 2HG1 ILE A   7      -2.614 -31.049  10.397  1.00  0.00           H  
ATOM    104 1HG2 ILE A   7      -4.947 -28.165   9.794  1.00  0.00           H  
ATOM    105 2HG2 ILE A   7      -3.924 -27.437   8.533  1.00  0.00           H  
ATOM    106 3HG2 ILE A   7      -4.749 -28.983   8.226  1.00  0.00           H  
ATOM    107 1HD1 ILE A   7      -4.466 -31.159  11.968  1.00  0.00           H  
ATOM    108 2HD1 ILE A   7      -3.516 -29.674  12.222  1.00  0.00           H  
ATOM    109 3HD1 ILE A   7      -5.081 -29.597  11.379  1.00  0.00           H  
ATOM    110  N   VAL A   8      -1.006 -27.270   8.107  1.00  0.00           N  
ATOM    111  CA  VAL A   8      -0.769 -26.015   7.406  1.00  0.00           C  
ATOM    112  C   VAL A   8      -0.079 -26.304   6.060  1.00  0.00           C  
ATOM    113  O   VAL A   8      -0.433 -25.726   5.033  1.00  0.00           O  
ATOM    114  CB  VAL A   8       0.106 -25.077   8.257  1.00  0.00           C  
ATOM    115  CG1 VAL A   8       0.589 -23.898   7.425  1.00  0.00           C  
ATOM    116  CG2 VAL A   8      -0.677 -24.596   9.469  1.00  0.00           C  
ATOM    117  H   VAL A   8      -0.557 -27.429   8.996  1.00  0.00           H  
ATOM    118  HA  VAL A   8      -1.729 -25.538   7.217  1.00  0.00           H  
ATOM    119  HB  VAL A   8       0.991 -25.621   8.588  1.00  0.00           H  
ATOM    120 1HG1 VAL A   8       1.207 -23.246   8.043  1.00  0.00           H  
ATOM    121 2HG1 VAL A   8       1.178 -24.264   6.584  1.00  0.00           H  
ATOM    122 3HG1 VAL A   8      -0.269 -23.339   7.053  1.00  0.00           H  
ATOM    123 1HG2 VAL A   8      -0.052 -23.934  10.067  1.00  0.00           H  
ATOM    124 2HG2 VAL A   8      -1.565 -24.057   9.138  1.00  0.00           H  
ATOM    125 3HG2 VAL A   8      -0.977 -25.454  10.072  1.00  0.00           H  
ATOM    126  N   ILE A   9       0.920 -27.210   6.065  1.00  0.00           N  
ATOM    127  CA  ILE A   9       1.684 -27.507   4.856  1.00  0.00           C  
ATOM    128  C   ILE A   9       0.805 -28.142   3.769  1.00  0.00           C  
ATOM    129  O   ILE A   9       0.940 -27.814   2.581  1.00  0.00           O  
ATOM    130  CB  ILE A   9       2.863 -28.444   5.177  1.00  0.00           C  
ATOM    131  CG1 ILE A   9       3.882 -27.733   6.072  1.00  0.00           C  
ATOM    132  CG2 ILE A   9       3.522 -28.927   3.894  1.00  0.00           C  
ATOM    133  CD1 ILE A   9       4.496 -26.503   5.441  1.00  0.00           C  
ATOM    134  H   ILE A   9       1.163 -27.675   6.928  1.00  0.00           H  
ATOM    135  HA  ILE A   9       2.045 -26.569   4.437  1.00  0.00           H  
ATOM    136  HB  ILE A   9       2.501 -29.306   5.736  1.00  0.00           H  
ATOM    137 1HG1 ILE A   9       3.402 -27.435   7.003  1.00  0.00           H  
ATOM    138 2HG1 ILE A   9       4.687 -28.422   6.325  1.00  0.00           H  
ATOM    139 1HG2 ILE A   9       4.354 -29.588   4.139  1.00  0.00           H  
ATOM    140 2HG2 ILE A   9       2.794 -29.469   3.293  1.00  0.00           H  
ATOM    141 3HG2 ILE A   9       3.893 -28.071   3.331  1.00  0.00           H  
ATOM    142 1HD1 ILE A   9       5.207 -26.055   6.135  1.00  0.00           H  
ATOM    143 2HD1 ILE A   9       5.012 -26.785   4.523  1.00  0.00           H  
ATOM    144 3HD1 ILE A   9       3.712 -25.783   5.211  1.00  0.00           H  
ATOM    145  N   LEU A  10      -0.187 -29.137   4.138  1.00  0.00           N  
ATOM    146  CA  LEU A  10      -1.140 -29.713   3.198  1.00  0.00           C  
ATOM    147  C   LEU A  10      -2.127 -28.653   2.662  1.00  0.00           C  
ATOM    148  O   LEU A  10      -2.524 -28.675   1.485  1.00  0.00           O  
ATOM    149  CB  LEU A  10      -1.914 -30.851   3.878  1.00  0.00           C  
ATOM    150  CG  LEU A  10      -1.105 -32.120   4.177  1.00  0.00           C  
ATOM    151  CD1 LEU A  10      -1.906 -33.027   5.100  1.00  0.00           C  
ATOM    152  CD2 LEU A  10      -0.768 -32.826   2.872  1.00  0.00           C  
ATOM    153  H   LEU A  10      -0.183 -29.458   5.096  1.00  0.00           H  
ATOM    154  HA  LEU A  10      -0.589 -30.093   2.338  1.00  0.00           H  
ATOM    155 1HB  LEU A  10      -2.315 -30.483   4.821  1.00  0.00           H  
ATOM    156 2HB  LEU A  10      -2.749 -31.134   3.238  1.00  0.00           H  
ATOM    157  HG  LEU A  10      -0.183 -31.850   4.692  1.00  0.00           H  
ATOM    158 1HD1 LEU A  10      -1.332 -33.928   5.313  1.00  0.00           H  
ATOM    159 2HD1 LEU A  10      -2.116 -32.503   6.033  1.00  0.00           H  
ATOM    160 3HD1 LEU A  10      -2.844 -33.301   4.617  1.00  0.00           H  
ATOM    161 1HD2 LEU A  10      -0.193 -33.728   3.085  1.00  0.00           H  
ATOM    162 2HD2 LEU A  10      -1.690 -33.097   2.357  1.00  0.00           H  
ATOM    163 3HD2 LEU A  10      -0.181 -32.161   2.239  1.00  0.00           H  
ATOM    164  N   ILE A  11      -2.707 -27.618   3.573  1.00  0.00           N  
ATOM    165  CA  ILE A  11      -3.529 -26.517   3.107  1.00  0.00           C  
ATOM    166  C   ILE A  11      -2.727 -25.591   2.205  1.00  0.00           C  
ATOM    167  O   ILE A  11      -3.240 -25.080   1.209  1.00  0.00           O  
ATOM    168  CB  ILE A  11      -4.104 -25.718   4.292  1.00  0.00           C  
ATOM    169  CG1 ILE A  11      -5.131 -26.559   5.054  1.00  0.00           C  
ATOM    170  CG2 ILE A  11      -4.730 -24.421   3.804  1.00  0.00           C  
ATOM    171  CD1 ILE A  11      -5.537 -25.968   6.385  1.00  0.00           C  
ATOM    172  H   ILE A  11      -2.494 -27.691   4.557  1.00  0.00           H  
ATOM    173  HA  ILE A  11      -4.350 -26.932   2.522  1.00  0.00           H  
ATOM    174  HB  ILE A  11      -3.305 -25.484   4.994  1.00  0.00           H  
ATOM    175 1HG1 ILE A  11      -6.027 -26.679   4.446  1.00  0.00           H  
ATOM    176 2HG1 ILE A  11      -4.724 -27.555   5.235  1.00  0.00           H  
ATOM    177 1HG2 ILE A  11      -5.131 -23.869   4.654  1.00  0.00           H  
ATOM    178 2HG2 ILE A  11      -3.973 -23.817   3.305  1.00  0.00           H  
ATOM    179 3HG2 ILE A  11      -5.535 -24.645   3.104  1.00  0.00           H  
ATOM    180 1HD1 ILE A  11      -6.267 -26.620   6.865  1.00  0.00           H  
ATOM    181 2HD1 ILE A  11      -4.659 -25.872   7.024  1.00  0.00           H  
ATOM    182 3HD1 ILE A  11      -5.980 -24.985   6.226  1.00  0.00           H  
ATOM    183  N   LEU A  12      -1.332 -25.220   2.559  1.00  0.00           N  
ATOM    184  CA  LEU A  12      -0.421 -24.392   1.755  1.00  0.00           C  
ATOM    185  C   LEU A  12      -0.153 -24.973   0.367  1.00  0.00           C  
ATOM    186  O   LEU A  12      -0.152 -24.252  -0.629  1.00  0.00           O  
ATOM    187  CB  LEU A  12       0.912 -24.217   2.494  1.00  0.00           C  
ATOM    188  CG  LEU A  12       2.009 -23.475   1.720  1.00  0.00           C  
ATOM    189  CD1 LEU A  12       1.515 -22.084   1.346  1.00  0.00           C  
ATOM    190  CD2 LEU A  12       3.267 -23.397   2.572  1.00  0.00           C  
ATOM    191  H   LEU A  12      -1.013 -25.581   3.447  1.00  0.00           H  
ATOM    192  HA  LEU A  12      -0.892 -23.420   1.606  1.00  0.00           H  
ATOM    193 1HB  LEU A  12       0.728 -23.669   3.416  1.00  0.00           H  
ATOM    194 2HB  LEU A  12       1.298 -25.203   2.752  1.00  0.00           H  
ATOM    195  HG  LEU A  12       2.228 -24.010   0.796  1.00  0.00           H  
ATOM    196 1HD1 LEU A  12       2.294 -21.556   0.796  1.00  0.00           H  
ATOM    197 2HD1 LEU A  12       0.626 -22.169   0.722  1.00  0.00           H  
ATOM    198 3HD1 LEU A  12       1.271 -21.529   2.252  1.00  0.00           H  
ATOM    199 1HD2 LEU A  12       4.047 -22.870   2.021  1.00  0.00           H  
ATOM    200 2HD2 LEU A  12       3.049 -22.861   3.495  1.00  0.00           H  
ATOM    201 3HD2 LEU A  12       3.609 -24.405   2.809  1.00  0.00           H  
ATOM    202  N   ALA A  13       0.132 -26.380   0.210  1.00  0.00           N  
ATOM    203  CA  ALA A  13       0.286 -27.000  -1.100  1.00  0.00           C  
ATOM    204  C   ALA A  13      -0.945 -26.835  -1.975  1.00  0.00           C  
ATOM    205  O   ALA A  13      -0.827 -26.627  -3.190  1.00  0.00           O  
ATOM    206  CB  ALA A  13       0.595 -28.476  -0.952  1.00  0.00           C  
ATOM    207  H   ALA A  13       0.237 -26.946   1.038  1.00  0.00           H  
ATOM    208  HA  ALA A  13       1.121 -26.515  -1.607  1.00  0.00           H  
ATOM    209 1HB  ALA A  13       0.708 -28.926  -1.938  1.00  0.00           H  
ATOM    210 2HB  ALA A  13       1.521 -28.598  -0.388  1.00  0.00           H  
ATOM    211 3HB  ALA A  13      -0.220 -28.966  -0.419  1.00  0.00           H  
ATOM    212  N   ALA A  14      -2.211 -26.945  -1.353  1.00  0.00           N  
ATOM    213  CA  ALA A  14      -3.448 -26.696  -2.104  1.00  0.00           C  
ATOM    214  C   ALA A  14      -3.500 -25.254  -2.590  1.00  0.00           C  
ATOM    215  O   ALA A  14      -4.012 -24.972  -3.675  1.00  0.00           O  
ATOM    216  CB  ALA A  14      -4.662 -27.016  -1.246  1.00  0.00           C  
ATOM    217  H   ALA A  14      -2.271 -27.200  -0.378  1.00  0.00           H  
ATOM    218  HA  ALA A  14      -3.451 -27.347  -2.977  1.00  0.00           H  
ATOM    219 1HB  ALA A  14      -5.572 -26.826  -1.816  1.00  0.00           H  
ATOM    220 2HB  ALA A  14      -4.632 -28.065  -0.949  1.00  0.00           H  
ATOM    221 3HB  ALA A  14      -4.654 -26.388  -0.357  1.00  0.00           H  
ATOM    222  N   LYS A  15      -3.042 -24.187  -1.747  1.00  0.00           N  
ATOM    223  CA  LYS A  15      -2.985 -22.777  -2.087  1.00  0.00           C  
ATOM    224  C   LYS A  15      -1.916 -22.498  -3.149  1.00  0.00           C  
ATOM    225  O   LYS A  15      -2.130 -21.687  -4.052  1.00  0.00           O  
ATOM    226  CB  LYS A  15      -2.717 -21.944  -0.833  1.00  0.00           C  
ATOM    227  CG  LYS A  15      -3.896 -21.855   0.128  1.00  0.00           C  
ATOM    228  CD  LYS A  15      -3.546 -21.030   1.357  1.00  0.00           C  
ATOM    229  CE  LYS A  15      -4.715 -20.960   2.329  1.00  0.00           C  
ATOM    230  NZ  LYS A  15      -5.861 -20.196   1.766  1.00  0.00           N  
ATOM    231  H   LYS A  15      -2.803 -24.478  -0.810  1.00  0.00           H  
ATOM    232  HA  LYS A  15      -3.946 -22.485  -2.509  1.00  0.00           H  
ATOM    233 1HB  LYS A  15      -1.873 -22.367  -0.288  1.00  0.00           H  
ATOM    234 2HB  LYS A  15      -2.444 -20.929  -1.122  1.00  0.00           H  
ATOM    235 1HG  LYS A  15      -4.745 -21.395  -0.379  1.00  0.00           H  
ATOM    236 2HG  LYS A  15      -4.183 -22.857   0.444  1.00  0.00           H  
ATOM    237 1HD  LYS A  15      -2.689 -21.476   1.864  1.00  0.00           H  
ATOM    238 2HD  LYS A  15      -3.279 -20.018   1.052  1.00  0.00           H  
ATOM    239 1HE  LYS A  15      -5.049 -21.968   2.568  1.00  0.00           H  
ATOM    240 2HE  LYS A  15      -4.393 -20.479   3.252  1.00  0.00           H  
ATOM    241 1HZ  LYS A  15      -6.614 -20.172   2.440  1.00  0.00           H  
ATOM    242 2HZ  LYS A  15      -5.568 -19.252   1.557  1.00  0.00           H  
ATOM    243 3HZ  LYS A  15      -6.182 -20.643   0.919  1.00  0.00           H  
ATOM    244  N   LEU A  16      -0.767 -23.161  -3.052  1.00  0.00           N  
ATOM    245  CA  LEU A  16       0.287 -22.930  -4.033  1.00  0.00           C  
ATOM    246  C   LEU A  16      -0.005 -23.648  -5.339  1.00  0.00           C  
ATOM    247  O   LEU A  16       0.467 -23.245  -6.405  1.00  0.00           O  
ATOM    248  CB  LEU A  16       1.639 -23.398  -3.480  1.00  0.00           C  
ATOM    249  CG  LEU A  16       2.170 -22.616  -2.271  1.00  0.00           C  
ATOM    250  CD1 LEU A  16       3.402 -23.315  -1.715  1.00  0.00           C  
ATOM    251  CD2 LEU A  16       2.494 -21.190  -2.692  1.00  0.00           C  
ATOM    252  H   LEU A  16      -0.611 -23.826  -2.308  1.00  0.00           H  
ATOM    253  HA  LEU A  16       0.309 -21.867  -4.275  1.00  0.00           H  
ATOM    254 1HB  LEU A  16       1.550 -24.442  -3.185  1.00  0.00           H  
ATOM    255 2HB  LEU A  16       2.382 -23.328  -4.274  1.00  0.00           H  
ATOM    256  HG  LEU A  16       1.412 -22.601  -1.487  1.00  0.00           H  
ATOM    257 1HD1 LEU A  16       3.779 -22.761  -0.856  1.00  0.00           H  
ATOM    258 2HD1 LEU A  16       3.136 -24.326  -1.404  1.00  0.00           H  
ATOM    259 3HD1 LEU A  16       4.172 -23.362  -2.484  1.00  0.00           H  
ATOM    260 1HD2 LEU A  16       2.870 -20.634  -1.833  1.00  0.00           H  
ATOM    261 2HD2 LEU A  16       3.251 -21.206  -3.475  1.00  0.00           H  
ATOM    262 3HD2 LEU A  16       1.591 -20.709  -3.070  1.00  0.00           H  
ATOM    263  N   GLY A  17      -0.817 -24.837  -5.321  1.00  0.00           N  
ATOM    264  CA  GLY A  17      -1.155 -25.629  -6.485  1.00  0.00           C  
ATOM    265  C   GLY A  17      -0.028 -26.582  -6.847  1.00  0.00           C  
ATOM    266  O   GLY A  17       0.178 -26.882  -8.013  1.00  0.00           O  
ATOM    267  H   GLY A  17      -1.184 -25.108  -4.418  1.00  0.00           H  
ATOM    268 1HA  GLY A  17      -2.065 -26.194  -6.288  1.00  0.00           H  
ATOM    269 2HA  GLY A  17      -1.361 -24.968  -7.326  1.00  0.00           H  
ATOM    270  N   THR A  18       0.705 -27.047  -5.843  1.00  0.00           N  
ATOM    271  CA  THR A  18       1.859 -27.908  -6.060  1.00  0.00           C  
ATOM    272  C   THR A  18       1.802 -29.097  -5.108  1.00  0.00           C  
ATOM    273  O   THR A  18       0.768 -29.356  -4.498  1.00  0.00           O  
ATOM    274  CB  THR A  18       3.179 -27.140  -5.866  1.00  0.00           C  
ATOM    275  OG1 THR A  18       4.277 -27.952  -6.304  1.00  0.00           O  
ATOM    276  CG2 THR A  18       3.375 -26.776  -4.402  1.00  0.00           C  
ATOM    277  H   THR A  18       0.451 -26.794  -4.900  1.00  0.00           H  
ATOM    278  HA  THR A  18       1.864 -28.225  -7.102  1.00  0.00           H  
ATOM    279  HB  THR A  18       3.160 -26.227  -6.462  1.00  0.00           H  
ATOM    280  HG1 THR A  18       5.037 -27.393  -6.480  1.00  0.00           H  
ATOM    281 1HG2 THR A  18       4.313 -26.234  -4.284  1.00  0.00           H  
ATOM    282 2HG2 THR A  18       2.548 -26.149  -4.070  1.00  0.00           H  
ATOM    283 3HG2 THR A  18       3.404 -27.685  -3.802  1.00  0.00           H  
ATOM    284  N   THR A  19       2.914 -29.811  -4.972  1.00  0.00           N  
ATOM    285  CA  THR A  19       2.938 -31.037  -4.176  1.00  0.00           C  
ATOM    286  C   THR A  19       3.236 -30.677  -2.719  1.00  0.00           C  
ATOM    287  O   THR A  19       3.671 -29.561  -2.435  1.00  0.00           O  
ATOM    288  CB  THR A  19       3.986 -32.037  -4.701  1.00  0.00           C  
ATOM    289  OG1 THR A  19       5.300 -31.490  -4.532  1.00  0.00           O  
ATOM    290  CG2 THR A  19       3.749 -32.331  -6.174  1.00  0.00           C  
ATOM    291  H   THR A  19       3.760 -29.503  -5.427  1.00  0.00           H  
ATOM    292  HA  THR A  19       1.981 -31.543  -4.289  1.00  0.00           H  
ATOM    293  HB  THR A  19       3.918 -32.965  -4.136  1.00  0.00           H  
ATOM    294  HG1 THR A  19       5.953 -32.181  -4.664  1.00  0.00           H  
ATOM    295 1HG2 THR A  19       4.497 -33.039  -6.529  1.00  0.00           H  
ATOM    296 2HG2 THR A  19       2.755 -32.758  -6.305  1.00  0.00           H  
ATOM    297 3HG2 THR A  19       3.824 -31.407  -6.747  1.00  0.00           H  
ATOM    298  N   VAL A  20       3.037 -31.608  -1.791  1.00  0.00           N  
ATOM    299  CA  VAL A  20       3.352 -31.297  -0.397  1.00  0.00           C  
ATOM    300  C   VAL A  20       4.862 -31.137  -0.154  1.00  0.00           C  
ATOM    301  O   VAL A  20       5.282 -30.345   0.700  1.00  0.00           O  
ATOM    302  CB  VAL A  20       2.806 -32.408   0.519  1.00  0.00           C  
ATOM    303  CG1 VAL A  20       3.678 -33.652   0.424  1.00  0.00           C  
ATOM    304  CG2 VAL A  20       2.735 -31.909   1.954  1.00  0.00           C  
ATOM    305  H   VAL A  20       2.674 -32.522  -2.021  1.00  0.00           H  
ATOM    306  HA  VAL A  20       2.947 -30.311  -0.161  1.00  0.00           H  
ATOM    307  HB  VAL A  20       1.808 -32.689   0.181  1.00  0.00           H  
ATOM    308 1HG1 VAL A  20       3.278 -34.428   1.078  1.00  0.00           H  
ATOM    309 2HG1 VAL A  20       3.685 -34.013  -0.604  1.00  0.00           H  
ATOM    310 3HG1 VAL A  20       4.694 -33.408   0.732  1.00  0.00           H  
ATOM    311 1HG2 VAL A  20       2.348 -32.699   2.596  1.00  0.00           H  
ATOM    312 2HG2 VAL A  20       3.731 -31.623   2.290  1.00  0.00           H  
ATOM    313 3HG2 VAL A  20       2.072 -31.044   2.005  1.00  0.00           H  
ATOM    314  N   GLU A  21       5.675 -31.870  -0.916  1.00  0.00           N  
ATOM    315  CA  GLU A  21       7.128 -31.765  -0.800  1.00  0.00           C  
ATOM    316  C   GLU A  21       7.583 -30.404  -1.282  1.00  0.00           C  
ATOM    317  O   GLU A  21       8.547 -29.859  -0.764  1.00  0.00           O  
ATOM    318  CB  GLU A  21       7.823 -32.865  -1.605  1.00  0.00           C  
ATOM    319  CG  GLU A  21       7.591 -34.273  -1.076  1.00  0.00           C  
ATOM    320  CD  GLU A  21       6.266 -34.846  -1.497  1.00  0.00           C  
ATOM    321  OE1 GLU A  21       5.547 -34.176  -2.199  1.00  0.00           O  
ATOM    322  OE2 GLU A  21       5.972 -35.954  -1.116  1.00  0.00           O  
ATOM    323  H   GLU A  21       5.279 -32.513  -1.586  1.00  0.00           H  
ATOM    324  HA  GLU A  21       7.397 -31.854   0.255  1.00  0.00           H  
ATOM    325 1HB  GLU A  21       7.476 -32.835  -2.638  1.00  0.00           H  
ATOM    326 2HB  GLU A  21       8.898 -32.685  -1.615  1.00  0.00           H  
ATOM    327 1HG  GLU A  21       8.387 -34.923  -1.440  1.00  0.00           H  
ATOM    328 2HG  GLU A  21       7.644 -34.255   0.012  1.00  0.00           H  
ATOM    329  N   GLU A  22       6.993 -29.916  -2.332  1.00  0.00           N  
ATOM    330  CA  GLU A  22       7.458 -28.628  -2.828  1.00  0.00           C  
ATOM    331  C   GLU A  22       7.155 -27.523  -1.822  1.00  0.00           C  
ATOM    332  O   GLU A  22       7.982 -26.639  -1.589  1.00  0.00           O  
ATOM    333  CB  GLU A  22       6.805 -28.303  -4.173  1.00  0.00           C  
ATOM    334  CG  GLU A  22       7.216 -26.963  -4.766  1.00  0.00           C  
ATOM    335  CD  GLU A  22       8.674 -26.905  -5.126  1.00  0.00           C  
ATOM    336  OE1 GLU A  22       9.273 -27.944  -5.273  1.00  0.00           O  
ATOM    337  OE2 GLU A  22       9.191 -25.820  -5.257  1.00  0.00           O  
ATOM    338  H   GLU A  22       6.236 -30.384  -2.809  1.00  0.00           H  
ATOM    339  HA  GLU A  22       8.541 -28.672  -2.943  1.00  0.00           H  
ATOM    340 1HB  GLU A  22       7.058 -29.079  -4.897  1.00  0.00           H  
ATOM    341 2HB  GLU A  22       5.721 -28.301  -4.061  1.00  0.00           H  
ATOM    342 1HG  GLU A  22       6.624 -26.775  -5.661  1.00  0.00           H  
ATOM    343 2HG  GLU A  22       6.994 -26.176  -4.045  1.00  0.00           H  
ATOM    344  N   ALA A  23       5.982 -27.588  -1.201  1.00  0.00           N  
ATOM    345  CA  ALA A  23       5.653 -26.607  -0.177  1.00  0.00           C  
ATOM    346  C   ALA A  23       6.706 -26.629   0.928  1.00  0.00           C  
ATOM    347  O   ALA A  23       7.066 -25.587   1.478  1.00  0.00           O  
ATOM    348  CB  ALA A  23       4.267 -26.854   0.381  1.00  0.00           C  
ATOM    349  H   ALA A  23       5.309 -28.307  -1.427  1.00  0.00           H  
ATOM    350  HA  ALA A  23       5.673 -25.617  -0.635  1.00  0.00           H  
ATOM    351 1HB  ALA A  23       4.044 -26.110   1.146  1.00  0.00           H  
ATOM    352 2HB  ALA A  23       3.534 -26.782  -0.421  1.00  0.00           H  
ATOM    353 3HB  ALA A  23       4.227 -27.851   0.821  1.00  0.00           H  
ATOM    354  N   VAL A  24       7.260 -27.897   1.352  1.00  0.00           N  
ATOM    355  CA  VAL A  24       8.292 -27.950   2.387  1.00  0.00           C  
ATOM    356  C   VAL A  24       9.623 -27.422   1.872  1.00  0.00           C  
ATOM    357  O   VAL A  24      10.304 -26.642   2.563  1.00  0.00           O  
ATOM    358  CB  VAL A  24       8.479 -29.397   2.881  1.00  0.00           C  
ATOM    359  CG1 VAL A  24       9.639 -29.478   3.863  1.00  0.00           C  
ATOM    360  CG2 VAL A  24       7.194 -29.894   3.525  1.00  0.00           C  
ATOM    361  H   VAL A  24       6.923 -28.758   0.945  1.00  0.00           H  
ATOM    362  HA  VAL A  24       8.002 -27.288   3.202  1.00  0.00           H  
ATOM    363  HB  VAL A  24       8.731 -30.032   2.033  1.00  0.00           H  
ATOM    364 1HG1 VAL A  24       9.757 -30.508   4.202  1.00  0.00           H  
ATOM    365 2HG1 VAL A  24      10.555 -29.152   3.371  1.00  0.00           H  
ATOM    366 3HG1 VAL A  24       9.437 -28.836   4.720  1.00  0.00           H  
ATOM    367 1HG2 VAL A  24       7.332 -30.918   3.872  1.00  0.00           H  
ATOM    368 2HG2 VAL A  24       6.939 -29.256   4.370  1.00  0.00           H  
ATOM    369 3HG2 VAL A  24       6.387 -29.867   2.792  1.00  0.00           H  
ATOM    370  N   GLU A  25       9.981 -27.822   0.651  1.00  0.00           N  
ATOM    371  CA  GLU A  25      11.251 -27.427   0.078  1.00  0.00           C  
ATOM    372  C   GLU A  25      11.355 -25.907   0.047  1.00  0.00           C  
ATOM    373  O   GLU A  25      12.410 -25.341   0.336  1.00  0.00           O  
ATOM    374  CB  GLU A  25      11.407 -28.000  -1.332  1.00  0.00           C  
ATOM    375  CG  GLU A  25      12.735 -27.672  -2.000  1.00  0.00           C  
ATOM    376  CD  GLU A  25      13.908 -28.321  -1.319  1.00  0.00           C  
ATOM    377  OE1 GLU A  25      13.703 -29.264  -0.593  1.00  0.00           O  
ATOM    378  OE2 GLU A  25      15.011 -27.872  -1.524  1.00  0.00           O  
ATOM    379  H   GLU A  25       9.360 -28.410   0.113  1.00  0.00           H  
ATOM    380  HA  GLU A  25      12.051 -27.821   0.706  1.00  0.00           H  
ATOM    381 1HB  GLU A  25      11.309 -29.085  -1.298  1.00  0.00           H  
ATOM    382 2HB  GLU A  25      10.609 -27.619  -1.970  1.00  0.00           H  
ATOM    383 1HG  GLU A  25      12.701 -28.007  -3.037  1.00  0.00           H  
ATOM    384 2HG  GLU A  25      12.873 -26.592  -2.001  1.00  0.00           H  
ATOM    385  N   GLN A  26      10.262 -25.244  -0.303  1.00  0.00           N  
ATOM    386  CA  GLN A  26      10.258 -23.793  -0.332  1.00  0.00           C  
ATOM    387  C   GLN A  26      10.379 -23.216   1.084  1.00  0.00           C  
ATOM    388  O   GLN A  26      11.084 -22.231   1.305  1.00  0.00           O  
ATOM    389  CB  GLN A  26       8.984 -23.279  -1.008  1.00  0.00           C  
ATOM    390  CG  GLN A  26       8.878 -23.626  -2.483  1.00  0.00           C  
ATOM    391  CD  GLN A  26       7.517 -23.287  -3.061  1.00  0.00           C  
ATOM    392  OE1 GLN A  26       6.636 -22.786  -2.357  1.00  0.00           O  
ATOM    393  NE2 GLN A  26       7.338 -23.559  -4.348  1.00  0.00           N  
ATOM    394  H   GLN A  26       9.420 -25.743  -0.553  1.00  0.00           H  
ATOM    395  HA  GLN A  26      11.119 -23.456  -0.909  1.00  0.00           H  
ATOM    396 1HB  GLN A  26       8.112 -23.691  -0.501  1.00  0.00           H  
ATOM    397 2HB  GLN A  26       8.935 -22.194  -0.913  1.00  0.00           H  
ATOM    398 1HG  GLN A  26       9.633 -23.064  -3.033  1.00  0.00           H  
ATOM    399 2HG  GLN A  26       9.045 -24.696  -2.606  1.00  0.00           H  
ATOM    400 1HE2 GLN A  26       6.460 -23.357  -4.785  1.00  0.00           H  
ATOM    401 2HE2 GLN A  26       8.079 -23.966  -4.882  1.00  0.00           H  
ATOM    402  N   ALA A  27       9.657 -23.865   2.073  1.00  0.00           N  
ATOM    403  CA  ALA A  27       9.790 -23.460   3.461  1.00  0.00           C  
ATOM    404  C   ALA A  27      11.223 -23.603   3.969  1.00  0.00           C  
ATOM    405  O   ALA A  27      11.675 -22.788   4.774  1.00  0.00           O  
ATOM    406  CB  ALA A  27       8.815 -24.216   4.341  1.00  0.00           C  
ATOM    407  H   ALA A  27       9.021 -24.610   1.837  1.00  0.00           H  
ATOM    408  HA  ALA A  27       9.564 -22.397   3.528  1.00  0.00           H  
ATOM    409 1HB  ALA A  27       8.934 -23.894   5.375  1.00  0.00           H  
ATOM    410 2HB  ALA A  27       7.797 -24.013   4.012  1.00  0.00           H  
ATOM    411 3HB  ALA A  27       9.014 -25.284   4.268  1.00  0.00           H  
ATOM    412  N   LEU A  28      12.074 -24.738   3.560  1.00  0.00           N  
ATOM    413  CA  LEU A  28      13.497 -24.951   3.879  1.00  0.00           C  
ATOM    414  C   LEU A  28      14.421 -23.886   3.287  1.00  0.00           C  
ATOM    415  O   LEU A  28      15.435 -23.520   3.885  1.00  0.00           O  
ATOM    416  CB  LEU A  28      13.939 -26.331   3.374  1.00  0.00           C  
ATOM    417  CG  LEU A  28      13.410 -27.531   4.170  1.00  0.00           C  
ATOM    418  CD1 LEU A  28      13.616 -28.806   3.363  1.00  0.00           C  
ATOM    419  CD2 LEU A  28      14.127 -27.609   5.509  1.00  0.00           C  
ATOM    420  H   LEU A  28      11.592 -25.413   2.986  1.00  0.00           H  
ATOM    421  HA  LEU A  28      13.623 -24.891   4.959  1.00  0.00           H  
ATOM    422 1HB  LEU A  28      13.608 -26.446   2.343  1.00  0.00           H  
ATOM    423 2HB  LEU A  28      15.027 -26.375   3.391  1.00  0.00           H  
ATOM    424  HG  LEU A  28      12.339 -27.413   4.337  1.00  0.00           H  
ATOM    425 1HD1 LEU A  28      13.239 -29.659   3.929  1.00  0.00           H  
ATOM    426 2HD1 LEU A  28      13.076 -28.731   2.420  1.00  0.00           H  
ATOM    427 3HD1 LEU A  28      14.678 -28.943   3.165  1.00  0.00           H  
ATOM    428 1HD2 LEU A  28      13.750 -28.461   6.075  1.00  0.00           H  
ATOM    429 2HD2 LEU A  28      15.197 -27.728   5.342  1.00  0.00           H  
ATOM    430 3HD2 LEU A  28      13.947 -26.692   6.071  1.00  0.00           H  
ATOM    431  N   TRP A  29      14.122 -23.312   1.926  1.00  0.00           N  
ATOM    432  CA  TRP A  29      14.820 -22.182   1.333  1.00  0.00           C  
ATOM    433  C   TRP A  29      14.662 -20.905   2.169  1.00  0.00           C  
ATOM    434  O   TRP A  29      15.637 -20.206   2.446  1.00  0.00           O  
ATOM    435  CB  TRP A  29      14.305 -21.935  -0.085  1.00  0.00           C  
ATOM    436  CG  TRP A  29      15.069 -20.877  -0.824  1.00  0.00           C  
ATOM    437  CD1 TRP A  29      16.180 -21.060  -1.590  1.00  0.00           C  
ATOM    438  CD2 TRP A  29      14.778 -19.460  -0.871  1.00  0.00           C  
ATOM    439  NE1 TRP A  29      16.602 -19.860  -2.107  1.00  0.00           N  
ATOM    440  CE2 TRP A  29      15.754 -18.870  -1.678  1.00  0.00           C  
ATOM    441  CE3 TRP A  29      13.782 -18.656  -0.301  1.00  0.00           C  
ATOM    442  CZ2 TRP A  29      15.770 -17.507  -1.934  1.00  0.00           C  
ATOM    443  CZ3 TRP A  29      13.797 -17.290  -0.559  1.00  0.00           C  
ATOM    444  CH2 TRP A  29      14.765 -16.732  -1.354  1.00  0.00           C  
ATOM    445  H   TRP A  29      13.383 -23.761   1.404  1.00  0.00           H  
ATOM    446  HA  TRP A  29      15.882 -22.420   1.282  1.00  0.00           H  
ATOM    447 1HB  TRP A  29      14.360 -22.860  -0.659  1.00  0.00           H  
ATOM    448 2HB  TRP A  29      13.257 -21.636  -0.046  1.00  0.00           H  
ATOM    449  HD1 TRP A  29      16.665 -22.018  -1.767  1.00  0.00           H  
ATOM    450  HE1 TRP A  29      17.405 -19.725  -2.705  1.00  0.00           H  
ATOM    451  HE3 TRP A  29      13.010 -19.095   0.330  1.00  0.00           H  
ATOM    452  HZ2 TRP A  29      16.530 -17.045  -2.563  1.00  0.00           H  
ATOM    453  HZ3 TRP A  29      13.019 -16.672  -0.111  1.00  0.00           H  
ATOM    454  HH2 TRP A  29      14.748 -15.657  -1.536  1.00  0.00           H  
ATOM    455  N   LEU A  30      13.428 -20.593   2.576  1.00  0.00           N  
ATOM    456  CA  LEU A  30      13.186 -19.400   3.378  1.00  0.00           C  
ATOM    457  C   LEU A  30      13.881 -19.560   4.718  1.00  0.00           C  
ATOM    458  O   LEU A  30      14.524 -18.643   5.205  1.00  0.00           O  
ATOM    459  CB  LEU A  30      11.683 -19.173   3.586  1.00  0.00           C  
ATOM    460  CG  LEU A  30      10.928 -18.581   2.389  1.00  0.00           C  
ATOM    461  CD1 LEU A  30       9.432 -18.784   2.580  1.00  0.00           C  
ATOM    462  CD2 LEU A  30      11.267 -17.105   2.254  1.00  0.00           C  
ATOM    463  H   LEU A  30      12.649 -21.186   2.329  1.00  0.00           H  
ATOM    464  HA  LEU A  30      13.570 -18.536   2.839  1.00  0.00           H  
ATOM    465 1HB  LEU A  30      11.219 -20.128   3.830  1.00  0.00           H  
ATOM    466 2HB  LEU A  30      11.545 -18.499   4.430  1.00  0.00           H  
ATOM    467  HG  LEU A  30      11.222 -19.105   1.479  1.00  0.00           H  
ATOM    468 1HD1 LEU A  30       8.895 -18.364   1.729  1.00  0.00           H  
ATOM    469 2HD1 LEU A  30       9.214 -19.851   2.653  1.00  0.00           H  
ATOM    470 3HD1 LEU A  30       9.110 -18.283   3.494  1.00  0.00           H  
ATOM    471 1HD2 LEU A  30      10.731 -16.683   1.403  1.00  0.00           H  
ATOM    472 2HD2 LEU A  30      10.972 -16.579   3.164  1.00  0.00           H  
ATOM    473 3HD2 LEU A  30      12.341 -16.991   2.100  1.00  0.00           H  
ATOM    474  N   LYS A  31      13.731 -20.741   5.306  1.00  0.00           N  
ATOM    475  CA  LYS A  31      14.310 -21.062   6.607  1.00  0.00           C  
ATOM    476  C   LYS A  31      15.785 -20.703   6.622  1.00  0.00           C  
ATOM    477  O   LYS A  31      16.250 -19.956   7.477  1.00  0.00           O  
ATOM    478  CB  LYS A  31      14.121 -22.543   6.939  1.00  0.00           C  
ATOM    479  CG  LYS A  31      14.746 -22.977   8.258  1.00  0.00           C  
ATOM    480  CD  LYS A  31      14.593 -24.474   8.477  1.00  0.00           C  
ATOM    481  CE  LYS A  31      15.262 -24.918   9.769  1.00  0.00           C  
ATOM    482  NZ  LYS A  31      15.119 -26.381   9.996  1.00  0.00           N  
ATOM    483  H   LYS A  31      13.190 -21.442   4.820  1.00  0.00           H  
ATOM    484  HA  LYS A  31      13.766 -20.508   7.372  1.00  0.00           H  
ATOM    485 1HB  LYS A  31      13.056 -22.773   6.982  1.00  0.00           H  
ATOM    486 2HB  LYS A  31      14.555 -23.152   6.147  1.00  0.00           H  
ATOM    487 1HG  LYS A  31      15.807 -22.725   8.258  1.00  0.00           H  
ATOM    488 2HG  LYS A  31      14.266 -22.447   9.080  1.00  0.00           H  
ATOM    489 1HD  LYS A  31      13.533 -24.729   8.520  1.00  0.00           H  
ATOM    490 2HD  LYS A  31      15.044 -25.012   7.643  1.00  0.00           H  
ATOM    491 1HE  LYS A  31      16.321 -24.669   9.734  1.00  0.00           H  
ATOM    492 2HE  LYS A  31      14.815 -24.388  10.611  1.00  0.00           H  
ATOM    493 1HZ  LYS A  31      15.575 -26.634  10.862  1.00  0.00           H  
ATOM    494 2HZ  LYS A  31      14.139 -26.621  10.050  1.00  0.00           H  
ATOM    495 3HZ  LYS A  31      15.547 -26.884   9.232  1.00  0.00           H  
ATOM    496  N   THR A  32      16.510 -21.246   5.652  1.00  0.00           N  
ATOM    497  CA  THR A  32      17.955 -21.119   5.598  1.00  0.00           C  
ATOM    498  C   THR A  32      18.357 -19.670   5.375  1.00  0.00           C  
ATOM    499  O   THR A  32      19.254 -19.169   6.044  1.00  0.00           O  
ATOM    500  CB  THR A  32      18.551 -22.003   4.487  1.00  0.00           C  
ATOM    501  OG1 THR A  32      18.247 -23.379   4.753  1.00  0.00           O  
ATOM    502  CG2 THR A  32      20.060 -21.826   4.416  1.00  0.00           C  
ATOM    503  H   THR A  32      16.035 -21.767   4.930  1.00  0.00           H  
ATOM    504  HA  THR A  32      18.369 -21.463   6.546  1.00  0.00           H  
ATOM    505  HB  THR A  32      18.113 -21.727   3.528  1.00  0.00           H  
ATOM    506  HG1 THR A  32      17.294 -23.496   4.778  1.00  0.00           H  
ATOM    507 1HG2 THR A  32      20.464 -22.459   3.626  1.00  0.00           H  
ATOM    508 2HG2 THR A  32      20.294 -20.784   4.203  1.00  0.00           H  
ATOM    509 3HG2 THR A  32      20.504 -22.110   5.369  1.00  0.00           H  
ATOM    510  N   LYS A  33      17.673 -19.012   4.438  1.00  0.00           N  
ATOM    511  CA  LYS A  33      18.004 -17.659   3.995  1.00  0.00           C  
ATOM    512  C   LYS A  33      17.605 -16.571   4.996  1.00  0.00           C  
ATOM    513  O   LYS A  33      18.274 -15.539   5.087  1.00  0.00           O  
ATOM    514  CB  LYS A  33      17.338 -17.379   2.646  1.00  0.00           C  
ATOM    515  CG  LYS A  33      17.861 -18.233   1.498  1.00  0.00           C  
ATOM    516  CD  LYS A  33      19.297 -17.870   1.150  1.00  0.00           C  
ATOM    517  CE  LYS A  33      19.766 -18.605  -0.097  1.00  0.00           C  
ATOM    518  NZ  LYS A  33      21.186 -18.298  -0.423  1.00  0.00           N  
ATOM    519  H   LYS A  33      16.887 -19.489   4.023  1.00  0.00           H  
ATOM    520  HA  LYS A  33      19.087 -17.581   3.894  1.00  0.00           H  
ATOM    521 1HB  LYS A  33      16.265 -17.550   2.727  1.00  0.00           H  
ATOM    522 2HB  LYS A  33      17.483 -16.333   2.378  1.00  0.00           H  
ATOM    523 1HG  LYS A  33      17.819 -19.287   1.780  1.00  0.00           H  
ATOM    524 2HG  LYS A  33      17.234 -18.085   0.620  1.00  0.00           H  
ATOM    525 1HD  LYS A  33      19.368 -16.796   0.977  1.00  0.00           H  
ATOM    526 2HD  LYS A  33      19.951 -18.131   1.981  1.00  0.00           H  
ATOM    527 1HE  LYS A  33      19.667 -19.679   0.055  1.00  0.00           H  
ATOM    528 2HE  LYS A  33      19.143 -18.320  -0.945  1.00  0.00           H  
ATOM    529 1HZ  LYS A  33      21.458 -18.803  -1.254  1.00  0.00           H  
ATOM    530 2HZ  LYS A  33      21.288 -17.305  -0.584  1.00  0.00           H  
ATOM    531 3HZ  LYS A  33      21.777 -18.575   0.348  1.00  0.00           H  
ATOM    532  N   LEU A  34      16.458 -16.698   5.812  1.00  0.00           N  
ATOM    533  CA  LEU A  34      15.906 -15.728   6.761  1.00  0.00           C  
ATOM    534  C   LEU A  34      16.295 -15.981   8.220  1.00  0.00           C  
ATOM    535  O   LEU A  34      16.317 -15.055   9.029  1.00  0.00           O  
ATOM    536  CB  LEU A  34      14.376 -15.723   6.648  1.00  0.00           C  
ATOM    537  CG  LEU A  34      13.790 -14.778   5.589  1.00  0.00           C  
ATOM    538  CD1 LEU A  34      14.196 -15.256   4.202  1.00  0.00           C  
ATOM    539  CD2 LEU A  34      12.276 -14.733   5.731  1.00  0.00           C  
ATOM    540  H   LEU A  34      15.975 -17.573   5.666  1.00  0.00           H  
ATOM    541  HA  LEU A  34      16.301 -14.741   6.516  1.00  0.00           H  
ATOM    542 1HB  LEU A  34      14.042 -16.731   6.411  1.00  0.00           H  
ATOM    543 2HB  LEU A  34      13.957 -15.440   7.612  1.00  0.00           H  
ATOM    544  HG  LEU A  34      14.198 -13.777   5.730  1.00  0.00           H  
ATOM    545 1HD1 LEU A  34      13.781 -14.585   3.450  1.00  0.00           H  
ATOM    546 2HD1 LEU A  34      15.284 -15.259   4.122  1.00  0.00           H  
ATOM    547 3HD1 LEU A  34      13.816 -16.263   4.038  1.00  0.00           H  
ATOM    548 1HD2 LEU A  34      11.860 -14.062   4.980  1.00  0.00           H  
ATOM    549 2HD2 LEU A  34      11.868 -15.735   5.589  1.00  0.00           H  
ATOM    550 3HD2 LEU A  34      12.014 -14.373   6.726  1.00  0.00           H  
ATOM    551  N   GLY A  35      16.594 -17.228   8.558  1.00  0.00           N  
ATOM    552  CA  GLY A  35      16.840 -17.589   9.943  1.00  0.00           C  
ATOM    553  C   GLY A  35      15.559 -17.754  10.745  1.00  0.00           C  
ATOM    554  O   GLY A  35      15.480 -17.368  11.913  1.00  0.00           O  
ATOM    555  H   GLY A  35      16.655 -17.943   7.846  1.00  0.00           H  
ATOM    556 1HA  GLY A  35      17.403 -18.522   9.983  1.00  0.00           H  
ATOM    557 2HA  GLY A  35      17.456 -16.822  10.414  1.00  0.00           H  
ATOM    558  N   VAL A  36      14.540 -18.332  10.119  1.00  0.00           N  
ATOM    559  CA  VAL A  36      13.238 -18.444  10.768  1.00  0.00           C  
ATOM    560  C   VAL A  36      12.766 -19.896  10.811  1.00  0.00           C  
ATOM    561  O   VAL A  36      13.328 -20.761  10.132  1.00  0.00           O  
ATOM    562  CB  VAL A  36      12.195 -17.589  10.025  1.00  0.00           C  
ATOM    563  CG1 VAL A  36      12.580 -16.118  10.072  1.00  0.00           C  
ATOM    564  CG2 VAL A  36      12.065 -18.067   8.586  1.00  0.00           C  
ATOM    565  H   VAL A  36      14.657 -18.699   9.185  1.00  0.00           H  
ATOM    566  HA  VAL A  36      13.340 -18.124  11.806  1.00  0.00           H  
ATOM    567  HB  VAL A  36      11.233 -17.686  10.529  1.00  0.00           H  
ATOM    568 1HG1 VAL A  36      11.832 -15.529   9.542  1.00  0.00           H  
ATOM    569 2HG1 VAL A  36      12.632 -15.789  11.110  1.00  0.00           H  
ATOM    570 3HG1 VAL A  36      13.552 -15.981   9.598  1.00  0.00           H  
ATOM    571 1HG2 VAL A  36      11.325 -17.458   8.066  1.00  0.00           H  
ATOM    572 2HG2 VAL A  36      13.028 -17.975   8.084  1.00  0.00           H  
ATOM    573 3HG2 VAL A  36      11.748 -19.110   8.576  1.00  0.00           H  
ATOM    574  N   SER A  37      11.742 -20.167  11.609  1.00  0.00           N  
ATOM    575  CA  SER A  37      11.230 -21.530  11.711  1.00  0.00           C  
ATOM    576  C   SER A  37      10.493 -21.946  10.438  1.00  0.00           C  
ATOM    577  O   SER A  37      10.152 -21.103   9.600  1.00  0.00           O  
ATOM    578  CB  SER A  37      10.303 -21.647  12.905  1.00  0.00           C  
ATOM    579  OG  SER A  37       9.115 -20.935  12.691  1.00  0.00           O  
ATOM    580  H   SER A  37      11.305 -19.436  12.152  1.00  0.00           H  
ATOM    581  HA  SER A  37      12.076 -22.205  11.846  1.00  0.00           H  
ATOM    582 1HB  SER A  37      10.074 -22.697  13.085  1.00  0.00           H  
ATOM    583 2HB  SER A  37      10.804 -21.265  13.794  1.00  0.00           H  
ATOM    584  HG  SER A  37       8.621 -20.992  13.513  1.00  0.00           H  
ATOM    585  N   LEU A  38      10.266 -23.247  10.294  1.00  0.00           N  
ATOM    586  CA  LEU A  38       9.539 -23.765   9.147  1.00  0.00           C  
ATOM    587  C   LEU A  38       8.108 -23.226   9.187  1.00  0.00           C  
ATOM    588  O   LEU A  38       7.488 -22.998   8.146  1.00  0.00           O  
ATOM    589  CB  LEU A  38       9.533 -25.299   9.154  1.00  0.00           C  
ATOM    590  CG  LEU A  38      10.873 -25.970   8.827  1.00  0.00           C  
ATOM    591  CD1 LEU A  38      10.787 -27.457   9.142  1.00  0.00           C  
ATOM    592  CD2 LEU A  38      11.214 -25.739   7.362  1.00  0.00           C  
ATOM    593  H   LEU A  38      10.604 -23.892  10.993  1.00  0.00           H  
ATOM    594  HA  LEU A  38      10.043 -23.436   8.240  1.00  0.00           H  
ATOM    595 1HB  LEU A  38       9.223 -25.641  10.139  1.00  0.00           H  
ATOM    596 2HB  LEU A  38       8.802 -25.647   8.425  1.00  0.00           H  
ATOM    597  HG  LEU A  38      11.657 -25.542   9.454  1.00  0.00           H  
ATOM    598 1HD1 LEU A  38      11.739 -27.935   8.910  1.00  0.00           H  
ATOM    599 2HD1 LEU A  38      10.562 -27.593  10.199  1.00  0.00           H  
ATOM    600 3HD1 LEU A  38       9.999 -27.911   8.540  1.00  0.00           H  
ATOM    601 1HD2 LEU A  38      12.168 -26.215   7.131  1.00  0.00           H  
ATOM    602 2HD2 LEU A  38      10.431 -26.168   6.735  1.00  0.00           H  
ATOM    603 3HD2 LEU A  38      11.287 -24.668   7.170  1.00  0.00           H  
ATOM    604  N   GLU A  39       7.459 -23.047  10.456  1.00  0.00           N  
ATOM    605  CA  GLU A  39       6.135 -22.461  10.631  1.00  0.00           C  
ATOM    606  C   GLU A  39       6.052 -21.004  10.167  1.00  0.00           C  
ATOM    607  O   GLU A  39       5.030 -20.569   9.638  1.00  0.00           O  
ATOM    608  CB  GLU A  39       5.721 -22.552  12.102  1.00  0.00           C  
ATOM    609  CG  GLU A  39       5.488 -23.970  12.603  1.00  0.00           C  
ATOM    610  CD  GLU A  39       6.763 -24.681  12.961  1.00  0.00           C  
ATOM    611  OE1 GLU A  39       7.807 -24.085  12.842  1.00  0.00           O  
ATOM    612  OE2 GLU A  39       6.694 -25.821  13.355  1.00  0.00           O  
ATOM    613  H   GLU A  39       7.980 -23.336  11.270  1.00  0.00           H  
ATOM    614  HA  GLU A  39       5.431 -23.028  10.022  1.00  0.00           H  
ATOM    615 1HB  GLU A  39       6.492 -22.099  12.725  1.00  0.00           H  
ATOM    616 2HB  GLU A  39       4.802 -21.987  12.256  1.00  0.00           H  
ATOM    617 1HG  GLU A  39       4.847 -23.932  13.483  1.00  0.00           H  
ATOM    618 2HG  GLU A  39       4.967 -24.535  11.832  1.00  0.00           H  
ATOM    619  N   GLN A  40       7.109 -20.133  10.470  1.00  0.00           N  
ATOM    620  CA  GLN A  40       7.224 -18.771   9.967  1.00  0.00           C  
ATOM    621  C   GLN A  40       7.409 -18.713   8.446  1.00  0.00           C  
ATOM    622  O   GLN A  40       6.892 -17.805   7.781  1.00  0.00           O  
ATOM    623  CB  GLN A  40       8.390 -18.057  10.658  1.00  0.00           C  
ATOM    624  CG  GLN A  40       8.155 -17.764  12.129  1.00  0.00           C  
ATOM    625  CD  GLN A  40       9.366 -17.138  12.794  1.00  0.00           C  
ATOM    626  OE1 GLN A  40      10.421 -17.767  12.915  1.00  0.00           O  
ATOM    627  NE2 GLN A  40       9.220 -15.892  13.233  1.00  0.00           N  
ATOM    628  H   GLN A  40       7.828 -20.491  11.084  1.00  0.00           H  
ATOM    629  HA  GLN A  40       6.280 -18.256  10.150  1.00  0.00           H  
ATOM    630 1HB  GLN A  40       9.290 -18.667  10.574  1.00  0.00           H  
ATOM    631 2HB  GLN A  40       8.587 -17.112  10.153  1.00  0.00           H  
ATOM    632 1HG  GLN A  40       7.318 -17.072  12.223  1.00  0.00           H  
ATOM    633 2HG  GLN A  40       7.928 -18.698  12.643  1.00  0.00           H  
ATOM    634 1HE2 GLN A  40       9.985 -15.427  13.681  1.00  0.00           H  
ATOM    635 2HE2 GLN A  40       8.347 -15.418  13.116  1.00  0.00           H  
ATOM    636  N   ALA A  41       8.249 -19.659   7.851  1.00  0.00           N  
ATOM    637  CA  ALA A  41       8.440 -19.822   6.410  1.00  0.00           C  
ATOM    638  C   ALA A  41       7.163 -20.235   5.678  1.00  0.00           C  
ATOM    639  O   ALA A  41       6.928 -19.807   4.548  1.00  0.00           O  
ATOM    640  CB  ALA A  41       9.556 -20.826   6.129  1.00  0.00           C  
ATOM    641  H   ALA A  41       8.791 -20.225   8.488  1.00  0.00           H  
ATOM    642  HA  ALA A  41       8.724 -18.853   5.996  1.00  0.00           H  
ATOM    643 1HB  ALA A  41       9.686 -20.934   5.053  1.00  0.00           H  
ATOM    644 2HB  ALA A  41      10.487 -20.468   6.574  1.00  0.00           H  
ATOM    645 3HB  ALA A  41       9.295 -21.790   6.563  1.00  0.00           H  
ATOM    646  N   ALA A  42       6.251 -21.183   6.261  1.00  0.00           N  
ATOM    647  CA  ALA A  42       4.961 -21.586   5.706  1.00  0.00           C  
ATOM    648  C   ALA A  42       4.084 -20.350   5.626  1.00  0.00           C  
ATOM    649  O   ALA A  42       3.350 -20.162   4.658  1.00  0.00           O  
ATOM    650  CB  ALA A  42       4.305 -22.668   6.551  1.00  0.00           C  
ATOM    651  H   ALA A  42       6.577 -21.615   7.113  1.00  0.00           H  
ATOM    652  HA  ALA A  42       5.131 -21.974   4.702  1.00  0.00           H  
ATOM    653 1HB  ALA A  42       3.333 -22.921   6.129  1.00  0.00           H  
ATOM    654 2HB  ALA A  42       4.938 -23.555   6.561  1.00  0.00           H  
ATOM    655 3HB  ALA A  42       4.174 -22.305   7.570  1.00  0.00           H  
ATOM    656  N   VAL A  43       4.094 -19.328   6.730  1.00  0.00           N  
ATOM    657  CA  VAL A  43       3.344 -18.077   6.766  1.00  0.00           C  
ATOM    658  C   VAL A  43       3.735 -17.154   5.622  1.00  0.00           C  
ATOM    659  O   VAL A  43       2.880 -16.532   4.990  1.00  0.00           O  
ATOM    660  CB  VAL A  43       3.581 -17.352   8.104  1.00  0.00           C  
ATOM    661  CG1 VAL A  43       3.019 -15.939   8.052  1.00  0.00           C  
ATOM    662  CG2 VAL A  43       2.950 -18.143   9.240  1.00  0.00           C  
ATOM    663  H   VAL A  43       4.690 -19.567   7.509  1.00  0.00           H  
ATOM    664  HA  VAL A  43       2.284 -18.312   6.653  1.00  0.00           H  
ATOM    665  HB  VAL A  43       4.654 -17.265   8.274  1.00  0.00           H  
ATOM    666 1HG1 VAL A  43       3.196 -15.442   9.006  1.00  0.00           H  
ATOM    667 2HG1 VAL A  43       3.510 -15.381   7.256  1.00  0.00           H  
ATOM    668 3HG1 VAL A  43       1.947 -15.981   7.859  1.00  0.00           H  
ATOM    669 1HG2 VAL A  43       3.122 -17.625  10.183  1.00  0.00           H  
ATOM    670 2HG2 VAL A  43       1.877 -18.235   9.067  1.00  0.00           H  
ATOM    671 3HG2 VAL A  43       3.397 -19.136   9.285  1.00  0.00           H  
ATOM    672  N   ILE A  44       5.047 -17.043   5.324  1.00  0.00           N  
ATOM    673  CA  ILE A  44       5.480 -16.260   4.172  1.00  0.00           C  
ATOM    674  C   ILE A  44       4.898 -16.825   2.877  1.00  0.00           C  
ATOM    675  O   ILE A  44       4.385 -16.083   2.040  1.00  0.00           O  
ATOM    676  CB  ILE A  44       7.016 -16.225   4.078  1.00  0.00           C  
ATOM    677  CG1 ILE A  44       7.604 -15.416   5.236  1.00  0.00           C  
ATOM    678  CG2 ILE A  44       7.454 -15.645   2.742  1.00  0.00           C  
ATOM    679  CD1 ILE A  44       9.077 -15.666   5.470  1.00  0.00           C  
ATOM    680  H   ILE A  44       5.742 -17.502   5.895  1.00  0.00           H  
ATOM    681  HA  ILE A  44       5.104 -15.244   4.294  1.00  0.00           H  
ATOM    682  HB  ILE A  44       7.409 -17.237   4.169  1.00  0.00           H  
ATOM    683 1HG1 ILE A  44       7.465 -14.352   5.044  1.00  0.00           H  
ATOM    684 2HG1 ILE A  44       7.069 -15.654   6.155  1.00  0.00           H  
ATOM    685 1HG2 ILE A  44       8.542 -15.627   2.692  1.00  0.00           H  
ATOM    686 2HG2 ILE A  44       7.064 -16.260   1.932  1.00  0.00           H  
ATOM    687 3HG2 ILE A  44       7.070 -14.629   2.643  1.00  0.00           H  
ATOM    688 1HD1 ILE A  44       9.421 -15.057   6.307  1.00  0.00           H  
ATOM    689 2HD1 ILE A  44       9.235 -16.720   5.699  1.00  0.00           H  
ATOM    690 3HD1 ILE A  44       9.637 -15.400   4.575  1.00  0.00           H  
ATOM    691  N   LEU A  45       4.977 -18.200   2.701  1.00  0.00           N  
ATOM    692  CA  LEU A  45       4.446 -18.833   1.495  1.00  0.00           C  
ATOM    693  C   LEU A  45       2.919 -18.686   1.387  1.00  0.00           C  
ATOM    694  O   LEU A  45       2.382 -18.488   0.314  1.00  0.00           O  
ATOM    695  CB  LEU A  45       4.821 -20.321   1.479  1.00  0.00           C  
ATOM    696  CG  LEU A  45       6.282 -20.634   1.128  1.00  0.00           C  
ATOM    697  CD1 LEU A  45       6.619 -22.051   1.572  1.00  0.00           C  
ATOM    698  CD2 LEU A  45       6.491 -20.467  -0.371  1.00  0.00           C  
ATOM    699  H   LEU A  45       5.414 -18.776   3.407  1.00  0.00           H  
ATOM    700  HA  LEU A  45       4.891 -18.353   0.625  1.00  0.00           H  
ATOM    701 1HB  LEU A  45       4.621 -20.740   2.463  1.00  0.00           H  
ATOM    702 2HB  LEU A  45       4.189 -20.831   0.753  1.00  0.00           H  
ATOM    703  HG  LEU A  45       6.940 -19.951   1.665  1.00  0.00           H  
ATOM    704 1HD1 LEU A  45       7.655 -22.274   1.322  1.00  0.00           H  
ATOM    705 2HD1 LEU A  45       6.478 -22.138   2.650  1.00  0.00           H  
ATOM    706 3HD1 LEU A  45       5.964 -22.758   1.062  1.00  0.00           H  
ATOM    707 1HD2 LEU A  45       7.529 -20.688  -0.619  1.00  0.00           H  
ATOM    708 2HD2 LEU A  45       5.833 -21.149  -0.908  1.00  0.00           H  
ATOM    709 3HD2 LEU A  45       6.260 -19.440  -0.657  1.00  0.00           H  
ATOM    710  N   LEU A  46       2.236 -18.786   2.522  1.00  0.00           N  
ATOM    711  CA  LEU A  46       0.791 -18.560   2.604  1.00  0.00           C  
ATOM    712  C   LEU A  46       0.410 -17.162   2.107  1.00  0.00           C  
ATOM    713  O   LEU A  46      -0.521 -16.999   1.318  1.00  0.00           O  
ATOM    714  CB  LEU A  46       0.309 -18.742   4.049  1.00  0.00           C  
ATOM    715  CG  LEU A  46       0.174 -20.193   4.527  1.00  0.00           C  
ATOM    716  CD1 LEU A  46      -0.053 -20.213   6.032  1.00  0.00           C  
ATOM    717  CD2 LEU A  46      -0.975 -20.865   3.791  1.00  0.00           C  
ATOM    718  H   LEU A  46       2.745 -19.030   3.360  1.00  0.00           H  
ATOM    719  HA  LEU A  46       0.272 -19.280   1.975  1.00  0.00           H  
ATOM    720 1HB  LEU A  46       1.009 -18.238   4.714  1.00  0.00           H  
ATOM    721 2HB  LEU A  46      -0.666 -18.266   4.153  1.00  0.00           H  
ATOM    722  HG  LEU A  46       1.100 -20.731   4.322  1.00  0.00           H  
ATOM    723 1HD1 LEU A  46      -0.149 -21.244   6.372  1.00  0.00           H  
ATOM    724 2HD1 LEU A  46       0.793 -19.744   6.534  1.00  0.00           H  
ATOM    725 3HD1 LEU A  46      -0.965 -19.667   6.270  1.00  0.00           H  
ATOM    726 1HD2 LEU A  46      -1.071 -21.897   4.131  1.00  0.00           H  
ATOM    727 2HD2 LEU A  46      -1.902 -20.328   3.996  1.00  0.00           H  
ATOM    728 3HD2 LEU A  46      -0.779 -20.853   2.719  1.00  0.00           H  
ATOM    729  N   ALA A  47       1.161 -16.060   2.635  1.00  0.00           N  
ATOM    730  CA  ALA A  47       0.952 -14.693   2.183  1.00  0.00           C  
ATOM    731  C   ALA A  47       1.319 -14.520   0.719  1.00  0.00           C  
ATOM    732  O   ALA A  47       0.689 -13.747  -0.002  1.00  0.00           O  
ATOM    733  CB  ALA A  47       1.753 -13.726   3.042  1.00  0.00           C  
ATOM    734  H   ALA A  47       1.825 -16.237   3.376  1.00  0.00           H  
ATOM    735  HA  ALA A  47      -0.109 -14.462   2.283  1.00  0.00           H  
ATOM    736 1HB  ALA A  47       1.582 -12.707   2.697  1.00  0.00           H  
ATOM    737 2HB  ALA A  47       1.434 -13.815   4.081  1.00  0.00           H  
ATOM    738 3HB  ALA A  47       2.813 -13.964   2.966  1.00  0.00           H  
ATOM    739  N   ALA A  48       2.487 -15.187   0.187  1.00  0.00           N  
ATOM    740  CA  ALA A  48       2.910 -15.135  -1.212  1.00  0.00           C  
ATOM    741  C   ALA A  48       1.819 -15.677  -2.156  1.00  0.00           C  
ATOM    742  O   ALA A  48       1.604 -15.141  -3.243  1.00  0.00           O  
ATOM    743  CB  ALA A  48       4.201 -15.918  -1.403  1.00  0.00           C  
ATOM    744  H   ALA A  48       3.036 -15.717   0.848  1.00  0.00           H  
ATOM    745  HA  ALA A  48       3.085 -14.093  -1.474  1.00  0.00           H  
ATOM    746 1HB  ALA A  48       4.504 -15.869  -2.449  1.00  0.00           H  
ATOM    747 2HB  ALA A  48       4.984 -15.486  -0.779  1.00  0.00           H  
ATOM    748 3HB  ALA A  48       4.043 -16.956  -1.118  1.00  0.00           H  
ATOM    749  N   ALA A  49       1.035 -16.851  -1.734  1.00  0.00           N  
ATOM    750  CA  ALA A  49      -0.120 -17.371  -2.483  1.00  0.00           C  
ATOM    751  C   ALA A  49      -1.300 -16.395  -2.621  1.00  0.00           C  
ATOM    752  O   ALA A  49      -2.004 -16.396  -3.631  1.00  0.00           O  
ATOM    753  CB  ALA A  49      -0.635 -18.651  -1.839  1.00  0.00           C  
ATOM    754  H   ALA A  49       1.318 -17.313  -0.882  1.00  0.00           H  
ATOM    755  HA  ALA A  49       0.205 -17.593  -3.499  1.00  0.00           H  
ATOM    756 1HB  ALA A  49      -1.489 -19.024  -2.404  1.00  0.00           H  
ATOM    757 2HB  ALA A  49       0.155 -19.401  -1.840  1.00  0.00           H  
ATOM    758 3HB  ALA A  49      -0.939 -18.445  -0.814  1.00  0.00           H  
ATOM    759  N   ASN A  50      -1.611 -15.552  -1.520  1.00  0.00           N  
ATOM    760  CA  ASN A  50      -2.669 -14.549  -1.501  1.00  0.00           C  
ATOM    761  C   ASN A  50      -2.241 -13.331  -2.307  1.00  0.00           C  
ATOM    762  O   ASN A  50      -3.075 -12.640  -2.893  1.00  0.00           O  
ATOM    763  CB  ASN A  50      -3.024 -14.159  -0.077  1.00  0.00           C  
ATOM    764  CG  ASN A  50      -3.804 -15.228   0.637  1.00  0.00           C  
ATOM    765  OD1 ASN A  50      -4.503 -16.030   0.007  1.00  0.00           O  
ATOM    766  ND2 ASN A  50      -3.698 -15.255   1.941  1.00  0.00           N  
ATOM    767  H   ASN A  50      -1.095 -15.739  -0.673  1.00  0.00           H  
ATOM    768  HA  ASN A  50      -3.556 -14.970  -1.975  1.00  0.00           H  
ATOM    769 1HB  ASN A  50      -2.111 -13.956   0.483  1.00  0.00           H  
ATOM    770 2HB  ASN A  50      -3.613 -13.242  -0.087  1.00  0.00           H  
ATOM    771 1HD2 ASN A  50      -4.194 -15.945   2.469  1.00  0.00           H  
ATOM    772 2HD2 ASN A  50      -3.121 -14.587   2.410  1.00  0.00           H  
ATOM    773  N   THR A  51      -0.812 -12.932  -2.333  1.00  0.00           N  
ATOM    774  CA  THR A  51      -0.357 -11.751  -3.070  1.00  0.00           C  
ATOM    775  C   THR A  51       0.024 -12.070  -4.506  1.00  0.00           C  
ATOM    776  O   THR A  51       0.064 -11.184  -5.359  1.00  0.00           O  
ATOM    777  CB  THR A  51       0.843 -11.093  -2.365  1.00  0.00           C  
ATOM    778  OG1 THR A  51       1.911 -12.043  -2.247  1.00  0.00           O  
ATOM    779  CG2 THR A  51       0.446 -10.608  -0.979  1.00  0.00           C  
ATOM    780  H   THR A  51      -0.150 -13.444  -1.768  1.00  0.00           H  
ATOM    781  HA  THR A  51      -1.172 -11.029  -3.105  1.00  0.00           H  
ATOM    782  HB  THR A  51       1.192 -10.246  -2.954  1.00  0.00           H  
ATOM    783  HG1 THR A  51       2.676 -11.724  -2.732  1.00  0.00           H  
ATOM    784 1HG2 THR A  51       1.307 -10.145  -0.495  1.00  0.00           H  
ATOM    785 2HG2 THR A  51      -0.358  -9.877  -1.066  1.00  0.00           H  
ATOM    786 3HG2 THR A  51       0.106 -11.452  -0.381  1.00  0.00           H  
ATOM    787  N   GLY A  52       0.321 -13.373  -4.811  1.00  0.00           N  
ATOM    788  CA  GLY A  52       0.714 -13.780  -6.149  1.00  0.00           C  
ATOM    789  C   GLY A  52       2.157 -13.400  -6.467  1.00  0.00           C  
ATOM    790  O   GLY A  52       2.496 -13.124  -7.618  1.00  0.00           O  
ATOM    791  H   GLY A  52       0.262 -14.070  -4.082  1.00  0.00           H  
ATOM    792 1HA  GLY A  52       0.598 -14.859  -6.249  1.00  0.00           H  
ATOM    793 2HA  GLY A  52       0.053 -13.316  -6.880  1.00  0.00           H  
ATOM    794  N   THR A  53       2.999 -13.388  -5.443  1.00  0.00           N  
ATOM    795  CA  THR A  53       4.376 -12.946  -5.586  1.00  0.00           C  
ATOM    796  C   THR A  53       5.306 -14.117  -5.267  1.00  0.00           C  
ATOM    797  O   THR A  53       4.858 -15.172  -4.816  1.00  0.00           O  
ATOM    798  CB  THR A  53       4.687 -11.749  -4.667  1.00  0.00           C  
ATOM    799  OG1 THR A  53       4.564 -12.150  -3.298  1.00  0.00           O  
ATOM    800  CG2 THR A  53       3.728 -10.602  -4.944  1.00  0.00           C  
ATOM    801  H   THR A  53       2.672 -13.695  -4.537  1.00  0.00           H  
ATOM    802  HA  THR A  53       4.534 -12.635  -6.619  1.00  0.00           H  
ATOM    803  HB  THR A  53       5.708 -11.411  -4.843  1.00  0.00           H  
ATOM    804  HG1 THR A  53       5.324 -12.684  -3.051  1.00  0.00           H  
ATOM    805 1HG2 THR A  53       3.962  -9.765  -4.287  1.00  0.00           H  
ATOM    806 2HG2 THR A  53       3.827 -10.286  -5.983  1.00  0.00           H  
ATOM    807 3HG2 THR A  53       2.705 -10.931  -4.761  1.00  0.00           H  
ATOM    808  N   THR A  54       6.600 -13.941  -5.498  1.00  0.00           N  
ATOM    809  CA  THR A  54       7.562 -14.982  -5.151  1.00  0.00           C  
ATOM    810  C   THR A  54       7.944 -14.927  -3.676  1.00  0.00           C  
ATOM    811  O   THR A  54       7.588 -13.983  -2.969  1.00  0.00           O  
ATOM    812  CB  THR A  54       8.831 -14.872  -6.015  1.00  0.00           C  
ATOM    813  OG1 THR A  54       9.499 -13.636  -5.732  1.00  0.00           O  
ATOM    814  CG2 THR A  54       8.476 -14.926  -7.493  1.00  0.00           C  
ATOM    815  H   THR A  54       6.933 -13.084  -5.918  1.00  0.00           H  
ATOM    816  HA  THR A  54       7.123 -15.951  -5.395  1.00  0.00           H  
ATOM    817  HB  THR A  54       9.504 -15.696  -5.779  1.00  0.00           H  
ATOM    818  HG1 THR A  54      10.377 -13.651  -6.121  1.00  0.00           H  
ATOM    819 1HG2 THR A  54       9.385 -14.847  -8.088  1.00  0.00           H  
ATOM    820 2HG2 THR A  54       7.978 -15.870  -7.714  1.00  0.00           H  
ATOM    821 3HG2 THR A  54       7.810 -14.099  -7.737  1.00  0.00           H  
ATOM    822  N   VAL A  55       8.686 -15.936  -3.220  1.00  0.00           N  
ATOM    823  CA  VAL A  55       9.132 -15.974  -1.833  1.00  0.00           C  
ATOM    824  C   VAL A  55      10.088 -14.817  -1.534  1.00  0.00           C  
ATOM    825  O   VAL A  55      10.047 -14.240  -0.448  1.00  0.00           O  
ATOM    826  CB  VAL A  55       9.835 -17.312  -1.536  1.00  0.00           C  
ATOM    827  CG1 VAL A  55       8.838 -18.460  -1.586  1.00  0.00           C  
ATOM    828  CG2 VAL A  55      10.965 -17.535  -2.528  1.00  0.00           C  
ATOM    829  H   VAL A  55       8.947 -16.686  -3.842  1.00  0.00           H  
ATOM    830  HA  VAL A  55       8.272 -15.789  -1.187  1.00  0.00           H  
ATOM    831  HB  VAL A  55      10.239 -17.282  -0.523  1.00  0.00           H  
ATOM    832 1HG1 VAL A  55       9.352 -19.398  -1.373  1.00  0.00           H  
ATOM    833 2HG1 VAL A  55       8.058 -18.298  -0.843  1.00  0.00           H  
ATOM    834 3HG1 VAL A  55       8.391 -18.510  -2.579  1.00  0.00           H  
ATOM    835 1HG2 VAL A  55      11.459 -18.482  -2.312  1.00  0.00           H  
ATOM    836 2HG2 VAL A  55      10.562 -17.558  -3.541  1.00  0.00           H  
ATOM    837 3HG2 VAL A  55      11.688 -16.723  -2.445  1.00  0.00           H  
ATOM    838  N   GLU A  56      10.908 -14.450  -2.518  1.00  0.00           N  
ATOM    839  CA  GLU A  56      11.869 -13.358  -2.349  1.00  0.00           C  
ATOM    840  C   GLU A  56      11.152 -12.015  -2.254  1.00  0.00           C  
ATOM    841  O   GLU A  56      11.445 -11.199  -1.380  1.00  0.00           O  
ATOM    842  CB  GLU A  56      12.866 -13.335  -3.510  1.00  0.00           C  
ATOM    843  CG  GLU A  56      13.931 -12.252  -3.402  1.00  0.00           C  
ATOM    844  CD  GLU A  56      14.839 -12.439  -2.219  1.00  0.00           C  
ATOM    845  OE1 GLU A  56      14.893 -13.530  -1.702  1.00  0.00           O  
ATOM    846  OE2 GLU A  56      15.479 -11.491  -1.831  1.00  0.00           O  
ATOM    847  H   GLU A  56      10.866 -14.937  -3.402  1.00  0.00           H  
ATOM    848  HA  GLU A  56      12.415 -13.517  -1.420  1.00  0.00           H  
ATOM    849 1HB  GLU A  56      13.374 -14.297  -3.573  1.00  0.00           H  
ATOM    850 2HB  GLU A  56      12.330 -13.185  -4.447  1.00  0.00           H  
ATOM    851 1HG  GLU A  56      14.532 -12.256  -4.311  1.00  0.00           H  
ATOM    852 2HG  GLU A  56      13.441 -11.282  -3.328  1.00  0.00           H  
ATOM    853  N   GLU A  57      10.191 -11.803  -3.146  1.00  0.00           N  
ATOM    854  CA  GLU A  57       9.459 -10.540  -3.175  1.00  0.00           C  
ATOM    855  C   GLU A  57       8.601 -10.385  -1.926  1.00  0.00           C  
ATOM    856  O   GLU A  57       8.519  -9.301  -1.344  1.00  0.00           O  
ATOM    857  CB  GLU A  57       8.580 -10.457  -4.425  1.00  0.00           C  
ATOM    858  CG  GLU A  57       9.354 -10.322  -5.729  1.00  0.00           C  
ATOM    859  CD  GLU A  57       8.462 -10.308  -6.940  1.00  0.00           C  
ATOM    860  OE1 GLU A  57       7.439 -10.949  -6.907  1.00  0.00           O  
ATOM    861  OE2 GLU A  57       8.805  -9.656  -7.898  1.00  0.00           O  
ATOM    862  H   GLU A  57       9.959 -12.523  -3.815  1.00  0.00           H  
ATOM    863  HA  GLU A  57      10.181  -9.722  -3.170  1.00  0.00           H  
ATOM    864 1HB  GLU A  57       7.960 -11.350  -4.495  1.00  0.00           H  
ATOM    865 2HB  GLU A  57       7.912  -9.600  -4.343  1.00  0.00           H  
ATOM    866 1HG  GLU A  57       9.928  -9.397  -5.705  1.00  0.00           H  
ATOM    867 2HG  GLU A  57      10.056 -11.151  -5.810  1.00  0.00           H  
ATOM    868  N   ALA A  58       7.968 -11.483  -1.517  1.00  0.00           N  
ATOM    869  CA  ALA A  58       7.036 -11.456  -0.401  1.00  0.00           C  
ATOM    870  C   ALA A  58       7.735 -10.991   0.873  1.00  0.00           C  
ATOM    871  O   ALA A  58       7.164 -10.247   1.671  1.00  0.00           O  
ATOM    872  CB  ALA A  58       6.410 -12.828  -0.198  1.00  0.00           C  
ATOM    873  H   ALA A  58       8.139 -12.358  -1.992  1.00  0.00           H  
ATOM    874  HA  ALA A  58       6.247 -10.741  -0.635  1.00  0.00           H  
ATOM    875 1HB  ALA A  58       5.715 -12.792   0.640  1.00  0.00           H  
ATOM    876 2HB  ALA A  58       5.874 -13.120  -1.102  1.00  0.00           H  
ATOM    877 3HB  ALA A  58       7.192 -13.557   0.010  1.00  0.00           H  
ATOM    878  N   VAL A  59       8.979 -11.439   1.058  1.00  0.00           N  
ATOM    879  CA  VAL A  59       9.758 -11.103   2.248  1.00  0.00           C  
ATOM    880  C   VAL A  59      10.208  -9.661   2.169  1.00  0.00           C  
ATOM    881  O   VAL A  59      10.101  -8.911   3.142  1.00  0.00           O  
ATOM    882  CB  VAL A  59      10.988 -12.021   2.377  1.00  0.00           C  
ATOM    883  CG1 VAL A  59      11.889 -11.548   3.509  1.00  0.00           C  
ATOM    884  CG2 VAL A  59      10.542 -13.457   2.607  1.00  0.00           C  
ATOM    885  H   VAL A  59       9.392 -12.028   0.347  1.00  0.00           H  
ATOM    886  HA  VAL A  59       9.134 -11.264   3.127  1.00  0.00           H  
ATOM    887  HB  VAL A  59      11.571 -11.963   1.457  1.00  0.00           H  
ATOM    888 1HG1 VAL A  59      12.753 -12.208   3.586  1.00  0.00           H  
ATOM    889 2HG1 VAL A  59      12.226 -10.532   3.306  1.00  0.00           H  
ATOM    890 3HG1 VAL A  59      11.334 -11.568   4.447  1.00  0.00           H  
ATOM    891 1HG2 VAL A  59      11.417 -14.100   2.697  1.00  0.00           H  
ATOM    892 2HG2 VAL A  59       9.954 -13.512   3.523  1.00  0.00           H  
ATOM    893 3HG2 VAL A  59       9.933 -13.787   1.765  1.00  0.00           H  
ATOM    894  N   GLN A  60      10.748  -9.283   0.976  1.00  0.00           N  
ATOM    895  CA  GLN A  60      11.272  -7.937   0.844  1.00  0.00           C  
ATOM    896  C   GLN A  60      10.169  -6.949   1.170  1.00  0.00           C  
ATOM    897  O   GLN A  60      10.392  -5.965   1.875  1.00  0.00           O  
ATOM    898  CB  GLN A  60      11.815  -7.691  -0.566  1.00  0.00           C  
ATOM    899  CG  GLN A  60      13.095  -8.446  -0.881  1.00  0.00           C  
ATOM    900  CD  GLN A  60      13.551  -8.242  -2.313  1.00  0.00           C  
ATOM    901  OE1 GLN A  60      12.908  -7.527  -3.088  1.00  0.00           O  
ATOM    902  NE2 GLN A  60      14.664  -8.869  -2.674  1.00  0.00           N  
ATOM    903  H   GLN A  60      10.794  -9.909   0.185  1.00  0.00           H  
ATOM    904  HA  GLN A  60      12.086  -7.811   1.558  1.00  0.00           H  
ATOM    905 1HB  GLN A  60      11.064  -7.982  -1.301  1.00  0.00           H  
ATOM    906 2HB  GLN A  60      12.010  -6.627  -0.701  1.00  0.00           H  
ATOM    907 1HG  GLN A  60      13.885  -8.093  -0.217  1.00  0.00           H  
ATOM    908 2HG  GLN A  60      12.925  -9.511  -0.725  1.00  0.00           H  
ATOM    909 1HE2 GLN A  60      15.014  -8.772  -3.607  1.00  0.00           H  
ATOM    910 2HE2 GLN A  60      15.154  -9.439  -2.014  1.00  0.00           H  
ATOM    911  N   GLU A  61       8.969  -7.206   0.657  1.00  0.00           N  
ATOM    912  CA  GLU A  61       7.834  -6.341   0.959  1.00  0.00           C  
ATOM    913  C   GLU A  61       7.421  -6.344   2.433  1.00  0.00           C  
ATOM    914  O   GLU A  61       7.113  -5.297   3.004  1.00  0.00           O  
ATOM    915  CB  GLU A  61       6.637  -6.752   0.099  1.00  0.00           C  
ATOM    916  CG  GLU A  61       6.757  -6.371  -1.370  1.00  0.00           C  
ATOM    917  CD  GLU A  61       5.535  -6.728  -2.169  1.00  0.00           C  
ATOM    918  OE1 GLU A  61       4.720  -7.469  -1.673  1.00  0.00           O  
ATOM    919  OE2 GLU A  61       5.416  -6.260  -3.277  1.00  0.00           O  
ATOM    920  H   GLU A  61       8.833  -8.004   0.053  1.00  0.00           H  
ATOM    921  HA  GLU A  61       8.106  -5.314   0.712  1.00  0.00           H  
ATOM    922 1HB  GLU A  61       6.503  -7.832   0.155  1.00  0.00           H  
ATOM    923 2HB  GLU A  61       5.731  -6.289   0.491  1.00  0.00           H  
ATOM    924 1HG  GLU A  61       6.924  -5.297  -1.443  1.00  0.00           H  
ATOM    925 2HG  GLU A  61       7.624  -6.876  -1.795  1.00  0.00           H  
ATOM    926  N   ALA A  62       7.417  -7.550   3.054  1.00  0.00           N  
ATOM    927  CA  ALA A  62       7.020  -7.644   4.462  1.00  0.00           C  
ATOM    928  C   ALA A  62       7.976  -6.876   5.368  1.00  0.00           C  
ATOM    929  O   ALA A  62       7.556  -6.253   6.344  1.00  0.00           O  
ATOM    930  CB  ALA A  62       6.945  -9.101   4.896  1.00  0.00           C  
ATOM    931  H   ALA A  62       7.683  -8.391   2.561  1.00  0.00           H  
ATOM    932  HA  ALA A  62       6.033  -7.194   4.567  1.00  0.00           H  
ATOM    933 1HB  ALA A  62       6.650  -9.154   5.944  1.00  0.00           H  
ATOM    934 2HB  ALA A  62       6.212  -9.626   4.285  1.00  0.00           H  
ATOM    935 3HB  ALA A  62       7.922  -9.568   4.772  1.00  0.00           H  
ATOM    936  N   LEU A  63       9.260  -6.935   5.023  1.00  0.00           N  
ATOM    937  CA  LEU A  63      10.320  -6.284   5.792  1.00  0.00           C  
ATOM    938  C   LEU A  63      10.210  -4.766   5.704  1.00  0.00           C  
ATOM    939  O   LEU A  63      10.399  -4.063   6.707  1.00  0.00           O  
ATOM    940  CB  LEU A  63      11.697  -6.733   5.286  1.00  0.00           C  
ATOM    941  CG  LEU A  63      12.076  -8.187   5.591  1.00  0.00           C  
ATOM    942  CD1 LEU A  63      13.349  -8.550   4.838  1.00  0.00           C  
ATOM    943  CD2 LEU A  63      12.262  -8.360   7.092  1.00  0.00           C  
ATOM    944  H   LEU A  63       9.502  -7.453   4.191  1.00  0.00           H  
ATOM    945  HA  LEU A  63      10.210  -6.563   6.839  1.00  0.00           H  
ATOM    946 1HB  LEU A  63      11.730  -6.602   4.206  1.00  0.00           H  
ATOM    947 2HB  LEU A  63      12.457  -6.092   5.733  1.00  0.00           H  
ATOM    948  HG  LEU A  63      11.283  -8.850   5.245  1.00  0.00           H  
ATOM    949 1HD1 LEU A  63      13.617  -9.583   5.054  1.00  0.00           H  
ATOM    950 2HD1 LEU A  63      13.182  -8.436   3.766  1.00  0.00           H  
ATOM    951 3HD1 LEU A  63      14.157  -7.891   5.152  1.00  0.00           H  
ATOM    952 1HD2 LEU A  63      12.530  -9.394   7.308  1.00  0.00           H  
ATOM    953 2HD2 LEU A  63      13.055  -7.698   7.438  1.00  0.00           H  
ATOM    954 3HD2 LEU A  63      11.333  -8.112   7.605  1.00  0.00           H  
ATOM    955  N   GLN A  64       9.892  -4.270   4.510  1.00  0.00           N  
ATOM    956  CA  GLN A  64       9.701  -2.831   4.301  1.00  0.00           C  
ATOM    957  C   GLN A  64       8.499  -2.308   5.088  1.00  0.00           C  
ATOM    958  O   GLN A  64       8.587  -1.285   5.767  1.00  0.00           O  
ATOM    959  CB  GLN A  64       9.521  -2.525   2.812  1.00  0.00           C  
ATOM    960  CG  GLN A  64      10.776  -2.721   1.980  1.00  0.00           C  
ATOM    961  CD  GLN A  64      10.530  -2.499   0.499  1.00  0.00           C  
ATOM    962  OE1 GLN A  64       9.420  -2.709   0.002  1.00  0.00           O  
ATOM    963  NE2 GLN A  64      11.566  -2.073  -0.215  1.00  0.00           N  
ATOM    964  H   GLN A  64       9.779  -4.900   3.729  1.00  0.00           H  
ATOM    965  HA  GLN A  64      10.588  -2.309   4.659  1.00  0.00           H  
ATOM    966 1HB  GLN A  64       8.741  -3.166   2.400  1.00  0.00           H  
ATOM    967 2HB  GLN A  64       9.194  -1.493   2.689  1.00  0.00           H  
ATOM    968 1HG  GLN A  64      11.534  -2.010   2.310  1.00  0.00           H  
ATOM    969 2HG  GLN A  64      11.136  -3.741   2.117  1.00  0.00           H  
ATOM    970 1HE2 GLN A  64      11.464  -1.909  -1.197  1.00  0.00           H  
ATOM    971 2HE2 GLN A  64      12.449  -1.916   0.229  1.00  0.00           H  
ATOM    972  N   LEU A  65       7.378  -3.018   4.990  1.00  0.00           N  
ATOM    973  CA  LEU A  65       6.167  -2.664   5.731  1.00  0.00           C  
ATOM    974  C   LEU A  65       6.370  -2.877   7.240  1.00  0.00           C  
ATOM    975  O   LEU A  65       5.873  -2.110   8.060  1.00  0.00           O  
ATOM    976  CB  LEU A  65       4.981  -3.503   5.240  1.00  0.00           C  
ATOM    977  CG  LEU A  65       3.637  -3.219   5.923  1.00  0.00           C  
ATOM    978  CD1 LEU A  65       3.250  -1.764   5.695  1.00  0.00           C  
ATOM    979  CD2 LEU A  65       2.578  -4.161   5.371  1.00  0.00           C  
ATOM    980  H   LEU A  65       7.365  -3.828   4.383  1.00  0.00           H  
ATOM    981  HA  LEU A  65       5.945  -1.615   5.548  1.00  0.00           H  
ATOM    982 1HB  LEU A  65       4.853  -3.333   4.173  1.00  0.00           H  
ATOM    983 2HB  LEU A  65       5.214  -4.558   5.393  1.00  0.00           H  
ATOM    984  HG  LEU A  65       3.735  -3.373   6.998  1.00  0.00           H  
ATOM    985 1HD1 LEU A  65       2.295  -1.562   6.180  1.00  0.00           H  
ATOM    986 2HD1 LEU A  65       4.015  -1.113   6.116  1.00  0.00           H  
ATOM    987 3HD1 LEU A  65       3.160  -1.576   4.626  1.00  0.00           H  
ATOM    988 1HD2 LEU A  65       1.622  -3.959   5.857  1.00  0.00           H  
ATOM    989 2HD2 LEU A  65       2.478  -4.006   4.296  1.00  0.00           H  
ATOM    990 3HD2 LEU A  65       2.872  -5.192   5.564  1.00  0.00           H  
ATOM    991  N   LYS A  66       7.104  -4.043   7.764  1.00  0.00           N  
ATOM    992  CA  LYS A  66       7.447  -4.370   9.141  1.00  0.00           C  
ATOM    993  C   LYS A  66       8.165  -3.225   9.844  1.00  0.00           C  
ATOM    994  O   LYS A  66       7.800  -2.830  10.949  1.00  0.00           O  
ATOM    995  CB  LYS A  66       8.312  -5.630   9.184  1.00  0.00           C  
ATOM    996  CG  LYS A  66       8.683  -6.091  10.588  1.00  0.00           C  
ATOM    997  CD  LYS A  66       9.687  -7.234  10.547  1.00  0.00           C  
ATOM    998  CE  LYS A  66      10.048  -7.705  11.949  1.00  0.00           C  
ATOM    999  NZ  LYS A  66      10.911  -6.723  12.660  1.00  0.00           N  
ATOM   1000  H   LYS A  66       7.385  -4.673   7.025  1.00  0.00           H  
ATOM   1001  HA  LYS A  66       6.528  -4.591   9.685  1.00  0.00           H  
ATOM   1002 1HB  LYS A  66       7.788  -6.449   8.691  1.00  0.00           H  
ATOM   1003 2HB  LYS A  66       9.238  -5.455   8.635  1.00  0.00           H  
ATOM   1004 1HG  LYS A  66       9.115  -5.258  11.143  1.00  0.00           H  
ATOM   1005 2HG  LYS A  66       7.786  -6.425  11.109  1.00  0.00           H  
ATOM   1006 1HD  LYS A  66       9.264  -8.070   9.990  1.00  0.00           H  
ATOM   1007 2HD  LYS A  66      10.593  -6.904  10.042  1.00  0.00           H  
ATOM   1008 1HE  LYS A  66       9.138  -7.856  12.527  1.00  0.00           H  
ATOM   1009 2HE  LYS A  66      10.576  -8.656  11.889  1.00  0.00           H  
ATOM   1010 1HZ  LYS A  66      11.128  -7.071  13.583  1.00  0.00           H  
ATOM   1011 2HZ  LYS A  66      11.768  -6.590  12.142  1.00  0.00           H  
ATOM   1012 3HZ  LYS A  66      10.425  -5.842  12.740  1.00  0.00           H  
ATOM   1013  N   THR A  67       9.194  -2.689   9.201  1.00  0.00           N  
ATOM   1014  CA  THR A  67       9.955  -1.592   9.793  1.00  0.00           C  
ATOM   1015  C   THR A  67       9.110  -0.327   9.946  1.00  0.00           C  
ATOM   1016  O   THR A  67       9.126   0.320  10.989  1.00  0.00           O  
ATOM   1017  CB  THR A  67      11.205  -1.276   8.951  1.00  0.00           C  
ATOM   1018  OG1 THR A  67      12.059  -2.426   8.908  1.00  0.00           O  
ATOM   1019  CG2 THR A  67      11.969  -0.104   9.549  1.00  0.00           C  
ATOM   1020  H   THR A  67       9.462  -3.038   8.291  1.00  0.00           H  
ATOM   1021  HA  THR A  67      10.259  -1.884  10.799  1.00  0.00           H  
ATOM   1022  HB  THR A  67      10.905  -1.025   7.934  1.00  0.00           H  
ATOM   1023  HG1 THR A  67      11.585  -3.162   8.513  1.00  0.00           H  
ATOM   1024 1HG2 THR A  67      12.848   0.105   8.941  1.00  0.00           H  
ATOM   1025 2HG2 THR A  67      11.325   0.775   9.573  1.00  0.00           H  
ATOM   1026 3HG2 THR A  67      12.280  -0.353  10.563  1.00  0.00           H  
ATOM   1027  N   LYS A  68       8.362   0.015   8.902  1.00  0.00           N  
ATOM   1028  CA  LYS A  68       7.540   1.226   8.917  1.00  0.00           C  
ATOM   1029  C   LYS A  68       6.446   1.205  10.006  1.00  0.00           C  
ATOM   1030  O   LYS A  68       6.183   2.228  10.642  1.00  0.00           O  
ATOM   1031  CB  LYS A  68       6.901   1.434   7.543  1.00  0.00           C  
ATOM   1032  CG  LYS A  68       7.875   1.866   6.455  1.00  0.00           C  
ATOM   1033  CD  LYS A  68       7.170   2.038   5.119  1.00  0.00           C  
ATOM   1034  CE  LYS A  68       8.142   2.467   4.030  1.00  0.00           C  
ATOM   1035  NZ  LYS A  68       7.467   2.634   2.714  1.00  0.00           N  
ATOM   1036  H   LYS A  68       8.362  -0.570   8.079  1.00  0.00           H  
ATOM   1037  HA  LYS A  68       8.173   2.072   9.196  1.00  0.00           H  
ATOM   1038 1HB  LYS A  68       6.427   0.507   7.219  1.00  0.00           H  
ATOM   1039 2HB  LYS A  68       6.122   2.192   7.615  1.00  0.00           H  
ATOM   1040 1HG  LYS A  68       8.338   2.812   6.736  1.00  0.00           H  
ATOM   1041 2HG  LYS A  68       8.658   1.115   6.349  1.00  0.00           H  
ATOM   1042 1HD  LYS A  68       6.705   1.095   4.827  1.00  0.00           H  
ATOM   1043 2HD  LYS A  68       6.389   2.793   5.213  1.00  0.00           H  
ATOM   1044 1HE  LYS A  68       8.606   3.412   4.308  1.00  0.00           H  
ATOM   1045 2HE  LYS A  68       8.927   1.718   3.927  1.00  0.00           H  
ATOM   1046 1HZ  LYS A  68       8.144   2.919   2.021  1.00  0.00           H  
ATOM   1047 2HZ  LYS A  68       7.047   1.758   2.437  1.00  0.00           H  
ATOM   1048 3HZ  LYS A  68       6.748   3.341   2.791  1.00  0.00           H  
ATOM   1049  N   LEU A  69       5.819   0.048  10.233  1.00  0.00           N  
ATOM   1050  CA  LEU A  69       4.763  -0.049  11.243  1.00  0.00           C  
ATOM   1051  C   LEU A  69       5.294  -0.334  12.653  1.00  0.00           C  
ATOM   1052  O   LEU A  69       4.666   0.035  13.651  1.00  0.00           O  
ATOM   1053  CB  LEU A  69       3.770  -1.148  10.846  1.00  0.00           C  
ATOM   1054  CG  LEU A  69       3.027  -0.926   9.522  1.00  0.00           C  
ATOM   1055  CD1 LEU A  69       2.186  -2.154   9.198  1.00  0.00           C  
ATOM   1056  CD2 LEU A  69       2.158   0.319   9.630  1.00  0.00           C  
ATOM   1057  H   LEU A  69       6.071  -0.775   9.705  1.00  0.00           H  
ATOM   1058  HA  LEU A  69       4.260   0.916  11.308  1.00  0.00           H  
ATOM   1059 1HB  LEU A  69       4.309  -2.091  10.768  1.00  0.00           H  
ATOM   1060 2HB  LEU A  69       3.023  -1.244  11.633  1.00  0.00           H  
ATOM   1061  HG  LEU A  69       3.750  -0.795   8.716  1.00  0.00           H  
ATOM   1062 1HD1 LEU A  69       1.659  -1.996   8.257  1.00  0.00           H  
ATOM   1063 2HD1 LEU A  69       2.836  -3.025   9.107  1.00  0.00           H  
ATOM   1064 3HD1 LEU A  69       1.464  -2.321   9.996  1.00  0.00           H  
ATOM   1065 1HD2 LEU A  69       1.630   0.476   8.689  1.00  0.00           H  
ATOM   1066 2HD2 LEU A  69       1.434   0.187  10.435  1.00  0.00           H  
ATOM   1067 3HD2 LEU A  69       2.785   1.183   9.845  1.00  0.00           H  
ATOM   1068  N   GLY A  70       6.440  -1.003  12.737  1.00  0.00           N  
ATOM   1069  CA  GLY A  70       6.951  -1.437  14.023  1.00  0.00           C  
ATOM   1070  C   GLY A  70       6.254  -2.688  14.521  1.00  0.00           C  
ATOM   1071  O   GLY A  70       5.945  -2.817  15.705  1.00  0.00           O  
ATOM   1072  H   GLY A  70       6.965  -1.215  11.902  1.00  0.00           H  
ATOM   1073 1HA  GLY A  70       8.021  -1.631  13.943  1.00  0.00           H  
ATOM   1074 2HA  GLY A  70       6.823  -0.640  14.753  1.00  0.00           H  
ATOM   1075  N   VAL A  71       5.999  -3.621  13.607  1.00  0.00           N  
ATOM   1076  CA  VAL A  71       5.235  -4.812  13.942  1.00  0.00           C  
ATOM   1077  C   VAL A  71       6.090  -6.014  13.623  1.00  0.00           C  
ATOM   1078  O   VAL A  71       7.219  -5.867  13.174  1.00  0.00           O  
ATOM   1079  CB  VAL A  71       3.917  -4.875  13.147  1.00  0.00           C  
ATOM   1080  CG1 VAL A  71       3.042  -3.674  13.471  1.00  0.00           C  
ATOM   1081  CG2 VAL A  71       4.214  -4.940  11.657  1.00  0.00           C  
ATOM   1082  H   VAL A  71       6.337  -3.501  12.662  1.00  0.00           H  
ATOM   1083  HA  VAL A  71       4.994  -4.780  15.005  1.00  0.00           H  
ATOM   1084  HB  VAL A  71       3.365  -5.766  13.447  1.00  0.00           H  
ATOM   1085 1HG1 VAL A  71       2.114  -3.735  12.901  1.00  0.00           H  
ATOM   1086 2HG1 VAL A  71       2.812  -3.668  14.537  1.00  0.00           H  
ATOM   1087 3HG1 VAL A  71       3.569  -2.758  13.207  1.00  0.00           H  
ATOM   1088 1HG2 VAL A  71       3.278  -4.985  11.101  1.00  0.00           H  
ATOM   1089 2HG2 VAL A  71       4.771  -4.052  11.358  1.00  0.00           H  
ATOM   1090 3HG2 VAL A  71       4.807  -5.830  11.442  1.00  0.00           H  
ATOM   1091  N   SER A  72       5.587  -7.337  13.837  1.00  0.00           N  
ATOM   1092  CA  SER A  72       6.217  -8.602  13.485  1.00  0.00           C  
ATOM   1093  C   SER A  72       6.184  -8.814  11.979  1.00  0.00           C  
ATOM   1094  O   SER A  72       5.430  -8.139  11.267  1.00  0.00           O  
ATOM   1095  CB  SER A  72       5.519  -9.753  14.184  1.00  0.00           C  
ATOM   1096  OG  SER A  72       4.226  -9.940  13.674  1.00  0.00           O  
ATOM   1097  H   SER A  72       4.678  -7.348  14.278  1.00  0.00           H  
ATOM   1098  HA  SER A  72       7.255  -8.574  13.815  1.00  0.00           H  
ATOM   1099 1HB  SER A  72       6.100 -10.665  14.053  1.00  0.00           H  
ATOM   1100 2HB  SER A  72       5.466  -9.550  15.252  1.00  0.00           H  
ATOM   1101  HG  SER A  72       3.871 -10.707  14.131  1.00  0.00           H  
ATOM   1102  N   LEU A  73       7.006  -9.746  11.500  1.00  0.00           N  
ATOM   1103  CA  LEU A  73       7.052 -10.094  10.080  1.00  0.00           C  
ATOM   1104  C   LEU A  73       5.696 -10.671   9.636  1.00  0.00           C  
ATOM   1105  O   LEU A  73       5.199 -10.374   8.538  1.00  0.00           O  
ATOM   1106  CB  LEU A  73       8.171 -11.108   9.814  1.00  0.00           C  
ATOM   1107  CG  LEU A  73       8.404 -11.470   8.342  1.00  0.00           C  
ATOM   1108  CD1 LEU A  73       8.884 -10.239   7.585  1.00  0.00           C  
ATOM   1109  CD2 LEU A  73       9.421 -12.599   8.251  1.00  0.00           C  
ATOM   1110  H   LEU A  73       7.618 -10.226  12.142  1.00  0.00           H  
ATOM   1111  HA  LEU A  73       7.256  -9.188   9.509  1.00  0.00           H  
ATOM   1112 1HB  LEU A  73       9.104 -10.708  10.208  1.00  0.00           H  
ATOM   1113 2HB  LEU A  73       7.940 -12.029  10.349  1.00  0.00           H  
ATOM   1114  HG  LEU A  73       7.464 -11.792   7.893  1.00  0.00           H  
ATOM   1115 1HD1 LEU A  73       9.050 -10.496   6.539  1.00  0.00           H  
ATOM   1116 2HD1 LEU A  73       8.129  -9.455   7.650  1.00  0.00           H  
ATOM   1117 3HD1 LEU A  73       9.816  -9.884   8.023  1.00  0.00           H  
ATOM   1118 1HD2 LEU A  73       9.586 -12.856   7.205  1.00  0.00           H  
ATOM   1119 2HD2 LEU A  73      10.362 -12.277   8.699  1.00  0.00           H  
ATOM   1120 3HD2 LEU A  73       9.045 -13.471   8.785  1.00  0.00           H  
ATOM   1121  N   GLU A  74       5.013 -11.568  10.503  1.00  0.00           N  
ATOM   1122  CA  GLU A  74       3.727 -12.211  10.252  1.00  0.00           C  
ATOM   1123  C   GLU A  74       2.633 -11.177  10.070  1.00  0.00           C  
ATOM   1124  O   GLU A  74       1.723 -11.360   9.263  1.00  0.00           O  
ATOM   1125  CB  GLU A  74       3.363 -13.154  11.402  1.00  0.00           C  
ATOM   1126  CG  GLU A  74       4.306 -14.338  11.564  1.00  0.00           C  
ATOM   1127  CD  GLU A  74       5.555 -13.992  12.323  1.00  0.00           C  
ATOM   1128  OE1 GLU A  74       5.700 -12.856  12.705  1.00  0.00           O  
ATOM   1129  OE2 GLU A  74       6.367 -14.865  12.522  1.00  0.00           O  
ATOM   1130  H   GLU A  74       5.484 -11.737  11.381  1.00  0.00           H  
ATOM   1131  HA  GLU A  74       3.809 -12.782   9.327  1.00  0.00           H  
ATOM   1132 1HB  GLU A  74       3.359 -12.599  12.340  1.00  0.00           H  
ATOM   1133 2HB  GLU A  74       2.358 -13.545  11.247  1.00  0.00           H  
ATOM   1134 1HG  GLU A  74       3.782 -15.135  12.092  1.00  0.00           H  
ATOM   1135 2HG  GLU A  74       4.576 -14.712  10.578  1.00  0.00           H  
ATOM   1136  N   THR A  75       2.733 -10.086  10.832  1.00  0.00           N  
ATOM   1137  CA  THR A  75       1.800  -8.974  10.747  1.00  0.00           C  
ATOM   1138  C   THR A  75       1.882  -8.271   9.399  1.00  0.00           C  
ATOM   1139  O   THR A  75       0.867  -8.042   8.745  1.00  0.00           O  
ATOM   1140  CB  THR A  75       2.052  -7.957  11.875  1.00  0.00           C  
ATOM   1141  OG1 THR A  75       1.865  -8.592  13.146  1.00  0.00           O  
ATOM   1142  CG2 THR A  75       1.097  -6.779  11.755  1.00  0.00           C  
ATOM   1143  H   THR A  75       3.495 -10.038  11.494  1.00  0.00           H  
ATOM   1144  HA  THR A  75       0.789  -9.372  10.849  1.00  0.00           H  
ATOM   1145  HB  THR A  75       3.078  -7.593  11.813  1.00  0.00           H  
ATOM   1146  HG1 THR A  75       2.639  -9.119  13.357  1.00  0.00           H  
ATOM   1147 1HG2 THR A  75       1.291  -6.070  12.560  1.00  0.00           H  
ATOM   1148 2HG2 THR A  75       1.245  -6.287  10.794  1.00  0.00           H  
ATOM   1149 3HG2 THR A  75       0.070  -7.136  11.825  1.00  0.00           H  
ATOM   1150  N   ALA A  76       3.104  -7.936   8.996  1.00  0.00           N  
ATOM   1151  CA  ALA A  76       3.322  -7.247   7.740  1.00  0.00           C  
ATOM   1152  C   ALA A  76       2.825  -8.112   6.597  1.00  0.00           C  
ATOM   1153  O   ALA A  76       2.203  -7.617   5.657  1.00  0.00           O  
ATOM   1154  CB  ALA A  76       4.795  -6.902   7.574  1.00  0.00           C  
ATOM   1155  H   ALA A  76       3.899  -8.164   9.577  1.00  0.00           H  
ATOM   1156  HA  ALA A  76       2.744  -6.323   7.757  1.00  0.00           H  
ATOM   1157 1HB  ALA A  76       4.942  -6.385   6.625  1.00  0.00           H  
ATOM   1158 2HB  ALA A  76       5.113  -6.257   8.392  1.00  0.00           H  
ATOM   1159 3HB  ALA A  76       5.385  -7.817   7.584  1.00  0.00           H  
ATOM   1160  N   LEU A  77       3.099  -9.430   6.666  1.00  0.00           N  
ATOM   1161  CA  LEU A  77       2.689 -10.379   5.650  1.00  0.00           C  
ATOM   1162  C   LEU A  77       1.154 -10.455   5.571  1.00  0.00           C  
ATOM   1163  O   LEU A  77       0.581 -10.529   4.486  1.00  0.00           O  
ATOM   1164  CB  LEU A  77       3.274 -11.764   5.956  1.00  0.00           C  
ATOM   1165  CG  LEU A  77       4.788 -11.907   5.751  1.00  0.00           C  
ATOM   1166  CD1 LEU A  77       5.291 -13.124   6.514  1.00  0.00           C  
ATOM   1167  CD2 LEU A  77       5.089 -12.030   4.265  1.00  0.00           C  
ATOM   1168  H   LEU A  77       3.617  -9.761   7.468  1.00  0.00           H  
ATOM   1169  HA  LEU A  77       3.072 -10.042   4.688  1.00  0.00           H  
ATOM   1170 1HB  LEU A  77       3.056 -12.011   6.994  1.00  0.00           H  
ATOM   1171 2HB  LEU A  77       2.782 -12.498   5.318  1.00  0.00           H  
ATOM   1172  HG  LEU A  77       5.294 -11.029   6.152  1.00  0.00           H  
ATOM   1173 1HD1 LEU A  77       6.367 -13.226   6.369  1.00  0.00           H  
ATOM   1174 2HD1 LEU A  77       5.080 -13.001   7.577  1.00  0.00           H  
ATOM   1175 3HD1 LEU A  77       4.789 -14.018   6.145  1.00  0.00           H  
ATOM   1176 1HD2 LEU A  77       6.165 -12.131   4.119  1.00  0.00           H  
ATOM   1177 2HD2 LEU A  77       4.584 -12.909   3.863  1.00  0.00           H  
ATOM   1178 3HD2 LEU A  77       4.735 -11.139   3.746  1.00  0.00           H  
ATOM   1179  N   ALA A  78       0.374 -10.509   6.760  1.00  0.00           N  
ATOM   1180  CA  ALA A  78      -1.084 -10.574   6.819  1.00  0.00           C  
ATOM   1181  C   ALA A  78      -1.674  -9.323   6.187  1.00  0.00           C  
ATOM   1182  O   ALA A  78      -2.739  -9.370   5.570  1.00  0.00           O  
ATOM   1183  CB  ALA A  78      -1.563 -10.730   8.254  1.00  0.00           C  
ATOM   1184  H   ALA A  78       0.904 -10.558   7.618  1.00  0.00           H  
ATOM   1185  HA  ALA A  78      -1.406 -11.441   6.242  1.00  0.00           H  
ATOM   1186 1HB  ALA A  78      -2.652 -10.760   8.273  1.00  0.00           H  
ATOM   1187 2HB  ALA A  78      -1.167 -11.655   8.672  1.00  0.00           H  
ATOM   1188 3HB  ALA A  78      -1.213  -9.886   8.848  1.00  0.00           H  
ATOM   1189  N   ILE A  79      -1.054  -8.050   6.333  1.00  0.00           N  
ATOM   1190  CA  ILE A  79      -1.535  -6.783   5.802  1.00  0.00           C  
ATOM   1191  C   ILE A  79      -1.390  -6.793   4.290  1.00  0.00           C  
ATOM   1192  O   ILE A  79      -2.307  -6.406   3.566  1.00  0.00           O  
ATOM   1193  CB  ILE A  79      -0.765  -5.590   6.398  1.00  0.00           C  
ATOM   1194  CG1 ILE A  79      -1.068  -5.453   7.892  1.00  0.00           C  
ATOM   1195  CG2 ILE A  79      -1.116  -4.308   5.659  1.00  0.00           C  
ATOM   1196  CD1 ILE A  79      -0.134  -4.513   8.620  1.00  0.00           C  
ATOM   1197  H   ILE A  79      -0.224  -8.058   6.908  1.00  0.00           H  
ATOM   1198  HA  ILE A  79      -2.589  -6.677   6.061  1.00  0.00           H  
ATOM   1199  HB  ILE A  79       0.307  -5.769   6.309  1.00  0.00           H  
ATOM   1200 1HG1 ILE A  79      -2.087  -5.091   8.024  1.00  0.00           H  
ATOM   1201 2HG1 ILE A  79      -1.004  -6.431   8.369  1.00  0.00           H  
ATOM   1202 1HG2 ILE A  79      -0.563  -3.476   6.093  1.00  0.00           H  
ATOM   1203 2HG2 ILE A  79      -0.852  -4.410   4.608  1.00  0.00           H  
ATOM   1204 3HG2 ILE A  79      -2.186  -4.119   5.747  1.00  0.00           H  
ATOM   1205 1HD1 ILE A  79      -0.411  -4.467   9.673  1.00  0.00           H  
ATOM   1206 2HD1 ILE A  79       0.891  -4.876   8.530  1.00  0.00           H  
ATOM   1207 3HD1 ILE A  79      -0.206  -3.518   8.184  1.00  0.00           H  
ATOM   1208  N   LEU A  80      -0.223  -7.240   3.817  1.00  0.00           N  
ATOM   1209  CA  LEU A  80       0.069  -7.338   2.381  1.00  0.00           C  
ATOM   1210  C   LEU A  80      -0.896  -8.313   1.725  1.00  0.00           C  
ATOM   1211  O   LEU A  80      -1.316  -8.112   0.586  1.00  0.00           O  
ATOM   1212  CB  LEU A  80       1.514  -7.797   2.148  1.00  0.00           C  
ATOM   1213  CG  LEU A  80       2.604  -6.802   2.566  1.00  0.00           C  
ATOM   1214  CD1 LEU A  80       3.958  -7.500   2.565  1.00  0.00           C  
ATOM   1215  CD2 LEU A  80       2.601  -5.615   1.615  1.00  0.00           C  
ATOM   1216  H   LEU A  80       0.482  -7.522   4.484  1.00  0.00           H  
ATOM   1217  HA  LEU A  80      -0.077  -6.352   1.938  1.00  0.00           H  
ATOM   1218 1HB  LEU A  80       1.679  -8.720   2.701  1.00  0.00           H  
ATOM   1219 2HB  LEU A  80       1.647  -8.006   1.086  1.00  0.00           H  
ATOM   1220  HG  LEU A  80       2.410  -6.455   3.582  1.00  0.00           H  
ATOM   1221 1HD1 LEU A  80       4.732  -6.793   2.863  1.00  0.00           H  
ATOM   1222 2HD1 LEU A  80       3.939  -8.332   3.268  1.00  0.00           H  
ATOM   1223 3HD1 LEU A  80       4.173  -7.873   1.565  1.00  0.00           H  
ATOM   1224 1HD2 LEU A  80       3.375  -4.907   1.914  1.00  0.00           H  
ATOM   1225 2HD2 LEU A  80       2.797  -5.960   0.600  1.00  0.00           H  
ATOM   1226 3HD2 LEU A  80       1.628  -5.123   1.651  1.00  0.00           H  
ATOM   1227  N   SER A  81      -1.227  -9.538   2.419  1.00  0.00           N  
ATOM   1228  CA  SER A  81      -2.180 -10.511   1.930  1.00  0.00           C  
ATOM   1229  C   SER A  81      -3.580  -9.931   1.847  1.00  0.00           C  
ATOM   1230  O   SER A  81      -4.315 -10.196   0.897  1.00  0.00           O  
ATOM   1231  CB  SER A  81      -2.181 -11.730   2.831  1.00  0.00           C  
ATOM   1232  OG  SER A  81      -3.133 -12.667   2.407  1.00  0.00           O  
ATOM   1233  H   SER A  81      -0.735  -9.721   3.282  1.00  0.00           H  
ATOM   1234  HA  SER A  81      -1.879 -10.801   0.923  1.00  0.00           H  
ATOM   1235 1HB  SER A  81      -1.192 -12.186   2.828  1.00  0.00           H  
ATOM   1236 2HB  SER A  81      -2.398 -11.426   3.854  1.00  0.00           H  
ATOM   1237  HG  SER A  81      -3.078 -13.399   3.025  1.00  0.00           H  
ATOM   1238  N   ALA A  82      -4.090  -9.163   2.965  1.00  0.00           N  
ATOM   1239  CA  ALA A  82      -5.412  -8.540   2.970  1.00  0.00           C  
ATOM   1240  C   ALA A  82      -5.569  -7.534   1.824  1.00  0.00           C  
ATOM   1241  O   ALA A  82      -6.629  -7.440   1.207  1.00  0.00           O  
ATOM   1242  CB  ALA A  82      -5.667  -7.860   4.308  1.00  0.00           C  
ATOM   1243  H   ALA A  82      -3.520  -9.114   3.798  1.00  0.00           H  
ATOM   1244  HA  ALA A  82      -6.156  -9.323   2.826  1.00  0.00           H  
ATOM   1245 1HB  ALA A  82      -6.659  -7.405   4.302  1.00  0.00           H  
ATOM   1246 2HB  ALA A  82      -5.612  -8.598   5.108  1.00  0.00           H  
ATOM   1247 3HB  ALA A  82      -4.916  -7.089   4.473  1.00  0.00           H  
ATOM   1248  N   ALA A  83      -4.484  -6.623   1.525  1.00  0.00           N  
ATOM   1249  CA  ALA A  83      -4.556  -5.637   0.446  1.00  0.00           C  
ATOM   1250  C   ALA A  83      -4.738  -6.317  -0.921  1.00  0.00           C  
ATOM   1251  O   ALA A  83      -5.559  -5.892  -1.732  1.00  0.00           O  
ATOM   1252  CB  ALA A  83      -3.309  -4.768   0.439  1.00  0.00           C  
ATOM   1253  H   ALA A  83      -3.662  -6.648   2.114  1.00  0.00           H  
ATOM   1254  HA  ALA A  83      -5.427  -5.006   0.622  1.00  0.00           H  
ATOM   1255 1HB  ALA A  83      -3.376  -4.040  -0.370  1.00  0.00           H  
ATOM   1256 2HB  ALA A  83      -3.223  -4.243   1.392  1.00  0.00           H  
ATOM   1257 3HB  ALA A  83      -2.429  -5.392   0.291  1.00  0.00           H  
ATOM   1258  N   ALA A  84      -3.974  -7.370  -1.171  1.00  0.00           N  
ATOM   1259  CA  ALA A  84      -4.036  -8.086  -2.445  1.00  0.00           C  
ATOM   1260  C   ALA A  84      -5.412  -8.709  -2.681  1.00  0.00           C  
ATOM   1261  O   ALA A  84      -5.884  -8.782  -3.815  1.00  0.00           O  
ATOM   1262  CB  ALA A  84      -2.961  -9.161  -2.501  1.00  0.00           C  
ATOM   1263  H   ALA A  84      -3.330  -7.687  -0.461  1.00  0.00           H  
ATOM   1264  HA  ALA A  84      -3.859  -7.367  -3.246  1.00  0.00           H  
ATOM   1265 1HB  ALA A  84      -3.019  -9.685  -3.454  1.00  0.00           H  
ATOM   1266 2HB  ALA A  84      -1.979  -8.700  -2.400  1.00  0.00           H  
ATOM   1267 3HB  ALA A  84      -3.113  -9.870  -1.688  1.00  0.00           H  
ATOM   1268  N   GLN A  85      -6.153  -9.339  -1.569  1.00  0.00           N  
ATOM   1269  CA  GLN A  85      -7.466  -9.989  -1.697  1.00  0.00           C  
ATOM   1270  C   GLN A  85      -8.648  -9.023  -1.650  1.00  0.00           C  
ATOM   1271  O   GLN A  85      -9.704  -9.292  -2.221  1.00  0.00           O  
ATOM   1272  CB  GLN A  85      -7.632 -11.040  -0.596  1.00  0.00           C  
ATOM   1273  CG  GLN A  85      -6.710 -12.239  -0.735  1.00  0.00           C  
ATOM   1274  CD  GLN A  85      -7.013 -13.062  -1.971  1.00  0.00           C  
ATOM   1275  OE1 GLN A  85      -8.127 -13.566  -2.142  1.00  0.00           O  
ATOM   1276  NE2 GLN A  85      -6.021 -13.205  -2.844  1.00  0.00           N  
ATOM   1277  H   GLN A  85      -5.697  -9.324  -0.668  1.00  0.00           H  
ATOM   1278  HA  GLN A  85      -7.510 -10.488  -2.665  1.00  0.00           H  
ATOM   1279 1HB  GLN A  85      -7.445 -10.581   0.375  1.00  0.00           H  
ATOM   1280 2HB  GLN A  85      -8.659 -11.404  -0.594  1.00  0.00           H  
ATOM   1281 1HG  GLN A  85      -5.681 -11.887  -0.801  1.00  0.00           H  
ATOM   1282 2HG  GLN A  85      -6.829 -12.879   0.140  1.00  0.00           H  
ATOM   1283 1HE2 GLN A  85      -6.163 -13.737  -3.680  1.00  0.00           H  
ATOM   1284 2HE2 GLN A  85      -5.134 -12.779  -2.667  1.00  0.00           H  
ATOM   1285  N   LEU A  86      -8.533  -7.779  -0.927  1.00  0.00           N  
ATOM   1286  CA  LEU A  86      -9.476  -6.680  -0.889  1.00  0.00           C  
ATOM   1287  C   LEU A  86      -9.511  -6.031  -2.265  1.00  0.00           C  
ATOM   1288  O   LEU A  86     -10.565  -5.598  -2.731  1.00  0.00           O  
ATOM   1289  CB  LEU A  86      -9.077  -5.654   0.180  1.00  0.00           C  
ATOM   1290  CG  LEU A  86      -9.330  -6.075   1.633  1.00  0.00           C  
ATOM   1291  CD1 LEU A  86      -8.600  -5.123   2.572  1.00  0.00           C  
ATOM   1292  CD2 LEU A  86     -10.826  -6.073   1.909  1.00  0.00           C  
ATOM   1293  H   LEU A  86      -7.676  -7.713  -0.397  1.00  0.00           H  
ATOM   1294  HA  LEU A  86     -10.461  -7.085  -0.659  1.00  0.00           H  
ATOM   1295 1HB  LEU A  86      -8.014  -5.441   0.077  1.00  0.00           H  
ATOM   1296 2HB  LEU A  86      -9.630  -4.732   0.000  1.00  0.00           H  
ATOM   1297  HG  LEU A  86      -8.932  -7.077   1.797  1.00  0.00           H  
ATOM   1298 1HD1 LEU A  86      -8.780  -5.423   3.605  1.00  0.00           H  
ATOM   1299 2HD1 LEU A  86      -7.530  -5.159   2.366  1.00  0.00           H  
ATOM   1300 3HD1 LEU A  86      -8.967  -4.110   2.419  1.00  0.00           H  
ATOM   1301 1HD2 LEU A  86     -11.006  -6.374   2.942  1.00  0.00           H  
ATOM   1302 2HD2 LEU A  86     -11.225  -5.072   1.746  1.00  0.00           H  
ATOM   1303 3HD2 LEU A  86     -11.321  -6.774   1.236  1.00  0.00           H  
ATOM   1304  N   GLY A  87      -8.352  -5.964  -2.917  1.00  0.00           N  
ATOM   1305  CA  GLY A  87      -8.257  -5.315  -4.203  1.00  0.00           C  
ATOM   1306  C   GLY A  87      -7.845  -3.863  -4.029  1.00  0.00           C  
ATOM   1307  O   GLY A  87      -8.238  -2.989  -4.805  1.00  0.00           O  
ATOM   1308  H   GLY A  87      -7.523  -6.372  -2.510  1.00  0.00           H  
ATOM   1309 1HA  GLY A  87      -7.531  -5.840  -4.823  1.00  0.00           H  
ATOM   1310 2HA  GLY A  87      -9.218  -5.374  -4.714  1.00  0.00           H  
ATOM   1311  N   THR A  88      -7.039  -3.595  -3.009  1.00  0.00           N  
ATOM   1312  CA  THR A  88      -6.662  -2.225  -2.759  1.00  0.00           C  
ATOM   1313  C   THR A  88      -5.173  -2.060  -2.521  1.00  0.00           C  
ATOM   1314  O   THR A  88      -4.397  -2.983  -2.737  1.00  0.00           O  
ATOM   1315  CB  THR A  88      -7.437  -1.664  -1.553  1.00  0.00           C  
ATOM   1316  OG1 THR A  88      -7.226  -0.249  -1.462  1.00  0.00           O  
ATOM   1317  CG2 THR A  88      -6.972  -2.326  -0.265  1.00  0.00           C  
ATOM   1318  H   THR A  88      -6.682  -4.321  -2.404  1.00  0.00           H  
ATOM   1319  HA  THR A  88      -6.866  -1.641  -3.654  1.00  0.00           H  
ATOM   1320  HB  THR A  88      -8.503  -1.850  -1.686  1.00  0.00           H  
ATOM   1321  HG1 THR A  88      -7.925   0.145  -0.935  1.00  0.00           H  
ATOM   1322 1HG2 THR A  88      -7.531  -1.917   0.577  1.00  0.00           H  
ATOM   1323 2HG2 THR A  88      -7.142  -3.400  -0.326  1.00  0.00           H  
ATOM   1324 3HG2 THR A  88      -5.910  -2.134  -0.121  1.00  0.00           H  
ATOM   1325  N   THR A  89      -4.742  -0.866  -2.031  1.00  0.00           N  
ATOM   1326  CA  THR A  89      -3.315  -0.612  -1.853  1.00  0.00           C  
ATOM   1327  C   THR A  89      -2.889  -1.112  -0.474  1.00  0.00           C  
ATOM   1328  O   THR A  89      -3.744  -1.386   0.377  1.00  0.00           O  
ATOM   1329  CB  THR A  89      -2.980   0.883  -2.004  1.00  0.00           C  
ATOM   1330  OG1 THR A  89      -3.639   1.630  -0.972  1.00  0.00           O  
ATOM   1331  CG2 THR A  89      -3.430   1.397  -3.363  1.00  0.00           C  
ATOM   1332  H   THR A  89      -5.406  -0.149  -1.777  1.00  0.00           H  
ATOM   1333  HA  THR A  89      -2.772  -1.120  -2.649  1.00  0.00           H  
ATOM   1334  HB  THR A  89      -1.904   1.027  -1.906  1.00  0.00           H  
ATOM   1335  HG1 THR A  89      -3.049   2.314  -0.646  1.00  0.00           H  
ATOM   1336 1HG2 THR A  89      -3.185   2.455  -3.451  1.00  0.00           H  
ATOM   1337 2HG2 THR A  89      -2.922   0.839  -4.149  1.00  0.00           H  
ATOM   1338 3HG2 THR A  89      -4.507   1.265  -3.462  1.00  0.00           H  
ATOM   1339  N   VAL A  90      -1.576  -1.236  -0.264  1.00  0.00           N  
ATOM   1340  CA  VAL A  90      -1.067  -1.658   1.033  1.00  0.00           C  
ATOM   1341  C   VAL A  90      -1.315  -0.575   2.082  1.00  0.00           C  
ATOM   1342  O   VAL A  90      -1.783  -0.858   3.207  1.00  0.00           O  
ATOM   1343  CB  VAL A  90       0.442  -1.956   0.947  1.00  0.00           C  
ATOM   1344  CG1 VAL A  90       1.004  -2.261   2.328  1.00  0.00           C  
ATOM   1345  CG2 VAL A  90       0.686  -3.118  -0.003  1.00  0.00           C  
ATOM   1346  H   VAL A  90      -0.922  -1.036  -1.006  1.00  0.00           H  
ATOM   1347  HA  VAL A  90      -1.665  -2.499   1.382  1.00  0.00           H  
ATOM   1348  HB  VAL A  90       0.959  -1.069   0.579  1.00  0.00           H  
ATOM   1349 1HG1 VAL A  90       2.071  -2.470   2.249  1.00  0.00           H  
ATOM   1350 2HG1 VAL A  90       0.850  -1.403   2.982  1.00  0.00           H  
ATOM   1351 3HG1 VAL A  90       0.496  -3.131   2.744  1.00  0.00           H  
ATOM   1352 1HG2 VAL A  90       1.755  -3.324  -0.060  1.00  0.00           H  
ATOM   1353 2HG2 VAL A  90       0.165  -4.003   0.362  1.00  0.00           H  
ATOM   1354 3HG2 VAL A  90       0.314  -2.861  -0.995  1.00  0.00           H  
ATOM   1355  N   GLU A  91      -1.057   0.669   1.691  1.00  0.00           N  
ATOM   1356  CA  GLU A  91      -1.239   1.799   2.595  1.00  0.00           C  
ATOM   1357  C   GLU A  91      -2.685   1.878   3.070  1.00  0.00           C  
ATOM   1358  O   GLU A  91      -2.938   2.262   4.209  1.00  0.00           O  
ATOM   1359  CB  GLU A  91      -0.843   3.108   1.907  1.00  0.00           C  
ATOM   1360  CG  GLU A  91       0.637   3.212   1.558  1.00  0.00           C  
ATOM   1361  CD  GLU A  91       0.997   2.463   0.306  1.00  0.00           C  
ATOM   1362  OE1 GLU A  91       0.114   1.923  -0.316  1.00  0.00           O  
ATOM   1363  OE2 GLU A  91       2.158   2.430  -0.030  1.00  0.00           O  
ATOM   1364  H   GLU A  91      -0.727   0.839   0.751  1.00  0.00           H  
ATOM   1365  HA  GLU A  91      -0.620   1.640   3.479  1.00  0.00           H  
ATOM   1366 1HB  GLU A  91      -1.411   3.220   0.982  1.00  0.00           H  
ATOM   1367 2HB  GLU A  91      -1.095   3.949   2.551  1.00  0.00           H  
ATOM   1368 1HG  GLU A  91       0.895   4.262   1.427  1.00  0.00           H  
ATOM   1369 2HG  GLU A  91       1.223   2.824   2.390  1.00  0.00           H  
ATOM   1370  N   GLU A  92      -3.807   1.573   2.170  1.00  0.00           N  
ATOM   1371  CA  GLU A  92      -5.214   1.547   2.584  1.00  0.00           C  
ATOM   1372  C   GLU A  92      -5.508   0.425   3.578  1.00  0.00           C  
ATOM   1373  O   GLU A  92      -6.295   0.606   4.504  1.00  0.00           O  
ATOM   1374  CB  GLU A  92      -6.120   1.395   1.362  1.00  0.00           C  
ATOM   1375  CG  GLU A  92      -7.609   1.374   1.682  1.00  0.00           C  
ATOM   1376  CD  GLU A  92      -8.101   2.668   2.265  1.00  0.00           C  
ATOM   1377  OE1 GLU A  92      -7.448   3.667   2.083  1.00  0.00           O  
ATOM   1378  OE2 GLU A  92      -9.133   2.659   2.894  1.00  0.00           O  
ATOM   1379  H   GLU A  92      -3.569   1.325   1.221  1.00  0.00           H  
ATOM   1380  HA  GLU A  92      -5.454   2.504   3.048  1.00  0.00           H  
ATOM   1381 1HB  GLU A  92      -5.940   2.219   0.671  1.00  0.00           H  
ATOM   1382 2HB  GLU A  92      -5.877   0.471   0.840  1.00  0.00           H  
ATOM   1383 1HG  GLU A  92      -8.163   1.167   0.766  1.00  0.00           H  
ATOM   1384 2HG  GLU A  92      -7.807   0.565   2.384  1.00  0.00           H  
ATOM   1385  N   ALA A  93      -4.883  -0.867   3.412  1.00  0.00           N  
ATOM   1386  CA  ALA A  93      -5.032  -1.987   4.337  1.00  0.00           C  
ATOM   1387  C   ALA A  93      -4.483  -1.592   5.706  1.00  0.00           C  
ATOM   1388  O   ALA A  93      -5.026  -1.967   6.736  1.00  0.00           O  
ATOM   1389  CB  ALA A  93      -4.322  -3.229   3.809  1.00  0.00           C  
ATOM   1390  H   ALA A  93      -4.355  -1.000   2.560  1.00  0.00           H  
ATOM   1391  HA  ALA A  93      -6.095  -2.208   4.433  1.00  0.00           H  
ATOM   1392 1HB  ALA A  93      -4.448  -4.049   4.515  1.00  0.00           H  
ATOM   1393 2HB  ALA A  93      -4.750  -3.510   2.847  1.00  0.00           H  
ATOM   1394 3HB  ALA A  93      -3.260  -3.015   3.685  1.00  0.00           H  
ATOM   1395  N   VAL A  94      -3.398  -0.830   5.693  1.00  0.00           N  
ATOM   1396  CA  VAL A  94      -2.779  -0.342   6.913  1.00  0.00           C  
ATOM   1397  C   VAL A  94      -3.728   0.661   7.588  1.00  0.00           C  
ATOM   1398  O   VAL A  94      -4.077   0.479   8.754  1.00  0.00           O  
ATOM   1399  CB  VAL A  94      -1.428   0.330   6.606  1.00  0.00           C  
ATOM   1400  CG1 VAL A  94      -0.911   1.070   7.831  1.00  0.00           C  
ATOM   1401  CG2 VAL A  94      -0.424  -0.715   6.144  1.00  0.00           C  
ATOM   1402  H   VAL A  94      -2.990  -0.580   4.801  1.00  0.00           H  
ATOM   1403  HA  VAL A  94      -2.658  -1.182   7.599  1.00  0.00           H  
ATOM   1404  HB  VAL A  94      -1.570   1.070   5.819  1.00  0.00           H  
ATOM   1405 1HG1 VAL A  94       0.045   1.538   7.596  1.00  0.00           H  
ATOM   1406 2HG1 VAL A  94      -1.628   1.835   8.122  1.00  0.00           H  
ATOM   1407 3HG1 VAL A  94      -0.775   0.365   8.652  1.00  0.00           H  
ATOM   1408 1HG2 VAL A  94       0.529  -0.234   5.928  1.00  0.00           H  
ATOM   1409 2HG2 VAL A  94      -0.285  -1.461   6.929  1.00  0.00           H  
ATOM   1410 3HG2 VAL A  94      -0.796  -1.205   5.243  1.00  0.00           H  
ATOM   1411  N   ASN A  95      -4.200   1.662   6.831  1.00  0.00           N  
ATOM   1412  CA  ASN A  95      -5.112   2.676   7.374  1.00  0.00           C  
ATOM   1413  C   ASN A  95      -6.342   2.058   7.996  1.00  0.00           C  
ATOM   1414  O   ASN A  95      -6.777   2.467   9.072  1.00  0.00           O  
ATOM   1415  CB  ASN A  95      -5.516   3.666   6.297  1.00  0.00           C  
ATOM   1416  CG  ASN A  95      -4.402   4.608   5.931  1.00  0.00           C  
ATOM   1417  OD1 ASN A  95      -3.449   4.789   6.697  1.00  0.00           O  
ATOM   1418  ND2 ASN A  95      -4.504   5.211   4.774  1.00  0.00           N  
ATOM   1419  H   ASN A  95      -3.921   1.720   5.862  1.00  0.00           H  
ATOM   1420  HA  ASN A  95      -4.595   3.217   8.168  1.00  0.00           H  
ATOM   1421 1HB  ASN A  95      -5.827   3.125   5.403  1.00  0.00           H  
ATOM   1422 2HB  ASN A  95      -6.371   4.249   6.641  1.00  0.00           H  
ATOM   1423 1HD2 ASN A  95      -3.793   5.849   4.479  1.00  0.00           H  
ATOM   1424 2HD2 ASN A  95      -5.293   5.035   4.187  1.00  0.00           H  
ATOM   1425  N   ARG A  96      -7.003   0.979   7.312  1.00  0.00           N  
ATOM   1426  CA  ARG A  96      -8.171   0.290   7.856  1.00  0.00           C  
ATOM   1427  C   ARG A  96      -7.816  -0.541   9.086  1.00  0.00           C  
ATOM   1428  O   ARG A  96      -8.592  -0.617  10.029  1.00  0.00           O  
ATOM   1429  CB  ARG A  96      -8.794  -0.616   6.804  1.00  0.00           C  
ATOM   1430  CG  ARG A  96      -9.421   0.110   5.624  1.00  0.00           C  
ATOM   1431  CD  ARG A  96      -9.939  -0.839   4.607  1.00  0.00           C  
ATOM   1432  NE  ARG A  96     -10.370  -0.156   3.397  1.00  0.00           N  
ATOM   1433  CZ  ARG A  96     -11.025  -0.745   2.379  1.00  0.00           C  
ATOM   1434  NH1 ARG A  96     -11.316  -2.026   2.437  1.00  0.00           N  
ATOM   1435  NH2 ARG A  96     -11.374  -0.037   1.320  1.00  0.00           N  
ATOM   1436  H   ARG A  96      -6.664   0.725   6.396  1.00  0.00           H  
ATOM   1437  HA  ARG A  96      -8.905   1.037   8.162  1.00  0.00           H  
ATOM   1438 1HB  ARG A  96      -8.035  -1.291   6.411  1.00  0.00           H  
ATOM   1439 2HB  ARG A  96      -9.570  -1.229   7.264  1.00  0.00           H  
ATOM   1440 1HG  ARG A  96     -10.250   0.725   5.974  1.00  0.00           H  
ATOM   1441 2HG  ARG A  96      -8.672   0.747   5.150  1.00  0.00           H  
ATOM   1442 1HD  ARG A  96      -9.155  -1.547   4.339  1.00  0.00           H  
ATOM   1443 2HD  ARG A  96     -10.791  -1.380   5.016  1.00  0.00           H  
ATOM   1444  HE  ARG A  96     -10.164   0.830   3.316  1.00  0.00           H  
ATOM   1445 1HH1 ARG A  96     -11.049  -2.569   3.248  1.00  0.00           H  
ATOM   1446 2HH1 ARG A  96     -11.807  -2.467   1.674  1.00  0.00           H  
ATOM   1447 1HH2 ARG A  96     -11.150   0.948   1.275  1.00  0.00           H  
ATOM   1448 2HH2 ARG A  96     -11.865  -0.478   0.557  1.00  0.00           H  
ATOM   1449  N   ALA A  97      -6.556  -1.282   9.093  1.00  0.00           N  
ATOM   1450  CA  ALA A  97      -6.110  -2.113  10.194  1.00  0.00           C  
ATOM   1451  C   ALA A  97      -5.921  -1.218  11.418  1.00  0.00           C  
ATOM   1452  O   ALA A  97      -6.257  -1.614  12.515  1.00  0.00           O  
ATOM   1453  CB  ALA A  97      -4.819  -2.828   9.830  1.00  0.00           C  
ATOM   1454  H   ALA A  97      -6.017  -1.265   8.241  1.00  0.00           H  
ATOM   1455  HA  ALA A  97      -6.881  -2.859  10.390  1.00  0.00           H  
ATOM   1456 1HB  ALA A  97      -4.496  -3.448  10.665  1.00  0.00           H  
ATOM   1457 2HB  ALA A  97      -4.986  -3.456   8.955  1.00  0.00           H  
ATOM   1458 3HB  ALA A  97      -4.049  -2.092   9.605  1.00  0.00           H  
ATOM   1459  N   LEU A  98      -5.388  -0.014  11.213  1.00  0.00           N  
ATOM   1460  CA  LEU A  98      -5.185   0.947  12.300  1.00  0.00           C  
ATOM   1461  C   LEU A  98      -6.494   1.485  12.876  1.00  0.00           C  
ATOM   1462  O   LEU A  98      -6.582   1.726  14.064  1.00  0.00           O  
ATOM   1463  CB  LEU A  98      -4.332   2.119  11.800  1.00  0.00           C  
ATOM   1464  CG  LEU A  98      -2.871   1.787  11.472  1.00  0.00           C  
ATOM   1465  CD1 LEU A  98      -2.233   2.963  10.745  1.00  0.00           C  
ATOM   1466  CD2 LEU A  98      -2.122   1.467  12.757  1.00  0.00           C  
ATOM   1467  H   LEU A  98      -5.116   0.242  10.275  1.00  0.00           H  
ATOM   1468  HA  LEU A  98      -4.682   0.437  13.122  1.00  0.00           H  
ATOM   1469 1HB  LEU A  98      -4.791   2.522  10.898  1.00  0.00           H  
ATOM   1470 2HB  LEU A  98      -4.332   2.899  12.562  1.00  0.00           H  
ATOM   1471  HG  LEU A  98      -2.834   0.924  10.807  1.00  0.00           H  
ATOM   1472 1HD1 LEU A  98      -1.195   2.727  10.512  1.00  0.00           H  
ATOM   1473 2HD1 LEU A  98      -2.777   3.157   9.820  1.00  0.00           H  
ATOM   1474 3HD1 LEU A  98      -2.270   3.847  11.381  1.00  0.00           H  
ATOM   1475 1HD2 LEU A  98      -1.084   1.231  12.525  1.00  0.00           H  
ATOM   1476 2HD2 LEU A  98      -2.157   2.330  13.423  1.00  0.00           H  
ATOM   1477 3HD2 LEU A  98      -2.588   0.612  13.247  1.00  0.00           H  
ATOM   1478  N   ASN A  99      -7.663   1.787  12.013  1.00  0.00           N  
ATOM   1479  CA  ASN A  99      -9.002   2.156  12.473  1.00  0.00           C  
ATOM   1480  C   ASN A  99      -9.587   1.067  13.359  1.00  0.00           C  
ATOM   1481  O   ASN A  99     -10.229   1.354  14.370  1.00  0.00           O  
ATOM   1482  CB  ASN A  99      -9.919   2.437  11.297  1.00  0.00           C  
ATOM   1483  CG  ASN A  99      -9.605   3.742  10.619  1.00  0.00           C  
ATOM   1484  OD1 ASN A  99      -8.971   4.625  11.208  1.00  0.00           O  
ATOM   1485  ND2 ASN A  99     -10.038   3.882   9.392  1.00  0.00           N  
ATOM   1486  H   ASN A  99      -7.484   1.723  11.021  1.00  0.00           H  
ATOM   1487  HA  ASN A  99      -8.923   3.062  13.077  1.00  0.00           H  
ATOM   1488 1HB  ASN A  99      -9.831   1.632  10.566  1.00  0.00           H  
ATOM   1489 2HB  ASN A  99     -10.954   2.458  11.639  1.00  0.00           H  
ATOM   1490 1HD2 ASN A  99      -9.859   4.729   8.891  1.00  0.00           H  
ATOM   1491 2HD2 ASN A  99     -10.548   3.141   8.954  1.00  0.00           H  
ATOM   1492  N   LEU A 100      -9.410  -0.344  13.045  1.00  0.00           N  
ATOM   1493  CA  LEU A 100      -9.831  -1.520  13.793  1.00  0.00           C  
ATOM   1494  C   LEU A 100      -9.018  -1.624  15.082  1.00  0.00           C  
ATOM   1495  O   LEU A 100      -9.547  -1.971  16.139  1.00  0.00           O  
ATOM   1496  CB  LEU A 100      -9.652  -2.788  12.949  1.00  0.00           C  
ATOM   1497  CG  LEU A 100     -10.587  -2.921  11.741  1.00  0.00           C  
ATOM   1498  CD1 LEU A 100     -10.115  -4.068  10.856  1.00  0.00           C  
ATOM   1499  CD2 LEU A 100     -12.011  -3.153  12.223  1.00  0.00           C  
ATOM   1500  H   LEU A 100      -8.949  -0.467  12.155  1.00  0.00           H  
ATOM   1501  HA  LEU A 100     -10.887  -1.414  14.039  1.00  0.00           H  
ATOM   1502 1HB  LEU A 100      -8.628  -2.818  12.581  1.00  0.00           H  
ATOM   1503 2HB  LEU A 100      -9.811  -3.657  13.589  1.00  0.00           H  
ATOM   1504  HG  LEU A 100     -10.549  -2.006  11.149  1.00  0.00           H  
ATOM   1505 1HD1 LEU A 100     -10.779  -4.162   9.997  1.00  0.00           H  
ATOM   1506 2HD1 LEU A 100      -9.101  -3.866  10.510  1.00  0.00           H  
ATOM   1507 3HD1 LEU A 100     -10.126  -4.995  11.427  1.00  0.00           H  
ATOM   1508 1HD2 LEU A 100     -12.676  -3.247  11.364  1.00  0.00           H  
ATOM   1509 2HD2 LEU A 100     -12.050  -4.069  12.814  1.00  0.00           H  
ATOM   1510 3HD2 LEU A 100     -12.329  -2.311  12.838  1.00  0.00           H  
ATOM   1511  N   LYS A 101      -7.725  -1.337  14.978  1.00  0.00           N  
ATOM   1512  CA  LYS A 101      -6.844  -1.383  16.130  1.00  0.00           C  
ATOM   1513  C   LYS A 101      -7.464  -0.581  17.285  1.00  0.00           C  
ATOM   1514  O   LYS A 101      -7.728  -1.133  18.358  1.00  0.00           O  
ATOM   1515  CB  LYS A 101      -5.459  -0.839  15.772  1.00  0.00           C  
ATOM   1516  CG  LYS A 101      -4.468  -0.832  16.929  1.00  0.00           C  
ATOM   1517  CD  LYS A 101      -3.178  -0.122  16.546  1.00  0.00           C  
ATOM   1518  CE  LYS A 101      -2.109  -0.301  17.614  1.00  0.00           C  
ATOM   1519  NZ  LYS A 101      -2.439   0.441  18.862  1.00  0.00           N  
ATOM   1520  H   LYS A 101      -7.346  -1.080  14.079  1.00  0.00           H  
ATOM   1521  HA  LYS A 101      -6.761  -2.419  16.460  1.00  0.00           H  
ATOM   1522 1HB  LYS A 101      -5.031  -1.436  14.967  1.00  0.00           H  
ATOM   1523 2HB  LYS A 101      -5.554   0.184  15.408  1.00  0.00           H  
ATOM   1524 1HG  LYS A 101      -4.912  -0.326  17.786  1.00  0.00           H  
ATOM   1525 2HG  LYS A 101      -4.236  -1.859  17.214  1.00  0.00           H  
ATOM   1526 1HD  LYS A 101      -2.807  -0.524  15.602  1.00  0.00           H  
ATOM   1527 2HD  LYS A 101      -3.373   0.942  16.417  1.00  0.00           H  
ATOM   1528 1HE  LYS A 101      -2.006  -1.359  17.853  1.00  0.00           H  
ATOM   1529 2HE  LYS A 101      -1.152   0.058  17.235  1.00  0.00           H  
ATOM   1530 1HZ  LYS A 101      -1.708   0.298  19.543  1.00  0.00           H  
ATOM   1531 2HZ  LYS A 101      -2.519   1.427  18.656  1.00  0.00           H  
ATOM   1532 3HZ  LYS A 101      -3.316   0.104  19.233  1.00  0.00           H  
ATOM   1533  N   THR A 102      -7.755   0.700  17.051  1.00  0.00           N  
ATOM   1534  CA  THR A 102      -8.176   1.576  18.141  1.00  0.00           C  
ATOM   1535  C   THR A 102      -9.665   1.443  18.461  1.00  0.00           C  
ATOM   1536  O   THR A 102     -10.109   1.743  19.569  1.00  0.00           O  
ATOM   1537  CB  THR A 102      -7.854   3.045  17.813  1.00  0.00           C  
ATOM   1538  OG1 THR A 102      -8.599   3.454  16.659  1.00  0.00           O  
ATOM   1539  CG2 THR A 102      -6.368   3.217  17.538  1.00  0.00           C  
ATOM   1540  H   THR A 102      -7.687   1.075  16.116  1.00  0.00           H  
ATOM   1541  HA  THR A 102      -7.640   1.285  19.045  1.00  0.00           H  
ATOM   1542  HB  THR A 102      -8.137   3.677  18.653  1.00  0.00           H  
ATOM   1543  HG1 THR A 102      -9.499   3.667  16.918  1.00  0.00           H  
ATOM   1544 1HG2 THR A 102      -6.158   4.261  17.308  1.00  0.00           H  
ATOM   1545 2HG2 THR A 102      -5.798   2.919  18.418  1.00  0.00           H  
ATOM   1546 3HG2 THR A 102      -6.080   2.595  16.692  1.00  0.00           H  
ATOM   1547  N   LYS A 103     -10.439   0.986  17.492  1.00  0.00           N  
ATOM   1548  CA  LYS A 103     -11.858   0.753  17.715  1.00  0.00           C  
ATOM   1549  C   LYS A 103     -12.146  -0.531  18.500  1.00  0.00           C  
ATOM   1550  O   LYS A 103     -13.043  -0.561  19.348  1.00  0.00           O  
ATOM   1551  CB  LYS A 103     -12.591   0.714  16.373  1.00  0.00           C  
ATOM   1552  CG  LYS A 103     -14.102   0.560  16.486  1.00  0.00           C  
ATOM   1553  CD  LYS A 103     -14.773   0.673  15.125  1.00  0.00           C  
ATOM   1554  CE  LYS A 103     -16.283   0.532  15.238  1.00  0.00           C  
ATOM   1555  NZ  LYS A 103     -16.953   0.641  13.914  1.00  0.00           N  
ATOM   1556  H   LYS A 103     -10.047   0.795  16.581  1.00  0.00           H  
ATOM   1557  HA  LYS A 103     -12.252   1.570  18.321  1.00  0.00           H  
ATOM   1558 1HB  LYS A 103     -12.389   1.633  15.821  1.00  0.00           H  
ATOM   1559 2HB  LYS A 103     -12.214  -0.116  15.776  1.00  0.00           H  
ATOM   1560 1HG  LYS A 103     -14.337  -0.414  16.918  1.00  0.00           H  
ATOM   1561 2HG  LYS A 103     -14.499   1.334  17.143  1.00  0.00           H  
ATOM   1562 1HD  LYS A 103     -14.539   1.643  14.684  1.00  0.00           H  
ATOM   1563 2HD  LYS A 103     -14.392  -0.107  14.466  1.00  0.00           H  
ATOM   1564 1HE  LYS A 103     -16.526  -0.435  15.676  1.00  0.00           H  
ATOM   1565 2HE  LYS A 103     -16.674   1.310  15.893  1.00  0.00           H  
ATOM   1566 1HZ  LYS A 103     -17.951   0.542  14.031  1.00  0.00           H  
ATOM   1567 2HZ  LYS A 103     -16.750   1.543  13.506  1.00  0.00           H  
ATOM   1568 3HZ  LYS A 103     -16.613  -0.088  13.303  1.00  0.00           H  
ATOM   1569  N   LEU A 104     -11.392  -1.591  18.225  1.00  0.00           N  
ATOM   1570  CA  LEU A 104     -11.657  -2.889  18.849  1.00  0.00           C  
ATOM   1571  C   LEU A 104     -10.758  -3.183  20.055  1.00  0.00           C  
ATOM   1572  O   LEU A 104     -11.125  -3.988  20.914  1.00  0.00           O  
ATOM   1573  CB  LEU A 104     -11.483  -4.002  17.808  1.00  0.00           C  
ATOM   1574  CG  LEU A 104     -12.346  -3.874  16.546  1.00  0.00           C  
ATOM   1575  CD1 LEU A 104     -12.003  -4.999  15.579  1.00  0.00           C  
ATOM   1576  CD2 LEU A 104     -13.817  -3.913  16.930  1.00  0.00           C  
ATOM   1577  H   LEU A 104     -10.623  -1.506  17.576  1.00  0.00           H  
ATOM   1578  HA  LEU A 104     -12.685  -2.896  19.210  1.00  0.00           H  
ATOM   1579 1HB  LEU A 104     -10.440  -4.026  17.495  1.00  0.00           H  
ATOM   1580 2HB  LEU A 104     -11.721  -4.957  18.276  1.00  0.00           H  
ATOM   1581  HG  LEU A 104     -12.125  -2.929  16.049  1.00  0.00           H  
ATOM   1582 1HD1 LEU A 104     -12.616  -4.908  14.682  1.00  0.00           H  
ATOM   1583 2HD1 LEU A 104     -10.949  -4.936  15.306  1.00  0.00           H  
ATOM   1584 3HD1 LEU A 104     -12.197  -5.960  16.055  1.00  0.00           H  
ATOM   1585 1HD2 LEU A 104     -14.430  -3.821  16.034  1.00  0.00           H  
ATOM   1586 2HD2 LEU A 104     -14.038  -4.858  17.426  1.00  0.00           H  
ATOM   1587 3HD2 LEU A 104     -14.038  -3.088  17.607  1.00  0.00           H  
ATOM   1588  N   GLY A 105      -9.587  -2.551  20.109  1.00  0.00           N  
ATOM   1589  CA  GLY A 105      -8.570  -2.893  21.091  1.00  0.00           C  
ATOM   1590  C   GLY A 105      -7.711  -4.099  20.728  1.00  0.00           C  
ATOM   1591  O   GLY A 105      -7.372  -4.910  21.595  1.00  0.00           O  
ATOM   1592  H   GLY A 105      -9.402  -1.811  19.445  1.00  0.00           H  
ATOM   1593 1HA  GLY A 105      -7.906  -2.041  21.239  1.00  0.00           H  
ATOM   1594 2HA  GLY A 105      -9.046  -3.097  22.049  1.00  0.00           H  
ATOM   1595  N   VAL A 106      -7.347  -4.222  19.449  1.00  0.00           N  
ATOM   1596  CA  VAL A 106      -6.622  -5.400  18.981  1.00  0.00           C  
ATOM   1597  C   VAL A 106      -5.325  -4.984  18.293  1.00  0.00           C  
ATOM   1598  O   VAL A 106      -5.128  -3.812  17.980  1.00  0.00           O  
ATOM   1599  CB  VAL A 106      -7.487  -6.215  18.002  1.00  0.00           C  
ATOM   1600  CG1 VAL A 106      -8.785  -6.647  18.671  1.00  0.00           C  
ATOM   1601  CG2 VAL A 106      -7.771  -5.393  16.754  1.00  0.00           C  
ATOM   1602  H   VAL A 106      -7.576  -3.491  18.791  1.00  0.00           H  
ATOM   1603  HA  VAL A 106      -6.343  -6.003  19.846  1.00  0.00           H  
ATOM   1604  HB  VAL A 106      -6.951  -7.123  17.727  1.00  0.00           H  
ATOM   1605 1HG1 VAL A 106      -9.384  -7.222  17.964  1.00  0.00           H  
ATOM   1606 2HG1 VAL A 106      -8.559  -7.263  19.540  1.00  0.00           H  
ATOM   1607 3HG1 VAL A 106      -9.342  -5.764  18.984  1.00  0.00           H  
ATOM   1608 1HG2 VAL A 106      -8.382  -5.976  16.066  1.00  0.00           H  
ATOM   1609 2HG2 VAL A 106      -8.302  -4.482  17.031  1.00  0.00           H  
ATOM   1610 3HG2 VAL A 106      -6.830  -5.131  16.269  1.00  0.00           H  
ATOM   1611  N   ASP A 107      -4.426  -5.936  18.072  1.00  0.00           N  
ATOM   1612  CA  ASP A 107      -3.183  -5.610  17.398  1.00  0.00           C  
ATOM   1613  C   ASP A 107      -3.354  -5.601  15.866  1.00  0.00           C  
ATOM   1614  O   ASP A 107      -4.454  -5.801  15.341  1.00  0.00           O  
ATOM   1615  CB  ASP A 107      -2.094  -6.608  17.798  1.00  0.00           C  
ATOM   1616  CG  ASP A 107      -2.414  -8.035  17.376  1.00  0.00           C  
ATOM   1617  OD1 ASP A 107      -3.318  -8.214  16.595  1.00  0.00           O  
ATOM   1618  OD2 ASP A 107      -1.751  -8.932  17.838  1.00  0.00           O  
ATOM   1619  H   ASP A 107      -4.593  -6.886  18.366  1.00  0.00           H  
ATOM   1620  HA  ASP A 107      -2.883  -4.602  17.693  1.00  0.00           H  
ATOM   1621 1HB  ASP A 107      -1.147  -6.314  17.344  1.00  0.00           H  
ATOM   1622 2HB  ASP A 107      -1.958  -6.586  18.879  1.00  0.00           H  
ATOM   1623  N   LEU A 108      -2.188  -5.368  15.023  1.00  0.00           N  
ATOM   1624  CA  LEU A 108      -2.275  -5.152  13.596  1.00  0.00           C  
ATOM   1625  C   LEU A 108      -2.561  -6.489  12.926  1.00  0.00           C  
ATOM   1626  O   LEU A 108      -3.229  -6.543  11.908  1.00  0.00           O  
ATOM   1627  CB  LEU A 108      -0.974  -4.546  13.055  1.00  0.00           C  
ATOM   1628  CG  LEU A 108      -0.913  -3.013  13.032  1.00  0.00           C  
ATOM   1629  CD1 LEU A 108      -1.866  -2.483  11.970  1.00  0.00           C  
ATOM   1630  CD2 LEU A 108      -1.271  -2.470  14.408  1.00  0.00           C  
ATOM   1631  H   LEU A 108      -1.285  -5.317  15.474  1.00  0.00           H  
ATOM   1632  HA  LEU A 108      -3.084  -4.447  13.402  1.00  0.00           H  
ATOM   1633 1HB  LEU A 108      -0.145  -4.901  13.665  1.00  0.00           H  
ATOM   1634 2HB  LEU A 108      -0.825  -4.899  12.034  1.00  0.00           H  
ATOM   1635  HG  LEU A 108       0.094  -2.693  12.766  1.00  0.00           H  
ATOM   1636 1HD1 LEU A 108      -1.823  -1.394  11.953  1.00  0.00           H  
ATOM   1637 2HD1 LEU A 108      -1.577  -2.871  10.993  1.00  0.00           H  
ATOM   1638 3HD1 LEU A 108      -2.882  -2.802  12.201  1.00  0.00           H  
ATOM   1639 1HD2 LEU A 108      -1.227  -1.381  14.392  1.00  0.00           H  
ATOM   1640 2HD2 LEU A 108      -2.278  -2.790  14.674  1.00  0.00           H  
ATOM   1641 3HD2 LEU A 108      -0.563  -2.851  15.144  1.00  0.00           H  
ATOM   1642  N   LEU A 109      -2.055  -7.564  13.518  1.00  0.00           N  
ATOM   1643  CA  LEU A 109      -2.247  -8.901  12.972  1.00  0.00           C  
ATOM   1644  C   LEU A 109      -3.698  -9.349  13.080  1.00  0.00           C  
ATOM   1645  O   LEU A 109      -4.262  -9.894  12.132  1.00  0.00           O  
ATOM   1646  CB  LEU A 109      -1.344  -9.903  13.701  1.00  0.00           C  
ATOM   1647  CG  LEU A 109      -1.455 -11.361  13.237  1.00  0.00           C  
ATOM   1648  CD1 LEU A 109      -1.049 -11.460  11.773  1.00  0.00           C  
ATOM   1649  CD2 LEU A 109      -0.574 -12.241  14.110  1.00  0.00           C  
ATOM   1650  H   LEU A 109      -1.524  -7.452  14.370  1.00  0.00           H  
ATOM   1651  HA  LEU A 109      -1.978  -8.884  11.915  1.00  0.00           H  
ATOM   1652 1HB  LEU A 109      -0.308  -9.594  13.574  1.00  0.00           H  
ATOM   1653 2HB  LEU A 109      -1.581  -9.875  14.765  1.00  0.00           H  
ATOM   1654  HG  LEU A 109      -2.492 -11.690  13.318  1.00  0.00           H  
ATOM   1655 1HD1 LEU A 109      -1.129 -12.496  11.442  1.00  0.00           H  
ATOM   1656 2HD1 LEU A 109      -1.708 -10.836  11.169  1.00  0.00           H  
ATOM   1657 3HD1 LEU A 109      -0.020 -11.121  11.657  1.00  0.00           H  
ATOM   1658 1HD2 LEU A 109      -0.654 -13.278  13.780  1.00  0.00           H  
ATOM   1659 2HD2 LEU A 109       0.463 -11.914  14.028  1.00  0.00           H  
ATOM   1660 3HD2 LEU A 109      -0.898 -12.165  15.148  1.00  0.00           H  
ATOM   1661  N   THR A 110      -4.313  -9.125  14.229  1.00  0.00           N  
ATOM   1662  CA  THR A 110      -5.738  -9.425  14.364  1.00  0.00           C  
ATOM   1663  C   THR A 110      -6.654  -8.583  13.468  1.00  0.00           C  
ATOM   1664  O   THR A 110      -7.604  -9.096  12.879  1.00  0.00           O  
ATOM   1665  CB  THR A 110      -6.177  -9.250  15.829  1.00  0.00           C  
ATOM   1666  OG1 THR A 110      -5.380 -10.092  16.673  1.00  0.00           O  
ATOM   1667  CG2 THR A 110      -7.644  -9.617  15.994  1.00  0.00           C  
ATOM   1668  H   THR A 110      -3.814  -8.747  15.021  1.00  0.00           H  
ATOM   1669  HA  THR A 110      -5.895 -10.464  14.069  1.00  0.00           H  
ATOM   1670  HB  THR A 110      -6.032  -8.214  16.132  1.00  0.00           H  
ATOM   1671  HG1 THR A 110      -4.505  -9.710  16.770  1.00  0.00           H  
ATOM   1672 1HG2 THR A 110      -7.937  -9.487  17.036  1.00  0.00           H  
ATOM   1673 2HG2 THR A 110      -8.254  -8.971  15.363  1.00  0.00           H  
ATOM   1674 3HG2 THR A 110      -7.795 -10.656  15.702  1.00  0.00           H  
ATOM   1675  N   ALA A 111      -6.419  -7.160  13.300  1.00  0.00           N  
ATOM   1676  CA  ALA A 111      -7.119  -6.225  12.423  1.00  0.00           C  
ATOM   1677  C   ALA A 111      -6.927  -6.675  10.976  1.00  0.00           C  
ATOM   1678  O   ALA A 111      -7.834  -6.605  10.166  1.00  0.00           O  
ATOM   1679  CB  ALA A 111      -6.611  -4.806  12.623  1.00  0.00           C  
ATOM   1680  H   ALA A 111      -5.685  -6.816  13.900  1.00  0.00           H  
ATOM   1681  HA  ALA A 111      -8.180  -6.255  12.675  1.00  0.00           H  
ATOM   1682 1HB  ALA A 111      -7.148  -4.130  11.960  1.00  0.00           H  
ATOM   1683 2HB  ALA A 111      -6.773  -4.503  13.657  1.00  0.00           H  
ATOM   1684 3HB  ALA A 111      -5.547  -4.766  12.396  1.00  0.00           H  
ATOM   1685  N   ALA A 112      -5.569  -7.136  10.507  1.00  0.00           N  
ATOM   1686  CA  ALA A 112      -5.258  -7.662   9.180  1.00  0.00           C  
ATOM   1687  C   ALA A 112      -6.037  -8.916   8.891  1.00  0.00           C  
ATOM   1688  O   ALA A 112      -6.406  -9.179   7.748  1.00  0.00           O  
ATOM   1689  CB  ALA A 112      -3.766  -7.934   9.048  1.00  0.00           C  
ATOM   1690  H   ALA A 112      -4.831  -7.064  11.193  1.00  0.00           H  
ATOM   1691  HA  ALA A 112      -5.547  -6.913   8.442  1.00  0.00           H  
ATOM   1692 1HB  ALA A 112      -3.556  -8.333   8.055  1.00  0.00           H  
ATOM   1693 2HB  ALA A 112      -3.213  -7.006   9.192  1.00  0.00           H  
ATOM   1694 3HB  ALA A 112      -3.460  -8.659   9.802  1.00  0.00           H  
ATOM   1695  N   LEU A 113      -6.276  -9.901   9.932  1.00  0.00           N  
ATOM   1696  CA  LEU A 113      -7.137 -11.071   9.806  1.00  0.00           C  
ATOM   1697  C   LEU A 113      -8.595 -10.723   9.489  1.00  0.00           C  
ATOM   1698  O   LEU A 113      -9.218 -11.341   8.628  1.00  0.00           O  
ATOM   1699  CB  LEU A 113      -7.082 -11.889  11.102  1.00  0.00           C  
ATOM   1700  CG  LEU A 113      -7.936 -13.163  11.122  1.00  0.00           C  
ATOM   1701  CD1 LEU A 113      -7.470 -14.105  10.019  1.00  0.00           C  
ATOM   1702  CD2 LEU A 113      -7.829 -13.825  12.487  1.00  0.00           C  
ATOM   1703  H   LEU A 113      -5.783  -9.745  10.799  1.00  0.00           H  
ATOM   1704  HA  LEU A 113      -6.767 -11.685   8.986  1.00  0.00           H  
ATOM   1705 1HB  LEU A 113      -6.049 -12.180  11.285  1.00  0.00           H  
ATOM   1706 2HB  LEU A 113      -7.411 -11.257  11.926  1.00  0.00           H  
ATOM   1707  HG  LEU A 113      -8.977 -12.907  10.923  1.00  0.00           H  
ATOM   1708 1HD1 LEU A 113      -8.077 -15.010  10.033  1.00  0.00           H  
ATOM   1709 2HD1 LEU A 113      -7.575 -13.613   9.052  1.00  0.00           H  
ATOM   1710 3HD1 LEU A 113      -6.425 -14.366  10.182  1.00  0.00           H  
ATOM   1711 1HD2 LEU A 113      -8.437 -14.731  12.502  1.00  0.00           H  
ATOM   1712 2HD2 LEU A 113      -6.789 -14.083  12.686  1.00  0.00           H  
ATOM   1713 3HD2 LEU A 113      -8.185 -13.137  13.254  1.00  0.00           H  
ATOM   1714  N   ALA A 114      -9.134  -9.730  10.189  1.00  0.00           N  
ATOM   1715  CA  ALA A 114     -10.495  -9.263   9.922  1.00  0.00           C  
ATOM   1716  C   ALA A 114     -10.609  -8.689   8.509  1.00  0.00           C  
ATOM   1717  O   ALA A 114     -11.611  -8.899   7.823  1.00  0.00           O  
ATOM   1718  CB  ALA A 114     -10.911  -8.225  10.953  1.00  0.00           C  
ATOM   1719  H   ALA A 114      -8.598  -9.285  10.921  1.00  0.00           H  
ATOM   1720  HA  ALA A 114     -11.165 -10.120   9.992  1.00  0.00           H  
ATOM   1721 1HB  ALA A 114     -11.925  -7.887  10.739  1.00  0.00           H  
ATOM   1722 2HB  ALA A 114     -10.877  -8.666  11.948  1.00  0.00           H  
ATOM   1723 3HB  ALA A 114     -10.231  -7.375  10.910  1.00  0.00           H  
ATOM   1724  N   LEU A 115      -9.548  -7.930   8.036  1.00  0.00           N  
ATOM   1725  CA  LEU A 115      -9.598  -7.360   6.699  1.00  0.00           C  
ATOM   1726  C   LEU A 115      -9.635  -8.456   5.649  1.00  0.00           C  
ATOM   1727  O   LEU A 115     -10.413  -8.391   4.696  1.00  0.00           O  
ATOM   1728  CB  LEU A 115      -8.385  -6.451   6.461  1.00  0.00           C  
ATOM   1729  CG  LEU A 115      -8.382  -5.128   7.237  1.00  0.00           C  
ATOM   1730  CD1 LEU A 115      -7.052  -4.418   7.026  1.00  0.00           C  
ATOM   1731  CD2 LEU A 115      -9.544  -4.264   6.771  1.00  0.00           C  
ATOM   1732  H   LEU A 115      -8.734  -7.766   8.611  1.00  0.00           H  
ATOM   1733  HA  LEU A 115     -10.515  -6.778   6.613  1.00  0.00           H  
ATOM   1734 1HB  LEU A 115      -7.484  -6.998   6.734  1.00  0.00           H  
ATOM   1735 2HB  LEU A 115      -8.333  -6.213   5.398  1.00  0.00           H  
ATOM   1736  HG  LEU A 115      -8.485  -5.333   8.303  1.00  0.00           H  
ATOM   1737 1HD1 LEU A 115      -7.049  -3.479   7.577  1.00  0.00           H  
ATOM   1738 2HD1 LEU A 115      -6.240  -5.051   7.385  1.00  0.00           H  
ATOM   1739 3HD1 LEU A 115      -6.912  -4.216   5.964  1.00  0.00           H  
ATOM   1740 1HD2 LEU A 115      -9.542  -3.324   7.324  1.00  0.00           H  
ATOM   1741 2HD2 LEU A 115      -9.440  -4.059   5.706  1.00  0.00           H  
ATOM   1742 3HD2 LEU A 115     -10.482  -4.788   6.951  1.00  0.00           H  
ATOM   1743  N   LEU A 116      -8.772  -9.435   5.879  1.00  0.00           N  
ATOM   1744  CA  LEU A 116      -8.705 -10.558   4.941  1.00  0.00           C  
ATOM   1745  C   LEU A 116     -10.002 -11.382   4.990  1.00  0.00           C  
ATOM   1746  O   LEU A 116     -10.522 -11.800   3.953  1.00  0.00           O  
ATOM   1747  CB  LEU A 116      -7.503 -11.454   5.269  1.00  0.00           C  
ATOM   1748  CG  LEU A 116      -7.276 -12.636   4.319  1.00  0.00           C  
ATOM   1749  CD1 LEU A 116      -6.946 -12.114   2.927  1.00  0.00           C  
ATOM   1750  CD2 LEU A 116      -6.152 -13.510   4.855  1.00  0.00           C  
ATOM   1751  H   LEU A 116      -8.160  -9.428   6.682  1.00  0.00           H  
ATOM   1752  HA  LEU A 116      -8.596 -10.154   3.936  1.00  0.00           H  
ATOM   1753 1HB  LEU A 116      -6.602 -10.843   5.258  1.00  0.00           H  
ATOM   1754 2HB  LEU A 116      -7.633 -11.856   6.273  1.00  0.00           H  
ATOM   1755  HG  LEU A 116      -8.190 -13.226   4.246  1.00  0.00           H  
ATOM   1756 1HD1 LEU A 116      -6.785 -12.955   2.251  1.00  0.00           H  
ATOM   1757 2HD1 LEU A 116      -7.775 -11.509   2.560  1.00  0.00           H  
ATOM   1758 3HD1 LEU A 116      -6.044 -11.506   2.971  1.00  0.00           H  
ATOM   1759 1HD2 LEU A 116      -5.991 -14.351   4.180  1.00  0.00           H  
ATOM   1760 2HD2 LEU A 116      -5.237 -12.922   4.927  1.00  0.00           H  
ATOM   1761 3HD2 LEU A 116      -6.422 -13.884   5.843  1.00  0.00           H  
ATOM   1762  N   THR A 117     -10.502 -11.602   6.187  1.00  0.00           N  
ATOM   1763  CA  THR A 117     -11.747 -12.336   6.350  1.00  0.00           C  
ATOM   1764  C   THR A 117     -12.896 -11.735   5.528  1.00  0.00           C  
ATOM   1765  O   THR A 117     -13.630 -12.457   4.852  1.00  0.00           O  
ATOM   1766  CB  THR A 117     -12.151 -12.388   7.834  1.00  0.00           C  
ATOM   1767  OG1 THR A 117     -11.126 -13.051   8.587  1.00  0.00           O  
ATOM   1768  CG2 THR A 117     -13.464 -13.138   8.004  1.00  0.00           C  
ATOM   1769  H   THR A 117     -10.022 -11.261   7.007  1.00  0.00           H  
ATOM   1770  HA  THR A 117     -11.590 -13.352   5.990  1.00  0.00           H  
ATOM   1771  HB  THR A 117     -12.266 -11.375   8.217  1.00  0.00           H  
ATOM   1772  HG1 THR A 117     -10.343 -12.497   8.616  1.00  0.00           H  
ATOM   1773 1HG2 THR A 117     -13.733 -13.165   9.060  1.00  0.00           H  
ATOM   1774 2HG2 THR A 117     -14.247 -12.630   7.443  1.00  0.00           H  
ATOM   1775 3HG2 THR A 117     -13.353 -14.155   7.632  1.00  0.00           H  
ATOM   1776  N   ALA A 118     -13.169 -10.288   5.509  1.00  0.00           N  
ATOM   1777  CA  ALA A 118     -14.172  -9.587   4.722  1.00  0.00           C  
ATOM   1778  C   ALA A 118     -14.002  -9.877   3.213  1.00  0.00           C  
ATOM   1779  O   ALA A 118     -14.986 -10.056   2.489  1.00  0.00           O  
ATOM   1780  CB  ALA A 118     -14.113  -8.094   5.008  1.00  0.00           C  
ATOM   1781  H   ALA A 118     -12.591  -9.763   6.151  1.00  0.00           H  
ATOM   1782  HA  ALA A 118     -15.153  -9.965   5.011  1.00  0.00           H  
ATOM   1783 1HB  ALA A 118     -14.870  -7.580   4.412  1.00  0.00           H  
ATOM   1784 2HB  ALA A 118     -14.304  -7.918   6.067  1.00  0.00           H  
ATOM   1785 3HB  ALA A 118     -13.126  -7.712   4.747  1.00  0.00           H  
ATOM   1786  N   ALA A 119     -12.684  -9.901   2.690  1.00  0.00           N  
ATOM   1787  CA  ALA A 119     -12.350 -10.219   1.301  1.00  0.00           C  
ATOM   1788  C   ALA A 119     -12.741 -11.643   0.903  1.00  0.00           C  
ATOM   1789  O   ALA A 119     -13.204 -11.881  -0.212  1.00  0.00           O  
ATOM   1790  CB  ALA A 119     -10.863 -10.017   1.055  1.00  0.00           C  
ATOM   1791  H   ALA A 119     -11.953  -9.586   3.312  1.00  0.00           H  
ATOM   1792  HA  ALA A 119     -12.910  -9.543   0.655  1.00  0.00           H  
ATOM   1793 1HB  ALA A 119     -10.629 -10.258   0.018  1.00  0.00           H  
ATOM   1794 2HB  ALA A 119     -10.598  -8.979   1.253  1.00  0.00           H  
ATOM   1795 3HB  ALA A 119     -10.293 -10.670   1.715  1.00  0.00           H  
ATOM   1796  N   LYS A 120     -12.555 -12.625   1.836  1.00  0.00           N  
ATOM   1797  CA  LYS A 120     -12.898 -14.013   1.547  1.00  0.00           C  
ATOM   1798  C   LYS A 120     -14.368 -14.333   1.769  1.00  0.00           C  
ATOM   1799  O   LYS A 120     -14.956 -15.132   1.037  1.00  0.00           O  
ATOM   1800  CB  LYS A 120     -12.038 -14.949   2.397  1.00  0.00           C  
ATOM   1801  CG  LYS A 120     -10.573 -15.008   1.983  1.00  0.00           C  
ATOM   1802  CD  LYS A 120      -9.781 -15.942   2.885  1.00  0.00           C  
ATOM   1803  CE  LYS A 120      -8.314 -15.990   2.482  1.00  0.00           C  
ATOM   1804  NZ  LYS A 120      -7.521 -16.880   3.372  1.00  0.00           N  
ATOM   1805  H   LYS A 120     -12.173 -12.390   2.741  1.00  0.00           H  
ATOM   1806  HA  LYS A 120     -12.672 -14.214   0.499  1.00  0.00           H  
ATOM   1807 1HB  LYS A 120     -12.078 -14.633   3.440  1.00  0.00           H  
ATOM   1808 2HB  LYS A 120     -12.441 -15.961   2.346  1.00  0.00           H  
ATOM   1809 1HG  LYS A 120     -10.500 -15.362   0.954  1.00  0.00           H  
ATOM   1810 2HG  LYS A 120     -10.140 -14.010   2.037  1.00  0.00           H  
ATOM   1811 1HD  LYS A 120      -9.854 -15.599   3.918  1.00  0.00           H  
ATOM   1812 2HD  LYS A 120     -10.197 -16.947   2.824  1.00  0.00           H  
ATOM   1813 1HE  LYS A 120      -8.230 -16.351   1.458  1.00  0.00           H  
ATOM   1814 2HE  LYS A 120      -7.892 -14.986   2.525  1.00  0.00           H  
ATOM   1815 1HZ  LYS A 120      -6.557 -16.884   3.073  1.00  0.00           H  
ATOM   1816 2HZ  LYS A 120      -7.577 -16.543   4.323  1.00  0.00           H  
ATOM   1817 3HZ  LYS A 120      -7.891 -17.819   3.326  1.00  0.00           H  
ATOM   1818  N   LEU A 121     -14.960 -13.704   2.783  1.00  0.00           N  
ATOM   1819  CA  LEU A 121     -16.354 -13.936   3.167  1.00  0.00           C  
ATOM   1820  C   LEU A 121     -17.303 -13.221   2.221  1.00  0.00           C  
ATOM   1821  O   LEU A 121     -18.410 -13.679   1.980  1.00  0.00           O  
ATOM   1822  CB  LEU A 121     -16.602 -13.458   4.603  1.00  0.00           C  
ATOM   1823  CG  LEU A 121     -16.427 -14.520   5.697  1.00  0.00           C  
ATOM   1824  CD1 LEU A 121     -17.611 -15.476   5.671  1.00  0.00           C  
ATOM   1825  CD2 LEU A 121     -15.119 -15.264   5.478  1.00  0.00           C  
ATOM   1826  H   LEU A 121     -14.407 -13.045   3.310  1.00  0.00           H  
ATOM   1827  HA  LEU A 121     -16.548 -15.008   3.140  1.00  0.00           H  
ATOM   1828 1HB  LEU A 121     -15.915 -12.643   4.821  1.00  0.00           H  
ATOM   1829 2HB  LEU A 121     -17.621 -13.077   4.672  1.00  0.00           H  
ATOM   1830  HG  LEU A 121     -16.411 -14.037   6.674  1.00  0.00           H  
ATOM   1831 1HD1 LEU A 121     -17.487 -16.231   6.449  1.00  0.00           H  
ATOM   1832 2HD1 LEU A 121     -18.532 -14.921   5.850  1.00  0.00           H  
ATOM   1833 3HD1 LEU A 121     -17.664 -15.964   4.698  1.00  0.00           H  
ATOM   1834 1HD2 LEU A 121     -14.994 -16.019   6.255  1.00  0.00           H  
ATOM   1835 2HD2 LEU A 121     -15.135 -15.750   4.501  1.00  0.00           H  
ATOM   1836 3HD2 LEU A 121     -14.288 -14.560   5.519  1.00  0.00           H  
ATOM   1837  N   GLY A 122     -16.916 -11.993   1.522  1.00  0.00           N  
ATOM   1838  CA  GLY A 122     -17.717 -11.205   0.620  1.00  0.00           C  
ATOM   1839  C   GLY A 122     -18.596 -10.225   1.358  1.00  0.00           C  
ATOM   1840  O   GLY A 122     -19.617  -9.801   0.827  1.00  0.00           O  
ATOM   1841  H   GLY A 122     -15.973 -11.698   1.729  1.00  0.00           H  
ATOM   1842 1HA  GLY A 122     -17.065 -10.662  -0.062  1.00  0.00           H  
ATOM   1843 2HA  GLY A 122     -18.338 -11.864   0.017  1.00  0.00           H  
ATOM   1844  N   THR A 123     -18.177  -9.681   2.533  1.00  0.00           N  
ATOM   1845  CA  THR A 123     -18.865  -8.771   3.441  1.00  0.00           C  
ATOM   1846  C   THR A 123     -18.036  -7.505   3.609  1.00  0.00           C  
ATOM   1847  O   THR A 123     -16.913  -7.421   3.100  1.00  0.00           O  
ATOM   1848  CB  THR A 123     -19.119  -9.423   4.814  1.00  0.00           C  
ATOM   1849  OG1 THR A 123     -17.874  -9.579   5.507  1.00  0.00           O  
ATOM   1850  CG2 THR A 123     -19.776 -10.783   4.645  1.00  0.00           C  
ATOM   1851  H   THR A 123     -17.229  -9.964   2.743  1.00  0.00           H  
ATOM   1852  HA  THR A 123     -19.851  -8.550   3.029  1.00  0.00           H  
ATOM   1853  HB  THR A 123     -19.770  -8.780   5.406  1.00  0.00           H  
ATOM   1854  HG1 THR A 123     -17.570  -8.722   5.815  1.00  0.00           H  
ATOM   1855 1HG2 THR A 123     -19.948 -11.228   5.625  1.00  0.00           H  
ATOM   1856 2HG2 THR A 123     -20.728 -10.666   4.128  1.00  0.00           H  
ATOM   1857 3HG2 THR A 123     -19.124 -11.433   4.063  1.00  0.00           H  
ATOM   1858  N   THR A 124     -18.563  -6.525   4.332  1.00  0.00           N  
ATOM   1859  CA  THR A 124     -17.771  -5.341   4.619  1.00  0.00           C  
ATOM   1860  C   THR A 124     -16.807  -5.690   5.742  1.00  0.00           C  
ATOM   1861  O   THR A 124     -16.928  -6.747   6.377  1.00  0.00           O  
ATOM   1862  CB  THR A 124     -18.648  -4.140   5.016  1.00  0.00           C  
ATOM   1863  OG1 THR A 124     -19.270  -4.395   6.282  1.00  0.00           O  
ATOM   1864  CG2 THR A 124     -19.724  -3.896   3.969  1.00  0.00           C  
ATOM   1865  H   THR A 124     -19.508  -6.584   4.687  1.00  0.00           H  
ATOM   1866  HA  THR A 124     -17.291  -5.014   3.696  1.00  0.00           H  
ATOM   1867  HB  THR A 124     -18.027  -3.248   5.103  1.00  0.00           H  
ATOM   1868  HG1 THR A 124     -19.689  -3.592   6.600  1.00  0.00           H  
ATOM   1869 1HG2 THR A 124     -20.334  -3.043   4.265  1.00  0.00           H  
ATOM   1870 2HG2 THR A 124     -19.256  -3.690   3.006  1.00  0.00           H  
ATOM   1871 3HG2 THR A 124     -20.355  -4.780   3.883  1.00  0.00           H  
ATOM   1872  N   VAL A 125     -15.861  -4.794   6.007  1.00  0.00           N  
ATOM   1873  CA  VAL A 125     -14.891  -5.024   7.061  1.00  0.00           C  
ATOM   1874  C   VAL A 125     -15.610  -5.068   8.398  1.00  0.00           C  
ATOM   1875  O   VAL A 125     -15.368  -5.968   9.210  1.00  0.00           O  
ATOM   1876  CB  VAL A 125     -13.824  -3.913   7.076  1.00  0.00           C  
ATOM   1877  CG1 VAL A 125     -12.924  -4.056   8.293  1.00  0.00           C  
ATOM   1878  CG2 VAL A 125     -13.008  -3.962   5.793  1.00  0.00           C  
ATOM   1879  H   VAL A 125     -15.814  -3.940   5.471  1.00  0.00           H  
ATOM   1880  HA  VAL A 125     -14.416  -5.989   6.889  1.00  0.00           H  
ATOM   1881  HB  VAL A 125     -14.321  -2.946   7.155  1.00  0.00           H  
ATOM   1882 1HG1 VAL A 125     -12.176  -3.262   8.288  1.00  0.00           H  
ATOM   1883 2HG1 VAL A 125     -13.524  -3.982   9.200  1.00  0.00           H  
ATOM   1884 3HG1 VAL A 125     -12.424  -5.024   8.265  1.00  0.00           H  
ATOM   1885 1HG2 VAL A 125     -12.256  -3.174   5.810  1.00  0.00           H  
ATOM   1886 2HG2 VAL A 125     -12.516  -4.932   5.711  1.00  0.00           H  
ATOM   1887 3HG2 VAL A 125     -13.667  -3.817   4.937  1.00  0.00           H  
ATOM   1888  N   GLU A 126     -16.529  -4.121   8.607  1.00  0.00           N  
ATOM   1889  CA  GLU A 126     -17.284  -4.040   9.859  1.00  0.00           C  
ATOM   1890  C   GLU A 126     -18.162  -5.265  10.072  1.00  0.00           C  
ATOM   1891  O   GLU A 126     -18.336  -5.725  11.193  1.00  0.00           O  
ATOM   1892  CB  GLU A 126     -18.150  -2.778   9.876  1.00  0.00           C  
ATOM   1893  CG  GLU A 126     -17.363  -1.475   9.860  1.00  0.00           C  
ATOM   1894  CD  GLU A 126     -16.852  -1.117   8.493  1.00  0.00           C  
ATOM   1895  OE1 GLU A 126     -17.183  -1.805   7.557  1.00  0.00           O  
ATOM   1896  OE2 GLU A 126     -16.131  -0.154   8.382  1.00  0.00           O  
ATOM   1897  H   GLU A 126     -16.706  -3.446   7.880  1.00  0.00           H  
ATOM   1898  HA  GLU A 126     -16.576  -4.005  10.688  1.00  0.00           H  
ATOM   1899 1HB  GLU A 126     -18.813  -2.780   9.010  1.00  0.00           H  
ATOM   1900 2HB  GLU A 126     -18.777  -2.779  10.768  1.00  0.00           H  
ATOM   1901 1HG  GLU A 126     -18.005  -0.671  10.217  1.00  0.00           H  
ATOM   1902 2HG  GLU A 126     -16.522  -1.563  10.546  1.00  0.00           H  
ATOM   1903  N   GLU A 127     -18.853  -5.867   8.937  1.00  0.00           N  
ATOM   1904  CA  GLU A 127     -19.696  -7.055   9.030  1.00  0.00           C  
ATOM   1905  C   GLU A 127     -18.850  -8.262   9.427  1.00  0.00           C  
ATOM   1906  O   GLU A 127     -19.283  -9.085  10.228  1.00  0.00           O  
ATOM   1907  CB  GLU A 127     -20.403  -7.321   7.700  1.00  0.00           C  
ATOM   1908  CG  GLU A 127     -21.547  -6.363   7.394  1.00  0.00           C  
ATOM   1909  CD  GLU A 127     -22.146  -6.583   6.032  1.00  0.00           C  
ATOM   1910  OE1 GLU A 127     -21.405  -6.828   5.110  1.00  0.00           O  
ATOM   1911  OE2 GLU A 127     -23.346  -6.506   5.913  1.00  0.00           O  
ATOM   1912  H   GLU A 127     -18.772  -5.388   8.052  1.00  0.00           H  
ATOM   1913  HA  GLU A 127     -20.449  -6.884   9.798  1.00  0.00           H  
ATOM   1914 1HB  GLU A 127     -19.683  -7.252   6.884  1.00  0.00           H  
ATOM   1915 2HB  GLU A 127     -20.806  -8.334   7.697  1.00  0.00           H  
ATOM   1916 1HG  GLU A 127     -22.325  -6.492   8.146  1.00  0.00           H  
ATOM   1917 2HG  GLU A 127     -21.181  -5.340   7.462  1.00  0.00           H  
ATOM   1918  N   ALA A 128     -17.641  -8.357   8.879  1.00  0.00           N  
ATOM   1919  CA  ALA A 128     -16.760  -9.472   9.205  1.00  0.00           C  
ATOM   1920  C   ALA A 128     -16.430  -9.506  10.708  1.00  0.00           C  
ATOM   1921  O   ALA A 128     -16.408 -10.576  11.332  1.00  0.00           O  
ATOM   1922  CB  ALA A 128     -15.487  -9.428   8.345  1.00  0.00           C  
ATOM   1923  H   ALA A 128     -17.321  -7.654   8.227  1.00  0.00           H  
ATOM   1924  HA  ALA A 128     -17.296 -10.398   8.995  1.00  0.00           H  
ATOM   1925 1HB  ALA A 128     -14.845 -10.270   8.606  1.00  0.00           H  
ATOM   1926 2HB  ALA A 128     -15.758  -9.493   7.290  1.00  0.00           H  
ATOM   1927 3HB  ALA A 128     -14.956  -8.497   8.526  1.00  0.00           H  
ATOM   1928  N   VAL A 129     -16.174  -8.327  11.271  1.00  0.00           N  
ATOM   1929  CA  VAL A 129     -15.856  -8.168  12.687  1.00  0.00           C  
ATOM   1930  C   VAL A 129     -17.079  -8.474  13.541  1.00  0.00           C  
ATOM   1931  O   VAL A 129     -16.996  -9.224  14.504  1.00  0.00           O  
ATOM   1932  CB  VAL A 129     -15.370  -6.735  12.974  1.00  0.00           C  
ATOM   1933  CG1 VAL A 129     -15.237  -6.509  14.472  1.00  0.00           C  
ATOM   1934  CG2 VAL A 129     -14.045  -6.485  12.271  1.00  0.00           C  
ATOM   1935  H   VAL A 129     -16.205  -7.508  10.681  1.00  0.00           H  
ATOM   1936  HA  VAL A 129     -15.056  -8.864  12.941  1.00  0.00           H  
ATOM   1937  HB  VAL A 129     -16.116  -6.029  12.608  1.00  0.00           H  
ATOM   1938 1HG1 VAL A 129     -14.893  -5.490  14.658  1.00  0.00           H  
ATOM   1939 2HG1 VAL A 129     -16.204  -6.657  14.952  1.00  0.00           H  
ATOM   1940 3HG1 VAL A 129     -14.515  -7.214  14.884  1.00  0.00           H  
ATOM   1941 1HG2 VAL A 129     -13.708  -5.470  12.478  1.00  0.00           H  
ATOM   1942 2HG2 VAL A 129     -13.302  -7.195  12.633  1.00  0.00           H  
ATOM   1943 3HG2 VAL A 129     -14.175  -6.613  11.196  1.00  0.00           H  
ATOM   1944  N   GLN A 130     -18.223  -7.896  13.169  1.00  0.00           N  
ATOM   1945  CA  GLN A 130     -19.477  -8.114  13.896  1.00  0.00           C  
ATOM   1946  C   GLN A 130     -19.933  -9.581  13.927  1.00  0.00           C  
ATOM   1947  O   GLN A 130     -20.424 -10.067  14.946  1.00  0.00           O  
ATOM   1948  CB  GLN A 130     -20.583  -7.252  13.282  1.00  0.00           C  
ATOM   1949  CG  GLN A 130     -20.423  -5.762  13.534  1.00  0.00           C  
ATOM   1950  CD  GLN A 130     -21.491  -4.940  12.838  1.00  0.00           C  
ATOM   1951  OE1 GLN A 130     -22.022  -5.338  11.797  1.00  0.00           O  
ATOM   1952  NE2 GLN A 130     -21.813  -3.784  13.409  1.00  0.00           N  
ATOM   1953  H   GLN A 130     -18.222  -7.290  12.361  1.00  0.00           H  
ATOM   1954  HA  GLN A 130     -19.333  -7.810  14.933  1.00  0.00           H  
ATOM   1955 1HB  GLN A 130     -20.612  -7.410  12.204  1.00  0.00           H  
ATOM   1956 2HB  GLN A 130     -21.549  -7.559  13.684  1.00  0.00           H  
ATOM   1957 1HG  GLN A 130     -20.493  -5.576  14.606  1.00  0.00           H  
ATOM   1958 2HG  GLN A 130     -19.450  -5.444  13.162  1.00  0.00           H  
ATOM   1959 1HE2 GLN A 130     -22.511  -3.199  12.995  1.00  0.00           H  
ATOM   1960 2HE2 GLN A 130     -21.358  -3.499  14.252  1.00  0.00           H  
ATOM   1961  N   GLU A 131     -19.781 -10.306  12.821  1.00  0.00           N  
ATOM   1962  CA  GLU A 131     -20.127 -11.727  12.819  1.00  0.00           C  
ATOM   1963  C   GLU A 131     -19.155 -12.510  13.710  1.00  0.00           C  
ATOM   1964  O   GLU A 131     -19.559 -13.416  14.439  1.00  0.00           O  
ATOM   1965  CB  GLU A 131     -20.103 -12.285  11.394  1.00  0.00           C  
ATOM   1966  CG  GLU A 131     -21.212 -11.758  10.494  1.00  0.00           C  
ATOM   1967  CD  GLU A 131     -22.585 -12.139  10.974  1.00  0.00           C  
ATOM   1968  OE1 GLU A 131     -22.852 -13.311  11.082  1.00  0.00           O  
ATOM   1969  OE2 GLU A 131     -23.368 -11.255  11.232  1.00  0.00           O  
ATOM   1970  H   GLU A 131     -19.427  -9.885  11.974  1.00  0.00           H  
ATOM   1971  HA  GLU A 131     -21.135 -11.838  13.221  1.00  0.00           H  
ATOM   1972 1HB  GLU A 131     -19.149 -12.045  10.925  1.00  0.00           H  
ATOM   1973 2HB  GLU A 131     -20.187 -13.371  11.427  1.00  0.00           H  
ATOM   1974 1HG  GLU A 131     -21.144 -10.672  10.449  1.00  0.00           H  
ATOM   1975 2HG  GLU A 131     -21.064 -12.146   9.487  1.00  0.00           H  
ATOM   1976  N   ALA A 132     -17.879 -12.149  13.640  1.00  0.00           N  
ATOM   1977  CA  ALA A 132     -16.869 -12.749  14.504  1.00  0.00           C  
ATOM   1978  C   ALA A 132     -17.152 -12.417  15.971  1.00  0.00           C  
ATOM   1979  O   ALA A 132     -16.932 -13.251  16.842  1.00  0.00           O  
ATOM   1980  CB  ALA A 132     -15.482 -12.303  14.094  1.00  0.00           C  
ATOM   1981  H   ALA A 132     -17.599 -11.445  12.972  1.00  0.00           H  
ATOM   1982  HA  ALA A 132     -16.935 -13.831  14.402  1.00  0.00           H  
ATOM   1983 1HB  ALA A 132     -14.743 -12.763  14.752  1.00  0.00           H  
ATOM   1984 2HB  ALA A 132     -15.292 -12.609  13.065  1.00  0.00           H  
ATOM   1985 3HB  ALA A 132     -15.411 -11.221  14.170  1.00  0.00           H  
ATOM   1986  N   LEU A 133     -17.659 -11.038  16.395  1.00  0.00           N  
ATOM   1987  CA  LEU A 133     -18.026 -10.706  17.781  1.00  0.00           C  
ATOM   1988  C   LEU A 133     -19.228 -11.515  18.321  1.00  0.00           C  
ATOM   1989  O   LEU A 133     -19.335 -11.732  19.528  1.00  0.00           O  
ATOM   1990  CB  LEU A 133     -18.343  -9.209  17.878  1.00  0.00           C  
ATOM   1991  CG  LEU A 133     -17.153  -8.264  17.673  1.00  0.00           C  
ATOM   1992  CD1 LEU A 133     -17.655  -6.829  17.572  1.00  0.00           C  
ATOM   1993  CD2 LEU A 133     -16.175  -8.420  18.828  1.00  0.00           C  
ATOM   1994  H   LEU A 133     -17.757 -10.333  15.678  1.00  0.00           H  
ATOM   1995  HA  LEU A 133     -17.198 -10.983  18.432  1.00  0.00           H  
ATOM   1996 1HB  LEU A 133     -19.094  -8.963  17.128  1.00  0.00           H  
ATOM   1997 2HB  LEU A 133     -18.763  -9.006  18.862  1.00  0.00           H  
ATOM   1998  HG  LEU A 133     -16.650  -8.508  16.736  1.00  0.00           H  
ATOM   1999 1HD1 LEU A 133     -16.808  -6.157  17.427  1.00  0.00           H  
ATOM   2000 2HD1 LEU A 133     -18.337  -6.741  16.726  1.00  0.00           H  
ATOM   2001 3HD1 LEU A 133     -18.176  -6.561  18.490  1.00  0.00           H  
ATOM   2002 1HD2 LEU A 133     -15.329  -7.749  18.683  1.00  0.00           H  
ATOM   2003 2HD2 LEU A 133     -16.676  -8.175  19.765  1.00  0.00           H  
ATOM   2004 3HD2 LEU A 133     -15.819  -9.450  18.866  1.00  0.00           H  
ATOM   2005  N   GLN A 134     -20.281 -11.951  17.415  1.00  0.00           N  
ATOM   2006  CA  GLN A 134     -21.388 -12.856  17.736  1.00  0.00           C  
ATOM   2007  C   GLN A 134     -20.875 -14.268  18.033  1.00  0.00           C  
ATOM   2008  O   GLN A 134     -21.292 -14.899  19.004  1.00  0.00           O  
ATOM   2009  CB  GLN A 134     -22.399 -12.897  16.587  1.00  0.00           C  
ATOM   2010  CG  GLN A 134     -23.183 -11.609  16.401  1.00  0.00           C  
ATOM   2011  CD  GLN A 134     -24.106 -11.661  15.199  1.00  0.00           C  
ATOM   2012  OE1 GLN A 134     -24.609 -12.727  14.830  1.00  0.00           O  
ATOM   2013  NE2 GLN A 134     -24.334 -10.509  14.579  1.00  0.00           N  
ATOM   2014  H   GLN A 134     -20.210 -11.573  16.481  1.00  0.00           H  
ATOM   2015  HA  GLN A 134     -21.891 -12.485  18.629  1.00  0.00           H  
ATOM   2016 1HB  GLN A 134     -21.880 -13.112  15.653  1.00  0.00           H  
ATOM   2017 2HB  GLN A 134     -23.112 -13.703  16.758  1.00  0.00           H  
ATOM   2018 1HG  GLN A 134     -23.789 -11.434  17.290  1.00  0.00           H  
ATOM   2019 2HG  GLN A 134     -22.482 -10.786  16.259  1.00  0.00           H  
ATOM   2020 1HE2 GLN A 134     -24.935 -10.482  13.779  1.00  0.00           H  
ATOM   2021 2HE2 GLN A 134     -23.906  -9.669  14.911  1.00  0.00           H  
ATOM   2022  N   LEU A 135     -19.973 -14.754  17.194  1.00  0.00           N  
ATOM   2023  CA  LEU A 135     -19.361 -16.050  17.428  1.00  0.00           C  
ATOM   2024  C   LEU A 135     -18.508 -15.997  18.693  1.00  0.00           C  
ATOM   2025  O   LEU A 135     -18.524 -16.930  19.498  1.00  0.00           O  
ATOM   2026  CB  LEU A 135     -18.501 -16.462  16.227  1.00  0.00           C  
ATOM   2027  CG  LEU A 135     -19.273 -16.867  14.964  1.00  0.00           C  
ATOM   2028  CD1 LEU A 135     -18.322 -16.899  13.776  1.00  0.00           C  
ATOM   2029  CD2 LEU A 135     -19.923 -18.223  15.180  1.00  0.00           C  
ATOM   2030  H   LEU A 135     -19.702 -14.222  16.378  1.00  0.00           H  
ATOM   2031  HA  LEU A 135     -20.151 -16.787  17.556  1.00  0.00           H  
ATOM   2032 1HB  LEU A 135     -17.848 -15.630  15.963  1.00  0.00           H  
ATOM   2033 2HB  LEU A 135     -17.876 -17.307  16.519  1.00  0.00           H  
ATOM   2034  HG  LEU A 135     -20.042 -16.124  14.754  1.00  0.00           H  
ATOM   2035 1HD1 LEU A 135     -18.870 -17.187  12.878  1.00  0.00           H  
ATOM   2036 2HD1 LEU A 135     -17.884 -15.910  13.632  1.00  0.00           H  
ATOM   2037 3HD1 LEU A 135     -17.528 -17.622  13.964  1.00  0.00           H  
ATOM   2038 1HD2 LEU A 135     -20.473 -18.512  14.284  1.00  0.00           H  
ATOM   2039 2HD2 LEU A 135     -19.154 -18.967  15.389  1.00  0.00           H  
ATOM   2040 3HD2 LEU A 135     -20.611 -18.166  16.024  1.00  0.00           H  
ATOM   2041  N   LYS A 136     -17.770 -14.897  18.856  1.00  0.00           N  
ATOM   2042  CA  LYS A 136     -16.898 -14.671  20.011  1.00  0.00           C  
ATOM   2043  C   LYS A 136     -17.658 -14.798  21.317  1.00  0.00           C  
ATOM   2044  O   LYS A 136     -17.261 -15.535  22.222  1.00  0.00           O  
ATOM   2045  CB  LYS A 136     -16.239 -13.293  19.927  1.00  0.00           C  
ATOM   2046  CG  LYS A 136     -15.213 -13.020  21.018  1.00  0.00           C  
ATOM   2047  CD  LYS A 136     -14.702 -11.588  20.949  1.00  0.00           C  
ATOM   2048  CE  LYS A 136     -13.656 -11.321  22.021  1.00  0.00           C  
ATOM   2049  NZ  LYS A 136     -14.252 -11.278  23.383  1.00  0.00           N  
ATOM   2050  H   LYS A 136     -17.828 -14.189  18.136  1.00  0.00           H  
ATOM   2051  HA  LYS A 136     -16.094 -15.407  19.985  1.00  0.00           H  
ATOM   2052 1HB  LYS A 136     -15.740 -13.187  18.963  1.00  0.00           H  
ATOM   2053 2HB  LYS A 136     -17.004 -12.520  19.986  1.00  0.00           H  
ATOM   2054 1HG  LYS A 136     -15.666 -13.188  21.995  1.00  0.00           H  
ATOM   2055 2HG  LYS A 136     -14.370 -13.702  20.905  1.00  0.00           H  
ATOM   2056 1HD  LYS A 136     -14.262 -11.405  19.968  1.00  0.00           H  
ATOM   2057 2HD  LYS A 136     -15.534 -10.898  21.088  1.00  0.00           H  
ATOM   2058 1HE  LYS A 136     -12.899 -12.103  21.994  1.00  0.00           H  
ATOM   2059 2HE  LYS A 136     -13.166 -10.367  21.822  1.00  0.00           H  
ATOM   2060 1HZ  LYS A 136     -13.528 -11.098  24.063  1.00  0.00           H  
ATOM   2061 2HZ  LYS A 136     -14.944 -10.542  23.426  1.00  0.00           H  
ATOM   2062 3HZ  LYS A 136     -14.692 -12.163  23.587  1.00  0.00           H  
ATOM   2063  N   THR A 137     -18.753 -14.058  21.410  1.00  0.00           N  
ATOM   2064  CA  THR A 137     -19.572 -14.036  22.612  1.00  0.00           C  
ATOM   2065  C   THR A 137     -20.232 -15.380  22.902  1.00  0.00           C  
ATOM   2066  O   THR A 137     -20.192 -15.857  24.034  1.00  0.00           O  
ATOM   2067  CB  THR A 137     -20.657 -12.948  22.507  1.00  0.00           C  
ATOM   2068  OG1 THR A 137     -20.037 -11.662  22.376  1.00  0.00           O  
ATOM   2069  CG2 THR A 137     -21.541 -12.956  23.745  1.00  0.00           C  
ATOM   2070  H   THR A 137     -19.025 -13.493  20.620  1.00  0.00           H  
ATOM   2071  HA  THR A 137     -18.934 -13.793  23.462  1.00  0.00           H  
ATOM   2072  HB  THR A 137     -21.272 -13.132  21.627  1.00  0.00           H  
ATOM   2073  HG1 THR A 137     -19.494 -11.649  21.584  1.00  0.00           H  
ATOM   2074 1HG2 THR A 137     -22.302 -12.181  23.653  1.00  0.00           H  
ATOM   2075 2HG2 THR A 137     -22.023 -13.929  23.841  1.00  0.00           H  
ATOM   2076 3HG2 THR A 137     -20.933 -12.764  24.628  1.00  0.00           H  
ATOM   2077  N   LYS A 138     -20.819 -15.992  21.878  1.00  0.00           N  
ATOM   2078  CA  LYS A 138     -21.527 -17.259  22.043  1.00  0.00           C  
ATOM   2079  C   LYS A 138     -20.605 -18.440  22.391  1.00  0.00           C  
ATOM   2080  O   LYS A 138     -20.965 -19.287  23.214  1.00  0.00           O  
ATOM   2081  CB  LYS A 138     -22.313 -17.577  20.770  1.00  0.00           C  
ATOM   2082  CG  LYS A 138     -23.511 -16.668  20.527  1.00  0.00           C  
ATOM   2083  CD  LYS A 138     -24.229 -17.034  19.237  1.00  0.00           C  
ATOM   2084  CE  LYS A 138     -25.421 -16.121  18.988  1.00  0.00           C  
ATOM   2085  NZ  LYS A 138     -26.110 -16.441  17.708  1.00  0.00           N  
ATOM   2086  H   LYS A 138     -20.777 -15.570  20.962  1.00  0.00           H  
ATOM   2087  HA  LYS A 138     -22.199 -17.172  22.897  1.00  0.00           H  
ATOM   2088 1HB  LYS A 138     -21.653 -17.500  19.906  1.00  0.00           H  
ATOM   2089 2HB  LYS A 138     -22.676 -18.604  20.814  1.00  0.00           H  
ATOM   2090 1HG  LYS A 138     -24.210 -16.756  21.360  1.00  0.00           H  
ATOM   2091 2HG  LYS A 138     -23.175 -15.633  20.465  1.00  0.00           H  
ATOM   2092 1HD  LYS A 138     -23.537 -16.950  18.398  1.00  0.00           H  
ATOM   2093 2HD  LYS A 138     -24.579 -18.064  19.295  1.00  0.00           H  
ATOM   2094 1HE  LYS A 138     -26.134 -16.223  19.805  1.00  0.00           H  
ATOM   2095 2HE  LYS A 138     -25.085 -15.085  18.955  1.00  0.00           H  
ATOM   2096 1HZ  LYS A 138     -26.892 -15.815  17.580  1.00  0.00           H  
ATOM   2097 2HZ  LYS A 138     -25.462 -16.332  16.940  1.00  0.00           H  
ATOM   2098 3HZ  LYS A 138     -26.443 -17.394  17.734  1.00  0.00           H  
ATOM   2099  N   LEU A 139     -19.428 -18.502  21.771  1.00  0.00           N  
ATOM   2100  CA  LEU A 139     -18.502 -19.610  22.021  1.00  0.00           C  
ATOM   2101  C   LEU A 139     -17.671 -19.436  23.278  1.00  0.00           C  
ATOM   2102  O   LEU A 139     -17.252 -20.424  23.882  1.00  0.00           O  
ATOM   2103  CB  LEU A 139     -17.560 -19.779  20.823  1.00  0.00           C  
ATOM   2104  CG  LEU A 139     -18.030 -20.761  19.742  1.00  0.00           C  
ATOM   2105  CD1 LEU A 139     -18.000 -22.179  20.295  1.00  0.00           C  
ATOM   2106  CD2 LEU A 139     -19.431 -20.382  19.286  1.00  0.00           C  
ATOM   2107  H   LEU A 139     -19.165 -17.779  21.116  1.00  0.00           H  
ATOM   2108  HA  LEU A 139     -19.081 -20.524  22.145  1.00  0.00           H  
ATOM   2109 1HB  LEU A 139     -17.421 -18.808  20.351  1.00  0.00           H  
ATOM   2110 2HB  LEU A 139     -16.593 -20.126  21.187  1.00  0.00           H  
ATOM   2111  HG  LEU A 139     -17.348 -20.721  18.891  1.00  0.00           H  
ATOM   2112 1HD1 LEU A 139     -18.334 -22.877  19.526  1.00  0.00           H  
ATOM   2113 2HD1 LEU A 139     -16.982 -22.432  20.595  1.00  0.00           H  
ATOM   2114 3HD1 LEU A 139     -18.661 -22.248  21.158  1.00  0.00           H  
ATOM   2115 1HD2 LEU A 139     -19.765 -21.079  18.516  1.00  0.00           H  
ATOM   2116 2HD2 LEU A 139     -20.113 -20.424  20.134  1.00  0.00           H  
ATOM   2117 3HD2 LEU A 139     -19.420 -19.371  18.878  1.00  0.00           H  
ATOM   2118  N   GLY A 140     -17.404 -18.187  23.661  1.00  0.00           N  
ATOM   2119  CA  GLY A 140     -16.471 -17.913  24.744  1.00  0.00           C  
ATOM   2120  C   GLY A 140     -14.999 -17.925  24.332  1.00  0.00           C  
ATOM   2121  O   GLY A 140     -14.143 -18.413  25.079  1.00  0.00           O  
ATOM   2122  H   GLY A 140     -17.854 -17.414  23.193  1.00  0.00           H  
ATOM   2123 1HA  GLY A 140     -16.692 -16.937  25.177  1.00  0.00           H  
ATOM   2124 2HA  GLY A 140     -16.607 -18.653  25.534  1.00  0.00           H  
ATOM   2125  N   VAL A 141     -14.700 -17.395  23.144  1.00  0.00           N  
ATOM   2126  CA  VAL A 141     -13.349 -17.465  22.577  1.00  0.00           C  
ATOM   2127  C   VAL A 141     -12.831 -16.076  22.222  1.00  0.00           C  
ATOM   2128  O   VAL A 141     -13.552 -15.093  22.363  1.00  0.00           O  
ATOM   2129  CB  VAL A 141     -13.339 -18.349  21.316  1.00  0.00           C  
ATOM   2130  CG1 VAL A 141     -13.724 -19.779  21.664  1.00  0.00           C  
ATOM   2131  CG2 VAL A 141     -14.286 -17.774  20.273  1.00  0.00           C  
ATOM   2132  H   VAL A 141     -15.429 -16.931  22.620  1.00  0.00           H  
ATOM   2133  HA  VAL A 141     -12.689 -17.921  23.314  1.00  0.00           H  
ATOM   2134  HB  VAL A 141     -12.327 -18.378  20.912  1.00  0.00           H  
ATOM   2135 1HG1 VAL A 141     -13.711 -20.390  20.761  1.00  0.00           H  
ATOM   2136 2HG1 VAL A 141     -13.012 -20.182  22.384  1.00  0.00           H  
ATOM   2137 3HG1 VAL A 141     -14.724 -19.791  22.096  1.00  0.00           H  
ATOM   2138 1HG2 VAL A 141     -14.273 -18.404  19.384  1.00  0.00           H  
ATOM   2139 2HG2 VAL A 141     -15.297 -17.740  20.680  1.00  0.00           H  
ATOM   2140 3HG2 VAL A 141     -13.966 -16.766  20.008  1.00  0.00           H  
ATOM   2141  N   SER A 142     -11.526 -15.914  21.735  1.00  0.00           N  
ATOM   2142  CA  SER A 142     -10.970 -14.647  21.269  1.00  0.00           C  
ATOM   2143  C   SER A 142     -11.534 -14.251  19.905  1.00  0.00           C  
ATOM   2144  O   SER A 142     -12.143 -15.067  19.213  1.00  0.00           O  
ATOM   2145  CB  SER A 142      -9.459 -14.742  21.191  1.00  0.00           C  
ATOM   2146  OG  SER A 142      -9.063 -15.630  20.183  1.00  0.00           O  
ATOM   2147  H   SER A 142     -10.966 -16.751  21.667  1.00  0.00           H  
ATOM   2148  HA  SER A 142     -11.254 -13.871  21.981  1.00  0.00           H  
ATOM   2149 1HB  SER A 142      -9.042 -13.754  20.994  1.00  0.00           H  
ATOM   2150 2HB  SER A 142      -9.066 -15.077  22.150  1.00  0.00           H  
ATOM   2151  HG  SER A 142      -9.137 -16.510  20.561  1.00  0.00           H  
ATOM   2152  N   LEU A 143     -11.334 -12.867  19.427  1.00  0.00           N  
ATOM   2153  CA  LEU A 143     -11.782 -12.433  18.106  1.00  0.00           C  
ATOM   2154  C   LEU A 143     -11.050 -13.226  17.020  1.00  0.00           C  
ATOM   2155  O   LEU A 143     -11.618 -13.528  15.971  1.00  0.00           O  
ATOM   2156  CB  LEU A 143     -11.531 -10.932  17.919  1.00  0.00           C  
ATOM   2157  CG  LEU A 143     -12.021 -10.335  16.594  1.00  0.00           C  
ATOM   2158  CD1 LEU A 143     -13.534 -10.479  16.500  1.00  0.00           C  
ATOM   2159  CD2 LEU A 143     -11.605  -8.874  16.510  1.00  0.00           C  
ATOM   2160  H   LEU A 143     -10.868 -12.206  20.031  1.00  0.00           H  
ATOM   2161  HA  LEU A 143     -12.852 -12.625  18.023  1.00  0.00           H  
ATOM   2162 1HB  LEU A 143     -12.026 -10.394  18.727  1.00  0.00           H  
ATOM   2163 2HB  LEU A 143     -10.460 -10.746  17.990  1.00  0.00           H  
ATOM   2164  HG  LEU A 143     -11.582 -10.886  15.762  1.00  0.00           H  
ATOM   2165 1HD1 LEU A 143     -13.882 -10.055  15.558  1.00  0.00           H  
ATOM   2166 2HD1 LEU A 143     -13.802 -11.535  16.543  1.00  0.00           H  
ATOM   2167 3HD1 LEU A 143     -14.002  -9.951  17.330  1.00  0.00           H  
ATOM   2168 1HD2 LEU A 143     -11.953  -8.450  15.567  1.00  0.00           H  
ATOM   2169 2HD2 LEU A 143     -12.046  -8.322  17.340  1.00  0.00           H  
ATOM   2170 3HD2 LEU A 143     -10.519  -8.802  16.561  1.00  0.00           H  
ATOM   2171  N   ILE A 144      -9.788 -13.551  17.297  1.00  0.00           N  
ATOM   2172  CA  ILE A 144      -8.954 -14.287  16.355  1.00  0.00           C  
ATOM   2173  C   ILE A 144      -9.565 -15.648  16.029  1.00  0.00           C  
ATOM   2174  O   ILE A 144      -9.650 -16.037  14.864  1.00  0.00           O  
ATOM   2175  CB  ILE A 144      -7.533 -14.480  16.914  1.00  0.00           C  
ATOM   2176  CG1 ILE A 144      -6.808 -13.134  17.006  1.00  0.00           C  
ATOM   2177  CG2 ILE A 144      -6.748 -15.453  16.048  1.00  0.00           C  
ATOM   2178  CD1 ILE A 144      -5.547 -13.175  17.839  1.00  0.00           C  
ATOM   2179  H   ILE A 144      -9.401 -13.277  18.187  1.00  0.00           H  
ATOM   2180  HA  ILE A 144      -8.893 -13.716  15.427  1.00  0.00           H  
ATOM   2181  HB  ILE A 144      -7.591 -14.876  17.928  1.00  0.00           H  
ATOM   2182 1HG1 ILE A 144      -6.545 -12.794  16.005  1.00  0.00           H  
ATOM   2183 2HG1 ILE A 144      -7.477 -12.389  17.438  1.00  0.00           H  
ATOM   2184 1HG2 ILE A 144      -5.746 -15.577  16.458  1.00  0.00           H  
ATOM   2185 2HG2 ILE A 144      -7.256 -16.417  16.033  1.00  0.00           H  
ATOM   2186 3HG2 ILE A 144      -6.679 -15.063  15.033  1.00  0.00           H  
ATOM   2187 1HD1 ILE A 144      -5.090 -12.186  17.857  1.00  0.00           H  
ATOM   2188 2HD1 ILE A 144      -5.793 -13.480  18.856  1.00  0.00           H  
ATOM   2189 3HD1 ILE A 144      -4.848 -13.889  17.405  1.00  0.00           H  
ATOM   2190  N   GLU A 145     -10.029 -16.445  17.051  1.00  0.00           N  
ATOM   2191  CA  GLU A 145     -10.673 -17.751  16.955  1.00  0.00           C  
ATOM   2192  C   GLU A 145     -11.994 -17.665  16.185  1.00  0.00           C  
ATOM   2193  O   GLU A 145     -12.309 -18.537  15.371  1.00  0.00           O  
ATOM   2194  CB  GLU A 145     -10.917 -18.324  18.352  1.00  0.00           C  
ATOM   2195  CG  GLU A 145      -9.652 -18.703  19.108  1.00  0.00           C  
ATOM   2196  CD  GLU A 145      -9.896 -18.946  20.571  1.00  0.00           C  
ATOM   2197  OE1 GLU A 145     -10.348 -20.013  20.910  1.00  0.00           O  
ATOM   2198  OE2 GLU A 145      -9.628 -18.062  21.353  1.00  0.00           O  
ATOM   2199  H   GLU A 145      -9.843 -16.054  17.964  1.00  0.00           H  
ATOM   2200  HA  GLU A 145     -10.008 -18.416  16.402  1.00  0.00           H  
ATOM   2201 1HB  GLU A 145     -11.462 -17.596  18.953  1.00  0.00           H  
ATOM   2202 2HB  GLU A 145     -11.540 -19.216  18.275  1.00  0.00           H  
ATOM   2203 1HG  GLU A 145      -9.233 -19.606  18.666  1.00  0.00           H  
ATOM   2204 2HG  GLU A 145      -8.921 -17.903  18.994  1.00  0.00           H  
ATOM   2205  N   ALA A 146     -12.755 -16.610  16.454  1.00  0.00           N  
ATOM   2206  CA  ALA A 146     -14.028 -16.356  15.788  1.00  0.00           C  
ATOM   2207  C   ALA A 146     -13.834 -16.014  14.312  1.00  0.00           C  
ATOM   2208  O   ALA A 146     -14.611 -16.440  13.459  1.00  0.00           O  
ATOM   2209  CB  ALA A 146     -14.777 -15.234  16.491  1.00  0.00           C  
ATOM   2210  H   ALA A 146     -12.429 -15.961  17.155  1.00  0.00           H  
ATOM   2211  HA  ALA A 146     -14.624 -17.266  15.839  1.00  0.00           H  
ATOM   2212 1HB  ALA A 146     -15.725 -15.055  15.981  1.00  0.00           H  
ATOM   2213 2HB  ALA A 146     -14.969 -15.517  17.526  1.00  0.00           H  
ATOM   2214 3HB  ALA A 146     -14.178 -14.325  16.469  1.00  0.00           H  
ATOM   2215  N   LEU A 147     -12.794 -15.240  14.011  1.00  0.00           N  
ATOM   2216  CA  LEU A 147     -12.499 -14.902  12.624  1.00  0.00           C  
ATOM   2217  C   LEU A 147     -12.058 -16.140  11.851  1.00  0.00           C  
ATOM   2218  O   LEU A 147     -12.338 -16.274  10.659  1.00  0.00           O  
ATOM   2219  CB  LEU A 147     -11.405 -13.828  12.558  1.00  0.00           C  
ATOM   2220  CG  LEU A 147     -11.836 -12.414  12.967  1.00  0.00           C  
ATOM   2221  CD1 LEU A 147     -10.601 -11.559  13.217  1.00  0.00           C  
ATOM   2222  CD2 LEU A 147     -12.705 -11.811  11.873  1.00  0.00           C  
ATOM   2223  H   LEU A 147     -12.199 -14.877  14.742  1.00  0.00           H  
ATOM   2224  HA  LEU A 147     -13.413 -14.526  12.164  1.00  0.00           H  
ATOM   2225 1HB  LEU A 147     -10.586 -14.127  13.210  1.00  0.00           H  
ATOM   2226 2HB  LEU A 147     -11.029 -13.778  11.536  1.00  0.00           H  
ATOM   2227  HG  LEU A 147     -12.403 -12.461  13.897  1.00  0.00           H  
ATOM   2228 1HD1 LEU A 147     -10.907 -10.554  13.507  1.00  0.00           H  
ATOM   2229 2HD1 LEU A 147     -10.007 -12.002  14.017  1.00  0.00           H  
ATOM   2230 3HD1 LEU A 147     -10.004 -11.507  12.307  1.00  0.00           H  
ATOM   2231 1HD2 LEU A 147     -13.012 -10.807  12.164  1.00  0.00           H  
ATOM   2232 2HD2 LEU A 147     -12.138 -11.763  10.943  1.00  0.00           H  
ATOM   2233 3HD2 LEU A 147     -13.589 -12.433  11.727  1.00  0.00           H  
ATOM   2234  N   HIS A 148     -11.176 -17.217  12.460  1.00  0.00           N  
ATOM   2235  CA  HIS A 148     -10.821 -18.478  11.819  1.00  0.00           C  
ATOM   2236  C   HIS A 148     -12.036 -19.378  11.619  1.00  0.00           C  
ATOM   2237  O   HIS A 148     -12.055 -20.220  10.723  1.00  0.00           O  
ATOM   2238  CB  HIS A 148      -9.765 -19.220  12.645  1.00  0.00           C  
ATOM   2239  CG  HIS A 148      -8.374 -18.701  12.448  1.00  0.00           C  
ATOM   2240  ND1 HIS A 148      -7.914 -17.555  13.063  1.00  0.00           N  
ATOM   2241  CD2 HIS A 148      -7.344 -19.169  11.705  1.00  0.00           C  
ATOM   2242  CE1 HIS A 148      -6.659 -17.342  12.706  1.00  0.00           C  
ATOM   2243  NE2 HIS A 148      -6.291 -18.307  11.883  1.00  0.00           N  
ATOM   2244  H   HIS A 148     -10.871 -17.043  13.405  1.00  0.00           H  
ATOM   2245  HA  HIS A 148     -10.412 -18.255  10.834  1.00  0.00           H  
ATOM   2246 1HB  HIS A 148     -10.011 -19.143  13.704  1.00  0.00           H  
ATOM   2247 2HB  HIS A 148      -9.774 -20.277  12.382  1.00  0.00           H  
ATOM   2248  HD1 HIS A 148      -8.408 -17.008  13.739  1.00  0.00           H  
ATOM   2249  HD2 HIS A 148      -7.235 -20.037  11.054  1.00  0.00           H  
ATOM   2250  HE1 HIS A 148      -6.112 -16.481  13.089  1.00  0.00           H  
ATOM   2251  N   ILE A 149     -13.217 -19.334  12.558  1.00  0.00           N  
ATOM   2252  CA  ILE A 149     -14.491 -19.984  12.289  1.00  0.00           C  
ATOM   2253  C   ILE A 149     -15.193 -19.434  11.026  1.00  0.00           C  
ATOM   2254  O   ILE A 149     -15.751 -20.194  10.233  1.00  0.00           O  
ATOM   2255  CB  ILE A 149     -15.425 -19.831  13.503  1.00  0.00           C  
ATOM   2256  CG1 ILE A 149     -14.906 -20.654  14.684  1.00  0.00           C  
ATOM   2257  CG2 ILE A 149     -16.842 -20.250  13.139  1.00  0.00           C  
ATOM   2258  CD1 ILE A 149     -15.560 -20.311  16.003  1.00  0.00           C  
ATOM   2259  H   ILE A 149     -13.105 -18.804  13.408  1.00  0.00           H  
ATOM   2260  HA  ILE A 149     -14.301 -21.043  12.113  1.00  0.00           H  
ATOM   2261  HB  ILE A 149     -15.436 -18.790  13.825  1.00  0.00           H  
ATOM   2262 1HG1 ILE A 149     -15.068 -21.714  14.488  1.00  0.00           H  
ATOM   2263 2HG1 ILE A 149     -13.831 -20.502  14.788  1.00  0.00           H  
ATOM   2264 1HG2 ILE A 149     -17.489 -20.137  14.010  1.00  0.00           H  
ATOM   2265 2HG2 ILE A 149     -17.211 -19.624  12.329  1.00  0.00           H  
ATOM   2266 3HG2 ILE A 149     -16.842 -21.293  12.822  1.00  0.00           H  
ATOM   2267 1HD1 ILE A 149     -15.140 -20.935  16.791  1.00  0.00           H  
ATOM   2268 2HD1 ILE A 149     -15.379 -19.261  16.236  1.00  0.00           H  
ATOM   2269 3HD1 ILE A 149     -16.632 -20.488  15.934  1.00  0.00           H  
ATOM   2270  N   LEU A 150     -15.252 -17.952  10.769  1.00  0.00           N  
ATOM   2271  CA  LEU A 150     -15.789 -17.397   9.517  1.00  0.00           C  
ATOM   2272  C   LEU A 150     -15.022 -17.906   8.298  1.00  0.00           C  
ATOM   2273  O   LEU A 150     -15.621 -18.297   7.296  1.00  0.00           O  
ATOM   2274  CB  LEU A 150     -15.734 -15.864   9.552  1.00  0.00           C  
ATOM   2275  CG  LEU A 150     -16.776 -15.180  10.445  1.00  0.00           C  
ATOM   2276  CD1 LEU A 150     -16.391 -13.721  10.651  1.00  0.00           C  
ATOM   2277  CD2 LEU A 150     -18.151 -15.298   9.804  1.00  0.00           C  
ATOM   2278  H   LEU A 150     -14.880 -17.323  11.467  1.00  0.00           H  
ATOM   2279  HA  LEU A 150     -16.823 -17.725   9.417  1.00  0.00           H  
ATOM   2280 1HB  LEU A 150     -14.748 -15.559   9.900  1.00  0.00           H  
ATOM   2281 2HB  LEU A 150     -15.869 -15.488   8.537  1.00  0.00           H  
ATOM   2282  HG  LEU A 150     -16.790 -15.662  11.424  1.00  0.00           H  
ATOM   2283 1HD1 LEU A 150     -17.133 -13.236  11.286  1.00  0.00           H  
ATOM   2284 2HD1 LEU A 150     -15.413 -13.667  11.128  1.00  0.00           H  
ATOM   2285 3HD1 LEU A 150     -16.354 -13.216   9.687  1.00  0.00           H  
ATOM   2286 1HD2 LEU A 150     -18.892 -14.814  10.439  1.00  0.00           H  
ATOM   2287 2HD2 LEU A 150     -18.139 -14.815   8.826  1.00  0.00           H  
ATOM   2288 3HD2 LEU A 150     -18.408 -16.351   9.686  1.00  0.00           H  
ATOM   2289  N   LEU A 151     -13.692 -17.908   8.375  1.00  0.00           N  
ATOM   2290  CA  LEU A 151     -12.844 -18.437   7.286  1.00  0.00           C  
ATOM   2291  C   LEU A 151     -13.073 -19.915   6.981  1.00  0.00           C  
ATOM   2292  O   LEU A 151     -13.020 -20.336   5.824  1.00  0.00           O  
ATOM   2293  CB  LEU A 151     -11.365 -18.230   7.637  1.00  0.00           C  
ATOM   2294  CG  LEU A 151     -10.878 -16.775   7.633  1.00  0.00           C  
ATOM   2295  CD1 LEU A 151      -9.458 -16.713   8.178  1.00  0.00           C  
ATOM   2296  CD2 LEU A 151     -10.944 -16.222   6.217  1.00  0.00           C  
ATOM   2297  H   LEU A 151     -13.251 -17.534   9.202  1.00  0.00           H  
ATOM   2298  HA  LEU A 151     -13.085 -17.893   6.373  1.00  0.00           H  
ATOM   2299 1HB  LEU A 151     -11.183 -18.637   8.630  1.00  0.00           H  
ATOM   2300 2HB  LEU A 151     -10.757 -18.785   6.922  1.00  0.00           H  
ATOM   2301  HG  LEU A 151     -11.513 -16.177   8.286  1.00  0.00           H  
ATOM   2302 1HD1 LEU A 151      -9.112 -15.679   8.176  1.00  0.00           H  
ATOM   2303 2HD1 LEU A 151      -9.443 -17.097   9.199  1.00  0.00           H  
ATOM   2304 3HD1 LEU A 151      -8.801 -17.317   7.553  1.00  0.00           H  
ATOM   2305 1HD2 LEU A 151     -10.599 -15.187   6.214  1.00  0.00           H  
ATOM   2306 2HD2 LEU A 151     -10.309 -16.818   5.563  1.00  0.00           H  
ATOM   2307 3HD2 LEU A 151     -11.973 -16.261   5.859  1.00  0.00           H  
ATOM   2308  N   THR A 152     -13.293 -20.812   8.064  1.00  0.00           N  
ATOM   2309  CA  THR A 152     -13.581 -22.234   7.923  1.00  0.00           C  
ATOM   2310  C   THR A 152     -14.867 -22.458   7.143  1.00  0.00           C  
ATOM   2311  O   THR A 152     -14.900 -23.242   6.195  1.00  0.00           O  
ATOM   2312  CB  THR A 152     -13.683 -22.920   9.297  1.00  0.00           C  
ATOM   2313  OG1 THR A 152     -12.438 -22.785   9.996  1.00  0.00           O  
ATOM   2314  CG2 THR A 152     -14.012 -24.396   9.135  1.00  0.00           C  
ATOM   2315  H   THR A 152     -13.213 -20.416   8.989  1.00  0.00           H  
ATOM   2316  HA  THR A 152     -12.766 -22.691   7.363  1.00  0.00           H  
ATOM   2317  HB  THR A 152     -14.467 -22.442   9.885  1.00  0.00           H  
ATOM   2318  HG1 THR A 152     -12.316 -21.869  10.257  1.00  0.00           H  
ATOM   2319 1HG2 THR A 152     -14.081 -24.863  10.116  1.00  0.00           H  
ATOM   2320 2HG2 THR A 152     -14.963 -24.501   8.614  1.00  0.00           H  
ATOM   2321 3HG2 THR A 152     -13.227 -24.881   8.556  1.00  0.00           H  
ATOM   2322  N   ALA A 153     -15.915 -21.760   7.556  1.00  0.00           N  
ATOM   2323  CA  ALA A 153     -17.224 -21.869   6.918  1.00  0.00           C  
ATOM   2324  C   ALA A 153     -17.152 -21.455   5.448  1.00  0.00           C  
ATOM   2325  O   ALA A 153     -17.772 -22.081   4.583  1.00  0.00           O  
ATOM   2326  CB  ALA A 153     -18.242 -20.999   7.663  1.00  0.00           C  
ATOM   2327  H   ALA A 153     -15.800 -21.132   8.340  1.00  0.00           H  
ATOM   2328  HA  ALA A 153     -17.539 -22.911   6.970  1.00  0.00           H  
ATOM   2329 1HB  ALA A 153     -19.217 -21.084   7.182  1.00  0.00           H  
ATOM   2330 2HB  ALA A 153     -18.319 -21.332   8.699  1.00  0.00           H  
ATOM   2331 3HB  ALA A 153     -17.918 -19.958   7.641  1.00  0.00           H  
ATOM   2332  N   ALA A 154     -16.387 -20.400   5.173  1.00  0.00           N  
ATOM   2333  CA  ALA A 154     -16.272 -19.850   3.820  1.00  0.00           C  
ATOM   2334  C   ALA A 154     -15.612 -20.872   2.914  1.00  0.00           C  
ATOM   2335  O   ALA A 154     -16.046 -21.083   1.781  1.00  0.00           O  
ATOM   2336  CB  ALA A 154     -15.489 -18.545   3.843  1.00  0.00           C  
ATOM   2337  H   ALA A 154     -15.871 -19.965   5.927  1.00  0.00           H  
ATOM   2338  HA  ALA A 154     -17.277 -19.652   3.448  1.00  0.00           H  
ATOM   2339 1HB  ALA A 154     -15.411 -18.149   2.830  1.00  0.00           H  
ATOM   2340 2HB  ALA A 154     -16.002 -17.824   4.476  1.00  0.00           H  
ATOM   2341 3HB  ALA A 154     -14.489 -18.728   4.238  1.00  0.00           H  
ATOM   2342  N   VAL A 155     -14.550 -21.510   3.428  1.00  0.00           N  
ATOM   2343  CA  VAL A 155     -13.832 -22.505   2.657  1.00  0.00           C  
ATOM   2344  C   VAL A 155     -14.661 -23.762   2.497  1.00  0.00           C  
ATOM   2345  O   VAL A 155     -14.697 -24.362   1.422  1.00  0.00           O  
ATOM   2346  CB  VAL A 155     -12.497 -22.853   3.342  1.00  0.00           C  
ATOM   2347  CG1 VAL A 155     -11.845 -24.047   2.662  1.00  0.00           C  
ATOM   2348  CG2 VAL A 155     -11.572 -21.646   3.318  1.00  0.00           C  
ATOM   2349  H   VAL A 155     -14.243 -21.300   4.365  1.00  0.00           H  
ATOM   2350  HA  VAL A 155     -13.645 -22.093   1.665  1.00  0.00           H  
ATOM   2351  HB  VAL A 155     -12.694 -23.140   4.376  1.00  0.00           H  
ATOM   2352 1HG1 VAL A 155     -10.903 -24.279   3.159  1.00  0.00           H  
ATOM   2353 2HG1 VAL A 155     -12.509 -24.909   2.723  1.00  0.00           H  
ATOM   2354 3HG1 VAL A 155     -11.653 -23.809   1.616  1.00  0.00           H  
ATOM   2355 1HG2 VAL A 155     -10.631 -21.899   3.804  1.00  0.00           H  
ATOM   2356 2HG2 VAL A 155     -11.381 -21.356   2.284  1.00  0.00           H  
ATOM   2357 3HG2 VAL A 155     -12.042 -20.816   3.846  1.00  0.00           H  
ATOM   2358  N   LEU A 156     -15.419 -24.307   3.593  1.00  0.00           N  
ATOM   2359  CA  LEU A 156     -16.260 -25.486   3.564  1.00  0.00           C  
ATOM   2360  C   LEU A 156     -17.528 -25.267   2.733  1.00  0.00           C  
ATOM   2361  O   LEU A 156     -18.104 -26.220   2.202  1.00  0.00           O  
ATOM   2362  CB  LEU A 156     -16.639 -25.886   4.995  1.00  0.00           C  
ATOM   2363  CG  LEU A 156     -15.702 -26.893   5.675  1.00  0.00           C  
ATOM   2364  CD1 LEU A 156     -14.306 -26.294   5.787  1.00  0.00           C  
ATOM   2365  CD2 LEU A 156     -16.254 -27.254   7.047  1.00  0.00           C  
ATOM   2366  H   LEU A 156     -15.329 -23.787   4.454  1.00  0.00           H  
ATOM   2367  HA  LEU A 156     -15.716 -26.284   3.059  1.00  0.00           H  
ATOM   2368 1HB  LEU A 156     -16.664 -24.988   5.611  1.00  0.00           H  
ATOM   2369 2HB  LEU A 156     -17.639 -26.320   4.982  1.00  0.00           H  
ATOM   2370  HG  LEU A 156     -15.631 -27.793   5.065  1.00  0.00           H  
ATOM   2371 1HD1 LEU A 156     -13.641 -27.009   6.269  1.00  0.00           H  
ATOM   2372 2HD1 LEU A 156     -13.929 -26.064   4.790  1.00  0.00           H  
ATOM   2373 3HD1 LEU A 156     -14.349 -25.381   6.379  1.00  0.00           H  
ATOM   2374 1HD2 LEU A 156     -15.588 -27.970   7.529  1.00  0.00           H  
ATOM   2375 2HD2 LEU A 156     -16.324 -26.354   7.659  1.00  0.00           H  
ATOM   2376 3HD2 LEU A 156     -17.244 -27.695   6.936  1.00  0.00           H  
ATOM   2377  N   GLY A 157     -17.952 -24.014   2.596  1.00  0.00           N  
ATOM   2378  CA  GLY A 157     -19.141 -23.721   1.809  1.00  0.00           C  
ATOM   2379  C   GLY A 157     -20.378 -24.040   2.632  1.00  0.00           C  
ATOM   2380  O   GLY A 157     -21.467 -24.319   2.100  1.00  0.00           O  
ATOM   2381  H   GLY A 157     -17.454 -23.254   3.034  1.00  0.00           H  
ATOM   2382 1HA  GLY A 157     -19.132 -22.672   1.517  1.00  0.00           H  
ATOM   2383 2HA  GLY A 157     -19.125 -24.310   0.893  1.00  0.00           H  
ATOM   2384  N   THR A 158     -20.365 -23.874   4.010  1.00  0.00           N  
ATOM   2385  CA  THR A 158     -21.397 -24.197   4.982  1.00  0.00           C  
ATOM   2386  C   THR A 158     -21.586 -22.997   5.905  1.00  0.00           C  
ATOM   2387  O   THR A 158     -21.100 -21.900   5.604  1.00  0.00           O  
ATOM   2388  CB  THR A 158     -21.039 -25.452   5.800  1.00  0.00           C  
ATOM   2389  OG1 THR A 158     -22.174 -25.861   6.573  1.00  0.00           O  
ATOM   2390  CG2 THR A 158     -19.871 -25.166   6.732  1.00  0.00           C  
ATOM   2391  H   THR A 158     -19.491 -23.484   4.334  1.00  0.00           H  
ATOM   2392  HA  THR A 158     -22.332 -24.366   4.447  1.00  0.00           H  
ATOM   2393  HB  THR A 158     -20.766 -26.261   5.123  1.00  0.00           H  
ATOM   2394  HG1 THR A 158     -22.072 -26.782   6.828  1.00  0.00           H  
ATOM   2395 1HG2 THR A 158     -19.632 -26.064   7.301  1.00  0.00           H  
ATOM   2396 2HG2 THR A 158     -19.003 -24.866   6.145  1.00  0.00           H  
ATOM   2397 3HG2 THR A 158     -20.141 -24.364   7.417  1.00  0.00           H  
ATOM   2398  N   THR A 159     -22.305 -23.187   7.009  1.00  0.00           N  
ATOM   2399  CA  THR A 159     -22.571 -22.089   7.945  1.00  0.00           C  
ATOM   2400  C   THR A 159     -21.522 -22.034   9.063  1.00  0.00           C  
ATOM   2401  O   THR A 159     -20.766 -22.983   9.251  1.00  0.00           O  
ATOM   2402  CB  THR A 159     -23.976 -22.220   8.564  1.00  0.00           C  
ATOM   2403  OG1 THR A 159     -24.036 -23.403   9.371  1.00  0.00           O  
ATOM   2404  CG2 THR A 159     -25.033 -22.301   7.474  1.00  0.00           C  
ATOM   2405  H   THR A 159     -22.677 -24.106   7.208  1.00  0.00           H  
ATOM   2406  HA  THR A 159     -22.566 -21.152   7.391  1.00  0.00           H  
ATOM   2407  HB  THR A 159     -24.177 -21.355   9.195  1.00  0.00           H  
ATOM   2408  HG1 THR A 159     -24.846 -23.396   9.888  1.00  0.00           H  
ATOM   2409 1HG2 THR A 159     -26.019 -22.393   7.929  1.00  0.00           H  
ATOM   2410 2HG2 THR A 159     -24.997 -21.398   6.864  1.00  0.00           H  
ATOM   2411 3HG2 THR A 159     -24.842 -23.170   6.845  1.00  0.00           H  
ATOM   2412  N   VAL A 160     -21.479 -20.939   9.818  1.00  0.00           N  
ATOM   2413  CA  VAL A 160     -20.530 -20.864  10.921  1.00  0.00           C  
ATOM   2414  C   VAL A 160     -20.932 -21.830  12.028  1.00  0.00           C  
ATOM   2415  O   VAL A 160     -20.078 -22.353  12.721  1.00  0.00           O  
ATOM   2416  CB  VAL A 160     -20.466 -19.431  11.483  1.00  0.00           C  
ATOM   2417  CG1 VAL A 160     -19.916 -18.473  10.437  1.00  0.00           C  
ATOM   2418  CG2 VAL A 160     -21.848 -18.993  11.942  1.00  0.00           C  
ATOM   2419  H   VAL A 160     -22.091 -20.154   9.640  1.00  0.00           H  
ATOM   2420  HA  VAL A 160     -19.550 -21.178  10.556  1.00  0.00           H  
ATOM   2421  HB  VAL A 160     -19.778 -19.413  12.329  1.00  0.00           H  
ATOM   2422 1HG1 VAL A 160     -19.878 -17.465  10.851  1.00  0.00           H  
ATOM   2423 2HG1 VAL A 160     -18.912 -18.785  10.150  1.00  0.00           H  
ATOM   2424 3HG1 VAL A 160     -20.564 -18.480   9.561  1.00  0.00           H  
ATOM   2425 1HG2 VAL A 160     -21.795 -17.980  12.339  1.00  0.00           H  
ATOM   2426 2HG2 VAL A 160     -22.537 -19.017  11.098  1.00  0.00           H  
ATOM   2427 3HG2 VAL A 160     -22.204 -19.669  12.720  1.00  0.00           H  
ATOM   2428  N   GLU A 161     -22.333 -22.127  12.298  1.00  0.00           N  
ATOM   2429  CA  GLU A 161     -22.868 -23.060  13.292  1.00  0.00           C  
ATOM   2430  C   GLU A 161     -22.397 -24.480  13.040  1.00  0.00           C  
ATOM   2431  O   GLU A 161     -22.136 -25.231  13.964  1.00  0.00           O  
ATOM   2432  CB  GLU A 161     -24.398 -23.021  13.293  1.00  0.00           C  
ATOM   2433  CG  GLU A 161     -24.993 -21.707  13.779  1.00  0.00           C  
ATOM   2434  CD  GLU A 161     -25.019 -20.647  12.714  1.00  0.00           C  
ATOM   2435  OE1 GLU A 161     -24.576 -20.916  11.623  1.00  0.00           O  
ATOM   2436  OE2 GLU A 161     -25.482 -19.566  12.991  1.00  0.00           O  
ATOM   2437  H   GLU A 161     -22.970 -21.649  11.677  1.00  0.00           H  
ATOM   2438  HA  GLU A 161     -22.508 -22.761  14.277  1.00  0.00           H  
ATOM   2439 1HB  GLU A 161     -24.767 -23.202  12.283  1.00  0.00           H  
ATOM   2440 2HB  GLU A 161     -24.782 -23.818  13.929  1.00  0.00           H  
ATOM   2441 1HG  GLU A 161     -26.012 -21.887  14.122  1.00  0.00           H  
ATOM   2442 2HG  GLU A 161     -24.411 -21.349  14.628  1.00  0.00           H  
ATOM   2443  N   GLU A 162     -22.293 -24.977  11.663  1.00  0.00           N  
ATOM   2444  CA  GLU A 162     -21.777 -26.271  11.235  1.00  0.00           C  
ATOM   2445  C   GLU A 162     -20.257 -26.363  11.386  1.00  0.00           C  
ATOM   2446  O   GLU A 162     -19.718 -27.406  11.771  1.00  0.00           O  
ATOM   2447  CB  GLU A 162     -22.191 -26.552   9.787  1.00  0.00           C  
ATOM   2448  CG  GLU A 162     -21.809 -27.928   9.278  1.00  0.00           C  
ATOM   2449  CD  GLU A 162     -22.519 -29.058  10.017  1.00  0.00           C  
ATOM   2450  OE1 GLU A 162     -23.468 -28.786  10.790  1.00  0.00           O  
ATOM   2451  OE2 GLU A 162     -22.116 -30.222   9.817  1.00  0.00           O  
ATOM   2452  H   GLU A 162     -22.628 -24.326  10.966  1.00  0.00           H  
ATOM   2453  HA  GLU A 162     -22.204 -27.041  11.877  1.00  0.00           H  
ATOM   2454 1HB  GLU A 162     -23.272 -26.448   9.692  1.00  0.00           H  
ATOM   2455 2HB  GLU A 162     -21.733 -25.813   9.128  1.00  0.00           H  
ATOM   2456 1HG  GLU A 162     -22.057 -27.993   8.219  1.00  0.00           H  
ATOM   2457 2HG  GLU A 162     -20.734 -28.057   9.380  1.00  0.00           H  
ATOM   2458  N   ALA A 163     -19.571 -25.266  11.067  1.00  0.00           N  
ATOM   2459  CA  ALA A 163     -18.130 -25.192  11.235  1.00  0.00           C  
ATOM   2460  C   ALA A 163     -17.750 -25.372  12.717  1.00  0.00           C  
ATOM   2461  O   ALA A 163     -16.780 -26.059  13.031  1.00  0.00           O  
ATOM   2462  CB  ALA A 163     -17.600 -23.862  10.691  1.00  0.00           C  
ATOM   2463  H   ALA A 163     -20.067 -24.464  10.702  1.00  0.00           H  
ATOM   2464  HA  ALA A 163     -17.681 -26.008  10.670  1.00  0.00           H  
ATOM   2465 1HB  ALA A 163     -16.520 -23.820  10.823  1.00  0.00           H  
ATOM   2466 2HB  ALA A 163     -17.842 -23.781   9.631  1.00  0.00           H  
ATOM   2467 3HB  ALA A 163     -18.065 -23.039  11.231  1.00  0.00           H  
ATOM   2468  N   VAL A 164     -18.523 -24.761  13.615  1.00  0.00           N  
ATOM   2469  CA  VAL A 164     -18.323 -24.929  15.055  1.00  0.00           C  
ATOM   2470  C   VAL A 164     -18.729 -26.330  15.503  1.00  0.00           C  
ATOM   2471  O   VAL A 164     -18.015 -26.981  16.272  1.00  0.00           O  
ATOM   2472  CB  VAL A 164     -19.145 -23.884  15.836  1.00  0.00           C  
ATOM   2473  CG1 VAL A 164     -19.140 -24.207  17.322  1.00  0.00           C  
ATOM   2474  CG2 VAL A 164     -18.586 -22.492  15.583  1.00  0.00           C  
ATOM   2475  H   VAL A 164     -19.269 -24.165  13.288  1.00  0.00           H  
ATOM   2476  HA  VAL A 164     -17.263 -24.797  15.275  1.00  0.00           H  
ATOM   2477  HB  VAL A 164     -20.181 -23.927  15.500  1.00  0.00           H  
ATOM   2478 1HG1 VAL A 164     -19.725 -23.459  17.858  1.00  0.00           H  
ATOM   2479 2HG1 VAL A 164     -19.577 -25.192  17.482  1.00  0.00           H  
ATOM   2480 3HG1 VAL A 164     -18.115 -24.197  17.692  1.00  0.00           H  
ATOM   2481 1HG2 VAL A 164     -19.172 -21.760  16.137  1.00  0.00           H  
ATOM   2482 2HG2 VAL A 164     -17.547 -22.453  15.912  1.00  0.00           H  
ATOM   2483 3HG2 VAL A 164     -18.638 -22.268  14.517  1.00  0.00           H  
ATOM   2484  N   TYR A 165     -20.002 -26.917  15.068  1.00  0.00           N  
ATOM   2485  CA  TYR A 165     -20.432 -28.264  15.425  1.00  0.00           C  
ATOM   2486  C   TYR A 165     -19.373 -29.332  15.110  1.00  0.00           C  
ATOM   2487  O   TYR A 165     -19.053 -30.171  15.953  1.00  0.00           O  
ATOM   2488  CB  TYR A 165     -21.743 -28.596  14.707  1.00  0.00           C  
ATOM   2489  CG  TYR A 165     -22.185 -30.032  14.878  1.00  0.00           C  
ATOM   2490  CD1 TYR A 165     -22.812 -30.432  16.049  1.00  0.00           C  
ATOM   2491  CD2 TYR A 165     -21.964 -30.952  13.862  1.00  0.00           C  
ATOM   2492  CE1 TYR A 165     -23.216 -31.744  16.205  1.00  0.00           C  
ATOM   2493  CE2 TYR A 165     -22.368 -32.263  14.018  1.00  0.00           C  
ATOM   2494  CZ  TYR A 165     -22.990 -32.660  15.184  1.00  0.00           C  
ATOM   2495  OH  TYR A 165     -23.393 -33.968  15.340  1.00  0.00           O  
ATOM   2496  H   TYR A 165     -20.587 -26.360  14.460  1.00  0.00           H  
ATOM   2497  HA  TYR A 165     -20.606 -28.299  16.501  1.00  0.00           H  
ATOM   2498 1HB  TYR A 165     -22.537 -27.950  15.081  1.00  0.00           H  
ATOM   2499 2HB  TYR A 165     -21.634 -28.400  13.641  1.00  0.00           H  
ATOM   2500  HD1 TYR A 165     -22.985 -29.709  16.847  1.00  0.00           H  
ATOM   2501  HD2 TYR A 165     -21.472 -30.640  12.942  1.00  0.00           H  
ATOM   2502  HE1 TYR A 165     -23.706 -32.057  17.125  1.00  0.00           H  
ATOM   2503  HE2 TYR A 165     -22.193 -32.986  13.220  1.00  0.00           H  
ATOM   2504  HH  TYR A 165     -23.806 -34.072  16.200  1.00  0.00           H  
ATOM   2505  N   ARG A 166     -18.793 -29.325  13.813  1.00  0.00           N  
ATOM   2506  CA  ARG A 166     -17.747 -30.263  13.426  1.00  0.00           C  
ATOM   2507  C   ARG A 166     -16.465 -30.027  14.183  1.00  0.00           C  
ATOM   2508  O   ARG A 166     -15.741 -30.971  14.504  1.00  0.00           O  
ATOM   2509  CB  ARG A 166     -17.466 -30.167  11.935  1.00  0.00           C  
ATOM   2510  CG  ARG A 166     -18.585 -30.673  11.038  1.00  0.00           C  
ATOM   2511  CD  ARG A 166     -18.248 -30.520   9.600  1.00  0.00           C  
ATOM   2512  NE  ARG A 166     -19.385 -30.818   8.742  1.00  0.00           N  
ATOM   2513  CZ  ARG A 166     -19.313 -30.974   7.406  1.00  0.00           C  
ATOM   2514  NH1 ARG A 166     -18.158 -30.859   6.790  1.00  0.00           N  
ATOM   2515  NH2 ARG A 166     -20.407 -31.244   6.714  1.00  0.00           N  
ATOM   2516  H   ARG A 166     -19.125 -28.653  13.135  1.00  0.00           H  
ATOM   2517  HA  ARG A 166     -18.094 -31.277  13.641  1.00  0.00           H  
ATOM   2518 1HB  ARG A 166     -17.275 -29.130  11.668  1.00  0.00           H  
ATOM   2519 2HB  ARG A 166     -16.569 -30.737  11.695  1.00  0.00           H  
ATOM   2520 1HG  ARG A 166     -18.761 -31.730  11.239  1.00  0.00           H  
ATOM   2521 2HG  ARG A 166     -19.497 -30.107  11.239  1.00  0.00           H  
ATOM   2522 1HD  ARG A 166     -17.936 -29.495   9.407  1.00  0.00           H  
ATOM   2523 2HD  ARG A 166     -17.438 -31.201   9.341  1.00  0.00           H  
ATOM   2524  HE  ARG A 166     -20.292 -30.914   9.179  1.00  0.00           H  
ATOM   2525 1HH1 ARG A 166     -17.322 -30.652   7.320  1.00  0.00           H  
ATOM   2526 2HH1 ARG A 166     -18.104 -30.976   5.789  1.00  0.00           H  
ATOM   2527 1HH2 ARG A 166     -21.295 -31.334   7.186  1.00  0.00           H  
ATOM   2528 2HH2 ARG A 166     -20.353 -31.361   5.712  1.00  0.00           H  
ATOM   2529  N   ALA A 167     -16.039 -28.637  14.505  1.00  0.00           N  
ATOM   2530  CA  ALA A 167     -14.830 -28.301  15.236  1.00  0.00           C  
ATOM   2531  C   ALA A 167     -14.930 -28.852  16.661  1.00  0.00           C  
ATOM   2532  O   ALA A 167     -13.935 -29.346  17.203  1.00  0.00           O  
ATOM   2533  CB  ALA A 167     -14.613 -26.792  15.239  1.00  0.00           C  
ATOM   2534  H   ALA A 167     -16.595 -27.896  14.105  1.00  0.00           H  
ATOM   2535  HA  ALA A 167     -13.988 -28.777  14.735  1.00  0.00           H  
ATOM   2536 1HB  ALA A 167     -13.703 -26.557  15.791  1.00  0.00           H  
ATOM   2537 2HB  ALA A 167     -14.517 -26.438  14.215  1.00  0.00           H  
ATOM   2538 3HB  ALA A 167     -15.463 -26.304  15.716  1.00  0.00           H  
ATOM   2539  N   LEU A 168     -16.129 -28.771  17.247  1.00  0.00           N  
ATOM   2540  CA  LEU A 168     -16.401 -29.326  18.586  1.00  0.00           C  
ATOM   2541  C   LEU A 168     -16.239 -30.849  18.645  1.00  0.00           C  
ATOM   2542  O   LEU A 168     -15.748 -31.378  19.643  1.00  0.00           O  
ATOM   2543  CB  LEU A 168     -17.822 -28.952  19.025  1.00  0.00           C  
ATOM   2544  CG  LEU A 168     -18.022 -27.497  19.463  1.00  0.00           C  
ATOM   2545  CD1 LEU A 168     -19.509 -27.169  19.474  1.00  0.00           C  
ATOM   2546  CD2 LEU A 168     -17.408 -27.292  20.841  1.00  0.00           C  
ATOM   2547  H   LEU A 168     -16.874 -28.306  16.748  1.00  0.00           H  
ATOM   2548  HA  LEU A 168     -15.671 -28.918  19.284  1.00  0.00           H  
ATOM   2549 1HB  LEU A 168     -18.503 -29.145  18.197  1.00  0.00           H  
ATOM   2550 2HB  LEU A 168     -18.107 -29.592  19.860  1.00  0.00           H  
ATOM   2551  HG  LEU A 168     -17.538 -26.830  18.748  1.00  0.00           H  
ATOM   2552 1HD1 LEU A 168     -19.651 -26.134  19.786  1.00  0.00           H  
ATOM   2553 2HD1 LEU A 168     -19.918 -27.304  18.472  1.00  0.00           H  
ATOM   2554 3HD1 LEU A 168     -20.024 -27.830  20.169  1.00  0.00           H  
ATOM   2555 1HD2 LEU A 168     -17.549 -26.256  21.152  1.00  0.00           H  
ATOM   2556 2HD2 LEU A 168     -17.892 -27.956  21.557  1.00  0.00           H  
ATOM   2557 3HD2 LEU A 168     -16.342 -27.516  20.800  1.00  0.00           H  
ATOM   2558  N   LYS A 169     -16.725 -31.714  17.549  1.00  0.00           N  
ATOM   2559  CA  LYS A 169     -16.503 -33.163  17.432  1.00  0.00           C  
ATOM   2560  C   LYS A 169     -15.012 -33.511  17.498  1.00  0.00           C  
ATOM   2561  O   LYS A 169     -14.615 -34.458  18.187  1.00  0.00           O  
ATOM   2562  CB  LYS A 169     -17.105 -33.694  16.131  1.00  0.00           C  
ATOM   2563  CG  LYS A 169     -16.922 -35.190  15.916  1.00  0.00           C  
ATOM   2564  CD  LYS A 169     -17.498 -35.631  14.579  1.00  0.00           C  
ATOM   2565  CE  LYS A 169     -17.220 -37.105  14.315  1.00  0.00           C  
ATOM   2566  NZ  LYS A 169     -17.678 -37.522  12.963  1.00  0.00           N  
ATOM   2567  H   LYS A 169     -17.285 -31.245  16.853  1.00  0.00           H  
ATOM   2568  HA  LYS A 169     -16.992 -33.658  18.271  1.00  0.00           H  
ATOM   2569 1HB  LYS A 169     -18.174 -33.481  16.112  1.00  0.00           H  
ATOM   2570 2HB  LYS A 169     -16.653 -33.176  15.283  1.00  0.00           H  
ATOM   2571 1HG  LYS A 169     -15.859 -35.435  15.943  1.00  0.00           H  
ATOM   2572 2HG  LYS A 169     -17.422 -35.736  16.716  1.00  0.00           H  
ATOM   2573 1HD  LYS A 169     -18.576 -35.468  14.576  1.00  0.00           H  
ATOM   2574 2HD  LYS A 169     -17.054 -35.039  13.779  1.00  0.00           H  
ATOM   2575 1HE  LYS A 169     -16.151 -37.292  14.398  1.00  0.00           H  
ATOM   2576 2HE  LYS A 169     -17.732 -37.711  15.062  1.00  0.00           H  
ATOM   2577 1HZ  LYS A 169     -17.476 -38.503  12.827  1.00  0.00           H  
ATOM   2578 2HZ  LYS A 169     -18.673 -37.370  12.881  1.00  0.00           H  
ATOM   2579 3HZ  LYS A 169     -17.196 -36.981  12.261  1.00  0.00           H  
ATOM   2580  N   LEU A 170     -14.133 -32.757  16.728  1.00  0.00           N  
ATOM   2581  CA  LEU A 170     -12.690 -32.949  16.643  1.00  0.00           C  
ATOM   2582  C   LEU A 170     -11.976 -32.425  17.878  1.00  0.00           C  
ATOM   2583  O   LEU A 170     -10.985 -33.003  18.305  1.00  0.00           O  
ATOM   2584  CB  LEU A 170     -12.137 -32.248  15.396  1.00  0.00           C  
ATOM   2585  CG  LEU A 170     -12.146 -33.078  14.107  1.00  0.00           C  
ATOM   2586  CD1 LEU A 170     -11.064 -34.147  14.184  1.00  0.00           C  
ATOM   2587  CD2 LEU A 170     -13.519 -33.703  13.914  1.00  0.00           C  
ATOM   2588  H   LEU A 170     -14.571 -32.060  16.143  1.00  0.00           H  
ATOM   2589  HA  LEU A 170     -12.484 -34.018  16.604  1.00  0.00           H  
ATOM   2590 1HB  LEU A 170     -12.724 -31.349  15.215  1.00  0.00           H  
ATOM   2591 2HB  LEU A 170     -11.107 -31.950  15.593  1.00  0.00           H  
ATOM   2592  HG  LEU A 170     -11.917 -32.433  13.257  1.00  0.00           H  
ATOM   2593 1HD1 LEU A 170     -11.070 -34.737  13.267  1.00  0.00           H  
ATOM   2594 2HD1 LEU A 170     -10.090 -33.671  14.303  1.00  0.00           H  
ATOM   2595 3HD1 LEU A 170     -11.257 -34.798  15.036  1.00  0.00           H  
ATOM   2596 1HD2 LEU A 170     -13.525 -34.293  12.996  1.00  0.00           H  
ATOM   2597 2HD2 LEU A 170     -13.748 -34.348  14.762  1.00  0.00           H  
ATOM   2598 3HD2 LEU A 170     -14.270 -32.916  13.843  1.00  0.00           H  
ATOM   2599  N   LYS A 171     -12.467 -31.322  18.437  1.00  0.00           N  
ATOM   2600  CA  LYS A 171     -11.929 -30.811  19.691  1.00  0.00           C  
ATOM   2601  C   LYS A 171     -11.963 -31.909  20.729  1.00  0.00           C  
ATOM   2602  O   LYS A 171     -10.968 -32.217  21.383  1.00  0.00           O  
ATOM   2603  CB  LYS A 171     -12.715 -29.592  20.177  1.00  0.00           C  
ATOM   2604  CG  LYS A 171     -12.384 -29.155  21.597  1.00  0.00           C  
ATOM   2605  CD  LYS A 171     -13.513 -29.500  22.558  1.00  0.00           C  
ATOM   2606  CE  LYS A 171     -13.268 -28.904  23.936  1.00  0.00           C  
ATOM   2607  NZ  LYS A 171     -14.337 -29.279  24.902  1.00  0.00           N  
ATOM   2608  H   LYS A 171     -13.224 -30.828  17.987  1.00  0.00           H  
ATOM   2609  HA  LYS A 171     -10.915 -30.448  19.513  1.00  0.00           H  
ATOM   2610 1HB  LYS A 171     -12.523 -28.748  19.514  1.00  0.00           H  
ATOM   2611 2HB  LYS A 171     -13.783 -29.807  20.132  1.00  0.00           H  
ATOM   2612 1HG  LYS A 171     -11.472 -29.653  21.928  1.00  0.00           H  
ATOM   2613 2HG  LYS A 171     -12.218 -28.078  21.617  1.00  0.00           H  
ATOM   2614 1HD  LYS A 171     -14.455 -29.113  22.167  1.00  0.00           H  
ATOM   2615 2HD  LYS A 171     -13.595 -30.583  22.650  1.00  0.00           H  
ATOM   2616 1HE  LYS A 171     -12.312 -29.257  24.319  1.00  0.00           H  
ATOM   2617 2HE  LYS A 171     -13.228 -27.818  23.863  1.00  0.00           H  
ATOM   2618 1HZ  LYS A 171     -14.139 -28.865  25.802  1.00  0.00           H  
ATOM   2619 2HZ  LYS A 171     -15.229 -28.941  24.566  1.00  0.00           H  
ATOM   2620 3HZ  LYS A 171     -14.373 -30.284  24.994  1.00  0.00           H  
ATOM   2621  N   THR A 172     -13.199 -32.611  20.956  1.00  0.00           N  
ATOM   2622  CA  THR A 172     -13.356 -33.667  21.933  1.00  0.00           C  
ATOM   2623  C   THR A 172     -12.491 -34.881  21.586  1.00  0.00           C  
ATOM   2624  O   THR A 172     -11.799 -35.421  22.455  1.00  0.00           O  
ATOM   2625  CB  THR A 172     -14.832 -34.091  22.046  1.00  0.00           C  
ATOM   2626  OG1 THR A 172     -15.621 -32.976  22.480  1.00  0.00           O  
ATOM   2627  CG2 THR A 172     -14.984 -35.233  23.040  1.00  0.00           C  
ATOM   2628  H   THR A 172     -13.995 -32.330  20.401  1.00  0.00           H  
ATOM   2629  HA  THR A 172     -13.007 -33.302  22.897  1.00  0.00           H  
ATOM   2630  HB  THR A 172     -15.193 -34.416  21.071  1.00  0.00           H  
ATOM   2631  HG1 THR A 172     -15.541 -32.262  21.844  1.00  0.00           H  
ATOM   2632 1HG2 THR A 172     -16.033 -35.519  23.107  1.00  0.00           H  
ATOM   2633 2HG2 THR A 172     -14.395 -36.086  22.707  1.00  0.00           H  
ATOM   2634 3HG2 THR A 172     -14.634 -34.911  24.020  1.00  0.00           H  
ATOM   2635  N   LYS A 173     -12.493 -35.288  20.319  1.00  0.00           N  
ATOM   2636  CA  LYS A 173     -11.756 -36.493  19.931  1.00  0.00           C  
ATOM   2637  C   LYS A 173     -10.260 -36.386  20.139  1.00  0.00           C  
ATOM   2638  O   LYS A 173      -9.646 -37.292  20.695  1.00  0.00           O  
ATOM   2639  CB  LYS A 173     -12.039 -36.829  18.466  1.00  0.00           C  
ATOM   2640  CG  LYS A 173     -11.336 -38.082  17.962  1.00  0.00           C  
ATOM   2641  CD  LYS A 173     -11.673 -38.356  16.504  1.00  0.00           C  
ATOM   2642  CE  LYS A 173     -10.957 -39.598  15.993  1.00  0.00           C  
ATOM   2643  NZ  LYS A 173     -11.227 -39.843  14.551  1.00  0.00           N  
ATOM   2644  H   LYS A 173     -13.000 -34.773  19.614  1.00  0.00           H  
ATOM   2645  HA  LYS A 173     -12.085 -37.317  20.564  1.00  0.00           H  
ATOM   2646 1HB  LYS A 173     -13.111 -36.967  18.324  1.00  0.00           H  
ATOM   2647 2HB  LYS A 173     -11.730 -35.995  17.835  1.00  0.00           H  
ATOM   2648 1HG  LYS A 173     -10.256 -37.958  18.058  1.00  0.00           H  
ATOM   2649 2HG  LYS A 173     -11.640 -38.937  18.564  1.00  0.00           H  
ATOM   2650 1HD  LYS A 173     -12.750 -38.500  16.401  1.00  0.00           H  
ATOM   2651 2HD  LYS A 173     -11.378 -37.502  15.895  1.00  0.00           H  
ATOM   2652 1HE  LYS A 173      -9.883 -39.482  16.134  1.00  0.00           H  
ATOM   2653 2HE  LYS A 173     -11.284 -40.467  16.564  1.00  0.00           H  
ATOM   2654 1HZ  LYS A 173     -10.736 -40.673  14.251  1.00  0.00           H  
ATOM   2655 2HZ  LYS A 173     -12.220 -39.971  14.410  1.00  0.00           H  
ATOM   2656 3HZ  LYS A 173     -10.910 -39.051  14.009  1.00  0.00           H  
ATOM   2657  N   LEU A 174      -9.682 -35.276  19.698  1.00  0.00           N  
ATOM   2658  CA  LEU A 174      -8.239 -35.125  19.679  1.00  0.00           C  
ATOM   2659  C   LEU A 174      -7.697 -34.435  20.914  1.00  0.00           C  
ATOM   2660  O   LEU A 174      -6.520 -34.578  21.231  1.00  0.00           O  
ATOM   2661  CB  LEU A 174      -7.817 -34.337  18.432  1.00  0.00           C  
ATOM   2662  CG  LEU A 174      -8.196 -34.968  17.086  1.00  0.00           C  
ATOM   2663  CD1 LEU A 174      -7.810 -34.024  15.956  1.00  0.00           C  
ATOM   2664  CD2 LEU A 174      -7.496 -36.311  16.941  1.00  0.00           C  
ATOM   2665  H   LEU A 174     -10.261 -34.518  19.368  1.00  0.00           H  
ATOM   2666  HA  LEU A 174      -7.790 -36.116  19.619  1.00  0.00           H  
ATOM   2667 1HB  LEU A 174      -8.276 -33.350  18.476  1.00  0.00           H  
ATOM   2668 2HB  LEU A 174      -6.735 -34.214  18.449  1.00  0.00           H  
ATOM   2669  HG  LEU A 174      -9.276 -35.115  17.044  1.00  0.00           H  
ATOM   2670 1HD1 LEU A 174      -8.078 -34.472  15.000  1.00  0.00           H  
ATOM   2671 2HD1 LEU A 174      -8.339 -33.079  16.075  1.00  0.00           H  
ATOM   2672 3HD1 LEU A 174      -6.735 -33.845  15.983  1.00  0.00           H  
ATOM   2673 1HD2 LEU A 174      -7.765 -36.760  15.985  1.00  0.00           H  
ATOM   2674 2HD2 LEU A 174      -6.416 -36.165  16.982  1.00  0.00           H  
ATOM   2675 3HD2 LEU A 174      -7.804 -36.972  17.751  1.00  0.00           H  
ATOM   2676  N   GLY A 175      -8.549 -33.676  21.600  1.00  0.00           N  
ATOM   2677  CA  GLY A 175      -8.117 -32.847  22.714  1.00  0.00           C  
ATOM   2678  C   GLY A 175      -7.445 -31.552  22.262  1.00  0.00           C  
ATOM   2679  O   GLY A 175      -6.449 -31.116  22.851  1.00  0.00           O  
ATOM   2680  H   GLY A 175      -9.525 -33.676  21.338  1.00  0.00           H  
ATOM   2681 1HA  GLY A 175      -8.977 -32.599  23.338  1.00  0.00           H  
ATOM   2682 2HA  GLY A 175      -7.420 -33.409  23.334  1.00  0.00           H  
ATOM   2683  N   VAL A 176      -7.981 -30.935  21.212  1.00  0.00           N  
ATOM   2684  CA  VAL A 176      -7.384 -29.730  20.641  1.00  0.00           C  
ATOM   2685  C   VAL A 176      -8.403 -28.596  20.694  1.00  0.00           C  
ATOM   2686  O   VAL A 176      -9.584 -28.834  20.920  1.00  0.00           O  
ATOM   2687  CB  VAL A 176      -6.946 -29.971  19.184  1.00  0.00           C  
ATOM   2688  CG1 VAL A 176      -5.946 -31.114  19.111  1.00  0.00           C  
ATOM   2689  CG2 VAL A 176      -8.161 -30.262  18.318  1.00  0.00           C  
ATOM   2690  H   VAL A 176      -8.823 -31.311  20.798  1.00  0.00           H  
ATOM   2691  HA  VAL A 176      -6.512 -29.460  21.238  1.00  0.00           H  
ATOM   2692  HB  VAL A 176      -6.441 -29.078  18.814  1.00  0.00           H  
ATOM   2693 1HG1 VAL A 176      -5.644 -31.271  18.075  1.00  0.00           H  
ATOM   2694 2HG1 VAL A 176      -5.066 -30.869  19.709  1.00  0.00           H  
ATOM   2695 3HG1 VAL A 176      -6.404 -32.024  19.496  1.00  0.00           H  
ATOM   2696 1HG2 VAL A 176      -7.844 -30.430  17.290  1.00  0.00           H  
ATOM   2697 2HG2 VAL A 176      -8.670 -31.151  18.692  1.00  0.00           H  
ATOM   2698 3HG2 VAL A 176      -8.844 -29.412  18.352  1.00  0.00           H  
ATOM   2699  N   SER A 177      -7.966 -27.248  20.498  1.00  0.00           N  
ATOM   2700  CA  SER A 177      -8.762 -26.029  20.485  1.00  0.00           C  
ATOM   2701  C   SER A 177      -9.642 -26.012  19.235  1.00  0.00           C  
ATOM   2702  O   SER A 177      -9.390 -26.725  18.278  1.00  0.00           O  
ATOM   2703  CB  SER A 177      -7.864 -24.807  20.517  1.00  0.00           C  
ATOM   2704  OG  SER A 177      -7.092 -24.722  19.352  1.00  0.00           O  
ATOM   2705  H   SER A 177      -6.969 -27.184  20.351  1.00  0.00           H  
ATOM   2706  HA  SER A 177      -9.381 -26.011  21.384  1.00  0.00           H  
ATOM   2707 1HB  SER A 177      -8.475 -23.910  20.619  1.00  0.00           H  
ATOM   2708 2HB  SER A 177      -7.211 -24.859  21.386  1.00  0.00           H  
ATOM   2709  HG  SER A 177      -6.355 -25.323  19.478  1.00  0.00           H  
ATOM   2710  N   LEU A 178     -10.677 -25.190  19.252  1.00  0.00           N  
ATOM   2711  CA  LEU A 178     -11.551 -25.014  18.104  1.00  0.00           C  
ATOM   2712  C   LEU A 178     -10.791 -24.367  16.948  1.00  0.00           C  
ATOM   2713  O   LEU A 178     -11.127 -24.552  15.769  1.00  0.00           O  
ATOM   2714  CB  LEU A 178     -12.762 -24.152  18.483  1.00  0.00           C  
ATOM   2715  CG  LEU A 178     -13.764 -24.801  19.447  1.00  0.00           C  
ATOM   2716  CD1 LEU A 178     -14.776 -23.759  19.905  1.00  0.00           C  
ATOM   2717  CD2 LEU A 178     -14.454 -25.966  18.753  1.00  0.00           C  
ATOM   2718  H   LEU A 178     -10.862 -24.667  20.096  1.00  0.00           H  
ATOM   2719  HA  LEU A 178     -11.922 -25.994  17.800  1.00  0.00           H  
ATOM   2720 1HB  LEU A 178     -12.403 -23.235  18.947  1.00  0.00           H  
ATOM   2721 2HB  LEU A 178     -13.300 -23.889  17.573  1.00  0.00           H  
ATOM   2722  HG  LEU A 178     -13.238 -25.165  20.330  1.00  0.00           H  
ATOM   2723 1HD1 LEU A 178     -15.488 -24.220  20.589  1.00  0.00           H  
ATOM   2724 2HD1 LEU A 178     -14.257 -22.947  20.414  1.00  0.00           H  
ATOM   2725 3HD1 LEU A 178     -15.308 -23.364  19.040  1.00  0.00           H  
ATOM   2726 1HD2 LEU A 178     -15.166 -26.427  19.438  1.00  0.00           H  
ATOM   2727 2HD2 LEU A 178     -14.983 -25.603  17.871  1.00  0.00           H  
ATOM   2728 3HD2 LEU A 178     -13.710 -26.703  18.453  1.00  0.00           H  
ATOM   2729  N   LEU A 179      -9.779 -23.508  17.195  1.00  0.00           N  
ATOM   2730  CA  LEU A 179      -8.858 -22.844  16.292  1.00  0.00           C  
ATOM   2731  C   LEU A 179      -7.992 -23.844  15.552  1.00  0.00           C  
ATOM   2732  O   LEU A 179      -7.738 -23.696  14.357  1.00  0.00           O  
ATOM   2733  CB  LEU A 179      -7.969 -21.866  17.070  1.00  0.00           C  
ATOM   2734  CG  LEU A 179      -6.922 -21.114  16.239  1.00  0.00           C  
ATOM   2735  CD1 LEU A 179      -7.614 -20.359  15.113  1.00  0.00           C  
ATOM   2736  CD2 LEU A 179      -6.147 -20.163  17.139  1.00  0.00           C  
ATOM   2737  H   LEU A 179      -9.705 -23.337  18.187  1.00  0.00           H  
ATOM   2738  HA  LEU A 179      -9.437 -22.288  15.554  1.00  0.00           H  
ATOM   2739 1HB  LEU A 179      -8.605 -21.125  17.551  1.00  0.00           H  
ATOM   2740 2HB  LEU A 179      -7.441 -22.419  17.847  1.00  0.00           H  
ATOM   2741  HG  LEU A 179      -6.233 -21.829  15.788  1.00  0.00           H  
ATOM   2742 1HD1 LEU A 179      -6.870 -19.824  14.522  1.00  0.00           H  
ATOM   2743 2HD1 LEU A 179      -8.145 -21.065  14.474  1.00  0.00           H  
ATOM   2744 3HD1 LEU A 179      -8.323 -19.647  15.534  1.00  0.00           H  
ATOM   2745 1HD2 LEU A 179      -5.402 -19.629  16.549  1.00  0.00           H  
ATOM   2746 2HD2 LEU A 179      -6.834 -19.447  17.590  1.00  0.00           H  
ATOM   2747 3HD2 LEU A 179      -5.648 -20.731  17.925  1.00  0.00           H  
ATOM   2748  N   GLN A 180      -7.412 -24.909  16.252  1.00  0.00           N  
ATOM   2749  CA  GLN A 180      -6.713 -26.056  15.685  1.00  0.00           C  
ATOM   2750  C   GLN A 180      -7.663 -26.961  14.938  1.00  0.00           C  
ATOM   2751  O   GLN A 180      -7.316 -27.506  13.885  1.00  0.00           O  
ATOM   2752  CB  GLN A 180      -5.997 -26.850  16.782  1.00  0.00           C  
ATOM   2753  CG  GLN A 180      -4.838 -26.111  17.429  1.00  0.00           C  
ATOM   2754  CD  GLN A 180      -4.398 -26.753  18.732  1.00  0.00           C  
ATOM   2755  OE1 GLN A 180      -5.157 -26.801  19.704  1.00  0.00           O  
ATOM   2756  NE2 GLN A 180      -3.169 -27.250  18.759  1.00  0.00           N  
ATOM   2757  H   GLN A 180      -7.508 -24.840  17.255  1.00  0.00           H  
ATOM   2758  HA  GLN A 180      -5.959 -25.690  14.986  1.00  0.00           H  
ATOM   2759 1HB  GLN A 180      -6.708 -27.112  17.565  1.00  0.00           H  
ATOM   2760 2HB  GLN A 180      -5.612 -27.781  16.365  1.00  0.00           H  
ATOM   2761 1HG  GLN A 180      -3.990 -26.116  16.743  1.00  0.00           H  
ATOM   2762 2HG  GLN A 180      -5.145 -25.086  17.637  1.00  0.00           H  
ATOM   2763 1HE2 GLN A 180      -2.824 -27.685  19.592  1.00  0.00           H  
ATOM   2764 2HE2 GLN A 180      -2.586 -27.191  17.949  1.00  0.00           H  
ATOM   2765  N   ALA A 181      -8.921 -27.230  15.505  1.00  0.00           N  
ATOM   2766  CA  ALA A 181      -9.894 -28.058  14.797  1.00  0.00           C  
ATOM   2767  C   ALA A 181     -10.344 -27.359  13.521  1.00  0.00           C  
ATOM   2768  O   ALA A 181     -10.549 -27.995  12.490  1.00  0.00           O  
ATOM   2769  CB  ALA A 181     -11.093 -28.343  15.692  1.00  0.00           C  
ATOM   2770  H   ALA A 181      -9.146 -26.880  16.424  1.00  0.00           H  
ATOM   2771  HA  ALA A 181      -9.415 -29.001  14.542  1.00  0.00           H  
ATOM   2772 1HB  ALA A 181     -11.811 -28.960  15.151  1.00  0.00           H  
ATOM   2773 2HB  ALA A 181     -10.763 -28.868  16.587  1.00  0.00           H  
ATOM   2774 3HB  ALA A 181     -11.566 -27.403  15.976  1.00  0.00           H  
ATOM   2775  N   ALA A 182     -10.493 -26.040  13.602  1.00  0.00           N  
ATOM   2776  CA  ALA A 182     -10.883 -25.254  12.439  1.00  0.00           C  
ATOM   2777  C   ALA A 182      -9.911 -25.485  11.295  1.00  0.00           C  
ATOM   2778  O   ALA A 182     -10.318 -25.656  10.145  1.00  0.00           O  
ATOM   2779  CB  ALA A 182     -10.953 -23.775  12.790  1.00  0.00           C  
ATOM   2780  H   ALA A 182     -10.334 -25.570  14.481  1.00  0.00           H  
ATOM   2781  HA  ALA A 182     -11.870 -25.588  12.120  1.00  0.00           H  
ATOM   2782 1HB  ALA A 182     -11.239 -23.205  11.905  1.00  0.00           H  
ATOM   2783 2HB  ALA A 182     -11.694 -23.622  13.575  1.00  0.00           H  
ATOM   2784 3HB  ALA A 182      -9.979 -23.439  13.140  1.00  0.00           H  
ATOM   2785  N   ALA A 183      -8.424 -25.511  11.526  1.00  0.00           N  
ATOM   2786  CA  ALA A 183      -7.435 -25.870  10.520  1.00  0.00           C  
ATOM   2787  C   ALA A 183      -7.633 -27.283   9.955  1.00  0.00           C  
ATOM   2788  O   ALA A 183      -7.338 -27.543   8.790  1.00  0.00           O  
ATOM   2789  CB  ALA A 183      -6.037 -25.734  11.107  1.00  0.00           C  
ATOM   2790  H   ALA A 183      -8.115 -25.257  12.455  1.00  0.00           H  
ATOM   2791  HA  ALA A 183      -7.534 -25.176   9.685  1.00  0.00           H  
ATOM   2792 1HB  ALA A 183      -5.297 -25.981  10.345  1.00  0.00           H  
ATOM   2793 2HB  ALA A 183      -5.883 -24.709  11.445  1.00  0.00           H  
ATOM   2794 3HB  ALA A 183      -5.930 -26.414  11.950  1.00  0.00           H  
ATOM   2795  N   ILE A 184      -8.048 -28.319  10.830  1.00  0.00           N  
ATOM   2796  CA  ILE A 184      -8.398 -29.681  10.392  1.00  0.00           C  
ATOM   2797  C   ILE A 184      -9.608 -29.694   9.456  1.00  0.00           C  
ATOM   2798  O   ILE A 184      -9.608 -30.385   8.437  1.00  0.00           O  
ATOM   2799  CB  ILE A 184      -8.689 -30.585  11.604  1.00  0.00           C  
ATOM   2800  CG1 ILE A 184      -7.409 -30.828  12.408  1.00  0.00           C  
ATOM   2801  CG2 ILE A 184      -9.294 -31.904  11.150  1.00  0.00           C  
ATOM   2802  CD1 ILE A 184      -7.649 -31.457  13.762  1.00  0.00           C  
ATOM   2803  H   ILE A 184      -8.139 -28.079  11.808  1.00  0.00           H  
ATOM   2804  HA  ILE A 184      -7.553 -30.096   9.847  1.00  0.00           H  
ATOM   2805  HB  ILE A 184      -9.389 -30.085  12.271  1.00  0.00           H  
ATOM   2806 1HG1 ILE A 184      -6.742 -31.480  11.843  1.00  0.00           H  
ATOM   2807 2HG1 ILE A 184      -6.889 -29.882  12.560  1.00  0.00           H  
ATOM   2808 1HG2 ILE A 184      -9.493 -32.532  12.019  1.00  0.00           H  
ATOM   2809 2HG2 ILE A 184     -10.226 -31.713  10.620  1.00  0.00           H  
ATOM   2810 3HG2 ILE A 184      -8.598 -32.415  10.485  1.00  0.00           H  
ATOM   2811 1HD1 ILE A 184      -6.694 -31.597  14.272  1.00  0.00           H  
ATOM   2812 2HD1 ILE A 184      -8.286 -30.804  14.359  1.00  0.00           H  
ATOM   2813 3HD1 ILE A 184      -8.136 -32.422  13.634  1.00  0.00           H  
ATOM   2814  N   LEU A 185     -10.805 -28.887   9.738  1.00  0.00           N  
ATOM   2815  CA  LEU A 185     -11.989 -28.720   8.900  1.00  0.00           C  
ATOM   2816  C   LEU A 185     -11.609 -28.155   7.531  1.00  0.00           C  
ATOM   2817  O   LEU A 185     -12.051 -28.647   6.484  1.00  0.00           O  
ATOM   2818  CB  LEU A 185     -13.000 -27.792   9.585  1.00  0.00           C  
ATOM   2819  CG  LEU A 185     -14.053 -28.484  10.459  1.00  0.00           C  
ATOM   2820  CD1 LEU A 185     -13.359 -29.323  11.523  1.00  0.00           C  
ATOM   2821  CD2 LEU A 185     -14.956 -27.436  11.092  1.00  0.00           C  
ATOM   2822  H   LEU A 185     -10.758 -28.409  10.625  1.00  0.00           H  
ATOM   2823  HA  LEU A 185     -12.452 -29.697   8.754  1.00  0.00           H  
ATOM   2824 1HB  LEU A 185     -12.455 -27.091  10.216  1.00  0.00           H  
ATOM   2825 2HB  LEU A 185     -13.526 -27.224   8.818  1.00  0.00           H  
ATOM   2826  HG  LEU A 185     -14.652 -29.155   9.843  1.00  0.00           H  
ATOM   2827 1HD1 LEU A 185     -14.108 -29.815  12.144  1.00  0.00           H  
ATOM   2828 2HD1 LEU A 185     -12.735 -30.076  11.043  1.00  0.00           H  
ATOM   2829 3HD1 LEU A 185     -12.738 -28.679  12.146  1.00  0.00           H  
ATOM   2830 1HD2 LEU A 185     -15.706 -27.928  11.712  1.00  0.00           H  
ATOM   2831 2HD2 LEU A 185     -14.359 -26.764  11.708  1.00  0.00           H  
ATOM   2832 3HD2 LEU A 185     -15.453 -26.863  10.308  1.00  0.00           H  
ATOM   2833  N   ILE A 186     -10.771 -27.123   7.555  1.00  0.00           N  
ATOM   2834  CA  ILE A 186     -10.292 -26.498   6.324  1.00  0.00           C  
ATOM   2835  C   ILE A 186      -9.488 -27.488   5.483  1.00  0.00           C  
ATOM   2836  O   ILE A 186      -9.692 -27.598   4.274  1.00  0.00           O  
ATOM   2837  CB  ILE A 186      -9.426 -25.263   6.635  1.00  0.00           C  
ATOM   2838  CG1 ILE A 186     -10.287 -24.142   7.222  1.00  0.00           C  
ATOM   2839  CG2 ILE A 186      -8.708 -24.788   5.382  1.00  0.00           C  
ATOM   2840  CD1 ILE A 186      -9.488 -23.024   7.852  1.00  0.00           C  
ATOM   2841  H   ILE A 186     -10.459 -26.761   8.444  1.00  0.00           H  
ATOM   2842  HA  ILE A 186     -11.159 -26.190   5.741  1.00  0.00           H  
ATOM   2843  HB  ILE A 186      -8.685 -25.520   7.392  1.00  0.00           H  
ATOM   2844 1HG1 ILE A 186     -10.911 -23.714   6.437  1.00  0.00           H  
ATOM   2845 2HG1 ILE A 186     -10.953 -24.553   7.980  1.00  0.00           H  
ATOM   2846 1HG2 ILE A 186      -8.101 -23.914   5.620  1.00  0.00           H  
ATOM   2847 2HG2 ILE A 186      -8.066 -25.584   5.006  1.00  0.00           H  
ATOM   2848 3HG2 ILE A 186      -9.442 -24.523   4.620  1.00  0.00           H  
ATOM   2849 1HD1 ILE A 186     -10.167 -22.268   8.245  1.00  0.00           H  
ATOM   2850 2HD1 ILE A 186      -8.881 -23.425   8.665  1.00  0.00           H  
ATOM   2851 3HD1 ILE A 186      -8.839 -22.574   7.102  1.00  0.00           H  
ATOM   2852  N   LEU A 187      -8.565 -28.214   6.112  1.00  0.00           N  
ATOM   2853  CA  LEU A 187      -7.778 -29.193   5.373  1.00  0.00           C  
ATOM   2854  C   LEU A 187      -8.631 -30.192   4.589  1.00  0.00           C  
ATOM   2855  O   LEU A 187      -8.344 -30.489   3.429  1.00  0.00           O  
ATOM   2856  CB  LEU A 187      -6.868 -29.957   6.344  1.00  0.00           C  
ATOM   2857  CG  LEU A 187      -6.057 -31.105   5.732  1.00  0.00           C  
ATOM   2858  CD1 LEU A 187      -5.155 -30.561   4.633  1.00  0.00           C  
ATOM   2859  CD2 LEU A 187      -5.242 -31.788   6.820  1.00  0.00           C  
ATOM   2860  H   LEU A 187      -8.402 -28.099   7.103  1.00  0.00           H  
ATOM   2861  HA  LEU A 187      -7.170 -28.658   4.644  1.00  0.00           H  
ATOM   2862 1HB  LEU A 187      -6.164 -29.253   6.787  1.00  0.00           H  
ATOM   2863 2HB  LEU A 187      -7.483 -30.373   7.142  1.00  0.00           H  
ATOM   2864  HG  LEU A 187      -6.735 -31.829   5.279  1.00  0.00           H  
ATOM   2865 1HD1 LEU A 187      -4.578 -31.378   4.197  1.00  0.00           H  
ATOM   2866 2HD1 LEU A 187      -5.765 -30.096   3.858  1.00  0.00           H  
ATOM   2867 3HD1 LEU A 187      -4.475 -29.821   5.053  1.00  0.00           H  
ATOM   2868 1HD2 LEU A 187      -4.666 -32.605   6.385  1.00  0.00           H  
ATOM   2869 2HD2 LEU A 187      -4.562 -31.066   7.273  1.00  0.00           H  
ATOM   2870 3HD2 LEU A 187      -5.913 -32.183   7.583  1.00  0.00           H  
ATOM   2871  N   ALA A 188      -9.689 -30.723   5.207  1.00  0.00           N  
ATOM   2872  CA  ALA A 188     -10.602 -31.621   4.491  1.00  0.00           C  
ATOM   2873  C   ALA A 188     -11.212 -30.986   3.234  1.00  0.00           C  
ATOM   2874  O   ALA A 188     -11.365 -31.640   2.201  1.00  0.00           O  
ATOM   2875  CB  ALA A 188     -11.704 -32.127   5.421  1.00  0.00           C  
ATOM   2876  H   ALA A 188      -9.870 -30.510   6.178  1.00  0.00           H  
ATOM   2877  HA  ALA A 188     -10.024 -32.476   4.134  1.00  0.00           H  
ATOM   2878 1HB  ALA A 188     -12.369 -32.789   4.869  1.00  0.00           H  
ATOM   2879 2HB  ALA A 188     -11.257 -32.669   6.253  1.00  0.00           H  
ATOM   2880 3HB  ALA A 188     -12.272 -31.279   5.801  1.00  0.00           H  
ATOM   2881  N   ALA A 189     -11.619 -29.676   3.331  1.00  0.00           N  
ATOM   2882  CA  ALA A 189     -12.229 -28.970   2.211  1.00  0.00           C  
ATOM   2883  C   ALA A 189     -11.191 -28.826   1.099  1.00  0.00           C  
ATOM   2884  O   ALA A 189     -11.511 -28.956  -0.082  1.00  0.00           O  
ATOM   2885  CB  ALA A 189     -12.759 -27.617   2.664  1.00  0.00           C  
ATOM   2886  H   ALA A 189     -11.490 -29.189   4.207  1.00  0.00           H  
ATOM   2887  HA  ALA A 189     -13.062 -29.570   1.843  1.00  0.00           H  
ATOM   2888 1HB  ALA A 189     -13.212 -27.102   1.815  1.00  0.00           H  
ATOM   2889 2HB  ALA A 189     -13.508 -27.762   3.442  1.00  0.00           H  
ATOM   2890 3HB  ALA A 189     -11.939 -27.018   3.056  1.00  0.00           H  
ATOM   2891  N   ARG A 190      -9.951 -28.558   1.495  1.00  0.00           N  
ATOM   2892  CA  ARG A 190      -8.855 -28.376   0.551  1.00  0.00           C  
ATOM   2893  C   ARG A 190      -8.444 -29.668  -0.164  1.00  0.00           C  
ATOM   2894  O   ARG A 190      -8.019 -29.642  -1.320  1.00  0.00           O  
ATOM   2895  CB  ARG A 190      -7.643 -27.803   1.271  1.00  0.00           C  
ATOM   2896  CG  ARG A 190      -7.867 -26.449   1.924  1.00  0.00           C  
ATOM   2897  CD  ARG A 190      -8.137 -25.391   0.917  1.00  0.00           C  
ATOM   2898  NE  ARG A 190      -8.192 -24.069   1.520  1.00  0.00           N  
ATOM   2899  CZ  ARG A 190      -8.706 -22.977   0.922  1.00  0.00           C  
ATOM   2900  NH1 ARG A 190      -9.204 -23.064  -0.291  1.00  0.00           N  
ATOM   2901  NH2 ARG A 190      -8.710 -21.817   1.556  1.00  0.00           N  
ATOM   2902  H   ARG A 190      -9.767 -28.477   2.486  1.00  0.00           H  
ATOM   2903  HA  ARG A 190      -9.175 -27.677  -0.222  1.00  0.00           H  
ATOM   2904 1HB  ARG A 190      -7.322 -28.495   2.048  1.00  0.00           H  
ATOM   2905 2HB  ARG A 190      -6.818 -27.697   0.566  1.00  0.00           H  
ATOM   2906 1HG  ARG A 190      -8.723 -26.507   2.597  1.00  0.00           H  
ATOM   2907 2HG  ARG A 190      -6.979 -26.166   2.489  1.00  0.00           H  
ATOM   2908 1HD  ARG A 190      -7.345 -25.391   0.168  1.00  0.00           H  
ATOM   2909 2HD  ARG A 190      -9.093 -25.585   0.433  1.00  0.00           H  
ATOM   2910  HE  ARG A 190      -7.819 -23.963   2.453  1.00  0.00           H  
ATOM   2911 1HH1 ARG A 190      -9.201 -23.951  -0.776  1.00  0.00           H  
ATOM   2912 2HH1 ARG A 190      -9.589 -22.245  -0.739  1.00  0.00           H  
ATOM   2913 1HH2 ARG A 190      -8.328 -21.750   2.489  1.00  0.00           H  
ATOM   2914 2HH2 ARG A 190      -9.095 -20.999   1.108  1.00  0.00           H  
ATOM   2915  N   LEU A 191      -8.446 -30.884   0.531  1.00  0.00           N  
ATOM   2916  CA  LEU A 191      -8.127 -32.211   0.023  1.00  0.00           C  
ATOM   2917  C   LEU A 191      -9.295 -32.790  -0.744  1.00  0.00           C  
ATOM   2918  O   LEU A 191      -9.116 -33.586  -1.657  1.00  0.00           O  
ATOM   2919  CB  LEU A 191      -7.751 -33.149   1.177  1.00  0.00           C  
ATOM   2920  CG  LEU A 191      -6.458 -32.798   1.925  1.00  0.00           C  
ATOM   2921  CD1 LEU A 191      -6.329 -33.681   3.159  1.00  0.00           C  
ATOM   2922  CD2 LEU A 191      -5.267 -32.981   0.995  1.00  0.00           C  
ATOM   2923  H   LEU A 191      -8.626 -30.765   1.516  1.00  0.00           H  
ATOM   2924  HA  LEU A 191      -7.270 -32.128  -0.647  1.00  0.00           H  
ATOM   2925 1HB  LEU A 191      -8.562 -33.150   1.903  1.00  0.00           H  
ATOM   2926 2HB  LEU A 191      -7.642 -34.159   0.782  1.00  0.00           H  
ATOM   2927  HG  LEU A 191      -6.501 -31.761   2.260  1.00  0.00           H  
ATOM   2928 1HD1 LEU A 191      -5.411 -33.432   3.691  1.00  0.00           H  
ATOM   2929 2HD1 LEU A 191      -7.183 -33.516   3.815  1.00  0.00           H  
ATOM   2930 3HD1 LEU A 191      -6.301 -34.728   2.856  1.00  0.00           H  
ATOM   2931 1HD2 LEU A 191      -4.349 -32.732   1.527  1.00  0.00           H  
ATOM   2932 2HD2 LEU A 191      -5.223 -34.018   0.661  1.00  0.00           H  
ATOM   2933 3HD2 LEU A 191      -5.377 -32.327   0.131  1.00  0.00           H  
ATOM   2934  N   GLY A 192     -10.505 -32.396  -0.366  1.00  0.00           N  
ATOM   2935  CA  GLY A 192     -11.681 -32.901  -1.039  1.00  0.00           C  
ATOM   2936  C   GLY A 192     -12.145 -34.185  -0.376  1.00  0.00           C  
ATOM   2937  O   GLY A 192     -12.643 -35.093  -1.050  1.00  0.00           O  
ATOM   2938  H   GLY A 192     -10.617 -31.741   0.394  1.00  0.00           H  
ATOM   2939 1HA  GLY A 192     -12.472 -32.152  -1.003  1.00  0.00           H  
ATOM   2940 2HA  GLY A 192     -11.453 -33.078  -2.089  1.00  0.00           H  
ATOM   2941  N   THR A 193     -11.961 -34.266   0.943  1.00  0.00           N  
ATOM   2942  CA  THR A 193     -12.336 -35.453   1.718  1.00  0.00           C  
ATOM   2943  C   THR A 193     -13.077 -35.089   3.016  1.00  0.00           C  
ATOM   2944  O   THR A 193     -13.572 -33.972   3.163  1.00  0.00           O  
ATOM   2945  CB  THR A 193     -11.094 -36.298   2.056  1.00  0.00           C  
ATOM   2946  OG1 THR A 193     -11.504 -37.553   2.615  1.00  0.00           O  
ATOM   2947  CG2 THR A 193     -10.207 -35.568   3.053  1.00  0.00           C  
ATOM   2948  H   THR A 193     -11.547 -33.476   1.420  1.00  0.00           H  
ATOM   2949  HA  THR A 193     -12.984 -36.078   1.101  1.00  0.00           H  
ATOM   2950  HB  THR A 193     -10.526 -36.490   1.146  1.00  0.00           H  
ATOM   2951  HG1 THR A 193     -10.787 -38.187   2.536  1.00  0.00           H  
ATOM   2952 1HG2 THR A 193      -9.334 -36.180   3.280  1.00  0.00           H  
ATOM   2953 2HG2 THR A 193      -9.884 -34.619   2.626  1.00  0.00           H  
ATOM   2954 3HG2 THR A 193     -10.767 -35.382   3.969  1.00  0.00           H  
ATOM   2955  N   THR A 194     -13.156 -36.093   3.921  1.00  0.00           N  
ATOM   2956  CA  THR A 194     -13.881 -35.918   5.176  1.00  0.00           C  
ATOM   2957  C   THR A 194     -12.947 -35.340   6.211  1.00  0.00           C  
ATOM   2958  O   THR A 194     -11.732 -35.332   6.005  1.00  0.00           O  
ATOM   2959  CB  THR A 194     -14.474 -37.244   5.687  1.00  0.00           C  
ATOM   2960  OG1 THR A 194     -13.413 -38.125   6.079  1.00  0.00           O  
ATOM   2961  CG2 THR A 194     -15.308 -37.908   4.604  1.00  0.00           C  
ATOM   2962  H   THR A 194     -12.704 -36.977   3.733  1.00  0.00           H  
ATOM   2963  HA  THR A 194     -14.718 -35.241   5.000  1.00  0.00           H  
ATOM   2964  HB  THR A 194     -15.105 -37.050   6.555  1.00  0.00           H  
ATOM   2965  HG1 THR A 194     -13.776 -38.859   6.581  1.00  0.00           H  
ATOM   2966 1HG2 THR A 194     -15.719 -38.844   4.983  1.00  0.00           H  
ATOM   2967 2HG2 THR A 194     -16.122 -37.246   4.312  1.00  0.00           H  
ATOM   2968 3HG2 THR A 194     -14.680 -38.114   3.737  1.00  0.00           H  
ATOM   2969  N   VAL A 195     -13.515 -34.892   7.318  1.00  0.00           N  
ATOM   2970  CA  VAL A 195     -12.732 -34.267   8.392  1.00  0.00           C  
ATOM   2971  C   VAL A 195     -11.827 -35.289   9.093  1.00  0.00           C  
ATOM   2972  O   VAL A 195     -10.667 -35.001   9.391  1.00  0.00           O  
ATOM   2973  CB  VAL A 195     -13.671 -33.622   9.429  1.00  0.00           C  
ATOM   2974  CG1 VAL A 195     -12.871 -33.061  10.595  1.00  0.00           C  
ATOM   2975  CG2 VAL A 195     -14.501 -32.531   8.768  1.00  0.00           C  
ATOM   2976  H   VAL A 195     -14.516 -34.969   7.418  1.00  0.00           H  
ATOM   2977  HA  VAL A 195     -12.073 -33.522   7.950  1.00  0.00           H  
ATOM   2978  HB  VAL A 195     -14.332 -34.389   9.833  1.00  0.00           H  
ATOM   2979 1HG1 VAL A 195     -13.551 -32.609  11.318  1.00  0.00           H  
ATOM   2980 2HG1 VAL A 195     -12.314 -33.864  11.075  1.00  0.00           H  
ATOM   2981 3HG1 VAL A 195     -12.178 -32.304  10.229  1.00  0.00           H  
ATOM   2982 1HG2 VAL A 195     -15.163 -32.081   9.507  1.00  0.00           H  
ATOM   2983 2HG2 VAL A 195     -13.839 -31.768   8.360  1.00  0.00           H  
ATOM   2984 3HG2 VAL A 195     -15.097 -32.965   7.964  1.00  0.00           H  
ATOM   2985  N   GLU A 196     -12.370 -36.480   9.340  1.00  0.00           N  
ATOM   2986  CA  GLU A 196     -11.653 -37.538  10.040  1.00  0.00           C  
ATOM   2987  C   GLU A 196     -10.494 -37.987   9.155  1.00  0.00           C  
ATOM   2988  O   GLU A 196      -9.396 -38.290   9.635  1.00  0.00           O  
ATOM   2989  CB  GLU A 196     -12.576 -38.716  10.360  1.00  0.00           C  
ATOM   2990  CG  GLU A 196     -13.723 -38.377  11.302  1.00  0.00           C  
ATOM   2991  CD  GLU A 196     -14.870 -37.697  10.607  1.00  0.00           C  
ATOM   2992  OE1 GLU A 196     -14.788 -37.505   9.417  1.00  0.00           O  
ATOM   2993  OE2 GLU A 196     -15.828 -37.370  11.265  1.00  0.00           O  
ATOM   2994  H   GLU A 196     -13.315 -36.650   9.029  1.00  0.00           H  
ATOM   2995  HA  GLU A 196     -11.283 -37.139  10.986  1.00  0.00           H  
ATOM   2996 1HB  GLU A 196     -13.004 -39.105   9.436  1.00  0.00           H  
ATOM   2997 2HB  GLU A 196     -11.995 -39.520  10.815  1.00  0.00           H  
ATOM   2998 1HG  GLU A 196     -14.085 -39.296  11.761  1.00  0.00           H  
ATOM   2999 2HG  GLU A 196     -13.350 -37.730  12.095  1.00  0.00           H  
ATOM   3000  N   GLN A 197     -10.648 -38.124   7.692  1.00  0.00           N  
ATOM   3001  CA  GLN A 197      -9.585 -38.496   6.775  1.00  0.00           C  
ATOM   3002  C   GLN A 197      -8.520 -37.406   6.698  1.00  0.00           C  
ATOM   3003  O   GLN A 197      -7.330 -37.695   6.572  1.00  0.00           O  
ATOM   3004  CB  GLN A 197     -10.155 -38.774   5.382  1.00  0.00           C  
ATOM   3005  CG  GLN A 197      -9.137 -39.306   4.387  1.00  0.00           C  
ATOM   3006  CD  GLN A 197      -8.578 -40.655   4.797  1.00  0.00           C  
ATOM   3007  OE1 GLN A 197      -9.327 -41.601   5.054  1.00  0.00           O  
ATOM   3008  NE2 GLN A 197      -7.255 -40.751   4.860  1.00  0.00           N  
ATOM   3009  H   GLN A 197     -11.571 -37.940   7.326  1.00  0.00           H  
ATOM   3010  HA  GLN A 197      -9.111 -39.405   7.145  1.00  0.00           H  
ATOM   3011 1HB  GLN A 197     -10.963 -39.502   5.458  1.00  0.00           H  
ATOM   3012 2HB  GLN A 197     -10.579 -37.857   4.972  1.00  0.00           H  
ATOM   3013 1HG  GLN A 197      -9.618 -39.416   3.415  1.00  0.00           H  
ATOM   3014 2HG  GLN A 197      -8.310 -38.600   4.317  1.00  0.00           H  
ATOM   3015 1HE2 GLN A 197      -6.828 -41.617   5.125  1.00  0.00           H  
ATOM   3016 2HE2 GLN A 197      -6.684 -39.959   4.644  1.00  0.00           H  
ATOM   3017  N   ALA A 198      -8.935 -36.148   6.773  1.00  0.00           N  
ATOM   3018  CA  ALA A 198      -7.971 -35.046   6.767  1.00  0.00           C  
ATOM   3019  C   ALA A 198      -6.988 -35.142   7.928  1.00  0.00           C  
ATOM   3020  O   ALA A 198      -5.828 -34.748   7.816  1.00  0.00           O  
ATOM   3021  CB  ALA A 198      -8.695 -33.704   6.795  1.00  0.00           C  
ATOM   3022  H   ALA A 198      -9.922 -35.940   6.836  1.00  0.00           H  
ATOM   3023  HA  ALA A 198      -7.389 -35.111   5.847  1.00  0.00           H  
ATOM   3024 1HB  ALA A 198      -7.962 -32.896   6.789  1.00  0.00           H  
ATOM   3025 2HB  ALA A 198      -9.337 -33.620   5.919  1.00  0.00           H  
ATOM   3026 3HB  ALA A 198      -9.301 -33.640   7.696  1.00  0.00           H  
ATOM   3027  N   VAL A 199      -7.466 -35.585   9.234  1.00  0.00           N  
ATOM   3028  CA  VAL A 199      -6.567 -35.768  10.365  1.00  0.00           C  
ATOM   3029  C   VAL A 199      -5.545 -36.876  10.105  1.00  0.00           C  
ATOM   3030  O   VAL A 199      -4.356 -36.726  10.406  1.00  0.00           O  
ATOM   3031  CB  VAL A 199      -7.375 -36.107  11.632  1.00  0.00           C  
ATOM   3032  CG1 VAL A 199      -6.441 -36.456  12.782  1.00  0.00           C  
ATOM   3033  CG2 VAL A 199      -8.273 -34.938  12.003  1.00  0.00           C  
ATOM   3034  H   VAL A 199      -8.448 -35.791   9.349  1.00  0.00           H  
ATOM   3035  HA  VAL A 199      -6.001 -34.847  10.511  1.00  0.00           H  
ATOM   3036  HB  VAL A 199      -7.987 -36.989  11.436  1.00  0.00           H  
ATOM   3037 1HG1 VAL A 199      -7.029 -36.694  13.670  1.00  0.00           H  
ATOM   3038 2HG1 VAL A 199      -5.833 -37.318  12.508  1.00  0.00           H  
ATOM   3039 3HG1 VAL A 199      -5.793 -35.606  12.995  1.00  0.00           H  
ATOM   3040 1HG2 VAL A 199      -8.841 -35.184  12.899  1.00  0.00           H  
ATOM   3041 2HG2 VAL A 199      -7.660 -34.055  12.193  1.00  0.00           H  
ATOM   3042 3HG2 VAL A 199      -8.960 -34.732  11.182  1.00  0.00           H  
ATOM   3043  N   GLU A 200      -5.975 -38.200   9.510  1.00  0.00           N  
ATOM   3044  CA  GLU A 200      -5.065 -39.290   9.216  1.00  0.00           C  
ATOM   3045  C   GLU A 200      -4.014 -38.844   8.215  1.00  0.00           C  
ATOM   3046  O   GLU A 200      -2.845 -39.213   8.322  1.00  0.00           O  
ATOM   3047  CB  GLU A 200      -5.830 -40.499   8.673  1.00  0.00           C  
ATOM   3048  CG  GLU A 200      -4.965 -41.721   8.401  1.00  0.00           C  
ATOM   3049  CD  GLU A 200      -5.761 -42.912   7.947  1.00  0.00           C  
ATOM   3050  OE1 GLU A 200      -6.434 -42.808   6.950  1.00  0.00           O  
ATOM   3051  OE2 GLU A 200      -5.695 -43.928   8.598  1.00  0.00           O  
ATOM   3052  H   GLU A 200      -6.959 -38.314   9.312  1.00  0.00           H  
ATOM   3053  HA  GLU A 200      -4.563 -39.581  10.140  1.00  0.00           H  
ATOM   3054 1HB  GLU A 200      -6.605 -40.789   9.383  1.00  0.00           H  
ATOM   3055 2HB  GLU A 200      -6.326 -40.226   7.741  1.00  0.00           H  
ATOM   3056 1HG  GLU A 200      -4.234 -41.472   7.632  1.00  0.00           H  
ATOM   3057 2HG  GLU A 200      -4.421 -41.977   9.309  1.00  0.00           H  
ATOM   3058  N   ARG A 201      -4.385 -37.965   7.106  1.00  0.00           N  
ATOM   3059  CA  ARG A 201      -3.442 -37.466   6.109  1.00  0.00           C  
ATOM   3060  C   ARG A 201      -2.379 -36.600   6.753  1.00  0.00           C  
ATOM   3061  O   ARG A 201      -1.219 -36.651   6.366  1.00  0.00           O  
ATOM   3062  CB  ARG A 201      -4.163 -36.661   5.038  1.00  0.00           C  
ATOM   3063  CG  ARG A 201      -3.275 -36.151   3.914  1.00  0.00           C  
ATOM   3064  CD  ARG A 201      -2.822 -37.255   3.029  1.00  0.00           C  
ATOM   3065  NE  ARG A 201      -1.931 -36.779   1.983  1.00  0.00           N  
ATOM   3066  CZ  ARG A 201      -0.598 -36.633   2.120  1.00  0.00           C  
ATOM   3067  NH1 ARG A 201      -0.019 -36.928   3.263  1.00  0.00           N  
ATOM   3068  NH2 ARG A 201       0.126 -36.192   1.107  1.00  0.00           N  
ATOM   3069  H   ARG A 201      -5.359 -37.708   7.035  1.00  0.00           H  
ATOM   3070  HA  ARG A 201      -2.933 -38.317   5.658  1.00  0.00           H  
ATOM   3071 1HB  ARG A 201      -4.945 -37.272   4.588  1.00  0.00           H  
ATOM   3072 2HB  ARG A 201      -4.646 -35.797   5.495  1.00  0.00           H  
ATOM   3073 1HG  ARG A 201      -3.829 -35.432   3.310  1.00  0.00           H  
ATOM   3074 2HG  ARG A 201      -2.394 -35.668   4.338  1.00  0.00           H  
ATOM   3075 1HD  ARG A 201      -2.288 -37.999   3.619  1.00  0.00           H  
ATOM   3076 2HD  ARG A 201      -3.686 -37.719   2.555  1.00  0.00           H  
ATOM   3077  HE  ARG A 201      -2.340 -36.541   1.089  1.00  0.00           H  
ATOM   3078 1HH1 ARG A 201      -0.573 -37.265   4.038  1.00  0.00           H  
ATOM   3079 2HH1 ARG A 201       0.979 -36.819   3.366  1.00  0.00           H  
ATOM   3080 1HH2 ARG A 201      -0.319 -35.965   0.228  1.00  0.00           H  
ATOM   3081 2HH2 ARG A 201       1.124 -36.083   1.210  1.00  0.00           H  
ATOM   3082  N   ALA A 202      -2.769 -35.646   7.742  1.00  0.00           N  
ATOM   3083  CA  ALA A 202      -1.827 -34.786   8.446  1.00  0.00           C  
ATOM   3084  C   ALA A 202      -0.920 -35.599   9.362  1.00  0.00           C  
ATOM   3085  O   ALA A 202       0.265 -35.311   9.470  1.00  0.00           O  
ATOM   3086  CB  ALA A 202      -2.541 -33.696   9.208  1.00  0.00           C  
ATOM   3087  H   ALA A 202      -3.759 -35.521   7.892  1.00  0.00           H  
ATOM   3088  HA  ALA A 202      -1.177 -34.317   7.706  1.00  0.00           H  
ATOM   3089 1HB  ALA A 202      -1.811 -33.071   9.723  1.00  0.00           H  
ATOM   3090 2HB  ALA A 202      -3.117 -33.084   8.515  1.00  0.00           H  
ATOM   3091 3HB  ALA A 202      -3.211 -34.144   9.940  1.00  0.00           H  
ATOM   3092  N   LEU A 203      -1.474 -36.629   9.997  1.00  0.00           N  
ATOM   3093  CA  LEU A 203      -0.689 -37.492  10.877  1.00  0.00           C  
ATOM   3094  C   LEU A 203       0.356 -38.307  10.113  1.00  0.00           C  
ATOM   3095  O   LEU A 203       1.483 -38.461  10.579  1.00  0.00           O  
ATOM   3096  CB  LEU A 203      -1.620 -38.443  11.640  1.00  0.00           C  
ATOM   3097  CG  LEU A 203      -2.471 -37.799  12.741  1.00  0.00           C  
ATOM   3098  CD1 LEU A 203      -3.537 -38.784  13.202  1.00  0.00           C  
ATOM   3099  CD2 LEU A 203      -1.575 -37.383  13.898  1.00  0.00           C  
ATOM   3100  H   LEU A 203      -2.459 -36.819   9.870  1.00  0.00           H  
ATOM   3101  HA  LEU A 203      -0.124 -36.862  11.562  1.00  0.00           H  
ATOM   3102 1HB  LEU A 203      -2.299 -38.911  10.928  1.00  0.00           H  
ATOM   3103 2HB  LEU A 203      -1.016 -39.224  12.101  1.00  0.00           H  
ATOM   3104  HG  LEU A 203      -2.979 -36.920  12.342  1.00  0.00           H  
ATOM   3105 1HD1 LEU A 203      -4.142 -38.326  13.985  1.00  0.00           H  
ATOM   3106 2HD1 LEU A 203      -4.176 -39.049  12.359  1.00  0.00           H  
ATOM   3107 3HD1 LEU A 203      -3.059 -39.681  13.592  1.00  0.00           H  
ATOM   3108 1HD2 LEU A 203      -2.180 -36.925  14.681  1.00  0.00           H  
ATOM   3109 2HD2 LEU A 203      -1.068 -38.261  14.299  1.00  0.00           H  
ATOM   3110 3HD2 LEU A 203      -0.834 -36.666  13.545  1.00  0.00           H  
ATOM   3111  N   GLN A 204      -0.010 -38.813   8.939  1.00  0.00           N  
ATOM   3112  CA  GLN A 204       0.937 -39.522   8.079  1.00  0.00           C  
ATOM   3113  C   GLN A 204       2.061 -38.607   7.585  1.00  0.00           C  
ATOM   3114  O   GLN A 204       3.222 -39.011   7.525  1.00  0.00           O  
ATOM   3115  CB  GLN A 204       0.206 -40.138   6.883  1.00  0.00           C  
ATOM   3116  CG  GLN A 204      -0.709 -41.296   7.241  1.00  0.00           C  
ATOM   3117  CD  GLN A 204      -1.474 -41.822   6.042  1.00  0.00           C  
ATOM   3118  OE1 GLN A 204      -1.755 -41.083   5.094  1.00  0.00           O  
ATOM   3119  NE2 GLN A 204      -1.817 -43.105   6.076  1.00  0.00           N  
ATOM   3120  H   GLN A 204      -0.967 -38.705   8.633  1.00  0.00           H  
ATOM   3121  HA  GLN A 204       1.396 -40.324   8.657  1.00  0.00           H  
ATOM   3122 1HB  GLN A 204      -0.396 -39.373   6.391  1.00  0.00           H  
ATOM   3123 2HB  GLN A 204       0.935 -40.497   6.157  1.00  0.00           H  
ATOM   3124 1HG  GLN A 204      -0.106 -42.110   7.646  1.00  0.00           H  
ATOM   3125 2HG  GLN A 204      -1.430 -40.959   7.986  1.00  0.00           H  
ATOM   3126 1HE2 GLN A 204      -2.324 -43.508   5.312  1.00  0.00           H  
ATOM   3127 2HE2 GLN A 204      -1.570 -43.668   6.864  1.00  0.00           H  
ATOM   3128  N   LEU A 205       1.717 -37.373   7.231  1.00  0.00           N  
ATOM   3129  CA  LEU A 205       2.724 -36.391   6.839  1.00  0.00           C  
ATOM   3130  C   LEU A 205       3.590 -36.005   8.032  1.00  0.00           C  
ATOM   3131  O   LEU A 205       4.801 -35.888   7.905  1.00  0.00           O  
ATOM   3132  CB  LEU A 205       2.055 -35.140   6.257  1.00  0.00           C  
ATOM   3133  CG  LEU A 205       3.006 -34.026   5.803  1.00  0.00           C  
ATOM   3134  CD1 LEU A 205       3.898 -34.544   4.683  1.00  0.00           C  
ATOM   3135  CD2 LEU A 205       2.197 -32.822   5.345  1.00  0.00           C  
ATOM   3136  H   LEU A 205       0.743 -37.105   7.230  1.00  0.00           H  
ATOM   3137  HA  LEU A 205       3.366 -36.839   6.081  1.00  0.00           H  
ATOM   3138 1HB  LEU A 205       1.457 -35.435   5.397  1.00  0.00           H  
ATOM   3139 2HB  LEU A 205       1.388 -34.720   7.011  1.00  0.00           H  
ATOM   3140  HG  LEU A 205       3.650 -33.735   6.635  1.00  0.00           H  
ATOM   3141 1HD1 LEU A 205       4.575 -33.752   4.361  1.00  0.00           H  
ATOM   3142 2HD1 LEU A 205       4.480 -35.393   5.045  1.00  0.00           H  
ATOM   3143 3HD1 LEU A 205       3.281 -34.858   3.842  1.00  0.00           H  
ATOM   3144 1HD2 LEU A 205       2.873 -32.029   5.023  1.00  0.00           H  
ATOM   3145 2HD2 LEU A 205       1.555 -33.110   4.512  1.00  0.00           H  
ATOM   3146 3HD2 LEU A 205       1.583 -32.461   6.169  1.00  0.00           H  
ATOM   3147  N   LYS A 206       2.960 -35.805   9.184  1.00  0.00           N  
ATOM   3148  CA  LYS A 206       3.657 -35.461  10.431  1.00  0.00           C  
ATOM   3149  C   LYS A 206       4.792 -36.441  10.712  1.00  0.00           C  
ATOM   3150  O   LYS A 206       5.894 -36.041  11.087  1.00  0.00           O  
ATOM   3151  CB  LYS A 206       2.679 -35.439  11.607  1.00  0.00           C  
ATOM   3152  CG  LYS A 206       3.310 -35.064  12.942  1.00  0.00           C  
ATOM   3153  CD  LYS A 206       2.304 -35.172  14.077  1.00  0.00           C  
ATOM   3154  CE  LYS A 206       2.271 -36.579  14.657  1.00  0.00           C  
ATOM   3155  NZ  LYS A 206       3.439 -36.845  15.539  1.00  0.00           N  
ATOM   3156  H   LYS A 206       1.952 -35.896   9.194  1.00  0.00           H  
ATOM   3157  HA  LYS A 206       4.086 -34.465  10.323  1.00  0.00           H  
ATOM   3158 1HB  LYS A 206       1.880 -34.726  11.403  1.00  0.00           H  
ATOM   3159 2HB  LYS A 206       2.221 -36.422  11.717  1.00  0.00           H  
ATOM   3160 1HG  LYS A 206       4.150 -35.729  13.146  1.00  0.00           H  
ATOM   3161 2HG  LYS A 206       3.682 -34.041  12.894  1.00  0.00           H  
ATOM   3162 1HD  LYS A 206       2.570 -34.468  14.868  1.00  0.00           H  
ATOM   3163 2HD  LYS A 206       1.310 -34.918  13.709  1.00  0.00           H  
ATOM   3164 1HE  LYS A 206       1.358 -36.712  15.235  1.00  0.00           H  
ATOM   3165 2HE  LYS A 206       2.271 -37.306  13.846  1.00  0.00           H  
ATOM   3166 1HZ  LYS A 206       3.380 -37.786  15.902  1.00  0.00           H  
ATOM   3167 2HZ  LYS A 206       4.293 -36.742  15.008  1.00  0.00           H  
ATOM   3168 3HZ  LYS A 206       3.440 -36.188  16.306  1.00  0.00           H  
ATOM   3169  N   THR A 207       4.502 -37.729  10.526  1.00  0.00           N  
ATOM   3170  CA  THR A 207       5.487 -38.803  10.665  1.00  0.00           C  
ATOM   3171  C   THR A 207       6.571 -38.691   9.590  1.00  0.00           C  
ATOM   3172  O   THR A 207       7.757 -38.799   9.897  1.00  0.00           O  
ATOM   3173  CB  THR A 207       4.816 -40.187  10.585  1.00  0.00           C  
ATOM   3174  OG1 THR A 207       3.870 -40.325  11.653  1.00  0.00           O  
ATOM   3175  CG2 THR A 207       5.857 -41.291  10.689  1.00  0.00           C  
ATOM   3176  H   THR A 207       3.551 -37.962  10.277  1.00  0.00           H  
ATOM   3177  HA  THR A 207       5.967 -38.708  11.639  1.00  0.00           H  
ATOM   3178  HB  THR A 207       4.289 -40.281   9.636  1.00  0.00           H  
ATOM   3179  HG1 THR A 207       3.201 -39.640  11.577  1.00  0.00           H  
ATOM   3180 1HG2 THR A 207       5.365 -42.262  10.630  1.00  0.00           H  
ATOM   3181 2HG2 THR A 207       6.572 -41.196   9.872  1.00  0.00           H  
ATOM   3182 3HG2 THR A 207       6.381 -41.208  11.640  1.00  0.00           H  
ATOM   3183  N   LYS A 208       6.165 -38.439   8.347  1.00  0.00           N  
ATOM   3184  CA  LYS A 208       7.100 -38.234   7.229  1.00  0.00           C  
ATOM   3185  C   LYS A 208       8.033 -37.008   7.375  1.00  0.00           C  
ATOM   3186  O   LYS A 208       9.200 -37.051   6.992  1.00  0.00           O  
ATOM   3187  CB  LYS A 208       6.309 -38.116   5.925  1.00  0.00           C  
ATOM   3188  CG  LYS A 208       7.171 -37.987   4.676  1.00  0.00           C  
ATOM   3189  CD  LYS A 208       6.318 -37.971   3.416  1.00  0.00           C  
ATOM   3190  CE  LYS A 208       7.177 -37.823   2.168  1.00  0.00           C  
ATOM   3191  NZ  LYS A 208       6.356 -37.805   0.927  1.00  0.00           N  
ATOM   3192  H   LYS A 208       5.170 -38.386   8.173  1.00  0.00           H  
ATOM   3193  HA  LYS A 208       7.775 -39.088   7.183  1.00  0.00           H  
ATOM   3194 1HB  LYS A 208       5.674 -38.993   5.804  1.00  0.00           H  
ATOM   3195 2HB  LYS A 208       5.657 -37.243   5.973  1.00  0.00           H  
ATOM   3196 1HG  LYS A 208       7.748 -37.063   4.726  1.00  0.00           H  
ATOM   3197 2HG  LYS A 208       7.864 -38.825   4.625  1.00  0.00           H  
ATOM   3198 1HD  LYS A 208       5.751 -38.900   3.349  1.00  0.00           H  
ATOM   3199 2HD  LYS A 208       5.616 -37.139   3.463  1.00  0.00           H  
ATOM   3200 1HE  LYS A 208       7.745 -36.896   2.226  1.00  0.00           H  
ATOM   3201 2HE  LYS A 208       7.881 -38.652   2.111  1.00  0.00           H  
ATOM   3202 1HZ  LYS A 208       6.961 -37.706   0.124  1.00  0.00           H  
ATOM   3203 2HZ  LYS A 208       5.837 -38.670   0.853  1.00  0.00           H  
ATOM   3204 3HZ  LYS A 208       5.711 -37.028   0.960  1.00  0.00           H  
ATOM   3205  N   LEU A 209       7.525 -35.912   7.926  1.00  0.00           N  
ATOM   3206  CA  LEU A 209       8.317 -34.692   8.046  1.00  0.00           C  
ATOM   3207  C   LEU A 209       9.323 -34.778   9.195  1.00  0.00           C  
ATOM   3208  O   LEU A 209       9.067 -35.418  10.224  1.00  0.00           O  
ATOM   3209  CB  LEU A 209       7.392 -33.486   8.259  1.00  0.00           C  
ATOM   3210  CG  LEU A 209       6.436 -33.170   7.103  1.00  0.00           C  
ATOM   3211  CD1 LEU A 209       5.450 -32.095   7.539  1.00  0.00           C  
ATOM   3212  CD2 LEU A 209       7.236 -32.718   5.890  1.00  0.00           C  
ATOM   3213  H   LEU A 209       6.574 -35.918   8.270  1.00  0.00           H  
ATOM   3214  HA  LEU A 209       8.890 -34.561   7.130  1.00  0.00           H  
ATOM   3215 1HB  LEU A 209       6.790 -33.664   9.148  1.00  0.00           H  
ATOM   3216 2HB  LEU A 209       8.007 -32.604   8.431  1.00  0.00           H  
ATOM   3217  HG  LEU A 209       5.863 -34.062   6.849  1.00  0.00           H  
ATOM   3218 1HD1 LEU A 209       4.770 -31.869   6.717  1.00  0.00           H  
ATOM   3219 2HD1 LEU A 209       4.877 -32.451   8.395  1.00  0.00           H  
ATOM   3220 3HD1 LEU A 209       5.995 -31.193   7.816  1.00  0.00           H  
ATOM   3221 1HD2 LEU A 209       6.555 -32.494   5.068  1.00  0.00           H  
ATOM   3222 2HD2 LEU A 209       7.807 -31.825   6.143  1.00  0.00           H  
ATOM   3223 3HD2 LEU A 209       7.919 -33.514   5.589  1.00  0.00           H  
ATOM   3224  N   GLY A 210      10.469 -34.127   9.014  1.00  0.00           N  
ATOM   3225  CA  GLY A 210      11.475 -34.047  10.061  1.00  0.00           C  
ATOM   3226  C   GLY A 210      12.693 -33.213   9.696  1.00  0.00           C  
ATOM   3227  O   GLY A 210      13.666 -33.156  10.449  1.00  0.00           O  
ATOM   3228  OXT GLY A 210      12.748 -32.575   8.645  1.00  0.00           O  
ATOM   3229  H   GLY A 210      10.646 -33.678   8.127  1.00  0.00           H  
ATOM   3230 1HA  GLY A 210      11.030 -33.620  10.960  1.00  0.00           H  
ATOM   3231 2HA  GLY A 210      11.815 -35.049  10.316  1.00  0.00           H  
TER                                                                             
HETATM 3233 FE1  HRR B 211      -3.758 -18.766  11.496  1.00  0.00          FE  
HETATM 3234  N2  HRR B 211      -3.927 -17.138  10.314  1.00  0.00           N  
HETATM 3235  C6  HRR B 211      -3.759 -15.827  10.676  1.00  0.00           C  
HETATM 3236  C9  HRR B 211      -3.918 -14.952   9.521  1.00  0.00           C  
HETATM 3237  C8  HRR B 211      -4.227 -15.762   8.460  1.00  0.00           C  
HETATM 3238  C7  HRR B 211      -4.201 -17.126   8.971  1.00  0.00           C  
HETATM 3239  C14 HRR B 211      -4.428 -18.247   8.187  1.00  0.00           C  
HETATM 3240  C15 HRR B 211      -4.418 -19.567   8.618  1.00  0.00           C  
HETATM 3241  N3  HRR B 211      -4.147 -19.969   9.898  1.00  0.00           N  
HETATM 3242  C16 HRR B 211      -4.157 -21.341   9.881  1.00  0.00           C  
HETATM 3243  C17 HRR B 211      -4.481 -21.829   8.547  1.00  0.00           C  
HETATM 3244  C18 HRR B 211      -4.656 -20.723   7.757  1.00  0.00           C  
HETATM 3245  C19 HRR B 211      -5.072 -20.656   6.315  1.00  0.00           C  
HETATM 3246  C20 HRR B 211      -6.539 -20.240   6.117  1.00  0.00           C  
HETATM 3247  C21 HRR B 211      -7.019 -20.199   4.639  1.00  0.00           C  
HETATM 3248  O4  HRR B 211      -7.433 -21.279   4.133  1.00  0.00           O  
HETATM 3249  O3  HRR B 211      -6.972 -19.066   4.087  1.00  0.00           O  
HETATM 3250  C22 HRR B 211      -4.605 -23.277   8.183  1.00  0.00           C  
HETATM 3251  C23 HRR B 211      -3.923 -22.155  10.979  1.00  0.00           C  
HETATM 3252  C24 HRR B 211      -3.722 -21.725  12.290  1.00  0.00           C  
HETATM 3253  N4  HRR B 211      -3.699 -20.410  12.689  1.00  0.00           N  
HETATM 3254  C27 HRR B 211      -3.570 -20.424  14.050  1.00  0.00           C  
HETATM 3255  C26 HRR B 211      -3.487 -21.797  14.542  1.00  0.00           C  
HETATM 3256  C25 HRR B 211      -3.579 -22.609  13.429  1.00  0.00           C  
HETATM 3257  C31 HRR B 211      -3.560 -24.103  13.372  1.00  0.00           C  
HETATM 3258  C29 HRR B 211      -3.335 -22.152  15.945  1.00  0.00           C  
HETATM 3259  C30 HRR B 211      -2.807 -23.281  16.452  1.00  0.00           C  
HETATM 3260  C28 HRR B 211      -3.499 -19.288  14.849  1.00  0.00           C  
HETATM 3261  C1  HRR B 211      -3.514 -17.970  14.406  1.00  0.00           C  
HETATM 3262  N1  HRR B 211      -3.602 -17.563  13.095  1.00  0.00           N  
HETATM 3263  C4  HRR B 211      -3.543 -16.192  13.110  1.00  0.00           C  
HETATM 3264  C5  HRR B 211      -3.555 -15.385  11.976  1.00  0.00           C  
HETATM 3265  C3  HRR B 211      -3.430 -15.706  14.485  1.00  0.00           C  
HETATM 3266  C2  HRR B 211      -3.390 -16.826  15.286  1.00  0.00           C  
HETATM 3267  C34 HRR B 211      -3.290 -16.900  16.778  1.00  0.00           C  
HETATM 3268  C32 HRR B 211      -3.386 -14.322  14.948  1.00  0.00           C  
HETATM 3269  C33 HRR B 211      -4.174 -13.307  14.563  1.00  0.00           C  
HETATM 3270  C11 HRR B 211      -4.484 -15.363   7.039  1.00  0.00           C  
HETATM 3271  C12 HRR B 211      -3.260 -15.582   6.117  1.00  0.00           C  
HETATM 3272  C13 HRR B 211      -2.837 -14.340   5.277  1.00  0.00           C  
HETATM 3273  O1  HRR B 211      -2.792 -13.222   5.869  1.00  0.00           O  
HETATM 3274  O2  HRR B 211      -2.533 -14.574   4.080  1.00  0.00           O  
HETATM 3275  C10 HRR B 211      -3.781 -13.459   9.533  1.00  0.00           C  
HETATM 3276  C35 HRR B 211      -2.010 -19.035  11.019  1.00  0.00           C  
HETATM 3277  C40 HRR B 211      -0.582 -18.429  12.844  1.00  0.00           C  
HETATM 3278  C39 HRR B 211       0.372 -19.253  12.350  1.00  0.00           C  
HETATM 3279  C41 HRR B 211       0.516 -20.677  12.652  1.00  0.00           C  
HETATM 3280  C42 HRR B 211      -0.182 -21.301  13.704  1.00  0.00           C  
HETATM 3281  C44 HRR B 211      -0.054 -22.667  13.929  1.00  0.00           C  
HETATM 3282  C46 HRR B 211       0.776 -23.443  13.111  1.00  0.00           C  
HETATM 3283  C45 HRR B 211       1.480 -22.838  12.067  1.00  0.00           C  
HETATM 3284  C43 HRR B 211       1.354 -21.468  11.844  1.00  0.00           C  
HETATM 3285  C36 HRR B 211      -1.298 -18.258   9.967  1.00  0.00           C  
HETATM 3286  O6  HRR B 211      -1.126 -16.982  10.382  1.00  0.00           O  
HETATM 3287  C37 HRR B 211      -0.232 -16.167   9.591  1.00  0.00           C  
HETATM 3288  C38 HRR B 211      -0.156 -14.805  10.248  1.00  0.00           C  
HETATM 3289  O5  HRR B 211      -0.882 -18.662   8.892  1.00  0.00           O  
HETATM 3290  H9  HRR B 211      -4.601 -18.070   7.135  1.00  0.00           H  
HETATM 3291  H10 HRR B 211      -4.431 -19.949   5.766  1.00  0.00           H  
HETATM 3292  H11 HRR B 211      -4.919 -21.633   5.844  1.00  0.00           H  
HETATM 3293  H13 HRR B 211      -6.717 -19.259   6.560  1.00  0.00           H  
HETATM 3294  H12 HRR B 211      -7.163 -20.961   6.665  1.00  0.00           H  
HETATM 3295  H16 HRR B 211      -5.384 -23.776   8.774  1.00  0.00           H  
HETATM 3296  H14 HRR B 211      -3.669 -23.821   8.365  1.00  0.00           H  
HETATM 3297  H15 HRR B 211      -4.860 -23.401   7.127  1.00  0.00           H  
HETATM 3298  H17 HRR B 211      -3.936 -23.225  10.804  1.00  0.00           H  
HETATM 3299  H23 HRR B 211      -4.055 -24.483  12.473  1.00  0.00           H  
HETATM 3300  H22 HRR B 211      -4.066 -24.536  14.242  1.00  0.00           H  
HETATM 3301  H24 HRR B 211      -2.532 -24.492  13.369  1.00  0.00           H  
HETATM 3302  H19 HRR B 211      -3.687 -21.408  16.657  1.00  0.00           H  
HETATM 3303  H21 HRR B 211      -2.758 -23.432  17.527  1.00  0.00           H  
HETATM 3304  H20 HRR B 211      -2.402 -24.073  15.833  1.00  0.00           H  
HETATM 3305  H18 HRR B 211      -3.392 -19.434  15.917  1.00  0.00           H  
HETATM 3306  H1  HRR B 211      -3.424 -14.321  12.123  1.00  0.00           H  
HETATM 3307  H29 HRR B 211      -3.135 -15.911  17.219  1.00  0.00           H  
HETATM 3308  H28 HRR B 211      -4.201 -17.319  17.224  1.00  0.00           H  
HETATM 3309  H30 HRR B 211      -2.457 -17.541  17.093  1.00  0.00           H  
HETATM 3310  H25 HRR B 211      -2.644 -14.119  15.721  1.00  0.00           H  
HETATM 3311  H26 HRR B 211      -4.976 -13.430  13.842  1.00  0.00           H  
HETATM 3312  H27 HRR B 211      -4.049 -12.315  14.987  1.00  0.00           H  
HETATM 3313  H5  HRR B 211      -5.353 -15.902   6.642  1.00  0.00           H  
HETATM 3314  H6  HRR B 211      -4.720 -14.297   6.987  1.00  0.00           H  
HETATM 3315  H7  HRR B 211      -3.406 -16.438   5.446  1.00  0.00           H  
HETATM 3316  H8  HRR B 211      -2.388 -15.835   6.737  1.00  0.00           H  
HETATM 3317  H2  HRR B 211      -4.591 -12.974  10.094  1.00  0.00           H  
HETATM 3318  H3  HRR B 211      -2.840 -13.148  10.004  1.00  0.00           H  
HETATM 3319  H4  HRR B 211      -3.790 -13.063   8.513  1.00  0.00           H  
HETATM 3320  H31 HRR B 211      -1.657 -20.067  11.066  1.00  0.00           H  
HETATM 3321  H38 HRR B 211      -1.278 -18.749  13.606  1.00  0.00           H  
HETATM 3322  H37 HRR B 211      -0.609 -17.383  12.568  1.00  0.00           H  
HETATM 3323  H39 HRR B 211       1.052 -18.863  11.594  1.00  0.00           H  
HETATM 3324  H40 HRR B 211      -0.834 -20.718  14.343  1.00  0.00           H  
HETATM 3325  H42 HRR B 211      -0.602 -23.125  14.745  1.00  0.00           H  
HETATM 3326  H44 HRR B 211       0.874 -24.511  13.290  1.00  0.00           H  
HETATM 3327  H43 HRR B 211       2.128 -23.432  11.430  1.00  0.00           H  
HETATM 3328  H41 HRR B 211       1.899 -20.998  11.029  1.00  0.00           H  
HETATM 3329  H33 HRR B 211       0.745 -16.655   9.562  1.00  0.00           H  
HETATM 3330  H32 HRR B 211      -0.620 -16.111   8.568  1.00  0.00           H  
HETATM 3331  H36 HRR B 211       0.221 -14.897  11.270  1.00  0.00           H  
HETATM 3332  H34 HRR B 211       0.522 -14.159   9.682  1.00  0.00           H  
HETATM 3333  H35 HRR B 211      -1.142 -14.329  10.282  1.00  0.00           H  
TER                                                                             
CONECT 2243 3233                                                                
CONECT 3233 2243 3234 3241 3253                                                 
CONECT 3233 3262 3276                                                           
CONECT 3234 3233 3235 3238                                                      
CONECT 3235 3234 3236 3264                                                      
CONECT 3236 3235 3237 3275                                                      
CONECT 3237 3236 3238 3270                                                      
CONECT 3238 3234 3237 3239                                                      
CONECT 3239 3238 3240 3290                                                      
CONECT 3240 3239 3241 3244                                                      
CONECT 3241 3233 3240 3242                                                      
CONECT 3242 3241 3243 3251                                                      
CONECT 3243 3242 3244 3250                                                      
CONECT 3244 3240 3243 3245                                                      
CONECT 3245 3244 3246 3291 3292                                                 
CONECT 3246 3245 3247 3293 3294                                                 
CONECT 3247 3246 3248 3249                                                      
CONECT 3248 3247                                                                
CONECT 3249 3247                                                                
CONECT 3250 3243 3295 3296 3297                                                 
CONECT 3251 3242 3252 3298                                                      
CONECT 3252 3251 3253 3256                                                      
CONECT 3253 3233 3252 3254                                                      
CONECT 3254 3253 3255 3260                                                      
CONECT 3255 3254 3256 3258                                                      
CONECT 3256 3252 3255 3257                                                      
CONECT 3257 3256 3299 3300 3301                                                 
CONECT 3258 3255 3259 3302                                                      
CONECT 3259 3258 3303 3304                                                      
CONECT 3260 3254 3261 3305                                                      
CONECT 3261 3260 3262 3266                                                      
CONECT 3262 3233 3261 3263                                                      
CONECT 3263 3262 3264 3265                                                      
CONECT 3264 3235 3263 3306                                                      
CONECT 3265 3263 3266 3268                                                      
CONECT 3266 3261 3265 3267                                                      
CONECT 3267 3266 3307 3308 3309                                                 
CONECT 3268 3265 3269 3310                                                      
CONECT 3269 3268 3311 3312                                                      
CONECT 3270 3237 3271 3313 3314                                                 
CONECT 3271 3270 3272 3315 3316                                                 
CONECT 3272 3271 3273 3274                                                      
CONECT 3273 3272                                                                
CONECT 3274 3272                                                                
CONECT 3275 3236 3317 3318 3319                                                 
CONECT 3276 3233 3277 3285 3320                                                 
CONECT 3277 3276 3278 3321 3322                                                 
CONECT 3278 3277 3279 3323                                                      
CONECT 3279 3278 3280 3284                                                      
CONECT 3280 3279 3281 3324                                                      
CONECT 3281 3280 3282 3325                                                      
CONECT 3282 3281 3283 3326                                                      
CONECT 3283 3282 3284 3327                                                      
CONECT 3284 3279 3283 3328                                                      
CONECT 3285 3276 3286 3289                                                      
CONECT 3286 3285 3287                                                           
CONECT 3287 3286 3288 3329 3330                                                 
CONECT 3288 3287 3331 3332 3333                                                 
CONECT 3289 3285                                                                
CONECT 3290 3239                                                                
CONECT 3291 3245                                                                
CONECT 3292 3245                                                                
CONECT 3293 3246                                                                
CONECT 3294 3246                                                                
CONECT 3295 3250                                                                
CONECT 3296 3250                                                                
CONECT 3297 3250                                                                
CONECT 3298 3251                                                                
CONECT 3299 3257                                                                
CONECT 3300 3257                                                                
CONECT 3301 3257                                                                
CONECT 3302 3258                                                                
CONECT 3303 3259                                                                
CONECT 3304 3259                                                                
CONECT 3305 3260                                                                
CONECT 3306 3264                                                                
CONECT 3307 3267                                                                
CONECT 3308 3267                                                                
CONECT 3309 3267                                                                
CONECT 3310 3268                                                                
CONECT 3311 3269                                                                
CONECT 3312 3269                                                                
CONECT 3313 3270                                                                
CONECT 3314 3270                                                                
CONECT 3315 3271                                                                
CONECT 3316 3271                                                                
CONECT 3317 3275                                                                
CONECT 3318 3275                                                                
CONECT 3319 3275                                                                
CONECT 3320 3276                                                                
CONECT 3321 3277                                                                
CONECT 3322 3277                                                                
CONECT 3323 3278                                                                
CONECT 3324 3280                                                                
CONECT 3325 3281                                                                
CONECT 3326 3282                                                                
CONECT 3327 3283                                                                
CONECT 3328 3284                                                                
CONECT 3329 3287                                                                
CONECT 3330 3287                                                                
CONECT 3331 3288                                                                
CONECT 3332 3288                                                                
CONECT 3333 3288                                                                
# All scores below are weighted scores, not raw scores.
#BEGIN_POSE_ENERGIES_TABLE correct_surface_True/005_008_UM_159_H148_areda15_HMM_onlyH_1__DE_4_HRR_DE_2_run_04.pdb
label fa_atr fa_rep fa_sol fa_intra_atr_xover4 fa_intra_rep_xover4 fa_intra_sol_xover4 lk_ball lk_ball_iso lk_ball_bridge lk_ball_bridge_uncpl fa_elec fa_intra_elec pro_close hbond_sr_bb hbond_lr_bb hbond_bb_sc hbond_sc dslf_fa13 omega fa_dun_dev fa_dun_rot fa_dun_semi p_aa_pp hxl_tors ref rama_prepro total
weights 1 0.55 1 1 0.55 1 0.92 -0.38 -0.33 -0.33 1 1 1.25 1 1 1 1 1.25 0.48 0.69 0.76 0.78 0.61 1 1 0.5 NA
pose -1247.15 139.509 634.631 -83.9216 47.6687 37.5835 411.897 -426.826 -11.4088 -49.9326 -371.878 -43.1684 0 -143.287 -15.4871 -27.5865 -18.6146 0 25.3372 19.4016 79.7768 106.37 -59.9636 60.3454 61.2856 -39.0031 -914.417
VAL:NtermProteinFull_1 -4.15984 0.86654 0.47716 -0.30326 0.27209 0.0432 0.60351 -0.88271 -0.04425 -0.10139 -1.08023 1.95257 0 0 0 0 0 0 -0.00072 0.00353 0.04668 0 0 0 2.085 0 -0.22212
SER_2 -3.39582 0.29914 2.99192 -0.02719 0 0.06987 1.61175 -1.42441 -0.01618 -0.05575 -1.56851 -0.51826 0 0 0 -0.41314 0 0 0.06493 0.0035 0.15645 0 -0.30132 0.63797 -1.1772 -0.13293 -3.19519
LEU_3 -6.20684 0.84405 0.97555 -0.71466 0.41883 0.19581 1.2153 -1.51322 -0.03851 -0.14071 -0.39296 0.03289 0 0 0 0 0 0 -0.03295 0.10137 0.65431 0 -0.21793 0 0.72952 -0.20942 -4.29958
ASP_4 -5.0743 0.3573 4.68783 -0.11268 0.01816 0.30189 2.42279 -2.20092 -0.03386 -0.13332 -2.82364 -0.24306 0 0 0 0 -1.01036 0 -0.01488 8e-05 0 1.54627 0.24041 0 -2.2837 0.0282 -4.3278
PHE_5 -8.40969 1.76605 2.98078 -0.89509 0.04303 0.26961 1.72644 -2.15857 -0.0396 -0.17893 -1.33214 -0.06737 0 0 0 -0.41314 0 0 0.00983 0 0 1.78749 -0.32437 0 1.4028 0.1021 -3.73078
ALA_6 -6.48667 0.30133 2.05999 -0.02318 0 0 1.84907 -2.08119 -0.01789 -0.06059 -1.47592 -0.30185 0 0 0 0 0 0 0.12548 0 0 0 -0.38291 0 2.3386 -0.24518 -4.4009
ILE_7 -9.51456 1.49378 2.25616 -0.50836 0.55773 0.07183 2.07131 -2.50729 -0.06541 -0.24223 -1.84163 0.05461 0 0 0 0 0 0 -0.04265 0.07399 0.07652 0 -0.46373 0 1.0317 -0.23273 -7.73094
VAL_8 -6.71133 0.62514 2.20706 -0.30996 0.2482 0.05347 2.10872 -2.06444 -0.03514 -0.20365 -2.37068 -0.07204 0 0 0 0 0 0 -0.0143 0.17138 -0.02401 0 -0.25378 0 2.085 -0.0738 -4.63417
ILE_9 -8.25439 0.82713 1.6205 -0.72348 1.48298 0.11714 1.95161 -2.08023 -0.00833 -0.07019 -1.98497 0.26265 0 0 0 0 0 0 0.25627 0.0796 1.24961 0 -0.29901 0 1.0317 -0.1496 -4.69099
LEU_10 -8.43784 1.24149 1.30765 -0.49786 0.38372 0.07395 1.45498 -2.07615 -0.02364 -0.1367 -1.12619 0.14898 0 0 0 0 0 0 0.55628 0.13588 0.30743 0 -0.2682 0 0.72952 -0.19974 -6.42643
ILE_11 -9.3885 1.22755 2.47273 -0.52049 0.69794 0.07593 2.12609 -2.33099 -0.02698 -0.06863 -1.90475 -0.04219 0 0 0 0 0 0 0.06721 0.01392 0.12783 0 -0.35365 0 1.0317 -0.18288 -6.97816
LEU_12 -9.98882 1.60286 2.23412 -0.72758 0.50076 0.21772 2.45476 -2.54544 -0.02285 -0.27927 -2.35434 0.07679 0 0 0 0 0 0 0.33308 0.17492 0.63169 0 -0.22115 0 0.72952 -0.12041 -7.30363
ALA_13 -5.75448 0.16725 3.22308 -0.02277 0 0 2.28262 -2.35854 -0.04174 -0.13721 -2.39602 -0.28495 0 0 0 0 0 0 0.31472 0 0 0 -0.34313 0 2.3386 -0.3292 -3.34176
ALA_14 -3.27601 0.15113 2.19254 -0.02261 0 0 1.15399 -1.39361 -0.00646 -0.019 -0.32779 -0.29646 0 0 0 0 0 0 0.10811 0 0 0 -0.23176 0 2.3386 -0.47863 -0.10796
LYS_15 -6.51086 0.95666 6.63904 -0.3665 0.05529 0.17389 3.06632 -2.84467 -0.24668 -0.45047 -4.19572 0.50743 0 0 0 0 0 0 -0.00862 0.05967 2.04315 0 -0.05589 0 -1.6738 -0.38948 -3.24124
LEU_16 -6.22257 0.54344 0.98139 -0.51414 0.40213 0.08243 1.25276 -1.52131 -0.00886 -0.01304 -0.69005 0.10749 0 0 0 0 0 0 -0.02582 0.0463 0.08713 0 -0.2632 0 0.72952 -0.31172 -5.33813
GLY_17 -1.66316 0.07597 1.85778 -5e-05 0 0 0.98625 -0.90601 -0.01073 -0.09883 -0.70312 -0.32692 0 0 0 0 0 0 -0.03587 0 0 0 -1.36517 0 1.2108 -0.17058 -1.14965
THR_18 -4.41243 0.77308 2.09839 -0.18895 0.15302 0.05798 1.53892 -1.49334 -0.05613 -0.40152 -1.22707 -0.77254 0 0 0 -0.34609 0 0 0.06004 0 0.36545 0 -0.71404 2.30378 -1.425 0.34491 -3.34153
THR_19 -4.0295 0.53352 3.90048 -0.1131 0.06424 0.07902 2.2993 -1.92291 -0.08235 -0.28302 -2.18146 -0.54833 0 0 0 -1.01803 0 0 -0.01912 0.02747 0.00712 0 -0.44901 2.2867 -1.425 0.1796 -2.69436
VAL_20 -5.8891 1.23969 1.50808 -0.36806 0.30893 0.06793 1.42671 -1.72742 -0.06457 -0.16663 -0.59725 0.06816 0 0 0 0 0 0 0.00208 0.0303 0.99001 0 0.09098 0 2.085 -0.29689 -1.29205
GLU_21 -4.82387 0.67257 5.5901 -0.46315 0.20999 1.24538 2.1923 -2.49721 -0.17492 -0.45439 -3.29949 -2.313 0 0 0 0 0 0 -0.04629 0 0 4.04391 -0.26434 0 -2.5358 -0.31954 -3.23776
GLU_22 -6.21384 0.57244 6.27847 -0.66045 0.17413 1.09927 2.78876 -2.66745 -0.09248 -0.38741 -2.02548 -0.48102 0 0 0 -0.67193 -0.72727 0 0.19151 0.04225 0 3.22234 -0.25939 0 -2.5358 -0.45187 -2.80523
ALA_23 -5.80419 0.1738 1.89424 -0.02219 0 0 1.76827 -2.02165 -0.05139 -0.28696 -1.33019 -0.30491 0 0 0 0 0 0 0.024 0 0 0 -0.36096 0 2.3386 -0.48707 -4.47059
VAL_24 -6.31995 0.7645 2.72733 -0.30729 0.25218 0.05303 2.2915 -2.22533 -0.07746 -0.23972 -1.70811 -0.07952 0 0 0 0 0 0 -0.04201 0.01289 -0.01933 0 -0.33903 0 2.085 -0.28801 -3.45931
GLU_25 -4.77495 0.23722 4.31795 -0.6292 0.16065 1.03438 1.88818 -2.02892 -0.03926 -0.11082 -1.79626 -0.56864 0 0 0 0 0 0 0.03001 0 0 3.40951 -0.19583 0 -2.5358 -0.2851 -1.88688
GLN_26 -7.34794 1.03648 5.44138 -0.26672 0.04996 0.21378 2.82536 -2.80999 -0.05055 -0.31437 -2.63395 -0.41805 0 0 0 0 -0.72727 0 0.37638 0.1725 0 2.76253 -0.08915 0 -1.0644 -0.34974 -3.19377
ALA_27 -6.08503 0.45448 2.43349 -0.0228 0 0 2.30117 -2.21297 -0.00821 -0.11788 -1.83002 -0.29901 0 0 0 0 0 0 0.38107 0 0 0 -0.33378 0 2.3386 -0.3901 -3.39099
LEU_28 -6.00157 0.49141 3.7484 -0.50395 0.31737 0.08086 2.03819 -2.17108 -0.06464 -0.16325 -2.4452 0.13519 0 0 0 0 0 0 0.85307 0.49502 0.16813 0 -0.30112 0 0.72952 -0.47595 -3.06963
TRP_29 -7.32284 0.86443 4.03099 -1.30023 0.12 0.38898 2.12243 -2.18588 -0.07194 -0.28498 -2.02684 -0.18937 0 0 0 0 0 0 0.01046 0.14303 0 1.32548 -0.28805 0 3.035 -0.18102 -1.81036
LEU_30 -9.95124 1.33237 1.45715 -0.48318 0.37866 0.07091 2.22728 -2.37674 -0.0784 -0.46617 -1.8588 0.11978 0 0 0 0 0 0 -0.02438 0.87076 0.5179 0 -0.23165 0 0.72952 -0.05785 -7.82409
LYS_31 -6.9138 0.91554 5.49197 -0.41156 0.0887 0.16904 2.95781 -2.65065 -0.05643 -0.25303 -2.09671 0.09171 0 0 0 0 0 0 0.15026 0.1725 0.90568 0 0.04595 0 -1.6738 0.19291 -2.87391
THR_32 -3.18201 0.09864 3.32286 -0.20575 0.15146 0.06413 1.15482 -1.49377 -0.03496 -0.13119 -1.1384 -0.2254 0 0 0 0 0 0 0.0967 0 -0.00823 0 -0.01956 2.44587 -1.425 0.30763 -0.22216
LYS_33 -4.45371 0.28166 2.6812 -0.54303 0.28488 0.29177 1.08597 -1.31716 -0.00111 -0.01395 -0.62593 0.21246 0 0 0 0 0 0 -0.04714 0.07203 1.69449 0 -0.13025 0 -1.6738 -0.09943 -2.30107
LEU_34 -5.67138 0.933 0.03638 -0.5243 0.51707 0.08164 1.10277 -1.20285 -0.01971 -0.11093 -0.85179 -0.03051 0 0 0 0 0 0 0.01362 0.10942 2.65185 0 -0.25048 0 0.72952 -0.16734 -2.65402
GLY_35 -1.68853 0.09037 1.60412 -5e-05 0 0 0.80653 -0.85736 -0.04482 -0.28759 -0.48941 -0.31553 0 0 0 0 0 0 0.08779 0 0 0 -1.23939 0 1.2108 0.09231 -1.03077
VAL_36 -5.72875 0.99341 1.48496 -0.30619 0.20909 0.0468 1.13097 -1.53013 -0.06151 -0.41216 -0.97377 -0.14437 0 0 0 0 0 0 -0.00367 0.0374 0.00584 0 -0.4934 0 2.085 -0.0244 -3.68487
SER_37 -4.55395 0.18705 4.9623 -0.02728 0 0.06992 3.04119 -2.21238 -0.0466 -0.15537 -2.60233 -0.44397 0 0 0 -1.89364 0 0 -0.0304 0.01529 0.07693 0 -0.44713 0.61422 -1.1772 -0.41269 -5.03604
LEU_38 -6.26971 0.6808 2.06895 -0.4993 0.53643 0.07604 1.54835 -1.77396 -0.02696 -0.07311 -0.91485 0.12736 0 0 0 0 0 0 0.28073 0.2025 0.15175 0 -0.30745 0 0.72952 -0.47162 -3.93457
GLU_39 -5.17098 0.86255 4.25247 -0.46006 0.24163 1.24323 1.63331 -2.01219 -0.08489 -0.35395 -1.418 -2.3668 0 0 0 0 0 0 0.60512 4e-05 0 3.972 -0.19889 0 -2.5358 -0.43516 -2.22638
GLN_40 -6.39527 0.48724 5.47682 -0.25323 0.02311 0.18686 3.21549 -2.62194 -0.07817 -0.35225 -2.93996 -0.28472 0 0 0 -1.89364 -0.69527 0 0.47521 0.00042 0 3.2152 -0.1027 0 -1.0644 -0.36467 -3.96585
ALA_41 -6.54662 0.57966 2.32858 -0.02268 0 0 2.38118 -2.23394 -0.00984 -0.02709 -1.65523 -0.28562 0 0 0 0 0 0 0.30103 0 0 0 -0.23059 0 2.3386 -0.34713 -3.4297
ALA_42 -5.71939 0.28581 2.47547 -0.02153 0 0 2.2036 -2.07206 -0.01111 -0.0734 -2.11123 -0.31113 0 0 0 0 0 0 0.09764 0 0 0 -0.26839 0 2.3386 -0.45823 -3.64536
VAL_43 -7.27641 1.7997 2.70713 -0.31585 0.30641 0.05493 2.02164 -2.19316 -0.03424 -0.19427 -1.76862 -0.0679 0 0 0 0 0 0 0.21461 0.06699 -0.01258 0 -0.20753 0 2.085 -0.33059 -3.14473
ILE_44 -8.88738 1.33037 0.82976 -0.50948 0.49844 0.07284 2.14742 -2.13828 -0.05948 -0.15864 -1.53374 0.06985 0 0 0 0 0 0 -0.03962 0.31546 0.06864 0 -0.4067 0 1.0317 -0.06816 -7.437
LEU_45 -9.45832 2.07942 1.64089 -0.49086 0.27139 0.07701 2.34477 -2.47141 -0.02997 -0.07242 -1.45867 0.12494 0 0 0 0 0 0 0.39875 1.05532 0.20357 0 -0.29366 0 0.72952 -0.13993 -5.48966
LEU_46 -7.76523 1.27388 3.21094 -0.50285 0.59708 0.07336 2.1908 -2.42191 -0.04526 -0.15474 -1.56742 0.17546 0 0 0 0 0 0 0.20039 0.26005 0.8793 0 -0.18864 0 0.72952 -0.12201 -3.17726
ALA_47 -5.43132 0.36754 3.55282 -0.02296 0 0 2.25411 -2.30453 -0.09695 -0.64392 -1.93316 -0.29644 0 0 0 0 0 0 0.11599 0 0 0 -0.18488 0 2.3386 -0.14372 -2.4288
ALA_48 -5.47943 0.24676 3.87734 -0.02195 0 0 3.01732 -2.54622 -0.06312 -0.23102 -2.50987 -0.28213 0 0 0 0 0 0 0.54563 0 0 0 -0.33604 0 2.3386 -0.45294 -1.89708
ALA_49 -3.53172 0.131 1.97082 -0.02329 1e-05 0 1.24342 -1.45995 -0.01575 -0.09119 -0.7082 -0.27077 0 0 0 0 0 0 0.06231 0 0 0 -0.30404 0 2.3386 -0.55554 -1.21429
ASN_50 -5.83835 0.46095 5.84953 -0.17871 0.03556 0.26188 3.1793 -2.74956 -0.27888 -0.70636 -2.89609 -0.26633 0 0 0 -0.82167 -0.26516 0 -0.03356 0.01624 0 1.4042 0.17222 0 -0.87355 -0.23712 -3.76546
THR_51 -5.22578 0.54477 3.46883 -0.11942 0.04553 0.0595 2.20242 -2.19105 -0.20051 -0.50196 -0.96387 -1.08647 0 0 0 0 -0.48475 0 -0.0063 0.08094 0.01875 0 -0.27559 2.80685 -1.425 -0.08006 -3.33317
GLY_52 -1.75248 0.09951 1.97053 -5e-05 0 0 1.05358 -0.98061 -0.01379 -0.0675 -0.76088 -0.32639 0 0 0 0 0 0 0.06499 0 0 0 -1.23438 0 1.2108 -0.34309 -1.07976
THR_53 -4.47891 0.27161 4.00772 -0.10675 0.05892 0.07178 2.13735 -2.01696 -0.18283 -0.84016 -1.98985 -0.4308 0 0 0 0 -0.48475 0 0.01558 0.0103 0.03101 0 -0.68052 2.28596 -1.425 -0.28649 -4.03276
THR_54 -4.24875 0.20461 4.58064 -0.11018 0.06638 0.07279 2.6925 -2.10036 -0.05243 -0.35334 -2.10522 -0.57053 0 0 0 -1.05248 0 0 -0.0268 0.00273 0.01679 0 -0.51788 2.29116 -1.425 -0.26503 -2.9004
VAL_55 -5.26485 1.50497 0.59899 -0.26304 0.22362 0.03144 1.00157 -1.24395 -0.03418 -0.12709 -0.18261 0.42325 0 0 0 0 0 0 -0.07476 0.2022 1.76875 0 -0.00066 0 2.085 -0.33125 0.31739
GLU_56 -4.85019 1.04663 4.59556 -0.6408 0.17577 1.05389 2.08915 -2.05817 -0.05093 -0.20093 -1.82621 -0.53068 0 0 0 0 -0.53405 0 -0.02887 0 0 3.08787 -0.13481 0 -2.5358 -0.20329 -1.54585
GLU_57 -5.71042 0.29248 6.09445 -0.2097 0.03035 0.25608 2.56324 -2.57426 -0.06535 -0.51619 -1.80107 -0.44216 0 0 0 -1.05248 0 0 0.00604 0 0 3.21578 -0.23204 0 -2.5358 -0.25581 -2.93685
ALA_58 -5.17138 0.15127 2.9112 -0.02195 0 0 2.02191 -2.13802 -0.05832 -0.39962 -1.53367 -0.29312 0 0 0 0 0 0 -0.05728 0 0 0 -0.31415 0 2.3386 -0.46004 -3.02458
VAL_59 -7.15522 1.2063 2.07995 -0.30638 0.23402 0.05268 2.05013 -2.17683 -0.0486 -0.22485 -1.4993 -0.09385 0 0 0 0 0 0 0.00127 0.02899 -0.02103 0 -0.40392 0 2.085 -0.25258 -4.44421
GLN_60 -5.65289 0.48052 5.39755 -0.2588 0.03007 0.18771 2.36119 -2.45054 -0.06913 -0.42493 -2.44404 -0.38217 0 0 0 0 -0.53405 0 0.09769 0 0 2.86561 0.007 0 -1.0644 -0.01862 -1.87223
GLU_61 -5.61124 0.38968 4.76333 -0.2155 0.02347 0.25606 1.9378 -2.35311 -0.05298 -0.54259 -1.83731 -0.46143 0 0 0 0 0 0 -0.02594 0.1725 0 2.88225 -0.20676 0 -2.5358 -0.24727 -3.66484
ALA_62 -6.69719 1.19097 2.47784 -0.02235 0 0 2.53894 -2.32345 -0.02035 -0.24738 -2.19893 -0.2839 0 0 0 0 0 0 -0.05388 0 0 0 -0.25172 0 2.3386 -0.48232 -4.03513
LEU_63 -5.98632 0.49128 3.60347 -0.50402 0.512 0.074 1.84872 -2.09859 -0.07069 -0.23933 -2.23553 0.15465 0 0 0 0 0 0 0.14265 0.04706 0.30695 0 -0.26609 0 0.72952 -0.3767 -3.86696
GLN_64 -4.39679 0.2811 4.44034 -0.25276 0.03649 0.18456 1.81672 -1.99225 -0.07736 -0.46507 -1.49616 -0.33307 0 0 0 0 0 0 0.12823 0 0 2.56349 0.14983 0 -1.0644 -0.05207 -0.52917
LEU_65 -8.15831 0.83887 1.42183 -0.71662 0.56145 0.19937 1.77469 -2.00201 -0.03942 -0.32058 -1.79063 0.06002 0 0 0 0 0 0 0.21388 0.04327 0.91868 0 -0.26966 0 0.72952 -0.05641 -6.59206
LYS_66 -8.1166 0.9547 6.0847 -0.49945 0.11713 0.37569 2.94394 -2.91368 -0.09507 -0.29993 -3.0998 0.352 0 0 0 0 0 0 -0.00713 0.32009 1.72961 0 0.02902 0 -1.6738 -0.05358 -3.85217
THR_67 -2.95625 0.09603 3.27559 -0.20627 0.16757 0.06407 1.04946 -1.49303 -0.06358 -0.30685 -1.04165 -0.20665 0 0 0 0 0 0 -0.02978 0 -0.00867 0 -0.02122 2.44587 -1.425 0.11568 -0.54466
LYS_68 -3.2927 0.14027 2.71735 -0.30528 0.02668 0.11804 0.97668 -1.25879 -0.00377 -0.04593 -0.35571 0.11278 0 0 0 0 0 0 -0.03551 0.01791 0.99028 0 -0.02713 0 -1.6738 -0.1984 -2.09703
LEU_69 -5.79521 0.93839 0.20603 -0.51769 0.44287 0.08277 0.85458 -1.19129 -0.04438 -0.12144 -0.42159 0.12709 0 0 0 0 0 0 0.02749 0.02351 0.07266 0 -0.27364 0 0.72952 -0.32765 -5.18799
GLY_70 -1.85345 0.08153 1.76798 -5e-05 0 0 0.9442 -0.93503 -0.0262 -0.12859 -0.59259 -0.31811 0 0 0 0 0 0 0.17973 0 0 0 -1.22402 0 1.2108 0.08665 -0.80715
VAL_71 -5.94752 1.28017 1.22283 -0.30052 0.20859 0.04186 1.31527 -1.49863 -0.06632 -0.28359 -1.16201 0.03982 0 0 0 0 0 0 0.16286 0 0.00014 0 -0.29302 0 2.085 0.4703 -2.72477
SER_72 -4.35585 0.28526 4.66859 -0.02798 0 0.07158 2.47121 -2.06414 -0.14429 -0.40007 -2.1461 -0.43434 0 0 0 -0.52678 -0.5504 0 -0.02819 0.00536 0.08711 0 -0.4235 0.60476 -1.1772 0.00613 -4.07884
LEU_73 -6.73918 0.53145 2.08988 -0.68021 0.5245 0.16385 1.46214 -1.79921 -0.04038 -0.15917 -0.87554 0.06439 0 0 0 0 0 0 -0.01524 0.26192 0.90202 0 -0.26771 0 0.72952 -0.44763 -4.29459
GLU_74 -5.96669 0.38384 4.63835 -0.46139 0.23022 1.24194 2.10892 -2.32352 -0.12135 -0.46647 -2.83103 -2.444 0 0 0 0 -0.69527 0 0.10202 0.01506 0 3.78219 -0.31709 0 -2.5358 -0.48817 -6.14823
THR_75 -7.87915 1.37615 4.4667 -0.2014 0.14702 0.06201 2.70431 -2.7994 -0.15803 -0.58882 -1.6964 -0.10298 0 0 0 -0.52678 -0.5504 0 -0.00303 0.00376 0.01305 0 -0.02186 2.30132 -1.425 -0.18089 -5.05983
ALA_76 -6.88159 0.48424 2.28735 -0.0213 0 0 2.23557 -2.25721 -0.02976 -0.11804 -1.63352 -0.29847 0 0 0 0 0 0 -0.01588 0 0 0 -0.22273 0 2.3386 -0.02423 -4.15698
LEU_77 -9.13571 1.57221 2.14417 -0.47838 0.22895 0.06952 1.9826 -2.44872 -0.02707 -0.23858 -1.77055 0.11659 0 0 0 0 0 0 0.01106 0.76661 0.45823 0 -0.24167 0 0.72952 -0.27741 -6.53863
ALA_78 -5.61216 0.35046 2.86817 -0.02277 0 0 2.29114 -2.20062 -0.01841 -0.1219 -2.23339 -0.31478 0 0 0 0 0 0 -0.06159 0 0 0 -0.30551 0 2.3386 -0.40222 -3.44498
ILE_79 -8.65907 0.86039 1.22454 -0.50825 0.57729 0.07132 2.10065 -2.21234 -0.03926 -0.14268 -1.70038 0.04447 0 0 0 0 0 0 -0.01872 0.02784 0.12223 0 -0.4786 0 1.0317 -0.29991 -7.99876
LEU_80 -7.73175 0.82726 1.95073 -0.49516 0.36164 0.07244 1.72202 -2.17588 -0.0113 -0.11172 -1.59616 0.13813 0 0 0 0 0 0 0.1673 0.16855 0.31527 0 -0.26226 0 0.72952 -0.13704 -6.06841
SER_81 -6.62262 0.4877 6.0749 -0.03131 0 0.07904 3.55973 -2.96985 -0.10085 -0.45549 -4.63516 -0.45667 0 0 0 0 -0.70238 0 0.0573 0.02171 0.67873 0 0.33279 0.60011 -1.1772 -0.02772 -5.28722
ALA_82 -6.08682 0.46832 2.64628 -0.022 0 0 2.11859 -2.20904 -0.01953 -0.27134 -2.09051 -0.28782 0 0 0 0 0 0 -0.00927 0 0 0 -0.19702 0 2.3386 -0.02289 -3.64444
ALA_83 -5.87183 0.27926 2.76926 -0.02082 0 0 2.10972 -2.30204 -0.03826 -0.10424 -2.47412 -0.27062 0 0 0 0 0 0 -0.0278 0 0 0 -0.10152 0 2.3386 -0.20612 -3.92052
ALA_84 -3.50355 0.26026 1.98351 -0.02289 0 0 1.15084 -1.45441 -0.00549 -0.05852 -0.5567 -0.29046 0 0 0 0 0 0 -0.04869 0 0 0 -0.23982 0 2.3386 -0.28998 -0.7373
GLN_85 -4.90556 0.41734 3.22715 -0.64936 0.06958 0.66592 1.46181 -1.72517 -0.03662 -0.17497 -1.22932 -0.34215 0 0 0 -0.82167 0 0 0.84929 0.15379 0 2.43414 -0.16145 0 -1.0644 -0.32401 -2.15565
LEU_86 -5.97404 0.68605 1.1428 -0.48998 0.38968 0.07416 1.08891 -1.53847 -0.00779 -0.09566 -0.36057 0.10321 0 0 0 0 0 0 -0.0504 0.53266 0.19394 0 -0.30105 0 0.72952 -0.25194 -4.129
GLY_87 -1.59543 0.11988 1.70999 -6e-05 0 0 0.67029 -0.84132 -0.02333 -0.18017 -0.44945 -0.31577 0 0 0 0 0 0 0.00599 0 0 0 -1.50527 0 1.2108 0.12646 -1.06739
THR_88 -4.45739 0.47696 2.17763 -0.19359 0.14939 0.06052 1.56771 -1.53953 -0.06963 -0.51905 -1.0942 -0.83014 0 0 0 -0.32932 0 0 -0.00415 0 0.46187 0 -0.73635 2.30378 -1.425 0.56781 -3.43269
THR_89 -4.00711 0.39507 3.7846 -0.11158 0.05626 0.07738 2.08385 -1.88818 -0.1011 -0.479 -1.84143 -0.53762 0 0 0 -1.06541 0 0 -0.01949 0 0.00794 0 -0.40471 2.60012 -1.425 0.09053 -2.78489
VAL_90 -5.36105 0.62883 1.49617 -0.30195 0.22219 0.05133 1.42528 -1.6315 -0.08113 -0.29133 -1.01276 -0.04935 0 0 0 0 0 0 -0.0664 0.01399 -0.02056 0 -0.32144 0 2.085 -0.25295 -3.46763
GLU_91 -4.11641 0.184 4.14771 -0.46439 0.24808 1.25324 1.39702 -1.93361 -0.07198 -0.29163 -1.72058 -2.45439 0 0 0 0 0 0 0.23817 0.02462 0 3.83147 -0.27423 0 -2.5358 -0.37184 -2.91056
GLU_92 -6.24491 0.2599 6.41706 -0.67994 0.22975 1.14729 2.93495 -2.66998 -0.03899 -0.24263 -2.73316 -0.44599 0 0 0 -0.73609 -0.85447 0 0.21747 0.01349 0 3.26728 -0.27582 0 -2.5358 -0.5727 -3.5433
ALA_93 -5.71048 0.27238 2.13976 -0.02208 0 0 2.15586 -2.07396 -0.06476 -0.27771 -1.68581 -0.30452 0 0 0 0 0 0 0.05468 0 0 0 -0.3052 0 2.3386 -0.54852 -4.03175
VAL_94 -7.47159 1.20148 2.1678 -0.29646 0.20736 0.04759 2.32371 -2.3332 -0.05957 -0.21528 -1.96971 0.05265 0 0 0 0 0 0 -0.05373 0.21036 0.00659 0 -0.38412 0 2.085 -0.19171 -4.67283
ASN_95 -5.12303 0.12956 4.78348 -0.17873 0.03565 0.25918 1.97815 -2.34498 -0.03127 -0.13994 -1.54788 -0.24068 0 0 0 0 0 0 0.07426 0 0 1.21676 0.52332 0 -0.87355 0.28108 -1.19863
ARG_96 -7.50084 0.47654 5.59117 -0.44879 0.06458 0.20655 2.63913 -2.73147 -0.01776 -0.07333 -2.73595 0.53121 0 0 0 0 -0.85447 0 -0.01612 0.39538 1.5318 0 -0.08729 0 -1.281 0.02677 -4.28388
ALA_97 -6.25048 0.62323 2.48771 -0.02175 0 0 2.37346 -2.22228 -0.00642 -0.06282 -2.14529 -0.30836 0 0 0 0 0 0 0.04778 0 0 0 -0.2381 0 2.3386 -0.37996 -3.76467
LEU_98 -6.13911 0.54512 3.26851 -0.51167 0.39872 0.08065 1.8618 -2.08396 -0.06996 -0.2353 -1.49363 0.15327 0 0 0 0 0 0 0.74428 0.08279 0.23204 0 -0.28811 0 0.72952 -0.36569 -3.09074
ASN_99 -3.92486 0.09133 4.24882 -0.17689 0.03596 0.25641 1.93652 -1.98372 -0.02851 -0.12773 -1.43594 -0.24412 0 0 0 0 0 0 0.16777 0 0 1.13083 0.46356 0 -0.87355 -0.0578 -0.52192
LEU_100 -8.19155 0.96694 2.33196 -0.49486 0.45915 0.07034 2.40199 -2.31105 -0.07857 -0.42374 -1.90115 0.14414 0 0 0 0 0 0 0.03006 0.08625 0.32444 0 -0.25959 0 0.72952 -0.0196 -6.13533
LYS_101 -6.75862 0.86627 4.85078 -0.46149 0.09674 0.27314 2.84725 -2.49 -0.06385 -0.19338 -2.65197 0.47155 0 0 0 0 0 0 0.30784 0.3184 1.71878 0 0.07236 0 -1.6738 0.24308 -2.22693
THR_102 -2.84987 0.0906 2.9647 -0.12086 0.06289 0.05951 1.00399 -1.444 -0.09277 -0.2949 -0.18696 -0.80157 0 0 0 0 0 0 0.26996 0.02212 0.05059 0 -0.08288 2.31392 -1.425 0.232 -0.22851
LYS_103 -3.25237 0.12202 2.68212 -0.43575 0.06884 0.21522 1.18204 -1.25759 -0.02592 -0.0798 -0.34159 -0.02599 0 0 0 0 0 0 -0.02 0 1.44341 0 -0.13257 0 -1.6738 -0.19 -1.72174
LEU_104 -5.56733 0.55936 0.49271 -0.51863 0.43659 0.08588 1.13018 -1.16616 -0.01263 -0.06885 -0.86665 0.10943 0 0 0 0 0 0 0.23165 0.14775 0.05033 0 -0.23432 0 0.72952 -0.10507 -4.56624
GLY_105 -1.73451 0.08688 1.63561 -5e-05 0 0 0.81809 -0.87653 -0.0248 -0.10537 -0.44076 -0.29887 0 0 0 0 0 0 0.21082 0 0 0 -1.31695 0 1.2108 0.17212 -0.6635
VAL_106 -5.5416 0.66328 1.20941 -0.31154 0.2348 0.0485 1.26951 -1.48328 -0.07012 -0.42199 -0.68451 -0.15197 0 0 0 0 0 0 -0.02944 0.05555 0.00681 0 -0.49156 0 2.085 0.04728 -3.56585
ASP_107 -4.3043 0.14777 5.08915 -0.25067 0.1163 0.83716 2.32716 -2.23608 -0.03494 -0.25845 -4.83781 -0.48054 0 0 0 -0.55834 -0.51714 0 0.40211 0.23992 0 1.39706 -0.51904 0 -2.2837 -0.28256 -6.00692
LEU_108 -6.34099 0.91953 0.78138 -0.74787 1.0469 0.12755 1.30534 -1.5199 -0.01597 -0.06667 -0.76159 0.21123 0 0 0 0 0 0 -0.01048 0.08308 3.05593 0 -0.29266 0 0.72952 -0.25603 -1.7517
LEU_109 -7.3164 0.93797 2.55267 -0.71063 0.4737 0.18357 1.53285 -2.16832 -0.03048 -0.10681 -1.24694 0.0957 0 0 0 0 0 0 0.39866 0.04902 0.60949 0 -0.21645 0 0.72952 -0.15464 -4.38752
THR_110 -6.69076 0.54981 4.19453 -0.20908 0.19446 0.06558 2.63687 -2.44517 -0.04272 -0.10222 -3.48554 -0.09379 0 0 0 -0.55834 -0.51714 0 0.33116 0.1608 0.03314 0 0.02171 2.2862 -1.425 -0.03802 -5.13352
ALA_111 -6.13535 0.83707 2.08293 -0.02167 0 0 2.18018 -2.12725 -0.04733 -0.21357 -1.57231 -0.30173 0 0 0 0 0 0 0.20461 0 0 0 -0.16405 0 2.3386 -0.13647 -3.07635
ALA_112 -5.87715 0.28202 2.57746 -0.02333 0 0 2.15424 -2.16137 -0.01804 -0.20108 -2.03633 -0.30537 0 0 0 0 0 0 0.66009 0 0 0 -0.30597 0 2.3386 -0.40679 -3.32304
LEU_113 -9.41999 1.40242 2.67631 -0.71632 0.52183 0.1891 2.60211 -2.56492 -0.01945 -0.09313 -2.96418 0.09996 0 0 0 0 0 0 0.17204 0.00709 0.64307 0 -0.22395 0 0.72952 -0.35468 -7.31317
ALA_114 -5.62655 0.40215 2.4712 -0.02187 0 0 1.86843 -2.09179 -0.05046 -0.15878 -1.27906 -0.28345 0 0 0 0 0 0 -0.01408 0 0 0 -0.23385 0 2.3386 -0.30212 -2.98163
LEU_115 -8.86909 1.26071 1.52934 -0.51041 0.66174 0.07313 2.22521 -2.28786 -0.06603 -0.15913 -1.17366 0.17281 0 0 0 0 0 0 -0.00031 0.0243 0.50172 0 -0.23523 0 0.72952 -0.30332 -6.42657
LEU_116 -8.65735 1.22851 4.31134 -0.69214 0.4643 0.17101 2.17019 -2.81957 -0.06935 -0.24592 -1.89653 0.07742 0 0 0 0 0 0 0.09045 0.20244 0.79848 0 -0.25431 0 0.72952 -0.17756 -4.56907
THR_117 -8.14652 0.94067 4.56252 -0.20571 0.15857 0.06347 3.50587 -2.90495 -0.02213 -0.4501 -3.43873 -0.08084 0 0 0 0 0 0 0.18182 0.00085 0.01773 0 0.05664 2.30081 -1.425 0.00613 -4.8789
ALA_118 -5.86461 0.45046 3.17217 -0.02129 0 0 2.25525 -2.41624 -0.04576 -0.17525 -2.05928 -0.29027 0 0 0 0 0 0 0.12622 0 0 0 -0.28041 0 2.3386 -0.05881 -2.86921
ALA_119 -4.00482 0.25166 1.73251 -0.02244 0 0 1.07801 -1.47273 -0.02171 -0.10037 -0.37557 -0.279 0 0 0 0 0 0 -0.02175 0 0 0 -0.25305 0 2.3386 -0.4121 -1.56275
LYS_120 -5.5318 0.88552 5.42244 -0.30666 0.02886 0.12276 2.50387 -2.46792 -0.30817 -0.52805 -4.56356 0.02565 0 0 0 0 0 0 -0.04729 0.06891 1.15768 0 -0.14898 0 -1.6738 -0.30848 -5.66902
LEU_121 -6.21671 0.87067 0.94736 -0.76141 0.96249 0.13778 1.22333 -1.49373 -0.01036 -0.11102 -0.95946 0.24972 0 0 0 0 0 0 -0.02678 0.2661 3.25451 0 -0.27344 0 0.72952 -0.19404 -1.40548
GLY_122 -1.57639 0.04062 1.73111 -6e-05 0 0 0.79002 -0.8726 -0.00871 -0.14301 -0.78197 -0.32914 0 0 0 0 0 0 -0.05578 0 0 0 -1.41537 0 1.2108 -0.07184 -1.48232
THR_123 -4.47764 0.41337 3.6387 -0.10863 0.08286 0.07339 1.76185 -1.85268 -0.10003 -0.6227 -1.92052 -0.40405 0 0 0 0 0 0 0.08341 0.09995 0.05353 0 -0.74242 2.28499 -1.425 -0.01771 -3.17933
THR_124 -4.91362 0.26028 5.59506 -0.11284 0.07203 0.07659 3.18002 -2.5116 -0.07308 -0.33979 -3.01016 -0.53368 0 0 0 -1.83338 0 0 -0.01158 0.12874 0.01604 0 -0.46734 2.30592 -1.425 -0.29904 -3.89642
VAL_125 -5.48948 0.69527 1.5182 -0.30424 0.21555 0.05179 1.38671 -1.63822 -0.08411 -0.28543 -0.80694 -0.0444 0 0 0 0 0 0 -0.06859 0 -0.02894 0 -0.309 0 2.085 -0.28 -3.38684
GLU_126 -4.49916 0.38206 4.61216 -0.46848 0.27666 1.27026 1.69487 -2.0861 -0.08424 -0.3789 -1.91054 -2.40552 0 0 0 0 0 0 0.03699 0.05083 0 3.96156 -0.28118 0 -2.5358 -0.34937 -2.71392
GLU_127 -6.27337 0.56916 6.76385 -0.20866 0.02441 0.25359 3.10441 -2.86207 -0.0902 -0.77448 -2.52195 -0.43069 0 0 0 -1.83338 0 0 0.00176 0.1509 0 3.33114 -0.2643 0 -2.5358 -0.55082 -4.14651
ALA_128 -5.55903 0.19724 2.65065 -0.02071 0 0 2.19468 -2.17285 -0.08716 -0.31483 -1.50655 -0.28256 0 0 0 0 0 0 0.00671 0 0 0 -0.22314 0 2.3386 -0.43947 -3.21843
VAL_129 -7.00795 0.78196 1.75041 -0.30521 0.23537 0.05192 2.15831 -2.12697 -0.06717 -0.20149 -1.73469 -0.02731 0 0 0 0 0 0 -0.04465 0.03882 -0.01437 0 -0.39005 0 2.085 -0.16207 -4.98016
GLN_130 -5.63471 0.45644 4.85753 -0.2595 0.03694 0.19102 2.06454 -2.33348 -0.06092 -0.45276 -1.82267 -0.32408 0 0 0 0 0 0 0.19135 0 0 2.48973 -0.12104 0 -1.0644 -0.1194 -1.90543
GLU_131 -5.48214 0.33218 4.68889 -0.44096 0.06 0.76122 1.89676 -2.27092 -0.10394 -0.654 -1.91888 -0.413 0 0 0 0 0 0 0.31678 0 0 3.33796 -0.25094 0 -2.5358 -0.34005 -3.01684
ALA_132 -6.99014 1.07053 2.46001 -0.02241 0 0 2.35731 -2.37472 -0.01691 -0.20038 -1.97559 -0.29542 0 0 0 0 0 0 0.26737 0 0 0 -0.21638 0 2.3386 -0.423 -4.02112
LEU_133 -6.23163 0.48813 3.44573 -0.51899 0.39731 0.08574 2.03847 -2.10021 -0.06769 -0.15594 -2.24147 0.1572 0 0 0 0 0 0 0.83033 0.0488 0.1358 0 -0.30584 0 0.72952 -0.42106 -3.68581
GLN_134 -4.98143 0.20821 5.30094 -0.26467 0.02765 0.19897 1.90585 -2.32724 -0.12964 -0.64836 -2.10965 -0.36737 0 0 0 0 0 0 0.23359 0 0 3.08868 0.08494 0 -1.0644 -0.19365 -1.03757
LEU_135 -8.09042 0.77044 1.88789 -0.4885 0.37582 0.07099 2.05778 -2.16718 -0.04108 -0.29527 -1.85295 0.12937 0 0 0 0 0 0 0.00749 0.37033 0.34769 0 -0.25967 0 0.72952 -0.10684 -6.55461
LYS_136 -7.86077 1.04342 5.84998 -0.48388 0.09155 0.342 2.77063 -2.81336 -0.064 -0.17247 -2.54449 0.37827 0 0 0 0 0 0 -0.00402 0.29451 1.71019 0 0.07992 0 -1.6738 0.00408 -3.05223
THR_137 -3.14029 0.08681 3.41723 -0.20748 0.17618 0.06437 1.19049 -1.55173 -0.0495 -0.1965 -1.09985 -0.19438 0 0 0 0 0 0 -0.02662 0 -0.00916 0 -0.02644 2.44587 -1.425 0.19174 -0.35429
LYS_138 -3.43202 0.13857 2.74469 -0.30736 0.02935 0.12042 1.03638 -1.33747 -0.01736 -0.13462 -0.7147 0.1037 0 0 0 0 0 0 -0.03983 0 0.99221 0 -0.03944 0 -1.6738 -0.11149 -2.64277
LEU_139 -5.0144 0.86797 0.6314 -0.78801 1.05509 0.14878 0.93975 -1.18889 -0.01701 -0.10135 -0.92805 0.23732 0 0 0 0 0 0 0.18218 0.10348 3.41787 0 -0.27051 0 0.72952 -0.28986 -0.28473
GLY_140 -1.7687 0.08225 1.68014 -5e-05 0 0 0.8102 -0.90012 -0.02613 -0.20545 -0.49983 -0.29777 0 0 0 0 0 0 0.35544 0 0 0 -1.33323 0 1.2108 0.0887 -0.80374
VAL_141 -5.73104 1.30613 2.23331 -0.29827 0.19679 0.04214 1.28822 -1.67104 -0.04721 -0.24753 -1.73633 -0.03424 0 0 0 0 0 0 0.08029 0.0703 -0.00155 0 -0.41697 0 2.085 0.30661 -2.57541
SER_142 -4.6505 0.22719 5.1718 -0.03568 0 0.0691 2.8965 -2.19966 -0.04581 -0.22663 -2.76892 -0.23075 0 0 0 -1.07815 -0.76206 0 -0.02467 0.00013 0.07406 0 -0.45903 1.74666 -1.1772 -0.17058 -3.6442
LEU_143 -6.96595 0.43085 0.8311 -0.71047 0.56264 0.19239 1.36264 -1.59238 -0.01149 -0.09742 -0.65888 0.02922 0 0 0 0 0 0 -0.06089 0.06626 1.20711 0 -0.29949 0 0.72952 -0.48 -5.46524
ILE_144 -7.59169 0.71061 2.186 -0.51087 0.58565 0.07196 2.18116 -2.03518 -0.0394 -0.07669 -1.25246 0.09799 0 0 0 0 0 0 0.01127 0.03852 0.0711 0 -0.39851 0 1.0317 -0.15217 -5.07102
GLU_145 -7.15283 1.02772 6.13709 -0.21048 0.02926 0.27865 2.9 -2.7813 -0.05537 -0.23787 -3.86715 -0.43537 0 0 0 -1.07815 -0.76206 0 0.05478 0.29527 0 4.62979 -0.21028 0 -2.5358 -0.20973 -4.18384
ALA_146 -6.59769 0.6873 2.29249 -0.02205 0 0 2.25276 -2.20442 -0.05711 -0.24392 -1.41006 -0.27686 0 0 0 0 0 0 0.12966 0 0 0 -0.08168 0 2.3386 -0.3717 -3.56467
LEU_147 -10.1038 1.0992 2.18752 -0.49377 0.30896 0.07763 2.52618 -2.58819 -0.0072 -0.02202 -1.89445 0.10764 0 0 0 0 0 0 0.50913 0.56615 0.22401 0 -0.29058 0 0.72952 -0.26351 -7.32763
HIS_D:MP-NE2-connect_148 -8.86854 0.94811 4.77463 -0.41537 0.00729 0.36037 2.61431 -2.97562 -0.04321 -0.16736 -3.13807 -0.2396 0 0 0 0 0 0 1.50988 0.35597 0 2.58649 0.06366 0 0.13443 -0.30961 -2.80225
ILE_149 -7.53857 0.58497 2.01917 -0.51822 0.63811 0.07543 2.24126 -2.11012 -0.0482 -0.13272 -1.61389 0.03601 0 0 0 0 0 0 0.36453 0.06566 0.08659 0 -0.38206 0 1.0317 -0.18482 -5.38514
LEU_150 -8.49438 0.87417 1.41402 -0.49291 0.36618 0.07219 2.0428 -2.14455 -0.05475 -0.14394 -1.51687 0.15359 0 0 0 0 0 0 0.14126 0.33273 0.6107 0 -0.21576 0 0.72952 -0.0808 -6.40679
LEU_151 -7.53147 1.22992 2.95514 -0.52254 0.58133 0.08117 2.24417 -2.33765 -0.02964 -0.13188 -1.5685 0.19033 0 0 0 0 0 0 0.12693 0.00206 0.25463 0 -0.27062 0 0.72952 -0.22647 -4.22358
THR_152 -7.87338 1.11851 4.08769 -0.2012 0.13798 0.06162 3.28003 -2.77377 -0.01918 -0.21469 -2.73947 -0.10315 0 0 0 0 0 0 0.00299 0.02582 0.01305 0 -0.00524 2.29669 -1.425 -0.03071 -4.36141
ALA_153 -6.0139 0.23582 2.94922 -0.02144 0 0 2.16811 -2.36134 -0.04061 -0.08101 -2.12629 -0.28361 0 0 0 0 0 0 -0.04387 0 0 0 -0.27044 0 2.3386 -0.09328 -3.64403
ALA_154 -3.78879 0.27526 1.90706 -0.02082 0 0 1.34674 -1.53358 -0.02221 -0.0726 -0.59383 -0.28453 0 0 0 0 0 0 -0.00956 0 0 0 -0.07477 0 2.3386 -0.29348 -0.82653
VAL_155 -5.67124 0.86825 1.74222 -0.31451 0.28311 0.05478 1.32308 -1.75136 -0.02142 -0.0798 -0.43111 -0.13994 0 0 0 0 0 0 -0.03016 0.0761 -0.0047 0 -0.30802 0 2.085 -0.11402 -2.43372
LEU_156 -6.83801 1.16473 0.88429 -0.53559 0.36697 0.08122 1.16638 -1.63695 -0.00332 -0.04904 -0.64585 -0.04353 0 0 0 0 0 0 0.006 0.132 2.79005 0 -0.25756 0 0.72952 -0.22878 -2.91746
GLY_157 -1.65222 0.0846 1.88169 -5e-05 0 0 1.05226 -0.91233 -0.01441 -0.07951 -0.81087 -0.34998 0 0 0 0 0 0 0.02866 0 0 0 -1.28977 0 1.2108 -0.27778 -1.1289
THR_158 -4.41223 0.63838 1.91279 -0.189 0.15546 0.05723 1.43515 -1.44256 -0.04546 -0.35146 -1.16796 -0.73615 0 0 0 -0.33933 0 0 -0.05031 0 0.50339 0 -0.74239 2.30378 -1.425 0.1947 -3.70096
THR_159 -4.20716 0.47539 3.79454 -0.11178 0.06833 0.07777 2.32194 -1.92768 -0.07751 -0.32329 -2.26447 -0.57857 0 0 0 -0.91593 0 0 -0.02913 0.01513 0.00503 0 -0.4519 2.29759 -1.425 0.1651 -3.0916
VAL_160 -6.02785 1.1284 1.29071 -0.27584 0.21713 0.03441 1.38096 -1.70185 -0.04377 -0.13467 -0.92917 0.38258 0 0 0 0 0 0 0.01185 0.08625 1.22117 0 0.03375 0 2.085 -0.22187 -1.4628
GLU_161 -3.97873 0.34024 4.01379 -0.46001 0.21734 1.23692 1.39487 -1.87039 -0.07563 -0.30076 -1.78297 -2.36358 0 0 0 0 0 0 0.28927 0 0 3.85593 -0.26753 0 -2.5358 -0.4053 -2.69232
GLU_162 -6.12329 0.23059 6.13951 -0.63278 0.23304 1.05419 2.7246 -2.56582 -0.07201 -0.3607 -2.86346 -0.5419 0 0 0 -0.57661 -0.71682 0 0.24969 0.02345 0 3.16607 -0.26482 0 -2.5358 -0.46394 -3.8968
ALA_163 -5.53634 0.28154 1.79801 -0.02111 0 0 2.04624 -1.95101 -0.03684 -0.21848 -1.44488 -0.28475 0 0 0 0 0 0 0.26935 0 0 0 -0.23953 0 2.3386 -0.35536 -3.35456
VAL_164 -6.88382 0.98851 2.04428 -0.31089 0.27297 0.05369 2.09168 -2.14885 -0.03488 -0.15515 -1.79105 -0.07894 0 0 0 0 0 0 0.02137 0.1891 -0.01922 0 -0.39688 0 2.085 -0.19484 -4.26792
TYR_165 -4.82752 0.17949 3.96169 -0.94974 0.05347 0.29919 1.76172 -1.93413 -0.02998 -0.08168 -1.48528 -0.22547 0 0 0 0 0 0 0.08801 0.0834 0 1.45493 -0.46107 1e-05 0.96414 0.10629 -1.04254
ARG_166 -6.99004 0.62036 4.90057 -0.45018 0.06725 0.20745 2.31776 -2.41187 -0.02052 -0.09481 -2.92557 0.52347 0 0 0 0 -0.71682 0 0.00885 0.4318 1.48265 0 -0.12791 0 -1.281 -0.11198 -4.57056
ALA_167 -6.36349 0.42478 2.37333 -0.02156 0 0 2.34352 -2.24543 -0.01211 -0.15334 -2.10092 -0.3033 0 0 0 0 0 0 0.21146 0 0 0 -0.21111 0 2.3386 -0.42975 -4.14933
LEU_168 -6.25114 0.68829 3.35496 -0.49758 0.26601 0.07985 1.93569 -2.1257 -0.03941 -0.12023 -2.23126 0.13135 0 0 0 0 0 0 0.5726 0.77901 0.30481 0 -0.26667 0 0.72952 -0.36461 -3.0545
LYS_169 -4.51358 0.20396 4.78787 -0.43207 0.09648 0.20442 2.4969 -2.14792 -0.10544 -0.20104 -3.88455 0.00763 0 0 0 0 0 0 -0.02262 0.15334 0.99787 0 0.0227 0 -1.6738 -0.20243 -4.21227
LEU_170 -8.10082 0.75709 2.22626 -0.75297 0.9284 0.12954 1.97605 -2.08902 -0.07776 -0.40782 -1.48685 0.22707 0 0 0 0 0 0 0.53736 0.1468 3.01187 0 -0.27425 0 0.72952 -0.13868 -2.65821
LYS_171 -6.82659 0.77543 5.67256 -0.67326 0.2246 0.39242 3.00052 -2.70928 -0.10932 -0.42175 -2.58308 0.10239 0 0 0 0 0 0 -0.00462 1.21149 3.41486 0 0.06234 0 -1.6738 0.02383 -0.12125
THR_172 -3.21507 0.18245 3.7019 -0.20468 0.14788 0.06304 1.06777 -1.64162 -0.09034 -0.39565 -0.90666 -0.18791 0 0 0 0 0 0 -0.00685 0 -0.00577 0 -0.01718 2.44587 -1.425 0.14278 -0.34505
LYS_173 -3.69891 0.07878 2.73973 -0.43366 0.09385 0.20156 1.03198 -1.30546 -0.01296 -0.10763 -0.10656 0.05308 0 0 0 0 0 0 0.25383 0.03699 1.15699 0 0.05818 0 -1.6738 -0.03784 -1.67183
LEU_174 -5.54583 0.51299 0.48575 -0.52691 0.56235 0.08905 0.9175 -1.1559 -0.01413 -0.07924 -0.62675 0.10452 0 0 0 0 0 0 0.06081 0.02228 0.05704 0 -0.23875 0 0.72952 -0.14632 -4.79202
GLY_175 -1.88103 0.09784 1.79337 -5e-05 0 0 1.01378 -0.95241 -0.01524 -0.18409 -0.48527 -0.31165 0 0 0 0 0 0 -0.04513 0 0 0 -1.21752 0 1.2108 0.05851 -0.91807
VAL_176 -5.76646 0.68939 1.72443 -0.315 0.23929 0.04955 1.35474 -1.61094 -0.05609 -0.37788 -0.77609 -0.11965 0 0 0 0 0 0 -0.03556 0.06452 0.0087 0 -0.44715 0 2.085 0.02253 -3.26667
SER_177 -4.47934 0.15346 4.67985 -0.03709 0 0.07198 3.18769 -2.13201 -0.0251 -0.15811 -2.80927 -0.15436 0 0 0 -1.65471 -0.61504 0 -0.01241 0.04866 0.10953 0 -0.37794 1.74961 -1.1772 -0.41367 -4.04547
LEU_178 -5.69119 0.78197 0.64915 -0.51229 0.61418 0.08013 1.36682 -1.43129 -5e-05 -0.00019 -0.74595 0.13704 0 0 0 0 0 0 0.33902 0.05796 0.12238 0 -0.31489 0 0.72952 -0.50364 -4.3213
LEU_179 -6.94755 1.36179 1.53676 -0.72635 0.59996 0.21172 1.32752 -1.75294 -0.0309 -0.10777 -0.22609 0.06167 0 0 0 0 0 0 0.91852 0.12407 0.66209 0 -0.23454 0 0.72952 -0.27597 -2.76847
GLN_180 -7.27889 0.27485 5.94222 -0.26239 0.03724 0.21796 3.67502 -2.92508 -0.05544 -0.24737 -3.70065 -0.34361 0 0 0 -1.65471 -1.6254 0 0.13212 0.42217 0 3.19664 -0.03032 0 -1.0644 -0.14351 -5.43353
ALA_181 -6.44015 0.72664 2.69601 -0.02213 0 0 2.41296 -2.3589 -0.03854 -0.26552 -1.85711 -0.29321 0 0 0 0 0 0 0.07573 0 0 0 -0.18323 0 2.3386 -0.27678 -3.48563
ALA_182 -5.67775 0.6215 3.4857 -0.02113 0 0 2.61177 -2.36702 -0.00906 -0.05797 -2.03908 -0.28848 0 0 0 0 0 0 0.56746 0 0 0 -0.18395 0 2.3386 -0.30193 -1.32135
ALA_183 -5.6138 0.64535 1.82232 -0.02328 0 0 1.76739 -1.90294 -0.03728 -0.10371 -1.35776 -0.29295 0 0 0 0 0 0 0.49566 0 0 0 -0.36352 0 2.3386 -0.37346 -2.99939
ILE_184 -8.59972 1.52321 1.43518 -0.51646 0.67606 0.0739 2.30101 -2.15051 -0.07201 -0.1725 -1.14772 0.05971 0 0 0 0 0 0 0.20721 0.0031 0.08415 0 -0.39284 0 1.0317 -0.30767 -5.96421
LEU_185 -9.4117 1.46511 1.26718 -0.53065 0.40899 0.06609 2.00486 -2.36884 -0.06246 -0.17032 -1.59931 0.03049 0 0 0 0 0 0 0.05368 0.0152 3.72924 0 -0.20676 0 0.72952 -0.05257 -4.63226
ILE_186 -9.32137 1.07945 3.06169 -0.51147 0.59981 0.0723 2.75986 -2.64192 -0.04986 -0.29064 -2.22018 0.0885 0 0 0 0 0 0 -0.0282 0.05184 0.06285 0 -0.4372 0 1.0317 -0.00216 -6.69499
LEU_187 -10.5076 1.85632 2.27353 -0.72555 0.46934 0.21064 2.4251 -2.59556 -0.01385 -0.2302 -1.79876 0.07719 0 0 0 0 0 0 0.21267 0.18237 0.46754 0 -0.17995 0 0.72952 0.03869 -7.10858
ALA_188 -6.48727 0.98326 3.21097 -0.02192 0 0 2.29463 -2.59588 -0.04477 -0.09323 -2.34477 -0.27736 0 0 0 0 0 0 -0.04097 0 0 0 -0.27306 0 2.3386 -0.16329 -3.51507
ALA_189 -4.03349 0.4657 2.00354 -0.02135 0 0 1.31854 -1.54385 -0.03916 -0.09135 -0.38752 -0.29804 0 0 0 0 0 0 -0.03386 0 0 0 -0.16413 0 2.3386 -0.35717 -0.84355
ARG_190 -7.26924 0.78151 4.9505 -0.71238 0.32008 0.35974 2.40357 -2.523 -0.11488 -0.21435 -2.32006 0.58602 0 0 0 0 -0.71803 0 0.102 0.25072 2.72427 0 -0.12026 0 -1.281 -0.34287 -3.13765
LEU_191 -5.43852 0.51993 1.07558 -0.51475 0.53441 0.08022 0.89868 -1.27762 -0.01967 -0.1621 -0.47931 0.12994 0 0 0 0 0 0 0.00796 0.05531 0.10169 0 -0.27444 0 0.72952 -0.27647 -4.30964
GLY_192 -1.66402 0.07099 1.8119 -6e-05 0 0 0.94001 -0.88886 -0.02384 -0.17201 -0.668 -0.32189 0 0 0 0 0 0 -0.11409 0 0 0 -1.46467 0 1.2108 0.0936 -1.19014
THR_193 -4.7536 0.94532 2.07295 -0.18247 0.14549 0.05699 1.64001 -1.59897 -0.02785 -0.30519 -1.24052 -0.79064 0 0 0 -0.26026 0 0 -0.06498 0 0.27317 0 -0.69216 2.30378 -1.425 0.62549 -3.27844
THR_194 -4.22539 0.64532 3.88981 -0.11475 0.06919 0.08071 2.32243 -2.00435 -0.05853 -0.25471 -2.32164 -0.57393 0 0 0 -0.96157 0 0 0.09639 0.126 0.00696 0 -0.47759 2.28932 -1.425 0.23206 -2.65926
VAL_195 -6.12643 0.95031 1.2708 -0.30731 0.25418 0.05335 1.38149 -1.66871 -0.09241 -0.22576 -0.42287 -0.08733 0 0 0 0 0 0 -0.05463 0.08327 -0.00238 0 -0.28453 0 2.085 -0.25324 -3.4472
GLU_196 -4.21445 0.21334 5.44169 -0.46382 0.24991 1.25604 2.12 -2.30268 -0.17827 -0.48839 -3.77337 -2.45261 0 0 0 0 0 0 0.13042 0.07532 0 4.00958 -0.25455 0 -2.5358 -0.29958 -3.46722
GLN_197 -5.17384 0.19436 5.20169 -0.87192 0.13404 0.9133 2.44205 -2.30992 -0.08665 -0.55948 -1.72499 -0.74418 0 0 0 -0.70131 -0.41928 0 0.15946 0 0 2.4647 -0.21274 0 -1.0644 -0.39166 -2.75076
ALA_198 -6.17938 0.72827 1.95784 -0.02305 0 0 2.14776 -2.13203 -0.03155 -0.18568 -1.74294 -0.29992 0 0 0 0 0 0 0.17576 0 0 0 -0.33556 0 2.3386 -0.43112 -4.013
VAL_199 -6.71973 1.02506 1.53172 -0.3097 0.26712 0.0535 2.03381 -1.97278 -0.06999 -0.20731 -1.65246 -0.06067 0 0 0 0 0 0 -0.03727 0.02594 -0.02802 0 -0.31384 0 2.085 -0.31393 -4.66357
GLU_200 -5.08914 0.3542 4.94693 -0.33646 0.0587 0.33234 2.06152 -2.23458 -0.10184 -0.66599 -1.82741 -0.54315 0 0 0 0 -0.41928 0 0.01665 0 0 3.99038 -0.25802 0 -2.5358 -0.35248 -2.60342
ARG_201 -6.61139 0.26732 4.29593 -1.4683 0.55648 1.24768 1.86293 -2.31556 -0.03734 -0.50432 -1.22371 -0.5438 0 0 0 0 0 0 0.05599 0.1725 3.1204 0 -0.05627 0 -1.281 -0.47144 -2.93389
ALA_202 -6.50048 0.52401 2.33951 -0.02227 0 0 2.20002 -2.19336 -0.0186 -0.18758 -2.08645 -0.29247 0 0 0 0 0 0 0.05727 0 0 0 -0.12858 0 2.3386 -0.33667 -4.30704
LEU_203 -6.62517 0.75101 3.61185 -0.50246 0.36921 0.07679 2.12515 -2.18413 -0.04321 -0.12803 -2.02964 0.14544 0 0 0 0 0 0 0.3428 0.22719 0.2896 0 -0.27181 0 0.72952 -0.29914 -3.41505
GLN_204 -4.95145 0.35788 4.9573 -0.25678 0.03635 0.18793 1.91657 -2.21251 -0.07972 -0.57539 -1.90194 -0.34665 0 0 0 0 0 0 0.30939 0 0 2.44263 -0.10561 0 -1.0644 -0.25397 -1.54037
LEU_205 -9.21832 1.83188 2.64359 -0.70925 0.48362 0.186 2.44759 -2.47871 -0.06627 -0.24552 -1.32573 0.07765 0 0 0 0 0 0 0.07711 0.07526 0.74275 0 -0.24337 0 0.72952 -0.20821 -5.20039
LYS_206 -8.02442 0.57075 5.68573 -0.67868 0.2114 0.50281 2.03334 -2.71903 -0.07542 -0.22311 -0.93673 0.42608 0 0 0 0 0 0 0.21454 0.39206 3.17504 0 -0.02777 0 -1.6738 -0.12586 -1.27306
THR_207 -3.03099 0.1668 3.49436 -0.20448 0.14925 0.06351 1.22645 -1.57785 -0.04297 -0.20283 -0.60906 -0.21296 0 0 0 0 0 0 0.19985 0 -0.00558 0 -0.01572 2.44587 -1.425 -0.00372 0.4149
LYS_208 -3.71698 0.18198 3.85947 -0.44353 0.09033 0.22468 2.01149 -1.71907 -0.09289 -0.13187 -2.20822 -0.03688 0 0 0 0 0 0 -0.0547 0 1.50095 0 -0.04068 0 -1.6738 -0.22378 -2.47351
LEU_209 -6.44571 1.52625 0.84461 -0.47651 0.41894 0.04376 1.16087 -1.46724 -0.0544 -0.17285 -0.59947 0.2397 0 0 0 0 0 0 0.00337 0.09374 0.07123 0 -0.19267 0 0.72952 -0.51925 -4.79613
GLY:CtermProteinFull_210 -0.65479 0.01249 0.43048 -0.00124 0 0 0.08555 -0.25633 -0.00373 -0.01192 -0.19519 0.02932 0 0 0 0 0 0 0 0 0 0 0 0 1.2108 -0.25389 0.39156
HRR:MP-FE1-connect_211 -21.9415 5.43819 1.68087 -15.8519 4.69238 0.52383 5.12381 -4.53737 -0.22181 -0.64366 -19.3564 0.7936 0 0 0 0 -1.15525 0 0 0 0 0 0 0 0 0 -45.4552
#END_POSE_ENERGIES_TABLE correct_surface_True/005_008_UM_159_H148_areda15_HMM_onlyH_1__DE_4_HRR_DE_2_run_04.pdb
