# Supplementary material for: Design of Heme Enzymes with a Tunable Substrate Binding Pocket Adjacent to an Open Metal Coordination Site
Source: J Am Chem Soc. 2023 Jun 21;145(26):14307–15. doi: 10.1021/jacs.3c02742 (PMC10326885; doi:10.1021/jacs.3c02742)
Supplement: Supplementary file 3 — ja3c02742_si_003.zip [file ja3c02742_si_003.zip › carbene_transferase_design_models/dnHEM1-30_SS.pdb]

HEADER                                            12-JAN-23   XXXX              
EXPDTA    THEORETICAL MODEL                                                     
REMARK 220                                                                      
REMARK 220 EXPERIMENTAL DETAILS                                                 
REMARK 220  EXPERIMENT TYPE                : THEORETICAL MODELLING              
REMARK 220  DATE OF DATA COLLECTION        : 12-JAN-23                          
REMARK 220                                                                      
REMARK 220 REMARK: MODEL GENERATED BY ROSETTA                                   
REMARK 220  VERSION 2020.50+release.1295438                                     
HETNAM     HSS B 211  HSS                                                       
LINK         NE2 HIS A 148                FE1  HSS B 211                  2.55  
ATOM      1  N   VAL A   1      -9.093   0.888 -15.652  1.00  0.00           N  
ATOM      2  CA  VAL A   1      -8.042   0.658 -14.667  1.00  0.00           C  
ATOM      3  C   VAL A   1      -7.315   1.968 -14.371  1.00  0.00           C  
ATOM      4  O   VAL A   1      -6.854   2.649 -15.288  1.00  0.00           O  
ATOM      5  CB  VAL A   1      -7.037  -0.391 -15.180  1.00  0.00           C  
ATOM      6  CG1 VAL A   1      -5.893  -0.559 -14.192  1.00  0.00           C  
ATOM      7  CG2 VAL A   1      -7.746  -1.716 -15.415  1.00  0.00           C  
ATOM      8 1H   VAL A   1      -9.566   0.028 -15.843  1.00  0.00           H  
ATOM      9 2H   VAL A   1      -9.746   1.555 -15.294  1.00  0.00           H  
ATOM     10 3H   VAL A   1      -8.688   1.239 -16.496  1.00  0.00           H  
ATOM     11  HA  VAL A   1      -8.503   0.300 -13.746  1.00  0.00           H  
ATOM     12  HB  VAL A   1      -6.604  -0.037 -16.116  1.00  0.00           H  
ATOM     13 1HG1 VAL A   1      -5.192  -1.304 -14.570  1.00  0.00           H  
ATOM     14 2HG1 VAL A   1      -5.377   0.393 -14.066  1.00  0.00           H  
ATOM     15 3HG1 VAL A   1      -6.287  -0.889 -13.231  1.00  0.00           H  
ATOM     16 1HG2 VAL A   1      -7.030  -2.452 -15.779  1.00  0.00           H  
ATOM     17 2HG2 VAL A   1      -8.184  -2.065 -14.480  1.00  0.00           H  
ATOM     18 3HG2 VAL A   1      -8.534  -1.580 -16.156  1.00  0.00           H  
ATOM     19  N   SER A   2      -7.321   2.360 -13.108  1.00  0.00           N  
ATOM     20  CA  SER A   2      -6.660   3.589 -12.679  1.00  0.00           C  
ATOM     21  C   SER A   2      -5.158   3.379 -12.512  1.00  0.00           C  
ATOM     22  O   SER A   2      -4.676   2.245 -12.551  1.00  0.00           O  
ATOM     23  CB  SER A   2      -7.259   4.078 -11.375  1.00  0.00           C  
ATOM     24  OG  SER A   2      -6.957   3.201 -10.324  1.00  0.00           O  
ATOM     25  H   SER A   2      -7.798   1.793 -12.421  1.00  0.00           H  
ATOM     26  HA  SER A   2      -6.811   4.349 -13.447  1.00  0.00           H  
ATOM     27 1HB  SER A   2      -6.872   5.070 -11.146  1.00  0.00           H  
ATOM     28 2HB  SER A   2      -8.339   4.164 -11.481  1.00  0.00           H  
ATOM     29  HG  SER A   2      -7.463   3.509  -9.568  1.00  0.00           H  
ATOM     30  N   LEU A   3      -4.365   4.492 -12.396  1.00  0.00           N  
ATOM     31  CA  LEU A   3      -2.922   4.416 -12.189  1.00  0.00           C  
ATOM     32  C   LEU A   3      -2.599   3.761 -10.851  1.00  0.00           C  
ATOM     33  O   LEU A   3      -1.657   2.972 -10.751  1.00  0.00           O  
ATOM     34  CB  LEU A   3      -2.296   5.811 -12.251  1.00  0.00           C  
ATOM     35  CG  LEU A   3      -0.773   5.878 -12.140  1.00  0.00           C  
ATOM     36  CD1 LEU A   3      -0.124   5.111 -13.287  1.00  0.00           C  
ATOM     37  CD2 LEU A   3      -0.299   7.327 -12.122  1.00  0.00           C  
ATOM     38  H   LEU A   3      -4.805   5.399 -12.458  1.00  0.00           H  
ATOM     39  HA  LEU A   3      -2.492   3.806 -12.983  1.00  0.00           H  
ATOM     40 1HB  LEU A   3      -2.574   6.275 -13.197  1.00  0.00           H  
ATOM     41 2HB  LEU A   3      -2.708   6.413 -11.441  1.00  0.00           H  
ATOM     42  HG  LEU A   3      -0.453   5.391 -11.218  1.00  0.00           H  
ATOM     43 1HD1 LEU A   3       0.961   5.167 -13.195  1.00  0.00           H  
ATOM     44 2HD1 LEU A   3      -0.438   4.068 -13.250  1.00  0.00           H  
ATOM     45 3HD1 LEU A   3      -0.431   5.550 -14.236  1.00  0.00           H  
ATOM     46 1HD2 LEU A   3       0.788   7.354 -12.042  1.00  0.00           H  
ATOM     47 2HD2 LEU A   3      -0.608   7.822 -13.044  1.00  0.00           H  
ATOM     48 3HD2 LEU A   3      -0.740   7.843 -11.268  1.00  0.00           H  
ATOM     49  N   ASP A   4      -3.394   4.014  -9.793  1.00  0.00           N  
ATOM     50  CA  ASP A   4      -3.155   3.448  -8.469  1.00  0.00           C  
ATOM     51  C   ASP A   4      -3.134   1.922  -8.518  1.00  0.00           C  
ATOM     52  O   ASP A   4      -2.296   1.286  -7.876  1.00  0.00           O  
ATOM     53  CB  ASP A   4      -4.226   3.921  -7.483  1.00  0.00           C  
ATOM     54  CG  ASP A   4      -4.138   5.410  -7.181  1.00  0.00           C  
ATOM     55  OD1 ASP A   4      -3.151   6.012  -7.536  1.00  0.00           O  
ATOM     56  OD2 ASP A   4      -5.058   5.934  -6.599  1.00  0.00           O  
ATOM     57  H   ASP A   4      -4.188   4.622  -9.932  1.00  0.00           H  
ATOM     58  HA  ASP A   4      -2.179   3.786  -8.121  1.00  0.00           H  
ATOM     59 1HB  ASP A   4      -5.215   3.705  -7.889  1.00  0.00           H  
ATOM     60 2HB  ASP A   4      -4.129   3.369  -6.548  1.00  0.00           H  
ATOM     61  N   ILE A   5      -4.044   1.378  -9.383  1.00  0.00           N  
ATOM     62  CA  ILE A   5      -4.102  -0.071  -9.534  1.00  0.00           C  
ATOM     63  C   ILE A   5      -2.831  -0.606 -10.188  1.00  0.00           C  
ATOM     64  O   ILE A   5      -2.222  -1.555  -9.689  1.00  0.00           O  
ATOM     65  CB  ILE A   5      -5.327  -0.488 -10.368  1.00  0.00           C  
ATOM     66  CG1 ILE A   5      -6.618  -0.233  -9.586  1.00  0.00           C  
ATOM     67  CG2 ILE A   5      -5.224  -1.951 -10.770  1.00  0.00           C  
ATOM     68  CD1 ILE A   5      -7.869  -0.318 -10.429  1.00  0.00           C  
ATOM     69  H   ILE A   5      -4.676   1.955  -9.919  1.00  0.00           H  
ATOM     70  HA  ILE A   5      -4.185  -0.519  -8.543  1.00  0.00           H  
ATOM     71  HB  ILE A   5      -5.378   0.123 -11.269  1.00  0.00           H  
ATOM     72 1HG1 ILE A   5      -6.701  -0.958  -8.777  1.00  0.00           H  
ATOM     73 2HG1 ILE A   5      -6.579   0.758  -9.133  1.00  0.00           H  
ATOM     74 1HG2 ILE A   5      -6.098  -2.229 -11.359  1.00  0.00           H  
ATOM     75 2HG2 ILE A   5      -4.323  -2.103 -11.364  1.00  0.00           H  
ATOM     76 3HG2 ILE A   5      -5.177  -2.572  -9.875  1.00  0.00           H  
ATOM     77 1HD1 ILE A   5      -8.742  -0.125  -9.805  1.00  0.00           H  
ATOM     78 2HD1 ILE A   5      -7.822   0.425 -11.226  1.00  0.00           H  
ATOM     79 3HD1 ILE A   5      -7.948  -1.313 -10.864  1.00  0.00           H  
ATOM     80  N   ALA A   6      -2.446   0.091 -11.248  1.00  0.00           N  
ATOM     81  CA  ALA A   6      -1.220  -0.312 -11.931  1.00  0.00           C  
ATOM     82  C   ALA A   6      -0.029  -0.297 -10.977  1.00  0.00           C  
ATOM     83  O   ALA A   6       0.825  -1.185 -11.023  1.00  0.00           O  
ATOM     84  CB  ALA A   6      -0.952   0.597 -13.126  1.00  0.00           C  
ATOM     85  H   ALA A   6      -2.965   0.885 -11.596  1.00  0.00           H  
ATOM     86  HA  ALA A   6      -1.352  -1.334 -12.289  1.00  0.00           H  
ATOM     87 1HB  ALA A   6      -0.035   0.283 -13.625  1.00  0.00           H  
ATOM     88 2HB  ALA A   6      -1.785   0.533 -13.826  1.00  0.00           H  
ATOM     89 3HB  ALA A   6      -0.844   1.625 -12.784  1.00  0.00           H  
ATOM     90  N   ILE A   7       0.031   0.702 -10.093  1.00  0.00           N  
ATOM     91  CA  ILE A   7       1.121   0.817  -9.130  1.00  0.00           C  
ATOM     92  C   ILE A   7       1.080  -0.362  -8.161  1.00  0.00           C  
ATOM     93  O   ILE A   7       2.087  -1.043  -7.959  1.00  0.00           O  
ATOM     94  CB  ILE A   7       1.038   2.141  -8.349  1.00  0.00           C  
ATOM     95  CG1 ILE A   7       1.323   3.327  -9.275  1.00  0.00           C  
ATOM     96  CG2 ILE A   7       2.010   2.130  -7.179  1.00  0.00           C  
ATOM     97  CD1 ILE A   7       0.958   4.668  -8.680  1.00  0.00           C  
ATOM     98  H   ILE A   7      -0.700   1.398 -10.094  1.00  0.00           H  
ATOM     99  HA  ILE A   7       2.065   0.789  -9.671  1.00  0.00           H  
ATOM    100  HB  ILE A   7       0.026   2.276  -7.967  1.00  0.00           H  
ATOM    101 1HG1 ILE A   7       2.382   3.343  -9.529  1.00  0.00           H  
ATOM    102 2HG1 ILE A   7       0.766   3.205 -10.204  1.00  0.00           H  
ATOM    103 1HG2 ILE A   7       1.938   3.073  -6.638  1.00  0.00           H  
ATOM    104 2HG2 ILE A   7       1.762   1.308  -6.509  1.00  0.00           H  
ATOM    105 3HG2 ILE A   7       3.026   2.001  -7.551  1.00  0.00           H  
ATOM    106 1HD1 ILE A   7       1.189   5.458  -9.395  1.00  0.00           H  
ATOM    107 2HD1 ILE A   7      -0.107   4.686  -8.449  1.00  0.00           H  
ATOM    108 3HD1 ILE A   7       1.530   4.828  -7.767  1.00  0.00           H  
ATOM    109  N   LEU A   8      -0.080  -0.613  -7.644  1.00  0.00           N  
ATOM    110  CA  LEU A   8      -0.213  -1.675  -6.652  1.00  0.00           C  
ATOM    111  C   LEU A   8       0.157  -3.028  -7.252  1.00  0.00           C  
ATOM    112  O   LEU A   8       0.820  -3.839  -6.602  1.00  0.00           O  
ATOM    113  CB  LEU A   8      -1.647  -1.721  -6.112  1.00  0.00           C  
ATOM    114  CG  LEU A   8      -2.071  -0.526  -5.248  1.00  0.00           C  
ATOM    115  CD1 LEU A   8      -3.548  -0.650  -4.899  1.00  0.00           C  
ATOM    116  CD2 LEU A   8      -1.214  -0.478  -3.991  1.00  0.00           C  
ATOM    117  H   LEU A   8      -0.899  -0.087  -7.913  1.00  0.00           H  
ATOM    118  HA  LEU A   8       0.470  -1.467  -5.829  1.00  0.00           H  
ATOM    119 1HB  LEU A   8      -2.334  -1.781  -6.954  1.00  0.00           H  
ATOM    120 2HB  LEU A   8      -1.762  -2.622  -5.510  1.00  0.00           H  
ATOM    121  HG  LEU A   8      -1.938   0.397  -5.814  1.00  0.00           H  
ATOM    122 1HD1 LEU A   8      -3.849   0.200  -4.286  1.00  0.00           H  
ATOM    123 2HD1 LEU A   8      -4.138  -0.662  -5.815  1.00  0.00           H  
ATOM    124 3HD1 LEU A   8      -3.715  -1.573  -4.347  1.00  0.00           H  
ATOM    125 1HD2 LEU A   8      -1.515   0.372  -3.378  1.00  0.00           H  
ATOM    126 2HD2 LEU A   8      -1.348  -1.400  -3.425  1.00  0.00           H  
ATOM    127 3HD2 LEU A   8      -0.166  -0.371  -4.270  1.00  0.00           H  
ATOM    128  N   ILE A   9      -0.201  -3.273  -8.464  1.00  0.00           N  
ATOM    129  CA  ILE A   9       0.082  -4.543  -9.123  1.00  0.00           C  
ATOM    130  C   ILE A   9       1.592  -4.738  -9.241  1.00  0.00           C  
ATOM    131  O   ILE A   9       2.109  -5.818  -8.947  1.00  0.00           O  
ATOM    132  CB  ILE A   9      -0.565  -4.606 -10.518  1.00  0.00           C  
ATOM    133  CG1 ILE A   9      -2.090  -4.659 -10.397  1.00  0.00           C  
ATOM    134  CG2 ILE A   9      -0.047  -5.808 -11.292  1.00  0.00           C  
ATOM    135  CD1 ILE A   9      -2.816  -4.371 -11.692  1.00  0.00           C  
ATOM    136  H   ILE A   9      -0.696  -2.554  -8.973  1.00  0.00           H  
ATOM    137  HA  ILE A   9      -0.326  -5.348  -8.512  1.00  0.00           H  
ATOM    138  HB  ILE A   9      -0.325  -3.698 -11.072  1.00  0.00           H  
ATOM    139 1HG1 ILE A   9      -2.393  -5.646 -10.049  1.00  0.00           H  
ATOM    140 2HG1 ILE A   9      -2.422  -3.934  -9.653  1.00  0.00           H  
ATOM    141 1HG2 ILE A   9      -0.515  -5.837 -12.275  1.00  0.00           H  
ATOM    142 2HG2 ILE A   9       1.033  -5.729 -11.406  1.00  0.00           H  
ATOM    143 3HG2 ILE A   9      -0.288  -6.722 -10.748  1.00  0.00           H  
ATOM    144 1HD1 ILE A   9      -3.892  -4.427 -11.526  1.00  0.00           H  
ATOM    145 2HD1 ILE A   9      -2.554  -3.372 -12.041  1.00  0.00           H  
ATOM    146 3HD1 ILE A   9      -2.527  -5.106 -12.442  1.00  0.00           H  
ATOM    147  N   LEU A  10       2.243  -3.735  -9.650  1.00  0.00           N  
ATOM    148  CA  LEU A  10       3.693  -3.817  -9.775  1.00  0.00           C  
ATOM    149  C   LEU A  10       4.346  -4.033  -8.414  1.00  0.00           C  
ATOM    150  O   LEU A  10       5.289  -4.816  -8.291  1.00  0.00           O  
ATOM    151  CB  LEU A  10       4.247  -2.545 -10.422  1.00  0.00           C  
ATOM    152  CG  LEU A  10       3.860  -2.302 -11.881  1.00  0.00           C  
ATOM    153  CD1 LEU A  10       4.217  -0.877 -12.295  1.00  0.00           C  
ATOM    154  CD2 LEU A  10       4.543  -3.315 -12.793  1.00  0.00           C  
ATOM    155  H   LEU A  10       1.775  -2.874  -9.895  1.00  0.00           H  
ATOM    156  HA  LEU A  10       3.938  -4.666 -10.412  1.00  0.00           H  
ATOM    157 1HB  LEU A  10       3.905  -1.685  -9.847  1.00  0.00           H  
ATOM    158 2HB  LEU A  10       5.335  -2.576 -10.375  1.00  0.00           H  
ATOM    159  HG  LEU A  10       2.779  -2.398 -11.992  1.00  0.00           H  
ATOM    160 1HD1 LEU A  10       3.935  -0.718 -13.335  1.00  0.00           H  
ATOM    161 2HD1 LEU A  10       3.680  -0.169 -11.663  1.00  0.00           H  
ATOM    162 3HD1 LEU A  10       5.289  -0.723 -12.182  1.00  0.00           H  
ATOM    163 1HD2 LEU A  10       4.255  -3.127 -13.827  1.00  0.00           H  
ATOM    164 2HD2 LEU A  10       5.625  -3.221 -12.695  1.00  0.00           H  
ATOM    165 3HD2 LEU A  10       4.238  -4.323 -12.509  1.00  0.00           H  
ATOM    166  N   VAL A  11       3.798  -3.366  -7.486  1.00  0.00           N  
ATOM    167  CA  VAL A  11       4.338  -3.509  -6.138  1.00  0.00           C  
ATOM    168  C   VAL A  11       4.118  -4.935  -5.643  1.00  0.00           C  
ATOM    169  O   VAL A  11       5.033  -5.562  -5.104  1.00  0.00           O  
ATOM    170  CB  VAL A  11       3.666  -2.514  -5.174  1.00  0.00           C  
ATOM    171  CG1 VAL A  11       4.001  -2.861  -3.731  1.00  0.00           C  
ATOM    172  CG2 VAL A  11       4.106  -1.095  -5.503  1.00  0.00           C  
ATOM    173  H   VAL A  11       3.014  -2.747  -7.638  1.00  0.00           H  
ATOM    174  HA  VAL A  11       5.411  -3.316  -6.173  1.00  0.00           H  
ATOM    175  HB  VAL A  11       2.584  -2.593  -5.280  1.00  0.00           H  
ATOM    176 1HG1 VAL A  11       3.517  -2.148  -3.063  1.00  0.00           H  
ATOM    177 2HG1 VAL A  11       3.644  -3.866  -3.506  1.00  0.00           H  
ATOM    178 3HG1 VAL A  11       5.080  -2.817  -3.587  1.00  0.00           H  
ATOM    179 1HG2 VAL A  11       3.626  -0.397  -4.818  1.00  0.00           H  
ATOM    180 2HG2 VAL A  11       5.188  -1.018  -5.402  1.00  0.00           H  
ATOM    181 3HG2 VAL A  11       3.819  -0.854  -6.527  1.00  0.00           H  
ATOM    182  N   VAL A  12       3.017  -5.442  -5.822  1.00  0.00           N  
ATOM    183  CA  VAL A  12       2.672  -6.793  -5.393  1.00  0.00           C  
ATOM    184  C   VAL A  12       3.551  -7.807  -6.120  1.00  0.00           C  
ATOM    185  O   VAL A  12       4.085  -8.731  -5.505  1.00  0.00           O  
ATOM    186  CB  VAL A  12       1.188  -7.092  -5.679  1.00  0.00           C  
ATOM    187  CG1 VAL A  12       0.911  -8.583  -5.550  1.00  0.00           C  
ATOM    188  CG2 VAL A  12       0.307  -6.296  -4.729  1.00  0.00           C  
ATOM    189  H   VAL A  12       2.320  -4.883  -6.294  1.00  0.00           H  
ATOM    190  HA  VAL A  12       2.861  -6.875  -4.322  1.00  0.00           H  
ATOM    191  HB  VAL A  12       0.962  -6.811  -6.708  1.00  0.00           H  
ATOM    192 1HG1 VAL A  12      -0.142  -8.776  -5.756  1.00  0.00           H  
ATOM    193 2HG1 VAL A  12       1.526  -9.130  -6.264  1.00  0.00           H  
ATOM    194 3HG1 VAL A  12       1.148  -8.911  -4.538  1.00  0.00           H  
ATOM    195 1HG2 VAL A  12      -0.740  -6.511  -4.937  1.00  0.00           H  
ATOM    196 2HG2 VAL A  12       0.537  -6.573  -3.700  1.00  0.00           H  
ATOM    197 3HG2 VAL A  12       0.493  -5.230  -4.868  1.00  0.00           H  
ATOM    198  N   ALA A  13       3.705  -7.612  -7.381  1.00  0.00           N  
ATOM    199  CA  ALA A  13       4.529  -8.526  -8.170  1.00  0.00           C  
ATOM    200  C   ALA A  13       5.940  -8.625  -7.595  1.00  0.00           C  
ATOM    201  O   ALA A  13       6.517  -9.715  -7.535  1.00  0.00           O  
ATOM    202  CB  ALA A  13       4.582  -8.073  -9.627  1.00  0.00           C  
ATOM    203  H   ALA A  13       3.262  -6.829  -7.841  1.00  0.00           H  
ATOM    204  HA  ALA A  13       4.074  -9.516  -8.123  1.00  0.00           H  
ATOM    205 1HB  ALA A  13       5.198  -8.766 -10.201  1.00  0.00           H  
ATOM    206 2HB  ALA A  13       3.572  -8.059 -10.039  1.00  0.00           H  
ATOM    207 3HB  ALA A  13       5.010  -7.074  -9.682  1.00  0.00           H  
ATOM    208  N   ALA A  14       6.453  -7.543  -7.211  1.00  0.00           N  
ATOM    209  CA  ALA A  14       7.762  -7.517  -6.562  1.00  0.00           C  
ATOM    210  C   ALA A  14       7.725  -8.256  -5.229  1.00  0.00           C  
ATOM    211  O   ALA A  14       8.624  -9.044  -4.923  1.00  0.00           O  
ATOM    212  CB  ALA A  14       8.224  -6.077  -6.356  1.00  0.00           C  
ATOM    213  H   ALA A  14       5.957  -6.676  -7.354  1.00  0.00           H  
ATOM    214  HA  ALA A  14       8.472  -8.027  -7.212  1.00  0.00           H  
ATOM    215 1HB  ALA A  14       9.199  -6.074  -5.871  1.00  0.00           H  
ATOM    216 2HB  ALA A  14       8.296  -5.577  -7.322  1.00  0.00           H  
ATOM    217 3HB  ALA A  14       7.505  -5.550  -5.730  1.00  0.00           H  
ATOM    218  N   LYS A  15       6.680  -8.080  -4.459  1.00  0.00           N  
ATOM    219  CA  LYS A  15       6.561  -8.677  -3.130  1.00  0.00           C  
ATOM    220  C   LYS A  15       6.413 -10.193  -3.220  1.00  0.00           C  
ATOM    221  O   LYS A  15       6.961 -10.925  -2.393  1.00  0.00           O  
ATOM    222  CB  LYS A  15       5.373  -8.075  -2.377  1.00  0.00           C  
ATOM    223  CG  LYS A  15       5.581  -6.638  -1.919  1.00  0.00           C  
ATOM    224  CD  LYS A  15       4.357  -6.108  -1.188  1.00  0.00           C  
ATOM    225  CE  LYS A  15       4.514  -4.636  -0.839  1.00  0.00           C  
ATOM    226  NZ  LYS A  15       5.416  -4.433   0.327  1.00  0.00           N  
ATOM    227  H   LYS A  15       5.926  -7.504  -4.809  1.00  0.00           H  
ATOM    228  HA  LYS A  15       7.471  -8.459  -2.571  1.00  0.00           H  
ATOM    229 1HB  LYS A  15       4.489  -8.099  -3.013  1.00  0.00           H  
ATOM    230 2HB  LYS A  15       5.159  -8.679  -1.495  1.00  0.00           H  
ATOM    231 1HG  LYS A  15       6.442  -6.589  -1.251  1.00  0.00           H  
ATOM    232 2HG  LYS A  15       5.779  -6.006  -2.784  1.00  0.00           H  
ATOM    233 1HD  LYS A  15       3.475  -6.232  -1.818  1.00  0.00           H  
ATOM    234 2HD  LYS A  15       4.208  -6.675  -0.269  1.00  0.00           H  
ATOM    235 1HE  LYS A  15       4.921  -4.100  -1.695  1.00  0.00           H  
ATOM    236 2HE  LYS A  15       3.538  -4.211  -0.604  1.00  0.00           H  
ATOM    237 1HZ  LYS A  15       5.493  -3.446   0.526  1.00  0.00           H  
ATOM    238 2HZ  LYS A  15       5.038  -4.911   1.133  1.00  0.00           H  
ATOM    239 3HZ  LYS A  15       6.331  -4.805   0.114  1.00  0.00           H  
ATOM    240  N   LEU A  16       5.747 -10.632  -4.199  1.00  0.00           N  
ATOM    241  CA  LEU A  16       5.522 -12.064  -4.379  1.00  0.00           C  
ATOM    242  C   LEU A  16       6.778 -12.747  -4.909  1.00  0.00           C  
ATOM    243  O   LEU A  16       6.957 -13.953  -4.727  1.00  0.00           O  
ATOM    244  CB  LEU A  16       4.353 -12.303  -5.343  1.00  0.00           C  
ATOM    245  CG  LEU A  16       2.982 -11.814  -4.860  1.00  0.00           C  
ATOM    246  CD1 LEU A  16       1.974 -11.927  -5.996  1.00  0.00           C  
ATOM    247  CD2 LEU A  16       2.545 -12.636  -3.658  1.00  0.00           C  
ATOM    248  H   LEU A  16       5.360  -9.986  -4.871  1.00  0.00           H  
ATOM    249  HA  LEU A  16       5.277 -12.500  -3.411  1.00  0.00           H  
ATOM    250 1HB  LEU A  16       4.572 -11.800  -6.285  1.00  0.00           H  
ATOM    251 2HB  LEU A  16       4.276 -13.373  -5.537  1.00  0.00           H  
ATOM    252  HG  LEU A  16       3.049 -10.763  -4.578  1.00  0.00           H  
ATOM    253 1HD1 LEU A  16       0.999 -11.580  -5.652  1.00  0.00           H  
ATOM    254 2HD1 LEU A  16       2.301 -11.315  -6.835  1.00  0.00           H  
ATOM    255 3HD1 LEU A  16       1.898 -12.967  -6.312  1.00  0.00           H  
ATOM    256 1HD2 LEU A  16       1.570 -12.289  -3.313  1.00  0.00           H  
ATOM    257 2HD2 LEU A  16       2.477 -13.687  -3.940  1.00  0.00           H  
ATOM    258 3HD2 LEU A  16       3.275 -12.523  -2.855  1.00  0.00           H  
ATOM    259  N   GLY A  17       7.702 -11.904  -5.494  1.00  0.00           N  
ATOM    260  CA  GLY A  17       8.806 -12.495  -6.233  1.00  0.00           C  
ATOM    261  C   GLY A  17       8.375 -13.132  -7.542  1.00  0.00           C  
ATOM    262  O   GLY A  17       8.876 -14.194  -7.916  1.00  0.00           O  
ATOM    263  H   GLY A  17       7.638 -10.898  -5.427  1.00  0.00           H  
ATOM    264 1HA  GLY A  17       9.553 -11.730  -6.447  1.00  0.00           H  
ATOM    265 2HA  GLY A  17       9.290 -13.254  -5.620  1.00  0.00           H  
ATOM    266  N   THR A  18       7.355 -12.582  -8.196  1.00  0.00           N  
ATOM    267  CA  THR A  18       6.769 -13.142  -9.408  1.00  0.00           C  
ATOM    268  C   THR A  18       6.746 -12.105 -10.526  1.00  0.00           C  
ATOM    269  O   THR A  18       7.220 -10.980 -10.348  1.00  0.00           O  
ATOM    270  CB  THR A  18       5.343 -13.661  -9.149  1.00  0.00           C  
ATOM    271  OG1 THR A  18       4.475 -12.557  -8.862  1.00  0.00           O  
ATOM    272  CG2 THR A  18       5.332 -14.629  -7.976  1.00  0.00           C  
ATOM    273  H   THR A  18       6.976 -11.728  -7.816  1.00  0.00           H  
ATOM    274  HA  THR A  18       7.383 -13.983  -9.733  1.00  0.00           H  
ATOM    275  HB  THR A  18       4.975 -14.174 -10.038  1.00  0.00           H  
ATOM    276  HG1 THR A  18       4.261 -12.098  -9.678  1.00  0.00           H  
ATOM    277 1HG2 THR A  18       4.316 -14.985  -7.807  1.00  0.00           H  
ATOM    278 2HG2 THR A  18       5.983 -15.474  -8.195  1.00  0.00           H  
ATOM    279 3HG2 THR A  18       5.690 -14.119  -7.082  1.00  0.00           H  
ATOM    280  N   THR A  19       6.228 -12.511 -11.692  1.00  0.00           N  
ATOM    281  CA  THR A  19       6.058 -11.563 -12.787  1.00  0.00           C  
ATOM    282  C   THR A  19       4.830 -10.685 -12.557  1.00  0.00           C  
ATOM    283  O   THR A  19       4.038 -10.945 -11.648  1.00  0.00           O  
ATOM    284  CB  THR A  19       5.934 -12.291 -14.139  1.00  0.00           C  
ATOM    285  OG1 THR A  19       4.730 -13.070 -14.156  1.00  0.00           O  
ATOM    286  CG2 THR A  19       7.128 -13.206 -14.364  1.00  0.00           C  
ATOM    287  H   THR A  19       5.952 -13.472 -11.827  1.00  0.00           H  
ATOM    288  HA  THR A  19       6.938 -10.920 -12.829  1.00  0.00           H  
ATOM    289  HB  THR A  19       5.887 -11.558 -14.944  1.00  0.00           H  
ATOM    290  HG1 THR A  19       4.569 -13.390 -15.047  1.00  0.00           H  
ATOM    291 1HG2 THR A  19       7.023 -13.712 -15.323  1.00  0.00           H  
ATOM    292 2HG2 THR A  19       8.044 -12.615 -14.364  1.00  0.00           H  
ATOM    293 3HG2 THR A  19       7.174 -13.947 -13.567  1.00  0.00           H  
ATOM    294  N   VAL A  20       4.666  -9.602 -13.369  1.00  0.00           N  
ATOM    295  CA  VAL A  20       3.541  -8.677 -13.279  1.00  0.00           C  
ATOM    296  C   VAL A  20       2.255  -9.384 -13.704  1.00  0.00           C  
ATOM    297  O   VAL A  20       1.229  -9.278 -13.029  1.00  0.00           O  
ATOM    298  CB  VAL A  20       3.778  -7.445 -14.172  1.00  0.00           C  
ATOM    299  CG1 VAL A  20       2.555  -6.541 -14.169  1.00  0.00           C  
ATOM    300  CG2 VAL A  20       5.009  -6.689 -13.697  1.00  0.00           C  
ATOM    301  H   VAL A  20       5.376  -9.445 -14.070  1.00  0.00           H  
ATOM    302  HA  VAL A  20       3.437  -8.358 -12.241  1.00  0.00           H  
ATOM    303  HB  VAL A  20       3.929  -7.777 -15.200  1.00  0.00           H  
ATOM    304 1HG1 VAL A  20       2.740  -5.675 -14.805  1.00  0.00           H  
ATOM    305 2HG1 VAL A  20       1.694  -7.092 -14.547  1.00  0.00           H  
ATOM    306 3HG1 VAL A  20       2.354  -6.206 -13.152  1.00  0.00           H  
ATOM    307 1HG2 VAL A  20       5.171  -5.820 -14.333  1.00  0.00           H  
ATOM    308 2HG2 VAL A  20       4.860  -6.363 -12.667  1.00  0.00           H  
ATOM    309 3HG2 VAL A  20       5.880  -7.344 -13.747  1.00  0.00           H  
ATOM    310  N   GLU A  21       2.343 -10.181 -14.747  1.00  0.00           N  
ATOM    311  CA  GLU A  21       1.176 -10.877 -15.280  1.00  0.00           C  
ATOM    312  C   GLU A  21       0.606 -11.859 -14.260  1.00  0.00           C  
ATOM    313  O   GLU A  21      -0.614 -11.982 -14.124  1.00  0.00           O  
ATOM    314  CB  GLU A  21       1.540 -11.618 -16.569  1.00  0.00           C  
ATOM    315  CG  GLU A  21       1.899 -10.710 -17.736  1.00  0.00           C  
ATOM    316  CD  GLU A  21       3.316 -10.212 -17.675  1.00  0.00           C  
ATOM    317  OE1 GLU A  21       4.009 -10.560 -16.750  1.00  0.00           O  
ATOM    318  OE2 GLU A  21       3.706  -9.481 -18.556  1.00  0.00           O  
ATOM    319  H   GLU A  21       3.240 -10.316 -15.190  1.00  0.00           H  
ATOM    320  HA  GLU A  21       0.403 -10.139 -15.499  1.00  0.00           H  
ATOM    321 1HB  GLU A  21       2.389 -12.276 -16.383  1.00  0.00           H  
ATOM    322 2HB  GLU A  21       0.702 -12.244 -16.877  1.00  0.00           H  
ATOM    323 1HG  GLU A  21       1.759 -11.259 -18.667  1.00  0.00           H  
ATOM    324 2HG  GLU A  21       1.219  -9.858 -17.743  1.00  0.00           H  
ATOM    325  N   GLU A  22       1.542 -12.481 -13.587  1.00  0.00           N  
ATOM    326  CA  GLU A  22       1.109 -13.441 -12.575  1.00  0.00           C  
ATOM    327  C   GLU A  22       0.367 -12.747 -11.437  1.00  0.00           C  
ATOM    328  O   GLU A  22      -0.679 -13.224 -10.988  1.00  0.00           O  
ATOM    329  CB  GLU A  22       2.311 -14.209 -12.020  1.00  0.00           C  
ATOM    330  CG  GLU A  22       1.957 -15.266 -10.983  1.00  0.00           C  
ATOM    331  CD  GLU A  22       1.130 -16.387 -11.550  1.00  0.00           C  
ATOM    332  OE1 GLU A  22       1.122 -16.547 -12.746  1.00  0.00           O  
ATOM    333  OE2 GLU A  22       0.506 -17.083 -10.784  1.00  0.00           O  
ATOM    334  H   GLU A  22       2.529 -12.330 -13.731  1.00  0.00           H  
ATOM    335  HA  GLU A  22       0.417 -14.145 -13.040  1.00  0.00           H  
ATOM    336 1HB  GLU A  22       2.835 -14.704 -12.837  1.00  0.00           H  
ATOM    337 2HB  GLU A  22       3.008 -13.509 -11.559  1.00  0.00           H  
ATOM    338 1HG  GLU A  22       2.877 -15.681 -10.573  1.00  0.00           H  
ATOM    339 2HG  GLU A  22       1.409 -14.793 -10.169  1.00  0.00           H  
ATOM    340  N   ALA A  23       0.930 -11.582 -10.992  1.00  0.00           N  
ATOM    341  CA  ALA A  23       0.276 -10.819  -9.933  1.00  0.00           C  
ATOM    342  C   ALA A  23      -1.134 -10.406 -10.344  1.00  0.00           C  
ATOM    343  O   ALA A  23      -2.056 -10.421  -9.527  1.00  0.00           O  
ATOM    344  CB  ALA A  23       1.106  -9.589  -9.574  1.00  0.00           C  
ATOM    345  H   ALA A  23       1.794 -11.237 -11.386  1.00  0.00           H  
ATOM    346  HA  ALA A  23       0.197 -11.460  -9.055  1.00  0.00           H  
ATOM    347 1HB  ALA A  23       0.605  -9.032  -8.782  1.00  0.00           H  
ATOM    348 2HB  ALA A  23       2.091  -9.902  -9.229  1.00  0.00           H  
ATOM    349 3HB  ALA A  23       1.213  -8.954 -10.452  1.00  0.00           H  
ATOM    350  N   VAL A  24      -1.395 -10.064 -11.632  1.00  0.00           N  
ATOM    351  CA  VAL A  24      -2.696  -9.656 -12.149  1.00  0.00           C  
ATOM    352  C   VAL A  24      -3.669 -10.832 -12.085  1.00  0.00           C  
ATOM    353  O   VAL A  24      -4.788 -10.694 -11.584  1.00  0.00           O  
ATOM    354  CB  VAL A  24      -2.572  -9.162 -13.603  1.00  0.00           C  
ATOM    355  CG1 VAL A  24      -3.949  -8.937 -14.208  1.00  0.00           C  
ATOM    356  CG2 VAL A  24      -1.747  -7.884 -13.647  1.00  0.00           C  
ATOM    357  H   VAL A  24      -0.605 -10.104 -12.261  1.00  0.00           H  
ATOM    358  HA  VAL A  24      -3.081  -8.850 -11.523  1.00  0.00           H  
ATOM    359  HB  VAL A  24      -2.082  -9.933 -14.198  1.00  0.00           H  
ATOM    360 1HG1 VAL A  24      -3.843  -8.588 -15.236  1.00  0.00           H  
ATOM    361 2HG1 VAL A  24      -4.508  -9.872 -14.200  1.00  0.00           H  
ATOM    362 3HG1 VAL A  24      -4.485  -8.187 -13.625  1.00  0.00           H  
ATOM    363 1HG2 VAL A  24      -1.663  -7.541 -14.677  1.00  0.00           H  
ATOM    364 2HG2 VAL A  24      -2.235  -7.116 -13.047  1.00  0.00           H  
ATOM    365 3HG2 VAL A  24      -0.752  -8.080 -13.248  1.00  0.00           H  
ATOM    366  N   GLN A  25      -3.193 -11.991 -12.574  1.00  0.00           N  
ATOM    367  CA  GLN A  25      -4.068 -13.155 -12.667  1.00  0.00           C  
ATOM    368  C   GLN A  25      -4.473 -13.651 -11.281  1.00  0.00           C  
ATOM    369  O   GLN A  25      -5.628 -14.022 -11.063  1.00  0.00           O  
ATOM    370  CB  GLN A  25      -3.382 -14.281 -13.445  1.00  0.00           C  
ATOM    371  CG  GLN A  25      -3.210 -13.998 -14.928  1.00  0.00           C  
ATOM    372  CD  GLN A  25      -4.537 -13.797 -15.636  1.00  0.00           C  
ATOM    373  OE1 GLN A  25      -5.443 -14.628 -15.534  1.00  0.00           O  
ATOM    374  NE2 GLN A  25      -4.658 -12.690 -16.360  1.00  0.00           N  
ATOM    375  H   GLN A  25      -2.234 -12.071 -12.881  1.00  0.00           H  
ATOM    376  HA  GLN A  25      -4.975 -12.866 -13.198  1.00  0.00           H  
ATOM    377 1HB  GLN A  25      -2.395 -14.467 -13.022  1.00  0.00           H  
ATOM    378 2HB  GLN A  25      -3.960 -15.200 -13.344  1.00  0.00           H  
ATOM    379 1HG  GLN A  25      -2.618 -13.091 -15.048  1.00  0.00           H  
ATOM    380 2HG  GLN A  25      -2.699 -14.842 -15.392  1.00  0.00           H  
ATOM    381 1HE2 GLN A  25      -5.511 -12.504 -16.850  1.00  0.00           H  
ATOM    382 2HE2 GLN A  25      -3.898 -12.042 -16.416  1.00  0.00           H  
ATOM    383  N   GLN A  26      -3.486 -13.557 -10.416  1.00  0.00           N  
ATOM    384  CA  GLN A  26      -3.776 -13.988  -9.053  1.00  0.00           C  
ATOM    385  C   GLN A  26      -4.787 -13.060  -8.390  1.00  0.00           C  
ATOM    386  O   GLN A  26      -5.707 -13.513  -7.709  1.00  0.00           O  
ATOM    387  CB  GLN A  26      -2.491 -14.043  -8.222  1.00  0.00           C  
ATOM    388  CG  GLN A  26      -1.564 -15.191  -8.584  1.00  0.00           C  
ATOM    389  CD  GLN A  26      -0.328 -15.235  -7.706  1.00  0.00           C  
ATOM    390  OE1 GLN A  26      -0.154 -14.401  -6.813  1.00  0.00           O  
ATOM    391  NE2 GLN A  26       0.538 -16.210  -7.954  1.00  0.00           N  
ATOM    392  H   GLN A  26      -2.563 -13.212 -10.637  1.00  0.00           H  
ATOM    393  HA  GLN A  26      -4.209 -14.987  -9.091  1.00  0.00           H  
ATOM    394 1HB  GLN A  26      -1.938 -13.112  -8.346  1.00  0.00           H  
ATOM    395 2HB  GLN A  26      -2.745 -14.135  -7.166  1.00  0.00           H  
ATOM    396 1HG  GLN A  26      -2.103 -16.131  -8.463  1.00  0.00           H  
ATOM    397 2HG  GLN A  26      -1.244 -15.073  -9.619  1.00  0.00           H  
ATOM    398 1HE2 GLN A  26       1.373 -16.290  -7.407  1.00  0.00           H  
ATOM    399 2HE2 GLN A  26       0.358 -16.865  -8.688  1.00  0.00           H  
ATOM    400  N   ALA A  27      -4.606 -11.741  -8.598  1.00  0.00           N  
ATOM    401  CA  ALA A  27      -5.530 -10.769  -8.016  1.00  0.00           C  
ATOM    402  C   ALA A  27      -6.935 -10.943  -8.582  1.00  0.00           C  
ATOM    403  O   ALA A  27      -7.923 -10.845  -7.851  1.00  0.00           O  
ATOM    404  CB  ALA A  27      -5.030  -9.348  -8.262  1.00  0.00           C  
ATOM    405  H   ALA A  27      -3.832 -11.409  -9.156  1.00  0.00           H  
ATOM    406  HA  ALA A  27      -5.574 -10.947  -6.941  1.00  0.00           H  
ATOM    407 1HB  ALA A  27      -5.728  -8.635  -7.823  1.00  0.00           H  
ATOM    408 2HB  ALA A  27      -4.049  -9.222  -7.804  1.00  0.00           H  
ATOM    409 3HB  ALA A  27      -4.955  -9.168  -9.334  1.00  0.00           H  
ATOM    410  N   LEU A  28      -7.050 -11.239  -9.852  1.00  0.00           N  
ATOM    411  CA  LEU A  28      -8.355 -11.421 -10.480  1.00  0.00           C  
ATOM    412  C   LEU A  28      -9.056 -12.659  -9.931  1.00  0.00           C  
ATOM    413  O   LEU A  28     -10.280 -12.670  -9.785  1.00  0.00           O  
ATOM    414  CB  LEU A  28      -8.199 -11.543 -12.002  1.00  0.00           C  
ATOM    415  CG  LEU A  28      -7.755 -10.268 -12.729  1.00  0.00           C  
ATOM    416  CD1 LEU A  28      -7.388 -10.605 -14.167  1.00  0.00           C  
ATOM    417  CD2 LEU A  28      -8.873  -9.237 -12.677  1.00  0.00           C  
ATOM    418  H   LEU A  28      -6.216 -11.346 -10.410  1.00  0.00           H  
ATOM    419  HA  LEU A  28      -8.971 -10.551 -10.255  1.00  0.00           H  
ATOM    420 1HB  LEU A  28      -7.466 -12.319 -12.214  1.00  0.00           H  
ATOM    421 2HB  LEU A  28      -9.156 -11.850 -12.424  1.00  0.00           H  
ATOM    422  HG  LEU A  28      -6.865  -9.864 -12.245  1.00  0.00           H  
ATOM    423 1HD1 LEU A  28      -7.071  -9.700 -14.684  1.00  0.00           H  
ATOM    424 2HD1 LEU A  28      -6.573 -11.330 -14.175  1.00  0.00           H  
ATOM    425 3HD1 LEU A  28      -8.254 -11.029 -14.675  1.00  0.00           H  
ATOM    426 1HD2 LEU A  28      -8.556  -8.331 -13.193  1.00  0.00           H  
ATOM    427 2HD2 LEU A  28      -9.762  -9.641 -13.163  1.00  0.00           H  
ATOM    428 3HD2 LEU A  28      -9.102  -9.002 -11.638  1.00  0.00           H  
ATOM    429  N   TRP A  29      -8.227 -13.684  -9.724  1.00  0.00           N  
ATOM    430  CA  TRP A  29      -8.796 -14.894  -9.139  1.00  0.00           C  
ATOM    431  C   TRP A  29      -9.394 -14.607  -7.767  1.00  0.00           C  
ATOM    432  O   TRP A  29     -10.535 -14.984  -7.488  1.00  0.00           O  
ATOM    433  CB  TRP A  29      -7.729 -15.983  -9.018  1.00  0.00           C  
ATOM    434  CG  TRP A  29      -8.262 -17.289  -8.512  1.00  0.00           C  
ATOM    435  CD1 TRP A  29      -8.820 -18.284  -9.255  1.00  0.00           C  
ATOM    436  CD2 TRP A  29      -8.286 -17.751  -7.140  1.00  0.00           C  
ATOM    437  NE1 TRP A  29      -9.192 -19.329  -8.445  1.00  0.00           N  
ATOM    438  CE2 TRP A  29      -8.871 -19.020  -7.147  1.00  0.00           C  
ATOM    439  CE3 TRP A  29      -7.865 -17.198  -5.924  1.00  0.00           C  
ATOM    440  CZ2 TRP A  29      -9.051 -19.753  -5.985  1.00  0.00           C  
ATOM    441  CZ3 TRP A  29      -8.045 -17.933  -4.758  1.00  0.00           C  
ATOM    442  CH2 TRP A  29      -8.622 -19.177  -4.789  1.00  0.00           C  
ATOM    443  H   TRP A  29      -7.242 -13.662  -9.948  1.00  0.00           H  
ATOM    444  HA  TRP A  29      -9.593 -15.250  -9.790  1.00  0.00           H  
ATOM    445 1HB  TRP A  29      -7.271 -16.154  -9.993  1.00  0.00           H  
ATOM    446 2HB  TRP A  29      -6.943 -15.648  -8.341  1.00  0.00           H  
ATOM    447  HD1 TRP A  29      -8.954 -18.255 -10.336  1.00  0.00           H  
ATOM    448  HE1 TRP A  29      -9.630 -20.185  -8.753  1.00  0.00           H  
ATOM    449  HE3 TRP A  29      -7.404 -16.212  -5.895  1.00  0.00           H  
ATOM    450  HZ2 TRP A  29      -9.507 -20.742  -5.988  1.00  0.00           H  
ATOM    451  HZ3 TRP A  29      -7.714 -17.494  -3.816  1.00  0.00           H  
ATOM    452  HH2 TRP A  29      -8.746 -19.727  -3.855  1.00  0.00           H  
ATOM    453  N   LEU A  30      -8.686 -13.913  -6.917  1.00  0.00           N  
ATOM    454  CA  LEU A  30      -9.171 -13.515  -5.600  1.00  0.00           C  
ATOM    455  C   LEU A  30     -10.385 -12.598  -5.723  1.00  0.00           C  
ATOM    456  O   LEU A  30     -11.340 -12.719  -4.950  1.00  0.00           O  
ATOM    457  CB  LEU A  30      -8.061 -12.805  -4.816  1.00  0.00           C  
ATOM    458  CG  LEU A  30      -6.903 -13.696  -4.348  1.00  0.00           C  
ATOM    459  CD1 LEU A  30      -5.733 -12.823  -3.914  1.00  0.00           C  
ATOM    460  CD2 LEU A  30      -7.376 -14.585  -3.207  1.00  0.00           C  
ATOM    461  H   LEU A  30      -7.755 -13.645  -7.200  1.00  0.00           H  
ATOM    462  HA  LEU A  30      -9.471 -14.410  -5.057  1.00  0.00           H  
ATOM    463 1HB  LEU A  30      -7.641 -12.019  -5.442  1.00  0.00           H  
ATOM    464 2HB  LEU A  30      -8.500 -12.341  -3.933  1.00  0.00           H  
ATOM    465  HG  LEU A  30      -6.565 -14.319  -5.177  1.00  0.00           H  
ATOM    466 1HD1 LEU A  30      -4.911 -13.456  -3.582  1.00  0.00           H  
ATOM    467 2HD1 LEU A  30      -5.404 -12.212  -4.754  1.00  0.00           H  
ATOM    468 3HD1 LEU A  30      -6.046 -12.176  -3.095  1.00  0.00           H  
ATOM    469 1HD2 LEU A  30      -6.553 -15.218  -2.874  1.00  0.00           H  
ATOM    470 2HD2 LEU A  30      -7.712 -13.963  -2.377  1.00  0.00           H  
ATOM    471 3HD2 LEU A  30      -8.200 -15.210  -3.550  1.00  0.00           H  
ATOM    472  N   LYS A  31     -10.251 -11.707  -6.668  1.00  0.00           N  
ATOM    473  CA  LYS A  31     -11.332 -10.742  -6.856  1.00  0.00           C  
ATOM    474  C   LYS A  31     -12.672 -11.446  -7.047  1.00  0.00           C  
ATOM    475  O   LYS A  31     -13.631 -11.174  -6.323  1.00  0.00           O  
ATOM    476  CB  LYS A  31     -11.039  -9.835  -8.052  1.00  0.00           C  
ATOM    477  CG  LYS A  31     -12.096  -8.769  -8.307  1.00  0.00           C  
ATOM    478  CD  LYS A  31     -11.778  -7.963  -9.558  1.00  0.00           C  
ATOM    479  CE  LYS A  31     -12.858  -6.929  -9.840  1.00  0.00           C  
ATOM    480  NZ  LYS A  31     -12.727  -6.346 -11.203  1.00  0.00           N  
ATOM    481  H   LYS A  31      -9.439 -11.660  -7.267  1.00  0.00           H  
ATOM    482  HA  LYS A  31     -11.402 -10.123  -5.962  1.00  0.00           H  
ATOM    483 1HB  LYS A  31     -10.084  -9.331  -7.902  1.00  0.00           H  
ATOM    484 2HB  LYS A  31     -10.951 -10.441  -8.955  1.00  0.00           H  
ATOM    485 1HG  LYS A  31     -13.071  -9.243  -8.429  1.00  0.00           H  
ATOM    486 2HG  LYS A  31     -12.145  -8.094  -7.453  1.00  0.00           H  
ATOM    487 1HD  LYS A  31     -10.823  -7.452  -9.429  1.00  0.00           H  
ATOM    488 2HD  LYS A  31     -11.699  -8.634 -10.412  1.00  0.00           H  
ATOM    489 1HE  LYS A  31     -13.839  -7.394  -9.750  1.00  0.00           H  
ATOM    490 2HE  LYS A  31     -12.793  -6.125  -9.107  1.00  0.00           H  
ATOM    491 1HZ  LYS A  31     -13.460  -5.666 -11.351  1.00  0.00           H  
ATOM    492 2HZ  LYS A  31     -11.827  -5.895 -11.292  1.00  0.00           H  
ATOM    493 3HZ  LYS A  31     -12.805  -7.079 -11.893  1.00  0.00           H  
ATOM    494  N   THR A  32     -12.740 -12.422  -7.977  1.00  0.00           N  
ATOM    495  CA  THR A  32     -13.954 -13.166  -8.284  1.00  0.00           C  
ATOM    496  C   THR A  32     -14.316 -14.109  -7.139  1.00  0.00           C  
ATOM    497  O   THR A  32     -15.474 -14.176  -6.723  1.00  0.00           O  
ATOM    498  CB  THR A  32     -13.799 -13.967  -9.590  1.00  0.00           C  
ATOM    499  OG1 THR A  32     -13.540 -13.068 -10.677  1.00  0.00           O  
ATOM    500  CG2 THR A  32     -15.064 -14.759  -9.884  1.00  0.00           C  
ATOM    501  H   THR A  32     -11.890 -12.635  -8.481  1.00  0.00           H  
ATOM    502  HA  THR A  32     -14.771 -12.455  -8.415  1.00  0.00           H  
ATOM    503  HB  THR A  32     -12.960 -14.655  -9.498  1.00  0.00           H  
ATOM    504  HG1 THR A  32     -12.730 -12.582 -10.502  1.00  0.00           H  
ATOM    505 1HG2 THR A  32     -14.937 -15.318 -10.810  1.00  0.00           H  
ATOM    506 2HG2 THR A  32     -15.258 -15.451  -9.064  1.00  0.00           H  
ATOM    507 3HG2 THR A  32     -15.906 -14.075  -9.987  1.00  0.00           H  
ATOM    508  N   LYS A  33     -13.265 -14.789  -6.656  1.00  0.00           N  
ATOM    509  CA  LYS A  33     -13.493 -15.905  -5.744  1.00  0.00           C  
ATOM    510  C   LYS A  33     -14.067 -15.420  -4.416  1.00  0.00           C  
ATOM    511  O   LYS A  33     -15.013 -16.011  -3.890  1.00  0.00           O  
ATOM    512  CB  LYS A  33     -12.194 -16.677  -5.506  1.00  0.00           C  
ATOM    513  CG  LYS A  33     -12.330 -17.858  -4.554  1.00  0.00           C  
ATOM    514  CD  LYS A  33     -13.178 -18.965  -5.163  1.00  0.00           C  
ATOM    515  CE  LYS A  33     -13.170 -20.213  -4.293  1.00  0.00           C  
ATOM    516  NZ  LYS A  33     -14.052 -21.279  -4.840  1.00  0.00           N  
ATOM    517  H   LYS A  33     -12.318 -14.547  -6.909  1.00  0.00           H  
ATOM    518  HA  LYS A  33     -14.220 -16.580  -6.198  1.00  0.00           H  
ATOM    519 1HB  LYS A  33     -11.816 -17.055  -6.456  1.00  0.00           H  
ATOM    520 2HB  LYS A  33     -11.440 -16.003  -5.098  1.00  0.00           H  
ATOM    521 1HG  LYS A  33     -11.340 -18.255  -4.324  1.00  0.00           H  
ATOM    522 2HG  LYS A  33     -12.793 -17.526  -3.625  1.00  0.00           H  
ATOM    523 1HD  LYS A  33     -14.206 -18.616  -5.274  1.00  0.00           H  
ATOM    524 2HD  LYS A  33     -12.791 -19.218  -6.150  1.00  0.00           H  
ATOM    525 1HE  LYS A  33     -12.154 -20.600  -4.222  1.00  0.00           H  
ATOM    526 2HE  LYS A  33     -13.508 -19.958  -3.289  1.00  0.00           H  
ATOM    527 1HZ  LYS A  33     -14.019 -22.087  -4.236  1.00  0.00           H  
ATOM    528 2HZ  LYS A  33     -15.001 -20.937  -4.893  1.00  0.00           H  
ATOM    529 3HZ  LYS A  33     -13.735 -21.537  -5.764  1.00  0.00           H  
ATOM    530  N   LEU A  34     -13.512 -14.344  -3.904  1.00  0.00           N  
ATOM    531  CA  LEU A  34     -13.855 -13.913  -2.553  1.00  0.00           C  
ATOM    532  C   LEU A  34     -14.941 -12.842  -2.583  1.00  0.00           C  
ATOM    533  O   LEU A  34     -15.495 -12.484  -1.542  1.00  0.00           O  
ATOM    534  CB  LEU A  34     -12.612 -13.371  -1.835  1.00  0.00           C  
ATOM    535  CG  LEU A  34     -11.442 -14.354  -1.699  1.00  0.00           C  
ATOM    536  CD1 LEU A  34     -10.261 -13.650  -1.044  1.00  0.00           C  
ATOM    537  CD2 LEU A  34     -11.883 -15.559  -0.881  1.00  0.00           C  
ATOM    538  H   LEU A  34     -12.843 -13.805  -4.438  1.00  0.00           H  
ATOM    539  HA  LEU A  34     -14.236 -14.772  -2.002  1.00  0.00           H  
ATOM    540 1HB  LEU A  34     -12.251 -12.500  -2.377  1.00  0.00           H  
ATOM    541 2HB  LEU A  34     -12.900 -13.058  -0.832  1.00  0.00           H  
ATOM    542  HG  LEU A  34     -11.127 -14.684  -2.689  1.00  0.00           H  
ATOM    543 1HD1 LEU A  34      -9.430 -14.348  -0.947  1.00  0.00           H  
ATOM    544 2HD1 LEU A  34      -9.955 -12.805  -1.660  1.00  0.00           H  
ATOM    545 3HD1 LEU A  34     -10.553 -13.295  -0.056  1.00  0.00           H  
ATOM    546 1HD2 LEU A  34     -11.052 -16.258  -0.785  1.00  0.00           H  
ATOM    547 2HD2 LEU A  34     -12.198 -15.231   0.110  1.00  0.00           H  
ATOM    548 3HD2 LEU A  34     -12.717 -16.053  -1.380  1.00  0.00           H  
ATOM    549  N   GLY A  35     -15.331 -12.438  -3.746  1.00  0.00           N  
ATOM    550  CA  GLY A  35     -16.304 -11.361  -3.866  1.00  0.00           C  
ATOM    551  C   GLY A  35     -15.764 -10.019  -3.411  1.00  0.00           C  
ATOM    552  O   GLY A  35     -16.406  -9.323  -2.620  1.00  0.00           O  
ATOM    553  H   GLY A  35     -14.965 -12.865  -4.585  1.00  0.00           H  
ATOM    554 1HA  GLY A  35     -16.624 -11.275  -4.904  1.00  0.00           H  
ATOM    555 2HA  GLY A  35     -17.186 -11.601  -3.275  1.00  0.00           H  
ATOM    556  N   VAL A  36     -14.462  -9.661  -3.771  1.00  0.00           N  
ATOM    557  CA  VAL A  36     -13.797  -8.463  -3.265  1.00  0.00           C  
ATOM    558  C   VAL A  36     -13.352  -7.585  -4.432  1.00  0.00           C  
ATOM    559  O   VAL A  36     -13.414  -8.006  -5.590  1.00  0.00           O  
ATOM    560  CB  VAL A  36     -12.585  -8.821  -2.376  1.00  0.00           C  
ATOM    561  CG1 VAL A  36     -13.024  -9.654  -1.172  1.00  0.00           C  
ATOM    562  CG2 VAL A  36     -11.530  -9.568  -3.189  1.00  0.00           C  
ATOM    563  H   VAL A  36     -13.968 -10.265  -4.411  1.00  0.00           H  
ATOM    564  HA  VAL A  36     -14.509  -7.902  -2.659  1.00  0.00           H  
ATOM    565  HB  VAL A  36     -12.150  -7.903  -1.981  1.00  0.00           H  
ATOM    566 1HG1 VAL A  36     -12.156  -9.896  -0.560  1.00  0.00           H  
ATOM    567 2HG1 VAL A  36     -13.740  -9.086  -0.579  1.00  0.00           H  
ATOM    568 3HG1 VAL A  36     -13.490 -10.577  -1.519  1.00  0.00           H  
ATOM    569 1HG2 VAL A  36     -10.683  -9.813  -2.549  1.00  0.00           H  
ATOM    570 2HG2 VAL A  36     -11.961 -10.486  -3.588  1.00  0.00           H  
ATOM    571 3HG2 VAL A  36     -11.192  -8.938  -4.012  1.00  0.00           H  
ATOM    572  N   SER A  37     -12.923  -6.368  -4.062  1.00  0.00           N  
ATOM    573  CA  SER A  37     -12.387  -5.472  -5.080  1.00  0.00           C  
ATOM    574  C   SER A  37     -10.982  -5.894  -5.505  1.00  0.00           C  
ATOM    575  O   SER A  37     -10.354  -6.726  -4.847  1.00  0.00           O  
ATOM    576  CB  SER A  37     -12.361  -4.048  -4.560  1.00  0.00           C  
ATOM    577  OG  SER A  37     -11.370  -3.889  -3.582  1.00  0.00           O  
ATOM    578  H   SER A  37     -12.962  -6.055  -3.102  1.00  0.00           H  
ATOM    579  HA  SER A  37     -13.034  -5.516  -5.957  1.00  0.00           H  
ATOM    580 1HB  SER A  37     -12.175  -3.362  -5.385  1.00  0.00           H  
ATOM    581 2HB  SER A  37     -13.334  -3.797  -4.138  1.00  0.00           H  
ATOM    582  HG  SER A  37     -11.485  -3.002  -3.231  1.00  0.00           H  
ATOM    583  N   LEU A  38     -10.493  -5.334  -6.685  1.00  0.00           N  
ATOM    584  CA  LEU A  38      -9.159  -5.654  -7.178  1.00  0.00           C  
ATOM    585  C   LEU A  38      -8.088  -5.185  -6.200  1.00  0.00           C  
ATOM    586  O   LEU A  38      -7.109  -5.893  -5.956  1.00  0.00           O  
ATOM    587  CB  LEU A  38      -8.928  -5.015  -8.550  1.00  0.00           C  
ATOM    588  CG  LEU A  38      -7.600  -5.340  -9.236  1.00  0.00           C  
ATOM    589  CD1 LEU A  38      -7.463  -6.844  -9.436  1.00  0.00           C  
ATOM    590  CD2 LEU A  38      -7.491  -4.606 -10.569  1.00  0.00           C  
ATOM    591  H   LEU A  38     -11.072  -4.694  -7.210  1.00  0.00           H  
ATOM    592  HA  LEU A  38      -9.077  -6.736  -7.280  1.00  0.00           H  
ATOM    593 1HB  LEU A  38      -9.726  -5.332  -9.220  1.00  0.00           H  
ATOM    594 2HB  LEU A  38      -8.982  -3.931  -8.442  1.00  0.00           H  
ATOM    595  HG  LEU A  38      -6.774  -5.031  -8.595  1.00  0.00           H  
ATOM    596 1HD1 LEU A  38      -6.512  -7.062  -9.925  1.00  0.00           H  
ATOM    597 2HD1 LEU A  38      -7.494  -7.345  -8.469  1.00  0.00           H  
ATOM    598 3HD1 LEU A  38      -8.280  -7.204 -10.059  1.00  0.00           H  
ATOM    599 1HD2 LEU A  38      -6.540  -4.849 -11.042  1.00  0.00           H  
ATOM    600 2HD2 LEU A  38      -8.310  -4.914 -11.220  1.00  0.00           H  
ATOM    601 3HD2 LEU A  38      -7.548  -3.531 -10.397  1.00  0.00           H  
ATOM    602  N   ILE A  39      -8.287  -4.051  -5.542  1.00  0.00           N  
ATOM    603  CA  ILE A  39      -7.344  -3.524  -4.561  1.00  0.00           C  
ATOM    604  C   ILE A  39      -7.257  -4.434  -3.338  1.00  0.00           C  
ATOM    605  O   ILE A  39      -6.163  -4.730  -2.853  1.00  0.00           O  
ATOM    606  CB  ILE A  39      -7.748  -2.105  -4.119  1.00  0.00           C  
ATOM    607  CG1 ILE A  39      -7.591  -1.120  -5.281  1.00  0.00           C  
ATOM    608  CG2 ILE A  39      -6.916  -1.662  -2.926  1.00  0.00           C  
ATOM    609  CD1 ILE A  39      -8.247   0.220  -5.038  1.00  0.00           C  
ATOM    610  H   ILE A  39      -9.133  -3.536  -5.737  1.00  0.00           H  
ATOM    611  HA  ILE A  39      -6.355  -3.483  -5.018  1.00  0.00           H  
ATOM    612  HB  ILE A  39      -8.801  -2.096  -3.840  1.00  0.00           H  
ATOM    613 1HG1 ILE A  39      -6.532  -0.951  -5.474  1.00  0.00           H  
ATOM    614 2HG1 ILE A  39      -8.022  -1.551  -6.185  1.00  0.00           H  
ATOM    615 1HG2 ILE A  39      -7.213  -0.657  -2.627  1.00  0.00           H  
ATOM    616 2HG2 ILE A  39      -7.076  -2.349  -2.096  1.00  0.00           H  
ATOM    617 3HG2 ILE A  39      -5.860  -1.663  -3.198  1.00  0.00           H  
ATOM    618 1HD1 ILE A  39      -8.093   0.863  -5.905  1.00  0.00           H  
ATOM    619 2HD1 ILE A  39      -9.316   0.078  -4.877  1.00  0.00           H  
ATOM    620 3HD1 ILE A  39      -7.806   0.687  -4.158  1.00  0.00           H  
ATOM    621  N   GLN A  40      -8.427  -4.900  -2.911  1.00  0.00           N  
ATOM    622  CA  GLN A  40      -8.462  -5.836  -1.792  1.00  0.00           C  
ATOM    623  C   GLN A  40      -7.760  -7.143  -2.150  1.00  0.00           C  
ATOM    624  O   GLN A  40      -7.011  -7.695  -1.338  1.00  0.00           O  
ATOM    625  CB  GLN A  40      -9.907  -6.117  -1.371  1.00  0.00           C  
ATOM    626  CG  GLN A  40     -10.590  -4.951  -0.677  1.00  0.00           C  
ATOM    627  CD  GLN A  40     -12.067  -5.203  -0.439  1.00  0.00           C  
ATOM    628  OE1 GLN A  40     -12.774  -5.705  -1.316  1.00  0.00           O  
ATOM    629  NE2 GLN A  40     -12.540  -4.857   0.752  1.00  0.00           N  
ATOM    630  H   GLN A  40      -9.295  -4.618  -3.344  1.00  0.00           H  
ATOM    631  HA  GLN A  40      -7.932  -5.391  -0.951  1.00  0.00           H  
ATOM    632 1HB  GLN A  40     -10.498  -6.378  -2.249  1.00  0.00           H  
ATOM    633 2HB  GLN A  40      -9.929  -6.971  -0.695  1.00  0.00           H  
ATOM    634 1HG  GLN A  40     -10.111  -4.785   0.288  1.00  0.00           H  
ATOM    635 2HG  GLN A  40     -10.491  -4.062  -1.300  1.00  0.00           H  
ATOM    636 1HE2 GLN A  40     -13.508  -5.000   0.968  1.00  0.00           H  
ATOM    637 2HE2 GLN A  40     -11.932  -4.453   1.436  1.00  0.00           H  
ATOM    638  N   ALA A  41      -7.997  -7.540  -3.389  1.00  0.00           N  
ATOM    639  CA  ALA A  41      -7.323  -8.744  -3.868  1.00  0.00           C  
ATOM    640  C   ALA A  41      -5.809  -8.560  -3.878  1.00  0.00           C  
ATOM    641  O   ALA A  41      -5.064  -9.469  -3.504  1.00  0.00           O  
ATOM    642  CB  ALA A  41      -7.820  -9.110  -5.264  1.00  0.00           C  
ATOM    643  H   ALA A  41      -8.619  -7.044  -4.010  1.00  0.00           H  
ATOM    644  HA  ALA A  41      -7.559  -9.559  -3.184  1.00  0.00           H  
ATOM    645 1HB  ALA A  41      -7.310 -10.010  -5.608  1.00  0.00           H  
ATOM    646 2HB  ALA A  41      -8.895  -9.293  -5.232  1.00  0.00           H  
ATOM    647 3HB  ALA A  41      -7.613  -8.291  -5.951  1.00  0.00           H  
ATOM    648  N   LEU A  42      -5.360  -7.396  -4.254  1.00  0.00           N  
ATOM    649  CA  LEU A  42      -3.930  -7.117  -4.315  1.00  0.00           C  
ATOM    650  C   LEU A  42      -3.339  -6.993  -2.915  1.00  0.00           C  
ATOM    651  O   LEU A  42      -2.185  -7.363  -2.687  1.00  0.00           O  
ATOM    652  CB  LEU A  42      -3.666  -5.833  -5.108  1.00  0.00           C  
ATOM    653  CG  LEU A  42      -3.919  -5.903  -6.615  1.00  0.00           C  
ATOM    654  CD1 LEU A  42      -3.981  -4.499  -7.207  1.00  0.00           C  
ATOM    655  CD2 LEU A  42      -2.840  -6.732  -7.301  1.00  0.00           C  
ATOM    656  H   LEU A  42      -6.015  -6.671  -4.510  1.00  0.00           H  
ATOM    657  HA  LEU A  42      -3.437  -7.946  -4.823  1.00  0.00           H  
ATOM    658 1HB  LEU A  42      -4.300  -5.042  -4.708  1.00  0.00           H  
ATOM    659 2HB  LEU A  42      -2.626  -5.544  -4.965  1.00  0.00           H  
ATOM    660  HG  LEU A  42      -4.890  -6.364  -6.800  1.00  0.00           H  
ATOM    661 1HD1 LEU A  42      -4.161  -4.564  -8.280  1.00  0.00           H  
ATOM    662 2HD1 LEU A  42      -4.791  -3.941  -6.737  1.00  0.00           H  
ATOM    663 3HD1 LEU A  42      -3.036  -3.988  -7.029  1.00  0.00           H  
ATOM    664 1HD2 LEU A  42      -3.037  -6.772  -8.373  1.00  0.00           H  
ATOM    665 2HD2 LEU A  42      -1.865  -6.276  -7.128  1.00  0.00           H  
ATOM    666 3HD2 LEU A  42      -2.845  -7.744  -6.894  1.00  0.00           H  
ATOM    667  N   LEU A  43      -4.134  -6.526  -2.027  1.00  0.00           N  
ATOM    668  CA  LEU A  43      -3.673  -6.449  -0.644  1.00  0.00           C  
ATOM    669  C   LEU A  43      -3.461  -7.841  -0.059  1.00  0.00           C  
ATOM    670  O   LEU A  43      -2.503  -8.069   0.682  1.00  0.00           O  
ATOM    671  CB  LEU A  43      -4.686  -5.676   0.211  1.00  0.00           C  
ATOM    672  CG  LEU A  43      -4.318  -5.511   1.691  1.00  0.00           C  
ATOM    673  CD1 LEU A  43      -2.993  -4.770   1.805  1.00  0.00           C  
ATOM    674  CD2 LEU A  43      -5.429  -4.761   2.410  1.00  0.00           C  
ATOM    675  H   LEU A  43      -5.067  -6.212  -2.252  1.00  0.00           H  
ATOM    676  HA  LEU A  43      -2.717  -5.926  -0.627  1.00  0.00           H  
ATOM    677 1HB  LEU A  43      -4.810  -4.681  -0.213  1.00  0.00           H  
ATOM    678 2HB  LEU A  43      -5.645  -6.191   0.163  1.00  0.00           H  
ATOM    679  HG  LEU A  43      -4.190  -6.494   2.146  1.00  0.00           H  
ATOM    680 1HD1 LEU A  43      -2.731  -4.653   2.857  1.00  0.00           H  
ATOM    681 2HD1 LEU A  43      -2.212  -5.338   1.300  1.00  0.00           H  
ATOM    682 3HD1 LEU A  43      -3.085  -3.788   1.343  1.00  0.00           H  
ATOM    683 1HD2 LEU A  43      -5.167  -4.644   3.462  1.00  0.00           H  
ATOM    684 2HD2 LEU A  43      -5.556  -3.777   1.956  1.00  0.00           H  
ATOM    685 3HD2 LEU A  43      -6.360  -5.322   2.327  1.00  0.00           H  
ATOM    686  N   ILE A  44      -4.296  -8.742  -0.424  1.00  0.00           N  
ATOM    687  CA  ILE A  44      -4.149 -10.117   0.038  1.00  0.00           C  
ATOM    688  C   ILE A  44      -2.812 -10.681  -0.437  1.00  0.00           C  
ATOM    689  O   ILE A  44      -2.103 -11.341   0.327  1.00  0.00           O  
ATOM    690  CB  ILE A  44      -5.302 -11.003  -0.471  1.00  0.00           C  
ATOM    691  CG1 ILE A  44      -6.615 -10.613   0.211  1.00  0.00           C  
ATOM    692  CG2 ILE A  44      -4.989 -12.472  -0.232  1.00  0.00           C  
ATOM    693  CD1 ILE A  44      -7.843 -11.205  -0.443  1.00  0.00           C  
ATOM    694  H   ILE A  44      -5.066  -8.508  -1.034  1.00  0.00           H  
ATOM    695  HA  ILE A  44      -4.161 -10.120   1.127  1.00  0.00           H  
ATOM    696  HB  ILE A  44      -5.441 -10.840  -1.539  1.00  0.00           H  
ATOM    697 1HG1 ILE A  44      -6.595 -10.935   1.252  1.00  0.00           H  
ATOM    698 2HG1 ILE A  44      -6.719  -9.527   0.209  1.00  0.00           H  
ATOM    699 1HG2 ILE A  44      -5.814 -13.083  -0.596  1.00  0.00           H  
ATOM    700 2HG2 ILE A  44      -4.077 -12.741  -0.762  1.00  0.00           H  
ATOM    701 3HG2 ILE A  44      -4.853 -12.646   0.836  1.00  0.00           H  
ATOM    702 1HD1 ILE A  44      -8.734 -10.883   0.096  1.00  0.00           H  
ATOM    703 2HD1 ILE A  44      -7.903 -10.866  -1.478  1.00  0.00           H  
ATOM    704 3HD1 ILE A  44      -7.778 -12.292  -0.421  1.00  0.00           H  
ATOM    705  N   LEU A  45      -2.536 -10.387  -1.674  1.00  0.00           N  
ATOM    706  CA  LEU A  45      -1.281 -10.893  -2.220  1.00  0.00           C  
ATOM    707  C   LEU A  45      -0.086 -10.277  -1.500  1.00  0.00           C  
ATOM    708  O   LEU A  45       0.888 -10.970  -1.199  1.00  0.00           O  
ATOM    709  CB  LEU A  45      -1.193 -10.604  -3.720  1.00  0.00           C  
ATOM    710  CG  LEU A  45      -2.218 -11.312  -4.608  1.00  0.00           C  
ATOM    711  CD1 LEU A  45      -2.098 -10.825  -6.050  1.00  0.00           C  
ATOM    712  CD2 LEU A  45      -2.034 -12.825  -4.535  1.00  0.00           C  
ATOM    713  H   LEU A  45      -3.141  -9.832  -2.263  1.00  0.00           H  
ATOM    714  HA  LEU A  45      -1.250 -11.972  -2.072  1.00  0.00           H  
ATOM    715 1HB  LEU A  45      -1.314  -9.532  -3.874  1.00  0.00           H  
ATOM    716 2HB  LEU A  45      -0.203 -10.891  -4.073  1.00  0.00           H  
ATOM    717  HG  LEU A  45      -3.225 -11.061  -4.274  1.00  0.00           H  
ATOM    718 1HD1 LEU A  45      -2.834 -11.338  -6.669  1.00  0.00           H  
ATOM    719 2HD1 LEU A  45      -2.280  -9.751  -6.087  1.00  0.00           H  
ATOM    720 3HD1 LEU A  45      -1.098 -11.037  -6.423  1.00  0.00           H  
ATOM    721 1HD2 LEU A  45      -2.772 -13.313  -5.172  1.00  0.00           H  
ATOM    722 2HD2 LEU A  45      -1.032 -13.087  -4.875  1.00  0.00           H  
ATOM    723 3HD2 LEU A  45      -2.167 -13.158  -3.506  1.00  0.00           H  
ATOM    724  N   ALA A  46      -0.236  -9.068  -1.269  1.00  0.00           N  
ATOM    725  CA  ALA A  46       0.809  -8.387  -0.511  1.00  0.00           C  
ATOM    726  C   ALA A  46       0.921  -8.949   0.903  1.00  0.00           C  
ATOM    727  O   ALA A  46       2.026  -9.135   1.416  1.00  0.00           O  
ATOM    728  CB  ALA A  46       0.539  -6.890  -0.466  1.00  0.00           C  
ATOM    729  H   ALA A  46      -1.040  -8.542  -1.579  1.00  0.00           H  
ATOM    730  HA  ALA A  46       1.763  -8.549  -1.015  1.00  0.00           H  
ATOM    731 1HB  ALA A  46       1.327  -6.396   0.103  1.00  0.00           H  
ATOM    732 2HB  ALA A  46       0.520  -6.493  -1.480  1.00  0.00           H  
ATOM    733 3HB  ALA A  46      -0.422  -6.709   0.013  1.00  0.00           H  
ATOM    734  N   ALA A  47      -0.126  -9.237   1.518  1.00  0.00           N  
ATOM    735  CA  ALA A  47      -0.126  -9.816   2.858  1.00  0.00           C  
ATOM    736  C   ALA A  47       0.541 -11.190   2.862  1.00  0.00           C  
ATOM    737  O   ALA A  47       1.325 -11.505   3.760  1.00  0.00           O  
ATOM    738  CB  ALA A  47      -1.551  -9.919   3.396  1.00  0.00           C  
ATOM    739  H   ALA A  47      -1.008  -9.057   1.061  1.00  0.00           H  
ATOM    740  HA  ALA A  47       0.451  -9.160   3.511  1.00  0.00           H  
ATOM    741 1HB  ALA A  47      -1.532 -10.353   4.395  1.00  0.00           H  
ATOM    742 2HB  ALA A  47      -1.995  -8.924   3.441  1.00  0.00           H  
ATOM    743 3HB  ALA A  47      -2.143 -10.552   2.737  1.00  0.00           H  
ATOM    744  N   ALA A  48       0.273 -11.951   1.848  1.00  0.00           N  
ATOM    745  CA  ALA A  48       0.906 -13.261   1.723  1.00  0.00           C  
ATOM    746  C   ALA A  48       2.426 -13.135   1.701  1.00  0.00           C  
ATOM    747  O   ALA A  48       3.128 -13.909   2.358  1.00  0.00           O  
ATOM    748  CB  ALA A  48       0.418 -13.968   0.461  1.00  0.00           C  
ATOM    749  H   ALA A  48      -0.376 -11.647   1.137  1.00  0.00           H  
ATOM    750  HA  ALA A  48       0.627 -13.857   2.592  1.00  0.00           H  
ATOM    751 1HB  ALA A  48       0.897 -14.943   0.381  1.00  0.00           H  
ATOM    752 2HB  ALA A  48      -0.664 -14.099   0.512  1.00  0.00           H  
ATOM    753 3HB  ALA A  48       0.668 -13.368  -0.413  1.00  0.00           H  
ATOM    754  N   ALA A  49       2.884 -12.162   0.999  1.00  0.00           N  
ATOM    755  CA  ALA A  49       4.315 -11.869   0.989  1.00  0.00           C  
ATOM    756  C   ALA A  49       4.786 -11.391   2.361  1.00  0.00           C  
ATOM    757  O   ALA A  49       5.821 -11.838   2.859  1.00  0.00           O  
ATOM    758  CB  ALA A  49       4.636 -10.825  -0.075  1.00  0.00           C  
ATOM    759  H   ALA A  49       2.260 -11.591   0.448  1.00  0.00           H  
ATOM    760  HA  ALA A  49       4.848 -12.790   0.752  1.00  0.00           H  
ATOM    761 1HB  ALA A  49       5.706 -10.616  -0.071  1.00  0.00           H  
ATOM    762 2HB  ALA A  49       4.345 -11.203  -1.055  1.00  0.00           H  
ATOM    763 3HB  ALA A  49       4.088  -9.908   0.137  1.00  0.00           H  
ATOM    764  N   ASN A  50       4.023 -10.589   3.009  1.00  0.00           N  
ATOM    765  CA  ASN A  50       4.434  -9.985   4.273  1.00  0.00           C  
ATOM    766  C   ASN A  50       4.562 -11.031   5.378  1.00  0.00           C  
ATOM    767  O   ASN A  50       5.441 -10.928   6.234  1.00  0.00           O  
ATOM    768  CB  ASN A  50       3.460  -8.895   4.682  1.00  0.00           C  
ATOM    769  CG  ASN A  50       3.567  -7.670   3.817  1.00  0.00           C  
ATOM    770  OD1 ASN A  50       4.610  -7.418   3.204  1.00  0.00           O  
ATOM    771  ND2 ASN A  50       2.508  -6.903   3.757  1.00  0.00           N  
ATOM    772  H   ASN A  50       3.112 -10.371   2.632  1.00  0.00           H  
ATOM    773  HA  ASN A  50       5.419  -9.536   4.139  1.00  0.00           H  
ATOM    774 1HB  ASN A  50       2.440  -9.278   4.624  1.00  0.00           H  
ATOM    775 2HB  ASN A  50       3.645  -8.612   5.718  1.00  0.00           H  
ATOM    776 1HD2 ASN A  50       2.522  -6.074   3.196  1.00  0.00           H  
ATOM    777 2HD2 ASN A  50       1.686  -7.146   4.270  1.00  0.00           H  
ATOM    778  N   THR A  51       3.769 -12.028   5.332  1.00  0.00           N  
ATOM    779  CA  THR A  51       3.742 -13.016   6.405  1.00  0.00           C  
ATOM    780  C   THR A  51       4.603 -14.225   6.050  1.00  0.00           C  
ATOM    781  O   THR A  51       4.752 -15.145   6.855  1.00  0.00           O  
ATOM    782  CB  THR A  51       2.302 -13.472   6.705  1.00  0.00           C  
ATOM    783  OG1 THR A  51       1.708 -14.003   5.513  1.00  0.00           O  
ATOM    784  CG2 THR A  51       1.467 -12.305   7.208  1.00  0.00           C  
ATOM    785  H   THR A  51       3.148 -12.141   4.543  1.00  0.00           H  
ATOM    786  HA  THR A  51       4.147 -12.558   7.308  1.00  0.00           H  
ATOM    787  HB  THR A  51       2.319 -14.253   7.465  1.00  0.00           H  
ATOM    788  HG1 THR A  51       1.744 -14.962   5.538  1.00  0.00           H  
ATOM    789 1HG2 THR A  51       0.453 -12.646   7.415  1.00  0.00           H  
ATOM    790 2HG2 THR A  51       1.910 -11.907   8.121  1.00  0.00           H  
ATOM    791 3HG2 THR A  51       1.438 -11.525   6.448  1.00  0.00           H  
ATOM    792  N   GLY A  52       5.223 -14.216   4.814  1.00  0.00           N  
ATOM    793  CA  GLY A  52       6.005 -15.345   4.336  1.00  0.00           C  
ATOM    794  C   GLY A  52       5.161 -16.563   4.014  1.00  0.00           C  
ATOM    795  O   GLY A  52       5.553 -17.693   4.313  1.00  0.00           O  
ATOM    796  H   GLY A  52       5.128 -13.400   4.226  1.00  0.00           H  
ATOM    797 1HA  GLY A  52       6.553 -15.053   3.439  1.00  0.00           H  
ATOM    798 2HA  GLY A  52       6.744 -15.620   5.088  1.00  0.00           H  
ATOM    799  N   THR A  53       3.910 -16.411   3.547  1.00  0.00           N  
ATOM    800  CA  THR A  53       2.975 -17.497   3.277  1.00  0.00           C  
ATOM    801  C   THR A  53       2.525 -17.476   1.819  1.00  0.00           C  
ATOM    802  O   THR A  53       2.984 -16.641   1.037  1.00  0.00           O  
ATOM    803  CB  THR A  53       1.747 -17.419   4.202  1.00  0.00           C  
ATOM    804  OG1 THR A  53       0.947 -16.286   3.842  1.00  0.00           O  
ATOM    805  CG2 THR A  53       2.181 -17.287   5.654  1.00  0.00           C  
ATOM    806  H   THR A  53       3.619 -15.458   3.379  1.00  0.00           H  
ATOM    807  HA  THR A  53       3.483 -18.444   3.466  1.00  0.00           H  
ATOM    808  HB  THR A  53       1.148 -18.321   4.088  1.00  0.00           H  
ATOM    809  HG1 THR A  53       0.448 -16.486   3.046  1.00  0.00           H  
ATOM    810 1HG2 THR A  53       1.300 -17.233   6.294  1.00  0.00           H  
ATOM    811 2HG2 THR A  53       2.781 -18.153   5.935  1.00  0.00           H  
ATOM    812 3HG2 THR A  53       2.773 -16.381   5.777  1.00  0.00           H  
ATOM    813  N   THR A  54       1.712 -18.409   1.483  1.00  0.00           N  
ATOM    814  CA  THR A  54       1.113 -18.420   0.152  1.00  0.00           C  
ATOM    815  C   THR A  54      -0.227 -17.689   0.158  1.00  0.00           C  
ATOM    816  O   THR A  54      -0.651 -17.168   1.192  1.00  0.00           O  
ATOM    817  CB  THR A  54       0.918 -19.858  -0.360  1.00  0.00           C  
ATOM    818  OG1 THR A  54       0.575 -19.830  -1.752  1.00  0.00           O  
ATOM    819  CG2 THR A  54      -0.188 -20.557   0.416  1.00  0.00           C  
ATOM    820  H   THR A  54       1.479 -19.147   2.134  1.00  0.00           H  
ATOM    821  HA  THR A  54       1.784 -17.902  -0.534  1.00  0.00           H  
ATOM    822  HB  THR A  54       1.847 -20.415  -0.240  1.00  0.00           H  
ATOM    823  HG1 THR A  54       0.818 -20.666  -2.158  1.00  0.00           H  
ATOM    824 1HG2 THR A  54      -0.310 -21.573   0.041  1.00  0.00           H  
ATOM    825 2HG2 THR A  54       0.075 -20.590   1.474  1.00  0.00           H  
ATOM    826 3HG2 THR A  54      -1.121 -20.010   0.293  1.00  0.00           H  
ATOM    827  N   VAL A  55      -0.929 -17.622  -1.002  1.00  0.00           N  
ATOM    828  CA  VAL A  55      -2.133 -16.823  -1.207  1.00  0.00           C  
ATOM    829  C   VAL A  55      -3.290 -17.420  -0.407  1.00  0.00           C  
ATOM    830  O   VAL A  55      -3.966 -16.709   0.340  1.00  0.00           O  
ATOM    831  CB  VAL A  55      -2.504 -16.774  -2.701  1.00  0.00           C  
ATOM    832  CG1 VAL A  55      -3.828 -16.050  -2.898  1.00  0.00           C  
ATOM    833  CG2 VAL A  55      -1.395 -16.093  -3.489  1.00  0.00           C  
ATOM    834  H   VAL A  55      -0.570 -18.176  -1.766  1.00  0.00           H  
ATOM    835  HA  VAL A  55      -1.944 -15.812  -0.847  1.00  0.00           H  
ATOM    836  HB  VAL A  55      -2.637 -17.793  -3.067  1.00  0.00           H  
ATOM    837 1HG1 VAL A  55      -4.075 -16.026  -3.960  1.00  0.00           H  
ATOM    838 2HG1 VAL A  55      -4.614 -16.576  -2.355  1.00  0.00           H  
ATOM    839 3HG1 VAL A  55      -3.745 -15.032  -2.521  1.00  0.00           H  
ATOM    840 1HG2 VAL A  55      -1.664 -16.061  -4.544  1.00  0.00           H  
ATOM    841 2HG2 VAL A  55      -1.258 -15.076  -3.118  1.00  0.00           H  
ATOM    842 3HG2 VAL A  55      -0.466 -16.651  -3.366  1.00  0.00           H  
ATOM    843  N   GLU A  56      -3.433 -18.704  -0.466  1.00  0.00           N  
ATOM    844  CA  GLU A  56      -4.545 -19.388   0.191  1.00  0.00           C  
ATOM    845  C   GLU A  56      -4.477 -19.222   1.705  1.00  0.00           C  
ATOM    846  O   GLU A  56      -5.496 -18.982   2.354  1.00  0.00           O  
ATOM    847  CB  GLU A  56      -4.544 -20.876  -0.170  1.00  0.00           C  
ATOM    848  CG  GLU A  56      -5.666 -21.679   0.473  1.00  0.00           C  
ATOM    849  CD  GLU A  56      -7.028 -21.281  -0.023  1.00  0.00           C  
ATOM    850  OE1 GLU A  56      -7.110 -20.710  -1.084  1.00  0.00           O  
ATOM    851  OE2 GLU A  56      -7.989 -21.547   0.660  1.00  0.00           O  
ATOM    852  H   GLU A  56      -2.755 -19.249  -0.980  1.00  0.00           H  
ATOM    853  HA  GLU A  56      -5.478 -18.939  -0.152  1.00  0.00           H  
ATOM    854 1HB  GLU A  56      -4.628 -20.989  -1.251  1.00  0.00           H  
ATOM    855 2HB  GLU A  56      -3.598 -21.323   0.133  1.00  0.00           H  
ATOM    856 1HG  GLU A  56      -5.510 -22.736   0.260  1.00  0.00           H  
ATOM    857 2HG  GLU A  56      -5.625 -21.543   1.553  1.00  0.00           H  
ATOM    858  N   GLU A  57      -3.219 -19.319   2.160  1.00  0.00           N  
ATOM    859  CA  GLU A  57      -3.040 -19.216   3.606  1.00  0.00           C  
ATOM    860  C   GLU A  57      -3.383 -17.813   4.104  1.00  0.00           C  
ATOM    861  O   GLU A  57      -4.042 -17.660   5.133  1.00  0.00           O  
ATOM    862  CB  GLU A  57      -1.601 -19.568   3.992  1.00  0.00           C  
ATOM    863  CG  GLU A  57      -1.267 -21.050   3.885  1.00  0.00           C  
ATOM    864  CD  GLU A  57       0.200 -21.332   4.059  1.00  0.00           C  
ATOM    865  OE1 GLU A  57       0.995 -20.516   3.656  1.00  0.00           O  
ATOM    866  OE2 GLU A  57       0.525 -22.364   4.595  1.00  0.00           O  
ATOM    867  H   GLU A  57      -2.409 -19.455   1.573  1.00  0.00           H  
ATOM    868  HA  GLU A  57      -3.720 -19.919   4.089  1.00  0.00           H  
ATOM    869 1HB  GLU A  57      -0.909 -19.022   3.351  1.00  0.00           H  
ATOM    870 2HB  GLU A  57      -1.413 -19.256   5.018  1.00  0.00           H  
ATOM    871 1HG  GLU A  57      -1.824 -21.593   4.648  1.00  0.00           H  
ATOM    872 2HG  GLU A  57      -1.589 -21.414   2.910  1.00  0.00           H  
ATOM    873  N   ALA A  58      -2.951 -16.855   3.317  1.00  0.00           N  
ATOM    874  CA  ALA A  58      -3.254 -15.475   3.687  1.00  0.00           C  
ATOM    875  C   ALA A  58      -4.759 -15.233   3.720  1.00  0.00           C  
ATOM    876  O   ALA A  58      -5.265 -14.550   4.614  1.00  0.00           O  
ATOM    877  CB  ALA A  58      -2.585 -14.505   2.716  1.00  0.00           C  
ATOM    878  H   ALA A  58      -2.424 -17.034   2.475  1.00  0.00           H  
ATOM    879  HA  ALA A  58      -2.862 -15.298   4.688  1.00  0.00           H  
ATOM    880 1HB  ALA A  58      -2.819 -13.480   3.005  1.00  0.00           H  
ATOM    881 2HB  ALA A  58      -1.504 -14.651   2.743  1.00  0.00           H  
ATOM    882 3HB  ALA A  58      -2.950 -14.691   1.707  1.00  0.00           H  
ATOM    883  N   VAL A  59      -5.531 -15.810   2.813  1.00  0.00           N  
ATOM    884  CA  VAL A  59      -6.978 -15.640   2.729  1.00  0.00           C  
ATOM    885  C   VAL A  59      -7.645 -16.268   3.951  1.00  0.00           C  
ATOM    886  O   VAL A  59      -8.478 -15.635   4.603  1.00  0.00           O  
ATOM    887  CB  VAL A  59      -7.528 -16.290   1.445  1.00  0.00           C  
ATOM    888  CG1 VAL A  59      -9.048 -16.322   1.474  1.00  0.00           C  
ATOM    889  CG2 VAL A  59      -7.027 -15.531   0.226  1.00  0.00           C  
ATOM    890  H   VAL A  59      -5.065 -16.405   2.143  1.00  0.00           H  
ATOM    891  HA  VAL A  59      -7.201 -14.574   2.719  1.00  0.00           H  
ATOM    892  HB  VAL A  59      -7.185 -17.324   1.397  1.00  0.00           H  
ATOM    893 1HG1 VAL A  59      -9.420 -16.785   0.559  1.00  0.00           H  
ATOM    894 2HG1 VAL A  59      -9.384 -16.900   2.334  1.00  0.00           H  
ATOM    895 3HG1 VAL A  59      -9.433 -15.305   1.547  1.00  0.00           H  
ATOM    896 1HG2 VAL A  59      -7.419 -15.996  -0.678  1.00  0.00           H  
ATOM    897 2HG2 VAL A  59      -7.365 -14.496   0.277  1.00  0.00           H  
ATOM    898 3HG2 VAL A  59      -5.937 -15.556   0.203  1.00  0.00           H  
ATOM    899  N   GLN A  60      -7.230 -17.472   4.238  1.00  0.00           N  
ATOM    900  CA  GLN A  60      -7.866 -18.214   5.321  1.00  0.00           C  
ATOM    901  C   GLN A  60      -7.677 -17.505   6.659  1.00  0.00           C  
ATOM    902  O   GLN A  60      -8.631 -17.350   7.426  1.00  0.00           O  
ATOM    903  CB  GLN A  60      -7.305 -19.637   5.398  1.00  0.00           C  
ATOM    904  CG  GLN A  60      -7.736 -20.539   4.254  1.00  0.00           C  
ATOM    905  CD  GLN A  60      -7.114 -21.919   4.339  1.00  0.00           C  
ATOM    906  OE1 GLN A  60      -6.475 -22.267   5.336  1.00  0.00           O  
ATOM    907  NE2 GLN A  60      -7.296 -22.715   3.291  1.00  0.00           N  
ATOM    908  H   GLN A  60      -6.474 -17.902   3.725  1.00  0.00           H  
ATOM    909  HA  GLN A  60      -8.936 -18.270   5.119  1.00  0.00           H  
ATOM    910 1HB  GLN A  60      -6.216 -19.598   5.404  1.00  0.00           H  
ATOM    911 2HB  GLN A  60      -7.621 -20.103   6.331  1.00  0.00           H  
ATOM    912 1HG  GLN A  60      -8.820 -20.649   4.279  1.00  0.00           H  
ATOM    913 2HG  GLN A  60      -7.429 -20.083   3.311  1.00  0.00           H  
ATOM    914 1HE2 GLN A  60      -6.909 -23.639   3.291  1.00  0.00           H  
ATOM    915 2HE2 GLN A  60      -7.821 -22.393   2.504  1.00  0.00           H  
ATOM    916  N   GLU A  61      -6.460 -17.078   6.831  1.00  0.00           N  
ATOM    917  CA  GLU A  61      -6.168 -16.408   8.094  1.00  0.00           C  
ATOM    918  C   GLU A  61      -6.867 -15.055   8.175  1.00  0.00           C  
ATOM    919  O   GLU A  61      -7.378 -14.675   9.232  1.00  0.00           O  
ATOM    920  CB  GLU A  61      -4.659 -16.224   8.264  1.00  0.00           C  
ATOM    921  CG  GLU A  61      -3.895 -17.510   8.548  1.00  0.00           C  
ATOM    922  CD  GLU A  61      -2.429 -17.281   8.787  1.00  0.00           C  
ATOM    923  OE1 GLU A  61      -1.944 -16.236   8.423  1.00  0.00           O  
ATOM    924  OE2 GLU A  61      -1.794 -18.151   9.332  1.00  0.00           O  
ATOM    925  H   GLU A  61      -5.723 -17.184   6.149  1.00  0.00           H  
ATOM    926  HA  GLU A  61      -6.545 -17.026   8.910  1.00  0.00           H  
ATOM    927 1HB  GLU A  61      -4.242 -15.781   7.359  1.00  0.00           H  
ATOM    928 2HB  GLU A  61      -4.466 -15.532   9.085  1.00  0.00           H  
ATOM    929 1HG  GLU A  61      -4.325 -17.987   9.429  1.00  0.00           H  
ATOM    930 2HG  GLU A  61      -4.021 -18.188   7.705  1.00  0.00           H  
ATOM    931  N   ALA A  62      -6.895 -14.346   7.043  1.00  0.00           N  
ATOM    932  CA  ALA A  62      -7.515 -13.024   7.020  1.00  0.00           C  
ATOM    933  C   ALA A  62      -9.008 -13.114   7.318  1.00  0.00           C  
ATOM    934  O   ALA A  62      -9.550 -12.286   8.054  1.00  0.00           O  
ATOM    935  CB  ALA A  62      -7.285 -12.353   5.667  1.00  0.00           C  
ATOM    936  H   ALA A  62      -6.490 -14.714   6.193  1.00  0.00           H  
ATOM    937  HA  ALA A  62      -7.051 -12.420   7.798  1.00  0.00           H  
ATOM    938 1HB  ALA A  62      -7.753 -11.368   5.666  1.00  0.00           H  
ATOM    939 2HB  ALA A  62      -6.214 -12.245   5.492  1.00  0.00           H  
ATOM    940 3HB  ALA A  62      -7.722 -12.963   4.878  1.00  0.00           H  
ATOM    941  N   LEU A  63      -9.691 -14.125   6.775  1.00  0.00           N  
ATOM    942  CA  LEU A  63     -11.134 -14.259   6.947  1.00  0.00           C  
ATOM    943  C   LEU A  63     -11.474 -14.703   8.365  1.00  0.00           C  
ATOM    944  O   LEU A  63     -12.489 -14.282   8.928  1.00  0.00           O  
ATOM    945  CB  LEU A  63     -11.699 -15.266   5.938  1.00  0.00           C  
ATOM    946  CG  LEU A  63     -11.618 -14.847   4.464  1.00  0.00           C  
ATOM    947  CD1 LEU A  63     -12.005 -16.025   3.579  1.00  0.00           C  
ATOM    948  CD2 LEU A  63     -12.535 -13.658   4.223  1.00  0.00           C  
ATOM    949  H   LEU A  63      -9.195 -14.815   6.230  1.00  0.00           H  
ATOM    950  HA  LEU A  63     -11.595 -13.287   6.775  1.00  0.00           H  
ATOM    951 1HB  LEU A  63     -11.160 -16.205   6.046  1.00  0.00           H  
ATOM    952 2HB  LEU A  63     -12.748 -15.444   6.175  1.00  0.00           H  
ATOM    953  HG  LEU A  63     -10.592 -14.570   4.221  1.00  0.00           H  
ATOM    954 1HD1 LEU A  63     -11.947 -15.728   2.533  1.00  0.00           H  
ATOM    955 2HD1 LEU A  63     -11.321 -16.855   3.758  1.00  0.00           H  
ATOM    956 3HD1 LEU A  63     -13.022 -16.336   3.812  1.00  0.00           H  
ATOM    957 1HD2 LEU A  63     -12.476 -13.360   3.175  1.00  0.00           H  
ATOM    958 2HD2 LEU A  63     -13.561 -13.935   4.464  1.00  0.00           H  
ATOM    959 3HD2 LEU A  63     -12.225 -12.825   4.854  1.00  0.00           H  
ATOM    960  N   GLN A  64     -10.628 -15.529   8.908  1.00  0.00           N  
ATOM    961  CA  GLN A  64     -10.847 -15.985  10.275  1.00  0.00           C  
ATOM    962  C   GLN A  64     -10.640 -14.849  11.273  1.00  0.00           C  
ATOM    963  O   GLN A  64     -11.430 -14.680  12.204  1.00  0.00           O  
ATOM    964  CB  GLN A  64      -9.912 -17.150  10.608  1.00  0.00           C  
ATOM    965  CG  GLN A  64     -10.255 -18.446   9.893  1.00  0.00           C  
ATOM    966  CD  GLN A  64      -9.209 -19.524  10.115  1.00  0.00           C  
ATOM    967  OE1 GLN A  64      -8.305 -19.369  10.939  1.00  0.00           O  
ATOM    968  NE2 GLN A  64      -9.329 -20.622   9.379  1.00  0.00           N  
ATOM    969  H   GLN A  64      -9.820 -15.864   8.401  1.00  0.00           H  
ATOM    970  HA  GLN A  64     -11.878 -16.325  10.366  1.00  0.00           H  
ATOM    971 1HB  GLN A  64      -8.888 -16.882  10.346  1.00  0.00           H  
ATOM    972 2HB  GLN A  64      -9.936 -17.342  11.681  1.00  0.00           H  
ATOM    973 1HG  GLN A  64     -11.210 -18.814  10.268  1.00  0.00           H  
ATOM    974 2HG  GLN A  64     -10.323 -18.252   8.823  1.00  0.00           H  
ATOM    975 1HE2 GLN A  64      -8.669 -21.368   9.481  1.00  0.00           H  
ATOM    976 2HE2 GLN A  64     -10.078 -20.706   8.722  1.00  0.00           H  
ATOM    977  N   LEU A  65      -9.580 -14.102  11.010  1.00  0.00           N  
ATOM    978  CA  LEU A  65      -9.271 -12.980  11.889  1.00  0.00           C  
ATOM    979  C   LEU A  65     -10.307 -11.869  11.738  1.00  0.00           C  
ATOM    980  O   LEU A  65     -10.739 -11.279  12.729  1.00  0.00           O  
ATOM    981  CB  LEU A  65      -7.872 -12.432  11.580  1.00  0.00           C  
ATOM    982  CG  LEU A  65      -7.396 -11.283  12.477  1.00  0.00           C  
ATOM    983  CD1 LEU A  65      -7.337 -11.757  13.922  1.00  0.00           C  
ATOM    984  CD2 LEU A  65      -6.031 -10.801  12.004  1.00  0.00           C  
ATOM    985  H   LEU A  65      -8.980 -14.288  10.219  1.00  0.00           H  
ATOM    986  HA  LEU A  65      -9.294 -13.332  12.919  1.00  0.00           H  
ATOM    987 1HB  LEU A  65      -7.154 -13.245  11.672  1.00  0.00           H  
ATOM    988 2HB  LEU A  65      -7.858 -12.076  10.550  1.00  0.00           H  
ATOM    989  HG  LEU A  65      -8.109 -10.459  12.424  1.00  0.00           H  
ATOM    990 1HD1 LEU A  65      -6.998 -10.940  14.560  1.00  0.00           H  
ATOM    991 2HD1 LEU A  65      -8.329 -12.076  14.241  1.00  0.00           H  
ATOM    992 3HD1 LEU A  65      -6.642 -12.593  14.004  1.00  0.00           H  
ATOM    993 1HD2 LEU A  65      -5.693  -9.984  12.640  1.00  0.00           H  
ATOM    994 2HD2 LEU A  65      -5.317 -11.624  12.057  1.00  0.00           H  
ATOM    995 3HD2 LEU A  65      -6.107 -10.452  10.973  1.00  0.00           H  
ATOM    996  N   LYS A  66     -10.669 -11.662  10.459  1.00  0.00           N  
ATOM    997  CA  LYS A  66     -11.701 -10.673  10.162  1.00  0.00           C  
ATOM    998  C   LYS A  66     -12.972 -10.950  10.962  1.00  0.00           C  
ATOM    999  O   LYS A  66     -13.502 -10.055  11.623  1.00  0.00           O  
ATOM   1000  CB  LYS A  66     -12.015 -10.656   8.665  1.00  0.00           C  
ATOM   1001  CG  LYS A  66     -13.068  -9.636   8.254  1.00  0.00           C  
ATOM   1002  CD  LYS A  66     -13.461  -9.807   6.794  1.00  0.00           C  
ATOM   1003  CE  LYS A  66     -14.507  -8.781   6.379  1.00  0.00           C  
ATOM   1004  NZ  LYS A  66     -15.851  -9.102   6.930  1.00  0.00           N  
ATOM   1005  H   LYS A  66     -10.243 -12.173   9.697  1.00  0.00           H  
ATOM   1006  HA  LYS A  66     -11.331  -9.688  10.451  1.00  0.00           H  
ATOM   1007 1HB  LYS A  66     -11.104 -10.441   8.105  1.00  0.00           H  
ATOM   1008 2HB  LYS A  66     -12.365 -11.641   8.356  1.00  0.00           H  
ATOM   1009 1HG  LYS A  66     -13.956  -9.758   8.877  1.00  0.00           H  
ATOM   1010 2HG  LYS A  66     -12.677  -8.630   8.401  1.00  0.00           H  
ATOM   1011 1HD  LYS A  66     -12.579  -9.689   6.163  1.00  0.00           H  
ATOM   1012 2HD  LYS A  66     -13.867 -10.807   6.640  1.00  0.00           H  
ATOM   1013 1HE  LYS A  66     -14.209  -7.795   6.732  1.00  0.00           H  
ATOM   1014 2HE  LYS A  66     -14.573  -8.748   5.291  1.00  0.00           H  
ATOM   1015 1HZ  LYS A  66     -16.514  -8.400   6.632  1.00  0.00           H  
ATOM   1016 2HZ  LYS A  66     -16.146 -10.008   6.593  1.00  0.00           H  
ATOM   1017 3HZ  LYS A  66     -15.807  -9.116   7.939  1.00  0.00           H  
ATOM   1018  N   THR A  67     -13.440 -12.192  10.971  1.00  0.00           N  
ATOM   1019  CA  THR A  67     -14.671 -12.597  11.640  1.00  0.00           C  
ATOM   1020  C   THR A  67     -14.543 -12.438  13.152  1.00  0.00           C  
ATOM   1021  O   THR A  67     -15.418 -11.856  13.797  1.00  0.00           O  
ATOM   1022  CB  THR A  67     -15.037 -14.053  11.299  1.00  0.00           C  
ATOM   1023  OG1 THR A  67     -15.253 -14.176   9.887  1.00  0.00           O  
ATOM   1024  CG2 THR A  67     -16.296 -14.475  12.040  1.00  0.00           C  
ATOM   1025  H   THR A  67     -12.895 -12.887  10.481  1.00  0.00           H  
ATOM   1026  HA  THR A  67     -15.480 -11.953  11.294  1.00  0.00           H  
ATOM   1027  HB  THR A  67     -14.216 -14.711  11.585  1.00  0.00           H  
ATOM   1028  HG1 THR A  67     -14.452 -13.930   9.418  1.00  0.00           H  
ATOM   1029 1HG2 THR A  67     -16.539 -15.507  11.787  1.00  0.00           H  
ATOM   1030 2HG2 THR A  67     -16.131 -14.393  13.114  1.00  0.00           H  
ATOM   1031 3HG2 THR A  67     -17.123 -13.827  11.750  1.00  0.00           H  
ATOM   1032  N   LYS A  68     -13.474 -12.911  13.640  1.00  0.00           N  
ATOM   1033  CA  LYS A  68     -13.268 -12.924  15.084  1.00  0.00           C  
ATOM   1034  C   LYS A  68     -13.226 -11.505  15.647  1.00  0.00           C  
ATOM   1035  O   LYS A  68     -13.798 -11.236  16.706  1.00  0.00           O  
ATOM   1036  CB  LYS A  68     -11.979 -13.669  15.435  1.00  0.00           C  
ATOM   1037  CG  LYS A  68     -12.060 -15.181  15.269  1.00  0.00           C  
ATOM   1038  CD  LYS A  68     -10.716 -15.840  15.540  1.00  0.00           C  
ATOM   1039  CE  LYS A  68     -10.790 -17.348  15.354  1.00  0.00           C  
ATOM   1040  NZ  LYS A  68      -9.470 -18.001  15.564  1.00  0.00           N  
ATOM   1041  H   LYS A  68     -12.754 -13.283  13.037  1.00  0.00           H  
ATOM   1042  HA  LYS A  68     -14.105 -13.447  15.549  1.00  0.00           H  
ATOM   1043 1HB  LYS A  68     -11.166 -13.307  14.805  1.00  0.00           H  
ATOM   1044 2HB  LYS A  68     -11.708 -13.461  16.471  1.00  0.00           H  
ATOM   1045 1HG  LYS A  68     -12.799 -15.584  15.961  1.00  0.00           H  
ATOM   1046 2HG  LYS A  68     -12.374 -15.418  14.253  1.00  0.00           H  
ATOM   1047 1HD  LYS A  68      -9.967 -15.434  14.857  1.00  0.00           H  
ATOM   1048 2HD  LYS A  68     -10.405 -15.624  16.562  1.00  0.00           H  
ATOM   1049 1HE  LYS A  68     -11.505 -17.766  16.060  1.00  0.00           H  
ATOM   1050 2HE  LYS A  68     -11.137 -17.574  14.345  1.00  0.00           H  
ATOM   1051 1HZ  LYS A  68      -9.562 -18.998  15.432  1.00  0.00           H  
ATOM   1052 2HZ  LYS A  68      -8.803 -17.633  14.901  1.00  0.00           H  
ATOM   1053 3HZ  LYS A  68      -9.148 -17.814  16.503  1.00  0.00           H  
ATOM   1054  N   LEU A  69     -12.610 -10.601  14.905  1.00  0.00           N  
ATOM   1055  CA  LEU A  69     -12.497  -9.226  15.377  1.00  0.00           C  
ATOM   1056  C   LEU A  69     -13.757  -8.432  15.044  1.00  0.00           C  
ATOM   1057  O   LEU A  69     -14.165  -7.559  15.812  1.00  0.00           O  
ATOM   1058  CB  LEU A  69     -11.272  -8.546  14.757  1.00  0.00           C  
ATOM   1059  CG  LEU A  69      -9.911  -9.140  15.121  1.00  0.00           C  
ATOM   1060  CD1 LEU A  69      -8.803  -8.442  14.341  1.00  0.00           C  
ATOM   1061  CD2 LEU A  69      -9.663  -9.033  16.621  1.00  0.00           C  
ATOM   1062  H   LEU A  69     -12.212 -10.848  14.010  1.00  0.00           H  
ATOM   1063  HA  LEU A  69     -12.377  -9.240  16.460  1.00  0.00           H  
ATOM   1064 1HB  LEU A  69     -11.365  -8.584  13.673  1.00  0.00           H  
ATOM   1065 2HB  LEU A  69     -11.264  -7.500  15.064  1.00  0.00           H  
ATOM   1066  HG  LEU A  69      -9.883 -10.191  14.833  1.00  0.00           H  
ATOM   1067 1HD1 LEU A  69      -7.839  -8.874  14.609  1.00  0.00           H  
ATOM   1068 2HD1 LEU A  69      -8.973  -8.572  13.271  1.00  0.00           H  
ATOM   1069 3HD1 LEU A  69      -8.803  -7.379  14.582  1.00  0.00           H  
ATOM   1070 1HD2 LEU A  69      -8.690  -9.462  16.862  1.00  0.00           H  
ATOM   1071 2HD2 LEU A  69      -9.682  -7.984  16.919  1.00  0.00           H  
ATOM   1072 3HD2 LEU A  69     -10.442  -9.577  17.158  1.00  0.00           H  
ATOM   1073  N   GLY A  70     -14.440  -8.833  14.005  1.00  0.00           N  
ATOM   1074  CA  GLY A  70     -15.569  -8.047  13.538  1.00  0.00           C  
ATOM   1075  C   GLY A  70     -15.154  -6.803  12.773  1.00  0.00           C  
ATOM   1076  O   GLY A  70     -15.714  -5.724  12.981  1.00  0.00           O  
ATOM   1077  H   GLY A  70     -14.197  -9.684  13.516  1.00  0.00           H  
ATOM   1078 1HA  GLY A  70     -16.198  -8.660  12.892  1.00  0.00           H  
ATOM   1079 2HA  GLY A  70     -16.180  -7.746  14.388  1.00  0.00           H  
ATOM   1080  N   VAL A  71     -14.040  -6.901  11.959  1.00  0.00           N  
ATOM   1081  CA  VAL A  71     -13.483  -5.726  11.298  1.00  0.00           C  
ATOM   1082  C   VAL A  71     -13.470  -5.941   9.786  1.00  0.00           C  
ATOM   1083  O   VAL A  71     -13.917  -6.981   9.296  1.00  0.00           O  
ATOM   1084  CB  VAL A  71     -12.053  -5.449  11.798  1.00  0.00           C  
ATOM   1085  CG1 VAL A  71     -12.054  -5.184  13.296  1.00  0.00           C  
ATOM   1086  CG2 VAL A  71     -11.149  -6.624  11.458  1.00  0.00           C  
ATOM   1087  H   VAL A  71     -13.601  -7.799  11.818  1.00  0.00           H  
ATOM   1088  HA  VAL A  71     -14.120  -4.869  11.521  1.00  0.00           H  
ATOM   1089  HB  VAL A  71     -11.676  -4.548  11.312  1.00  0.00           H  
ATOM   1090 1HG1 VAL A  71     -11.035  -4.990  13.632  1.00  0.00           H  
ATOM   1091 2HG1 VAL A  71     -12.678  -4.317  13.512  1.00  0.00           H  
ATOM   1092 3HG1 VAL A  71     -12.448  -6.056  13.819  1.00  0.00           H  
ATOM   1093 1HG2 VAL A  71     -10.139  -6.422  11.813  1.00  0.00           H  
ATOM   1094 2HG2 VAL A  71     -11.529  -7.526  11.939  1.00  0.00           H  
ATOM   1095 3HG2 VAL A  71     -11.131  -6.769  10.378  1.00  0.00           H  
ATOM   1096  N   SER A  72     -12.883  -4.907   9.154  1.00  0.00           N  
ATOM   1097  CA  SER A  72     -12.790  -4.997   7.700  1.00  0.00           C  
ATOM   1098  C   SER A  72     -11.732  -6.009   7.276  1.00  0.00           C  
ATOM   1099  O   SER A  72     -10.929  -6.456   8.097  1.00  0.00           O  
ATOM   1100  CB  SER A  72     -12.468  -3.638   7.112  1.00  0.00           C  
ATOM   1101  OG  SER A  72     -11.160  -3.249   7.432  1.00  0.00           O  
ATOM   1102  H   SER A  72     -12.512  -4.090   9.620  1.00  0.00           H  
ATOM   1103  HA  SER A  72     -13.754  -5.333   7.314  1.00  0.00           H  
ATOM   1104 1HB  SER A  72     -12.584  -3.673   6.029  1.00  0.00           H  
ATOM   1105 2HB  SER A  72     -13.173  -2.900   7.493  1.00  0.00           H  
ATOM   1106  HG  SER A  72     -11.025  -2.398   7.009  1.00  0.00           H  
ATOM   1107  N   LEU A  73     -11.770  -6.443   5.994  1.00  0.00           N  
ATOM   1108  CA  LEU A  73     -10.794  -7.384   5.453  1.00  0.00           C  
ATOM   1109  C   LEU A  73      -9.394  -6.778   5.455  1.00  0.00           C  
ATOM   1110  O   LEU A  73      -8.427  -7.442   5.832  1.00  0.00           O  
ATOM   1111  CB  LEU A  73     -11.181  -7.797   4.031  1.00  0.00           C  
ATOM   1112  CG  LEU A  73     -10.255  -8.802   3.342  1.00  0.00           C  
ATOM   1113  CD1 LEU A  73     -10.190 -10.098   4.142  1.00  0.00           C  
ATOM   1114  CD2 LEU A  73     -10.725  -9.072   1.917  1.00  0.00           C  
ATOM   1115  H   LEU A  73     -12.505  -6.096   5.393  1.00  0.00           H  
ATOM   1116  HA  LEU A  73     -10.785  -8.273   6.084  1.00  0.00           H  
ATOM   1117 1HB  LEU A  73     -12.177  -8.237   4.055  1.00  0.00           H  
ATOM   1118 2HB  LEU A  73     -11.215  -6.904   3.407  1.00  0.00           H  
ATOM   1119  HG  LEU A  73      -9.242  -8.401   3.310  1.00  0.00           H  
ATOM   1120 1HD1 LEU A  73      -9.528 -10.803   3.639  1.00  0.00           H  
ATOM   1121 2HD1 LEU A  73      -9.806  -9.890   5.141  1.00  0.00           H  
ATOM   1122 3HD1 LEU A  73     -11.187 -10.529   4.218  1.00  0.00           H  
ATOM   1123 1HD2 LEU A  73     -10.054  -9.789   1.442  1.00  0.00           H  
ATOM   1124 2HD2 LEU A  73     -11.736  -9.480   1.939  1.00  0.00           H  
ATOM   1125 3HD2 LEU A  73     -10.722  -8.141   1.350  1.00  0.00           H  
ATOM   1126  N   GLU A  74      -9.332  -5.451   5.178  1.00  0.00           N  
ATOM   1127  CA  GLU A  74      -8.044  -4.760   5.149  1.00  0.00           C  
ATOM   1128  C   GLU A  74      -7.383  -4.770   6.523  1.00  0.00           C  
ATOM   1129  O   GLU A  74      -6.176  -4.999   6.635  1.00  0.00           O  
ATOM   1130  CB  GLU A  74      -8.223  -3.318   4.668  1.00  0.00           C  
ATOM   1131  CG  GLU A  74      -8.720  -3.191   3.235  1.00  0.00           C  
ATOM   1132  CD  GLU A  74     -10.208  -3.366   3.114  1.00  0.00           C  
ATOM   1133  OE1 GLU A  74     -10.844  -3.591   4.115  1.00  0.00           O  
ATOM   1134  OE2 GLU A  74     -10.710  -3.274   2.018  1.00  0.00           O  
ATOM   1135  H   GLU A  74     -10.175  -4.927   4.988  1.00  0.00           H  
ATOM   1136  HA  GLU A  74      -7.385  -5.286   4.457  1.00  0.00           H  
ATOM   1137 1HB  GLU A  74      -8.933  -2.805   5.316  1.00  0.00           H  
ATOM   1138 2HB  GLU A  74      -7.272  -2.790   4.741  1.00  0.00           H  
ATOM   1139 1HG  GLU A  74      -8.449  -2.205   2.854  1.00  0.00           H  
ATOM   1140 2HG  GLU A  74      -8.219  -3.937   2.621  1.00  0.00           H  
ATOM   1141  N   ALA A  75      -8.250  -4.585   7.501  1.00  0.00           N  
ATOM   1142  CA  ALA A  75      -7.722  -4.540   8.863  1.00  0.00           C  
ATOM   1143  C   ALA A  75      -7.103  -5.879   9.254  1.00  0.00           C  
ATOM   1144  O   ALA A  75      -5.988  -5.924   9.780  1.00  0.00           O  
ATOM   1145  CB  ALA A  75      -8.819  -4.156   9.845  1.00  0.00           C  
ATOM   1146  H   ALA A  75      -9.243  -4.474   7.354  1.00  0.00           H  
ATOM   1147  HA  ALA A  75      -6.940  -3.782   8.898  1.00  0.00           H  
ATOM   1148 1HB  ALA A  75      -8.410  -4.129  10.855  1.00  0.00           H  
ATOM   1149 2HB  ALA A  75      -9.212  -3.173   9.586  1.00  0.00           H  
ATOM   1150 3HB  ALA A  75      -9.622  -4.891   9.799  1.00  0.00           H  
ATOM   1151  N   ALA A  76      -7.809  -6.934   8.929  1.00  0.00           N  
ATOM   1152  CA  ALA A  76      -7.321  -8.276   9.237  1.00  0.00           C  
ATOM   1153  C   ALA A  76      -6.006  -8.561   8.515  1.00  0.00           C  
ATOM   1154  O   ALA A  76      -5.065  -9.092   9.109  1.00  0.00           O  
ATOM   1155  CB  ALA A  76      -8.368  -9.323   8.861  1.00  0.00           C  
ATOM   1156  H   ALA A  76      -8.699  -6.829   8.460  1.00  0.00           H  
ATOM   1157  HA  ALA A  76      -7.136  -8.331  10.310  1.00  0.00           H  
ATOM   1158 1HB  ALA A  76      -7.989 -10.318   9.096  1.00  0.00           H  
ATOM   1159 2HB  ALA A  76      -9.283  -9.140   9.423  1.00  0.00           H  
ATOM   1160 3HB  ALA A  76      -8.579  -9.259   7.795  1.00  0.00           H  
ATOM   1161  N   LEU A  77      -5.921  -8.164   7.278  1.00  0.00           N  
ATOM   1162  CA  LEU A  77      -4.716  -8.400   6.493  1.00  0.00           C  
ATOM   1163  C   LEU A  77      -3.553  -7.567   7.022  1.00  0.00           C  
ATOM   1164  O   LEU A  77      -2.422  -8.053   7.104  1.00  0.00           O  
ATOM   1165  CB  LEU A  77      -4.963  -8.073   5.018  1.00  0.00           C  
ATOM   1166  CG  LEU A  77      -5.883  -9.030   4.258  1.00  0.00           C  
ATOM   1167  CD1 LEU A  77      -6.394  -8.370   2.980  1.00  0.00           C  
ATOM   1168  CD2 LEU A  77      -5.158 -10.332   3.939  1.00  0.00           C  
ATOM   1169  H   LEU A  77      -6.702  -7.686   6.850  1.00  0.00           H  
ATOM   1170  HA  LEU A  77      -4.449  -9.453   6.576  1.00  0.00           H  
ATOM   1171 1HB  LEU A  77      -5.403  -7.078   4.952  1.00  0.00           H  
ATOM   1172 2HB  LEU A  77      -4.005  -8.060   4.499  1.00  0.00           H  
ATOM   1173  HG  LEU A  77      -6.759  -9.253   4.867  1.00  0.00           H  
ATOM   1174 1HD1 LEU A  77      -7.048  -9.062   2.449  1.00  0.00           H  
ATOM   1175 2HD1 LEU A  77      -6.952  -7.468   3.235  1.00  0.00           H  
ATOM   1176 3HD1 LEU A  77      -5.550  -8.107   2.343  1.00  0.00           H  
ATOM   1177 1HD2 LEU A  77      -5.829 -11.000   3.399  1.00  0.00           H  
ATOM   1178 2HD2 LEU A  77      -4.283 -10.119   3.325  1.00  0.00           H  
ATOM   1179 3HD2 LEU A  77      -4.842 -10.808   4.868  1.00  0.00           H  
ATOM   1180  N   ALA A  78      -3.828  -6.382   7.353  1.00  0.00           N  
ATOM   1181  CA  ALA A  78      -2.787  -5.504   7.881  1.00  0.00           C  
ATOM   1182  C   ALA A  78      -2.270  -6.013   9.224  1.00  0.00           C  
ATOM   1183  O   ALA A  78      -1.072  -5.935   9.505  1.00  0.00           O  
ATOM   1184  CB  ALA A  78      -3.311  -4.082   8.019  1.00  0.00           C  
ATOM   1185  H   ALA A  78      -4.769  -6.026   7.257  1.00  0.00           H  
ATOM   1186  HA  ALA A  78      -1.955  -5.505   7.178  1.00  0.00           H  
ATOM   1187 1HB  ALA A  78      -2.523  -3.441   8.414  1.00  0.00           H  
ATOM   1188 2HB  ALA A  78      -3.623  -3.713   7.042  1.00  0.00           H  
ATOM   1189 3HB  ALA A  78      -4.161  -4.072   8.699  1.00  0.00           H  
ATOM   1190  N   ILE A  79      -3.112  -6.559  10.053  1.00  0.00           N  
ATOM   1191  CA  ILE A  79      -2.738  -7.089  11.361  1.00  0.00           C  
ATOM   1192  C   ILE A  79      -1.852  -8.321  11.186  1.00  0.00           C  
ATOM   1193  O   ILE A  79      -0.813  -8.443  11.839  1.00  0.00           O  
ATOM   1194  CB  ILE A  79      -3.983  -7.452  12.192  1.00  0.00           C  
ATOM   1195  CG1 ILE A  79      -4.745  -6.186  12.592  1.00  0.00           C  
ATOM   1196  CG2 ILE A  79      -3.585  -8.249  13.425  1.00  0.00           C  
ATOM   1197  CD1 ILE A  79      -6.148  -6.450  13.089  1.00  0.00           C  
ATOM   1198  H   ILE A  79      -4.075  -6.611   9.758  1.00  0.00           H  
ATOM   1199  HA  ILE A  79      -2.170  -6.327  11.894  1.00  0.00           H  
ATOM   1200  HB  ILE A  79      -4.662  -8.051  11.587  1.00  0.00           H  
ATOM   1201 1HG1 ILE A  79      -4.198  -5.664  13.376  1.00  0.00           H  
ATOM   1202 2HG1 ILE A  79      -4.809  -5.514  11.736  1.00  0.00           H  
ATOM   1203 1HG2 ILE A  79      -4.476  -8.497  14.001  1.00  0.00           H  
ATOM   1204 2HG2 ILE A  79      -3.084  -9.167  13.118  1.00  0.00           H  
ATOM   1205 3HG2 ILE A  79      -2.908  -7.655  14.040  1.00  0.00           H  
ATOM   1206 1HD1 ILE A  79      -6.625  -5.506  13.353  1.00  0.00           H  
ATOM   1207 2HD1 ILE A  79      -6.726  -6.942  12.305  1.00  0.00           H  
ATOM   1208 3HD1 ILE A  79      -6.108  -7.093  13.968  1.00  0.00           H  
ATOM   1209  N   LEU A  80      -2.268  -9.181  10.267  1.00  0.00           N  
ATOM   1210  CA  LEU A  80      -1.460 -10.372  10.019  1.00  0.00           C  
ATOM   1211  C   LEU A  80      -0.080  -9.990   9.494  1.00  0.00           C  
ATOM   1212  O   LEU A  80       0.932 -10.538   9.941  1.00  0.00           O  
ATOM   1213  CB  LEU A  80      -2.163 -11.291   9.013  1.00  0.00           C  
ATOM   1214  CG  LEU A  80      -3.455 -11.955   9.507  1.00  0.00           C  
ATOM   1215  CD1 LEU A  80      -4.186 -12.583   8.328  1.00  0.00           C  
ATOM   1216  CD2 LEU A  80      -3.118 -12.998  10.561  1.00  0.00           C  
ATOM   1217  H   LEU A  80      -3.116  -9.043   9.738  1.00  0.00           H  
ATOM   1218  HA  LEU A  80      -1.333 -10.906  10.959  1.00  0.00           H  
ATOM   1219 1HB  LEU A  80      -2.407 -10.712   8.124  1.00  0.00           H  
ATOM   1220 2HB  LEU A  80      -1.472 -12.084   8.725  1.00  0.00           H  
ATOM   1221  HG  LEU A  80      -4.109 -11.198   9.940  1.00  0.00           H  
ATOM   1222 1HD1 LEU A  80      -5.104 -13.055   8.679  1.00  0.00           H  
ATOM   1223 2HD1 LEU A  80      -4.432 -11.811   7.599  1.00  0.00           H  
ATOM   1224 3HD1 LEU A  80      -3.548 -13.334   7.863  1.00  0.00           H  
ATOM   1225 1HD2 LEU A  80      -4.036 -13.469  10.913  1.00  0.00           H  
ATOM   1226 2HD2 LEU A  80      -2.465 -13.756  10.128  1.00  0.00           H  
ATOM   1227 3HD2 LEU A  80      -2.612 -12.519  11.400  1.00  0.00           H  
ATOM   1228  N   SER A  81      -0.113  -9.043   8.672  1.00  0.00           N  
ATOM   1229  CA  SER A  81       1.155  -8.556   8.141  1.00  0.00           C  
ATOM   1230  C   SER A  81       1.979  -7.866   9.222  1.00  0.00           C  
ATOM   1231  O   SER A  81       3.187  -8.088   9.327  1.00  0.00           O  
ATOM   1232  CB  SER A  81       0.906  -7.596   6.993  1.00  0.00           C  
ATOM   1233  OG  SER A  81       0.304  -8.253   5.911  1.00  0.00           O  
ATOM   1234  H   SER A  81      -0.973  -8.609   8.368  1.00  0.00           H  
ATOM   1235  HA  SER A  81       1.726  -9.409   7.772  1.00  0.00           H  
ATOM   1236 1HB  SER A  81       0.263  -6.784   7.332  1.00  0.00           H  
ATOM   1237 2HB  SER A  81       1.850  -7.156   6.676  1.00  0.00           H  
ATOM   1238  HG  SER A  81      -0.642  -8.216   6.072  1.00  0.00           H  
ATOM   1239  N   ALA A  82       1.335  -7.137   9.998  1.00  0.00           N  
ATOM   1240  CA  ALA A  82       2.020  -6.425  11.075  1.00  0.00           C  
ATOM   1241  C   ALA A  82       2.684  -7.402  12.040  1.00  0.00           C  
ATOM   1242  O   ALA A  82       3.812  -7.174  12.484  1.00  0.00           O  
ATOM   1243  CB  ALA A  82       1.042  -5.523  11.822  1.00  0.00           C  
ATOM   1244  H   ALA A  82       0.337  -7.028   9.892  1.00  0.00           H  
ATOM   1245  HA  ALA A  82       2.799  -5.808  10.630  1.00  0.00           H  
ATOM   1246 1HB  ALA A  82       1.567  -5.000  12.621  1.00  0.00           H  
ATOM   1247 2HB  ALA A  82       0.616  -4.795  11.130  1.00  0.00           H  
ATOM   1248 3HB  ALA A  82       0.243  -6.127  12.249  1.00  0.00           H  
ATOM   1249  N   ALA A  83       1.979  -8.465  12.333  1.00  0.00           N  
ATOM   1250  CA  ALA A  83       2.514  -9.468  13.251  1.00  0.00           C  
ATOM   1251  C   ALA A  83       3.839 -10.027  12.740  1.00  0.00           C  
ATOM   1252  O   ALA A  83       4.824 -10.083  13.480  1.00  0.00           O  
ATOM   1253  CB  ALA A  83       1.506 -10.597  13.452  1.00  0.00           C  
ATOM   1254  H   ALA A  83       1.063  -8.605  11.930  1.00  0.00           H  
ATOM   1255  HA  ALA A  83       2.699  -8.984  14.210  1.00  0.00           H  
ATOM   1256 1HB  ALA A  83       1.919 -11.335  14.139  1.00  0.00           H  
ATOM   1257 2HB  ALA A  83       0.583 -10.191  13.868  1.00  0.00           H  
ATOM   1258 3HB  ALA A  83       1.295 -11.070  12.495  1.00  0.00           H  
ATOM   1259  N   ALA A  84       3.890 -10.421  11.529  1.00  0.00           N  
ATOM   1260  CA  ALA A  84       5.094 -10.988  10.926  1.00  0.00           C  
ATOM   1261  C   ALA A  84       6.204  -9.944  10.831  1.00  0.00           C  
ATOM   1262  O   ALA A  84       7.328 -10.181  11.283  1.00  0.00           O  
ATOM   1263  CB  ALA A  84       4.781 -11.554   9.542  1.00  0.00           C  
ATOM   1264  H   ALA A  84       3.054 -10.332  10.968  1.00  0.00           H  
ATOM   1265  HA  ALA A  84       5.446 -11.796  11.567  1.00  0.00           H  
ATOM   1266 1HB  ALA A  84       5.688 -11.973   9.107  1.00  0.00           H  
ATOM   1267 2HB  ALA A  84       4.027 -12.336   9.632  1.00  0.00           H  
ATOM   1268 3HB  ALA A  84       4.404 -10.759   8.901  1.00  0.00           H  
ATOM   1269  N   GLN A  85       5.913  -8.809  10.405  1.00  0.00           N  
ATOM   1270  CA  GLN A  85       6.929  -7.791  10.159  1.00  0.00           C  
ATOM   1271  C   GLN A  85       7.457  -7.212  11.469  1.00  0.00           C  
ATOM   1272  O   GLN A  85       8.637  -6.871  11.573  1.00  0.00           O  
ATOM   1273  CB  GLN A  85       6.365  -6.672   9.280  1.00  0.00           C  
ATOM   1274  CG  GLN A  85       6.052  -7.096   7.856  1.00  0.00           C  
ATOM   1275  CD  GLN A  85       7.305  -7.391   7.052  1.00  0.00           C  
ATOM   1276  OE1 GLN A  85       8.205  -6.554   6.951  1.00  0.00           O  
ATOM   1277  NE2 GLN A  85       7.367  -8.586   6.475  1.00  0.00           N  
ATOM   1278  H   GLN A  85       4.943  -8.589  10.226  1.00  0.00           H  
ATOM   1279  HA  GLN A  85       7.766  -8.258   9.639  1.00  0.00           H  
ATOM   1280 1HB  GLN A  85       5.447  -6.288   9.726  1.00  0.00           H  
ATOM   1281 2HB  GLN A  85       7.077  -5.848   9.238  1.00  0.00           H  
ATOM   1282 1HG  GLN A  85       5.441  -7.999   7.881  1.00  0.00           H  
ATOM   1283 2HG  GLN A  85       5.508  -6.292   7.359  1.00  0.00           H  
ATOM   1284 1HE2 GLN A  85       8.170  -8.837   5.932  1.00  0.00           H  
ATOM   1285 2HE2 GLN A  85       6.614  -9.234   6.582  1.00  0.00           H  
ATOM   1286  N   LEU A  86       6.601  -7.123  12.427  1.00  0.00           N  
ATOM   1287  CA  LEU A  86       6.975  -6.512  13.699  1.00  0.00           C  
ATOM   1288  C   LEU A  86       7.737  -7.502  14.574  1.00  0.00           C  
ATOM   1289  O   LEU A  86       8.372  -7.110  15.555  1.00  0.00           O  
ATOM   1290  CB  LEU A  86       5.728  -6.017  14.440  1.00  0.00           C  
ATOM   1291  CG  LEU A  86       5.986  -5.080  15.627  1.00  0.00           C  
ATOM   1292  CD1 LEU A  86       6.624  -3.791  15.126  1.00  0.00           C  
ATOM   1293  CD2 LEU A  86       4.676  -4.798  16.346  1.00  0.00           C  
ATOM   1294  H   LEU A  86       5.662  -7.476  12.308  1.00  0.00           H  
ATOM   1295  HA  LEU A  86       7.628  -5.663  13.496  1.00  0.00           H  
ATOM   1296 1HB  LEU A  86       5.090  -5.489  13.733  1.00  0.00           H  
ATOM   1297 2HB  LEU A  86       5.180  -6.883  14.814  1.00  0.00           H  
ATOM   1298  HG  LEU A  86       6.685  -5.551  16.317  1.00  0.00           H  
ATOM   1299 1HD1 LEU A  86       6.807  -3.125  15.969  1.00  0.00           H  
ATOM   1300 2HD1 LEU A  86       7.568  -4.020  14.633  1.00  0.00           H  
ATOM   1301 3HD1 LEU A  86       5.953  -3.304  14.420  1.00  0.00           H  
ATOM   1302 1HD2 LEU A  86       4.859  -4.133  17.190  1.00  0.00           H  
ATOM   1303 2HD2 LEU A  86       3.976  -4.325  15.656  1.00  0.00           H  
ATOM   1304 3HD2 LEU A  86       4.251  -5.734  16.708  1.00  0.00           H  
ATOM   1305  N   GLY A  87       7.724  -8.809  14.106  1.00  0.00           N  
ATOM   1306  CA  GLY A  87       8.367  -9.835  14.913  1.00  0.00           C  
ATOM   1307  C   GLY A  87       7.543 -10.247  16.120  1.00  0.00           C  
ATOM   1308  O   GLY A  87       8.086 -10.453  17.207  1.00  0.00           O  
ATOM   1309  H   GLY A  87       7.288  -9.072  13.233  1.00  0.00           H  
ATOM   1310 1HA  GLY A  87       8.555 -10.716  14.300  1.00  0.00           H  
ATOM   1311 2HA  GLY A  87       9.335  -9.471  15.258  1.00  0.00           H  
ATOM   1312  N   THR A  88       6.182 -10.196  15.997  1.00  0.00           N  
ATOM   1313  CA  THR A  88       5.269 -10.524  17.087  1.00  0.00           C  
ATOM   1314  C   THR A  88       4.250 -11.566  16.642  1.00  0.00           C  
ATOM   1315  O   THR A  88       4.271 -12.016  15.494  1.00  0.00           O  
ATOM   1316  CB  THR A  88       4.541  -9.268  17.601  1.00  0.00           C  
ATOM   1317  OG1 THR A  88       3.603  -8.819  16.614  1.00  0.00           O  
ATOM   1318  CG2 THR A  88       5.537  -8.156  17.892  1.00  0.00           C  
ATOM   1319  H   THR A  88       5.801  -9.916  15.104  1.00  0.00           H  
ATOM   1320  HA  THR A  88       5.850 -10.942  17.910  1.00  0.00           H  
ATOM   1321  HB  THR A  88       3.999  -9.510  18.515  1.00  0.00           H  
ATOM   1322  HG1 THR A  88       2.811  -9.359  16.658  1.00  0.00           H  
ATOM   1323 1HG2 THR A  88       5.004  -7.277  18.255  1.00  0.00           H  
ATOM   1324 2HG2 THR A  88       6.245  -8.490  18.650  1.00  0.00           H  
ATOM   1325 3HG2 THR A  88       6.076  -7.902  16.980  1.00  0.00           H  
ATOM   1326  N   THR A  89       3.398 -11.997  17.560  1.00  0.00           N  
ATOM   1327  CA  THR A  89       2.310 -12.903  17.209  1.00  0.00           C  
ATOM   1328  C   THR A  89       1.111 -12.126  16.675  1.00  0.00           C  
ATOM   1329  O   THR A  89       1.096 -10.893  16.711  1.00  0.00           O  
ATOM   1330  CB  THR A  89       1.881 -13.753  18.420  1.00  0.00           C  
ATOM   1331  OG1 THR A  89       1.256 -12.914  19.399  1.00  0.00           O  
ATOM   1332  CG2 THR A  89       3.085 -14.442  19.042  1.00  0.00           C  
ATOM   1333  H   THR A  89       3.500 -11.699  18.520  1.00  0.00           H  
ATOM   1334  HA  THR A  89       2.659 -13.577  16.428  1.00  0.00           H  
ATOM   1335  HB  THR A  89       1.163 -14.508  18.098  1.00  0.00           H  
ATOM   1336  HG1 THR A  89       0.813 -13.460  20.053  1.00  0.00           H  
ATOM   1337 1HG2 THR A  89       2.763 -15.038  19.896  1.00  0.00           H  
ATOM   1338 2HG2 THR A  89       3.556 -15.090  18.303  1.00  0.00           H  
ATOM   1339 3HG2 THR A  89       3.802 -13.691  19.375  1.00  0.00           H  
ATOM   1340  N   VAL A  90       0.092 -12.829  16.114  1.00  0.00           N  
ATOM   1341  CA  VAL A  90      -1.133 -12.231  15.594  1.00  0.00           C  
ATOM   1342  C   VAL A  90      -1.925 -11.596  16.736  1.00  0.00           C  
ATOM   1343  O   VAL A  90      -2.386 -10.458  16.621  1.00  0.00           O  
ATOM   1344  CB  VAL A  90      -1.998 -13.291  14.887  1.00  0.00           C  
ATOM   1345  CG1 VAL A  90      -3.344 -12.702  14.491  1.00  0.00           C  
ATOM   1346  CG2 VAL A  90      -1.265 -13.830  13.669  1.00  0.00           C  
ATOM   1347  H   VAL A  90       0.209 -13.832  16.065  1.00  0.00           H  
ATOM   1348  HA  VAL A  90      -0.861 -11.450  14.883  1.00  0.00           H  
ATOM   1349  HB  VAL A  90      -2.197 -14.106  15.583  1.00  0.00           H  
ATOM   1350 1HG1 VAL A  90      -3.943 -13.465  13.993  1.00  0.00           H  
ATOM   1351 2HG1 VAL A  90      -3.867 -12.356  15.381  1.00  0.00           H  
ATOM   1352 3HG1 VAL A  90      -3.188 -11.864  13.811  1.00  0.00           H  
ATOM   1353 1HG2 VAL A  90      -1.882 -14.580  13.175  1.00  0.00           H  
ATOM   1354 2HG2 VAL A  90      -1.061 -13.013  12.976  1.00  0.00           H  
ATOM   1355 3HG2 VAL A  90      -0.324 -14.284  13.981  1.00  0.00           H  
ATOM   1356  N   GLU A  91      -1.972 -12.270  17.828  1.00  0.00           N  
ATOM   1357  CA  GLU A  91      -2.696 -11.773  18.993  1.00  0.00           C  
ATOM   1358  C   GLU A  91      -2.064 -10.493  19.533  1.00  0.00           C  
ATOM   1359  O   GLU A  91      -2.772  -9.555  19.905  1.00  0.00           O  
ATOM   1360  CB  GLU A  91      -2.732 -12.837  20.092  1.00  0.00           C  
ATOM   1361  CG  GLU A  91      -3.498 -14.100  19.720  1.00  0.00           C  
ATOM   1362  CD  GLU A  91      -2.709 -15.023  18.834  1.00  0.00           C  
ATOM   1363  OE1 GLU A  91      -1.554 -14.754  18.607  1.00  0.00           O  
ATOM   1364  OE2 GLU A  91      -3.262 -15.998  18.384  1.00  0.00           O  
ATOM   1365  H   GLU A  91      -1.500 -13.161  17.885  1.00  0.00           H  
ATOM   1366  HA  GLU A  91      -3.717 -11.538  18.692  1.00  0.00           H  
ATOM   1367 1HB  GLU A  91      -1.714 -13.128  20.351  1.00  0.00           H  
ATOM   1368 2HB  GLU A  91      -3.192 -12.420  20.989  1.00  0.00           H  
ATOM   1369 1HG  GLU A  91      -3.766 -14.631  20.633  1.00  0.00           H  
ATOM   1370 2HG  GLU A  91      -4.420 -13.816  19.214  1.00  0.00           H  
ATOM   1371  N   GLU A  92      -0.742 -10.491  19.534  1.00  0.00           N  
ATOM   1372  CA  GLU A  92      -0.037  -9.289  19.970  1.00  0.00           C  
ATOM   1373  C   GLU A  92      -0.272  -8.132  19.003  1.00  0.00           C  
ATOM   1374  O   GLU A  92      -0.451  -6.989  19.426  1.00  0.00           O  
ATOM   1375  CB  GLU A  92       1.462  -9.566  20.095  1.00  0.00           C  
ATOM   1376  CG  GLU A  92       1.848 -10.417  21.297  1.00  0.00           C  
ATOM   1377  CD  GLU A  92       3.310 -10.764  21.325  1.00  0.00           C  
ATOM   1378  OE1 GLU A  92       3.844 -11.084  20.290  1.00  0.00           O  
ATOM   1379  OE2 GLU A  92       3.894 -10.709  22.382  1.00  0.00           O  
ATOM   1380  H   GLU A  92      -0.208 -11.298  19.245  1.00  0.00           H  
ATOM   1381  HA  GLU A  92      -0.426  -8.993  20.945  1.00  0.00           H  
ATOM   1382 1HB  GLU A  92       1.814 -10.076  19.198  1.00  0.00           H  
ATOM   1383 2HB  GLU A  92       2.002  -8.622  20.167  1.00  0.00           H  
ATOM   1384 1HG  GLU A  92       1.597  -9.873  22.208  1.00  0.00           H  
ATOM   1385 2HG  GLU A  92       1.261 -11.334  21.281  1.00  0.00           H  
ATOM   1386  N   ALA A  93      -0.283  -8.426  17.746  1.00  0.00           N  
ATOM   1387  CA  ALA A  93      -0.555  -7.401  16.742  1.00  0.00           C  
ATOM   1388  C   ALA A  93      -1.956  -6.823  16.917  1.00  0.00           C  
ATOM   1389  O   ALA A  93      -2.164  -5.621  16.737  1.00  0.00           O  
ATOM   1390  CB  ALA A  93      -0.391  -7.976  15.336  1.00  0.00           C  
ATOM   1391  H   ALA A  93      -0.103  -9.374  17.446  1.00  0.00           H  
ATOM   1392  HA  ALA A  93       0.166  -6.594  16.879  1.00  0.00           H  
ATOM   1393 1HB  ALA A  93      -0.596  -7.199  14.599  1.00  0.00           H  
ATOM   1394 2HB  ALA A  93       0.630  -8.337  15.208  1.00  0.00           H  
ATOM   1395 3HB  ALA A  93      -1.087  -8.801  15.198  1.00  0.00           H  
ATOM   1396  N   VAL A  94      -2.926  -7.637  17.284  1.00  0.00           N  
ATOM   1397  CA  VAL A  94      -4.291  -7.193  17.545  1.00  0.00           C  
ATOM   1398  C   VAL A  94      -4.310  -6.276  18.767  1.00  0.00           C  
ATOM   1399  O   VAL A  94      -4.889  -5.187  18.726  1.00  0.00           O  
ATOM   1400  CB  VAL A  94      -5.218  -8.399  17.785  1.00  0.00           C  
ATOM   1401  CG1 VAL A  94      -6.568  -7.936  18.315  1.00  0.00           C  
ATOM   1402  CG2 VAL A  94      -5.388  -9.186  16.495  1.00  0.00           C  
ATOM   1403  H   VAL A  94      -2.700  -8.617  17.386  1.00  0.00           H  
ATOM   1404  HA  VAL A  94      -4.643  -6.631  16.680  1.00  0.00           H  
ATOM   1405  HB  VAL A  94      -4.776  -9.040  18.548  1.00  0.00           H  
ATOM   1406 1HG1 VAL A  94      -7.210  -8.801  18.479  1.00  0.00           H  
ATOM   1407 2HG1 VAL A  94      -6.425  -7.406  19.257  1.00  0.00           H  
ATOM   1408 3HG1 VAL A  94      -7.034  -7.270  17.590  1.00  0.00           H  
ATOM   1409 1HG2 VAL A  94      -6.045 -10.038  16.672  1.00  0.00           H  
ATOM   1410 2HG2 VAL A  94      -5.825  -8.543  15.730  1.00  0.00           H  
ATOM   1411 3HG2 VAL A  94      -4.415  -9.543  16.156  1.00  0.00           H  
ATOM   1412  N   ASN A  95      -3.651  -6.735  19.797  1.00  0.00           N  
ATOM   1413  CA  ASN A  95      -3.642  -5.955  21.030  1.00  0.00           C  
ATOM   1414  C   ASN A  95      -2.944  -4.611  20.838  1.00  0.00           C  
ATOM   1415  O   ASN A  95      -3.448  -3.577  21.278  1.00  0.00           O  
ATOM   1416  CB  ASN A  95      -2.985  -6.741  22.151  1.00  0.00           C  
ATOM   1417  CG  ASN A  95      -3.843  -7.873  22.643  1.00  0.00           C  
ATOM   1418  OD1 ASN A  95      -5.063  -7.875  22.444  1.00  0.00           O  
ATOM   1419  ND2 ASN A  95      -3.229  -8.836  23.280  1.00  0.00           N  
ATOM   1420  H   ASN A  95      -3.149  -7.612  19.765  1.00  0.00           H  
ATOM   1421  HA  ASN A  95      -4.674  -5.747  21.316  1.00  0.00           H  
ATOM   1422 1HB  ASN A  95      -2.034  -7.145  21.802  1.00  0.00           H  
ATOM   1423 2HB  ASN A  95      -2.770  -6.073  22.985  1.00  0.00           H  
ATOM   1424 1HD2 ASN A  95      -3.749  -9.616  23.631  1.00  0.00           H  
ATOM   1425 2HD2 ASN A  95      -2.240  -8.794  23.418  1.00  0.00           H  
ATOM   1426  N   ARG A  96      -1.891  -4.685  20.129  1.00  0.00           N  
ATOM   1427  CA  ARG A  96      -1.166  -3.445  19.872  1.00  0.00           C  
ATOM   1428  C   ARG A  96      -1.987  -2.500  19.003  1.00  0.00           C  
ATOM   1429  O   ARG A  96      -2.043  -1.296  19.264  1.00  0.00           O  
ATOM   1430  CB  ARG A  96       0.163  -3.733  19.190  1.00  0.00           C  
ATOM   1431  CG  ARG A  96       1.217  -4.366  20.085  1.00  0.00           C  
ATOM   1432  CD  ARG A  96       2.453  -4.695  19.329  1.00  0.00           C  
ATOM   1433  NE  ARG A  96       3.435  -5.369  20.163  1.00  0.00           N  
ATOM   1434  CZ  ARG A  96       4.304  -4.743  20.981  1.00  0.00           C  
ATOM   1435  NH1 ARG A  96       4.299  -3.431  21.064  1.00  0.00           N  
ATOM   1436  NH2 ARG A  96       5.160  -5.449  21.700  1.00  0.00           N  
ATOM   1437  H   ARG A  96      -1.541  -5.549  19.740  1.00  0.00           H  
ATOM   1438  HA  ARG A  96      -0.979  -2.950  20.826  1.00  0.00           H  
ATOM   1439 1HB  ARG A  96       0.001  -4.402  18.346  1.00  0.00           H  
ATOM   1440 2HB  ARG A  96       0.579  -2.805  18.797  1.00  0.00           H  
ATOM   1441 1HG  ARG A  96       1.478  -3.674  20.885  1.00  0.00           H  
ATOM   1442 2HG  ARG A  96       0.823  -5.288  20.515  1.00  0.00           H  
ATOM   1443 1HD  ARG A  96       2.206  -5.351  18.495  1.00  0.00           H  
ATOM   1444 2HD  ARG A  96       2.902  -3.778  18.949  1.00  0.00           H  
ATOM   1445  HE  ARG A  96       3.469  -6.380  20.126  1.00  0.00           H  
ATOM   1446 1HH1 ARG A  96       3.644  -2.893  20.514  1.00  0.00           H  
ATOM   1447 2HH1 ARG A  96       4.949  -2.963  21.678  1.00  0.00           H  
ATOM   1448 1HH2 ARG A  96       5.163  -6.458  21.636  1.00  0.00           H  
ATOM   1449 2HH2 ARG A  96       5.810  -4.979  22.313  1.00  0.00           H  
ATOM   1450  N   ALA A  97      -2.622  -3.067  17.969  1.00  0.00           N  
ATOM   1451  CA  ALA A  97      -3.436  -2.246  17.075  1.00  0.00           C  
ATOM   1452  C   ALA A  97      -4.618  -1.632  17.819  1.00  0.00           C  
ATOM   1453  O   ALA A  97      -4.984  -0.481  17.574  1.00  0.00           O  
ATOM   1454  CB  ALA A  97      -3.928  -3.076  15.893  1.00  0.00           C  
ATOM   1455  H   ALA A  97      -2.549  -4.059  17.796  1.00  0.00           H  
ATOM   1456  HA  ALA A  97      -2.813  -1.434  16.702  1.00  0.00           H  
ATOM   1457 1HB  ALA A  97      -4.532  -2.450  15.236  1.00  0.00           H  
ATOM   1458 2HB  ALA A  97      -3.072  -3.463  15.340  1.00  0.00           H  
ATOM   1459 3HB  ALA A  97      -4.529  -3.907  16.258  1.00  0.00           H  
ATOM   1460  N   LEU A  98      -5.205  -2.354  18.741  1.00  0.00           N  
ATOM   1461  CA  LEU A  98      -6.333  -1.853  19.516  1.00  0.00           C  
ATOM   1462  C   LEU A  98      -5.902  -0.708  20.428  1.00  0.00           C  
ATOM   1463  O   LEU A  98      -6.639   0.265  20.600  1.00  0.00           O  
ATOM   1464  CB  LEU A  98      -6.945  -2.982  20.355  1.00  0.00           C  
ATOM   1465  CG  LEU A  98      -7.716  -4.050  19.568  1.00  0.00           C  
ATOM   1466  CD1 LEU A  98      -7.963  -5.259  20.462  1.00  0.00           C  
ATOM   1467  CD2 LEU A  98      -9.027  -3.465  19.067  1.00  0.00           C  
ATOM   1468  H   LEU A  98      -4.862  -3.288  18.918  1.00  0.00           H  
ATOM   1469  HA  LEU A  98      -7.087  -1.477  18.826  1.00  0.00           H  
ATOM   1470 1HB  LEU A  98      -6.146  -3.483  20.898  1.00  0.00           H  
ATOM   1471 2HB  LEU A  98      -7.632  -2.545  21.080  1.00  0.00           H  
ATOM   1472  HG  LEU A  98      -7.118  -4.380  18.719  1.00  0.00           H  
ATOM   1473 1HD1 LEU A  98      -8.511  -6.018  19.903  1.00  0.00           H  
ATOM   1474 2HD1 LEU A  98      -7.009  -5.670  20.790  1.00  0.00           H  
ATOM   1475 3HD1 LEU A  98      -8.547  -4.957  21.330  1.00  0.00           H  
ATOM   1476 1HD2 LEU A  98      -9.575  -4.223  18.508  1.00  0.00           H  
ATOM   1477 2HD2 LEU A  98      -9.628  -3.135  19.916  1.00  0.00           H  
ATOM   1478 3HD2 LEU A  98      -8.821  -2.614  18.417  1.00  0.00           H  
ATOM   1479  N   ASN A  99      -4.727  -0.916  20.958  1.00  0.00           N  
ATOM   1480  CA  ASN A  99      -4.229   0.131  21.844  1.00  0.00           C  
ATOM   1481  C   ASN A  99      -3.973   1.432  21.087  1.00  0.00           C  
ATOM   1482  O   ASN A  99      -4.294   2.515  21.577  1.00  0.00           O  
ATOM   1483  CB  ASN A  99      -2.969  -0.329  22.553  1.00  0.00           C  
ATOM   1484  CG  ASN A  99      -3.247  -1.350  23.621  1.00  0.00           C  
ATOM   1485  OD1 ASN A  99      -4.375  -1.457  24.117  1.00  0.00           O  
ATOM   1486  ND2 ASN A  99      -2.241  -2.103  23.986  1.00  0.00           N  
ATOM   1487  H   ASN A  99      -4.157  -1.735  20.797  1.00  0.00           H  
ATOM   1488  HA  ASN A  99      -4.993   0.340  22.596  1.00  0.00           H  
ATOM   1489 1HB  ASN A  99      -2.278  -0.760  21.827  1.00  0.00           H  
ATOM   1490 2HB  ASN A  99      -2.473   0.529  23.007  1.00  0.00           H  
ATOM   1491 1HD2 ASN A  99      -2.367  -2.800  24.693  1.00  0.00           H  
ATOM   1492 2HD2 ASN A  99      -1.346  -1.983  23.558  1.00  0.00           H  
ATOM   1493  N   LEU A 100      -3.434   1.248  19.957  1.00  0.00           N  
ATOM   1494  CA  LEU A 100      -3.214   2.410  19.104  1.00  0.00           C  
ATOM   1495  C   LEU A 100      -4.540   2.979  18.607  1.00  0.00           C  
ATOM   1496  O   LEU A 100      -4.696   4.197  18.498  1.00  0.00           O  
ATOM   1497  CB  LEU A 100      -2.329   2.032  17.909  1.00  0.00           C  
ATOM   1498  CG  LEU A 100      -0.872   1.689  18.243  1.00  0.00           C  
ATOM   1499  CD1 LEU A 100      -0.201   1.077  17.021  1.00  0.00           C  
ATOM   1500  CD2 LEU A 100      -0.144   2.947  18.693  1.00  0.00           C  
ATOM   1501  H   LEU A 100      -3.152   0.335  19.627  1.00  0.00           H  
ATOM   1502  HA  LEU A 100      -2.712   3.179  19.689  1.00  0.00           H  
ATOM   1503 1HB  LEU A 100      -2.767   1.168  17.412  1.00  0.00           H  
ATOM   1504 2HB  LEU A 100      -2.321   2.864  17.206  1.00  0.00           H  
ATOM   1505  HG  LEU A 100      -0.846   0.949  19.043  1.00  0.00           H  
ATOM   1506 1HD1 LEU A 100       0.835   0.833  17.258  1.00  0.00           H  
ATOM   1507 2HD1 LEU A 100      -0.730   0.169  16.732  1.00  0.00           H  
ATOM   1508 3HD1 LEU A 100      -0.226   1.790  16.197  1.00  0.00           H  
ATOM   1509 1HD2 LEU A 100       0.891   2.703  18.931  1.00  0.00           H  
ATOM   1510 2HD2 LEU A 100      -0.168   3.688  17.893  1.00  0.00           H  
ATOM   1511 3HD2 LEU A 100      -0.634   3.354  19.578  1.00  0.00           H  
ATOM   1512  N   LYS A 101      -5.464   2.080  18.262  1.00  0.00           N  
ATOM   1513  CA  LYS A 101      -6.767   2.502  17.751  1.00  0.00           C  
ATOM   1514  C   LYS A 101      -7.392   3.565  18.650  1.00  0.00           C  
ATOM   1515  O   LYS A 101      -7.759   4.644  18.179  1.00  0.00           O  
ATOM   1516  CB  LYS A 101      -7.708   1.303  17.624  1.00  0.00           C  
ATOM   1517  CG  LYS A 101      -9.078   1.636  17.050  1.00  0.00           C  
ATOM   1518  CD  LYS A 101     -10.004   0.429  17.092  1.00  0.00           C  
ATOM   1519  CE  LYS A 101     -11.408   0.790  16.635  1.00  0.00           C  
ATOM   1520  NZ  LYS A 101     -12.351  -0.353  16.770  1.00  0.00           N  
ATOM   1521  H   LYS A 101      -5.267   1.094  18.353  1.00  0.00           H  
ATOM   1522  HA  LYS A 101      -6.626   2.939  16.762  1.00  0.00           H  
ATOM   1523 1HB  LYS A 101      -7.251   0.548  16.983  1.00  0.00           H  
ATOM   1524 2HB  LYS A 101      -7.857   0.851  18.605  1.00  0.00           H  
ATOM   1525 1HG  LYS A 101      -9.526   2.447  17.624  1.00  0.00           H  
ATOM   1526 2HG  LYS A 101      -8.969   1.963  16.016  1.00  0.00           H  
ATOM   1527 1HD  LYS A 101      -9.609  -0.355  16.444  1.00  0.00           H  
ATOM   1528 2HD  LYS A 101     -10.052   0.042  18.111  1.00  0.00           H  
ATOM   1529 1HE  LYS A 101     -11.781   1.624  17.229  1.00  0.00           H  
ATOM   1530 2HE  LYS A 101     -11.383   1.101  15.591  1.00  0.00           H  
ATOM   1531 1HZ  LYS A 101     -13.269  -0.073  16.457  1.00  0.00           H  
ATOM   1532 2HZ  LYS A 101     -12.025  -1.128  16.207  1.00  0.00           H  
ATOM   1533 3HZ  LYS A 101     -12.398  -0.639  17.738  1.00  0.00           H  
ATOM   1534  N   THR A 102      -7.448   3.287  19.956  1.00  0.00           N  
ATOM   1535  CA  THR A 102      -8.041   4.195  20.932  1.00  0.00           C  
ATOM   1536  C   THR A 102      -7.189   5.452  21.086  1.00  0.00           C  
ATOM   1537  O   THR A 102      -7.691   6.570  20.947  1.00  0.00           O  
ATOM   1538  CB  THR A 102      -8.210   3.509  22.300  1.00  0.00           C  
ATOM   1539  OG1 THR A 102      -9.087   2.383  22.168  1.00  0.00           O  
ATOM   1540  CG2 THR A 102      -8.790   4.481  23.316  1.00  0.00           C  
ATOM   1541  H   THR A 102      -7.064   2.408  20.272  1.00  0.00           H  
ATOM   1542  HA  THR A 102      -9.028   4.490  20.576  1.00  0.00           H  
ATOM   1543  HB  THR A 102      -7.241   3.158  22.654  1.00  0.00           H  
ATOM   1544  HG1 THR A 102      -8.713   1.758  21.542  1.00  0.00           H  
ATOM   1545 1HG2 THR A 102      -8.902   3.980  24.277  1.00  0.00           H  
ATOM   1546 2HG2 THR A 102      -8.120   5.334  23.428  1.00  0.00           H  
ATOM   1547 3HG2 THR A 102      -9.764   4.829  22.973  1.00  0.00           H  
ATOM   1548  N   LYS A 103      -5.948   5.319  21.287  1.00  0.00           N  
ATOM   1549  CA  LYS A 103      -5.071   6.425  21.663  1.00  0.00           C  
ATOM   1550  C   LYS A 103      -4.983   7.459  20.544  1.00  0.00           C  
ATOM   1551  O   LYS A 103      -4.981   8.665  20.804  1.00  0.00           O  
ATOM   1552  CB  LYS A 103      -3.675   5.908  22.014  1.00  0.00           C  
ATOM   1553  CG  LYS A 103      -3.597   5.153  23.333  1.00  0.00           C  
ATOM   1554  CD  LYS A 103      -2.185   4.658  23.605  1.00  0.00           C  
ATOM   1555  CE  LYS A 103      -2.105   3.903  24.923  1.00  0.00           C  
ATOM   1556  NZ  LYS A 103      -0.722   3.436  25.215  1.00  0.00           N  
ATOM   1557  H   LYS A 103      -5.554   4.395  21.179  1.00  0.00           H  
ATOM   1558  HA  LYS A 103      -5.490   6.915  22.542  1.00  0.00           H  
ATOM   1559 1HB  LYS A 103      -3.325   5.242  21.225  1.00  0.00           H  
ATOM   1560 2HB  LYS A 103      -2.979   6.746  22.066  1.00  0.00           H  
ATOM   1561 1HG  LYS A 103      -3.906   5.809  24.147  1.00  0.00           H  
ATOM   1562 2HG  LYS A 103      -4.273   4.298  23.304  1.00  0.00           H  
ATOM   1563 1HD  LYS A 103      -1.869   3.997  22.797  1.00  0.00           H  
ATOM   1564 2HD  LYS A 103      -1.502   5.508  23.642  1.00  0.00           H  
ATOM   1565 1HE  LYS A 103      -2.435   4.551  25.734  1.00  0.00           H  
ATOM   1566 2HE  LYS A 103      -2.766   3.038  24.887  1.00  0.00           H  
ATOM   1567 1HZ  LYS A 103      -0.712   2.942  26.096  1.00  0.00           H  
ATOM   1568 2HZ  LYS A 103      -0.412   2.819  24.478  1.00  0.00           H  
ATOM   1569 3HZ  LYS A 103      -0.103   4.233  25.270  1.00  0.00           H  
ATOM   1570  N   LEU A 104      -4.983   6.892  19.320  1.00  0.00           N  
ATOM   1571  CA  LEU A 104      -4.720   7.808  18.217  1.00  0.00           C  
ATOM   1572  C   LEU A 104      -6.021   8.389  17.669  1.00  0.00           C  
ATOM   1573  O   LEU A 104      -5.998   9.308  16.849  1.00  0.00           O  
ATOM   1574  CB  LEU A 104      -3.960   7.086  17.097  1.00  0.00           C  
ATOM   1575  CG  LEU A 104      -2.571   6.553  17.472  1.00  0.00           C  
ATOM   1576  CD1 LEU A 104      -1.989   5.779  16.297  1.00  0.00           C  
ATOM   1577  CD2 LEU A 104      -1.670   7.714  17.863  1.00  0.00           C  
ATOM   1578  H   LEU A 104      -5.147   5.916  19.119  1.00  0.00           H  
ATOM   1579  HA  LEU A 104      -4.107   8.629  18.589  1.00  0.00           H  
ATOM   1580 1HB  LEU A 104      -4.559   6.242  16.759  1.00  0.00           H  
ATOM   1581 2HB  LEU A 104      -3.836   7.774  16.261  1.00  0.00           H  
ATOM   1582  HG  LEU A 104      -2.661   5.864  18.313  1.00  0.00           H  
ATOM   1583 1HD1 LEU A 104      -1.003   5.400  16.564  1.00  0.00           H  
ATOM   1584 2HD1 LEU A 104      -2.644   4.943  16.051  1.00  0.00           H  
ATOM   1585 3HD1 LEU A 104      -1.903   6.439  15.435  1.00  0.00           H  
ATOM   1586 1HD2 LEU A 104      -0.683   7.335  18.131  1.00  0.00           H  
ATOM   1587 2HD2 LEU A 104      -1.578   8.403  17.023  1.00  0.00           H  
ATOM   1588 3HD2 LEU A 104      -2.101   8.238  18.717  1.00  0.00           H  
ATOM   1589  N   GLY A 105      -7.166   7.918  18.184  1.00  0.00           N  
ATOM   1590  CA  GLY A 105      -8.464   8.302  17.653  1.00  0.00           C  
ATOM   1591  C   GLY A 105      -8.698   7.810  16.237  1.00  0.00           C  
ATOM   1592  O   GLY A 105      -9.157   8.569  15.380  1.00  0.00           O  
ATOM   1593  H   GLY A 105      -7.123   7.277  18.963  1.00  0.00           H  
ATOM   1594 1HA  GLY A 105      -9.252   7.906  18.295  1.00  0.00           H  
ATOM   1595 2HA  GLY A 105      -8.556   9.387  17.665  1.00  0.00           H  
ATOM   1596  N   VAL A 106      -8.227   6.585  15.892  1.00  0.00           N  
ATOM   1597  CA  VAL A 106      -8.282   6.119  14.511  1.00  0.00           C  
ATOM   1598  C   VAL A 106      -8.938   4.742  14.455  1.00  0.00           C  
ATOM   1599  O   VAL A 106      -9.320   4.187  15.488  1.00  0.00           O  
ATOM   1600  CB  VAL A 106      -6.868   6.047  13.905  1.00  0.00           C  
ATOM   1601  CG1 VAL A 106      -6.226   7.426  13.886  1.00  0.00           C  
ATOM   1602  CG2 VAL A 106      -6.016   5.066  14.695  1.00  0.00           C  
ATOM   1603  H   VAL A 106      -7.832   5.982  16.599  1.00  0.00           H  
ATOM   1604  HA  VAL A 106      -8.891   6.816  13.935  1.00  0.00           H  
ATOM   1605  HB  VAL A 106      -6.943   5.713  12.870  1.00  0.00           H  
ATOM   1606 1HG1 VAL A 106      -5.227   7.357  13.455  1.00  0.00           H  
ATOM   1607 2HG1 VAL A 106      -6.834   8.102  13.286  1.00  0.00           H  
ATOM   1608 3HG1 VAL A 106      -6.154   7.808  14.905  1.00  0.00           H  
ATOM   1609 1HG2 VAL A 106      -5.018   5.019  14.261  1.00  0.00           H  
ATOM   1610 2HG2 VAL A 106      -5.946   5.397  15.732  1.00  0.00           H  
ATOM   1611 3HG2 VAL A 106      -6.473   4.077  14.660  1.00  0.00           H  
ATOM   1612  N   ASP A 107      -9.072   4.244  13.180  1.00  0.00           N  
ATOM   1613  CA  ASP A 107      -9.577   2.880  13.058  1.00  0.00           C  
ATOM   1614  C   ASP A 107      -8.448   1.863  13.197  1.00  0.00           C  
ATOM   1615  O   ASP A 107      -7.297   2.232  13.447  1.00  0.00           O  
ATOM   1616  CB  ASP A 107     -10.286   2.687  11.715  1.00  0.00           C  
ATOM   1617  CG  ASP A 107      -9.357   2.877  10.523  1.00  0.00           C  
ATOM   1618  OD1 ASP A 107      -8.164   2.884  10.719  1.00  0.00           O  
ATOM   1619  OD2 ASP A 107      -9.849   3.012   9.429  1.00  0.00           O  
ATOM   1620  H   ASP A 107      -8.844   4.760  12.343  1.00  0.00           H  
ATOM   1621  HA  ASP A 107     -10.291   2.702  13.864  1.00  0.00           H  
ATOM   1622 1HB  ASP A 107     -10.712   1.685  11.669  1.00  0.00           H  
ATOM   1623 2HB  ASP A 107     -11.109   3.397  11.633  1.00  0.00           H  
ATOM   1624  N   LEU A 108      -8.750   0.597  13.094  1.00  0.00           N  
ATOM   1625  CA  LEU A 108      -7.820  -0.492  13.368  1.00  0.00           C  
ATOM   1626  C   LEU A 108      -6.885  -0.721  12.184  1.00  0.00           C  
ATOM   1627  O   LEU A 108      -5.791  -1.264  12.348  1.00  0.00           O  
ATOM   1628  CB  LEU A 108      -8.588  -1.783  13.680  1.00  0.00           C  
ATOM   1629  CG  LEU A 108      -7.782  -2.884  14.380  1.00  0.00           C  
ATOM   1630  CD1 LEU A 108      -7.350  -2.400  15.758  1.00  0.00           C  
ATOM   1631  CD2 LEU A 108      -8.628  -4.144  14.484  1.00  0.00           C  
ATOM   1632  H   LEU A 108      -9.694   0.378  12.805  1.00  0.00           H  
ATOM   1633  HA  LEU A 108      -7.216  -0.222  14.234  1.00  0.00           H  
ATOM   1634 1HB  LEU A 108      -9.436  -1.536  14.318  1.00  0.00           H  
ATOM   1635 2HB  LEU A 108      -8.970  -2.194  12.746  1.00  0.00           H  
ATOM   1636  HG  LEU A 108      -6.882  -3.098  13.804  1.00  0.00           H  
ATOM   1637 1HD1 LEU A 108      -6.777  -3.183  16.255  1.00  0.00           H  
ATOM   1638 2HD1 LEU A 108      -6.730  -1.510  15.653  1.00  0.00           H  
ATOM   1639 3HD1 LEU A 108      -8.231  -2.162  16.353  1.00  0.00           H  
ATOM   1640 1HD2 LEU A 108      -8.055  -4.928  14.981  1.00  0.00           H  
ATOM   1641 2HD2 LEU A 108      -9.528  -3.932  15.061  1.00  0.00           H  
ATOM   1642 3HD2 LEU A 108      -8.908  -4.478  13.485  1.00  0.00           H  
ATOM   1643  N   LEU A 109      -7.358  -0.287  11.006  1.00  0.00           N  
ATOM   1644  CA  LEU A 109      -6.480  -0.384   9.843  1.00  0.00           C  
ATOM   1645  C   LEU A 109      -5.312   0.593   9.950  1.00  0.00           C  
ATOM   1646  O   LEU A 109      -4.171   0.238   9.649  1.00  0.00           O  
ATOM   1647  CB  LEU A 109      -7.270  -0.109   8.558  1.00  0.00           C  
ATOM   1648  CG  LEU A 109      -6.479  -0.238   7.250  1.00  0.00           C  
ATOM   1649  CD1 LEU A 109      -5.944  -1.658   7.118  1.00  0.00           C  
ATOM   1650  CD2 LEU A 109      -7.378   0.119   6.076  1.00  0.00           C  
ATOM   1651  H   LEU A 109      -8.284   0.099  10.892  1.00  0.00           H  
ATOM   1652  HA  LEU A 109      -6.067  -1.393   9.805  1.00  0.00           H  
ATOM   1653 1HB  LEU A 109      -8.107  -0.804   8.509  1.00  0.00           H  
ATOM   1654 2HB  LEU A 109      -7.669   0.904   8.606  1.00  0.00           H  
ATOM   1655  HG  LEU A 109      -5.625   0.439   7.273  1.00  0.00           H  
ATOM   1656 1HD1 LEU A 109      -5.382  -1.749   6.189  1.00  0.00           H  
ATOM   1657 2HD1 LEU A 109      -5.289  -1.879   7.961  1.00  0.00           H  
ATOM   1658 3HD1 LEU A 109      -6.776  -2.361   7.109  1.00  0.00           H  
ATOM   1659 1HD2 LEU A 109      -6.816   0.028   5.146  1.00  0.00           H  
ATOM   1660 2HD2 LEU A 109      -8.232  -0.559   6.051  1.00  0.00           H  
ATOM   1661 3HD2 LEU A 109      -7.732   1.144   6.187  1.00  0.00           H  
ATOM   1662  N   THR A 110      -5.647   1.807  10.405  1.00  0.00           N  
ATOM   1663  CA  THR A 110      -4.610   2.810  10.619  1.00  0.00           C  
ATOM   1664  C   THR A 110      -3.640   2.361  11.708  1.00  0.00           C  
ATOM   1665  O   THR A 110      -2.423   2.488  11.555  1.00  0.00           O  
ATOM   1666  CB  THR A 110      -5.222   4.172  10.997  1.00  0.00           C  
ATOM   1667  OG1 THR A 110      -6.137   4.587   9.975  1.00  0.00           O  
ATOM   1668  CG2 THR A 110      -4.132   5.221  11.153  1.00  0.00           C  
ATOM   1669  H   THR A 110      -6.609   2.045  10.604  1.00  0.00           H  
ATOM   1670  HA  THR A 110      -4.051   2.933   9.691  1.00  0.00           H  
ATOM   1671  HB  THR A 110      -5.766   4.079  11.937  1.00  0.00           H  
ATOM   1672  HG1 THR A 110      -6.925   4.039  10.009  1.00  0.00           H  
ATOM   1673 1HG2 THR A 110      -4.583   6.177  11.419  1.00  0.00           H  
ATOM   1674 2HG2 THR A 110      -3.441   4.914  11.938  1.00  0.00           H  
ATOM   1675 3HG2 THR A 110      -3.590   5.325  10.214  1.00  0.00           H  
ATOM   1676  N   ALA A 111      -4.184   1.790  12.738  1.00  0.00           N  
ATOM   1677  CA  ALA A 111      -3.357   1.283  13.830  1.00  0.00           C  
ATOM   1678  C   ALA A 111      -2.386   0.217  13.331  1.00  0.00           C  
ATOM   1679  O   ALA A 111      -1.201   0.239  13.673  1.00  0.00           O  
ATOM   1680  CB  ALA A 111      -4.236   0.717  14.945  1.00  0.00           C  
ATOM   1681  H   ALA A 111      -5.188   1.692  12.793  1.00  0.00           H  
ATOM   1682  HA  ALA A 111      -2.774   2.113  14.227  1.00  0.00           H  
ATOM   1683 1HB  ALA A 111      -3.603   0.343  15.750  1.00  0.00           H  
ATOM   1684 2HB  ALA A 111      -4.886   1.503  15.328  1.00  0.00           H  
ATOM   1685 3HB  ALA A 111      -4.842  -0.096  14.552  1.00  0.00           H  
ATOM   1686  N   ALA A 112      -2.871  -0.695  12.523  1.00  0.00           N  
ATOM   1687  CA  ALA A 112      -2.027  -1.740  11.952  1.00  0.00           C  
ATOM   1688  C   ALA A 112      -0.948  -1.144  11.055  1.00  0.00           C  
ATOM   1689  O   ALA A 112       0.176  -1.650  11.004  1.00  0.00           O  
ATOM   1690  CB  ALA A 112      -2.874  -2.740  11.170  1.00  0.00           C  
ATOM   1691  H   ALA A 112      -3.853  -0.674  12.289  1.00  0.00           H  
ATOM   1692  HA  ALA A 112      -1.533  -2.262  12.773  1.00  0.00           H  
ATOM   1693 1HB  ALA A 112      -2.230  -3.514  10.750  1.00  0.00           H  
ATOM   1694 2HB  ALA A 112      -3.605  -3.198  11.836  1.00  0.00           H  
ATOM   1695 3HB  ALA A 112      -3.392  -2.225  10.363  1.00  0.00           H  
ATOM   1696  N   LEU A 113      -1.330  -0.070  10.384  1.00  0.00           N  
ATOM   1697  CA  LEU A 113      -0.371   0.601   9.513  1.00  0.00           C  
ATOM   1698  C   LEU A 113       0.812   1.132  10.314  1.00  0.00           C  
ATOM   1699  O   LEU A 113       1.957   1.053   9.866  1.00  0.00           O  
ATOM   1700  CB  LEU A 113      -1.050   1.754   8.762  1.00  0.00           C  
ATOM   1701  CG  LEU A 113      -0.153   2.536   7.794  1.00  0.00           C  
ATOM   1702  CD1 LEU A 113       0.475   1.575   6.794  1.00  0.00           C  
ATOM   1703  CD2 LEU A 113      -0.979   3.600   7.084  1.00  0.00           C  
ATOM   1704  H   LEU A 113      -2.268   0.298  10.457  1.00  0.00           H  
ATOM   1705  HA  LEU A 113       0.003  -0.123   8.789  1.00  0.00           H  
ATOM   1706 1HB  LEU A 113      -1.884   1.352   8.190  1.00  0.00           H  
ATOM   1707 2HB  LEU A 113      -1.444   2.460   9.493  1.00  0.00           H  
ATOM   1708  HG  LEU A 113       0.654   3.014   8.350  1.00  0.00           H  
ATOM   1709 1HD1 LEU A 113       1.113   2.131   6.106  1.00  0.00           H  
ATOM   1710 2HD1 LEU A 113       1.075   0.837   7.327  1.00  0.00           H  
ATOM   1711 3HD1 LEU A 113      -0.309   1.069   6.233  1.00  0.00           H  
ATOM   1712 1HD2 LEU A 113      -0.341   4.156   6.397  1.00  0.00           H  
ATOM   1713 2HD2 LEU A 113      -1.785   3.123   6.527  1.00  0.00           H  
ATOM   1714 3HD2 LEU A 113      -1.401   4.283   7.821  1.00  0.00           H  
ATOM   1715  N   ALA A 114       0.525   1.614  11.427  1.00  0.00           N  
ATOM   1716  CA  ALA A 114       1.592   2.136  12.279  1.00  0.00           C  
ATOM   1717  C   ALA A 114       2.556   1.028  12.691  1.00  0.00           C  
ATOM   1718  O   ALA A 114       3.766   1.247  12.769  1.00  0.00           O  
ATOM   1719  CB  ALA A 114       1.003   2.811  13.515  1.00  0.00           C  
ATOM   1720  H   ALA A 114      -0.430   1.652  11.756  1.00  0.00           H  
ATOM   1721  HA  ALA A 114       2.151   2.875  11.705  1.00  0.00           H  
ATOM   1722 1HB  ALA A 114       1.810   3.196  14.139  1.00  0.00           H  
ATOM   1723 2HB  ALA A 114       0.358   3.635  13.207  1.00  0.00           H  
ATOM   1724 3HB  ALA A 114       0.419   2.087  14.082  1.00  0.00           H  
ATOM   1725  N   LEU A 115       1.995  -0.130  12.927  1.00  0.00           N  
ATOM   1726  CA  LEU A 115       2.835  -1.243  13.355  1.00  0.00           C  
ATOM   1727  C   LEU A 115       3.757  -1.693  12.225  1.00  0.00           C  
ATOM   1728  O   LEU A 115       4.944  -1.940  12.448  1.00  0.00           O  
ATOM   1729  CB  LEU A 115       1.974  -2.417  13.824  1.00  0.00           C  
ATOM   1730  CG  LEU A 115       1.090  -2.163  15.046  1.00  0.00           C  
ATOM   1731  CD1 LEU A 115       0.198  -3.370  15.316  1.00  0.00           C  
ATOM   1732  CD2 LEU A 115       1.945  -1.841  16.267  1.00  0.00           C  
ATOM   1733  H   LEU A 115       1.001  -0.277  12.822  1.00  0.00           H  
ATOM   1734  HA  LEU A 115       3.453  -0.909  14.188  1.00  0.00           H  
ATOM   1735 1HB  LEU A 115       1.320  -2.717  13.006  1.00  0.00           H  
ATOM   1736 2HB  LEU A 115       2.629  -3.255  14.064  1.00  0.00           H  
ATOM   1737  HG  LEU A 115       0.426  -1.322  14.848  1.00  0.00           H  
ATOM   1738 1HD1 LEU A 115      -0.425  -3.175  16.190  1.00  0.00           H  
ATOM   1739 2HD1 LEU A 115      -0.439  -3.553  14.451  1.00  0.00           H  
ATOM   1740 3HD1 LEU A 115       0.817  -4.247  15.503  1.00  0.00           H  
ATOM   1741 1HD2 LEU A 115       1.299  -1.662  17.127  1.00  0.00           H  
ATOM   1742 2HD2 LEU A 115       2.609  -2.680  16.479  1.00  0.00           H  
ATOM   1743 3HD2 LEU A 115       2.540  -0.949  16.069  1.00  0.00           H  
ATOM   1744  N   LEU A 116       3.137  -1.714  11.096  1.00  0.00           N  
ATOM   1745  CA  LEU A 116       3.924  -2.070   9.919  1.00  0.00           C  
ATOM   1746  C   LEU A 116       4.999  -1.023   9.647  1.00  0.00           C  
ATOM   1747  O   LEU A 116       6.124  -1.365   9.279  1.00  0.00           O  
ATOM   1748  CB  LEU A 116       3.013  -2.211   8.693  1.00  0.00           C  
ATOM   1749  CG  LEU A 116       2.185  -3.500   8.623  1.00  0.00           C  
ATOM   1750  CD1 LEU A 116       1.016  -3.303   7.668  1.00  0.00           C  
ATOM   1751  CD2 LEU A 116       3.073  -4.650   8.170  1.00  0.00           C  
ATOM   1752  H   LEU A 116       2.156  -1.502  10.987  1.00  0.00           H  
ATOM   1753  HA  LEU A 116       4.415  -3.024  10.108  1.00  0.00           H  
ATOM   1754 1HB  LEU A 116       2.320  -1.371   8.677  1.00  0.00           H  
ATOM   1755 2HB  LEU A 116       3.629  -2.163   7.795  1.00  0.00           H  
ATOM   1756  HG  LEU A 116       1.776  -3.724   9.609  1.00  0.00           H  
ATOM   1757 1HD1 LEU A 116       0.428  -4.219   7.619  1.00  0.00           H  
ATOM   1758 2HD1 LEU A 116       0.387  -2.487   8.026  1.00  0.00           H  
ATOM   1759 3HD1 LEU A 116       1.394  -3.061   6.675  1.00  0.00           H  
ATOM   1760 1HD2 LEU A 116       2.485  -5.567   8.122  1.00  0.00           H  
ATOM   1761 2HD2 LEU A 116       3.481  -4.428   7.184  1.00  0.00           H  
ATOM   1762 3HD2 LEU A 116       3.890  -4.780   8.880  1.00  0.00           H  
ATOM   1763  N   THR A 117       4.653   0.168   9.832  1.00  0.00           N  
ATOM   1764  CA  THR A 117       5.584   1.268   9.602  1.00  0.00           C  
ATOM   1765  C   THR A 117       6.792   1.156  10.527  1.00  0.00           C  
ATOM   1766  O   THR A 117       7.935   1.268  10.080  1.00  0.00           O  
ATOM   1767  CB  THR A 117       4.898   2.631   9.805  1.00  0.00           C  
ATOM   1768  OG1 THR A 117       3.794   2.754   8.899  1.00  0.00           O  
ATOM   1769  CG2 THR A 117       5.880   3.765   9.559  1.00  0.00           C  
ATOM   1770  H   THR A 117       3.716   0.375  10.146  1.00  0.00           H  
ATOM   1771  HA  THR A 117       5.935   1.215   8.571  1.00  0.00           H  
ATOM   1772  HB  THR A 117       4.521   2.700  10.826  1.00  0.00           H  
ATOM   1773  HG1 THR A 117       3.100   2.143   9.156  1.00  0.00           H  
ATOM   1774 1HG2 THR A 117       5.378   4.721   9.707  1.00  0.00           H  
ATOM   1775 2HG2 THR A 117       6.716   3.682  10.255  1.00  0.00           H  
ATOM   1776 3HG2 THR A 117       6.254   3.708   8.537  1.00  0.00           H  
ATOM   1777  N   ALA A 118       6.534   0.894  11.759  1.00  0.00           N  
ATOM   1778  CA  ALA A 118       7.604   0.740  12.742  1.00  0.00           C  
ATOM   1779  C   ALA A 118       8.546  -0.396  12.353  1.00  0.00           C  
ATOM   1780  O   ALA A 118       9.766  -0.273  12.487  1.00  0.00           O  
ATOM   1781  CB  ALA A 118       7.019   0.488  14.129  1.00  0.00           C  
ATOM   1782  H   ALA A 118       5.574   0.792  12.055  1.00  0.00           H  
ATOM   1783  HA  ALA A 118       8.180   1.665  12.764  1.00  0.00           H  
ATOM   1784 1HB  ALA A 118       7.829   0.376  14.850  1.00  0.00           H  
ATOM   1785 2HB  ALA A 118       6.391   1.332  14.417  1.00  0.00           H  
ATOM   1786 3HB  ALA A 118       6.420  -0.420  14.111  1.00  0.00           H  
ATOM   1787  N   ALA A 119       8.027  -1.444  11.895  1.00  0.00           N  
ATOM   1788  CA  ALA A 119       8.822  -2.610  11.521  1.00  0.00           C  
ATOM   1789  C   ALA A 119       9.796  -2.273  10.396  1.00  0.00           C  
ATOM   1790  O   ALA A 119      10.988  -2.577  10.484  1.00  0.00           O  
ATOM   1791  CB  ALA A 119       7.914  -3.765  11.107  1.00  0.00           C  
ATOM   1792  H   ALA A 119       7.023  -1.476  11.783  1.00  0.00           H  
ATOM   1793  HA  ALA A 119       9.406  -2.915  12.390  1.00  0.00           H  
ATOM   1794 1HB  ALA A 119       8.523  -4.626  10.831  1.00  0.00           H  
ATOM   1795 2HB  ALA A 119       7.263  -4.033  11.939  1.00  0.00           H  
ATOM   1796 3HB  ALA A 119       7.307  -3.463  10.255  1.00  0.00           H  
ATOM   1797  N   LYS A 120       9.358  -1.578   9.415  1.00  0.00           N  
ATOM   1798  CA  LYS A 120      10.145  -1.347   8.207  1.00  0.00           C  
ATOM   1799  C   LYS A 120      11.166  -0.234   8.421  1.00  0.00           C  
ATOM   1800  O   LYS A 120      12.232  -0.235   7.802  1.00  0.00           O  
ATOM   1801  CB  LYS A 120       9.231  -1.005   7.029  1.00  0.00           C  
ATOM   1802  CG  LYS A 120       8.451  -2.189   6.473  1.00  0.00           C  
ATOM   1803  CD  LYS A 120       7.420  -1.740   5.449  1.00  0.00           C  
ATOM   1804  CE  LYS A 120       6.854  -2.922   4.676  1.00  0.00           C  
ATOM   1805  NZ  LYS A 120       5.703  -2.527   3.820  1.00  0.00           N  
ATOM   1806  H   LYS A 120       8.434  -1.177   9.485  1.00  0.00           H  
ATOM   1807  HA  LYS A 120      10.688  -2.262   7.967  1.00  0.00           H  
ATOM   1808 1HB  LYS A 120       8.511  -0.245   7.336  1.00  0.00           H  
ATOM   1809 2HB  LYS A 120       9.825  -0.584   6.218  1.00  0.00           H  
ATOM   1810 1HG  LYS A 120       9.141  -2.888   5.999  1.00  0.00           H  
ATOM   1811 2HG  LYS A 120       7.942  -2.704   7.287  1.00  0.00           H  
ATOM   1812 1HD  LYS A 120       6.603  -1.224   5.957  1.00  0.00           H  
ATOM   1813 2HD  LYS A 120       7.882  -1.047   4.746  1.00  0.00           H  
ATOM   1814 1HE  LYS A 120       7.631  -3.349   4.045  1.00  0.00           H  
ATOM   1815 2HE  LYS A 120       6.523  -3.689   5.376  1.00  0.00           H  
ATOM   1816 1HZ  LYS A 120       5.357  -3.338   3.326  1.00  0.00           H  
ATOM   1817 2HZ  LYS A 120       4.967  -2.147   4.398  1.00  0.00           H  
ATOM   1818 3HZ  LYS A 120       6.002  -1.830   3.153  1.00  0.00           H  
ATOM   1819  N   LEU A 121      10.894   0.632   9.317  1.00  0.00           N  
ATOM   1820  CA  LEU A 121      11.845   1.682   9.662  1.00  0.00           C  
ATOM   1821  C   LEU A 121      12.958   1.136  10.551  1.00  0.00           C  
ATOM   1822  O   LEU A 121      14.032   1.735  10.647  1.00  0.00           O  
ATOM   1823  CB  LEU A 121      11.129   2.836  10.374  1.00  0.00           C  
ATOM   1824  CG  LEU A 121      10.198   3.683   9.497  1.00  0.00           C  
ATOM   1825  CD1 LEU A 121       9.358   4.596  10.381  1.00  0.00           C  
ATOM   1826  CD2 LEU A 121      11.026   4.490   8.509  1.00  0.00           C  
ATOM   1827  H   LEU A 121      10.007   0.593   9.798  1.00  0.00           H  
ATOM   1828  HA  LEU A 121      12.295   2.056   8.743  1.00  0.00           H  
ATOM   1829 1HB  LEU A 121      10.534   2.425  11.188  1.00  0.00           H  
ATOM   1830 2HB  LEU A 121      11.880   3.501  10.800  1.00  0.00           H  
ATOM   1831  HG  LEU A 121       9.517   3.029   8.952  1.00  0.00           H  
ATOM   1832 1HD1 LEU A 121       8.697   5.197   9.758  1.00  0.00           H  
ATOM   1833 2HD1 LEU A 121       8.762   3.992  11.065  1.00  0.00           H  
ATOM   1834 3HD1 LEU A 121      10.014   5.251  10.953  1.00  0.00           H  
ATOM   1835 1HD2 LEU A 121      10.364   5.091   7.885  1.00  0.00           H  
ATOM   1836 2HD2 LEU A 121      11.706   5.145   9.053  1.00  0.00           H  
ATOM   1837 3HD2 LEU A 121      11.602   3.812   7.878  1.00  0.00           H  
ATOM   1838  N   GLY A 122      12.707  -0.076  11.093  1.00  0.00           N  
ATOM   1839  CA  GLY A 122      13.647  -0.605  12.067  1.00  0.00           C  
ATOM   1840  C   GLY A 122      13.596   0.116  13.399  1.00  0.00           C  
ATOM   1841  O   GLY A 122      14.634   0.381  14.010  1.00  0.00           O  
ATOM   1842  H   GLY A 122      11.894  -0.622  10.847  1.00  0.00           H  
ATOM   1843 1HA  GLY A 122      13.441  -1.662  12.234  1.00  0.00           H  
ATOM   1844 2HA  GLY A 122      14.660  -0.534  11.671  1.00  0.00           H  
ATOM   1845  N   THR A 123      12.379   0.627  13.800  1.00  0.00           N  
ATOM   1846  CA  THR A 123      12.178   1.409  15.015  1.00  0.00           C  
ATOM   1847  C   THR A 123      11.121   0.762  15.905  1.00  0.00           C  
ATOM   1848  O   THR A 123      10.618  -0.319  15.595  1.00  0.00           O  
ATOM   1849  CB  THR A 123      11.766   2.856  14.684  1.00  0.00           C  
ATOM   1850  OG1 THR A 123      10.446   2.863  14.127  1.00  0.00           O  
ATOM   1851  CG2 THR A 123      12.737   3.472  13.689  1.00  0.00           C  
ATOM   1852  H   THR A 123      11.589   0.437  13.201  1.00  0.00           H  
ATOM   1853  HA  THR A 123      13.118   1.441  15.567  1.00  0.00           H  
ATOM   1854  HB  THR A 123      11.764   3.451  15.598  1.00  0.00           H  
ATOM   1855  HG1 THR A 123       9.801   2.752  14.830  1.00  0.00           H  
ATOM   1856 1HG2 THR A 123      12.430   4.494  13.467  1.00  0.00           H  
ATOM   1857 2HG2 THR A 123      13.741   3.478  14.115  1.00  0.00           H  
ATOM   1858 3HG2 THR A 123      12.737   2.887  12.771  1.00  0.00           H  
ATOM   1859  N   THR A 124      10.864   1.395  17.055  1.00  0.00           N  
ATOM   1860  CA  THR A 124       9.784   0.906  17.906  1.00  0.00           C  
ATOM   1861  C   THR A 124       8.434   1.430  17.423  1.00  0.00           C  
ATOM   1862  O   THR A 124       8.376   2.286  16.540  1.00  0.00           O  
ATOM   1863  CB  THR A 124      10.006   1.313  19.374  1.00  0.00           C  
ATOM   1864  OG1 THR A 124       9.867   2.733  19.506  1.00  0.00           O  
ATOM   1865  CG2 THR A 124      11.393   0.897  19.840  1.00  0.00           C  
ATOM   1866  H   THR A 124      11.395   2.202  17.351  1.00  0.00           H  
ATOM   1867  HA  THR A 124       9.769  -0.183  17.854  1.00  0.00           H  
ATOM   1868  HB  THR A 124       9.258   0.829  20.003  1.00  0.00           H  
ATOM   1869  HG1 THR A 124       9.819   2.965  20.437  1.00  0.00           H  
ATOM   1870 1HG2 THR A 124      11.532   1.193  20.880  1.00  0.00           H  
ATOM   1871 2HG2 THR A 124      11.498  -0.184  19.752  1.00  0.00           H  
ATOM   1872 3HG2 THR A 124      12.145   1.386  19.221  1.00  0.00           H  
ATOM   1873  N   VAL A 125       7.290   0.910  17.943  1.00  0.00           N  
ATOM   1874  CA  VAL A 125       5.939   1.337  17.604  1.00  0.00           C  
ATOM   1875  C   VAL A 125       5.728   2.787  18.037  1.00  0.00           C  
ATOM   1876  O   VAL A 125       5.231   3.607  17.263  1.00  0.00           O  
ATOM   1877  CB  VAL A 125       4.897   0.432  18.289  1.00  0.00           C  
ATOM   1878  CG1 VAL A 125       3.496   0.989  18.090  1.00  0.00           C  
ATOM   1879  CG2 VAL A 125       4.998  -0.982  17.738  1.00  0.00           C  
ATOM   1880  H   VAL A 125       7.417   0.169  18.618  1.00  0.00           H  
ATOM   1881  HA  VAL A 125       5.818   1.278  16.521  1.00  0.00           H  
ATOM   1882  HB  VAL A 125       5.090   0.420  19.362  1.00  0.00           H  
ATOM   1883 1HG1 VAL A 125       2.772   0.338  18.581  1.00  0.00           H  
ATOM   1884 2HG1 VAL A 125       3.436   1.988  18.524  1.00  0.00           H  
ATOM   1885 3HG1 VAL A 125       3.272   1.041  17.025  1.00  0.00           H  
ATOM   1886 1HG2 VAL A 125       4.260  -1.616  18.227  1.00  0.00           H  
ATOM   1887 2HG2 VAL A 125       4.812  -0.969  16.664  1.00  0.00           H  
ATOM   1888 3HG2 VAL A 125       5.997  -1.376  17.928  1.00  0.00           H  
ATOM   1889  N   GLU A 126       6.193   3.164  19.219  1.00  0.00           N  
ATOM   1890  CA  GLU A 126       6.007   4.503  19.766  1.00  0.00           C  
ATOM   1891  C   GLU A 126       6.722   5.551  18.918  1.00  0.00           C  
ATOM   1892  O   GLU A 126       6.174   6.621  18.651  1.00  0.00           O  
ATOM   1893  CB  GLU A 126       6.517   4.565  21.208  1.00  0.00           C  
ATOM   1894  CG  GLU A 126       5.749   3.686  22.185  1.00  0.00           C  
ATOM   1895  CD  GLU A 126       6.135   2.235  22.094  1.00  0.00           C  
ATOM   1896  OE1 GLU A 126       7.053   1.929  21.373  1.00  0.00           O  
ATOM   1897  OE2 GLU A 126       5.511   1.434  22.749  1.00  0.00           O  
ATOM   1898  H   GLU A 126       6.701   2.478  19.759  1.00  0.00           H  
ATOM   1899  HA  GLU A 126       4.942   4.737  19.754  1.00  0.00           H  
ATOM   1900 1HB  GLU A 126       7.564   4.262  21.237  1.00  0.00           H  
ATOM   1901 2HB  GLU A 126       6.463   5.592  21.568  1.00  0.00           H  
ATOM   1902 1HG  GLU A 126       5.936   4.038  23.198  1.00  0.00           H  
ATOM   1903 2HG  GLU A 126       4.682   3.786  21.986  1.00  0.00           H  
ATOM   1904  N   GLU A 127       7.941   5.106  18.489  1.00  0.00           N  
ATOM   1905  CA  GLU A 127       8.730   6.042  17.694  1.00  0.00           C  
ATOM   1906  C   GLU A 127       8.071   6.319  16.347  1.00  0.00           C  
ATOM   1907  O   GLU A 127       7.996   7.469  15.911  1.00  0.00           O  
ATOM   1908  CB  GLU A 127      10.144   5.499  17.479  1.00  0.00           C  
ATOM   1909  CG  GLU A 127      11.032   5.549  18.715  1.00  0.00           C  
ATOM   1910  CD  GLU A 127      12.351   4.856  18.516  1.00  0.00           C  
ATOM   1911  OE1 GLU A 127      12.366   3.812  17.909  1.00  0.00           O  
ATOM   1912  OE2 GLU A 127      13.344   5.371  18.972  1.00  0.00           O  
ATOM   1913  H   GLU A 127       8.317   4.189  18.685  1.00  0.00           H  
ATOM   1914  HA  GLU A 127       8.790   6.988  18.235  1.00  0.00           H  
ATOM   1915 1HB  GLU A 127      10.089   4.461  17.149  1.00  0.00           H  
ATOM   1916 2HB  GLU A 127      10.637   6.068  16.690  1.00  0.00           H  
ATOM   1917 1HG  GLU A 127      11.217   6.591  18.974  1.00  0.00           H  
ATOM   1918 2HG  GLU A 127      10.504   5.085  19.547  1.00  0.00           H  
ATOM   1919  N   ALA A 128       7.603   5.246  15.737  1.00  0.00           N  
ATOM   1920  CA  ALA A 128       6.980   5.407  14.426  1.00  0.00           C  
ATOM   1921  C   ALA A 128       5.715   6.255  14.519  1.00  0.00           C  
ATOM   1922  O   ALA A 128       5.445   7.079  13.643  1.00  0.00           O  
ATOM   1923  CB  ALA A 128       6.659   4.042  13.819  1.00  0.00           C  
ATOM   1924  H   ALA A 128       7.662   4.324  16.145  1.00  0.00           H  
ATOM   1925  HA  ALA A 128       7.686   5.924  13.776  1.00  0.00           H  
ATOM   1926 1HB  ALA A 128       6.195   4.178  12.842  1.00  0.00           H  
ATOM   1927 2HB  ALA A 128       7.579   3.468  13.707  1.00  0.00           H  
ATOM   1928 3HB  ALA A 128       5.975   3.505  14.474  1.00  0.00           H  
ATOM   1929  N   VAL A 129       4.918   6.133  15.569  1.00  0.00           N  
ATOM   1930  CA  VAL A 129       3.685   6.887  15.763  1.00  0.00           C  
ATOM   1931  C   VAL A 129       4.009   8.368  15.953  1.00  0.00           C  
ATOM   1932  O   VAL A 129       3.378   9.232  15.341  1.00  0.00           O  
ATOM   1933  CB  VAL A 129       2.915   6.362  16.988  1.00  0.00           C  
ATOM   1934  CG1 VAL A 129       1.777   7.305  17.347  1.00  0.00           C  
ATOM   1935  CG2 VAL A 129       2.389   4.962  16.707  1.00  0.00           C  
ATOM   1936  H   VAL A 129       5.202   5.465  16.271  1.00  0.00           H  
ATOM   1937  HA  VAL A 129       3.069   6.779  14.870  1.00  0.00           H  
ATOM   1938  HB  VAL A 129       3.589   6.332  17.845  1.00  0.00           H  
ATOM   1939 1HG1 VAL A 129       1.243   6.918  18.215  1.00  0.00           H  
ATOM   1940 2HG1 VAL A 129       2.180   8.291  17.579  1.00  0.00           H  
ATOM   1941 3HG1 VAL A 129       1.090   7.383  16.504  1.00  0.00           H  
ATOM   1942 1HG2 VAL A 129       1.845   4.597  17.578  1.00  0.00           H  
ATOM   1943 2HG2 VAL A 129       1.719   4.992  15.847  1.00  0.00           H  
ATOM   1944 3HG2 VAL A 129       3.224   4.295  16.494  1.00  0.00           H  
ATOM   1945  N   GLN A 130       4.981   8.663  16.822  1.00  0.00           N  
ATOM   1946  CA  GLN A 130       5.333  10.049  17.105  1.00  0.00           C  
ATOM   1947  C   GLN A 130       5.909  10.734  15.869  1.00  0.00           C  
ATOM   1948  O   GLN A 130       5.632  11.908  15.617  1.00  0.00           O  
ATOM   1949  CB  GLN A 130       6.336  10.122  18.259  1.00  0.00           C  
ATOM   1950  CG  GLN A 130       5.751   9.769  19.616  1.00  0.00           C  
ATOM   1951  CD  GLN A 130       4.637  10.711  20.030  1.00  0.00           C  
ATOM   1952  OE1 GLN A 130       4.806  11.934  20.025  1.00  0.00           O  
ATOM   1953  NE2 GLN A 130       3.491  10.148  20.393  1.00  0.00           N  
ATOM   1954  H   GLN A 130       5.482   7.922  17.291  1.00  0.00           H  
ATOM   1955  HA  GLN A 130       4.429  10.584  17.392  1.00  0.00           H  
ATOM   1956 1HB  GLN A 130       7.167   9.444  18.063  1.00  0.00           H  
ATOM   1957 2HB  GLN A 130       6.745  11.131  18.323  1.00  0.00           H  
ATOM   1958 1HG  GLN A 130       5.345   8.758  19.572  1.00  0.00           H  
ATOM   1959 2HG  GLN A 130       6.541   9.821  20.365  1.00  0.00           H  
ATOM   1960 1HE2 GLN A 130       2.720  10.720  20.676  1.00  0.00           H  
ATOM   1961 2HE2 GLN A 130       3.397   9.152  20.383  1.00  0.00           H  
ATOM   1962  N   GLU A 131       6.686   9.941  15.192  1.00  0.00           N  
ATOM   1963  CA  GLU A 131       7.272  10.501  13.978  1.00  0.00           C  
ATOM   1964  C   GLU A 131       6.202  10.774  12.924  1.00  0.00           C  
ATOM   1965  O   GLU A 131       6.227  11.814  12.262  1.00  0.00           O  
ATOM   1966  CB  GLU A 131       8.331   9.553  13.411  1.00  0.00           C  
ATOM   1967  CG  GLU A 131       9.142  10.132  12.261  1.00  0.00           C  
ATOM   1968  CD  GLU A 131      10.320   9.276  11.887  1.00  0.00           C  
ATOM   1969  OE1 GLU A 131      10.256   8.088  12.090  1.00  0.00           O  
ATOM   1970  OE2 GLU A 131      11.286   9.812  11.397  1.00  0.00           O  
ATOM   1971  H   GLU A 131       6.903   8.988  15.448  1.00  0.00           H  
ATOM   1972  HA  GLU A 131       7.743  11.452  14.229  1.00  0.00           H  
ATOM   1973 1HB  GLU A 131       9.026   9.270  14.201  1.00  0.00           H  
ATOM   1974 2HB  GLU A 131       7.850   8.641  13.056  1.00  0.00           H  
ATOM   1975 1HG  GLU A 131       8.495  10.239  11.391  1.00  0.00           H  
ATOM   1976 2HG  GLU A 131       9.494  11.124  12.541  1.00  0.00           H  
ATOM   1977  N   ALA A 132       5.239   9.870  12.764  1.00  0.00           N  
ATOM   1978  CA  ALA A 132       4.128  10.063  11.836  1.00  0.00           C  
ATOM   1979  C   ALA A 132       3.273  11.258  12.247  1.00  0.00           C  
ATOM   1980  O   ALA A 132       2.786  12.001  11.392  1.00  0.00           O  
ATOM   1981  CB  ALA A 132       3.273   8.800  11.761  1.00  0.00           C  
ATOM   1982  H   ALA A 132       5.284   9.019  13.309  1.00  0.00           H  
ATOM   1983  HA  ALA A 132       4.544  10.267  10.849  1.00  0.00           H  
ATOM   1984 1HB  ALA A 132       2.449   8.960  11.065  1.00  0.00           H  
ATOM   1985 2HB  ALA A 132       3.884   7.967  11.415  1.00  0.00           H  
ATOM   1986 3HB  ALA A 132       2.874   8.572  12.748  1.00  0.00           H  
ATOM   1987  N   LEU A 133       3.090  11.458  13.555  1.00  0.00           N  
ATOM   1988  CA  LEU A 133       2.294  12.575  14.050  1.00  0.00           C  
ATOM   1989  C   LEU A 133       2.996  13.904  13.779  1.00  0.00           C  
ATOM   1990  O   LEU A 133       2.348  14.890  13.422  1.00  0.00           O  
ATOM   1991  CB  LEU A 133       2.037  12.421  15.553  1.00  0.00           C  
ATOM   1992  CG  LEU A 133       1.051  11.314  15.949  1.00  0.00           C  
ATOM   1993  CD1 LEU A 133       1.123  11.083  17.453  1.00  0.00           C  
ATOM   1994  CD2 LEU A 133      -0.354  11.710  15.523  1.00  0.00           C  
ATOM   1995  H   LEU A 133       3.511  10.821  14.218  1.00  0.00           H  
ATOM   1996  HA  LEU A 133       1.340  12.580  13.526  1.00  0.00           H  
ATOM   1997 1HB  LEU A 133       2.984  12.214  16.049  1.00  0.00           H  
ATOM   1998 2HB  LEU A 133       1.648  13.364  15.939  1.00  0.00           H  
ATOM   1999  HG  LEU A 133       1.332  10.384  15.456  1.00  0.00           H  
ATOM   2000 1HD1 LEU A 133       0.423  10.296  17.734  1.00  0.00           H  
ATOM   2001 2HD1 LEU A 133       2.134  10.783  17.727  1.00  0.00           H  
ATOM   2002 3HD1 LEU A 133       0.863  12.003  17.975  1.00  0.00           H  
ATOM   2003 1HD2 LEU A 133      -1.055  10.923  15.804  1.00  0.00           H  
ATOM   2004 2HD2 LEU A 133      -0.636  12.639  16.018  1.00  0.00           H  
ATOM   2005 3HD2 LEU A 133      -0.381  11.851  14.443  1.00  0.00           H  
ATOM   2006  N   GLN A 134       4.304  13.918  13.932  1.00  0.00           N  
ATOM   2007  CA  GLN A 134       5.076  15.123  13.650  1.00  0.00           C  
ATOM   2008  C   GLN A 134       4.989  15.499  12.174  1.00  0.00           C  
ATOM   2009  O   GLN A 134       4.814  16.672  11.835  1.00  0.00           O  
ATOM   2010  CB  GLN A 134       6.540  14.930  14.055  1.00  0.00           C  
ATOM   2011  CG  GLN A 134       6.771  14.902  15.556  1.00  0.00           C  
ATOM   2012  CD  GLN A 134       8.198  14.532  15.914  1.00  0.00           C  
ATOM   2013  OE1 GLN A 134       9.037  14.312  15.036  1.00  0.00           O  
ATOM   2014  NE2 GLN A 134       8.482  14.461  17.210  1.00  0.00           N  
ATOM   2015  H   GLN A 134       4.785  13.088  14.248  1.00  0.00           H  
ATOM   2016  HA  GLN A 134       4.658  15.946  14.230  1.00  0.00           H  
ATOM   2017 1HB  GLN A 134       6.911  13.993  13.640  1.00  0.00           H  
ATOM   2018 2HB  GLN A 134       7.142  15.735  13.636  1.00  0.00           H  
ATOM   2019 1HG  GLN A 134       6.562  15.892  15.964  1.00  0.00           H  
ATOM   2020 2HG  GLN A 134       6.104  14.166  16.003  1.00  0.00           H  
ATOM   2021 1HE2 GLN A 134       9.407  14.222  17.507  1.00  0.00           H  
ATOM   2022 2HE2 GLN A 134       7.772  14.647  17.889  1.00  0.00           H  
ATOM   2023  N   LEU A 135       5.101  14.482  11.382  1.00  0.00           N  
ATOM   2024  CA  LEU A 135       4.998  14.701   9.942  1.00  0.00           C  
ATOM   2025  C   LEU A 135       3.584  15.118   9.556  1.00  0.00           C  
ATOM   2026  O   LEU A 135       3.402  16.012   8.727  1.00  0.00           O  
ATOM   2027  CB  LEU A 135       5.392  13.428   9.181  1.00  0.00           C  
ATOM   2028  CG  LEU A 135       5.333  13.523   7.650  1.00  0.00           C  
ATOM   2029  CD1 LEU A 135       6.249  14.642   7.175  1.00  0.00           C  
ATOM   2030  CD2 LEU A 135       5.737  12.189   7.043  1.00  0.00           C  
ATOM   2031  H   LEU A 135       5.258  13.546  11.727  1.00  0.00           H  
ATOM   2032  HA  LEU A 135       5.681  15.504   9.665  1.00  0.00           H  
ATOM   2033 1HB  LEU A 135       6.410  13.159   9.456  1.00  0.00           H  
ATOM   2034 2HB  LEU A 135       4.728  12.620   9.489  1.00  0.00           H  
ATOM   2035  HG  LEU A 135       4.317  13.771   7.340  1.00  0.00           H  
ATOM   2036 1HD1 LEU A 135       6.208  14.710   6.088  1.00  0.00           H  
ATOM   2037 2HD1 LEU A 135       5.925  15.588   7.610  1.00  0.00           H  
ATOM   2038 3HD1 LEU A 135       7.272  14.431   7.486  1.00  0.00           H  
ATOM   2039 1HD2 LEU A 135       5.694  12.256   5.955  1.00  0.00           H  
ATOM   2040 2HD2 LEU A 135       6.754  11.942   7.352  1.00  0.00           H  
ATOM   2041 3HD2 LEU A 135       5.055  11.410   7.385  1.00  0.00           H  
ATOM   2042  N   LYS A 136       2.597  14.426  10.218  1.00  0.00           N  
ATOM   2043  CA  LYS A 136       1.193  14.760  10.000  1.00  0.00           C  
ATOM   2044  C   LYS A 136       0.950  16.257  10.172  1.00  0.00           C  
ATOM   2045  O   LYS A 136       0.355  16.897   9.303  1.00  0.00           O  
ATOM   2046  CB  LYS A 136       0.298  13.967  10.955  1.00  0.00           C  
ATOM   2047  CG  LYS A 136      -1.193  14.223  10.779  1.00  0.00           C  
ATOM   2048  CD  LYS A 136      -2.004  13.530  11.862  1.00  0.00           C  
ATOM   2049  CE  LYS A 136      -3.493  13.793  11.694  1.00  0.00           C  
ATOM   2050  NZ  LYS A 136      -3.867  15.170  12.114  1.00  0.00           N  
ATOM   2051  H   LYS A 136       2.831  13.683  10.861  1.00  0.00           H  
ATOM   2052  HA  LYS A 136       0.929  14.490   8.976  1.00  0.00           H  
ATOM   2053 1HB  LYS A 136       0.473  12.900  10.816  1.00  0.00           H  
ATOM   2054 2HB  LYS A 136       0.560  14.211  11.985  1.00  0.00           H  
ATOM   2055 1HG  LYS A 136      -1.385  15.296  10.823  1.00  0.00           H  
ATOM   2056 2HG  LYS A 136      -1.513  13.854   9.805  1.00  0.00           H  
ATOM   2057 1HD  LYS A 136      -1.826  12.454  11.819  1.00  0.00           H  
ATOM   2058 2HD  LYS A 136      -1.690  13.892  12.841  1.00  0.00           H  
ATOM   2059 1HE  LYS A 136      -3.771  13.656  10.649  1.00  0.00           H  
ATOM   2060 2HE  LYS A 136      -4.059  13.078  12.292  1.00  0.00           H  
ATOM   2061 1HZ  LYS A 136      -4.860  15.303  11.987  1.00  0.00           H  
ATOM   2062 2HZ  LYS A 136      -3.632  15.301  13.088  1.00  0.00           H  
ATOM   2063 3HZ  LYS A 136      -3.364  15.841  11.553  1.00  0.00           H  
ATOM   2064  N   THR A 137       1.427  16.871  11.242  1.00  0.00           N  
ATOM   2065  CA  THR A 137       1.262  18.288  11.550  1.00  0.00           C  
ATOM   2066  C   THR A 137       1.998  19.153  10.530  1.00  0.00           C  
ATOM   2067  O   THR A 137       1.416  20.074   9.954  1.00  0.00           O  
ATOM   2068  CB  THR A 137       1.767  18.612  12.968  1.00  0.00           C  
ATOM   2069  OG1 THR A 137       1.003  17.873  13.931  1.00  0.00           O  
ATOM   2070  CG2 THR A 137       1.633  20.100  13.255  1.00  0.00           C  
ATOM   2071  H   THR A 137       1.944  16.286  11.880  1.00  0.00           H  
ATOM   2072  HA  THR A 137       0.200  18.531  11.506  1.00  0.00           H  
ATOM   2073  HB  THR A 137       2.814  18.323  13.056  1.00  0.00           H  
ATOM   2074  HG1 THR A 137       1.103  16.933  13.763  1.00  0.00           H  
ATOM   2075 1HG2 THR A 137       1.995  20.310  14.261  1.00  0.00           H  
ATOM   2076 2HG2 THR A 137       2.222  20.664  12.532  1.00  0.00           H  
ATOM   2077 3HG2 THR A 137       0.587  20.392  13.178  1.00  0.00           H  
ATOM   2078  N   LYS A 138       3.245  18.802  10.308  1.00  0.00           N  
ATOM   2079  CA  LYS A 138       4.131  19.659   9.527  1.00  0.00           C  
ATOM   2080  C   LYS A 138       3.564  19.912   8.133  1.00  0.00           C  
ATOM   2081  O   LYS A 138       3.570  21.048   7.650  1.00  0.00           O  
ATOM   2082  CB  LYS A 138       5.524  19.037   9.423  1.00  0.00           C  
ATOM   2083  CG  LYS A 138       6.358  19.144  10.693  1.00  0.00           C  
ATOM   2084  CD  LYS A 138       7.671  18.389  10.559  1.00  0.00           C  
ATOM   2085  CE  LYS A 138       8.507  18.501  11.825  1.00  0.00           C  
ATOM   2086  NZ  LYS A 138       9.763  17.707  11.734  1.00  0.00           N  
ATOM   2087  H   LYS A 138       3.601  17.932  10.677  1.00  0.00           H  
ATOM   2088  HA  LYS A 138       4.218  20.621  10.034  1.00  0.00           H  
ATOM   2089 1HB  LYS A 138       5.434  17.980   9.172  1.00  0.00           H  
ATOM   2090 2HB  LYS A 138       6.079  19.518   8.618  1.00  0.00           H  
ATOM   2091 1HG  LYS A 138       6.571  20.194  10.901  1.00  0.00           H  
ATOM   2092 2HG  LYS A 138       5.797  18.734  11.532  1.00  0.00           H  
ATOM   2093 1HD  LYS A 138       7.467  17.337  10.359  1.00  0.00           H  
ATOM   2094 2HD  LYS A 138       8.240  18.796   9.722  1.00  0.00           H  
ATOM   2095 1HE  LYS A 138       8.764  19.544  12.001  1.00  0.00           H  
ATOM   2096 2HE  LYS A 138       7.928  18.144  12.677  1.00  0.00           H  
ATOM   2097 1HZ  LYS A 138      10.288  17.806  12.592  1.00  0.00           H  
ATOM   2098 2HZ  LYS A 138       9.536  16.733  11.591  1.00  0.00           H  
ATOM   2099 3HZ  LYS A 138      10.319  18.041  10.961  1.00  0.00           H  
ATOM   2100  N   LEU A 139       3.026  18.860   7.509  1.00  0.00           N  
ATOM   2101  CA  LEU A 139       2.538  18.978   6.139  1.00  0.00           C  
ATOM   2102  C   LEU A 139       1.058  19.348   6.121  1.00  0.00           C  
ATOM   2103  O   LEU A 139       0.506  19.663   5.063  1.00  0.00           O  
ATOM   2104  CB  LEU A 139       2.759  17.670   5.376  1.00  0.00           C  
ATOM   2105  CG  LEU A 139       4.211  17.233   5.186  1.00  0.00           C  
ATOM   2106  CD1 LEU A 139       4.272  15.892   4.463  1.00  0.00           C  
ATOM   2107  CD2 LEU A 139       4.992  18.296   4.418  1.00  0.00           C  
ATOM   2108  H   LEU A 139       2.952  17.971   7.983  1.00  0.00           H  
ATOM   2109  HA  LEU A 139       3.095  19.770   5.640  1.00  0.00           H  
ATOM   2110 1HB  LEU A 139       2.245  16.868   5.905  1.00  0.00           H  
ATOM   2111 2HB  LEU A 139       2.316  17.766   4.385  1.00  0.00           H  
ATOM   2112  HG  LEU A 139       4.678  17.087   6.161  1.00  0.00           H  
ATOM   2113 1HD1 LEU A 139       5.313  15.594   4.334  1.00  0.00           H  
ATOM   2114 2HD1 LEU A 139       3.750  15.137   5.050  1.00  0.00           H  
ATOM   2115 3HD1 LEU A 139       3.798  15.984   3.485  1.00  0.00           H  
ATOM   2116 1HD2 LEU A 139       6.025  17.968   4.293  1.00  0.00           H  
ATOM   2117 2HD2 LEU A 139       4.537  18.445   3.439  1.00  0.00           H  
ATOM   2118 3HD2 LEU A 139       4.973  19.233   4.974  1.00  0.00           H  
ATOM   2119  N   GLY A 140       0.435  19.409   7.256  1.00  0.00           N  
ATOM   2120  CA  GLY A 140      -1.003  19.624   7.310  1.00  0.00           C  
ATOM   2121  C   GLY A 140      -1.797  18.514   6.647  1.00  0.00           C  
ATOM   2122  O   GLY A 140      -2.668  18.780   5.814  1.00  0.00           O  
ATOM   2123  H   GLY A 140       0.949  19.306   8.119  1.00  0.00           H  
ATOM   2124 1HA  GLY A 140      -1.320  19.706   8.350  1.00  0.00           H  
ATOM   2125 2HA  GLY A 140      -1.248  20.567   6.824  1.00  0.00           H  
ATOM   2126  N   VAL A 141      -1.434  17.206   6.881  1.00  0.00           N  
ATOM   2127  CA  VAL A 141      -1.996  16.064   6.165  1.00  0.00           C  
ATOM   2128  C   VAL A 141      -2.601  15.077   7.162  1.00  0.00           C  
ATOM   2129  O   VAL A 141      -2.503  15.272   8.376  1.00  0.00           O  
ATOM   2130  CB  VAL A 141      -0.912  15.359   5.329  1.00  0.00           C  
ATOM   2131  CG1 VAL A 141      -0.340  16.310   4.287  1.00  0.00           C  
ATOM   2132  CG2 VAL A 141       0.186  14.835   6.240  1.00  0.00           C  
ATOM   2133  H   VAL A 141      -0.736  17.046   7.593  1.00  0.00           H  
ATOM   2134  HA  VAL A 141      -2.786  16.424   5.506  1.00  0.00           H  
ATOM   2135  HB  VAL A 141      -1.366  14.527   4.789  1.00  0.00           H  
ATOM   2136 1HG1 VAL A 141       0.424  15.795   3.705  1.00  0.00           H  
ATOM   2137 2HG1 VAL A 141      -1.138  16.644   3.623  1.00  0.00           H  
ATOM   2138 3HG1 VAL A 141       0.103  17.172   4.786  1.00  0.00           H  
ATOM   2139 1HG2 VAL A 141       0.949  14.336   5.643  1.00  0.00           H  
ATOM   2140 2HG2 VAL A 141       0.636  15.665   6.784  1.00  0.00           H  
ATOM   2141 3HG2 VAL A 141      -0.238  14.124   6.950  1.00  0.00           H  
ATOM   2142  N   SER A 142      -3.219  14.008   6.562  1.00  0.00           N  
ATOM   2143  CA  SER A 142      -3.747  12.949   7.415  1.00  0.00           C  
ATOM   2144  C   SER A 142      -2.632  12.037   7.918  1.00  0.00           C  
ATOM   2145  O   SER A 142      -1.496  12.116   7.445  1.00  0.00           O  
ATOM   2146  CB  SER A 142      -4.777  12.134   6.657  1.00  0.00           C  
ATOM   2147  OG  SER A 142      -4.178  11.406   5.621  1.00  0.00           O  
ATOM   2148  H   SER A 142      -3.320  13.928   5.560  1.00  0.00           H  
ATOM   2149  HA  SER A 142      -4.224  13.409   8.282  1.00  0.00           H  
ATOM   2150 1HB  SER A 142      -5.277  11.451   7.343  1.00  0.00           H  
ATOM   2151 2HB  SER A 142      -5.536  12.799   6.246  1.00  0.00           H  
ATOM   2152  HG  SER A 142      -3.993  12.040   4.924  1.00  0.00           H  
ATOM   2153  N   LEU A 143      -2.930  11.203   8.948  1.00  0.00           N  
ATOM   2154  CA  LEU A 143      -1.974  10.239   9.484  1.00  0.00           C  
ATOM   2155  C   LEU A 143      -1.662   9.156   8.457  1.00  0.00           C  
ATOM   2156  O   LEU A 143      -0.532   8.666   8.389  1.00  0.00           O  
ATOM   2157  CB  LEU A 143      -2.517   9.601  10.765  1.00  0.00           C  
ATOM   2158  CG  LEU A 143      -1.539   8.730  11.556  1.00  0.00           C  
ATOM   2159  CD1 LEU A 143      -0.327   9.550  11.983  1.00  0.00           C  
ATOM   2160  CD2 LEU A 143      -2.231   8.116  12.769  1.00  0.00           C  
ATOM   2161  H   LEU A 143      -3.852  11.258   9.355  1.00  0.00           H  
ATOM   2162  HA  LEU A 143      -1.050  10.765   9.721  1.00  0.00           H  
ATOM   2163 1HB  LEU A 143      -2.860  10.393  11.429  1.00  0.00           H  
ATOM   2164 2HB  LEU A 143      -3.373   8.977  10.507  1.00  0.00           H  
ATOM   2165  HG  LEU A 143      -1.166   7.929  10.918  1.00  0.00           H  
ATOM   2166 1HD1 LEU A 143       0.360   8.918  12.545  1.00  0.00           H  
ATOM   2167 2HD1 LEU A 143       0.179   9.939  11.100  1.00  0.00           H  
ATOM   2168 3HD1 LEU A 143      -0.651  10.380  12.611  1.00  0.00           H  
ATOM   2169 1HD2 LEU A 143      -1.520   7.500  13.320  1.00  0.00           H  
ATOM   2170 2HD2 LEU A 143      -2.601   8.911  13.417  1.00  0.00           H  
ATOM   2171 3HD2 LEU A 143      -3.066   7.500  12.437  1.00  0.00           H  
ATOM   2172  N   ILE A 144      -2.594   8.789   7.634  1.00  0.00           N  
ATOM   2173  CA  ILE A 144      -2.373   7.803   6.581  1.00  0.00           C  
ATOM   2174  C   ILE A 144      -1.338   8.330   5.589  1.00  0.00           C  
ATOM   2175  O   ILE A 144      -0.464   7.585   5.140  1.00  0.00           O  
ATOM   2176  CB  ILE A 144      -3.683   7.471   5.844  1.00  0.00           C  
ATOM   2177  CG1 ILE A 144      -4.729   6.940   6.828  1.00  0.00           C  
ATOM   2178  CG2 ILE A 144      -3.429   6.461   4.736  1.00  0.00           C  
ATOM   2179  CD1 ILE A 144      -4.315   5.668   7.532  1.00  0.00           C  
ATOM   2180  H   ILE A 144      -3.508   9.206   7.734  1.00  0.00           H  
ATOM   2181  HA  ILE A 144      -1.986   6.892   7.035  1.00  0.00           H  
ATOM   2182  HB  ILE A 144      -4.095   8.380   5.406  1.00  0.00           H  
ATOM   2183 1HG1 ILE A 144      -4.935   7.697   7.583  1.00  0.00           H  
ATOM   2184 2HG1 ILE A 144      -5.662   6.747   6.298  1.00  0.00           H  
ATOM   2185 1HG2 ILE A 144      -4.365   6.237   4.226  1.00  0.00           H  
ATOM   2186 2HG2 ILE A 144      -2.717   6.875   4.023  1.00  0.00           H  
ATOM   2187 3HG2 ILE A 144      -3.021   5.545   5.165  1.00  0.00           H  
ATOM   2188 1HD1 ILE A 144      -5.108   5.354   8.211  1.00  0.00           H  
ATOM   2189 2HD1 ILE A 144      -4.138   4.885   6.794  1.00  0.00           H  
ATOM   2190 3HD1 ILE A 144      -3.402   5.847   8.098  1.00  0.00           H  
ATOM   2191  N   GLU A 145      -1.483   9.633   5.234  1.00  0.00           N  
ATOM   2192  CA  GLU A 145      -0.504  10.224   4.327  1.00  0.00           C  
ATOM   2193  C   GLU A 145       0.894  10.217   4.941  1.00  0.00           C  
ATOM   2194  O   GLU A 145       1.870   9.872   4.272  1.00  0.00           O  
ATOM   2195  CB  GLU A 145      -0.907  11.656   3.968  1.00  0.00           C  
ATOM   2196  CG  GLU A 145      -2.034  11.755   2.951  1.00  0.00           C  
ATOM   2197  CD  GLU A 145      -2.690  13.109   2.934  1.00  0.00           C  
ATOM   2198  OE1 GLU A 145      -3.381  13.425   3.872  1.00  0.00           O  
ATOM   2199  OE2 GLU A 145      -2.498  13.828   1.981  1.00  0.00           O  
ATOM   2200  H   GLU A 145      -2.243  10.202   5.577  1.00  0.00           H  
ATOM   2201  HA  GLU A 145      -0.470   9.624   3.416  1.00  0.00           H  
ATOM   2202 1HB  GLU A 145      -1.221  12.182   4.869  1.00  0.00           H  
ATOM   2203 2HB  GLU A 145      -0.044  12.186   3.563  1.00  0.00           H  
ATOM   2204 1HG  GLU A 145      -1.635  11.546   1.958  1.00  0.00           H  
ATOM   2205 2HG  GLU A 145      -2.783  10.998   3.178  1.00  0.00           H  
ATOM   2206  N   ALA A 146       0.952  10.578   6.187  1.00  0.00           N  
ATOM   2207  CA  ALA A 146       2.233  10.615   6.888  1.00  0.00           C  
ATOM   2208  C   ALA A 146       2.863   9.227   6.957  1.00  0.00           C  
ATOM   2209  O   ALA A 146       4.065   9.072   6.725  1.00  0.00           O  
ATOM   2210  CB  ALA A 146       2.054  11.186   8.293  1.00  0.00           C  
ATOM   2211  H   ALA A 146       0.112  10.836   6.683  1.00  0.00           H  
ATOM   2212  HA  ALA A 146       2.906  11.264   6.327  1.00  0.00           H  
ATOM   2213 1HB  ALA A 146       3.018  11.207   8.802  1.00  0.00           H  
ATOM   2214 2HB  ALA A 146       1.656  12.198   8.227  1.00  0.00           H  
ATOM   2215 3HB  ALA A 146       1.362  10.560   8.854  1.00  0.00           H  
ATOM   2216  N   LEU A 147       2.063   8.227   7.263  1.00  0.00           N  
ATOM   2217  CA  LEU A 147       2.591   6.880   7.455  1.00  0.00           C  
ATOM   2218  C   LEU A 147       3.064   6.288   6.132  1.00  0.00           C  
ATOM   2219  O   LEU A 147       4.044   5.540   6.098  1.00  0.00           O  
ATOM   2220  CB  LEU A 147       1.521   5.974   8.077  1.00  0.00           C  
ATOM   2221  CG  LEU A 147       1.200   6.240   9.554  1.00  0.00           C  
ATOM   2222  CD1 LEU A 147      -0.113   5.561   9.919  1.00  0.00           C  
ATOM   2223  CD2 LEU A 147       2.341   5.727  10.421  1.00  0.00           C  
ATOM   2224  H   LEU A 147       1.071   8.387   7.366  1.00  0.00           H  
ATOM   2225  HA  LEU A 147       3.443   6.936   8.131  1.00  0.00           H  
ATOM   2226 1HB  LEU A 147       0.598   6.088   7.512  1.00  0.00           H  
ATOM   2227 2HB  LEU A 147       1.850   4.938   7.991  1.00  0.00           H  
ATOM   2228  HG  LEU A 147       1.077   7.311   9.713  1.00  0.00           H  
ATOM   2229 1HD1 LEU A 147      -0.339   5.749  10.968  1.00  0.00           H  
ATOM   2230 2HD1 LEU A 147      -0.914   5.960   9.297  1.00  0.00           H  
ATOM   2231 3HD1 LEU A 147      -0.024   4.487   9.755  1.00  0.00           H  
ATOM   2232 1HD2 LEU A 147       2.114   5.917  11.471  1.00  0.00           H  
ATOM   2233 2HD2 LEU A 147       2.465   4.655  10.264  1.00  0.00           H  
ATOM   2234 3HD2 LEU A 147       3.264   6.242  10.150  1.00  0.00           H  
ATOM   2235  N   HIS A 148       2.419   6.659   5.070  1.00  0.00           N  
ATOM   2236  CA  HIS A 148       2.855   6.203   3.754  1.00  0.00           C  
ATOM   2237  C   HIS A 148       4.203   6.813   3.380  1.00  0.00           C  
ATOM   2238  O   HIS A 148       5.016   6.168   2.714  1.00  0.00           O  
ATOM   2239  CB  HIS A 148       1.814   6.556   2.686  1.00  0.00           C  
ATOM   2240  CG  HIS A 148       0.649   5.616   2.647  1.00  0.00           C  
ATOM   2241  ND1 HIS A 148      -0.391   5.683   3.550  1.00  0.00           N  
ATOM   2242  CD2 HIS A 148       0.362   4.586   1.817  1.00  0.00           C  
ATOM   2243  CE1 HIS A 148      -1.270   4.735   3.274  1.00  0.00           C  
ATOM   2244  NE2 HIS A 148      -0.836   4.056   2.228  1.00  0.00           N  
ATOM   2245  H   HIS A 148       1.612   7.262   5.139  1.00  0.00           H  
ATOM   2246  HA  HIS A 148       2.976   5.120   3.766  1.00  0.00           H  
ATOM   2247 1HB  HIS A 148       1.434   7.562   2.867  1.00  0.00           H  
ATOM   2248 2HB  HIS A 148       2.285   6.556   1.704  1.00  0.00           H  
ATOM   2249  HD1 HIS A 148      -0.521   6.383   4.252  1.00  0.00           H  
ATOM   2250  HD2 HIS A 148       0.883   4.158   0.960  1.00  0.00           H  
ATOM   2251  HE1 HIS A 148      -2.171   4.622   3.877  1.00  0.00           H  
ATOM   2252  N   ILE A 149       4.468   7.986   3.806  1.00  0.00           N  
ATOM   2253  CA  ILE A 149       5.768   8.603   3.561  1.00  0.00           C  
ATOM   2254  C   ILE A 149       6.838   7.900   4.394  1.00  0.00           C  
ATOM   2255  O   ILE A 149       7.953   7.675   3.921  1.00  0.00           O  
ATOM   2256  CB  ILE A 149       5.745  10.105   3.898  1.00  0.00           C  
ATOM   2257  CG1 ILE A 149       4.873  10.864   2.894  1.00  0.00           C  
ATOM   2258  CG2 ILE A 149       7.158  10.668   3.912  1.00  0.00           C  
ATOM   2259  CD1 ILE A 149       4.571  12.288   3.302  1.00  0.00           C  
ATOM   2260  H   ILE A 149       3.770   8.502   4.322  1.00  0.00           H  
ATOM   2261  HA  ILE A 149       6.015   8.481   2.507  1.00  0.00           H  
ATOM   2262  HB  ILE A 149       5.296  10.251   4.879  1.00  0.00           H  
ATOM   2263 1HG1 ILE A 149       5.368  10.884   1.924  1.00  0.00           H  
ATOM   2264 2HG1 ILE A 149       3.926  10.339   2.765  1.00  0.00           H  
ATOM   2265 1HG2 ILE A 149       7.123  11.731   4.151  1.00  0.00           H  
ATOM   2266 2HG2 ILE A 149       7.749  10.147   4.664  1.00  0.00           H  
ATOM   2267 3HG2 ILE A 149       7.614  10.531   2.932  1.00  0.00           H  
ATOM   2268 1HD1 ILE A 149       3.948  12.760   2.541  1.00  0.00           H  
ATOM   2269 2HD1 ILE A 149       4.042  12.289   4.255  1.00  0.00           H  
ATOM   2270 3HD1 ILE A 149       5.502  12.843   3.402  1.00  0.00           H  
ATOM   2271  N   LEU A 150       6.490   7.606   5.605  1.00  0.00           N  
ATOM   2272  CA  LEU A 150       7.442   6.891   6.448  1.00  0.00           C  
ATOM   2273  C   LEU A 150       7.825   5.555   5.822  1.00  0.00           C  
ATOM   2274  O   LEU A 150       8.981   5.135   5.903  1.00  0.00           O  
ATOM   2275  CB  LEU A 150       6.848   6.661   7.844  1.00  0.00           C  
ATOM   2276  CG  LEU A 150       7.226   7.699   8.907  1.00  0.00           C  
ATOM   2277  CD1 LEU A 150       6.748   9.076   8.466  1.00  0.00           C  
ATOM   2278  CD2 LEU A 150       6.608   7.308  10.242  1.00  0.00           C  
ATOM   2279  H   LEU A 150       5.587   7.855   5.984  1.00  0.00           H  
ATOM   2280  HA  LEU A 150       8.343   7.498   6.543  1.00  0.00           H  
ATOM   2281 1HB  LEU A 150       5.762   6.651   7.762  1.00  0.00           H  
ATOM   2282 2HB  LEU A 150       7.174   5.685   8.203  1.00  0.00           H  
ATOM   2283  HG  LEU A 150       8.311   7.740   9.008  1.00  0.00           H  
ATOM   2284 1HD1 LEU A 150       7.016   9.814   9.222  1.00  0.00           H  
ATOM   2285 2HD1 LEU A 150       7.220   9.339   7.519  1.00  0.00           H  
ATOM   2286 3HD1 LEU A 150       5.665   9.062   8.341  1.00  0.00           H  
ATOM   2287 1HD2 LEU A 150       6.878   8.046  10.998  1.00  0.00           H  
ATOM   2288 2HD2 LEU A 150       5.523   7.269  10.143  1.00  0.00           H  
ATOM   2289 3HD2 LEU A 150       6.981   6.328  10.541  1.00  0.00           H  
ATOM   2290  N   LEU A 151       6.854   4.975   5.309  1.00  0.00           N  
ATOM   2291  CA  LEU A 151       7.127   3.738   4.586  1.00  0.00           C  
ATOM   2292  C   LEU A 151       8.042   3.995   3.395  1.00  0.00           C  
ATOM   2293  O   LEU A 151       8.939   3.196   3.110  1.00  0.00           O  
ATOM   2294  CB  LEU A 151       5.816   3.101   4.106  1.00  0.00           C  
ATOM   2295  CG  LEU A 151       4.937   2.484   5.201  1.00  0.00           C  
ATOM   2296  CD1 LEU A 151       3.586   2.101   4.612  1.00  0.00           C  
ATOM   2297  CD2 LEU A 151       5.639   1.271   5.793  1.00  0.00           C  
ATOM   2298  H   LEU A 151       5.904   5.311   5.368  1.00  0.00           H  
ATOM   2299  HA  LEU A 151       7.629   3.046   5.260  1.00  0.00           H  
ATOM   2300 1HB  LEU A 151       5.227   3.862   3.597  1.00  0.00           H  
ATOM   2301 2HB  LEU A 151       6.054   2.315   3.389  1.00  0.00           H  
ATOM   2302  HG  LEU A 151       4.761   3.221   5.985  1.00  0.00           H  
ATOM   2303 1HD1 LEU A 151       2.961   1.663   5.389  1.00  0.00           H  
ATOM   2304 2HD1 LEU A 151       3.097   2.990   4.213  1.00  0.00           H  
ATOM   2305 3HD1 LEU A 151       3.731   1.376   3.811  1.00  0.00           H  
ATOM   2306 1HD2 LEU A 151       5.014   0.833   6.572  1.00  0.00           H  
ATOM   2307 2HD2 LEU A 151       5.813   0.533   5.010  1.00  0.00           H  
ATOM   2308 3HD2 LEU A 151       6.593   1.577   6.223  1.00  0.00           H  
ATOM   2309  N   THR A 152       7.800   5.073   2.718  1.00  0.00           N  
ATOM   2310  CA  THR A 152       8.603   5.445   1.558  1.00  0.00           C  
ATOM   2311  C   THR A 152      10.075   5.570   1.938  1.00  0.00           C  
ATOM   2312  O   THR A 152      10.950   5.076   1.224  1.00  0.00           O  
ATOM   2313  CB  THR A 152       8.109   6.766   0.939  1.00  0.00           C  
ATOM   2314  OG1 THR A 152       6.734   6.634   0.559  1.00  0.00           O  
ATOM   2315  CG2 THR A 152       8.938   7.124  -0.285  1.00  0.00           C  
ATOM   2316  H   THR A 152       7.037   5.670   3.001  1.00  0.00           H  
ATOM   2317  HA  THR A 152       8.507   4.662   0.806  1.00  0.00           H  
ATOM   2318  HB  THR A 152       8.194   7.566   1.675  1.00  0.00           H  
ATOM   2319  HG1 THR A 152       6.196   6.506   1.344  1.00  0.00           H  
ATOM   2320 1HG2 THR A 152       8.576   8.061  -0.708  1.00  0.00           H  
ATOM   2321 2HG2 THR A 152       9.983   7.236   0.004  1.00  0.00           H  
ATOM   2322 3HG2 THR A 152       8.850   6.333  -1.028  1.00  0.00           H  
ATOM   2323  N   ALA A 153      10.344   6.186   3.038  1.00  0.00           N  
ATOM   2324  CA  ALA A 153      11.709   6.293   3.544  1.00  0.00           C  
ATOM   2325  C   ALA A 153      12.304   4.912   3.815  1.00  0.00           C  
ATOM   2326  O   ALA A 153      13.469   4.659   3.501  1.00  0.00           O  
ATOM   2327  CB  ALA A 153      11.744   7.142   4.811  1.00  0.00           C  
ATOM   2328  H   ALA A 153       9.591   6.605   3.564  1.00  0.00           H  
ATOM   2329  HA  ALA A 153      12.318   6.776   2.779  1.00  0.00           H  
ATOM   2330 1HB  ALA A 153      12.769   7.212   5.176  1.00  0.00           H  
ATOM   2331 2HB  ALA A 153      11.368   8.142   4.590  1.00  0.00           H  
ATOM   2332 3HB  ALA A 153      11.119   6.681   5.574  1.00  0.00           H  
ATOM   2333  N   ALA A 154      11.556   4.089   4.325  1.00  0.00           N  
ATOM   2334  CA  ALA A 154      12.015   2.763   4.729  1.00  0.00           C  
ATOM   2335  C   ALA A 154      12.476   1.950   3.521  1.00  0.00           C  
ATOM   2336  O   ALA A 154      13.525   1.307   3.563  1.00  0.00           O  
ATOM   2337  CB  ALA A 154      10.910   2.020   5.476  1.00  0.00           C  
ATOM   2338  H   ALA A 154      10.588   4.339   4.469  1.00  0.00           H  
ATOM   2339  HA  ALA A 154      12.868   2.889   5.396  1.00  0.00           H  
ATOM   2340 1HB  ALA A 154      11.270   1.034   5.769  1.00  0.00           H  
ATOM   2341 2HB  ALA A 154      10.629   2.584   6.365  1.00  0.00           H  
ATOM   2342 3HB  ALA A 154      10.044   1.911   4.826  1.00  0.00           H  
ATOM   2343  N   VAL A 155      11.750   1.986   2.455  1.00  0.00           N  
ATOM   2344  CA  VAL A 155      12.018   1.170   1.274  1.00  0.00           C  
ATOM   2345  C   VAL A 155      13.101   1.832   0.424  1.00  0.00           C  
ATOM   2346  O   VAL A 155      13.900   1.146  -0.217  1.00  0.00           O  
ATOM   2347  CB  VAL A 155      10.738   0.989   0.437  1.00  0.00           C  
ATOM   2348  CG1 VAL A 155       9.658   0.299   1.258  1.00  0.00           C  
ATOM   2349  CG2 VAL A 155      10.252   2.340  -0.066  1.00  0.00           C  
ATOM   2350  H   VAL A 155      10.959   2.614   2.450  1.00  0.00           H  
ATOM   2351  HA  VAL A 155      12.380   0.195   1.602  1.00  0.00           H  
ATOM   2352  HB  VAL A 155      10.958   0.342  -0.412  1.00  0.00           H  
ATOM   2353 1HG1 VAL A 155       8.760   0.179   0.651  1.00  0.00           H  
ATOM   2354 2HG1 VAL A 155      10.014  -0.680   1.577  1.00  0.00           H  
ATOM   2355 3HG1 VAL A 155       9.424   0.905   2.133  1.00  0.00           H  
ATOM   2356 1HG2 VAL A 155       9.348   2.204  -0.658  1.00  0.00           H  
ATOM   2357 2HG2 VAL A 155      10.037   2.989   0.783  1.00  0.00           H  
ATOM   2358 3HG2 VAL A 155      11.025   2.796  -0.685  1.00  0.00           H  
ATOM   2359  N   LEU A 156      13.218   3.090   0.499  1.00  0.00           N  
ATOM   2360  CA  LEU A 156      14.306   3.806  -0.159  1.00  0.00           C  
ATOM   2361  C   LEU A 156      15.607   3.653   0.618  1.00  0.00           C  
ATOM   2362  O   LEU A 156      16.693   3.677   0.033  1.00  0.00           O  
ATOM   2363  CB  LEU A 156      13.957   5.293  -0.299  1.00  0.00           C  
ATOM   2364  CG  LEU A 156      12.800   5.618  -1.252  1.00  0.00           C  
ATOM   2365  CD1 LEU A 156      12.453   7.097  -1.145  1.00  0.00           C  
ATOM   2366  CD2 LEU A 156      13.195   5.251  -2.675  1.00  0.00           C  
ATOM   2367  H   LEU A 156      12.537   3.613   1.031  1.00  0.00           H  
ATOM   2368  HA  LEU A 156      14.449   3.381  -1.153  1.00  0.00           H  
ATOM   2369 1HB  LEU A 156      13.697   5.682   0.683  1.00  0.00           H  
ATOM   2370 2HB  LEU A 156      14.839   5.825  -0.656  1.00  0.00           H  
ATOM   2371  HG  LEU A 156      11.918   5.046  -0.962  1.00  0.00           H  
ATOM   2372 1HD1 LEU A 156      11.630   7.327  -1.822  1.00  0.00           H  
ATOM   2373 2HD1 LEU A 156      12.155   7.327  -0.121  1.00  0.00           H  
ATOM   2374 3HD1 LEU A 156      13.322   7.695  -1.413  1.00  0.00           H  
ATOM   2375 1HD2 LEU A 156      12.372   5.482  -3.352  1.00  0.00           H  
ATOM   2376 2HD2 LEU A 156      14.076   5.823  -2.967  1.00  0.00           H  
ATOM   2377 3HD2 LEU A 156      13.421   4.186  -2.727  1.00  0.00           H  
ATOM   2378  N   GLY A 157      15.499   3.405   1.953  1.00  0.00           N  
ATOM   2379  CA  GLY A 157      16.700   3.285   2.763  1.00  0.00           C  
ATOM   2380  C   GLY A 157      17.278   4.624   3.177  1.00  0.00           C  
ATOM   2381  O   GLY A 157      18.499   4.791   3.220  1.00  0.00           O  
ATOM   2382  H   GLY A 157      14.595   3.303   2.395  1.00  0.00           H  
ATOM   2383 1HA  GLY A 157      16.478   2.709   3.661  1.00  0.00           H  
ATOM   2384 2HA  GLY A 157      17.459   2.733   2.208  1.00  0.00           H  
ATOM   2385  N   THR A 158      16.370   5.649   3.325  1.00  0.00           N  
ATOM   2386  CA  THR A 158      16.786   7.009   3.650  1.00  0.00           C  
ATOM   2387  C   THR A 158      15.948   7.571   4.795  1.00  0.00           C  
ATOM   2388  O   THR A 158      15.255   6.825   5.488  1.00  0.00           O  
ATOM   2389  CB  THR A 158      16.678   7.933   2.423  1.00  0.00           C  
ATOM   2390  OG1 THR A 158      17.272   9.203   2.724  1.00  0.00           O  
ATOM   2391  CG2 THR A 158      15.221   8.139   2.036  1.00  0.00           C  
ATOM   2392  H   THR A 158      15.387   5.452   3.204  1.00  0.00           H  
ATOM   2393  HA  THR A 158      17.829   6.985   3.968  1.00  0.00           H  
ATOM   2394  HB  THR A 158      17.211   7.488   1.584  1.00  0.00           H  
ATOM   2395  HG1 THR A 158      17.438   9.678   1.907  1.00  0.00           H  
ATOM   2396 1HG2 THR A 158      15.164   8.793   1.168  1.00  0.00           H  
ATOM   2397 2HG2 THR A 158      14.770   7.176   1.796  1.00  0.00           H  
ATOM   2398 3HG2 THR A 158      14.685   8.592   2.869  1.00  0.00           H  
ATOM   2399  N   THR A 159      16.068   8.888   5.058  1.00  0.00           N  
ATOM   2400  CA  THR A 159      15.325   9.503   6.153  1.00  0.00           C  
ATOM   2401  C   THR A 159      13.912   9.873   5.708  1.00  0.00           C  
ATOM   2402  O   THR A 159      13.608   9.861   4.514  1.00  0.00           O  
ATOM   2403  CB  THR A 159      16.050  10.755   6.683  1.00  0.00           C  
ATOM   2404  OG1 THR A 159      16.076  11.761   5.663  1.00  0.00           O  
ATOM   2405  CG2 THR A 159      17.475  10.413   7.091  1.00  0.00           C  
ATOM   2406  H   THR A 159      16.677   9.461   4.493  1.00  0.00           H  
ATOM   2407  HA  THR A 159      15.252   8.783   6.969  1.00  0.00           H  
ATOM   2408  HB  THR A 159      15.514  11.147   7.547  1.00  0.00           H  
ATOM   2409  HG1 THR A 159      16.380  12.590   6.040  1.00  0.00           H  
ATOM   2410 1HG2 THR A 159      17.971  11.309   7.463  1.00  0.00           H  
ATOM   2411 2HG2 THR A 159      17.457   9.657   7.874  1.00  0.00           H  
ATOM   2412 3HG2 THR A 159      18.019  10.030   6.228  1.00  0.00           H  
ATOM   2413  N   VAL A 160      13.011  10.188   6.690  1.00  0.00           N  
ATOM   2414  CA  VAL A 160      11.647  10.623   6.405  1.00  0.00           C  
ATOM   2415  C   VAL A 160      11.677  11.959   5.666  1.00  0.00           C  
ATOM   2416  O   VAL A 160      10.985  12.134   4.659  1.00  0.00           O  
ATOM   2417  CB  VAL A 160      10.809  10.746   7.696  1.00  0.00           C  
ATOM   2418  CG1 VAL A 160       9.471  11.425   7.408  1.00  0.00           C  
ATOM   2419  CG2 VAL A 160      10.591   9.370   8.323  1.00  0.00           C  
ATOM   2420  H   VAL A 160      13.313  10.113   7.651  1.00  0.00           H  
ATOM   2421  HA  VAL A 160      11.174   9.879   5.762  1.00  0.00           H  
ATOM   2422  HB  VAL A 160      11.339  11.383   8.403  1.00  0.00           H  
ATOM   2423 1HG1 VAL A 160       8.896  11.502   8.331  1.00  0.00           H  
ATOM   2424 2HG1 VAL A 160       9.648  12.423   7.008  1.00  0.00           H  
ATOM   2425 3HG1 VAL A 160       8.912  10.835   6.682  1.00  0.00           H  
ATOM   2426 1HG2 VAL A 160       9.999   9.474   9.232  1.00  0.00           H  
ATOM   2427 2HG2 VAL A 160      10.062   8.728   7.618  1.00  0.00           H  
ATOM   2428 3HG2 VAL A 160      11.554   8.925   8.568  1.00  0.00           H  
ATOM   2429  N   GLU A 161      12.567  12.857   6.104  1.00  0.00           N  
ATOM   2430  CA  GLU A 161      12.658  14.186   5.506  1.00  0.00           C  
ATOM   2431  C   GLU A 161      12.953  14.101   4.012  1.00  0.00           C  
ATOM   2432  O   GLU A 161      12.381  14.849   3.216  1.00  0.00           O  
ATOM   2433  CB  GLU A 161      13.742  15.011   6.203  1.00  0.00           C  
ATOM   2434  CG  GLU A 161      13.425  15.373   7.647  1.00  0.00           C  
ATOM   2435  CD  GLU A 161      13.731  14.260   8.610  1.00  0.00           C  
ATOM   2436  OE1 GLU A 161      14.166  13.223   8.170  1.00  0.00           O  
ATOM   2437  OE2 GLU A 161      13.529  14.447   9.787  1.00  0.00           O  
ATOM   2438  H   GLU A 161      13.188  12.615   6.862  1.00  0.00           H  
ATOM   2439  HA  GLU A 161      11.698  14.687   5.627  1.00  0.00           H  
ATOM   2440 1HB  GLU A 161      14.682  14.459   6.195  1.00  0.00           H  
ATOM   2441 2HB  GLU A 161      13.903  15.939   5.654  1.00  0.00           H  
ATOM   2442 1HG  GLU A 161      14.008  16.250   7.927  1.00  0.00           H  
ATOM   2443 2HG  GLU A 161      12.370  15.633   7.723  1.00  0.00           H  
ATOM   2444  N   GLU A 162      13.834  13.167   3.708  1.00  0.00           N  
ATOM   2445  CA  GLU A 162      14.158  12.967   2.298  1.00  0.00           C  
ATOM   2446  C   GLU A 162      12.965  12.406   1.531  1.00  0.00           C  
ATOM   2447  O   GLU A 162      12.669  12.853   0.421  1.00  0.00           O  
ATOM   2448  CB  GLU A 162      15.364  12.033   2.153  1.00  0.00           C  
ATOM   2449  CG  GLU A 162      15.795  11.809   0.712  1.00  0.00           C  
ATOM   2450  CD  GLU A 162      16.321  13.067   0.038  1.00  0.00           C  
ATOM   2451  OE1 GLU A 162      16.310  13.136  -1.212  1.00  0.00           O  
ATOM   2452  OE2 GLU A 162      16.749  13.989   0.767  1.00  0.00           O  
ATOM   2453  H   GLU A 162      14.287  12.592   4.403  1.00  0.00           H  
ATOM   2454  HA  GLU A 162      14.410  13.933   1.861  1.00  0.00           H  
ATOM   2455 1HB  GLU A 162      16.212  12.446   2.701  1.00  0.00           H  
ATOM   2456 2HB  GLU A 162      15.129  11.064   2.593  1.00  0.00           H  
ATOM   2457 1HG  GLU A 162      16.577  11.050   0.692  1.00  0.00           H  
ATOM   2458 2HG  GLU A 162      14.946  11.431   0.144  1.00  0.00           H  
ATOM   2459  N   ALA A 163      12.244  11.454   2.123  1.00  0.00           N  
ATOM   2460  CA  ALA A 163      11.036  10.922   1.496  1.00  0.00           C  
ATOM   2461  C   ALA A 163       9.987  12.014   1.313  1.00  0.00           C  
ATOM   2462  O   ALA A 163       9.255  12.020   0.320  1.00  0.00           O  
ATOM   2463  CB  ALA A 163      10.468   9.775   2.327  1.00  0.00           C  
ATOM   2464  H   ALA A 163      12.533  11.093   3.021  1.00  0.00           H  
ATOM   2465  HA  ALA A 163      11.306  10.544   0.510  1.00  0.00           H  
ATOM   2466 1HB  ALA A 163       9.568   9.388   1.847  1.00  0.00           H  
ATOM   2467 2HB  ALA A 163      11.208   8.979   2.404  1.00  0.00           H  
ATOM   2468 3HB  ALA A 163      10.219  10.136   3.324  1.00  0.00           H  
ATOM   2469  N   VAL A 164       9.901  12.977   2.258  1.00  0.00           N  
ATOM   2470  CA  VAL A 164       8.953  14.083   2.174  1.00  0.00           C  
ATOM   2471  C   VAL A 164       9.277  14.955   0.965  1.00  0.00           C  
ATOM   2472  O   VAL A 164       8.398  15.261   0.157  1.00  0.00           O  
ATOM   2473  CB  VAL A 164       8.997  14.936   3.456  1.00  0.00           C  
ATOM   2474  CG1 VAL A 164       8.216  16.228   3.264  1.00  0.00           C  
ATOM   2475  CG2 VAL A 164       8.440  14.139   4.627  1.00  0.00           C  
ATOM   2476  H   VAL A 164      10.524  12.923   3.050  1.00  0.00           H  
ATOM   2477  HA  VAL A 164       7.950  13.670   2.047  1.00  0.00           H  
ATOM   2478  HB  VAL A 164      10.030  15.212   3.663  1.00  0.00           H  
ATOM   2479 1HG1 VAL A 164       8.258  16.818   4.180  1.00  0.00           H  
ATOM   2480 2HG1 VAL A 164       8.653  16.798   2.445  1.00  0.00           H  
ATOM   2481 3HG1 VAL A 164       7.178  15.994   3.031  1.00  0.00           H  
ATOM   2482 1HG2 VAL A 164       8.475  14.747   5.530  1.00  0.00           H  
ATOM   2483 2HG2 VAL A 164       7.408  13.857   4.419  1.00  0.00           H  
ATOM   2484 3HG2 VAL A 164       9.039  13.240   4.773  1.00  0.00           H  
ATOM   2485  N   TYR A 165      10.578  15.296   0.921  1.00  0.00           N  
ATOM   2486  CA  TYR A 165      11.023  16.174  -0.154  1.00  0.00           C  
ATOM   2487  C   TYR A 165      10.779  15.538  -1.518  1.00  0.00           C  
ATOM   2488  O   TYR A 165      10.251  16.183  -2.426  1.00  0.00           O  
ATOM   2489  CB  TYR A 165      12.504  16.520   0.014  1.00  0.00           C  
ATOM   2490  CG  TYR A 165      12.781  17.489   1.142  1.00  0.00           C  
ATOM   2491  CD1 TYR A 165      13.707  17.166   2.123  1.00  0.00           C  
ATOM   2492  CD2 TYR A 165      12.108  18.701   1.196  1.00  0.00           C  
ATOM   2493  CE1 TYR A 165      13.959  18.051   3.153  1.00  0.00           C  
ATOM   2494  CE2 TYR A 165      12.360  19.586   2.226  1.00  0.00           C  
ATOM   2495  CZ  TYR A 165      13.282  19.263   3.202  1.00  0.00           C  
ATOM   2496  OH  TYR A 165      13.533  20.145   4.229  1.00  0.00           O  
ATOM   2497  H   TYR A 165      11.250  14.969   1.599  1.00  0.00           H  
ATOM   2498  HA  TYR A 165      10.450  17.101  -0.105  1.00  0.00           H  
ATOM   2499 1HB  TYR A 165      13.072  15.607   0.202  1.00  0.00           H  
ATOM   2500 2HB  TYR A 165      12.883  16.957  -0.910  1.00  0.00           H  
ATOM   2501  HD1 TYR A 165      14.235  16.213   2.081  1.00  0.00           H  
ATOM   2502  HD2 TYR A 165      11.380  18.954   0.426  1.00  0.00           H  
ATOM   2503  HE1 TYR A 165      14.687  17.796   3.924  1.00  0.00           H  
ATOM   2504  HE2 TYR A 165      11.831  20.537   2.269  1.00  0.00           H  
ATOM   2505  HH  TYR A 165      12.990  20.929   4.116  1.00  0.00           H  
ATOM   2506  N   ARG A 166      11.032  14.287  -1.649  1.00  0.00           N  
ATOM   2507  CA  ARG A 166      10.813  13.571  -2.900  1.00  0.00           C  
ATOM   2508  C   ARG A 166       9.325  13.452  -3.211  1.00  0.00           C  
ATOM   2509  O   ARG A 166       8.904  13.662  -4.351  1.00  0.00           O  
ATOM   2510  CB  ARG A 166      11.450  12.181  -2.843  1.00  0.00           C  
ATOM   2511  CG  ARG A 166      12.971  12.197  -2.845  1.00  0.00           C  
ATOM   2512  CD  ARG A 166      13.551  10.790  -2.809  1.00  0.00           C  
ATOM   2513  NE  ARG A 166      15.005  10.810  -2.700  1.00  0.00           N  
ATOM   2514  CZ  ARG A 166      15.799   9.775  -2.962  1.00  0.00           C  
ATOM   2515  NH1 ARG A 166      15.292   8.613  -3.351  1.00  0.00           N  
ATOM   2516  NH2 ARG A 166      17.112   9.904  -2.830  1.00  0.00           N  
ATOM   2517  H   ARG A 166      11.397  13.786  -0.852  1.00  0.00           H  
ATOM   2518  HA  ARG A 166      11.281  14.134  -3.709  1.00  0.00           H  
ATOM   2519 1HB  ARG A 166      11.118  11.666  -1.943  1.00  0.00           H  
ATOM   2520 2HB  ARG A 166      11.116  11.592  -3.698  1.00  0.00           H  
ATOM   2521 1HG  ARG A 166      13.328  12.690  -3.749  1.00  0.00           H  
ATOM   2522 2HG  ARG A 166      13.330  12.738  -1.970  1.00  0.00           H  
ATOM   2523 1HD  ARG A 166      13.150  10.254  -1.950  1.00  0.00           H  
ATOM   2524 2HD  ARG A 166      13.282  10.263  -3.724  1.00  0.00           H  
ATOM   2525  HE  ARG A 166      15.443  11.674  -2.405  1.00  0.00           H  
ATOM   2526 1HH1 ARG A 166      14.292   8.506  -3.453  1.00  0.00           H  
ATOM   2527 2HH1 ARG A 166      15.904   7.834  -3.546  1.00  0.00           H  
ATOM   2528 1HH2 ARG A 166      17.505  10.787  -2.533  1.00  0.00           H  
ATOM   2529 2HH2 ARG A 166      17.718   9.122  -3.027  1.00  0.00           H  
ATOM   2530  N   ALA A 167       8.513  13.147  -2.179  1.00  0.00           N  
ATOM   2531  CA  ALA A 167       7.079  12.980  -2.397  1.00  0.00           C  
ATOM   2532  C   ALA A 167       6.434  14.292  -2.828  1.00  0.00           C  
ATOM   2533  O   ALA A 167       5.590  14.310  -3.729  1.00  0.00           O  
ATOM   2534  CB  ALA A 167       6.408  12.451  -1.130  1.00  0.00           C  
ATOM   2535  H   ALA A 167       8.887  13.032  -1.248  1.00  0.00           H  
ATOM   2536  HA  ALA A 167       6.941  12.254  -3.199  1.00  0.00           H  
ATOM   2537 1HB  ALA A 167       5.339  12.331  -1.307  1.00  0.00           H  
ATOM   2538 2HB  ALA A 167       6.842  11.487  -0.863  1.00  0.00           H  
ATOM   2539 3HB  ALA A 167       6.563  13.157  -0.315  1.00  0.00           H  
ATOM   2540  N   LEU A 168       6.872  15.423  -2.247  1.00  0.00           N  
ATOM   2541  CA  LEU A 168       6.269  16.716  -2.555  1.00  0.00           C  
ATOM   2542  C   LEU A 168       6.657  17.176  -3.955  1.00  0.00           C  
ATOM   2543  O   LEU A 168       5.847  17.780  -4.662  1.00  0.00           O  
ATOM   2544  CB  LEU A 168       6.704  17.763  -1.523  1.00  0.00           C  
ATOM   2545  CG  LEU A 168       6.176  17.555  -0.098  1.00  0.00           C  
ATOM   2546  CD1 LEU A 168       6.885  18.511   0.852  1.00  0.00           C  
ATOM   2547  CD2 LEU A 168       4.672  17.778  -0.077  1.00  0.00           C  
ATOM   2548  H   LEU A 168       7.633  15.379  -1.585  1.00  0.00           H  
ATOM   2549  HA  LEU A 168       5.185  16.610  -2.516  1.00  0.00           H  
ATOM   2550 1HB  LEU A 168       7.792  17.773  -1.474  1.00  0.00           H  
ATOM   2551 2HB  LEU A 168       6.368  18.745  -1.860  1.00  0.00           H  
ATOM   2552  HG  LEU A 168       6.396  16.538   0.226  1.00  0.00           H  
ATOM   2553 1HD1 LEU A 168       6.510  18.362   1.865  1.00  0.00           H  
ATOM   2554 2HD1 LEU A 168       7.957  18.316   0.831  1.00  0.00           H  
ATOM   2555 3HD1 LEU A 168       6.695  19.538   0.542  1.00  0.00           H  
ATOM   2556 1HD2 LEU A 168       4.296  17.629   0.936  1.00  0.00           H  
ATOM   2557 2HD2 LEU A 168       4.449  18.795  -0.399  1.00  0.00           H  
ATOM   2558 3HD2 LEU A 168       4.188  17.070  -0.751  1.00  0.00           H  
ATOM   2559  N   LYS A 169       7.934  16.913  -4.243  1.00  0.00           N  
ATOM   2560  CA  LYS A 169       8.402  17.316  -5.566  1.00  0.00           C  
ATOM   2561  C   LYS A 169       7.751  16.472  -6.659  1.00  0.00           C  
ATOM   2562  O   LYS A 169       7.361  16.995  -7.706  1.00  0.00           O  
ATOM   2563  CB  LYS A 169       9.925  17.206  -5.652  1.00  0.00           C  
ATOM   2564  CG  LYS A 169      10.679  18.264  -4.857  1.00  0.00           C  
ATOM   2565  CD  LYS A 169      12.183  18.062  -4.955  1.00  0.00           C  
ATOM   2566  CE  LYS A 169      12.936  19.112  -4.151  1.00  0.00           C  
ATOM   2567  NZ  LYS A 169      14.411  18.924  -4.235  1.00  0.00           N  
ATOM   2568  H   LYS A 169       8.578  16.460  -3.610  1.00  0.00           H  
ATOM   2569  HA  LYS A 169       8.120  18.356  -5.731  1.00  0.00           H  
ATOM   2570 1HB  LYS A 169      10.241  16.227  -5.290  1.00  0.00           H  
ATOM   2571 2HB  LYS A 169      10.237  17.286  -6.694  1.00  0.00           H  
ATOM   2572 1HG  LYS A 169      10.428  19.254  -5.239  1.00  0.00           H  
ATOM   2573 2HG  LYS A 169      10.381  18.211  -3.810  1.00  0.00           H  
ATOM   2574 1HD  LYS A 169      12.444  17.072  -4.577  1.00  0.00           H  
ATOM   2575 2HD  LYS A 169      12.492  18.126  -5.998  1.00  0.00           H  
ATOM   2576 1HE  LYS A 169      12.688  20.103  -4.526  1.00  0.00           H  
ATOM   2577 2HE  LYS A 169      12.635  19.056  -3.106  1.00  0.00           H  
ATOM   2578 1HZ  LYS A 169      14.873  19.638  -3.690  1.00  0.00           H  
ATOM   2579 2HZ  LYS A 169      14.656  18.013  -3.872  1.00  0.00           H  
ATOM   2580 3HZ  LYS A 169      14.706  18.993  -5.198  1.00  0.00           H  
ATOM   2581  N   LEU A 170       7.627  15.209  -6.435  1.00  0.00           N  
ATOM   2582  CA  LEU A 170       6.981  14.301  -7.375  1.00  0.00           C  
ATOM   2583  C   LEU A 170       5.480  14.563  -7.440  1.00  0.00           C  
ATOM   2584  O   LEU A 170       4.883  14.509  -8.517  1.00  0.00           O  
ATOM   2585  CB  LEU A 170       7.239  12.844  -6.969  1.00  0.00           C  
ATOM   2586  CG  LEU A 170       6.745  11.781  -7.959  1.00  0.00           C  
ATOM   2587  CD1 LEU A 170       7.477  11.943  -9.284  1.00  0.00           C  
ATOM   2588  CD2 LEU A 170       6.976  10.396  -7.372  1.00  0.00           C  
ATOM   2589  H   LEU A 170       7.994  14.842  -5.569  1.00  0.00           H  
ATOM   2590  HA  LEU A 170       7.401  14.473  -8.365  1.00  0.00           H  
ATOM   2591 1HB  LEU A 170       8.309  12.705  -6.839  1.00  0.00           H  
ATOM   2592 2HB  LEU A 170       6.750  12.659  -6.012  1.00  0.00           H  
ATOM   2593  HG  LEU A 170       5.681  11.923  -8.147  1.00  0.00           H  
ATOM   2594 1HD1 LEU A 170       7.127  11.187  -9.988  1.00  0.00           H  
ATOM   2595 2HD1 LEU A 170       7.279  12.936  -9.690  1.00  0.00           H  
ATOM   2596 3HD1 LEU A 170       8.548  11.822  -9.126  1.00  0.00           H  
ATOM   2597 1HD2 LEU A 170       6.625   9.640  -8.076  1.00  0.00           H  
ATOM   2598 2HD2 LEU A 170       8.041  10.252  -7.186  1.00  0.00           H  
ATOM   2599 3HD2 LEU A 170       6.427  10.302  -6.436  1.00  0.00           H  
ATOM   2600  N   LYS A 171       4.856  14.860  -6.263  1.00  0.00           N  
ATOM   2601  CA  LYS A 171       3.436  15.192  -6.200  1.00  0.00           C  
ATOM   2602  C   LYS A 171       3.084  16.299  -7.190  1.00  0.00           C  
ATOM   2603  O   LYS A 171       2.162  16.150  -7.993  1.00  0.00           O  
ATOM   2604  CB  LYS A 171       3.047  15.610  -4.781  1.00  0.00           C  
ATOM   2605  CG  LYS A 171       1.575  15.962  -4.611  1.00  0.00           C  
ATOM   2606  CD  LYS A 171       1.298  16.521  -3.223  1.00  0.00           C  
ATOM   2607  CE  LYS A 171      -0.170  16.885  -3.055  1.00  0.00           C  
ATOM   2608  NZ  LYS A 171      -0.523  18.128  -3.794  1.00  0.00           N  
ATOM   2609  H   LYS A 171       5.397  14.849  -5.411  1.00  0.00           H  
ATOM   2610  HA  LYS A 171       2.861  14.305  -6.469  1.00  0.00           H  
ATOM   2611 1HB  LYS A 171       3.281  14.803  -4.086  1.00  0.00           H  
ATOM   2612 2HB  LYS A 171       3.635  16.479  -4.484  1.00  0.00           H  
ATOM   2613 1HG  LYS A 171       1.290  16.705  -5.356  1.00  0.00           H  
ATOM   2614 2HG  LYS A 171       0.968  15.070  -4.762  1.00  0.00           H  
ATOM   2615 1HD  LYS A 171       1.568  15.779  -2.471  1.00  0.00           H  
ATOM   2616 2HD  LYS A 171       1.904  17.413  -3.062  1.00  0.00           H  
ATOM   2617 1HE  LYS A 171      -0.791  16.070  -3.423  1.00  0.00           H  
ATOM   2618 2HE  LYS A 171      -0.390  17.032  -1.998  1.00  0.00           H  
ATOM   2619 1HZ  LYS A 171      -1.502  18.335  -3.657  1.00  0.00           H  
ATOM   2620 2HZ  LYS A 171       0.035  18.896  -3.448  1.00  0.00           H  
ATOM   2621 3HZ  LYS A 171      -0.341  17.998  -4.779  1.00  0.00           H  
ATOM   2622  N   THR A 172       3.859  17.387  -7.160  1.00  0.00           N  
ATOM   2623  CA  THR A 172       3.655  18.517  -8.059  1.00  0.00           C  
ATOM   2624  C   THR A 172       3.913  18.113  -9.507  1.00  0.00           C  
ATOM   2625  O   THR A 172       3.087  18.369 -10.386  1.00  0.00           O  
ATOM   2626  CB  THR A 172       4.564  19.701  -7.680  1.00  0.00           C  
ATOM   2627  OG1 THR A 172       4.246  20.145  -6.354  1.00  0.00           O  
ATOM   2628  CG2 THR A 172       4.375  20.852  -8.655  1.00  0.00           C  
ATOM   2629  H   THR A 172       4.612  17.421  -6.488  1.00  0.00           H  
ATOM   2630  HA  THR A 172       2.618  18.844  -7.974  1.00  0.00           H  
ATOM   2631  HB  THR A 172       5.606  19.381  -7.701  1.00  0.00           H  
ATOM   2632  HG1 THR A 172       4.384  19.424  -5.734  1.00  0.00           H  
ATOM   2633 1HG2 THR A 172       5.026  21.680  -8.371  1.00  0.00           H  
ATOM   2634 2HG2 THR A 172       4.627  20.521  -9.662  1.00  0.00           H  
ATOM   2635 3HG2 THR A 172       3.338  21.183  -8.631  1.00  0.00           H  
ATOM   2636  N   LYS A 173       5.010  17.469  -9.698  1.00  0.00           N  
ATOM   2637  CA  LYS A 173       5.456  17.166 -11.054  1.00  0.00           C  
ATOM   2638  C   LYS A 173       4.382  16.409 -11.831  1.00  0.00           C  
ATOM   2639  O   LYS A 173       4.042  16.782 -12.955  1.00  0.00           O  
ATOM   2640  CB  LYS A 173       6.753  16.356 -11.022  1.00  0.00           C  
ATOM   2641  CG  LYS A 173       7.301  15.992 -12.397  1.00  0.00           C  
ATOM   2642  CD  LYS A 173       8.571  15.161 -12.283  1.00  0.00           C  
ATOM   2643  CE  LYS A 173       9.089  14.749 -13.653  1.00  0.00           C  
ATOM   2644  NZ  LYS A 173      10.298  13.889 -13.555  1.00  0.00           N  
ATOM   2645  H   LYS A 173       5.572  17.166  -8.916  1.00  0.00           H  
ATOM   2646  HA  LYS A 173       5.649  18.105 -11.573  1.00  0.00           H  
ATOM   2647 1HB  LYS A 173       7.522  16.920 -10.494  1.00  0.00           H  
ATOM   2648 2HB  LYS A 173       6.590  15.429 -10.472  1.00  0.00           H  
ATOM   2649 1HG  LYS A 173       6.552  15.423 -12.948  1.00  0.00           H  
ATOM   2650 2HG  LYS A 173       7.522  16.902 -12.952  1.00  0.00           H  
ATOM   2651 1HD  LYS A 173       9.341  15.741 -11.771  1.00  0.00           H  
ATOM   2652 2HD  LYS A 173       8.367  14.264 -11.698  1.00  0.00           H  
ATOM   2653 1HE  LYS A 173       8.311  14.204 -14.186  1.00  0.00           H  
ATOM   2654 2HE  LYS A 173       9.338  15.640 -14.230  1.00  0.00           H  
ATOM   2655 1HZ  LYS A 173      10.610  13.639 -14.482  1.00  0.00           H  
ATOM   2656 2HZ  LYS A 173      11.033  14.392 -13.077  1.00  0.00           H  
ATOM   2657 3HZ  LYS A 173      10.075  13.050 -13.039  1.00  0.00           H  
ATOM   2658  N   LEU A 174       3.793  15.404 -11.233  1.00  0.00           N  
ATOM   2659  CA  LEU A 174       2.887  14.526 -11.962  1.00  0.00           C  
ATOM   2660  C   LEU A 174       1.448  15.027 -11.870  1.00  0.00           C  
ATOM   2661  O   LEU A 174       0.567  14.528 -12.572  1.00  0.00           O  
ATOM   2662  CB  LEU A 174       2.976  13.097 -11.412  1.00  0.00           C  
ATOM   2663  CG  LEU A 174       4.359  12.438 -11.492  1.00  0.00           C  
ATOM   2664  CD1 LEU A 174       4.313  11.076 -10.814  1.00  0.00           C  
ATOM   2665  CD2 LEU A 174       4.778  12.310 -12.949  1.00  0.00           C  
ATOM   2666  H   LEU A 174       3.965  15.230 -10.253  1.00  0.00           H  
ATOM   2667  HA  LEU A 174       3.180  14.522 -13.012  1.00  0.00           H  
ATOM   2668 1HB  LEU A 174       2.673  13.108 -10.366  1.00  0.00           H  
ATOM   2669 2HB  LEU A 174       2.277  12.468 -11.964  1.00  0.00           H  
ATOM   2670  HG  LEU A 174       5.085  13.052 -10.958  1.00  0.00           H  
ATOM   2671 1HD1 LEU A 174       5.296  10.608 -10.870  1.00  0.00           H  
ATOM   2672 2HD1 LEU A 174       4.030  11.199  -9.769  1.00  0.00           H  
ATOM   2673 3HD1 LEU A 174       3.582  10.443 -11.316  1.00  0.00           H  
ATOM   2674 1HD2 LEU A 174       5.761  11.843 -13.006  1.00  0.00           H  
ATOM   2675 2HD2 LEU A 174       4.052  11.696 -13.483  1.00  0.00           H  
ATOM   2676 3HD2 LEU A 174       4.819  13.300 -13.404  1.00  0.00           H  
ATOM   2677  N   GLY A 175       1.220  16.032 -11.088  1.00  0.00           N  
ATOM   2678  CA  GLY A 175      -0.137  16.474 -10.799  1.00  0.00           C  
ATOM   2679  C   GLY A 175      -0.945  15.450 -10.025  1.00  0.00           C  
ATOM   2680  O   GLY A 175      -2.059  15.102 -10.423  1.00  0.00           O  
ATOM   2681  H   GLY A 175       1.996  16.520 -10.666  1.00  0.00           H  
ATOM   2682 1HA  GLY A 175      -0.104  17.400 -10.225  1.00  0.00           H  
ATOM   2683 2HA  GLY A 175      -0.654  16.694 -11.733  1.00  0.00           H  
ATOM   2684  N   VAL A 176      -0.358  14.768  -8.998  1.00  0.00           N  
ATOM   2685  CA  VAL A 176      -0.990  13.660  -8.290  1.00  0.00           C  
ATOM   2686  C   VAL A 176      -1.121  14.003  -6.808  1.00  0.00           C  
ATOM   2687  O   VAL A 176      -0.614  15.031  -6.354  1.00  0.00           O  
ATOM   2688  CB  VAL A 176      -0.167  12.369  -8.456  1.00  0.00           C  
ATOM   2689  CG1 VAL A 176      -0.081  11.977  -9.924  1.00  0.00           C  
ATOM   2690  CG2 VAL A 176       1.222  12.562  -7.867  1.00  0.00           C  
ATOM   2691  H   VAL A 176       0.570  15.061  -8.725  1.00  0.00           H  
ATOM   2692  HA  VAL A 176      -1.988  13.510  -8.703  1.00  0.00           H  
ATOM   2693  HB  VAL A 176      -0.674  11.557  -7.935  1.00  0.00           H  
ATOM   2694 1HG1 VAL A 176       0.504  11.062 -10.022  1.00  0.00           H  
ATOM   2695 2HG1 VAL A 176      -1.084  11.809 -10.314  1.00  0.00           H  
ATOM   2696 3HG1 VAL A 176       0.400  12.776 -10.486  1.00  0.00           H  
ATOM   2697 1HG2 VAL A 176       1.799  11.645  -7.987  1.00  0.00           H  
ATOM   2698 2HG2 VAL A 176       1.727  13.378  -8.384  1.00  0.00           H  
ATOM   2699 3HG2 VAL A 176       1.138  12.801  -6.807  1.00  0.00           H  
ATOM   2700  N   SER A 177      -1.824  13.056  -6.125  1.00  0.00           N  
ATOM   2701  CA  SER A 177      -1.966  13.262  -4.688  1.00  0.00           C  
ATOM   2702  C   SER A 177      -0.695  12.868  -3.944  1.00  0.00           C  
ATOM   2703  O   SER A 177       0.225  12.299  -4.533  1.00  0.00           O  
ATOM   2704  CB  SER A 177      -3.140  12.462  -4.159  1.00  0.00           C  
ATOM   2705  OG  SER A 177      -2.837  11.095  -4.117  1.00  0.00           O  
ATOM   2706  H   SER A 177      -2.242  12.239  -6.549  1.00  0.00           H  
ATOM   2707  HA  SER A 177      -2.148  14.323  -4.508  1.00  0.00           H  
ATOM   2708 1HB  SER A 177      -3.398  12.811  -3.159  1.00  0.00           H  
ATOM   2709 2HB  SER A 177      -4.008  12.625  -4.797  1.00  0.00           H  
ATOM   2710  HG  SER A 177      -3.649  10.652  -3.857  1.00  0.00           H  
ATOM   2711  N   LEU A 178      -0.567  13.195  -2.651  1.00  0.00           N  
ATOM   2712  CA  LEU A 178       0.620  12.920  -1.849  1.00  0.00           C  
ATOM   2713  C   LEU A 178       0.807  11.419  -1.652  1.00  0.00           C  
ATOM   2714  O   LEU A 178       1.935  10.920  -1.681  1.00  0.00           O  
ATOM   2715  CB  LEU A 178       0.512  13.613  -0.485  1.00  0.00           C  
ATOM   2716  CG  LEU A 178       1.737  13.479   0.429  1.00  0.00           C  
ATOM   2717  CD1 LEU A 178       2.964  14.034  -0.283  1.00  0.00           C  
ATOM   2718  CD2 LEU A 178       1.481  14.218   1.734  1.00  0.00           C  
ATOM   2719  H   LEU A 178      -1.354  13.661  -2.223  1.00  0.00           H  
ATOM   2720  HA  LEU A 178       1.490  13.309  -2.374  1.00  0.00           H  
ATOM   2721 1HB  LEU A 178       0.335  14.675  -0.648  1.00  0.00           H  
ATOM   2722 2HB  LEU A 178      -0.345  13.201   0.048  1.00  0.00           H  
ATOM   2723  HG  LEU A 178       1.921  12.425   0.638  1.00  0.00           H  
ATOM   2724 1HD1 LEU A 178       3.835  13.939   0.366  1.00  0.00           H  
ATOM   2725 2HD1 LEU A 178       3.135  13.475  -1.203  1.00  0.00           H  
ATOM   2726 3HD1 LEU A 178       2.802  15.085  -0.520  1.00  0.00           H  
ATOM   2727 1HD2 LEU A 178       2.352  14.122   2.383  1.00  0.00           H  
ATOM   2728 2HD2 LEU A 178       1.298  15.272   1.525  1.00  0.00           H  
ATOM   2729 3HD2 LEU A 178       0.610  13.789   2.229  1.00  0.00           H  
ATOM   2730  N   LEU A 179      -0.325  10.737  -1.487  1.00  0.00           N  
ATOM   2731  CA  LEU A 179      -0.263   9.286  -1.351  1.00  0.00           C  
ATOM   2732  C   LEU A 179       0.274   8.642  -2.624  1.00  0.00           C  
ATOM   2733  O   LEU A 179       1.086   7.715  -2.560  1.00  0.00           O  
ATOM   2734  CB  LEU A 179      -1.653   8.723  -1.031  1.00  0.00           C  
ATOM   2735  CG  LEU A 179      -2.154   8.961   0.400  1.00  0.00           C  
ATOM   2736  CD1 LEU A 179      -3.643   8.653   0.475  1.00  0.00           C  
ATOM   2737  CD2 LEU A 179      -1.366   8.088   1.365  1.00  0.00           C  
ATOM   2738  H   LEU A 179      -1.225  11.197  -1.454  1.00  0.00           H  
ATOM   2739  HA  LEU A 179       0.415   9.045  -0.532  1.00  0.00           H  
ATOM   2740 1HB  LEU A 179      -2.375   9.169  -1.713  1.00  0.00           H  
ATOM   2741 2HB  LEU A 179      -1.640   7.647  -1.202  1.00  0.00           H  
ATOM   2742  HG  LEU A 179      -2.017  10.010   0.664  1.00  0.00           H  
ATOM   2743 1HD1 LEU A 179      -3.999   8.822   1.491  1.00  0.00           H  
ATOM   2744 2HD1 LEU A 179      -4.184   9.305  -0.212  1.00  0.00           H  
ATOM   2745 3HD1 LEU A 179      -3.814   7.613   0.199  1.00  0.00           H  
ATOM   2746 1HD2 LEU A 179      -1.722   8.258   2.382  1.00  0.00           H  
ATOM   2747 2HD2 LEU A 179      -1.504   7.039   1.103  1.00  0.00           H  
ATOM   2748 3HD2 LEU A 179      -0.308   8.341   1.304  1.00  0.00           H  
ATOM   2749  N   GLN A 180      -0.167   9.194  -3.747  1.00  0.00           N  
ATOM   2750  CA  GLN A 180       0.266   8.646  -5.026  1.00  0.00           C  
ATOM   2751  C   GLN A 180       1.758   8.870  -5.244  1.00  0.00           C  
ATOM   2752  O   GLN A 180       2.467   7.973  -5.705  1.00  0.00           O  
ATOM   2753  CB  GLN A 180      -0.530   9.272  -6.175  1.00  0.00           C  
ATOM   2754  CG  GLN A 180      -1.986   8.841  -6.230  1.00  0.00           C  
ATOM   2755  CD  GLN A 180      -2.750   9.526  -7.347  1.00  0.00           C  
ATOM   2756  OE1 GLN A 180      -2.809  10.757  -7.414  1.00  0.00           O  
ATOM   2757  NE2 GLN A 180      -3.340   8.731  -8.233  1.00  0.00           N  
ATOM   2758  H   GLN A 180      -0.796   9.984  -3.737  1.00  0.00           H  
ATOM   2759  HA  GLN A 180       0.086   7.571  -5.021  1.00  0.00           H  
ATOM   2760 1HB  GLN A 180      -0.504  10.358  -6.086  1.00  0.00           H  
ATOM   2761 2HB  GLN A 180      -0.065   9.010  -7.125  1.00  0.00           H  
ATOM   2762 1HG  GLN A 180      -2.030   7.765  -6.396  1.00  0.00           H  
ATOM   2763 2HG  GLN A 180      -2.465   9.093  -5.284  1.00  0.00           H  
ATOM   2764 1HE2 GLN A 180      -3.859   9.126  -8.993  1.00  0.00           H  
ATOM   2765 2HE2 GLN A 180      -3.267   7.738  -8.141  1.00  0.00           H  
ATOM   2766  N   ALA A 181       2.157  10.044  -4.882  1.00  0.00           N  
ATOM   2767  CA  ALA A 181       3.577  10.363  -5.011  1.00  0.00           C  
ATOM   2768  C   ALA A 181       4.428   9.434  -4.149  1.00  0.00           C  
ATOM   2769  O   ALA A 181       5.480   8.961  -4.588  1.00  0.00           O  
ATOM   2770  CB  ALA A 181       3.832  11.819  -4.628  1.00  0.00           C  
ATOM   2771  H   ALA A 181       1.527  10.744  -4.518  1.00  0.00           H  
ATOM   2772  HA  ALA A 181       3.864  10.215  -6.052  1.00  0.00           H  
ATOM   2773 1HB  ALA A 181       4.895  12.041  -4.729  1.00  0.00           H  
ATOM   2774 2HB  ALA A 181       3.261  12.474  -5.287  1.00  0.00           H  
ATOM   2775 3HB  ALA A 181       3.524  11.983  -3.597  1.00  0.00           H  
ATOM   2776  N   ALA A 182       4.014   9.192  -2.938  1.00  0.00           N  
ATOM   2777  CA  ALA A 182       4.726   8.279  -2.048  1.00  0.00           C  
ATOM   2778  C   ALA A 182       4.734   6.860  -2.610  1.00  0.00           C  
ATOM   2779  O   ALA A 182       5.760   6.181  -2.581  1.00  0.00           O  
ATOM   2780  CB  ALA A 182       4.096   8.294  -0.657  1.00  0.00           C  
ATOM   2781  H   ALA A 182       3.176   9.650  -2.607  1.00  0.00           H  
ATOM   2782  HA  ALA A 182       5.759   8.618  -1.971  1.00  0.00           H  
ATOM   2783 1HB  ALA A 182       4.638   7.609  -0.004  1.00  0.00           H  
ATOM   2784 2HB  ALA A 182       4.147   9.303  -0.246  1.00  0.00           H  
ATOM   2785 3HB  ALA A 182       3.055   7.983  -0.726  1.00  0.00           H  
ATOM   2786  N   ALA A 183       3.634   6.432  -3.135  1.00  0.00           N  
ATOM   2787  CA  ALA A 183       3.503   5.080  -3.673  1.00  0.00           C  
ATOM   2788  C   ALA A 183       4.421   4.878  -4.877  1.00  0.00           C  
ATOM   2789  O   ALA A 183       4.985   3.796  -5.061  1.00  0.00           O  
ATOM   2790  CB  ALA A 183       2.058   4.799  -4.055  1.00  0.00           C  
ATOM   2791  H   ALA A 183       2.840   7.054  -3.173  1.00  0.00           H  
ATOM   2792  HA  ALA A 183       3.804   4.376  -2.898  1.00  0.00           H  
ATOM   2793 1HB  ALA A 183       1.977   3.788  -4.455  1.00  0.00           H  
ATOM   2794 2HB  ALA A 183       1.423   4.892  -3.174  1.00  0.00           H  
ATOM   2795 3HB  ALA A 183       1.736   5.515  -4.810  1.00  0.00           H  
ATOM   2796  N   ILE A 184       4.582   5.856  -5.670  1.00  0.00           N  
ATOM   2797  CA  ILE A 184       5.450   5.793  -6.842  1.00  0.00           C  
ATOM   2798  C   ILE A 184       6.909   5.700  -6.401  1.00  0.00           C  
ATOM   2799  O   ILE A 184       7.685   4.923  -6.962  1.00  0.00           O  
ATOM   2800  CB  ILE A 184       5.254   7.022  -7.749  1.00  0.00           C  
ATOM   2801  CG1 ILE A 184       3.865   6.994  -8.393  1.00  0.00           C  
ATOM   2802  CG2 ILE A 184       6.338   7.075  -8.815  1.00  0.00           C  
ATOM   2803  CD1 ILE A 184       3.460   8.305  -9.027  1.00  0.00           C  
ATOM   2804  H   ILE A 184       4.083   6.713  -5.474  1.00  0.00           H  
ATOM   2805  HA  ILE A 184       5.201   4.897  -7.408  1.00  0.00           H  
ATOM   2806  HB  ILE A 184       5.304   7.929  -7.148  1.00  0.00           H  
ATOM   2807 1HG1 ILE A 184       3.836   6.221  -9.160  1.00  0.00           H  
ATOM   2808 2HG1 ILE A 184       3.120   6.736  -7.641  1.00  0.00           H  
ATOM   2809 1HG2 ILE A 184       6.184   7.949  -9.447  1.00  0.00           H  
ATOM   2810 2HG2 ILE A 184       7.314   7.140  -8.337  1.00  0.00           H  
ATOM   2811 3HG2 ILE A 184       6.292   6.173  -9.425  1.00  0.00           H  
ATOM   2812 1HD1 ILE A 184       2.465   8.207  -9.462  1.00  0.00           H  
ATOM   2813 2HD1 ILE A 184       3.449   9.088  -8.268  1.00  0.00           H  
ATOM   2814 3HD1 ILE A 184       4.172   8.567  -9.808  1.00  0.00           H  
ATOM   2815  N   LEU A 185       7.230   6.454  -5.424  1.00  0.00           N  
ATOM   2816  CA  LEU A 185       8.577   6.340  -4.874  1.00  0.00           C  
ATOM   2817  C   LEU A 185       8.815   4.947  -4.301  1.00  0.00           C  
ATOM   2818  O   LEU A 185       9.898   4.382  -4.459  1.00  0.00           O  
ATOM   2819  CB  LEU A 185       8.797   7.395  -3.783  1.00  0.00           C  
ATOM   2820  CG  LEU A 185       8.802   8.853  -4.259  1.00  0.00           C  
ATOM   2821  CD1 LEU A 185       8.756   9.782  -3.052  1.00  0.00           C  
ATOM   2822  CD2 LEU A 185      10.043   9.110  -5.099  1.00  0.00           C  
ATOM   2823  H   LEU A 185       6.590   7.124  -5.022  1.00  0.00           H  
ATOM   2824  HA  LEU A 185       9.294   6.505  -5.677  1.00  0.00           H  
ATOM   2825 1HB  LEU A 185       8.011   7.292  -3.037  1.00  0.00           H  
ATOM   2826 2HB  LEU A 185       9.755   7.201  -3.300  1.00  0.00           H  
ATOM   2827  HG  LEU A 185       7.911   9.043  -4.859  1.00  0.00           H  
ATOM   2828 1HD1 LEU A 185       8.759  10.818  -3.391  1.00  0.00           H  
ATOM   2829 2HD1 LEU A 185       7.848   9.590  -2.480  1.00  0.00           H  
ATOM   2830 3HD1 LEU A 185       9.627   9.603  -2.423  1.00  0.00           H  
ATOM   2831 1HD2 LEU A 185      10.046  10.146  -5.438  1.00  0.00           H  
ATOM   2832 2HD2 LEU A 185      10.934   8.922  -4.499  1.00  0.00           H  
ATOM   2833 3HD2 LEU A 185      10.041   8.445  -5.963  1.00  0.00           H  
ATOM   2834  N   ILE A 186       7.797   4.476  -3.640  1.00  0.00           N  
ATOM   2835  CA  ILE A 186       7.898   3.115  -3.122  1.00  0.00           C  
ATOM   2836  C   ILE A 186       7.997   2.128  -4.283  1.00  0.00           C  
ATOM   2837  O   ILE A 186       8.812   1.202  -4.250  1.00  0.00           O  
ATOM   2838  CB  ILE A 186       6.688   2.763  -2.237  1.00  0.00           C  
ATOM   2839  CG1 ILE A 186       6.715   3.584  -0.945  1.00  0.00           C  
ATOM   2840  CG2 ILE A 186       6.673   1.275  -1.925  1.00  0.00           C  
ATOM   2841  CD1 ILE A 186       5.398   3.601  -0.204  1.00  0.00           C  
ATOM   2842  H   ILE A 186       6.953   5.005  -3.471  1.00  0.00           H  
ATOM   2843  HA  ILE A 186       8.806   3.039  -2.524  1.00  0.00           H  
ATOM   2844  HB  ILE A 186       5.768   3.026  -2.757  1.00  0.00           H  
ATOM   2845 1HG1 ILE A 186       7.478   3.185  -0.277  1.00  0.00           H  
ATOM   2846 2HG1 ILE A 186       6.990   4.614  -1.174  1.00  0.00           H  
ATOM   2847 1HG2 ILE A 186       5.812   1.043  -1.298  1.00  0.00           H  
ATOM   2848 2HG2 ILE A 186       6.607   0.710  -2.854  1.00  0.00           H  
ATOM   2849 3HG2 ILE A 186       7.588   1.003  -1.399  1.00  0.00           H  
ATOM   2850 1HD1 ILE A 186       5.496   4.203   0.700  1.00  0.00           H  
ATOM   2851 2HD1 ILE A 186       4.626   4.030  -0.844  1.00  0.00           H  
ATOM   2852 3HD1 ILE A 186       5.120   2.583   0.067  1.00  0.00           H  
ATOM   2853  N   LEU A 187       7.207   2.326  -5.293  1.00  0.00           N  
ATOM   2854  CA  LEU A 187       7.230   1.467  -6.472  1.00  0.00           C  
ATOM   2855  C   LEU A 187       8.638   1.367  -7.047  1.00  0.00           C  
ATOM   2856  O   LEU A 187       9.110   0.271  -7.356  1.00  0.00           O  
ATOM   2857  CB  LEU A 187       6.271   2.006  -7.542  1.00  0.00           C  
ATOM   2858  CG  LEU A 187       6.306   1.281  -8.893  1.00  0.00           C  
ATOM   2859  CD1 LEU A 187       5.938  -0.183  -8.695  1.00  0.00           C  
ATOM   2860  CD2 LEU A 187       5.347   1.960  -9.859  1.00  0.00           C  
ATOM   2861  H   LEU A 187       6.558   3.100  -5.260  1.00  0.00           H  
ATOM   2862  HA  LEU A 187       6.908   0.468  -6.178  1.00  0.00           H  
ATOM   2863 1HB  LEU A 187       5.253   1.943  -7.159  1.00  0.00           H  
ATOM   2864 2HB  LEU A 187       6.505   3.055  -7.722  1.00  0.00           H  
ATOM   2865  HG  LEU A 187       7.317   1.318  -9.299  1.00  0.00           H  
ATOM   2866 1HD1 LEU A 187       5.963  -0.698  -9.655  1.00  0.00           H  
ATOM   2867 2HD1 LEU A 187       6.651  -0.649  -8.015  1.00  0.00           H  
ATOM   2868 3HD1 LEU A 187       4.936  -0.252  -8.273  1.00  0.00           H  
ATOM   2869 1HD2 LEU A 187       5.373   1.445 -10.820  1.00  0.00           H  
ATOM   2870 2HD2 LEU A 187       4.336   1.922  -9.454  1.00  0.00           H  
ATOM   2871 3HD2 LEU A 187       5.645   3.000  -9.996  1.00  0.00           H  
ATOM   2872  N   ALA A 188       9.286   2.480  -7.184  1.00  0.00           N  
ATOM   2873  CA  ALA A 188      10.662   2.506  -7.673  1.00  0.00           C  
ATOM   2874  C   ALA A 188      11.570   1.645  -6.801  1.00  0.00           C  
ATOM   2875  O   ALA A 188      12.456   0.953  -7.309  1.00  0.00           O  
ATOM   2876  CB  ALA A 188      11.181   3.940  -7.726  1.00  0.00           C  
ATOM   2877  H   ALA A 188       8.831   3.351  -6.948  1.00  0.00           H  
ATOM   2878  HA  ALA A 188      10.671   2.090  -8.680  1.00  0.00           H  
ATOM   2879 1HB  ALA A 188      12.207   3.943  -8.092  1.00  0.00           H  
ATOM   2880 2HB  ALA A 188      10.555   4.530  -8.396  1.00  0.00           H  
ATOM   2881 3HB  ALA A 188      11.151   4.374  -6.727  1.00  0.00           H  
ATOM   2882  N   ALA A 189      11.418   1.690  -5.558  1.00  0.00           N  
ATOM   2883  CA  ALA A 189      12.205   0.888  -4.626  1.00  0.00           C  
ATOM   2884  C   ALA A 189      11.933  -0.602  -4.817  1.00  0.00           C  
ATOM   2885  O   ALA A 189      12.862  -1.413  -4.819  1.00  0.00           O  
ATOM   2886  CB  ALA A 189      11.906   1.299  -3.186  1.00  0.00           C  
ATOM   2887  H   ALA A 189      10.712   2.314  -5.195  1.00  0.00           H  
ATOM   2888  HA  ALA A 189      13.261   1.068  -4.833  1.00  0.00           H  
ATOM   2889 1HB  ALA A 189      12.501   0.692  -2.504  1.00  0.00           H  
ATOM   2890 2HB  ALA A 189      12.157   2.351  -3.049  1.00  0.00           H  
ATOM   2891 3HB  ALA A 189      10.849   1.147  -2.977  1.00  0.00           H  
ATOM   2892  N   ARG A 190      10.746  -0.916  -5.078  1.00  0.00           N  
ATOM   2893  CA  ARG A 190      10.366  -2.317  -5.232  1.00  0.00           C  
ATOM   2894  C   ARG A 190      10.820  -2.862  -6.583  1.00  0.00           C  
ATOM   2895  O   ARG A 190      11.185  -4.034  -6.694  1.00  0.00           O  
ATOM   2896  CB  ARG A 190       8.860  -2.483  -5.101  1.00  0.00           C  
ATOM   2897  CG  ARG A 190       8.296  -2.143  -3.730  1.00  0.00           C  
ATOM   2898  CD  ARG A 190       8.969  -2.913  -2.653  1.00  0.00           C  
ATOM   2899  NE  ARG A 190       8.960  -4.342  -2.921  1.00  0.00           N  
ATOM   2900  CZ  ARG A 190       9.752  -5.241  -2.304  1.00  0.00           C  
ATOM   2901  NH1 ARG A 190      10.607  -4.844  -1.388  1.00  0.00           N  
ATOM   2902  NH2 ARG A 190       9.668  -6.522  -2.620  1.00  0.00           N  
ATOM   2903  H   ARG A 190      10.040  -0.201  -5.185  1.00  0.00           H  
ATOM   2904  HA  ARG A 190      10.860  -2.897  -4.451  1.00  0.00           H  
ATOM   2905 1HB  ARG A 190       8.359  -1.849  -5.830  1.00  0.00           H  
ATOM   2906 2HB  ARG A 190       8.586  -3.515  -5.323  1.00  0.00           H  
ATOM   2907 1HG  ARG A 190       8.437  -1.080  -3.532  1.00  0.00           H  
ATOM   2908 2HG  ARG A 190       7.231  -2.378  -3.707  1.00  0.00           H  
ATOM   2909 1HD  ARG A 190      10.005  -2.589  -2.566  1.00  0.00           H  
ATOM   2910 2HD  ARG A 190       8.454  -2.742  -1.707  1.00  0.00           H  
ATOM   2911  HE  ARG A 190       8.315  -4.686  -3.620  1.00  0.00           H  
ATOM   2912 1HH1 ARG A 190      10.670  -3.866  -1.146  1.00  0.00           H  
ATOM   2913 2HH1 ARG A 190      11.199  -5.518  -0.925  1.00  0.00           H  
ATOM   2914 1HH2 ARG A 190       9.011  -6.827  -3.324  1.00  0.00           H  
ATOM   2915 2HH2 ARG A 190      10.261  -7.195  -2.158  1.00  0.00           H  
ATOM   2916  N   LEU A 191      10.785  -2.055  -7.552  1.00  0.00           N  
ATOM   2917  CA  LEU A 191      11.205  -2.465  -8.888  1.00  0.00           C  
ATOM   2918  C   LEU A 191      12.727  -2.503  -8.992  1.00  0.00           C  
ATOM   2919  O   LEU A 191      13.283  -3.329  -9.716  1.00  0.00           O  
ATOM   2920  CB  LEU A 191      10.636  -1.508  -9.942  1.00  0.00           C  
ATOM   2921  CG  LEU A 191       9.109  -1.512 -10.089  1.00  0.00           C  
ATOM   2922  CD1 LEU A 191       8.687  -0.403 -11.043  1.00  0.00           C  
ATOM   2923  CD2 LEU A 191       8.652  -2.872 -10.595  1.00  0.00           C  
ATOM   2924  H   LEU A 191      10.461  -1.109  -7.407  1.00  0.00           H  
ATOM   2925  HA  LEU A 191      10.825  -3.467  -9.078  1.00  0.00           H  
ATOM   2926 1HB  LEU A 191      10.942  -0.493  -9.691  1.00  0.00           H  
ATOM   2927 2HB  LEU A 191      11.063  -1.764 -10.911  1.00  0.00           H  
ATOM   2928  HG  LEU A 191       8.650  -1.312  -9.121  1.00  0.00           H  
ATOM   2929 1HD1 LEU A 191       7.602  -0.406 -11.148  1.00  0.00           H  
ATOM   2930 2HD1 LEU A 191       9.010   0.560 -10.647  1.00  0.00           H  
ATOM   2931 3HD1 LEU A 191       9.146  -0.567 -12.018  1.00  0.00           H  
ATOM   2932 1HD2 LEU A 191       7.566  -2.875 -10.699  1.00  0.00           H  
ATOM   2933 2HD2 LEU A 191       9.110  -3.073 -11.564  1.00  0.00           H  
ATOM   2934 3HD2 LEU A 191       8.951  -3.644  -9.886  1.00  0.00           H  
ATOM   2935  N   GLY A 192      13.376  -1.641  -8.155  1.00  0.00           N  
ATOM   2936  CA  GLY A 192      14.814  -1.490  -8.310  1.00  0.00           C  
ATOM   2937  C   GLY A 192      15.197  -0.558  -9.443  1.00  0.00           C  
ATOM   2938  O   GLY A 192      16.164  -0.815 -10.164  1.00  0.00           O  
ATOM   2939  H   GLY A 192      12.899  -1.111  -7.439  1.00  0.00           H  
ATOM   2940 1HA  GLY A 192      15.242  -1.106  -7.384  1.00  0.00           H  
ATOM   2941 2HA  GLY A 192      15.266  -2.465  -8.492  1.00  0.00           H  
ATOM   2942  N   THR A 193      14.293   0.463  -9.704  1.00  0.00           N  
ATOM   2943  CA  THR A 193      14.469   1.379 -10.828  1.00  0.00           C  
ATOM   2944  C   THR A 193      14.437   2.828 -10.353  1.00  0.00           C  
ATOM   2945  O   THR A 193      14.346   3.093  -9.153  1.00  0.00           O  
ATOM   2946  CB  THR A 193      13.387   1.158 -11.902  1.00  0.00           C  
ATOM   2947  OG1 THR A 193      12.110   1.553 -11.385  1.00  0.00           O  
ATOM   2948  CG2 THR A 193      13.333  -0.306 -12.312  1.00  0.00           C  
ATOM   2949  H   THR A 193      13.491   0.575  -9.100  1.00  0.00           H  
ATOM   2950  HA  THR A 193      15.441   1.186 -11.281  1.00  0.00           H  
ATOM   2951  HB  THR A 193      13.614   1.767 -12.776  1.00  0.00           H  
ATOM   2952  HG1 THR A 193      12.069   2.511 -11.332  1.00  0.00           H  
ATOM   2953 1HG2 THR A 193      12.563  -0.442 -13.071  1.00  0.00           H  
ATOM   2954 2HG2 THR A 193      14.299  -0.606 -12.716  1.00  0.00           H  
ATOM   2955 3HG2 THR A 193      13.096  -0.918 -11.442  1.00  0.00           H  
ATOM   2956  N   THR A 194      14.585   3.741 -11.291  1.00  0.00           N  
ATOM   2957  CA  THR A 194      14.462   5.155 -10.956  1.00  0.00           C  
ATOM   2958  C   THR A 194      12.996   5.547 -10.789  1.00  0.00           C  
ATOM   2959  O   THR A 194      12.099   4.750 -11.073  1.00  0.00           O  
ATOM   2960  CB  THR A 194      15.118   6.041 -12.032  1.00  0.00           C  
ATOM   2961  OG1 THR A 194      14.362   5.960 -13.248  1.00  0.00           O  
ATOM   2962  CG2 THR A 194      16.546   5.592 -12.296  1.00  0.00           C  
ATOM   2963  H   THR A 194      14.784   3.476 -12.246  1.00  0.00           H  
ATOM   2964  HA  THR A 194      14.977   5.334 -10.013  1.00  0.00           H  
ATOM   2965  HB  THR A 194      15.125   7.078 -11.695  1.00  0.00           H  
ATOM   2966  HG1 THR A 194      14.770   6.516 -13.915  1.00  0.00           H  
ATOM   2967 1HG2 THR A 194      16.993   6.230 -13.058  1.00  0.00           H  
ATOM   2968 2HG2 THR A 194      17.126   5.664 -11.376  1.00  0.00           H  
ATOM   2969 3HG2 THR A 194      16.544   4.559 -12.644  1.00  0.00           H  
ATOM   2970  N   VAL A 195      12.743   6.782 -10.254  1.00  0.00           N  
ATOM   2971  CA  VAL A 195      11.393   7.283 -10.016  1.00  0.00           C  
ATOM   2972  C   VAL A 195      10.664   7.459 -11.347  1.00  0.00           C  
ATOM   2973  O   VAL A 195       9.503   7.063 -11.483  1.00  0.00           O  
ATOM   2974  CB  VAL A 195      11.437   8.626  -9.264  1.00  0.00           C  
ATOM   2975  CG1 VAL A 195      10.036   9.202  -9.120  1.00  0.00           C  
ATOM   2976  CG2 VAL A 195      12.085   8.437  -7.902  1.00  0.00           C  
ATOM   2977  H   VAL A 195      13.532   7.365 -10.018  1.00  0.00           H  
ATOM   2978  HA  VAL A 195      10.853   6.549  -9.417  1.00  0.00           H  
ATOM   2979  HB  VAL A 195      12.018   9.340  -9.849  1.00  0.00           H  
ATOM   2980 1HG1 VAL A 195      10.086  10.152  -8.587  1.00  0.00           H  
ATOM   2981 2HG1 VAL A 195       9.604   9.363 -10.108  1.00  0.00           H  
ATOM   2982 3HG1 VAL A 195       9.412   8.505  -8.561  1.00  0.00           H  
ATOM   2983 1HG2 VAL A 195      12.114   9.391  -7.377  1.00  0.00           H  
ATOM   2984 2HG2 VAL A 195      11.506   7.719  -7.320  1.00  0.00           H  
ATOM   2985 3HG2 VAL A 195      13.101   8.064  -8.031  1.00  0.00           H  
ATOM   2986  N   GLU A 196      11.375   7.940 -12.348  1.00  0.00           N  
ATOM   2987  CA  GLU A 196      10.794   8.165 -13.668  1.00  0.00           C  
ATOM   2988  C   GLU A 196      10.384   6.848 -14.321  1.00  0.00           C  
ATOM   2989  O   GLU A 196       9.316   6.758 -14.930  1.00  0.00           O  
ATOM   2990  CB  GLU A 196      11.786   8.906 -14.568  1.00  0.00           C  
ATOM   2991  CG  GLU A 196      12.086  10.333 -14.132  1.00  0.00           C  
ATOM   2992  CD  GLU A 196      13.093  10.405 -13.019  1.00  0.00           C  
ATOM   2993  OE1 GLU A 196      13.561   9.374 -12.599  1.00  0.00           O  
ATOM   2994  OE2 GLU A 196      13.395  11.493 -12.588  1.00  0.00           O  
ATOM   2995  H   GLU A 196      12.349   8.158 -12.195  1.00  0.00           H  
ATOM   2996  HA  GLU A 196       9.895   8.772 -13.552  1.00  0.00           H  
ATOM   2997 1HB  GLU A 196      12.729   8.360 -14.597  1.00  0.00           H  
ATOM   2998 2HB  GLU A 196      11.397   8.941 -15.586  1.00  0.00           H  
ATOM   2999 1HG  GLU A 196      12.466  10.890 -14.988  1.00  0.00           H  
ATOM   3000 2HG  GLU A 196      11.159  10.805 -13.809  1.00  0.00           H  
ATOM   3001  N   GLN A 197      11.279   5.876 -14.138  1.00  0.00           N  
ATOM   3002  CA  GLN A 197      10.976   4.558 -14.690  1.00  0.00           C  
ATOM   3003  C   GLN A 197       9.756   3.943 -14.009  1.00  0.00           C  
ATOM   3004  O   GLN A 197       8.932   3.297 -14.656  1.00  0.00           O  
ATOM   3005  CB  GLN A 197      12.182   3.626 -14.545  1.00  0.00           C  
ATOM   3006  CG  GLN A 197      13.322   3.929 -15.502  1.00  0.00           C  
ATOM   3007  CD  GLN A 197      14.530   3.045 -15.261  1.00  0.00           C  
ATOM   3008  OE1 GLN A 197      15.068   2.992 -14.151  1.00  0.00           O  
ATOM   3009  NE2 GLN A 197      14.966   2.343 -16.302  1.00  0.00           N  
ATOM   3010  H   GLN A 197      12.147   6.013 -13.639  1.00  0.00           H  
ATOM   3011  HA  GLN A 197      10.749   4.671 -15.750  1.00  0.00           H  
ATOM   3012 1HB  GLN A 197      12.570   3.689 -13.528  1.00  0.00           H  
ATOM   3013 2HB  GLN A 197      11.868   2.596 -14.712  1.00  0.00           H  
ATOM   3014 1HG  GLN A 197      12.978   3.768 -16.523  1.00  0.00           H  
ATOM   3015 2HG  GLN A 197      13.627   4.967 -15.370  1.00  0.00           H  
ATOM   3016 1HE2 GLN A 197      15.760   1.741 -16.203  1.00  0.00           H  
ATOM   3017 2HE2 GLN A 197      14.500   2.415 -17.184  1.00  0.00           H  
ATOM   3018  N   ALA A 198       9.659   4.150 -12.724  1.00  0.00           N  
ATOM   3019  CA  ALA A 198       8.512   3.631 -11.984  1.00  0.00           C  
ATOM   3020  C   ALA A 198       7.208   4.234 -12.498  1.00  0.00           C  
ATOM   3021  O   ALA A 198       6.186   3.549 -12.572  1.00  0.00           O  
ATOM   3022  CB  ALA A 198       8.670   3.909 -10.490  1.00  0.00           C  
ATOM   3023  H   ALA A 198      10.370   4.668 -12.228  1.00  0.00           H  
ATOM   3024  HA  ALA A 198       8.468   2.554 -12.139  1.00  0.00           H  
ATOM   3025 1HB  ALA A 198       7.808   3.517  -9.953  1.00  0.00           H  
ATOM   3026 2HB  ALA A 198       9.576   3.427 -10.125  1.00  0.00           H  
ATOM   3027 3HB  ALA A 198       8.741   4.984 -10.326  1.00  0.00           H  
ATOM   3028  N   VAL A 199       7.186   5.516 -12.859  1.00  0.00           N  
ATOM   3029  CA  VAL A 199       6.005   6.199 -13.380  1.00  0.00           C  
ATOM   3030  C   VAL A 199       5.623   5.611 -14.736  1.00  0.00           C  
ATOM   3031  O   VAL A 199       4.455   5.296 -14.977  1.00  0.00           O  
ATOM   3032  CB  VAL A 199       6.271   7.709 -13.524  1.00  0.00           C  
ATOM   3033  CG1 VAL A 199       5.121   8.384 -14.257  1.00  0.00           C  
ATOM   3034  CG2 VAL A 199       6.477   8.332 -12.152  1.00  0.00           C  
ATOM   3035  H   VAL A 199       8.048   6.033 -12.760  1.00  0.00           H  
ATOM   3036  HA  VAL A 199       5.179   6.038 -12.687  1.00  0.00           H  
ATOM   3037  HB  VAL A 199       7.167   7.855 -14.128  1.00  0.00           H  
ATOM   3038 1HG1 VAL A 199       5.326   9.452 -14.349  1.00  0.00           H  
ATOM   3039 2HG1 VAL A 199       5.016   7.947 -15.249  1.00  0.00           H  
ATOM   3040 3HG1 VAL A 199       4.198   8.241 -13.695  1.00  0.00           H  
ATOM   3041 1HG2 VAL A 199       6.664   9.400 -12.261  1.00  0.00           H  
ATOM   3042 2HG2 VAL A 199       5.583   8.181 -11.546  1.00  0.00           H  
ATOM   3043 3HG2 VAL A 199       7.330   7.862 -11.662  1.00  0.00           H  
ATOM   3044  N   GLU A 200       6.636   5.466 -15.593  1.00  0.00           N  
ATOM   3045  CA  GLU A 200       6.398   4.966 -16.945  1.00  0.00           C  
ATOM   3046  C   GLU A 200       5.889   3.529 -16.916  1.00  0.00           C  
ATOM   3047  O   GLU A 200       5.012   3.155 -17.695  1.00  0.00           O  
ATOM   3048  CB  GLU A 200       7.679   5.047 -17.779  1.00  0.00           C  
ATOM   3049  CG  GLU A 200       8.117   6.464 -18.122  1.00  0.00           C  
ATOM   3050  CD  GLU A 200       9.412   6.508 -18.883  1.00  0.00           C  
ATOM   3051  OE1 GLU A 200      10.009   5.473 -19.063  1.00  0.00           O  
ATOM   3052  OE2 GLU A 200       9.805   7.577 -19.287  1.00  0.00           O  
ATOM   3053  H   GLU A 200       7.578   5.701 -15.314  1.00  0.00           H  
ATOM   3054  HA  GLU A 200       5.635   5.588 -17.415  1.00  0.00           H  
ATOM   3055 1HB  GLU A 200       8.495   4.566 -17.240  1.00  0.00           H  
ATOM   3056 2HB  GLU A 200       7.539   4.505 -18.714  1.00  0.00           H  
ATOM   3057 1HG  GLU A 200       7.340   6.938 -18.721  1.00  0.00           H  
ATOM   3058 2HG  GLU A 200       8.224   7.033 -17.199  1.00  0.00           H  
ATOM   3059  N   ARG A 201       6.475   2.840 -16.026  1.00  0.00           N  
ATOM   3060  CA  ARG A 201       6.088   1.435 -15.940  1.00  0.00           C  
ATOM   3061  C   ARG A 201       4.633   1.290 -15.500  1.00  0.00           C  
ATOM   3062  O   ARG A 201       3.885   0.482 -16.051  1.00  0.00           O  
ATOM   3063  CB  ARG A 201       6.987   0.691 -14.964  1.00  0.00           C  
ATOM   3064  CG  ARG A 201       6.755  -0.810 -14.897  1.00  0.00           C  
ATOM   3065  CD  ARG A 201       7.066  -1.472 -16.189  1.00  0.00           C  
ATOM   3066  NE  ARG A 201       7.189  -2.914 -16.044  1.00  0.00           N  
ATOM   3067  CZ  ARG A 201       6.861  -3.809 -16.996  1.00  0.00           C  
ATOM   3068  NH1 ARG A 201       6.392  -3.397 -18.153  1.00  0.00           N  
ATOM   3069  NH2 ARG A 201       7.010  -5.102 -16.766  1.00  0.00           N  
ATOM   3070  H   ARG A 201       7.174   3.197 -15.391  1.00  0.00           H  
ATOM   3071  HA  ARG A 201       6.199   0.985 -16.927  1.00  0.00           H  
ATOM   3072 1HB  ARG A 201       8.030   0.851 -15.235  1.00  0.00           H  
ATOM   3073 2HB  ARG A 201       6.845   1.092 -13.960  1.00  0.00           H  
ATOM   3074 1HG  ARG A 201       7.394  -1.243 -14.127  1.00  0.00           H  
ATOM   3075 2HG  ARG A 201       5.710  -1.006 -14.653  1.00  0.00           H  
ATOM   3076 1HD  ARG A 201       6.269  -1.268 -16.903  1.00  0.00           H  
ATOM   3077 2HD  ARG A 201       8.008  -1.087 -16.578  1.00  0.00           H  
ATOM   3078  HE  ARG A 201       7.546  -3.269 -15.167  1.00  0.00           H  
ATOM   3079 1HH1 ARG A 201       6.278  -2.409 -18.328  1.00  0.00           H  
ATOM   3080 2HH1 ARG A 201       6.147  -4.068 -18.866  1.00  0.00           H  
ATOM   3081 1HH2 ARG A 201       7.370  -5.419 -15.876  1.00  0.00           H  
ATOM   3082 2HH2 ARG A 201       6.764  -5.773 -17.479  1.00  0.00           H  
ATOM   3083  N   ALA A 202       4.194   2.095 -14.468  1.00  0.00           N  
ATOM   3084  CA  ALA A 202       2.806   2.069 -14.012  1.00  0.00           C  
ATOM   3085  C   ALA A 202       1.860   2.542 -15.109  1.00  0.00           C  
ATOM   3086  O   ALA A 202       0.787   1.964 -15.303  1.00  0.00           O  
ATOM   3087  CB  ALA A 202       2.643   2.930 -12.762  1.00  0.00           C  
ATOM   3088  H   ALA A 202       4.849   2.718 -14.016  1.00  0.00           H  
ATOM   3089  HA  ALA A 202       2.550   1.038 -13.767  1.00  0.00           H  
ATOM   3090 1HB  ALA A 202       1.604   2.900 -12.433  1.00  0.00           H  
ATOM   3091 2HB  ALA A 202       3.285   2.546 -11.969  1.00  0.00           H  
ATOM   3092 3HB  ALA A 202       2.922   3.957 -12.989  1.00  0.00           H  
ATOM   3093  N   LEU A 203       2.263   3.523 -15.890  1.00  0.00           N  
ATOM   3094  CA  LEU A 203       1.433   4.048 -16.968  1.00  0.00           C  
ATOM   3095  C   LEU A 203       1.227   3.000 -18.056  1.00  0.00           C  
ATOM   3096  O   LEU A 203       0.131   2.879 -18.608  1.00  0.00           O  
ATOM   3097  CB  LEU A 203       2.076   5.303 -17.572  1.00  0.00           C  
ATOM   3098  CG  LEU A 203       2.039   6.559 -16.691  1.00  0.00           C  
ATOM   3099  CD1 LEU A 203       2.994   7.604 -17.254  1.00  0.00           C  
ATOM   3100  CD2 LEU A 203       0.617   7.094 -16.630  1.00  0.00           C  
ATOM   3101  H   LEU A 203       3.177   3.922 -15.735  1.00  0.00           H  
ATOM   3102  HA  LEU A 203       0.458   4.311 -16.558  1.00  0.00           H  
ATOM   3103 1HB  LEU A 203       3.119   5.086 -17.795  1.00  0.00           H  
ATOM   3104 2HB  LEU A 203       1.568   5.539 -18.507  1.00  0.00           H  
ATOM   3105  HG  LEU A 203       2.376   6.307 -15.685  1.00  0.00           H  
ATOM   3106 1HD1 LEU A 203       2.968   8.495 -16.628  1.00  0.00           H  
ATOM   3107 2HD1 LEU A 203       4.006   7.201 -17.269  1.00  0.00           H  
ATOM   3108 3HD1 LEU A 203       2.692   7.863 -18.269  1.00  0.00           H  
ATOM   3109 1HD2 LEU A 203       0.591   7.987 -16.003  1.00  0.00           H  
ATOM   3110 2HD2 LEU A 203       0.279   7.347 -17.635  1.00  0.00           H  
ATOM   3111 3HD2 LEU A 203      -0.040   6.335 -16.207  1.00  0.00           H  
ATOM   3112  N   GLN A 204       2.313   2.270 -18.353  1.00  0.00           N  
ATOM   3113  CA  GLN A 204       2.231   1.237 -19.380  1.00  0.00           C  
ATOM   3114  C   GLN A 204       1.298   0.108 -18.951  1.00  0.00           C  
ATOM   3115  O   GLN A 204       0.516  -0.399 -19.758  1.00  0.00           O  
ATOM   3116  CB  GLN A 204       3.622   0.678 -19.690  1.00  0.00           C  
ATOM   3117  CG  GLN A 204       4.542   1.655 -20.402  1.00  0.00           C  
ATOM   3118  CD  GLN A 204       5.934   1.091 -20.613  1.00  0.00           C  
ATOM   3119  OE1 GLN A 204       6.403   0.253 -19.838  1.00  0.00           O  
ATOM   3120  NE2 GLN A 204       6.603   1.549 -21.664  1.00  0.00           N  
ATOM   3121  H   GLN A 204       3.191   2.420 -17.876  1.00  0.00           H  
ATOM   3122  HA  GLN A 204       1.822   1.683 -20.287  1.00  0.00           H  
ATOM   3123 1HB  GLN A 204       4.107   0.374 -18.762  1.00  0.00           H  
ATOM   3124 2HB  GLN A 204       3.527  -0.210 -20.315  1.00  0.00           H  
ATOM   3125 1HG  GLN A 204       4.118   1.893 -21.377  1.00  0.00           H  
ATOM   3126 2HG  GLN A 204       4.627   2.561 -19.801  1.00  0.00           H  
ATOM   3127 1HE2 GLN A 204       7.527   1.213 -21.855  1.00  0.00           H  
ATOM   3128 2HE2 GLN A 204       6.185   2.229 -22.267  1.00  0.00           H  
ATOM   3129  N   LEU A 205       1.449  -0.235 -17.744  1.00  0.00           N  
ATOM   3130  CA  LEU A 205       0.592  -1.293 -17.226  1.00  0.00           C  
ATOM   3131  C   LEU A 205      -0.861  -0.833 -17.151  1.00  0.00           C  
ATOM   3132  O   LEU A 205      -1.777  -1.604 -17.437  1.00  0.00           O  
ATOM   3133  CB  LEU A 205       1.070  -1.731 -15.835  1.00  0.00           C  
ATOM   3134  CG  LEU A 205       0.271  -2.867 -15.184  1.00  0.00           C  
ATOM   3135  CD1 LEU A 205       0.326  -4.102 -16.072  1.00  0.00           C  
ATOM   3136  CD2 LEU A 205       0.839  -3.160 -13.803  1.00  0.00           C  
ATOM   3137  H   LEU A 205       2.130   0.191 -17.133  1.00  0.00           H  
ATOM   3138  HA  LEU A 205       0.646  -2.145 -17.903  1.00  0.00           H  
ATOM   3139 1HB  LEU A 205       2.106  -2.057 -15.911  1.00  0.00           H  
ATOM   3140 2HB  LEU A 205       1.029  -0.871 -15.167  1.00  0.00           H  
ATOM   3141  HG  LEU A 205      -0.774  -2.570 -15.091  1.00  0.00           H  
ATOM   3142 1HD1 LEU A 205      -0.242  -4.909 -15.608  1.00  0.00           H  
ATOM   3143 2HD1 LEU A 205      -0.104  -3.870 -17.046  1.00  0.00           H  
ATOM   3144 3HD1 LEU A 205       1.362  -4.414 -16.196  1.00  0.00           H  
ATOM   3145 1HD2 LEU A 205       0.269  -3.966 -13.339  1.00  0.00           H  
ATOM   3146 2HD2 LEU A 205       1.882  -3.459 -13.895  1.00  0.00           H  
ATOM   3147 3HD2 LEU A 205       0.770  -2.266 -13.184  1.00  0.00           H  
ATOM   3148  N   LYS A 206      -1.064   0.410 -16.735  1.00  0.00           N  
ATOM   3149  CA  LYS A 206      -2.405   0.989 -16.724  1.00  0.00           C  
ATOM   3150  C   LYS A 206      -3.076   0.846 -18.089  1.00  0.00           C  
ATOM   3151  O   LYS A 206      -4.223   0.400 -18.179  1.00  0.00           O  
ATOM   3152  CB  LYS A 206      -2.350   2.462 -16.317  1.00  0.00           C  
ATOM   3153  CG  LYS A 206      -3.702   3.165 -16.315  1.00  0.00           C  
ATOM   3154  CD  LYS A 206      -3.550   4.654 -16.040  1.00  0.00           C  
ATOM   3155  CE  LYS A 206      -4.902   5.347 -15.976  1.00  0.00           C  
ATOM   3156  NZ  LYS A 206      -5.569   5.393 -17.306  1.00  0.00           N  
ATOM   3157  H   LYS A 206      -0.284   0.969 -16.420  1.00  0.00           H  
ATOM   3158  HA  LYS A 206      -3.010   0.449 -15.994  1.00  0.00           H  
ATOM   3159 1HB  LYS A 206      -1.929   2.546 -15.315  1.00  0.00           H  
ATOM   3160 2HB  LYS A 206      -1.693   3.004 -16.996  1.00  0.00           H  
ATOM   3161 1HG  LYS A 206      -4.182   3.032 -17.285  1.00  0.00           H  
ATOM   3162 2HG  LYS A 206      -4.340   2.727 -15.550  1.00  0.00           H  
ATOM   3163 1HD  LYS A 206      -3.032   4.797 -15.091  1.00  0.00           H  
ATOM   3164 2HD  LYS A 206      -2.955   5.112 -16.831  1.00  0.00           H  
ATOM   3165 1HE  LYS A 206      -5.549   4.818 -15.277  1.00  0.00           H  
ATOM   3166 2HE  LYS A 206      -4.772   6.366 -15.614  1.00  0.00           H  
ATOM   3167 1HZ  LYS A 206      -6.460   5.860 -17.220  1.00  0.00           H  
ATOM   3168 2HZ  LYS A 206      -4.985   5.899 -17.958  1.00  0.00           H  
ATOM   3169 3HZ  LYS A 206      -5.712   4.452 -17.644  1.00  0.00           H  
ATOM   3170  N   THR A 207      -2.312   1.199 -19.212  1.00  0.00           N  
ATOM   3171  CA  THR A 207      -2.819   1.115 -20.576  1.00  0.00           C  
ATOM   3172  C   THR A 207      -3.115  -0.333 -20.956  1.00  0.00           C  
ATOM   3173  O   THR A 207      -4.137  -0.619 -21.583  1.00  0.00           O  
ATOM   3174  CB  THR A 207      -1.821   1.723 -21.579  1.00  0.00           C  
ATOM   3175  OG1 THR A 207      -1.620   3.110 -21.276  1.00  0.00           O  
ATOM   3176  CG2 THR A 207      -2.344   1.589 -23.000  1.00  0.00           C  
ATOM   3177  H   THR A 207      -1.369   1.524 -19.057  1.00  0.00           H  
ATOM   3178  HA  THR A 207      -3.748   1.684 -20.636  1.00  0.00           H  
ATOM   3179  HB  THR A 207      -0.865   1.206 -21.499  1.00  0.00           H  
ATOM   3180  HG1 THR A 207      -1.271   3.195 -20.385  1.00  0.00           H  
ATOM   3181 1HG2 THR A 207      -1.626   2.024 -23.695  1.00  0.00           H  
ATOM   3182 2HG2 THR A 207      -2.487   0.535 -23.238  1.00  0.00           H  
ATOM   3183 3HG2 THR A 207      -3.296   2.112 -23.088  1.00  0.00           H  
ATOM   3184  N   LYS A 208      -2.212  -1.222 -20.601  1.00  0.00           N  
ATOM   3185  CA  LYS A 208      -2.345  -2.631 -20.960  1.00  0.00           C  
ATOM   3186  C   LYS A 208      -3.581  -3.248 -20.314  1.00  0.00           C  
ATOM   3187  O   LYS A 208      -4.291  -4.035 -20.946  1.00  0.00           O  
ATOM   3188  CB  LYS A 208      -1.093  -3.409 -20.551  1.00  0.00           C  
ATOM   3189  CG  LYS A 208      -1.104  -4.877 -20.958  1.00  0.00           C  
ATOM   3190  CD  LYS A 208       0.209  -5.558 -20.605  1.00  0.00           C  
ATOM   3191  CE  LYS A 208       0.194  -7.028 -20.995  1.00  0.00           C  
ATOM   3192  NZ  LYS A 208       1.473  -7.708 -20.655  1.00  0.00           N  
ATOM   3193  H   LYS A 208      -1.407  -0.924 -20.066  1.00  0.00           H  
ATOM   3194  HA  LYS A 208      -2.459  -2.703 -22.042  1.00  0.00           H  
ATOM   3195 1HB  LYS A 208      -0.214  -2.945 -20.998  1.00  0.00           H  
ATOM   3196 2HB  LYS A 208      -0.974  -3.363 -19.468  1.00  0.00           H  
ATOM   3197 1HG  LYS A 208      -1.919  -5.390 -20.447  1.00  0.00           H  
ATOM   3198 2HG  LYS A 208      -1.266  -4.955 -22.033  1.00  0.00           H  
ATOM   3199 1HD  LYS A 208       1.029  -5.061 -21.125  1.00  0.00           H  
ATOM   3200 2HD  LYS A 208       0.383  -5.479 -19.532  1.00  0.00           H  
ATOM   3201 1HE  LYS A 208      -0.620  -7.533 -20.478  1.00  0.00           H  
ATOM   3202 2HE  LYS A 208       0.024  -7.118 -22.068  1.00  0.00           H  
ATOM   3203 1HZ  LYS A 208       1.423  -8.679 -20.930  1.00  0.00           H  
ATOM   3204 2HZ  LYS A 208       2.235  -7.259 -21.145  1.00  0.00           H  
ATOM   3205 3HZ  LYS A 208       1.633  -7.648 -19.660  1.00  0.00           H  
ATOM   3206  N   LEU A 209      -3.816  -2.857 -19.118  1.00  0.00           N  
ATOM   3207  CA  LEU A 209      -4.936  -3.440 -18.389  1.00  0.00           C  
ATOM   3208  C   LEU A 209      -6.221  -2.666 -18.658  1.00  0.00           C  
ATOM   3209  O   LEU A 209      -7.312  -3.240 -18.638  1.00  0.00           O  
ATOM   3210  CB  LEU A 209      -4.644  -3.453 -16.883  1.00  0.00           C  
ATOM   3211  CG  LEU A 209      -3.414  -4.263 -16.451  1.00  0.00           C  
ATOM   3212  CD1 LEU A 209      -3.168  -4.060 -14.962  1.00  0.00           C  
ATOM   3213  CD2 LEU A 209      -3.637  -5.734 -16.773  1.00  0.00           C  
ATOM   3214  H   LEU A 209      -3.246  -2.156 -18.665  1.00  0.00           H  
ATOM   3215  HA  LEU A 209      -5.075  -4.465 -18.730  1.00  0.00           H  
ATOM   3216 1HB  LEU A 209      -4.498  -2.426 -16.549  1.00  0.00           H  
ATOM   3217 2HB  LEU A 209      -5.510  -3.862 -16.363  1.00  0.00           H  
ATOM   3218  HG  LEU A 209      -2.535  -3.903 -16.986  1.00  0.00           H  
ATOM   3219 1HD1 LEU A 209      -2.295  -4.636 -14.656  1.00  0.00           H  
ATOM   3220 2HD1 LEU A 209      -2.994  -3.002 -14.763  1.00  0.00           H  
ATOM   3221 3HD1 LEU A 209      -4.040  -4.396 -14.401  1.00  0.00           H  
ATOM   3222 1HD2 LEU A 209      -2.762  -6.308 -16.467  1.00  0.00           H  
ATOM   3223 2HD2 LEU A 209      -4.514  -6.094 -16.238  1.00  0.00           H  
ATOM   3224 3HD2 LEU A 209      -3.791  -5.852 -17.846  1.00  0.00           H  
ATOM   3225  N   GLY A 210      -6.165  -1.413 -18.936  1.00  0.00           N  
ATOM   3226  CA  GLY A 210      -7.319  -0.564 -19.191  1.00  0.00           C  
ATOM   3227  C   GLY A 210      -8.184  -1.058 -20.333  1.00  0.00           C  
ATOM   3228  O   GLY A 210      -9.391  -0.808 -20.358  1.00  0.00           O  
ATOM   3229  OXT GLY A 210      -7.696  -1.698 -21.222  1.00  0.00           O  
ATOM   3230  H   GLY A 210      -5.240  -1.011 -18.977  1.00  0.00           H  
ATOM   3231 1HA  GLY A 210      -7.932  -0.504 -18.291  1.00  0.00           H  
ATOM   3232 2HA  GLY A 210      -6.983   0.446 -19.419  1.00  0.00           H  
TER                                                                             
HETATM 3234 FE1  HSS B 211      -2.136   2.342   0.868  1.00  0.00          FE  
HETATM 3235  N2  HSS B 211      -0.448   1.607   0.011  1.00  0.00           N  
HETATM 3236  C1  HSS B 211       0.389   0.655   0.527  1.00  0.00           C  
HETATM 3237  C2  HSS B 211       1.430   0.302  -0.433  1.00  0.00           C  
HETATM 3238  C3  HSS B 211       2.562  -0.649  -0.187  1.00  0.00           C  
HETATM 3239  C4  HSS B 211       3.689  -0.025   0.650  1.00  0.00           C  
HETATM 3240  C5  HSS B 211       4.892  -0.968   0.932  1.00  0.00           C  
HETATM 3241  O1  HSS B 211       5.090  -1.913   0.119  1.00  0.00           O  
HETATM 3242  O3  HSS B 211       5.580  -0.679   1.948  1.00  0.00           O  
HETATM 3243  C32 HSS B 211       1.194   1.065  -1.546  1.00  0.00           C  
HETATM 3244  C33 HSS B 211       0.023   1.880  -1.251  1.00  0.00           C  
HETATM 3245  C29 HSS B 211      -0.511   2.828  -2.113  1.00  0.00           C  
HETATM 3246  C26 HSS B 211      -1.595   3.659  -1.843  1.00  0.00           C  
HETATM 3247  C25 HSS B 211      -2.081   4.678  -2.747  1.00  0.00           C  
HETATM 3248  C22 HSS B 211      -3.139   5.295  -2.113  1.00  0.00           C  
HETATM 3249  C21 HSS B 211      -3.309   4.603  -0.836  1.00  0.00           C  
HETATM 3250  N3  HSS B 211      -2.344   3.640  -0.693  1.00  0.00           N  
HETATM 3251  C30 HSS B 211      -4.355   4.813   0.052  1.00  0.00           C  
HETATM 3252  C19 HSS B 211      -4.569   4.141   1.250  1.00  0.00           C  
HETATM 3253  C18 HSS B 211      -5.679   4.408   2.143  1.00  0.00           C  
HETATM 3254  C15 HSS B 211      -5.516   3.568   3.227  1.00  0.00           C  
HETATM 3255  C14 HSS B 211      -4.308   2.792   2.958  1.00  0.00           C  
HETATM 3256  N4  HSS B 211      -3.762   3.152   1.759  1.00  0.00           N  
HETATM 3257  C31 HSS B 211      -3.762   1.849   3.826  1.00  0.00           C  
HETATM 3258  C12 HSS B 211      -2.592   1.134   3.612  1.00  0.00           C  
HETATM 3259  N1  HSS B 211      -1.792   1.233   2.498  1.00  0.00           N  
HETATM 3260  C6  HSS B 211      -0.769   0.336   2.686  1.00  0.00           C  
HETATM 3261  C28 HSS B 211       0.250   0.071   1.779  1.00  0.00           C  
HETATM 3262  C7  HSS B 211      -0.929  -0.367   3.955  1.00  0.00           C  
HETATM 3263  C8  HSS B 211      -0.023  -1.461   4.437  1.00  0.00           C  
HETATM 3264  C9  HSS B 211       1.402  -1.015   4.836  1.00  0.00           C  
HETATM 3265  C10 HSS B 211       2.540  -2.025   4.492  1.00  0.00           C  
HETATM 3266  O4  HSS B 211       2.308  -2.901   3.607  1.00  0.00           O  
HETATM 3267  O2  HSS B 211       3.617  -1.849   5.117  1.00  0.00           O  
HETATM 3268  C11 HSS B 211      -2.062   0.139   4.535  1.00  0.00           C  
HETATM 3269  C13 HSS B 211      -2.697  -0.227   5.841  1.00  0.00           C  
HETATM 3270  C16 HSS B 211      -6.344   3.411   4.414  1.00  0.00           C  
HETATM 3271  C17 HSS B 211      -6.950   4.385   5.115  1.00  0.00           C  
HETATM 3272  C20 HSS B 211      -6.782   5.387   1.886  1.00  0.00           C  
HETATM 3273  C23 HSS B 211      -3.920   6.409  -2.642  1.00  0.00           C  
HETATM 3274  C24 HSS B 211      -3.468   7.468  -3.334  1.00  0.00           C  
HETATM 3275  C27 HSS B 211      -1.487   4.987  -4.086  1.00  0.00           C  
HETATM 3276  C34 HSS B 211       1.973   1.110  -2.824  1.00  0.00           C  
HETATM 3277  C35 HSS B 211      -3.104   1.151  -0.197  1.00  0.00           C  
HETATM 3278  C36 HSS B 211      -4.444   1.452  -0.784  1.00  0.00           C  
HETATM 3279  O5  HSS B 211      -5.539   1.342  -0.253  1.00  0.00           O  
HETATM 3280  O6  HSS B 211      -4.297   1.934  -2.041  1.00  0.00           O  
HETATM 3281  C37 HSS B 211      -5.480   2.488  -2.660  1.00  0.00           C  
HETATM 3282  C38 HSS B 211      -5.099   2.914  -4.064  1.00  0.00           C  
HETATM 3283  C39 HSS B 211      -3.756  -0.710   0.981  1.00  0.00           C  
HETATM 3284  C40 HSS B 211      -3.853  -1.425  -0.173  1.00  0.00           C  
HETATM 3285  C41 HSS B 211      -2.784  -2.223  -0.766  1.00  0.00           C  
HETATM 3286  C43 HSS B 211      -3.055  -3.016  -1.898  1.00  0.00           C  
HETATM 3287  C45 HSS B 211      -2.038  -3.738  -2.520  1.00  0.00           C  
HETATM 3288  C46 HSS B 211      -0.733  -3.686  -2.017  1.00  0.00           C  
HETATM 3289  C44 HSS B 211      -0.450  -2.918  -0.883  1.00  0.00           C  
HETATM 3290  C42 HSS B 211      -1.468  -2.201  -0.263  1.00  0.00           C  
HETATM 3291  H27 HSS B 211       2.990  -0.985  -1.137  1.00  0.00           H  
HETATM 3292  H26 HSS B 211       2.204  -1.548   0.325  1.00  0.00           H  
HETATM 3293  H5  HSS B 211       3.294   0.334   1.609  1.00  0.00           H  
HETATM 3294  H6  HSS B 211       4.075   0.868   0.134  1.00  0.00           H  
HETATM 3295  H25 HSS B 211      -0.028   2.947  -3.076  1.00  0.00           H  
HETATM 3296  H30 HSS B 211      -5.087   5.559  -0.230  1.00  0.00           H  
HETATM 3297  H29 HSS B 211      -4.282   1.666   4.759  1.00  0.00           H  
HETATM 3298  H28 HSS B 211       0.956  -0.707   2.049  1.00  0.00           H  
HETATM 3299  H3  HSS B 211      -0.504  -1.977   5.275  1.00  0.00           H  
HETATM 3300  H4  HSS B 211       0.103  -2.201   3.638  1.00  0.00           H  
HETATM 3301  H11 HSS B 211       1.461  -0.798   5.909  1.00  0.00           H  
HETATM 3302  H12 HSS B 211       1.661  -0.074   4.333  1.00  0.00           H  
HETATM 3303  H24 HSS B 211      -2.114  -0.990   6.365  1.00  0.00           H  
HETATM 3304  H22 HSS B 211      -3.712  -0.621   5.706  1.00  0.00           H  
HETATM 3305  H23 HSS B 211      -2.779   0.642   6.508  1.00  0.00           H  
HETATM 3306  H2  HSS B 211      -6.478   2.388   4.762  1.00  0.00           H  
HETATM 3307  H10 HSS B 211      -7.562   4.146   5.979  1.00  0.00           H  
HETATM 3308  H9  HSS B 211      -6.842   5.436   4.871  1.00  0.00           H  
HETATM 3309  H19 HSS B 211      -6.946   5.539   0.816  1.00  0.00           H  
HETATM 3310  H21 HSS B 211      -7.721   5.034   2.326  1.00  0.00           H  
HETATM 3311  H20 HSS B 211      -6.573   6.373   2.326  1.00  0.00           H  
HETATM 3312  H1  HSS B 211      -4.994   6.340  -2.473  1.00  0.00           H  
HETATM 3313  H7  HSS B 211      -2.422   7.590  -3.598  1.00  0.00           H  
HETATM 3314  H8  HSS B 211      -4.151   8.237  -3.679  1.00  0.00           H  
HETATM 3315  H17 HSS B 211      -2.066   5.750  -4.615  1.00  0.00           H  
HETATM 3316  H16 HSS B 211      -0.459   5.361  -3.995  1.00  0.00           H  
HETATM 3317  H18 HSS B 211      -1.447   4.096  -4.723  1.00  0.00           H  
HETATM 3318  H13 HSS B 211       2.732   0.323  -2.847  1.00  0.00           H  
HETATM 3319  H15 HSS B 211       1.326   0.978  -3.701  1.00  0.00           H  
HETATM 3320  H14 HSS B 211       2.491   2.071  -2.953  1.00  0.00           H  
HETATM 3321  H31 HSS B 211      -2.494   0.599  -0.914  1.00  0.00           H  
HETATM 3322  H33 HSS B 211      -6.269   1.730  -2.660  1.00  0.00           H  
HETATM 3323  H32 HSS B 211      -5.817   3.336  -2.056  1.00  0.00           H  
HETATM 3324  H36 HSS B 211      -4.747   2.058  -4.649  1.00  0.00           H  
HETATM 3325  H34 HSS B 211      -5.970   3.343  -4.569  1.00  0.00           H  
HETATM 3326  H35 HSS B 211      -4.307   3.667  -4.030  1.00  0.00           H  
HETATM 3327  H38 HSS B 211      -4.619  -0.194   1.381  1.00  0.00           H  
HETATM 3328  H37 HSS B 211      -2.884  -0.772   1.615  1.00  0.00           H  
HETATM 3329  H39 HSS B 211      -4.764  -1.338  -0.763  1.00  0.00           H  
HETATM 3330  H41 HSS B 211      -4.067  -3.049  -2.293  1.00  0.00           H  
HETATM 3331  H43 HSS B 211      -2.261  -4.336  -3.399  1.00  0.00           H  
HETATM 3332  H44 HSS B 211       0.060  -4.240  -2.511  1.00  0.00           H  
HETATM 3333  H42 HSS B 211       0.562  -2.842  -0.497  1.00  0.00           H  
HETATM 3334  H40 HSS B 211      -1.241  -1.610   0.616  1.00  0.00           H  
TER                                                                             
CONECT 2244 3234                                                                
CONECT 3234 2244 3235 3250 3256                                                 
CONECT 3234 3259 3277                                                           
CONECT 3235 3234 3236 3244                                                      
CONECT 3236 3235 3237 3261                                                      
CONECT 3237 3236 3238 3243                                                      
CONECT 3238 3237 3239 3291 3292                                                 
CONECT 3239 3238 3240 3293 3294                                                 
CONECT 3240 3239 3241 3242                                                      
CONECT 3241 3240                                                                
CONECT 3242 3240                                                                
CONECT 3243 3237 3244 3276                                                      
CONECT 3244 3235 3243 3245                                                      
CONECT 3245 3244 3246 3295                                                      
CONECT 3246 3245 3247 3250                                                      
CONECT 3247 3246 3248 3275                                                      
CONECT 3248 3247 3249 3273                                                      
CONECT 3249 3248 3250 3251                                                      
CONECT 3250 3234 3246 3249                                                      
CONECT 3251 3249 3252 3296                                                      
CONECT 3252 3251 3253 3256                                                      
CONECT 3253 3252 3254 3272                                                      
CONECT 3254 3253 3255 3270                                                      
CONECT 3255 3254 3256 3257                                                      
CONECT 3256 3234 3252 3255                                                      
CONECT 3257 3255 3258 3297                                                      
CONECT 3258 3257 3259 3268                                                      
CONECT 3259 3234 3258 3260                                                      
CONECT 3260 3259 3261 3262                                                      
CONECT 3261 3236 3260 3298                                                      
CONECT 3262 3260 3263 3268                                                      
CONECT 3263 3262 3264 3299 3300                                                 
CONECT 3264 3263 3265 3301 3302                                                 
CONECT 3265 3264 3266 3267                                                      
CONECT 3266 3265                                                                
CONECT 3267 3265                                                                
CONECT 3268 3258 3262 3269                                                      
CONECT 3269 3268 3303 3304 3305                                                 
CONECT 3270 3254 3271 3306                                                      
CONECT 3271 3270 3307 3308                                                      
CONECT 3272 3253 3309 3310 3311                                                 
CONECT 3273 3248 3274 3312                                                      
CONECT 3274 3273 3313 3314                                                      
CONECT 3275 3247 3315 3316 3317                                                 
CONECT 3276 3243 3318 3319 3320                                                 
CONECT 3277 3234 3278 3283 3321                                                 
CONECT 3278 3277 3279 3280                                                      
CONECT 3279 3278                                                                
CONECT 3280 3278 3281                                                           
CONECT 3281 3280 3282 3322 3323                                                 
CONECT 3282 3281 3324 3325 3326                                                 
CONECT 3283 3277 3284 3327 3328                                                 
CONECT 3284 3283 3285 3329                                                      
CONECT 3285 3284 3286 3290                                                      
CONECT 3286 3285 3287 3330                                                      
CONECT 3287 3286 3288 3331                                                      
CONECT 3288 3287 3289 3332                                                      
CONECT 3289 3288 3290 3333                                                      
CONECT 3290 3285 3289 3334                                                      
CONECT 3291 3238                                                                
CONECT 3292 3238                                                                
CONECT 3293 3239                                                                
CONECT 3294 3239                                                                
CONECT 3295 3245                                                                
CONECT 3296 3251                                                                
CONECT 3297 3257                                                                
CONECT 3298 3261                                                                
CONECT 3299 3263                                                                
CONECT 3300 3263                                                                
CONECT 3301 3264                                                                
CONECT 3302 3264                                                                
CONECT 3303 3269                                                                
CONECT 3304 3269                                                                
CONECT 3305 3269                                                                
CONECT 3306 3270                                                                
CONECT 3307 3271                                                                
CONECT 3308 3271                                                                
CONECT 3309 3272                                                                
CONECT 3310 3272                                                                
CONECT 3311 3272                                                                
CONECT 3312 3273                                                                
CONECT 3313 3274                                                                
CONECT 3314 3274                                                                
CONECT 3315 3275                                                                
CONECT 3316 3275                                                                
CONECT 3317 3275                                                                
CONECT 3318 3276                                                                
CONECT 3319 3276                                                                
CONECT 3320 3276                                                                
CONECT 3321 3277                                                                
CONECT 3322 3281                                                                
CONECT 3323 3281                                                                
CONECT 3324 3282                                                                
CONECT 3325 3282                                                                
CONECT 3326 3282                                                                
CONECT 3327 3283                                                                
CONECT 3328 3283                                                                
CONECT 3329 3284                                                                
CONECT 3330 3286                                                                
CONECT 3331 3287                                                                
CONECT 3332 3288                                                                
CONECT 3333 3289                                                                
CONECT 3334 3290                                                                
# All scores below are weighted scores, not raw scores.
#BEGIN_POSE_ENERGIES_TABLE correct_surface_True/030_9_model_4_HMM_fr_HSS_run01_DE_2.pdb
label fa_atr fa_rep fa_sol fa_intra_atr_xover4 fa_intra_rep_xover4 fa_intra_sol_xover4 lk_ball lk_ball_iso lk_ball_bridge lk_ball_bridge_uncpl fa_elec fa_intra_elec pro_close hbond_sr_bb hbond_lr_bb hbond_bb_sc hbond_sc dslf_fa13 omega fa_dun_dev fa_dun_rot fa_dun_semi p_aa_pp hxl_tors ref rama_prepro total
weights 1 0.55 1 1 0.55 1 0.92 -0.38 -0.33 -0.33 1 1 1.25 1 1 1 1 1.25 0.48 0.69 0.76 0.78 0.61 1 1 0.5 NA
pose -1317.58 162.322 682.145 -80.87 46.6232 35.641 444.856 -456.416 -13.0839 -56.6511 -379.849 -34.5065 0 -144.793 -15.4225 -28.2489 -13.5721 0 14.1692 22.0336 63.7607 101.065 -54.4776 57.9886 69.4148 -49.4098 -944.858
VAL:NtermProteinFull_1 -4.64254 0.52125 0.72999 -0.30432 0.20972 0.04416 0.89879 -1.08529 -0.04567 -0.08267 -1.1486 1.89256 0 0 0 0 0 0 7e-05 0.02193 0.01007 0 0 0 2.085 0 -0.89556
SER_2 -4.05171 0.30384 3.45289 -0.02574 0 0.06606 2.10667 -1.67564 -0.05791 -0.15007 -1.28753 -0.53452 0 0 0 0 0 0 -0.02157 0.00084 0.10028 0 -0.4262 0.63258 -1.1772 -0.28114 -3.02607
LEU_3 -6.39307 0.64024 2.12216 -0.70216 0.48875 0.18266 1.52014 -1.78262 -0.02985 -0.13747 -0.49671 0.05467 0 0 0 0 0 0 -0.04521 0.01543 1.14334 0 -0.30027 0 0.72952 -0.466 -3.45646
ASP_4 -5.76342 0.69331 5.26911 -0.11201 0.01183 0.3015 2.61647 -2.4976 -0.03137 -0.13087 -3.16788 -0.25518 0 0 0 0 -0.8206 0 0.00436 0.10447 0 1.43169 0.09981 0 -2.2837 -0.32893 -4.859
ILE_5 -7.76312 1.15876 2.99249 -0.50914 0.60818 0.07082 2.39084 -2.30278 -0.06918 -0.26694 -0.98697 0.11546 0 0 0 0 0 0 -0.01174 0.12534 0.08867 0 -0.46913 0 1.0317 -0.13708 -3.93379
ALA_6 -6.9748 0.60008 2.40685 -0.02179 0 0 2.17839 -2.30916 -0.06451 -0.18613 -1.3754 -0.28848 0 0 0 0 0 0 -0.02743 0 0 0 -0.34413 0 2.3386 -0.23851 -4.30643
ILE_7 -9.2417 0.98096 2.46356 -0.50285 0.56455 0.06839 2.54973 -2.53843 -0.06364 -0.23585 -2.01038 0.1383 0 0 0 0 0 0 -0.02588 0.04504 0.07594 0 -0.47517 0 1.0317 -0.19449 -7.37021
LEU_8 -9.80343 1.86366 2.00978 -0.51546 0.70893 0.07508 2.44397 -2.44965 -0.0355 -0.23578 -2.19679 0.18571 0 0 0 0 0 0 -0.0499 0.01693 0.21756 0 -0.28254 0 0.72952 -0.12486 -7.44277
ILE_9 -9.60729 1.80021 1.66898 -0.50867 0.54362 0.07203 2.29113 -2.448 -0.03541 -0.15097 -1.95252 0.0587 0 0 0 0 0 0 -0.03386 0.09237 0.06621 0 -0.43503 0 1.0317 -0.16916 -7.71596
LEU_10 -9.3686 1.62157 1.47695 -0.48859 0.31284 0.06954 1.88506 -2.32947 -0.05672 -0.33915 -1.3365 0.14888 0 0 0 0 0 0 0.00676 0.19917 0.23726 0 -0.28196 0 0.72952 -0.15625 -7.6697
VAL_11 -8.1667 1.50015 3.04078 -0.30947 0.25482 0.05306 2.48738 -2.50559 -0.08994 -0.39019 -1.93367 -0.04074 0 0 0 0 0 0 -0.06741 0.30681 -0.02824 0 -0.33013 0 2.085 -0.20707 -4.34115
VAL_12 -9.21312 1.44234 2.60158 -0.31201 0.27168 0.05378 2.68268 -2.65137 -0.05478 -0.50535 -2.04286 -0.04404 0 0 0 0 0 0 -0.05553 0.441 -0.0282 0 -0.27985 0 2.085 -0.10946 -5.7185
ALA_13 -6.30228 0.4722 3.55816 -0.02159 0 0 2.592 -2.6119 -0.09703 -0.35474 -1.88833 -0.28767 0 0 0 0 0 0 0.22784 0 0 0 -0.28084 0 2.3386 -0.2328 -2.88839
ALA_14 -4.47257 0.38543 3.06895 -0.02084 0 0 1.86689 -1.95502 -0.03139 -0.12604 -0.92572 -0.27093 0 0 0 0 0 0 -0.03318 0 0 0 -0.14596 0 2.3386 -0.30827 -0.63004
LYS_15 -7.2847 1.21408 6.73293 -0.35427 0.03897 0.16006 3.48554 -2.9959 -0.23033 -0.51667 -5.31615 0.40433 0 0 0 0 -0.29879 0 -0.03407 0.23958 2.00837 0 -0.07148 0 -1.6738 -0.34972 -4.84202
LEU_16 -6.92712 0.86404 1.48937 -0.51419 0.47456 0.08239 1.60286 -1.81988 -0.03656 -0.1203 -0.95105 0.11779 0 0 0 0 0 0 0.54402 0.06862 0.06375 0 -0.19005 0 0.72952 -0.39981 -4.92205
GLY_17 -1.89208 0.2204 2.02477 -5e-05 0 0 0.96625 -1.01813 -0.02774 -0.08855 -0.70968 -0.32227 0 0 0 0 0 0 0.02705 0 0 0 -1.01683 0 1.2108 -0.48232 -1.10838
THR_18 -4.3 0.36121 3.38325 -0.10285 0.07517 0.06593 1.59615 -1.77418 -0.08775 -0.62016 -1.23241 -0.39507 0 0 0 0 0 0 0.09239 0.00356 0.09256 0 -0.79501 2.29128 -1.425 -0.32511 -3.09605
THR_19 -3.65102 0.09193 3.7746 -0.11068 0.06798 0.07396 1.88644 -1.76684 -0.09472 -0.33548 -1.87018 -0.51727 0 0 0 -0.51718 0 0 -0.01385 0.03257 0.01569 0 -0.44018 2.30117 -1.425 -0.27267 -2.77075
VAL_20 -5.70979 0.82401 1.51169 -0.3016 0.21096 0.05125 1.48599 -1.70832 -0.09434 -0.28874 -0.83856 -0.04862 0 0 0 0 0 0 -0.05489 0.04785 0.01183 0 -0.25926 0 2.085 -0.31931 -3.39487
GLU_21 -4.36154 0.23741 4.99445 -0.4579 0.2263 1.23688 1.83627 -2.19225 -0.15668 -0.69746 -2.62485 -2.38322 0 0 0 0 0 0 -0.00375 0 0 3.94417 -0.27481 0 -2.5358 -0.37118 -3.58396
GLU_22 -5.80206 0.45418 6.05848 -0.64375 0.17114 1.06302 2.45207 -2.53768 -0.087 -0.33559 -1.98227 -0.51789 0 0 0 -0.51718 -0.73332 0 0.08605 0 0 3.22609 -0.16382 0 -2.5358 -0.45857 -2.80392
ALA_23 -5.95094 0.23566 2.34139 -0.02203 0 0 2.06788 -2.18878 -0.07033 -0.41326 -1.57605 -0.29054 0 0 0 0 0 0 -0.03752 0 0 0 -0.37871 0 2.3386 -0.48477 -4.4294
VAL_24 -7.02459 0.97269 2.30118 -0.30212 0.22003 0.05073 2.26302 -2.24723 -0.07638 -0.22441 -1.6658 -0.00507 0 0 0 0 0 0 0.07734 0.02491 -0.01352 0 -0.37204 0 2.085 -0.30237 -4.23862
GLN_25 -5.05261 0.20293 4.20172 -0.65127 0.07766 0.66232 1.95633 -2.09112 -0.05307 -0.3131 -1.91801 -0.23826 0 0 0 0 0 0 0.02903 0.03538 0 2.8023 -0.17902 0 -1.0644 -0.13762 -1.73084
GLN_26 -7.3458 0.68642 5.51133 -0.25771 0.02679 0.17973 2.98465 -2.84176 -0.04406 -0.29728 -2.72959 -0.39939 0 0 0 0 -0.73332 0 0.02404 0.1725 0 2.76689 -0.01867 0 -1.0644 -0.21878 -3.59843
ALA_27 -6.69038 0.7871 2.71685 -0.02169 0 0 2.40274 -2.36943 -0.01834 -0.2061 -2.25039 -0.2821 0 0 0 0 0 0 -0.02421 0 0 0 -0.2394 0 2.3386 -0.31299 -4.16973
LEU_28 -6.12012 0.50133 3.92597 -0.50459 0.45699 0.07642 2.028 -2.27614 -0.09493 -0.30454 -1.90824 0.14273 0 0 0 0 0 0 0.16513 0.08002 0.24362 0 -0.28438 0 0.72952 -0.38944 -3.53264
TRP_29 -6.24452 0.50104 4.29804 -1.26562 0.08356 0.36167 2.14787 -2.15996 -0.05733 -0.2742 -2.17928 -0.22219 0 0 0 0 0 0 0.16073 0.06803 0 1.31087 -0.279 0 3.035 -0.15273 -0.86801
LEU_30 -10.0646 1.21376 1.98027 -0.49301 0.34608 0.07256 2.27338 -2.49493 -0.05697 -0.36651 -1.5936 0.14008 0 0 0 0 0 0 -0.04282 0.29166 0.36512 0 -0.25473 0 0.72952 -0.13879 -8.09349
LYS_31 -7.60306 0.74574 5.75465 -0.40883 0.07913 0.16863 2.85452 -2.79981 -0.03988 -0.14841 -1.88775 0.0929 0 0 0 0 0 0 -0.00905 0.43125 0.94036 0 0.05433 0 -1.6738 -0.05106 -3.50014
THR_32 -2.99842 0.12676 3.34706 -0.20343 0.14326 0.06312 1.15883 -1.53937 -0.0604 -0.29145 -1.0989 -0.24232 0 0 0 0 0 0 0.62756 0 0.01113 0 0.00564 2.44587 -1.425 0.17357 0.2435
LYS_33 -4.40296 0.2209 2.74427 -0.7533 0.28066 0.49467 1.2331 -1.32559 -0.00653 -0.05611 -0.48039 0.03438 0 0 0 0 0 0 0.30365 0.05914 2.0889 0 0.00314 0 -1.6738 -0.02997 -1.26584
LEU_34 -5.70901 0.59566 0.54884 -0.52203 0.48734 0.09022 1.02772 -1.21996 -0.04774 -0.20846 -0.90483 0.07247 0 0 0 0 0 0 -0.01512 0.05627 0.03311 0 -0.18192 0 0.72952 -0.36925 -5.53718
GLY_35 -1.82137 0.10514 1.79395 -5e-05 0 0 0.83709 -0.94453 -0.04346 -0.25277 -0.27369 -0.31398 0 0 0 0 0 0 0.27837 0 0 0 -0.68042 0 1.2108 -0.27866 -0.3836
VAL_36 -6.38558 0.90046 1.67373 -0.30052 0.16844 0.04386 1.69865 -1.75992 -0.03387 -0.28541 -1.1993 -0.08613 0 0 0 0 0 0 0.00975 0.00289 8e-05 0 -0.48365 0 2.085 -0.07597 -4.0275
SER_37 -4.6691 0.27598 4.73951 -0.02705 0 0.06969 3.00802 -2.17335 -0.04142 -0.14548 -2.17654 -0.49426 0 0 0 -1.72925 0 0 -0.00408 0.08857 0.0905 0 -0.42856 0.62536 -1.1772 -0.34582 -4.51447
LEU_38 -6.45625 0.63901 1.75025 -0.70404 0.53356 0.18263 1.50014 -1.68324 -0.03479 -0.08447 -0.19348 0.06571 0 0 0 0 0 0 0.04229 0.0045 1.17329 0 -0.30168 0 0.72952 -0.49685 -3.33391
ILE_39 -5.99628 0.3385 2.64046 -0.51318 0.61772 0.07292 1.64718 -1.83405 -0.03589 -0.097 -0.81583 0.05419 0 0 0 0 0 0 0.07612 0.02429 0.14088 0 -0.36624 0 1.0317 -0.23676 -3.25127
GLN_40 -7.66474 0.79681 6.60828 -0.25325 0.03401 0.19165 3.99091 -3.11777 -0.08244 -0.36002 -3.28078 -0.3273 0 0 0 -1.72925 -0.63165 0 0.17073 0.081 0 2.54833 -0.14036 0 -1.0644 -0.19028 -4.42054
ALA_41 -7.31248 0.93582 2.77279 -0.02154 0 0 2.69256 -2.51141 -0.04568 -0.11802 -1.64302 -0.28016 0 0 0 0 0 0 -0.03985 0 0 0 -0.25085 0 2.3386 -0.38501 -3.86824
LEU_42 -10.4756 1.66256 2.25082 -0.4859 0.27811 0.07558 2.63009 -2.64217 -0.03086 -0.07449 -1.79407 0.10308 0 0 0 0 0 0 0.25852 0.50942 0.12635 0 -0.30461 0 0.72952 -0.38527 -7.56888
LEU_43 -8.73413 1.09924 2.89426 -0.71826 0.55678 0.20076 2.46672 -2.48476 -0.04151 -0.12885 -1.98953 0.06449 0 0 0 0 0 0 0.12803 0.07005 1.19265 0 -0.30445 0 0.72952 -0.31368 -5.31269
ILE_44 -9.44546 1.46598 1.39707 -0.51247 0.59988 0.07311 2.63323 -2.45602 -0.05833 -0.15604 -1.61973 0.04411 0 0 0 0 0 0 -0.05391 0.04005 0.10102 0 -0.35266 0 1.0317 -0.19303 -7.4615
LEU_45 -9.91731 1.54152 1.2793 -0.5036 0.47933 0.07156 2.52766 -2.47687 -0.07722 -0.18277 -1.10969 0.17676 0 0 0 0 0 0 0.22221 0.13335 0.30399 0 -0.26866 0 0.72952 -0.16233 -7.23324
ALA_46 -6.04109 0.4478 3.26341 -0.02168 0 0 2.29685 -2.41752 -0.04965 -0.13447 -1.55707 -0.27881 0 0 0 0 0 0 0.07681 0 0 0 -0.19673 0 2.3386 -0.33102 -2.60457
ALA_47 -6.11131 0.63055 4.05724 -0.02121 0 0 2.88898 -2.69486 -0.1758 -0.75684 -1.66479 -0.27575 0 0 0 0 0 0 0.14174 0 0 0 -0.21132 0 2.3386 -0.39496 -2.24971
ALA_48 -6.20648 0.39676 4.01695 -0.0211 0 0 2.9316 -2.79411 -0.12031 -0.36666 -1.82117 -0.27973 0 0 0 0 0 0 0.34195 0 0 0 -0.2641 0 2.3386 -0.38566 -2.23346
ALA_49 -4.42424 0.55683 2.79414 -0.02072 0 0 1.56349 -1.92561 -0.04366 -0.14985 -1.06933 -0.26756 0 0 0 0 0 0 0.03655 0 0 0 -0.11619 0 2.3386 -0.31475 -1.04229
ASN_50 -6.14099 0.30032 5.61065 -0.17948 0.03224 0.26168 3.02017 -2.78097 -0.12761 -0.58273 -2.3258 -0.22891 0 0 0 -0.86379 -0.46024 0 0.01958 0.01536 0 1.22993 0.16489 0 -0.87355 -0.1454 -4.05464
THR_51 -5.235 0.84043 3.48738 -0.12263 0.04584 0.06975 2.10079 -2.21394 -0.24339 -0.65578 -0.91062 -1.02151 0 0 0 0 0 0 -0.01817 0.08625 -0.00028 0 -0.32875 2.62184 -1.425 -0.2786 -3.2014
GLY_52 -1.8176 0.10621 2.00272 -5e-05 0 0 0.81593 -1.00591 -0.02011 -0.18361 -0.76496 -0.32269 0 0 0 0 0 0 -0.0694 0 0 0 -0.96916 0 1.2108 -0.57162 -1.58946
THR_53 -4.72724 0.56617 4.62552 -0.10474 0.0854 0.06672 2.25735 -2.25295 -0.23191 -1.06181 -2.01808 -0.41163 0 0 0 0 0 0 0.13695 0.06217 0.07791 0 -0.78535 2.29047 -1.425 -0.31398 -3.16401
THR_54 -4.60294 0.52683 3.36851 -0.20592 0.16384 0.06358 2.36397 -1.90301 -0.06883 -0.40527 -2.49013 -0.69232 0 0 0 -1.03231 0 0 0.40483 0.01776 1.65114 0 -0.53852 2.34483 -1.425 0.13227 -2.32672
VAL_55 -5.17299 0.82243 0.89425 -0.29717 0.19969 0.04908 1.43562 -1.45891 -0.04663 -0.173 -1.14776 -0.00168 0 0 0 -0.3581 0 0 -0.00738 0.01928 -0.02597 0 -0.36131 0 2.085 0.11047 -3.43508
GLU_56 -4.73192 0.39908 4.24756 -0.65111 0.16748 1.07547 2.09403 -2.00435 -0.05604 -0.3006 -1.82957 -0.47924 0 0 0 0 -0.91719 0 -0.04851 0.0297 0 3.33375 -0.24327 0 -2.5358 -0.29151 -2.74205
GLU_57 -5.9518 0.84604 5.65734 -0.21099 0.03567 0.27024 2.34523 -2.52334 -0.06034 -0.53146 -2.21345 -0.44773 0 0 0 -0.67421 0 0 0.06303 0.17986 0 3.23468 -0.23333 0 -2.5358 -0.46927 -3.21964
ALA_58 -5.30092 0.317 2.82225 -0.02166 0 0 2.07764 -2.19162 -0.07607 -0.38876 -1.63205 -0.28278 0 0 0 0 0 0 -0.05177 0 0 0 -0.29919 0 2.3386 -0.48845 -3.17778
VAL_59 -7.24084 1.03018 2.18541 -0.30395 0.23013 0.05128 2.22206 -2.2166 -0.08153 -0.28179 -1.81138 -0.01041 0 0 0 0 0 0 0.05246 0.08625 -0.01594 0 -0.37235 0 2.085 -0.27519 -4.66721
GLN_60 -5.80894 0.48616 5.6644 -0.25967 0.02821 0.18805 2.55372 -2.5386 -0.03689 -0.27193 -2.89521 -0.38047 0 0 0 0 -0.91719 0 -0.0291 0.02033 0 2.95241 0.04342 0 -1.0644 -0.03128 -2.29698
GLU_61 -5.47769 0.34893 4.61096 -0.21121 0.02212 0.24885 1.91529 -2.29676 -0.05369 -0.51273 -1.91504 -0.46431 0 0 0 0 0 0 -0.03685 0.12616 0 2.92676 -0.27724 0 -2.5358 -0.23552 -3.81778
ALA_62 -6.24665 0.98685 2.71717 -0.02151 0 0 2.43148 -2.28243 -0.01837 -0.24916 -2.32298 -0.27935 0 0 0 0 0 0 -0.04049 0 0 0 -0.19131 0 2.3386 -0.38167 -3.55982
LEU_63 -5.66211 0.33275 3.53666 -0.50631 0.48165 0.07538 1.94791 -2.05861 -0.07726 -0.21796 -2.2723 0.14218 0 0 0 0 0 0 0.09839 0.05315 0.18784 0 -0.29104 0 0.72952 -0.29735 -3.79751
GLN_64 -5.1604 0.42048 5.19935 -0.26286 0.03165 0.20197 2.0245 -2.33102 -0.06648 -0.43017 -2.02557 -0.42367 0 0 0 0 0 0 0.00699 0.07881 0 2.9553 0.00069 0 -1.0644 -0.15092 -0.99575
LEU_65 -8.48776 0.80642 2.09488 -0.70766 0.56851 0.18185 2.12493 -2.26074 -0.0417 -0.31171 -1.82739 0.08455 0 0 0 0 0 0 0.18092 0.04827 0.84542 0 -0.25229 0 0.72952 -0.12606 -6.35003
LYS_66 -8.36743 0.94296 6.40675 -0.49056 0.11021 0.35188 2.99135 -3.05814 -0.14583 -0.3759 -3.03889 0.35353 0 0 0 0 0 0 -0.01269 0.38825 1.78143 0 0.02865 0 -1.6738 -0.09815 -3.90638
THR_67 -3.60892 0.21965 3.89457 -0.20188 0.13953 0.06189 1.43873 -1.78432 -0.05246 -0.2696 -1.1745 -0.19932 0 0 0 0 0 0 0.03414 0 -0.00611 0 -0.02782 2.44587 -1.425 0.08551 -0.43005
LYS_68 -3.71985 0.25913 3.21225 -0.30478 0.02704 0.11525 1.21012 -1.45907 -0.02044 -0.14751 -0.59572 0.09726 0 0 0 0 0 0 -0.0506 0.11243 0.97536 0 -0.02919 0 -1.6738 -0.15281 -2.14491
LEU_69 -6.08999 0.9803 0.4415 -0.50363 0.45703 0.07539 1.01722 -1.3255 -0.03614 -0.14884 -0.5705 0.13078 0 0 0 0 0 0 0.0502 0.00303 0.0771 0 -0.2648 0 0.72952 -0.35446 -5.33179
GLY_70 -1.99433 0.10306 1.95622 -5e-05 0 0 1.0745 -1.02364 -0.04228 -0.12977 -0.53426 -0.311 0 0 0 0 0 0 0.33848 0 0 0 -1.17975 0 1.2108 -0.13519 -0.66721
VAL_71 -5.55629 1.44021 1.18925 -0.29637 0.20921 0.04023 1.37445 -1.51112 -0.09122 -0.32638 -1.36772 0.05627 0 0 0 0 0 0 -0.01707 0.00265 0.0006 0 -0.18972 0 2.085 0.41413 -2.54391
SER_72 -4.22059 0.42059 3.86754 -0.0268 0 0.06876 2.23892 -1.93167 -0.10631 -0.2952 -1.51007 -0.47405 0 0 0 -0.62866 0 0 -0.02157 0.02075 0.09342 0 -0.41438 0.60124 -1.1772 0.1349 -3.36036
LEU_73 -6.89817 0.45158 2.27965 -0.70288 0.43996 0.18081 1.31668 -1.87462 -0.05932 -0.22735 -0.77081 0.07568 0 0 0 0 0 0 -0.02621 0.04575 1.16408 0 -0.30211 0 0.72952 -0.49709 -4.67485
GLU_74 -6.54664 0.84242 5.20216 -0.45909 0.25469 1.24717 2.55217 -2.60996 -0.11393 -0.42212 -3.0057 -2.43962 0 0 0 0 -0.63165 0 -0.04918 0.03962 0 3.9678 -0.26168 0 -2.5358 -0.46338 -5.43273
ALA_75 -6.22753 0.67522 2.7795 -0.02037 0 0 2.1875 -2.33043 -0.09473 -0.34349 -1.08065 -0.26414 0 0 0 -0.62866 0 0 0.01856 0 0 0 -0.06362 0 2.3386 -0.31931 -3.37355
ALA_76 -6.83094 0.46564 2.52947 -0.02084 0 0 2.27997 -2.3176 -0.04631 -0.18417 -1.67143 -0.27245 0 0 0 0 0 0 -0.03157 0 0 0 -0.1923 0 2.3386 -0.20595 -4.15989
LEU_77 -9.31312 1.42736 2.36408 -0.47429 0.21056 0.06913 2.31638 -2.47054 -0.0269 -0.10433 -2.28019 0.10969 0 0 0 0 0 0 0.01924 0.66139 0.35435 0 -0.25315 0 0.72952 -0.25609 -6.91693
ALA_78 -5.87067 0.4555 2.86252 -0.02212 0 0 2.52878 -2.29151 -0.03581 -0.18224 -2.21771 -0.2853 0 0 0 0 0 0 -0.00204 0 0 0 -0.20004 0 2.3386 -0.33622 -3.25827
ILE_79 -9.34943 1.26298 1.83672 -0.5067 0.53085 0.07155 2.5245 -2.56566 -0.06088 -0.2437 -1.8342 0.05854 0 0 0 0 0 0 -0.02504 0.17102 0.10442 0 -0.44641 0 1.0317 -0.25333 -7.69307
LEU_80 -8.10562 0.90999 2.48579 -0.49458 0.39753 0.06909 1.98113 -2.43198 -0.0654 -0.26631 -1.61235 0.16222 0 0 0 0 0 0 0.10685 0.1451 0.26646 0 -0.27327 0 0.72952 -0.16882 -6.16465
SER_81 -6.8701 0.78982 5.55981 -0.02941 0 0.02353 2.93424 -2.93941 -0.11013 -0.58987 -2.68115 -0.04396 0 0 0 0 -0.46024 0 0.00121 0.00829 0.42795 0 0.31414 1.72306 -1.1772 -0.12988 -3.24928
ALA_82 -6.49943 0.95151 3.0895 -0.02149 0 0 2.36983 -2.48074 -0.05424 -0.41531 -2.01756 -0.28194 0 0 0 0 0 0 -0.02249 0 0 0 -0.23016 0 2.3386 -0.16842 -3.44232
ALA_83 -6.30238 0.66962 3.86012 -0.01991 0 0 2.8259 -2.76206 -0.14368 -0.34863 -1.84268 -0.26434 0 0 0 0 0 0 -0.0051 0 0 0 0.06138 0 2.3386 -0.09668 -2.02983
ALA_84 -3.93482 0.51528 2.58897 -0.01941 0 0 1.43885 -1.73982 -0.04616 -0.16714 -0.87294 -0.25038 0 0 0 0 0 0 0.08403 0 0 0 0.01078 0 2.3386 0.12642 0.07227
GLN_85 -5.21555 0.55921 3.48728 -0.60883 0.06045 0.60348 1.7697 -1.86801 -0.01047 -0.26498 -1.63077 -0.28289 0 0 0 -0.86379 0 0 -0.04372 0.16754 0 2.62917 -0.16449 0 -1.0644 -0.0865 -2.82754
LEU_86 -6.29517 0.59084 1.37308 -0.70541 0.94108 0.20365 1.31169 -1.67623 -0.02969 -0.16719 -0.94845 -0.06303 0 0 0 0 0 0 -0.04312 0.23222 3.2273 0 -0.14761 0 0.72952 -0.37179 -1.83831
GLY_87 -1.89319 0.24724 2.0353 -5e-05 0 0 0.92667 -1.02362 -0.04883 -0.26753 -0.70473 -0.31389 0 0 0 0 0 0 -0.16309 0 0 0 -1.22943 0 1.2108 -0.45912 -1.68348
THR_88 -5.33496 0.38593 4.15515 -0.10462 0.08776 0.06854 2.06724 -2.19311 -0.12989 -0.64676 -1.94496 -0.42537 0 0 0 0 0 0 0.09473 0.11207 0.07257 0 -0.75958 2.30813 -1.425 -0.30613 -3.91824
THR_89 -4.99302 0.29131 5.57002 -0.11052 0.07974 0.07359 3.23064 -2.52244 -0.07568 -0.32741 -2.771 -0.61039 0 0 0 -1.73544 0 0 -0.02389 0.16284 0.01317 0 -0.50978 2.28949 -1.425 -0.31547 -3.70926
VAL_90 -5.38299 0.63208 1.71086 -0.30335 0.21848 0.05163 1.50395 -1.72316 -0.0837 -0.2587 -1.06786 -0.03277 0 0 0 0 0 0 -0.06614 0.00865 0.00164 0 -0.23298 0 2.085 -0.31248 -3.25185
GLU_91 -4.51726 0.22066 4.6811 -0.46606 0.26801 1.26508 1.64348 -2.14928 -0.0928 -0.35589 -1.76844 -2.38978 0 0 0 0 0 0 0.16177 0.05593 0 3.9729 -0.24155 0 -2.5358 -0.35448 -2.6024
GLU_92 -6.55558 0.595 7.08727 -0.20881 0.02506 0.25668 3.31443 -2.99579 -0.08861 -0.53478 -3.19646 -0.41844 0 0 0 -1.73544 0 0 0.14 0.12716 0 3.37835 -0.26397 0 -2.5358 -0.49079 -4.10052
ALA_93 -6.32106 0.45457 2.83438 -0.02214 0 0 2.42284 -2.39001 -0.07047 -0.33068 -1.7901 -0.28964 0 0 0 0 0 0 0.15374 0 0 0 -0.29212 0 2.3386 -0.53431 -3.8364
VAL_94 -7.6016 1.1411 2.3513 -0.30513 0.2378 0.05156 2.37878 -2.40115 -0.06905 -0.21292 -1.77843 -0.00753 0 0 0 0 0 0 -0.06367 0.16068 -0.01616 0 -0.36066 0 2.085 -0.29039 -4.70048
ASN_95 -5.42681 0.21114 4.99078 -0.17568 0.03531 0.25362 2.15179 -2.48729 -0.04531 -0.18883 -1.62979 -0.2022 0 0 0 0 0 0 0.03033 0.004 0 1.14463 0.50695 0 -0.87355 0.09741 -1.6035
ARG_96 -7.37339 0.58264 4.77602 -0.62559 0.17106 0.32739 2.27532 -2.55814 -0.03829 -0.29785 -2.24911 0.42593 0 0 0 0 0 0 -0.00039 0.09246 2.19071 0 -0.03851 0 -1.281 -0.0359 -3.65663
ALA_97 -6.96554 0.84553 2.81184 -0.02206 0 0 2.54605 -2.49771 -0.01785 -0.1546 -2.38387 -0.28598 0 0 0 0 0 0 0.00302 0 0 0 -0.24933 0 2.3386 -0.40083 -4.43273
LEU_98 -6.61785 0.70228 3.9598 -0.49516 0.37355 0.07444 2.10745 -2.37174 -0.07245 -0.28922 -1.87391 0.13138 0 0 0 0 0 0 0.00161 0.3189 0.25199 0 -0.28198 0 0.72952 -0.41174 -3.76312
ASN_99 -4.95865 0.28679 5.04747 -0.17674 0.03679 0.25691 1.99878 -2.32341 -0.03569 -0.14402 -1.71898 -0.2109 0 0 0 0 0 0 0.22934 0 0 1.16528 0.49989 0 -0.87355 -0.03928 -0.95998
LEU_100 -8.49522 1.04736 2.61979 -0.50145 0.43779 0.07458 2.39722 -2.42883 -0.0377 -0.27209 -1.8507 0.14243 0 0 0 0 0 0 -0.02983 0.08625 0.2939 0 -0.26841 0 0.72952 -0.01248 -6.06788
LYS_101 -8.00858 0.77948 5.92379 -0.41167 0.08477 0.17214 2.95492 -2.87927 -0.06139 -0.21473 -1.9902 0.08006 0 0 0 0 0 0 -0.02247 0.26783 0.9166 0 -0.00483 0 -1.6738 0.05721 -4.03014
THR_102 -3.1613 0.24025 3.46833 -0.19699 0.12645 0.05877 1.17123 -1.59164 -0.07485 -0.2909 -1.1567 -0.17967 0 0 0 0 0 0 0.44251 0 0.02157 0 -0.0085 2.44587 -1.425 0.36696 0.25638
LYS_103 -3.53095 0.21288 2.86784 -0.30372 0.02655 0.1147 1.12975 -1.3244 -0.00547 -0.08055 -0.39564 0.09298 0 0 0 0 0 0 0.22048 0.04313 0.94186 0 -0.04335 0 -1.6738 -0.05008 -1.75779
LEU_104 -5.83947 1.70677 0.62461 -0.52609 0.57858 0.09217 1.28269 -1.36327 -0.02598 -0.08679 -0.94495 0.07866 0 0 0 0 0 0 0.0889 0 0.026 0 -0.1862 0 0.72952 -0.53219 -4.29706
GLY_105 -1.88833 0.16618 1.8496 -5e-05 0 0 0.84028 -0.97929 -0.04248 -0.12248 -0.64384 -0.3207 0 0 0 0 0 0 0.30979 0 0 0 -0.69534 0 1.2108 -0.47237 -0.78822
VAL_106 -6.01266 1.51919 1.6076 -0.29641 0.201 0.04095 1.54423 -1.70277 -0.01677 -0.18797 -0.78341 -0.04817 0 0 0 0 0 0 0.09963 0.00807 -0.00093 0 -0.37852 0 2.085 -0.05385 -2.3758
ASP_107 -4.7519 0.35231 5.48843 -0.25108 0.1294 0.84107 2.48325 -2.35162 -0.04005 -0.20993 -4.52381 -0.50767 0 0 0 -0.53241 -0.53987 0 0.36562 0.25806 0 1.40876 -0.41445 0 -2.2837 -0.0121 -5.09168
LEU_108 -7.30297 0.9857 0.96913 -0.67403 0.91152 0.17891 1.28554 -1.7211 -0.02528 -0.09244 -0.09862 0.00496 0 0 0 0 0 0 0.35648 0.47427 2.24783 0 -0.23652 0 0.72952 -0.30491 -2.31204
LEU_109 -7.09899 1.09122 2.4957 -0.70821 0.58051 0.18146 1.43282 -2.14355 -0.04859 -0.1459 -1.12963 0.09213 0 0 0 0 0 0 0.20149 0.01738 0.76736 0 -0.2414 0 0.72952 -0.23243 -4.15913
THR_110 -6.70378 1.35073 4.25259 -0.20128 0.12222 0.06266 2.79071 -2.545 -0.07788 -0.17249 -3.44592 -0.11367 0 0 0 -0.53241 -0.53987 0 0.07022 0.17101 0.06186 0 0.04386 2.28823 -1.425 -0.09708 -4.64029
ALA_111 -6.70699 1.01845 2.27064 -0.02074 0 0 2.40035 -2.33685 -0.09007 -0.31081 -1.15864 -0.2736 0 0 0 0 0 0 0.0708 0 0 0 -0.11898 0 2.3386 -0.09831 -3.01615
ALA_112 -6.33827 0.49128 2.83305 -0.02257 0 0 2.32935 -2.33593 -0.01624 -0.16773 -1.93924 -0.29456 0 0 0 0 0 0 0.0238 0 0 0 -0.27297 0 2.3386 -0.39793 -3.76937
LEU_113 -9.90006 2.36997 2.70101 -0.72273 0.66679 0.20795 2.76998 -2.63727 -0.02053 -0.1776 -2.81385 0.06245 0 0 0 0 0 0 0.00563 0.15641 1.01075 0 -0.28021 0 0.72952 -0.49665 -6.36842
ALA_114 -5.62971 0.48957 2.87578 -0.02217 0 0 2.2419 -2.21826 -0.06844 -0.16039 -1.7416 -0.28744 0 0 0 0 0 0 -0.05373 0 0 0 -0.25027 0 2.3386 -0.44367 -2.92984
LEU_115 -9.12541 0.98462 1.74087 -0.50111 0.43982 0.06942 2.35363 -2.35646 -0.08485 -0.20428 -1.20486 0.17832 0 0 0 0 0 0 0.15809 0.25227 0.36173 0 -0.25117 0 0.72952 -0.36114 -6.82098
LEU_116 -9.15459 1.24918 3.76095 -0.4843 0.21913 0.07524 2.14423 -2.78359 -0.07725 -0.32959 -1.85679 0.10352 0 0 0 0 0 0 -0.02234 1.37994 0.23445 0 -0.28469 0 0.72952 -0.24968 -5.34667
THR_117 -8.10683 0.99318 4.63545 -0.20068 0.12675 0.06171 3.15592 -2.90799 -0.05441 -0.53039 -2.67182 -0.11387 0 0 0 0 0 0 0.03454 0.05998 -0.00028 0 -0.00828 2.3036 -1.425 -0.11747 -4.76588
ALA_118 -6.45528 0.80993 3.35072 -0.02157 0 0 2.52726 -2.62052 -0.10624 -0.32338 -1.78186 -0.28371 0 0 0 0 0 0 -0.04875 0 0 0 -0.26272 0 2.3386 -0.16316 -3.04068
ALA_119 -4.60951 0.53131 2.46652 -0.01999 0 0 1.52286 -1.84579 -0.0296 -0.08185 -1.18658 -0.26204 0 0 0 0 0 0 0.27455 0 0 0 -0.11848 0 2.3386 -0.29131 -1.31132
LYS_120 -5.59095 0.99435 6.85495 -0.30478 0.0241 0.11719 3.67707 -2.94709 -0.30055 -0.57115 -10.6499 -0.00304 0 0 0 0 -0.78534 0 0.3595 0.99835 0.95493 0 -0.15443 0 -1.6738 -0.26812 -9.26875
LEU_121 -6.50832 0.89059 1.47295 -0.5115 0.46623 0.08746 1.26058 -1.70681 -0.04131 -0.15363 -0.70002 0.08978 0 0 0 0 0 0 0.11648 0.40896 0.05461 0 -0.15575 0 0.72952 -0.40167 -4.60187
GLY_122 -1.84218 0.23624 1.96782 -5e-05 0 0 0.90554 -0.98995 -0.05157 -0.24524 -0.85195 -0.32031 0 0 0 0 0 0 -0.08482 0 0 0 -1.06519 0 1.2108 -0.51931 -1.65019
THR_123 -4.53093 0.3412 3.79248 -0.10345 0.08252 0.06537 1.69409 -1.94237 -0.10196 -0.67548 -1.92712 -0.41018 0 0 0 0 0 0 0.10563 0.03896 0.08307 0 -0.79231 2.29387 -1.425 -0.31254 -3.72415
THR_124 -4.64343 0.26931 5.35917 -0.11115 0.07962 0.07466 3.08574 -2.39128 -0.09201 -0.37438 -2.68886 -0.57781 0 0 0 -1.46546 0 0 -0.0238 0.16072 0.01352 0 -0.47959 2.29379 -1.425 -0.25873 -3.19498
VAL_125 -5.80612 0.81928 1.34437 -0.30346 0.22247 0.05138 1.27304 -1.67118 -0.07528 -0.28409 -1.01132 -0.01443 0 0 0 0 0 0 -0.04136 0 -0.01634 0 -0.2514 0 2.085 -0.33964 -4.01907
GLU_126 -4.1567 0.18983 4.40565 -0.46551 0.27535 1.26593 1.46765 -1.96462 -0.11278 -0.66262 -2.02318 -2.40041 0 0 0 0 0 0 -0.04551 0.052 0 3.97034 -0.25148 0 -2.5358 -0.35538 -3.34724
GLU_127 -5.48397 0.38923 6.38098 -0.20846 0.02878 0.26249 3.05959 -2.66452 -0.11111 -0.65971 -2.28452 -0.42182 0 0 0 -1.46546 0 0 -0.02989 0.13266 0 3.47803 -0.1583 0 -2.5358 -0.39847 -2.69026
ALA_128 -5.56446 0.48205 2.67233 -0.02187 0 0 2.10123 -2.17855 -0.0669 -0.33796 -1.58057 -0.28405 0 0 0 0 0 0 -0.02425 0 0 0 -0.23134 0 2.3386 -0.39274 -3.08849
VAL_129 -6.86446 1.49341 2.21874 -0.30803 0.24538 0.05272 2.16385 -2.19652 -0.04433 -0.14596 -1.64461 -0.0464 0 0 0 0 0 0 -0.06113 0.17029 -0.01572 0 -0.36969 0 2.085 -0.24724 -3.51471
GLN_130 -5.40787 0.40989 4.53522 -0.65183 0.07605 0.65967 2.03636 -2.27102 -0.05041 -0.35621 -2.05032 -0.23858 0 0 0 0 0 0 0.02374 0.05861 0 2.87307 -0.1465 0 -1.0644 -0.1364 -1.70093
GLU_131 -6.04703 0.43304 5.03488 -0.32406 0.03155 0.31776 2.00508 -2.4849 -0.06156 -0.47616 -2.06412 -0.49547 0 0 0 0 0 0 0.20662 0.1725 0 3.96902 -0.22902 0 -2.5358 -0.34527 -2.89293
ALA_132 -6.52939 0.56616 2.58971 -0.02225 0 0 2.40919 -2.28402 -0.01936 -0.17793 -2.2507 -0.2896 0 0 0 0 0 0 -0.01316 0 0 0 -0.25511 0 2.3386 -0.4752 -4.41305
LEU_133 -6.70152 0.59128 3.68006 -0.49892 0.44879 0.07506 2.15918 -2.31058 -0.07005 -0.21928 -1.93855 0.13838 0 0 0 0 0 0 0.13091 0.24304 0.25199 0 -0.28131 0 0.72952 -0.40172 -3.9737
GLN_134 -5.27536 0.54299 5.31587 -0.26172 0.03391 0.1987 2.16623 -2.37573 -0.06565 -0.4197 -2.24165 -0.40598 0 0 0 0 0 0 0.0701 0.08447 0 2.79651 -0.00832 0 -1.0644 -0.20038 -1.11012
LEU_135 -8.63717 1.24027 1.96354 -0.71615 0.57378 0.19622 1.8944 -2.22114 -0.04171 -0.27167 -1.48513 0.07787 0 0 0 0 0 0 0.17687 0.03255 0.85253 0 -0.26094 0 0.72952 -0.18044 -6.07679
LYS_136 -8.27958 0.97567 6.108 -0.48781 0.10338 0.34364 2.99692 -2.9612 -0.06584 -0.1972 -2.49498 0.34633 0 0 0 0 0 0 -0.01712 0.34151 1.74175 0 4e-05 0 -1.6738 -0.04108 -3.26136
THR_137 -3.46476 0.22187 3.80133 -0.1996 0.13391 0.06042 1.42799 -1.75147 -0.05739 -0.22094 -1.4723 -0.18421 0 0 0 0 0 0 0.4191 0 0.0117 0 -0.02203 2.44587 -1.425 0.22488 -0.05062
LYS_138 -3.96743 0.3693 3.3311 -0.30333 0.02484 0.11182 1.2983 -1.5089 -0.01872 -0.13689 -0.68176 0.10988 0 0 0 0 0 0 -0.00102 0.28299 1.17821 0 -0.00154 0 -1.6738 -0.0245 -1.61143
LEU_139 -5.69748 0.88204 0.06851 -0.52094 0.52551 0.09176 0.69827 -1.22767 -0.04629 -0.13796 -0.58052 0.07477 0 0 0 0 0 0 0.10396 0.02116 0.02684 0 -0.18845 0 0.72952 -0.46265 -5.63962
GLY_140 -1.96488 0.11872 1.92464 -5e-05 0 0 0.92821 -1.0118 -0.05682 -0.26821 -0.71772 -0.31907 0 0 0 0 0 0 0.49952 0 0 0 -0.34017 0 1.2108 -0.28184 -0.27866
VAL_141 -6.48926 1.39563 2.28699 -0.30032 0.20498 0.04265 1.63914 -1.90457 -0.0204 -0.1882 -1.81403 -0.02418 0 0 0 0 0 0 0.0594 0.00323 -0.00157 0 -0.40474 0 2.085 0.1346 -3.29565
SER_142 -4.7588 0.2977 5.17838 -0.03531 1e-05 0.06653 3.11122 -2.22991 -0.04313 -0.17823 -2.84246 -0.25321 0 0 0 -1.28097 -0.73321 0 -0.02493 0.00023 0.09263 0 -0.43372 1.79199 -1.1772 -0.16237 -3.61472
LEU_143 -7.16368 0.59337 1.20701 -0.70033 0.68511 0.18311 1.30896 -1.67089 -0.01707 -0.1532 -0.59072 0.04302 0 0 0 0 0 0 0.14577 0.04803 1.4927 0 -0.31939 0 0.72952 -0.4857 -4.66439
ILE_144 -7.87704 3.702 2.04304 -0.70238 1.18828 0.11054 2.28151 -2.19085 -0.03423 -0.09901 -1.35504 0.25814 0 0 0 0 0 0 0.01194 0.33223 1.37072 0 -0.37448 0 1.0317 -0.22385 -0.5268
GLU_145 -8.03475 1.07522 6.52931 -0.20912 0.01533 0.28828 3.32208 -3.00692 -0.0886 -0.34233 -3.71668 -0.43582 0 0 0 -1.28097 -0.73321 0 -0.00921 0.79049 0 4.3766 -0.13753 0 -2.5358 -0.21883 -4.35242
ALA_146 -6.89844 0.64793 2.50465 -0.02103 0 0 2.38712 -2.34032 -0.04878 -0.23975 -1.60203 -0.27399 0 0 0 0 0 0 0.02496 0 0 0 -0.13074 0 2.3386 -0.28389 -3.9357
LEU_147 -9.95091 1.24377 2.66388 -0.49301 0.31545 0.07723 2.62519 -2.66749 -0.00585 -0.02341 -1.83727 0.10891 0 0 0 0 0 0 0.2481 0.67985 0.12784 0 -0.31447 0 0.72952 -0.26527 -6.73795
HIS_D:MP-NE2-connect_148 -9.66719 3.28237 5.47471 -0.4098 0.0063 0.35077 3.2537 -3.32534 -0.02934 -0.19377 -3.35295 -0.21112 0 0 0 0 0 0 0.26184 0.34994 0 2.38945 0.05193 0 0.13443 -0.29978 -1.93385
ILE_149 -9.34199 1.42546 2.26131 -0.5159 0.67179 0.07469 2.6994 -2.60089 -0.07931 -0.1969 -1.63793 -0.03219 0 0 0 0 0 0 0.02194 0.07654 0.20298 0 -0.37302 0 1.0317 -0.16535 -6.47768
LEU_150 -10.1163 1.51671 1.57886 -0.5335 0.29158 0.07521 2.26169 -2.53556 -0.04971 -0.12773 -1.35175 -0.00925 0 0 0 0 0 0 0.31697 0.18143 3.35165 0 -0.24837 0 0.72952 -0.16827 -4.83681
LEU_151 -9.09536 1.61777 4.22242 -0.50807 0.58079 0.07578 3.02785 -2.97944 -0.08021 -0.31325 -1.85838 0.16175 0 0 0 0 0 0 -0.00479 0.06902 0.29217 0 -0.26681 0 0.72952 -0.29193 -4.62117
THR_152 -8.8159 1.99758 4.83834 -0.20291 0.13061 0.06292 3.77076 -3.17647 -0.01639 -0.19767 -2.23545 -0.11696 0 0 0 0 0 0 0.21067 0.07277 0.02448 0 0.06355 2.34766 -1.425 -0.12799 -2.79542
ALA_153 -6.74624 0.60193 3.06647 -0.02143 0 0 2.43405 -2.63406 -0.08999 -0.15815 -2.32098 -0.28065 0 0 0 0 0 0 0.00714 0 0 0 -0.26286 0 2.3386 -0.19598 -4.26214
ALA_154 -4.8205 0.58973 2.23097 -0.0209 0 0 1.62782 -1.85987 -0.01428 -0.05062 -0.76235 -0.27014 0 0 0 0 0 0 0.04305 0 0 0 -0.10603 0 2.3386 -0.30859 -1.38309
VAL_155 -5.80599 1.2724 0.9981 -0.27793 0.23099 0.0344 1.43927 -1.64501 -0.04651 -0.08708 -0.58941 0.37985 0 0 0 0 0 0 0.47098 0.0001 0.50936 0 0.21588 0 2.085 -0.05284 -0.86844
LEU_156 -6.26819 0.93567 1.44456 -0.51362 0.56982 0.08059 1.1899 -1.60942 -0.02303 -0.16839 -0.15859 0.13 0 0 0 0 0 0 -0.04192 0.04001 0.08131 0 -0.25496 0 0.72952 -0.11792 -3.95466
GLY_157 -1.73665 0.10373 1.94546 -5e-05 0 0 1.06322 -0.94575 -0.05651 -0.1874 -0.72335 -0.31053 0 0 0 0 0 0 -0.05161 0 0 0 -1.36863 0 1.2108 -0.25504 -1.3123
THR_158 -4.44562 0.54983 2.07006 -0.18677 0.1445 0.05793 1.51392 -1.50192 -0.03236 -0.32648 -1.26267 -0.78723 0 0 0 -0.33691 0 0 -0.04314 0.08339 0.597 0 -0.758 2.28692 -1.425 0.13864 -3.66392
THR_159 -4.14094 0.42059 3.92682 -0.11165 0.06625 0.07643 2.24915 -1.96261 -0.1008 -0.34864 -2.065 -0.54799 0 0 0 -0.93533 0 0 -0.01503 0.02945 0.01157 0 -0.42266 2.30214 -1.425 -0.0051 -2.99833
VAL_160 -6.60999 1.16106 1.82183 -0.30533 0.21063 0.05234 1.75245 -2.00516 -0.08385 -0.28726 -1.26676 -0.05496 0 0 0 0 0 0 -0.0563 0.05242 0.00111 0 -0.22256 0 2.085 -0.35245 -4.1078
GLU_161 -4.79373 0.45868 4.43583 -0.4564 0.2226 1.22991 1.74683 -2.11509 -0.10063 -0.39577 -1.7565 -2.43074 0 0 0 0 0 0 0.06971 0 0 3.87239 -0.21346 0 -2.5358 -0.37887 -3.14104
GLU_162 -6.4576 0.40408 6.2324 -0.63495 0.15933 1.04327 2.8341 -2.63317 -0.08303 -0.37127 -2.66212 -0.46666 0 0 0 -0.59842 -0.86583 0 0.2651 0.01269 0 3.17749 -0.21887 0 -2.5358 -0.45605 -3.85531
ALA_163 -6.34594 0.37765 2.48408 -0.0225 0 0 2.30436 -2.30927 -0.04566 -0.19362 -1.78512 -0.2946 0 0 0 0 0 0 0.01579 0 0 0 -0.31381 0 2.3386 -0.52353 -4.31358
VAL_164 -7.85004 1.53524 2.06619 -0.30443 0.23786 0.05119 2.428 -2.35793 -0.083 -0.26479 -1.96583 0.01307 0 0 0 0 0 0 -0.04993 0.14639 -0.00158 0 -0.34412 0 2.085 -0.28637 -4.94509
TYR_165 -5.82189 0.44601 4.39491 -0.59618 0.2452 0.22666 2.06711 -2.21399 -0.04562 -0.27285 -1.89488 -0.1984 0 0 0 0 0 0 0.02832 7e-05 0 2.86354 0.03541 1e-05 0.96414 -0.06788 0.15969
ARG_166 -7.29735 0.4634 5.49673 -0.42601 0.07353 0.18669 2.75165 -2.65152 -0.03829 -0.19077 -3.10064 0.51223 0 0 0 0 -0.86583 0 -0.03589 0.46407 1.60573 0 -0.04763 0 -1.281 -0.23581 -4.6167
ALA_167 -6.19485 0.59106 2.77536 -0.02133 0 0 2.47261 -2.31625 -0.01747 -0.20959 -2.5029 -0.27679 0 0 0 0 0 0 -0.04926 0 0 0 -0.18107 0 2.3386 -0.3189 -3.91078
LEU_168 -5.98954 0.44558 3.08715 -0.50318 0.46506 0.0749 1.88392 -2.02475 -0.06803 -0.22107 -1.96827 0.139 0 0 0 0 0 0 0.01109 0.06352 0.31262 0 -0.24757 0 0.72952 -0.27401 -4.08405
LYS_169 -4.31851 0.18987 4.3139 -0.30292 0.02705 0.11485 1.76499 -1.91814 -0.04019 -0.20379 -1.77886 0.08297 0 0 0 0 0 0 0.12472 0.03968 1.03408 0 -0.03759 0 -1.6738 -0.22044 -2.80211
LEU_170 -8.50137 0.92149 2.09876 -0.69869 0.65357 0.17623 1.98414 -2.23285 -0.05271 -0.33612 -1.79752 0.07125 0 0 0 0 0 0 0.18576 0.18318 1.01716 0 -0.27556 0 0.72952 -0.26428 -6.13805
LYS_171 -8.30467 1.13844 6.07034 -0.48948 0.10797 0.34364 3.01914 -2.96597 -0.07707 -0.24858 -2.51257 0.37839 0 0 0 0 0 0 0.02669 0.30535 1.72175 0 0.02 0 -1.6738 -0.02733 -3.16776
THR_172 -3.24165 0.22916 3.63502 -0.20095 0.13821 0.06124 1.2264 -1.67549 -0.06452 -0.31778 -1.18027 -0.18797 0 0 0 0 0 0 0.18882 0 0.00118 0 -0.02741 2.44587 -1.425 0.20737 -0.18778
LYS_173 -3.9258 0.20339 3.23574 -0.41745 0.07852 0.18297 1.32126 -1.51419 -0.00939 -0.04599 -0.61379 0.0551 0 0 0 0 0 0 0.27569 0.06983 1.00915 0 0.02701 0 -1.6738 0.05186 -1.68991
LEU_174 -5.87898 0.97979 0.51359 -0.52304 0.48362 0.09016 0.78429 -1.24976 -0.05359 -0.14783 -0.5904 0.07863 0 0 0 0 0 0 0.24467 0.04783 0.02661 0 -0.18947 0 0.72952 -0.33442 -4.98878
GLY_175 -1.92186 0.11944 1.89306 -5e-05 0 0 0.92738 -0.9915 -0.06151 -0.2537 -0.64423 -0.31361 0 0 0 0 0 0 0.31078 0 0 0 -0.55795 0 1.2108 -0.31959 -0.60255
VAL_176 -6.45597 1.3215 1.9146 -0.30311 0.20786 0.04389 1.7127 -1.82249 -0.01677 -0.17975 -1.7342 -0.01372 0 0 0 0 0 0 -0.03255 0.00509 -0.00236 0 -0.40354 0 2.085 0.0532 -3.62063
SER_177 -4.95252 0.4126 4.86151 -0.0257 0 0.06676 3.09095 -2.21895 -0.04219 -0.16149 -2.02045 -0.57986 0 0 0 -1.62777 0 0 0.12087 0.17562 0.07253 0 -0.48452 0.61715 -1.1772 -0.14646 -4.01913
LEU_178 -6.73749 0.65207 1.55097 -0.71626 0.70643 0.19408 1.46736 -1.63648 -0.01473 -0.0587 -0.52583 0.07108 0 0 0 0 0 0 0.15786 0.01143 1.13676 0 -0.29861 0 0.72952 -0.41295 -3.72351
LEU_179 -7.88756 1.47312 1.70298 -0.49646 0.41183 0.07455 1.49131 -1.98746 -0.02587 -0.09619 -0.65725 0.14014 0 0 0 0 0 0 -0.03902 0.48136 0.24461 0 -0.28031 0 0.72952 -0.31971 -5.0404
GLN_180 -8.31239 1.18693 6.49393 -0.24896 0.02225 0.17786 4.07099 -3.28936 -0.06846 -0.29596 -3.5285 -0.28727 0 0 0 -1.62777 -0.8206 0 0.07431 0.01811 0 2.88799 -0.04659 0 -1.0644 -0.24432 -4.90221
ALA_181 -6.94615 0.56388 2.56875 -0.02134 0 0 2.43759 -2.39359 -0.03831 -0.11511 -1.56853 -0.27892 0 0 0 0 0 0 0.10335 0 0 0 -0.13593 0 2.3386 -0.18509 -3.67079
ALA_182 -6.17462 0.48079 3.54832 -0.02113 0 0 2.68976 -2.44954 -0.0247 -0.16238 -1.94365 -0.27519 0 0 0 0 0 0 -0.04284 0 0 0 -0.1706 0 2.3386 -0.25126 -2.45843
ALA_183 -6.21047 0.92296 2.50723 -0.02236 0 0 2.3076 -2.2234 -0.01964 -0.0816 -2.07044 -0.28882 0 0 0 0 0 0 0.02675 0 0 0 -0.2209 0 2.3386 -0.40784 -3.44233
ILE_184 -8.87322 1.38283 2.06798 -0.51165 0.57949 0.07343 2.39795 -2.39589 -0.04617 -0.14237 -1.74506 0.00407 0 0 0 0 0 0 0.2443 0.08219 0.17652 0 -0.36813 0 1.0317 -0.29502 -6.33706
LEU_185 -9.07202 1.18101 1.96026 -0.50101 0.41655 0.07194 2.01185 -2.3869 -0.06766 -0.2252 -1.14215 0.1635 0 0 0 0 0 0 0.21075 0.13789 0.31479 0 -0.26283 0 0.72952 -0.1824 -6.64211
ILE_186 -9.62081 1.83898 3.68062 -0.50943 0.51287 0.07313 2.87934 -2.89937 -0.08314 -0.26667 -2.21878 0.02189 0 0 0 0 0 0 -0.02848 0.22008 0.10833 0 -0.38107 0 1.0317 -0.18399 -5.8248
LEU_187 -10.4515 1.993 2.42505 -0.71603 0.42182 0.19564 2.83581 -2.74876 -0.03101 -0.40674 -2.1737 0.07463 0 0 0 0 0 0 0.10437 0.21469 0.40262 0 -0.17441 0 0.72952 0.01205 -7.29296
ALA_188 -6.37754 0.58975 3.82434 -0.02191 0 0 2.64097 -2.69022 -0.0719 -0.2299 -2.36838 -0.29177 0 0 0 0 0 0 0.03876 0 0 0 -0.28396 0 2.3386 -0.12836 -3.03152
ALA_189 -4.47287 0.41568 2.28356 -0.02115 0 0 1.52097 -1.75853 -0.03264 -0.08827 -0.60664 -0.273 0 0 0 0 0 0 -0.05555 0 0 0 -0.21359 0 2.3386 -0.4165 -1.37993
ARG_190 -6.47216 0.48594 4.21203 -1.37151 0.64005 0.93453 2.11456 -2.16476 -0.06074 -0.36332 -0.7973 0.53448 0 0 0 0 0 0 0.03873 0.47242 2.69825 0 -0.14889 0 -1.281 -0.33209 -0.86077
LEU_191 -6.26615 0.64869 1.47839 -0.51232 0.56283 0.07813 1.23563 -1.57342 -0.03734 -0.18861 -0.6283 0.14012 0 0 0 0 0 0 0.15249 0.01403 0.09342 0 -0.27025 0 0.72952 -0.23166 -4.57482
GLY_192 -1.89197 0.13888 2.01347 -5e-05 0 0 1.07144 -1.01419 -0.03296 -0.15641 -0.62014 -0.31104 0 0 0 0 0 0 0.09477 0 0 0 -1.345 0 1.2108 -0.24573 -1.08813
THR_193 -4.81111 0.51599 3.56037 -0.10266 0.077 0.06498 1.61722 -1.90184 -0.08177 -0.58363 -1.79717 -0.37182 0 0 0 0 0 0 0.07991 0.00953 0.09448 0 -0.7963 2.2857 -1.425 -0.13962 -3.70572
THR_194 -4.81787 0.22801 4.98014 -0.11129 0.08177 0.07376 3.17609 -2.34269 -0.08818 -0.28775 -2.86396 -0.53194 0 0 0 -1.77587 0 0 0.03302 0.18334 0.016 0 -0.43506 2.47286 -1.425 -0.25391 -3.68853
VAL_195 -5.27409 0.70351 1.55023 -0.30291 0.21574 0.05177 1.42052 -1.61106 -0.08461 -0.24497 -0.85831 -0.04889 0 0 0 0 0 0 -0.07308 0.09155 0.04798 0 -0.17402 0 2.085 -0.34335 -2.84898
GLU_196 -4.50606 0.24632 5.12602 -0.45818 0.23165 1.24089 1.75151 -2.23541 -0.11485 -0.45278 -1.60933 -2.34566 0 0 0 0 0 0 0.06909 0 0 3.99019 -0.21734 0 -2.5358 -0.33322 -2.15295
GLN_197 -6.2485 0.60238 6.02106 -0.24936 0.02002 0.17856 2.93756 -2.72014 -0.07508 -0.48889 -2.47455 -0.30157 0 0 0 -1.77587 0 0 0.05668 0.17912 0 2.83371 -0.16373 0 -1.0644 -0.3659 -3.09889
ALA_198 -6.36449 0.62869 2.42174 -0.02219 0 0 2.32911 -2.2994 -0.06876 -0.2481 -1.63381 -0.28994 0 0 0 0 0 0 0.00415 0 0 0 -0.29942 0 2.3386 -0.43009 -3.9339
VAL_199 -6.78232 0.96453 2.1386 -0.30419 0.22761 0.05167 2.21877 -2.14049 -0.06937 -0.19723 -1.74704 -0.0251 0 0 0 0 0 0 -0.04936 0.01837 -0.01856 0 -0.36349 0 2.085 -0.27879 -4.2714
GLU_200 -5.26903 0.5869 4.80872 -0.21508 0.02991 0.26505 2.02826 -2.25479 -0.06367 -0.43201 -1.4546 -0.50981 0 0 0 0 0 0 -0.05001 0 0 2.79551 -0.27127 0 -2.5358 -0.2742 -2.81591
ARG_201 -6.3271 0.41369 4.38284 -0.91151 0.4047 0.59858 2.18761 -2.2924 -0.07454 -0.53229 -2.12976 0.39402 0 0 0 0 0 0 0.13271 0.77625 2.36154 0 -0.03462 0 -1.281 -0.40272 -2.33399
ALA_202 -6.52584 0.5311 2.48172 -0.0215 0 0 2.23737 -2.26311 -0.02122 -0.19708 -2.23596 -0.27946 0 0 0 0 0 0 -0.02109 0 0 0 -0.23838 0 2.3386 -0.39232 -4.60717
LEU_203 -6.16087 0.59339 3.72679 -0.49477 0.37231 0.07417 2.15103 -2.1919 -0.04973 -0.14193 -2.0921 0.13339 0 0 0 0 0 0 -0.00602 0.3267 0.29282 0 -0.27148 0 0.72952 -0.3937 -3.40238
GLN_204 -4.99709 0.52937 5.05271 -0.25569 0.03625 0.18696 2.2989 -2.30098 -0.08627 -0.5162 -2.34158 -0.35691 0 0 0 0 0 0 0.03451 0 0 2.46115 -0.01694 0 -1.0644 -0.2033 -1.5395
LEU_205 -8.74855 1.14315 2.05857 -0.71748 0.57799 0.19892 2.20376 -2.25432 -0.04829 -0.1989 -1.57001 0.06404 0 0 0 0 0 0 0.36276 0.01412 0.90788 0 -0.26944 0 0.72952 -0.19192 -5.73821
LYS_206 -7.82336 0.53823 6.00615 -0.50472 0.12713 0.38608 2.53281 -2.82016 -0.06926 -0.1915 -2.30206 0.37552 0 0 0 0 0 0 -0.00545 0.23413 1.79414 0 0.00487 0 -1.6738 -0.12945 -3.52071
THR_207 -3.4211 0.1973 3.80726 -0.20831 0.17161 0.06522 1.50956 -1.74433 -0.05826 -0.2728 -0.58905 -0.24351 0 0 0 0 0 0 -0.03141 0 0.00659 0 -0.00174 2.44587 -1.425 0.00504 0.21293
LYS_208 -3.65662 0.09857 3.42848 -0.42619 0.06241 0.20571 1.53403 -1.56677 -0.03298 -0.08699 -1.06839 -0.0338 0 0 0 0 0 0 -0.04555 0 1.4692 0 -0.02571 0 -1.6738 -0.2297 -2.0481
LEU_209 -5.93651 0.91479 0.8553 -0.50955 0.46316 0.07734 1.14423 -1.37439 -0.00925 -0.02709 -0.57952 0.11989 0 0 0 0 0 0 -0.00961 0.05363 0.06968 0 -0.27964 0 0.72952 -0.30188 -4.5999
GLY:CtermProteinFull_210 -2.23068 0.09224 2.79222 -0.0002 0 0 1.31363 -1.25972 -0.03235 -0.15313 0.24517 0.32864 0 0 0 0 0 0 0 0 0 0 0 0 1.2108 -0.05768 2.24894
HSS:MP-FE1-connect_211 -25.0029 5.82552 -1.23779 -15.5729 4.69611 2.52484 4.83272 -4.25697 -0.19784 -0.6037 -18.427 3.97478 0 0 0 0 -1.08413 0 0 0 0 0 0 0 0 0 -44.5292
#END_POSE_ENERGIES_TABLE correct_surface_True/030_9_model_4_HMM_fr_HSS_run01_DE_2.pdb
