# Supplementary material for: Design of Heme Enzymes with a Tunable Substrate Binding Pocket Adjacent to an Open Metal Coordination Site
Source: J Am Chem Soc. 2023 Jun 21;145(26):14307–15. doi: 10.1021/jacs.3c02742 (PMC10326885; doi:10.1021/jacs.3c02742)
Supplement: Supplementary file 3 — ja3c02742_si_003.zip [file ja3c02742_si_003.zip › carbene_transferase_design_models/dnHEM1-13_SS.pdb]

HEADER                                            12-JAN-23   XXXX              
EXPDTA    THEORETICAL MODEL                                                     
REMARK 220                                                                      
REMARK 220 EXPERIMENTAL DETAILS                                                 
REMARK 220  EXPERIMENT TYPE                : THEORETICAL MODELLING              
REMARK 220  DATE OF DATA COLLECTION        : 12-JAN-23                          
REMARK 220                                                                      
REMARK 220 REMARK: MODEL GENERATED BY ROSETTA                                   
REMARK 220  VERSION 2020.50+release.1295438                                     
HETNAM     HSS B 211  HSS                                                       
LINK         NE2 HIS A 148                FE1  HSS B 211                  2.43  
ATOM      1  N   VAL A   1       8.021 -32.838  14.640  1.00  0.00           N  
ATOM      2  CA  VAL A   1       6.967 -32.124  13.922  1.00  0.00           C  
ATOM      3  C   VAL A   1       5.585 -32.309  14.544  1.00  0.00           C  
ATOM      4  O   VAL A   1       5.163 -33.427  14.820  1.00  0.00           O  
ATOM      5  CB  VAL A   1       6.922 -32.599  12.457  1.00  0.00           C  
ATOM      6  CG1 VAL A   1       5.754 -31.955  11.725  1.00  0.00           C  
ATOM      7  CG2 VAL A   1       8.238 -32.273  11.767  1.00  0.00           C  
ATOM      8 1H   VAL A   1       8.899 -32.680  14.188  1.00  0.00           H  
ATOM      9 2H   VAL A   1       8.067 -32.506  15.582  1.00  0.00           H  
ATOM     10 3H   VAL A   1       7.819 -33.817  14.642  1.00  0.00           H  
ATOM     11  HA  VAL A   1       7.195 -31.058  13.943  1.00  0.00           H  
ATOM     12  HB  VAL A   1       6.758 -33.675  12.440  1.00  0.00           H  
ATOM     13 1HG1 VAL A   1       5.736 -32.302  10.692  1.00  0.00           H  
ATOM     14 2HG1 VAL A   1       4.820 -32.232  12.216  1.00  0.00           H  
ATOM     15 3HG1 VAL A   1       5.866 -30.871  11.742  1.00  0.00           H  
ATOM     16 1HG2 VAL A   1       8.199 -32.613  10.732  1.00  0.00           H  
ATOM     17 2HG2 VAL A   1       8.403 -31.196  11.790  1.00  0.00           H  
ATOM     18 3HG2 VAL A   1       9.054 -32.778  12.283  1.00  0.00           H  
ATOM     19  N   SER A   2       4.869 -31.210  14.746  1.00  0.00           N  
ATOM     20  CA  SER A   2       3.528 -31.306  15.297  1.00  0.00           C  
ATOM     21  C   SER A   2       2.486 -31.597  14.215  1.00  0.00           C  
ATOM     22  O   SER A   2       2.732 -31.411  13.015  1.00  0.00           O  
ATOM     23  CB  SER A   2       3.176 -30.017  16.017  1.00  0.00           C  
ATOM     24  OG  SER A   2       3.043 -28.957  15.111  1.00  0.00           O  
ATOM     25  H   SER A   2       5.245 -30.301  14.519  1.00  0.00           H  
ATOM     26  HA  SER A   2       3.493 -32.151  15.984  1.00  0.00           H  
ATOM     27 1HB  SER A   2       2.244 -30.150  16.565  1.00  0.00           H  
ATOM     28 2HB  SER A   2       3.953 -29.784  16.743  1.00  0.00           H  
ATOM     29  HG  SER A   2       3.024 -28.157  15.642  1.00  0.00           H  
ATOM     30  N   LEU A   3       1.159 -32.101  14.645  1.00  0.00           N  
ATOM     31  CA  LEU A   3       0.043 -32.303  13.750  1.00  0.00           C  
ATOM     32  C   LEU A   3      -0.311 -30.993  13.077  1.00  0.00           C  
ATOM     33  O   LEU A   3      -0.693 -30.968  11.920  1.00  0.00           O  
ATOM     34  CB  LEU A   3      -1.172 -32.849  14.512  1.00  0.00           C  
ATOM     35  CG  LEU A   3      -2.424 -33.117  13.668  1.00  0.00           C  
ATOM     36  CD1 LEU A   3      -2.124 -34.206  12.645  1.00  0.00           C  
ATOM     37  CD2 LEU A   3      -3.573 -33.522  14.578  1.00  0.00           C  
ATOM     38  H   LEU A   3       1.041 -32.282  15.633  1.00  0.00           H  
ATOM     39  HA  LEU A   3       0.325 -33.046  13.007  1.00  0.00           H  
ATOM     40 1HB  LEU A   3      -0.889 -33.785  14.990  1.00  0.00           H  
ATOM     41 2HB  LEU A   3      -1.443 -32.136  15.290  1.00  0.00           H  
ATOM     42  HG  LEU A   3      -2.694 -32.212  13.121  1.00  0.00           H  
ATOM     43 1HD1 LEU A   3      -3.014 -34.395  12.045  1.00  0.00           H  
ATOM     44 2HD1 LEU A   3      -1.311 -33.881  11.997  1.00  0.00           H  
ATOM     45 3HD1 LEU A   3      -1.833 -35.119  13.163  1.00  0.00           H  
ATOM     46 1HD2 LEU A   3      -4.464 -33.712  13.977  1.00  0.00           H  
ATOM     47 2HD2 LEU A   3      -3.304 -34.427  15.123  1.00  0.00           H  
ATOM     48 3HD2 LEU A   3      -3.777 -32.719  15.286  1.00  0.00           H  
ATOM     49  N   ASP A   4      -0.302 -29.714  13.816  1.00  0.00           N  
ATOM     50  CA  ASP A   4      -0.631 -28.396  13.309  1.00  0.00           C  
ATOM     51  C   ASP A   4       0.249 -27.974  12.125  1.00  0.00           C  
ATOM     52  O   ASP A   4      -0.234 -27.385  11.160  1.00  0.00           O  
ATOM     53  CB  ASP A   4      -0.508 -27.364  14.433  1.00  0.00           C  
ATOM     54  CG  ASP A   4      -1.612 -27.487  15.474  1.00  0.00           C  
ATOM     55  OD1 ASP A   4      -2.577 -28.165  15.210  1.00  0.00           O  
ATOM     56  OD2 ASP A   4      -1.480 -26.902  16.522  1.00  0.00           O  
ATOM     57  H   ASP A   4      -0.019 -29.814  14.781  1.00  0.00           H  
ATOM     58  HA  ASP A   4      -1.660 -28.418  12.951  1.00  0.00           H  
ATOM     59 1HB  ASP A   4       0.455 -27.481  14.930  1.00  0.00           H  
ATOM     60 2HB  ASP A   4      -0.538 -26.360  14.009  1.00  0.00           H  
ATOM     61  N   LEU A   5       1.649 -28.258  12.224  1.00  0.00           N  
ATOM     62  CA  LEU A   5       2.572 -27.939  11.133  1.00  0.00           C  
ATOM     63  C   LEU A   5       2.185 -28.702   9.871  1.00  0.00           C  
ATOM     64  O   LEU A   5       2.095 -28.122   8.788  1.00  0.00           O  
ATOM     65  CB  LEU A   5       4.013 -28.285  11.529  1.00  0.00           C  
ATOM     66  CG  LEU A   5       5.107 -27.740  10.601  1.00  0.00           C  
ATOM     67  CD1 LEU A   5       6.361 -27.444  11.413  1.00  0.00           C  
ATOM     68  CD2 LEU A   5       5.392 -28.753   9.503  1.00  0.00           C  
ATOM     69  H   LEU A   5       2.016 -28.636  13.083  1.00  0.00           H  
ATOM     70  HA  LEU A   5       2.514 -26.869  10.933  1.00  0.00           H  
ATOM     71 1HB  LEU A   5       4.202 -27.895  12.528  1.00  0.00           H  
ATOM     72 2HB  LEU A   5       4.114 -29.369  11.559  1.00  0.00           H  
ATOM     73  HG  LEU A   5       4.771 -26.804  10.153  1.00  0.00           H  
ATOM     74 1HD1 LEU A   5       7.138 -27.057  10.754  1.00  0.00           H  
ATOM     75 2HD1 LEU A   5       6.132 -26.702  12.178  1.00  0.00           H  
ATOM     76 3HD1 LEU A   5       6.711 -28.360  11.887  1.00  0.00           H  
ATOM     77 1HD2 LEU A   5       6.169 -28.366   8.843  1.00  0.00           H  
ATOM     78 2HD2 LEU A   5       5.729 -29.689   9.950  1.00  0.00           H  
ATOM     79 3HD2 LEU A   5       4.484 -28.932   8.928  1.00  0.00           H  
ATOM     80  N   ALA A   6       1.967 -30.006  10.016  1.00  0.00           N  
ATOM     81  CA  ALA A   6       1.586 -30.855   8.893  1.00  0.00           C  
ATOM     82  C   ALA A   6       0.291 -30.371   8.248  1.00  0.00           C  
ATOM     83  O   ALA A   6       0.133 -30.440   7.025  1.00  0.00           O  
ATOM     84  CB  ALA A   6       1.430 -32.280   9.347  1.00  0.00           C  
ATOM     85  H   ALA A   6       2.072 -30.417  10.931  1.00  0.00           H  
ATOM     86  HA  ALA A   6       2.378 -30.805   8.144  1.00  0.00           H  
ATOM     87 1HB  ALA A   6       1.144 -32.904   8.499  1.00  0.00           H  
ATOM     88 2HB  ALA A   6       2.375 -32.635   9.758  1.00  0.00           H  
ATOM     89 3HB  ALA A   6       0.657 -32.335  10.115  1.00  0.00           H  
ATOM     90  N   ILE A   7      -0.840 -29.886   9.054  1.00  0.00           N  
ATOM     91  CA  ILE A   7      -2.110 -29.336   8.576  1.00  0.00           C  
ATOM     92  C   ILE A   7      -1.856 -28.052   7.799  1.00  0.00           C  
ATOM     93  O   ILE A   7      -2.393 -27.860   6.708  1.00  0.00           O  
ATOM     94  CB  ILE A   7      -3.075 -29.057   9.742  1.00  0.00           C  
ATOM     95  CG1 ILE A   7      -3.535 -30.370  10.381  1.00  0.00           C  
ATOM     96  CG2 ILE A   7      -4.271 -28.249   9.262  1.00  0.00           C  
ATOM     97  CD1 ILE A   7      -4.202 -30.194  11.726  1.00  0.00           C  
ATOM     98  H   ILE A   7      -0.678 -29.958  10.049  1.00  0.00           H  
ATOM     99  HA  ILE A   7      -2.561 -30.066   7.902  1.00  0.00           H  
ATOM    100  HB  ILE A   7      -2.556 -28.494  10.517  1.00  0.00           H  
ATOM    101 1HG1 ILE A   7      -4.236 -30.873   9.716  1.00  0.00           H  
ATOM    102 2HG1 ILE A   7      -2.677 -31.031  10.511  1.00  0.00           H  
ATOM    103 1HG2 ILE A   7      -4.943 -28.061  10.098  1.00  0.00           H  
ATOM    104 2HG2 ILE A   7      -3.927 -27.300   8.852  1.00  0.00           H  
ATOM    105 3HG2 ILE A   7      -4.800 -28.807   8.489  1.00  0.00           H  
ATOM    106 1HD1 ILE A   7      -4.499 -31.169  12.115  1.00  0.00           H  
ATOM    107 2HD1 ILE A   7      -3.504 -29.724  12.420  1.00  0.00           H  
ATOM    108 3HD1 ILE A   7      -5.083 -29.565  11.615  1.00  0.00           H  
ATOM    109  N   LEU A   8      -1.040 -27.176   8.368  1.00  0.00           N  
ATOM    110  CA  LEU A   8      -0.834 -25.876   7.744  1.00  0.00           C  
ATOM    111  C   LEU A   8      -0.124 -26.066   6.390  1.00  0.00           C  
ATOM    112  O   LEU A   8      -0.456 -25.405   5.407  1.00  0.00           O  
ATOM    113  CB  LEU A   8      -0.005 -24.967   8.660  1.00  0.00           C  
ATOM    114  CG  LEU A   8      -0.698 -24.515   9.952  1.00  0.00           C  
ATOM    115  CD1 LEU A   8       0.327 -23.880  10.882  1.00  0.00           C  
ATOM    116  CD2 LEU A   8      -1.812 -23.536   9.615  1.00  0.00           C  
ATOM    117  H   LEU A   8      -0.556 -27.392   9.226  1.00  0.00           H  
ATOM    118  HA  LEU A   8      -1.806 -25.416   7.573  1.00  0.00           H  
ATOM    119 1HB  LEU A   8       0.906 -25.492   8.939  1.00  0.00           H  
ATOM    120 2HB  LEU A   8       0.272 -24.072   8.102  1.00  0.00           H  
ATOM    121  HG  LEU A   8      -1.118 -25.383  10.462  1.00  0.00           H  
ATOM    122 1HD1 LEU A   8      -0.165 -23.559  11.800  1.00  0.00           H  
ATOM    123 2HD1 LEU A   8       1.102 -24.608  11.122  1.00  0.00           H  
ATOM    124 3HD1 LEU A   8       0.777 -23.017  10.392  1.00  0.00           H  
ATOM    125 1HD2 LEU A   8      -2.305 -23.216  10.534  1.00  0.00           H  
ATOM    126 2HD2 LEU A   8      -1.393 -22.668   9.107  1.00  0.00           H  
ATOM    127 3HD2 LEU A   8      -2.539 -24.022   8.964  1.00  0.00           H  
ATOM    128  N   ILE A   9       0.867 -26.979   6.340  1.00  0.00           N  
ATOM    129  CA  ILE A   9       1.615 -27.223   5.110  1.00  0.00           C  
ATOM    130  C   ILE A   9       0.715 -27.784   3.999  1.00  0.00           C  
ATOM    131  O   ILE A   9       0.823 -27.371   2.834  1.00  0.00           O  
ATOM    132  CB  ILE A   9       2.780 -28.195   5.368  1.00  0.00           C  
ATOM    133  CG1 ILE A   9       3.846 -27.531   6.244  1.00  0.00           C  
ATOM    134  CG2 ILE A   9       3.384 -28.664   4.053  1.00  0.00           C  
ATOM    135  CD1 ILE A   9       4.565 -26.386   5.567  1.00  0.00           C  
ATOM    136  H   ILE A   9       1.115 -27.487   7.176  1.00  0.00           H  
ATOM    137  HA  ILE A   9       1.988 -26.271   4.738  1.00  0.00           H  
ATOM    138  HB  ILE A   9       2.416 -29.062   5.919  1.00  0.00           H  
ATOM    139 1HG1 ILE A   9       3.384 -27.153   7.155  1.00  0.00           H  
ATOM    140 2HG1 ILE A   9       4.589 -28.272   6.538  1.00  0.00           H  
ATOM    141 1HG2 ILE A   9       4.206 -29.350   4.254  1.00  0.00           H  
ATOM    142 2HG2 ILE A   9       2.622 -29.174   3.465  1.00  0.00           H  
ATOM    143 3HG2 ILE A   9       3.756 -27.804   3.497  1.00  0.00           H  
ATOM    144 1HD1 ILE A   9       5.305 -25.966   6.249  1.00  0.00           H  
ATOM    145 2HD1 ILE A   9       5.065 -26.750   4.669  1.00  0.00           H  
ATOM    146 3HD1 ILE A   9       3.845 -25.615   5.295  1.00  0.00           H  
ATOM    147  N   LEU A  10      -0.265 -28.809   4.316  1.00  0.00           N  
ATOM    148  CA  LEU A  10      -1.212 -29.347   3.349  1.00  0.00           C  
ATOM    149  C   LEU A  10      -2.222 -28.277   2.882  1.00  0.00           C  
ATOM    150  O   LEU A  10      -2.636 -28.244   1.711  1.00  0.00           O  
ATOM    151  CB  LEU A  10      -1.959 -30.538   3.963  1.00  0.00           C  
ATOM    152  CG  LEU A  10      -1.123 -31.805   4.185  1.00  0.00           C  
ATOM    153  CD1 LEU A  10      -1.893 -32.773   5.073  1.00  0.00           C  
ATOM    154  CD2 LEU A  10      -0.794 -32.438   2.842  1.00  0.00           C  
ATOM    155  H   LEU A  10      -0.255 -29.180   5.257  1.00  0.00           H  
ATOM    156  HA  LEU A  10      -0.659 -29.665   2.465  1.00  0.00           H  
ATOM    157 1HB  LEU A  10      -2.363 -30.234   4.928  1.00  0.00           H  
ATOM    158 2HB  LEU A  10      -2.792 -30.801   3.311  1.00  0.00           H  
ATOM    159  HG  LEU A  10      -0.198 -31.545   4.700  1.00  0.00           H  
ATOM    160 1HD1 LEU A  10      -1.300 -33.673   5.231  1.00  0.00           H  
ATOM    161 2HD1 LEU A  10      -2.098 -32.301   6.034  1.00  0.00           H  
ATOM    162 3HD1 LEU A  10      -2.833 -33.039   4.591  1.00  0.00           H  
ATOM    163 1HD2 LEU A  10      -0.200 -33.339   3.000  1.00  0.00           H  
ATOM    164 2HD2 LEU A  10      -1.719 -32.700   2.327  1.00  0.00           H  
ATOM    165 3HD2 LEU A  10      -0.229 -31.732   2.235  1.00  0.00           H  
ATOM    166  N   ILE A  11      -2.805 -27.299   3.853  1.00  0.00           N  
ATOM    167  CA  ILE A  11      -3.646 -26.186   3.455  1.00  0.00           C  
ATOM    168  C   ILE A  11      -2.870 -25.209   2.586  1.00  0.00           C  
ATOM    169  O   ILE A  11      -3.398 -24.674   1.610  1.00  0.00           O  
ATOM    170  CB  ILE A  11      -4.208 -25.452   4.687  1.00  0.00           C  
ATOM    171  CG1 ILE A  11      -5.200 -26.346   5.435  1.00  0.00           C  
ATOM    172  CG2 ILE A  11      -4.870 -24.147   4.272  1.00  0.00           C  
ATOM    173  CD1 ILE A  11      -5.583 -25.824   6.800  1.00  0.00           C  
ATOM    174  H   ILE A  11      -2.579 -27.421   4.829  1.00  0.00           H  
ATOM    175  HA  ILE A  11      -4.473 -26.581   2.864  1.00  0.00           H  
ATOM    176  HB  ILE A  11      -3.397 -25.232   5.380  1.00  0.00           H  
ATOM    177 1HG1 ILE A  11      -6.108 -26.456   4.843  1.00  0.00           H  
ATOM    178 2HG1 ILE A  11      -4.771 -27.341   5.559  1.00  0.00           H  
ATOM    179 1HG2 ILE A  11      -5.262 -23.642   5.154  1.00  0.00           H  
ATOM    180 2HG2 ILE A  11      -4.138 -23.507   3.783  1.00  0.00           H  
ATOM    181 3HG2 ILE A  11      -5.687 -24.357   3.581  1.00  0.00           H  
ATOM    182 1HD1 ILE A  11      -6.288 -26.512   7.268  1.00  0.00           H  
ATOM    183 2HD1 ILE A  11      -4.691 -25.741   7.422  1.00  0.00           H  
ATOM    184 3HD1 ILE A  11      -6.047 -24.844   6.698  1.00  0.00           H  
ATOM    185  N   LEU A  12      -1.482 -24.817   2.950  1.00  0.00           N  
ATOM    186  CA  LEU A  12      -0.600 -23.926   2.182  1.00  0.00           C  
ATOM    187  C   LEU A  12      -0.344 -24.419   0.758  1.00  0.00           C  
ATOM    188  O   LEU A  12      -0.380 -23.642  -0.194  1.00  0.00           O  
ATOM    189  CB  LEU A  12       0.741 -23.769   2.909  1.00  0.00           C  
ATOM    190  CG  LEU A  12       1.780 -22.886   2.206  1.00  0.00           C  
ATOM    191  CD1 LEU A  12       1.231 -21.474   2.059  1.00  0.00           C  
ATOM    192  CD2 LEU A  12       3.074 -22.890   3.006  1.00  0.00           C  
ATOM    193  H   LEU A  12      -1.148 -25.212   3.816  1.00  0.00           H  
ATOM    194  HA  LEU A  12      -1.091 -22.955   2.098  1.00  0.00           H  
ATOM    195 1HB  LEU A  12       0.555 -23.342   3.893  1.00  0.00           H  
ATOM    196 2HB  LEU A  12       1.182 -24.757   3.042  1.00  0.00           H  
ATOM    197  HG  LEU A  12       1.971 -23.276   1.206  1.00  0.00           H  
ATOM    198 1HD1 LEU A  12       1.970 -20.847   1.559  1.00  0.00           H  
ATOM    199 2HD1 LEU A  12       0.317 -21.499   1.466  1.00  0.00           H  
ATOM    200 3HD1 LEU A  12       1.015 -21.064   3.045  1.00  0.00           H  
ATOM    201 1HD2 LEU A  12       3.813 -22.263   2.506  1.00  0.00           H  
ATOM    202 2HD2 LEU A  12       2.885 -22.499   4.006  1.00  0.00           H  
ATOM    203 3HD2 LEU A  12       3.454 -23.909   3.080  1.00  0.00           H  
ATOM    204  N   ALA A  13      -0.028 -25.806   0.514  1.00  0.00           N  
ATOM    205  CA  ALA A  13       0.113 -26.347  -0.832  1.00  0.00           C  
ATOM    206  C   ALA A  13      -1.156 -26.206  -1.656  1.00  0.00           C  
ATOM    207  O   ALA A  13      -1.094 -25.910  -2.857  1.00  0.00           O  
ATOM    208  CB  ALA A  13       0.508 -27.808  -0.776  1.00  0.00           C  
ATOM    209  H   ALA A  13       0.110 -26.416   1.306  1.00  0.00           H  
ATOM    210  HA  ALA A  13       0.901 -25.788  -1.339  1.00  0.00           H  
ATOM    211 1HB  ALA A  13       0.610 -28.198  -1.788  1.00  0.00           H  
ATOM    212 2HB  ALA A  13       1.459 -27.907  -0.250  1.00  0.00           H  
ATOM    213 3HB  ALA A  13      -0.259 -28.371  -0.244  1.00  0.00           H  
ATOM    214  N   ALA A  14      -2.390 -26.441  -1.004  1.00  0.00           N  
ATOM    215  CA  ALA A  14      -3.665 -26.262  -1.711  1.00  0.00           C  
ATOM    216  C   ALA A  14      -3.843 -24.812  -2.138  1.00  0.00           C  
ATOM    217  O   ALA A  14      -4.397 -24.532  -3.203  1.00  0.00           O  
ATOM    218  CB  ALA A  14      -4.824 -26.708  -0.832  1.00  0.00           C  
ATOM    219  H   ALA A  14      -2.399 -26.736  -0.039  1.00  0.00           H  
ATOM    220  HA  ALA A  14      -3.644 -26.880  -2.608  1.00  0.00           H  
ATOM    221 1HB  ALA A  14      -5.762 -26.570  -1.369  1.00  0.00           H  
ATOM    222 2HB  ALA A  14      -4.703 -27.762  -0.577  1.00  0.00           H  
ATOM    223 3HB  ALA A  14      -4.837 -26.115   0.080  1.00  0.00           H  
ATOM    224  N   LYS A  15      -3.460 -23.744  -1.262  1.00  0.00           N  
ATOM    225  CA  LYS A  15      -3.537 -22.322  -1.541  1.00  0.00           C  
ATOM    226  C   LYS A  15      -2.492 -21.894  -2.578  1.00  0.00           C  
ATOM    227  O   LYS A  15      -2.768 -21.049  -3.431  1.00  0.00           O  
ATOM    228  CB  LYS A  15      -3.362 -21.521  -0.250  1.00  0.00           C  
ATOM    229  CG  LYS A  15      -4.553 -21.585   0.697  1.00  0.00           C  
ATOM    230  CD  LYS A  15      -4.246 -20.899   2.020  1.00  0.00           C  
ATOM    231  CE  LYS A  15      -4.290 -19.385   1.882  1.00  0.00           C  
ATOM    232  NZ  LYS A  15      -5.685 -18.870   1.839  1.00  0.00           N  
ATOM    233  H   LYS A  15      -3.169 -24.051  -0.344  1.00  0.00           H  
ATOM    234  HA  LYS A  15      -4.519 -22.107  -1.963  1.00  0.00           H  
ATOM    235 1HB  LYS A  15      -2.487 -21.885   0.289  1.00  0.00           H  
ATOM    236 2HB  LYS A  15      -3.185 -20.473  -0.493  1.00  0.00           H  
ATOM    237 1HG  LYS A  15      -5.412 -21.097   0.235  1.00  0.00           H  
ATOM    238 2HG  LYS A  15      -4.809 -22.627   0.889  1.00  0.00           H  
ATOM    239 1HD  LYS A  15      -4.975 -21.209   2.769  1.00  0.00           H  
ATOM    240 2HD  LYS A  15      -3.253 -21.195   2.361  1.00  0.00           H  
ATOM    241 1HE  LYS A  15      -3.772 -18.928   2.724  1.00  0.00           H  
ATOM    242 2HE  LYS A  15      -3.778 -19.088   0.966  1.00  0.00           H  
ATOM    243 1HZ  LYS A  15      -5.671 -17.864   1.747  1.00  0.00           H  
ATOM    244 2HZ  LYS A  15      -6.169 -19.273   1.049  1.00  0.00           H  
ATOM    245 3HZ  LYS A  15      -6.164 -19.122   2.692  1.00  0.00           H  
ATOM    246  N   LEU A  16      -1.295 -22.470  -2.513  1.00  0.00           N  
ATOM    247  CA  LEU A  16      -0.283 -22.147  -3.513  1.00  0.00           C  
ATOM    248  C   LEU A  16      -0.600 -22.794  -4.850  1.00  0.00           C  
ATOM    249  O   LEU A  16      -0.198 -22.299  -5.907  1.00  0.00           O  
ATOM    250  CB  LEU A  16       1.101 -22.607  -3.035  1.00  0.00           C  
ATOM    251  CG  LEU A  16       1.687 -21.830  -1.849  1.00  0.00           C  
ATOM    252  CD1 LEU A  16       2.906 -22.565  -1.312  1.00  0.00           C  
ATOM    253  CD2 LEU A  16       2.051 -20.421  -2.296  1.00  0.00           C  
ATOM    254  H   LEU A  16      -1.072 -23.130  -1.782  1.00  0.00           H  
ATOM    255  HA  LEU A  16      -0.299 -21.072  -3.689  1.00  0.00           H  
ATOM    256 1HB  LEU A  16       1.037 -23.654  -2.745  1.00  0.00           H  
ATOM    257 2HB  LEU A  16       1.800 -22.523  -3.867  1.00  0.00           H  
ATOM    258  HG  LEU A  16       0.949 -21.777  -1.048  1.00  0.00           H  
ATOM    259 1HD1 LEU A  16       3.322 -22.014  -0.469  1.00  0.00           H  
ATOM    260 2HD1 LEU A  16       2.612 -23.562  -0.982  1.00  0.00           H  
ATOM    261 3HD1 LEU A  16       3.656 -22.649  -2.098  1.00  0.00           H  
ATOM    262 1HD2 LEU A  16       2.467 -19.869  -1.453  1.00  0.00           H  
ATOM    263 2HD2 LEU A  16       2.789 -20.473  -3.096  1.00  0.00           H  
ATOM    264 3HD2 LEU A  16       1.158 -19.912  -2.659  1.00  0.00           H  
ATOM    265  N   GLY A  17      -1.352 -24.020  -4.877  1.00  0.00           N  
ATOM    266  CA  GLY A  17      -1.684 -24.766  -6.073  1.00  0.00           C  
ATOM    267  C   GLY A  17      -0.526 -25.648  -6.508  1.00  0.00           C  
ATOM    268  O   GLY A  17      -0.336 -25.882  -7.692  1.00  0.00           O  
ATOM    269  H   GLY A  17      -1.682 -24.357  -3.981  1.00  0.00           H  
ATOM    270 1HA  GLY A  17      -2.564 -25.380  -5.888  1.00  0.00           H  
ATOM    271 2HA  GLY A  17      -1.937 -24.073  -6.874  1.00  0.00           H  
ATOM    272  N   THR A  18       0.252 -26.129  -5.546  1.00  0.00           N  
ATOM    273  CA  THR A  18       1.438 -26.923  -5.831  1.00  0.00           C  
ATOM    274  C   THR A  18       1.439 -28.179  -4.968  1.00  0.00           C  
ATOM    275  O   THR A  18       0.442 -28.488  -4.320  1.00  0.00           O  
ATOM    276  CB  THR A  18       2.727 -26.116  -5.589  1.00  0.00           C  
ATOM    277  OG1 THR A  18       3.852 -26.844  -6.099  1.00  0.00           O  
ATOM    278  CG2 THR A  18       2.925 -25.859  -4.103  1.00  0.00           C  
ATOM    279  H   THR A  18       0.011 -25.935  -4.586  1.00  0.00           H  
ATOM    280  HA  THR A  18       1.447 -27.164  -6.894  1.00  0.00           H  
ATOM    281  HB  THR A  18       2.662 -25.162  -6.111  1.00  0.00           H  
ATOM    282  HG1 THR A  18       4.586 -26.241  -6.238  1.00  0.00           H  
ATOM    283 1HG2 THR A  18       3.840 -25.288  -3.951  1.00  0.00           H  
ATOM    284 2HG2 THR A  18       2.077 -25.296  -3.715  1.00  0.00           H  
ATOM    285 3HG2 THR A  18       3.000 -26.810  -3.577  1.00  0.00           H  
ATOM    286  N   THR A  19       2.558 -28.894  -4.948  1.00  0.00           N  
ATOM    287  CA  THR A  19       2.636 -30.166  -4.232  1.00  0.00           C  
ATOM    288  C   THR A  19       2.964 -29.890  -2.763  1.00  0.00           C  
ATOM    289  O   THR A  19       3.386 -28.784  -2.423  1.00  0.00           O  
ATOM    290  CB  THR A  19       3.694 -31.102  -4.846  1.00  0.00           C  
ATOM    291  OG1 THR A  19       4.997 -30.528  -4.682  1.00  0.00           O  
ATOM    292  CG2 THR A  19       3.421 -31.315  -6.327  1.00  0.00           C  
ATOM    293  H   THR A  19       3.372 -28.555  -5.438  1.00  0.00           H  
ATOM    294  HA  THR A  19       1.689 -30.691  -4.352  1.00  0.00           H  
ATOM    295  HB  THR A  19       3.668 -32.064  -4.336  1.00  0.00           H  
ATOM    296  HG1 THR A  19       5.664 -31.190  -4.881  1.00  0.00           H  
ATOM    297 1HG2 THR A  19       4.178 -31.979  -6.745  1.00  0.00           H  
ATOM    298 2HG2 THR A  19       2.436 -31.761  -6.456  1.00  0.00           H  
ATOM    299 3HG2 THR A  19       3.455 -30.357  -6.845  1.00  0.00           H  
ATOM    300  N   VAL A  20       2.808 -30.879  -1.890  1.00  0.00           N  
ATOM    301  CA  VAL A  20       3.158 -30.649  -0.489  1.00  0.00           C  
ATOM    302  C   VAL A  20       4.674 -30.492  -0.278  1.00  0.00           C  
ATOM    303  O   VAL A  20       5.112 -29.752   0.614  1.00  0.00           O  
ATOM    304  CB  VAL A  20       2.645 -31.817   0.374  1.00  0.00           C  
ATOM    305  CG1 VAL A  20       3.526 -33.044   0.185  1.00  0.00           C  
ATOM    306  CG2 VAL A  20       2.604 -31.403   1.837  1.00  0.00           C  
ATOM    307  H   VAL A  20       2.451 -31.783  -2.166  1.00  0.00           H  
ATOM    308  HA  VAL A  20       2.753 -29.682  -0.183  1.00  0.00           H  
ATOM    309  HB  VAL A  20       1.642 -32.088   0.044  1.00  0.00           H  
ATOM    310 1HG1 VAL A  20       3.149 -33.861   0.803  1.00  0.00           H  
ATOM    311 2HG1 VAL A  20       3.511 -33.345  -0.862  1.00  0.00           H  
ATOM    312 3HG1 VAL A  20       4.547 -32.808   0.483  1.00  0.00           H  
ATOM    313 1HG2 VAL A  20       2.241 -32.233   2.440  1.00  0.00           H  
ATOM    314 2HG2 VAL A  20       3.606 -31.126   2.165  1.00  0.00           H  
ATOM    315 3HG2 VAL A  20       1.936 -30.549   1.953  1.00  0.00           H  
ATOM    316  N   GLU A  21       5.470 -31.166  -1.108  1.00  0.00           N  
ATOM    317  CA  GLU A  21       6.924 -31.041  -1.037  1.00  0.00           C  
ATOM    318  C   GLU A  21       7.337 -29.639  -1.429  1.00  0.00           C  
ATOM    319  O   GLU A  21       8.324 -29.124  -0.922  1.00  0.00           O  
ATOM    320  CB  GLU A  21       7.607 -32.063  -1.949  1.00  0.00           C  
ATOM    321  CG  GLU A  21       7.418 -33.512  -1.522  1.00  0.00           C  
ATOM    322  CD  GLU A  21       6.092 -34.078  -1.948  1.00  0.00           C  
ATOM    323  OE1 GLU A  21       5.337 -33.370  -2.569  1.00  0.00           O  
ATOM    324  OE2 GLU A  21       5.834 -35.221  -1.651  1.00  0.00           O  
ATOM    325  H   GLU A  21       5.060 -31.778  -1.799  1.00  0.00           H  
ATOM    326  HA  GLU A  21       7.235 -31.206  -0.004  1.00  0.00           H  
ATOM    327 1HB  GLU A  21       7.222 -31.960  -2.963  1.00  0.00           H  
ATOM    328 2HB  GLU A  21       8.678 -31.861  -1.983  1.00  0.00           H  
ATOM    329 1HG  GLU A  21       8.214 -34.115  -1.958  1.00  0.00           H  
ATOM    330 2HG  GLU A  21       7.504 -33.574  -0.438  1.00  0.00           H  
ATOM    331  N   GLU A  22       6.684 -29.075  -2.400  1.00  0.00           N  
ATOM    332  CA  GLU A  22       7.102 -27.740  -2.809  1.00  0.00           C  
ATOM    333  C   GLU A  22       6.804 -26.724  -1.711  1.00  0.00           C  
ATOM    334  O   GLU A  22       7.623 -25.849  -1.424  1.00  0.00           O  
ATOM    335  CB  GLU A  22       6.400 -27.330  -4.105  1.00  0.00           C  
ATOM    336  CG  GLU A  22       6.794 -25.955  -4.626  1.00  0.00           C  
ATOM    337  CD  GLU A  22       8.235 -25.879  -5.046  1.00  0.00           C  
ATOM    338  OE1 GLU A  22       8.817 -26.908  -5.297  1.00  0.00           O  
ATOM    339  OE2 GLU A  22       8.756 -24.791  -5.117  1.00  0.00           O  
ATOM    340  H   GLU A  22       5.909 -29.514  -2.875  1.00  0.00           H  
ATOM    341  HA  GLU A  22       8.182 -27.747  -2.958  1.00  0.00           H  
ATOM    342 1HB  GLU A  22       6.623 -28.059  -4.885  1.00  0.00           H  
ATOM    343 2HB  GLU A  22       5.321 -27.333  -3.951  1.00  0.00           H  
ATOM    344 1HG  GLU A  22       6.165 -25.708  -5.481  1.00  0.00           H  
ATOM    345 2HG  GLU A  22       6.609 -25.216  -3.847  1.00  0.00           H  
ATOM    346  N   ALA A  23       5.645 -26.858  -1.075  1.00  0.00           N  
ATOM    347  CA  ALA A  23       5.309 -25.946   0.009  1.00  0.00           C  
ATOM    348  C   ALA A  23       6.365 -26.027   1.108  1.00  0.00           C  
ATOM    349  O   ALA A  23       6.723 -25.016   1.715  1.00  0.00           O  
ATOM    350  CB  ALA A  23       3.927 -26.241   0.553  1.00  0.00           C  
ATOM    351  H   ALA A  23       4.987 -27.581  -1.330  1.00  0.00           H  
ATOM    352  HA  ALA A  23       5.318 -24.929  -0.387  1.00  0.00           H  
ATOM    353 1HB  ALA A  23       3.699 -25.548   1.364  1.00  0.00           H  
ATOM    354 2HB  ALA A  23       3.192 -26.127  -0.242  1.00  0.00           H  
ATOM    355 3HB  ALA A  23       3.898 -27.264   0.930  1.00  0.00           H  
ATOM    356  N   VAL A  24       6.924 -27.314   1.460  1.00  0.00           N  
ATOM    357  CA  VAL A  24       7.951 -27.424   2.495  1.00  0.00           C  
ATOM    358  C   VAL A  24       9.280 -26.852   2.023  1.00  0.00           C  
ATOM    359  O   VAL A  24       9.952 -26.115   2.768  1.00  0.00           O  
ATOM    360  CB  VAL A  24       8.149 -28.898   2.899  1.00  0.00           C  
ATOM    361  CG1 VAL A  24       9.321 -29.033   3.859  1.00  0.00           C  
ATOM    362  CG2 VAL A  24       6.873 -29.438   3.526  1.00  0.00           C  
ATOM    363  H   VAL A  24       6.594 -28.151   1.000  1.00  0.00           H  
ATOM    364  HA  VAL A  24       7.650 -26.818   3.350  1.00  0.00           H  
ATOM    365  HB  VAL A  24       8.392 -29.478   2.010  1.00  0.00           H  
ATOM    366 1HG1 VAL A  24       9.447 -30.081   4.133  1.00  0.00           H  
ATOM    367 2HG1 VAL A  24      10.230 -28.674   3.377  1.00  0.00           H  
ATOM    368 3HG1 VAL A  24       9.127 -28.445   4.756  1.00  0.00           H  
ATOM    369 1HG2 VAL A  24       7.019 -30.480   3.808  1.00  0.00           H  
ATOM    370 2HG2 VAL A  24       6.626 -28.854   4.412  1.00  0.00           H  
ATOM    371 3HG2 VAL A  24       6.057 -29.369   2.806  1.00  0.00           H  
ATOM    372  N   GLU A  25       9.644 -27.165   0.779  1.00  0.00           N  
ATOM    373  CA  GLU A  25      10.909 -26.715   0.236  1.00  0.00           C  
ATOM    374  C   GLU A  25      10.970 -25.193   0.256  1.00  0.00           C  
ATOM    375  O   GLU A  25      12.007 -24.608   0.568  1.00  0.00           O  
ATOM    376  CB  GLU A  25      11.099 -27.236  -1.190  1.00  0.00           C  
ATOM    377  CG  GLU A  25      12.426 -26.850  -1.829  1.00  0.00           C  
ATOM    378  CD  GLU A  25      13.608 -27.480  -1.147  1.00  0.00           C  
ATOM    379  OE1 GLU A  25      13.421 -28.446  -0.447  1.00  0.00           O  
ATOM    380  OE2 GLU A  25      14.700 -26.995  -1.326  1.00  0.00           O  
ATOM    381  H   GLU A  25       9.032 -27.724   0.202  1.00  0.00           H  
ATOM    382  HA  GLU A  25      11.713 -27.106   0.861  1.00  0.00           H  
ATOM    383 1HB  GLU A  25      11.030 -28.324  -1.193  1.00  0.00           H  
ATOM    384 2HB  GLU A  25      10.299 -26.856  -1.826  1.00  0.00           H  
ATOM    385 1HG  GLU A  25      12.417 -27.158  -2.874  1.00  0.00           H  
ATOM    386 2HG  GLU A  25      12.530 -25.767  -1.799  1.00  0.00           H  
ATOM    387  N   GLN A  26       9.858 -24.552  -0.077  1.00  0.00           N  
ATOM    388  CA  GLN A  26       9.809 -23.101  -0.050  1.00  0.00           C  
ATOM    389  C   GLN A  26       9.940 -22.575   1.386  1.00  0.00           C  
ATOM    390  O   GLN A  26      10.635 -21.590   1.636  1.00  0.00           O  
ATOM    391  CB  GLN A  26       8.507 -22.601  -0.682  1.00  0.00           C  
ATOM    392  CG  GLN A  26       8.417 -22.825  -2.182  1.00  0.00           C  
ATOM    393  CD  GLN A  26       7.037 -22.515  -2.731  1.00  0.00           C  
ATOM    394  OE1 GLN A  26       6.131 -22.127  -1.989  1.00  0.00           O  
ATOM    395  NE2 GLN A  26       6.870 -22.685  -4.038  1.00  0.00           N  
ATOM    396  H   GLN A  26       9.034 -25.067  -0.353  1.00  0.00           H  
ATOM    397  HA  GLN A  26      10.648 -22.716  -0.630  1.00  0.00           H  
ATOM    398 1HB  GLN A  26       7.660 -23.104  -0.215  1.00  0.00           H  
ATOM    399 2HB  GLN A  26       8.398 -21.533  -0.494  1.00  0.00           H  
ATOM    400 1HG  GLN A  26       9.137 -22.176  -2.680  1.00  0.00           H  
ATOM    401 2HG  GLN A  26       8.644 -23.869  -2.397  1.00  0.00           H  
ATOM    402 1HE2 GLN A  26       5.982 -22.496  -4.458  1.00  0.00           H  
ATOM    403 2HE2 GLN A  26       7.632 -23.001  -4.603  1.00  0.00           H  
ATOM    404  N   ALA A  27       9.237 -23.270   2.358  1.00  0.00           N  
ATOM    405  CA  ALA A  27       9.373 -22.908   3.757  1.00  0.00           C  
ATOM    406  C   ALA A  27      10.811 -23.052   4.254  1.00  0.00           C  
ATOM    407  O   ALA A  27      11.260 -22.254   5.077  1.00  0.00           O  
ATOM    408  CB  ALA A  27       8.411 -23.703   4.617  1.00  0.00           C  
ATOM    409  H   ALA A  27       8.612 -24.018   2.102  1.00  0.00           H  
ATOM    410  HA  ALA A  27       9.136 -21.850   3.859  1.00  0.00           H  
ATOM    411 1HB  ALA A  27       8.532 -23.413   5.661  1.00  0.00           H  
ATOM    412 2HB  ALA A  27       7.389 -23.500   4.300  1.00  0.00           H  
ATOM    413 3HB  ALA A  27       8.621 -24.766   4.509  1.00  0.00           H  
ATOM    414  N   LEU A  28      11.668 -24.168   3.810  1.00  0.00           N  
ATOM    415  CA  LEU A  28      13.095 -24.379   4.117  1.00  0.00           C  
ATOM    416  C   LEU A  28      14.008 -23.292   3.549  1.00  0.00           C  
ATOM    417  O   LEU A  28      15.020 -22.931   4.153  1.00  0.00           O  
ATOM    418  CB  LEU A  28      13.545 -25.741   3.574  1.00  0.00           C  
ATOM    419  CG  LEU A  28      12.995 -26.967   4.316  1.00  0.00           C  
ATOM    420  CD1 LEU A  28      13.252 -28.219   3.488  1.00  0.00           C  
ATOM    421  CD2 LEU A  28      13.652 -27.070   5.684  1.00  0.00           C  
ATOM    422  H   LEU A  28      11.189 -24.832   3.219  1.00  0.00           H  
ATOM    423  HA  LEU A  28      13.225 -24.346   5.197  1.00  0.00           H  
ATOM    424 1HB  LEU A  28      13.237 -25.819   2.533  1.00  0.00           H  
ATOM    425 2HB  LEU A  28      14.632 -25.789   3.614  1.00  0.00           H  
ATOM    426  HG  LEU A  28      11.916 -26.865   4.437  1.00  0.00           H  
ATOM    427 1HD1 LEU A  28      12.862 -29.090   4.015  1.00  0.00           H  
ATOM    428 2HD1 LEU A  28      12.755 -28.126   2.523  1.00  0.00           H  
ATOM    429 3HD1 LEU A  28      14.324 -28.340   3.334  1.00  0.00           H  
ATOM    430 1HD2 LEU A  28      13.261 -27.941   6.211  1.00  0.00           H  
ATOM    431 2HD2 LEU A  28      14.730 -27.174   5.562  1.00  0.00           H  
ATOM    432 3HD2 LEU A  28      13.436 -26.170   6.259  1.00  0.00           H  
ATOM    433  N   TRP A  29      13.700 -22.687   2.203  1.00  0.00           N  
ATOM    434  CA  TRP A  29      14.398 -21.547   1.629  1.00  0.00           C  
ATOM    435  C   TRP A  29      14.239 -20.284   2.487  1.00  0.00           C  
ATOM    436  O   TRP A  29      15.216 -19.598   2.787  1.00  0.00           O  
ATOM    437  CB  TRP A  29      13.883 -21.276   0.215  1.00  0.00           C  
ATOM    438  CG  TRP A  29      14.641 -20.200  -0.502  1.00  0.00           C  
ATOM    439  CD1 TRP A  29      15.766 -20.357  -1.253  1.00  0.00           C  
ATOM    440  CD2 TRP A  29      14.328 -18.787  -0.541  1.00  0.00           C  
ATOM    441  NE1 TRP A  29      16.176 -19.146  -1.753  1.00  0.00           N  
ATOM    442  CE2 TRP A  29      15.306 -18.174  -1.328  1.00  0.00           C  
ATOM    443  CE3 TRP A  29      13.311 -18.004   0.022  1.00  0.00           C  
ATOM    444  CZ2 TRP A  29      15.304 -16.809  -1.570  1.00  0.00           C  
ATOM    445  CZ3 TRP A  29      13.308 -16.636  -0.223  1.00  0.00           C  
ATOM    446  CH2 TRP A  29      14.279 -16.055  -0.998  1.00  0.00           C  
ATOM    447  H   TRP A  29      12.955 -23.122   1.678  1.00  0.00           H  
ATOM    448  HA  TRP A  29      15.460 -21.784   1.575  1.00  0.00           H  
ATOM    449 1HB  TRP A  29      13.945 -22.190  -0.376  1.00  0.00           H  
ATOM    450 2HB  TRP A  29      12.833 -20.985   0.259  1.00  0.00           H  
ATOM    451  HD1 TRP A  29      16.269 -21.307  -1.431  1.00  0.00           H  
ATOM    452  HE1 TRP A  29      16.985 -18.993  -2.337  1.00  0.00           H  
ATOM    453  HE3 TRP A  29      12.537 -18.462   0.637  1.00  0.00           H  
ATOM    454  HZ2 TRP A  29      16.066 -16.328  -2.184  1.00  0.00           H  
ATOM    455  HZ3 TRP A  29      12.514 -16.034   0.219  1.00  0.00           H  
ATOM    456  HH2 TRP A  29      14.247 -14.978  -1.171  1.00  0.00           H  
ATOM    457  N   LEU A  30      13.003 -19.970   2.885  1.00  0.00           N  
ATOM    458  CA  LEU A  30      12.760 -18.789   3.704  1.00  0.00           C  
ATOM    459  C   LEU A  30      13.447 -18.973   5.047  1.00  0.00           C  
ATOM    460  O   LEU A  30      14.110 -18.074   5.540  1.00  0.00           O  
ATOM    461  CB  LEU A  30      11.257 -18.560   3.906  1.00  0.00           C  
ATOM    462  CG  LEU A  30      10.511 -17.954   2.711  1.00  0.00           C  
ATOM    463  CD1 LEU A  30       9.012 -18.140   2.900  1.00  0.00           C  
ATOM    464  CD2 LEU A  30      10.867 -16.481   2.584  1.00  0.00           C  
ATOM    465  H   LEU A  30      12.223 -20.554   2.620  1.00  0.00           H  
ATOM    466  HA  LEU A  30      13.151 -17.918   3.182  1.00  0.00           H  
ATOM    467 1HB  LEU A  30      10.789 -19.517   4.138  1.00  0.00           H  
ATOM    468 2HB  LEU A  30      11.117 -17.895   4.757  1.00  0.00           H  
ATOM    469  HG  LEU A  30      10.799 -18.477   1.799  1.00  0.00           H  
ATOM    470 1HD1 LEU A  30       8.481 -17.710   2.051  1.00  0.00           H  
ATOM    471 2HD1 LEU A  30       8.781 -19.204   2.969  1.00  0.00           H  
ATOM    472 3HD1 LEU A  30       8.695 -17.640   3.817  1.00  0.00           H  
ATOM    473 1HD2 LEU A  30      10.337 -16.049   1.734  1.00  0.00           H  
ATOM    474 2HD2 LEU A  30      10.577 -15.956   3.496  1.00  0.00           H  
ATOM    475 3HD2 LEU A  30      11.942 -16.379   2.432  1.00  0.00           H  
ATOM    476  N   LYS A  31      13.266 -20.152   5.627  1.00  0.00           N  
ATOM    477  CA  LYS A  31      13.845 -20.500   6.922  1.00  0.00           C  
ATOM    478  C   LYS A  31      15.328 -20.176   6.930  1.00  0.00           C  
ATOM    479  O   LYS A  31      15.819 -19.459   7.796  1.00  0.00           O  
ATOM    480  CB  LYS A  31      13.620 -21.979   7.241  1.00  0.00           C  
ATOM    481  CG  LYS A  31      14.373 -22.478   8.467  1.00  0.00           C  
ATOM    482  CD  LYS A  31      14.016 -23.923   8.784  1.00  0.00           C  
ATOM    483  CE  LYS A  31      14.653 -24.378  10.089  1.00  0.00           C  
ATOM    484  NZ  LYS A  31      16.131 -24.503   9.973  1.00  0.00           N  
ATOM    485  H   LYS A  31      12.700 -20.834   5.141  1.00  0.00           H  
ATOM    486  HA  LYS A  31      13.320 -19.940   7.695  1.00  0.00           H  
ATOM    487 1HB  LYS A  31      12.557 -22.160   7.404  1.00  0.00           H  
ATOM    488 2HB  LYS A  31      13.929 -22.585   6.389  1.00  0.00           H  
ATOM    489 1HG  LYS A  31      15.446 -22.409   8.289  1.00  0.00           H  
ATOM    490 2HG  LYS A  31      14.124 -21.855   9.325  1.00  0.00           H  
ATOM    491 1HD  LYS A  31      12.932 -24.021   8.865  1.00  0.00           H  
ATOM    492 2HD  LYS A  31      14.362 -24.569   7.977  1.00  0.00           H  
ATOM    493 1HE  LYS A  31      14.422 -23.662  10.876  1.00  0.00           H  
ATOM    494 2HE  LYS A  31      14.240 -25.346  10.376  1.00  0.00           H  
ATOM    495 1HZ  LYS A  31      16.514 -24.807  10.856  1.00  0.00           H  
ATOM    496 2HZ  LYS A  31      16.357 -25.180   9.257  1.00  0.00           H  
ATOM    497 3HZ  LYS A  31      16.526 -23.608   9.725  1.00  0.00           H  
ATOM    498  N   THR A  32      16.031 -20.715   5.942  1.00  0.00           N  
ATOM    499  CA  THR A  32      17.478 -20.617   5.874  1.00  0.00           C  
ATOM    500  C   THR A  32      17.907 -19.171   5.675  1.00  0.00           C  
ATOM    501  O   THR A  32      18.806 -18.695   6.359  1.00  0.00           O  
ATOM    502  CB  THR A  32      18.043 -21.489   4.738  1.00  0.00           C  
ATOM    503  OG1 THR A  32      17.691 -22.861   4.965  1.00  0.00           O  
ATOM    504  CG2 THR A  32      19.557 -21.364   4.671  1.00  0.00           C  
ATOM    505  H   THR A  32      15.538 -21.213   5.216  1.00  0.00           H  
ATOM    506  HA  THR A  32      17.895 -20.988   6.809  1.00  0.00           H  
ATOM    507  HB  THR A  32      17.616 -21.171   3.787  1.00  0.00           H  
ATOM    508  HG1 THR A  32      16.765 -22.992   4.746  1.00  0.00           H  
ATOM    509 1HG2 THR A  32      19.939 -21.988   3.862  1.00  0.00           H  
ATOM    510 2HG2 THR A  32      19.828 -20.325   4.487  1.00  0.00           H  
ATOM    511 3HG2 THR A  32      19.992 -21.689   5.615  1.00  0.00           H  
ATOM    512  N   LYS A  33      17.243 -18.489   4.741  1.00  0.00           N  
ATOM    513  CA  LYS A  33      17.599 -17.135   4.322  1.00  0.00           C  
ATOM    514  C   LYS A  33      17.219 -16.057   5.339  1.00  0.00           C  
ATOM    515  O   LYS A  33      17.919 -15.050   5.466  1.00  0.00           O  
ATOM    516  CB  LYS A  33      16.943 -16.821   2.975  1.00  0.00           C  
ATOM    517  CG  LYS A  33      17.475 -17.644   1.809  1.00  0.00           C  
ATOM    518  CD  LYS A  33      18.905 -17.254   1.464  1.00  0.00           C  
ATOM    519  CE  LYS A  33      19.377 -17.948   0.195  1.00  0.00           C  
ATOM    520  NZ  LYS A  33      20.791 -17.616  -0.128  1.00  0.00           N  
ATOM    521  H   LYS A  33      16.453 -18.947   4.312  1.00  0.00           H  
ATOM    522  HA  LYS A  33      18.684 -17.076   4.224  1.00  0.00           H  
ATOM    523 1HB  LYS A  33      15.869 -16.995   3.044  1.00  0.00           H  
ATOM    524 2HB  LYS A  33      17.090 -15.768   2.735  1.00  0.00           H  
ATOM    525 1HG  LYS A  33      17.449 -18.704   2.071  1.00  0.00           H  
ATOM    526 2HG  LYS A  33      16.844 -17.488   0.936  1.00  0.00           H  
ATOM    527 1HD  LYS A  33      18.962 -16.175   1.321  1.00  0.00           H  
ATOM    528 2HD  LYS A  33      19.566 -17.531   2.285  1.00  0.00           H  
ATOM    529 1HE  LYS A  33      19.289 -19.027   0.317  1.00  0.00           H  
ATOM    530 2HE  LYS A  33      18.746 -17.647  -0.642  1.00  0.00           H  
ATOM    531 1HZ  LYS A  33      21.065 -18.094  -0.974  1.00  0.00           H  
ATOM    532 2HZ  LYS A  33      20.881 -16.618  -0.262  1.00  0.00           H  
ATOM    533 3HZ  LYS A  33      21.388 -17.908   0.632  1.00  0.00           H  
ATOM    534  N   LEU A  34      16.052 -16.162   6.130  1.00  0.00           N  
ATOM    535  CA  LEU A  34      15.502 -15.186   7.075  1.00  0.00           C  
ATOM    536  C   LEU A  34      15.867 -15.449   8.538  1.00  0.00           C  
ATOM    537  O   LEU A  34      15.871 -14.531   9.355  1.00  0.00           O  
ATOM    538  CB  LEU A  34      13.975 -15.156   6.940  1.00  0.00           C  
ATOM    539  CG  LEU A  34      13.420 -14.210   5.865  1.00  0.00           C  
ATOM    540  CD1 LEU A  34      13.846 -14.702   4.488  1.00  0.00           C  
ATOM    541  CD2 LEU A  34      11.904 -14.146   5.978  1.00  0.00           C  
ATOM    542  H   LEU A  34      15.552 -17.025   5.968  1.00  0.00           H  
ATOM    543  HA  LEU A  34      15.917 -14.205   6.838  1.00  0.00           H  
ATOM    544 1HB  LEU A  34      13.626 -16.160   6.708  1.00  0.00           H  
ATOM    545 2HB  LEU A  34      13.547 -14.856   7.896  1.00  0.00           H  
ATOM    546  HG  LEU A  34      13.837 -13.214   6.007  1.00  0.00           H  
ATOM    547 1HD1 LEU A  34      13.453 -14.031   3.724  1.00  0.00           H  
ATOM    548 2HD1 LEU A  34      14.935 -14.719   4.428  1.00  0.00           H  
ATOM    549 3HD1 LEU A  34      13.457 -15.706   4.324  1.00  0.00           H  
ATOM    550 1HD2 LEU A  34      11.510 -13.475   5.215  1.00  0.00           H  
ATOM    551 2HD2 LEU A  34      11.486 -15.144   5.835  1.00  0.00           H  
ATOM    552 3HD2 LEU A  34      11.629 -13.776   6.965  1.00  0.00           H  
ATOM    553  N   GLY A  35      16.165 -16.698   8.871  1.00  0.00           N  
ATOM    554  CA  GLY A  35      16.396 -17.068  10.256  1.00  0.00           C  
ATOM    555  C   GLY A  35      15.107 -17.250  11.041  1.00  0.00           C  
ATOM    556  O   GLY A  35      15.001 -16.849  12.202  1.00  0.00           O  
ATOM    557  H   GLY A  35      16.234 -17.408   8.155  1.00  0.00           H  
ATOM    558 1HA  GLY A  35      16.967 -17.997  10.296  1.00  0.00           H  
ATOM    559 2HA  GLY A  35      17.000 -16.300  10.741  1.00  0.00           H  
ATOM    560  N   VAL A  36      14.111 -17.860  10.408  1.00  0.00           N  
ATOM    561  CA  VAL A  36      12.800 -17.988  11.037  1.00  0.00           C  
ATOM    562  C   VAL A  36      12.350 -19.446  11.082  1.00  0.00           C  
ATOM    563  O   VAL A  36      12.922 -20.304  10.403  1.00  0.00           O  
ATOM    564  CB  VAL A  36      11.757 -17.153  10.270  1.00  0.00           C  
ATOM    565  CG1 VAL A  36      12.129 -15.678  10.300  1.00  0.00           C  
ATOM    566  CG2 VAL A  36      11.644 -17.653   8.839  1.00  0.00           C  
ATOM    567  H   VAL A  36      14.251 -18.241   9.483  1.00  0.00           H  
ATOM    568  HA  VAL A  36      12.880 -17.659  12.073  1.00  0.00           H  
ATOM    569  HB  VAL A  36      10.792 -17.251  10.767  1.00  0.00           H  
ATOM    570 1HG1 VAL A  36      11.381 -15.103   9.754  1.00  0.00           H  
ATOM    571 2HG1 VAL A  36      12.168 -15.333  11.332  1.00  0.00           H  
ATOM    572 3HG1 VAL A  36      13.104 -15.540   9.832  1.00  0.00           H  
ATOM    573 1HG2 VAL A  36      10.904 -17.059   8.303  1.00  0.00           H  
ATOM    574 2HG2 VAL A  36      12.611 -17.561   8.343  1.00  0.00           H  
ATOM    575 3HG2 VAL A  36      11.337 -18.699   8.841  1.00  0.00           H  
ATOM    576  N   SER A  37      11.330 -19.730  11.882  1.00  0.00           N  
ATOM    577  CA  SER A  37      10.840 -21.100  11.989  1.00  0.00           C  
ATOM    578  C   SER A  37      10.099 -21.528  10.722  1.00  0.00           C  
ATOM    579  O   SER A  37       9.763 -20.694   9.873  1.00  0.00           O  
ATOM    580  CB  SER A  37       9.925 -21.231  13.191  1.00  0.00           C  
ATOM    581  OG  SER A  37       8.727 -20.532  12.988  1.00  0.00           O  
ATOM    582  H   SER A  37      10.882 -19.005  12.423  1.00  0.00           H  
ATOM    583  HA  SER A  37      11.698 -21.763  12.117  1.00  0.00           H  
ATOM    584 1HB  SER A  37       9.709 -22.284  13.369  1.00  0.00           H  
ATOM    585 2HB  SER A  37      10.429 -20.846  14.076  1.00  0.00           H  
ATOM    586  HG  SER A  37       8.253 -20.573  13.823  1.00  0.00           H  
ATOM    587  N   LEU A  38       9.862 -22.830  10.596  1.00  0.00           N  
ATOM    588  CA  LEU A  38       9.132 -23.358   9.456  1.00  0.00           C  
ATOM    589  C   LEU A  38       7.715 -22.783   9.469  1.00  0.00           C  
ATOM    590  O   LEU A  38       7.120 -22.540   8.416  1.00  0.00           O  
ATOM    591  CB  LEU A  38       9.090 -24.891   9.501  1.00  0.00           C  
ATOM    592  CG  LEU A  38      10.417 -25.602   9.206  1.00  0.00           C  
ATOM    593  CD1 LEU A  38      10.291 -27.078   9.557  1.00  0.00           C  
ATOM    594  CD2 LEU A  38      10.777 -25.417   7.739  1.00  0.00           C  
ATOM    595  H   LEU A  38      10.195 -23.467  11.304  1.00  0.00           H  
ATOM    596  HA  LEU A  38       9.653 -23.064   8.545  1.00  0.00           H  
ATOM    597 1HB  LEU A  38       8.761 -25.200  10.492  1.00  0.00           H  
ATOM    598 2HB  LEU A  38       8.358 -25.240   8.772  1.00  0.00           H  
ATOM    599  HG  LEU A  38      11.204 -25.176   9.829  1.00  0.00           H  
ATOM    600 1HD1 LEU A  38      11.234 -27.583   9.348  1.00  0.00           H  
ATOM    601 2HD1 LEU A  38      10.053 -27.181  10.616  1.00  0.00           H  
ATOM    602 3HD1 LEU A  38       9.499 -27.528   8.960  1.00  0.00           H  
ATOM    603 1HD2 LEU A  38      11.721 -25.922   7.530  1.00  0.00           H  
ATOM    604 2HD2 LEU A  38       9.991 -25.843   7.115  1.00  0.00           H  
ATOM    605 3HD2 LEU A  38      10.878 -24.354   7.520  1.00  0.00           H  
ATOM    606  N   GLU A  39       7.047 -22.588  10.726  1.00  0.00           N  
ATOM    607  CA  GLU A  39       5.727 -21.987  10.875  1.00  0.00           C  
ATOM    608  C   GLU A  39       5.676 -20.521  10.437  1.00  0.00           C  
ATOM    609  O   GLU A  39       4.672 -20.060   9.896  1.00  0.00           O  
ATOM    610  CB  GLU A  39       5.270 -22.100  12.331  1.00  0.00           C  
ATOM    611  CG  GLU A  39       4.920 -23.514  12.773  1.00  0.00           C  
ATOM    612  CD  GLU A  39       4.525 -23.593  14.221  1.00  0.00           C  
ATOM    613  OE1 GLU A  39       4.687 -22.618  14.916  1.00  0.00           O  
ATOM    614  OE2 GLU A  39       4.060 -24.630  14.634  1.00  0.00           O  
ATOM    615  H   GLU A  39       7.552 -22.876  11.550  1.00  0.00           H  
ATOM    616  HA  GLU A  39       5.033 -22.533  10.236  1.00  0.00           H  
ATOM    617 1HB  GLU A  39       6.057 -21.729  12.989  1.00  0.00           H  
ATOM    618 2HB  GLU A  39       4.392 -21.473  12.487  1.00  0.00           H  
ATOM    619 1HG  GLU A  39       4.095 -23.880  12.163  1.00  0.00           H  
ATOM    620 2HG  GLU A  39       5.779 -24.160  12.599  1.00  0.00           H  
ATOM    621  N   GLN A  40       6.741 -19.673  10.776  1.00  0.00           N  
ATOM    622  CA  GLN A  40       6.882 -18.301  10.309  1.00  0.00           C  
ATOM    623  C   GLN A  40       7.100 -18.208   8.793  1.00  0.00           C  
ATOM    624  O   GLN A  40       6.607 -17.279   8.140  1.00  0.00           O  
ATOM    625  CB  GLN A  40       8.041 -17.618  11.040  1.00  0.00           C  
ATOM    626  CG  GLN A  40       7.761 -17.316  12.503  1.00  0.00           C  
ATOM    627  CD  GLN A  40       8.960 -16.709  13.207  1.00  0.00           C  
ATOM    628  OE1 GLN A  40      10.038 -17.305  13.253  1.00  0.00           O  
ATOM    629  NE2 GLN A  40       8.775 -15.516  13.764  1.00  0.00           N  
ATOM    630  H   GLN A  40       7.445 -20.057  11.391  1.00  0.00           H  
ATOM    631  HA  GLN A  40       5.941 -17.779  10.484  1.00  0.00           H  
ATOM    632 1HB  GLN A  40       8.926 -18.252  10.990  1.00  0.00           H  
ATOM    633 2HB  GLN A  40       8.282 -16.679  10.543  1.00  0.00           H  
ATOM    634 1HG  GLN A  40       6.933 -16.609  12.565  1.00  0.00           H  
ATOM    635 2HG  GLN A  40       7.500 -18.244  13.010  1.00  0.00           H  
ATOM    636 1HE2 GLN A  40       9.529 -15.066  14.243  1.00  0.00           H  
ATOM    637 2HE2 GLN A  40       7.883 -15.068  13.704  1.00  0.00           H  
ATOM    638  N   ALA A  41       7.942 -19.150   8.194  1.00  0.00           N  
ATOM    639  CA  ALA A  41       8.137 -19.301   6.752  1.00  0.00           C  
ATOM    640  C   ALA A  41       6.862 -19.708   6.013  1.00  0.00           C  
ATOM    641  O   ALA A  41       6.626 -19.263   4.890  1.00  0.00           O  
ATOM    642  CB  ALA A  41       9.255 -20.302   6.467  1.00  0.00           C  
ATOM    643  H   ALA A  41       8.482 -19.720   8.828  1.00  0.00           H  
ATOM    644  HA  ALA A  41       8.423 -18.329   6.346  1.00  0.00           H  
ATOM    645 1HB  ALA A  41       9.388 -20.402   5.389  1.00  0.00           H  
ATOM    646 2HB  ALA A  41      10.184 -19.948   6.916  1.00  0.00           H  
ATOM    647 3HB  ALA A  41       8.992 -21.270   6.892  1.00  0.00           H  
ATOM    648  N   ALA A  42       5.955 -20.670   6.580  1.00  0.00           N  
ATOM    649  CA  ALA A  42       4.664 -21.064   6.022  1.00  0.00           C  
ATOM    650  C   ALA A  42       3.775 -19.835   5.994  1.00  0.00           C  
ATOM    651  O   ALA A  42       3.032 -19.618   5.037  1.00  0.00           O  
ATOM    652  CB  ALA A  42       4.025 -22.182   6.834  1.00  0.00           C  
ATOM    653  H   ALA A  42       6.285 -21.118   7.422  1.00  0.00           H  
ATOM    654  HA  ALA A  42       4.828 -21.415   5.003  1.00  0.00           H  
ATOM    655 1HB  ALA A  42       3.051 -22.429   6.410  1.00  0.00           H  
ATOM    656 2HB  ALA A  42       4.666 -23.063   6.807  1.00  0.00           H  
ATOM    657 3HB  ALA A  42       3.900 -21.857   7.865  1.00  0.00           H  
ATOM    658  N   ILE A  43       3.784 -18.853   7.134  1.00  0.00           N  
ATOM    659  CA  ILE A  43       3.009 -17.620   7.229  1.00  0.00           C  
ATOM    660  C   ILE A  43       3.376 -16.641   6.124  1.00  0.00           C  
ATOM    661  O   ILE A  43       2.506 -15.997   5.535  1.00  0.00           O  
ATOM    662  CB  ILE A  43       3.218 -16.947   8.597  1.00  0.00           C  
ATOM    663  CG1 ILE A  43       2.553 -17.769   9.704  1.00  0.00           C  
ATOM    664  CG2 ILE A  43       2.670 -15.528   8.581  1.00  0.00           C  
ATOM    665  CD1 ILE A  43       2.926 -17.328  11.101  1.00  0.00           C  
ATOM    666  H   ILE A  43       4.399 -19.108   7.893  1.00  0.00           H  
ATOM    667  HA  ILE A  43       1.954 -17.872   7.111  1.00  0.00           H  
ATOM    668  HB  ILE A  43       4.283 -16.912   8.827  1.00  0.00           H  
ATOM    669 1HG1 ILE A  43       1.470 -17.706   9.604  1.00  0.00           H  
ATOM    670 2HG1 ILE A  43       2.830 -18.818   9.594  1.00  0.00           H  
ATOM    671 1HG2 ILE A  43       2.826 -15.067   9.557  1.00  0.00           H  
ATOM    672 2HG2 ILE A  43       3.187 -14.947   7.819  1.00  0.00           H  
ATOM    673 3HG2 ILE A  43       1.603 -15.553   8.358  1.00  0.00           H  
ATOM    674 1HD1 ILE A  43       2.416 -17.958  11.830  1.00  0.00           H  
ATOM    675 2HD1 ILE A  43       4.005 -17.417  11.235  1.00  0.00           H  
ATOM    676 3HD1 ILE A  43       2.627 -16.291  11.246  1.00  0.00           H  
ATOM    677  N   ILE A  44       4.683 -16.503   5.813  1.00  0.00           N  
ATOM    678  CA  ILE A  44       5.089 -15.692   4.671  1.00  0.00           C  
ATOM    679  C   ILE A  44       4.485 -16.232   3.375  1.00  0.00           C  
ATOM    680  O   ILE A  44       3.951 -15.474   2.566  1.00  0.00           O  
ATOM    681  CB  ILE A  44       6.623 -15.647   4.548  1.00  0.00           C  
ATOM    682  CG1 ILE A  44       7.229 -14.861   5.714  1.00  0.00           C  
ATOM    683  CG2 ILE A  44       7.032 -15.034   3.218  1.00  0.00           C  
ATOM    684  CD1 ILE A  44       8.712 -15.091   5.900  1.00  0.00           C  
ATOM    685  H   ILE A  44       5.391 -16.961   6.368  1.00  0.00           H  
ATOM    686  HA  ILE A  44       4.711 -14.681   4.823  1.00  0.00           H  
ATOM    687  HB  ILE A  44       7.023 -16.659   4.609  1.00  0.00           H  
ATOM    688 1HG1 ILE A  44       7.066 -13.795   5.557  1.00  0.00           H  
ATOM    689 2HG1 ILE A  44       6.724 -15.135   6.640  1.00  0.00           H  
ATOM    690 1HG2 ILE A  44       8.119 -15.009   3.148  1.00  0.00           H  
ATOM    691 2HG2 ILE A  44       6.630 -15.633   2.402  1.00  0.00           H  
ATOM    692 3HG2 ILE A  44       6.641 -14.019   3.150  1.00  0.00           H  
ATOM    693 1HD1 ILE A  44       9.069 -14.501   6.744  1.00  0.00           H  
ATOM    694 2HD1 ILE A  44       8.895 -16.149   6.093  1.00  0.00           H  
ATOM    695 3HD1 ILE A  44       9.243 -14.790   4.998  1.00  0.00           H  
ATOM    696  N   LEU A  45       4.570 -17.601   3.166  1.00  0.00           N  
ATOM    697  CA  LEU A  45       4.020 -18.210   1.955  1.00  0.00           C  
ATOM    698  C   LEU A  45       2.487 -18.103   1.898  1.00  0.00           C  
ATOM    699  O   LEU A  45       1.911 -17.903   0.846  1.00  0.00           O  
ATOM    700  CB  LEU A  45       4.436 -19.685   1.879  1.00  0.00           C  
ATOM    701  CG  LEU A  45       5.917 -19.942   1.573  1.00  0.00           C  
ATOM    702  CD1 LEU A  45       6.260 -21.390   1.899  1.00  0.00           C  
ATOM    703  CD2 LEU A  45       6.194 -19.633   0.108  1.00  0.00           C  
ATOM    704  H   LEU A  45       5.025 -18.191   3.850  1.00  0.00           H  
ATOM    705  HA  LEU A  45       4.425 -17.689   1.089  1.00  0.00           H  
ATOM    706 1HB  LEU A  45       4.208 -20.160   2.832  1.00  0.00           H  
ATOM    707 2HB  LEU A  45       3.847 -20.173   1.103  1.00  0.00           H  
ATOM    708  HG  LEU A  45       6.536 -19.304   2.203  1.00  0.00           H  
ATOM    709 1HD1 LEU A  45       7.311 -21.573   1.681  1.00  0.00           H  
ATOM    710 2HD1 LEU A  45       6.070 -21.580   2.956  1.00  0.00           H  
ATOM    711 3HD1 LEU A  45       5.643 -22.055   1.295  1.00  0.00           H  
ATOM    712 1HD2 LEU A  45       7.248 -19.815  -0.109  1.00  0.00           H  
ATOM    713 2HD2 LEU A  45       5.576 -20.272  -0.522  1.00  0.00           H  
ATOM    714 3HD2 LEU A  45       5.958 -18.587  -0.093  1.00  0.00           H  
ATOM    715  N   PHE A  46       1.843 -18.241   3.052  1.00  0.00           N  
ATOM    716  CA  PHE A  46       0.396 -18.056   3.183  1.00  0.00           C  
ATOM    717  C   PHE A  46      -0.047 -16.689   2.654  1.00  0.00           C  
ATOM    718  O   PHE A  46      -0.982 -16.587   1.859  1.00  0.00           O  
ATOM    719  CB  PHE A  46      -0.028 -18.201   4.646  1.00  0.00           C  
ATOM    720  CG  PHE A  46      -0.284 -19.621   5.064  1.00  0.00           C  
ATOM    721  CD1 PHE A  46       0.635 -20.305   5.846  1.00  0.00           C  
ATOM    722  CD2 PHE A  46      -1.443 -20.275   4.676  1.00  0.00           C  
ATOM    723  CE1 PHE A  46       0.400 -21.612   6.231  1.00  0.00           C  
ATOM    724  CE2 PHE A  46      -1.681 -21.581   5.061  1.00  0.00           C  
ATOM    725  CZ  PHE A  46      -0.758 -22.249   5.839  1.00  0.00           C  
ATOM    726  H   PHE A  46       2.385 -18.486   3.869  1.00  0.00           H  
ATOM    727  HA  PHE A  46      -0.124 -18.814   2.601  1.00  0.00           H  
ATOM    728 1HB  PHE A  46       0.747 -17.791   5.292  1.00  0.00           H  
ATOM    729 2HB  PHE A  46      -0.936 -17.626   4.820  1.00  0.00           H  
ATOM    730  HD1 PHE A  46       1.550 -19.800   6.157  1.00  0.00           H  
ATOM    731  HD2 PHE A  46      -2.173 -19.747   4.061  1.00  0.00           H  
ATOM    732  HE1 PHE A  46       1.130 -22.137   6.846  1.00  0.00           H  
ATOM    733  HE2 PHE A  46      -2.597 -22.083   4.750  1.00  0.00           H  
ATOM    734  HZ  PHE A  46      -0.943 -23.279   6.142  1.00  0.00           H  
ATOM    735  N   ALA A  47       0.650 -15.541   3.158  1.00  0.00           N  
ATOM    736  CA  ALA A  47       0.372 -14.195   2.683  1.00  0.00           C  
ATOM    737  C   ALA A  47       0.693 -14.040   1.206  1.00  0.00           C  
ATOM    738  O   ALA A  47       0.017 -13.305   0.488  1.00  0.00           O  
ATOM    739  CB  ALA A  47       1.155 -13.176   3.498  1.00  0.00           C  
ATOM    740  H   ALA A  47       1.325 -15.671   3.899  1.00  0.00           H  
ATOM    741  HA  ALA A  47      -0.694 -14.006   2.807  1.00  0.00           H  
ATOM    742 1HB  ALA A  47       0.932 -12.173   3.136  1.00  0.00           H  
ATOM    743 2HB  ALA A  47       0.867 -13.255   4.547  1.00  0.00           H  
ATOM    744 3HB  ALA A  47       2.221 -13.372   3.398  1.00  0.00           H  
ATOM    745  N   ALA A  48       1.868 -14.678   0.655  1.00  0.00           N  
ATOM    746  CA  ALA A  48       2.231 -14.673  -0.762  1.00  0.00           C  
ATOM    747  C   ALA A  48       1.151 -15.352  -1.627  1.00  0.00           C  
ATOM    748  O   ALA A  48       0.873 -14.915  -2.745  1.00  0.00           O  
ATOM    749  CB  ALA A  48       3.572 -15.361  -0.967  1.00  0.00           C  
ATOM    750  H   ALA A  48       2.468 -15.152   1.315  1.00  0.00           H  
ATOM    751  HA  ALA A  48       2.310 -13.637  -1.087  1.00  0.00           H  
ATOM    752 1HB  ALA A  48       3.829 -15.348  -2.026  1.00  0.00           H  
ATOM    753 2HB  ALA A  48       4.341 -14.834  -0.402  1.00  0.00           H  
ATOM    754 3HB  ALA A  48       3.510 -16.390  -0.620  1.00  0.00           H  
ATOM    755  N   ALA A  49       0.455 -16.536  -1.093  1.00  0.00           N  
ATOM    756  CA  ALA A  49      -0.653 -17.211  -1.787  1.00  0.00           C  
ATOM    757  C   ALA A  49      -1.931 -16.372  -1.945  1.00  0.00           C  
ATOM    758  O   ALA A  49      -2.634 -16.476  -2.950  1.00  0.00           O  
ATOM    759  CB  ALA A  49      -1.017 -18.503  -1.069  1.00  0.00           C  
ATOM    760  H   ALA A  49       0.768 -16.891  -0.202  1.00  0.00           H  
ATOM    761  HA  ALA A  49      -0.325 -17.451  -2.799  1.00  0.00           H  
ATOM    762 1HB  ALA A  49      -1.838 -18.992  -1.594  1.00  0.00           H  
ATOM    763 2HB  ALA A  49      -0.152 -19.165  -1.052  1.00  0.00           H  
ATOM    764 3HB  ALA A  49      -1.322 -18.278  -0.048  1.00  0.00           H  
ATOM    765  N   ASN A  50      -2.328 -15.538  -0.865  1.00  0.00           N  
ATOM    766  CA  ASN A  50      -3.537 -14.722  -0.831  1.00  0.00           C  
ATOM    767  C   ASN A  50      -3.388 -13.540  -1.777  1.00  0.00           C  
ATOM    768  O   ASN A  50      -4.373 -13.046  -2.327  1.00  0.00           O  
ATOM    769  CB  ASN A  50      -3.838 -14.251   0.580  1.00  0.00           C  
ATOM    770  CG  ASN A  50      -4.465 -15.324   1.425  1.00  0.00           C  
ATOM    771  OD1 ASN A  50      -5.186 -16.191   0.916  1.00  0.00           O  
ATOM    772  ND2 ASN A  50      -4.205 -15.286   2.707  1.00  0.00           N  
ATOM    773  H   ASN A  50      -1.750 -15.595  -0.039  1.00  0.00           H  
ATOM    774  HA  ASN A  50      -4.374 -15.328  -1.180  1.00  0.00           H  
ATOM    775 1HB  ASN A  50      -2.916 -13.921   1.058  1.00  0.00           H  
ATOM    776 2HB  ASN A  50      -4.512 -13.395   0.541  1.00  0.00           H  
ATOM    777 1HD2 ASN A  50      -4.594 -15.975   3.319  1.00  0.00           H  
ATOM    778 2HD2 ASN A  50      -3.616 -14.566   3.076  1.00  0.00           H  
ATOM    779  N   THR A  51      -2.050 -12.931  -1.989  1.00  0.00           N  
ATOM    780  CA  THR A  51      -1.848 -11.827  -2.929  1.00  0.00           C  
ATOM    781  C   THR A  51      -1.392 -12.300  -4.298  1.00  0.00           C  
ATOM    782  O   THR A  51      -1.672 -11.661  -5.312  1.00  0.00           O  
ATOM    783  CB  THR A  51      -0.823 -10.819  -2.378  1.00  0.00           C  
ATOM    784  OG1 THR A  51      -1.293 -10.289  -1.131  1.00  0.00           O  
ATOM    785  CG2 THR A  51      -0.615  -9.678  -3.362  1.00  0.00           C  
ATOM    786  H   THR A  51      -1.277 -13.237  -1.418  1.00  0.00           H  
ATOM    787  HA  THR A  51      -2.798 -11.310  -3.066  1.00  0.00           H  
ATOM    788  HB  THR A  51       0.128 -11.323  -2.208  1.00  0.00           H  
ATOM    789  HG1 THR A  51      -1.112 -10.919  -0.429  1.00  0.00           H  
ATOM    790 1HG2 THR A  51       0.113  -8.975  -2.956  1.00  0.00           H  
ATOM    791 2HG2 THR A  51      -0.247 -10.076  -4.307  1.00  0.00           H  
ATOM    792 3HG2 THR A  51      -1.561  -9.164  -3.529  1.00  0.00           H  
ATOM    793  N   GLY A  52      -0.659 -13.457  -4.360  1.00  0.00           N  
ATOM    794  CA  GLY A  52      -0.166 -13.990  -5.618  1.00  0.00           C  
ATOM    795  C   GLY A  52       1.177 -13.384  -6.014  1.00  0.00           C  
ATOM    796  O   GLY A  52       1.342 -12.899  -7.133  1.00  0.00           O  
ATOM    797  H   GLY A  52      -0.459 -13.953  -3.503  1.00  0.00           H  
ATOM    798 1HA  GLY A  52      -0.060 -15.072  -5.537  1.00  0.00           H  
ATOM    799 2HA  GLY A  52      -0.893 -13.796  -6.405  1.00  0.00           H  
ATOM    800  N   THR A  53       2.128 -13.416  -5.093  1.00  0.00           N  
ATOM    801  CA  THR A  53       3.448 -12.855  -5.332  1.00  0.00           C  
ATOM    802  C   THR A  53       4.502 -13.902  -4.971  1.00  0.00           C  
ATOM    803  O   THR A  53       4.170 -15.016  -4.563  1.00  0.00           O  
ATOM    804  CB  THR A  53       3.673 -11.566  -4.520  1.00  0.00           C  
ATOM    805  OG1 THR A  53       3.785 -11.889  -3.128  1.00  0.00           O  
ATOM    806  CG2 THR A  53       2.515 -10.600  -4.721  1.00  0.00           C  
ATOM    807  H   THR A  53       1.930 -13.842  -4.198  1.00  0.00           H  
ATOM    808  HA  THR A  53       3.534 -12.612  -6.391  1.00  0.00           H  
ATOM    809  HB  THR A  53       4.597 -11.089  -4.844  1.00  0.00           H  
ATOM    810  HG1 THR A  53       4.672 -12.208  -2.944  1.00  0.00           H  
ATOM    811 1HG2 THR A  53       2.691  -9.695  -4.140  1.00  0.00           H  
ATOM    812 2HG2 THR A  53       2.434 -10.344  -5.777  1.00  0.00           H  
ATOM    813 3HG2 THR A  53       1.589 -11.069  -4.390  1.00  0.00           H  
ATOM    814  N   THR A  54       5.774 -13.555  -5.118  1.00  0.00           N  
ATOM    815  CA  THR A  54       6.840 -14.502  -4.809  1.00  0.00           C  
ATOM    816  C   THR A  54       7.339 -14.343  -3.377  1.00  0.00           C  
ATOM    817  O   THR A  54       6.972 -13.392  -2.686  1.00  0.00           O  
ATOM    818  CB  THR A  54       8.020 -14.343  -5.786  1.00  0.00           C  
ATOM    819  OG1 THR A  54       8.620 -13.054  -5.607  1.00  0.00           O  
ATOM    820  CG2 THR A  54       7.544 -14.483  -7.223  1.00  0.00           C  
ATOM    821  H   THR A  54       6.017 -12.629  -5.445  1.00  0.00           H  
ATOM    822  HA  THR A  54       6.459 -15.512  -4.969  1.00  0.00           H  
ATOM    823  HB  THR A  54       8.767 -15.109  -5.580  1.00  0.00           H  
ATOM    824  HG1 THR A  54       9.462 -13.027  -6.069  1.00  0.00           H  
ATOM    825 1HG2 THR A  54       8.391 -14.368  -7.899  1.00  0.00           H  
ATOM    826 2HG2 THR A  54       7.097 -15.467  -7.365  1.00  0.00           H  
ATOM    827 3HG2 THR A  54       6.803 -13.714  -7.437  1.00  0.00           H  
ATOM    828  N   VAL A  55       8.193 -15.269  -2.943  1.00  0.00           N  
ATOM    829  CA  VAL A  55       8.731 -15.220  -1.589  1.00  0.00           C  
ATOM    830  C   VAL A  55       9.637 -14.000  -1.405  1.00  0.00           C  
ATOM    831  O   VAL A  55       9.644 -13.384  -0.339  1.00  0.00           O  
ATOM    832  CB  VAL A  55       9.527 -16.503  -1.284  1.00  0.00           C  
ATOM    833  CG1 VAL A  55       8.605 -17.714  -1.283  1.00  0.00           C  
ATOM    834  CG2 VAL A  55      10.642 -16.676  -2.304  1.00  0.00           C  
ATOM    835  H   VAL A  55       8.476 -16.017  -3.558  1.00  0.00           H  
ATOM    836  HA  VAL A  55       7.906 -15.051  -0.894  1.00  0.00           H  
ATOM    837  HB  VAL A  55       9.956 -16.425  -0.285  1.00  0.00           H  
ATOM    838 1HG1 VAL A  55       9.184 -18.612  -1.065  1.00  0.00           H  
ATOM    839 2HG1 VAL A  55       7.836 -17.585  -0.521  1.00  0.00           H  
ATOM    840 3HG1 VAL A  55       8.135 -17.814  -2.260  1.00  0.00           H  
ATOM    841 1HG2 VAL A  55      11.200 -17.584  -2.082  1.00  0.00           H  
ATOM    842 2HG2 VAL A  55      10.213 -16.748  -3.304  1.00  0.00           H  
ATOM    843 3HG2 VAL A  55      11.312 -15.817  -2.259  1.00  0.00           H  
ATOM    844  N   GLU A  56      10.359 -13.627  -2.461  1.00  0.00           N  
ATOM    845  CA  GLU A  56      11.291 -12.499  -2.394  1.00  0.00           C  
ATOM    846  C   GLU A  56      10.543 -11.191  -2.161  1.00  0.00           C  
ATOM    847  O   GLU A  56      10.905 -10.398  -1.290  1.00  0.00           O  
ATOM    848  CB  GLU A  56      12.115 -12.405  -3.680  1.00  0.00           C  
ATOM    849  CG  GLU A  56      13.080 -13.563  -3.895  1.00  0.00           C  
ATOM    850  CD  GLU A  56      12.408 -14.788  -4.450  1.00  0.00           C  
ATOM    851  OE1 GLU A  56      11.223 -14.741  -4.679  1.00  0.00           O  
ATOM    852  OE2 GLU A  56      13.082 -15.772  -4.647  1.00  0.00           O  
ATOM    853  H   GLU A  56      10.261 -14.135  -3.329  1.00  0.00           H  
ATOM    854  HA  GLU A  56      11.967 -12.658  -1.555  1.00  0.00           H  
ATOM    855 1HB  GLU A  56      11.445 -12.363  -4.539  1.00  0.00           H  
ATOM    856 2HB  GLU A  56      12.696 -11.482  -3.673  1.00  0.00           H  
ATOM    857 1HG  GLU A  56      13.862 -13.247  -4.585  1.00  0.00           H  
ATOM    858 2HG  GLU A  56      13.550 -13.811  -2.945  1.00  0.00           H  
ATOM    859  N   GLU A  57       9.479 -10.983  -2.928  1.00  0.00           N  
ATOM    860  CA  GLU A  57       8.721  -9.738  -2.840  1.00  0.00           C  
ATOM    861  C   GLU A  57       7.940  -9.672  -1.534  1.00  0.00           C  
ATOM    862  O   GLU A  57       7.861  -8.620  -0.896  1.00  0.00           O  
ATOM    863  CB  GLU A  57       7.764  -9.606  -4.027  1.00  0.00           C  
ATOM    864  CG  GLU A  57       8.452  -9.398  -5.369  1.00  0.00           C  
ATOM    865  CD  GLU A  57       7.484  -9.323  -6.517  1.00  0.00           C  
ATOM    866  OE1 GLU A  57       6.313  -9.521  -6.296  1.00  0.00           O  
ATOM    867  OE2 GLU A  57       7.916  -9.067  -7.616  1.00  0.00           O  
ATOM    868  H   GLU A  57       9.185 -11.694  -3.582  1.00  0.00           H  
ATOM    869  HA  GLU A  57       9.426  -8.904  -2.834  1.00  0.00           H  
ATOM    870 1HB  GLU A  57       7.151 -10.505  -4.101  1.00  0.00           H  
ATOM    871 2HB  GLU A  57       7.092  -8.764  -3.861  1.00  0.00           H  
ATOM    872 1HG  GLU A  57       9.025  -8.472  -5.331  1.00  0.00           H  
ATOM    873 2HG  GLU A  57       9.148 -10.218  -5.540  1.00  0.00           H  
ATOM    874  N   ALA A  58       7.371 -10.810  -1.140  1.00  0.00           N  
ATOM    875  CA  ALA A  58       6.517 -10.869   0.035  1.00  0.00           C  
ATOM    876  C   ALA A  58       7.282 -10.428   1.280  1.00  0.00           C  
ATOM    877  O   ALA A  58       6.749  -9.713   2.129  1.00  0.00           O  
ATOM    878  CB  ALA A  58       5.961 -12.274   0.218  1.00  0.00           C  
ATOM    879  H   ALA A  58       7.536 -11.654  -1.669  1.00  0.00           H  
ATOM    880  HA  ALA A  58       5.687 -10.178  -0.114  1.00  0.00           H  
ATOM    881 1HB  ALA A  58       5.324 -12.302   1.101  1.00  0.00           H  
ATOM    882 2HB  ALA A  58       5.376 -12.549  -0.661  1.00  0.00           H  
ATOM    883 3HB  ALA A  58       6.783 -12.977   0.341  1.00  0.00           H  
ATOM    884  N   VAL A  59       8.540 -10.865   1.381  1.00  0.00           N  
ATOM    885  CA  VAL A  59       9.374 -10.570   2.544  1.00  0.00           C  
ATOM    886  C   VAL A  59       9.783  -9.113   2.519  1.00  0.00           C  
ATOM    887  O   VAL A  59       9.719  -8.420   3.536  1.00  0.00           O  
ATOM    888  CB  VAL A  59      10.632 -11.457   2.558  1.00  0.00           C  
ATOM    889  CG1 VAL A  59      11.591 -11.005   3.650  1.00  0.00           C  
ATOM    890  CG2 VAL A  59      10.237 -12.913   2.757  1.00  0.00           C  
ATOM    891  H   VAL A  59       8.924 -11.416   0.625  1.00  0.00           H  
ATOM    892  HA  VAL A  59       8.804 -10.793   3.445  1.00  0.00           H  
ATOM    893  HB  VAL A  59      11.154 -11.348   1.607  1.00  0.00           H  
ATOM    894 1HG1 VAL A  59      12.475 -11.644   3.645  1.00  0.00           H  
ATOM    895 2HG1 VAL A  59      11.890  -9.972   3.468  1.00  0.00           H  
ATOM    896 3HG1 VAL A  59      11.098 -11.076   4.619  1.00  0.00           H  
ATOM    897 1HG2 VAL A  59      11.132 -13.535   2.765  1.00  0.00           H  
ATOM    898 2HG2 VAL A  59       9.710 -13.020   3.706  1.00  0.00           H  
ATOM    899 3HG2 VAL A  59       9.584 -13.227   1.942  1.00  0.00           H  
ATOM    900  N   GLN A  60      10.236  -8.656   1.317  1.00  0.00           N  
ATOM    901  CA  GLN A  60      10.735  -7.296   1.233  1.00  0.00           C  
ATOM    902  C   GLN A  60       9.631  -6.344   1.646  1.00  0.00           C  
ATOM    903  O   GLN A  60       9.860  -5.408   2.412  1.00  0.00           O  
ATOM    904  CB  GLN A  60      11.223  -6.972  -0.182  1.00  0.00           C  
ATOM    905  CG  GLN A  60      12.502  -7.689  -0.579  1.00  0.00           C  
ATOM    906  CD  GLN A  60      12.898  -7.411  -2.016  1.00  0.00           C  
ATOM    907  OE1 GLN A  60      12.047  -7.146  -2.870  1.00  0.00           O  
ATOM    908  NE2 GLN A  60      14.196  -7.471  -2.293  1.00  0.00           N  
ATOM    909  H   GLN A  60      10.235  -9.232   0.487  1.00  0.00           H  
ATOM    910  HA  GLN A  60      11.573  -7.192   1.923  1.00  0.00           H  
ATOM    911 1HB  GLN A  60      10.450  -7.238  -0.903  1.00  0.00           H  
ATOM    912 2HB  GLN A  60      11.397  -5.900  -0.270  1.00  0.00           H  
ATOM    913 1HG  GLN A  60      13.311  -7.354   0.070  1.00  0.00           H  
ATOM    914 2HG  GLN A  60      12.354  -8.763  -0.466  1.00  0.00           H  
ATOM    915 1HE2 GLN A  60      14.518  -7.297  -3.225  1.00  0.00           H  
ATOM    916 2HE2 GLN A  60      14.852  -7.690  -1.571  1.00  0.00           H  
ATOM    917  N   GLU A  61       8.422  -6.578   1.140  1.00  0.00           N  
ATOM    918  CA  GLU A  61       7.297  -5.716   1.481  1.00  0.00           C  
ATOM    919  C   GLU A  61       6.891  -5.774   2.956  1.00  0.00           C  
ATOM    920  O   GLU A  61       6.586  -4.750   3.567  1.00  0.00           O  
ATOM    921  CB  GLU A  61       6.092  -6.082   0.611  1.00  0.00           C  
ATOM    922  CG  GLU A  61       6.212  -5.648  -0.843  1.00  0.00           C  
ATOM    923  CD  GLU A  61       5.044  -6.086  -1.682  1.00  0.00           C  
ATOM    924  OE1 GLU A  61       4.286  -6.909  -1.228  1.00  0.00           O  
ATOM    925  OE2 GLU A  61       4.909  -5.596  -2.779  1.00  0.00           O  
ATOM    926  H   GLU A  61       8.273  -7.357   0.514  1.00  0.00           H  
ATOM    927  HA  GLU A  61       7.577  -4.683   1.273  1.00  0.00           H  
ATOM    928 1HB  GLU A  61       5.947  -7.162   0.627  1.00  0.00           H  
ATOM    929 2HB  GLU A  61       5.193  -5.625   1.024  1.00  0.00           H  
ATOM    930 1HG  GLU A  61       6.286  -4.562  -0.882  1.00  0.00           H  
ATOM    931 2HG  GLU A  61       7.128  -6.062  -1.261  1.00  0.00           H  
ATOM    932  N   ALA A  62       6.890  -7.002   3.532  1.00  0.00           N  
ATOM    933  CA  ALA A  62       6.503  -7.148   4.938  1.00  0.00           C  
ATOM    934  C   ALA A  62       7.456  -6.401   5.864  1.00  0.00           C  
ATOM    935  O   ALA A  62       7.034  -5.808   6.858  1.00  0.00           O  
ATOM    936  CB  ALA A  62       6.446  -8.619   5.322  1.00  0.00           C  
ATOM    937  H   ALA A  62       7.153  -7.824   3.006  1.00  0.00           H  
ATOM    938  HA  ALA A  62       5.512  -6.712   5.064  1.00  0.00           H  
ATOM    939 1HB  ALA A  62       6.157  -8.711   6.369  1.00  0.00           H  
ATOM    940 2HB  ALA A  62       5.715  -9.131   4.698  1.00  0.00           H  
ATOM    941 3HB  ALA A  62       7.427  -9.072   5.177  1.00  0.00           H  
ATOM    942  N   LEU A  63       8.740  -6.444   5.518  1.00  0.00           N  
ATOM    943  CA  LEU A  63       9.797  -5.803   6.299  1.00  0.00           C  
ATOM    944  C   LEU A  63       9.674  -4.284   6.246  1.00  0.00           C  
ATOM    945  O   LEU A  63       9.850  -3.604   7.266  1.00  0.00           O  
ATOM    946  CB  LEU A  63      11.176  -6.229   5.779  1.00  0.00           C  
ATOM    947  CG  LEU A  63      11.569  -7.686   6.052  1.00  0.00           C  
ATOM    948  CD1 LEU A  63      12.827  -8.029   5.266  1.00  0.00           C  
ATOM    949  CD2 LEU A  63      11.787  -7.882   7.546  1.00  0.00           C  
ATOM    950  H   LEU A  63       8.984  -6.943   4.675  1.00  0.00           H  
ATOM    951  HA  LEU A  63       9.691  -6.107   7.339  1.00  0.00           H  
ATOM    952 1HB  LEU A  63      11.204  -6.074   4.702  1.00  0.00           H  
ATOM    953 2HB  LEU A  63      11.932  -5.590   6.237  1.00  0.00           H  
ATOM    954  HG  LEU A  63      10.771  -8.347   5.713  1.00  0.00           H  
ATOM    955 1HD1 LEU A  63      13.105  -9.065   5.459  1.00  0.00           H  
ATOM    956 2HD1 LEU A  63      12.636  -7.899   4.200  1.00  0.00           H  
ATOM    957 3HD1 LEU A  63      13.639  -7.371   5.573  1.00  0.00           H  
ATOM    958 1HD2 LEU A  63      12.066  -8.918   7.739  1.00  0.00           H  
ATOM    959 2HD2 LEU A  63      12.585  -7.222   7.885  1.00  0.00           H  
ATOM    960 3HD2 LEU A  63      10.868  -7.647   8.082  1.00  0.00           H  
ATOM    961  N   GLN A  64       9.360  -3.762   5.062  1.00  0.00           N  
ATOM    962  CA  GLN A  64       9.159  -2.320   4.885  1.00  0.00           C  
ATOM    963  C   GLN A  64       7.946  -1.827   5.675  1.00  0.00           C  
ATOM    964  O   GLN A  64       8.020  -0.822   6.382  1.00  0.00           O  
ATOM    965  CB  GLN A  64       8.988  -1.980   3.402  1.00  0.00           C  
ATOM    966  CG  GLN A  64      10.251  -2.147   2.575  1.00  0.00           C  
ATOM    967  CD  GLN A  64      10.015  -1.892   1.099  1.00  0.00           C  
ATOM    968  OE1 GLN A  64       8.910  -2.099   0.588  1.00  0.00           O  
ATOM    969  NE2 GLN A  64      11.052  -1.441   0.403  1.00  0.00           N  
ATOM    970  H   GLN A  64       9.258  -4.374   4.265  1.00  0.00           H  
ATOM    971  HA  GLN A  64      10.039  -1.799   5.262  1.00  0.00           H  
ATOM    972 1HB  GLN A  64       8.216  -2.618   2.969  1.00  0.00           H  
ATOM    973 2HB  GLN A  64       8.653  -0.948   3.301  1.00  0.00           H  
ATOM    974 1HG  GLN A  64      11.000  -1.438   2.929  1.00  0.00           H  
ATOM    975 2HG  GLN A  64      10.618  -3.167   2.692  1.00  0.00           H  
ATOM    976 1HE2 GLN A  64      10.956  -1.255  -0.576  1.00  0.00           H  
ATOM    977 2HE2 GLN A  64      11.930  -1.288   0.857  1.00  0.00           H  
ATOM    978  N   LEU A  65       6.831  -2.542   5.549  1.00  0.00           N  
ATOM    979  CA  LEU A  65       5.605  -2.201   6.271  1.00  0.00           C  
ATOM    980  C   LEU A  65       5.782  -2.423   7.781  1.00  0.00           C  
ATOM    981  O   LEU A  65       5.277  -1.657   8.598  1.00  0.00           O  
ATOM    982  CB  LEU A  65       4.434  -3.045   5.753  1.00  0.00           C  
ATOM    983  CG  LEU A  65       3.076  -2.776   6.415  1.00  0.00           C  
ATOM    984  CD1 LEU A  65       2.680  -1.323   6.189  1.00  0.00           C  
ATOM    985  CD2 LEU A  65       2.034  -3.724   5.839  1.00  0.00           C  
ATOM    986  H   LEU A  65       6.834  -3.345   4.934  1.00  0.00           H  
ATOM    987  HA  LEU A  65       5.379  -1.152   6.091  1.00  0.00           H  
ATOM    988 1HB  LEU A  65       4.323  -2.868   4.686  1.00  0.00           H  
ATOM    989 2HB  LEU A  65       4.672  -4.099   5.902  1.00  0.00           H  
ATOM    990  HG  LEU A  65       3.157  -2.936   7.490  1.00  0.00           H  
ATOM    991 1HD1 LEU A  65       1.716  -1.132   6.659  1.00  0.00           H  
ATOM    992 2HD1 LEU A  65       3.433  -0.668   6.627  1.00  0.00           H  
ATOM    993 3HD1 LEU A  65       2.608  -1.129   5.120  1.00  0.00           H  
ATOM    994 1HD2 LEU A  65       1.069  -3.532   6.310  1.00  0.00           H  
ATOM    995 2HD2 LEU A  65       1.951  -3.563   4.764  1.00  0.00           H  
ATOM    996 3HD2 LEU A  65       2.334  -4.753   6.030  1.00  0.00           H  
ATOM    997  N   LYS A  66       6.500  -3.596   8.311  1.00  0.00           N  
ATOM    998  CA  LYS A  66       6.847  -3.917   9.689  1.00  0.00           C  
ATOM    999  C   LYS A  66       7.569  -2.770  10.384  1.00  0.00           C  
ATOM   1000  O   LYS A  66       7.203  -2.363  11.484  1.00  0.00           O  
ATOM   1001  CB  LYS A  66       7.710  -5.178   9.736  1.00  0.00           C  
ATOM   1002  CG  LYS A  66       8.115  -5.612  11.139  1.00  0.00           C  
ATOM   1003  CD  LYS A  66       9.139  -6.737  11.096  1.00  0.00           C  
ATOM   1004  CE  LYS A  66       9.511  -7.202  12.496  1.00  0.00           C  
ATOM   1005  NZ  LYS A  66      10.376  -6.216  13.199  1.00  0.00           N  
ATOM   1006  H   LYS A  66       6.765  -4.238   7.576  1.00  0.00           H  
ATOM   1007  HA  LYS A  66       5.930  -4.134  10.237  1.00  0.00           H  
ATOM   1008 1HB  LYS A  66       7.172  -6.006   9.273  1.00  0.00           H  
ATOM   1009 2HB  LYS A  66       8.622  -5.017   9.160  1.00  0.00           H  
ATOM   1010 1HG  LYS A  66       8.541  -4.763  11.674  1.00  0.00           H  
ATOM   1011 2HG  LYS A  66       7.234  -5.955  11.681  1.00  0.00           H  
ATOM   1012 1HD  LYS A  66       8.732  -7.580  10.538  1.00  0.00           H  
ATOM   1013 2HD  LYS A  66      10.040  -6.389  10.589  1.00  0.00           H  
ATOM   1014 1HE  LYS A  66       8.605  -7.354  13.081  1.00  0.00           H  
ATOM   1015 2HE  LYS A  66      10.041  -8.152  12.435  1.00  0.00           H  
ATOM   1016 1HZ  LYS A  66      10.599  -6.561  14.122  1.00  0.00           H  
ATOM   1017 2HZ  LYS A  66      11.229  -6.082  12.675  1.00  0.00           H  
ATOM   1018 3HZ  LYS A  66       9.888  -5.336  13.279  1.00  0.00           H  
ATOM   1019  N   THR A  67       8.604  -2.246   9.739  1.00  0.00           N  
ATOM   1020  CA  THR A  67       9.377  -1.157  10.331  1.00  0.00           C  
ATOM   1021  C   THR A  67       8.547   0.117  10.485  1.00  0.00           C  
ATOM   1022  O   THR A  67       8.564   0.759  11.531  1.00  0.00           O  
ATOM   1023  CB  THR A  67      10.630  -0.854   9.489  1.00  0.00           C  
ATOM   1024  OG1 THR A  67      11.472  -2.013   9.446  1.00  0.00           O  
ATOM   1025  CG2 THR A  67      11.406   0.310  10.086  1.00  0.00           C  
ATOM   1026  H   THR A  67       8.867  -2.598   8.829  1.00  0.00           H  
ATOM   1027  HA  THR A  67       9.680  -1.453  11.336  1.00  0.00           H  
ATOM   1028  HB  THR A  67      10.332  -0.601   8.472  1.00  0.00           H  
ATOM   1029  HG1 THR A  67      10.990  -2.744   9.051  1.00  0.00           H  
ATOM   1030 1HG2 THR A  67      12.288   0.510   9.478  1.00  0.00           H  
ATOM   1031 2HG2 THR A  67      10.772   1.196  10.110  1.00  0.00           H  
ATOM   1032 3HG2 THR A  67      11.715   0.059  11.100  1.00  0.00           H  
ATOM   1033  N   LYS A  68       7.809   0.473   9.438  1.00  0.00           N  
ATOM   1034  CA  LYS A  68       7.004   1.696   9.453  1.00  0.00           C  
ATOM   1035  C   LYS A  68       5.889   1.676  10.522  1.00  0.00           C  
ATOM   1036  O   LYS A  68       5.630   2.695  11.166  1.00  0.00           O  
ATOM   1037  CB  LYS A  68       6.393   1.929   8.071  1.00  0.00           C  
ATOM   1038  CG  LYS A  68       7.391   2.371   7.009  1.00  0.00           C  
ATOM   1039  CD  LYS A  68       6.713   2.567   5.661  1.00  0.00           C  
ATOM   1040  CE  LYS A  68       7.710   3.009   4.599  1.00  0.00           C  
ATOM   1041  NZ  LYS A  68       7.060   3.206   3.274  1.00  0.00           N  
ATOM   1042  H   LYS A  68       7.805  -0.109   8.612  1.00  0.00           H  
ATOM   1043  HA  LYS A  68       7.643   2.528   9.754  1.00  0.00           H  
ATOM   1044 1HB  LYS A  68       5.919   1.010   7.722  1.00  0.00           H  
ATOM   1045 2HB  LYS A  68       5.618   2.692   8.139  1.00  0.00           H  
ATOM   1046 1HG  LYS A  68       7.855   3.309   7.313  1.00  0.00           H  
ATOM   1047 2HG  LYS A  68       8.171   1.616   6.907  1.00  0.00           H  
ATOM   1048 1HD  LYS A  68       6.250   1.632   5.346  1.00  0.00           H  
ATOM   1049 2HD  LYS A  68       5.935   3.325   5.752  1.00  0.00           H  
ATOM   1050 1HE  LYS A  68       8.176   3.945   4.904  1.00  0.00           H  
ATOM   1051 2HE  LYS A  68       8.490   2.255   4.497  1.00  0.00           H  
ATOM   1052 1HZ  LYS A  68       7.753   3.498   2.599  1.00  0.00           H  
ATOM   1053 2HZ  LYS A  68       6.639   2.338   2.973  1.00  0.00           H  
ATOM   1054 3HZ  LYS A  68       6.346   3.917   3.351  1.00  0.00           H  
ATOM   1055  N   LEU A  69       5.242   0.526  10.722  1.00  0.00           N  
ATOM   1056  CA  LEU A  69       4.179   0.427  11.725  1.00  0.00           C  
ATOM   1057  C   LEU A  69       4.702   0.151  13.139  1.00  0.00           C  
ATOM   1058  O   LEU A  69       4.054   0.503  14.132  1.00  0.00           O  
ATOM   1059  CB  LEU A  69       3.196  -0.681  11.324  1.00  0.00           C  
ATOM   1060  CG  LEU A  69       2.425  -0.445  10.019  1.00  0.00           C  
ATOM   1061  CD1 LEU A  69       1.597  -1.680   9.688  1.00  0.00           C  
ATOM   1062  CD2 LEU A  69       1.539   0.784  10.166  1.00  0.00           C  
ATOM   1063  H   LEU A  69       5.482  -0.290  10.179  1.00  0.00           H  
ATOM   1064  HA  LEU A  69       3.670   1.389  11.782  1.00  0.00           H  
ATOM   1065 1HB  LEU A  69       3.748  -1.612  11.219  1.00  0.00           H  
ATOM   1066 2HB  LEU A  69       2.465  -0.802  12.123  1.00  0.00           H  
ATOM   1067  HG  LEU A  69       3.131  -0.288   9.202  1.00  0.00           H  
ATOM   1068 1HD1 LEU A  69       1.050  -1.513   8.760  1.00  0.00           H  
ATOM   1069 2HD1 LEU A  69       2.258  -2.539   9.569  1.00  0.00           H  
ATOM   1070 3HD1 LEU A  69       0.892  -1.872  10.495  1.00  0.00           H  
ATOM   1071 1HD2 LEU A  69       0.993   0.950   9.238  1.00  0.00           H  
ATOM   1072 2HD2 LEU A  69       0.833   0.627  10.981  1.00  0.00           H  
ATOM   1073 3HD2 LEU A  69       2.158   1.653  10.385  1.00  0.00           H  
ATOM   1074  N   GLY A  70       5.861  -0.492  13.234  1.00  0.00           N  
ATOM   1075  CA  GLY A  70       6.378  -0.900  14.527  1.00  0.00           C  
ATOM   1076  C   GLY A  70       5.691  -2.148  15.047  1.00  0.00           C  
ATOM   1077  O   GLY A  70       5.399  -2.266  16.236  1.00  0.00           O  
ATOM   1078  H   GLY A  70       6.394  -0.701  12.403  1.00  0.00           H  
ATOM   1079 1HA  GLY A  70       7.449  -1.087  14.448  1.00  0.00           H  
ATOM   1080 2HA  GLY A  70       6.244  -0.092  15.244  1.00  0.00           H  
ATOM   1081  N   VAL A  71       5.426  -3.090  14.146  1.00  0.00           N  
ATOM   1082  CA  VAL A  71       4.666  -4.278  14.501  1.00  0.00           C  
ATOM   1083  C   VAL A  71       5.513  -5.484  14.175  1.00  0.00           C  
ATOM   1084  O   VAL A  71       6.650  -5.342  13.746  1.00  0.00           O  
ATOM   1085  CB  VAL A  71       3.335  -4.344  13.729  1.00  0.00           C  
ATOM   1086  CG1 VAL A  71       2.466  -3.140  14.062  1.00  0.00           C  
ATOM   1087  CG2 VAL A  71       3.606  -4.416  12.234  1.00  0.00           C  
ATOM   1088  H   VAL A  71       5.754  -2.981  13.196  1.00  0.00           H  
ATOM   1089  HA  VAL A  71       4.444  -4.239  15.569  1.00  0.00           H  
ATOM   1090  HB  VAL A  71       2.787  -5.232  14.043  1.00  0.00           H  
ATOM   1091 1HG1 VAL A  71       1.529  -3.203  13.508  1.00  0.00           H  
ATOM   1092 2HG1 VAL A  71       2.255  -3.128  15.131  1.00  0.00           H  
ATOM   1093 3HG1 VAL A  71       2.990  -2.225  13.784  1.00  0.00           H  
ATOM   1094 1HG2 VAL A  71       2.661  -4.463  11.695  1.00  0.00           H  
ATOM   1095 2HG2 VAL A  71       4.159  -3.531  11.921  1.00  0.00           H  
ATOM   1096 3HG2 VAL A  71       4.194  -5.308  12.014  1.00  0.00           H  
ATOM   1097  N   SER A  72       4.993  -6.805  14.358  1.00  0.00           N  
ATOM   1098  CA  SER A  72       5.620  -8.071  14.006  1.00  0.00           C  
ATOM   1099  C   SER A  72       5.610  -8.270  12.498  1.00  0.00           C  
ATOM   1100  O   SER A  72       4.857  -7.597  11.782  1.00  0.00           O  
ATOM   1101  CB  SER A  72       4.904  -9.222  14.685  1.00  0.00           C  
ATOM   1102  OG  SER A  72       3.623  -9.406  14.145  1.00  0.00           O  
ATOM   1103  H   SER A  72       4.073  -6.813  14.775  1.00  0.00           H  
ATOM   1104  HA  SER A  72       6.653  -8.052  14.352  1.00  0.00           H  
ATOM   1105 1HB  SER A  72       5.486 -10.136  14.563  1.00  0.00           H  
ATOM   1106 2HB  SER A  72       4.826  -9.023  15.752  1.00  0.00           H  
ATOM   1107  HG  SER A  72       3.253 -10.168  14.596  1.00  0.00           H  
ATOM   1108  N   LEU A  73       6.447  -9.189  12.022  1.00  0.00           N  
ATOM   1109  CA  LEU A  73       6.501  -9.539  10.603  1.00  0.00           C  
ATOM   1110  C   LEU A  73       5.159 -10.148  10.159  1.00  0.00           C  
ATOM   1111  O   LEU A  73       4.674  -9.892   9.045  1.00  0.00           O  
ATOM   1112  CB  LEU A  73       7.644 -10.527  10.338  1.00  0.00           C  
ATOM   1113  CG  LEU A  73       7.888 -10.880   8.866  1.00  0.00           C  
ATOM   1114  CD1 LEU A  73       8.318  -9.631   8.109  1.00  0.00           C  
ATOM   1115  CD2 LEU A  73       8.950 -11.967   8.775  1.00  0.00           C  
ATOM   1116  H   LEU A  73       7.065  -9.659  12.666  1.00  0.00           H  
ATOM   1117  HA  LEU A  73       6.686  -8.630  10.031  1.00  0.00           H  
ATOM   1118 1HB  LEU A  73       8.566 -10.107  10.737  1.00  0.00           H  
ATOM   1119 2HB  LEU A  73       7.431 -11.455  10.870  1.00  0.00           H  
ATOM   1120  HG  LEU A  73       6.963 -11.240   8.418  1.00  0.00           H  
ATOM   1121 1HD1 LEU A  73       8.494  -9.881   7.062  1.00  0.00           H  
ATOM   1122 2HD1 LEU A  73       7.533  -8.877   8.174  1.00  0.00           H  
ATOM   1123 3HD1 LEU A  73       9.235  -9.239   8.545  1.00  0.00           H  
ATOM   1124 1HD2 LEU A  73       9.124 -12.219   7.728  1.00  0.00           H  
ATOM   1125 2HD2 LEU A  73       9.877 -11.608   9.221  1.00  0.00           H  
ATOM   1126 3HD2 LEU A  73       8.609 -12.854   9.309  1.00  0.00           H  
ATOM   1127  N   GLU A  74       4.476 -11.026  11.045  1.00  0.00           N  
ATOM   1128  CA  GLU A  74       3.203 -11.695  10.796  1.00  0.00           C  
ATOM   1129  C   GLU A  74       2.097 -10.684  10.569  1.00  0.00           C  
ATOM   1130  O   GLU A  74       1.223 -10.884   9.726  1.00  0.00           O  
ATOM   1131  CB  GLU A  74       2.838 -12.610  11.968  1.00  0.00           C  
ATOM   1132  CG  GLU A  74       3.780 -13.789  12.160  1.00  0.00           C  
ATOM   1133  CD  GLU A  74       5.039 -13.420  12.892  1.00  0.00           C  
ATOM   1134  OE1 GLU A  74       5.177 -12.277  13.258  1.00  0.00           O  
ATOM   1135  OE2 GLU A  74       5.865 -14.281  13.087  1.00  0.00           O  
ATOM   1136  H   GLU A  74       4.936 -11.159  11.934  1.00  0.00           H  
ATOM   1137  HA  GLU A  74       3.306 -12.291   9.889  1.00  0.00           H  
ATOM   1138 1HB  GLU A  74       2.832 -12.032  12.892  1.00  0.00           H  
ATOM   1139 2HB  GLU A  74       1.832 -13.005  11.821  1.00  0.00           H  
ATOM   1140 1HG  GLU A  74       3.262 -14.566  12.721  1.00  0.00           H  
ATOM   1141 2HG  GLU A  74       4.038 -14.198  11.184  1.00  0.00           H  
ATOM   1142  N   ALA A  75       2.143  -9.591  11.335  1.00  0.00           N  
ATOM   1143  CA  ALA A  75       1.190  -8.500  11.214  1.00  0.00           C  
ATOM   1144  C   ALA A  75       1.302  -7.799   9.867  1.00  0.00           C  
ATOM   1145  O   ALA A  75       0.300  -7.561   9.196  1.00  0.00           O  
ATOM   1146  CB  ALA A  75       1.389  -7.501  12.345  1.00  0.00           C  
ATOM   1147  H   ALA A  75       2.879  -9.527  12.025  1.00  0.00           H  
ATOM   1148  HA  ALA A  75       0.185  -8.919  11.284  1.00  0.00           H  
ATOM   1149 1HB  ALA A  75       0.665  -6.692  12.248  1.00  0.00           H  
ATOM   1150 2HB  ALA A  75       1.245  -8.003  13.303  1.00  0.00           H  
ATOM   1151 3HB  ALA A  75       2.397  -7.094  12.297  1.00  0.00           H  
ATOM   1152  N   ALA A  76       2.534  -7.477   9.485  1.00  0.00           N  
ATOM   1153  CA  ALA A  76       2.780  -6.791   8.233  1.00  0.00           C  
ATOM   1154  C   ALA A  76       2.305  -7.656   7.081  1.00  0.00           C  
ATOM   1155  O   ALA A  76       1.685  -7.165   6.138  1.00  0.00           O  
ATOM   1156  CB  ALA A  76       4.257  -6.450   8.096  1.00  0.00           C  
ATOM   1157  H   ALA A  76       3.317  -7.713  10.079  1.00  0.00           H  
ATOM   1158  HA  ALA A  76       2.204  -5.865   8.236  1.00  0.00           H  
ATOM   1159 1HB  ALA A  76       4.426  -5.935   7.150  1.00  0.00           H  
ATOM   1160 2HB  ALA A  76       4.560  -5.805   8.920  1.00  0.00           H  
ATOM   1161 3HB  ALA A  76       4.844  -7.368   8.120  1.00  0.00           H  
ATOM   1162  N   LEU A  77       2.595  -8.971   7.146  1.00  0.00           N  
ATOM   1163  CA  LEU A  77       2.220  -9.918   6.114  1.00  0.00           C  
ATOM   1164  C   LEU A  77       0.688 -10.009   5.997  1.00  0.00           C  
ATOM   1165  O   LEU A  77       0.142 -10.074   4.897  1.00  0.00           O  
ATOM   1166  CB  LEU A  77       2.812 -11.298   6.426  1.00  0.00           C  
ATOM   1167  CG  LEU A  77       4.330 -11.428   6.244  1.00  0.00           C  
ATOM   1168  CD1 LEU A  77       4.836 -12.625   7.037  1.00  0.00           C  
ATOM   1169  CD2 LEU A  77       4.654 -11.575   4.765  1.00  0.00           C  
ATOM   1170  H   LEU A  77       3.099  -9.302   7.957  1.00  0.00           H  
ATOM   1171  HA  LEU A  77       2.623  -9.570   5.164  1.00  0.00           H  
ATOM   1172 1HB  LEU A  77       2.579 -11.550   7.459  1.00  0.00           H  
ATOM   1173 2HB  LEU A  77       2.337 -12.035   5.778  1.00  0.00           H  
ATOM   1174  HG  LEU A  77       4.821 -10.537   6.636  1.00  0.00           H  
ATOM   1175 1HD1 LEU A  77       5.914 -12.717   6.909  1.00  0.00           H  
ATOM   1176 2HD1 LEU A  77       4.608 -12.484   8.094  1.00  0.00           H  
ATOM   1177 3HD1 LEU A  77       4.349 -13.531   6.678  1.00  0.00           H  
ATOM   1178 1HD2 LEU A  77       5.733 -11.667   4.636  1.00  0.00           H  
ATOM   1179 2HD2 LEU A  77       4.165 -12.467   4.373  1.00  0.00           H  
ATOM   1180 3HD2 LEU A  77       4.297 -10.698   4.225  1.00  0.00           H  
ATOM   1181  N   ALA A  78      -0.120 -10.088   7.165  1.00  0.00           N  
ATOM   1182  CA  ALA A  78      -1.576 -10.196   7.187  1.00  0.00           C  
ATOM   1183  C   ALA A  78      -2.187  -8.949   6.566  1.00  0.00           C  
ATOM   1184  O   ALA A  78      -3.251  -9.008   5.949  1.00  0.00           O  
ATOM   1185  CB  ALA A  78      -2.085 -10.395   8.607  1.00  0.00           C  
ATOM   1186  H   ALA A  78       0.389 -10.123   8.037  1.00  0.00           H  
ATOM   1187  HA  ALA A  78      -1.859 -11.059   6.584  1.00  0.00           H  
ATOM   1188 1HB  ALA A  78      -3.173 -10.456   8.598  1.00  0.00           H  
ATOM   1189 2HB  ALA A  78      -1.673 -11.318   9.015  1.00  0.00           H  
ATOM   1190 3HB  ALA A  78      -1.774  -9.554   9.225  1.00  0.00           H  
ATOM   1191  N   ILE A  79      -1.588  -7.668   6.724  1.00  0.00           N  
ATOM   1192  CA  ILE A  79      -2.084  -6.405   6.193  1.00  0.00           C  
ATOM   1193  C   ILE A  79      -1.956  -6.420   4.680  1.00  0.00           C  
ATOM   1194  O   ILE A  79      -2.886  -6.046   3.965  1.00  0.00           O  
ATOM   1195  CB  ILE A  79      -1.314  -5.205   6.776  1.00  0.00           C  
ATOM   1196  CG1 ILE A  79      -1.600  -5.064   8.273  1.00  0.00           C  
ATOM   1197  CG2 ILE A  79      -1.682  -3.928   6.037  1.00  0.00           C  
ATOM   1198  CD1 ILE A  79      -0.653  -4.129   8.990  1.00  0.00           C  
ATOM   1199  H   ILE A  79      -0.763  -7.666   7.306  1.00  0.00           H  
ATOM   1200  HA  ILE A  79      -3.135  -6.305   6.464  1.00  0.00           H  
ATOM   1201  HB  ILE A  79      -0.242  -5.378   6.675  1.00  0.00           H  
ATOM   1202 1HG1 ILE A  79      -2.616  -4.697   8.415  1.00  0.00           H  
ATOM   1203 2HG1 ILE A  79      -1.537  -6.042   8.750  1.00  0.00           H  
ATOM   1204 1HG2 ILE A  79      -1.130  -3.091   6.461  1.00  0.00           H  
ATOM   1205 2HG2 ILE A  79      -1.429  -4.032   4.983  1.00  0.00           H  
ATOM   1206 3HG2 ILE A  79      -2.752  -3.745   6.136  1.00  0.00           H  
ATOM   1207 1HD1 ILE A  79      -0.920  -4.081  10.046  1.00  0.00           H  
ATOM   1208 2HD1 ILE A  79       0.368  -4.498   8.890  1.00  0.00           H  
ATOM   1209 3HD1 ILE A  79      -0.725  -3.134   8.553  1.00  0.00           H  
ATOM   1210  N   LEU A  80      -0.789  -6.856   4.195  1.00  0.00           N  
ATOM   1211  CA  LEU A  80      -0.498  -6.918   2.757  1.00  0.00           C  
ATOM   1212  C   LEU A  80      -1.465  -7.874   2.077  1.00  0.00           C  
ATOM   1213  O   LEU A  80      -1.899  -7.636   0.950  1.00  0.00           O  
ATOM   1214  CB  LEU A  80       0.946  -7.374   2.512  1.00  0.00           C  
ATOM   1215  CG  LEU A  80       2.038  -6.396   2.963  1.00  0.00           C  
ATOM   1216  CD1 LEU A  80       3.390  -7.097   2.938  1.00  0.00           C  
ATOM   1217  CD2 LEU A  80       2.038  -5.178   2.052  1.00  0.00           C  
ATOM   1218  H   LEU A  80      -0.084  -7.154   4.854  1.00  0.00           H  
ATOM   1219  HA  LEU A  80      -0.642  -5.921   2.339  1.00  0.00           H  
ATOM   1220 1HB  LEU A  80       1.107  -8.315   3.036  1.00  0.00           H  
ATOM   1221 2HB  LEU A  80       1.079  -7.550   1.444  1.00  0.00           H  
ATOM   1222  HG  LEU A  80       1.846  -6.082   3.990  1.00  0.00           H  
ATOM   1223 1HD1 LEU A  80       4.166  -6.402   3.259  1.00  0.00           H  
ATOM   1224 2HD1 LEU A  80       3.369  -7.953   3.612  1.00  0.00           H  
ATOM   1225 3HD1 LEU A  80       3.604  -7.437   1.926  1.00  0.00           H  
ATOM   1226 1HD2 LEU A  80       2.814  -4.482   2.373  1.00  0.00           H  
ATOM   1227 2HD2 LEU A  80       2.233  -5.490   1.026  1.00  0.00           H  
ATOM   1228 3HD2 LEU A  80       1.066  -4.686   2.104  1.00  0.00           H  
ATOM   1229  N   SER A  81      -1.784  -9.124   2.732  1.00  0.00           N  
ATOM   1230  CA  SER A  81      -2.713 -10.099   2.202  1.00  0.00           C  
ATOM   1231  C   SER A  81      -4.143  -9.593   2.249  1.00  0.00           C  
ATOM   1232  O   SER A  81      -4.955  -9.920   1.384  1.00  0.00           O  
ATOM   1233  CB  SER A  81      -2.600 -11.396   2.980  1.00  0.00           C  
ATOM   1234  OG  SER A  81      -2.935 -11.204   4.327  1.00  0.00           O  
ATOM   1235  H   SER A  81      -1.300  -9.323   3.596  1.00  0.00           H  
ATOM   1236  HA  SER A  81      -2.457 -10.276   1.157  1.00  0.00           H  
ATOM   1237 1HB  SER A  81      -3.261 -12.142   2.541  1.00  0.00           H  
ATOM   1238 2HB  SER A  81      -1.582 -11.777   2.906  1.00  0.00           H  
ATOM   1239  HG  SER A  81      -3.069 -12.081   4.694  1.00  0.00           H  
ATOM   1240  N   ALA A  82      -4.578  -8.824   3.398  1.00  0.00           N  
ATOM   1241  CA  ALA A  82      -5.909  -8.229   3.504  1.00  0.00           C  
ATOM   1242  C   ALA A  82      -6.165  -7.212   2.385  1.00  0.00           C  
ATOM   1243  O   ALA A  82      -7.270  -7.125   1.851  1.00  0.00           O  
ATOM   1244  CB  ALA A  82      -6.084  -7.571   4.865  1.00  0.00           C  
ATOM   1245  H   ALA A  82      -3.945  -8.755   4.182  1.00  0.00           H  
ATOM   1246  HA  ALA A  82      -6.646  -9.025   3.400  1.00  0.00           H  
ATOM   1247 1HB  ALA A  82      -7.083  -7.136   4.934  1.00  0.00           H  
ATOM   1248 2HB  ALA A  82      -5.959  -8.318   5.649  1.00  0.00           H  
ATOM   1249 3HB  ALA A  82      -5.339  -6.787   4.989  1.00  0.00           H  
ATOM   1250  N   ALA A  83      -5.117  -6.282   2.017  1.00  0.00           N  
ATOM   1251  CA  ALA A  83      -5.272  -5.306   0.937  1.00  0.00           C  
ATOM   1252  C   ALA A  83      -5.547  -6.000  -0.407  1.00  0.00           C  
ATOM   1253  O   ALA A  83      -6.417  -5.578  -1.167  1.00  0.00           O  
ATOM   1254  CB  ALA A  83      -4.034  -4.431   0.833  1.00  0.00           C  
ATOM   1255  H   ALA A  83      -4.262  -6.286   2.557  1.00  0.00           H  
ATOM   1256  HA  ALA A  83      -6.132  -4.678   1.169  1.00  0.00           H  
ATOM   1257 1HB  ALA A  83      -4.163  -3.711   0.025  1.00  0.00           H  
ATOM   1258 2HB  ALA A  83      -3.883  -3.897   1.774  1.00  0.00           H  
ATOM   1259 3HB  ALA A  83      -3.163  -5.052   0.628  1.00  0.00           H  
ATOM   1260  N   ALA A  84      -4.807  -7.060  -0.696  1.00  0.00           N  
ATOM   1261  CA  ALA A  84      -4.975  -7.805  -1.943  1.00  0.00           C  
ATOM   1262  C   ALA A  84      -6.359  -8.448  -2.040  1.00  0.00           C  
ATOM   1263  O   ALA A  84      -6.943  -8.526  -3.120  1.00  0.00           O  
ATOM   1264  CB  ALA A  84      -3.896  -8.869  -2.073  1.00  0.00           C  
ATOM   1265  H   ALA A  84      -4.106  -7.362  -0.034  1.00  0.00           H  
ATOM   1266  HA  ALA A  84      -4.881  -7.103  -2.772  1.00  0.00           H  
ATOM   1267 1HB  ALA A  84      -4.034  -9.416  -3.006  1.00  0.00           H  
ATOM   1268 2HB  ALA A  84      -2.915  -8.396  -2.072  1.00  0.00           H  
ATOM   1269 3HB  ALA A  84      -3.964  -9.562  -1.235  1.00  0.00           H  
ATOM   1270  N   GLN A  85      -6.973  -9.091  -0.860  1.00  0.00           N  
ATOM   1271  CA  GLN A  85      -8.304  -9.717  -0.843  1.00  0.00           C  
ATOM   1272  C   GLN A  85      -9.459  -8.723  -0.732  1.00  0.00           C  
ATOM   1273  O   GLN A  85     -10.560  -8.981  -1.219  1.00  0.00           O  
ATOM   1274  CB  GLN A  85      -8.390 -10.717   0.314  1.00  0.00           C  
ATOM   1275  CG  GLN A  85      -7.551 -11.968   0.120  1.00  0.00           C  
ATOM   1276  CD  GLN A  85      -8.085 -12.858  -0.985  1.00  0.00           C  
ATOM   1277  OE1 GLN A  85      -9.283 -13.147  -1.045  1.00  0.00           O  
ATOM   1278  NE2 GLN A  85      -7.196 -13.299  -1.870  1.00  0.00           N  
ATOM   1279  H   GLN A  85      -6.412  -9.105  -0.020  1.00  0.00           H  
ATOM   1280  HA  GLN A  85      -8.444 -10.255  -1.780  1.00  0.00           H  
ATOM   1281 1HB  GLN A  85      -8.069 -10.234   1.237  1.00  0.00           H  
ATOM   1282 2HB  GLN A  85      -9.427 -11.026   0.450  1.00  0.00           H  
ATOM   1283 1HG  GLN A  85      -6.534 -11.673  -0.138  1.00  0.00           H  
ATOM   1284 2HG  GLN A  85      -7.548 -12.539   1.048  1.00  0.00           H  
ATOM   1285 1HE2 GLN A  85      -7.490 -13.890  -2.622  1.00  0.00           H  
ATOM   1286 2HE2 GLN A  85      -6.235 -13.040  -1.784  1.00  0.00           H  
ATOM   1287  N   LEU A  86      -9.265  -7.467  -0.050  1.00  0.00           N  
ATOM   1288  CA  LEU A  86     -10.185  -6.351   0.040  1.00  0.00           C  
ATOM   1289  C   LEU A  86     -10.341  -5.745  -1.348  1.00  0.00           C  
ATOM   1290  O   LEU A  86     -11.430  -5.317  -1.730  1.00  0.00           O  
ATOM   1291  CB  LEU A  86      -9.672  -5.299   1.032  1.00  0.00           C  
ATOM   1292  CG  LEU A  86      -9.769  -5.679   2.515  1.00  0.00           C  
ATOM   1293  CD1 LEU A  86      -8.941  -4.707   3.344  1.00  0.00           C  
ATOM   1294  CD2 LEU A  86     -11.227  -5.663   2.949  1.00  0.00           C  
ATOM   1295  H   LEU A  86      -8.366  -7.404   0.406  1.00  0.00           H  
ATOM   1296  HA  LEU A  86     -11.149  -6.731   0.375  1.00  0.00           H  
ATOM   1297 1HB  LEU A  86      -8.626  -5.093   0.810  1.00  0.00           H  
ATOM   1298 2HB  LEU A  86     -10.239  -4.379   0.887  1.00  0.00           H  
ATOM   1299  HG  LEU A  86      -9.357  -6.678   2.663  1.00  0.00           H  
ATOM   1300 1HD1 LEU A  86      -9.010  -4.978   4.398  1.00  0.00           H  
ATOM   1301 2HD1 LEU A  86      -7.900  -4.752   3.027  1.00  0.00           H  
ATOM   1302 3HD1 LEU A  86      -9.321  -3.696   3.204  1.00  0.00           H  
ATOM   1303 1HD2 LEU A  86     -11.296  -5.936   4.002  1.00  0.00           H  
ATOM   1304 2HD2 LEU A  86     -11.640  -4.665   2.803  1.00  0.00           H  
ATOM   1305 3HD2 LEU A  86     -11.792  -6.380   2.351  1.00  0.00           H  
ATOM   1306  N   GLY A  87      -9.245  -5.709  -2.103  1.00  0.00           N  
ATOM   1307  CA  GLY A  87      -9.260  -5.088  -3.406  1.00  0.00           C  
ATOM   1308  C   GLY A  87      -8.840  -3.632  -3.299  1.00  0.00           C  
ATOM   1309  O   GLY A  87      -9.292  -2.778  -4.065  1.00  0.00           O  
ATOM   1310  H   GLY A  87      -8.388  -6.121  -1.764  1.00  0.00           H  
ATOM   1311 1HA  GLY A  87      -8.586  -5.625  -4.073  1.00  0.00           H  
ATOM   1312 2HA  GLY A  87     -10.259  -5.161  -3.834  1.00  0.00           H  
ATOM   1313  N   THR A  88      -7.962  -3.338  -2.348  1.00  0.00           N  
ATOM   1314  CA  THR A  88      -7.570  -1.962  -2.162  1.00  0.00           C  
ATOM   1315  C   THR A  88      -6.074  -1.799  -1.968  1.00  0.00           C  
ATOM   1316  O   THR A  88      -5.310  -2.737  -2.161  1.00  0.00           O  
ATOM   1317  CB  THR A  88      -8.311  -1.348  -0.960  1.00  0.00           C  
ATOM   1318  OG1 THR A  88      -8.089   0.068  -0.931  1.00  0.00           O  
ATOM   1319  CG2 THR A  88      -7.817  -1.961   0.341  1.00  0.00           C  
ATOM   1320  H   THR A  88      -7.560  -4.048  -1.752  1.00  0.00           H  
ATOM   1321  HA  THR A  88      -7.793  -1.412  -3.074  1.00  0.00           H  
ATOM   1322  HB  THR A  88      -9.381  -1.532  -1.059  1.00  0.00           H  
ATOM   1323  HG1 THR A  88      -8.772   0.488  -0.402  1.00  0.00           H  
ATOM   1324 1HG2 THR A  88      -8.352  -1.515   1.180  1.00  0.00           H  
ATOM   1325 2HG2 THR A  88      -7.995  -3.036   0.327  1.00  0.00           H  
ATOM   1326 3HG2 THR A  88      -6.750  -1.772   0.451  1.00  0.00           H  
ATOM   1327  N   THR A  89      -5.623  -0.588  -1.543  1.00  0.00           N  
ATOM   1328  CA  THR A  89      -4.190  -0.339  -1.411  1.00  0.00           C  
ATOM   1329  C   THR A  89      -3.724  -0.827  -0.040  1.00  0.00           C  
ATOM   1330  O   THR A  89      -4.554  -1.094   0.837  1.00  0.00           O  
ATOM   1331  CB  THR A  89      -3.853   1.153  -1.587  1.00  0.00           C  
ATOM   1332  OG1 THR A  89      -4.477   1.913  -0.544  1.00  0.00           O  
ATOM   1333  CG2 THR A  89      -4.342   1.655  -2.937  1.00  0.00           C  
ATOM   1334  H   THR A  89      -6.274   0.145  -1.305  1.00  0.00           H  
ATOM   1335  HA  THR A  89      -3.673  -0.857  -2.218  1.00  0.00           H  
ATOM   1336  HB  THR A  89      -2.774   1.292  -1.524  1.00  0.00           H  
ATOM   1337  HG1 THR A  89      -3.875   2.598  -0.244  1.00  0.00           H  
ATOM   1338 1HG2 THR A  89      -4.095   2.711  -3.045  1.00  0.00           H  
ATOM   1339 2HG2 THR A  89      -3.861   1.086  -3.733  1.00  0.00           H  
ATOM   1340 3HG2 THR A  89      -5.422   1.527  -3.003  1.00  0.00           H  
ATOM   1341  N   VAL A  90      -2.406  -0.948   0.133  1.00  0.00           N  
ATOM   1342  CA  VAL A  90      -1.858  -1.343   1.423  1.00  0.00           C  
ATOM   1343  C   VAL A  90      -2.107  -0.253   2.465  1.00  0.00           C  
ATOM   1344  O   VAL A  90      -2.540  -0.533   3.604  1.00  0.00           O  
ATOM   1345  CB  VAL A  90      -0.346  -1.610   1.306  1.00  0.00           C  
ATOM   1346  CG1 VAL A  90       0.258  -1.864   2.680  1.00  0.00           C  
ATOM   1347  CG2 VAL A  90      -0.099  -2.793   0.382  1.00  0.00           C  
ATOM   1348  H   VAL A  90      -1.774  -0.765  -0.632  1.00  0.00           H  
ATOM   1349  HA  VAL A  90      -2.430  -2.193   1.795  1.00  0.00           H  
ATOM   1350  HB  VAL A  90       0.141  -0.722   0.901  1.00  0.00           H  
ATOM   1351 1HG1 VAL A  90       1.327  -2.051   2.579  1.00  0.00           H  
ATOM   1352 2HG1 VAL A  90       0.101  -0.992   3.314  1.00  0.00           H  
ATOM   1353 3HG1 VAL A  90      -0.220  -2.733   3.132  1.00  0.00           H  
ATOM   1354 1HG2 VAL A  90       0.972  -2.976   0.304  1.00  0.00           H  
ATOM   1355 2HG2 VAL A  90      -0.590  -3.678   0.784  1.00  0.00           H  
ATOM   1356 3HG2 VAL A  90      -0.502  -2.571  -0.606  1.00  0.00           H  
ATOM   1357  N   GLU A  91      -1.887   0.992   2.052  1.00  0.00           N  
ATOM   1358  CA  GLU A  91      -2.062   2.128   2.950  1.00  0.00           C  
ATOM   1359  C   GLU A  91      -3.489   2.172   3.485  1.00  0.00           C  
ATOM   1360  O   GLU A  91      -3.703   2.553   4.634  1.00  0.00           O  
ATOM   1361  CB  GLU A  91      -1.733   3.438   2.230  1.00  0.00           C  
ATOM   1362  CG  GLU A  91      -0.273   3.579   1.819  1.00  0.00           C  
ATOM   1363  CD  GLU A  91       0.055   2.832   0.557  1.00  0.00           C  
ATOM   1364  OE1 GLU A  91      -0.836   2.253  -0.016  1.00  0.00           O  
ATOM   1365  OE2 GLU A  91       1.199   2.839   0.166  1.00  0.00           O  
ATOM   1366  H   GLU A  91      -1.592   1.158   1.101  1.00  0.00           H  
ATOM   1367  HA  GLU A  91      -1.403   1.997   3.808  1.00  0.00           H  
ATOM   1368 1HB  GLU A  91      -2.342   3.522   1.329  1.00  0.00           H  
ATOM   1369 2HB  GLU A  91      -1.983   4.280   2.874  1.00  0.00           H  
ATOM   1370 1HG  GLU A  91      -0.049   4.636   1.671  1.00  0.00           H  
ATOM   1371 2HG  GLU A  91       0.357   3.213   2.628  1.00  0.00           H  
ATOM   1372  N   GLU A  92      -4.640   1.837   2.635  1.00  0.00           N  
ATOM   1373  CA  GLU A  92      -6.026   1.770   3.110  1.00  0.00           C  
ATOM   1374  C   GLU A  92      -6.247   0.629   4.101  1.00  0.00           C  
ATOM   1375  O   GLU A  92      -6.997   0.779   5.063  1.00  0.00           O  
ATOM   1376  CB  GLU A  92      -6.981   1.609   1.927  1.00  0.00           C  
ATOM   1377  CG  GLU A  92      -8.454   1.548   2.311  1.00  0.00           C  
ATOM   1378  CD  GLU A  92      -8.950   2.823   2.931  1.00  0.00           C  
ATOM   1379  OE1 GLU A  92      -8.327   3.839   2.736  1.00  0.00           O  
ATOM   1380  OE2 GLU A  92      -9.955   2.783   3.602  1.00  0.00           O  
ATOM   1381  H   GLU A  92      -4.436   1.599   1.675  1.00  0.00           H  
ATOM   1382  HA  GLU A  92      -6.270   2.715   3.596  1.00  0.00           H  
ATOM   1383 1HB  GLU A  92      -6.852   2.445   1.239  1.00  0.00           H  
ATOM   1384 2HB  GLU A  92      -6.739   0.697   1.383  1.00  0.00           H  
ATOM   1385 1HG  GLU A  92      -9.042   1.339   1.418  1.00  0.00           H  
ATOM   1386 2HG  GLU A  92      -8.601   0.727   3.011  1.00  0.00           H  
ATOM   1387  N   ALA A  93      -5.598  -0.645   3.891  1.00  0.00           N  
ATOM   1388  CA  ALA A  93      -5.672  -1.777   4.810  1.00  0.00           C  
ATOM   1389  C   ALA A  93      -5.069  -1.381   6.155  1.00  0.00           C  
ATOM   1390  O   ALA A  93      -5.550  -1.781   7.206  1.00  0.00           O  
ATOM   1391  CB  ALA A  93      -4.957  -2.994   4.234  1.00  0.00           C  
ATOM   1392  H   ALA A  93      -5.109  -0.755   3.013  1.00  0.00           H  
ATOM   1393  HA  ALA A  93      -6.723  -2.027   4.954  1.00  0.00           H  
ATOM   1394 1HB  ALA A  93      -5.028  -3.825   4.936  1.00  0.00           H  
ATOM   1395 2HB  ALA A  93      -5.424  -3.277   3.291  1.00  0.00           H  
ATOM   1396 3HB  ALA A  93      -3.908  -2.752   4.062  1.00  0.00           H  
ATOM   1397  N   VAL A  94      -4.006  -0.590   6.097  1.00  0.00           N  
ATOM   1398  CA  VAL A  94      -3.345  -0.093   7.291  1.00  0.00           C  
ATOM   1399  C   VAL A  94      -4.294   0.869   8.025  1.00  0.00           C  
ATOM   1400  O   VAL A  94      -4.583   0.658   9.202  1.00  0.00           O  
ATOM   1401  CB  VAL A  94      -2.036   0.631   6.927  1.00  0.00           C  
ATOM   1402  CG1 VAL A  94      -1.495   1.392   8.129  1.00  0.00           C  
ATOM   1403  CG2 VAL A  94      -1.012  -0.374   6.422  1.00  0.00           C  
ATOM   1404  H   VAL A  94      -3.646  -0.324   5.190  1.00  0.00           H  
ATOM   1405  HA  VAL A  94      -3.160  -0.935   7.960  1.00  0.00           H  
ATOM   1406  HB  VAL A  94      -2.240   1.364   6.148  1.00  0.00           H  
ATOM   1407 1HG1 VAL A  94      -0.569   1.897   7.853  1.00  0.00           H  
ATOM   1408 2HG1 VAL A  94      -2.229   2.129   8.451  1.00  0.00           H  
ATOM   1409 3HG1 VAL A  94      -1.297   0.694   8.942  1.00  0.00           H  
ATOM   1410 1HG2 VAL A  94      -0.089   0.143   6.165  1.00  0.00           H  
ATOM   1411 2HG2 VAL A  94      -0.810  -1.113   7.199  1.00  0.00           H  
ATOM   1412 3HG2 VAL A  94      -1.403  -0.879   5.537  1.00  0.00           H  
ATOM   1413  N   ASN A  95      -4.834   1.863   7.305  1.00  0.00           N  
ATOM   1414  CA  ASN A  95      -5.749   2.841   7.907  1.00  0.00           C  
ATOM   1415  C   ASN A  95      -6.924   2.177   8.585  1.00  0.00           C  
ATOM   1416  O   ASN A  95      -7.305   2.550   9.695  1.00  0.00           O  
ATOM   1417  CB  ASN A  95      -6.241   3.828   6.864  1.00  0.00           C  
ATOM   1418  CG  ASN A  95      -5.179   4.810   6.452  1.00  0.00           C  
ATOM   1419  OD1 ASN A  95      -4.192   5.013   7.168  1.00  0.00           O  
ATOM   1420  ND2 ASN A  95      -5.362   5.423   5.310  1.00  0.00           N  
ATOM   1421  H   ASN A  95      -4.606   1.941   6.324  1.00  0.00           H  
ATOM   1422  HA  ASN A  95      -5.209   3.391   8.679  1.00  0.00           H  
ATOM   1423 1HB  ASN A  95      -6.581   3.286   5.981  1.00  0.00           H  
ATOM   1424 2HB  ASN A  95      -7.095   4.379   7.259  1.00  0.00           H  
ATOM   1425 1HD2 ASN A  95      -4.688   6.087   4.985  1.00  0.00           H  
ATOM   1426 2HD2 ASN A  95      -6.176   5.227   4.763  1.00  0.00           H  
ATOM   1427  N   ARG A  96      -7.597   1.097   7.915  1.00  0.00           N  
ATOM   1428  CA  ARG A  96      -8.719   0.372   8.507  1.00  0.00           C  
ATOM   1429  C   ARG A  96      -8.281  -0.471   9.702  1.00  0.00           C  
ATOM   1430  O   ARG A  96      -9.001  -0.572  10.686  1.00  0.00           O  
ATOM   1431  CB  ARG A  96      -9.375  -0.531   7.472  1.00  0.00           C  
ATOM   1432  CG  ARG A  96     -10.072   0.200   6.336  1.00  0.00           C  
ATOM   1433  CD  ARG A  96     -10.632  -0.746   5.336  1.00  0.00           C  
ATOM   1434  NE  ARG A  96     -11.129  -0.056   4.156  1.00  0.00           N  
ATOM   1435  CZ  ARG A  96     -11.849  -0.637   3.178  1.00  0.00           C  
ATOM   1436  NH1 ARG A  96     -12.146  -1.916   3.250  1.00  0.00           N  
ATOM   1437  NH2 ARG A  96     -12.255   0.077   2.143  1.00  0.00           N  
ATOM   1438  H   ARG A  96      -7.302   0.867   6.977  1.00  0.00           H  
ATOM   1439  HA  ARG A  96      -9.453   1.096   8.863  1.00  0.00           H  
ATOM   1440 1HB  ARG A  96      -8.623  -1.185   7.033  1.00  0.00           H  
ATOM   1441 2HB  ARG A  96     -10.116  -1.167   7.960  1.00  0.00           H  
ATOM   1442 1HG  ARG A  96     -10.890   0.799   6.736  1.00  0.00           H  
ATOM   1443 2HG  ARG A  96      -9.358   0.851   5.830  1.00  0.00           H  
ATOM   1444 1HD  ARG A  96      -9.856  -1.443   5.022  1.00  0.00           H  
ATOM   1445 2HD  ARG A  96     -11.457  -1.299   5.783  1.00  0.00           H  
ATOM   1446  HE  ARG A  96     -10.921   0.929   4.066  1.00  0.00           H  
ATOM   1447 1HH1 ARG A  96     -11.835  -2.463   4.042  1.00  0.00           H  
ATOM   1448 2HH1 ARG A  96     -12.685  -2.351   2.517  1.00  0.00           H  
ATOM   1449 1HH2 ARG A  96     -12.027   1.061   2.087  1.00  0.00           H  
ATOM   1450 2HH2 ARG A  96     -12.795  -0.358   1.410  1.00  0.00           H  
ATOM   1451  N   ALA A  97      -7.013  -1.193   9.625  1.00  0.00           N  
ATOM   1452  CA  ALA A  97      -6.501  -2.046  10.679  1.00  0.00           C  
ATOM   1453  C   ALA A  97      -6.234  -1.175  11.908  1.00  0.00           C  
ATOM   1454  O   ALA A  97      -6.493  -1.596  13.015  1.00  0.00           O  
ATOM   1455  CB  ALA A  97      -5.236  -2.753  10.222  1.00  0.00           C  
ATOM   1456  H   ALA A  97      -6.518  -1.145   8.748  1.00  0.00           H  
ATOM   1457  HA  ALA A  97      -7.259  -2.795  10.909  1.00  0.00           H  
ATOM   1458 1HB  ALA A  97      -4.863  -3.390  11.023  1.00  0.00           H  
ATOM   1459 2HB  ALA A  97      -5.458  -3.364   9.346  1.00  0.00           H  
ATOM   1460 3HB  ALA A  97      -4.480  -2.013   9.964  1.00  0.00           H  
ATOM   1461  N   LEU A  98      -5.722   0.037  11.692  1.00  0.00           N  
ATOM   1462  CA  LEU A  98      -5.451   0.975  12.783  1.00  0.00           C  
ATOM   1463  C   LEU A  98      -6.721   1.484  13.466  1.00  0.00           C  
ATOM   1464  O   LEU A  98      -6.726   1.688  14.664  1.00  0.00           O  
ATOM   1465  CB  LEU A  98      -4.650   2.170  12.250  1.00  0.00           C  
ATOM   1466  CG  LEU A  98      -3.207   1.868  11.827  1.00  0.00           C  
ATOM   1467  CD1 LEU A  98      -2.626   3.076  11.103  1.00  0.00           C  
ATOM   1468  CD2 LEU A  98      -2.381   1.516  13.054  1.00  0.00           C  
ATOM   1469  H   LEU A  98      -5.516   0.314  10.744  1.00  0.00           H  
ATOM   1470  HA  LEU A  98      -4.883   0.454  13.554  1.00  0.00           H  
ATOM   1471 1HB  LEU A  98      -5.171   2.578  11.385  1.00  0.00           H  
ATOM   1472 2HB  LEU A  98      -4.616   2.938  13.022  1.00  0.00           H  
ATOM   1473  HG  LEU A  98      -3.200   1.028  11.132  1.00  0.00           H  
ATOM   1474 1HD1 LEU A  98      -1.601   2.861  10.803  1.00  0.00           H  
ATOM   1475 2HD1 LEU A  98      -3.225   3.292  10.219  1.00  0.00           H  
ATOM   1476 3HD1 LEU A  98      -2.636   3.938  11.770  1.00  0.00           H  
ATOM   1477 1HD2 LEU A  98      -1.355   1.301  12.754  1.00  0.00           H  
ATOM   1478 2HD2 LEU A  98      -2.386   2.356  13.749  1.00  0.00           H  
ATOM   1479 3HD2 LEU A  98      -2.808   0.639  13.542  1.00  0.00           H  
ATOM   1480  N   ASN A  99      -7.949   1.801  12.696  1.00  0.00           N  
ATOM   1481  CA  ASN A  99      -9.257   2.137  13.261  1.00  0.00           C  
ATOM   1482  C   ASN A  99      -9.764   1.015  14.153  1.00  0.00           C  
ATOM   1483  O   ASN A  99     -10.325   1.263  15.220  1.00  0.00           O  
ATOM   1484  CB  ASN A  99     -10.259   2.439  12.162  1.00  0.00           C  
ATOM   1485  CG  ASN A  99     -10.011   3.767  11.503  1.00  0.00           C  
ATOM   1486  OD1 ASN A  99      -9.345   4.641  12.070  1.00  0.00           O  
ATOM   1487  ND2 ASN A  99     -10.534   3.936  10.315  1.00  0.00           N  
ATOM   1488  H   ASN A  99      -7.839   1.774  11.692  1.00  0.00           H  
ATOM   1489  HA  ASN A  99      -9.147   3.026  13.884  1.00  0.00           H  
ATOM   1490 1HB  ASN A  99     -10.214   1.656  11.403  1.00  0.00           H  
ATOM   1491 2HB  ASN A  99     -11.267   2.435  12.577  1.00  0.00           H  
ATOM   1492 1HD2 ASN A  99     -10.402   4.800   9.829  1.00  0.00           H  
ATOM   1493 2HD2 ASN A  99     -11.066   3.202   9.894  1.00  0.00           H  
ATOM   1494  N   LEU A 100      -9.605  -0.383  13.779  1.00  0.00           N  
ATOM   1495  CA  LEU A 100      -9.950  -1.587  14.522  1.00  0.00           C  
ATOM   1496  C   LEU A 100      -9.041  -1.712  15.743  1.00  0.00           C  
ATOM   1497  O   LEU A 100      -9.483  -2.096  16.827  1.00  0.00           O  
ATOM   1498  CB  LEU A 100      -9.813  -2.829  13.632  1.00  0.00           C  
ATOM   1499  CG  LEU A 100     -10.834  -2.945  12.493  1.00  0.00           C  
ATOM   1500  CD1 LEU A 100     -10.409  -4.056  11.541  1.00  0.00           C  
ATOM   1501  CD2 LEU A 100     -12.214  -3.219  13.073  1.00  0.00           C  
ATOM   1502  H   LEU A 100      -9.223  -0.473  12.848  1.00  0.00           H  
ATOM   1503  HA  LEU A 100     -10.986  -1.506  14.849  1.00  0.00           H  
ATOM   1504 1HB  LEU A 100      -8.820  -2.831  13.188  1.00  0.00           H  
ATOM   1505 2HB  LEU A 100      -9.911  -3.717  14.257  1.00  0.00           H  
ATOM   1506  HG  LEU A 100     -10.856  -2.013  11.927  1.00  0.00           H  
ATOM   1507 1HD1 LEU A 100     -11.135  -4.138  10.731  1.00  0.00           H  
ATOM   1508 2HD1 LEU A 100      -9.429  -3.824  11.126  1.00  0.00           H  
ATOM   1509 3HD1 LEU A 100     -10.361  -5.000  12.083  1.00  0.00           H  
ATOM   1510 1HD2 LEU A 100     -12.939  -3.301  12.263  1.00  0.00           H  
ATOM   1511 2HD2 LEU A 100     -12.193  -4.152  13.636  1.00  0.00           H  
ATOM   1512 3HD2 LEU A 100     -12.500  -2.401  13.734  1.00  0.00           H  
ATOM   1513  N   LYS A 101      -7.763  -1.400  15.551  1.00  0.00           N  
ATOM   1514  CA  LYS A 101      -6.795  -1.474  16.628  1.00  0.00           C  
ATOM   1515  C   LYS A 101      -7.324  -0.704  17.849  1.00  0.00           C  
ATOM   1516  O   LYS A 101      -7.493  -1.283  18.927  1.00  0.00           O  
ATOM   1517  CB  LYS A 101      -5.443  -0.916  16.178  1.00  0.00           C  
ATOM   1518  CG  LYS A 101      -4.357  -0.961  17.245  1.00  0.00           C  
ATOM   1519  CD  LYS A 101      -3.141  -0.146  16.830  1.00  0.00           C  
ATOM   1520  CE  LYS A 101      -1.960  -0.402  17.755  1.00  0.00           C  
ATOM   1521  NZ  LYS A 101      -2.171   0.191  19.104  1.00  0.00           N  
ATOM   1522  H   LYS A 101      -7.459  -1.104  14.635  1.00  0.00           H  
ATOM   1523  HA  LYS A 101      -6.685  -2.518  16.923  1.00  0.00           H  
ATOM   1524 1HB  LYS A 101      -5.087  -1.478  15.314  1.00  0.00           H  
ATOM   1525 2HB  LYS A 101      -5.563   0.121  15.867  1.00  0.00           H  
ATOM   1526 1HG  LYS A 101      -4.749  -0.564  18.181  1.00  0.00           H  
ATOM   1527 2HG  LYS A 101      -4.051  -1.995  17.409  1.00  0.00           H  
ATOM   1528 1HD  LYS A 101      -2.857  -0.409  15.811  1.00  0.00           H  
ATOM   1529 2HD  LYS A 101      -3.388   0.915  16.858  1.00  0.00           H  
ATOM   1530 1HE  LYS A 101      -1.809  -1.475  17.864  1.00  0.00           H  
ATOM   1531 2HE  LYS A 101      -1.058   0.028  17.320  1.00  0.00           H  
ATOM   1532 1HZ  LYS A 101      -1.368   0.000  19.686  1.00  0.00           H  
ATOM   1533 2HZ  LYS A 101      -2.294   1.190  19.017  1.00  0.00           H  
ATOM   1534 3HZ  LYS A 101      -2.995  -0.214  19.526  1.00  0.00           H  
ATOM   1535  N   THR A 102      -7.643   0.579  17.670  1.00  0.00           N  
ATOM   1536  CA  THR A 102      -7.996   1.421  18.809  1.00  0.00           C  
ATOM   1537  C   THR A 102      -9.461   1.267  19.222  1.00  0.00           C  
ATOM   1538  O   THR A 102      -9.831   1.521  20.369  1.00  0.00           O  
ATOM   1539  CB  THR A 102      -7.707   2.902  18.501  1.00  0.00           C  
ATOM   1540  OG1 THR A 102      -8.532   3.337  17.413  1.00  0.00           O  
ATOM   1541  CG2 THR A 102      -6.244   3.092  18.130  1.00  0.00           C  
ATOM   1542  H   THR A 102      -7.644   0.979  16.743  1.00  0.00           H  
ATOM   1543  HA  THR A 102      -7.400   1.110  19.667  1.00  0.00           H  
ATOM   1544  HB  THR A 102      -7.935   3.507  19.377  1.00  0.00           H  
ATOM   1545  HG1 THR A 102      -9.413   3.538  17.740  1.00  0.00           H  
ATOM   1546 1HG2 THR A 102      -6.057   4.145  17.916  1.00  0.00           H  
ATOM   1547 2HG2 THR A 102      -5.613   2.774  18.960  1.00  0.00           H  
ATOM   1548 3HG2 THR A 102      -6.011   2.496  17.249  1.00  0.00           H  
ATOM   1549  N   LYS A 103     -10.296   0.843  18.290  1.00  0.00           N  
ATOM   1550  CA  LYS A 103     -11.692   0.573  18.603  1.00  0.00           C  
ATOM   1551  C   LYS A 103     -11.895  -0.718  19.404  1.00  0.00           C  
ATOM   1552  O   LYS A 103     -12.707  -0.759  20.333  1.00  0.00           O  
ATOM   1553  CB  LYS A 103     -12.508   0.514  17.311  1.00  0.00           C  
ATOM   1554  CG  LYS A 103     -14.004   0.317  17.520  1.00  0.00           C  
ATOM   1555  CD  LYS A 103     -14.762   0.399  16.203  1.00  0.00           C  
ATOM   1556  CE  LYS A 103     -16.257   0.209  16.411  1.00  0.00           C  
ATOM   1557  NZ  LYS A 103     -17.011   0.287  15.131  1.00  0.00           N  
ATOM   1558  H   LYS A 103      -9.969   0.705  17.344  1.00  0.00           H  
ATOM   1559  HA  LYS A 103     -12.067   1.380  19.234  1.00  0.00           H  
ATOM   1560 1HB  LYS A 103     -12.368   1.437  16.749  1.00  0.00           H  
ATOM   1561 2HB  LYS A 103     -12.147  -0.306  16.689  1.00  0.00           H  
ATOM   1562 1HG  LYS A 103     -14.183  -0.659  17.972  1.00  0.00           H  
ATOM   1563 2HG  LYS A 103     -14.381   1.085  18.195  1.00  0.00           H  
ATOM   1564 1HD  LYS A 103     -14.588   1.372  15.743  1.00  0.00           H  
ATOM   1565 2HD  LYS A 103     -14.398  -0.374  15.526  1.00  0.00           H  
ATOM   1566 1HE  LYS A 103     -16.440  -0.762  16.868  1.00  0.00           H  
ATOM   1567 2HE  LYS A 103     -16.631   0.979  17.086  1.00  0.00           H  
ATOM   1568 1HZ  LYS A 103     -17.997   0.157  15.312  1.00  0.00           H  
ATOM   1569 2HZ  LYS A 103     -16.864   1.192  14.707  1.00  0.00           H  
ATOM   1570 3HZ  LYS A 103     -16.686  -0.435  14.504  1.00  0.00           H  
ATOM   1571  N   LEU A 104     -11.163  -1.770  19.052  1.00  0.00           N  
ATOM   1572  CA  LEU A 104     -11.359  -3.074  19.688  1.00  0.00           C  
ATOM   1573  C   LEU A 104     -10.351  -3.370  20.803  1.00  0.00           C  
ATOM   1574  O   LEU A 104     -10.609  -4.221  21.657  1.00  0.00           O  
ATOM   1575  CB  LEU A 104     -11.276  -4.179  18.628  1.00  0.00           C  
ATOM   1576  CG  LEU A 104     -12.260  -4.053  17.457  1.00  0.00           C  
ATOM   1577  CD1 LEU A 104     -11.999  -5.165  16.451  1.00  0.00           C  
ATOM   1578  CD2 LEU A 104     -13.686  -4.116  17.983  1.00  0.00           C  
ATOM   1579  H   LEU A 104     -10.458  -1.675  18.335  1.00  0.00           H  
ATOM   1580  HA  LEU A 104     -12.350  -3.090  20.143  1.00  0.00           H  
ATOM   1581 1HB  LEU A 104     -10.269  -4.188  18.213  1.00  0.00           H  
ATOM   1582 2HB  LEU A 104     -11.457  -5.139  19.110  1.00  0.00           H  
ATOM   1583  HG  LEU A 104     -12.102  -3.101  16.949  1.00  0.00           H  
ATOM   1584 1HD1 LEU A 104     -12.697  -5.076  15.619  1.00  0.00           H  
ATOM   1585 2HD1 LEU A 104     -10.977  -5.085  16.077  1.00  0.00           H  
ATOM   1586 3HD1 LEU A 104     -12.133  -6.133  16.935  1.00  0.00           H  
ATOM   1587 1HD2 LEU A 104     -14.385  -4.026  17.151  1.00  0.00           H  
ATOM   1588 2HD2 LEU A 104     -13.845  -5.068  18.489  1.00  0.00           H  
ATOM   1589 3HD2 LEU A 104     -13.851  -3.299  18.686  1.00  0.00           H  
ATOM   1590  N   GLY A 105      -9.207  -2.687  20.784  1.00  0.00           N  
ATOM   1591  CA  GLY A 105      -8.110  -2.995  21.689  1.00  0.00           C  
ATOM   1592  C   GLY A 105      -7.262  -4.194  21.279  1.00  0.00           C  
ATOM   1593  O   GLY A 105      -6.853  -4.991  22.129  1.00  0.00           O  
ATOM   1594  H   GLY A 105      -9.102  -1.932  20.120  1.00  0.00           H  
ATOM   1595 1HA  GLY A 105      -7.451  -2.131  21.769  1.00  0.00           H  
ATOM   1596 2HA  GLY A 105      -8.505  -3.189  22.685  1.00  0.00           H  
ATOM   1597  N   VAL A 106      -6.986  -4.327  19.979  1.00  0.00           N  
ATOM   1598  CA  VAL A 106      -6.292  -5.508  19.472  1.00  0.00           C  
ATOM   1599  C   VAL A 106      -5.054  -5.095  18.681  1.00  0.00           C  
ATOM   1600  O   VAL A 106      -4.877  -3.922  18.360  1.00  0.00           O  
ATOM   1601  CB  VAL A 106      -7.226  -6.340  18.574  1.00  0.00           C  
ATOM   1602  CG1 VAL A 106      -8.463  -6.774  19.347  1.00  0.00           C  
ATOM   1603  CG2 VAL A 106      -7.615  -5.534  17.344  1.00  0.00           C  
ATOM   1604  H   VAL A 106      -7.261  -3.602  19.333  1.00  0.00           H  
ATOM   1605  HA  VAL A 106      -5.945  -6.098  20.321  1.00  0.00           H  
ATOM   1606  HB  VAL A 106      -6.706  -7.247  18.266  1.00  0.00           H  
ATOM   1607 1HG1 VAL A 106      -9.111  -7.362  18.697  1.00  0.00           H  
ATOM   1608 2HG1 VAL A 106      -8.163  -7.380  20.202  1.00  0.00           H  
ATOM   1609 3HG1 VAL A 106      -9.001  -5.893  19.695  1.00  0.00           H  
ATOM   1610 1HG2 VAL A 106      -8.274  -6.129  16.712  1.00  0.00           H  
ATOM   1611 2HG2 VAL A 106      -8.130  -4.624  17.652  1.00  0.00           H  
ATOM   1612 3HG2 VAL A 106      -6.717  -5.270  16.783  1.00  0.00           H  
ATOM   1613  N   ASP A 107      -4.184  -6.051  18.381  1.00  0.00           N  
ATOM   1614  CA  ASP A 107      -3.007  -5.731  17.594  1.00  0.00           C  
ATOM   1615  C   ASP A 107      -3.338  -5.635  16.091  1.00  0.00           C  
ATOM   1616  O   ASP A 107      -4.478  -5.852  15.669  1.00  0.00           O  
ATOM   1617  CB  ASP A 107      -1.921  -6.784  17.824  1.00  0.00           C  
ATOM   1618  CG  ASP A 107      -2.354  -8.183  17.407  1.00  0.00           C  
ATOM   1619  OD1 ASP A 107      -3.417  -8.313  16.849  1.00  0.00           O  
ATOM   1620  OD2 ASP A 107      -1.616  -9.109  17.650  1.00  0.00           O  
ATOM   1621  H   ASP A 107      -4.327  -7.000  18.690  1.00  0.00           H  
ATOM   1622  HA  ASP A 107      -2.639  -4.750  17.904  1.00  0.00           H  
ATOM   1623 1HB  ASP A 107      -1.026  -6.514  17.262  1.00  0.00           H  
ATOM   1624 2HB  ASP A 107      -1.650  -6.803  18.881  1.00  0.00           H  
ATOM   1625  N   LEU A 108      -2.276  -5.298  15.151  1.00  0.00           N  
ATOM   1626  CA  LEU A 108      -2.507  -5.094  13.738  1.00  0.00           C  
ATOM   1627  C   LEU A 108      -2.809  -6.444  13.103  1.00  0.00           C  
ATOM   1628  O   LEU A 108      -3.571  -6.529  12.155  1.00  0.00           O  
ATOM   1629  CB  LEU A 108      -1.286  -4.446  13.073  1.00  0.00           C  
ATOM   1630  CG  LEU A 108      -1.268  -2.912  13.066  1.00  0.00           C  
ATOM   1631  CD1 LEU A 108      -2.397  -2.395  12.185  1.00  0.00           C  
ATOM   1632  CD2 LEU A 108      -1.406  -2.397  14.491  1.00  0.00           C  
ATOM   1633  H   LEU A 108      -1.346  -5.163  15.522  1.00  0.00           H  
ATOM   1634  HA  LEU A 108      -3.356  -4.420  13.620  1.00  0.00           H  
ATOM   1635 1HB  LEU A 108      -0.389  -4.786  13.589  1.00  0.00           H  
ATOM   1636 2HB  LEU A 108      -1.234  -4.783  12.038  1.00  0.00           H  
ATOM   1637  HG  LEU A 108      -0.327  -2.561  12.643  1.00  0.00           H  
ATOM   1638 1HD1 LEU A 108      -2.384  -1.305  12.180  1.00  0.00           H  
ATOM   1639 2HD1 LEU A 108      -2.262  -2.763  11.168  1.00  0.00           H  
ATOM   1640 3HD1 LEU A 108      -3.352  -2.744  12.575  1.00  0.00           H  
ATOM   1641 1HD2 LEU A 108      -1.393  -1.306  14.486  1.00  0.00           H  
ATOM   1642 2HD2 LEU A 108      -2.348  -2.746  14.915  1.00  0.00           H  
ATOM   1643 3HD2 LEU A 108      -0.577  -2.767  15.094  1.00  0.00           H  
ATOM   1644  N   LEU A 109      -2.209  -7.497  13.645  1.00  0.00           N  
ATOM   1645  CA  LEU A 109      -2.416  -8.845  13.132  1.00  0.00           C  
ATOM   1646  C   LEU A 109      -3.851  -9.309  13.336  1.00  0.00           C  
ATOM   1647  O   LEU A 109      -4.473  -9.854  12.425  1.00  0.00           O  
ATOM   1648  CB  LEU A 109      -1.456  -9.824  13.820  1.00  0.00           C  
ATOM   1649  CG  LEU A 109      -1.602 -11.296  13.413  1.00  0.00           C  
ATOM   1650  CD1 LEU A 109      -1.362 -11.435  11.916  1.00  0.00           C  
ATOM   1651  CD2 LEU A 109      -0.616 -12.142  14.205  1.00  0.00           C  
ATOM   1652  H   LEU A 109      -1.593  -7.360  14.434  1.00  0.00           H  
ATOM   1653  HA  LEU A 109      -2.212  -8.843  12.060  1.00  0.00           H  
ATOM   1654 1HB  LEU A 109      -0.434  -9.520  13.602  1.00  0.00           H  
ATOM   1655 2HB  LEU A 109      -1.609  -9.762  14.898  1.00  0.00           H  
ATOM   1656  HG  LEU A 109      -2.618 -11.632  13.621  1.00  0.00           H  
ATOM   1657 1HD1 LEU A 109      -1.466 -12.481  11.626  1.00  0.00           H  
ATOM   1658 2HD1 LEU A 109      -2.093 -10.835  11.373  1.00  0.00           H  
ATOM   1659 3HD1 LEU A 109      -0.358 -11.090  11.675  1.00  0.00           H  
ATOM   1660 1HD2 LEU A 109      -0.720 -13.188  13.917  1.00  0.00           H  
ATOM   1661 2HD2 LEU A 109       0.400 -11.807  13.997  1.00  0.00           H  
ATOM   1662 3HD2 LEU A 109      -0.821 -12.038  15.271  1.00  0.00           H  
ATOM   1663  N   THR A 110      -4.388  -9.099  14.526  1.00  0.00           N  
ATOM   1664  CA  THR A 110      -5.799  -9.409  14.754  1.00  0.00           C  
ATOM   1665  C   THR A 110      -6.779  -8.535  13.962  1.00  0.00           C  
ATOM   1666  O   THR A 110      -7.788  -9.022  13.454  1.00  0.00           O  
ATOM   1667  CB  THR A 110      -6.129  -9.293  16.254  1.00  0.00           C  
ATOM   1668  OG1 THR A 110      -5.334 -10.229  16.994  1.00  0.00           O  
ATOM   1669  CG2 THR A 110      -7.603  -9.580  16.499  1.00  0.00           C  
ATOM   1670  H   THR A 110      -3.839  -8.727  15.286  1.00  0.00           H  
ATOM   1671  HA  THR A 110      -5.978 -10.436  14.431  1.00  0.00           H  
ATOM   1672  HB  THR A 110      -5.898  -8.286  16.601  1.00  0.00           H  
ATOM   1673  HG1 THR A 110      -4.452  -9.871  17.119  1.00  0.00           H  
ATOM   1674 1HG2 THR A 110      -7.818  -9.493  17.564  1.00  0.00           H  
ATOM   1675 2HG2 THR A 110      -8.210  -8.863  15.947  1.00  0.00           H  
ATOM   1676 3HG2 THR A 110      -7.838 -10.589  16.163  1.00  0.00           H  
ATOM   1677  N   ALA A 111      -6.535  -7.113  13.797  1.00  0.00           N  
ATOM   1678  CA  ALA A 111      -7.296  -6.152  13.004  1.00  0.00           C  
ATOM   1679  C   ALA A 111      -7.268  -6.594  11.542  1.00  0.00           C  
ATOM   1680  O   ALA A 111      -8.250  -6.485  10.829  1.00  0.00           O  
ATOM   1681  CB  ALA A 111      -6.729  -4.749  13.158  1.00  0.00           C  
ATOM   1682  H   ALA A 111      -5.744  -6.792  14.334  1.00  0.00           H  
ATOM   1683  HA  ALA A 111      -8.325  -6.153  13.365  1.00  0.00           H  
ATOM   1684 1HB  ALA A 111      -7.312  -4.053  12.558  1.00  0.00           H  
ATOM   1685 2HB  ALA A 111      -6.773  -4.451  14.205  1.00  0.00           H  
ATOM   1686 3HB  ALA A 111      -5.693  -4.737  12.822  1.00  0.00           H  
ATOM   1687  N   ALA A 112      -5.982  -7.097  10.934  1.00  0.00           N  
ATOM   1688  CA  ALA A 112      -5.828  -7.625   9.581  1.00  0.00           C  
ATOM   1689  C   ALA A 112      -6.654  -8.866   9.378  1.00  0.00           C  
ATOM   1690  O   ALA A 112      -7.137  -9.130   8.279  1.00  0.00           O  
ATOM   1691  CB  ALA A 112      -4.364  -7.920   9.284  1.00  0.00           C  
ATOM   1692  H   ALA A 112      -5.175  -7.053  11.540  1.00  0.00           H  
ATOM   1693  HA  ALA A 112      -6.184  -6.870   8.879  1.00  0.00           H  
ATOM   1694 1HB  ALA A 112      -4.271  -8.320   8.275  1.00  0.00           H  
ATOM   1695 2HB  ALA A 112      -3.784  -7.001   9.366  1.00  0.00           H  
ATOM   1696 3HB  ALA A 112      -3.988  -8.651  10.000  1.00  0.00           H  
ATOM   1697  N   LEU A 113      -6.808  -9.839  10.446  1.00  0.00           N  
ATOM   1698  CA  LEU A 113      -7.688 -11.002  10.408  1.00  0.00           C  
ATOM   1699  C   LEU A 113      -9.162 -10.642  10.203  1.00  0.00           C  
ATOM   1700  O   LEU A 113      -9.862 -11.274   9.413  1.00  0.00           O  
ATOM   1701  CB  LEU A 113      -7.536 -11.801  11.708  1.00  0.00           C  
ATOM   1702  CG  LEU A 113      -8.378 -13.079  11.806  1.00  0.00           C  
ATOM   1703  CD1 LEU A 113      -7.972 -14.042  10.698  1.00  0.00           C  
ATOM   1704  CD2 LEU A 113      -8.185 -13.711  13.176  1.00  0.00           C  
ATOM   1705  H   LEU A 113      -6.238  -9.681  11.264  1.00  0.00           H  
ATOM   1706  HA  LEU A 113      -7.390 -11.632   9.571  1.00  0.00           H  
ATOM   1707 1HB  LEU A 113      -6.490 -12.084  11.823  1.00  0.00           H  
ATOM   1708 2HB  LEU A 113      -7.810 -11.159  12.545  1.00  0.00           H  
ATOM   1709  HG  LEU A 113      -9.431 -12.833  11.664  1.00  0.00           H  
ATOM   1710 1HD1 LEU A 113      -8.571 -14.950  10.768  1.00  0.00           H  
ATOM   1711 2HD1 LEU A 113      -8.138 -13.572   9.728  1.00  0.00           H  
ATOM   1712 3HD1 LEU A 113      -6.918 -14.293  10.803  1.00  0.00           H  
ATOM   1713 1HD2 LEU A 113      -8.785 -14.619  13.246  1.00  0.00           H  
ATOM   1714 2HD2 LEU A 113      -7.133 -13.959  13.319  1.00  0.00           H  
ATOM   1715 3HD2 LEU A 113      -8.500 -13.009  13.949  1.00  0.00           H  
ATOM   1716  N   ALA A 114      -9.631  -9.626  10.920  1.00  0.00           N  
ATOM   1717  CA  ALA A 114     -10.996  -9.132  10.736  1.00  0.00           C  
ATOM   1718  C   ALA A 114     -11.193  -8.582   9.323  1.00  0.00           C  
ATOM   1719  O   ALA A 114     -12.236  -8.795   8.704  1.00  0.00           O  
ATOM   1720  CB  ALA A 114     -11.318  -8.065  11.772  1.00  0.00           C  
ATOM   1721  H   ALA A 114      -9.038  -9.182  11.607  1.00  0.00           H  
ATOM   1722  HA  ALA A 114     -11.679  -9.971  10.869  1.00  0.00           H  
ATOM   1723 1HB  ALA A 114     -12.336  -7.707  11.619  1.00  0.00           H  
ATOM   1724 2HB  ALA A 114     -11.225  -8.488  12.771  1.00  0.00           H  
ATOM   1725 3HB  ALA A 114     -10.622  -7.232  11.665  1.00  0.00           H  
ATOM   1726  N   LEU A 115     -10.157  -7.840   8.772  1.00  0.00           N  
ATOM   1727  CA  LEU A 115     -10.281  -7.302   7.426  1.00  0.00           C  
ATOM   1728  C   LEU A 115     -10.361  -8.425   6.405  1.00  0.00           C  
ATOM   1729  O   LEU A 115     -11.167  -8.375   5.475  1.00  0.00           O  
ATOM   1730  CB  LEU A 115      -9.090  -6.391   7.105  1.00  0.00           C  
ATOM   1731  CG  LEU A 115      -9.041  -5.064   7.873  1.00  0.00           C  
ATOM   1732  CD1 LEU A 115      -7.720  -4.362   7.590  1.00  0.00           C  
ATOM   1733  CD2 LEU A 115     -10.221  -4.196   7.463  1.00  0.00           C  
ATOM   1734  H   LEU A 115      -9.311  -7.666   9.295  1.00  0.00           H  
ATOM   1735  HA  LEU A 115     -11.206  -6.730   7.373  1.00  0.00           H  
ATOM   1736 1HB  LEU A 115      -8.170  -6.933   7.319  1.00  0.00           H  
ATOM   1737 2HB  LEU A 115      -9.108  -6.158   6.040  1.00  0.00           H  
ATOM   1738  HG  LEU A 115      -9.090  -5.263   8.944  1.00  0.00           H  
ATOM   1739 1HD1 LEU A 115      -7.684  -3.420   8.136  1.00  0.00           H  
ATOM   1740 2HD1 LEU A 115      -6.894  -4.997   7.910  1.00  0.00           H  
ATOM   1741 3HD1 LEU A 115      -7.634  -4.166   6.522  1.00  0.00           H  
ATOM   1742 1HD2 LEU A 115     -10.186  -3.253   8.010  1.00  0.00           H  
ATOM   1743 2HD2 LEU A 115     -10.171  -3.997   6.393  1.00  0.00           H  
ATOM   1744 3HD2 LEU A 115     -11.151  -4.715   7.692  1.00  0.00           H  
ATOM   1745  N   LEU A 116      -9.502  -9.407   6.634  1.00  0.00           N  
ATOM   1746  CA  LEU A 116      -9.473 -10.552   5.721  1.00  0.00           C  
ATOM   1747  C   LEU A 116     -10.789 -11.345   5.805  1.00  0.00           C  
ATOM   1748  O   LEU A 116     -11.344 -11.753   4.783  1.00  0.00           O  
ATOM   1749  CB  LEU A 116      -8.288 -11.468   6.054  1.00  0.00           C  
ATOM   1750  CG  LEU A 116      -8.130 -12.703   5.158  1.00  0.00           C  
ATOM   1751  CD1 LEU A 116      -7.872 -12.261   3.724  1.00  0.00           C  
ATOM   1752  CD2 LEU A 116      -6.988 -13.564   5.678  1.00  0.00           C  
ATOM   1753  H   LEU A 116      -8.868  -9.388   7.419  1.00  0.00           H  
ATOM   1754  HA  LEU A 116      -9.368 -10.174   4.706  1.00  0.00           H  
ATOM   1755 1HB  LEU A 116      -7.370 -10.887   5.983  1.00  0.00           H  
ATOM   1756 2HB  LEU A 116      -8.396 -11.816   7.082  1.00  0.00           H  
ATOM   1757  HG  LEU A 116      -9.054 -13.281   5.168  1.00  0.00           H  
ATOM   1758 1HD1 LEU A 116      -7.759 -13.138   3.087  1.00  0.00           H  
ATOM   1759 2HD1 LEU A 116      -8.712 -11.663   3.371  1.00  0.00           H  
ATOM   1760 3HD1 LEU A 116      -6.961 -11.665   3.685  1.00  0.00           H  
ATOM   1761 1HD2 LEU A 116      -6.876 -14.443   5.042  1.00  0.00           H  
ATOM   1762 2HD2 LEU A 116      -6.063 -12.988   5.668  1.00  0.00           H  
ATOM   1763 3HD2 LEU A 116      -7.207 -13.881   6.698  1.00  0.00           H  
ATOM   1764  N   THR A 117     -11.264 -11.549   7.015  1.00  0.00           N  
ATOM   1765  CA  THR A 117     -12.523 -12.250   7.211  1.00  0.00           C  
ATOM   1766  C   THR A 117     -13.680 -11.614   6.428  1.00  0.00           C  
ATOM   1767  O   THR A 117     -14.447 -12.310   5.762  1.00  0.00           O  
ATOM   1768  CB  THR A 117     -12.882 -12.303   8.706  1.00  0.00           C  
ATOM   1769  OG1 THR A 117     -11.845 -12.981   9.426  1.00  0.00           O  
ATOM   1770  CG2 THR A 117     -14.200 -13.035   8.913  1.00  0.00           C  
ATOM   1771  H   THR A 117     -10.755 -11.217   7.822  1.00  0.00           H  
ATOM   1772  HA  THR A 117     -12.404 -13.268   6.840  1.00  0.00           H  
ATOM   1773  HB  THR A 117     -12.973 -11.289   9.096  1.00  0.00           H  
ATOM   1774  HG1 THR A 117     -11.057 -12.434   9.441  1.00  0.00           H  
ATOM   1775 1HG2 THR A 117     -14.438 -13.062   9.976  1.00  0.00           H  
ATOM   1776 2HG2 THR A 117     -14.993 -12.514   8.377  1.00  0.00           H  
ATOM   1777 3HG2 THR A 117     -14.114 -14.052   8.534  1.00  0.00           H  
ATOM   1778  N   ALA A 118     -13.921 -10.162   6.435  1.00  0.00           N  
ATOM   1779  CA  ALA A 118     -14.935  -9.429   5.691  1.00  0.00           C  
ATOM   1780  C   ALA A 118     -14.815  -9.696   4.172  1.00  0.00           C  
ATOM   1781  O   ALA A 118     -15.824  -9.855   3.478  1.00  0.00           O  
ATOM   1782  CB  ALA A 118     -14.840  -7.942   6.000  1.00  0.00           C  
ATOM   1783  H   ALA A 118     -13.310  -9.657   7.064  1.00  0.00           H  
ATOM   1784  HA  ALA A 118     -15.913  -9.795   6.004  1.00  0.00           H  
ATOM   1785 1HB  ALA A 118     -15.605  -7.405   5.436  1.00  0.00           H  
ATOM   1786 2HB  ALA A 118     -14.996  -7.782   7.067  1.00  0.00           H  
ATOM   1787 3HB  ALA A 118     -13.855  -7.574   5.715  1.00  0.00           H  
ATOM   1788  N   ALA A 119     -13.515  -9.721   3.607  1.00  0.00           N  
ATOM   1789  CA  ALA A 119     -13.230 -10.002   2.200  1.00  0.00           C  
ATOM   1790  C   ALA A 119     -13.639 -11.414   1.776  1.00  0.00           C  
ATOM   1791  O   ALA A 119     -14.120 -11.624   0.663  1.00  0.00           O  
ATOM   1792  CB  ALA A 119     -11.752  -9.796   1.908  1.00  0.00           C  
ATOM   1793  H   ALA A 119     -12.761  -9.435   4.215  1.00  0.00           H  
ATOM   1794  HA  ALA A 119     -13.810  -9.307   1.592  1.00  0.00           H  
ATOM   1795 1HB  ALA A 119     -11.555 -10.008   0.857  1.00  0.00           H  
ATOM   1796 2HB  ALA A 119     -11.477  -8.764   2.125  1.00  0.00           H  
ATOM   1797 3HB  ALA A 119     -11.161 -10.468   2.529  1.00  0.00           H  
ATOM   1798  N   LYS A 120     -13.447 -12.417   2.684  1.00  0.00           N  
ATOM   1799  CA  LYS A 120     -13.793 -13.798   2.365  1.00  0.00           C  
ATOM   1800  C   LYS A 120     -15.255 -14.131   2.620  1.00  0.00           C  
ATOM   1801  O   LYS A 120     -15.861 -14.911   1.883  1.00  0.00           O  
ATOM   1802  CB  LYS A 120     -12.905 -14.754   3.163  1.00  0.00           C  
ATOM   1803  CG  LYS A 120     -11.460 -14.818   2.685  1.00  0.00           C  
ATOM   1804  CD  LYS A 120     -10.647 -15.801   3.514  1.00  0.00           C  
ATOM   1805  CE  LYS A 120      -9.303 -16.094   2.864  1.00  0.00           C  
ATOM   1806  NZ  LYS A 120      -8.600 -17.226   3.526  1.00  0.00           N  
ATOM   1807  H   LYS A 120     -13.059 -12.203   3.592  1.00  0.00           H  
ATOM   1808  HA  LYS A 120     -13.596 -13.968   1.306  1.00  0.00           H  
ATOM   1809 1HB  LYS A 120     -12.898 -14.455   4.212  1.00  0.00           H  
ATOM   1810 2HB  LYS A 120     -13.318 -15.762   3.114  1.00  0.00           H  
ATOM   1811 1HG  LYS A 120     -11.436 -15.129   1.640  1.00  0.00           H  
ATOM   1812 2HG  LYS A 120     -11.008 -13.829   2.762  1.00  0.00           H  
ATOM   1813 1HD  LYS A 120     -10.478 -15.386   4.509  1.00  0.00           H  
ATOM   1814 2HD  LYS A 120     -11.200 -16.734   3.618  1.00  0.00           H  
ATOM   1815 1HE  LYS A 120      -9.452 -16.339   1.814  1.00  0.00           H  
ATOM   1816 2HE  LYS A 120      -8.670 -15.208   2.921  1.00  0.00           H  
ATOM   1817 1HZ  LYS A 120      -7.714 -17.388   3.067  1.00  0.00           H  
ATOM   1818 2HZ  LYS A 120      -8.439 -17.002   4.498  1.00  0.00           H  
ATOM   1819 3HZ  LYS A 120      -9.168 -18.059   3.463  1.00  0.00           H  
ATOM   1820  N   LEU A 121     -15.820 -13.535   3.669  1.00  0.00           N  
ATOM   1821  CA  LEU A 121     -17.203 -13.780   4.083  1.00  0.00           C  
ATOM   1822  C   LEU A 121     -18.177 -13.029   3.193  1.00  0.00           C  
ATOM   1823  O   LEU A 121     -19.288 -13.480   2.959  1.00  0.00           O  
ATOM   1824  CB  LEU A 121     -17.410 -13.358   5.543  1.00  0.00           C  
ATOM   1825  CG  LEU A 121     -17.153 -14.446   6.593  1.00  0.00           C  
ATOM   1826  CD1 LEU A 121     -18.310 -15.436   6.592  1.00  0.00           C  
ATOM   1827  CD2 LEU A 121     -15.836 -15.145   6.290  1.00  0.00           C  
ATOM   1828  H   LEU A 121     -15.253 -12.891   4.202  1.00  0.00           H  
ATOM   1829  HA  LEU A 121     -17.399 -14.850   4.020  1.00  0.00           H  
ATOM   1830 1HB  LEU A 121     -16.743 -12.525   5.761  1.00  0.00           H  
ATOM   1831 2HB  LEU A 121     -18.437 -13.016   5.664  1.00  0.00           H  
ATOM   1832  HG  LEU A 121     -17.104 -13.993   7.584  1.00  0.00           H  
ATOM   1833 1HD1 LEU A 121     -18.128 -16.210   7.339  1.00  0.00           H  
ATOM   1834 2HD1 LEU A 121     -19.237 -14.914   6.831  1.00  0.00           H  
ATOM   1835 3HD1 LEU A 121     -18.395 -15.895   5.608  1.00  0.00           H  
ATOM   1836 1HD2 LEU A 121     -15.653 -15.919   7.037  1.00  0.00           H  
ATOM   1837 2HD2 LEU A 121     -15.885 -15.601   5.301  1.00  0.00           H  
ATOM   1838 3HD2 LEU A 121     -15.024 -14.417   6.315  1.00  0.00           H  
ATOM   1839  N   GLY A 122     -17.811 -11.771   2.538  1.00  0.00           N  
ATOM   1840  CA  GLY A 122     -18.637 -10.944   1.696  1.00  0.00           C  
ATOM   1841  C   GLY A 122     -19.481  -9.986   2.501  1.00  0.00           C  
ATOM   1842  O   GLY A 122     -20.527  -9.549   2.031  1.00  0.00           O  
ATOM   1843  H   GLY A 122     -16.862 -11.483   2.730  1.00  0.00           H  
ATOM   1844 1HA  GLY A 122     -18.007 -10.379   1.011  1.00  0.00           H  
ATOM   1845 2HA  GLY A 122     -19.285 -11.576   1.092  1.00  0.00           H  
ATOM   1846  N   THR A 123     -19.008  -9.475   3.671  1.00  0.00           N  
ATOM   1847  CA  THR A 123     -19.653  -8.592   4.635  1.00  0.00           C  
ATOM   1848  C   THR A 123     -18.818  -7.330   4.800  1.00  0.00           C  
ATOM   1849  O   THR A 123     -17.725  -7.225   4.234  1.00  0.00           O  
ATOM   1850  CB  THR A 123     -19.842  -9.283   6.000  1.00  0.00           C  
ATOM   1851  OG1 THR A 123     -18.565  -9.459   6.628  1.00  0.00           O  
ATOM   1852  CG2 THR A 123     -20.508 -10.638   5.823  1.00  0.00           C  
ATOM   1853  H   THR A 123     -18.051  -9.761   3.827  1.00  0.00           H  
ATOM   1854  HA  THR A 123     -20.657  -8.362   4.276  1.00  0.00           H  
ATOM   1855  HB  THR A 123     -20.463  -8.658   6.640  1.00  0.00           H  
ATOM   1856  HG1 THR A 123     -18.245  -8.611   6.942  1.00  0.00           H  
ATOM   1857 1HG2 THR A 123     -20.634 -11.112   6.797  1.00  0.00           H  
ATOM   1858 2HG2 THR A 123     -21.484 -10.506   5.355  1.00  0.00           H  
ATOM   1859 3HG2 THR A 123     -19.886 -11.271   5.192  1.00  0.00           H  
ATOM   1860  N   THR A 124     -19.306  -6.377   5.584  1.00  0.00           N  
ATOM   1861  CA  THR A 124     -18.508  -5.193   5.854  1.00  0.00           C  
ATOM   1862  C   THR A 124     -17.485  -5.556   6.919  1.00  0.00           C  
ATOM   1863  O   THR A 124     -17.570  -6.625   7.541  1.00  0.00           O  
ATOM   1864  CB  THR A 124     -19.371  -4.006   6.317  1.00  0.00           C  
ATOM   1865  OG1 THR A 124     -19.923  -4.288   7.610  1.00  0.00           O  
ATOM   1866  CG2 THR A 124     -20.502  -3.752   5.332  1.00  0.00           C  
ATOM   1867  H   THR A 124     -20.225  -6.456   5.997  1.00  0.00           H  
ATOM   1868  HA  THR A 124     -18.077  -4.845   4.914  1.00  0.00           H  
ATOM   1869  HB  THR A 124     -18.752  -3.111   6.388  1.00  0.00           H  
ATOM   1870  HG1 THR A 124     -20.275  -3.480   7.991  1.00  0.00           H  
ATOM   1871 1HG2 THR A 124     -21.101  -2.909   5.676  1.00  0.00           H  
ATOM   1872 2HG2 THR A 124     -20.086  -3.525   4.351  1.00  0.00           H  
ATOM   1873 3HG2 THR A 124     -21.131  -4.639   5.264  1.00  0.00           H  
ATOM   1874  N   VAL A 125     -16.532  -4.660   7.152  1.00  0.00           N  
ATOM   1875  CA  VAL A 125     -15.505  -4.906   8.146  1.00  0.00           C  
ATOM   1876  C   VAL A 125     -16.147  -4.962   9.522  1.00  0.00           C  
ATOM   1877  O   VAL A 125     -15.860  -5.870  10.311  1.00  0.00           O  
ATOM   1878  CB  VAL A 125     -14.434  -3.800   8.111  1.00  0.00           C  
ATOM   1879  CG1 VAL A 125     -13.463  -3.963   9.271  1.00  0.00           C  
ATOM   1880  CG2 VAL A 125     -13.696  -3.835   6.781  1.00  0.00           C  
ATOM   1881  H   VAL A 125     -16.518  -3.795   6.633  1.00  0.00           H  
ATOM   1882  HA  VAL A 125     -15.045  -5.872   7.938  1.00  0.00           H  
ATOM   1883  HB  VAL A 125     -14.920  -2.832   8.233  1.00  0.00           H  
ATOM   1884 1HG1 VAL A 125     -12.712  -3.172   9.231  1.00  0.00           H  
ATOM   1885 2HG1 VAL A 125     -14.007  -3.898  10.213  1.00  0.00           H  
ATOM   1886 3HG1 VAL A 125     -12.971  -4.933   9.201  1.00  0.00           H  
ATOM   1887 1HG2 VAL A 125     -12.941  -3.050   6.764  1.00  0.00           H  
ATOM   1888 2HG2 VAL A 125     -13.215  -4.805   6.658  1.00  0.00           H  
ATOM   1889 3HG2 VAL A 125     -14.404  -3.675   5.968  1.00  0.00           H  
ATOM   1890  N   GLU A 126     -17.051  -4.017   9.791  1.00  0.00           N  
ATOM   1891  CA  GLU A 126     -17.743  -3.954  11.080  1.00  0.00           C  
ATOM   1892  C   GLU A 126     -18.609  -5.183  11.319  1.00  0.00           C  
ATOM   1893  O   GLU A 126     -18.719  -5.664  12.440  1.00  0.00           O  
ATOM   1894  CB  GLU A 126     -18.608  -2.694  11.158  1.00  0.00           C  
ATOM   1895  CG  GLU A 126     -19.326  -2.505  12.487  1.00  0.00           C  
ATOM   1896  CD  GLU A 126     -18.381  -2.293  13.637  1.00  0.00           C  
ATOM   1897  OE1 GLU A 126     -17.249  -1.949  13.395  1.00  0.00           O  
ATOM   1898  OE2 GLU A 126     -18.792  -2.474  14.759  1.00  0.00           O  
ATOM   1899  H   GLU A 126     -17.262  -3.330   9.085  1.00  0.00           H  
ATOM   1900  HA  GLU A 126     -16.995  -3.930  11.873  1.00  0.00           H  
ATOM   1901 1HB  GLU A 126     -17.987  -1.815  10.985  1.00  0.00           H  
ATOM   1902 2HB  GLU A 126     -19.363  -2.722  10.371  1.00  0.00           H  
ATOM   1903 1HG  GLU A 126     -19.987  -1.643  12.411  1.00  0.00           H  
ATOM   1904 2HG  GLU A 126     -19.939  -3.383  12.684  1.00  0.00           H  
ATOM   1905  N   GLU A 127     -19.363  -5.764  10.214  1.00  0.00           N  
ATOM   1906  CA  GLU A 127     -20.200  -6.954  10.333  1.00  0.00           C  
ATOM   1907  C   GLU A 127     -19.337  -8.166  10.669  1.00  0.00           C  
ATOM   1908  O   GLU A 127     -19.728  -8.999  11.482  1.00  0.00           O  
ATOM   1909  CB  GLU A 127     -20.975  -7.201   9.037  1.00  0.00           C  
ATOM   1910  CG  GLU A 127     -22.129  -6.236   8.801  1.00  0.00           C  
ATOM   1911  CD  GLU A 127     -22.773  -6.411   7.453  1.00  0.00           C  
ATOM   1912  OE1 GLU A 127     -22.071  -6.697   6.513  1.00  0.00           O  
ATOM   1913  OE2 GLU A 127     -23.968  -6.259   7.363  1.00  0.00           O  
ATOM   1914  H   GLU A 127     -19.330  -5.271   9.335  1.00  0.00           H  
ATOM   1915  HA  GLU A 127     -20.913  -6.794  11.141  1.00  0.00           H  
ATOM   1916 1HB  GLU A 127     -20.297  -7.123   8.186  1.00  0.00           H  
ATOM   1917 2HB  GLU A 127     -21.381  -8.212   9.041  1.00  0.00           H  
ATOM   1918 1HG  GLU A 127     -22.881  -6.392   9.574  1.00  0.00           H  
ATOM   1919 2HG  GLU A 127     -21.762  -5.214   8.892  1.00  0.00           H  
ATOM   1920  N   ALA A 128     -18.158  -8.256  10.056  1.00  0.00           N  
ATOM   1921  CA  ALA A 128     -17.265  -9.378  10.318  1.00  0.00           C  
ATOM   1922  C   ALA A 128     -16.858  -9.437  11.802  1.00  0.00           C  
ATOM   1923  O   ALA A 128     -16.806 -10.517  12.406  1.00  0.00           O  
ATOM   1924  CB  ALA A 128     -16.038  -9.322   9.395  1.00  0.00           C  
ATOM   1925  H   ALA A 128     -17.871  -7.544   9.400  1.00  0.00           H  
ATOM   1926  HA  ALA A 128     -17.813 -10.299  10.121  1.00  0.00           H  
ATOM   1927 1HB  ALA A 128     -15.385 -10.169   9.608  1.00  0.00           H  
ATOM   1928 2HB  ALA A 128     -16.362  -9.369   8.354  1.00  0.00           H  
ATOM   1929 3HB  ALA A 128     -15.496  -8.394   9.564  1.00  0.00           H  
ATOM   1930  N   VAL A 129     -16.571  -8.268  12.371  1.00  0.00           N  
ATOM   1931  CA  VAL A 129     -16.183  -8.132  13.771  1.00  0.00           C  
ATOM   1932  C   VAL A 129     -17.366  -8.440  14.680  1.00  0.00           C  
ATOM   1933  O   VAL A 129     -17.239  -9.188  15.638  1.00  0.00           O  
ATOM   1934  CB  VAL A 129     -15.669  -6.708  14.054  1.00  0.00           C  
ATOM   1935  CG1 VAL A 129     -15.454  -6.508  15.547  1.00  0.00           C  
ATOM   1936  CG2 VAL A 129     -14.382  -6.458  13.285  1.00  0.00           C  
ATOM   1937  H   VAL A 129     -16.629  -7.439  11.796  1.00  0.00           H  
ATOM   1938  HA  VAL A 129     -15.378  -8.840  13.976  1.00  0.00           H  
ATOM   1939  HB  VAL A 129     -16.427  -5.990  13.741  1.00  0.00           H  
ATOM   1940 1HG1 VAL A 129     -15.091  -5.495  15.730  1.00  0.00           H  
ATOM   1941 2HG1 VAL A 129     -16.395  -6.656  16.075  1.00  0.00           H  
ATOM   1942 3HG1 VAL A 129     -14.718  -7.226  15.908  1.00  0.00           H  
ATOM   1943 1HG2 VAL A 129     -14.026  -5.449  13.490  1.00  0.00           H  
ATOM   1944 2HG2 VAL A 129     -13.627  -7.180  13.595  1.00  0.00           H  
ATOM   1945 3HG2 VAL A 129     -14.571  -6.566  12.216  1.00  0.00           H  
ATOM   1946  N   GLN A 130     -18.527  -7.864  14.359  1.00  0.00           N  
ATOM   1947  CA  GLN A 130     -19.751  -8.097  15.130  1.00  0.00           C  
ATOM   1948  C   GLN A 130     -20.211  -9.563  15.140  1.00  0.00           C  
ATOM   1949  O   GLN A 130     -20.654 -10.078  16.167  1.00  0.00           O  
ATOM   1950  CB  GLN A 130     -20.878  -7.215  14.585  1.00  0.00           C  
ATOM   1951  CG  GLN A 130     -20.699  -5.733  14.865  1.00  0.00           C  
ATOM   1952  CD  GLN A 130     -21.791  -4.889  14.235  1.00  0.00           C  
ATOM   1953  OE1 GLN A 130     -22.697  -5.410  13.579  1.00  0.00           O  
ATOM   1954  NE2 GLN A 130     -21.711  -3.578  14.431  1.00  0.00           N  
ATOM   1955  H   GLN A 130     -18.559  -7.249  13.559  1.00  0.00           H  
ATOM   1956  HA  GLN A 130     -19.564  -7.821  16.168  1.00  0.00           H  
ATOM   1957 1HB  GLN A 130     -20.953  -7.347  13.506  1.00  0.00           H  
ATOM   1958 2HB  GLN A 130     -21.827  -7.527  15.020  1.00  0.00           H  
ATOM   1959 1HG  GLN A 130     -20.721  -5.572  15.943  1.00  0.00           H  
ATOM   1960 2HG  GLN A 130     -19.740  -5.410  14.459  1.00  0.00           H  
ATOM   1961 1HE2 GLN A 130     -22.403  -2.970  14.040  1.00  0.00           H  
ATOM   1962 2HE2 GLN A 130     -20.959  -3.197  14.970  1.00  0.00           H  
ATOM   1963  N   GLU A 131     -20.115 -10.256  14.007  1.00  0.00           N  
ATOM   1964  CA  GLU A 131     -20.467 -11.676  13.981  1.00  0.00           C  
ATOM   1965  C   GLU A 131     -19.466 -12.484  14.815  1.00  0.00           C  
ATOM   1966  O   GLU A 131     -19.847 -13.403  15.540  1.00  0.00           O  
ATOM   1967  CB  GLU A 131     -20.498 -12.198  12.543  1.00  0.00           C  
ATOM   1968  CG  GLU A 131     -21.638 -11.646  11.698  1.00  0.00           C  
ATOM   1969  CD  GLU A 131     -22.993 -12.041  12.214  1.00  0.00           C  
ATOM   1970  OE1 GLU A 131     -23.257 -13.217  12.296  1.00  0.00           O  
ATOM   1971  OE2 GLU A 131     -23.766 -11.167  12.527  1.00  0.00           O  
ATOM   1972  H   GLU A 131     -19.800  -9.812  13.157  1.00  0.00           H  
ATOM   1973  HA  GLU A 131     -21.459 -11.795  14.417  1.00  0.00           H  
ATOM   1974 1HB  GLU A 131     -19.561 -11.947  12.045  1.00  0.00           H  
ATOM   1975 2HB  GLU A 131     -20.584 -13.284  12.551  1.00  0.00           H  
ATOM   1976 1HG  GLU A 131     -21.571 -10.558  11.683  1.00  0.00           H  
ATOM   1977 2HG  GLU A 131     -21.525 -12.004  10.676  1.00  0.00           H  
ATOM   1978  N   ALA A 132     -18.191 -12.131  14.702  1.00  0.00           N  
ATOM   1979  CA  ALA A 132     -17.151 -12.762  15.507  1.00  0.00           C  
ATOM   1980  C   ALA A 132     -17.373 -12.470  16.993  1.00  0.00           C  
ATOM   1981  O   ALA A 132     -17.129 -13.333  17.829  1.00  0.00           O  
ATOM   1982  CB  ALA A 132     -15.779 -12.312  15.054  1.00  0.00           C  
ATOM   1983  H   ALA A 132     -17.933 -11.411  14.042  1.00  0.00           H  
ATOM   1984  HA  ALA A 132     -17.229 -13.840  15.376  1.00  0.00           H  
ATOM   1985 1HB  ALA A 132     -15.018 -12.795  15.668  1.00  0.00           H  
ATOM   1986 2HB  ALA A 132     -15.632 -12.590  14.010  1.00  0.00           H  
ATOM   1987 3HB  ALA A 132     -15.698 -11.233  15.158  1.00  0.00           H  
ATOM   1988  N   LEU A 133     -17.847 -11.099  17.477  1.00  0.00           N  
ATOM   1989  CA  LEU A 133     -18.167 -10.808  18.883  1.00  0.00           C  
ATOM   1990  C   LEU A 133     -19.354 -11.629  19.439  1.00  0.00           C  
ATOM   1991  O   LEU A 133     -19.405 -11.910  20.636  1.00  0.00           O  
ATOM   1992  CB  LEU A 133     -18.473  -9.313  19.036  1.00  0.00           C  
ATOM   1993  CG  LEU A 133     -17.282  -8.368  18.842  1.00  0.00           C  
ATOM   1994  CD1 LEU A 133     -17.780  -6.930  18.769  1.00  0.00           C  
ATOM   1995  CD2 LEU A 133     -16.299  -8.547  19.990  1.00  0.00           C  
ATOM   1996  H   LEU A 133     -17.955 -10.370  16.786  1.00  0.00           H  
ATOM   1997  HA  LEU A 133     -17.319 -11.107  19.499  1.00  0.00           H  
ATOM   1998 1HB  LEU A 133     -19.235  -9.039  18.307  1.00  0.00           H  
ATOM   1999 2HB  LEU A 133     -18.876  -9.141  20.033  1.00  0.00           H  
ATOM   2000  HG  LEU A 133     -16.783  -8.596  17.899  1.00  0.00           H  
ATOM   2001 1HD1 LEU A 133     -16.933  -6.257  18.633  1.00  0.00           H  
ATOM   2002 2HD1 LEU A 133     -18.466  -6.825  17.929  1.00  0.00           H  
ATOM   2003 3HD1 LEU A 133     -18.297  -6.677  19.694  1.00  0.00           H  
ATOM   2004 1HD2 LEU A 133     -15.451  -7.875  19.852  1.00  0.00           H  
ATOM   2005 2HD2 LEU A 133     -16.795  -8.318  20.933  1.00  0.00           H  
ATOM   2006 3HD2 LEU A 133     -15.945  -9.579  20.007  1.00  0.00           H  
ATOM   2007  N   GLN A 134     -20.456 -12.000  18.563  1.00  0.00           N  
ATOM   2008  CA  GLN A 134     -21.561 -12.906  18.891  1.00  0.00           C  
ATOM   2009  C   GLN A 134     -21.057 -14.336  19.103  1.00  0.00           C  
ATOM   2010  O   GLN A 134     -21.443 -15.005  20.061  1.00  0.00           O  
ATOM   2011  CB  GLN A 134     -22.620 -12.883  17.786  1.00  0.00           C  
ATOM   2012  CG  GLN A 134     -23.396 -11.580  17.693  1.00  0.00           C  
ATOM   2013  CD  GLN A 134     -24.369 -11.567  16.530  1.00  0.00           C  
ATOM   2014  OE1 GLN A 134     -24.900 -12.609  16.135  1.00  0.00           O  
ATOM   2015  NE2 GLN A 134     -24.610 -10.386  15.974  1.00  0.00           N  
ATOM   2016  H   GLN A 134     -20.425 -11.573  17.648  1.00  0.00           H  
ATOM   2017  HA  GLN A 134     -22.020 -12.569  19.820  1.00  0.00           H  
ATOM   2018 1HB  GLN A 134     -22.144 -13.060  16.821  1.00  0.00           H  
ATOM   2019 2HB  GLN A 134     -23.335 -13.689  17.950  1.00  0.00           H  
ATOM   2020 1HG  GLN A 134     -23.962 -11.440  18.615  1.00  0.00           H  
ATOM   2021 2HG  GLN A 134     -22.692 -10.759  17.559  1.00  0.00           H  
ATOM   2022 1HE2 GLN A 134     -25.244 -10.315  15.203  1.00  0.00           H  
ATOM   2023 2HE2 GLN A 134     -24.158  -9.566  16.326  1.00  0.00           H  
ATOM   2024  N   LEU A 135     -20.197 -14.794  18.206  1.00  0.00           N  
ATOM   2025  CA  LEU A 135     -19.598 -16.110  18.353  1.00  0.00           C  
ATOM   2026  C   LEU A 135     -18.705 -16.134  19.592  1.00  0.00           C  
ATOM   2027  O   LEU A 135     -18.739 -17.091  20.368  1.00  0.00           O  
ATOM   2028  CB  LEU A 135     -18.782 -16.470  17.106  1.00  0.00           C  
ATOM   2029  CG  LEU A 135     -19.599 -16.857  15.865  1.00  0.00           C  
ATOM   2030  CD1 LEU A 135     -18.698 -16.841  14.639  1.00  0.00           C  
ATOM   2031  CD2 LEU A 135     -20.217 -18.229  16.073  1.00  0.00           C  
ATOM   2032  H   LEU A 135     -19.949 -14.228  17.406  1.00  0.00           H  
ATOM   2033  HA  LEU A 135     -20.396 -16.841  18.469  1.00  0.00           H  
ATOM   2034 1HB  LEU A 135     -18.158 -15.619  16.838  1.00  0.00           H  
ATOM   2035 2HB  LEU A 135     -18.129 -17.310  17.347  1.00  0.00           H  
ATOM   2036  HG  LEU A 135     -20.389 -16.122  15.707  1.00  0.00           H  
ATOM   2037 1HD1 LEU A 135     -19.278 -17.116  13.757  1.00  0.00           H  
ATOM   2038 2HD1 LEU A 135     -18.284 -15.842  14.503  1.00  0.00           H  
ATOM   2039 3HD1 LEU A 135     -17.886 -17.554  14.775  1.00  0.00           H  
ATOM   2040 1HD2 LEU A 135     -20.799 -18.505  15.193  1.00  0.00           H  
ATOM   2041 2HD2 LEU A 135     -19.428 -18.965  16.230  1.00  0.00           H  
ATOM   2042 3HD2 LEU A 135     -20.870 -18.206  16.946  1.00  0.00           H  
ATOM   2043  N   LYS A 136     -17.914 -15.073  19.764  1.00  0.00           N  
ATOM   2044  CA  LYS A 136     -16.995 -14.925  20.895  1.00  0.00           C  
ATOM   2045  C   LYS A 136     -17.699 -15.145  22.220  1.00  0.00           C  
ATOM   2046  O   LYS A 136     -17.269 -15.948  23.050  1.00  0.00           O  
ATOM   2047  CB  LYS A 136     -16.340 -13.542  20.879  1.00  0.00           C  
ATOM   2048  CG  LYS A 136     -15.268 -13.342  21.941  1.00  0.00           C  
ATOM   2049  CD  LYS A 136     -14.759 -11.908  21.949  1.00  0.00           C  
ATOM   2050  CE  LYS A 136     -13.674 -11.711  22.997  1.00  0.00           C  
ATOM   2051  NZ  LYS A 136     -14.220 -11.758  24.381  1.00  0.00           N  
ATOM   2052  H   LYS A 136     -17.965 -14.338  19.071  1.00  0.00           H  
ATOM   2053  HA  LYS A 136     -16.192 -15.654  20.784  1.00  0.00           H  
ATOM   2054 1HB  LYS A 136     -15.884 -13.367  19.904  1.00  0.00           H  
ATOM   2055 2HB  LYS A 136     -17.103 -12.777  21.026  1.00  0.00           H  
ATOM   2056 1HG  LYS A 136     -15.679 -13.579  22.923  1.00  0.00           H  
ATOM   2057 2HG  LYS A 136     -14.432 -14.013  21.745  1.00  0.00           H  
ATOM   2058 1HD  LYS A 136     -14.356 -11.659  20.967  1.00  0.00           H  
ATOM   2059 2HD  LYS A 136     -15.586 -11.231  22.165  1.00  0.00           H  
ATOM   2060 1HE  LYS A 136     -12.920 -12.489  22.891  1.00  0.00           H  
ATOM   2061 2HE  LYS A 136     -13.191 -10.746  22.844  1.00  0.00           H  
ATOM   2062 1HZ  LYS A 136     -13.470 -11.623  25.044  1.00  0.00           H  
ATOM   2063 2HZ  LYS A 136     -14.908 -11.027  24.497  1.00  0.00           H  
ATOM   2064 3HZ  LYS A 136     -14.654 -12.655  24.541  1.00  0.00           H  
ATOM   2065  N   THR A 137     -18.784 -14.410  22.414  1.00  0.00           N  
ATOM   2066  CA  THR A 137     -19.552 -14.476  23.647  1.00  0.00           C  
ATOM   2067  C   THR A 137     -20.208 -15.836  23.863  1.00  0.00           C  
ATOM   2068  O   THR A 137     -20.119 -16.400  24.951  1.00  0.00           O  
ATOM   2069  CB  THR A 137     -20.633 -13.380  23.669  1.00  0.00           C  
ATOM   2070  OG1 THR A 137     -20.011 -12.090  23.610  1.00  0.00           O  
ATOM   2071  CG2 THR A 137     -21.466 -13.478  24.938  1.00  0.00           C  
ATOM   2072  H   THR A 137     -19.084 -13.785  21.681  1.00  0.00           H  
ATOM   2073  HA  THR A 137     -18.878 -14.299  24.486  1.00  0.00           H  
ATOM   2074  HB  THR A 137     -21.285 -13.494  22.804  1.00  0.00           H  
ATOM   2075  HG1 THR A 137     -19.500 -12.019  22.800  1.00  0.00           H  
ATOM   2076 1HG2 THR A 137     -22.226 -12.696  24.936  1.00  0.00           H  
ATOM   2077 2HG2 THR A 137     -21.950 -14.454  24.981  1.00  0.00           H  
ATOM   2078 3HG2 THR A 137     -20.822 -13.355  25.807  1.00  0.00           H  
ATOM   2079  N   LYS A 138     -20.848 -16.362  22.823  1.00  0.00           N  
ATOM   2080  CA  LYS A 138     -21.544 -17.644  22.918  1.00  0.00           C  
ATOM   2081  C   LYS A 138     -20.601 -18.848  23.076  1.00  0.00           C  
ATOM   2082  O   LYS A 138     -20.914 -19.790  23.809  1.00  0.00           O  
ATOM   2083  CB  LYS A 138     -22.428 -17.841  21.685  1.00  0.00           C  
ATOM   2084  CG  LYS A 138     -23.637 -16.918  21.624  1.00  0.00           C  
ATOM   2085  CD  LYS A 138     -24.457 -17.163  20.366  1.00  0.00           C  
ATOM   2086  CE  LYS A 138     -25.662 -16.237  20.300  1.00  0.00           C  
ATOM   2087  NZ  LYS A 138     -26.452 -16.439  19.056  1.00  0.00           N  
ATOM   2088  H   LYS A 138     -20.855 -15.864  21.945  1.00  0.00           H  
ATOM   2089  HA  LYS A 138     -22.147 -17.644  23.826  1.00  0.00           H  
ATOM   2090 1HB  LYS A 138     -21.837 -17.679  20.784  1.00  0.00           H  
ATOM   2091 2HB  LYS A 138     -22.790 -18.869  21.658  1.00  0.00           H  
ATOM   2092 1HG  LYS A 138     -24.268 -17.085  22.498  1.00  0.00           H  
ATOM   2093 2HG  LYS A 138     -23.303 -15.880  21.633  1.00  0.00           H  
ATOM   2094 1HD  LYS A 138     -23.833 -16.998  19.487  1.00  0.00           H  
ATOM   2095 2HD  LYS A 138     -24.804 -18.197  20.355  1.00  0.00           H  
ATOM   2096 1HE  LYS A 138     -26.307 -16.418  21.159  1.00  0.00           H  
ATOM   2097 2HE  LYS A 138     -25.327 -15.201  20.338  1.00  0.00           H  
ATOM   2098 1HZ  LYS A 138     -27.241 -15.808  19.050  1.00  0.00           H  
ATOM   2099 2HZ  LYS A 138     -25.868 -16.256  18.252  1.00  0.00           H  
ATOM   2100 3HZ  LYS A 138     -26.785 -17.392  19.019  1.00  0.00           H  
ATOM   2101  N   LEU A 139     -19.456 -18.824  22.395  1.00  0.00           N  
ATOM   2102  CA  LEU A 139     -18.510 -19.940  22.471  1.00  0.00           C  
ATOM   2103  C   LEU A 139     -17.656 -19.929  23.726  1.00  0.00           C  
ATOM   2104  O   LEU A 139     -17.236 -20.987  24.195  1.00  0.00           O  
ATOM   2105  CB  LEU A 139     -17.589 -19.925  21.245  1.00  0.00           C  
ATOM   2106  CG  LEU A 139     -18.084 -20.725  20.033  1.00  0.00           C  
ATOM   2107  CD1 LEU A 139     -17.948 -22.215  20.318  1.00  0.00           C  
ATOM   2108  CD2 LEU A 139     -19.529 -20.355  19.735  1.00  0.00           C  
ATOM   2109  H   LEU A 139     -19.233 -18.028  21.813  1.00  0.00           H  
ATOM   2110  HA  LEU A 139     -19.074 -20.872  22.476  1.00  0.00           H  
ATOM   2111 1HB  LEU A 139     -17.452 -18.893  20.927  1.00  0.00           H  
ATOM   2112 2HB  LEU A 139     -16.619 -20.327  21.534  1.00  0.00           H  
ATOM   2113  HG  LEU A 139     -17.464 -20.494  19.166  1.00  0.00           H  
ATOM   2114 1HD1 LEU A 139     -18.299 -22.783  19.456  1.00  0.00           H  
ATOM   2115 2HD1 LEU A 139     -16.902 -22.456  20.508  1.00  0.00           H  
ATOM   2116 3HD1 LEU A 139     -18.545 -22.474  21.191  1.00  0.00           H  
ATOM   2117 1HD2 LEU A 139     -19.880 -20.923  18.873  1.00  0.00           H  
ATOM   2118 2HD2 LEU A 139     -20.150 -20.587  20.600  1.00  0.00           H  
ATOM   2119 3HD2 LEU A 139     -19.594 -19.288  19.518  1.00  0.00           H  
ATOM   2120  N   GLY A 140     -17.372 -18.739  24.256  1.00  0.00           N  
ATOM   2121  CA  GLY A 140     -16.405 -18.606  25.336  1.00  0.00           C  
ATOM   2122  C   GLY A 140     -14.946 -18.572  24.880  1.00  0.00           C  
ATOM   2123  O   GLY A 140     -14.065 -19.114  25.558  1.00  0.00           O  
ATOM   2124  H   GLY A 140     -17.833 -17.913  23.905  1.00  0.00           H  
ATOM   2125 1HA  GLY A 140     -16.605 -17.691  25.893  1.00  0.00           H  
ATOM   2126 2HA  GLY A 140     -16.523 -19.437  26.031  1.00  0.00           H  
ATOM   2127  N   VAL A 141     -14.687 -17.944  23.730  1.00  0.00           N  
ATOM   2128  CA  VAL A 141     -13.357 -17.969  23.112  1.00  0.00           C  
ATOM   2129  C   VAL A 141     -12.859 -16.557  22.827  1.00  0.00           C  
ATOM   2130  O   VAL A 141     -13.575 -15.589  23.064  1.00  0.00           O  
ATOM   2131  CB  VAL A 141     -13.389 -18.772  21.798  1.00  0.00           C  
ATOM   2132  CG1 VAL A 141     -13.777 -20.218  22.067  1.00  0.00           C  
ATOM   2133  CG2 VAL A 141     -14.358 -18.126  20.820  1.00  0.00           C  
ATOM   2134  H   VAL A 141     -15.431 -17.436  23.275  1.00  0.00           H  
ATOM   2135  HA  VAL A 141     -12.668 -18.466  23.795  1.00  0.00           H  
ATOM   2136  HB  VAL A 141     -12.388 -18.784  21.365  1.00  0.00           H  
ATOM   2137 1HG1 VAL A 141     -13.795 -20.771  21.127  1.00  0.00           H  
ATOM   2138 2HG1 VAL A 141     -13.050 -20.671  22.741  1.00  0.00           H  
ATOM   2139 3HG1 VAL A 141     -14.766 -20.250  22.524  1.00  0.00           H  
ATOM   2140 1HG2 VAL A 141     -14.375 -18.699  19.893  1.00  0.00           H  
ATOM   2141 2HG2 VAL A 141     -15.357 -18.110  21.255  1.00  0.00           H  
ATOM   2142 3HG2 VAL A 141     -14.037 -17.106  20.610  1.00  0.00           H  
ATOM   2143  N   SER A 142     -11.578 -16.356  22.293  1.00  0.00           N  
ATOM   2144  CA  SER A 142     -11.049 -15.059  21.880  1.00  0.00           C  
ATOM   2145  C   SER A 142     -11.678 -14.584  20.571  1.00  0.00           C  
ATOM   2146  O   SER A 142     -12.316 -15.361  19.860  1.00  0.00           O  
ATOM   2147  CB  SER A 142      -9.543 -15.139  21.726  1.00  0.00           C  
ATOM   2148  OG  SER A 142      -9.192 -15.958  20.644  1.00  0.00           O  
ATOM   2149  H   SER A 142     -11.017 -17.184  22.150  1.00  0.00           H  
ATOM   2150  HA  SER A 142     -11.302 -14.331  22.651  1.00  0.00           H  
ATOM   2151 1HB  SER A 142      -9.139 -14.138  21.574  1.00  0.00           H  
ATOM   2152 2HB  SER A 142      -9.104 -15.534  22.641  1.00  0.00           H  
ATOM   2153  HG  SER A 142      -9.217 -16.859  20.975  1.00  0.00           H  
ATOM   2154  N   LEU A 143     -11.506 -13.173  20.170  1.00  0.00           N  
ATOM   2155  CA  LEU A 143     -12.016 -12.662  18.900  1.00  0.00           C  
ATOM   2156  C   LEU A 143     -11.336 -13.384  17.735  1.00  0.00           C  
ATOM   2157  O   LEU A 143     -11.953 -13.626  16.698  1.00  0.00           O  
ATOM   2158  CB  LEU A 143     -11.778 -11.151  18.793  1.00  0.00           C  
ATOM   2159  CG  LEU A 143     -12.345 -10.475  17.538  1.00  0.00           C  
ATOM   2160  CD1 LEU A 143     -13.863 -10.603  17.533  1.00  0.00           C  
ATOM   2161  CD2 LEU A 143     -11.920  -9.014  17.512  1.00  0.00           C  
ATOM   2162  H   LEU A 143     -11.014 -12.547  20.791  1.00  0.00           H  
ATOM   2163  HA  LEU A 143     -13.089 -12.854  18.856  1.00  0.00           H  
ATOM   2164 1HB  LEU A 143     -12.225 -10.667  19.660  1.00  0.00           H  
ATOM   2165 2HB  LEU A 143     -10.704 -10.966  18.812  1.00  0.00           H  
ATOM   2166  HG  LEU A 143     -11.965 -10.979  16.650  1.00  0.00           H  
ATOM   2167 1HD1 LEU A 143     -14.265 -10.123  16.641  1.00  0.00           H  
ATOM   2168 2HD1 LEU A 143     -14.138 -11.658  17.532  1.00  0.00           H  
ATOM   2169 3HD1 LEU A 143     -14.271 -10.121  18.421  1.00  0.00           H  
ATOM   2170 1HD2 LEU A 143     -12.322  -8.534  16.619  1.00  0.00           H  
ATOM   2171 2HD2 LEU A 143     -12.301  -8.508  18.399  1.00  0.00           H  
ATOM   2172 3HD2 LEU A 143     -10.832  -8.952  17.498  1.00  0.00           H  
ATOM   2173  N   ILE A 144     -10.061 -13.717  17.931  1.00  0.00           N  
ATOM   2174  CA  ILE A 144      -9.270 -14.388  16.906  1.00  0.00           C  
ATOM   2175  C   ILE A 144      -9.882 -15.737  16.536  1.00  0.00           C  
ATOM   2176  O   ILE A 144     -10.016 -16.067  15.358  1.00  0.00           O  
ATOM   2177  CB  ILE A 144      -7.819 -14.590  17.377  1.00  0.00           C  
ATOM   2178  CG1 ILE A 144      -7.103 -13.242  17.495  1.00  0.00           C  
ATOM   2179  CG2 ILE A 144      -7.073 -15.510  16.423  1.00  0.00           C  
ATOM   2180  CD1 ILE A 144      -5.793 -13.309  18.247  1.00  0.00           C  
ATOM   2181  H   ILE A 144      -9.633 -13.497  18.817  1.00  0.00           H  
ATOM   2182  HA  ILE A 144      -9.266 -13.766  16.010  1.00  0.00           H  
ATOM   2183  HB  ILE A 144      -7.818 -15.035  18.371  1.00  0.00           H  
ATOM   2184 1HG1 ILE A 144      -6.905 -12.846  16.500  1.00  0.00           H  
ATOM   2185 2HG1 ILE A 144      -7.752 -12.529  18.006  1.00  0.00           H  
ATOM   2186 1HG2 ILE A 144      -6.049 -15.641  16.770  1.00  0.00           H  
ATOM   2187 2HG2 ILE A 144      -7.571 -16.478  16.387  1.00  0.00           H  
ATOM   2188 3HG2 ILE A 144      -7.064 -15.070  15.425  1.00  0.00           H  
ATOM   2189 1HD1 ILE A 144      -5.346 -12.316  18.289  1.00  0.00           H  
ATOM   2190 2HD1 ILE A 144      -5.973 -13.670  19.260  1.00  0.00           H  
ATOM   2191 3HD1 ILE A 144      -5.115 -13.990  17.734  1.00  0.00           H  
ATOM   2192  N   GLU A 145     -10.290 -16.592  17.535  1.00  0.00           N  
ATOM   2193  CA  GLU A 145     -10.939 -17.892  17.400  1.00  0.00           C  
ATOM   2194  C   GLU A 145     -12.303 -17.765  16.714  1.00  0.00           C  
ATOM   2195  O   GLU A 145     -12.663 -18.585  15.866  1.00  0.00           O  
ATOM   2196  CB  GLU A 145     -11.104 -18.546  18.773  1.00  0.00           C  
ATOM   2197  CG  GLU A 145      -9.801 -19.006  19.411  1.00  0.00           C  
ATOM   2198  CD  GLU A 145      -9.946 -19.322  20.874  1.00  0.00           C  
ATOM   2199  OE1 GLU A 145     -10.346 -20.416  21.190  1.00  0.00           O  
ATOM   2200  OE2 GLU A 145      -9.655 -18.466  21.678  1.00  0.00           O  
ATOM   2201  H   GLU A 145     -10.054 -16.254  18.457  1.00  0.00           H  
ATOM   2202  HA  GLU A 145     -10.309 -18.521  16.772  1.00  0.00           H  
ATOM   2203 1HB  GLU A 145     -11.582 -17.844  19.456  1.00  0.00           H  
ATOM   2204 2HB  GLU A 145     -11.758 -19.415  18.686  1.00  0.00           H  
ATOM   2205 1HG  GLU A 145      -9.449 -19.897  18.892  1.00  0.00           H  
ATOM   2206 2HG  GLU A 145      -9.052 -18.225  19.285  1.00  0.00           H  
ATOM   2207  N   ALA A 146     -13.049 -16.732  17.093  1.00  0.00           N  
ATOM   2208  CA  ALA A 146     -14.353 -16.438  16.510  1.00  0.00           C  
ATOM   2209  C   ALA A 146     -14.237 -16.024  15.045  1.00  0.00           C  
ATOM   2210  O   ALA A 146     -15.049 -16.424  14.211  1.00  0.00           O  
ATOM   2211  CB  ALA A 146     -15.053 -15.346  17.308  1.00  0.00           C  
ATOM   2212  H   ALA A 146     -12.687 -16.131  17.818  1.00  0.00           H  
ATOM   2213  HA  ALA A 146     -14.954 -17.345  16.550  1.00  0.00           H  
ATOM   2214 1HB  ALA A 146     -16.025 -15.136  16.860  1.00  0.00           H  
ATOM   2215 2HB  ALA A 146     -15.190 -15.678  18.336  1.00  0.00           H  
ATOM   2216 3HB  ALA A 146     -14.447 -14.441  17.297  1.00  0.00           H  
ATOM   2217  N   LEU A 147     -13.226 -15.219  14.730  1.00  0.00           N  
ATOM   2218  CA  LEU A 147     -12.972 -14.855  13.341  1.00  0.00           C  
ATOM   2219  C   LEU A 147     -12.548 -16.077  12.534  1.00  0.00           C  
ATOM   2220  O   LEU A 147     -12.860 -16.189  11.347  1.00  0.00           O  
ATOM   2221  CB  LEU A 147     -11.886 -13.775  13.263  1.00  0.00           C  
ATOM   2222  CG  LEU A 147     -12.306 -12.374  13.727  1.00  0.00           C  
ATOM   2223  CD1 LEU A 147     -11.065 -11.524  13.965  1.00  0.00           C  
ATOM   2224  CD2 LEU A 147     -13.209 -11.741  12.678  1.00  0.00           C  
ATOM   2225  H   LEU A 147     -12.622 -14.851  15.452  1.00  0.00           H  
ATOM   2226  HA  LEU A 147     -13.901 -14.475  12.915  1.00  0.00           H  
ATOM   2227 1HB  LEU A 147     -11.041 -14.087  13.875  1.00  0.00           H  
ATOM   2228 2HB  LEU A 147     -11.549 -13.695  12.230  1.00  0.00           H  
ATOM   2229  HG  LEU A 147     -12.845 -12.450  14.672  1.00  0.00           H  
ATOM   2230 1HD1 LEU A 147     -11.363 -10.529  14.294  1.00  0.00           H  
ATOM   2231 2HD1 LEU A 147     -10.447 -11.989  14.732  1.00  0.00           H  
ATOM   2232 3HD1 LEU A 147     -10.496 -11.444  13.039  1.00  0.00           H  
ATOM   2233 1HD2 LEU A 147     -13.508 -10.746  13.008  1.00  0.00           H  
ATOM   2234 2HD2 LEU A 147     -12.671 -11.664  11.733  1.00  0.00           H  
ATOM   2235 3HD2 LEU A 147     -14.096 -12.360  12.541  1.00  0.00           H  
ATOM   2236  N   HIS A 148     -11.647 -17.162  13.098  1.00  0.00           N  
ATOM   2237  CA  HIS A 148     -11.306 -18.409  12.425  1.00  0.00           C  
ATOM   2238  C   HIS A 148     -12.527 -19.301  12.224  1.00  0.00           C  
ATOM   2239  O   HIS A 148     -12.587 -20.082  11.277  1.00  0.00           O  
ATOM   2240  CB  HIS A 148     -10.239 -19.172  13.217  1.00  0.00           C  
ATOM   2241  CG  HIS A 148      -8.850 -18.657  13.006  1.00  0.00           C  
ATOM   2242  ND1 HIS A 148      -8.373 -17.525  13.632  1.00  0.00           N  
ATOM   2243  CD2 HIS A 148      -7.835 -19.118  12.237  1.00  0.00           C  
ATOM   2244  CE1 HIS A 148      -7.123 -17.312  13.258  1.00  0.00           C  
ATOM   2245  NE2 HIS A 148      -6.774 -18.264  12.412  1.00  0.00           N  
ATOM   2246  H   HIS A 148     -11.316 -17.004  14.037  1.00  0.00           H  
ATOM   2247  HA  HIS A 148     -10.911 -18.167  11.438  1.00  0.00           H  
ATOM   2248 1HB  HIS A 148     -10.466 -19.113  14.283  1.00  0.00           H  
ATOM   2249 2HB  HIS A 148     -10.260 -20.224  12.936  1.00  0.00           H  
ATOM   2250  HD1 HIS A 148      -8.851 -16.987  14.327  1.00  0.00           H  
ATOM   2251  HD2 HIS A 148      -7.743 -19.974  11.569  1.00  0.00           H  
ATOM   2252  HE1 HIS A 148      -6.564 -16.461  13.646  1.00  0.00           H  
ATOM   2253  N   ILE A 149     -13.661 -19.326  13.219  1.00  0.00           N  
ATOM   2254  CA  ILE A 149     -14.937 -19.983  12.979  1.00  0.00           C  
ATOM   2255  C   ILE A 149     -15.688 -19.410  11.755  1.00  0.00           C  
ATOM   2256  O   ILE A 149     -16.276 -20.156  10.970  1.00  0.00           O  
ATOM   2257  CB  ILE A 149     -15.830 -19.872  14.227  1.00  0.00           C  
ATOM   2258  CG1 ILE A 149     -15.261 -20.719  15.369  1.00  0.00           C  
ATOM   2259  CG2 ILE A 149     -17.254 -20.296  13.902  1.00  0.00           C  
ATOM   2260  CD1 ILE A 149     -15.886 -20.429  16.715  1.00  0.00           C  
ATOM   2261  H   ILE A 149     -13.515 -18.838  14.090  1.00  0.00           H  
ATOM   2262  HA  ILE A 149     -14.742 -21.035  12.770  1.00  0.00           H  
ATOM   2263  HB  ILE A 149     -15.839 -18.839  14.577  1.00  0.00           H  
ATOM   2264 1HG1 ILE A 149     -15.407 -21.775  15.144  1.00  0.00           H  
ATOM   2265 2HG1 ILE A 149     -14.188 -20.548  15.448  1.00  0.00           H  
ATOM   2266 1HG2 ILE A 149     -17.871 -20.211  14.797  1.00  0.00           H  
ATOM   2267 2HG2 ILE A 149     -17.657 -19.653  13.122  1.00  0.00           H  
ATOM   2268 3HG2 ILE A 149     -17.255 -21.330  13.558  1.00  0.00           H  
ATOM   2269 1HD1 ILE A 149     -15.432 -21.068  17.472  1.00  0.00           H  
ATOM   2270 2HD1 ILE A 149     -15.719 -19.383  16.975  1.00  0.00           H  
ATOM   2271 3HD1 ILE A 149     -16.956 -20.626  16.669  1.00  0.00           H  
ATOM   2272  N   LEU A 150     -15.759 -17.924  11.530  1.00  0.00           N  
ATOM   2273  CA  LEU A 150     -16.325 -17.346  10.301  1.00  0.00           C  
ATOM   2274  C   LEU A 150     -15.575 -17.819   9.056  1.00  0.00           C  
ATOM   2275  O   LEU A 150     -16.189 -18.198   8.059  1.00  0.00           O  
ATOM   2276  CB  LEU A 150     -16.285 -15.814  10.370  1.00  0.00           C  
ATOM   2277  CG  LEU A 150     -17.292 -15.163  11.327  1.00  0.00           C  
ATOM   2278  CD1 LEU A 150     -16.919 -13.703  11.541  1.00  0.00           C  
ATOM   2279  CD2 LEU A 150     -18.694 -15.292  10.753  1.00  0.00           C  
ATOM   2280  H   LEU A 150     -15.375 -17.307  12.232  1.00  0.00           H  
ATOM   2281  HA  LEU A 150     -17.357 -17.683  10.213  1.00  0.00           H  
ATOM   2282 1HB  LEU A 150     -15.287 -15.506  10.680  1.00  0.00           H  
ATOM   2283 2HB  LEU A 150     -16.472 -15.416   9.372  1.00  0.00           H  
ATOM   2284  HG  LEU A 150     -17.249 -15.664  12.295  1.00  0.00           H  
ATOM   2285 1HD1 LEU A 150     -17.635 -13.241  12.222  1.00  0.00           H  
ATOM   2286 2HD1 LEU A 150     -15.920 -13.641  11.970  1.00  0.00           H  
ATOM   2287 3HD1 LEU A 150     -16.938 -13.179  10.586  1.00  0.00           H  
ATOM   2288 1HD2 LEU A 150     -19.410 -14.832  11.433  1.00  0.00           H  
ATOM   2289 2HD2 LEU A 150     -18.739 -14.791   9.785  1.00  0.00           H  
ATOM   2290 3HD2 LEU A 150     -18.941 -16.347  10.627  1.00  0.00           H  
ATOM   2291  N   LEU A 151     -14.244 -17.803   9.107  1.00  0.00           N  
ATOM   2292  CA  LEU A 151     -13.411 -18.295   7.990  1.00  0.00           C  
ATOM   2293  C   LEU A 151     -13.601 -19.777   7.677  1.00  0.00           C  
ATOM   2294  O   LEU A 151     -13.611 -20.179   6.513  1.00  0.00           O  
ATOM   2295  CB  LEU A 151     -11.930 -18.045   8.302  1.00  0.00           C  
ATOM   2296  CG  LEU A 151     -11.485 -16.577   8.282  1.00  0.00           C  
ATOM   2297  CD1 LEU A 151     -10.084 -16.463   8.868  1.00  0.00           C  
ATOM   2298  CD2 LEU A 151     -11.524 -16.054   6.855  1.00  0.00           C  
ATOM   2299  H   LEU A 151     -13.792 -17.441   9.933  1.00  0.00           H  
ATOM   2300  HA  LEU A 151     -13.694 -17.751   7.089  1.00  0.00           H  
ATOM   2301 1HB  LEU A 151     -11.711 -18.444   9.291  1.00  0.00           H  
ATOM   2302 2HB  LEU A 151     -11.324 -18.584   7.574  1.00  0.00           H  
ATOM   2303  HG  LEU A 151     -12.156 -15.985   8.905  1.00  0.00           H  
ATOM   2304 1HD1 LEU A 151      -9.768 -15.419   8.855  1.00  0.00           H  
ATOM   2305 2HD1 LEU A 151     -10.089 -16.825   9.897  1.00  0.00           H  
ATOM   2306 3HD1 LEU A 151      -9.392 -17.058   8.276  1.00  0.00           H  
ATOM   2307 1HD2 LEU A 151     -11.209 -15.010   6.840  1.00  0.00           H  
ATOM   2308 2HD2 LEU A 151     -10.853 -16.644   6.232  1.00  0.00           H  
ATOM   2309 3HD2 LEU A 151     -12.540 -16.130   6.467  1.00  0.00           H  
ATOM   2310  N   THR A 152     -13.710 -20.697   8.758  1.00  0.00           N  
ATOM   2311  CA  THR A 152     -13.909 -22.133   8.613  1.00  0.00           C  
ATOM   2312  C   THR A 152     -15.222 -22.436   7.907  1.00  0.00           C  
ATOM   2313  O   THR A 152     -15.272 -23.266   6.999  1.00  0.00           O  
ATOM   2314  CB  THR A 152     -13.881 -22.840   9.980  1.00  0.00           C  
ATOM   2315  OG1 THR A 152     -12.606 -22.634  10.603  1.00  0.00           O  
ATOM   2316  CG2 THR A 152     -14.126 -24.332   9.816  1.00  0.00           C  
ATOM   2317  H   THR A 152     -13.613 -20.305   9.684  1.00  0.00           H  
ATOM   2318  HA  THR A 152     -13.100 -22.527   7.999  1.00  0.00           H  
ATOM   2319  HB  THR A 152     -14.656 -22.419  10.623  1.00  0.00           H  
ATOM   2320  HG1 THR A 152     -12.501 -21.703  10.815  1.00  0.00           H  
ATOM   2321 1HG2 THR A 152     -14.104 -24.814  10.793  1.00  0.00           H  
ATOM   2322 2HG2 THR A 152     -15.100 -24.492   9.354  1.00  0.00           H  
ATOM   2323 3HG2 THR A 152     -13.350 -24.760   9.183  1.00  0.00           H  
ATOM   2324  N   ALA A 153     -16.273 -21.754   8.338  1.00  0.00           N  
ATOM   2325  CA  ALA A 153     -17.595 -21.899   7.737  1.00  0.00           C  
ATOM   2326  C   ALA A 153     -17.580 -21.464   6.271  1.00  0.00           C  
ATOM   2327  O   ALA A 153     -18.217 -22.090   5.418  1.00  0.00           O  
ATOM   2328  CB  ALA A 153     -18.620 -21.073   8.522  1.00  0.00           C  
ATOM   2329  H   ALA A 153     -16.151 -21.111   9.109  1.00  0.00           H  
ATOM   2330  HA  ALA A 153     -17.873 -22.952   7.783  1.00  0.00           H  
ATOM   2331 1HB  ALA A 153     -19.605 -21.186   8.069  1.00  0.00           H  
ATOM   2332 2HB  ALA A 153     -18.655 -21.422   9.556  1.00  0.00           H  
ATOM   2333 3HB  ALA A 153     -18.332 -20.022   8.505  1.00  0.00           H  
ATOM   2334  N   ALA A 154     -16.844 -20.391   5.986  1.00  0.00           N  
ATOM   2335  CA  ALA A 154     -16.749 -19.849   4.628  1.00  0.00           C  
ATOM   2336  C   ALA A 154     -16.050 -20.853   3.730  1.00  0.00           C  
ATOM   2337  O   ALA A 154     -16.470 -21.084   2.596  1.00  0.00           O  
ATOM   2338  CB  ALA A 154     -16.014 -18.516   4.640  1.00  0.00           C  
ATOM   2339  H   ALA A 154     -16.338 -19.938   6.734  1.00  0.00           H  
ATOM   2340  HA  ALA A 154     -17.760 -19.691   4.254  1.00  0.00           H  
ATOM   2341 1HB  ALA A 154     -15.950 -18.126   3.624  1.00  0.00           H  
ATOM   2342 2HB  ALA A 154     -16.555 -17.808   5.267  1.00  0.00           H  
ATOM   2343 3HB  ALA A 154     -15.009 -18.658   5.038  1.00  0.00           H  
ATOM   2344  N   VAL A 155     -14.971 -21.454   4.254  1.00  0.00           N  
ATOM   2345  CA  VAL A 155     -14.246 -22.465   3.512  1.00  0.00           C  
ATOM   2346  C   VAL A 155     -15.089 -23.710   3.333  1.00  0.00           C  
ATOM   2347  O   VAL A 155     -15.119 -24.303   2.254  1.00  0.00           O  
ATOM   2348  CB  VAL A 155     -12.939 -22.830   4.240  1.00  0.00           C  
ATOM   2349  CG1 VAL A 155     -12.312 -24.070   3.620  1.00  0.00           C  
ATOM   2350  CG2 VAL A 155     -11.973 -21.656   4.191  1.00  0.00           C  
ATOM   2351  H   VAL A 155     -14.655 -21.203   5.178  1.00  0.00           H  
ATOM   2352  HA  VAL A 155     -14.021 -22.062   2.523  1.00  0.00           H  
ATOM   2353  HB  VAL A 155     -13.167 -23.071   5.278  1.00  0.00           H  
ATOM   2354 1HG1 VAL A 155     -11.390 -24.315   4.147  1.00  0.00           H  
ATOM   2355 2HG1 VAL A 155     -13.007 -24.907   3.698  1.00  0.00           H  
ATOM   2356 3HG1 VAL A 155     -12.090 -23.879   2.570  1.00  0.00           H  
ATOM   2357 1HG2 VAL A 155     -11.051 -21.921   4.708  1.00  0.00           H  
ATOM   2358 2HG2 VAL A 155     -11.749 -21.412   3.152  1.00  0.00           H  
ATOM   2359 3HG2 VAL A 155     -12.426 -20.792   4.677  1.00  0.00           H  
ATOM   2360  N   LEU A 156     -15.871 -24.249   4.414  1.00  0.00           N  
ATOM   2361  CA  LEU A 156     -16.760 -25.391   4.356  1.00  0.00           C  
ATOM   2362  C   LEU A 156     -17.974 -25.128   3.458  1.00  0.00           C  
ATOM   2363  O   LEU A 156     -18.473 -26.041   2.795  1.00  0.00           O  
ATOM   2364  CB  LEU A 156     -17.230 -25.753   5.771  1.00  0.00           C  
ATOM   2365  CG  LEU A 156     -16.155 -26.332   6.700  1.00  0.00           C  
ATOM   2366  CD1 LEU A 156     -16.712 -26.445   8.113  1.00  0.00           C  
ATOM   2367  CD2 LEU A 156     -15.709 -27.689   6.178  1.00  0.00           C  
ATOM   2368  H   LEU A 156     -15.761 -23.755   5.289  1.00  0.00           H  
ATOM   2369  HA  LEU A 156     -16.227 -26.219   3.889  1.00  0.00           H  
ATOM   2370 1HB  LEU A 156     -17.629 -24.858   6.244  1.00  0.00           H  
ATOM   2371 2HB  LEU A 156     -18.031 -26.487   5.694  1.00  0.00           H  
ATOM   2372  HG  LEU A 156     -15.300 -25.657   6.733  1.00  0.00           H  
ATOM   2373 1HD1 LEU A 156     -15.949 -26.856   8.774  1.00  0.00           H  
ATOM   2374 2HD1 LEU A 156     -17.005 -25.457   8.469  1.00  0.00           H  
ATOM   2375 3HD1 LEU A 156     -17.581 -27.102   8.110  1.00  0.00           H  
ATOM   2376 1HD2 LEU A 156     -14.945 -28.100   6.838  1.00  0.00           H  
ATOM   2377 2HD2 LEU A 156     -16.564 -28.366   6.147  1.00  0.00           H  
ATOM   2378 3HD2 LEU A 156     -15.299 -27.576   5.174  1.00  0.00           H  
ATOM   2379  N   GLY A 157     -18.435 -23.882   3.414  1.00  0.00           N  
ATOM   2380  CA  GLY A 157     -19.595 -23.555   2.598  1.00  0.00           C  
ATOM   2381  C   GLY A 157     -20.861 -23.893   3.367  1.00  0.00           C  
ATOM   2382  O   GLY A 157     -21.931 -24.157   2.789  1.00  0.00           O  
ATOM   2383  H   GLY A 157     -17.986 -23.151   3.944  1.00  0.00           H  
ATOM   2384 1HA  GLY A 157     -19.570 -22.497   2.342  1.00  0.00           H  
ATOM   2385 2HA  GLY A 157     -19.551 -24.113   1.663  1.00  0.00           H  
ATOM   2386  N   THR A 158     -20.898 -23.760   4.748  1.00  0.00           N  
ATOM   2387  CA  THR A 158     -21.974 -24.084   5.671  1.00  0.00           C  
ATOM   2388  C   THR A 158     -22.102 -22.951   6.685  1.00  0.00           C  
ATOM   2389  O   THR A 158     -21.580 -21.853   6.456  1.00  0.00           O  
ATOM   2390  CB  THR A 158     -21.725 -25.422   6.391  1.00  0.00           C  
ATOM   2391  OG1 THR A 158     -22.902 -25.805   7.115  1.00  0.00           O  
ATOM   2392  CG2 THR A 158     -20.557 -25.299   7.357  1.00  0.00           C  
ATOM   2393  H   THR A 158     -20.030 -23.397   5.115  1.00  0.00           H  
ATOM   2394  HA  THR A 158     -22.905 -24.144   5.107  1.00  0.00           H  
ATOM   2395  HB  THR A 158     -21.501 -26.195   5.655  1.00  0.00           H  
ATOM   2396  HG1 THR A 158     -22.873 -26.747   7.297  1.00  0.00           H  
ATOM   2397 1HG2 THR A 158     -20.396 -26.255   7.856  1.00  0.00           H  
ATOM   2398 2HG2 THR A 158     -19.658 -25.020   6.808  1.00  0.00           H  
ATOM   2399 3HG2 THR A 158     -20.780 -24.535   8.101  1.00  0.00           H  
ATOM   2400  N   THR A 159     -22.808 -23.197   7.785  1.00  0.00           N  
ATOM   2401  CA  THR A 159     -23.048 -22.152   8.787  1.00  0.00           C  
ATOM   2402  C   THR A 159     -21.948 -22.133   9.857  1.00  0.00           C  
ATOM   2403  O   THR A 159     -21.161 -23.070   9.953  1.00  0.00           O  
ATOM   2404  CB  THR A 159     -24.420 -22.341   9.463  1.00  0.00           C  
ATOM   2405  OG1 THR A 159     -24.419 -23.561  10.218  1.00  0.00           O  
ATOM   2406  CG2 THR A 159     -25.525 -22.396   8.420  1.00  0.00           C  
ATOM   2407  H   THR A 159     -23.189 -24.122   7.936  1.00  0.00           H  
ATOM   2408  HA  THR A 159     -23.085 -21.188   8.282  1.00  0.00           H  
ATOM   2409  HB  THR A 159     -24.608 -21.510  10.142  1.00  0.00           H  
ATOM   2410  HG1 THR A 159     -25.211 -23.600  10.760  1.00  0.00           H  
ATOM   2411 1HG2 THR A 159     -26.487 -22.530   8.915  1.00  0.00           H  
ATOM   2412 2HG2 THR A 159     -25.535 -21.466   7.851  1.00  0.00           H  
ATOM   2413 3HG2 THR A 159     -25.347 -23.232   7.744  1.00  0.00           H  
ATOM   2414  N   VAL A 160     -21.897 -21.083  10.673  1.00  0.00           N  
ATOM   2415  CA  VAL A 160     -20.903 -21.048  11.737  1.00  0.00           C  
ATOM   2416  C   VAL A 160     -21.253 -22.063  12.818  1.00  0.00           C  
ATOM   2417  O   VAL A 160     -20.368 -22.593  13.465  1.00  0.00           O  
ATOM   2418  CB  VAL A 160     -20.823 -19.640  12.356  1.00  0.00           C  
ATOM   2419  CG1 VAL A 160     -20.325 -18.634  11.329  1.00  0.00           C  
ATOM   2420  CG2 VAL A 160     -22.186 -19.232  12.893  1.00  0.00           C  
ATOM   2421  H   VAL A 160     -22.535 -20.305  10.567  1.00  0.00           H  
ATOM   2422  HA  VAL A 160     -19.938 -21.340  11.318  1.00  0.00           H  
ATOM   2423  HB  VAL A 160     -20.099 -19.652  13.171  1.00  0.00           H  
ATOM   2424 1HG1 VAL A 160     -20.275 -17.644  11.783  1.00  0.00           H  
ATOM   2425 2HG1 VAL A 160     -19.333 -18.926  10.985  1.00  0.00           H  
ATOM   2426 3HG1 VAL A 160     -21.011 -18.609  10.482  1.00  0.00           H  
ATOM   2427 1HG2 VAL A 160     -22.122 -18.236  13.330  1.00  0.00           H  
ATOM   2428 2HG2 VAL A 160     -22.911 -19.226  12.079  1.00  0.00           H  
ATOM   2429 3HG2 VAL A 160     -22.504 -19.943  13.657  1.00  0.00           H  
ATOM   2430  N   GLU A 161     -22.639 -22.397  13.118  1.00  0.00           N  
ATOM   2431  CA  GLU A 161     -23.125 -23.394  14.074  1.00  0.00           C  
ATOM   2432  C   GLU A 161     -22.651 -24.791  13.719  1.00  0.00           C  
ATOM   2433  O   GLU A 161     -22.358 -25.595  14.587  1.00  0.00           O  
ATOM   2434  CB  GLU A 161     -24.654 -23.374  14.135  1.00  0.00           C  
ATOM   2435  CG  GLU A 161     -25.244 -22.093  14.708  1.00  0.00           C  
ATOM   2436  CD  GLU A 161     -25.307 -20.977  13.704  1.00  0.00           C  
ATOM   2437  OE1 GLU A 161     -24.917 -21.191  12.580  1.00  0.00           O  
ATOM   2438  OE2 GLU A 161     -25.748 -19.908  14.059  1.00  0.00           O  
ATOM   2439  H   GLU A 161     -23.304 -21.895  12.548  1.00  0.00           H  
ATOM   2440  HA  GLU A 161     -22.731 -23.149  15.060  1.00  0.00           H  
ATOM   2441 1HB  GLU A 161     -25.061 -23.509  13.132  1.00  0.00           H  
ATOM   2442 2HB  GLU A 161     -25.005 -24.206  14.746  1.00  0.00           H  
ATOM   2443 1HG  GLU A 161     -26.250 -22.299  15.071  1.00  0.00           H  
ATOM   2444 2HG  GLU A 161     -24.639 -21.776  15.558  1.00  0.00           H  
ATOM   2445  N   GLU A 162     -22.582 -25.199  12.312  1.00  0.00           N  
ATOM   2446  CA  GLU A 162     -22.068 -26.459  11.788  1.00  0.00           C  
ATOM   2447  C   GLU A 162     -20.546 -26.551  11.904  1.00  0.00           C  
ATOM   2448  O   GLU A 162     -19.994 -27.614  12.210  1.00  0.00           O  
ATOM   2449  CB  GLU A 162     -22.509 -26.645  10.333  1.00  0.00           C  
ATOM   2450  CG  GLU A 162     -22.092 -27.963   9.712  1.00  0.00           C  
ATOM   2451  CD  GLU A 162     -22.739 -29.172  10.382  1.00  0.00           C  
ATOM   2452  OE1 GLU A 162     -23.671 -28.995  11.201  1.00  0.00           O  
ATOM   2453  OE2 GLU A 162     -22.302 -30.302  10.080  1.00  0.00           O  
ATOM   2454  H   GLU A 162     -22.942 -24.509  11.667  1.00  0.00           H  
ATOM   2455  HA  GLU A 162     -22.479 -27.272  12.386  1.00  0.00           H  
ATOM   2456 1HB  GLU A 162     -23.595 -26.575  10.271  1.00  0.00           H  
ATOM   2457 2HB  GLU A 162     -22.096 -25.842   9.722  1.00  0.00           H  
ATOM   2458 1HG  GLU A 162     -22.368 -27.959   8.658  1.00  0.00           H  
ATOM   2459 2HG  GLU A 162     -21.010 -28.058   9.777  1.00  0.00           H  
ATOM   2460  N   ALA A 163     -19.871 -25.432  11.644  1.00  0.00           N  
ATOM   2461  CA  ALA A 163     -18.427 -25.361  11.790  1.00  0.00           C  
ATOM   2462  C   ALA A 163     -18.017 -25.647  13.247  1.00  0.00           C  
ATOM   2463  O   ALA A 163     -17.046 -26.360  13.490  1.00  0.00           O  
ATOM   2464  CB  ALA A 163     -17.916 -23.990  11.336  1.00  0.00           C  
ATOM   2465  H   ALA A 163     -20.377 -24.611  11.341  1.00  0.00           H  
ATOM   2466  HA  ALA A 163     -17.985 -26.129  11.157  1.00  0.00           H  
ATOM   2467 1HB  ALA A 163     -16.833 -23.950  11.450  1.00  0.00           H  
ATOM   2468 2HB  ALA A 163     -18.179 -23.832  10.290  1.00  0.00           H  
ATOM   2469 3HB  ALA A 163     -18.375 -23.212  11.945  1.00  0.00           H  
ATOM   2470  N   VAL A 164     -18.767 -25.098  14.202  1.00  0.00           N  
ATOM   2471  CA  VAL A 164     -18.537 -25.368  15.622  1.00  0.00           C  
ATOM   2472  C   VAL A 164     -18.929 -26.799  15.975  1.00  0.00           C  
ATOM   2473  O   VAL A 164     -18.194 -27.503  16.675  1.00  0.00           O  
ATOM   2474  CB  VAL A 164     -19.347 -24.386  16.493  1.00  0.00           C  
ATOM   2475  CG1 VAL A 164     -19.300 -24.808  17.953  1.00  0.00           C  
ATOM   2476  CG2 VAL A 164     -18.806 -22.975  16.320  1.00  0.00           C  
ATOM   2477  H   VAL A 164     -19.516 -24.476  13.935  1.00  0.00           H  
ATOM   2478  HA  VAL A 164     -17.474 -25.247  15.830  1.00  0.00           H  
ATOM   2479  HB  VAL A 164     -20.392 -24.416  16.181  1.00  0.00           H  
ATOM   2480 1HG1 VAL A 164     -19.877 -24.105  18.553  1.00  0.00           H  
ATOM   2481 2HG1 VAL A 164     -19.725 -25.806  18.057  1.00  0.00           H  
ATOM   2482 3HG1 VAL A 164     -18.266 -24.814  18.296  1.00  0.00           H  
ATOM   2483 1HG2 VAL A 164     -19.383 -22.288  16.937  1.00  0.00           H  
ATOM   2484 2HG2 VAL A 164     -17.759 -22.948  16.624  1.00  0.00           H  
ATOM   2485 3HG2 VAL A 164     -18.888 -22.680  15.273  1.00  0.00           H  
ATOM   2486  N   TYR A 165     -20.213 -27.357  15.532  1.00  0.00           N  
ATOM   2487  CA  TYR A 165     -20.621 -28.736  15.779  1.00  0.00           C  
ATOM   2488  C   TYR A 165     -19.556 -29.759  15.355  1.00  0.00           C  
ATOM   2489  O   TYR A 165     -19.237 -30.685  16.103  1.00  0.00           O  
ATOM   2490  CB  TYR A 165     -21.940 -29.023  15.059  1.00  0.00           C  
ATOM   2491  CG  TYR A 165     -22.420 -30.450  15.209  1.00  0.00           C  
ATOM   2492  CD1 TYR A 165     -23.064 -30.846  16.372  1.00  0.00           C  
ATOM   2493  CD2 TYR A 165     -22.216 -31.362  14.184  1.00  0.00           C  
ATOM   2494  CE1 TYR A 165     -23.502 -32.149  16.510  1.00  0.00           C  
ATOM   2495  CE2 TYR A 165     -22.654 -32.665  14.322  1.00  0.00           C  
ATOM   2496  CZ  TYR A 165     -23.294 -33.059  15.479  1.00  0.00           C  
ATOM   2497  OH  TYR A 165     -23.731 -34.357  15.616  1.00  0.00           O  
ATOM   2498  H   TYR A 165     -20.821 -26.753  14.998  1.00  0.00           H  
ATOM   2499  HA  TYR A 165     -20.775 -28.865  16.851  1.00  0.00           H  
ATOM   2500 1HB  TYR A 165     -22.717 -28.361  15.443  1.00  0.00           H  
ATOM   2501 2HB  TYR A 165     -21.828 -28.813  13.996  1.00  0.00           H  
ATOM   2502  HD1 TYR A 165     -23.224 -30.129  17.178  1.00  0.00           H  
ATOM   2503  HD2 TYR A 165     -21.709 -31.051  13.271  1.00  0.00           H  
ATOM   2504  HE1 TYR A 165     -24.008 -32.461  17.423  1.00  0.00           H  
ATOM   2505  HE2 TYR A 165     -22.493 -33.382  13.516  1.00  0.00           H  
ATOM   2506  HH  TYR A 165     -24.151 -34.463  16.472  1.00  0.00           H  
ATOM   2507  N   ARG A 166     -18.969 -29.607  14.071  1.00  0.00           N  
ATOM   2508  CA  ARG A 166     -17.910 -30.489  13.594  1.00  0.00           C  
ATOM   2509  C   ARG A 166     -16.632 -30.316  14.374  1.00  0.00           C  
ATOM   2510  O   ARG A 166     -15.897 -31.279  14.598  1.00  0.00           O  
ATOM   2511  CB  ARG A 166     -17.629 -30.238  12.121  1.00  0.00           C  
ATOM   2512  CG  ARG A 166     -18.764 -30.609  11.179  1.00  0.00           C  
ATOM   2513  CD  ARG A 166     -18.414 -30.335   9.762  1.00  0.00           C  
ATOM   2514  NE  ARG A 166     -19.559 -30.494   8.879  1.00  0.00           N  
ATOM   2515  CZ  ARG A 166     -19.492 -30.507   7.534  1.00  0.00           C  
ATOM   2516  NH1 ARG A 166     -18.331 -30.372   6.932  1.00  0.00           N  
ATOM   2517  NH2 ARG A 166     -20.594 -30.659   6.819  1.00  0.00           N  
ATOM   2518  H   ARG A 166     -19.302 -28.870  13.467  1.00  0.00           H  
ATOM   2519  HA  ARG A 166     -18.246 -31.523  13.703  1.00  0.00           H  
ATOM   2520 1HB  ARG A 166     -17.406 -29.185  11.968  1.00  0.00           H  
ATOM   2521 2HB  ARG A 166     -16.749 -30.806  11.816  1.00  0.00           H  
ATOM   2522 1HG  ARG A 166     -18.985 -31.672  11.278  1.00  0.00           H  
ATOM   2523 2HG  ARG A 166     -19.652 -30.027  11.432  1.00  0.00           H  
ATOM   2524 1HD  ARG A 166     -18.053 -29.312   9.669  1.00  0.00           H  
ATOM   2525 2HD  ARG A 166     -17.635 -31.025   9.438  1.00  0.00           H  
ATOM   2526  HE  ARG A 166     -20.470 -30.601   9.306  1.00  0.00           H  
ATOM   2527 1HH1 ARG A 166     -17.489 -30.256   7.478  1.00  0.00           H  
ATOM   2528 2HH1 ARG A 166     -18.280 -30.383   5.924  1.00  0.00           H  
ATOM   2529 1HH2 ARG A 166     -21.486 -30.764   7.282  1.00  0.00           H  
ATOM   2530 2HH2 ARG A 166     -20.543 -30.669   5.811  1.00  0.00           H  
ATOM   2531  N   ALA A 167     -16.224 -28.961  14.838  1.00  0.00           N  
ATOM   2532  CA  ALA A 167     -15.029 -28.690  15.616  1.00  0.00           C  
ATOM   2533  C   ALA A 167     -15.132 -29.399  16.969  1.00  0.00           C  
ATOM   2534  O   ALA A 167     -14.134 -29.933  17.464  1.00  0.00           O  
ATOM   2535  CB  ALA A 167     -14.839 -27.187  15.791  1.00  0.00           C  
ATOM   2536  H   ALA A 167     -16.782 -28.189  14.505  1.00  0.00           H  
ATOM   2537  HA  ALA A 167     -14.173 -29.092  15.074  1.00  0.00           H  
ATOM   2538 1HB  ALA A 167     -13.938 -27.001  16.377  1.00  0.00           H  
ATOM   2539 2HB  ALA A 167     -14.739 -26.719  14.814  1.00  0.00           H  
ATOM   2540 3HB  ALA A 167     -15.702 -26.770  16.309  1.00  0.00           H  
ATOM   2541  N   LEU A 168     -16.339 -29.405  17.546  1.00  0.00           N  
ATOM   2542  CA  LEU A 168     -16.614 -30.112  18.811  1.00  0.00           C  
ATOM   2543  C   LEU A 168     -16.422 -31.629  18.701  1.00  0.00           C  
ATOM   2544  O   LEU A 168     -15.922 -32.256  19.637  1.00  0.00           O  
ATOM   2545  CB  LEU A 168     -18.047 -29.816  19.270  1.00  0.00           C  
ATOM   2546  CG  LEU A 168     -18.282 -28.420  19.860  1.00  0.00           C  
ATOM   2547  CD1 LEU A 168     -19.775 -28.123  19.885  1.00  0.00           C  
ATOM   2548  CD2 LEU A 168     -17.688 -28.354  21.261  1.00  0.00           C  
ATOM   2549  H   LEU A 168     -17.087 -28.901  17.092  1.00  0.00           H  
ATOM   2550  HA  LEU A 168     -15.899 -29.771  19.559  1.00  0.00           H  
ATOM   2551 1HB  LEU A 168     -18.716 -29.932  18.419  1.00  0.00           H  
ATOM   2552 2HB  LEU A 168     -18.326 -30.547  20.029  1.00  0.00           H  
ATOM   2553  HG  LEU A 168     -17.803 -27.671  19.228  1.00  0.00           H  
ATOM   2554 1HD1 LEU A 168     -19.941 -27.131  20.304  1.00  0.00           H  
ATOM   2555 2HD1 LEU A 168     -20.169 -28.158  18.868  1.00  0.00           H  
ATOM   2556 3HD1 LEU A 168     -20.285 -28.865  20.498  1.00  0.00           H  
ATOM   2557 1HD2 LEU A 168     -17.854 -27.361  21.679  1.00  0.00           H  
ATOM   2558 2HD2 LEU A 168     -18.168 -29.100  21.894  1.00  0.00           H  
ATOM   2559 3HD2 LEU A 168     -16.618 -28.553  21.211  1.00  0.00           H  
ATOM   2560  N   LYS A 169     -16.890 -32.376  17.515  1.00  0.00           N  
ATOM   2561  CA  LYS A 169     -16.650 -33.802  17.246  1.00  0.00           C  
ATOM   2562  C   LYS A 169     -15.156 -34.138  17.277  1.00  0.00           C  
ATOM   2563  O   LYS A 169     -14.745 -35.130  17.891  1.00  0.00           O  
ATOM   2564  CB  LYS A 169     -17.246 -34.199  15.895  1.00  0.00           C  
ATOM   2565  CG  LYS A 169     -17.020 -35.655  15.510  1.00  0.00           C  
ATOM   2566  CD  LYS A 169     -17.601 -35.961  14.138  1.00  0.00           C  
ATOM   2567  CE  LYS A 169     -17.238 -37.368  13.684  1.00  0.00           C  
ATOM   2568  NZ  LYS A 169     -17.752 -37.661  12.319  1.00  0.00           N  
ATOM   2569  H   LYS A 169     -17.449 -31.841  16.868  1.00  0.00           H  
ATOM   2570  HA  LYS A 169     -17.135 -34.388  18.027  1.00  0.00           H  
ATOM   2571 1HB  LYS A 169     -18.321 -34.018  15.904  1.00  0.00           H  
ATOM   2572 2HB  LYS A 169     -16.815 -33.575  15.110  1.00  0.00           H  
ATOM   2573 1HG  LYS A 169     -15.950 -35.867  15.497  1.00  0.00           H  
ATOM   2574 2HG  LYS A 169     -17.491 -36.304  16.248  1.00  0.00           H  
ATOM   2575 1HD  LYS A 169     -18.687 -35.870  14.175  1.00  0.00           H  
ATOM   2576 2HD  LYS A 169     -17.217 -35.246  13.412  1.00  0.00           H  
ATOM   2577 1HE  LYS A 169     -16.155 -37.480  13.683  1.00  0.00           H  
ATOM   2578 2HE  LYS A 169     -17.656 -38.095  14.380  1.00  0.00           H  
ATOM   2579 1HZ  LYS A 169     -17.491 -38.601  12.055  1.00  0.00           H  
ATOM   2580 2HZ  LYS A 169     -18.759 -37.578  12.312  1.00  0.00           H  
ATOM   2581 3HZ  LYS A 169     -17.356 -37.006  11.662  1.00  0.00           H  
ATOM   2582  N   LEU A 170     -14.290 -33.319  16.563  1.00  0.00           N  
ATOM   2583  CA  LEU A 170     -12.847 -33.499  16.441  1.00  0.00           C  
ATOM   2584  C   LEU A 170     -12.115 -33.059  17.697  1.00  0.00           C  
ATOM   2585  O   LEU A 170     -11.099 -33.643  18.050  1.00  0.00           O  
ATOM   2586  CB  LEU A 170     -12.317 -32.712  15.236  1.00  0.00           C  
ATOM   2587  CG  LEU A 170     -12.317 -33.462  13.899  1.00  0.00           C  
ATOM   2588  CD1 LEU A 170     -11.166 -34.458  13.876  1.00  0.00           C  
ATOM   2589  CD2 LEU A 170     -13.653 -34.165  13.710  1.00  0.00           C  
ATOM   2590  H   LEU A 170     -14.737 -32.575  16.046  1.00  0.00           H  
ATOM   2591  HA  LEU A 170     -12.640 -34.561  16.325  1.00  0.00           H  
ATOM   2592 1HB  LEU A 170     -12.925 -31.816  15.112  1.00  0.00           H  
ATOM   2593 2HB  LEU A 170     -11.293 -32.404  15.446  1.00  0.00           H  
ATOM   2594  HG  LEU A 170     -12.161 -32.754  13.084  1.00  0.00           H  
ATOM   2595 1HD1 LEU A 170     -11.165 -34.991  12.925  1.00  0.00           H  
ATOM   2596 2HD1 LEU A 170     -10.221 -33.926  13.994  1.00  0.00           H  
ATOM   2597 3HD1 LEU A 170     -11.285 -35.171  14.691  1.00  0.00           H  
ATOM   2598 1HD2 LEU A 170     -13.652 -34.698  12.758  1.00  0.00           H  
ATOM   2599 2HD2 LEU A 170     -13.809 -34.874  14.523  1.00  0.00           H  
ATOM   2600 3HD2 LEU A 170     -14.455 -33.428  13.711  1.00  0.00           H  
ATOM   2601  N   LYS A 171     -12.617 -32.018  18.356  1.00  0.00           N  
ATOM   2602  CA  LYS A 171     -12.058 -31.595  19.634  1.00  0.00           C  
ATOM   2603  C   LYS A 171     -12.042 -32.773  20.581  1.00  0.00           C  
ATOM   2604  O   LYS A 171     -11.021 -33.113  21.178  1.00  0.00           O  
ATOM   2605  CB  LYS A 171     -12.857 -30.437  20.233  1.00  0.00           C  
ATOM   2606  CG  LYS A 171     -12.484 -30.093  21.669  1.00  0.00           C  
ATOM   2607  CD  LYS A 171     -13.578 -30.513  22.640  1.00  0.00           C  
ATOM   2608  CE  LYS A 171     -13.313 -29.977  24.039  1.00  0.00           C  
ATOM   2609  NZ  LYS A 171     -14.328 -30.452  25.018  1.00  0.00           N  
ATOM   2610  H   LYS A 171     -13.398 -31.509  17.967  1.00  0.00           H  
ATOM   2611  HA  LYS A 171     -11.057 -31.195  19.460  1.00  0.00           H  
ATOM   2612 1HB  LYS A 171     -12.713 -29.543  19.627  1.00  0.00           H  
ATOM   2613 2HB  LYS A 171     -13.919 -30.679  20.212  1.00  0.00           H  
ATOM   2614 1HG  LYS A 171     -11.558 -30.601  21.937  1.00  0.00           H  
ATOM   2615 2HG  LYS A 171     -12.327 -29.018  21.756  1.00  0.00           H  
ATOM   2616 1HD  LYS A 171     -14.540 -30.134  22.291  1.00  0.00           H  
ATOM   2617 2HD  LYS A 171     -13.630 -31.601  22.681  1.00  0.00           H  
ATOM   2618 1HE  LYS A 171     -12.328 -30.302  24.371  1.00  0.00           H  
ATOM   2619 2HE  LYS A 171     -13.326 -28.888  24.021  1.00  0.00           H  
ATOM   2620 1HZ  LYS A 171     -14.118 -30.075  25.931  1.00  0.00           H  
ATOM   2621 2HZ  LYS A 171     -15.246 -30.141  24.730  1.00  0.00           H  
ATOM   2622 3HZ  LYS A 171     -14.313 -31.461  25.058  1.00  0.00           H  
ATOM   2623  N   THR A 172     -13.259 -33.513  20.789  1.00  0.00           N  
ATOM   2624  CA  THR A 172     -13.368 -34.646  21.682  1.00  0.00           C  
ATOM   2625  C   THR A 172     -12.504 -35.817  21.205  1.00  0.00           C  
ATOM   2626  O   THR A 172     -11.784 -36.425  22.004  1.00  0.00           O  
ATOM   2627  CB  THR A 172     -14.835 -35.098  21.814  1.00  0.00           C  
ATOM   2628  OG1 THR A 172     -15.619 -34.030  22.360  1.00  0.00           O  
ATOM   2629  CG2 THR A 172     -14.938 -36.314  22.722  1.00  0.00           C  
ATOM   2630  H   THR A 172     -14.076 -33.202  20.283  1.00  0.00           H  
ATOM   2631  HA  THR A 172     -12.985 -34.356  22.659  1.00  0.00           H  
ATOM   2632  HB  THR A 172     -15.226 -35.352  20.829  1.00  0.00           H  
ATOM   2633  HG1 THR A 172     -15.719 -33.338  21.701  1.00  0.00           H  
ATOM   2634 1HG2 THR A 172     -15.981 -36.619  22.803  1.00  0.00           H  
ATOM   2635 2HG2 THR A 172     -14.352 -37.132  22.303  1.00  0.00           H  
ATOM   2636 3HG2 THR A 172     -14.557 -36.064  23.711  1.00  0.00           H  
ATOM   2637  N   LYS A 173     -12.539 -36.110  19.907  1.00  0.00           N  
ATOM   2638  CA  LYS A 173     -11.799 -37.265  19.393  1.00  0.00           C  
ATOM   2639  C   LYS A 173     -10.302 -37.170  19.599  1.00  0.00           C  
ATOM   2640  O   LYS A 173      -9.681 -38.118  20.073  1.00  0.00           O  
ATOM   2641  CB  LYS A 173     -12.092 -37.452  17.903  1.00  0.00           C  
ATOM   2642  CG  LYS A 173     -11.372 -38.632  17.265  1.00  0.00           C  
ATOM   2643  CD  LYS A 173     -11.727 -38.764  15.791  1.00  0.00           C  
ATOM   2644  CE  LYS A 173     -10.958 -39.901  15.135  1.00  0.00           C  
ATOM   2645  NZ  LYS A 173     -11.298 -40.045  13.694  1.00  0.00           N  
ATOM   2646  H   LYS A 173     -13.074 -35.543  19.265  1.00  0.00           H  
ATOM   2647  HA  LYS A 173     -12.118 -38.151  19.941  1.00  0.00           H  
ATOM   2648 1HB  LYS A 173     -13.163 -37.594  17.758  1.00  0.00           H  
ATOM   2649 2HB  LYS A 173     -11.804 -36.551  17.360  1.00  0.00           H  
ATOM   2650 1HG  LYS A 173     -10.294 -38.496  17.359  1.00  0.00           H  
ATOM   2651 2HG  LYS A 173     -11.650 -39.550  17.781  1.00  0.00           H  
ATOM   2652 1HD  LYS A 173     -12.797 -38.956  15.691  1.00  0.00           H  
ATOM   2653 2HD  LYS A 173     -11.492 -37.834  15.275  1.00  0.00           H  
ATOM   2654 1HE  LYS A 173      -9.888 -39.716  15.227  1.00  0.00           H  
ATOM   2655 2HE  LYS A 173     -11.186 -40.837  15.645  1.00  0.00           H  
ATOM   2656 1HZ  LYS A 173     -10.768 -40.808  13.297  1.00  0.00           H  
ATOM   2657 2HZ  LYS A 173     -12.285 -40.236  13.598  1.00  0.00           H  
ATOM   2658 3HZ  LYS A 173     -11.072 -39.189  13.207  1.00  0.00           H  
ATOM   2659  N   LEU A 174      -9.730 -36.025  19.250  1.00  0.00           N  
ATOM   2660  CA  LEU A 174      -8.288 -35.874  19.214  1.00  0.00           C  
ATOM   2661  C   LEU A 174      -7.720 -35.281  20.487  1.00  0.00           C  
ATOM   2662  O   LEU A 174      -6.544 -35.472  20.783  1.00  0.00           O  
ATOM   2663  CB  LEU A 174      -7.889 -34.992  18.024  1.00  0.00           C  
ATOM   2664  CG  LEU A 174      -8.304 -35.512  16.642  1.00  0.00           C  
ATOM   2665  CD1 LEU A 174      -7.924 -34.490  15.579  1.00  0.00           C  
ATOM   2666  CD2 LEU A 174      -7.629 -36.850  16.379  1.00  0.00           C  
ATOM   2667  H   LEU A 174     -10.314 -35.239  19.002  1.00  0.00           H  
ATOM   2668  HA  LEU A 174      -7.842 -36.857  19.069  1.00  0.00           H  
ATOM   2669 1HB  LEU A 174      -8.338 -34.009  18.156  1.00  0.00           H  
ATOM   2670 2HB  LEU A 174      -6.806 -34.878  18.024  1.00  0.00           H  
ATOM   2671  HG  LEU A 174      -9.387 -35.640  16.610  1.00  0.00           H  
ATOM   2672 1HD1 LEU A 174      -8.219 -34.859  14.597  1.00  0.00           H  
ATOM   2673 2HD1 LEU A 174      -8.436 -33.548  15.781  1.00  0.00           H  
ATOM   2674 3HD1 LEU A 174      -6.847 -34.329  15.597  1.00  0.00           H  
ATOM   2675 1HD2 LEU A 174      -7.924 -37.220  15.397  1.00  0.00           H  
ATOM   2676 2HD2 LEU A 174      -6.546 -36.723  16.408  1.00  0.00           H  
ATOM   2677 3HD2 LEU A 174      -7.931 -37.567  17.143  1.00  0.00           H  
ATOM   2678  N   GLY A 175      -8.549 -34.552  21.231  1.00  0.00           N  
ATOM   2679  CA  GLY A 175      -8.089 -33.812  22.396  1.00  0.00           C  
ATOM   2680  C   GLY A 175      -7.439 -32.479  22.031  1.00  0.00           C  
ATOM   2681  O   GLY A 175      -6.409 -32.100  22.599  1.00  0.00           O  
ATOM   2682  H   GLY A 175      -9.527 -34.511  20.978  1.00  0.00           H  
ATOM   2683 1HA  GLY A 175      -8.932 -33.622  23.062  1.00  0.00           H  
ATOM   2684 2HA  GLY A 175      -7.371 -34.416  22.948  1.00  0.00           H  
ATOM   2685  N   VAL A 176      -8.033 -31.765  21.078  1.00  0.00           N  
ATOM   2686  CA  VAL A 176      -7.468 -30.507  20.595  1.00  0.00           C  
ATOM   2687  C   VAL A 176      -8.500 -29.398  20.769  1.00  0.00           C  
ATOM   2688  O   VAL A 176      -9.663 -29.671  21.043  1.00  0.00           O  
ATOM   2689  CB  VAL A 176      -7.067 -30.618  19.111  1.00  0.00           C  
ATOM   2690  CG1 VAL A 176      -6.044 -31.727  18.919  1.00  0.00           C  
ATOM   2691  CG2 VAL A 176      -8.300 -30.868  18.258  1.00  0.00           C  
ATOM   2692  H   VAL A 176      -8.897 -32.103  20.677  1.00  0.00           H  
ATOM   2693  HA  VAL A 176      -6.583 -30.274  21.190  1.00  0.00           H  
ATOM   2694  HB  VAL A 176      -6.593 -29.687  18.802  1.00  0.00           H  
ATOM   2695 1HG1 VAL A 176      -5.770 -31.792  17.865  1.00  0.00           H  
ATOM   2696 2HG1 VAL A 176      -5.154 -31.510  19.511  1.00  0.00           H  
ATOM   2697 3HG1 VAL A 176      -6.471 -32.677  19.240  1.00  0.00           H  
ATOM   2698 1HG2 VAL A 176      -8.009 -30.945  17.211  1.00  0.00           H  
ATOM   2699 2HG2 VAL A 176      -8.778 -31.797  18.571  1.00  0.00           H  
ATOM   2700 3HG2 VAL A 176      -9.000 -30.040  18.379  1.00  0.00           H  
ATOM   2701  N   SER A 177      -8.095 -28.033  20.631  1.00  0.00           N  
ATOM   2702  CA  SER A 177      -8.912 -26.831  20.724  1.00  0.00           C  
ATOM   2703  C   SER A 177      -9.859 -26.768  19.526  1.00  0.00           C  
ATOM   2704  O   SER A 177      -9.643 -27.421  18.518  1.00  0.00           O  
ATOM   2705  CB  SER A 177      -8.035 -25.594  20.771  1.00  0.00           C  
ATOM   2706  OG  SER A 177      -7.341 -25.426  19.566  1.00  0.00           O  
ATOM   2707  H   SER A 177      -7.108 -27.941  20.445  1.00  0.00           H  
ATOM   2708  HA  SER A 177      -9.481 -26.870  21.655  1.00  0.00           H  
ATOM   2709 1HB  SER A 177      -8.653 -24.718  20.964  1.00  0.00           H  
ATOM   2710 2HB  SER A 177      -7.326 -25.682  21.593  1.00  0.00           H  
ATOM   2711  HG  SER A 177      -6.579 -26.008  19.615  1.00  0.00           H  
ATOM   2712  N   LEU A 178     -10.910 -25.976  19.644  1.00  0.00           N  
ATOM   2713  CA  LEU A 178     -11.867 -25.784  18.566  1.00  0.00           C  
ATOM   2714  C   LEU A 178     -11.197 -25.107  17.372  1.00  0.00           C  
ATOM   2715  O   LEU A 178     -11.582 -25.312  16.212  1.00  0.00           O  
ATOM   2716  CB  LEU A 178     -13.053 -24.940  19.050  1.00  0.00           C  
ATOM   2717  CG  LEU A 178     -13.968 -25.610  20.083  1.00  0.00           C  
ATOM   2718  CD1 LEU A 178     -14.956 -24.587  20.626  1.00  0.00           C  
ATOM   2719  CD2 LEU A 178     -14.692 -26.781  19.436  1.00  0.00           C  
ATOM   2720  H   LEU A 178     -11.049 -25.488  20.517  1.00  0.00           H  
ATOM   2721  HA  LEU A 178     -12.251 -26.760  18.269  1.00  0.00           H  
ATOM   2722 1HB  LEU A 178     -12.668 -24.023  19.494  1.00  0.00           H  
ATOM   2723 2HB  LEU A 178     -13.665 -24.674  18.189  1.00  0.00           H  
ATOM   2724  HG  LEU A 178     -13.369 -25.972  20.920  1.00  0.00           H  
ATOM   2725 1HD1 LEU A 178     -15.606 -25.063  21.360  1.00  0.00           H  
ATOM   2726 2HD1 LEU A 178     -14.412 -23.771  21.100  1.00  0.00           H  
ATOM   2727 3HD1 LEU A 178     -15.559 -24.195  19.808  1.00  0.00           H  
ATOM   2728 1HD2 LEU A 178     -15.342 -27.258  20.171  1.00  0.00           H  
ATOM   2729 2HD2 LEU A 178     -15.292 -26.421  18.600  1.00  0.00           H  
ATOM   2730 3HD2 LEU A 178     -13.963 -27.505  19.073  1.00  0.00           H  
ATOM   2731  N   LEU A 179     -10.215 -24.201  17.566  1.00  0.00           N  
ATOM   2732  CA  LEU A 179      -9.395 -23.474  16.616  1.00  0.00           C  
ATOM   2733  C   LEU A 179      -8.512 -24.411  15.817  1.00  0.00           C  
ATOM   2734  O   LEU A 179      -8.339 -24.241  14.610  1.00  0.00           O  
ATOM   2735  CB  LEU A 179      -8.525 -22.444  17.348  1.00  0.00           C  
ATOM   2736  CG  LEU A 179      -7.560 -21.641  16.467  1.00  0.00           C  
ATOM   2737  CD1 LEU A 179      -8.337 -20.969  15.343  1.00  0.00           C  
ATOM   2738  CD2 LEU A 179      -6.830 -20.613  17.318  1.00  0.00           C  
ATOM   2739  H   LEU A 179     -10.080 -24.043  18.555  1.00  0.00           H  
ATOM   2740  HA  LEU A 179     -10.052 -22.953  15.918  1.00  0.00           H  
ATOM   2741 1HB  LEU A 179      -9.179 -21.735  17.854  1.00  0.00           H  
ATOM   2742 2HB  LEU A 179      -7.933 -22.962  18.102  1.00  0.00           H  
ATOM   2743  HG  LEU A 179      -6.835 -22.317  16.013  1.00  0.00           H  
ATOM   2744 1HD1 LEU A 179      -7.651 -20.399  14.716  1.00  0.00           H  
ATOM   2745 2HD1 LEU A 179      -8.833 -21.729  14.739  1.00  0.00           H  
ATOM   2746 3HD1 LEU A 179      -9.083 -20.298  15.768  1.00  0.00           H  
ATOM   2747 1HD2 LEU A 179      -6.143 -20.043  16.692  1.00  0.00           H  
ATOM   2748 2HD2 LEU A 179      -7.554 -19.936  17.772  1.00  0.00           H  
ATOM   2749 3HD2 LEU A 179      -6.269 -21.122  18.102  1.00  0.00           H  
ATOM   2750  N   GLN A 180      -7.823 -25.440  16.472  1.00  0.00           N  
ATOM   2751  CA  GLN A 180      -7.078 -26.530  15.854  1.00  0.00           C  
ATOM   2752  C   GLN A 180      -7.997 -27.474  15.119  1.00  0.00           C  
ATOM   2753  O   GLN A 180      -7.655 -27.975  14.042  1.00  0.00           O  
ATOM   2754  CB  GLN A 180      -6.277 -27.302  16.907  1.00  0.00           C  
ATOM   2755  CG  GLN A 180      -5.111 -26.526  17.497  1.00  0.00           C  
ATOM   2756  CD  GLN A 180      -4.585 -27.154  18.773  1.00  0.00           C  
ATOM   2757  OE1 GLN A 180      -5.337 -27.388  19.723  1.00  0.00           O  
ATOM   2758  NE2 GLN A 180      -3.287 -27.431  18.803  1.00  0.00           N  
ATOM   2759  H   GLN A 180      -7.871 -25.387  17.479  1.00  0.00           H  
ATOM   2760  HA  GLN A 180      -6.371 -26.104  15.139  1.00  0.00           H  
ATOM   2761 1HB  GLN A 180      -6.935 -27.592  17.725  1.00  0.00           H  
ATOM   2762 2HB  GLN A 180      -5.882 -28.218  16.465  1.00  0.00           H  
ATOM   2763 1HG  GLN A 180      -4.300 -26.501  16.768  1.00  0.00           H  
ATOM   2764 2HG  GLN A 180      -5.441 -25.512  17.723  1.00  0.00           H  
ATOM   2765 1HE2 GLN A 180      -2.883 -27.845  19.620  1.00  0.00           H  
ATOM   2766 2HE2 GLN A 180      -2.712 -27.225  18.012  1.00  0.00           H  
ATOM   2767  N   ALA A 181      -9.216 -27.831  15.721  1.00  0.00           N  
ATOM   2768  CA  ALA A 181     -10.177 -28.672  15.013  1.00  0.00           C  
ATOM   2769  C   ALA A 181     -10.709 -27.939  13.788  1.00  0.00           C  
ATOM   2770  O   ALA A 181     -10.944 -28.542  12.743  1.00  0.00           O  
ATOM   2771  CB  ALA A 181     -11.326 -29.053  15.939  1.00  0.00           C  
ATOM   2772  H   ALA A 181      -9.419 -27.536  16.665  1.00  0.00           H  
ATOM   2773  HA  ALA A 181      -9.666 -29.579  14.697  1.00  0.00           H  
ATOM   2774 1HB  ALA A 181     -12.037 -29.679  15.397  1.00  0.00           H  
ATOM   2775 2HB  ALA A 181     -10.937 -29.600  16.795  1.00  0.00           H  
ATOM   2776 3HB  ALA A 181     -11.830 -28.150  16.282  1.00  0.00           H  
ATOM   2777  N   ALA A 182     -10.895 -26.631  13.929  1.00  0.00           N  
ATOM   2778  CA  ALA A 182     -11.360 -25.813  12.816  1.00  0.00           C  
ATOM   2779  C   ALA A 182     -10.362 -25.859  11.672  1.00  0.00           C  
ATOM   2780  O   ALA A 182     -10.744 -25.953  10.505  1.00  0.00           O  
ATOM   2781  CB  ALA A 182     -11.591 -24.378  13.266  1.00  0.00           C  
ATOM   2782  H   ALA A 182     -10.712 -26.190  14.819  1.00  0.00           H  
ATOM   2783  HA  ALA A 182     -12.304 -26.228  12.463  1.00  0.00           H  
ATOM   2784 1HB  ALA A 182     -11.932 -23.782  12.418  1.00  0.00           H  
ATOM   2785 2HB  ALA A 182     -12.350 -24.359  14.049  1.00  0.00           H  
ATOM   2786 3HB  ALA A 182     -10.662 -23.963  13.650  1.00  0.00           H  
ATOM   2787  N   ALA A 183      -8.880 -25.790  11.926  1.00  0.00           N  
ATOM   2788  CA  ALA A 183      -7.856 -25.966  10.906  1.00  0.00           C  
ATOM   2789  C   ALA A 183      -7.939 -27.324  10.194  1.00  0.00           C  
ATOM   2790  O   ALA A 183      -7.605 -27.440   9.017  1.00  0.00           O  
ATOM   2791  CB  ALA A 183      -6.479 -25.787  11.528  1.00  0.00           C  
ATOM   2792  H   ALA A 183      -8.601 -25.607  12.880  1.00  0.00           H  
ATOM   2793  HA  ALA A 183      -8.000 -25.199  10.145  1.00  0.00           H  
ATOM   2794 1HB  ALA A 183      -5.715 -25.896  10.759  1.00  0.00           H  
ATOM   2795 2HB  ALA A 183      -6.408 -24.794  11.973  1.00  0.00           H  
ATOM   2796 3HB  ALA A 183      -6.328 -26.540  12.299  1.00  0.00           H  
ATOM   2797  N   ILE A 184      -8.291 -28.472  10.949  1.00  0.00           N  
ATOM   2798  CA  ILE A 184      -8.540 -29.801  10.365  1.00  0.00           C  
ATOM   2799  C   ILE A 184      -9.728 -29.796   9.401  1.00  0.00           C  
ATOM   2800  O   ILE A 184      -9.673 -30.403   8.331  1.00  0.00           O  
ATOM   2801  CB  ILE A 184      -8.794 -30.843  11.469  1.00  0.00           C  
ATOM   2802  CG1 ILE A 184      -7.516 -31.086  12.277  1.00  0.00           C  
ATOM   2803  CG2 ILE A 184      -9.301 -32.144  10.867  1.00  0.00           C  
ATOM   2804  CD1 ILE A 184      -7.742 -31.847  13.564  1.00  0.00           C  
ATOM   2805  H   ILE A 184      -8.411 -28.342  11.944  1.00  0.00           H  
ATOM   2806  HA  ILE A 184      -7.659 -30.102   9.803  1.00  0.00           H  
ATOM   2807  HB  ILE A 184      -9.538 -30.461  12.166  1.00  0.00           H  
ATOM   2808 1HG1 ILE A 184      -6.803 -31.646  11.671  1.00  0.00           H  
ATOM   2809 2HG1 ILE A 184      -7.053 -30.130  12.524  1.00  0.00           H  
ATOM   2810 1HG2 ILE A 184      -9.474 -32.870  11.662  1.00  0.00           H  
ATOM   2811 2HG2 ILE A 184     -10.234 -31.959  10.336  1.00  0.00           H  
ATOM   2812 3HG2 ILE A 184      -8.560 -32.537  10.172  1.00  0.00           H  
ATOM   2813 1HD1 ILE A 184      -6.790 -31.979  14.081  1.00  0.00           H  
ATOM   2814 2HD1 ILE A 184      -8.426 -31.287  14.202  1.00  0.00           H  
ATOM   2815 3HD1 ILE A 184      -8.171 -32.822  13.340  1.00  0.00           H  
ATOM   2816  N   LEU A 185     -10.967 -29.068   9.714  1.00  0.00           N  
ATOM   2817  CA  LEU A 185     -12.150 -28.910   8.871  1.00  0.00           C  
ATOM   2818  C   LEU A 185     -11.808 -28.134   7.599  1.00  0.00           C  
ATOM   2819  O   LEU A 185     -12.263 -28.468   6.497  1.00  0.00           O  
ATOM   2820  CB  LEU A 185     -13.260 -28.186   9.643  1.00  0.00           C  
ATOM   2821  CG  LEU A 185     -13.760 -28.892  10.910  1.00  0.00           C  
ATOM   2822  CD1 LEU A 185     -14.789 -28.013  11.608  1.00  0.00           C  
ATOM   2823  CD2 LEU A 185     -14.355 -30.241  10.538  1.00  0.00           C  
ATOM   2824  H   LEU A 185     -10.955 -28.644  10.629  1.00  0.00           H  
ATOM   2825  HA  LEU A 185     -12.508 -29.900   8.586  1.00  0.00           H  
ATOM   2826 1HB  LEU A 185     -12.896 -27.202   9.934  1.00  0.00           H  
ATOM   2827 2HB  LEU A 185     -14.114 -28.052   8.979  1.00  0.00           H  
ATOM   2828  HG  LEU A 185     -12.926 -29.039  11.597  1.00  0.00           H  
ATOM   2829 1HD1 LEU A 185     -15.144 -28.515  12.509  1.00  0.00           H  
ATOM   2830 2HD1 LEU A 185     -14.331 -27.062  11.880  1.00  0.00           H  
ATOM   2831 3HD1 LEU A 185     -15.629 -27.834  10.938  1.00  0.00           H  
ATOM   2832 1HD2 LEU A 185     -14.709 -30.744  11.438  1.00  0.00           H  
ATOM   2833 2HD2 LEU A 185     -15.190 -30.095   9.852  1.00  0.00           H  
ATOM   2834 3HD2 LEU A 185     -13.593 -30.855  10.056  1.00  0.00           H  
ATOM   2835  N   ILE A 186     -10.989 -27.100   7.767  1.00  0.00           N  
ATOM   2836  CA  ILE A 186     -10.459 -26.351   6.630  1.00  0.00           C  
ATOM   2837  C   ILE A 186      -9.579 -27.238   5.750  1.00  0.00           C  
ATOM   2838  O   ILE A 186      -9.702 -27.229   4.525  1.00  0.00           O  
ATOM   2839  CB  ILE A 186      -9.649 -25.131   7.104  1.00  0.00           C  
ATOM   2840  CG1 ILE A 186     -10.575 -24.086   7.732  1.00  0.00           C  
ATOM   2841  CG2 ILE A 186      -8.868 -24.528   5.946  1.00  0.00           C  
ATOM   2842  CD1 ILE A 186      -9.847 -23.009   8.502  1.00  0.00           C  
ATOM   2843  H   ILE A 186     -10.726 -26.825   8.703  1.00  0.00           H  
ATOM   2844  HA  ILE A 186     -11.301 -26.011   6.027  1.00  0.00           H  
ATOM   2845  HB  ILE A 186      -8.949 -25.439   7.881  1.00  0.00           H  
ATOM   2846 1HG1 ILE A 186     -11.166 -23.608   6.951  1.00  0.00           H  
ATOM   2847 2HG1 ILE A 186     -11.271 -24.579   8.411  1.00  0.00           H  
ATOM   2848 1HG2 ILE A 186      -8.302 -23.666   6.299  1.00  0.00           H  
ATOM   2849 2HG2 ILE A 186      -8.183 -25.272   5.543  1.00  0.00           H  
ATOM   2850 3HG2 ILE A 186      -9.561 -24.212   5.166  1.00  0.00           H  
ATOM   2851 1HD1 ILE A 186     -10.570 -22.306   8.917  1.00  0.00           H  
ATOM   2852 2HD1 ILE A 186      -9.276 -23.463   9.313  1.00  0.00           H  
ATOM   2853 3HD1 ILE A 186      -9.170 -22.478   7.834  1.00  0.00           H  
ATOM   2854  N   LEU A 187      -8.684 -28.010   6.364  1.00  0.00           N  
ATOM   2855  CA  LEU A 187      -7.852 -28.922   5.589  1.00  0.00           C  
ATOM   2856  C   LEU A 187      -8.658 -29.885   4.714  1.00  0.00           C  
ATOM   2857  O   LEU A 187      -8.347 -30.075   3.539  1.00  0.00           O  
ATOM   2858  CB  LEU A 187      -6.956 -29.728   6.537  1.00  0.00           C  
ATOM   2859  CG  LEU A 187      -6.103 -30.820   5.879  1.00  0.00           C  
ATOM   2860  CD1 LEU A 187      -5.143 -30.184   4.882  1.00  0.00           C  
ATOM   2861  CD2 LEU A 187      -5.347 -31.590   6.951  1.00  0.00           C  
ATOM   2862  H   LEU A 187      -8.572 -27.976   7.368  1.00  0.00           H  
ATOM   2863  HA  LEU A 187      -7.235 -28.328   4.916  1.00  0.00           H  
ATOM   2864 1HB  LEU A 187      -6.280 -29.041   7.044  1.00  0.00           H  
ATOM   2865 2HB  LEU A 187      -7.585 -30.206   7.288  1.00  0.00           H  
ATOM   2866  HG  LEU A 187      -6.750 -31.505   5.328  1.00  0.00           H  
ATOM   2867 1HD1 LEU A 187      -4.538 -30.961   4.414  1.00  0.00           H  
ATOM   2868 2HD1 LEU A 187      -5.711 -29.657   4.116  1.00  0.00           H  
ATOM   2869 3HD1 LEU A 187      -4.493 -29.481   5.402  1.00  0.00           H  
ATOM   2870 1HD2 LEU A 187      -4.742 -32.367   6.483  1.00  0.00           H  
ATOM   2871 2HD2 LEU A 187      -4.699 -30.908   7.501  1.00  0.00           H  
ATOM   2872 3HD2 LEU A 187      -6.058 -32.049   7.639  1.00  0.00           H  
ATOM   2873  N   ALA A 188      -9.701 -30.504   5.273  1.00  0.00           N  
ATOM   2874  CA  ALA A 188     -10.539 -31.417   4.487  1.00  0.00           C  
ATOM   2875  C   ALA A 188     -11.177 -30.746   3.262  1.00  0.00           C  
ATOM   2876  O   ALA A 188     -11.249 -31.335   2.182  1.00  0.00           O  
ATOM   2877  CB  ALA A 188     -11.616 -32.054   5.364  1.00  0.00           C  
ATOM   2878  H   ALA A 188      -9.922 -30.350   6.246  1.00  0.00           H  
ATOM   2879  HA  ALA A 188      -9.898 -32.205   4.088  1.00  0.00           H  
ATOM   2880 1HB  ALA A 188     -12.225 -32.725   4.761  1.00  0.00           H  
ATOM   2881 2HB  ALA A 188     -11.142 -32.617   6.169  1.00  0.00           H  
ATOM   2882 3HB  ALA A 188     -12.246 -31.274   5.787  1.00  0.00           H  
ATOM   2883  N   ALA A 189     -11.698 -29.486   3.440  1.00  0.00           N  
ATOM   2884  CA  ALA A 189     -12.327 -28.749   2.351  1.00  0.00           C  
ATOM   2885  C   ALA A 189     -11.269 -28.440   1.293  1.00  0.00           C  
ATOM   2886  O   ALA A 189     -11.533 -28.523   0.094  1.00  0.00           O  
ATOM   2887  CB  ALA A 189     -12.980 -27.480   2.879  1.00  0.00           C  
ATOM   2888  H   ALA A 189     -11.642 -29.061   4.354  1.00  0.00           H  
ATOM   2889  HA  ALA A 189     -13.096 -29.384   1.909  1.00  0.00           H  
ATOM   2890 1HB  ALA A 189     -13.446 -26.940   2.054  1.00  0.00           H  
ATOM   2891 2HB  ALA A 189     -13.740 -27.741   3.616  1.00  0.00           H  
ATOM   2892 3HB  ALA A 189     -12.225 -26.849   3.345  1.00  0.00           H  
ATOM   2893  N   ARG A 190     -10.074 -28.086   1.754  1.00  0.00           N  
ATOM   2894  CA  ARG A 190      -8.969 -27.737   0.868  1.00  0.00           C  
ATOM   2895  C   ARG A 190      -8.433 -28.927   0.064  1.00  0.00           C  
ATOM   2896  O   ARG A 190      -7.973 -28.768  -1.067  1.00  0.00           O  
ATOM   2897  CB  ARG A 190      -7.830 -27.134   1.676  1.00  0.00           C  
ATOM   2898  CG  ARG A 190      -8.152 -25.805   2.342  1.00  0.00           C  
ATOM   2899  CD  ARG A 190      -8.175 -24.690   1.361  1.00  0.00           C  
ATOM   2900  NE  ARG A 190      -8.345 -23.400   2.010  1.00  0.00           N  
ATOM   2901  CZ  ARG A 190      -8.787 -22.287   1.394  1.00  0.00           C  
ATOM   2902  NH1 ARG A 190      -9.099 -22.321   0.118  1.00  0.00           N  
ATOM   2903  NH2 ARG A 190      -8.907 -21.159   2.074  1.00  0.00           N  
ATOM   2904  H   ARG A 190      -9.932 -28.057   2.755  1.00  0.00           H  
ATOM   2905  HA  ARG A 190      -9.323 -27.003   0.145  1.00  0.00           H  
ATOM   2906 1HB  ARG A 190      -7.530 -27.830   2.458  1.00  0.00           H  
ATOM   2907 2HB  ARG A 190      -6.967 -26.978   1.028  1.00  0.00           H  
ATOM   2908 1HG  ARG A 190      -9.131 -25.864   2.818  1.00  0.00           H  
ATOM   2909 2HG  ARG A 190      -7.395 -25.583   3.096  1.00  0.00           H  
ATOM   2910 1HD  ARG A 190      -7.236 -24.673   0.808  1.00  0.00           H  
ATOM   2911 2HD  ARG A 190      -9.002 -24.834   0.667  1.00  0.00           H  
ATOM   2912  HE  ARG A 190      -8.114 -23.334   2.993  1.00  0.00           H  
ATOM   2913 1HH1 ARG A 190      -9.008 -23.183  -0.401  1.00  0.00           H  
ATOM   2914 2HH1 ARG A 190      -9.431 -21.486  -0.343  1.00  0.00           H  
ATOM   2915 1HH2 ARG A 190      -8.667 -21.133   3.055  1.00  0.00           H  
ATOM   2916 2HH2 ARG A 190      -9.239 -20.325   1.613  1.00  0.00           H  
ATOM   2917  N   LEU A 191      -8.361 -30.195   0.654  1.00  0.00           N  
ATOM   2918  CA  LEU A 191      -7.945 -31.450   0.042  1.00  0.00           C  
ATOM   2919  C   LEU A 191      -9.043 -32.013  -0.833  1.00  0.00           C  
ATOM   2920  O   LEU A 191      -8.779 -32.682  -1.824  1.00  0.00           O  
ATOM   2921  CB  LEU A 191      -7.569 -32.473   1.122  1.00  0.00           C  
ATOM   2922  CG  LEU A 191      -6.315 -32.144   1.941  1.00  0.00           C  
ATOM   2923  CD1 LEU A 191      -6.172 -33.149   3.076  1.00  0.00           C  
ATOM   2924  CD2 LEU A 191      -5.094 -32.168   1.033  1.00  0.00           C  
ATOM   2925  H   LEU A 191      -8.561 -30.173   1.643  1.00  0.00           H  
ATOM   2926  HA  LEU A 191      -7.065 -31.259  -0.573  1.00  0.00           H  
ATOM   2927 1HB  LEU A 191      -8.403 -32.568   1.816  1.00  0.00           H  
ATOM   2928 2HB  LEU A 191      -7.409 -33.439   0.643  1.00  0.00           H  
ATOM   2929  HG  LEU A 191      -6.418 -31.153   2.384  1.00  0.00           H  
ATOM   2930 1HD1 LEU A 191      -5.281 -32.915   3.659  1.00  0.00           H  
ATOM   2931 2HD1 LEU A 191      -7.049 -33.097   3.721  1.00  0.00           H  
ATOM   2932 3HD1 LEU A 191      -6.083 -34.154   2.664  1.00  0.00           H  
ATOM   2933 1HD2 LEU A 191      -4.203 -31.935   1.616  1.00  0.00           H  
ATOM   2934 2HD2 LEU A 191      -4.989 -33.159   0.591  1.00  0.00           H  
ATOM   2935 3HD2 LEU A 191      -5.215 -31.429   0.241  1.00  0.00           H  
ATOM   2936  N   GLY A 192     -10.290 -31.749  -0.460  1.00  0.00           N  
ATOM   2937  CA  GLY A 192     -11.405 -32.261  -1.226  1.00  0.00           C  
ATOM   2938  C   GLY A 192     -11.783 -33.644  -0.726  1.00  0.00           C  
ATOM   2939  O   GLY A 192     -12.188 -34.506  -1.514  1.00  0.00           O  
ATOM   2940  H   GLY A 192     -10.473 -31.189   0.359  1.00  0.00           H  
ATOM   2941 1HA  GLY A 192     -12.253 -31.583  -1.134  1.00  0.00           H  
ATOM   2942 2HA  GLY A 192     -11.136 -32.300  -2.281  1.00  0.00           H  
ATOM   2943  N   THR A 193     -11.631 -33.858   0.582  1.00  0.00           N  
ATOM   2944  CA  THR A 193     -11.929 -35.151   1.206  1.00  0.00           C  
ATOM   2945  C   THR A 193     -12.712 -34.995   2.521  1.00  0.00           C  
ATOM   2946  O   THR A 193     -13.262 -33.929   2.800  1.00  0.00           O  
ATOM   2947  CB  THR A 193     -10.633 -35.939   1.471  1.00  0.00           C  
ATOM   2948  OG1 THR A 193     -10.958 -37.266   1.903  1.00  0.00           O  
ATOM   2949  CG2 THR A 193      -9.799 -35.251   2.541  1.00  0.00           C  
ATOM   2950  H   THR A 193     -11.297 -33.098   1.159  1.00  0.00           H  
ATOM   2951  HA  THR A 193     -12.521 -35.745   0.507  1.00  0.00           H  
ATOM   2952  HB  THR A 193     -10.051 -36.003   0.550  1.00  0.00           H  
ATOM   2953  HG1 THR A 193     -10.186 -37.831   1.810  1.00  0.00           H  
ATOM   2954 1HG2 THR A 193      -8.887 -35.821   2.715  1.00  0.00           H  
ATOM   2955 2HG2 THR A 193      -9.540 -34.245   2.209  1.00  0.00           H  
ATOM   2956 3HG2 THR A 193     -10.372 -35.193   3.466  1.00  0.00           H  
ATOM   2957  N   THR A 194     -12.762 -36.111   3.284  1.00  0.00           N  
ATOM   2958  CA  THR A 194     -13.508 -36.131   4.539  1.00  0.00           C  
ATOM   2959  C   THR A 194     -12.626 -35.610   5.648  1.00  0.00           C  
ATOM   2960  O   THR A 194     -11.414 -35.490   5.463  1.00  0.00           O  
ATOM   2961  CB  THR A 194     -14.008 -37.545   4.889  1.00  0.00           C  
ATOM   2962  OG1 THR A 194     -12.889 -38.389   5.193  1.00  0.00           O  
ATOM   2963  CG2 THR A 194     -14.786 -38.138   3.726  1.00  0.00           C  
ATOM   2964  H   THR A 194     -12.274 -36.945   2.989  1.00  0.00           H  
ATOM   2965  HA  THR A 194     -14.390 -35.500   4.427  1.00  0.00           H  
ATOM   2966  HB  THR A 194     -14.655 -37.496   5.765  1.00  0.00           H  
ATOM   2967  HG1 THR A 194     -13.204 -39.212   5.574  1.00  0.00           H  
ATOM   2968 1HG2 THR A 194     -15.132 -39.138   3.992  1.00  0.00           H  
ATOM   2969 2HG2 THR A 194     -15.644 -37.505   3.500  1.00  0.00           H  
ATOM   2970 3HG2 THR A 194     -14.141 -38.199   2.851  1.00  0.00           H  
ATOM   2971  N   VAL A 195     -13.234 -35.333   6.790  1.00  0.00           N  
ATOM   2972  CA  VAL A 195     -12.505 -34.784   7.941  1.00  0.00           C  
ATOM   2973  C   VAL A 195     -11.564 -35.827   8.557  1.00  0.00           C  
ATOM   2974  O   VAL A 195     -10.429 -35.514   8.920  1.00  0.00           O  
ATOM   2975  CB  VAL A 195     -13.497 -34.295   9.014  1.00  0.00           C  
ATOM   2976  CG1 VAL A 195     -12.751 -33.821  10.251  1.00  0.00           C  
ATOM   2977  CG2 VAL A 195     -14.366 -33.183   8.447  1.00  0.00           C  
ATOM   2978  H   VAL A 195     -14.228 -35.490   6.863  1.00  0.00           H  
ATOM   2979  HA  VAL A 195     -11.876 -33.967   7.594  1.00  0.00           H  
ATOM   2980  HB  VAL A 195     -14.127 -35.131   9.320  1.00  0.00           H  
ATOM   2981 1HG1 VAL A 195     -13.467 -33.479  10.999  1.00  0.00           H  
ATOM   2982 2HG1 VAL A 195     -12.164 -34.642  10.661  1.00  0.00           H  
ATOM   2983 3HG1 VAL A 195     -12.088 -32.998   9.983  1.00  0.00           H  
ATOM   2984 1HG2 VAL A 195     -15.065 -32.843   9.211  1.00  0.00           H  
ATOM   2985 2HG2 VAL A 195     -13.735 -32.351   8.136  1.00  0.00           H  
ATOM   2986 3HG2 VAL A 195     -14.923 -33.558   7.588  1.00  0.00           H  
ATOM   2987  N   GLU A 196     -12.046 -37.064   8.659  1.00  0.00           N  
ATOM   2988  CA  GLU A 196     -11.281 -38.159   9.244  1.00  0.00           C  
ATOM   2989  C   GLU A 196     -10.076 -38.423   8.347  1.00  0.00           C  
ATOM   2990  O   GLU A 196      -8.970 -38.706   8.819  1.00  0.00           O  
ATOM   2991  CB  GLU A 196     -12.136 -39.420   9.385  1.00  0.00           C  
ATOM   2992  CG  GLU A 196     -13.292 -39.289  10.366  1.00  0.00           C  
ATOM   2993  CD  GLU A 196     -14.458 -38.527   9.800  1.00  0.00           C  
ATOM   2994  OE1 GLU A 196     -14.419 -38.199   8.638  1.00  0.00           O  
ATOM   2995  OE2 GLU A 196     -15.386 -38.272  10.529  1.00  0.00           O  
ATOM   2996  H   GLU A 196     -12.979 -37.245   8.318  1.00  0.00           H  
ATOM   2997  HA  GLU A 196     -10.960 -37.862  10.243  1.00  0.00           H  
ATOM   2998 1HB  GLU A 196     -12.550 -39.690   8.413  1.00  0.00           H  
ATOM   2999 2HB  GLU A 196     -11.509 -40.250   9.715  1.00  0.00           H  
ATOM   3000 1HG  GLU A 196     -13.628 -40.286  10.650  1.00  0.00           H  
ATOM   3001 2HG  GLU A 196     -12.937 -38.786  11.265  1.00  0.00           H  
ATOM   3002  N   GLN A 197     -10.189 -38.396   6.874  1.00  0.00           N  
ATOM   3003  CA  GLN A 197      -9.082 -38.576   5.950  1.00  0.00           C  
ATOM   3004  C   GLN A 197      -8.105 -37.407   6.031  1.00  0.00           C  
ATOM   3005  O   GLN A 197      -6.893 -37.590   5.921  1.00  0.00           O  
ATOM   3006  CB  GLN A 197      -9.601 -38.730   4.518  1.00  0.00           C  
ATOM   3007  CG  GLN A 197     -10.354 -40.025   4.265  1.00  0.00           C  
ATOM   3008  CD  GLN A 197     -10.907 -40.106   2.854  1.00  0.00           C  
ATOM   3009  OE1 GLN A 197     -10.328 -39.557   1.913  1.00  0.00           O  
ATOM   3010  NE2 GLN A 197     -12.032 -40.794   2.700  1.00  0.00           N  
ATOM   3011  H   GLN A 197     -11.116 -38.239   6.506  1.00  0.00           H  
ATOM   3012  HA  GLN A 197      -8.546 -39.484   6.226  1.00  0.00           H  
ATOM   3013 1HB  GLN A 197     -10.268 -37.901   4.281  1.00  0.00           H  
ATOM   3014 2HB  GLN A 197      -8.764 -38.686   3.821  1.00  0.00           H  
ATOM   3015 1HG  GLN A 197      -9.675 -40.864   4.415  1.00  0.00           H  
ATOM   3016 2HG  GLN A 197     -11.189 -40.090   4.963  1.00  0.00           H  
ATOM   3017 1HE2 GLN A 197     -12.444 -40.883   1.792  1.00  0.00           H  
ATOM   3018 2HE2 GLN A 197     -12.469 -41.224   3.490  1.00  0.00           H  
ATOM   3019  N   ALA A 198      -8.620 -36.200   6.223  1.00  0.00           N  
ATOM   3020  CA  ALA A 198      -7.746 -35.032   6.361  1.00  0.00           C  
ATOM   3021  C   ALA A 198      -6.808 -35.161   7.555  1.00  0.00           C  
ATOM   3022  O   ALA A 198      -5.666 -34.707   7.520  1.00  0.00           O  
ATOM   3023  CB  ALA A 198      -8.575 -33.757   6.474  1.00  0.00           C  
ATOM   3024  H   ALA A 198      -9.622 -36.075   6.275  1.00  0.00           H  
ATOM   3025  HA  ALA A 198      -7.124 -34.968   5.468  1.00  0.00           H  
ATOM   3026 1HB  ALA A 198      -7.909 -32.899   6.576  1.00  0.00           H  
ATOM   3027 2HB  ALA A 198      -9.185 -33.641   5.579  1.00  0.00           H  
ATOM   3028 3HB  ALA A 198      -9.221 -33.822   7.347  1.00  0.00           H  
ATOM   3029  N   VAL A 199      -7.315 -35.716   8.807  1.00  0.00           N  
ATOM   3030  CA  VAL A 199      -6.451 -35.951   9.955  1.00  0.00           C  
ATOM   3031  C   VAL A 199      -5.366 -36.985   9.647  1.00  0.00           C  
ATOM   3032  O   VAL A 199      -4.201 -36.812  10.020  1.00  0.00           O  
ATOM   3033  CB  VAL A 199      -7.287 -36.432  11.156  1.00  0.00           C  
ATOM   3034  CG1 VAL A 199      -6.380 -36.846  12.305  1.00  0.00           C  
ATOM   3035  CG2 VAL A 199      -8.245 -35.336  11.592  1.00  0.00           C  
ATOM   3036  H   VAL A 199      -8.292 -35.963   8.869  1.00  0.00           H  
ATOM   3037  HA  VAL A 199      -5.937 -35.021  10.199  1.00  0.00           H  
ATOM   3038  HB  VAL A 199      -7.855 -37.316  10.859  1.00  0.00           H  
ATOM   3039 1HG1 VAL A 199      -6.988 -37.184  13.145  1.00  0.00           H  
ATOM   3040 2HG1 VAL A 199      -5.728 -37.656  11.981  1.00  0.00           H  
ATOM   3041 3HG1 VAL A 199      -5.776 -35.994  12.616  1.00  0.00           H  
ATOM   3042 1HG2 VAL A 199      -8.834 -35.683  12.441  1.00  0.00           H  
ATOM   3043 2HG2 VAL A 199      -7.677 -34.450  11.882  1.00  0.00           H  
ATOM   3044 3HG2 VAL A 199      -8.912 -35.085  10.767  1.00  0.00           H  
ATOM   3045  N   GLU A 200      -5.704 -38.265   8.912  1.00  0.00           N  
ATOM   3046  CA  GLU A 200      -4.729 -39.277   8.558  1.00  0.00           C  
ATOM   3047  C   GLU A 200      -3.669 -38.691   7.642  1.00  0.00           C  
ATOM   3048  O   GLU A 200      -2.484 -38.999   7.771  1.00  0.00           O  
ATOM   3049  CB  GLU A 200      -5.411 -40.467   7.880  1.00  0.00           C  
ATOM   3050  CG  GLU A 200      -4.473 -41.614   7.530  1.00  0.00           C  
ATOM   3051  CD  GLU A 200      -5.190 -42.797   6.941  1.00  0.00           C  
ATOM   3052  OE1 GLU A 200      -6.389 -42.740   6.817  1.00  0.00           O  
ATOM   3053  OE2 GLU A 200      -4.536 -43.760   6.614  1.00  0.00           O  
ATOM   3054  H   GLU A 200      -6.672 -38.406   8.661  1.00  0.00           H  
ATOM   3055  HA  GLU A 200      -4.245 -39.625   9.471  1.00  0.00           H  
ATOM   3056 1HB  GLU A 200      -6.190 -40.861   8.534  1.00  0.00           H  
ATOM   3057 2HB  GLU A 200      -5.892 -40.136   6.960  1.00  0.00           H  
ATOM   3058 1HG  GLU A 200      -3.733 -41.258   6.813  1.00  0.00           H  
ATOM   3059 2HG  GLU A 200      -3.945 -41.926   8.430  1.00  0.00           H  
ATOM   3060  N   ARG A 201      -4.049 -37.749   6.590  1.00  0.00           N  
ATOM   3061  CA  ARG A 201      -3.099 -37.106   5.687  1.00  0.00           C  
ATOM   3062  C   ARG A 201      -2.103 -36.263   6.457  1.00  0.00           C  
ATOM   3063  O   ARG A 201      -0.930 -36.218   6.112  1.00  0.00           O  
ATOM   3064  CB  ARG A 201      -3.823 -36.229   4.676  1.00  0.00           C  
ATOM   3065  CG  ARG A 201      -4.632 -36.988   3.636  1.00  0.00           C  
ATOM   3066  CD  ARG A 201      -3.758 -37.648   2.634  1.00  0.00           C  
ATOM   3067  NE  ARG A 201      -2.897 -36.694   1.952  1.00  0.00           N  
ATOM   3068  CZ  ARG A 201      -3.280 -35.924   0.915  1.00  0.00           C  
ATOM   3069  NH1 ARG A 201      -4.508 -36.007   0.454  1.00  0.00           N  
ATOM   3070  NH2 ARG A 201      -2.422 -35.085   0.363  1.00  0.00           N  
ATOM   3071  H   ARG A 201      -5.034 -37.552   6.489  1.00  0.00           H  
ATOM   3072  HA  ARG A 201      -2.532 -37.881   5.172  1.00  0.00           H  
ATOM   3073 1HB  ARG A 201      -4.504 -35.558   5.198  1.00  0.00           H  
ATOM   3074 2HB  ARG A 201      -3.100 -35.612   4.144  1.00  0.00           H  
ATOM   3075 1HG  ARG A 201      -5.230 -37.756   4.128  1.00  0.00           H  
ATOM   3076 2HG  ARG A 201      -5.292 -36.295   3.112  1.00  0.00           H  
ATOM   3077 1HD  ARG A 201      -3.125 -38.383   3.131  1.00  0.00           H  
ATOM   3078 2HD  ARG A 201      -4.373 -38.147   1.886  1.00  0.00           H  
ATOM   3079  HE  ARG A 201      -1.945 -36.602   2.280  1.00  0.00           H  
ATOM   3080 1HH1 ARG A 201      -5.165 -36.648   0.876  1.00  0.00           H  
ATOM   3081 2HH1 ARG A 201      -4.794 -35.429  -0.324  1.00  0.00           H  
ATOM   3082 1HH2 ARG A 201      -1.477 -35.021   0.719  1.00  0.00           H  
ATOM   3083 2HH2 ARG A 201      -2.707 -34.507  -0.414  1.00  0.00           H  
ATOM   3084  N   ALA A 202      -2.575 -35.436   7.522  1.00  0.00           N  
ATOM   3085  CA  ALA A 202      -1.701 -34.614   8.350  1.00  0.00           C  
ATOM   3086  C   ALA A 202      -0.775 -35.478   9.197  1.00  0.00           C  
ATOM   3087  O   ALA A 202       0.394 -35.152   9.361  1.00  0.00           O  
ATOM   3088  CB  ALA A 202      -2.495 -33.658   9.206  1.00  0.00           C  
ATOM   3089  H   ALA A 202      -3.575 -35.371   7.643  1.00  0.00           H  
ATOM   3090  HA  ALA A 202      -1.058 -34.030   7.690  1.00  0.00           H  
ATOM   3091 1HB  ALA A 202      -1.815 -33.059   9.813  1.00  0.00           H  
ATOM   3092 2HB  ALA A 202      -3.085 -33.002   8.568  1.00  0.00           H  
ATOM   3093 3HB  ALA A 202      -3.159 -34.222   9.861  1.00  0.00           H  
ATOM   3094  N   LEU A 203      -1.293 -36.592   9.710  1.00  0.00           N  
ATOM   3095  CA  LEU A 203      -0.486 -37.508  10.512  1.00  0.00           C  
ATOM   3096  C   LEU A 203       0.622 -38.176   9.696  1.00  0.00           C  
ATOM   3097  O   LEU A 203       1.745 -38.319  10.176  1.00  0.00           O  
ATOM   3098  CB  LEU A 203      -1.383 -38.587  11.133  1.00  0.00           C  
ATOM   3099  CG  LEU A 203      -2.289 -38.119  12.279  1.00  0.00           C  
ATOM   3100  CD1 LEU A 203      -3.327 -39.192  12.576  1.00  0.00           C  
ATOM   3101  CD2 LEU A 203      -1.442 -37.823  13.507  1.00  0.00           C  
ATOM   3102  H   LEU A 203      -2.266 -36.809   9.543  1.00  0.00           H  
ATOM   3103  HA  LEU A 203       0.026 -36.932  11.282  1.00  0.00           H  
ATOM   3104 1HB  LEU A 203      -2.022 -38.999  10.353  1.00  0.00           H  
ATOM   3105 2HB  LEU A 203      -0.750 -39.386  11.516  1.00  0.00           H  
ATOM   3106  HG  LEU A 203      -2.820 -37.215  11.978  1.00  0.00           H  
ATOM   3107 1HD1 LEU A 203      -3.971 -38.860  13.390  1.00  0.00           H  
ATOM   3108 2HD1 LEU A 203      -3.932 -39.369  11.686  1.00  0.00           H  
ATOM   3109 3HD1 LEU A 203      -2.825 -40.114  12.865  1.00  0.00           H  
ATOM   3110 1HD2 LEU A 203      -2.086 -37.490  14.322  1.00  0.00           H  
ATOM   3111 2HD2 LEU A 203      -0.912 -38.726  13.810  1.00  0.00           H  
ATOM   3112 3HD2 LEU A 203      -0.720 -37.041  13.272  1.00  0.00           H  
ATOM   3113  N   GLN A 204       0.314 -38.568   8.463  1.00  0.00           N  
ATOM   3114  CA  GLN A 204       1.313 -39.154   7.570  1.00  0.00           C  
ATOM   3115  C   GLN A 204       2.413 -38.154   7.205  1.00  0.00           C  
ATOM   3116  O   GLN A 204       3.593 -38.502   7.164  1.00  0.00           O  
ATOM   3117  CB  GLN A 204       0.643 -39.676   6.296  1.00  0.00           C  
ATOM   3118  CG  GLN A 204      -0.237 -40.895   6.510  1.00  0.00           C  
ATOM   3119  CD  GLN A 204      -0.946 -41.327   5.241  1.00  0.00           C  
ATOM   3120  OE1 GLN A 204      -1.227 -40.509   4.361  1.00  0.00           O  
ATOM   3121  NE2 GLN A 204      -1.241 -42.618   5.139  1.00  0.00           N  
ATOM   3122  H   GLN A 204      -0.635 -38.458   8.135  1.00  0.00           H  
ATOM   3123  HA  GLN A 204       1.786 -39.991   8.083  1.00  0.00           H  
ATOM   3124 1HB  GLN A 204       0.027 -38.889   5.860  1.00  0.00           H  
ATOM   3125 2HB  GLN A 204       1.407 -39.937   5.564  1.00  0.00           H  
ATOM   3126 1HG  GLN A 204       0.384 -41.723   6.854  1.00  0.00           H  
ATOM   3127 2HG  GLN A 204      -0.992 -40.659   7.260  1.00  0.00           H  
ATOM   3128 1HE2 GLN A 204      -1.709 -42.963   4.324  1.00  0.00           H  
ATOM   3129 2HE2 GLN A 204      -0.995 -43.248   5.876  1.00  0.00           H  
ATOM   3130  N   LEU A 205       2.028 -36.910   6.939  1.00  0.00           N  
ATOM   3131  CA  LEU A 205       3.004 -35.862   6.655  1.00  0.00           C  
ATOM   3132  C   LEU A 205       3.804 -35.518   7.905  1.00  0.00           C  
ATOM   3133  O   LEU A 205       5.005 -35.296   7.830  1.00  0.00           O  
ATOM   3134  CB  LEU A 205       2.302 -34.604   6.126  1.00  0.00           C  
ATOM   3135  CG  LEU A 205       3.223 -33.442   5.734  1.00  0.00           C  
ATOM   3136  CD1 LEU A 205       4.135 -33.879   4.595  1.00  0.00           C  
ATOM   3137  CD2 LEU A 205       2.381 -32.241   5.330  1.00  0.00           C  
ATOM   3138  H   LEU A 205       1.045 -36.681   6.932  1.00  0.00           H  
ATOM   3139  HA  LEU A 205       3.696 -36.230   5.897  1.00  0.00           H  
ATOM   3140 1HB  LEU A 205       1.719 -34.876   5.249  1.00  0.00           H  
ATOM   3141 2HB  LEU A 205       1.617 -34.240   6.893  1.00  0.00           H  
ATOM   3142  HG  LEU A 205       3.854 -33.175   6.582  1.00  0.00           H  
ATOM   3143 1HD1 LEU A 205       4.789 -33.053   4.316  1.00  0.00           H  
ATOM   3144 2HD1 LEU A 205       4.739 -34.727   4.918  1.00  0.00           H  
ATOM   3145 3HD1 LEU A 205       3.531 -34.169   3.736  1.00  0.00           H  
ATOM   3146 1HD2 LEU A 205       3.035 -31.415   5.051  1.00  0.00           H  
ATOM   3147 2HD2 LEU A 205       1.751 -32.507   4.480  1.00  0.00           H  
ATOM   3148 3HD2 LEU A 205       1.753 -31.939   6.167  1.00  0.00           H  
ATOM   3149  N   LYS A 206       3.129 -35.473   9.049  1.00  0.00           N  
ATOM   3150  CA  LYS A 206       3.767 -35.217  10.347  1.00  0.00           C  
ATOM   3151  C   LYS A 206       4.920 -36.186  10.593  1.00  0.00           C  
ATOM   3152  O   LYS A 206       6.002 -35.785  11.021  1.00  0.00           O  
ATOM   3153  CB  LYS A 206       2.745 -35.320  11.480  1.00  0.00           C  
ATOM   3154  CG  LYS A 206       3.316 -35.065  12.868  1.00  0.00           C  
ATOM   3155  CD  LYS A 206       2.287 -35.351  13.951  1.00  0.00           C  
ATOM   3156  CE  LYS A 206       2.306 -36.816  14.361  1.00  0.00           C  
ATOM   3157  NZ  LYS A 206       3.446 -37.126  15.265  1.00  0.00           N  
ATOM   3158  H   LYS A 206       2.130 -35.624   9.014  1.00  0.00           H  
ATOM   3159  HA  LYS A 206       4.169 -34.204  10.340  1.00  0.00           H  
ATOM   3160 1HB  LYS A 206       1.942 -34.602  11.313  1.00  0.00           H  
ATOM   3161 2HB  LYS A 206       2.299 -36.315  11.478  1.00  0.00           H  
ATOM   3162 1HG  LYS A 206       4.186 -35.705  13.026  1.00  0.00           H  
ATOM   3163 2HG  LYS A 206       3.634 -34.025  12.946  1.00  0.00           H  
ATOM   3164 1HD  LYS A 206       2.498 -34.734  14.826  1.00  0.00           H  
ATOM   3165 2HD  LYS A 206       1.292 -35.100  13.583  1.00  0.00           H  
ATOM   3166 1HE  LYS A 206       1.376 -37.062  14.873  1.00  0.00           H  
ATOM   3167 2HE  LYS A 206       2.383 -37.442  13.473  1.00  0.00           H  
ATOM   3168 1HZ  LYS A 206       3.423 -38.105  15.513  1.00  0.00           H  
ATOM   3169 2HZ  LYS A 206       4.316 -36.918  14.795  1.00  0.00           H  
ATOM   3170 3HZ  LYS A 206       3.376 -36.565  16.102  1.00  0.00           H  
ATOM   3171  N   THR A 207       4.666 -37.465  10.315  1.00  0.00           N  
ATOM   3172  CA  THR A 207       5.666 -38.527  10.437  1.00  0.00           C  
ATOM   3173  C   THR A 207       6.773 -38.357   9.393  1.00  0.00           C  
ATOM   3174  O   THR A 207       7.953 -38.465   9.722  1.00  0.00           O  
ATOM   3175  CB  THR A 207       5.021 -39.918  10.289  1.00  0.00           C  
ATOM   3176  OG1 THR A 207       4.048 -40.108  11.325  1.00  0.00           O  
ATOM   3177  CG2 THR A 207       6.077 -41.008  10.383  1.00  0.00           C  
ATOM   3178  H   THR A 207       3.734 -37.700  10.005  1.00  0.00           H  
ATOM   3179  HA  THR A 207       6.123 -38.461  11.425  1.00  0.00           H  
ATOM   3180  HB  THR A 207       4.521 -39.986   9.323  1.00  0.00           H  
ATOM   3181  HG1 THR A 207       3.370 -39.432  11.254  1.00  0.00           H  
ATOM   3182 1HG2 THR A 207       5.603 -41.984  10.277  1.00  0.00           H  
ATOM   3183 2HG2 THR A 207       6.812 -40.872   9.590  1.00  0.00           H  
ATOM   3184 3HG2 THR A 207       6.574 -40.951  11.351  1.00  0.00           H  
ATOM   3185  N   LYS A 208       6.392 -38.056   8.153  1.00  0.00           N  
ATOM   3186  CA  LYS A 208       7.347 -37.861   7.050  1.00  0.00           C  
ATOM   3187  C   LYS A 208       8.341 -36.691   7.247  1.00  0.00           C  
ATOM   3188  O   LYS A 208       9.529 -36.812   6.956  1.00  0.00           O  
ATOM   3189  CB  LYS A 208       6.576 -37.658   5.746  1.00  0.00           C  
ATOM   3190  CG  LYS A 208       7.456 -37.503   4.512  1.00  0.00           C  
ATOM   3191  CD  LYS A 208       6.619 -37.384   3.248  1.00  0.00           C  
ATOM   3192  CE  LYS A 208       7.494 -37.189   2.018  1.00  0.00           C  
ATOM   3193  NZ  LYS A 208       6.688 -37.055   0.776  1.00  0.00           N  
ATOM   3194  H   LYS A 208       5.402 -37.958   7.970  1.00  0.00           H  
ATOM   3195  HA  LYS A 208       7.979 -38.747   6.980  1.00  0.00           H  
ATOM   3196 1HB  LYS A 208       5.912 -38.507   5.578  1.00  0.00           H  
ATOM   3197 2HB  LYS A 208       5.953 -36.767   5.826  1.00  0.00           H  
ATOM   3198 1HG  LYS A 208       8.073 -36.611   4.615  1.00  0.00           H  
ATOM   3199 2HG  LYS A 208       8.111 -38.369   4.423  1.00  0.00           H  
ATOM   3200 1HD  LYS A 208       6.022 -38.287   3.119  1.00  0.00           H  
ATOM   3201 2HD  LYS A 208       5.942 -36.533   3.338  1.00  0.00           H  
ATOM   3202 1HE  LYS A 208       8.100 -36.292   2.143  1.00  0.00           H  
ATOM   3203 2HE  LYS A 208       8.166 -38.041   1.912  1.00  0.00           H  
ATOM   3204 1HZ  LYS A 208       7.304 -36.929  -0.014  1.00  0.00           H  
ATOM   3205 2HZ  LYS A 208       6.136 -37.890   0.640  1.00  0.00           H  
ATOM   3206 3HZ  LYS A 208       6.075 -36.257   0.855  1.00  0.00           H  
ATOM   3207  N   LEU A 209       7.861 -35.555   7.739  1.00  0.00           N  
ATOM   3208  CA  LEU A 209       8.713 -34.380   7.893  1.00  0.00           C  
ATOM   3209  C   LEU A 209       9.563 -34.456   9.162  1.00  0.00           C  
ATOM   3210  O   LEU A 209       9.140 -35.016  10.183  1.00  0.00           O  
ATOM   3211  CB  LEU A 209       7.854 -33.110   7.923  1.00  0.00           C  
ATOM   3212  CG  LEU A 209       7.006 -32.852   6.671  1.00  0.00           C  
ATOM   3213  CD1 LEU A 209       6.163 -31.600   6.878  1.00  0.00           C  
ATOM   3214  CD2 LEU A 209       7.916 -32.704   5.461  1.00  0.00           C  
ATOM   3215  H   LEU A 209       6.890 -35.497   8.014  1.00  0.00           H  
ATOM   3216  HA  LEU A 209       9.402 -34.342   7.050  1.00  0.00           H  
ATOM   3217 1HB  LEU A 209       7.180 -33.167   8.774  1.00  0.00           H  
ATOM   3218 2HB  LEU A 209       8.510 -32.251   8.061  1.00  0.00           H  
ATOM   3219  HG  LEU A 209       6.325 -33.689   6.514  1.00  0.00           H  
ATOM   3220 1HD1 LEU A 209       5.560 -31.417   5.989  1.00  0.00           H  
ATOM   3221 2HD1 LEU A 209       5.508 -31.741   7.737  1.00  0.00           H  
ATOM   3222 3HD1 LEU A 209       6.818 -30.747   7.054  1.00  0.00           H  
ATOM   3223 1HD2 LEU A 209       7.312 -32.522   4.571  1.00  0.00           H  
ATOM   3224 2HD2 LEU A 209       8.596 -31.867   5.617  1.00  0.00           H  
ATOM   3225 3HD2 LEU A 209       8.492 -33.621   5.326  1.00  0.00           H  
ATOM   3226  N   GLY A 210      10.765 -33.888   9.093  1.00  0.00           N  
ATOM   3227  CA  GLY A 210      11.644 -33.819  10.249  1.00  0.00           C  
ATOM   3228  C   GLY A 210      12.863 -32.932  10.055  1.00  0.00           C  
ATOM   3229  O   GLY A 210      13.744 -32.875  10.915  1.00  0.00           O  
ATOM   3230  OXT GLY A 210      13.011 -32.249   9.042  1.00  0.00           O  
ATOM   3231  H   GLY A 210      11.074 -33.496   8.216  1.00  0.00           H  
ATOM   3232 1HA  GLY A 210      11.086 -33.446  11.107  1.00  0.00           H  
ATOM   3233 2HA  GLY A 210      11.990 -34.820  10.502  1.00  0.00           H  
TER                                                                             
HETATM 3235 FE1  HSS B 211      -4.381 -18.438  12.046  1.00  0.00          FE  
HETATM 3236  N2  HSS B 211      -4.910 -19.650  10.541  1.00  0.00           N  
HETATM 3237  C1  HSS B 211      -5.022 -19.328   9.212  1.00  0.00           C  
HETATM 3238  C2  HSS B 211      -5.403 -20.502   8.431  1.00  0.00           C  
HETATM 3239  C3  HSS B 211      -5.700 -20.517   6.963  1.00  0.00           C  
HETATM 3240  C4  HSS B 211      -7.092 -19.950   6.639  1.00  0.00           C  
HETATM 3241  C5  HSS B 211      -7.467 -19.940   5.131  1.00  0.00           C  
HETATM 3242  O1  HSS B 211      -7.086 -18.955   4.443  1.00  0.00           O  
HETATM 3243  O3  HSS B 211      -8.115 -20.947   4.731  1.00  0.00           O  
HETATM 3244  C32 HSS B 211      -5.531 -21.531   9.325  1.00  0.00           C  
HETATM 3245  C33 HSS B 211      -5.213 -20.987  10.637  1.00  0.00           C  
HETATM 3246  C29 HSS B 211      -5.166 -21.740  11.802  1.00  0.00           C  
HETATM 3247  C26 HSS B 211      -4.768 -21.284  13.056  1.00  0.00           C  
HETATM 3248  C25 HSS B 211      -4.640 -22.126  14.228  1.00  0.00           C  
HETATM 3249  C22 HSS B 211      -4.166 -21.319  15.242  1.00  0.00           C  
HETATM 3250  C21 HSS B 211      -4.068 -19.974  14.676  1.00  0.00           C  
HETATM 3251  N3  HSS B 211      -4.413 -19.992  13.349  1.00  0.00           N  
HETATM 3252  C30 HSS B 211      -3.796 -18.821  15.405  1.00  0.00           C  
HETATM 3253  C19 HSS B 211      -3.806 -17.519  14.913  1.00  0.00           C  
HETATM 3254  C18 HSS B 211      -3.596 -16.337  15.724  1.00  0.00           C  
HETATM 3255  C15 HSS B 211      -3.727 -15.256  14.873  1.00  0.00           C  
HETATM 3256  C14 HSS B 211      -3.994 -15.807  13.548  1.00  0.00           C  
HETATM 3257  N4  HSS B 211      -4.048 -17.171  13.605  1.00  0.00           N  
HETATM 3258  C31 HSS B 211      -4.154 -15.046  12.392  1.00  0.00           C  
HETATM 3259  C12 HSS B 211      -4.337 -15.539  11.110  1.00  0.00           C  
HETATM 3260  N1  HSS B 211      -4.462 -16.865  10.777  1.00  0.00           N  
HETATM 3261  C6  HSS B 211      -4.616 -16.905   9.417  1.00  0.00           C  
HETATM 3262  C28 HSS B 211      -4.851 -18.057   8.676  1.00  0.00           C  
HETATM 3263  C7  HSS B 211      -4.566 -15.559   8.854  1.00  0.00           C  
HETATM 3264  C8  HSS B 211      -4.693 -15.251   7.393  1.00  0.00           C  
HETATM 3265  C9  HSS B 211      -3.387 -15.424   6.582  1.00  0.00           C  
HETATM 3266  C10 HSS B 211      -3.154 -14.354   5.474  1.00  0.00           C  
HETATM 3267  O4  HSS B 211      -3.581 -13.184   5.693  1.00  0.00           O  
HETATM 3268  O2  HSS B 211      -2.517 -14.751   4.465  1.00  0.00           O  
HETATM 3269  C11 HSS B 211      -4.404 -14.706   9.913  1.00  0.00           C  
HETATM 3270  C13 HSS B 211      -4.300 -13.212   9.911  1.00  0.00           C  
HETATM 3271  C16 HSS B 211      -3.597 -13.834  15.160  1.00  0.00           C  
HETATM 3272  C17 HSS B 211      -4.535 -12.886  14.986  1.00  0.00           C  
HETATM 3273  C20 HSS B 211      -3.267 -16.337  17.183  1.00  0.00           C  
HETATM 3274  C23 HSS B 211      -3.839 -21.750  16.596  1.00  0.00           C  
HETATM 3275  C24 HSS B 211      -3.184 -22.864  16.960  1.00  0.00           C  
HETATM 3276  C27 HSS B 211      -4.907 -23.599  14.259  1.00  0.00           C  
HETATM 3277  C34 HSS B 211      -5.929 -22.951   9.056  1.00  0.00           C  
HETATM 3278  C35 HSS B 211      -2.545 -18.516  11.951  1.00  0.00           C  
HETATM 3279  C36 HSS B 211      -1.733 -17.495  11.241  1.00  0.00           C  
HETATM 3280  O5  HSS B 211      -1.268 -16.520  11.819  1.00  0.00           O  
HETATM 3281  O6  HSS B 211      -1.614 -17.687   9.918  1.00  0.00           O  
HETATM 3282  C37 HSS B 211      -0.999 -16.622   9.159  1.00  0.00           C  
HETATM 3283  C38 HSS B 211      -0.708 -17.174   7.778  1.00  0.00           C  
HETATM 3284  C39 HSS B 211      -1.976 -20.448  10.783  1.00  0.00           C  
HETATM 3285  C40 HSS B 211      -0.678 -20.344  11.165  1.00  0.00           C  
HETATM 3286  C41 HSS B 211      -0.106 -20.852  12.408  1.00  0.00           C  
HETATM 3287  C43 HSS B 211       1.269 -20.678  12.652  1.00  0.00           C  
HETATM 3288  C45 HSS B 211       1.850 -21.132  13.836  1.00  0.00           C  
HETATM 3289  C46 HSS B 211       1.062 -21.761  14.803  1.00  0.00           C  
HETATM 3290  C44 HSS B 211      -0.309 -21.935  14.578  1.00  0.00           C  
HETATM 3291  C42 HSS B 211      -0.888 -21.487  13.395  1.00  0.00           C  
HETATM 3292  H27 HSS B 211      -5.652 -21.541   6.576  1.00  0.00           H  
HETATM 3293  H26 HSS B 211      -4.953 -19.941   6.405  1.00  0.00           H  
HETATM 3294  H5  HSS B 211      -7.175 -18.925   7.026  1.00  0.00           H  
HETATM 3295  H6  HSS B 211      -7.858 -20.530   7.175  1.00  0.00           H  
HETATM 3296  H25 HSS B 211      -5.425 -22.792  11.719  1.00  0.00           H  
HETATM 3297  H30 HSS B 211      -3.621 -18.944  16.465  1.00  0.00           H  
HETATM 3298  H29 HSS B 211      -4.096 -13.969  12.495  1.00  0.00           H  
HETATM 3299  H28 HSS B 211      -4.948 -17.942   7.601  1.00  0.00           H  
HETATM 3300  H3  HSS B 211      -5.488 -15.868   6.962  1.00  0.00           H  
HETATM 3301  H4  HSS B 211      -4.995 -14.205   7.267  1.00  0.00           H  
HETATM 3302  H11 HSS B 211      -3.335 -16.416   6.122  1.00  0.00           H  
HETATM 3303  H12 HSS B 211      -2.520 -15.363   7.254  1.00  0.00           H  
HETATM 3304  H24 HSS B 211      -4.372 -12.812   8.895  1.00  0.00           H  
HETATM 3305  H22 HSS B 211      -3.347 -12.871  10.336  1.00  0.00           H  
HETATM 3306  H23 HSS B 211      -5.098 -12.747  10.506  1.00  0.00           H  
HETATM 3307  H2  HSS B 211      -2.633 -13.518  15.555  1.00  0.00           H  
HETATM 3308  H10 HSS B 211      -4.333 -11.852  15.253  1.00  0.00           H  
HETATM 3309  H9  HSS B 211      -5.509 -13.097  14.559  1.00  0.00           H  
HETATM 3310  H19 HSS B 211      -2.743 -17.252  17.479  1.00  0.00           H  
HETATM 3311  H21 HSS B 211      -2.626 -15.485  17.434  1.00  0.00           H  
HETATM 3312  H20 HSS B 211      -4.165 -16.259  17.811  1.00  0.00           H  
HETATM 3313  H1  HSS B 211      -4.207 -21.099  17.391  1.00  0.00           H  
HETATM 3314  H7  HSS B 211      -2.838 -23.597  16.237  1.00  0.00           H  
HETATM 3315  H8  HSS B 211      -2.998 -23.085  18.006  1.00  0.00           H  
HETATM 3316  H17 HSS B 211      -4.167 -24.153  13.667  1.00  0.00           H  
HETATM 3317  H16 HSS B 211      -4.867 -23.992  15.279  1.00  0.00           H  
HETATM 3318  H18 HSS B 211      -5.892 -23.839  13.845  1.00  0.00           H  
HETATM 3319  H13 HSS B 211      -6.015 -23.135   7.981  1.00  0.00           H  
HETATM 3320  H15 HSS B 211      -5.198 -23.663   9.460  1.00  0.00           H  
HETATM 3321  H14 HSS B 211      -6.897 -23.196   9.512  1.00  0.00           H  
HETATM 3322  H31 HSS B 211      -2.023 -18.873  12.842  1.00  0.00           H  
HETATM 3323  H33 HSS B 211      -1.700 -15.783   9.120  1.00  0.00           H  
HETATM 3324  H32 HSS B 211      -0.091 -16.294   9.672  1.00  0.00           H  
HETATM 3325  H36 HSS B 211      -1.632 -17.514   7.300  1.00  0.00           H  
HETATM 3326  H34 HSS B 211      -0.259 -16.396   7.153  1.00  0.00           H  
HETATM 3327  H35 HSS B 211      -0.012 -18.018   7.834  1.00  0.00           H  
HETATM 3328  H38 HSS B 211      -2.309 -20.058   9.830  1.00  0.00           H  
HETATM 3329  H37 HSS B 211      -2.686 -21.053  11.328  1.00  0.00           H  
HETATM 3330  H39 HSS B 211       0.003 -19.780  10.530  1.00  0.00           H  
HETATM 3331  H41 HSS B 211       1.880 -20.183  11.903  1.00  0.00           H  
HETATM 3332  H43 HSS B 211       2.913 -20.990  14.005  1.00  0.00           H  
HETATM 3333  H44 HSS B 211       1.510 -22.111  15.729  1.00  0.00           H  
HETATM 3334  H42 HSS B 211      -0.932 -22.406  15.330  1.00  0.00           H  
HETATM 3335  H40 HSS B 211      -1.953 -21.617  13.245  1.00  0.00           H  
TER                                                                             
CONECT 2245 3235                                                                
CONECT 3235 2245 3236 3251 3257                                                 
CONECT 3235 3260 3278                                                           
CONECT 3236 3235 3237 3245                                                      
CONECT 3237 3236 3238 3262                                                      
CONECT 3238 3237 3239 3244                                                      
CONECT 3239 3238 3240 3292 3293                                                 
CONECT 3240 3239 3241 3294 3295                                                 
CONECT 3241 3240 3242 3243                                                      
CONECT 3242 3241                                                                
CONECT 3243 3241                                                                
CONECT 3244 3238 3245 3277                                                      
CONECT 3245 3236 3244 3246                                                      
CONECT 3246 3245 3247 3296                                                      
CONECT 3247 3246 3248 3251                                                      
CONECT 3248 3247 3249 3276                                                      
CONECT 3249 3248 3250 3274                                                      
CONECT 3250 3249 3251 3252                                                      
CONECT 3251 3235 3247 3250                                                      
CONECT 3252 3250 3253 3297                                                      
CONECT 3253 3252 3254 3257                                                      
CONECT 3254 3253 3255 3273                                                      
CONECT 3255 3254 3256 3271                                                      
CONECT 3256 3255 3257 3258                                                      
CONECT 3257 3235 3253 3256                                                      
CONECT 3258 3256 3259 3298                                                      
CONECT 3259 3258 3260 3269                                                      
CONECT 3260 3235 3259 3261                                                      
CONECT 3261 3260 3262 3263                                                      
CONECT 3262 3237 3261 3299                                                      
CONECT 3263 3261 3264 3269                                                      
CONECT 3264 3263 3265 3300 3301                                                 
CONECT 3265 3264 3266 3302 3303                                                 
CONECT 3266 3265 3267 3268                                                      
CONECT 3267 3266                                                                
CONECT 3268 3266                                                                
CONECT 3269 3259 3263 3270                                                      
CONECT 3270 3269 3304 3305 3306                                                 
CONECT 3271 3255 3272 3307                                                      
CONECT 3272 3271 3308 3309                                                      
CONECT 3273 3254 3310 3311 3312                                                 
CONECT 3274 3249 3275 3313                                                      
CONECT 3275 3274 3314 3315                                                      
CONECT 3276 3248 3316 3317 3318                                                 
CONECT 3277 3244 3319 3320 3321                                                 
CONECT 3278 3235 3279 3284 3322                                                 
CONECT 3279 3278 3280 3281                                                      
CONECT 3280 3279                                                                
CONECT 3281 3279 3282                                                           
CONECT 3282 3281 3283 3323 3324                                                 
CONECT 3283 3282 3325 3326 3327                                                 
CONECT 3284 3278 3285 3328 3329                                                 
CONECT 3285 3284 3286 3330                                                      
CONECT 3286 3285 3287 3291                                                      
CONECT 3287 3286 3288 3331                                                      
CONECT 3288 3287 3289 3332                                                      
CONECT 3289 3288 3290 3333                                                      
CONECT 3290 3289 3291 3334                                                      
CONECT 3291 3286 3290 3335                                                      
CONECT 3292 3239                                                                
CONECT 3293 3239                                                                
CONECT 3294 3240                                                                
CONECT 3295 3240                                                                
CONECT 3296 3246                                                                
CONECT 3297 3252                                                                
CONECT 3298 3258                                                                
CONECT 3299 3262                                                                
CONECT 3300 3264                                                                
CONECT 3301 3264                                                                
CONECT 3302 3265                                                                
CONECT 3303 3265                                                                
CONECT 3304 3270                                                                
CONECT 3305 3270                                                                
CONECT 3306 3270                                                                
CONECT 3307 3271                                                                
CONECT 3308 3272                                                                
CONECT 3309 3272                                                                
CONECT 3310 3273                                                                
CONECT 3311 3273                                                                
CONECT 3312 3273                                                                
CONECT 3313 3274                                                                
CONECT 3314 3275                                                                
CONECT 3315 3275                                                                
CONECT 3316 3276                                                                
CONECT 3317 3276                                                                
CONECT 3318 3276                                                                
CONECT 3319 3277                                                                
CONECT 3320 3277                                                                
CONECT 3321 3277                                                                
CONECT 3322 3278                                                                
CONECT 3323 3282                                                                
CONECT 3324 3282                                                                
CONECT 3325 3283                                                                
CONECT 3326 3283                                                                
CONECT 3327 3283                                                                
CONECT 3328 3284                                                                
CONECT 3329 3284                                                                
CONECT 3330 3285                                                                
CONECT 3331 3287                                                                
CONECT 3332 3288                                                                
CONECT 3333 3289                                                                
CONECT 3334 3290                                                                
CONECT 3335 3291                                                                
# All scores below are weighted scores, not raw scores.
#BEGIN_POSE_ENERGIES_TABLE correct_surface_True/013_008_UM_159_H148_areda15_HMM_onlyH_1__DE_4_HSS_DE_4.pdb
label fa_atr fa_rep fa_sol fa_intra_atr_xover4 fa_intra_rep_xover4 fa_intra_sol_xover4 lk_ball lk_ball_iso lk_ball_bridge lk_ball_bridge_uncpl fa_elec fa_intra_elec pro_close hbond_sr_bb hbond_lr_bb hbond_bb_sc hbond_sc dslf_fa13 omega fa_dun_dev fa_dun_rot fa_dun_semi p_aa_pp hxl_tors ref rama_prepro total
weights 1 0.55 1 1 0.55 1 0.92 -0.38 -0.33 -0.33 1 1 1.25 1 1 1 1 1.25 0.48 0.69 0.76 0.78 0.61 1 1 0.5 NA
pose -1245.26 140.272 632.633 -82.2893 49.3385 36.2252 408.713 -426.043 -10.3369 -46.4847 -371.779 -38.7511 0 -144.83 -15.7281 -26.4539 -18.5734 0 25.7504 21.4888 79.7718 107.226 -59.2925 57.4785 62.6404 -36.7959 -901.077
VAL:NtermProteinFull_1 -4.27967 0.78407 0.45814 -0.30577 0.27402 0.04525 0.65765 -0.95953 -0.04341 -0.11856 -1.09503 1.93283 0 0 0 0 0 0 0.02095 0.01974 0.01827 0 0 0 2.085 0 -0.50603
SER_2 -3.50303 0.26347 3.19187 -0.02797 0 0.07133 1.7274 -1.50804 -0.0232 -0.0656 -1.74178 -0.47911 0 0 0 -0.63869 0 0 0.05358 0.00432 0.16695 0 -0.32886 0.69188 -1.1772 -0.23161 -3.55428
LEU_3 -6.04684 0.62158 1.16381 -0.71473 0.50212 0.19514 1.28713 -1.52026 -0.02593 -0.09572 -0.4503 0.01942 0 0 0 0 0 0 -0.04392 0.07315 0.87125 0 -0.25053 0 0.72952 -0.37487 -4.05998
ASP_4 -4.68067 0.34716 4.72816 -0.11383 0.01708 0.30626 2.38455 -2.15669 -0.02867 -0.12744 -2.75049 -0.21161 0 0 0 0 -1.04994 0 0.07718 0.00149 0 1.44721 0.24267 0 -2.2837 -0.18777 -4.03907
LEU_5 -6.36487 0.57995 2.94747 -0.66432 0.8663 0.18354 1.83667 -1.98974 -0.03775 -0.16181 -1.31353 -0.11147 0 0 0 -0.63869 0 0 0.01522 0.47076 2.29278 0 -0.19773 0 0.72952 -0.01882 -1.57653
ALA_6 -6.60224 0.60935 2.14922 -0.02284 0 0 1.89656 -2.15553 -0.02438 -0.08323 -1.54495 -0.29437 0 0 0 0 0 0 0.15214 0 0 0 -0.29826 0 2.3386 -0.19737 -4.07729
ILE_7 -9.32719 1.08256 2.38887 -0.50791 0.55574 0.07149 2.09487 -2.46052 -0.04939 -0.2131 -1.89197 0.07318 0 0 0 0 0 0 0.09539 0.06789 0.06358 0 -0.44842 0 1.0317 -0.19297 -7.56621
LEU_8 -8.08153 1.07908 2.32351 -0.48911 0.40583 0.06885 2.20221 -2.18235 -0.02228 -0.15118 -2.4477 0.14504 0 0 0 0 0 0 -0.03021 0.12615 0.3053 0 -0.26875 0 0.72952 -0.10032 -6.38793
ILE_9 -7.80392 0.77318 1.88727 -0.71287 1.40751 0.11414 1.95268 -2.09675 -0.01246 -0.0884 -1.94551 0.28397 0 0 0 0 0 0 0.10171 0.44656 1.32769 0 -0.36028 0 1.0317 -0.17588 -3.86967
LEU_10 -8.06877 1.00787 1.24405 -0.49619 0.35537 0.07396 1.55128 -2.0445 -0.0197 -0.11727 -1.26541 0.14269 0 0 0 0 0 0 0.59791 0.18696 0.28213 0 -0.27397 0 0.72952 -0.18347 -6.29754
ILE_11 -9.44052 1.01221 2.35671 -0.51923 0.6774 0.07523 2.12386 -2.27533 -0.02459 -0.10384 -1.86775 -0.02217 0 0 0 0 0 0 0.02198 0.00231 0.09413 0 -0.39242 0 1.0317 -0.16952 -7.41983
LEU_12 -10.4232 1.77513 1.90873 -0.71691 0.46819 0.19557 2.40468 -2.5675 -0.01643 -0.27313 -2.37865 0.08843 0 0 0 0 0 0 0.3465 0.0026 0.59362 0 -0.21387 0 0.72952 -0.08746 -8.16416
ALA_13 -5.99411 0.24413 3.18882 -0.02262 0 0 2.29089 -2.41775 -0.03683 -0.12283 -2.37949 -0.28059 0 0 0 0 0 0 0.14687 0 0 0 -0.28442 0 2.3386 -0.2923 -3.62162
ALA_14 -3.47243 0.13789 2.25314 -0.02248 0 0 1.20514 -1.4554 -0.00208 -0.01296 -0.42781 -0.29513 0 0 0 0 0 0 0.0635 0 0 0 -0.21689 0 2.3386 -0.437 -0.34391
LYS_15 -6.76719 0.26429 6.71992 -0.50751 0.4224 0.21216 3.22543 -2.87669 -0.09868 -0.12026 -3.25382 0.51179 0 0 0 0 -1.25179 0 0.18968 0.26324 3.26702 0 -0.08784 0 -1.6738 -0.35703 -1.91868
LEU_16 -6.45781 0.62067 1.04736 -0.50717 0.34757 0.08229 1.30551 -1.57377 -0.00245 -0.03342 -0.66174 0.10074 0 0 0 0 0 0 -0.04981 0.22756 0.09539 0 -0.28249 0 0.72952 -0.30918 -5.32122
GLY_17 -1.71049 0.08777 1.90008 -5e-05 0 0 1.02818 -0.92808 -0.01011 -0.09231 -0.70223 -0.32693 0 0 0 0 0 0 -0.0219 0 0 0 -1.37301 0 1.2108 -0.17211 -1.1104
THR_18 -4.59204 0.74283 2.1678 -0.1943 0.15534 0.05939 1.63901 -1.56006 -0.04828 -0.38773 -1.26818 -0.77909 0 0 0 -0.35895 0 0 0.06053 0 0.59634 0 -0.7577 2.30378 -1.425 0.22887 -3.41745
THR_19 -4.06967 0.47901 3.96312 -0.11334 0.06307 0.07934 2.32553 -1.95465 -0.08768 -0.29718 -2.16364 -0.5202 0 0 0 -0.99301 0 0 -0.01807 0.02509 0.01034 0 -0.42943 2.28839 -1.425 0.01586 -2.82213
VAL_20 -5.72264 1.21382 1.4233 -0.3685 0.31093 0.06808 1.3511 -1.67492 -0.05786 -0.16555 -0.69947 0.06482 0 0 0 0 0 0 0.04979 0.02455 0.99768 0 0.0986 0 2.085 -0.32791 -1.32917
GLU_21 -4.62967 0.59317 5.21179 -0.46307 0.20558 1.24276 1.74508 -2.34234 -0.19527 -0.54291 -2.64695 -2.3362 0 0 0 0 0 0 -0.04872 0 0 4.03759 -0.29131 0 -2.5358 -0.34751 -3.3438
GLU_22 -6.25155 0.71101 6.33258 -0.64418 0.15865 1.06414 2.84368 -2.69483 -0.10007 -0.40724 -2.11261 -0.49537 0 0 0 -0.63406 -0.71653 0 0.08056 0.02216 0 3.15173 -0.24032 0 -2.5358 -0.44872 -2.91678
ALA_23 -5.94421 0.17891 1.92288 -0.02211 0 0 1.79627 -2.06084 -0.05556 -0.31427 -1.35244 -0.30235 0 0 0 0 0 0 0.00366 0 0 0 -0.32922 0 2.3386 -0.44896 -4.58963
VAL_24 -6.53598 0.65496 2.37463 -0.30877 0.26015 0.05337 2.15538 -2.18149 -0.06567 -0.20275 -1.74276 -0.08301 0 0 0 0 0 0 -0.05175 0 -0.01626 0 -0.33029 0 2.085 -0.29412 -4.22934
GLU_25 -4.7685 0.21648 4.31627 -0.63372 0.16661 1.04485 1.8579 -2.03594 -0.03997 -0.17256 -1.80536 -0.56325 0 0 0 0 0 0 0.05541 0 0 3.43163 -0.21784 0 -2.5358 -0.31953 -2.00331
GLN_26 -7.48044 0.98992 5.55732 -0.26405 0.04257 0.20812 2.84176 -2.86422 -0.05375 -0.35772 -2.70657 -0.41949 0 0 0 0 -0.71653 0 0.30704 0.08625 0 2.75931 -0.05843 0 -1.0644 -0.37087 -3.56419
ALA_27 -6.002 0.44498 2.43863 -0.02274 0 0 2.26255 -2.20347 -0.00926 -0.07216 -1.90727 -0.29745 0 0 0 0 0 0 0.37053 0 0 0 -0.31713 0 2.3386 -0.37305 -3.34925
LEU_28 -5.94551 0.47045 3.77788 -0.50662 0.35847 0.08004 2.08309 -2.15343 -0.0309 -0.10017 -2.69577 0.1459 0 0 0 0 0 0 0.7153 0.26922 0.17056 0 -0.30059 0 0.72952 -0.46618 -3.39874
TRP_29 -7.53435 0.70763 4.08886 -1.2865 0.1031 0.37674 2.04198 -2.2196 -0.07232 -0.2869 -1.87887 -0.19848 0 0 0 0 0 0 0.01071 0.13101 0 1.31293 -0.30187 0 3.035 -0.15488 -2.1258
LEU_30 -10.0233 1.50938 1.42899 -0.48353 0.40691 0.07007 2.24101 -2.38049 -0.07861 -0.47607 -1.88265 0.12656 0 0 0 0 0 0 -0.00557 0.7143 0.60495 0 -0.22025 0 0.72952 -0.00506 -7.72385
LYS_31 -6.96921 0.80709 5.17888 -0.49055 0.10221 0.30144 2.67229 -2.52215 -0.05689 -0.26442 -2.25729 0.4684 0 0 0 0 0 0 0.13307 0.40159 1.69829 0 0.03311 0 -1.6738 0.20744 -2.23051
THR_32 -3.30918 0.113 3.52755 -0.20251 0.13582 0.06308 1.26846 -1.5768 -0.00363 -0.0119 -1.43396 -0.13206 0 0 0 0 0 0 0.09166 0.01436 -0.00946 0 -0.02613 2.28836 -1.425 0.31891 -0.30943
LYS_33 -4.44656 0.26654 2.71214 -0.53674 0.26966 0.28507 1.11815 -1.33052 -0.00179 -0.02021 -0.65204 0.21127 0 0 0 0 0 0 -0.02465 0.09751 1.75194 0 -0.12744 0 -1.6738 -0.06797 -2.16942
LEU_34 -5.63179 0.92721 0.05787 -0.52621 0.56258 0.082 1.11902 -1.20344 -0.02355 -0.13431 -0.89314 -0.03392 0 0 0 0 0 0 0.00185 0.08421 2.63002 0 -0.24574 0 0.72952 -0.17277 -2.67059
GLY_35 -1.695 0.0931 1.60542 -5e-05 0 0 0.81032 -0.85952 -0.04836 -0.29353 -0.43798 -0.31322 0 0 0 0 0 0 0.12716 0 0 0 -1.23317 0 1.2108 0.13561 -0.89842
VAL_36 -5.91377 0.92651 1.53989 -0.30789 0.21449 0.04764 1.2279 -1.58446 -0.05912 -0.39833 -1.03746 -0.16711 0 0 0 0 0 0 0.01096 0.01333 0.00739 0 -0.48907 0 2.085 0.00424 -3.87987
SER_37 -4.37449 0.16845 4.55763 -0.02674 0 0.06855 2.88328 -2.07857 -0.01484 -0.05992 -2.3049 -0.46428 0 0 0 -1.90888 0 0 -0.03385 0.00885 0.06606 0 -0.4776 0.626 -1.1772 -0.41315 -4.95562
LEU_38 -5.00783 0.3547 1.24 -0.49833 0.53258 0.07492 1.29711 -1.32137 -0.0005 -0.00073 -0.57991 0.1317 0 0 0 0 0 0 0.17821 0.17574 0.17848 0 -0.2945 0 0.72952 -0.43986 -3.25006
GLU_39 -4.73929 0.54706 3.51061 -0.21882 0.02969 0.27351 1.55794 -1.77157 -0.00438 -0.02381 -1.18758 -0.49133 0 0 0 0 0 0 0.55214 0.01048 0 2.83061 -0.21961 0 -2.5358 -0.42673 -2.3069
GLN_40 -6.56468 0.57181 5.32589 -0.25176 0.02195 0.184 3.10567 -2.58539 -0.05267 -0.21372 -2.74856 -0.29506 0 0 0 -1.90888 -0.53985 0 0.69856 0.0346 0 2.92851 -0.10103 0 -1.0644 -0.35884 -3.81385
ALA_41 -6.69017 0.6307 2.37349 -0.02259 0 0 2.4256 -2.27816 -0.00957 -0.02448 -1.69611 -0.28444 0 0 0 0 0 0 0.34116 0 0 0 -0.21746 0 2.3386 -0.32798 -3.44143
ALA_42 -5.99522 4.98545 2.76295 -0.02149 0 0 2.36213 -2.19494 -0.00935 -0.08082 -2.18161 -0.30964 0 0 0 0 0 0 0.04659 0 0 0 -0.24389 0 2.3386 -0.43079 1.02799
ILE_43 -8.64015 2.02384 3.20412 -0.52053 0.73071 0.07513 2.22082 -2.38022 -0.03011 -0.09671 -1.51106 0.03122 0 0 0 0 0 0 0.40585 0.07058 0.14292 0 -0.30769 0 1.0317 -0.27864 -3.82823
ILE_44 -8.71433 1.23106 0.8168 -0.50978 0.51703 0.07267 2.05303 -2.09483 -0.05132 -0.1286 -1.49417 0.07742 0 0 0 0 0 0 -0.03451 0.21363 0.07314 0 -0.3944 0 1.0317 -0.01792 -7.35337
LEU_45 -9.62277 2.09836 1.80097 -0.49432 0.33324 0.07563 2.52379 -2.56181 -0.03135 -0.07932 -1.53725 0.13835 0 0 0 0 0 0 0.40981 0.45777 0.19248 0 -0.30004 0 0.72952 -0.12564 -5.99256
PHE_46 -10.785 6.17028 3.13395 -0.56725 0.02843 0.17285 2.57385 -2.7978 -0.05728 -0.14392 -1.85841 -0.0986 0 0 0 0 0 0 0.15711 0.31149 0 4.30877 -0.53942 0 1.4028 -0.06927 1.34252
ALA_47 -5.09039 0.24431 3.47534 -0.02305 0 0 1.81802 -2.14941 -0.07034 -0.48877 -2.14149 -0.29871 0 0 0 0 0 0 0.27108 0 0 0 -0.23424 0 2.3386 -0.13394 -2.48299
ALA_48 -5.01044 0.18785 3.31791 -0.02225 0 0 2.75033 -2.25532 -0.02498 -0.13076 -2.83641 -0.2842 0 0 0 0 0 0 0.26999 0 0 0 -0.32423 0 2.3386 -0.52842 -2.55232
ALA_49 -4.2186 0.2923 1.989 -0.0231 0 0 1.40047 -1.59905 -0.0096 -0.02888 -0.79749 -0.26419 0 0 0 0 0 0 -0.04989 0 0 0 -0.17786 0 2.3386 -0.49344 -1.64172
ASN_50 -5.45873 0.40338 6.27605 -0.18031 0.04442 0.26544 2.98906 -2.7521 -0.19613 -0.64111 -3.4182 -0.29172 0 0 0 -0.76585 -0.76215 0 0.15574 0.16614 0 1.41524 0.16194 0 -0.87355 -0.16949 -3.63194
THR_51 -3.80664 0.79169 2.49644 -0.21872 0.43729 0.06946 1.15186 -1.51815 -0.13053 -0.47947 -0.30172 -0.32269 0 0 0 0 0 0 0.02533 0 1.61302 0 -0.16891 2.31392 -1.425 0.08582 0.61301
GLY_52 -1.88289 0.1581 1.77015 -6e-05 0 0 0.94826 -0.94581 -0.03679 -0.1777 -0.77825 -0.29111 0 0 0 0 0 0 -0.04321 0 0 0 -1.32245 0 1.2108 0.65317 -0.73777
THR_53 -3.65153 0.44812 2.58591 -0.10378 0.08205 0.06803 1.48368 -1.48002 -0.0562 -0.37533 -1.40052 -0.43181 0 0 0 0 0 0 0.00231 0.08625 0.11786 0 -0.78599 2.31392 -1.425 0.54816 -1.9739
THR_54 -3.92157 0.15861 4.32754 -0.10955 0.06908 0.07321 2.3054 -1.96962 -0.09612 -0.49742 -2.28676 -0.65143 0 0 0 -0.29181 0 0 -0.00211 0.00347 0.0145 0 -0.56716 2.28998 -1.425 -0.11654 -2.6933
VAL_55 -5.84414 1.68615 1.51382 -0.26657 0.21537 0.03207 1.01467 -1.60786 -0.06715 -0.2381 -0.70542 0.42223 0 0 0 0 0 0 -0.05693 0.08625 1.6517 0 -0.00628 0 2.085 -0.20184 -0.28704
GLU_56 -5.04523 1.03912 4.927 -0.45562 0.22842 1.23695 1.59299 -2.2391 -0.14024 -0.56861 -1.69467 -2.33936 0 0 0 0 0 0 -0.01849 0 0 4.0346 -0.0741 0 -2.5358 -0.17968 -2.23181
GLU_57 -4.86718 0.17818 5.43731 -0.21234 0.02987 0.26255 2.08146 -2.30185 -0.09079 -0.63492 -1.17411 -0.49954 0 0 0 -0.29181 0 0 -0.01157 0 0 2.90747 -0.25388 0 -2.5358 -0.20731 -2.18426
ALA_58 -4.80736 0.12716 2.72696 -0.02158 0 0 1.92456 -2.01342 -0.05288 -0.42648 -1.52479 -0.28898 0 0 0 0 0 0 -0.04485 0 0 0 -0.26899 0 2.3386 -0.36274 -2.69479
VAL_59 -6.78377 0.97656 2.0124 -0.30793 0.24291 0.0531 1.84067 -2.07139 -0.04517 -0.22718 -1.45153 -0.09575 0 0 0 0 0 0 0.03247 0.06552 -0.0236 0 -0.39565 0 2.085 -0.20549 -4.29885
GLN_60 -4.97854 0.40958 4.47045 -0.25261 0.03387 0.1815 1.90507 -2.13069 -0.07602 -0.54137 -1.55703 -0.34107 0 0 0 0 0 0 -0.00582 0 0 2.57726 0.05696 0 -1.0644 -0.01086 -1.32372
GLU_61 -5.55419 0.31447 4.74584 -0.21616 0.02903 0.26696 1.97553 -2.31986 -0.05342 -0.54882 -1.84885 -0.46964 0 0 0 0 0 0 -0.02214 0.08625 0 2.87839 -0.2237 0 -2.5358 -0.23429 -3.73039
ALA_62 -6.5624 1.03719 2.43466 -0.02226 0 0 2.40084 -2.27005 -0.02291 -0.27821 -2.20973 -0.28355 0 0 0 0 0 0 -0.04817 0 0 0 -0.26431 0 2.3386 -0.48266 -4.23298
LEU_63 -5.86704 0.44092 3.58691 -0.50074 0.46789 0.07326 1.82603 -2.07796 -0.07419 -0.26057 -2.14998 0.15052 0 0 0 0 0 0 0.13617 0.07889 0.32939 0 -0.26075 0 0.72952 -0.36789 -3.73963
GLN_64 -4.48602 0.24607 4.49321 -0.25254 0.03647 0.1844 1.79536 -2.01891 -0.07464 -0.44729 -1.57797 -0.33334 0 0 0 0 0 0 0.06386 0 0 2.56686 0.15471 0 -1.0644 -0.04007 -0.75423
LEU_65 -8.02603 0.74657 1.47569 -0.71551 0.55252 0.19692 1.81596 -2.0101 -0.02983 -0.30633 -1.88639 0.06353 0 0 0 0 0 0 0.38239 0.03456 0.86465 0 -0.26253 0 0.72952 -0.04223 -6.41666
LYS_66 -8.14118 0.8362 6.09533 -0.5004 0.12978 0.37345 2.88137 -2.91616 -0.09768 -0.31653 -3.04303 0.35251 0 0 0 0 0 0 -0.01593 0.37728 1.71717 0 0.02283 0 -1.6738 -0.01375 -3.93254
THR_67 -3.04464 0.09236 3.35889 -0.20597 0.16698 0.06391 1.09603 -1.52986 -0.0647 -0.31412 -1.09933 -0.2041 0 0 0 0 0 0 -0.02886 0 -0.00946 0 -0.02386 2.44587 -1.425 0.15575 -0.57011
LYS_68 -3.24129 0.12667 2.71539 -0.3048 0.02632 0.11757 0.97175 -1.25531 -0.00402 -0.04871 -0.38465 0.10769 0 0 0 0 0 0 -0.0024 0.03611 0.98068 0 -0.02567 0 -1.6738 -0.18405 -2.04254
LEU_69 -5.86504 0.86048 0.21348 -0.52052 0.48764 0.08454 0.85129 -1.20611 -0.03226 -0.0951 -0.47104 0.12743 0 0 0 0 0 0 -0.00739 0.005 0.0761 0 -0.26622 0 0.72952 -0.3446 -5.37279
GLY_70 -1.88234 0.08625 1.79841 -5e-05 0 0 0.9814 -0.95106 -0.0236 -0.10247 -0.59648 -0.32021 0 0 0 0 0 0 0.19353 0 0 0 -1.20464 0 1.2108 0.01527 -0.79521
VAL_71 -5.61151 1.16205 1.08823 -0.29799 0.20799 0.04078 1.30917 -1.44804 -0.06451 -0.28183 -1.25498 0.06002 0 0 0 0 0 0 0.12185 0 0.0005 0 -0.22586 0 2.085 0.5139 -2.59524
SER_72 -4.21273 0.28284 3.8018 -0.02841 0 0.07266 2.21265 -1.89488 -0.09234 -0.26219 -1.63799 -0.4282 0 0 0 -0.62686 0 0 -0.02206 0.01717 0.10115 0 -0.39711 0.60331 -1.1772 0.0829 -3.60551
LEU_73 -6.6979 0.51851 2.13654 -0.68829 0.57347 0.17037 1.43412 -1.81245 -0.04305 -0.16304 -0.84059 0.05785 0 0 0 0 0 0 -0.02227 0.17505 1.02034 0 -0.28486 0 0.72952 -0.48564 -4.22231
GLU_74 -5.92402 0.48976 4.44866 -0.46155 0.23271 1.24396 2.06088 -2.26877 -0.11677 -0.40796 -2.58862 -2.42203 0 0 0 0 -0.53985 0 0.09475 0.00793 0 3.85912 -0.27175 0 -2.5358 -0.48479 -5.58416
ALA_75 -6.27746 0.52516 2.8154 -0.02054 0 0 2.07858 -2.30598 -0.10544 -0.38453 -1.01814 -0.26104 0 0 0 -0.62686 0 0 -0.01017 0 0 0 0.05802 0 2.3386 -0.22814 -3.42254
ALA_76 -6.71422 0.47356 2.21762 -0.02107 0 0 2.23184 -2.2202 -0.03451 -0.13908 -1.60061 -0.29487 0 0 0 0 0 0 -0.02888 0 0 0 -0.17457 0 2.3386 -0.05417 -4.02057
LEU_77 -9.01361 1.48649 2.17875 -0.47548 0.20352 0.06905 2.14027 -2.45821 -0.04211 -0.24373 -1.55493 0.1113 0 0 0 0 0 0 -0.02421 0.94317 0.48687 0 -0.23747 0 0.72952 -0.22622 -5.92704
ALA_78 -5.54162 0.50909 3.11794 -0.02305 0 0 2.39238 -2.29837 -0.02486 -0.12917 -1.66339 -0.3176 0 0 0 0 0 0 -0.05226 0 0 0 -0.27266 0 2.3386 -0.40983 -2.37479
ILE_79 -8.78053 1.11646 1.46552 -0.50753 0.55619 0.07123 2.18862 -2.30054 -0.03937 -0.14004 -1.68169 0.04976 0 0 0 0 0 0 -0.06604 0.04406 0.10414 0 -0.47791 0 1.0317 -0.31364 -7.67959
LEU_80 -7.18914 0.57369 2.26311 -0.49495 0.36341 0.07161 1.78197 -2.15928 -0.05829 -0.23679 -1.27625 0.14139 0 0 0 0 0 0 0.05625 0.16664 0.35733 0 -0.25514 0 0.72952 -0.12254 -5.28746
SER_81 -5.88643 0.28057 6.24865 -0.0268 0 0.04362 3.47912 -2.92041 -0.07276 -0.40414 -3.46946 -1.06257 0 0 0 0 -0.46456 0 0.24432 0.02679 0.94152 0 0.30834 0.7223 -1.1772 -0.13188 -3.32099
ALA_82 -5.84371 0.49035 2.76117 -0.0221 0 0 2.3171 -2.20467 -0.01908 -0.26657 -2.29484 -0.28772 0 0 0 0 0 0 0.05807 0 0 0 -0.19265 0 2.3386 -0.15105 -3.3171
ALA_83 -6.05822 0.34146 2.8532 -0.02097 0 0 2.18803 -2.37447 -0.04041 -0.10196 -2.47801 -0.27364 0 0 0 0 0 0 -0.0072 0 0 0 -0.1445 0 2.3386 -0.25002 -4.02811
ALA_84 -3.53301 0.46782 2.11536 -0.02263 0 0 1.30088 -1.49739 -0.01131 -0.0694 -0.3509 -0.2861 0 0 0 0 0 0 0.03053 0 0 0 -0.17863 0 2.3386 -0.26301 0.04078
GLN_85 -4.78634 0.42697 3.14656 -0.62592 0.06433 0.61947 1.52001 -1.68735 -0.02102 -0.14298 -1.37221 -0.25474 0 0 0 -0.76585 0 0 0.72638 0.31459 0 2.39014 -0.16007 0 -1.0644 -0.28045 -1.95287
LEU_86 -6.24423 0.89126 1.09574 -0.48925 0.38315 0.07305 1.16257 -1.57924 -0.00559 -0.06243 -0.4753 0.10684 0 0 0 0 0 0 -0.03983 0.42112 0.19793 0 -0.29896 0 0.72952 -0.27298 -4.40661
GLY_87 -1.64637 0.11585 1.7632 -6e-05 0 0 0.72796 -0.86834 -0.02178 -0.16348 -0.46387 -0.31805 0 0 0 0 0 0 -0.01121 0 0 0 -1.49989 0 1.2108 0.08912 -1.08611
THR_88 -4.58921 0.53953 2.23055 -0.19383 0.14951 0.06062 1.62014 -1.57926 -0.07039 -0.52623 -1.15161 -0.84846 0 0 0 -0.33053 0 0 -0.01722 0 0.35406 0 -0.70762 2.30378 -1.425 0.52971 -3.65146
THR_89 -4.05876 0.4265 3.8481 -0.11164 0.05634 0.07707 2.13665 -1.92029 -0.0992 -0.45526 -1.94668 -0.52684 0 0 0 -1.04959 0 0 -0.01574 0 0.01021 0 -0.40996 2.60012 -1.425 0.05453 -2.80945
VAL_90 -5.42369 0.63516 1.53269 -0.30323 0.22693 0.05164 1.49987 -1.67991 -0.07679 -0.28434 -1.0566 -0.04535 0 0 0 0 0 0 -0.07054 0.00323 -0.02196 0 -0.30729 0 2.085 -0.29431 -3.5295
GLU_91 -4.1714 0.20616 4.21577 -0.46332 0.24558 1.25013 1.46861 -1.96004 -0.07006 -0.27659 -1.7271 -2.45686 0 0 0 0 0 0 0.27194 0.02016 0 3.8247 -0.25742 0 -2.5358 -0.36974 -2.7853
GLU_92 -6.2428 0.25342 6.34814 -0.67963 0.23168 1.14689 2.89694 -2.65364 -0.04723 -0.28785 -2.77144 -0.44831 0 0 0 -0.71906 -0.86232 0 0.25197 0.01363 0 3.23976 -0.27633 0 -2.5358 -0.54934 -3.69133
ALA_93 -5.85783 0.2569 2.08322 -0.02207 0 0 2.15029 -2.10229 -0.06376 -0.2818 -1.70365 -0.30501 0 0 0 0 0 0 0.07007 0 0 0 -0.30765 0 2.3386 -0.5387 -4.28368
VAL_94 -7.6105 1.34839 2.19936 -0.29691 0.21335 0.04764 2.35228 -2.36336 -0.05795 -0.22043 -2.0634 0.06146 0 0 0 0 0 0 -0.05783 0.28699 0.00702 0 -0.37639 0 2.085 -0.18678 -4.63209
ASN_95 -5.1041 0.12892 4.79279 -0.17842 0.0356 0.2584 1.97006 -2.34302 -0.03313 -0.15546 -1.53636 -0.23813 0 0 0 0 0 0 0.05164 0 0 1.23334 0.54323 0 -0.87355 0.30986 -1.13833
ARG_96 -7.40981 0.46619 5.44814 -0.44846 0.06667 0.2063 2.57731 -2.67879 -0.0165 -0.07128 -2.75157 0.53569 0 0 0 0 -0.86232 0 -0.0355 0.45049 1.55012 0 -0.07774 0 -1.281 0.05582 -4.27625
ALA_97 -6.37853 0.66371 2.45091 -0.02185 0 0 2.38519 -2.23913 -0.00652 -0.06606 -2.21508 -0.30761 0 0 0 0 0 0 0.05118 0 0 0 -0.2145 0 2.3386 -0.36777 -3.92747
LEU_98 -6.39955 0.64833 3.19124 -0.51467 0.45088 0.0814 1.88536 -2.11795 -0.07102 -0.24333 -1.51858 0.15939 0 0 0 0 0 0 0.79445 0.04757 0.24246 0 -0.28483 0 0.72952 -0.35868 -3.27802
ASN_99 -3.91399 0.11403 4.25213 -0.17673 0.03589 0.25596 1.94905 -1.98469 -0.02976 -0.14549 -1.49384 -0.24309 0 0 0 0 0 0 0.2119 0 0 1.13714 0.4866 0 -0.87355 -0.04216 -0.46061
LEU_100 -8.27922 0.91405 2.35673 -0.49464 0.45218 0.07018 2.38615 -2.3435 -0.07089 -0.39989 -1.92542 0.14536 0 0 0 0 0 0 0.00206 0.09269 0.31931 0 -0.26313 0 0.72952 -0.01363 -6.32212
LYS_101 -6.93493 0.82735 4.91757 -0.46125 0.10002 0.27601 2.87487 -2.52814 -0.06199 -0.18271 -2.65143 0.44023 0 0 0 0 0 0 0.23869 0.65261 1.70975 0 0.08263 0 -1.6738 0.19709 -2.17743
THR_102 -2.9006 0.0888 3.00283 -0.12054 0.06358 0.05916 1.04757 -1.46486 -0.09698 -0.30261 -0.18339 -0.80247 0 0 0 0 0 0 0.38232 0.02851 0.05413 0 -0.07937 2.31422 -1.425 0.20968 -0.12503
LYS_103 -3.76716 0.20706 4.28435 -0.43171 0.06612 0.20862 2.14185 -1.81762 -0.05613 -0.12104 -2.59494 -0.00519 0 0 0 0 -0.31202 0 -0.0066 0 1.43872 0 -0.10607 0 -1.6738 -0.18092 -2.72649
LEU_104 -5.50997 0.46057 0.54759 -0.52057 0.44439 0.08773 1.12628 -1.1769 -0.0134 -0.06861 -0.91022 0.10277 0 0 0 0 0 0 0.10009 0.1251 0.05226 0 -0.2087 0 0.72952 -0.12775 -4.75983
GLY_105 -1.77907 0.09301 1.68129 -5e-05 0 0 0.89311 -0.90074 -0.0218 -0.09212 -0.42534 -0.30136 0 0 0 0 0 0 0.28437 0 0 0 -1.23837 0 1.2108 0.11564 -0.48065
VAL_106 -5.53298 0.63331 1.37262 -0.30968 0.22911 0.04762 1.34575 -1.5285 -0.06668 -0.40158 -0.77249 -0.14202 0 0 0 0 0 0 -0.03673 0.04188 0.00478 0 -0.50067 0 2.085 0.02404 -3.50722
ASP_107 -4.61022 0.29464 5.4585 -0.25424 0.08021 0.86435 2.49856 -2.38513 -0.0355 -0.20618 -5.05626 -0.25124 0 0 0 -0.47606 -0.48935 0 0.09419 0.39684 0 1.89478 -0.31825 0 -2.2837 -0.26714 -5.05118
LEU_108 -6.86346 0.91892 0.70886 -0.75176 1.33029 0.12561 1.2854 -1.56835 -0.01689 -0.06582 -0.60594 0.20125 0 0 0 0 0 0 0.0049 0.01645 3.21752 0 -0.30775 0 0.72952 -0.27952 -1.92078
LEU_109 -7.5905 0.92087 2.44898 -0.71465 0.48891 0.18927 1.26685 -2.19264 -0.03406 -0.10392 -1.17725 0.09683 0 0 0 0 0 0 0.41004 0.03147 0.55235 0 -0.21734 0 0.72952 -0.1757 -5.07096
THR_110 -6.76271 0.79887 4.45825 -0.21387 0.25264 0.06723 2.77874 -2.53279 -0.05133 -0.11734 -3.59195 -0.14907 0 0 0 -0.47606 -0.48935 0 0.35826 8e-05 0.10644 0 0.04302 2.31331 -1.425 -0.04491 -4.67754
ALA_111 -6.29665 0.80925 2.09071 -0.02174 0 0 2.3012 -2.17693 -0.04576 -0.1813 -1.58739 -0.30435 0 0 0 0 0 0 0.22403 0 0 0 -0.19896 0 2.3386 -0.16878 -3.21808
ALA_112 -5.95438 0.44067 2.61853 -0.02343 0 0 2.21092 -2.20129 -0.01408 -0.16189 -2.20431 -0.30635 0 0 0 0 0 0 0.5669 0 0 0 -0.28981 0 2.3386 -0.44037 -3.42029
LEU_113 -9.61582 1.35973 2.49184 -0.71406 0.52697 0.18579 2.58558 -2.52659 -0.02439 -0.09681 -2.77884 0.09602 0 0 0 0 0 0 0.26924 0.02182 0.66242 0 -0.22415 0 0.72952 -0.37087 -7.42258
ALA_114 -5.56625 0.41349 2.36545 -0.02172 0 0 1.84891 -2.05609 -0.0578 -0.18277 -1.24694 -0.28127 0 0 0 0 0 0 0.0077 0 0 0 -0.21757 0 2.3386 -0.28458 -2.94085
LEU_115 -8.84532 1.13206 1.41437 -0.50807 0.58002 0.07288 2.17894 -2.23837 -0.05899 -0.14512 -1.16477 0.16694 0 0 0 0 0 0 -0.00856 0.00187 0.40134 0 -0.25051 0 0.72952 -0.30734 -6.84912
LEU_116 -7.7767 0.86679 3.91769 -0.7006 0.45833 0.17588 1.92691 -2.53057 -0.07028 -0.2604 -1.93974 0.08411 0 0 0 0 0 0 0.09423 0.06407 0.72545 0 -0.24489 0 0.72952 -0.19345 -4.67367
THR_117 -8.2043 0.95865 4.53308 -0.20448 0.15021 0.06293 3.47898 -2.8988 -0.02759 -0.46691 -3.41302 -0.06841 0 0 0 0 0 0 0.14887 0.01433 0.01577 0 0.04699 2.29799 -1.425 0.01839 -4.98235
ALA_118 -5.79883 0.44015 3.20771 -0.02119 0 0 2.25475 -2.40708 -0.04249 -0.16239 -2.07831 -0.28843 0 0 0 0 0 0 0.071 0 0 0 -0.25584 0 2.3386 -0.04626 -2.78861
ALA_119 -3.79504 0.1899 1.76909 -0.02262 0 0 1.07385 -1.44431 -0.01487 -0.08855 -0.46592 -0.28131 0 0 0 0 0 0 -0.04139 0 0 0 -0.25249 0 2.3386 -0.41811 -1.45317
LYS_120 -5.49033 0.64024 5.40162 -0.30533 0.03632 0.11694 2.1503 -2.45234 -0.20101 -0.37451 -3.52169 0.0184 0 0 0 0 0 0 -0.0424 0.83509 1.16985 0 -0.14723 0 -1.6738 -0.31483 -4.15472
LEU_121 -6.09758 0.85312 0.95165 -0.75281 0.97475 0.13292 1.24251 -1.4708 -0.01062 -0.1097 -0.93631 0.24689 0 0 0 0 0 0 -0.03409 0.22035 3.22569 0 -0.27472 0 0.72952 -0.17734 -1.28658
GLY_122 -1.56588 0.0386 1.7119 -6e-05 0 0 0.76574 -0.86392 -0.00954 -0.15476 -0.76479 -0.3271 0 0 0 0 0 0 -0.04635 0 0 0 -1.42375 0 1.2108 -0.02097 -1.45007
THR_123 -4.40384 0.33986 3.59253 -0.10832 0.08266 0.0729 1.74959 -1.82722 -0.09737 -0.62653 -1.91503 -0.40119 0 0 0 0 0 0 0.05064 0.08977 0.05707 0 -0.75041 2.2844 -1.425 0.03906 -3.19644
THR_124 -4.73841 0.27261 5.23246 -0.11282 0.07203 0.07681 3.04943 -2.38399 -0.06491 -0.33731 -2.58741 -0.54019 0 0 0 -1.80856 0 0 -0.00273 0.14212 0.01571 0 -0.47484 2.28627 -1.425 -0.29731 -3.62605
VAL_125 -4.93872 0.72775 0.85794 -0.30415 0.21467 0.0518 1.36826 -1.38206 -0.04802 -0.1803 -0.2894 -0.05038 0 0 0 0 0 0 -0.06537 0 -0.02822 0 -0.31498 0 2.085 -0.28971 -2.5859
GLU_126 -5.05794 0.77498 6.14187 -0.66547 0.21434 1.11664 2.93031 -2.57422 -0.0543 -0.1204 -4.14801 -0.50203 0 0 0 0 -0.90654 0 0.03809 0 0 3.34724 -0.26932 0 -2.5358 -0.34535 -2.61592
GLU_127 -6.34934 0.5524 6.80049 -0.21017 0.02834 0.25916 3.07893 -2.87828 -0.07798 -0.72437 -2.58807 -0.44485 0 0 0 -1.80856 0 0 -0.00608 0.1487 0 3.24994 -0.25868 0 -2.5358 -0.54889 -4.31312
ALA_128 -5.64745 0.18529 2.64054 -0.02072 0 0 2.18612 -2.1905 -0.08306 -0.32932 -1.53007 -0.28258 0 0 0 0 0 0 0.01141 0 0 0 -0.22727 0 2.3386 -0.44489 -3.39391
VAL_129 -7.03262 0.73315 1.84966 -0.30612 0.23723 0.05233 2.14412 -2.14754 -0.06055 -0.18186 -1.80972 -0.04404 0 0 0 0 0 0 -0.01557 0.02834 -0.02087 0 -0.38357 0 2.085 -0.1831 -5.05572
GLN_130 -6.38242 0.79874 5.82772 -0.26596 0.03386 0.19969 2.47565 -2.65775 -0.06239 -0.50185 -2.57388 -0.37571 0 0 0 0 -0.59452 0 0.19554 0 0 2.78128 -0.10844 0 -1.0644 -0.13355 -2.40839
GLU_131 -5.52945 0.31865 4.73923 -0.43958 0.05919 0.75725 1.94413 -2.29322 -0.0919 -0.68865 -2.01284 -0.41738 0 0 0 0 0 0 0.27626 0 0 3.36591 -0.24053 0 -2.5358 -0.33978 -3.12849
ALA_132 -7.09573 1.1072 2.4554 -0.02237 0 0 2.36182 -2.4004 -0.01823 -0.20266 -2.00942 -0.29495 0 0 0 0 0 0 0.32582 0 0 0 -0.21508 0 2.3386 -0.4221 -4.0921
LEU_133 -6.12875 0.43004 3.40081 -0.51538 0.37352 0.08464 1.97483 -2.07115 -0.06247 -0.15544 -2.13064 0.15546 0 0 0 0 0 0 0.82737 0.08333 0.14341 0 -0.30587 0 0.72952 -0.41553 -3.58229
GLN_134 -4.85877 0.15638 5.16814 -0.26491 0.02747 0.19895 1.85326 -2.2769 -0.11254 -0.59573 -2.10444 -0.36517 0 0 0 0 0 0 0.20933 0 0 3.08342 0.08229 0 -1.0644 -0.19929 -1.0629
LEU_135 -8.2806 0.83157 2.11621 -0.48848 0.40112 0.07132 2.23962 -2.26303 -0.04422 -0.3238 -2.08399 0.13236 0 0 0 0 0 0 0.00237 0.48188 0.46016 0 -0.2399 0 0.72952 -0.07974 -6.33763
LYS_136 -7.77973 0.82987 5.80374 -0.4829 0.09082 0.33878 2.72385 -2.78829 -0.06223 -0.175 -2.50758 0.38201 0 0 0 0 0 0 -0.01324 0.28524 1.69575 0 0.04779 0 -1.6738 0.10561 -3.17931
THR_137 -3.08301 0.09754 3.34541 -0.20718 0.17477 0.0642 1.11625 -1.52054 -0.04852 -0.2008 -0.9866 -0.19093 0 0 0 0 0 0 -0.02348 0 -0.00801 0 -0.02763 2.44587 -1.425 0.26849 -0.20919
LYS_138 -3.37851 0.09977 2.67998 -0.30792 0.02935 0.1217 1.05041 -1.32034 -0.01473 -0.14145 -0.67097 0.09214 0 0 0 0 0 0 -0.0325 0 0.96483 0 -0.07001 0 -1.6738 -0.1022 -2.67423
LEU_139 -5.36425 0.9818 0.65288 -0.77608 0.94271 0.1438 1.08621 -1.26905 -0.01254 -0.08047 -1.071 0.24621 0 0 0 0 0 0 0.26927 0.15485 3.17741 0 -0.27721 0 0.72952 -0.29137 -0.75732
GLY_140 -1.75541 0.08962 1.67129 -5e-05 0 0 0.76926 -0.89567 -0.03065 -0.19771 -0.5001 -0.30055 0 0 0 0 0 0 0.45375 0 0 0 -1.34581 0 1.2108 0.00722 -0.82401
VAL_141 -5.74795 1.18758 2.1289 -0.29857 0.20079 0.0422 1.23634 -1.65182 -0.04243 -0.24018 -1.64499 -0.04612 0 0 0 0 0 0 0.09773 0.02226 -0.00131 0 -0.407 0 2.085 0.23254 -2.84704
SER_142 -4.65095 0.21205 5.14541 -0.03544 0 0.06923 2.91786 -2.19857 -0.04109 -0.22551 -2.8078 -0.23846 0 0 0 -1.10566 -0.76856 0 -0.02372 3e-05 0.07353 0 -0.45983 1.73702 -1.1772 -0.16377 -3.7414
LEU_143 -6.8287 0.38165 1.01773 -0.70634 0.55693 0.18878 1.38615 -1.61461 -0.00716 -0.08303 -0.72823 0.02831 0 0 0 0 0 0 -0.06361 0.08896 1.19269 0 -0.29793 0 0.72952 -0.4779 -5.23679
ILE_144 -7.71451 0.85427 2.23483 -0.51181 0.59999 0.07227 2.26131 -2.09033 -0.03133 -0.05908 -1.38584 0.09012 0 0 0 0 0 0 0.04332 0.02114 0.06898 0 -0.4055 0 1.0317 -0.16626 -5.08672
GLU_145 -7.32085 0.82542 6.18691 -0.21033 0.02486 0.27885 2.98456 -2.83089 -0.048 -0.17824 -3.87919 -0.43634 0 0 0 -1.10566 -0.76856 0 0.09013 0.3026 0 4.68873 -0.20375 0 -2.5358 -0.21632 -4.35186
ALA_146 -6.75398 0.69028 2.3483 -0.02181 0 0 2.28511 -2.2567 -0.05137 -0.23053 -1.38607 -0.27461 0 0 0 0 0 0 0.3604 0 0 0 -0.09397 0 2.3386 -0.35742 -3.40377
LEU_147 -10.1418 0.97357 2.32857 -0.4926 0.29107 0.07702 2.52542 -2.63606 -0.00371 -0.03123 -1.91393 0.10801 0 0 0 0 0 0 0.5033 0.55172 0.20832 0 -0.29407 0 0.72952 -0.27209 -7.48895
HIS_D:MP-NE2-connect_148 -9.31401 1.0993 5.19286 -0.41386 0.00675 0.35711 2.91707 -3.17789 -0.03404 -0.14412 -3.47655 -0.2301 0 0 0 0 0 0 1.28806 0.34938 0 2.55476 0.11279 0 0.13443 -0.31729 -3.09536
ILE_149 -7.48979 0.35863 1.93408 -0.51936 0.66404 0.07564 2.13305 -2.09929 -0.04261 -0.11198 -1.68049 0.03514 0 0 0 0 0 0 0.47624 0.02723 0.10747 0 -0.34002 0 1.0317 -0.1755 -5.61582
LEU_150 -8.51537 0.7406 1.37802 -0.49273 0.37181 0.07115 2.05014 -2.13627 -0.04971 -0.129 -1.50331 0.1584 0 0 0 0 0 0 0.13512 0.22198 0.61836 0 -0.21601 0 0.72952 -0.0754 -6.6427
LEU_151 -7.74126 1.16513 3.09518 -0.51216 0.4444 0.07848 2.39446 -2.41616 -0.0181 -0.09419 -1.66068 0.17629 0 0 0 0 0 0 0.01571 0.07957 0.33668 0 -0.25907 0 0.72952 -0.1945 -4.3807
THR_152 -7.68596 0.79499 4.14205 -0.20529 0.15477 0.06381 3.13059 -2.73472 -0.00859 -0.15624 -2.8737 -0.15144 0 0 0 0 0 0 0.08296 0.00764 -0.00084 0 -0.00992 2.33282 -1.425 -0.0947 -4.63675
ALA_153 -6.18104 0.29005 3.08788 -0.0216 0 0 2.2045 -2.42488 -0.04076 -0.10412 -2.28923 -0.28391 0 0 0 0 0 0 -0.04166 0 0 0 -0.2495 0 2.3386 -0.19304 -3.90871
ALA_154 -3.86467 0.24185 2.06553 -0.02089 0 0 1.41204 -1.59964 -0.02558 -0.08155 -0.52591 -0.28427 0 0 0 0 0 0 0.10642 0 0 0 -0.07229 0 2.3386 -0.3045 -0.61487
VAL_155 -5.5627 0.87814 1.80788 -0.3154 0.2913 0.05481 1.36961 -1.71747 -0.02179 -0.07075 -0.60432 -0.10484 0 0 0 0 0 0 0.06543 0.19968 -0.02125 0 -0.31019 0 2.085 -0.13146 -2.10831
LEU_156 -6.59656 0.80172 1.29829 -0.51334 0.44362 0.07998 1.10091 -1.64251 -0.00415 -0.05647 -0.51525 0.14775 0 0 0 0 0 0 -0.04338 0.03364 0.12954 0 -0.31917 0 0.72952 -0.25306 -5.17892
GLY_157 -1.69214 0.08975 1.90127 -5e-05 0 0 0.97944 -0.92486 -0.00627 -0.06615 -0.8989 -0.34343 0 0 0 0 0 0 -0.05339 0 0 0 -1.37965 0 1.2108 -0.14295 -1.32654
THR_158 -4.38531 0.8391 1.91204 -0.18422 0.15299 0.05617 1.39926 -1.41444 -0.05008 -0.34471 -1.15434 -0.75164 0 0 0 -0.34099 0 0 -0.06248 0 0.23246 0 -0.67968 2.30378 -1.425 0.45455 -3.44255
THR_159 -4.25419 0.54223 3.85776 -0.11194 0.06937 0.07736 2.34432 -1.94503 -0.07693 -0.30391 -2.31735 -0.56939 0 0 0 -0.97205 0 0 -0.02472 0.02398 0.00513 0 -0.47072 2.30455 -1.425 0.25546 -2.99106
VAL_160 -5.96964 0.98763 1.26204 -0.27722 0.21936 0.03478 1.35488 -1.68669 -0.04801 -0.13869 -0.89355 0.37441 0 0 0 0 0 0 0.08841 0.08625 0.99626 0 0.06254 0 2.085 -0.22751 -1.68976
GLU_161 -3.97744 0.31752 4.02244 -0.46232 0.22957 1.24493 1.39318 -1.87026 -0.07692 -0.2977 -1.80764 -2.37369 0 0 0 0 0 0 0.29627 0.00335 0 3.84921 -0.2854 0 -2.5358 -0.39681 -2.72751
GLU_162 -6.3538 0.29168 6.2548 -0.64524 0.24511 1.079 2.82741 -2.61056 -0.07002 -0.3491 -3.02945 -0.52959 0 0 0 -0.63106 -0.82662 0 0.24797 0.00684 0 3.17043 -0.2638 0 -2.5358 -0.47946 -4.20125
ALA_163 -5.53168 0.10903 1.83062 -0.02097 0 0 1.95451 -1.94275 -0.03935 -0.2201 -1.41033 -0.28296 0 0 0 0 0 0 0.26203 0 0 0 -0.22966 0 2.3386 -0.34434 -3.52736
VAL_164 -6.5949 0.65289 2.10956 -0.31011 0.26678 0.05344 2.11146 -2.11867 -0.03475 -0.14429 -1.70839 -0.07081 0 0 0 0 0 0 0.08589 0.13899 -0.01644 0 -0.39819 0 2.085 -0.17158 -4.06409
TYR_165 -4.75349 0.21545 3.92176 -0.93299 0.04983 0.30664 1.76803 -1.91782 -0.02962 -0.07403 -1.53612 -0.21628 0 0 0 0 0 0 0.11255 0 0 1.49517 -0.40672 0 0.96414 0.093 -0.9405
ARG_166 -7.36671 0.58352 5.15586 -0.45078 0.06711 0.20848 2.40407 -2.5456 -0.01685 -0.09438 -2.99823 0.53007 0 0 0 0 -0.82662 0 0.05204 0.54324 1.475 0 -0.12838 0 -1.281 -0.12497 -4.81412
ALA_167 -6.33882 0.51346 2.51352 -0.02158 0 0 2.43729 -2.27847 -0.01124 -0.11923 -2.19567 -0.30452 0 0 0 0 0 0 0.20942 0 0 0 -0.24038 0 2.3386 -0.44266 -3.94028
LEU_168 -6.02169 0.59668 3.42402 -0.4964 0.26127 0.07914 1.89446 -2.0901 -0.02206 -0.07404 -2.19522 0.13198 0 0 0 0 0 0 0.48079 0.74506 0.33373 0 -0.26127 0 0.72952 -0.37538 -2.8595
LYS_169 -4.29692 0.07688 4.18077 -0.4319 0.09643 0.19971 1.87303 -1.94624 -0.11943 -0.23112 -2.87965 0.03269 0 0 0 0 0 0 -0.01932 0.16362 0.98148 0 0.04094 0 -1.6738 -0.1555 -4.10833
LEU_170 -7.84047 0.62575 2.22842 -0.75341 0.85559 0.13294 1.89854 -2.03077 -0.07399 -0.39887 -1.41633 0.23544 0 0 0 0 0 0 0.53075 0.22987 2.96997 0 -0.28063 0 0.72952 -0.10671 -2.46438
LYS_171 -6.87118 0.73199 5.60889 -0.65975 0.2041 0.37671 2.94302 -2.69292 -0.11415 -0.44446 -2.66358 0.10246 0 0 0 0 0 0 -0.0027 1.24278 3.38476 0 0.0693 0 -1.6738 0.03078 -0.42774
THR_172 -3.137 0.16115 3.63211 -0.20428 0.14736 0.06328 0.979 -1.61057 -0.0685 -0.31375 -0.95949 -0.13403 0 0 0 0 0 0 -0.01823 0.0002 -0.00171 0 -0.01123 2.28849 -1.425 0.14573 -0.46647
LYS_173 -3.90807 0.09364 2.88883 -0.43382 0.09402 0.19903 1.03099 -1.36614 -0.01038 -0.0405 -0.07564 0.06547 0 0 0 0 0 0 0.35638 0.02221 1.09654 0 0.06711 0 -1.6738 -0.02932 -1.62345
LEU_174 -5.5006 0.50627 0.47683 -0.52593 0.56518 0.08815 0.88854 -1.13166 -0.01722 -0.08898 -0.5623 0.10808 0 0 0 0 0 0 0.04637 0.02451 0.05464 0 -0.24783 0 0.72952 -0.11101 -4.69746
GLY_175 -1.84677 0.09206 1.74946 -5e-05 0 0 0.96075 -0.93185 -0.01989 -0.1764 -0.47427 -0.30645 0 0 0 0 0 0 -0.03099 0 0 0 -1.27026 0 1.2108 0.18523 -0.85863
VAL_176 -5.64346 0.58931 1.64916 -0.31183 0.22922 0.04824 1.33453 -1.56914 -0.05815 -0.3764 -0.82337 -0.11546 0 0 0 0 0 0 -0.04147 0.03336 0.00489 0 -0.48603 0 2.085 0.13533 -3.31626
SER_177 -4.4382 0.16358 4.66761 -0.03716 0 0.07267 3.13117 -2.12687 -0.02459 -0.16806 -2.83191 -0.1648 0 0 0 -1.60337 -0.57217 0 -0.02199 0.02711 0.11549 0 -0.36856 1.7445 -1.1772 -0.41084 -4.02359
LEU_178 -5.53624 0.58822 0.78402 -0.51117 0.6101 0.07787 1.42399 -1.43981 -1e-05 -3e-05 -0.67358 0.14762 0 0 0 0 0 0 0.16225 0.03249 0.13774 0 -0.31375 0 0.72952 -0.50451 -4.28527
LEU_179 -7.23116 1.46972 1.17743 -0.73186 0.64687 0.22309 1.44279 -1.72225 -0.02238 -0.05191 -0.53979 0.05538 0 0 0 0 0 0 0.84715 0.28907 0.65391 0 -0.23459 0 0.72952 -0.27073 -3.26975
GLN_180 -7.17758 0.23562 5.87609 -0.26201 0.03953 0.21766 3.7283 -2.92353 -0.04695 -0.1945 -3.76351 -0.36304 0 0 0 -1.60337 -1.62211 0 0.2666 0.4333 0 2.78115 -0.03829 0 -1.0644 -0.15035 -5.63136
ALA_181 -6.39219 0.587 2.7217 -0.02232 0 0 2.31298 -2.29565 -0.05153 -0.25414 -1.73031 -0.29616 0 0 0 0 0 0 0.08823 0 0 0 -0.19869 0 2.3386 -0.31615 -3.50862
ALA_182 -5.81601 0.70924 3.37443 -0.02154 0 0 2.76168 -2.36195 -0.01232 -0.07349 -2.09416 -0.28741 0 0 0 0 0 0 0.55367 0 0 0 -0.20607 0 2.3386 -0.41293 -1.54825
ALA_183 -5.84078 0.48792 1.99419 -0.02334 0 0 2.05072 -2.00481 -0.0277 -0.0655 -1.48566 -0.29395 0 0 0 0 0 0 0.55698 0 0 0 -0.37585 0 2.3386 -0.46402 -3.1532
ILE_184 -8.27189 1.21754 1.69099 -0.51765 0.66272 0.07487 2.2773 -2.13334 -0.0581 -0.1234 -1.45645 0.03064 0 0 0 0 0 0 0.10003 0.02576 0.12812 0 -0.32601 0 1.0317 -0.34048 -5.98766
LEU_185 -8.67295 1.05766 1.63956 -0.5088 0.53819 0.06995 2.06588 -2.19925 -0.05656 -0.14011 -1.46702 0.20173 0 0 0 0 0 0 0.56299 0.64734 0.2995 0 -0.26789 0 0.72952 -0.19487 -5.69512
ILE_186 -9.37427 0.99611 2.739 -0.51253 0.61386 0.07271 2.7907 -2.55643 -0.04432 -0.24708 -2.11525 0.07677 0 0 0 0 0 0 0.0408 0.06704 0.06589 0 -0.43911 0 1.0317 -0.13635 -6.93077
LEU_187 -10.6753 2.12492 2.38306 -0.7191 0.41169 0.19822 2.5279 -2.67258 -0.0205 -0.25429 -1.85956 0.09129 0 0 0 0 0 0 0.04616 0.11091 0.46504 0 -0.18859 0 0.72952 0.0179 -7.2833
ALA_188 -6.3636 0.7015 3.18201 -0.02171 0 0 2.30412 -2.52477 -0.0477 -0.09595 -2.3343 -0.27281 0 0 0 0 0 0 -0.01423 0 0 0 -0.21858 0 2.3386 -0.14054 -3.50796
ALA_189 -3.75818 0.48262 2.05215 -0.02115 0 0 1.20735 -1.51465 -0.01802 -0.04719 -0.45 -0.29625 0 0 0 0 0 0 -0.03949 0 0 0 -0.15615 0 2.3386 -0.31529 -0.53565
ARG_190 -7.10513 0.6715 5.00928 -0.66811 0.263 0.32843 2.32801 -2.47075 -0.00477 -0.01582 -3.1347 0.57134 0 0 0 0 -0.78692 0 0.20085 0.3507 2.73816 0 -0.12409 0 -1.281 -0.34714 -3.47717
LEU_191 -6.2547 0.69396 1.22451 -0.51808 0.63014 0.08049 0.93246 -1.52872 -0.01817 -0.18473 -0.47268 0.14179 0 0 0 0 0 0 -0.01735 0.0257 0.1205 0 -0.28388 0 0.72952 -0.29657 -4.99582
GLY_192 -1.68429 0.06746 1.82381 -6e-05 0 0 0.92029 -0.89546 -0.02503 -0.17898 -0.67011 -0.32253 0 0 0 0 0 0 -0.11252 0 0 0 -1.4595 0 1.2108 0.09063 -1.2355
THR_193 -4.96316 0.90225 2.68246 -0.18413 0.13829 0.05775 1.82704 -1.83299 -0.11659 -0.44134 -1.74732 -0.82674 0 0 0 -0.25287 -0.05154 0 -0.0685 0.06789 0.29053 0 -0.69702 2.28937 -1.425 0.55593 -3.79569
THR_194 -4.836 0.59896 4.55845 -0.11478 0.06875 0.08049 2.81793 -2.30388 -0.05496 -0.2411 -2.3302 -0.55757 0 0 0 -0.98656 0 0 0.08851 0.12094 0.00932 0 -0.47307 2.29846 -1.425 0.13494 -2.54636
VAL_195 -5.64578 0.85596 1.32498 -0.30783 0.2571 0.05352 1.29479 -1.60995 -0.08443 -0.20909 -0.71509 -0.1032 0 0 0 0 0 0 -0.06448 0.05739 0.01046 0 -0.28038 0 2.085 -0.27812 -3.35914
GLU_196 -4.02204 0.07558 5.08045 -0.46692 0.25197 1.26298 1.52891 -2.16398 -0.17843 -0.50622 -2.7708 -2.41155 0 0 0 0 0 0 0.16426 0.04061 0 3.96587 -0.23502 0 -2.5358 -0.29945 -3.21959
GLN_197 -5.66823 0.4629 5.70984 -0.27026 0.02903 0.20629 2.8055 -2.59522 -0.141 -0.41692 -2.22647 -0.39509 0 0 0 -0.73369 -0.05154 0 0.12017 0 0 3.03425 -0.19388 0 -1.0644 -0.38996 -1.7787
ALA_198 -6.25786 0.63789 1.97648 -0.02275 0 0 2.19347 -2.14186 -0.02841 -0.17209 -1.62723 -0.29344 0 0 0 0 0 0 0.26438 0 0 0 -0.25641 0 2.3386 -0.36548 -3.7547
VAL_199 -6.4893 0.64389 1.63796 -0.31123 0.27469 0.0539 2.01591 -1.96694 -0.05647 -0.15653 -1.69578 -0.06801 0 0 0 0 0 0 -0.01921 0.01268 -0.02856 0 -0.28705 0 2.085 -0.27357 -4.62863
GLU_200 -4.82627 0.35992 4.38347 -0.33694 0.06607 0.36291 1.82967 -2.04502 -0.0907 -0.4237 -1.68393 -0.53416 0 0 0 0 0 0 0.05913 0 0 3.24243 -0.23949 0 -2.5358 -0.35453 -2.76695
ARG_201 -6.26997 0.22894 4.13731 -1.14996 0.51343 0.70459 1.88713 -2.25947 -0.02378 -0.27571 -1.91484 0.46745 0 0 0 0 0 0 0.06301 0.11448 3.51253 0 -0.07333 0 -1.281 -0.46258 -2.08176
ALA_202 -6.49689 0.55291 2.31917 -0.02211 0 0 2.22038 -2.21937 -0.02093 -0.21699 -2.03256 -0.29089 0 0 0 0 0 0 0.05817 0 0 0 -0.14688 0 2.3386 -0.34446 -4.30184
LEU_203 -6.565 0.59473 3.74602 -0.50051 0.34265 0.07648 2.15801 -2.21581 -0.05422 -0.16173 -2.11303 0.14268 0 0 0 0 0 0 0.19392 0.30084 0.29189 0 -0.27172 0 0.72952 -0.30735 -3.61264
GLN_204 -5.0052 0.33223 5.03448 -0.25625 0.03655 0.18764 2.04125 -2.24409 -0.09132 -0.49715 -2.28034 -0.34599 0 0 0 0 0 0 0.21301 0 0 2.44895 -0.06331 0 -1.0644 -0.23556 -1.78949
LEU_205 -8.67662 1.26543 2.06885 -0.70875 0.53789 0.18627 2.14546 -2.23681 -0.04486 -0.23732 -1.38409 0.0685 0 0 0 0 0 0 0.18015 0.12056 0.91901 0 -0.26593 0 0.72952 -0.21041 -5.54314
LYS_206 -7.89445 0.59656 5.56317 -0.69126 0.23016 0.51557 2.01527 -2.67234 -0.06411 -0.2193 -0.98648 0.44208 0 0 0 0 0 0 0.10524 0.45732 3.19966 0 0.00347 0 -1.6738 -0.16777 -1.24099
THR_207 -3.06098 0.12231 3.56209 -0.20448 0.14912 0.06361 1.18953 -1.60083 -0.05023 -0.24872 -0.68527 -0.22542 0 0 0 0 0 0 0.00818 0 -0.00072 0 -0.00838 2.44587 -1.425 -0.00769 0.023
LYS_208 -3.68247 0.11064 3.47908 -0.436 0.08261 0.21003 1.56799 -1.58054 -0.11124 -0.1736 -1.72737 0.02168 0 0 0 0 0 0 -0.03051 0.00169 1.2779 0 0.01735 0 -1.6738 -0.13733 -2.78387
LEU_209 -5.6405 0.58606 0.85201 -0.4877 0.49382 0.04887 0.99967 -1.34971 -0.02362 -0.13007 -0.56788 0.24444 0 0 0 0 0 0 -0.01159 0.03374 0.06679 0 -0.24466 0 0.72952 -0.4357 -4.83652
GLY:CtermProteinFull_210 -0.64259 0.0219 0.41102 -0.00119 0 0 0.07803 -0.24667 -0.00518 -0.01733 -0.19205 0.0374 0 0 0 0 0 0 0 0 0 0 0 0 1.2108 -0.24548 0.40865
HSS:MP-FE1-connect_211 -23.5015 5.48483 0.54202 -15.1934 4.84415 1.29405 4.24159 -4.54187 -0.17987 -0.61439 -17.5423 0.7347 0 0 0 0 -1.74111 0 0 0 0 0 0 0 0 0 -46.1732
#END_POSE_ENERGIES_TABLE correct_surface_True/013_008_UM_159_H148_areda15_HMM_onlyH_1__DE_4_HSS_DE_4.pdb
