# Supplementary material for: Design of Heme Enzymes with a Tunable Substrate Binding Pocket Adjacent to an Open Metal Coordination Site
Source: J Am Chem Soc. 2023 Jun 21;145(26):14307–15. doi: 10.1021/jacs.3c02742 (PMC10326885; doi:10.1021/jacs.3c02742)
Supplement: Supplementary file 3 — ja3c02742_si_003.zip [file ja3c02742_si_003.zip › carbene_transferase_design_models/dnHEM1-26_RR.pdb]

HEADER                                            12-JAN-23   XXXX              
EXPDTA    THEORETICAL MODEL                                                     
REMARK 220                                                                      
REMARK 220 EXPERIMENTAL DETAILS                                                 
REMARK 220  EXPERIMENT TYPE                : THEORETICAL MODELLING              
REMARK 220  DATE OF DATA COLLECTION        : 12-JAN-23                          
REMARK 220                                                                      
REMARK 220 REMARK: MODEL GENERATED BY ROSETTA                                   
REMARK 220  VERSION 2020.50+release.1295438                                     
HETNAM     HRR B 211  HRR                                                       
LINK         NE2 HIS A 148                FE1  HRR B 211                  2.52  
ATOM      1  N   VAL A   1      -9.093   0.888 -15.652  1.00  0.00           N  
ATOM      2  CA  VAL A   1      -8.042   0.658 -14.667  1.00  0.00           C  
ATOM      3  C   VAL A   1      -7.315   1.968 -14.371  1.00  0.00           C  
ATOM      4  O   VAL A   1      -6.971   2.714 -15.289  1.00  0.00           O  
ATOM      5  CB  VAL A   1      -7.037  -0.391 -15.180  1.00  0.00           C  
ATOM      6  CG1 VAL A   1      -5.874  -0.532 -14.210  1.00  0.00           C  
ATOM      7  CG2 VAL A   1      -7.738  -1.725 -15.380  1.00  0.00           C  
ATOM      8 1H   VAL A   1      -9.566   0.028 -15.843  1.00  0.00           H  
ATOM      9 2H   VAL A   1      -9.746   1.555 -15.294  1.00  0.00           H  
ATOM     10 3H   VAL A   1      -8.688   1.239 -16.496  1.00  0.00           H  
ATOM     11  HA  VAL A   1      -8.503   0.300 -13.746  1.00  0.00           H  
ATOM     12  HB  VAL A   1      -6.624  -0.050 -16.129  1.00  0.00           H  
ATOM     13 1HG1 VAL A   1      -5.173  -1.277 -14.588  1.00  0.00           H  
ATOM     14 2HG1 VAL A   1      -5.365   0.426 -14.109  1.00  0.00           H  
ATOM     15 3HG1 VAL A   1      -6.248  -0.849 -13.236  1.00  0.00           H  
ATOM     16 1HG2 VAL A   1      -7.022  -2.462 -15.744  1.00  0.00           H  
ATOM     17 2HG2 VAL A   1      -8.157  -2.063 -14.432  1.00  0.00           H  
ATOM     18 3HG2 VAL A   1      -8.540  -1.609 -16.109  1.00  0.00           H  
ATOM     19  N   SER A   2      -7.192   2.285 -13.093  1.00  0.00           N  
ATOM     20  CA  SER A   2      -6.534   3.516 -12.664  1.00  0.00           C  
ATOM     21  C   SER A   2      -5.019   3.344 -12.616  1.00  0.00           C  
ATOM     22  O   SER A   2      -4.510   2.228 -12.741  1.00  0.00           O  
ATOM     23  CB  SER A   2      -7.047   3.934 -11.300  1.00  0.00           C  
ATOM     24  OG  SER A   2      -6.648   3.024 -10.312  1.00  0.00           O  
ATOM     25  H   SER A   2      -7.565   1.657 -12.395  1.00  0.00           H  
ATOM     26  HA  SER A   2      -6.762   4.300 -13.387  1.00  0.00           H  
ATOM     27 1HB  SER A   2      -6.669   4.927 -11.058  1.00  0.00           H  
ATOM     28 2HB  SER A   2      -8.134   3.995 -11.324  1.00  0.00           H  
ATOM     29  HG  SER A   2      -7.014   3.352  -9.487  1.00  0.00           H  
ATOM     30  N   LEU A   3      -4.249   4.475 -12.507  1.00  0.00           N  
ATOM     31  CA  LEU A   3      -2.794   4.434 -12.415  1.00  0.00           C  
ATOM     32  C   LEU A   3      -2.350   3.708 -11.149  1.00  0.00           C  
ATOM     33  O   LEU A   3      -1.396   2.927 -11.177  1.00  0.00           O  
ATOM     34  CB  LEU A   3      -2.214   5.851 -12.432  1.00  0.00           C  
ATOM     35  CG  LEU A   3      -0.690   5.962 -12.406  1.00  0.00           C  
ATOM     36  CD1 LEU A   3      -0.089   5.304 -13.643  1.00  0.00           C  
ATOM     37  CD2 LEU A   3      -0.260   7.421 -12.306  1.00  0.00           C  
ATOM     38  H   LEU A   3      -4.718   5.370 -12.492  1.00  0.00           H  
ATOM     39  HA  LEU A   3      -2.408   3.889 -13.276  1.00  0.00           H  
ATOM     40 1HB  LEU A   3      -2.561   6.356 -13.333  1.00  0.00           H  
ATOM     41 2HB  LEU A   3      -2.595   6.393 -11.567  1.00  0.00           H  
ATOM     42  HG  LEU A   3      -0.300   5.419 -11.544  1.00  0.00           H  
ATOM     43 1HD1 LEU A   3       0.997   5.390 -13.610  1.00  0.00           H  
ATOM     44 2HD1 LEU A   3      -0.369   4.250 -13.667  1.00  0.00           H  
ATOM     45 3HD1 LEU A   3      -0.466   5.800 -14.537  1.00  0.00           H  
ATOM     46 1HD2 LEU A   3       0.829   7.480 -12.288  1.00  0.00           H  
ATOM     47 2HD2 LEU A   3      -0.639   7.971 -13.169  1.00  0.00           H  
ATOM     48 3HD2 LEU A   3      -0.663   7.857 -11.392  1.00  0.00           H  
ATOM     49  N   ASP A   4      -3.052   3.890 -10.013  1.00  0.00           N  
ATOM     50  CA  ASP A   4      -2.679   3.273  -8.745  1.00  0.00           C  
ATOM     51  C   ASP A   4      -2.625   1.752  -8.867  1.00  0.00           C  
ATOM     52  O   ASP A   4      -1.741   1.109  -8.296  1.00  0.00           O  
ATOM     53  CB  ASP A   4      -3.667   3.669  -7.645  1.00  0.00           C  
ATOM     54  CG  ASP A   4      -3.617   5.153  -7.309  1.00  0.00           C  
ATOM     55  OD1 ASP A   4      -2.682   5.803  -7.716  1.00  0.00           O  
ATOM     56  OD2 ASP A   4      -4.512   5.623  -6.649  1.00  0.00           O  
ATOM     57  H   ASP A   4      -3.871   4.480 -10.053  1.00  0.00           H  
ATOM     58  HA  ASP A   4      -1.684   3.624  -8.470  1.00  0.00           H  
ATOM     59 1HB  ASP A   4      -4.681   3.417  -7.958  1.00  0.00           H  
ATOM     60 2HB  ASP A   4      -3.453   3.099  -6.741  1.00  0.00           H  
ATOM     61  N   ILE A   5      -3.562   1.225  -9.712  1.00  0.00           N  
ATOM     62  CA  ILE A   5      -3.577  -0.214  -9.948  1.00  0.00           C  
ATOM     63  C   ILE A   5      -2.373  -0.646 -10.781  1.00  0.00           C  
ATOM     64  O   ILE A   5      -1.646  -1.567 -10.401  1.00  0.00           O  
ATOM     65  CB  ILE A   5      -4.875  -0.641 -10.658  1.00  0.00           C  
ATOM     66  CG1 ILE A   5      -6.075  -0.470  -9.723  1.00  0.00           C  
ATOM     67  CG2 ILE A   5      -4.770  -2.080 -11.137  1.00  0.00           C  
ATOM     68  CD1 ILE A   5      -7.411  -0.535 -10.426  1.00  0.00           C  
ATOM     69  H   ILE A   5      -4.244   1.807 -10.178  1.00  0.00           H  
ATOM     70  HA  ILE A   5      -3.520  -0.723  -8.986  1.00  0.00           H  
ATOM     71  HB  ILE A   5      -5.050   0.006 -11.516  1.00  0.00           H  
ATOM     72 1HG1 ILE A   5      -6.054  -1.246  -8.958  1.00  0.00           H  
ATOM     73 2HG1 ILE A   5      -6.005   0.491  -9.213  1.00  0.00           H  
ATOM     74 1HG2 ILE A   5      -5.696  -2.366 -11.636  1.00  0.00           H  
ATOM     75 2HG2 ILE A   5      -3.939  -2.171 -11.836  1.00  0.00           H  
ATOM     76 3HG2 ILE A   5      -4.600  -2.737 -10.284  1.00  0.00           H  
ATOM     77 1HD1 ILE A   5      -8.212  -0.405  -9.698  1.00  0.00           H  
ATOM     78 2HD1 ILE A   5      -7.468   0.258 -11.173  1.00  0.00           H  
ATOM     79 3HD1 ILE A   5      -7.518  -1.502 -10.915  1.00  0.00           H  
ATOM     80  N   ALA A   6      -2.175   0.105 -11.855  1.00  0.00           N  
ATOM     81  CA  ALA A   6      -1.071  -0.245 -12.747  1.00  0.00           C  
ATOM     82  C   ALA A   6       0.254  -0.284 -11.992  1.00  0.00           C  
ATOM     83  O   ALA A   6       1.074  -1.178 -12.209  1.00  0.00           O  
ATOM     84  CB  ALA A   6      -0.991   0.742 -13.908  1.00  0.00           C  
ATOM     85  H   ALA A   6      -2.752   0.903 -12.077  1.00  0.00           H  
ATOM     86  HA  ALA A   6      -1.262  -1.242 -13.146  1.00  0.00           H  
ATOM     87 1HB  ALA A   6      -0.164   0.467 -14.563  1.00  0.00           H  
ATOM     88 2HB  ALA A   6      -1.923   0.719 -14.471  1.00  0.00           H  
ATOM     89 3HB  ALA A   6      -0.827   1.746 -13.520  1.00  0.00           H  
ATOM     90  N   ILE A   7       0.470   0.675 -11.090  1.00  0.00           N  
ATOM     91  CA  ILE A   7       1.692   0.728 -10.294  1.00  0.00           C  
ATOM     92  C   ILE A   7       1.718  -0.441  -9.312  1.00  0.00           C  
ATOM     93  O   ILE A   7       2.719  -1.152  -9.210  1.00  0.00           O  
ATOM     94  CB  ILE A   7       1.804   2.059  -9.529  1.00  0.00           C  
ATOM     95  CG1 ILE A   7       1.975   3.224 -10.507  1.00  0.00           C  
ATOM     96  CG2 ILE A   7       2.962   2.011  -8.545  1.00  0.00           C  
ATOM     97  CD1 ILE A   7       1.815   4.586  -9.870  1.00  0.00           C  
ATOM     98  H   ILE A   7      -0.235   1.385 -10.956  1.00  0.00           H  
ATOM     99  HA  ILE A   7       2.545   0.636 -10.965  1.00  0.00           H  
ATOM    100  HB  ILE A   7       0.880   2.242  -8.981  1.00  0.00           H  
ATOM    101 1HG1 ILE A   7       2.964   3.175 -10.962  1.00  0.00           H  
ATOM    102 2HG1 ILE A   7       1.243   3.137 -11.310  1.00  0.00           H  
ATOM    103 1HG2 ILE A   7       3.027   2.960  -8.013  1.00  0.00           H  
ATOM    104 2HG2 ILE A   7       2.799   1.206  -7.830  1.00  0.00           H  
ATOM    105 3HG2 ILE A   7       3.892   1.834  -9.085  1.00  0.00           H  
ATOM    106 1HD1 ILE A   7       1.951   5.360 -10.626  1.00  0.00           H  
ATOM    107 2HD1 ILE A   7       0.818   4.670  -9.438  1.00  0.00           H  
ATOM    108 3HD1 ILE A   7       2.562   4.710  -9.087  1.00  0.00           H  
ATOM    109  N   ALA A   8       0.613  -0.649  -8.670  1.00  0.00           N  
ATOM    110  CA  ALA A   8       0.539  -1.731  -7.695  1.00  0.00           C  
ATOM    111  C   ALA A   8       0.854  -3.073  -8.348  1.00  0.00           C  
ATOM    112  O   ALA A   8       1.558  -3.901  -7.765  1.00  0.00           O  
ATOM    113  CB  ALA A   8      -0.836  -1.767  -7.044  1.00  0.00           C  
ATOM    114  H   ALA A   8      -0.202  -0.075  -8.830  1.00  0.00           H  
ATOM    115  HA  ALA A   8       1.278  -1.547  -6.916  1.00  0.00           H  
ATOM    116 1HB  ALA A   8      -0.875  -2.582  -6.320  1.00  0.00           H  
ATOM    117 2HB  ALA A   8      -1.023  -0.821  -6.535  1.00  0.00           H  
ATOM    118 3HB  ALA A   8      -1.596  -1.924  -7.808  1.00  0.00           H  
ATOM    119  N   ILE A   9       0.406  -3.291  -9.535  1.00  0.00           N  
ATOM    120  CA  ILE A   9       0.645  -4.543 -10.245  1.00  0.00           C  
ATOM    121  C   ILE A   9       2.139  -4.705 -10.514  1.00  0.00           C  
ATOM    122  O   ILE A   9       2.700  -5.784 -10.306  1.00  0.00           O  
ATOM    123  CB  ILE A   9      -0.135  -4.591 -11.571  1.00  0.00           C  
ATOM    124  CG1 ILE A   9      -1.639  -4.684 -11.303  1.00  0.00           C  
ATOM    125  CG2 ILE A   9       0.331  -5.763 -12.420  1.00  0.00           C  
ATOM    126  CD1 ILE A   9      -2.495  -4.402 -12.517  1.00  0.00           C  
ATOM    127  H   ILE A   9      -0.131  -2.564  -9.986  1.00  0.00           H  
ATOM    128  HA  ILE A   9       0.313  -5.367  -9.614  1.00  0.00           H  
ATOM    129  HB  ILE A   9       0.030  -3.666 -12.123  1.00  0.00           H  
ATOM    130 1HG1 ILE A   9      -1.882  -5.681 -10.937  1.00  0.00           H  
ATOM    131 2HG1 ILE A   9      -1.914  -3.974 -10.521  1.00  0.00           H  
ATOM    132 1HG2 ILE A   9      -0.231  -5.782 -13.353  1.00  0.00           H  
ATOM    133 2HG2 ILE A   9       1.393  -5.655 -12.638  1.00  0.00           H  
ATOM    134 3HG2 ILE A   9       0.165  -6.694 -11.877  1.00  0.00           H  
ATOM    135 1HD1 ILE A   9      -3.548  -4.487 -12.247  1.00  0.00           H  
ATOM    136 2HD1 ILE A   9      -2.293  -3.394 -12.879  1.00  0.00           H  
ATOM    137 3HD1 ILE A   9      -2.262  -5.123 -13.300  1.00  0.00           H  
ATOM    138  N   LEU A  10       2.732  -3.679 -10.953  1.00  0.00           N  
ATOM    139  CA  LEU A  10       4.160  -3.735 -11.239  1.00  0.00           C  
ATOM    140  C   LEU A  10       4.960  -4.000  -9.967  1.00  0.00           C  
ATOM    141  O   LEU A  10       5.928  -4.762  -9.986  1.00  0.00           O  
ATOM    142  CB  LEU A  10       4.628  -2.430 -11.886  1.00  0.00           C  
ATOM    143  CG  LEU A  10       4.090  -2.136 -13.287  1.00  0.00           C  
ATOM    144  CD1 LEU A  10       4.403  -0.696 -13.685  1.00  0.00           C  
ATOM    145  CD2 LEU A  10       4.671  -3.115 -14.301  1.00  0.00           C  
ATOM    146  H   LEU A  10       2.231  -2.815 -11.110  1.00  0.00           H  
ATOM    147  HA  LEU A  10       4.342  -4.553 -11.934  1.00  0.00           H  
ATOM    148 1HB  LEU A  10       4.336  -1.599 -11.245  1.00  0.00           H  
ATOM    149 2HB  LEU A  10       5.716  -2.445 -11.953  1.00  0.00           H  
ATOM    150  HG  LEU A  10       3.003  -2.231 -13.286  1.00  0.00           H  
ATOM    151 1HD1 LEU A  10       4.013  -0.501 -14.684  1.00  0.00           H  
ATOM    152 2HD1 LEU A  10       3.936  -0.013 -12.975  1.00  0.00           H  
ATOM    153 3HD1 LEU A  10       5.481  -0.544 -13.680  1.00  0.00           H  
ATOM    154 1HD2 LEU A  10       4.276  -2.890 -15.292  1.00  0.00           H  
ATOM    155 2HD2 LEU A  10       5.757  -3.022 -14.315  1.00  0.00           H  
ATOM    156 3HD2 LEU A  10       4.397  -4.132 -14.023  1.00  0.00           H  
ATOM    157  N   LEU A  11       4.501  -3.394  -8.953  1.00  0.00           N  
ATOM    158  CA  LEU A  11       5.194  -3.577  -7.682  1.00  0.00           C  
ATOM    159  C   LEU A  11       5.073  -5.030  -7.234  1.00  0.00           C  
ATOM    160  O   LEU A  11       6.051  -5.633  -6.786  1.00  0.00           O  
ATOM    161  CB  LEU A  11       4.614  -2.644  -6.612  1.00  0.00           C  
ATOM    162  CG  LEU A  11       4.890  -1.149  -6.811  1.00  0.00           C  
ATOM    163  CD1 LEU A  11       3.999  -0.338  -5.879  1.00  0.00           C  
ATOM    164  CD2 LEU A  11       6.361  -0.864  -6.546  1.00  0.00           C  
ATOM    165  H   LEU A  11       3.686  -2.797  -8.987  1.00  0.00           H  
ATOM    166  HA  LEU A  11       6.250  -3.345  -7.829  1.00  0.00           H  
ATOM    167 1HB  LEU A  11       3.534  -2.780  -6.581  1.00  0.00           H  
ATOM    168 2HB  LEU A  11       5.022  -2.930  -5.643  1.00  0.00           H  
ATOM    169  HG  LEU A  11       4.645  -0.867  -7.835  1.00  0.00           H  
ATOM    170 1HD1 LEU A  11       4.195   0.725  -6.021  1.00  0.00           H  
ATOM    171 2HD1 LEU A  11       2.953  -0.546  -6.104  1.00  0.00           H  
ATOM    172 3HD1 LEU A  11       4.210  -0.611  -4.846  1.00  0.00           H  
ATOM    173 1HD2 LEU A  11       6.557   0.199  -6.688  1.00  0.00           H  
ATOM    174 2HD2 LEU A  11       6.607  -1.144  -5.521  1.00  0.00           H  
ATOM    175 3HD2 LEU A  11       6.974  -1.442  -7.237  1.00  0.00           H  
ATOM    176  N   VAL A  12       3.986  -5.582  -7.358  1.00  0.00           N  
ATOM    177  CA  VAL A  12       3.736  -6.967  -6.975  1.00  0.00           C  
ATOM    178  C   VAL A  12       4.569  -7.902  -7.848  1.00  0.00           C  
ATOM    179  O   VAL A  12       5.187  -8.844  -7.348  1.00  0.00           O  
ATOM    180  CB  VAL A  12       2.242  -7.311  -7.123  1.00  0.00           C  
ATOM    181  CG1 VAL A  12       2.030  -8.815  -7.034  1.00  0.00           C  
ATOM    182  CG2 VAL A  12       1.437  -6.589  -6.053  1.00  0.00           C  
ATOM    183  H   VAL A  12       3.231  -5.036  -7.750  1.00  0.00           H  
ATOM    184  HA  VAL A  12       4.040  -7.099  -5.936  1.00  0.00           H  
ATOM    185  HB  VAL A  12       1.902  -6.996  -8.109  1.00  0.00           H  
ATOM    186 1HG1 VAL A  12       0.969  -9.040  -7.140  1.00  0.00           H  
ATOM    187 2HG1 VAL A  12       2.587  -9.308  -7.830  1.00  0.00           H  
ATOM    188 3HG1 VAL A  12       2.382  -9.175  -6.067  1.00  0.00           H  
ATOM    189 1HG2 VAL A  12       0.382  -6.836  -6.164  1.00  0.00           H  
ATOM    190 2HG2 VAL A  12       1.781  -6.899  -5.067  1.00  0.00           H  
ATOM    191 3HG2 VAL A  12       1.571  -5.512  -6.162  1.00  0.00           H  
ATOM    192  N   ALA A  13       4.592  -7.625  -9.103  1.00  0.00           N  
ATOM    193  CA  ALA A  13       5.404  -8.427 -10.017  1.00  0.00           C  
ATOM    194  C   ALA A  13       6.866  -8.440  -9.580  1.00  0.00           C  
ATOM    195  O   ALA A  13       7.520  -9.487  -9.614  1.00  0.00           O  
ATOM    196  CB  ALA A  13       5.282  -7.896 -11.443  1.00  0.00           C  
ATOM    197  H   ALA A  13       4.054  -6.853  -9.472  1.00  0.00           H  
ATOM    198  HA  ALA A  13       5.032  -9.451  -9.988  1.00  0.00           H  
ATOM    199 1HB  ALA A  13       5.892  -8.504 -12.111  1.00  0.00           H  
ATOM    200 2HB  ALA A  13       4.239  -7.942 -11.760  1.00  0.00           H  
ATOM    201 3HB  ALA A  13       5.625  -6.863 -11.477  1.00  0.00           H  
ATOM    202  N   ALA A  14       7.338  -7.336  -9.207  1.00  0.00           N  
ATOM    203  CA  ALA A  14       8.696  -7.236  -8.676  1.00  0.00           C  
ATOM    204  C   ALA A  14       8.828  -8.002  -7.365  1.00  0.00           C  
ATOM    205  O   ALA A  14       9.780  -8.765  -7.177  1.00  0.00           O  
ATOM    206  CB  ALA A  14       9.081  -5.772  -8.476  1.00  0.00           C  
ATOM    207  H   ALA A  14       6.773  -6.502  -9.274  1.00  0.00           H  
ATOM    208  HA  ALA A  14       9.376  -7.684  -9.400  1.00  0.00           H  
ATOM    209 1HB  ALA A  14      10.094  -5.714  -8.080  1.00  0.00           H  
ATOM    210 2HB  ALA A  14       9.033  -5.250  -9.431  1.00  0.00           H  
ATOM    211 3HB  ALA A  14       8.390  -5.307  -7.774  1.00  0.00           H  
ATOM    212  N   LYS A  15       7.868  -7.876  -6.482  1.00  0.00           N  
ATOM    213  CA  LYS A  15       7.903  -8.522  -5.172  1.00  0.00           C  
ATOM    214  C   LYS A  15       7.859 -10.041  -5.306  1.00  0.00           C  
ATOM    215  O   LYS A  15       8.553 -10.754  -4.578  1.00  0.00           O  
ATOM    216  CB  LYS A  15       6.741  -8.035  -4.304  1.00  0.00           C  
ATOM    217  CG  LYS A  15       6.912  -6.624  -3.757  1.00  0.00           C  
ATOM    218  CD  LYS A  15       5.731  -6.222  -2.887  1.00  0.00           C  
ATOM    219  CE  LYS A  15       5.985  -4.896  -2.184  1.00  0.00           C  
ATOM    220  NZ  LYS A  15       4.844  -4.497  -1.318  1.00  0.00           N  
ATOM    221  H   LYS A  15       7.072  -7.305  -6.728  1.00  0.00           H  
ATOM    222  HA  LYS A  15       8.838  -8.254  -4.679  1.00  0.00           H  
ATOM    223 1HB  LYS A  15       5.818  -8.059  -4.884  1.00  0.00           H  
ATOM    224 2HB  LYS A  15       6.613  -8.709  -3.457  1.00  0.00           H  
ATOM    225 1HG  LYS A  15       7.825  -6.572  -3.162  1.00  0.00           H  
ATOM    226 2HG  LYS A  15       6.998  -5.921  -4.585  1.00  0.00           H  
ATOM    227 1HD  LYS A  15       4.838  -6.131  -3.505  1.00  0.00           H  
ATOM    228 2HD  LYS A  15       5.554  -6.991  -2.135  1.00  0.00           H  
ATOM    229 1HE  LYS A  15       6.881  -4.976  -1.571  1.00  0.00           H  
ATOM    230 2HE  LYS A  15       6.150  -4.117  -2.929  1.00  0.00           H  
ATOM    231 1HZ  LYS A  15       5.051  -3.615  -0.872  1.00  0.00           H  
ATOM    232 2HZ  LYS A  15       4.010  -4.402  -1.881  1.00  0.00           H  
ATOM    233 3HZ  LYS A  15       4.693  -5.204  -0.612  1.00  0.00           H  
ATOM    234  N   LEU A  16       7.117 -10.500  -6.220  1.00  0.00           N  
ATOM    235  CA  LEU A  16       6.967 -11.938  -6.422  1.00  0.00           C  
ATOM    236  C   LEU A  16       8.195 -12.519  -7.116  1.00  0.00           C  
ATOM    237  O   LEU A  16       8.467 -13.716  -7.007  1.00  0.00           O  
ATOM    238  CB  LEU A  16       5.712 -12.231  -7.254  1.00  0.00           C  
ATOM    239  CG  LEU A  16       4.376 -11.871  -6.592  1.00  0.00           C  
ATOM    240  CD1 LEU A  16       3.252 -12.003  -7.611  1.00  0.00           C  
ATOM    241  CD2 LEU A  16       4.140 -12.783  -5.396  1.00  0.00           C  
ATOM    242  H   LEU A  16       6.616  -9.864  -6.823  1.00  0.00           H  
ATOM    243  HA  LEU A  16       6.867 -12.415  -5.447  1.00  0.00           H  
ATOM    244 1HB  LEU A  16       5.778 -11.677  -8.189  1.00  0.00           H  
ATOM    245 2HB  LEU A  16       5.691 -13.295  -7.488  1.00  0.00           H  
ATOM    246  HG  LEU A  16       4.403 -10.834  -6.258  1.00  0.00           H  
ATOM    247 1HD1 LEU A  16       2.303 -11.748  -7.140  1.00  0.00           H  
ATOM    248 2HD1 LEU A  16       3.436 -11.327  -8.445  1.00  0.00           H  
ATOM    249 3HD1 LEU A  16       3.211 -13.029  -7.976  1.00  0.00           H  
ATOM    250 1HD2 LEU A  16       3.191 -12.526  -4.925  1.00  0.00           H  
ATOM    251 2HD2 LEU A  16       4.112 -13.820  -5.730  1.00  0.00           H  
ATOM    252 3HD2 LEU A  16       4.949 -12.655  -4.677  1.00  0.00           H  
ATOM    253  N   GLY A  17       8.993 -11.597  -7.764  1.00  0.00           N  
ATOM    254  CA  GLY A  17      10.043 -12.088  -8.641  1.00  0.00           C  
ATOM    255  C   GLY A  17       9.512 -12.719  -9.915  1.00  0.00           C  
ATOM    256  O   GLY A  17      10.033 -13.738 -10.374  1.00  0.00           O  
ATOM    257  H   GLY A  17       8.873 -10.601  -7.651  1.00  0.00           H  
ATOM    258 1HA  GLY A  17      10.708 -11.267  -8.909  1.00  0.00           H  
ATOM    259 2HA  GLY A  17      10.644 -12.827  -8.111  1.00  0.00           H  
ATOM    260  N   THR A  18       8.396 -12.219 -10.438  1.00  0.00           N  
ATOM    261  CA  THR A  18       7.720 -12.781 -11.602  1.00  0.00           C  
ATOM    262  C   THR A  18       7.527 -11.719 -12.679  1.00  0.00           C  
ATOM    263  O   THR A  18       7.961 -10.575 -12.517  1.00  0.00           O  
ATOM    264  CB  THR A  18       6.357 -13.386 -11.217  1.00  0.00           C  
ATOM    265  OG1 THR A  18       5.470 -12.342 -10.795  1.00  0.00           O  
ATOM    266  CG2 THR A  18       6.520 -14.394 -10.090  1.00  0.00           C  
ATOM    267  H   THR A  18       8.006 -11.403  -9.990  1.00  0.00           H  
ATOM    268  HA  THR A  18       8.342 -13.577 -12.013  1.00  0.00           H  
ATOM    269  HB  THR A  18       5.923 -13.885 -12.083  1.00  0.00           H  
ATOM    270  HG1 THR A  18       5.104 -11.902 -11.566  1.00  0.00           H  
ATOM    271 1HG2 THR A  18       5.547 -14.811  -9.832  1.00  0.00           H  
ATOM    272 2HG2 THR A  18       7.185 -15.195 -10.412  1.00  0.00           H  
ATOM    273 3HG2 THR A  18       6.945 -13.899  -9.218  1.00  0.00           H  
ATOM    274  N   THR A  19       6.910 -12.122 -13.797  1.00  0.00           N  
ATOM    275  CA  THR A  19       6.584 -11.159 -14.842  1.00  0.00           C  
ATOM    276  C   THR A  19       5.348 -10.346 -14.463  1.00  0.00           C  
ATOM    277  O   THR A  19       4.666 -10.665 -13.487  1.00  0.00           O  
ATOM    278  CB  THR A  19       6.353 -11.862 -16.193  1.00  0.00           C  
ATOM    279  OG1 THR A  19       5.187 -12.691 -16.110  1.00  0.00           O  
ATOM    280  CG2 THR A  19       7.554 -12.718 -16.563  1.00  0.00           C  
ATOM    281  H   THR A  19       6.665 -13.092 -13.929  1.00  0.00           H  
ATOM    282  HA  THR A  19       7.425 -10.475 -14.957  1.00  0.00           H  
ATOM    283  HB  THR A  19       6.194 -11.113 -16.970  1.00  0.00           H  
ATOM    284  HG1 THR A  19       4.941 -12.987 -16.989  1.00  0.00           H  
ATOM    285 1HG2 THR A  19       7.373 -13.207 -17.519  1.00  0.00           H  
ATOM    286 2HG2 THR A  19       8.440 -12.088 -16.639  1.00  0.00           H  
ATOM    287 3HG2 THR A  19       7.711 -13.474 -15.794  1.00  0.00           H  
ATOM    288  N   VAL A  20       5.055  -9.251 -15.221  1.00  0.00           N  
ATOM    289  CA  VAL A  20       3.912  -8.375 -14.982  1.00  0.00           C  
ATOM    290  C   VAL A  20       2.615  -9.121 -15.294  1.00  0.00           C  
ATOM    291  O   VAL A  20       1.667  -9.082 -14.509  1.00  0.00           O  
ATOM    292  CB  VAL A  20       4.008  -7.109 -15.853  1.00  0.00           C  
ATOM    293  CG1 VAL A  20       2.765  -6.249 -15.681  1.00  0.00           C  
ATOM    294  CG2 VAL A  20       5.261  -6.325 -15.492  1.00  0.00           C  
ATOM    295  H   VAL A  20       5.677  -9.049 -15.990  1.00  0.00           H  
ATOM    296  HA  VAL A  20       3.908  -8.092 -13.929  1.00  0.00           H  
ATOM    297  HB  VAL A  20       4.052  -7.403 -16.902  1.00  0.00           H  
ATOM    298 1HG1 VAL A  20       2.850  -5.358 -16.303  1.00  0.00           H  
ATOM    299 2HG1 VAL A  20       1.885  -6.818 -15.979  1.00  0.00           H  
ATOM    300 3HG1 VAL A  20       2.670  -5.952 -14.637  1.00  0.00           H  
ATOM    301 1HG2 VAL A  20       5.322  -5.431 -16.112  1.00  0.00           H  
ATOM    302 2HG2 VAL A  20       5.219  -6.036 -14.442  1.00  0.00           H  
ATOM    303 3HG2 VAL A  20       6.140  -6.947 -15.663  1.00  0.00           H  
ATOM    304  N   GLU A  21       2.619  -9.875 -16.372  1.00  0.00           N  
ATOM    305  CA  GLU A  21       1.430 -10.605 -16.800  1.00  0.00           C  
ATOM    306  C   GLU A  21       1.020 -11.647 -15.765  1.00  0.00           C  
ATOM    307  O   GLU A  21      -0.172 -11.837 -15.505  1.00  0.00           O  
ATOM    308  CB  GLU A  21       1.677 -11.282 -18.150  1.00  0.00           C  
ATOM    309  CG  GLU A  21       1.865 -10.318 -19.312  1.00  0.00           C  
ATOM    310  CD  GLU A  21       3.259  -9.760 -19.390  1.00  0.00           C  
ATOM    311  OE1 GLU A  21       4.066 -10.110 -18.562  1.00  0.00           O  
ATOM    312  OE2 GLU A  21       3.518  -8.983 -20.278  1.00  0.00           O  
ATOM    313  H   GLU A  21       3.467  -9.953 -16.916  1.00  0.00           H  
ATOM    314  HA  GLU A  21       0.607  -9.896 -16.903  1.00  0.00           H  
ATOM    315 1HB  GLU A  21       2.568 -11.907 -18.086  1.00  0.00           H  
ATOM    316 2HB  GLU A  21       0.837 -11.935 -18.389  1.00  0.00           H  
ATOM    317 1HG  GLU A  21       1.643 -10.839 -20.243  1.00  0.00           H  
ATOM    318 2HG  GLU A  21       1.156  -9.498 -19.209  1.00  0.00           H  
ATOM    319  N   GLU A  22       2.050 -12.244 -15.219  1.00  0.00           N  
ATOM    320  CA  GLU A  22       1.774 -13.258 -14.205  1.00  0.00           C  
ATOM    321  C   GLU A  22       1.123 -12.642 -12.971  1.00  0.00           C  
ATOM    322  O   GLU A  22       0.153 -13.186 -12.437  1.00  0.00           O  
ATOM    323  CB  GLU A  22       3.063 -13.980 -13.808  1.00  0.00           C  
ATOM    324  CG  GLU A  22       2.870 -15.095 -12.789  1.00  0.00           C  
ATOM    325  CD  GLU A  22       4.127 -15.880 -12.537  1.00  0.00           C  
ATOM    326  OE1 GLU A  22       5.043 -15.766 -13.315  1.00  0.00           O  
ATOM    327  OE2 GLU A  22       4.171 -16.597 -11.565  1.00  0.00           O  
ATOM    328  H   GLU A  22       3.009 -12.038 -15.461  1.00  0.00           H  
ATOM    329  HA  GLU A  22       1.073 -13.982 -14.623  1.00  0.00           H  
ATOM    330 1HB  GLU A  22       3.524 -14.415 -14.694  1.00  0.00           H  
ATOM    331 2HB  GLU A  22       3.767 -13.263 -13.389  1.00  0.00           H  
ATOM    332 1HG  GLU A  22       2.533 -14.659 -11.848  1.00  0.00           H  
ATOM    333 2HG  GLU A  22       2.091 -15.767 -13.144  1.00  0.00           H  
ATOM    334  N   ALA A  23       1.675 -11.467 -12.540  1.00  0.00           N  
ATOM    335  CA  ALA A  23       1.100 -10.774 -11.390  1.00  0.00           C  
ATOM    336  C   ALA A  23      -0.360 -10.410 -11.642  1.00  0.00           C  
ATOM    337  O   ALA A  23      -1.192 -10.494 -10.738  1.00  0.00           O  
ATOM    338  CB  ALA A  23       1.911  -9.523 -11.063  1.00  0.00           C  
ATOM    339  H   ALA A  23       2.477 -11.066 -13.006  1.00  0.00           H  
ATOM    340  HA  ALA A  23       1.136 -11.451 -10.536  1.00  0.00           H  
ATOM    341 1HB  ALA A  23       1.470  -9.019 -10.203  1.00  0.00           H  
ATOM    342 2HB  ALA A  23       2.938  -9.805 -10.831  1.00  0.00           H  
ATOM    343 3HB  ALA A  23       1.903  -8.851 -11.919  1.00  0.00           H  
ATOM    344  N   VAL A  24      -0.763 -10.036 -12.883  1.00  0.00           N  
ATOM    345  CA  VAL A  24      -2.128  -9.676 -13.253  1.00  0.00           C  
ATOM    346  C   VAL A  24      -3.037 -10.896 -13.125  1.00  0.00           C  
ATOM    347  O   VAL A  24      -4.105 -10.821 -12.513  1.00  0.00           O  
ATOM    348  CB  VAL A  24      -2.175  -9.141 -14.698  1.00  0.00           C  
ATOM    349  CG1 VAL A  24      -3.615  -8.979 -15.158  1.00  0.00           C  
ATOM    350  CG2 VAL A  24      -1.428  -7.818 -14.784  1.00  0.00           C  
ATOM    351  H   VAL A  24      -0.039 -10.013 -13.588  1.00  0.00           H  
ATOM    352  HA  VAL A  24      -2.480  -8.904 -12.569  1.00  0.00           H  
ATOM    353  HB  VAL A  24      -1.705  -9.868 -15.360  1.00  0.00           H  
ATOM    354 1HG1 VAL A  24      -3.630  -8.600 -16.181  1.00  0.00           H  
ATOM    355 2HG1 VAL A  24      -4.120  -9.944 -15.123  1.00  0.00           H  
ATOM    356 3HG1 VAL A  24      -4.130  -8.275 -14.504  1.00  0.00           H  
ATOM    357 1HG2 VAL A  24      -1.465  -7.446 -15.807  1.00  0.00           H  
ATOM    358 2HG2 VAL A  24      -1.895  -7.092 -14.117  1.00  0.00           H  
ATOM    359 3HG2 VAL A  24      -0.389  -7.966 -14.490  1.00  0.00           H  
ATOM    360  N   GLN A  25      -2.562 -12.021 -13.691  1.00  0.00           N  
ATOM    361  CA  GLN A  25      -3.387 -13.224 -13.721  1.00  0.00           C  
ATOM    362  C   GLN A  25      -3.610 -13.774 -12.315  1.00  0.00           C  
ATOM    363  O   GLN A  25      -4.713 -14.215 -11.983  1.00  0.00           O  
ATOM    364  CB  GLN A  25      -2.741 -14.295 -14.604  1.00  0.00           C  
ATOM    365  CG  GLN A  25      -2.736 -13.959 -16.086  1.00  0.00           C  
ATOM    366  CD  GLN A  25      -4.136 -13.775 -16.643  1.00  0.00           C  
ATOM    367  OE1 GLN A  25      -5.007 -14.629 -16.464  1.00  0.00           O  
ATOM    368  NE2 GLN A  25      -4.358 -12.655 -17.321  1.00  0.00           N  
ATOM    369  H   GLN A  25      -1.638 -12.048 -14.097  1.00  0.00           H  
ATOM    370  HA  GLN A  25      -4.359 -12.967 -14.138  1.00  0.00           H  
ATOM    371 1HB  GLN A  25      -1.709 -14.451 -14.292  1.00  0.00           H  
ATOM    372 2HB  GLN A  25      -3.268 -15.240 -14.476  1.00  0.00           H  
ATOM    373 1HG  GLN A  25      -2.184 -13.031 -16.236  1.00  0.00           H  
ATOM    374 2HG  GLN A  25      -2.255 -14.772 -16.631  1.00  0.00           H  
ATOM    375 1HE2 GLN A  25      -5.263 -12.479 -17.712  1.00  0.00           H  
ATOM    376 2HE2 GLN A  25      -3.623 -11.988 -17.443  1.00  0.00           H  
ATOM    377  N   GLN A  26      -2.540 -13.644 -11.559  1.00  0.00           N  
ATOM    378  CA  GLN A  26      -2.656 -14.122 -10.185  1.00  0.00           C  
ATOM    379  C   GLN A  26      -3.631 -13.263  -9.388  1.00  0.00           C  
ATOM    380  O   GLN A  26      -4.446 -13.779  -8.624  1.00  0.00           O  
ATOM    381  CB  GLN A  26      -1.286 -14.131  -9.501  1.00  0.00           C  
ATOM    382  CG  GLN A  26      -0.350 -15.220  -9.997  1.00  0.00           C  
ATOM    383  CD  GLN A  26       1.059 -15.062  -9.456  1.00  0.00           C  
ATOM    384  OE1 GLN A  26       1.505 -13.950  -9.163  1.00  0.00           O  
ATOM    385  NE2 GLN A  26       1.767 -16.177  -9.321  1.00  0.00           N  
ATOM    386  H   GLN A  26      -1.666 -13.243 -11.868  1.00  0.00           H  
ATOM    387  HA  GLN A  26      -3.042 -15.141 -10.205  1.00  0.00           H  
ATOM    388 1HB  GLN A  26      -0.796 -13.169  -9.657  1.00  0.00           H  
ATOM    389 2HB  GLN A  26      -1.416 -14.262  -8.427  1.00  0.00           H  
ATOM    390 1HG  GLN A  26      -0.733 -16.188  -9.676  1.00  0.00           H  
ATOM    391 2HG  GLN A  26      -0.305 -15.178 -11.085  1.00  0.00           H  
ATOM    392 1HE2 GLN A  26       2.704 -16.136  -8.969  1.00  0.00           H  
ATOM    393 2HE2 GLN A  26       1.367 -17.059  -9.572  1.00  0.00           H  
ATOM    394  N   ALA A  27      -3.538 -11.932  -9.576  1.00  0.00           N  
ATOM    395  CA  ALA A  27      -4.444 -11.024  -8.875  1.00  0.00           C  
ATOM    396  C   ALA A  27      -5.889 -11.252  -9.305  1.00  0.00           C  
ATOM    397  O   ALA A  27      -6.803 -11.221  -8.478  1.00  0.00           O  
ATOM    398  CB  ALA A  27      -4.038  -9.573  -9.122  1.00  0.00           C  
ATOM    399  H   ALA A  27      -2.845 -11.548 -10.201  1.00  0.00           H  
ATOM    400  HA  ALA A  27      -4.372 -11.233  -7.807  1.00  0.00           H  
ATOM    401 1HB  ALA A  27      -4.722  -8.908  -8.594  1.00  0.00           H  
ATOM    402 2HB  ALA A  27      -3.023  -9.412  -8.760  1.00  0.00           H  
ATOM    403 3HB  ALA A  27      -4.080  -9.361 -10.190  1.00  0.00           H  
ATOM    404  N   LEU A  28      -6.117 -11.522 -10.565  1.00  0.00           N  
ATOM    405  CA  LEU A  28      -7.466 -11.761 -11.066  1.00  0.00           C  
ATOM    406  C   LEU A  28      -8.037 -13.056 -10.498  1.00  0.00           C  
ATOM    407  O   LEU A  28      -9.239 -13.152 -10.248  1.00  0.00           O  
ATOM    408  CB  LEU A  28      -7.462 -11.821 -12.598  1.00  0.00           C  
ATOM    409  CG  LEU A  28      -7.170 -10.498 -13.316  1.00  0.00           C  
ATOM    410  CD1 LEU A  28      -6.941 -10.762 -14.797  1.00  0.00           C  
ATOM    411  CD2 LEU A  28      -8.331  -9.538 -13.105  1.00  0.00           C  
ATOM    412  H   LEU A  28      -5.339 -11.567 -11.207  1.00  0.00           H  
ATOM    413  HA  LEU A  28      -8.105 -10.937 -10.745  1.00  0.00           H  
ATOM    414 1HB  LEU A  28      -6.711 -12.543 -12.915  1.00  0.00           H  
ATOM    415 2HB  LEU A  28      -8.438 -12.172 -12.934  1.00  0.00           H  
ATOM    416  HG  LEU A  28      -6.257 -10.058 -12.911  1.00  0.00           H  
ATOM    417 1HD1 LEU A  28      -6.732  -9.822 -15.307  1.00  0.00           H  
ATOM    418 2HD1 LEU A  28      -6.093 -11.436 -14.920  1.00  0.00           H  
ATOM    419 3HD1 LEU A  28      -7.832 -11.219 -15.227  1.00  0.00           H  
ATOM    420 1HD2 LEU A  28      -8.122  -8.596 -13.613  1.00  0.00           H  
ATOM    421 2HD2 LEU A  28      -9.243  -9.976 -13.510  1.00  0.00           H  
ATOM    422 3HD2 LEU A  28      -8.461  -9.352 -12.038  1.00  0.00           H  
ATOM    423  N   TRP A  29      -7.128 -14.029 -10.395  1.00  0.00           N  
ATOM    424  CA  TRP A  29      -7.567 -15.291  -9.807  1.00  0.00           C  
ATOM    425  C   TRP A  29      -8.058 -15.085  -8.379  1.00  0.00           C  
ATOM    426  O   TRP A  29      -9.144 -15.545  -8.017  1.00  0.00           O  
ATOM    427  CB  TRP A  29      -6.426 -16.310  -9.818  1.00  0.00           C  
ATOM    428  CG  TRP A  29      -6.809 -17.641  -9.245  1.00  0.00           C  
ATOM    429  CD1 TRP A  29      -7.475 -18.643  -9.885  1.00  0.00           C  
ATOM    430  CD2 TRP A  29      -6.547 -18.127  -7.906  1.00  0.00           C  
ATOM    431  NE1 TRP A  29      -7.647 -19.712  -9.041  1.00  0.00           N  
ATOM    432  CE2 TRP A  29      -7.084 -19.414  -7.826  1.00  0.00           C  
ATOM    433  CE3 TRP A  29      -5.908 -17.579  -6.786  1.00  0.00           C  
ATOM    434  CZ2 TRP A  29      -7.007 -20.171  -6.668  1.00  0.00           C  
ATOM    435  CZ3 TRP A  29      -5.831 -18.339  -5.625  1.00  0.00           C  
ATOM    436  CH2 TRP A  29      -6.366 -19.601  -5.568  1.00  0.00           C  
ATOM    437  H   TRP A  29      -6.169 -13.935 -10.699  1.00  0.00           H  
ATOM    438  HA  TRP A  29      -8.394 -15.679 -10.400  1.00  0.00           H  
ATOM    439 1HB  TRP A  29      -6.084 -16.463 -10.842  1.00  0.00           H  
ATOM    440 2HB  TRP A  29      -5.585 -15.920  -9.245  1.00  0.00           H  
ATOM    441  HD1 TRP A  29      -7.822 -18.600 -10.916  1.00  0.00           H  
ATOM    442  HE1 TRP A  29      -8.113 -20.577  -9.275  1.00  0.00           H  
ATOM    443  HE3 TRP A  29      -5.480 -16.579  -6.827  1.00  0.00           H  
ATOM    444  HZ2 TRP A  29      -7.426 -21.175  -6.603  1.00  0.00           H  
ATOM    445  HZ3 TRP A  29      -5.332 -17.905  -4.757  1.00  0.00           H  
ATOM    446  HH2 TRP A  29      -6.286 -20.169  -4.640  1.00  0.00           H  
ATOM    447  N   LEU A  30      -7.324 -14.372  -7.569  1.00  0.00           N  
ATOM    448  CA  LEU A  30      -7.717 -14.043  -6.203  1.00  0.00           C  
ATOM    449  C   LEU A  30      -8.988 -13.199  -6.193  1.00  0.00           C  
ATOM    450  O   LEU A  30      -9.865 -13.401  -5.349  1.00  0.00           O  
ATOM    451  CB  LEU A  30      -6.587 -13.289  -5.492  1.00  0.00           C  
ATOM    452  CG  LEU A  30      -5.335 -14.116  -5.169  1.00  0.00           C  
ATOM    453  CD1 LEU A  30      -4.192 -13.183  -4.796  1.00  0.00           C  
ATOM    454  CD2 LEU A  30      -5.644 -15.084  -4.037  1.00  0.00           C  
ATOM    455  H   LEU A  30      -6.438 -14.037  -7.921  1.00  0.00           H  
ATOM    456  HA  LEU A  30      -7.915 -14.970  -5.668  1.00  0.00           H  
ATOM    457 1HB  LEU A  30      -6.279 -12.452  -6.117  1.00  0.00           H  
ATOM    458 2HB  LEU A  30      -6.972 -12.891  -4.552  1.00  0.00           H  
ATOM    459  HG  LEU A  30      -5.033 -14.677  -6.054  1.00  0.00           H  
ATOM    460 1HD1 LEU A  30      -3.302 -13.770  -4.568  1.00  0.00           H  
ATOM    461 2HD1 LEU A  30      -3.980 -12.514  -5.630  1.00  0.00           H  
ATOM    462 3HD1 LEU A  30      -4.472 -12.595  -3.922  1.00  0.00           H  
ATOM    463 1HD2 LEU A  30      -4.754 -15.672  -3.809  1.00  0.00           H  
ATOM    464 2HD2 LEU A  30      -5.945 -14.524  -3.152  1.00  0.00           H  
ATOM    465 3HD2 LEU A  30      -6.452 -15.751  -4.339  1.00  0.00           H  
ATOM    466  N   LYS A  31      -8.987 -12.273  -7.114  1.00  0.00           N  
ATOM    467  CA  LYS A  31     -10.142 -11.382  -7.188  1.00  0.00           C  
ATOM    468  C   LYS A  31     -11.443 -12.173  -7.287  1.00  0.00           C  
ATOM    469  O   LYS A  31     -12.361 -11.970  -6.490  1.00  0.00           O  
ATOM    470  CB  LYS A  31     -10.011 -10.433  -8.380  1.00  0.00           C  
ATOM    471  CG  LYS A  31     -11.103  -9.374  -8.464  1.00  0.00           C  
ATOM    472  CD  LYS A  31     -10.954  -8.525  -9.718  1.00  0.00           C  
ATOM    473  CE  LYS A  31     -12.072  -7.499  -9.829  1.00  0.00           C  
ATOM    474  NZ  LYS A  31     -12.120  -6.872 -11.177  1.00  0.00           N  
ATOM    475  H   LYS A  31      -8.229 -12.151  -7.769  1.00  0.00           H  
ATOM    476  HA  LYS A  31     -10.179 -10.787  -6.275  1.00  0.00           H  
ATOM    477 1HB  LYS A  31      -9.050  -9.920  -8.334  1.00  0.00           H  
ATOM    478 2HB  LYS A  31     -10.031 -11.008  -9.307  1.00  0.00           H  
ATOM    479 1HG  LYS A  31     -12.080  -9.859  -8.478  1.00  0.00           H  
ATOM    480 2HG  LYS A  31     -11.050  -8.727  -7.589  1.00  0.00           H  
ATOM    481 1HD  LYS A  31      -9.995  -8.005  -9.694  1.00  0.00           H  
ATOM    482 2HD  LYS A  31     -10.976  -9.168 -10.598  1.00  0.00           H  
ATOM    483 1HE  LYS A  31     -13.028  -7.980  -9.631  1.00  0.00           H  
ATOM    484 2HE  LYS A  31     -11.923  -6.717  -9.084  1.00  0.00           H  
ATOM    485 1HZ  LYS A  31     -12.872  -6.198 -11.209  1.00  0.00           H  
ATOM    486 2HZ  LYS A  31     -11.243  -6.405 -11.364  1.00  0.00           H  
ATOM    487 3HZ  LYS A  31     -12.277  -7.584 -11.875  1.00  0.00           H  
ATOM    488  N   THR A  32     -11.516 -13.144  -8.221  1.00  0.00           N  
ATOM    489  CA  THR A  32     -12.697 -13.968  -8.443  1.00  0.00           C  
ATOM    490  C   THR A  32     -12.871 -14.980  -7.313  1.00  0.00           C  
ATOM    491  O   THR A  32     -13.975 -15.152  -6.790  1.00  0.00           O  
ATOM    492  CB  THR A  32     -12.616 -14.703  -9.794  1.00  0.00           C  
ATOM    493  OG1 THR A  32     -12.528 -13.746 -10.857  1.00  0.00           O  
ATOM    494  CG2 THR A  32     -13.846 -15.574 -10.002  1.00  0.00           C  
ATOM    495  H   THR A  32     -10.696 -13.294  -8.792  1.00  0.00           H  
ATOM    496  HA  THR A  32     -13.573 -13.319  -8.461  1.00  0.00           H  
ATOM    497  HB  THR A  32     -11.726 -15.331  -9.814  1.00  0.00           H  
ATOM    498  HG1 THR A  32     -11.741 -13.208 -10.738  1.00  0.00           H  
ATOM    499 1HG2 THR A  32     -13.771 -16.086 -10.961  1.00  0.00           H  
ATOM    500 2HG2 THR A  32     -13.909 -16.310  -9.201  1.00  0.00           H  
ATOM    501 3HG2 THR A  32     -14.739 -14.950  -9.992  1.00  0.00           H  
ATOM    502  N   LYS A  33     -11.731 -15.593  -6.966  1.00  0.00           N  
ATOM    503  CA  LYS A  33     -11.784 -16.768  -6.100  1.00  0.00           C  
ATOM    504  C   LYS A  33     -12.252 -16.394  -4.696  1.00  0.00           C  
ATOM    505  O   LYS A  33     -13.095 -17.080  -4.114  1.00  0.00           O  
ATOM    506  CB  LYS A  33     -10.417 -17.449  -6.035  1.00  0.00           C  
ATOM    507  CG  LYS A  33     -10.367 -18.675  -5.133  1.00  0.00           C  
ATOM    508  CD  LYS A  33     -11.209 -19.811  -5.695  1.00  0.00           C  
ATOM    509  CE  LYS A  33     -11.030 -21.087  -4.887  1.00  0.00           C  
ATOM    510  NZ  LYS A  33     -11.906 -22.185  -5.379  1.00  0.00           N  
ATOM    511  H   LYS A  33     -10.833 -15.263  -7.289  1.00  0.00           H  
ATOM    512  HA  LYS A  33     -12.504 -17.472  -6.518  1.00  0.00           H  
ATOM    513 1HB  LYS A  33     -10.117 -17.759  -7.037  1.00  0.00           H  
ATOM    514 2HB  LYS A  33      -9.672 -16.738  -5.676  1.00  0.00           H  
ATOM    515 1HG  LYS A  33      -9.334 -19.013  -5.036  1.00  0.00           H  
ATOM    516 2HG  LYS A  33     -10.739 -18.414  -4.143  1.00  0.00           H  
ATOM    517 1HD  LYS A  33     -12.262 -19.525  -5.679  1.00  0.00           H  
ATOM    518 2HD  LYS A  33     -10.919 -20.002  -6.728  1.00  0.00           H  
ATOM    519 1HE  LYS A  33      -9.993 -21.413  -4.947  1.00  0.00           H  
ATOM    520 2HE  LYS A  33     -11.266 -20.892  -3.842  1.00  0.00           H  
ATOM    521 1HZ  LYS A  33     -11.758 -23.011  -4.818  1.00  0.00           H  
ATOM    522 2HZ  LYS A  33     -12.873 -21.901  -5.311  1.00  0.00           H  
ATOM    523 3HZ  LYS A  33     -11.682 -22.388  -6.343  1.00  0.00           H  
ATOM    524  N   LEU A  34     -11.724 -15.305  -4.182  1.00  0.00           N  
ATOM    525  CA  LEU A  34     -11.959 -14.967  -2.783  1.00  0.00           C  
ATOM    526  C   LEU A  34     -13.094 -13.955  -2.651  1.00  0.00           C  
ATOM    527  O   LEU A  34     -13.564 -13.683  -1.543  1.00  0.00           O  
ATOM    528  CB  LEU A  34     -10.682 -14.399  -2.149  1.00  0.00           C  
ATOM    529  CG  LEU A  34      -9.457 -15.320  -2.185  1.00  0.00           C  
ATOM    530  CD1 LEU A  34      -8.258 -14.595  -1.590  1.00  0.00           C  
ATOM    531  CD2 LEU A  34      -9.760 -16.598  -1.418  1.00  0.00           C  
ATOM    532  H   LEU A  34     -11.152 -14.693  -4.747  1.00  0.00           H  
ATOM    533  HA  LEU A  34     -12.246 -15.873  -2.250  1.00  0.00           H  
ATOM    534 1HB  LEU A  34     -10.419 -13.478  -2.666  1.00  0.00           H  
ATOM    535 2HB  LEU A  34     -10.888 -14.161  -1.106  1.00  0.00           H  
ATOM    536  HG  LEU A  34      -9.217 -15.567  -3.221  1.00  0.00           H  
ATOM    537 1HD1 LEU A  34      -7.386 -15.250  -1.615  1.00  0.00           H  
ATOM    538 2HD1 LEU A  34      -8.052 -13.696  -2.170  1.00  0.00           H  
ATOM    539 3HD1 LEU A  34      -8.475 -14.322  -0.558  1.00  0.00           H  
ATOM    540 1HD2 LEU A  34      -8.888 -17.254  -1.444  1.00  0.00           H  
ATOM    541 2HD2 LEU A  34      -9.998 -16.354  -0.383  1.00  0.00           H  
ATOM    542 3HD2 LEU A  34     -10.609 -17.106  -1.876  1.00  0.00           H  
ATOM    543  N   GLY A  35     -13.611 -13.511  -3.747  1.00  0.00           N  
ATOM    544  CA  GLY A  35     -14.634 -12.475  -3.715  1.00  0.00           C  
ATOM    545  C   GLY A  35     -14.107 -11.133  -3.245  1.00  0.00           C  
ATOM    546  O   GLY A  35     -14.688 -10.511  -2.352  1.00  0.00           O  
ATOM    547  H   GLY A  35     -13.311 -13.878  -4.639  1.00  0.00           H  
ATOM    548 1HA  GLY A  35     -15.060 -12.354  -4.711  1.00  0.00           H  
ATOM    549 2HA  GLY A  35     -15.443 -12.783  -3.055  1.00  0.00           H  
ATOM    550  N   VAL A  36     -12.868 -10.694  -3.720  1.00  0.00           N  
ATOM    551  CA  VAL A  36     -12.205  -9.492  -3.221  1.00  0.00           C  
ATOM    552  C   VAL A  36     -11.918  -8.540  -4.379  1.00  0.00           C  
ATOM    553  O   VAL A  36     -12.011  -8.928  -5.546  1.00  0.00           O  
ATOM    554  CB  VAL A  36     -10.894  -9.837  -2.478  1.00  0.00           C  
ATOM    555  CG1 VAL A  36     -11.172 -10.747  -1.282  1.00  0.00           C  
ATOM    556  CG2 VAL A  36      -9.898 -10.493  -3.432  1.00  0.00           C  
ATOM    557  H   VAL A  36     -12.420 -11.239  -4.442  1.00  0.00           H  
ATOM    558  HA  VAL A  36     -12.873  -8.994  -2.518  1.00  0.00           H  
ATOM    559  HB  VAL A  36     -10.460  -8.920  -2.081  1.00  0.00           H  
ATOM    560 1HG1 VAL A  36     -10.237 -10.978  -0.774  1.00  0.00           H  
ATOM    561 2HG1 VAL A  36     -11.847 -10.242  -0.591  1.00  0.00           H  
ATOM    562 3HG1 VAL A  36     -11.633 -11.672  -1.629  1.00  0.00           H  
ATOM    563 1HG2 VAL A  36      -8.980 -10.729  -2.894  1.00  0.00           H  
ATOM    564 2HG2 VAL A  36     -10.329 -11.410  -3.834  1.00  0.00           H  
ATOM    565 3HG2 VAL A  36      -9.672  -9.809  -4.250  1.00  0.00           H  
ATOM    566  N   SER A  37     -11.585  -7.298  -3.990  1.00  0.00           N  
ATOM    567  CA  SER A  37     -11.226  -6.316  -5.006  1.00  0.00           C  
ATOM    568  C   SER A  37      -9.840  -6.597  -5.584  1.00  0.00           C  
ATOM    569  O   SER A  37      -9.090  -7.410  -5.040  1.00  0.00           O  
ATOM    570  CB  SER A  37     -11.264  -4.920  -4.417  1.00  0.00           C  
ATOM    571  OG  SER A  37     -10.201  -4.721  -3.527  1.00  0.00           O  
ATOM    572  H   SER A  37     -11.576  -7.026  -3.017  1.00  0.00           H  
ATOM    573  HA  SER A  37     -11.951  -6.377  -5.819  1.00  0.00           H  
ATOM    574 1HB  SER A  37     -11.213  -4.184  -5.219  1.00  0.00           H  
ATOM    575 2HB  SER A  37     -12.209  -4.770  -3.896  1.00  0.00           H  
ATOM    576  HG  SER A  37     -10.364  -3.874  -3.103  1.00  0.00           H  
ATOM    577  N   LEU A  38      -9.511  -5.934  -6.765  1.00  0.00           N  
ATOM    578  CA  LEU A  38      -8.220  -6.135  -7.412  1.00  0.00           C  
ATOM    579  C   LEU A  38      -7.080  -5.669  -6.513  1.00  0.00           C  
ATOM    580  O   LEU A  38      -6.049  -6.337  -6.411  1.00  0.00           O  
ATOM    581  CB  LEU A  38      -8.168  -5.390  -8.748  1.00  0.00           C  
ATOM    582  CG  LEU A  38      -6.901  -5.581  -9.584  1.00  0.00           C  
ATOM    583  CD1 LEU A  38      -6.698  -7.057  -9.906  1.00  0.00           C  
ATOM    584  CD2 LEU A  38      -6.974  -4.755 -10.864  1.00  0.00           C  
ATOM    585  H   LEU A  38     -10.177  -5.300  -7.184  1.00  0.00           H  
ATOM    586  HA  LEU A  38      -8.090  -7.200  -7.602  1.00  0.00           H  
ATOM    587 1HB  LEU A  38      -9.011  -5.712  -9.358  1.00  0.00           H  
ATOM    588 2HB  LEU A  38      -8.273  -4.322  -8.555  1.00  0.00           H  
ATOM    589  HG  LEU A  38      -6.033  -5.262  -9.007  1.00  0.00           H  
ATOM    590 1HD1 LEU A  38      -5.792  -7.178 -10.500  1.00  0.00           H  
ATOM    591 2HD1 LEU A  38      -6.599  -7.622  -8.979  1.00  0.00           H  
ATOM    592 3HD1 LEU A  38      -7.552  -7.428 -10.469  1.00  0.00           H  
ATOM    593 1HD2 LEU A  38      -6.064  -4.903 -11.446  1.00  0.00           H  
ATOM    594 2HD2 LEU A  38      -7.837  -5.072 -11.452  1.00  0.00           H  
ATOM    595 3HD2 LEU A  38      -7.076  -3.700 -10.610  1.00  0.00           H  
ATOM    596  N   ILE A  39      -7.266  -4.588  -5.767  1.00  0.00           N  
ATOM    597  CA  ILE A  39      -6.261  -4.080  -4.839  1.00  0.00           C  
ATOM    598  C   ILE A  39      -6.016  -5.066  -3.699  1.00  0.00           C  
ATOM    599  O   ILE A  39      -4.867  -5.350  -3.352  1.00  0.00           O  
ATOM    600  CB  ILE A  39      -6.689  -2.719  -4.259  1.00  0.00           C  
ATOM    601  CG1 ILE A  39      -6.766  -1.667  -5.368  1.00  0.00           C  
ATOM    602  CG2 ILE A  39      -5.725  -2.278  -3.169  1.00  0.00           C  
ATOM    603  CD1 ILE A  39      -5.436  -1.374  -6.025  1.00  0.00           C  
ATOM    604  H   ILE A  39      -8.146  -4.103  -5.854  1.00  0.00           H  
ATOM    605  HA  ILE A  39      -5.323  -3.954  -5.379  1.00  0.00           H  
ATOM    606  HB  ILE A  39      -7.689  -2.803  -3.835  1.00  0.00           H  
ATOM    607 1HG1 ILE A  39      -7.461  -2.000  -6.138  1.00  0.00           H  
ATOM    608 2HG1 ILE A  39      -7.155  -0.734  -4.959  1.00  0.00           H  
ATOM    609 1HG2 ILE A  39      -6.042  -1.315  -2.771  1.00  0.00           H  
ATOM    610 2HG2 ILE A  39      -5.719  -3.017  -2.369  1.00  0.00           H  
ATOM    611 3HG2 ILE A  39      -4.722  -2.187  -3.586  1.00  0.00           H  
ATOM    612 1HD1 ILE A  39      -5.571  -0.619  -6.800  1.00  0.00           H  
ATOM    613 2HD1 ILE A  39      -4.734  -1.004  -5.277  1.00  0.00           H  
ATOM    614 3HD1 ILE A  39      -5.043  -2.285  -6.473  1.00  0.00           H  
ATOM    615  N   GLN A  40      -7.118  -5.607  -3.189  1.00  0.00           N  
ATOM    616  CA  GLN A  40      -7.004  -6.604  -2.129  1.00  0.00           C  
ATOM    617  C   GLN A  40      -6.248  -7.837  -2.616  1.00  0.00           C  
ATOM    618  O   GLN A  40      -5.402  -8.376  -1.898  1.00  0.00           O  
ATOM    619  CB  GLN A  40      -8.390  -7.007  -1.620  1.00  0.00           C  
ATOM    620  CG  GLN A  40      -9.087  -5.937  -0.798  1.00  0.00           C  
ATOM    621  CD  GLN A  40     -10.513  -6.313  -0.446  1.00  0.00           C  
ATOM    622  OE1 GLN A  40     -11.255  -6.839  -1.280  1.00  0.00           O  
ATOM    623  NE2 GLN A  40     -10.905  -6.047   0.795  1.00  0.00           N  
ATOM    624  H   GLN A  40      -8.036  -5.342  -3.519  1.00  0.00           H  
ATOM    625  HA  GLN A  40      -6.441  -6.169  -1.304  1.00  0.00           H  
ATOM    626 1HB  GLN A  40      -9.032  -7.251  -2.467  1.00  0.00           H  
ATOM    627 2HB  GLN A  40      -8.305  -7.903  -1.004  1.00  0.00           H  
ATOM    628 1HG  GLN A  40      -8.533  -5.788   0.130  1.00  0.00           H  
ATOM    629 2HG  GLN A  40      -9.109  -5.010  -1.370  1.00  0.00           H  
ATOM    630 1HE2 GLN A  40     -11.837  -6.272   1.086  1.00  0.00           H  
ATOM    631 2HE2 GLN A  40     -10.272  -5.619   1.440  1.00  0.00           H  
ATOM    632  N   ALA A  41      -6.557  -8.182  -3.855  1.00  0.00           N  
ATOM    633  CA  ALA A  41      -5.839  -9.302  -4.457  1.00  0.00           C  
ATOM    634  C   ALA A  41      -4.346  -9.007  -4.560  1.00  0.00           C  
ATOM    635  O   ALA A  41      -3.514  -9.876  -4.290  1.00  0.00           O  
ATOM    636  CB  ALA A  41      -6.411  -9.619  -5.836  1.00  0.00           C  
ATOM    637  H   ALA A  41      -7.264  -7.704  -4.394  1.00  0.00           H  
ATOM    638  HA  ALA A  41      -5.967 -10.172  -3.813  1.00  0.00           H  
ATOM    639 1HB  ALA A  41      -5.867 -10.456  -6.273  1.00  0.00           H  
ATOM    640 2HB  ALA A  41      -7.465  -9.882  -5.742  1.00  0.00           H  
ATOM    641 3HB  ALA A  41      -6.313  -8.747  -6.481  1.00  0.00           H  
ATOM    642  N   LEU A  42      -4.008  -7.794  -4.899  1.00  0.00           N  
ATOM    643  CA  LEU A  42      -2.610  -7.413  -5.061  1.00  0.00           C  
ATOM    644  C   LEU A  42      -1.907  -7.338  -3.710  1.00  0.00           C  
ATOM    645  O   LEU A  42      -0.720  -7.657  -3.603  1.00  0.00           O  
ATOM    646  CB  LEU A  42      -2.501  -6.065  -5.781  1.00  0.00           C  
ATOM    647  CG  LEU A  42      -2.894  -6.052  -7.259  1.00  0.00           C  
ATOM    648  CD1 LEU A  42      -3.037  -4.618  -7.757  1.00  0.00           C  
ATOM    649  CD2 LEU A  42      -1.871  -6.815  -8.093  1.00  0.00           C  
ATOM    650  H   LEU A  42      -4.728  -7.104  -5.055  1.00  0.00           H  
ATOM    651  HA  LEU A  42      -2.112  -8.171  -5.665  1.00  0.00           H  
ATOM    652 1HB  LEU A  42      -3.137  -5.345  -5.269  1.00  0.00           H  
ATOM    653 2HB  LEU A  42      -1.470  -5.719  -5.715  1.00  0.00           H  
ATOM    654  HG  LEU A  42      -3.870  -6.525  -7.380  1.00  0.00           H  
ATOM    655 1HD1 LEU A  42      -3.318  -4.625  -8.810  1.00  0.00           H  
ATOM    656 2HD1 LEU A  42      -3.808  -4.108  -7.180  1.00  0.00           H  
ATOM    657 3HD1 LEU A  42      -2.088  -4.096  -7.638  1.00  0.00           H  
ATOM    658 1HD2 LEU A  42      -2.168  -6.796  -9.142  1.00  0.00           H  
ATOM    659 2HD2 LEU A  42      -0.892  -6.347  -7.985  1.00  0.00           H  
ATOM    660 3HD2 LEU A  42      -1.818  -7.848  -7.749  1.00  0.00           H  
ATOM    661  N   LEU A  43      -2.644  -6.968  -2.731  1.00  0.00           N  
ATOM    662  CA  LEU A  43      -2.067  -6.942  -1.391  1.00  0.00           C  
ATOM    663  C   LEU A  43      -1.764  -8.352  -0.896  1.00  0.00           C  
ATOM    664  O   LEU A  43      -0.767  -8.573  -0.206  1.00  0.00           O  
ATOM    665  CB  LEU A  43      -3.023  -6.245  -0.415  1.00  0.00           C  
ATOM    666  CG  LEU A  43      -3.167  -4.728  -0.594  1.00  0.00           C  
ATOM    667  CD1 LEU A  43      -4.365  -4.233   0.207  1.00  0.00           C  
ATOM    668  CD2 LEU A  43      -1.887  -4.040  -0.144  1.00  0.00           C  
ATOM    669  H   LEU A  43      -3.608  -6.697  -2.856  1.00  0.00           H  
ATOM    670  HA  LEU A  43      -1.128  -6.388  -1.429  1.00  0.00           H  
ATOM    671 1HB  LEU A  43      -4.013  -6.686  -0.523  1.00  0.00           H  
ATOM    672 2HB  LEU A  43      -2.676  -6.427   0.602  1.00  0.00           H  
ATOM    673  HG  LEU A  43      -3.352  -4.501  -1.644  1.00  0.00           H  
ATOM    674 1HD1 LEU A  43      -4.467  -3.156   0.080  1.00  0.00           H  
ATOM    675 2HD1 LEU A  43      -5.269  -4.727  -0.149  1.00  0.00           H  
ATOM    676 3HD1 LEU A  43      -4.216  -4.461   1.262  1.00  0.00           H  
ATOM    677 1HD2 LEU A  43      -1.989  -2.962  -0.272  1.00  0.00           H  
ATOM    678 2HD2 LEU A  43      -1.702  -4.265   0.907  1.00  0.00           H  
ATOM    679 3HD2 LEU A  43      -1.051  -4.399  -0.744  1.00  0.00           H  
ATOM    680  N   ILE A  44      -2.569  -9.272  -1.281  1.00  0.00           N  
ATOM    681  CA  ILE A  44      -2.328 -10.664  -0.922  1.00  0.00           C  
ATOM    682  C   ILE A  44      -1.027 -11.144  -1.563  1.00  0.00           C  
ATOM    683  O   ILE A  44      -0.209 -11.795  -0.908  1.00  0.00           O  
ATOM    684  CB  ILE A  44      -3.495 -11.566  -1.365  1.00  0.00           C  
ATOM    685  CG1 ILE A  44      -4.745 -11.268  -0.532  1.00  0.00           C  
ATOM    686  CG2 ILE A  44      -3.109 -13.032  -1.247  1.00  0.00           C  
ATOM    687  CD1 ILE A  44      -6.010 -11.879  -1.091  1.00  0.00           C  
ATOM    688  H   ILE A  44      -3.380  -9.041  -1.837  1.00  0.00           H  
ATOM    689  HA  ILE A  44      -2.227 -10.730   0.161  1.00  0.00           H  
ATOM    690  HB  ILE A  44      -3.748 -11.349  -2.402  1.00  0.00           H  
ATOM    691 1HG1 ILE A  44      -4.604 -11.641   0.481  1.00  0.00           H  
ATOM    692 2HG1 ILE A  44      -4.889 -10.189  -0.465  1.00  0.00           H  
ATOM    693 1HG2 ILE A  44      -3.946 -13.655  -1.563  1.00  0.00           H  
ATOM    694 2HG2 ILE A  44      -2.247 -13.233  -1.881  1.00  0.00           H  
ATOM    695 3HG2 ILE A  44      -2.859 -13.260  -0.211  1.00  0.00           H  
ATOM    696 1HD1 ILE A  44      -6.852 -11.624  -0.447  1.00  0.00           H  
ATOM    697 2HD1 ILE A  44      -6.190 -11.491  -2.094  1.00  0.00           H  
ATOM    698 3HD1 ILE A  44      -5.902 -12.962  -1.134  1.00  0.00           H  
ATOM    699  N   LEU A  45      -0.904 -10.795  -2.810  1.00  0.00           N  
ATOM    700  CA  LEU A  45       0.303 -11.221  -3.511  1.00  0.00           C  
ATOM    701  C   LEU A  45       1.542 -10.576  -2.900  1.00  0.00           C  
ATOM    702  O   LEU A  45       2.579 -11.228  -2.758  1.00  0.00           O  
ATOM    703  CB  LEU A  45       0.211 -10.872  -4.998  1.00  0.00           C  
ATOM    704  CG  LEU A  45      -0.872 -11.597  -5.799  1.00  0.00           C  
ATOM    705  CD1 LEU A  45      -0.932 -11.054  -7.224  1.00  0.00           C  
ATOM    706  CD2 LEU A  45      -0.615 -13.102  -5.807  1.00  0.00           C  
ATOM    707  H   LEU A  45      -1.595 -10.250  -3.306  1.00  0.00           H  
ATOM    708  HA  LEU A  45       0.395 -12.302  -3.412  1.00  0.00           H  
ATOM    709 1HB  LEU A  45       0.024  -9.803  -5.093  1.00  0.00           H  
ATOM    710 2HB  LEU A  45       1.168 -11.096  -5.468  1.00  0.00           H  
ATOM    711  HG  LEU A  45      -1.847 -11.408  -5.349  1.00  0.00           H  
ATOM    712 1HD1 LEU A  45      -1.708 -11.581  -7.781  1.00  0.00           H  
ATOM    713 2HD1 LEU A  45      -1.165  -9.990  -7.198  1.00  0.00           H  
ATOM    714 3HD1 LEU A  45       0.030 -11.205  -7.711  1.00  0.00           H  
ATOM    715 1HD2 LEU A  45      -1.396 -13.602  -6.380  1.00  0.00           H  
ATOM    716 2HD2 LEU A  45       0.355 -13.302  -6.262  1.00  0.00           H  
ATOM    717 3HD2 LEU A  45      -0.620 -13.477  -4.783  1.00  0.00           H  
ATOM    718  N   ALA A  46       1.360  -9.393  -2.580  1.00  0.00           N  
ATOM    719  CA  ALA A  46       2.459  -8.689  -1.927  1.00  0.00           C  
ATOM    720  C   ALA A  46       2.797  -9.321  -0.580  1.00  0.00           C  
ATOM    721  O   ALA A  46       3.970  -9.513  -0.256  1.00  0.00           O  
ATOM    722  CB  ALA A  46       2.114  -7.218  -1.750  1.00  0.00           C  
ATOM    723  H   ALA A  46       0.494  -8.902  -2.750  1.00  0.00           H  
ATOM    724  HA  ALA A  46       3.342  -8.761  -2.564  1.00  0.00           H  
ATOM    725 1HB  ALA A  46       2.944  -6.706  -1.262  1.00  0.00           H  
ATOM    726 2HB  ALA A  46       1.933  -6.767  -2.726  1.00  0.00           H  
ATOM    727 3HB  ALA A  46       1.220  -7.126  -1.136  1.00  0.00           H  
ATOM    728  N   ALA A  47       1.862  -9.658   0.175  1.00  0.00           N  
ATOM    729  CA  ALA A  47       2.077 -10.309   1.463  1.00  0.00           C  
ATOM    730  C   ALA A  47       2.803 -11.642   1.290  1.00  0.00           C  
ATOM    731  O   ALA A  47       3.716 -11.963   2.054  1.00  0.00           O  
ATOM    732  CB  ALA A  47       0.748 -10.520   2.185  1.00  0.00           C  
ATOM    733  H   ALA A  47       0.918  -9.468  -0.128  1.00  0.00           H  
ATOM    734  HA  ALA A  47       2.708  -9.659   2.070  1.00  0.00           H  
ATOM    735 1HB  ALA A  47       0.928 -11.007   3.143  1.00  0.00           H  
ATOM    736 2HB  ALA A  47       0.268  -9.555   2.351  1.00  0.00           H  
ATOM    737 3HB  ALA A  47       0.100 -11.147   1.575  1.00  0.00           H  
ATOM    738  N   ALA A  48       2.434 -12.359   0.276  1.00  0.00           N  
ATOM    739  CA  ALA A  48       3.090 -13.633  -0.003  1.00  0.00           C  
ATOM    740  C   ALA A  48       4.589 -13.444  -0.212  1.00  0.00           C  
ATOM    741  O   ALA A  48       5.398 -14.190   0.346  1.00  0.00           O  
ATOM    742  CB  ALA A  48       2.465 -14.294  -1.230  1.00  0.00           C  
ATOM    743  H   ALA A  48       1.690 -12.044  -0.330  1.00  0.00           H  
ATOM    744  HA  ALA A  48       2.946 -14.284   0.860  1.00  0.00           H  
ATOM    745 1HB  ALA A  48       2.964 -15.244  -1.425  1.00  0.00           H  
ATOM    746 2HB  ALA A  48       1.405 -14.472  -1.047  1.00  0.00           H  
ATOM    747 3HB  ALA A  48       2.580 -13.640  -2.093  1.00  0.00           H  
ATOM    748  N   ALA A  49       4.916 -12.451  -0.957  1.00  0.00           N  
ATOM    749  CA  ALA A  49       6.322 -12.112  -1.159  1.00  0.00           C  
ATOM    750  C   ALA A  49       6.969 -11.654   0.146  1.00  0.00           C  
ATOM    751  O   ALA A  49       8.062 -12.104   0.495  1.00  0.00           O  
ATOM    752  CB  ALA A  49       6.460 -11.031  -2.227  1.00  0.00           C  
ATOM    753  H   ALA A  49       4.205 -11.894  -1.410  1.00  0.00           H  
ATOM    754  HA  ALA A  49       6.841 -13.009  -1.497  1.00  0.00           H  
ATOM    755 1HB  ALA A  49       7.513 -10.788  -2.367  1.00  0.00           H  
ATOM    756 2HB  ALA A  49       6.044 -11.392  -3.167  1.00  0.00           H  
ATOM    757 3HB  ALA A  49       5.922 -10.137  -1.912  1.00  0.00           H  
ATOM    758  N   ASN A  50       6.296 -10.867   0.903  1.00  0.00           N  
ATOM    759  CA  ASN A  50       6.881 -10.248   2.089  1.00  0.00           C  
ATOM    760  C   ASN A  50       7.139 -11.277   3.187  1.00  0.00           C  
ATOM    761  O   ASN A  50       8.089 -11.140   3.959  1.00  0.00           O  
ATOM    762  CB  ASN A  50       5.989  -9.133   2.602  1.00  0.00           C  
ATOM    763  CG  ASN A  50       5.996  -7.928   1.703  1.00  0.00           C  
ATOM    764  OD1 ASN A  50       6.941  -7.718   0.934  1.00  0.00           O  
ATOM    765  ND2 ASN A  50       4.961  -7.132   1.786  1.00  0.00           N  
ATOM    766  H   ASN A  50       5.333 -10.671   0.670  1.00  0.00           H  
ATOM    767  HA  ASN A  50       7.847  -9.820   1.815  1.00  0.00           H  
ATOM    768 1HB  ASN A  50       4.965  -9.499   2.692  1.00  0.00           H  
ATOM    769 2HB  ASN A  50       6.317  -8.833   3.597  1.00  0.00           H  
ATOM    770 1HD2 ASN A  50       4.912  -6.314   1.212  1.00  0.00           H  
ATOM    771 2HD2 ASN A  50       4.219  -7.341   2.423  1.00  0.00           H  
ATOM    772  N   THR A  51       6.373 -12.295   3.225  1.00  0.00           N  
ATOM    773  CA  THR A  51       6.491 -13.285   4.289  1.00  0.00           C  
ATOM    774  C   THR A  51       7.315 -14.483   3.826  1.00  0.00           C  
ATOM    775  O   THR A  51       7.552 -15.415   4.596  1.00  0.00           O  
ATOM    776  CB  THR A  51       5.105 -13.759   4.764  1.00  0.00           C  
ATOM    777  OG1 THR A  51       4.407 -14.373   3.673  1.00  0.00           O  
ATOM    778  CG2 THR A  51       4.290 -12.585   5.285  1.00  0.00           C  
ATOM    779  H   THR A  51       5.672 -12.423   2.508  1.00  0.00           H  
ATOM    780  HA  THR A  51       7.001 -12.824   5.136  1.00  0.00           H  
ATOM    781  HB  THR A  51       5.225 -14.493   5.561  1.00  0.00           H  
ATOM    782  HG1 THR A  51       4.476 -15.328   3.748  1.00  0.00           H  
ATOM    783 1HG2 THR A  51       3.314 -12.939   5.617  1.00  0.00           H  
ATOM    784 2HG2 THR A  51       4.812 -12.123   6.123  1.00  0.00           H  
ATOM    785 3HG2 THR A  51       4.159 -11.852   4.491  1.00  0.00           H  
ATOM    786  N   GLY A  52       7.798 -14.453   2.530  1.00  0.00           N  
ATOM    787  CA  GLY A  52       8.557 -15.557   1.965  1.00  0.00           C  
ATOM    788  C   GLY A  52       7.713 -16.790   1.706  1.00  0.00           C  
ATOM    789  O   GLY A  52       8.160 -17.915   1.942  1.00  0.00           O  
ATOM    790  H   GLY A  52       7.618 -13.638   1.962  1.00  0.00           H  
ATOM    791 1HA  GLY A  52       9.011 -15.241   1.025  1.00  0.00           H  
ATOM    792 2HA  GLY A  52       9.369 -15.824   2.640  1.00  0.00           H  
ATOM    793  N   THR A  53       6.418 -16.662   1.371  1.00  0.00           N  
ATOM    794  CA  THR A  53       5.488 -17.768   1.171  1.00  0.00           C  
ATOM    795  C   THR A  53       4.899 -17.734  -0.237  1.00  0.00           C  
ATOM    796  O   THR A  53       5.261 -16.875  -1.043  1.00  0.00           O  
ATOM    797  CB  THR A  53       4.354 -17.736   2.211  1.00  0.00           C  
ATOM    798  OG1 THR A  53       3.487 -16.626   1.943  1.00  0.00           O  
ATOM    799  CG2 THR A  53       4.921 -17.602   3.616  1.00  0.00           C  
ATOM    800  H   THR A  53       6.089 -15.714   1.255  1.00  0.00           H  
ATOM    801  HA  THR A  53       6.034 -18.704   1.292  1.00  0.00           H  
ATOM    802  HB  THR A  53       3.774 -18.656   2.146  1.00  0.00           H  
ATOM    803  HG1 THR A  53       2.915 -16.839   1.201  1.00  0.00           H  
ATOM    804 1HG2 THR A  53       4.105 -17.582   4.338  1.00  0.00           H  
ATOM    805 2HG2 THR A  53       5.572 -18.451   3.827  1.00  0.00           H  
ATOM    806 3HG2 THR A  53       5.494 -16.679   3.691  1.00  0.00           H  
ATOM    807  N   THR A  54       4.080 -18.682  -0.511  1.00  0.00           N  
ATOM    808  CA  THR A  54       3.344 -18.678  -1.771  1.00  0.00           C  
ATOM    809  C   THR A  54       1.983 -18.010  -1.599  1.00  0.00           C  
ATOM    810  O   THR A  54       1.651 -17.537  -0.509  1.00  0.00           O  
ATOM    811  CB  THR A  54       3.157 -20.107  -2.312  1.00  0.00           C  
ATOM    812  OG1 THR A  54       2.663 -20.050  -3.656  1.00  0.00           O  
ATOM    813  CG2 THR A  54       2.175 -20.882  -1.447  1.00  0.00           C  
ATOM    814  H   THR A  54       3.936 -19.441   0.141  1.00  0.00           H  
ATOM    815  HA  THR A  54       3.916 -18.108  -2.504  1.00  0.00           H  
ATOM    816  HB  THR A  54       4.117 -20.623  -2.313  1.00  0.00           H  
ATOM    817  HG1 THR A  54       2.892 -20.862  -4.115  1.00  0.00           H  
ATOM    818 1HG2 THR A  54       2.056 -21.890  -1.845  1.00  0.00           H  
ATOM    819 2HG2 THR A  54       2.553 -20.936  -0.426  1.00  0.00           H  
ATOM    820 3HG2 THR A  54       1.211 -20.375  -1.449  1.00  0.00           H  
ATOM    821  N   VAL A  55       1.158 -17.944  -2.675  1.00  0.00           N  
ATOM    822  CA  VAL A  55      -0.090 -17.188  -2.728  1.00  0.00           C  
ATOM    823  C   VAL A  55      -1.131 -17.847  -1.824  1.00  0.00           C  
ATOM    824  O   VAL A  55      -1.742 -17.181  -0.985  1.00  0.00           O  
ATOM    825  CB  VAL A  55      -0.622 -17.120  -4.171  1.00  0.00           C  
ATOM    826  CG1 VAL A  55      -1.984 -16.441  -4.206  1.00  0.00           C  
ATOM    827  CG2 VAL A  55       0.370 -16.380  -5.055  1.00  0.00           C  
ATOM    828  H   VAL A  55       1.452 -18.466  -3.487  1.00  0.00           H  
ATOM    829  HA  VAL A  55       0.101 -16.178  -2.362  1.00  0.00           H  
ATOM    830  HB  VAL A  55      -0.759 -18.134  -4.547  1.00  0.00           H  
ATOM    831 1HG1 VAL A  55      -2.345 -16.402  -5.234  1.00  0.00           H  
ATOM    832 2HG1 VAL A  55      -2.687 -17.008  -3.595  1.00  0.00           H  
ATOM    833 3HG1 VAL A  55      -1.896 -15.429  -3.813  1.00  0.00           H  
ATOM    834 1HG2 VAL A  55      -0.012 -16.335  -6.074  1.00  0.00           H  
ATOM    835 2HG2 VAL A  55       0.511 -15.367  -4.675  1.00  0.00           H  
ATOM    836 3HG2 VAL A  55       1.326 -16.906  -5.048  1.00  0.00           H  
ATOM    837  N   GLU A  56      -1.238 -19.133  -1.907  1.00  0.00           N  
ATOM    838  CA  GLU A  56      -2.242 -19.875  -1.147  1.00  0.00           C  
ATOM    839  C   GLU A  56      -2.010 -19.738   0.353  1.00  0.00           C  
ATOM    840  O   GLU A  56      -2.958 -19.558   1.120  1.00  0.00           O  
ATOM    841  CB  GLU A  56      -2.227 -21.354  -1.543  1.00  0.00           C  
ATOM    842  CG  GLU A  56      -3.217 -22.220  -0.778  1.00  0.00           C  
ATOM    843  CD  GLU A  56      -4.649 -21.871  -1.075  1.00  0.00           C  
ATOM    844  OE1 GLU A  56      -4.901 -21.306  -2.112  1.00  0.00           O  
ATOM    845  OE2 GLU A  56      -5.493 -22.170  -0.263  1.00  0.00           O  
ATOM    846  H   GLU A  56      -0.609 -19.639  -2.514  1.00  0.00           H  
ATOM    847  HA  GLU A  56      -3.225 -19.457  -1.372  1.00  0.00           H  
ATOM    848 1HB  GLU A  56      -2.449 -21.449  -2.606  1.00  0.00           H  
ATOM    849 2HB  GLU A  56      -1.230 -21.763  -1.380  1.00  0.00           H  
ATOM    850 1HG  GLU A  56      -3.048 -23.264  -1.039  1.00  0.00           H  
ATOM    851 2HG  GLU A  56      -3.035 -22.106   0.290  1.00  0.00           H  
ATOM    852  N   GLU A  57      -0.705 -19.789   0.662  1.00  0.00           N  
ATOM    853  CA  GLU A  57      -0.368 -19.706   2.080  1.00  0.00           C  
ATOM    854  C   GLU A  57      -0.701 -18.327   2.646  1.00  0.00           C  
ATOM    855  O   GLU A  57      -1.234 -18.217   3.751  1.00  0.00           O  
ATOM    856  CB  GLU A  57       1.117 -20.012   2.294  1.00  0.00           C  
ATOM    857  CG  GLU A  57       1.489 -21.477   2.114  1.00  0.00           C  
ATOM    858  CD  GLU A  57       2.974 -21.708   2.123  1.00  0.00           C  
ATOM    859  OE1 GLU A  57       3.692 -20.856   1.657  1.00  0.00           O  
ATOM    860  OE2 GLU A  57       3.391 -22.739   2.596  1.00  0.00           O  
ATOM    861  H   GLU A  57       0.038 -19.877  -0.016  1.00  0.00           H  
ATOM    862  HA  GLU A  57      -0.964 -20.443   2.620  1.00  0.00           H  
ATOM    863 1HB  GLU A  57       1.713 -19.427   1.593  1.00  0.00           H  
ATOM    864 2HB  GLU A  57       1.408 -19.714   3.300  1.00  0.00           H  
ATOM    865 1HG  GLU A  57       1.037 -22.058   2.917  1.00  0.00           H  
ATOM    866 2HG  GLU A  57       1.076 -21.832   1.169  1.00  0.00           H  
ATOM    867  N   ALA A  58      -0.406 -17.339   1.833  1.00  0.00           N  
ATOM    868  CA  ALA A  58      -0.716 -15.979   2.264  1.00  0.00           C  
ATOM    869  C   ALA A  58      -2.215 -15.799   2.477  1.00  0.00           C  
ATOM    870  O   ALA A  58      -2.639 -15.137   3.428  1.00  0.00           O  
ATOM    871  CB  ALA A  58      -0.202 -14.966   1.244  1.00  0.00           C  
ATOM    872  H   ALA A  58       0.022 -17.483   0.929  1.00  0.00           H  
ATOM    873  HA  ALA A  58      -0.217 -15.804   3.217  1.00  0.00           H  
ATOM    874 1HB  ALA A  58      -0.441 -13.957   1.580  1.00  0.00           H  
ATOM    875 2HB  ALA A  58       0.879 -15.069   1.142  1.00  0.00           H  
ATOM    876 3HB  ALA A  58      -0.675 -15.150   0.280  1.00  0.00           H  
ATOM    877  N   VAL A  59      -3.065 -16.406   1.665  1.00  0.00           N  
ATOM    878  CA  VAL A  59      -4.518 -16.313   1.767  1.00  0.00           C  
ATOM    879  C   VAL A  59      -4.991 -16.970   3.061  1.00  0.00           C  
ATOM    880  O   VAL A  59      -5.773 -16.383   3.812  1.00  0.00           O  
ATOM    881  CB  VAL A  59      -5.191 -16.996   0.561  1.00  0.00           C  
ATOM    882  CG1 VAL A  59      -6.693 -17.105   0.781  1.00  0.00           C  
ATOM    883  CG2 VAL A  59      -4.888 -16.220  -0.711  1.00  0.00           C  
ATOM    884  H   VAL A  59      -2.658 -16.970   0.932  1.00  0.00           H  
ATOM    885  HA  VAL A  59      -4.796 -15.259   1.789  1.00  0.00           H  
ATOM    886  HB  VAL A  59      -4.806 -18.011   0.469  1.00  0.00           H  
ATOM    887 1HG1 VAL A  59      -7.153 -17.590  -0.080  1.00  0.00           H  
ATOM    888 2HG1 VAL A  59      -6.888 -17.695   1.676  1.00  0.00           H  
ATOM    889 3HG1 VAL A  59      -7.115 -16.107   0.903  1.00  0.00           H  
ATOM    890 1HG2 VAL A  59      -5.366 -16.708  -1.559  1.00  0.00           H  
ATOM    891 2HG2 VAL A  59      -5.268 -15.203  -0.616  1.00  0.00           H  
ATOM    892 3HG2 VAL A  59      -3.809 -16.190  -0.870  1.00  0.00           H  
ATOM    893  N   GLN A  60      -4.472 -18.145   3.295  1.00  0.00           N  
ATOM    894  CA  GLN A  60      -4.911 -18.907   4.459  1.00  0.00           C  
ATOM    895  C   GLN A  60      -4.550 -18.187   5.755  1.00  0.00           C  
ATOM    896  O   GLN A  60      -5.381 -18.074   6.661  1.00  0.00           O  
ATOM    897  CB  GLN A  60      -4.290 -20.307   4.447  1.00  0.00           C  
ATOM    898  CG  GLN A  60      -4.845 -21.225   3.372  1.00  0.00           C  
ATOM    899  CD  GLN A  60      -4.148 -22.572   3.344  1.00  0.00           C  
ATOM    900  OE1 GLN A  60      -3.419 -22.929   4.274  1.00  0.00           O  
ATOM    901  NE2 GLN A  60      -4.367 -23.329   2.275  1.00  0.00           N  
ATOM    902  H   GLN A  60      -3.771 -18.540   2.684  1.00  0.00           H  
ATOM    903  HA  GLN A  60      -5.995 -19.005   4.420  1.00  0.00           H  
ATOM    904 1HB  GLN A  60      -3.214 -20.227   4.299  1.00  0.00           H  
ATOM    905 2HB  GLN A  60      -4.452 -20.785   5.414  1.00  0.00           H  
ATOM    906 1HG  GLN A  60      -5.905 -21.392   3.561  1.00  0.00           H  
ATOM    907 2HG  GLN A  60      -4.709 -20.750   2.399  1.00  0.00           H  
ATOM    908 1HE2 GLN A  60      -3.933 -24.229   2.202  1.00  0.00           H  
ATOM    909 2HE2 GLN A  60      -4.965 -23.001   1.544  1.00  0.00           H  
ATOM    910  N   GLU A  61      -3.342 -17.705   5.740  1.00  0.00           N  
ATOM    911  CA  GLU A  61      -2.893 -17.012   6.944  1.00  0.00           C  
ATOM    912  C   GLU A  61      -3.642 -15.697   7.135  1.00  0.00           C  
ATOM    913  O   GLU A  61      -4.000 -15.337   8.260  1.00  0.00           O  
ATOM    914  CB  GLU A  61      -1.387 -16.747   6.877  1.00  0.00           C  
ATOM    915  CG  GLU A  61      -0.522 -17.990   7.032  1.00  0.00           C  
ATOM    916  CD  GLU A  61       0.950 -17.688   6.995  1.00  0.00           C  
ATOM    917  OE1 GLU A  61       1.306 -16.613   6.572  1.00  0.00           O  
ATOM    918  OE2 GLU A  61       1.719 -18.531   7.389  1.00  0.00           O  
ATOM    919  H   GLU A  61      -2.712 -17.784   4.954  1.00  0.00           H  
ATOM    920  HA  GLU A  61      -3.105 -17.644   7.807  1.00  0.00           H  
ATOM    921 1HB  GLU A  61      -1.141 -16.286   5.920  1.00  0.00           H  
ATOM    922 2HB  GLU A  61      -1.106 -16.043   7.661  1.00  0.00           H  
ATOM    923 1HG  GLU A  61      -0.760 -18.468   7.982  1.00  0.00           H  
ATOM    924 2HG  GLU A  61      -0.765 -18.691   6.234  1.00  0.00           H  
ATOM    925  N   ALA A  62      -3.885 -14.999   6.022  1.00  0.00           N  
ATOM    926  CA  ALA A  62      -4.575 -13.715   6.098  1.00  0.00           C  
ATOM    927  C   ALA A  62      -5.998 -13.887   6.621  1.00  0.00           C  
ATOM    928  O   ALA A  62      -6.464 -13.090   7.438  1.00  0.00           O  
ATOM    929  CB  ALA A  62      -4.593 -13.040   4.728  1.00  0.00           C  
ATOM    930  H   ALA A  62      -3.595 -15.349   5.119  1.00  0.00           H  
ATOM    931  HA  ALA A  62      -4.033 -13.080   6.797  1.00  0.00           H  
ATOM    932 1HB  ALA A  62      -5.112 -12.083   4.801  1.00  0.00           H  
ATOM    933 2HB  ALA A  62      -3.570 -12.873   4.391  1.00  0.00           H  
ATOM    934 3HB  ALA A  62      -5.111 -13.678   4.014  1.00  0.00           H  
ATOM    935  N   LEU A  63      -6.699 -14.935   6.182  1.00  0.00           N  
ATOM    936  CA  LEU A  63      -8.096 -15.135   6.553  1.00  0.00           C  
ATOM    937  C   LEU A  63      -8.211 -15.668   7.976  1.00  0.00           C  
ATOM    938  O   LEU A  63      -9.165 -15.347   8.690  1.00  0.00           O  
ATOM    939  CB  LEU A  63      -8.771 -16.109   5.578  1.00  0.00           C  
ATOM    940  CG  LEU A  63      -8.903 -15.616   4.131  1.00  0.00           C  
ATOM    941  CD1 LEU A  63      -9.403 -16.754   3.251  1.00  0.00           C  
ATOM    942  CD2 LEU A  63      -9.855 -14.430   4.084  1.00  0.00           C  
ATOM    943  H   LEU A  63      -6.249 -15.607   5.577  1.00  0.00           H  
ATOM    944  HA  LEU A  63      -8.607 -14.175   6.506  1.00  0.00           H  
ATOM    945 1HB  LEU A  63      -8.200 -17.035   5.561  1.00  0.00           H  
ATOM    946 2HB  LEU A  63      -9.773 -16.330   5.946  1.00  0.00           H  
ATOM    947  HG  LEU A  63      -7.925 -15.311   3.760  1.00  0.00           H  
ATOM    948 1HD1 LEU A  63      -9.497 -16.404   2.223  1.00  0.00           H  
ATOM    949 2HD1 LEU A  63      -8.694 -17.581   3.288  1.00  0.00           H  
ATOM    950 3HD1 LEU A  63     -10.374 -17.091   3.609  1.00  0.00           H  
ATOM    951 1HD2 LEU A  63      -9.948 -14.079   3.055  1.00  0.00           H  
ATOM    952 2HD2 LEU A  63     -10.834 -14.734   4.454  1.00  0.00           H  
ATOM    953 3HD2 LEU A  63      -9.465 -13.626   4.707  1.00  0.00           H  
ATOM    954  N   GLN A  64      -7.246 -16.455   8.356  1.00  0.00           N  
ATOM    955  CA  GLN A  64      -7.231 -16.963   9.722  1.00  0.00           C  
ATOM    956  C   GLN A  64      -6.927 -15.850  10.719  1.00  0.00           C  
ATOM    957  O   GLN A  64      -7.569 -15.753  11.768  1.00  0.00           O  
ATOM    958  CB  GLN A  64      -6.203 -18.088   9.864  1.00  0.00           C  
ATOM    959  CG  GLN A  64      -6.601 -19.386   9.181  1.00  0.00           C  
ATOM    960  CD  GLN A  64      -5.498 -20.426   9.228  1.00  0.00           C  
ATOM    961  OE1 GLN A  64      -4.485 -20.247   9.909  1.00  0.00           O  
ATOM    962  NE2 GLN A  64      -5.689 -21.522   8.503  1.00  0.00           N  
ATOM    963  H   GLN A  64      -6.506 -16.724   7.723  1.00  0.00           H  
ATOM    964  HA  GLN A  64      -8.219 -17.360   9.955  1.00  0.00           H  
ATOM    965 1HB  GLN A  64      -5.250 -17.766   9.444  1.00  0.00           H  
ATOM    966 2HB  GLN A  64      -6.038 -18.301  10.921  1.00  0.00           H  
ATOM    967 1HG  GLN A  64      -7.478 -19.794   9.683  1.00  0.00           H  
ATOM    968 2HG  GLN A  64      -6.831 -19.178   8.136  1.00  0.00           H  
ATOM    969 1HE2 GLN A  64      -4.996 -22.244   8.493  1.00  0.00           H  
ATOM    970 2HE2 GLN A  64      -6.525 -21.626   7.964  1.00  0.00           H  
ATOM    971  N   LEU A  65      -5.960 -15.037  10.325  1.00  0.00           N  
ATOM    972  CA  LEU A  65      -5.596 -13.909  11.173  1.00  0.00           C  
ATOM    973  C   LEU A  65      -6.720 -12.877  11.219  1.00  0.00           C  
ATOM    974  O   LEU A  65      -7.031 -12.339  12.283  1.00  0.00           O  
ATOM    975  CB  LEU A  65      -4.308 -13.252  10.662  1.00  0.00           C  
ATOM    976  CG  LEU A  65      -3.748 -12.119  11.531  1.00  0.00           C  
ATOM    977  CD1 LEU A  65      -3.367 -12.668  12.898  1.00  0.00           C  
ATOM    978  CD2 LEU A  65      -2.546 -11.493  10.838  1.00  0.00           C  
ATOM    979  H   LEU A  65      -5.469 -15.177   9.454  1.00  0.00           H  
ATOM    980  HA  LEU A  65      -5.428 -14.277  12.185  1.00  0.00           H  
ATOM    981 1HB  LEU A  65      -3.538 -14.018  10.579  1.00  0.00           H  
ATOM    982 2HB  LEU A  65      -4.496 -12.846   9.668  1.00  0.00           H  
ATOM    983  HG  LEU A  65      -4.517 -11.360  11.679  1.00  0.00           H  
ATOM    984 1HD1 LEU A  65      -2.969 -11.863  13.516  1.00  0.00           H  
ATOM    985 2HD1 LEU A  65      -4.248 -13.091  13.380  1.00  0.00           H  
ATOM    986 3HD1 LEU A  65      -2.609 -13.443  12.781  1.00  0.00           H  
ATOM    987 1HD2 LEU A  65      -2.149 -10.687  11.454  1.00  0.00           H  
ATOM    988 2HD2 LEU A  65      -1.776 -12.251  10.690  1.00  0.00           H  
ATOM    989 3HD2 LEU A  65      -2.852 -11.093   9.870  1.00  0.00           H  
ATOM    990  N   LYS A  66      -7.292 -12.674  10.019  1.00  0.00           N  
ATOM    991  CA  LYS A  66      -8.419 -11.750   9.914  1.00  0.00           C  
ATOM    992  C   LYS A  66      -9.520 -12.113  10.908  1.00  0.00           C  
ATOM    993  O   LYS A  66      -9.965 -11.266  11.685  1.00  0.00           O  
ATOM    994  CB  LYS A  66      -8.976 -11.742   8.490  1.00  0.00           C  
ATOM    995  CG  LYS A  66     -10.131 -10.774   8.272  1.00  0.00           C  
ATOM    996  CD  LYS A  66     -10.741 -10.946   6.889  1.00  0.00           C  
ATOM    997  CE  LYS A  66     -11.907  -9.990   6.675  1.00  0.00           C  
ATOM    998  NZ  LYS A  66     -13.122 -10.421   7.418  1.00  0.00           N  
ATOM    999  H   LYS A  66      -6.963 -13.145   9.187  1.00  0.00           H  
ATOM   1000  HA  LYS A  66      -8.067 -10.746  10.156  1.00  0.00           H  
ATOM   1001 1HB  LYS A  66      -8.182 -11.479   7.790  1.00  0.00           H  
ATOM   1002 2HB  LYS A  66      -9.324 -12.742   8.230  1.00  0.00           H  
ATOM   1003 1HG  LYS A  66     -10.902 -10.952   9.024  1.00  0.00           H  
ATOM   1004 2HG  LYS A  66      -9.773  -9.751   8.378  1.00  0.00           H  
ATOM   1005 1HD  LYS A  66      -9.982 -10.754   6.129  1.00  0.00           H  
ATOM   1006 2HD  LYS A  66     -11.097 -11.969   6.771  1.00  0.00           H  
ATOM   1007 1HE  LYS A  66     -11.626  -8.994   7.010  1.00  0.00           H  
ATOM   1008 2HE  LYS A  66     -12.145  -9.938   5.612  1.00  0.00           H  
ATOM   1009 1HZ  LYS A  66     -13.871  -9.763   7.249  1.00  0.00           H  
ATOM   1010 2HZ  LYS A  66     -13.403 -11.338   7.100  1.00  0.00           H  
ATOM   1011 3HZ  LYS A  66     -12.919 -10.454   8.407  1.00  0.00           H  
ATOM   1012  N   THR A  67      -9.927 -13.376  10.947  1.00  0.00           N  
ATOM   1013  CA  THR A  67     -11.012 -13.858  11.794  1.00  0.00           C  
ATOM   1014  C   THR A  67     -10.642 -13.739  13.269  1.00  0.00           C  
ATOM   1015  O   THR A  67     -11.423 -13.224  14.071  1.00  0.00           O  
ATOM   1016  CB  THR A  67     -11.369 -15.319  11.463  1.00  0.00           C  
ATOM   1017  OG1 THR A  67     -11.811 -15.409  10.103  1.00  0.00           O  
ATOM   1018  CG2 THR A  67     -12.470 -15.821  12.385  1.00  0.00           C  
ATOM   1019  H   THR A  67      -9.443 -14.029  10.348  1.00  0.00           H  
ATOM   1020  HA  THR A  67     -11.894 -13.244  11.610  1.00  0.00           H  
ATOM   1021  HB  THR A  67     -10.486 -15.946  11.586  1.00  0.00           H  
ATOM   1022  HG1 THR A  67     -11.110 -15.112   9.518  1.00  0.00           H  
ATOM   1023 1HG2 THR A  67     -12.709 -16.855  12.137  1.00  0.00           H  
ATOM   1024 2HG2 THR A  67     -12.133 -15.764  13.420  1.00  0.00           H  
ATOM   1025 3HG2 THR A  67     -13.359 -15.203  12.259  1.00  0.00           H  
ATOM   1026  N   LYS A  68      -9.485 -14.169  13.555  1.00  0.00           N  
ATOM   1027  CA  LYS A  68      -9.053 -14.247  14.947  1.00  0.00           C  
ATOM   1028  C   LYS A  68      -8.993 -12.860  15.583  1.00  0.00           C  
ATOM   1029  O   LYS A  68      -9.396 -12.683  16.735  1.00  0.00           O  
ATOM   1030  CB  LYS A  68      -7.690 -14.934  15.047  1.00  0.00           C  
ATOM   1031  CG  LYS A  68      -7.725 -16.439  14.821  1.00  0.00           C  
ATOM   1032  CD  LYS A  68      -6.325 -17.035  14.847  1.00  0.00           C  
ATOM   1033  CE  LYS A  68      -6.357 -18.537  14.610  1.00  0.00           C  
ATOM   1034  NZ  LYS A  68      -4.991 -19.127  14.587  1.00  0.00           N  
ATOM   1035  H   LYS A  68      -8.850 -14.461  12.826  1.00  0.00           H  
ATOM   1036  HA  LYS A  68      -9.780 -14.842  15.502  1.00  0.00           H  
ATOM   1037 1HB  LYS A  68      -7.010 -14.501  14.313  1.00  0.00           H  
ATOM   1038 2HB  LYS A  68      -7.263 -14.754  16.035  1.00  0.00           H  
ATOM   1039 1HG  LYS A  68      -8.326 -16.911  15.599  1.00  0.00           H  
ATOM   1040 2HG  LYS A  68      -8.183 -16.651  13.855  1.00  0.00           H  
ATOM   1041 1HD  LYS A  68      -5.715 -16.566  14.073  1.00  0.00           H  
ATOM   1042 2HD  LYS A  68      -5.865 -16.839  15.816  1.00  0.00           H  
ATOM   1043 1HE  LYS A  68      -6.934 -19.017  15.399  1.00  0.00           H  
ATOM   1044 2HE  LYS A  68      -6.845 -18.745  13.657  1.00  0.00           H  
ATOM   1045 1HZ  LYS A  68      -5.056 -20.123  14.428  1.00  0.00           H  
ATOM   1046 2HZ  LYS A  68      -4.453 -18.701  13.846  1.00  0.00           H  
ATOM   1047 3HZ  LYS A  68      -4.536 -18.957  15.473  1.00  0.00           H  
ATOM   1048  N   LEU A  69      -8.555 -11.882  14.809  1.00  0.00           N  
ATOM   1049  CA  LEU A  69      -8.405 -10.536  15.351  1.00  0.00           C  
ATOM   1050  C   LEU A  69      -9.720  -9.768  15.270  1.00  0.00           C  
ATOM   1051  O   LEU A  69     -10.011  -8.934  16.130  1.00  0.00           O  
ATOM   1052  CB  LEU A  69      -7.309  -9.776  14.599  1.00  0.00           C  
ATOM   1053  CG  LEU A  69      -5.899 -10.363  14.681  1.00  0.00           C  
ATOM   1054  CD1 LEU A  69      -4.935  -9.547  13.826  1.00  0.00           C  
ATOM   1055  CD2 LEU A  69      -5.423 -10.416  16.128  1.00  0.00           C  
ATOM   1056  H   LEU A  69      -8.320 -12.051  13.841  1.00  0.00           H  
ATOM   1057  HA  LEU A  69      -8.119 -10.615  16.399  1.00  0.00           H  
ATOM   1058 1HB  LEU A  69      -7.580  -9.725  13.546  1.00  0.00           H  
ATOM   1059 2HB  LEU A  69      -7.261  -8.759  14.990  1.00  0.00           H  
ATOM   1060  HG  LEU A  69      -5.901 -11.373  14.272  1.00  0.00           H  
ATOM   1061 1HD1 LEU A  69      -3.936  -9.975  13.893  1.00  0.00           H  
ATOM   1062 2HD1 LEU A  69      -5.267  -9.562  12.787  1.00  0.00           H  
ATOM   1063 3HD1 LEU A  69      -4.913  -8.518  14.184  1.00  0.00           H  
ATOM   1064 1HD2 LEU A  69      -4.418 -10.837  16.166  1.00  0.00           H  
ATOM   1065 2HD2 LEU A  69      -5.410  -9.408  16.544  1.00  0.00           H  
ATOM   1066 3HD2 LEU A  69      -6.101 -11.040  16.711  1.00  0.00           H  
ATOM   1067  N   GLY A  70     -10.563 -10.152  14.347  1.00  0.00           N  
ATOM   1068  CA  GLY A  70     -11.745  -9.353  14.074  1.00  0.00           C  
ATOM   1069  C   GLY A  70     -11.449  -8.110  13.255  1.00  0.00           C  
ATOM   1070  O   GLY A  70     -11.926  -7.019  13.576  1.00  0.00           O  
ATOM   1071  H   GLY A  70     -10.408 -10.999  13.818  1.00  0.00           H  
ATOM   1072 1HA  GLY A  70     -12.478  -9.957  13.538  1.00  0.00           H  
ATOM   1073 2HA  GLY A  70     -12.205  -9.050  15.014  1.00  0.00           H  
ATOM   1074  N   VAL A  71     -10.515  -8.226  12.240  1.00  0.00           N  
ATOM   1075  CA  VAL A  71     -10.066  -7.059  11.490  1.00  0.00           C  
ATOM   1076  C   VAL A  71     -10.409  -7.231  10.012  1.00  0.00           C  
ATOM   1077  O   VAL A  71     -10.926  -8.274   9.605  1.00  0.00           O  
ATOM   1078  CB  VAL A  71      -8.548  -6.858  11.651  1.00  0.00           C  
ATOM   1079  CG1 VAL A  71      -8.195  -6.611  13.110  1.00  0.00           C  
ATOM   1080  CG2 VAL A  71      -7.806  -8.073  11.115  1.00  0.00           C  
ATOM   1081  H   VAL A  71     -10.133  -9.133  12.013  1.00  0.00           H  
ATOM   1082  HA  VAL A  71     -10.592  -6.182  11.869  1.00  0.00           H  
ATOM   1083  HB  VAL A  71      -8.246  -5.972  11.093  1.00  0.00           H  
ATOM   1084 1HG1 VAL A  71      -7.119  -6.471  13.206  1.00  0.00           H  
ATOM   1085 2HG1 VAL A  71      -8.710  -5.716  13.462  1.00  0.00           H  
ATOM   1086 3HG1 VAL A  71      -8.504  -7.467  13.709  1.00  0.00           H  
ATOM   1087 1HG2 VAL A  71      -6.733  -7.923  11.232  1.00  0.00           H  
ATOM   1088 2HG2 VAL A  71      -8.111  -8.960  11.670  1.00  0.00           H  
ATOM   1089 3HG2 VAL A  71      -8.041  -8.206  10.060  1.00  0.00           H  
ATOM   1090  N   SER A  72     -10.027  -6.156   9.297  1.00  0.00           N  
ATOM   1091  CA  SER A  72     -10.226  -6.228   7.853  1.00  0.00           C  
ATOM   1092  C   SER A  72      -9.151  -7.080   7.189  1.00  0.00           C  
ATOM   1093  O   SER A  72      -8.172  -7.465   7.831  1.00  0.00           O  
ATOM   1094  CB  SER A  72     -10.220  -4.835   7.255  1.00  0.00           C  
ATOM   1095  OG  SER A  72      -8.926  -4.297   7.247  1.00  0.00           O  
ATOM   1096  H   SER A  72      -9.620  -5.322   9.695  1.00  0.00           H  
ATOM   1097  HA  SER A  72     -11.194  -6.693   7.661  1.00  0.00           H  
ATOM   1098 1HB  SER A  72     -10.606  -4.874   6.236  1.00  0.00           H  
ATOM   1099 2HB  SER A  72     -10.881  -4.189   7.830  1.00  0.00           H  
ATOM   1100  HG  SER A  72      -9.007  -3.417   6.872  1.00  0.00           H  
ATOM   1101  N   LEU A  73      -9.364  -7.454   5.904  1.00  0.00           N  
ATOM   1102  CA  LEU A  73      -8.404  -8.254   5.149  1.00  0.00           C  
ATOM   1103  C   LEU A  73      -7.087  -7.505   4.977  1.00  0.00           C  
ATOM   1104  O   LEU A  73      -6.015  -8.065   5.215  1.00  0.00           O  
ATOM   1105  CB  LEU A  73      -8.979  -8.616   3.774  1.00  0.00           C  
ATOM   1106  CG  LEU A  73      -8.053  -9.425   2.858  1.00  0.00           C  
ATOM   1107  CD1 LEU A  73      -7.705 -10.748   3.526  1.00  0.00           C  
ATOM   1108  CD2 LEU A  73      -8.736  -9.652   1.517  1.00  0.00           C  
ATOM   1109  H   LEU A  73     -10.221  -7.162   5.457  1.00  0.00           H  
ATOM   1110  HA  LEU A  73      -8.208  -9.172   5.703  1.00  0.00           H  
ATOM   1111 1HB  LEU A  73      -9.889  -9.195   3.920  1.00  0.00           H  
ATOM   1112 2HB  LEU A  73      -9.239  -7.695   3.252  1.00  0.00           H  
ATOM   1113  HG  LEU A  73      -7.124  -8.876   2.703  1.00  0.00           H  
ATOM   1114 1HD1 LEU A  73      -7.047 -11.323   2.875  1.00  0.00           H  
ATOM   1115 2HD1 LEU A  73      -7.201 -10.556   4.473  1.00  0.00           H  
ATOM   1116 3HD1 LEU A  73      -8.618 -11.314   3.709  1.00  0.00           H  
ATOM   1117 1HD2 LEU A  73      -8.077 -10.227   0.866  1.00  0.00           H  
ATOM   1118 2HD2 LEU A  73      -9.664 -10.203   1.671  1.00  0.00           H  
ATOM   1119 3HD2 LEU A  73      -8.956  -8.691   1.054  1.00  0.00           H  
ATOM   1120  N   GLU A  74      -7.199  -6.178   4.714  1.00  0.00           N  
ATOM   1121  CA  GLU A  74      -6.006  -5.363   4.497  1.00  0.00           C  
ATOM   1122  C   GLU A  74      -5.156  -5.283   5.762  1.00  0.00           C  
ATOM   1123  O   GLU A  74      -3.929  -5.383   5.698  1.00  0.00           O  
ATOM   1124  CB  GLU A  74      -6.397  -3.955   4.043  1.00  0.00           C  
ATOM   1125  CG  GLU A  74      -7.109  -3.903   2.698  1.00  0.00           C  
ATOM   1126  CD  GLU A  74      -8.573  -4.228   2.799  1.00  0.00           C  
ATOM   1127  OE1 GLU A  74      -9.028  -4.503   3.883  1.00  0.00           O  
ATOM   1128  OE2 GLU A  74      -9.238  -4.199   1.790  1.00  0.00           O  
ATOM   1129  H   GLU A  74      -8.108  -5.741   4.665  1.00  0.00           H  
ATOM   1130  HA  GLU A  74      -5.403  -5.832   3.719  1.00  0.00           H  
ATOM   1131 1HB  GLU A  74      -7.053  -3.502   4.786  1.00  0.00           H  
ATOM   1132 2HB  GLU A  74      -5.503  -3.334   3.973  1.00  0.00           H  
ATOM   1133 1HG  GLU A  74      -6.997  -2.903   2.279  1.00  0.00           H  
ATOM   1134 2HG  GLU A  74      -6.630  -4.608   2.020  1.00  0.00           H  
ATOM   1135  N   GLU A  75      -5.889  -5.172   6.854  1.00  0.00           N  
ATOM   1136  CA  GLU A  75      -5.179  -5.044   8.125  1.00  0.00           C  
ATOM   1137  C   GLU A  75      -4.435  -6.331   8.469  1.00  0.00           C  
ATOM   1138  O   GLU A  75      -3.271  -6.294   8.876  1.00  0.00           O  
ATOM   1139  CB  GLU A  75      -6.154  -4.689   9.249  1.00  0.00           C  
ATOM   1140  CG  GLU A  75      -6.686  -3.264   9.194  1.00  0.00           C  
ATOM   1141  CD  GLU A  75      -7.780  -3.009  10.194  1.00  0.00           C  
ATOM   1142  OE1 GLU A  75      -8.564  -3.898  10.428  1.00  0.00           O  
ATOM   1143  OE2 GLU A  75      -7.832  -1.925  10.724  1.00  0.00           O  
ATOM   1144  H   GLU A  75      -6.899  -5.171   6.853  1.00  0.00           H  
ATOM   1145  HA  GLU A  75      -4.444  -4.246   8.023  1.00  0.00           H  
ATOM   1146 1HB  GLU A  75      -7.008  -5.367   9.217  1.00  0.00           H  
ATOM   1147 2HB  GLU A  75      -5.664  -4.826  10.213  1.00  0.00           H  
ATOM   1148 1HG  GLU A  75      -5.866  -2.574   9.387  1.00  0.00           H  
ATOM   1149 2HG  GLU A  75      -7.063  -3.067   8.192  1.00  0.00           H  
ATOM   1150  N   ALA A  76      -5.101  -7.436   8.234  1.00  0.00           N  
ATOM   1151  CA  ALA A  76      -4.481  -8.738   8.472  1.00  0.00           C  
ATOM   1152  C   ALA A  76      -3.256  -8.934   7.582  1.00  0.00           C  
ATOM   1153  O   ALA A  76      -2.212  -9.399   8.045  1.00  0.00           O  
ATOM   1154  CB  ALA A  76      -5.491  -9.859   8.235  1.00  0.00           C  
ATOM   1155  H   ALA A  76      -6.048  -7.398   7.885  1.00  0.00           H  
ATOM   1156  HA  ALA A  76      -4.154  -8.772   9.511  1.00  0.00           H  
ATOM   1157 1HB  ALA A  76      -5.015 -10.823   8.416  1.00  0.00           H  
ATOM   1158 2HB  ALA A  76      -6.335  -9.738   8.914  1.00  0.00           H  
ATOM   1159 3HB  ALA A  76      -5.845  -9.818   7.206  1.00  0.00           H  
ATOM   1160  N   LEU A  77      -3.361  -8.534   6.348  1.00  0.00           N  
ATOM   1161  CA  LEU A  77      -2.254  -8.684   5.411  1.00  0.00           C  
ATOM   1162  C   LEU A  77      -1.083  -7.790   5.810  1.00  0.00           C  
ATOM   1163  O   LEU A  77       0.076  -8.204   5.726  1.00  0.00           O  
ATOM   1164  CB  LEU A  77      -2.705  -8.349   3.988  1.00  0.00           C  
ATOM   1165  CG  LEU A  77      -3.646  -9.355   3.323  1.00  0.00           C  
ATOM   1166  CD1 LEU A  77      -4.302  -8.733   2.092  1.00  0.00           C  
ATOM   1167  CD2 LEU A  77      -2.894 -10.626   2.948  1.00  0.00           C  
ATOM   1168  H   LEU A  77      -4.222  -8.115   6.028  1.00  0.00           H  
ATOM   1169  HA  LEU A  77      -1.918  -9.720   5.436  1.00  0.00           H  
ATOM   1170 1HB  LEU A  77      -3.216  -7.387   4.003  1.00  0.00           H  
ATOM   1171 2HB  LEU A  77      -1.823  -8.260   3.355  1.00  0.00           H  
ATOM   1172  HG  LEU A  77      -4.452  -9.610   4.011  1.00  0.00           H  
ATOM   1173 1HD1 LEU A  77      -4.969  -9.460   1.629  1.00  0.00           H  
ATOM   1174 2HD1 LEU A  77      -4.875  -7.854   2.391  1.00  0.00           H  
ATOM   1175 3HD1 LEU A  77      -3.532  -8.440   1.379  1.00  0.00           H  
ATOM   1176 1HD2 LEU A  77      -3.581 -11.330   2.476  1.00  0.00           H  
ATOM   1177 2HD2 LEU A  77      -2.090 -10.382   2.254  1.00  0.00           H  
ATOM   1178 3HD2 LEU A  77      -2.473 -11.077   3.847  1.00  0.00           H  
ATOM   1179  N   ALA A  78      -1.384  -6.633   6.212  1.00  0.00           N  
ATOM   1180  CA  ALA A  78      -0.336  -5.699   6.616  1.00  0.00           C  
ATOM   1181  C   ALA A  78       0.402  -6.204   7.853  1.00  0.00           C  
ATOM   1182  O   ALA A  78       1.612  -6.009   7.985  1.00  0.00           O  
ATOM   1183  CB  ALA A  78      -0.925  -4.321   6.876  1.00  0.00           C  
ATOM   1184  H   ALA A  78      -2.349  -6.340   6.259  1.00  0.00           H  
ATOM   1185  HA  ALA A  78       0.384  -5.625   5.802  1.00  0.00           H  
ATOM   1186 1HB  ALA A  78      -0.132  -3.637   7.176  1.00  0.00           H  
ATOM   1187 2HB  ALA A  78      -1.399  -3.950   5.966  1.00  0.00           H  
ATOM   1188 3HB  ALA A  78      -1.667  -4.387   7.670  1.00  0.00           H  
ATOM   1189  N   ILE A  79      -0.264  -6.871   8.751  1.00  0.00           N  
ATOM   1190  CA  ILE A  79       0.336  -7.440   9.954  1.00  0.00           C  
ATOM   1191  C   ILE A  79       1.287  -8.573   9.571  1.00  0.00           C  
ATOM   1192  O   ILE A  79       2.424  -8.624  10.046  1.00  0.00           O  
ATOM   1193  CB  ILE A  79      -0.741  -7.964  10.921  1.00  0.00           C  
ATOM   1194  CG1 ILE A  79      -1.551  -6.800  11.499  1.00  0.00           C  
ATOM   1195  CG2 ILE A  79      -0.104  -8.779  12.036  1.00  0.00           C  
ATOM   1196  CD1 ILE A  79      -2.841  -7.225  12.164  1.00  0.00           C  
ATOM   1197  H   ILE A  79      -1.253  -6.993   8.589  1.00  0.00           H  
ATOM   1198  HA  ILE A  79       0.910  -6.661  10.456  1.00  0.00           H  
ATOM   1199  HB  ILE A  79      -1.442  -8.596  10.377  1.00  0.00           H  
ATOM   1200 1HG1 ILE A  79      -0.948  -6.266  12.233  1.00  0.00           H  
ATOM   1201 2HG1 ILE A  79      -1.795  -6.096  10.703  1.00  0.00           H  
ATOM   1202 1HG2 ILE A  79      -0.880  -9.141  12.710  1.00  0.00           H  
ATOM   1203 2HG2 ILE A  79       0.428  -9.627  11.607  1.00  0.00           H  
ATOM   1204 3HG2 ILE A  79       0.596  -8.153  12.590  1.00  0.00           H  
ATOM   1205 1HD1 ILE A  79      -3.358  -6.345  12.549  1.00  0.00           H  
ATOM   1206 2HD1 ILE A  79      -3.476  -7.731  11.437  1.00  0.00           H  
ATOM   1207 3HD1 ILE A  79      -2.619  -7.903  12.987  1.00  0.00           H  
ATOM   1208  N   LEU A  80       0.805  -9.428   8.680  1.00  0.00           N  
ATOM   1209  CA  LEU A  80       1.654 -10.539   8.260  1.00  0.00           C  
ATOM   1210  C   LEU A  80       2.917 -10.027   7.574  1.00  0.00           C  
ATOM   1211  O   LEU A  80       4.020 -10.499   7.862  1.00  0.00           O  
ATOM   1212  CB  LEU A  80       0.886 -11.466   7.310  1.00  0.00           C  
ATOM   1213  CG  LEU A  80      -0.274 -12.249   7.938  1.00  0.00           C  
ATOM   1214  CD1 LEU A  80      -1.107 -12.893   6.837  1.00  0.00           C  
ATOM   1215  CD2 LEU A  80       0.278 -13.297   8.891  1.00  0.00           C  
ATOM   1216  H   LEU A  80      -0.120  -9.339   8.286  1.00  0.00           H  
ATOM   1217  HA  LEU A  80       1.950 -11.103   9.144  1.00  0.00           H  
ATOM   1218 1HB  LEU A  80       0.480 -10.869   6.495  1.00  0.00           H  
ATOM   1219 2HB  LEU A  80       1.585 -12.190   6.889  1.00  0.00           H  
ATOM   1220  HG  LEU A  80      -0.920 -11.563   8.486  1.00  0.00           H  
ATOM   1221 1HD1 LEU A  80      -1.931 -13.450   7.283  1.00  0.00           H  
ATOM   1222 2HD1 LEU A  80      -1.505 -12.119   6.182  1.00  0.00           H  
ATOM   1223 3HD1 LEU A  80      -0.482 -13.573   6.260  1.00  0.00           H  
ATOM   1224 1HD2 LEU A  80      -0.547 -13.853   9.338  1.00  0.00           H  
ATOM   1225 2HD2 LEU A  80       0.923 -13.984   8.344  1.00  0.00           H  
ATOM   1226 3HD2 LEU A  80       0.853 -12.808   9.678  1.00  0.00           H  
ATOM   1227  N   SER A  81       2.697  -9.064   6.801  1.00  0.00           N  
ATOM   1228  CA  SER A  81       3.837  -8.469   6.110  1.00  0.00           C  
ATOM   1229  C   SER A  81       4.782  -7.785   7.092  1.00  0.00           C  
ATOM   1230  O   SER A  81       5.994  -8.002   7.048  1.00  0.00           O  
ATOM   1231  CB  SER A  81       3.357  -7.470   5.076  1.00  0.00           C  
ATOM   1232  OG  SER A  81       4.437  -6.897   4.392  1.00  0.00           O  
ATOM   1233  H   SER A  81       1.773  -8.687   6.639  1.00  0.00           H  
ATOM   1234  HA  SER A  81       4.388  -9.264   5.607  1.00  0.00           H  
ATOM   1235 1HB  SER A  81       2.697  -7.969   4.367  1.00  0.00           H  
ATOM   1236 2HB  SER A  81       2.778  -6.688   5.567  1.00  0.00           H  
ATOM   1237  HG  SER A  81       4.057  -6.253   3.789  1.00  0.00           H  
ATOM   1238  N   ALA A  82       4.233  -7.067   7.946  1.00  0.00           N  
ATOM   1239  CA  ALA A  82       5.039  -6.350   8.931  1.00  0.00           C  
ATOM   1240  C   ALA A  82       5.837  -7.320   9.796  1.00  0.00           C  
ATOM   1241  O   ALA A  82       7.008  -7.075  10.096  1.00  0.00           O  
ATOM   1242  CB  ALA A  82       4.153  -5.467   9.804  1.00  0.00           C  
ATOM   1243  H   ALA A  82       3.228  -6.970   7.969  1.00  0.00           H  
ATOM   1244  HA  ALA A  82       5.746  -5.718   8.394  1.00  0.00           H  
ATOM   1245 1HB  ALA A  82       4.769  -4.940  10.532  1.00  0.00           H  
ATOM   1246 2HB  ALA A  82       3.631  -4.742   9.178  1.00  0.00           H  
ATOM   1247 3HB  ALA A  82       3.425  -6.086  10.326  1.00  0.00           H  
ATOM   1248  N   ALA A  83       5.194  -8.399  10.165  1.00  0.00           N  
ATOM   1249  CA  ALA A  83       5.843  -9.376  11.035  1.00  0.00           C  
ATOM   1250  C   ALA A  83       7.120  -9.917  10.396  1.00  0.00           C  
ATOM   1251  O   ALA A  83       8.175  -9.949  11.032  1.00  0.00           O  
ATOM   1252  CB  ALA A  83       4.886 -10.522  11.356  1.00  0.00           C  
ATOM   1253  H   ALA A  83       4.248  -8.568   9.855  1.00  0.00           H  
ATOM   1254  HA  ALA A  83       6.116  -8.874  11.963  1.00  0.00           H  
ATOM   1255 1HB  ALA A  83       5.384 -11.241  12.005  1.00  0.00           H  
ATOM   1256 2HB  ALA A  83       4.003 -10.129  11.860  1.00  0.00           H  
ATOM   1257 3HB  ALA A  83       4.586 -11.015  10.432  1.00  0.00           H  
ATOM   1258  N   ALA A  84       7.054 -10.321   9.189  1.00  0.00           N  
ATOM   1259  CA  ALA A  84       8.197 -10.891   8.477  1.00  0.00           C  
ATOM   1260  C   ALA A  84       9.289  -9.845   8.267  1.00  0.00           C  
ATOM   1261  O   ALA A  84      10.453 -10.078   8.603  1.00  0.00           O  
ATOM   1262  CB  ALA A  84       7.753 -11.468   7.134  1.00  0.00           C  
ATOM   1263  H   ALA A  84       6.168 -10.239   8.711  1.00  0.00           H  
ATOM   1264  HA  ALA A  84       8.611 -11.692   9.088  1.00  0.00           H  
ATOM   1265 1HB  ALA A  84       8.615 -11.888   6.617  1.00  0.00           H  
ATOM   1266 2HB  ALA A  84       7.013 -12.251   7.303  1.00  0.00           H  
ATOM   1267 3HB  ALA A  84       7.314 -10.679   6.526  1.00  0.00           H  
ATOM   1268  N   GLN A  85       8.954  -8.711   7.871  1.00  0.00           N  
ATOM   1269  CA  GLN A  85       9.938  -7.694   7.514  1.00  0.00           C  
ATOM   1270  C   GLN A  85      10.589  -7.098   8.760  1.00  0.00           C  
ATOM   1271  O   GLN A  85      11.760  -6.715   8.731  1.00  0.00           O  
ATOM   1272  CB  GLN A  85       9.286  -6.587   6.682  1.00  0.00           C  
ATOM   1273  CG  GLN A  85       8.815  -7.034   5.310  1.00  0.00           C  
ATOM   1274  CD  GLN A  85       9.966  -7.435   4.406  1.00  0.00           C  
ATOM   1275  OE1 GLN A  85      10.890  -6.653   4.170  1.00  0.00           O  
ATOM   1276  NE2 GLN A  85       9.916  -8.660   3.895  1.00  0.00           N  
ATOM   1277  H   GLN A  85       7.970  -8.492   7.795  1.00  0.00           H  
ATOM   1278  HA  GLN A  85      10.721  -8.166   6.921  1.00  0.00           H  
ATOM   1279 1HB  GLN A  85       8.425  -6.187   7.219  1.00  0.00           H  
ATOM   1280 2HB  GLN A  85       9.994  -5.769   6.546  1.00  0.00           H  
ATOM   1281 1HG  GLN A  85       8.155  -7.894   5.425  1.00  0.00           H  
ATOM   1282 2HG  GLN A  85       8.279  -6.212   4.835  1.00  0.00           H  
ATOM   1283 1HE2 GLN A  85      10.647  -8.981   3.292  1.00  0.00           H  
ATOM   1284 2HE2 GLN A  85       9.148  -9.262   4.112  1.00  0.00           H  
ATOM   1285  N   LEU A  86       9.845  -7.042   9.809  1.00  0.00           N  
ATOM   1286  CA  LEU A  86      10.349  -6.446  11.042  1.00  0.00           C  
ATOM   1287  C   LEU A  86      11.263  -7.417  11.781  1.00  0.00           C  
ATOM   1288  O   LEU A  86      12.002  -7.017  12.683  1.00  0.00           O  
ATOM   1289  CB  LEU A  86       9.184  -6.035  11.951  1.00  0.00           C  
ATOM   1290  CG  LEU A  86       9.552  -5.146  13.145  1.00  0.00           C  
ATOM   1291  CD1 LEU A  86      10.085  -3.812  12.640  1.00  0.00           C  
ATOM   1292  CD2 LEU A  86       8.329  -4.947  14.027  1.00  0.00           C  
ATOM   1293  H   LEU A  86       8.905  -7.411   9.789  1.00  0.00           H  
ATOM   1294  HA  LEU A  86      10.929  -5.558  10.785  1.00  0.00           H  
ATOM   1295 1HB  LEU A  86       8.449  -5.499  11.353  1.00  0.00           H  
ATOM   1296 2HB  LEU A  86       8.714  -6.938  12.342  1.00  0.00           H  
ATOM   1297  HG  LEU A  86      10.344  -5.623  13.724  1.00  0.00           H  
ATOM   1298 1HD1 LEU A  86      10.346  -3.180  13.488  1.00  0.00           H  
ATOM   1299 2HD1 LEU A  86      10.971  -3.982  12.028  1.00  0.00           H  
ATOM   1300 3HD1 LEU A  86       9.320  -3.318  12.043  1.00  0.00           H  
ATOM   1301 1HD2 LEU A  86       8.590  -4.316  14.876  1.00  0.00           H  
ATOM   1302 2HD2 LEU A  86       7.538  -4.469  13.449  1.00  0.00           H  
ATOM   1303 3HD2 LEU A  86       7.980  -5.915  14.388  1.00  0.00           H  
ATOM   1304  N   GLY A  87      11.249  -8.712  11.281  1.00  0.00           N  
ATOM   1305  CA  GLY A  87      12.032  -9.725  11.971  1.00  0.00           C  
ATOM   1306  C   GLY A  87      11.387 -10.200  13.261  1.00  0.00           C  
ATOM   1307  O   GLY A  87      12.076 -10.425  14.258  1.00  0.00           O  
ATOM   1308  H   GLY A  87      10.718  -8.975  10.462  1.00  0.00           H  
ATOM   1309 1HA  GLY A  87      12.177 -10.583  11.315  1.00  0.00           H  
ATOM   1310 2HA  GLY A  87      13.020  -9.325  12.201  1.00  0.00           H  
ATOM   1311  N   THR A  88      10.021 -10.188  13.321  1.00  0.00           N  
ATOM   1312  CA  THR A  88       9.271 -10.575  14.510  1.00  0.00           C  
ATOM   1313  C   THR A  88       8.242 -11.648  14.173  1.00  0.00           C  
ATOM   1314  O   THR A  88       8.140 -12.081  13.023  1.00  0.00           O  
ATOM   1315  CB  THR A  88       8.568  -9.361  15.146  1.00  0.00           C  
ATOM   1316  OG1 THR A  88       7.500  -8.925  14.295  1.00  0.00           O  
ATOM   1317  CG2 THR A  88       9.553  -8.218  15.344  1.00  0.00           C  
ATOM   1318  H   THR A  88       9.517  -9.892  12.496  1.00  0.00           H  
ATOM   1319  HA  THR A  88       9.969 -10.986  15.240  1.00  0.00           H  
ATOM   1320  HB  THR A  88       8.152  -9.646  16.112  1.00  0.00           H  
ATOM   1321  HG1 THR A  88       6.735  -9.489  14.428  1.00  0.00           H  
ATOM   1322 1HG2 THR A  88       9.039  -7.369  15.794  1.00  0.00           H  
ATOM   1323 2HG2 THR A  88      10.360  -8.543  15.999  1.00  0.00           H  
ATOM   1324 3HG2 THR A  88       9.965  -7.923  14.380  1.00  0.00           H  
ATOM   1325  N   THR A  89       7.524 -12.124  15.179  1.00  0.00           N  
ATOM   1326  CA  THR A  89       6.422 -13.050  14.945  1.00  0.00           C  
ATOM   1327  C   THR A  89       5.146 -12.293  14.591  1.00  0.00           C  
ATOM   1328  O   THR A  89       5.104 -11.063  14.671  1.00  0.00           O  
ATOM   1329  CB  THR A  89       6.174 -13.943  16.175  1.00  0.00           C  
ATOM   1330  OG1 THR A  89       5.661 -13.147  17.251  1.00  0.00           O  
ATOM   1331  CG2 THR A  89       7.464 -14.615  16.616  1.00  0.00           C  
ATOM   1332  H   THR A  89       7.740 -11.845  16.126  1.00  0.00           H  
ATOM   1333  HA  THR A  89       6.684 -13.694  14.105  1.00  0.00           H  
ATOM   1334  HB  THR A  89       5.439 -14.708  15.926  1.00  0.00           H  
ATOM   1335  HG1 THR A  89       5.325 -13.722  17.943  1.00  0.00           H  
ATOM   1336 1HG2 THR A  89       7.270 -15.242  17.486  1.00  0.00           H  
ATOM   1337 2HG2 THR A  89       7.851 -15.230  15.804  1.00  0.00           H  
ATOM   1338 3HG2 THR A  89       8.200 -13.853  16.876  1.00  0.00           H  
ATOM   1339  N   VAL A  90       4.083 -13.009  14.140  1.00  0.00           N  
ATOM   1340  CA  VAL A  90       2.784 -12.433  13.805  1.00  0.00           C  
ATOM   1341  C   VAL A  90       2.135 -11.855  15.061  1.00  0.00           C  
ATOM   1342  O   VAL A  90       1.657 -10.718  15.053  1.00  0.00           O  
ATOM   1343  CB  VAL A  90       1.861 -13.498  13.185  1.00  0.00           C  
ATOM   1344  CG1 VAL A  90       0.459 -12.939  12.992  1.00  0.00           C  
ATOM   1345  CG2 VAL A  90       2.438 -13.976  11.862  1.00  0.00           C  
ATOM   1346  H   VAL A  90       4.220 -14.005  14.037  1.00  0.00           H  
ATOM   1347  HA  VAL A  90       2.939 -11.624  13.090  1.00  0.00           H  
ATOM   1348  HB  VAL A  90       1.780 -14.339  13.873  1.00  0.00           H  
ATOM   1349 1HG1 VAL A  90      -0.181 -13.705  12.553  1.00  0.00           H  
ATOM   1350 2HG1 VAL A  90       0.051 -12.637  13.956  1.00  0.00           H  
ATOM   1351 3HG1 VAL A  90       0.498 -12.077  12.327  1.00  0.00           H  
ATOM   1352 1HG2 VAL A  90       1.780 -14.730  11.429  1.00  0.00           H  
ATOM   1353 2HG2 VAL A  90       2.525 -13.132  11.176  1.00  0.00           H  
ATOM   1354 3HG2 VAL A  90       3.424 -14.410  12.029  1.00  0.00           H  
ATOM   1355  N   GLU A  91       2.225 -12.575  16.121  1.00  0.00           N  
ATOM   1356  CA  GLU A  91       1.630 -12.144  17.382  1.00  0.00           C  
ATOM   1357  C   GLU A  91       2.271 -10.853  17.883  1.00  0.00           C  
ATOM   1358  O   GLU A  91       1.579  -9.963  18.381  1.00  0.00           O  
ATOM   1359  CB  GLU A  91       1.771 -13.239  18.441  1.00  0.00           C  
ATOM   1360  CG  GLU A  91       1.013 -14.521  18.124  1.00  0.00           C  
ATOM   1361  CD  GLU A  91       1.725 -15.391  17.127  1.00  0.00           C  
ATOM   1362  OE1 GLU A  91       2.828 -15.063  16.760  1.00  0.00           O  
ATOM   1363  OE2 GLU A  91       1.166 -16.386  16.730  1.00  0.00           O  
ATOM   1364  H   GLU A  91       2.716 -13.457  16.084  1.00  0.00           H  
ATOM   1365  HA  GLU A  91       0.571 -11.946  17.215  1.00  0.00           H  
ATOM   1366 1HB  GLU A  91       2.825 -13.495  18.561  1.00  0.00           H  
ATOM   1367 2HB  GLU A  91       1.413 -12.867  19.401  1.00  0.00           H  
ATOM   1368 1HG  GLU A  91       0.873 -15.085  19.047  1.00  0.00           H  
ATOM   1369 2HG  GLU A  91       0.028 -14.262  17.737  1.00  0.00           H  
ATOM   1370  N   GLU A  92       3.581 -10.788  17.712  1.00  0.00           N  
ATOM   1371  CA  GLU A  92       4.284  -9.567  18.096  1.00  0.00           C  
ATOM   1372  C   GLU A  92       3.876  -8.394  17.210  1.00  0.00           C  
ATOM   1373  O   GLU A  92       3.691  -7.277  17.695  1.00  0.00           O  
ATOM   1374  CB  GLU A  92       5.798  -9.776  18.017  1.00  0.00           C  
ATOM   1375  CG  GLU A  92       6.372 -10.651  19.122  1.00  0.00           C  
ATOM   1376  CD  GLU A  92       7.840 -10.922  18.952  1.00  0.00           C  
ATOM   1377  OE1 GLU A  92       8.248 -11.211  17.852  1.00  0.00           O  
ATOM   1378  OE2 GLU A  92       8.556 -10.842  19.923  1.00  0.00           O  
ATOM   1379  H   GLU A  92       4.107 -11.558  17.325  1.00  0.00           H  
ATOM   1380  HA  GLU A  92       4.013  -9.320  19.123  1.00  0.00           H  
ATOM   1381 1HB  GLU A  92       6.052 -10.235  17.061  1.00  0.00           H  
ATOM   1382 2HB  GLU A  92       6.302  -8.811  18.059  1.00  0.00           H  
ATOM   1383 1HG  GLU A  92       6.214 -10.157  20.081  1.00  0.00           H  
ATOM   1384 2HG  GLU A  92       5.831 -11.597  19.139  1.00  0.00           H  
ATOM   1385  N   ALA A  93       3.727  -8.647  15.952  1.00  0.00           N  
ATOM   1386  CA  ALA A  93       3.281  -7.607  15.029  1.00  0.00           C  
ATOM   1387  C   ALA A  93       1.877  -7.126  15.386  1.00  0.00           C  
ATOM   1388  O   ALA A  93       1.574  -5.936  15.265  1.00  0.00           O  
ATOM   1389  CB  ALA A  93       3.315  -8.121  13.592  1.00  0.00           C  
ATOM   1390  H   ALA A  93       3.919  -9.573  15.596  1.00  0.00           H  
ATOM   1391  HA  ALA A  93       3.963  -6.761  15.117  1.00  0.00           H  
ATOM   1392 1HB  ALA A  93       2.980  -7.334  12.916  1.00  0.00           H  
ATOM   1393 2HB  ALA A  93       4.333  -8.412  13.334  1.00  0.00           H  
ATOM   1394 3HB  ALA A  93       2.657  -8.984  13.499  1.00  0.00           H  
ATOM   1395  N   VAL A  94       1.012  -8.009  15.844  1.00  0.00           N  
ATOM   1396  CA  VAL A  94      -0.341  -7.662  16.267  1.00  0.00           C  
ATOM   1397  C   VAL A  94      -0.280  -6.737  17.482  1.00  0.00           C  
ATOM   1398  O   VAL A  94      -0.921  -5.683  17.500  1.00  0.00           O  
ATOM   1399  CB  VAL A  94      -1.142  -8.929  16.617  1.00  0.00           C  
ATOM   1400  CG1 VAL A  94      -2.449  -8.560  17.304  1.00  0.00           C  
ATOM   1401  CG2 VAL A  94      -1.407  -9.739  15.357  1.00  0.00           C  
ATOM   1402  H   VAL A  94       1.313  -8.972  15.900  1.00  0.00           H  
ATOM   1403  HA  VAL A  94      -0.834  -7.134  15.449  1.00  0.00           H  
ATOM   1404  HB  VAL A  94      -0.567  -9.529  17.321  1.00  0.00           H  
ATOM   1405 1HG1 VAL A  94      -3.003  -9.468  17.544  1.00  0.00           H  
ATOM   1406 2HG1 VAL A  94      -2.235  -8.012  18.222  1.00  0.00           H  
ATOM   1407 3HG1 VAL A  94      -3.046  -7.936  16.639  1.00  0.00           H  
ATOM   1408 1HG2 VAL A  94      -1.974 -10.634  15.611  1.00  0.00           H  
ATOM   1409 2HG2 VAL A  94      -1.977  -9.136  14.649  1.00  0.00           H  
ATOM   1410 3HG2 VAL A  94      -0.458 -10.027  14.904  1.00  0.00           H  
ATOM   1411  N   ASN A  95       0.509  -7.151  18.436  1.00  0.00           N  
ATOM   1412  CA  ASN A  95       0.606  -6.363  19.660  1.00  0.00           C  
ATOM   1413  C   ASN A  95       1.234  -4.996  19.398  1.00  0.00           C  
ATOM   1414  O   ASN A  95       0.759  -3.981  19.909  1.00  0.00           O  
ATOM   1415  CB  ASN A  95       1.393  -7.118  20.716  1.00  0.00           C  
ATOM   1416  CG  ASN A  95       0.619  -8.265  21.303  1.00  0.00           C  
ATOM   1417  OD1 ASN A  95      -0.615  -8.297  21.235  1.00  0.00           O  
ATOM   1418  ND2 ASN A  95       1.320  -9.208  21.879  1.00  0.00           N  
ATOM   1419  H   ASN A  95       1.054  -7.998  18.352  1.00  0.00           H  
ATOM   1420  HA  ASN A  95      -0.401  -6.189  20.040  1.00  0.00           H  
ATOM   1421 1HB  ASN A  95       2.314  -7.503  20.277  1.00  0.00           H  
ATOM   1422 2HB  ASN A  95       1.673  -6.435  21.518  1.00  0.00           H  
ATOM   1423 1HD2 ASN A  95       0.858  -9.996  22.287  1.00  0.00           H  
ATOM   1424 2HD2 ASN A  95       2.317  -9.141  21.911  1.00  0.00           H  
ATOM   1425  N   ARG A  96       2.192  -5.032  18.562  1.00  0.00           N  
ATOM   1426  CA  ARG A  96       2.842  -3.768  18.231  1.00  0.00           C  
ATOM   1427  C   ARG A  96       1.900  -2.854  17.455  1.00  0.00           C  
ATOM   1428  O   ARG A  96       1.819  -1.656  17.732  1.00  0.00           O  
ATOM   1429  CB  ARG A  96       4.100  -4.011  17.411  1.00  0.00           C  
ATOM   1430  CG  ARG A  96       5.271  -4.587  18.192  1.00  0.00           C  
ATOM   1431  CD  ARG A  96       6.430  -4.876  17.308  1.00  0.00           C  
ATOM   1432  NE  ARG A  96       7.529  -5.487  18.039  1.00  0.00           N  
ATOM   1433  CZ  ARG A  96       8.452  -4.804  18.744  1.00  0.00           C  
ATOM   1434  NH1 ARG A  96       8.395  -3.492  18.804  1.00  0.00           N  
ATOM   1435  NH2 ARG A  96       9.415  -5.454  19.375  1.00  0.00           N  
ATOM   1436  H   ARG A  96       2.517  -5.881  18.124  1.00  0.00           H  
ATOM   1437  HA  ARG A  96       3.112  -3.264  19.160  1.00  0.00           H  
ATOM   1438 1HB  ARG A  96       3.876  -4.698  16.597  1.00  0.00           H  
ATOM   1439 2HB  ARG A  96       4.431  -3.072  16.965  1.00  0.00           H  
ATOM   1440 1HG  ARG A  96       5.588  -3.873  18.951  1.00  0.00           H  
ATOM   1441 2HG  ARG A  96       4.966  -5.518  18.672  1.00  0.00           H  
ATOM   1442 1HD  ARG A  96       6.124  -5.562  16.519  1.00  0.00           H  
ATOM   1443 2HD  ARG A  96       6.790  -3.949  16.865  1.00  0.00           H  
ATOM   1444  HE  ARG A  96       7.606  -6.495  18.017  1.00  0.00           H  
ATOM   1445 1HH1 ARG A  96       7.659  -2.996  18.321  1.00  0.00           H  
ATOM   1446 2HH1 ARG A  96       9.087  -2.981  19.333  1.00  0.00           H  
ATOM   1447 1HH2 ARG A  96       9.458  -6.463  19.330  1.00  0.00           H  
ATOM   1448 2HH2 ARG A  96      10.106  -4.942  19.904  1.00  0.00           H  
ATOM   1449  N   ALA A  97       1.192  -3.442  16.483  1.00  0.00           N  
ATOM   1450  CA  ALA A  97       0.274  -2.650  15.669  1.00  0.00           C  
ATOM   1451  C   ALA A  97      -0.859  -2.080  16.518  1.00  0.00           C  
ATOM   1452  O   ALA A  97      -1.283  -0.940  16.315  1.00  0.00           O  
ATOM   1453  CB  ALA A  97      -0.292  -3.494  14.531  1.00  0.00           C  
ATOM   1454  H   ALA A  97       1.281  -4.432  16.301  1.00  0.00           H  
ATOM   1455  HA  ALA A  97       0.831  -1.815  15.246  1.00  0.00           H  
ATOM   1456 1HB  ALA A  97      -0.974  -2.889  13.934  1.00  0.00           H  
ATOM   1457 2HB  ALA A  97       0.525  -3.849  13.902  1.00  0.00           H  
ATOM   1458 3HB  ALA A  97      -0.829  -4.347  14.943  1.00  0.00           H  
ATOM   1459  N   LEU A  98      -1.339  -2.826  17.482  1.00  0.00           N  
ATOM   1460  CA  LEU A  98      -2.425  -2.376  18.343  1.00  0.00           C  
ATOM   1461  C   LEU A  98      -1.976  -1.213  19.224  1.00  0.00           C  
ATOM   1462  O   LEU A  98      -2.738  -0.271  19.451  1.00  0.00           O  
ATOM   1463  CB  LEU A  98      -2.922  -3.531  19.221  1.00  0.00           C  
ATOM   1464  CG  LEU A  98      -3.701  -4.633  18.491  1.00  0.00           C  
ATOM   1465  CD1 LEU A  98      -3.829  -5.850  19.399  1.00  0.00           C  
ATOM   1466  CD2 LEU A  98      -5.069  -4.105  18.088  1.00  0.00           C  
ATOM   1467  H   LEU A  98      -0.940  -3.742  17.630  1.00  0.00           H  
ATOM   1468  HA  LEU A  98      -3.246  -2.032  17.714  1.00  0.00           H  
ATOM   1469 1HB  LEU A  98      -2.062  -3.996  19.701  1.00  0.00           H  
ATOM   1470 2HB  LEU A  98      -3.570  -3.125  19.997  1.00  0.00           H  
ATOM   1471  HG  LEU A  98      -3.152  -4.938  17.600  1.00  0.00           H  
ATOM   1472 1HD1 LEU A  98      -4.383  -6.633  18.880  1.00  0.00           H  
ATOM   1473 2HD1 LEU A  98      -2.837  -6.218  19.656  1.00  0.00           H  
ATOM   1474 3HD1 LEU A  98      -4.361  -5.571  20.307  1.00  0.00           H  
ATOM   1475 1HD2 LEU A  98      -5.623  -4.888  17.569  1.00  0.00           H  
ATOM   1476 2HD2 LEU A  98      -5.620  -3.801  18.978  1.00  0.00           H  
ATOM   1477 3HD2 LEU A  98      -4.947  -3.247  17.426  1.00  0.00           H  
ATOM   1478  N   ASN A  99      -0.758  -1.373  19.666  1.00  0.00           N  
ATOM   1479  CA  ASN A  99      -0.242  -0.306  20.519  1.00  0.00           C  
ATOM   1480  C   ASN A  99      -0.089   1.003  19.748  1.00  0.00           C  
ATOM   1481  O   ASN A  99      -0.410   2.074  20.264  1.00  0.00           O  
ATOM   1482  CB  ASN A  99       1.081  -0.716  21.141  1.00  0.00           C  
ATOM   1483  CG  ASN A  99       0.916  -1.746  22.223  1.00  0.00           C  
ATOM   1484  OD1 ASN A  99      -0.170  -1.895  22.795  1.00  0.00           O  
ATOM   1485  ND2 ASN A  99       1.973  -2.459  22.516  1.00  0.00           N  
ATOM   1486  H   ASN A  99      -0.168  -2.166  19.460  1.00  0.00           H  
ATOM   1487  HA  ASN A  99      -0.960  -0.127  21.321  1.00  0.00           H  
ATOM   1488 1HB  ASN A  99       1.737  -1.119  20.368  1.00  0.00           H  
ATOM   1489 2HB  ASN A  99       1.572   0.162  21.562  1.00  0.00           H  
ATOM   1490 1HD2 ASN A  99       1.922  -3.160  23.228  1.00  0.00           H  
ATOM   1491 2HD2 ASN A  99       2.831  -2.305  22.028  1.00  0.00           H  
ATOM   1492  N   LEU A 100       0.372   0.839  18.581  1.00  0.00           N  
ATOM   1493  CA  LEU A 100       0.498   2.011  17.722  1.00  0.00           C  
ATOM   1494  C   LEU A 100      -0.874   2.542  17.323  1.00  0.00           C  
ATOM   1495  O   LEU A 100      -1.073   3.756  17.236  1.00  0.00           O  
ATOM   1496  CB  LEU A 100       1.307   1.665  16.465  1.00  0.00           C  
ATOM   1497  CG  LEU A 100       2.799   1.387  16.690  1.00  0.00           C  
ATOM   1498  CD1 LEU A 100       3.401   0.788  15.426  1.00  0.00           C  
ATOM   1499  CD2 LEU A 100       3.505   2.679  17.072  1.00  0.00           C  
ATOM   1500  H   LEU A 100       0.653  -0.065  18.226  1.00  0.00           H  
ATOM   1501  HA  LEU A 100       1.019   2.791  18.275  1.00  0.00           H  
ATOM   1502 1HB  LEU A 100       0.871   0.780  16.004  1.00  0.00           H  
ATOM   1503 2HB  LEU A 100       1.226   2.494  15.761  1.00  0.00           H  
ATOM   1504  HG  LEU A 100       2.916   0.658  17.492  1.00  0.00           H  
ATOM   1505 1HD1 LEU A 100       4.460   0.590  15.585  1.00  0.00           H  
ATOM   1506 2HD1 LEU A 100       2.890  -0.145  15.187  1.00  0.00           H  
ATOM   1507 3HD1 LEU A 100       3.282   1.488  14.600  1.00  0.00           H  
ATOM   1508 1HD2 LEU A 100       4.565   2.482  17.233  1.00  0.00           H  
ATOM   1509 2HD2 LEU A 100       3.389   3.408  16.270  1.00  0.00           H  
ATOM   1510 3HD2 LEU A 100       3.066   3.075  17.988  1.00  0.00           H  
ATOM   1511  N   LYS A 101      -1.793   1.620  17.032  1.00  0.00           N  
ATOM   1512  CA  LYS A 101      -3.139   2.006  16.613  1.00  0.00           C  
ATOM   1513  C   LYS A 101      -3.733   3.043  17.560  1.00  0.00           C  
ATOM   1514  O   LYS A 101      -4.147   4.121  17.128  1.00  0.00           O  
ATOM   1515  CB  LYS A 101      -4.051   0.780  16.537  1.00  0.00           C  
ATOM   1516  CG  LYS A 101      -5.471   1.079  16.080  1.00  0.00           C  
ATOM   1517  CD  LYS A 101      -6.353  -0.158  16.169  1.00  0.00           C  
ATOM   1518  CE  LYS A 101      -7.801   0.168  15.836  1.00  0.00           C  
ATOM   1519  NZ  LYS A 101      -8.698  -1.002  16.042  1.00  0.00           N  
ATOM   1520  H   LYS A 101      -1.562   0.639  17.102  1.00  0.00           H  
ATOM   1521  HA  LYS A 101      -3.077   2.454  15.620  1.00  0.00           H  
ATOM   1522 1HB  LYS A 101      -3.623   0.050  15.848  1.00  0.00           H  
ATOM   1523 2HB  LYS A 101      -4.107   0.307  17.519  1.00  0.00           H  
ATOM   1524 1HG  LYS A 101      -5.897   1.864  16.705  1.00  0.00           H  
ATOM   1525 2HG  LYS A 101      -5.455   1.429  15.048  1.00  0.00           H  
ATOM   1526 1HD  LYS A 101      -5.990  -0.915  15.473  1.00  0.00           H  
ATOM   1527 2HD  LYS A 101      -6.306  -0.566  17.179  1.00  0.00           H  
ATOM   1528 1HE  LYS A 101      -8.144   0.987  16.468  1.00  0.00           H  
ATOM   1529 2HE  LYS A 101      -7.873   0.486  14.796  1.00  0.00           H  
ATOM   1530 1HZ  LYS A 101      -9.646  -0.745  15.811  1.00  0.00           H  
ATOM   1531 2HZ  LYS A 101      -8.400  -1.764  15.447  1.00  0.00           H  
ATOM   1532 3HZ  LYS A 101      -8.654  -1.294  17.008  1.00  0.00           H  
ATOM   1533  N   THR A 102      -3.712   2.746  18.864  1.00  0.00           N  
ATOM   1534  CA  THR A 102      -4.276   3.623  19.884  1.00  0.00           C  
ATOM   1535  C   THR A 102      -3.468   4.913  19.995  1.00  0.00           C  
ATOM   1536  O   THR A 102      -4.024   6.010  19.908  1.00  0.00           O  
ATOM   1537  CB  THR A 102      -4.329   2.922  21.254  1.00  0.00           C  
ATOM   1538  OG1 THR A 102      -5.168   1.763  21.169  1.00  0.00           O  
ATOM   1539  CG2 THR A 102      -4.877   3.864  22.315  1.00  0.00           C  
ATOM   1540  H   THR A 102      -3.286   1.874  19.145  1.00  0.00           H  
ATOM   1541  HA  THR A 102      -5.296   3.879  19.594  1.00  0.00           H  
ATOM   1542  HB  THR A 102      -3.325   2.606  21.540  1.00  0.00           H  
ATOM   1543  HG1 THR A 102      -4.812   1.158  20.513  1.00  0.00           H  
ATOM   1544 1HG2 THR A 102      -4.907   3.351  23.276  1.00  0.00           H  
ATOM   1545 2HG2 THR A 102      -4.234   4.741  22.390  1.00  0.00           H  
ATOM   1546 3HG2 THR A 102      -5.884   4.175  22.039  1.00  0.00           H  
ATOM   1547  N   LYS A 103      -2.211   4.829  20.103  1.00  0.00           N  
ATOM   1548  CA  LYS A 103      -1.355   5.969  20.419  1.00  0.00           C  
ATOM   1549  C   LYS A 103      -1.393   7.010  19.304  1.00  0.00           C  
ATOM   1550  O   LYS A 103      -1.408   8.214  19.570  1.00  0.00           O  
ATOM   1551  CB  LYS A 103       0.084   5.509  20.660  1.00  0.00           C  
ATOM   1552  CG  LYS A 103       0.293   4.754  21.965  1.00  0.00           C  
ATOM   1553  CD  LYS A 103       1.742   4.321  22.129  1.00  0.00           C  
ATOM   1554  CE  LYS A 103       1.953   3.571  23.436  1.00  0.00           C  
ATOM   1555  NZ  LYS A 103       3.373   3.164  23.621  1.00  0.00           N  
ATOM   1556  H   LYS A 103      -1.790   3.922  19.961  1.00  0.00           H  
ATOM   1557  HA  LYS A 103      -1.725   6.439  21.330  1.00  0.00           H  
ATOM   1558 1HB  LYS A 103       0.400   4.860  19.843  1.00  0.00           H  
ATOM   1559 2HB  LYS A 103       0.747   6.374  20.664  1.00  0.00           H  
ATOM   1560 1HG  LYS A 103       0.017   5.393  22.804  1.00  0.00           H  
ATOM   1561 2HG  LYS A 103      -0.346   3.870  21.980  1.00  0.00           H  
ATOM   1562 1HD  LYS A 103       2.024   3.673  21.298  1.00  0.00           H  
ATOM   1563 2HD  LYS A 103       2.387   5.200  22.117  1.00  0.00           H  
ATOM   1564 1HE  LYS A 103       1.657   4.205  24.270  1.00  0.00           H  
ATOM   1565 2HE  LYS A 103       1.329   2.678  23.448  1.00  0.00           H  
ATOM   1566 1HZ  LYS A 103       3.470   2.671  24.497  1.00  0.00           H  
ATOM   1567 2HZ  LYS A 103       3.652   2.561  22.861  1.00  0.00           H  
ATOM   1568 3HZ  LYS A 103       3.959   3.987  23.631  1.00  0.00           H  
ATOM   1569  N   LEU A 104      -1.478   6.448  18.080  1.00  0.00           N  
ATOM   1570  CA  LEU A 104      -1.340   7.377  16.965  1.00  0.00           C  
ATOM   1571  C   LEU A 104      -2.704   7.897  16.518  1.00  0.00           C  
ATOM   1572  O   LEU A 104      -2.785   8.811  15.697  1.00  0.00           O  
ATOM   1573  CB  LEU A 104      -0.632   6.693  15.789  1.00  0.00           C  
ATOM   1574  CG  LEU A 104       0.802   6.222  16.058  1.00  0.00           C  
ATOM   1575  CD1 LEU A 104       1.332   5.481  14.838  1.00  0.00           C  
ATOM   1576  CD2 LEU A 104       1.677   7.421  16.392  1.00  0.00           C  
ATOM   1577  H   LEU A 104      -1.625   5.467  17.887  1.00  0.00           H  
ATOM   1578  HA  LEU A 104      -0.740   8.225  17.294  1.00  0.00           H  
ATOM   1579 1HB  LEU A 104      -1.216   5.824  15.490  1.00  0.00           H  
ATOM   1580 2HB  LEU A 104      -0.600   7.389  14.950  1.00  0.00           H  
ATOM   1581  HG  LEU A 104       0.805   5.526  16.898  1.00  0.00           H  
ATOM   1582 1HD1 LEU A 104       2.351   5.146  15.030  1.00  0.00           H  
ATOM   1583 2HD1 LEU A 104       0.699   4.617  14.634  1.00  0.00           H  
ATOM   1584 3HD1 LEU A 104       1.326   6.148  13.977  1.00  0.00           H  
ATOM   1585 1HD2 LEU A 104       2.696   7.086  16.584  1.00  0.00           H  
ATOM   1586 2HD2 LEU A 104       1.676   8.117  15.553  1.00  0.00           H  
ATOM   1587 3HD2 LEU A 104       1.286   7.921  17.278  1.00  0.00           H  
ATOM   1588  N   GLY A 105      -3.785   7.379  17.120  1.00  0.00           N  
ATOM   1589  CA  GLY A 105      -5.136   7.722  16.707  1.00  0.00           C  
ATOM   1590  C   GLY A 105      -5.469   7.246  15.306  1.00  0.00           C  
ATOM   1591  O   GLY A 105      -6.031   8.000  14.507  1.00  0.00           O  
ATOM   1592  H   GLY A 105      -3.653   6.730  17.883  1.00  0.00           H  
ATOM   1593 1HA  GLY A 105      -5.852   7.286  17.404  1.00  0.00           H  
ATOM   1594 2HA  GLY A 105      -5.265   8.803  16.749  1.00  0.00           H  
ATOM   1595  N   VAL A 106      -4.978   6.049  14.896  1.00  0.00           N  
ATOM   1596  CA  VAL A 106      -5.133   5.606  13.515  1.00  0.00           C  
ATOM   1597  C   VAL A 106      -5.716   4.196  13.486  1.00  0.00           C  
ATOM   1598  O   VAL A 106      -5.982   3.606  14.535  1.00  0.00           O  
ATOM   1599  CB  VAL A 106      -3.778   5.624  12.783  1.00  0.00           C  
ATOM   1600  CG1 VAL A 106      -3.224   7.039  12.722  1.00  0.00           C  
ATOM   1601  CG2 VAL A 106      -2.800   4.691  13.483  1.00  0.00           C  
ATOM   1602  H   VAL A 106      -4.498   5.452  15.553  1.00  0.00           H  
ATOM   1603  HA  VAL A 106      -5.828   6.279  13.011  1.00  0.00           H  
ATOM   1604  HB  VAL A 106      -3.926   5.292  11.756  1.00  0.00           H  
ATOM   1605 1HG1 VAL A 106      -2.265   7.033  12.202  1.00  0.00           H  
ATOM   1606 2HG1 VAL A 106      -3.923   7.681  12.186  1.00  0.00           H  
ATOM   1607 3HG1 VAL A 106      -3.084   7.419  13.734  1.00  0.00           H  
ATOM   1608 1HG2 VAL A 106      -1.844   4.708  12.960  1.00  0.00           H  
ATOM   1609 2HG2 VAL A 106      -2.657   5.020  14.512  1.00  0.00           H  
ATOM   1610 3HG2 VAL A 106      -3.199   3.677  13.478  1.00  0.00           H  
ATOM   1611  N   ASP A 107      -5.929   3.710  12.217  1.00  0.00           N  
ATOM   1612  CA  ASP A 107      -6.371   2.323  12.110  1.00  0.00           C  
ATOM   1613  C   ASP A 107      -5.187   1.363  12.192  1.00  0.00           C  
ATOM   1614  O   ASP A 107      -4.047   1.787  12.395  1.00  0.00           O  
ATOM   1615  CB  ASP A 107      -7.130   2.100  10.800  1.00  0.00           C  
ATOM   1616  CG  ASP A 107      -6.252   2.284   9.569  1.00  0.00           C  
ATOM   1617  OD1 ASP A 107      -5.053   2.292   9.714  1.00  0.00           O  
ATOM   1618  OD2 ASP A 107      -6.790   2.413   8.496  1.00  0.00           O  
ATOM   1619  H   ASP A 107      -5.797   4.250  11.374  1.00  0.00           H  
ATOM   1620  HA  ASP A 107      -7.037   2.107  12.947  1.00  0.00           H  
ATOM   1621 1HB  ASP A 107      -7.544   1.092  10.787  1.00  0.00           H  
ATOM   1622 2HB  ASP A 107      -7.965   2.798  10.740  1.00  0.00           H  
ATOM   1623  N   LEU A 108      -5.431   0.084  12.091  1.00  0.00           N  
ATOM   1624  CA  LEU A 108      -4.448  -0.960  12.359  1.00  0.00           C  
ATOM   1625  C   LEU A 108      -3.539  -1.173  11.152  1.00  0.00           C  
ATOM   1626  O   LEU A 108      -2.400  -1.623  11.300  1.00  0.00           O  
ATOM   1627  CB  LEU A 108      -5.153  -2.274  12.718  1.00  0.00           C  
ATOM   1628  CG  LEU A 108      -4.271  -3.344  13.374  1.00  0.00           C  
ATOM   1629  CD1 LEU A 108      -3.721  -2.812  14.691  1.00  0.00           C  
ATOM   1630  CD2 LEU A 108      -5.087  -4.609  13.594  1.00  0.00           C  
ATOM   1631  H   LEU A 108      -6.365  -0.179  11.809  1.00  0.00           H  
ATOM   1632  HA  LEU A 108      -3.832  -0.647  13.201  1.00  0.00           H  
ATOM   1633 1HB  LEU A 108      -5.971  -2.054  13.402  1.00  0.00           H  
ATOM   1634 2HB  LEU A 108      -5.573  -2.703  11.808  1.00  0.00           H  
ATOM   1635  HG  LEU A 108      -3.424  -3.567  12.725  1.00  0.00           H  
ATOM   1636 1HD1 LEU A 108      -3.095  -3.572  15.157  1.00  0.00           H  
ATOM   1637 2HD1 LEU A 108      -3.126  -1.918  14.502  1.00  0.00           H  
ATOM   1638 3HD1 LEU A 108      -4.548  -2.564  15.356  1.00  0.00           H  
ATOM   1639 1HD2 LEU A 108      -4.460  -5.370  14.060  1.00  0.00           H  
ATOM   1640 2HD2 LEU A 108      -5.933  -4.388  14.245  1.00  0.00           H  
ATOM   1641 3HD2 LEU A 108      -5.452  -4.978  12.636  1.00  0.00           H  
ATOM   1642  N   ALA A 109      -4.084  -0.836   9.974  1.00  0.00           N  
ATOM   1643  CA  ALA A 109      -3.243  -0.932   8.784  1.00  0.00           C  
ATOM   1644  C   ALA A 109      -2.142   0.125   8.798  1.00  0.00           C  
ATOM   1645  O   ALA A 109      -1.005  -0.151   8.412  1.00  0.00           O  
ATOM   1646  CB  ALA A 109      -4.089  -0.799   7.526  1.00  0.00           C  
ATOM   1647  H   ALA A 109      -5.038  -0.522   9.878  1.00  0.00           H  
ATOM   1648  HA  ALA A 109      -2.764  -1.911   8.777  1.00  0.00           H  
ATOM   1649 1HB  ALA A 109      -3.449  -0.873   6.647  1.00  0.00           H  
ATOM   1650 2HB  ALA A 109      -4.833  -1.595   7.501  1.00  0.00           H  
ATOM   1651 3HB  ALA A 109      -4.592   0.167   7.527  1.00  0.00           H  
ATOM   1652  N   THR A 110      -2.526   1.317   9.273  1.00  0.00           N  
ATOM   1653  CA  THR A 110      -1.546   2.386   9.421  1.00  0.00           C  
ATOM   1654  C   THR A 110      -0.484   2.009  10.449  1.00  0.00           C  
ATOM   1655  O   THR A 110       0.710   2.217  10.225  1.00  0.00           O  
ATOM   1656  CB  THR A 110      -2.221   3.708   9.830  1.00  0.00           C  
ATOM   1657  OG1 THR A 110      -3.250   4.034   8.886  1.00  0.00           O  
ATOM   1658  CG2 THR A 110      -1.202   4.836   9.874  1.00  0.00           C  
ATOM   1659  H   THR A 110      -3.487   1.492   9.533  1.00  0.00           H  
ATOM   1660  HA  THR A 110      -1.053   2.538   8.460  1.00  0.00           H  
ATOM   1661  HB  THR A 110      -2.673   3.596  10.815  1.00  0.00           H  
ATOM   1662  HG1 THR A 110      -3.905   3.332   8.872  1.00  0.00           H  
ATOM   1663 1HG2 THR A 110      -1.697   5.762  10.165  1.00  0.00           H  
ATOM   1664 2HG2 THR A 110      -0.425   4.596  10.599  1.00  0.00           H  
ATOM   1665 3HG2 THR A 110      -0.754   4.960   8.889  1.00  0.00           H  
ATOM   1666  N   ALA A 111      -0.926   1.407  11.510  1.00  0.00           N  
ATOM   1667  CA  ALA A 111       0.001   0.920  12.529  1.00  0.00           C  
ATOM   1668  C   ALA A 111       0.982  -0.088  11.939  1.00  0.00           C  
ATOM   1669  O   ALA A 111       2.189  -0.007  12.184  1.00  0.00           O  
ATOM   1670  CB  ALA A 111      -0.767   0.292  13.691  1.00  0.00           C  
ATOM   1671  H   ALA A 111      -1.918   1.270  11.641  1.00  0.00           H  
ATOM   1672  HA  ALA A 111       0.572   1.770  12.902  1.00  0.00           H  
ATOM   1673 1HB  ALA A 111      -0.062  -0.065  14.441  1.00  0.00           H  
ATOM   1674 2HB  ALA A 111      -1.424   1.039  14.138  1.00  0.00           H  
ATOM   1675 3HB  ALA A 111      -1.362  -0.542  13.326  1.00  0.00           H  
ATOM   1676  N   ALA A 112       0.481  -1.018  11.162  1.00  0.00           N  
ATOM   1677  CA  ALA A 112       1.331  -1.999  10.495  1.00  0.00           C  
ATOM   1678  C   ALA A 112       2.267  -1.326   9.497  1.00  0.00           C  
ATOM   1679  O   ALA A 112       3.408  -1.758   9.316  1.00  0.00           O  
ATOM   1680  CB  ALA A 112       0.477  -3.053   9.792  1.00  0.00           C  
ATOM   1681  H   ALA A 112      -0.519  -1.057  11.020  1.00  0.00           H  
ATOM   1682  HA  ALA A 112       1.943  -2.489  11.253  1.00  0.00           H  
ATOM   1683 1HB  ALA A 112       1.126  -3.778   9.299  1.00  0.00           H  
ATOM   1684 2HB  ALA A 112      -0.147  -3.563  10.526  1.00  0.00           H  
ATOM   1685 3HB  ALA A 112      -0.156  -2.571   9.050  1.00  0.00           H  
ATOM   1686  N   LEU A 113       1.748  -0.270   8.891  1.00  0.00           N  
ATOM   1687  CA  LEU A 113       2.567   0.476   7.942  1.00  0.00           C  
ATOM   1688  C   LEU A 113       3.797   1.059   8.626  1.00  0.00           C  
ATOM   1689  O   LEU A 113       4.889   1.063   8.053  1.00  0.00           O  
ATOM   1690  CB  LEU A 113       1.746   1.603   7.302  1.00  0.00           C  
ATOM   1691  CG  LEU A 113       2.447   2.385   6.184  1.00  0.00           C  
ATOM   1692  CD1 LEU A 113       2.801   1.437   5.046  1.00  0.00           C  
ATOM   1693  CD2 LEU A 113       1.538   3.504   5.700  1.00  0.00           C  
ATOM   1694  H   LEU A 113       0.801   0.033   9.067  1.00  0.00           H  
ATOM   1695  HA  LEU A 113       2.900  -0.207   7.161  1.00  0.00           H  
ATOM   1696 1HB  LEU A 113       0.835   1.176   6.886  1.00  0.00           H  
ATOM   1697 2HB  LEU A 113       1.467   2.314   8.079  1.00  0.00           H  
ATOM   1698  HG  LEU A 113       3.376   2.810   6.565  1.00  0.00           H  
ATOM   1699 1HD1 LEU A 113       3.300   1.993   4.252  1.00  0.00           H  
ATOM   1700 2HD1 LEU A 113       3.468   0.658   5.416  1.00  0.00           H  
ATOM   1701 3HD1 LEU A 113       1.892   0.982   4.655  1.00  0.00           H  
ATOM   1702 1HD2 LEU A 113       2.037   4.061   4.905  1.00  0.00           H  
ATOM   1703 2HD2 LEU A 113       0.609   3.080   5.317  1.00  0.00           H  
ATOM   1704 3HD2 LEU A 113       1.315   4.176   6.529  1.00  0.00           H  
ATOM   1705  N   ALA A 114       3.608   1.492   9.779  1.00  0.00           N  
ATOM   1706  CA  ALA A 114       4.734   2.039  10.533  1.00  0.00           C  
ATOM   1707  C   ALA A 114       5.777   0.963  10.820  1.00  0.00           C  
ATOM   1708  O   ALA A 114       6.979   1.233  10.792  1.00  0.00           O  
ATOM   1709  CB  ALA A 114       4.246   2.663  11.839  1.00  0.00           C  
ATOM   1710  H   ALA A 114       2.692   1.475  10.207  1.00  0.00           H  
ATOM   1711  HA  ALA A 114       5.204   2.813   9.926  1.00  0.00           H  
ATOM   1712 1HB  ALA A 114       5.096   3.067  12.389  1.00  0.00           H  
ATOM   1713 2HB  ALA A 114       3.543   3.466  11.618  1.00  0.00           H  
ATOM   1714 3HB  ALA A 114       3.751   1.904  12.442  1.00  0.00           H  
ATOM   1715  N   LEU A 115       5.288  -0.224  11.068  1.00  0.00           N  
ATOM   1716  CA  LEU A 115       6.210  -1.313  11.371  1.00  0.00           C  
ATOM   1717  C   LEU A 115       7.037  -1.682  10.142  1.00  0.00           C  
ATOM   1718  O   LEU A 115       8.246  -1.898  10.244  1.00  0.00           O  
ATOM   1719  CB  LEU A 115       5.447  -2.540  11.872  1.00  0.00           C  
ATOM   1720  CG  LEU A 115       4.673  -2.369  13.181  1.00  0.00           C  
ATOM   1721  CD1 LEU A 115       3.886  -3.635  13.502  1.00  0.00           C  
ATOM   1722  CD2 LEU A 115       5.624  -2.021  14.322  1.00  0.00           C  
ATOM   1723  H   LEU A 115       4.295  -0.409  11.058  1.00  0.00           H  
ATOM   1724  HA  LEU A 115       6.891  -0.982  12.154  1.00  0.00           H  
ATOM   1725 1HB  LEU A 115       4.731  -2.840  11.108  1.00  0.00           H  
ATOM   1726 2HB  LEU A 115       6.155  -3.356  12.016  1.00  0.00           H  
ATOM   1727  HG  LEU A 115       3.944  -1.566  13.071  1.00  0.00           H  
ATOM   1728 1HD1 LEU A 115       3.342  -3.498  14.437  1.00  0.00           H  
ATOM   1729 2HD1 LEU A 115       3.179  -3.838  12.698  1.00  0.00           H  
ATOM   1730 3HD1 LEU A 115       4.572  -4.475  13.604  1.00  0.00           H  
ATOM   1731 1HD2 LEU A 115       5.056  -1.902  15.245  1.00  0.00           H  
ATOM   1732 2HD2 LEU A 115       6.354  -2.821  14.445  1.00  0.00           H  
ATOM   1733 3HD2 LEU A 115       6.141  -1.090  14.092  1.00  0.00           H  
ATOM   1734  N   LEU A 116       6.315  -1.674   9.074  1.00  0.00           N  
ATOM   1735  CA  LEU A 116       7.003  -1.935   7.813  1.00  0.00           C  
ATOM   1736  C   LEU A 116       8.013  -0.833   7.507  1.00  0.00           C  
ATOM   1737  O   LEU A 116       9.111  -1.110   7.020  1.00  0.00           O  
ATOM   1738  CB  LEU A 116       5.990  -2.044   6.667  1.00  0.00           C  
ATOM   1739  CG  LEU A 116       5.192  -3.352   6.607  1.00  0.00           C  
ATOM   1740  CD1 LEU A 116       3.967  -3.161   5.722  1.00  0.00           C  
ATOM   1741  CD2 LEU A 116       6.082  -4.466   6.075  1.00  0.00           C  
ATOM   1742  H   LEU A 116       5.321  -1.501   9.066  1.00  0.00           H  
ATOM   1743  HA  LEU A 116       7.541  -2.878   7.902  1.00  0.00           H  
ATOM   1744 1HB  LEU A 116       5.277  -1.225   6.754  1.00  0.00           H  
ATOM   1745 2HB  LEU A 116       6.521  -1.936   5.722  1.00  0.00           H  
ATOM   1746  HG  LEU A 116       4.843  -3.612   7.607  1.00  0.00           H  
ATOM   1747 1HD1 LEU A 116       3.400  -4.091   5.680  1.00  0.00           H  
ATOM   1748 2HD1 LEU A 116       3.339  -2.372   6.136  1.00  0.00           H  
ATOM   1749 3HD1 LEU A 116       4.284  -2.883   4.718  1.00  0.00           H  
ATOM   1750 1HD2 LEU A 116       5.515  -5.396   6.033  1.00  0.00           H  
ATOM   1751 2HD2 LEU A 116       6.430  -4.208   5.075  1.00  0.00           H  
ATOM   1752 3HD2 LEU A 116       6.939  -4.593   6.736  1.00  0.00           H  
ATOM   1753  N   THR A 117       7.645   0.331   7.791  1.00  0.00           N  
ATOM   1754  CA  THR A 117       8.512   1.479   7.537  1.00  0.00           C  
ATOM   1755  C   THR A 117       9.809   1.362   8.331  1.00  0.00           C  
ATOM   1756  O   THR A 117      10.898   1.533   7.779  1.00  0.00           O  
ATOM   1757  CB  THR A 117       7.804   2.800   7.887  1.00  0.00           C  
ATOM   1758  OG1 THR A 117       6.615   2.933   7.098  1.00  0.00           O  
ATOM   1759  CG2 THR A 117       8.720   3.983   7.619  1.00  0.00           C  
ATOM   1760  H   THR A 117       6.736   0.484   8.203  1.00  0.00           H  
ATOM   1761  HA  THR A 117       8.759   1.497   6.475  1.00  0.00           H  
ATOM   1762  HB  THR A 117       7.525   2.795   8.941  1.00  0.00           H  
ATOM   1763  HG1 THR A 117       5.982   2.259   7.358  1.00  0.00           H  
ATOM   1764 1HG2 THR A 117       8.204   4.909   7.873  1.00  0.00           H  
ATOM   1765 2HG2 THR A 117       9.621   3.892   8.227  1.00  0.00           H  
ATOM   1766 3HG2 THR A 117       8.996   4.000   6.565  1.00  0.00           H  
ATOM   1767  N   ALA A 118       9.684   1.034   9.567  1.00  0.00           N  
ATOM   1768  CA  ALA A 118      10.852   0.840  10.423  1.00  0.00           C  
ATOM   1769  C   ALA A 118      11.743  -0.279   9.888  1.00  0.00           C  
ATOM   1770  O   ALA A 118      12.970  -0.161   9.896  1.00  0.00           O  
ATOM   1771  CB  ALA A 118      10.418   0.531  11.853  1.00  0.00           C  
ATOM   1772  H   ALA A 118       8.761   0.906   9.957  1.00  0.00           H  
ATOM   1773  HA  ALA A 118      11.431   1.763  10.421  1.00  0.00           H  
ATOM   1774 1HB  ALA A 118      11.300   0.389  12.478  1.00  0.00           H  
ATOM   1775 2HB  ALA A 118       9.828   1.362  12.241  1.00  0.00           H  
ATOM   1776 3HB  ALA A 118       9.816  -0.377  11.862  1.00  0.00           H  
ATOM   1777  N   ALA A 119      11.173  -1.307   9.446  1.00  0.00           N  
ATOM   1778  CA  ALA A 119      11.920  -2.463   8.955  1.00  0.00           C  
ATOM   1779  C   ALA A 119      12.806  -2.082   7.774  1.00  0.00           C  
ATOM   1780  O   ALA A 119      14.001  -2.387   7.761  1.00  0.00           O  
ATOM   1781  CB  ALA A 119      10.964  -3.586   8.559  1.00  0.00           C  
ATOM   1782  H   ALA A 119      10.163  -1.331   9.431  1.00  0.00           H  
ATOM   1783  HA  ALA A 119      12.565  -2.816   9.759  1.00  0.00           H  
ATOM   1784 1HB  ALA A 119      11.537  -4.439   8.196  1.00  0.00           H  
ATOM   1785 2HB  ALA A 119      10.376  -3.886   9.427  1.00  0.00           H  
ATOM   1786 3HB  ALA A 119      10.296  -3.236   7.774  1.00  0.00           H  
ATOM   1787  N   LYS A 120      12.297  -1.351   6.855  1.00  0.00           N  
ATOM   1788  CA  LYS A 120      12.964  -1.124   5.577  1.00  0.00           C  
ATOM   1789  C   LYS A 120      13.940   0.045   5.666  1.00  0.00           C  
ATOM   1790  O   LYS A 120      14.893   0.127   4.887  1.00  0.00           O  
ATOM   1791  CB  LYS A 120      11.934  -0.867   4.475  1.00  0.00           C  
ATOM   1792  CG  LYS A 120      11.047  -2.062   4.153  1.00  0.00           C  
ATOM   1793  CD  LYS A 120      10.017  -1.715   3.088  1.00  0.00           C  
ATOM   1794  CE  LYS A 120       9.056  -2.870   2.847  1.00  0.00           C  
ATOM   1795  NZ  LYS A 120       7.980  -2.508   1.886  1.00  0.00           N  
ATOM   1796  H   LYS A 120      11.402  -0.919   7.027  1.00  0.00           H  
ATOM   1797  HA  LYS A 120      13.532  -2.018   5.318  1.00  0.00           H  
ATOM   1798 1HB  LYS A 120      11.287  -0.039   4.766  1.00  0.00           H  
ATOM   1799 2HB  LYS A 120      12.447  -0.575   3.559  1.00  0.00           H  
ATOM   1800 1HG  LYS A 120      11.663  -2.888   3.795  1.00  0.00           H  
ATOM   1801 2HG  LYS A 120      10.528  -2.385   5.055  1.00  0.00           H  
ATOM   1802 1HD  LYS A 120       9.448  -0.840   3.404  1.00  0.00           H  
ATOM   1803 2HD  LYS A 120      10.526  -1.478   2.153  1.00  0.00           H  
ATOM   1804 1HE  LYS A 120       9.606  -3.724   2.455  1.00  0.00           H  
ATOM   1805 2HE  LYS A 120       8.598  -3.164   3.791  1.00  0.00           H  
ATOM   1806 1HZ  LYS A 120       7.366  -3.299   1.755  1.00  0.00           H  
ATOM   1807 2HZ  LYS A 120       7.451  -1.728   2.249  1.00  0.00           H  
ATOM   1808 3HZ  LYS A 120       8.392  -2.252   1.000  1.00  0.00           H  
ATOM   1809  N   LEU A 121      13.765   0.869   6.624  1.00  0.00           N  
ATOM   1810  CA  LEU A 121      14.723   1.937   6.882  1.00  0.00           C  
ATOM   1811  C   LEU A 121      15.924   1.413   7.662  1.00  0.00           C  
ATOM   1812  O   LEU A 121      16.987   2.038   7.669  1.00  0.00           O  
ATOM   1813  CB  LEU A 121      14.054   3.076   7.662  1.00  0.00           C  
ATOM   1814  CG  LEU A 121      13.024   3.902   6.880  1.00  0.00           C  
ATOM   1815  CD1 LEU A 121      12.269   4.812   7.840  1.00  0.00           C  
ATOM   1816  CD2 LEU A 121      13.733   4.709   5.803  1.00  0.00           C  
ATOM   1817  H   LEU A 121      12.951   0.784   7.215  1.00  0.00           H  
ATOM   1818  HA  LEU A 121      15.078   2.322   5.926  1.00  0.00           H  
ATOM   1819 1HB  LEU A 121      13.549   2.652   8.529  1.00  0.00           H  
ATOM   1820 2HB  LEU A 121      14.827   3.758   8.014  1.00  0.00           H  
ATOM   1821  HG  LEU A 121      12.299   3.233   6.415  1.00  0.00           H  
ATOM   1822 1HD1 LEU A 121      11.537   5.399   7.284  1.00  0.00           H  
ATOM   1823 2HD1 LEU A 121      11.756   4.207   8.587  1.00  0.00           H  
ATOM   1824 3HD1 LEU A 121      12.972   5.482   8.334  1.00  0.00           H  
ATOM   1825 1HD2 LEU A 121      13.001   5.296   5.247  1.00  0.00           H  
ATOM   1826 2HD2 LEU A 121      14.457   5.379   6.268  1.00  0.00           H  
ATOM   1827 3HD2 LEU A 121      14.249   4.033   5.122  1.00  0.00           H  
ATOM   1828  N   GLY A 122      15.754   0.189   8.208  1.00  0.00           N  
ATOM   1829  CA  GLY A 122      16.789  -0.324   9.091  1.00  0.00           C  
ATOM   1830  C   GLY A 122      16.830   0.378  10.434  1.00  0.00           C  
ATOM   1831  O   GLY A 122      17.908   0.676  10.954  1.00  0.00           O  
ATOM   1832  H   GLY A 122      14.938  -0.377   8.027  1.00  0.00           H  
ATOM   1833 1HA  GLY A 122      16.630  -1.389   9.258  1.00  0.00           H  
ATOM   1834 2HA  GLY A 122      17.761  -0.216   8.611  1.00  0.00           H  
ATOM   1835  N   THR A 123      15.635   0.836  10.950  1.00  0.00           N  
ATOM   1836  CA  THR A 123      15.513   1.583  12.197  1.00  0.00           C  
ATOM   1837  C   THR A 123      14.548   0.886  13.151  1.00  0.00           C  
ATOM   1838  O   THR A 123      14.013  -0.178  12.835  1.00  0.00           O  
ATOM   1839  CB  THR A 123      15.038   3.025  11.937  1.00  0.00           C  
ATOM   1840  OG1 THR A 123      13.674   3.009  11.497  1.00  0.00           O  
ATOM   1841  CG2 THR A 123      15.902   3.688  10.875  1.00  0.00           C  
ATOM   1842  H   THR A 123      14.804   0.630  10.415  1.00  0.00           H  
ATOM   1843  HA  THR A 123      16.493   1.628  12.671  1.00  0.00           H  
ATOM   1844  HB  THR A 123      15.101   3.601  12.861  1.00  0.00           H  
ATOM   1845  HG1 THR A 123      13.098   2.837  12.245  1.00  0.00           H  
ATOM   1846 1HG2 THR A 123      15.552   4.706  10.705  1.00  0.00           H  
ATOM   1847 2HG2 THR A 123      16.939   3.712  11.212  1.00  0.00           H  
ATOM   1848 3HG2 THR A 123      15.836   3.123   9.947  1.00  0.00           H  
ATOM   1849  N   THR A 124      14.411   1.454  14.354  1.00  0.00           N  
ATOM   1850  CA  THR A 124      13.438   0.902  15.291  1.00  0.00           C  
ATOM   1851  C   THR A 124      12.042   1.453  15.010  1.00  0.00           C  
ATOM   1852  O   THR A 124      11.885   2.379  14.213  1.00  0.00           O  
ATOM   1853  CB  THR A 124      13.834   1.204  16.748  1.00  0.00           C  
ATOM   1854  OG1 THR A 124      13.749   2.615  16.986  1.00  0.00           O  
ATOM   1855  CG2 THR A 124      15.254   0.731  17.024  1.00  0.00           C  
ATOM   1856  H   THR A 124      14.960   2.255  14.632  1.00  0.00           H  
ATOM   1857  HA  THR A 124      13.412  -0.181  15.163  1.00  0.00           H  
ATOM   1858  HB  THR A 124      13.150   0.693  17.424  1.00  0.00           H  
ATOM   1859  HG1 THR A 124      13.754   2.780  17.932  1.00  0.00           H  
ATOM   1860 1HG2 THR A 124      15.516   0.953  18.058  1.00  0.00           H  
ATOM   1861 2HG2 THR A 124      15.319  -0.343  16.854  1.00  0.00           H  
ATOM   1862 3HG2 THR A 124      15.944   1.246  16.356  1.00  0.00           H  
ATOM   1863  N   VAL A 125      10.965   0.884  15.613  1.00  0.00           N  
ATOM   1864  CA  VAL A 125       9.577   1.284  15.414  1.00  0.00           C  
ATOM   1865  C   VAL A 125       9.377   2.721  15.892  1.00  0.00           C  
ATOM   1866  O   VAL A 125       8.783   3.539  15.188  1.00  0.00           O  
ATOM   1867  CB  VAL A 125       8.627   0.344  16.179  1.00  0.00           C  
ATOM   1868  CG1 VAL A 125       7.198   0.867  16.120  1.00  0.00           C  
ATOM   1869  CG2 VAL A 125       8.710  -1.061  15.601  1.00  0.00           C  
ATOM   1870  H   VAL A 125      11.172   0.124  16.246  1.00  0.00           H  
ATOM   1871  HA  VAL A 125       9.353   1.239  14.347  1.00  0.00           H  
ATOM   1872  HB  VAL A 125       8.918   0.324  17.230  1.00  0.00           H  
ATOM   1873 1HG1 VAL A 125       6.540   0.191  16.666  1.00  0.00           H  
ATOM   1874 2HG1 VAL A 125       7.155   1.859  16.571  1.00  0.00           H  
ATOM   1875 3HG1 VAL A 125       6.875   0.926  15.080  1.00  0.00           H  
ATOM   1876 1HG2 VAL A 125       8.036  -1.719  16.147  1.00  0.00           H  
ATOM   1877 2HG2 VAL A 125       8.424  -1.039  14.550  1.00  0.00           H  
ATOM   1878 3HG2 VAL A 125       9.732  -1.430  15.692  1.00  0.00           H  
ATOM   1879  N   GLU A 126       9.951   3.091  17.028  1.00  0.00           N  
ATOM   1880  CA  GLU A 126       9.792   4.417  17.613  1.00  0.00           C  
ATOM   1881  C   GLU A 126      10.359   5.498  16.697  1.00  0.00           C  
ATOM   1882  O   GLU A 126       9.770   6.571  16.554  1.00  0.00           O  
ATOM   1883  CB  GLU A 126      10.480   4.482  18.979  1.00  0.00           C  
ATOM   1884  CG  GLU A 126       9.861   3.580  20.038  1.00  0.00           C  
ATOM   1885  CD  GLU A 126      10.298   2.147  19.913  1.00  0.00           C  
ATOM   1886  OE1 GLU A 126      11.090   1.861  19.047  1.00  0.00           O  
ATOM   1887  OE2 GLU A 126       9.841   1.338  20.685  1.00  0.00           O  
ATOM   1888  H   GLU A 126      10.526   2.409  17.502  1.00  0.00           H  
ATOM   1889  HA  GLU A 126       8.727   4.615  17.740  1.00  0.00           H  
ATOM   1890 1HB  GLU A 126      11.528   4.203  18.873  1.00  0.00           H  
ATOM   1891 2HB  GLU A 126      10.450   5.506  19.353  1.00  0.00           H  
ATOM   1892 1HG  GLU A 126      10.141   3.949  21.023  1.00  0.00           H  
ATOM   1893 2HG  GLU A 126       8.776   3.632  19.955  1.00  0.00           H  
ATOM   1894  N   GLU A 127      11.496   5.078  16.066  1.00  0.00           N  
ATOM   1895  CA  GLU A 127      12.160   6.055  15.207  1.00  0.00           C  
ATOM   1896  C   GLU A 127      11.343   6.333  13.950  1.00  0.00           C  
ATOM   1897  O   GLU A 127      11.182   7.488  13.551  1.00  0.00           O  
ATOM   1898  CB  GLU A 127      13.557   5.564  14.822  1.00  0.00           C  
ATOM   1899  CG  GLU A 127      14.562   5.566  15.966  1.00  0.00           C  
ATOM   1900  CD  GLU A 127      15.893   4.986  15.576  1.00  0.00           C  
ATOM   1901  OE1 GLU A 127      15.912   3.910  15.027  1.00  0.00           O  
ATOM   1902  OE2 GLU A 127      16.890   5.619  15.828  1.00  0.00           O  
ATOM   1903  H   GLU A 127      11.893   4.154  16.156  1.00  0.00           H  
ATOM   1904  HA  GLU A 127      12.251   6.992  15.758  1.00  0.00           H  
ATOM   1905 1HB  GLU A 127      13.492   4.547  14.437  1.00  0.00           H  
ATOM   1906 2HB  GLU A 127      13.956   6.192  14.025  1.00  0.00           H  
ATOM   1907 1HG  GLU A 127      14.710   6.591  16.304  1.00  0.00           H  
ATOM   1908 2HG  GLU A 127      14.150   4.995  16.797  1.00  0.00           H  
ATOM   1909  N   ALA A 128      10.845   5.257  13.372  1.00  0.00           N  
ATOM   1910  CA  ALA A 128      10.057   5.422  12.153  1.00  0.00           C  
ATOM   1911  C   ALA A 128       8.794   6.233  12.421  1.00  0.00           C  
ATOM   1912  O   ALA A 128       8.399   7.069  11.605  1.00  0.00           O  
ATOM   1913  CB  ALA A 128       9.697   4.058  11.565  1.00  0.00           C  
ATOM   1914  H   ALA A 128      10.990   4.329  13.744  1.00  0.00           H  
ATOM   1915  HA  ALA A 128      10.662   5.968  11.430  1.00  0.00           H  
ATOM   1916 1HB  ALA A 128       9.110   4.198  10.657  1.00  0.00           H  
ATOM   1917 2HB  ALA A 128      10.609   3.512  11.327  1.00  0.00           H  
ATOM   1918 3HB  ALA A 128       9.114   3.493  12.290  1.00  0.00           H  
ATOM   1919  N   VAL A 129       8.135   6.067  13.557  1.00  0.00           N  
ATOM   1920  CA  VAL A 129       6.907   6.771  13.912  1.00  0.00           C  
ATOM   1921  C   VAL A 129       7.201   8.257  14.107  1.00  0.00           C  
ATOM   1922  O   VAL A 129       6.480   9.112  13.589  1.00  0.00           O  
ATOM   1923  CB  VAL A 129       6.300   6.186  15.200  1.00  0.00           C  
ATOM   1924  CG1 VAL A 129       5.162   7.064  15.699  1.00  0.00           C  
ATOM   1925  CG2 VAL A 129       5.815   4.767  14.946  1.00  0.00           C  
ATOM   1926  H   VAL A 129       8.525   5.402  14.208  1.00  0.00           H  
ATOM   1927  HA  VAL A 129       6.197   6.662  13.091  1.00  0.00           H  
ATOM   1928  HB  VAL A 129       7.063   6.176  15.979  1.00  0.00           H  
ATOM   1929 1HG1 VAL A 129       4.744   6.636  16.610  1.00  0.00           H  
ATOM   1930 2HG1 VAL A 129       5.540   8.066  15.908  1.00  0.00           H  
ATOM   1931 3HG1 VAL A 129       4.385   7.122  14.936  1.00  0.00           H  
ATOM   1932 1HG2 VAL A 129       5.387   4.360  15.861  1.00  0.00           H  
ATOM   1933 2HG2 VAL A 129       5.056   4.777  14.163  1.00  0.00           H  
ATOM   1934 3HG2 VAL A 129       6.654   4.147  14.631  1.00  0.00           H  
ATOM   1935  N   GLN A 130       8.249   8.565  14.876  1.00  0.00           N  
ATOM   1936  CA  GLN A 130       8.578   9.956  15.167  1.00  0.00           C  
ATOM   1937  C   GLN A 130       9.017  10.692  13.905  1.00  0.00           C  
ATOM   1938  O   GLN A 130       8.686  11.864  13.717  1.00  0.00           O  
ATOM   1939  CB  GLN A 130       9.677  10.035  16.230  1.00  0.00           C  
ATOM   1940  CG  GLN A 130       9.228   9.628  17.623  1.00  0.00           C  
ATOM   1941  CD  GLN A 130       8.116  10.513  18.155  1.00  0.00           C  
ATOM   1942  OE1 GLN A 130       8.224  11.742  18.142  1.00  0.00           O  
ATOM   1943  NE2 GLN A 130       7.042   9.892  18.626  1.00  0.00           N  
ATOM   1944  H   GLN A 130       8.826   7.832  15.263  1.00  0.00           H  
ATOM   1945  HA  GLN A 130       7.685  10.450  15.549  1.00  0.00           H  
ATOM   1946 1HB  GLN A 130      10.509   9.392  15.942  1.00  0.00           H  
ATOM   1947 2HB  GLN A 130      10.057  11.056  16.284  1.00  0.00           H  
ATOM   1948 1HG  GLN A 130       8.861   8.602  17.589  1.00  0.00           H  
ATOM   1949 2HG  GLN A 130      10.077   9.699  18.302  1.00  0.00           H  
ATOM   1950 1HE2 GLN A 130       6.276  10.424  18.990  1.00  0.00           H  
ATOM   1951 2HE2 GLN A 130       6.996   8.893  18.617  1.00  0.00           H  
ATOM   1952  N   GLU A 131       9.749   9.944  13.135  1.00  0.00           N  
ATOM   1953  CA  GLU A 131      10.207  10.557  11.892  1.00  0.00           C  
ATOM   1954  C   GLU A 131       9.040  10.823  10.945  1.00  0.00           C  
ATOM   1955  O   GLU A 131       8.974  11.880  10.315  1.00  0.00           O  
ATOM   1956  CB  GLU A 131      11.240   9.661  11.205  1.00  0.00           C  
ATOM   1957  CG  GLU A 131      11.845  10.254   9.940  1.00  0.00           C  
ATOM   1958  CD  GLU A 131      13.018   9.466   9.427  1.00  0.00           C  
ATOM   1959  OE1 GLU A 131      12.989   8.263   9.525  1.00  0.00           O  
ATOM   1960  OE2 GLU A 131      13.943  10.068   8.937  1.00  0.00           O  
ATOM   1961  H   GLU A 131      10.014   8.990  13.339  1.00  0.00           H  
ATOM   1962  HA  GLU A 131      10.668  11.516  12.130  1.00  0.00           H  
ATOM   1963 1HB  GLU A 131      12.055   9.449  11.897  1.00  0.00           H  
ATOM   1964 2HB  GLU A 131      10.779   8.710  10.941  1.00  0.00           H  
ATOM   1965 1HG  GLU A 131      11.078  10.289   9.166  1.00  0.00           H  
ATOM   1966 2HG  GLU A 131      12.161  11.276  10.146  1.00  0.00           H  
ATOM   1967  N   ALA A 132       8.094   9.892  10.846  1.00  0.00           N  
ATOM   1968  CA  ALA A 132       6.900  10.072  10.024  1.00  0.00           C  
ATOM   1969  C   ALA A 132       6.041  11.219  10.550  1.00  0.00           C  
ATOM   1970  O   ALA A 132       5.450  11.967   9.768  1.00  0.00           O  
ATOM   1971  CB  ALA A 132       6.087   8.781   9.977  1.00  0.00           C  
ATOM   1972  H   ALA A 132       8.211   9.030  11.360  1.00  0.00           H  
ATOM   1973  HA  ALA A 132       7.220  10.325   9.013  1.00  0.00           H  
ATOM   1974 1HB  ALA A 132       5.200   8.932   9.361  1.00  0.00           H  
ATOM   1975 2HB  ALA A 132       6.694   7.984   9.550  1.00  0.00           H  
ATOM   1976 3HB  ALA A 132       5.784   8.506  10.986  1.00  0.00           H  
ATOM   1977  N   LEU A 133       5.972  11.374  11.875  1.00  0.00           N  
ATOM   1978  CA  LEU A 133       5.190  12.447  12.476  1.00  0.00           C  
ATOM   1979  C   LEU A 133       5.817  13.807  12.184  1.00  0.00           C  
ATOM   1980  O   LEU A 133       5.106  14.780  11.926  1.00  0.00           O  
ATOM   1981  CB  LEU A 133       5.079  12.241  13.992  1.00  0.00           C  
ATOM   1982  CG  LEU A 133       4.161  11.097  14.442  1.00  0.00           C  
ATOM   1983  CD1 LEU A 133       4.373  10.831  15.927  1.00  0.00           C  
ATOM   1984  CD2 LEU A 133       2.714  11.464  14.153  1.00  0.00           C  
ATOM   1985  H   LEU A 133       6.473  10.733  12.476  1.00  0.00           H  
ATOM   1986  HA  LEU A 133       4.190  12.431  12.044  1.00  0.00           H  
ATOM   1987 1HB  LEU A 133       6.074  12.044  14.389  1.00  0.00           H  
ATOM   1988 2HB  LEU A 133       4.707  13.162  14.442  1.00  0.00           H  
ATOM   1989  HG  LEU A 133       4.422  10.188  13.900  1.00  0.00           H  
ATOM   1990 1HD1 LEU A 133       3.721  10.017  16.246  1.00  0.00           H  
ATOM   1991 2HD1 LEU A 133       5.412  10.552  16.102  1.00  0.00           H  
ATOM   1992 3HD1 LEU A 133       4.137  11.729  16.495  1.00  0.00           H  
ATOM   1993 1HD2 LEU A 133       2.061  10.650  14.472  1.00  0.00           H  
ATOM   1994 2HD2 LEU A 133       2.453  12.372  14.696  1.00  0.00           H  
ATOM   1995 3HD2 LEU A 133       2.587  11.631  13.083  1.00  0.00           H  
ATOM   1996  N   GLN A 134       7.133  13.863  12.208  1.00  0.00           N  
ATOM   1997  CA  GLN A 134       7.834  15.101  11.882  1.00  0.00           C  
ATOM   1998  C   GLN A 134       7.588  15.506  10.433  1.00  0.00           C  
ATOM   1999  O   GLN A 134       7.340  16.680  10.143  1.00  0.00           O  
ATOM   2000  CB  GLN A 134       9.336  14.949  12.135  1.00  0.00           C  
ATOM   2001  CG  GLN A 134       9.717  14.896  13.605  1.00  0.00           C  
ATOM   2002  CD  GLN A 134      11.185  14.571  13.810  1.00  0.00           C  
ATOM   2003  OE1 GLN A 134      11.935  14.387  12.848  1.00  0.00           O  
ATOM   2004  NE2 GLN A 134      11.603  14.498  15.069  1.00  0.00           N  
ATOM   2005  H   GLN A 134       7.669  13.045  12.454  1.00  0.00           H  
ATOM   2006  HA  GLN A 134       7.450  15.895  12.522  1.00  0.00           H  
ATOM   2007 1HB  GLN A 134       9.694  14.035  11.662  1.00  0.00           H  
ATOM   2008 2HB  GLN A 134       9.868  15.784  11.679  1.00  0.00           H  
ATOM   2009 1HG  GLN A 134       9.515  15.867  14.057  1.00  0.00           H  
ATOM   2010 2HG  GLN A 134       9.124  14.125  14.097  1.00  0.00           H  
ATOM   2011 1HE2 GLN A 134      12.561  14.287  15.267  1.00  0.00           H  
ATOM   2012 2HE2 GLN A 134      10.961  14.654  15.820  1.00  0.00           H  
ATOM   2013  N   LEU A 135       7.655  14.513   9.607  1.00  0.00           N  
ATOM   2014  CA  LEU A 135       7.393  14.759   8.192  1.00  0.00           C  
ATOM   2015  C   LEU A 135       5.931  15.126   7.967  1.00  0.00           C  
ATOM   2016  O   LEU A 135       5.628  16.024   7.178  1.00  0.00           O  
ATOM   2017  CB  LEU A 135       7.752  13.520   7.361  1.00  0.00           C  
ATOM   2018  CG  LEU A 135       7.557  13.656   5.845  1.00  0.00           C  
ATOM   2019  CD1 LEU A 135       8.422  14.794   5.321  1.00  0.00           C  
ATOM   2020  CD2 LEU A 135       7.911  12.342   5.168  1.00  0.00           C  
ATOM   2021  H   LEU A 135       7.884  13.577   9.910  1.00  0.00           H  
ATOM   2022  HA  LEU A 135       8.011  15.595   7.866  1.00  0.00           H  
ATOM   2023 1HB  LEU A 135       8.798  13.273   7.539  1.00  0.00           H  
ATOM   2024 2HB  LEU A 135       7.140  12.684   7.700  1.00  0.00           H  
ATOM   2025  HG  LEU A 135       6.516  13.905   5.633  1.00  0.00           H  
ATOM   2026 1HD1 LEU A 135       8.284  14.891   4.244  1.00  0.00           H  
ATOM   2027 2HD1 LEU A 135       8.134  15.726   5.809  1.00  0.00           H  
ATOM   2028 3HD1 LEU A 135       9.469  14.582   5.534  1.00  0.00           H  
ATOM   2029 1HD2 LEU A 135       7.772  12.438   4.090  1.00  0.00           H  
ATOM   2030 2HD2 LEU A 135       8.953  12.093   5.377  1.00  0.00           H  
ATOM   2031 3HD2 LEU A 135       7.266  11.549   5.547  1.00  0.00           H  
ATOM   2032  N   LYS A 136       5.047  14.388   8.719  1.00  0.00           N  
ATOM   2033  CA  LYS A 136       3.614  14.655   8.641  1.00  0.00           C  
ATOM   2034  C   LYS A 136       3.318  16.138   8.853  1.00  0.00           C  
ATOM   2035  O   LYS A 136       2.619  16.756   8.049  1.00  0.00           O  
ATOM   2036  CB  LYS A 136       2.855  13.813   9.668  1.00  0.00           C  
ATOM   2037  CG  LYS A 136       1.344  14.006   9.645  1.00  0.00           C  
ATOM   2038  CD  LYS A 136       0.678  13.279  10.803  1.00  0.00           C  
ATOM   2039  CE  LYS A 136      -0.827  13.505  10.807  1.00  0.00           C  
ATOM   2040  NZ  LYS A 136      -1.185  14.871  11.276  1.00  0.00           N  
ATOM   2041  H   LYS A 136       5.378  13.657   9.332  1.00  0.00           H  
ATOM   2042  HA  LYS A 136       3.266  14.381   7.643  1.00  0.00           H  
ATOM   2043 1HB  LYS A 136       3.059  12.757   9.495  1.00  0.00           H  
ATOM   2044 2HB  LYS A 136       3.208  14.056  10.669  1.00  0.00           H  
ATOM   2045 1HG  LYS A 136       1.112  15.070   9.714  1.00  0.00           H  
ATOM   2046 2HG  LYS A 136       0.942  13.624   8.708  1.00  0.00           H  
ATOM   2047 1HD  LYS A 136       0.876  12.209  10.724  1.00  0.00           H  
ATOM   2048 2HD  LYS A 136       1.091  13.638  11.746  1.00  0.00           H  
ATOM   2049 1HE  LYS A 136      -1.219  13.365   9.800  1.00  0.00           H  
ATOM   2050 2HE  LYS A 136      -1.303  12.774  11.462  1.00  0.00           H  
ATOM   2051 1HZ  LYS A 136      -2.189  14.979  11.264  1.00  0.00           H  
ATOM   2052 2HZ  LYS A 136      -0.843  15.004  12.218  1.00  0.00           H  
ATOM   2053 3HZ  LYS A 136      -0.765  15.557  10.666  1.00  0.00           H  
ATOM   2054  N   THR A 137       3.860  16.764   9.884  1.00  0.00           N  
ATOM   2055  CA  THR A 137       3.659  18.170  10.222  1.00  0.00           C  
ATOM   2056  C   THR A 137       4.257  19.076   9.149  1.00  0.00           C  
ATOM   2057  O   THR A 137       3.586  19.980   8.649  1.00  0.00           O  
ATOM   2058  CB  THR A 137       4.277  18.507  11.591  1.00  0.00           C  
ATOM   2059  OG1 THR A 137       3.641  17.726  12.611  1.00  0.00           O  
ATOM   2060  CG2 THR A 137       4.102  19.985  11.906  1.00  0.00           C  
ATOM   2061  H   THR A 137       4.457  16.198  10.467  1.00  0.00           H  
ATOM   2062  HA  THR A 137       2.588  18.363  10.279  1.00  0.00           H  
ATOM   2063  HB  THR A 137       5.340  18.268  11.580  1.00  0.00           H  
ATOM   2064  HG1 THR A 137       3.768  16.793  12.425  1.00  0.00           H  
ATOM   2065 1HG2 THR A 137       4.545  20.205  12.877  1.00  0.00           H  
ATOM   2066 2HG2 THR A 137       4.594  20.582  11.139  1.00  0.00           H  
ATOM   2067 3HG2 THR A 137       3.040  20.229  11.929  1.00  0.00           H  
ATOM   2068  N   LYS A 138       5.488  18.777   8.799  1.00  0.00           N  
ATOM   2069  CA  LYS A 138       6.260  19.679   7.950  1.00  0.00           C  
ATOM   2070  C   LYS A 138       5.563  19.906   6.612  1.00  0.00           C  
ATOM   2071  O   LYS A 138       5.490  21.038   6.127  1.00  0.00           O  
ATOM   2072  CB  LYS A 138       7.668  19.128   7.724  1.00  0.00           C  
ATOM   2073  CG  LYS A 138       8.600  19.271   8.920  1.00  0.00           C  
ATOM   2074  CD  LYS A 138       9.938  18.594   8.663  1.00  0.00           C  
ATOM   2075  CE  LYS A 138      10.871  18.740   9.856  1.00  0.00           C  
ATOM   2076  NZ  LYS A 138      12.158  18.022   9.647  1.00  0.00           N  
ATOM   2077  H   LYS A 138       5.912  17.916   9.116  1.00  0.00           H  
ATOM   2078  HA  LYS A 138       6.341  20.643   8.454  1.00  0.00           H  
ATOM   2079 1HB  LYS A 138       7.609  18.070   7.471  1.00  0.00           H  
ATOM   2080 2HB  LYS A 138       8.129  19.641   6.880  1.00  0.00           H  
ATOM   2081 1HG  LYS A 138       8.770  20.328   9.125  1.00  0.00           H  
ATOM   2082 2HG  LYS A 138       8.137  18.819   9.797  1.00  0.00           H  
ATOM   2083 1HD  LYS A 138       9.778  17.535   8.464  1.00  0.00           H  
ATOM   2084 2HD  LYS A 138      10.410  19.043   7.789  1.00  0.00           H  
ATOM   2085 1HE  LYS A 138      11.081  19.794  10.028  1.00  0.00           H  
ATOM   2086 2HE  LYS A 138      10.387  18.338  10.747  1.00  0.00           H  
ATOM   2087 1HZ  LYS A 138      12.747  18.141  10.459  1.00  0.00           H  
ATOM   2088 2HZ  LYS A 138      11.976  17.038   9.505  1.00  0.00           H  
ATOM   2089 3HZ  LYS A 138      12.626  18.399   8.835  1.00  0.00           H  
ATOM   2090  N   LEU A 139       5.005  18.833   6.042  1.00  0.00           N  
ATOM   2091  CA  LEU A 139       4.380  18.931   4.727  1.00  0.00           C  
ATOM   2092  C   LEU A 139       2.892  19.239   4.856  1.00  0.00           C  
ATOM   2093  O   LEU A 139       2.226  19.533   3.859  1.00  0.00           O  
ATOM   2094  CB  LEU A 139       4.579  17.633   3.941  1.00  0.00           C  
ATOM   2095  CG  LEU A 139       6.022  17.259   3.603  1.00  0.00           C  
ATOM   2096  CD1 LEU A 139       6.065  15.924   2.868  1.00  0.00           C  
ATOM   2097  CD2 LEU A 139       6.676  18.355   2.768  1.00  0.00           C  
ATOM   2098  H   LEU A 139       5.012  17.943   6.519  1.00  0.00           H  
ATOM   2099  HA  LEU A 139       4.853  19.745   4.179  1.00  0.00           H  
ATOM   2100 1HB  LEU A 139       4.156  16.810   4.517  1.00  0.00           H  
ATOM   2101 2HB  LEU A 139       4.033  17.708   3.000  1.00  0.00           H  
ATOM   2102  HG  LEU A 139       6.590  17.130   4.525  1.00  0.00           H  
ATOM   2103 1HD1 LEU A 139       7.100  15.670   2.634  1.00  0.00           H  
ATOM   2104 2HD1 LEU A 139       5.638  15.145   3.500  1.00  0.00           H  
ATOM   2105 3HD1 LEU A 139       5.493  15.998   1.944  1.00  0.00           H  
ATOM   2106 1HD2 LEU A 139       7.704  18.073   2.537  1.00  0.00           H  
ATOM   2107 2HD2 LEU A 139       6.118  18.487   1.841  1.00  0.00           H  
ATOM   2108 3HD2 LEU A 139       6.674  19.290   3.329  1.00  0.00           H  
ATOM   2109  N   GLY A 140       2.381  19.273   6.046  1.00  0.00           N  
ATOM   2110  CA  GLY A 140       0.949  19.434   6.243  1.00  0.00           C  
ATOM   2111  C   GLY A 140       0.136  18.294   5.659  1.00  0.00           C  
ATOM   2112  O   GLY A 140      -0.829  18.525   4.925  1.00  0.00           O  
ATOM   2113  H   GLY A 140       2.981  19.186   6.854  1.00  0.00           H  
ATOM   2114 1HA  GLY A 140       0.733  19.506   7.309  1.00  0.00           H  
ATOM   2115 2HA  GLY A 140       0.622  20.367   5.784  1.00  0.00           H  
ATOM   2116  N   VAL A 141       0.575  17.001   5.845  1.00  0.00           N  
ATOM   2117  CA  VAL A 141      -0.012  15.839   5.184  1.00  0.00           C  
ATOM   2118  C   VAL A 141      -0.480  14.832   6.233  1.00  0.00           C  
ATOM   2119  O   VAL A 141      -0.261  15.025   7.431  1.00  0.00           O  
ATOM   2120  CB  VAL A 141       1.011  15.173   4.244  1.00  0.00           C  
ATOM   2121  CG1 VAL A 141       1.442  16.143   3.154  1.00  0.00           C  
ATOM   2122  CG2 VAL A 141       2.211  14.691   5.043  1.00  0.00           C  
ATOM   2123  H   VAL A 141       1.350  16.869   6.478  1.00  0.00           H  
ATOM   2124  HA  VAL A 141      -0.875  16.169   4.606  1.00  0.00           H  
ATOM   2125  HB  VAL A 141       0.538  14.324   3.749  1.00  0.00           H  
ATOM   2126 1HG1 VAL A 141       2.164  15.656   2.499  1.00  0.00           H  
ATOM   2127 2HG1 VAL A 141       0.572  16.447   2.572  1.00  0.00           H  
ATOM   2128 3HG1 VAL A 141       1.900  17.022   3.609  1.00  0.00           H  
ATOM   2129 1HG2 VAL A 141       2.930  14.221   4.372  1.00  0.00           H  
ATOM   2130 2HG2 VAL A 141       2.681  15.539   5.542  1.00  0.00           H  
ATOM   2131 3HG2 VAL A 141       1.885  13.966   5.789  1.00  0.00           H  
ATOM   2132  N   SER A 142      -1.126  13.746   5.694  1.00  0.00           N  
ATOM   2133  CA  SER A 142      -1.531  12.669   6.591  1.00  0.00           C  
ATOM   2134  C   SER A 142      -0.346  11.780   6.957  1.00  0.00           C  
ATOM   2135  O   SER A 142       0.729  11.893   6.363  1.00  0.00           O  
ATOM   2136  CB  SER A 142      -2.620  11.836   5.946  1.00  0.00           C  
ATOM   2137  OG  SER A 142      -2.127  11.138   4.835  1.00  0.00           O  
ATOM   2138  H   SER A 142      -1.329  13.666   4.708  1.00  0.00           H  
ATOM   2139  HA  SER A 142      -1.918  13.112   7.510  1.00  0.00           H  
ATOM   2140 1HB  SER A 142      -3.018  11.130   6.675  1.00  0.00           H  
ATOM   2141 2HB  SER A 142      -3.439  12.484   5.637  1.00  0.00           H  
ATOM   2142  HG  SER A 142      -2.037  11.787   4.134  1.00  0.00           H  
ATOM   2143  N   LEU A 143      -0.508  10.930   8.005  1.00  0.00           N  
ATOM   2144  CA  LEU A 143       0.515   9.972   8.408  1.00  0.00           C  
ATOM   2145  C   LEU A 143       0.739   8.926   7.321  1.00  0.00           C  
ATOM   2146  O   LEU A 143       1.866   8.469   7.115  1.00  0.00           O  
ATOM   2147  CB  LEU A 143       0.113   9.282   9.718  1.00  0.00           C  
ATOM   2148  CG  LEU A 143       1.169   8.357  10.334  1.00  0.00           C  
ATOM   2149  CD1 LEU A 143       2.423   9.159  10.654  1.00  0.00           C  
ATOM   2150  CD2 LEU A 143       0.604   7.704  11.587  1.00  0.00           C  
ATOM   2151  H   LEU A 143      -1.375  10.969   8.520  1.00  0.00           H  
ATOM   2152  HA  LEU A 143       1.450  10.510   8.565  1.00  0.00           H  
ATOM   2153 1HB  LEU A 143      -0.127  10.048  10.454  1.00  0.00           H  
ATOM   2154 2HB  LEU A 143      -0.783   8.688   9.537  1.00  0.00           H  
ATOM   2155  HG  LEU A 143       1.442   7.585   9.614  1.00  0.00           H  
ATOM   2156 1HD1 LEU A 143       3.174   8.501  11.092  1.00  0.00           H  
ATOM   2157 2HD1 LEU A 143       2.818   9.599   9.738  1.00  0.00           H  
ATOM   2158 3HD1 LEU A 143       2.178   9.951  11.361  1.00  0.00           H  
ATOM   2159 1HD2 LEU A 143       1.355   7.046  12.025  1.00  0.00           H  
ATOM   2160 2HD2 LEU A 143       0.332   8.475  12.308  1.00  0.00           H  
ATOM   2161 3HD2 LEU A 143      -0.281   7.123  11.327  1.00  0.00           H  
ATOM   2162  N   ILE A 144      -0.269   8.556   6.595  1.00  0.00           N  
ATOM   2163  CA  ILE A 144      -0.139   7.621   5.482  1.00  0.00           C  
ATOM   2164  C   ILE A 144       0.812   8.195   4.433  1.00  0.00           C  
ATOM   2165  O   ILE A 144       1.665   7.481   3.902  1.00  0.00           O  
ATOM   2166  CB  ILE A 144      -1.506   7.322   4.841  1.00  0.00           C  
ATOM   2167  CG1 ILE A 144      -2.141   6.089   5.490  1.00  0.00           C  
ATOM   2168  CG2 ILE A 144      -1.358   7.121   3.341  1.00  0.00           C  
ATOM   2169  CD1 ILE A 144      -2.201   6.155   6.999  1.00  0.00           C  
ATOM   2170  H   ILE A 144      -1.179   8.935   6.815  1.00  0.00           H  
ATOM   2171  HA  ILE A 144       0.283   6.690   5.859  1.00  0.00           H  
ATOM   2172  HB  ILE A 144      -2.183   8.156   5.021  1.00  0.00           H  
ATOM   2173 1HG1 ILE A 144      -3.155   5.961   5.113  1.00  0.00           H  
ATOM   2174 2HG1 ILE A 144      -1.576   5.199   5.211  1.00  0.00           H  
ATOM   2175 1HG2 ILE A 144      -2.334   6.909   2.904  1.00  0.00           H  
ATOM   2176 2HG2 ILE A 144      -0.948   8.025   2.892  1.00  0.00           H  
ATOM   2177 3HG2 ILE A 144      -0.686   6.284   3.150  1.00  0.00           H  
ATOM   2178 1HD1 ILE A 144      -2.663   5.246   7.385  1.00  0.00           H  
ATOM   2179 2HD1 ILE A 144      -1.191   6.247   7.399  1.00  0.00           H  
ATOM   2180 3HD1 ILE A 144      -2.792   7.019   7.301  1.00  0.00           H  
ATOM   2181  N   GLU A 145       0.617   9.503   4.125  1.00  0.00           N  
ATOM   2182  CA  GLU A 145       1.500  10.131   3.147  1.00  0.00           C  
ATOM   2183  C   GLU A 145       2.941  10.174   3.650  1.00  0.00           C  
ATOM   2184  O   GLU A 145       3.875   9.888   2.899  1.00  0.00           O  
ATOM   2185  CB  GLU A 145       1.018  11.547   2.826  1.00  0.00           C  
ATOM   2186  CG  GLU A 145      -0.226  11.605   1.952  1.00  0.00           C  
ATOM   2187  CD  GLU A 145      -0.918  12.940   2.007  1.00  0.00           C  
ATOM   2188  OE1 GLU A 145      -1.542  13.223   3.001  1.00  0.00           O  
ATOM   2189  OE2 GLU A 145      -0.822  13.675   1.053  1.00  0.00           O  
ATOM   2190  H   GLU A 145      -0.115  10.052   4.551  1.00  0.00           H  
ATOM   2191  HA  GLU A 145       1.485   9.534   2.234  1.00  0.00           H  
ATOM   2192 1HB  GLU A 145       0.802  12.076   3.754  1.00  0.00           H  
ATOM   2193 2HB  GLU A 145       1.811  12.095   2.315  1.00  0.00           H  
ATOM   2194 1HG  GLU A 145       0.056  11.398   0.920  1.00  0.00           H  
ATOM   2195 2HG  GLU A 145      -0.920  10.829   2.273  1.00  0.00           H  
ATOM   2196  N   ALA A 146       3.081  10.513   4.896  1.00  0.00           N  
ATOM   2197  CA  ALA A 146       4.412  10.614   5.490  1.00  0.00           C  
ATOM   2198  C   ALA A 146       5.121   9.263   5.483  1.00  0.00           C  
ATOM   2199  O   ALA A 146       6.298   9.174   5.123  1.00  0.00           O  
ATOM   2200  CB  ALA A 146       4.319  11.155   6.915  1.00  0.00           C  
ATOM   2201  H   ALA A 146       2.272  10.711   5.466  1.00  0.00           H  
ATOM   2202  HA  ALA A 146       5.000  11.306   4.887  1.00  0.00           H  
ATOM   2203 1HB  ALA A 146       5.319  11.224   7.343  1.00  0.00           H  
ATOM   2204 2HB  ALA A 146       3.862  12.144   6.900  1.00  0.00           H  
ATOM   2205 3HB  ALA A 146       3.711  10.484   7.520  1.00  0.00           H  
ATOM   2206  N   LEU A 147       4.415   8.220   5.868  1.00  0.00           N  
ATOM   2207  CA  LEU A 147       5.023   6.896   5.953  1.00  0.00           C  
ATOM   2208  C   LEU A 147       5.383   6.373   4.567  1.00  0.00           C  
ATOM   2209  O   LEU A 147       6.419   5.725   4.394  1.00  0.00           O  
ATOM   2210  CB  LEU A 147       4.068   5.916   6.646  1.00  0.00           C  
ATOM   2211  CG  LEU A 147       3.906   6.102   8.160  1.00  0.00           C  
ATOM   2212  CD1 LEU A 147       2.701   5.308   8.644  1.00  0.00           C  
ATOM   2213  CD2 LEU A 147       5.177   5.651   8.865  1.00  0.00           C  
ATOM   2214  H   LEU A 147       3.440   8.331   6.107  1.00  0.00           H  
ATOM   2215  HA  LEU A 147       5.938   6.973   6.540  1.00  0.00           H  
ATOM   2216 1HB  LEU A 147       3.082   6.013   6.193  1.00  0.00           H  
ATOM   2217 2HB  LEU A 147       4.425   4.901   6.473  1.00  0.00           H  
ATOM   2218  HG  LEU A 147       3.723   7.154   8.380  1.00  0.00           H  
ATOM   2219 1HD1 LEU A 147       2.586   5.440   9.720  1.00  0.00           H  
ATOM   2220 2HD1 LEU A 147       1.803   5.664   8.138  1.00  0.00           H  
ATOM   2221 3HD1 LEU A 147       2.848   4.251   8.422  1.00  0.00           H  
ATOM   2222 1HD2 LEU A 147       5.063   5.784   9.941  1.00  0.00           H  
ATOM   2223 2HD2 LEU A 147       5.360   4.598   8.647  1.00  0.00           H  
ATOM   2224 3HD2 LEU A 147       6.019   6.246   8.513  1.00  0.00           H  
ATOM   2225  N   HIS A 148       4.580   6.695   3.601  1.00  0.00           N  
ATOM   2226  CA  HIS A 148       4.861   6.254   2.239  1.00  0.00           C  
ATOM   2227  C   HIS A 148       6.114   6.929   1.690  1.00  0.00           C  
ATOM   2228  O   HIS A 148       6.861   6.325   0.917  1.00  0.00           O  
ATOM   2229  CB  HIS A 148       3.671   6.547   1.319  1.00  0.00           C  
ATOM   2230  CG  HIS A 148       2.562   5.548   1.435  1.00  0.00           C  
ATOM   2231  ND1 HIS A 148       1.647   5.568   2.467  1.00  0.00           N  
ATOM   2232  CD2 HIS A 148       2.220   4.500   0.649  1.00  0.00           C  
ATOM   2233  CE1 HIS A 148       0.790   4.574   2.310  1.00  0.00           C  
ATOM   2234  NE2 HIS A 148       1.116   3.911   1.215  1.00  0.00           N  
ATOM   2235  H   HIS A 148       3.755   7.251   3.778  1.00  0.00           H  
ATOM   2236  HA  HIS A 148       5.038   5.179   2.235  1.00  0.00           H  
ATOM   2237 1HB  HIS A 148       3.267   7.533   1.549  1.00  0.00           H  
ATOM   2238 2HB  HIS A 148       4.008   6.564   0.283  1.00  0.00           H  
ATOM   2239  HD1 HIS A 148       1.576   6.265   3.181  1.00  0.00           H  
ATOM   2240  HD2 HIS A 148       2.645   4.093  -0.269  1.00  0.00           H  
ATOM   2241  HE1 HIS A 148      -0.017   4.419   3.026  1.00  0.00           H  
ATOM   2242  N   ILE A 149       6.377   8.115   2.083  1.00  0.00           N  
ATOM   2243  CA  ILE A 149       7.603   8.792   1.676  1.00  0.00           C  
ATOM   2244  C   ILE A 149       8.805   8.132   2.349  1.00  0.00           C  
ATOM   2245  O   ILE A 149       9.853   7.954   1.725  1.00  0.00           O  
ATOM   2246  CB  ILE A 149       7.559  10.289   2.032  1.00  0.00           C  
ATOM   2247  CG1 ILE A 149       6.527  11.014   1.165  1.00  0.00           C  
ATOM   2248  CG2 ILE A 149       8.935  10.916   1.864  1.00  0.00           C  
ATOM   2249  CD1 ILE A 149       6.212  12.416   1.634  1.00  0.00           C  
ATOM   2250  H   ILE A 149       5.727   8.598   2.689  1.00  0.00           H  
ATOM   2251  HA  ILE A 149       7.712   8.689   0.596  1.00  0.00           H  
ATOM   2252  HB  ILE A 149       7.240  10.408   3.067  1.00  0.00           H  
ATOM   2253 1HG1 ILE A 149       6.889  11.070   0.139  1.00  0.00           H  
ATOM   2254 2HG1 ILE A 149       5.598  10.443   1.151  1.00  0.00           H  
ATOM   2255 1HG2 ILE A 149       8.885  11.975   2.119  1.00  0.00           H  
ATOM   2256 2HG2 ILE A 149       9.645  10.417   2.522  1.00  0.00           H  
ATOM   2257 3HG2 ILE A 149       9.261  10.807   0.830  1.00  0.00           H  
ATOM   2258 1HD1 ILE A 149       5.473  12.865   0.969  1.00  0.00           H  
ATOM   2259 2HD1 ILE A 149       5.813  12.380   2.648  1.00  0.00           H  
ATOM   2260 3HD1 ILE A 149       7.121  13.016   1.622  1.00  0.00           H  
ATOM   2261  N   LEU A 150       8.640   7.824   3.594  1.00  0.00           N  
ATOM   2262  CA  LEU A 150       9.724   7.140   4.291  1.00  0.00           C  
ATOM   2263  C   LEU A 150      10.049   5.811   3.619  1.00  0.00           C  
ATOM   2264  O   LEU A 150      11.216   5.423   3.533  1.00  0.00           O  
ATOM   2265  CB  LEU A 150       9.346   6.903   5.759  1.00  0.00           C  
ATOM   2266  CG  LEU A 150       9.838   7.963   6.753  1.00  0.00           C  
ATOM   2267  CD1 LEU A 150       9.243   9.316   6.387  1.00  0.00           C  
ATOM   2268  CD2 LEU A 150       9.445   7.556   8.165  1.00  0.00           C  
ATOM   2269  H   LEU A 150       7.791   8.040   4.097  1.00  0.00           H  
ATOM   2270  HA  LEU A 150      10.612   7.771   4.252  1.00  0.00           H  
ATOM   2271 1HB  LEU A 150       8.261   6.855   5.835  1.00  0.00           H  
ATOM   2272 2HB  LEU A 150       9.754   5.941   6.071  1.00  0.00           H  
ATOM   2273  HG  LEU A 150      10.923   8.047   6.688  1.00  0.00           H  
ATOM   2274 1HD1 LEU A 150       9.592  10.070   7.094  1.00  0.00           H  
ATOM   2275 2HD1 LEU A 150       9.555   9.591   5.380  1.00  0.00           H  
ATOM   2276 3HD1 LEU A 150       8.155   9.258   6.428  1.00  0.00           H  
ATOM   2277 1HD2 LEU A 150       9.795   8.309   8.871  1.00  0.00           H  
ATOM   2278 2HD2 LEU A 150       8.360   7.473   8.231  1.00  0.00           H  
ATOM   2279 3HD2 LEU A 150       9.898   6.594   8.406  1.00  0.00           H  
ATOM   2280  N   LEU A 151       9.030   5.203   3.253  1.00  0.00           N  
ATOM   2281  CA  LEU A 151       9.229   3.960   2.515  1.00  0.00           C  
ATOM   2282  C   LEU A 151       9.949   4.220   1.197  1.00  0.00           C  
ATOM   2283  O   LEU A 151      10.802   3.430   0.783  1.00  0.00           O  
ATOM   2284  CB  LEU A 151       7.881   3.279   2.245  1.00  0.00           C  
ATOM   2285  CG  LEU A 151       7.218   2.613   3.457  1.00  0.00           C  
ATOM   2286  CD1 LEU A 151       5.781   2.245   3.112  1.00  0.00           C  
ATOM   2287  CD2 LEU A 151       8.015   1.382   3.861  1.00  0.00           C  
ATOM   2288  H   LEU A 151       8.090   5.520   3.438  1.00  0.00           H  
ATOM   2289  HA  LEU A 151       9.846   3.294   3.117  1.00  0.00           H  
ATOM   2290 1HB  LEU A 151       7.188   4.023   1.855  1.00  0.00           H  
ATOM   2291 2HB  LEU A 151       8.025   2.513   1.484  1.00  0.00           H  
ATOM   2292  HG  LEU A 151       7.191   3.317   4.290  1.00  0.00           H  
ATOM   2293 1HD1 LEU A 151       5.309   1.772   3.973  1.00  0.00           H  
ATOM   2294 2HD1 LEU A 151       5.228   3.147   2.846  1.00  0.00           H  
ATOM   2295 3HD1 LEU A 151       5.775   1.554   2.270  1.00  0.00           H  
ATOM   2296 1HD2 LEU A 151       7.544   0.909   4.723  1.00  0.00           H  
ATOM   2297 2HD2 LEU A 151       8.042   0.677   3.029  1.00  0.00           H  
ATOM   2298 3HD2 LEU A 151       9.033   1.677   4.119  1.00  0.00           H  
ATOM   2299  N   THR A 152       9.593   5.290   0.560  1.00  0.00           N  
ATOM   2300  CA  THR A 152      10.216   5.672  -0.703  1.00  0.00           C  
ATOM   2301  C   THR A 152      11.723   5.841  -0.532  1.00  0.00           C  
ATOM   2302  O   THR A 152      12.504   5.363  -1.357  1.00  0.00           O  
ATOM   2303  CB  THR A 152       9.604   6.973  -1.255  1.00  0.00           C  
ATOM   2304  OG1 THR A 152       8.195   6.797  -1.450  1.00  0.00           O  
ATOM   2305  CG2 THR A 152      10.252   7.346  -2.580  1.00  0.00           C  
ATOM   2306  H   THR A 152       8.865   5.874   0.946  1.00  0.00           H  
ATOM   2307  HA  THR A 152      10.039   4.879  -1.430  1.00  0.00           H  
ATOM   2308  HB  THR A 152       9.761   7.780  -0.540  1.00  0.00           H  
ATOM   2309  HG1 THR A 152       7.779   6.594  -0.608  1.00  0.00           H  
ATOM   2310 1HG2 THR A 152       9.808   8.268  -2.955  1.00  0.00           H  
ATOM   2311 2HG2 THR A 152      11.322   7.492  -2.433  1.00  0.00           H  
ATOM   2312 3HG2 THR A 152      10.091   6.547  -3.302  1.00  0.00           H  
ATOM   2313  N   ALA A 153      12.124   6.477   0.515  1.00  0.00           N  
ATOM   2314  CA  ALA A 153      13.542   6.612   0.835  1.00  0.00           C  
ATOM   2315  C   ALA A 153      14.191   5.245   1.042  1.00  0.00           C  
ATOM   2316  O   ALA A 153      15.307   5.005   0.580  1.00  0.00           O  
ATOM   2317  CB  ALA A 153      13.729   7.480   2.076  1.00  0.00           C  
ATOM   2318  H   ALA A 153      11.440   6.892   1.130  1.00  0.00           H  
ATOM   2319  HA  ALA A 153      14.036   7.093  -0.009  1.00  0.00           H  
ATOM   2320 1HB  ALA A 153      14.791   7.571   2.301  1.00  0.00           H  
ATOM   2321 2HB  ALA A 153      13.310   8.471   1.893  1.00  0.00           H  
ATOM   2322 3HB  ALA A 153      13.217   7.021   2.920  1.00  0.00           H  
ATOM   2323  N   ALA A 154      13.530   4.418   1.657  1.00  0.00           N  
ATOM   2324  CA  ALA A 154      14.060   3.104   2.010  1.00  0.00           C  
ATOM   2325  C   ALA A 154      14.384   2.289   0.760  1.00  0.00           C  
ATOM   2326  O   ALA A 154      15.446   1.672   0.673  1.00  0.00           O  
ATOM   2327  CB  ALA A 154      13.069   2.348   2.892  1.00  0.00           C  
ATOM   2328  H   ALA A 154      12.587   4.657   1.927  1.00  0.00           H  
ATOM   2329  HA  ALA A 154      14.986   3.250   2.567  1.00  0.00           H  
ATOM   2330 1HB  ALA A 154      13.480   1.371   3.145  1.00  0.00           H  
ATOM   2331 2HB  ALA A 154      12.889   2.915   3.805  1.00  0.00           H  
ATOM   2332 3HB  ALA A 154      12.131   2.218   2.354  1.00  0.00           H  
ATOM   2333  N   VAL A 155      13.528   2.296  -0.206  1.00  0.00           N  
ATOM   2334  CA  VAL A 155      13.666   1.478  -1.406  1.00  0.00           C  
ATOM   2335  C   VAL A 155      14.622   2.155  -2.386  1.00  0.00           C  
ATOM   2336  O   VAL A 155      15.377   1.482  -3.091  1.00  0.00           O  
ATOM   2337  CB  VAL A 155      12.297   1.264  -2.079  1.00  0.00           C  
ATOM   2338  CG1 VAL A 155      11.342   0.556  -1.130  1.00  0.00           C  
ATOM   2339  CG2 VAL A 155      11.724   2.601  -2.524  1.00  0.00           C  
ATOM   2340  H   VAL A 155      12.725   2.902  -0.114  1.00  0.00           H  
ATOM   2341  HA  VAL A 155      14.087   0.512  -1.122  1.00  0.00           H  
ATOM   2342  HB  VAL A 155      12.427   0.617  -2.947  1.00  0.00           H  
ATOM   2343 1HG1 VAL A 155      10.380   0.412  -1.622  1.00  0.00           H  
ATOM   2344 2HG1 VAL A 155      11.756  -0.414  -0.854  1.00  0.00           H  
ATOM   2345 3HG1 VAL A 155      11.204   1.161  -0.234  1.00  0.00           H  
ATOM   2346 1HG2 VAL A 155      10.757   2.442  -2.999  1.00  0.00           H  
ATOM   2347 2HG2 VAL A 155      11.601   3.250  -1.656  1.00  0.00           H  
ATOM   2348 3HG2 VAL A 155      12.405   3.070  -3.234  1.00  0.00           H  
ATOM   2349  N   LEU A 156      14.693   3.419  -2.357  1.00  0.00           N  
ATOM   2350  CA  LEU A 156      15.668   4.157  -3.153  1.00  0.00           C  
ATOM   2351  C   LEU A 156      17.067   4.018  -2.565  1.00  0.00           C  
ATOM   2352  O   LEU A 156      18.058   4.021  -3.300  1.00  0.00           O  
ATOM   2353  CB  LEU A 156      15.282   5.639  -3.228  1.00  0.00           C  
ATOM   2354  CG  LEU A 156      14.013   5.956  -4.030  1.00  0.00           C  
ATOM   2355  CD1 LEU A 156      13.655   7.426  -3.854  1.00  0.00           C  
ATOM   2356  CD2 LEU A 156      14.242   5.621  -5.496  1.00  0.00           C  
ATOM   2357  H   LEU A 156      14.053   3.930  -1.766  1.00  0.00           H  
ATOM   2358  HA  LEU A 156      15.678   3.742  -4.161  1.00  0.00           H  
ATOM   2359 1HB  LEU A 156      15.135   6.012  -2.215  1.00  0.00           H  
ATOM   2360 2HB  LEU A 156      16.106   6.191  -3.680  1.00  0.00           H  
ATOM   2361  HG  LEU A 156      13.183   5.363  -3.647  1.00  0.00           H  
ATOM   2362 1HD1 LEU A 156      12.753   7.651  -4.424  1.00  0.00           H  
ATOM   2363 2HD1 LEU A 156      13.478   7.634  -2.799  1.00  0.00           H  
ATOM   2364 3HD1 LEU A 156      14.475   8.046  -4.214  1.00  0.00           H  
ATOM   2365 1HD2 LEU A 156      13.339   5.845  -6.066  1.00  0.00           H  
ATOM   2366 2HD2 LEU A 156      15.071   6.215  -5.880  1.00  0.00           H  
ATOM   2367 3HD2 LEU A 156      14.478   4.561  -5.594  1.00  0.00           H  
ATOM   2368  N   GLY A 157      17.150   3.807  -1.222  1.00  0.00           N  
ATOM   2369  CA  GLY A 157      18.454   3.728  -0.585  1.00  0.00           C  
ATOM   2370  C   GLY A 157      19.045   5.086  -0.261  1.00  0.00           C  
ATOM   2371  O   GLY A 157      20.255   5.287  -0.386  1.00  0.00           O  
ATOM   2372  H   GLY A 157      16.319   3.705  -0.656  1.00  0.00           H  
ATOM   2373 1HA  GLY A 157      18.374   3.153   0.338  1.00  0.00           H  
ATOM   2374 2HA  GLY A 157      19.145   3.193  -1.237  1.00  0.00           H  
ATOM   2375  N   THR A 158      18.137   6.087   0.004  1.00  0.00           N  
ATOM   2376  CA  THR A 158      18.554   7.459   0.270  1.00  0.00           C  
ATOM   2377  C   THR A 158      17.864   8.003   1.518  1.00  0.00           C  
ATOM   2378  O   THR A 158      17.296   7.239   2.301  1.00  0.00           O  
ATOM   2379  CB  THR A 158      18.255   8.375  -0.932  1.00  0.00           C  
ATOM   2380  OG1 THR A 158      18.849   9.662  -0.714  1.00  0.00           O  
ATOM   2381  CG2 THR A 158      16.754   8.539  -1.116  1.00  0.00           C  
ATOM   2382  H   THR A 158      17.152   5.863   0.015  1.00  0.00           H  
ATOM   2383  HA  THR A 158      19.631   7.466   0.444  1.00  0.00           H  
ATOM   2384  HB  THR A 158      18.681   7.941  -1.835  1.00  0.00           H  
ATOM   2385  HG1 THR A 158      18.897  10.135  -1.548  1.00  0.00           H  
ATOM   2386 1HG2 THR A 158      16.561   9.188  -1.969  1.00  0.00           H  
ATOM   2387 2HG2 THR A 158      16.301   7.564  -1.292  1.00  0.00           H  
ATOM   2388 3HG2 THR A 158      16.324   8.982  -0.219  1.00  0.00           H  
ATOM   2389  N   THR A 159      17.978   9.324   1.759  1.00  0.00           N  
ATOM   2390  CA  THR A 159      17.386   9.920   2.952  1.00  0.00           C  
ATOM   2391  C   THR A 159      15.912  10.246   2.720  1.00  0.00           C  
ATOM   2392  O   THR A 159      15.436  10.216   1.584  1.00  0.00           O  
ATOM   2393  CB  THR A 159      18.142  11.194   3.371  1.00  0.00           C  
ATOM   2394  OG1 THR A 159      17.986  12.199   2.361  1.00  0.00           O  
ATOM   2395  CG2 THR A 159      19.622  10.898   3.562  1.00  0.00           C  
ATOM   2396  H   THR A 159      18.477   9.913   1.110  1.00  0.00           H  
ATOM   2397  HA  THR A 159      17.454   9.201   3.769  1.00  0.00           H  
ATOM   2398  HB  THR A 159      17.729  11.572   4.306  1.00  0.00           H  
ATOM   2399  HG1 THR A 159      18.325  13.036   2.688  1.00  0.00           H  
ATOM   2400 1HG2 THR A 159      20.141  11.809   3.859  1.00  0.00           H  
ATOM   2401 2HG2 THR A 159      19.744  10.143   4.338  1.00  0.00           H  
ATOM   2402 3HG2 THR A 159      20.043  10.530   2.627  1.00  0.00           H  
ATOM   2403  N   VAL A 160      15.158  10.544   3.823  1.00  0.00           N  
ATOM   2404  CA  VAL A 160      13.752  10.931   3.741  1.00  0.00           C  
ATOM   2405  C   VAL A 160      13.628  12.267   3.012  1.00  0.00           C  
ATOM   2406  O   VAL A 160      12.795  12.416   2.114  1.00  0.00           O  
ATOM   2407  CB  VAL A 160      13.107  11.026   5.141  1.00  0.00           C  
ATOM   2408  CG1 VAL A 160      11.712  11.642   5.053  1.00  0.00           C  
ATOM   2409  CG2 VAL A 160      13.046   9.646   5.794  1.00  0.00           C  
ATOM   2410  H   VAL A 160      15.601  10.491   4.729  1.00  0.00           H  
ATOM   2411  HA  VAL A 160      13.216  10.172   3.171  1.00  0.00           H  
ATOM   2412  HB  VAL A 160      13.706  11.691   5.763  1.00  0.00           H  
ATOM   2413 1HG1 VAL A 160      11.275  11.699   6.050  1.00  0.00           H  
ATOM   2414 2HG1 VAL A 160      11.783  12.644   4.630  1.00  0.00           H  
ATOM   2415 3HG1 VAL A 160      11.080  11.022   4.416  1.00  0.00           H  
ATOM   2416 1HG2 VAL A 160      12.590   9.730   6.780  1.00  0.00           H  
ATOM   2417 2HG2 VAL A 160      12.450   8.976   5.175  1.00  0.00           H  
ATOM   2418 3HG2 VAL A 160      14.055   9.246   5.895  1.00  0.00           H  
ATOM   2419  N   GLU A 161      14.537  13.199   3.326  1.00  0.00           N  
ATOM   2420  CA  GLU A 161      14.491  14.531   2.730  1.00  0.00           C  
ATOM   2421  C   GLU A 161      14.586  14.461   1.210  1.00  0.00           C  
ATOM   2422  O   GLU A 161      13.884  15.186   0.503  1.00  0.00           O  
ATOM   2423  CB  GLU A 161      15.623  15.400   3.282  1.00  0.00           C  
ATOM   2424  CG  GLU A 161      15.494  15.738   4.761  1.00  0.00           C  
ATOM   2425  CD  GLU A 161      15.943  14.618   5.657  1.00  0.00           C  
ATOM   2426  OE1 GLU A 161      16.393  13.619   5.149  1.00  0.00           O  
ATOM   2427  OE2 GLU A 161      15.835  14.760   6.852  1.00  0.00           O  
ATOM   2428  H   GLU A 161      15.269  12.979   3.985  1.00  0.00           H  
ATOM   2429  HA  GLU A 161      13.534  14.990   2.982  1.00  0.00           H  
ATOM   2430 1HB  GLU A 161      16.576  14.891   3.137  1.00  0.00           H  
ATOM   2431 2HB  GLU A 161      15.665  16.339   2.728  1.00  0.00           H  
ATOM   2432 1HG  GLU A 161      16.093  16.622   4.976  1.00  0.00           H  
ATOM   2433 2HG  GLU A 161      14.454  15.976   4.978  1.00  0.00           H  
ATOM   2434  N   GLU A 162      15.457  13.565   0.784  1.00  0.00           N  
ATOM   2435  CA  GLU A 162      15.605  13.389  -0.658  1.00  0.00           C  
ATOM   2436  C   GLU A 162      14.342  12.800  -1.276  1.00  0.00           C  
ATOM   2437  O   GLU A 162      13.894  13.249  -2.334  1.00  0.00           O  
ATOM   2438  CB  GLU A 162      16.810  12.494  -0.967  1.00  0.00           C  
ATOM   2439  CG  GLU A 162      17.075  12.317  -2.454  1.00  0.00           C  
ATOM   2440  CD  GLU A 162      17.491  13.603  -3.149  1.00  0.00           C  
ATOM   2441  OE1 GLU A 162      17.327  13.706  -4.386  1.00  0.00           O  
ATOM   2442  OE2 GLU A 162      17.986  14.516  -2.451  1.00  0.00           O  
ATOM   2443  H   GLU A 162      16.017  13.003   1.408  1.00  0.00           H  
ATOM   2444  HA  GLU A 162      15.772  14.367  -1.110  1.00  0.00           H  
ATOM   2445 1HB  GLU A 162      17.704  12.917  -0.510  1.00  0.00           H  
ATOM   2446 2HB  GLU A 162      16.652  11.509  -0.529  1.00  0.00           H  
ATOM   2447 1HG  GLU A 162      17.866  11.579  -2.585  1.00  0.00           H  
ATOM   2448 2HG  GLU A 162      16.175  11.931  -2.930  1.00  0.00           H  
ATOM   2449  N   ALA A 163      13.729  11.821  -0.611  1.00  0.00           N  
ATOM   2450  CA  ALA A 163      12.466  11.261  -1.086  1.00  0.00           C  
ATOM   2451  C   ALA A 163      11.372  12.324  -1.117  1.00  0.00           C  
ATOM   2452  O   ALA A 163      10.520  12.321  -2.009  1.00  0.00           O  
ATOM   2453  CB  ALA A 163      12.040  10.089  -0.207  1.00  0.00           C  
ATOM   2454  H   ALA A 163      14.140  11.458   0.237  1.00  0.00           H  
ATOM   2455  HA  ALA A 163      12.617  10.902  -2.105  1.00  0.00           H  
ATOM   2456 1HB  ALA A 163      11.097   9.681  -0.574  1.00  0.00           H  
ATOM   2457 2HB  ALA A 163      12.806   9.314  -0.238  1.00  0.00           H  
ATOM   2458 3HB  ALA A 163      11.912  10.431   0.819  1.00  0.00           H  
ATOM   2459  N   VAL A 164      11.380  13.272  -0.153  1.00  0.00           N  
ATOM   2460  CA  VAL A 164      10.396  14.347  -0.096  1.00  0.00           C  
ATOM   2461  C   VAL A 164      10.528  15.238  -1.327  1.00  0.00           C  
ATOM   2462  O   VAL A 164       9.540  15.512  -2.012  1.00  0.00           O  
ATOM   2463  CB  VAL A 164      10.587  15.192   1.179  1.00  0.00           C  
ATOM   2464  CG1 VAL A 164       9.752  16.462   1.107  1.00  0.00           C  
ATOM   2465  CG2 VAL A 164      10.214  14.371   2.404  1.00  0.00           C  
ATOM   2466  H   VAL A 164      12.102  13.227   0.551  1.00  0.00           H  
ATOM   2467  HA  VAL A 164       9.399  13.904  -0.091  1.00  0.00           H  
ATOM   2468  HB  VAL A 164      11.631  15.497   1.249  1.00  0.00           H  
ATOM   2469 1HG1 VAL A 164       9.900  17.046   2.016  1.00  0.00           H  
ATOM   2470 2HG1 VAL A 164      10.059  17.051   0.243  1.00  0.00           H  
ATOM   2471 3HG1 VAL A 164       8.698  16.199   1.012  1.00  0.00           H  
ATOM   2472 1HG2 VAL A 164      10.353  14.973   3.301  1.00  0.00           H  
ATOM   2473 2HG2 VAL A 164       9.172  14.060   2.333  1.00  0.00           H  
ATOM   2474 3HG2 VAL A 164      10.853  13.489   2.459  1.00  0.00           H  
ATOM   2475  N   TYR A 165      11.797  15.632  -1.534  1.00  0.00           N  
ATOM   2476  CA  TYR A 165      12.063  16.545  -2.639  1.00  0.00           C  
ATOM   2477  C   TYR A 165      11.708  15.905  -3.976  1.00  0.00           C  
ATOM   2478  O   TYR A 165      11.056  16.528  -4.816  1.00  0.00           O  
ATOM   2479  CB  TYR A 165      13.529  16.984  -2.632  1.00  0.00           C  
ATOM   2480  CG  TYR A 165      13.874  17.943  -1.514  1.00  0.00           C  
ATOM   2481  CD1 TYR A 165      14.878  17.625  -0.612  1.00  0.00           C  
ATOM   2482  CD2 TYR A 165      13.187  19.142  -1.394  1.00  0.00           C  
ATOM   2483  CE1 TYR A 165      15.192  18.501   0.409  1.00  0.00           C  
ATOM   2484  CE2 TYR A 165      13.501  20.019  -0.373  1.00  0.00           C  
ATOM   2485  CZ  TYR A 165      14.500  19.701   0.525  1.00  0.00           C  
ATOM   2486  OH  TYR A 165      14.814  20.574   1.542  1.00  0.00           O  
ATOM   2487  H   TYR A 165      12.565  15.322  -0.956  1.00  0.00           H  
ATOM   2488  HA  TYR A 165      11.442  17.434  -2.512  1.00  0.00           H  
ATOM   2489 1HB  TYR A 165      14.171  16.106  -2.538  1.00  0.00           H  
ATOM   2490 2HB  TYR A 165      13.770  17.465  -3.579  1.00  0.00           H  
ATOM   2491  HD1 TYR A 165      15.418  16.683  -0.707  1.00  0.00           H  
ATOM   2492  HD2 TYR A 165      12.398  19.392  -2.102  1.00  0.00           H  
ATOM   2493  HE1 TYR A 165      15.981  18.251   1.119  1.00  0.00           H  
ATOM   2494  HE2 TYR A 165      12.961  20.960  -0.277  1.00  0.00           H  
ATOM   2495  HH  TYR A 165      14.250  21.349   1.482  1.00  0.00           H  
ATOM   2496  N   ARG A 166      12.007  14.669  -4.146  1.00  0.00           N  
ATOM   2497  CA  ARG A 166      11.691  13.949  -5.374  1.00  0.00           C  
ATOM   2498  C   ARG A 166      10.184  13.772  -5.534  1.00  0.00           C  
ATOM   2499  O   ARG A 166       9.642  13.969  -6.624  1.00  0.00           O  
ATOM   2500  CB  ARG A 166      12.384  12.585  -5.392  1.00  0.00           C  
ATOM   2501  CG  ARG A 166      13.892  12.660  -5.578  1.00  0.00           C  
ATOM   2502  CD  ARG A 166      14.527  11.278  -5.612  1.00  0.00           C  
ATOM   2503  NE  ARG A 166      15.979  11.355  -5.732  1.00  0.00           N  
ATOM   2504  CZ  ARG A 166      16.767  10.334  -6.057  1.00  0.00           C  
ATOM   2505  NH1 ARG A 166      16.258   9.133  -6.299  1.00  0.00           N  
ATOM   2506  NH2 ARG A 166      18.078  10.517  -6.140  1.00  0.00           N  
ATOM   2507  H   ARG A 166      12.479  14.182  -3.398  1.00  0.00           H  
ATOM   2508  HA  ARG A 166      12.052  14.533  -6.221  1.00  0.00           H  
ATOM   2509 1HB  ARG A 166      12.184  12.063  -4.457  1.00  0.00           H  
ATOM   2510 2HB  ARG A 166      11.974  11.978  -6.199  1.00  0.00           H  
ATOM   2511 1HG  ARG A 166      14.118  13.163  -6.519  1.00  0.00           H  
ATOM   2512 2HG  ARG A 166      14.332  13.220  -4.752  1.00  0.00           H  
ATOM   2513 1HD  ARG A 166      14.287  10.746  -4.692  1.00  0.00           H  
ATOM   2514 2HD  ARG A 166      14.141  10.722  -6.465  1.00  0.00           H  
ATOM   2515  HE  ARG A 166      16.419  12.249  -5.557  1.00  0.00           H  
ATOM   2516 1HH1 ARG A 166      15.259   8.986  -6.237  1.00  0.00           H  
ATOM   2517 2HH1 ARG A 166      16.866   8.366  -6.544  1.00  0.00           H  
ATOM   2518 1HH2 ARG A 166      18.473  11.429  -5.957  1.00  0.00           H  
ATOM   2519 2HH2 ARG A 166      18.680   9.745  -6.386  1.00  0.00           H  
ATOM   2520  N   ALA A 167       9.494  13.431  -4.428  1.00  0.00           N  
ATOM   2521  CA  ALA A 167       8.053  13.211  -4.500  1.00  0.00           C  
ATOM   2522  C   ALA A 167       7.317  14.503  -4.839  1.00  0.00           C  
ATOM   2523  O   ALA A 167       6.388  14.501  -5.652  1.00  0.00           O  
ATOM   2524  CB  ALA A 167       7.536  12.639  -3.181  1.00  0.00           C  
ATOM   2525  H   ALA A 167       9.965  13.326  -3.540  1.00  0.00           H  
ATOM   2526  HA  ALA A 167       7.860  12.492  -5.296  1.00  0.00           H  
ATOM   2527 1HB  ALA A 167       6.460  12.480  -3.250  1.00  0.00           H  
ATOM   2528 2HB  ALA A 167       8.031  11.689  -2.977  1.00  0.00           H  
ATOM   2529 3HB  ALA A 167       7.748  13.339  -2.373  1.00  0.00           H  
ATOM   2530  N   LEU A 168       7.766  15.641  -4.283  1.00  0.00           N  
ATOM   2531  CA  LEU A 168       7.080  16.911  -4.495  1.00  0.00           C  
ATOM   2532  C   LEU A 168       7.287  17.407  -5.921  1.00  0.00           C  
ATOM   2533  O   LEU A 168       6.378  17.990  -6.518  1.00  0.00           O  
ATOM   2534  CB  LEU A 168       7.588  17.962  -3.500  1.00  0.00           C  
ATOM   2535  CG  LEU A 168       7.222  17.719  -2.030  1.00  0.00           C  
ATOM   2536  CD1 LEU A 168       8.016  18.670  -1.145  1.00  0.00           C  
ATOM   2537  CD2 LEU A 168       5.726  17.917  -1.841  1.00  0.00           C  
ATOM   2538  H   LEU A 168       8.595  15.619  -3.706  1.00  0.00           H  
ATOM   2539  HA  LEU A 168       6.013  16.759  -4.335  1.00  0.00           H  
ATOM   2540 1HB  LEU A 168       8.674  18.008  -3.567  1.00  0.00           H  
ATOM   2541 2HB  LEU A 168       7.186  18.935  -3.785  1.00  0.00           H  
ATOM   2542  HG  LEU A 168       7.491  16.701  -1.752  1.00  0.00           H  
ATOM   2543 1HD1 LEU A 168       7.756  18.497  -0.100  1.00  0.00           H  
ATOM   2544 2HD1 LEU A 168       9.082  18.494  -1.286  1.00  0.00           H  
ATOM   2545 3HD1 LEU A 168       7.779  19.699  -1.412  1.00  0.00           H  
ATOM   2546 1HD2 LEU A 168       5.465  17.744  -0.796  1.00  0.00           H  
ATOM   2547 2HD2 LEU A 168       5.455  18.936  -2.117  1.00  0.00           H  
ATOM   2548 3HD2 LEU A 168       5.182  17.213  -2.472  1.00  0.00           H  
ATOM   2549  N   LYS A 169       8.531  17.200  -6.359  1.00  0.00           N  
ATOM   2550  CA  LYS A 169       8.828  17.643  -7.718  1.00  0.00           C  
ATOM   2551  C   LYS A 169       8.102  16.781  -8.747  1.00  0.00           C  
ATOM   2552  O   LYS A 169       7.571  17.295  -9.734  1.00  0.00           O  
ATOM   2553  CB  LYS A 169      10.336  17.612  -7.975  1.00  0.00           C  
ATOM   2554  CG  LYS A 169      11.119  18.699  -7.250  1.00  0.00           C  
ATOM   2555  CD  LYS A 169      12.611  18.578  -7.522  1.00  0.00           C  
ATOM   2556  CE  LYS A 169      13.397  19.655  -6.787  1.00  0.00           C  
ATOM   2557  NZ  LYS A 169      14.860  19.546  -7.040  1.00  0.00           N  
ATOM   2558  H   LYS A 169       9.260  16.763  -5.814  1.00  0.00           H  
ATOM   2559  HA  LYS A 169       8.478  18.669  -7.833  1.00  0.00           H  
ATOM   2560 1HB  LYS A 169      10.739  16.647  -7.666  1.00  0.00           H  
ATOM   2561 2HB  LYS A 169      10.525  17.719  -9.043  1.00  0.00           H  
ATOM   2562 1HG  LYS A 169      10.776  19.679  -7.582  1.00  0.00           H  
ATOM   2563 2HG  LYS A 169      10.946  18.616  -6.177  1.00  0.00           H  
ATOM   2564 1HD  LYS A 169      12.964  17.598  -7.197  1.00  0.00           H  
ATOM   2565 2HD  LYS A 169      12.795  18.674  -8.592  1.00  0.00           H  
ATOM   2566 1HE  LYS A 169      13.057  20.637  -7.112  1.00  0.00           H  
ATOM   2567 2HE  LYS A 169      13.219  19.568  -5.716  1.00  0.00           H  
ATOM   2568 1HZ  LYS A 169      15.344  20.276  -6.536  1.00  0.00           H  
ATOM   2569 2HZ  LYS A 169      15.191  18.644  -6.726  1.00  0.00           H  
ATOM   2570 3HZ  LYS A 169      15.040  19.644  -8.029  1.00  0.00           H  
ATOM   2571  N   LEU A 170       8.068  15.510  -8.534  1.00  0.00           N  
ATOM   2572  CA  LEU A 170       7.369  14.581  -9.415  1.00  0.00           C  
ATOM   2573  C   LEU A 170       5.860  14.775  -9.324  1.00  0.00           C  
ATOM   2574  O   LEU A 170       5.158  14.698 -10.333  1.00  0.00           O  
ATOM   2575  CB  LEU A 170       7.731  13.134  -9.056  1.00  0.00           C  
ATOM   2576  CG  LEU A 170       7.197  12.059 -10.011  1.00  0.00           C  
ATOM   2577  CD1 LEU A 170       7.798  12.265 -11.395  1.00  0.00           C  
ATOM   2578  CD2 LEU A 170       7.539  10.680  -9.465  1.00  0.00           C  
ATOM   2579  H   LEU A 170       8.546  15.151  -7.721  1.00  0.00           H  
ATOM   2580  HA  LEU A 170       7.678  14.780 -10.441  1.00  0.00           H  
ATOM   2581 1HB  LEU A 170       8.815  13.044  -9.029  1.00  0.00           H  
ATOM   2582 2HB  LEU A 170       7.344  12.916  -8.061  1.00  0.00           H  
ATOM   2583  HG  LEU A 170       6.114  12.155 -10.100  1.00  0.00           H  
ATOM   2584 1HD1 LEU A 170       7.419  11.500 -12.073  1.00  0.00           H  
ATOM   2585 2HD1 LEU A 170       7.521  13.251 -11.768  1.00  0.00           H  
ATOM   2586 3HD1 LEU A 170       8.883  12.189 -11.336  1.00  0.00           H  
ATOM   2587 1HD2 LEU A 170       7.159   9.916 -10.144  1.00  0.00           H  
ATOM   2588 2HD2 LEU A 170       8.622  10.583  -9.378  1.00  0.00           H  
ATOM   2589 3HD2 LEU A 170       7.083  10.554  -8.484  1.00  0.00           H  
ATOM   2590  N   LYS A 171       5.348  15.041  -8.086  1.00  0.00           N  
ATOM   2591  CA  LYS A 171       3.928  15.305  -7.874  1.00  0.00           C  
ATOM   2592  C   LYS A 171       3.421  16.387  -8.824  1.00  0.00           C  
ATOM   2593  O   LYS A 171       2.432  16.185  -9.532  1.00  0.00           O  
ATOM   2594  CB  LYS A 171       3.671  15.714  -6.423  1.00  0.00           C  
ATOM   2595  CG  LYS A 171       2.213  16.018  -6.104  1.00  0.00           C  
ATOM   2596  CD  LYS A 171       2.058  16.564  -4.693  1.00  0.00           C  
ATOM   2597  CE  LYS A 171       0.600  16.856  -4.369  1.00  0.00           C  
ATOM   2598  NZ  LYS A 171       0.099  18.056  -5.093  1.00  0.00           N  
ATOM   2599  H   LYS A 171       5.975  15.055  -7.295  1.00  0.00           H  
ATOM   2600  HA  LYS A 171       3.371  14.389  -8.079  1.00  0.00           H  
ATOM   2601 1HB  LYS A 171       4.000  14.917  -5.756  1.00  0.00           H  
ATOM   2602 2HB  LYS A 171       4.257  16.603  -6.186  1.00  0.00           H  
ATOM   2603 1HG  LYS A 171       1.830  16.753  -6.814  1.00  0.00           H  
ATOM   2604 2HG  LYS A 171       1.623  15.107  -6.199  1.00  0.00           H  
ATOM   2605 1HD  LYS A 171       2.442  15.837  -3.977  1.00  0.00           H  
ATOM   2606 2HD  LYS A 171       2.634  17.484  -4.594  1.00  0.00           H  
ATOM   2607 1HE  LYS A 171      -0.012  15.999  -4.643  1.00  0.00           H  
ATOM   2608 2HE  LYS A 171       0.493  17.024  -3.297  1.00  0.00           H  
ATOM   2609 1HZ  LYS A 171      -0.869  18.216  -4.851  1.00  0.00           H  
ATOM   2610 2HZ  LYS A 171       0.649  18.862  -4.831  1.00  0.00           H  
ATOM   2611 3HZ  LYS A 171       0.176  17.905  -6.089  1.00  0.00           H  
ATOM   2612  N   THR A 172       4.134  17.515  -8.870  1.00  0.00           N  
ATOM   2613  CA  THR A 172       3.773  18.635  -9.732  1.00  0.00           C  
ATOM   2614  C   THR A 172       3.883  18.246 -11.203  1.00  0.00           C  
ATOM   2615  O   THR A 172       2.945  18.449 -11.977  1.00  0.00           O  
ATOM   2616  CB  THR A 172       4.660  19.862  -9.451  1.00  0.00           C  
ATOM   2617  OG1 THR A 172       4.474  20.289  -8.095  1.00  0.00           O  
ATOM   2618  CG2 THR A 172       4.306  21.003 -10.392  1.00  0.00           C  
ATOM   2619  H   THR A 172       4.954  17.588  -8.284  1.00  0.00           H  
ATOM   2620  HA  THR A 172       2.738  18.909  -9.527  1.00  0.00           H  
ATOM   2621  HB  THR A 172       5.707  19.594  -9.592  1.00  0.00           H  
ATOM   2622  HG1 THR A 172       4.716  19.576  -7.499  1.00  0.00           H  
ATOM   2623 1HG2 THR A 172       4.943  21.861 -10.179  1.00  0.00           H  
ATOM   2624 2HG2 THR A 172       4.458  20.685 -11.423  1.00  0.00           H  
ATOM   2625 3HG2 THR A 172       3.263  21.282 -10.249  1.00  0.00           H  
ATOM   2626  N   LYS A 173       4.986  17.669 -11.526  1.00  0.00           N  
ATOM   2627  CA  LYS A 173       5.291  17.400 -12.927  1.00  0.00           C  
ATOM   2628  C   LYS A 173       4.173  16.600 -13.590  1.00  0.00           C  
ATOM   2629  O   LYS A 173       3.695  16.965 -14.666  1.00  0.00           O  
ATOM   2630  CB  LYS A 173       6.620  16.654 -13.052  1.00  0.00           C  
ATOM   2631  CG  LYS A 173       7.024  16.324 -14.484  1.00  0.00           C  
ATOM   2632  CD  LYS A 173       8.320  15.527 -14.522  1.00  0.00           C  
ATOM   2633  CE  LYS A 173       8.693  15.143 -15.947  1.00  0.00           C  
ATOM   2634  NZ  LYS A 173       9.907  14.286 -15.993  1.00  0.00           N  
ATOM   2635  H   LYS A 173       5.651  17.396 -10.816  1.00  0.00           H  
ATOM   2636  HA  LYS A 173       5.380  18.352 -13.451  1.00  0.00           H  
ATOM   2637 1HB  LYS A 173       7.417  17.251 -12.608  1.00  0.00           H  
ATOM   2638 2HB  LYS A 173       6.565  15.717 -12.497  1.00  0.00           H  
ATOM   2639 1HG  LYS A 173       6.235  15.742 -14.960  1.00  0.00           H  
ATOM   2640 2HG  LYS A 173       7.159  17.248 -15.044  1.00  0.00           H  
ATOM   2641 1HD  LYS A 173       9.127  16.123 -14.092  1.00  0.00           H  
ATOM   2642 2HD  LYS A 173       8.206  14.620 -13.929  1.00  0.00           H  
ATOM   2643 1HE  LYS A 173       7.865  14.604 -16.406  1.00  0.00           H  
ATOM   2644 2HE  LYS A 173       8.878  16.045 -16.530  1.00  0.00           H  
ATOM   2645 1HZ  LYS A 173      10.121  14.054 -16.952  1.00  0.00           H  
ATOM   2646 2HZ  LYS A 173      10.687  14.783 -15.585  1.00  0.00           H  
ATOM   2647 3HZ  LYS A 173       9.742  13.437 -15.471  1.00  0.00           H  
ATOM   2648  N   LEU A 174       3.700  15.565 -12.943  1.00  0.00           N  
ATOM   2649  CA  LEU A 174       2.770  14.642 -13.583  1.00  0.00           C  
ATOM   2650  C   LEU A 174       1.325  15.059 -13.327  1.00  0.00           C  
ATOM   2651  O   LEU A 174       0.403  14.540 -13.959  1.00  0.00           O  
ATOM   2652  CB  LEU A 174       2.999  13.216 -13.069  1.00  0.00           C  
ATOM   2653  CG  LEU A 174       4.406  12.646 -13.293  1.00  0.00           C  
ATOM   2654  CD1 LEU A 174       4.507  11.273 -12.644  1.00  0.00           C  
ATOM   2655  CD2 LEU A 174       4.691  12.567 -14.785  1.00  0.00           C  
ATOM   2656  H   LEU A 174       3.980  15.397 -11.988  1.00  0.00           H  
ATOM   2657  HA  LEU A 174       2.946  14.666 -14.659  1.00  0.00           H  
ATOM   2658 1HB  LEU A 174       2.800  13.197 -11.999  1.00  0.00           H  
ATOM   2659 2HB  LEU A 174       2.290  12.551 -13.562  1.00  0.00           H  
ATOM   2660  HG  LEU A 174       5.141  13.294 -12.817  1.00  0.00           H  
ATOM   2661 1HD1 LEU A 174       5.506  10.868 -12.802  1.00  0.00           H  
ATOM   2662 2HD1 LEU A 174       4.318  11.361 -11.574  1.00  0.00           H  
ATOM   2663 3HD1 LEU A 174       3.770  10.604 -13.089  1.00  0.00           H  
ATOM   2664 1HD2 LEU A 174       5.691  12.163 -14.945  1.00  0.00           H  
ATOM   2665 2HD2 LEU A 174       3.956  11.918 -15.262  1.00  0.00           H  
ATOM   2666 3HD2 LEU A 174       4.629  13.565 -15.221  1.00  0.00           H  
ATOM   2667  N   GLY A 175       1.125  16.019 -12.482  1.00  0.00           N  
ATOM   2668  CA  GLY A 175      -0.216  16.376 -12.043  1.00  0.00           C  
ATOM   2669  C   GLY A 175      -0.873  15.299 -11.203  1.00  0.00           C  
ATOM   2670  O   GLY A 175      -2.000  14.883 -11.487  1.00  0.00           O  
ATOM   2671  H   GLY A 175       1.914  16.531 -12.117  1.00  0.00           H  
ATOM   2672 1HA  GLY A 175      -0.176  17.297 -11.463  1.00  0.00           H  
ATOM   2673 2HA  GLY A 175      -0.843  16.571 -12.913  1.00  0.00           H  
ATOM   2674  N   VAL A 176      -0.142  14.649 -10.250  1.00  0.00           N  
ATOM   2675  CA  VAL A 176      -0.637  13.518  -9.474  1.00  0.00           C  
ATOM   2676  C   VAL A 176      -0.623  13.867  -7.987  1.00  0.00           C  
ATOM   2677  O   VAL A 176      -0.125  14.925  -7.595  1.00  0.00           O  
ATOM   2678  CB  VAL A 176       0.227  12.268  -9.723  1.00  0.00           C  
ATOM   2679  CG1 VAL A 176       0.170  11.865 -11.189  1.00  0.00           C  
ATOM   2680  CG2 VAL A 176       1.661  12.535  -9.293  1.00  0.00           C  
ATOM   2681  H   VAL A 176       0.797  14.985 -10.086  1.00  0.00           H  
ATOM   2682  HA  VAL A 176      -1.665  13.315  -9.774  1.00  0.00           H  
ATOM   2683  HB  VAL A 176      -0.177  11.437  -9.145  1.00  0.00           H  
ATOM   2684 1HG1 VAL A 176       0.786  10.979 -11.347  1.00  0.00           H  
ATOM   2685 2HG1 VAL A 176      -0.860  11.643 -11.466  1.00  0.00           H  
ATOM   2686 3HG1 VAL A 176       0.545  12.681 -11.806  1.00  0.00           H  
ATOM   2687 1HG2 VAL A 176       2.266  11.647  -9.471  1.00  0.00           H  
ATOM   2688 2HG2 VAL A 176       2.064  13.370  -9.866  1.00  0.00           H  
ATOM   2689 3HG2 VAL A 176       1.683  12.781  -8.231  1.00  0.00           H  
ATOM   2690  N   SER A 177      -1.196  12.891  -7.228  1.00  0.00           N  
ATOM   2691  CA  SER A 177      -1.182  13.099  -5.783  1.00  0.00           C  
ATOM   2692  C   SER A 177       0.193  12.806  -5.196  1.00  0.00           C  
ATOM   2693  O   SER A 177       1.065  12.267  -5.880  1.00  0.00           O  
ATOM   2694  CB  SER A 177      -2.223  12.220  -5.120  1.00  0.00           C  
ATOM   2695  OG  SER A 177      -1.827  10.876  -5.133  1.00  0.00           O  
ATOM   2696  H   SER A 177      -1.619  12.053  -7.600  1.00  0.00           H  
ATOM   2697  HA  SER A 177      -1.420  14.145  -5.583  1.00  0.00           H  
ATOM   2698 1HB  SER A 177      -2.374  12.547  -4.091  1.00  0.00           H  
ATOM   2699 2HB  SER A 177      -3.175  12.326  -5.640  1.00  0.00           H  
ATOM   2700  HG  SER A 177      -2.598  10.370  -4.863  1.00  0.00           H  
ATOM   2701  N   LEU A 178       0.462  13.188  -3.940  1.00  0.00           N  
ATOM   2702  CA  LEU A 178       1.743  12.977  -3.274  1.00  0.00           C  
ATOM   2703  C   LEU A 178       2.026  11.489  -3.099  1.00  0.00           C  
ATOM   2704  O   LEU A 178       3.166  11.045  -3.257  1.00  0.00           O  
ATOM   2705  CB  LEU A 178       1.753  13.672  -1.907  1.00  0.00           C  
ATOM   2706  CG  LEU A 178       3.071  13.588  -1.127  1.00  0.00           C  
ATOM   2707  CD1 LEU A 178       4.190  14.208  -1.952  1.00  0.00           C  
ATOM   2708  CD2 LEU A 178       2.917  14.300   0.209  1.00  0.00           C  
ATOM   2709  H   LEU A 178      -0.283  13.650  -3.440  1.00  0.00           H  
ATOM   2710  HA  LEU A 178       2.529  13.405  -3.894  1.00  0.00           H  
ATOM   2711 1HB  LEU A 178       1.521  14.726  -2.052  1.00  0.00           H  
ATOM   2712 2HB  LEU A 178       0.972  13.232  -1.288  1.00  0.00           H  
ATOM   2713  HG  LEU A 178       3.325  12.542  -0.954  1.00  0.00           H  
ATOM   2714 1HD1 LEU A 178       5.127  14.148  -1.398  1.00  0.00           H  
ATOM   2715 2HD1 LEU A 178       4.291  13.667  -2.893  1.00  0.00           H  
ATOM   2716 3HD1 LEU A 178       3.956  15.252  -2.156  1.00  0.00           H  
ATOM   2717 1HD2 LEU A 178       3.854  14.239   0.764  1.00  0.00           H  
ATOM   2718 2HD2 LEU A 178       2.664  15.346   0.036  1.00  0.00           H  
ATOM   2719 3HD2 LEU A 178       2.122  13.825   0.785  1.00  0.00           H  
ATOM   2720  N   LEU A 179       0.955  10.753  -2.803  1.00  0.00           N  
ATOM   2721  CA  LEU A 179       1.107   9.310  -2.657  1.00  0.00           C  
ATOM   2722  C   LEU A 179       1.533   8.670  -3.973  1.00  0.00           C  
ATOM   2723  O   LEU A 179       2.416   7.809  -3.992  1.00  0.00           O  
ATOM   2724  CB  LEU A 179      -0.208   8.683  -2.176  1.00  0.00           C  
ATOM   2725  CG  LEU A 179      -0.579   8.955  -0.713  1.00  0.00           C  
ATOM   2726  CD1 LEU A 179      -2.033   8.569  -0.477  1.00  0.00           C  
ATOM   2727  CD2 LEU A 179       0.351   8.170   0.201  1.00  0.00           C  
ATOM   2728  H   LEU A 179       0.041  11.167  -2.679  1.00  0.00           H  
ATOM   2729  HA  LEU A 179       1.883   9.118  -1.916  1.00  0.00           H  
ATOM   2730 1HB  LEU A 179      -1.019   9.057  -2.799  1.00  0.00           H  
ATOM   2731 2HB  LEU A 179      -0.146   7.603  -2.307  1.00  0.00           H  
ATOM   2732  HG  LEU A 179      -0.479  10.021  -0.504  1.00  0.00           H  
ATOM   2733 1HD1 LEU A 179      -2.296   8.763   0.563  1.00  0.00           H  
ATOM   2734 2HD1 LEU A 179      -2.676   9.159  -1.130  1.00  0.00           H  
ATOM   2735 3HD1 LEU A 179      -2.168   7.510  -0.694  1.00  0.00           H  
ATOM   2736 1HD2 LEU A 179       0.087   8.365   1.241  1.00  0.00           H  
ATOM   2737 2HD2 LEU A 179       0.250   7.105  -0.006  1.00  0.00           H  
ATOM   2738 3HD2 LEU A 179       1.381   8.479   0.024  1.00  0.00           H  
ATOM   2739  N   GLN A 180       0.916   9.154  -5.044  1.00  0.00           N  
ATOM   2740  CA  GLN A 180       1.221   8.593  -6.354  1.00  0.00           C  
ATOM   2741  C   GLN A 180       2.653   8.911  -6.770  1.00  0.00           C  
ATOM   2742  O   GLN A 180       3.349   8.059  -7.325  1.00  0.00           O  
ATOM   2743  CB  GLN A 180       0.241   9.122  -7.405  1.00  0.00           C  
ATOM   2744  CG  GLN A 180      -1.176   8.596  -7.255  1.00  0.00           C  
ATOM   2745  CD  GLN A 180      -2.129   9.202  -8.269  1.00  0.00           C  
ATOM   2746  OE1 GLN A 180      -2.206  10.425  -8.415  1.00  0.00           O  
ATOM   2747  NE2 GLN A 180      -2.860   8.348  -8.976  1.00  0.00           N  
ATOM   2748  H   GLN A 180       0.241   9.902  -4.973  1.00  0.00           H  
ATOM   2749  HA  GLN A 180       1.122   7.509  -6.297  1.00  0.00           H  
ATOM   2750 1HB  GLN A 180       0.203  10.210  -7.351  1.00  0.00           H  
ATOM   2751 2HB  GLN A 180       0.595   8.856  -8.400  1.00  0.00           H  
ATOM   2752 1HG  GLN A 180      -1.168   7.515  -7.397  1.00  0.00           H  
ATOM   2753 2HG  GLN A 180      -1.540   8.839  -6.257  1.00  0.00           H  
ATOM   2754 1HE2 GLN A 180      -3.507   8.689  -9.660  1.00  0.00           H  
ATOM   2755 2HE2 GLN A 180      -2.766   7.364  -8.826  1.00  0.00           H  
ATOM   2756  N   ALA A 181       3.020  10.111  -6.462  1.00  0.00           N  
ATOM   2757  CA  ALA A 181       4.396  10.509  -6.750  1.00  0.00           C  
ATOM   2758  C   ALA A 181       5.390   9.634  -5.991  1.00  0.00           C  
ATOM   2759  O   ALA A 181       6.407   9.213  -6.549  1.00  0.00           O  
ATOM   2760  CB  ALA A 181       4.609  11.979  -6.396  1.00  0.00           C  
ATOM   2761  H   ALA A 181       2.394  10.778  -6.033  1.00  0.00           H  
ATOM   2762  HA  ALA A 181       4.571  10.372  -7.817  1.00  0.00           H  
ATOM   2763 1HB  ALA A 181       5.639  12.260  -6.616  1.00  0.00           H  
ATOM   2764 2HB  ALA A 181       3.931  12.597  -6.986  1.00  0.00           H  
ATOM   2765 3HB  ALA A 181       4.410  12.131  -5.337  1.00  0.00           H  
ATOM   2766  N   ALA A 182       5.134   9.382  -4.740  1.00  0.00           N  
ATOM   2767  CA  ALA A 182       5.974   8.489  -3.946  1.00  0.00           C  
ATOM   2768  C   ALA A 182       5.948   7.069  -4.505  1.00  0.00           C  
ATOM   2769  O   ALA A 182       6.981   6.402  -4.569  1.00  0.00           O  
ATOM   2770  CB  ALA A 182       5.522   8.491  -2.487  1.00  0.00           C  
ATOM   2771  H   ALA A 182       4.331   9.816  -4.307  1.00  0.00           H  
ATOM   2772  HA  ALA A 182       7.000   8.854  -3.998  1.00  0.00           H  
ATOM   2773 1HB  ALA A 182       6.158   7.821  -1.907  1.00  0.00           H  
ATOM   2774 2HB  ALA A 182       5.598   9.502  -2.084  1.00  0.00           H  
ATOM   2775 3HB  ALA A 182       4.489   8.153  -2.426  1.00  0.00           H  
ATOM   2776  N   ALA A 183       4.811   6.627  -4.929  1.00  0.00           N  
ATOM   2777  CA  ALA A 183       4.651   5.277  -5.463  1.00  0.00           C  
ATOM   2778  C   ALA A 183       5.456   5.096  -6.748  1.00  0.00           C  
ATOM   2779  O   ALA A 183       6.016   4.024  -6.993  1.00  0.00           O  
ATOM   2780  CB  ALA A 183       3.176   4.974  -5.717  1.00  0.00           C  
ATOM   2781  H   ALA A 183       4.008   7.238  -4.888  1.00  0.00           H  
ATOM   2782  HA  ALA A 183       5.033   4.573  -4.724  1.00  0.00           H  
ATOM   2783 1HB  ALA A 183       3.076   3.964  -6.115  1.00  0.00           H  
ATOM   2784 2HB  ALA A 183       2.623   5.052  -4.782  1.00  0.00           H  
ATOM   2785 3HB  ALA A 183       2.777   5.688  -6.435  1.00  0.00           H  
ATOM   2786  N   ILE A 184       5.528   6.082  -7.546  1.00  0.00           N  
ATOM   2787  CA  ILE A 184       6.296   6.044  -8.787  1.00  0.00           C  
ATOM   2788  C   ILE A 184       7.788   5.975  -8.469  1.00  0.00           C  
ATOM   2789  O   ILE A 184       8.531   5.226  -9.109  1.00  0.00           O  
ATOM   2790  CB  ILE A 184       6.003   7.276  -9.662  1.00  0.00           C  
ATOM   2791  CG1 ILE A 184       4.564   7.230 -10.184  1.00  0.00           C  
ATOM   2792  CG2 ILE A 184       6.989   7.354 -10.818  1.00  0.00           C  
ATOM   2793  CD1 ILE A 184       4.075   8.546 -10.744  1.00  0.00           C  
ATOM   2794  H   ILE A 184       5.028   6.926  -7.303  1.00  0.00           H  
ATOM   2795  HA  ILE A 184       6.017   5.147  -9.338  1.00  0.00           H  
ATOM   2796  HB  ILE A 184       6.091   8.180  -9.060  1.00  0.00           H  
ATOM   2797 1HG1 ILE A 184       4.484   6.475 -10.966  1.00  0.00           H  
ATOM   2798 2HG1 ILE A 184       3.893   6.934  -9.377  1.00  0.00           H  
ATOM   2799 1HG2 ILE A 184       6.767   8.230 -11.427  1.00  0.00           H  
ATOM   2800 2HG2 ILE A 184       8.002   7.432 -10.426  1.00  0.00           H  
ATOM   2801 3HG2 ILE A 184       6.904   6.456 -11.430  1.00  0.00           H  
ATOM   2802 1HD1 ILE A 184       3.049   8.434 -11.094  1.00  0.00           H  
ATOM   2803 2HD1 ILE A 184       4.113   9.310  -9.967  1.00  0.00           H  
ATOM   2804 3HD1 ILE A 184       4.710   8.845 -11.577  1.00  0.00           H  
ATOM   2805  N   LEU A 185       8.174   6.717  -7.507  1.00  0.00           N  
ATOM   2806  CA  LEU A 185       9.563   6.620  -7.071  1.00  0.00           C  
ATOM   2807  C   LEU A 185       9.868   5.227  -6.532  1.00  0.00           C  
ATOM   2808  O   LEU A 185      10.942   4.679  -6.789  1.00  0.00           O  
ATOM   2809  CB  LEU A 185       9.863   7.671  -5.998  1.00  0.00           C  
ATOM   2810  CG  LEU A 185       9.789   9.134  -6.442  1.00  0.00           C  
ATOM   2811  CD1 LEU A 185       9.874  10.059  -5.233  1.00  0.00           C  
ATOM   2812  CD2 LEU A 185      10.897   9.447  -7.441  1.00  0.00           C  
ATOM   2813  H   LEU A 185       7.556   7.366  -7.041  1.00  0.00           H  
ATOM   2814  HA  LEU A 185      10.208   6.803  -7.928  1.00  0.00           H  
ATOM   2815 1HB  LEU A 185       9.157   7.544  -5.179  1.00  0.00           H  
ATOM   2816 2HB  LEU A 185      10.869   7.499  -5.614  1.00  0.00           H  
ATOM   2817  HG  LEU A 185       8.825   9.322  -6.914  1.00  0.00           H  
ATOM   2818 1HD1 LEU A 185       9.820  11.097  -5.565  1.00  0.00           H  
ATOM   2819 2HD1 LEU A 185       9.044   9.852  -4.557  1.00  0.00           H  
ATOM   2820 3HD1 LEU A 185      10.817   9.894  -4.714  1.00  0.00           H  
ATOM   2821 1HD2 LEU A 185      10.828  10.492  -7.746  1.00  0.00           H  
ATOM   2822 2HD2 LEU A 185      11.868   9.268  -6.976  1.00  0.00           H  
ATOM   2823 3HD2 LEU A 185      10.790   8.806  -8.316  1.00  0.00           H  
ATOM   2824  N   ILE A 186       8.918   4.736  -5.790  1.00  0.00           N  
ATOM   2825  CA  ILE A 186       9.082   3.373  -5.295  1.00  0.00           C  
ATOM   2826  C   ILE A 186       9.109   2.397  -6.469  1.00  0.00           C  
ATOM   2827  O   ILE A 186       9.950   1.495  -6.515  1.00  0.00           O  
ATOM   2828  CB  ILE A 186       7.951   2.992  -4.322  1.00  0.00           C  
ATOM   2829  CG1 ILE A 186       8.076   3.787  -3.020  1.00  0.00           C  
ATOM   2830  CG2 ILE A 186       7.972   1.498  -4.041  1.00  0.00           C  
ATOM   2831  CD1 ILE A 186       6.832   3.753  -2.162  1.00  0.00           C  
ATOM   2832  H   ILE A 186       8.085   5.252  -5.544  1.00  0.00           H  
ATOM   2833  HA  ILE A 186      10.035   3.308  -4.769  1.00  0.00           H  
ATOM   2834  HB  ILE A 186       6.989   3.256  -4.762  1.00  0.00           H  
ATOM   2835 1HG1 ILE A 186       8.906   3.396  -2.433  1.00  0.00           H  
ATOM   2836 2HG1 ILE A 186       8.302   4.829  -3.250  1.00  0.00           H  
ATOM   2837 1HG2 ILE A 186       7.167   1.246  -3.352  1.00  0.00           H  
ATOM   2838 2HG2 ILE A 186       7.837   0.950  -4.973  1.00  0.00           H  
ATOM   2839 3HG2 ILE A 186       8.929   1.225  -3.596  1.00  0.00           H  
ATOM   2840 1HD1 ILE A 186       6.997   4.339  -1.258  1.00  0.00           H  
ATOM   2841 2HD1 ILE A 186       5.994   4.174  -2.719  1.00  0.00           H  
ATOM   2842 3HD1 ILE A 186       6.606   2.723  -1.890  1.00  0.00           H  
ATOM   2843  N   LEU A 187       8.229   2.580  -7.405  1.00  0.00           N  
ATOM   2844  CA  LEU A 187       8.156   1.712  -8.577  1.00  0.00           C  
ATOM   2845  C   LEU A 187       9.501   1.646  -9.290  1.00  0.00           C  
ATOM   2846  O   LEU A 187       9.961   0.562  -9.657  1.00  0.00           O  
ATOM   2847  CB  LEU A 187       7.079   2.217  -9.545  1.00  0.00           C  
ATOM   2848  CG  LEU A 187       6.960   1.447 -10.867  1.00  0.00           C  
ATOM   2849  CD1 LEU A 187       6.627  -0.011 -10.577  1.00  0.00           C  
ATOM   2850  CD2 LEU A 187       5.889   2.090 -11.735  1.00  0.00           C  
ATOM   2851  H   LEU A 187       7.577   3.347  -7.319  1.00  0.00           H  
ATOM   2852  HA  LEU A 187       7.894   0.708  -8.246  1.00  0.00           H  
ATOM   2853 1HB  LEU A 187       6.113   2.169  -9.046  1.00  0.00           H  
ATOM   2854 2HB  LEU A 187       7.289   3.259  -9.787  1.00  0.00           H  
ATOM   2855  HG  LEU A 187       7.915   1.472 -11.391  1.00  0.00           H  
ATOM   2856 1HD1 LEU A 187       6.542  -0.558 -11.516  1.00  0.00           H  
ATOM   2857 2HD1 LEU A 187       7.418  -0.452  -9.972  1.00  0.00           H  
ATOM   2858 3HD1 LEU A 187       5.682  -0.068 -10.038  1.00  0.00           H  
ATOM   2859 1HD2 LEU A 187       5.804   1.543 -12.674  1.00  0.00           H  
ATOM   2860 2HD2 LEU A 187       4.932   2.064 -11.212  1.00  0.00           H  
ATOM   2861 3HD2 LEU A 187       6.161   3.126 -11.941  1.00  0.00           H  
ATOM   2862  N   ALA A 188      10.110   2.773  -9.480  1.00  0.00           N  
ATOM   2863  CA  ALA A 188      11.426   2.832 -10.111  1.00  0.00           C  
ATOM   2864  C   ALA A 188      12.427   1.949  -9.373  1.00  0.00           C  
ATOM   2865  O   ALA A 188      13.269   1.297  -9.997  1.00  0.00           O  
ATOM   2866  CB  ALA A 188      11.927   4.273 -10.164  1.00  0.00           C  
ATOM   2867  H   ALA A 188       9.666   3.632  -9.187  1.00  0.00           H  
ATOM   2868  HA  ALA A 188      11.331   2.453 -11.129  1.00  0.00           H  
ATOM   2869 1HB  ALA A 188      12.909   4.299 -10.637  1.00  0.00           H  
ATOM   2870 2HB  ALA A 188      11.230   4.880 -10.741  1.00  0.00           H  
ATOM   2871 3HB  ALA A 188      12.000   4.669  -9.153  1.00  0.00           H  
ATOM   2872  N   ALA A 189      12.398   1.936  -8.120  1.00  0.00           N  
ATOM   2873  CA  ALA A 189      13.280   1.102  -7.309  1.00  0.00           C  
ATOM   2874  C   ALA A 189      13.002  -0.381  -7.540  1.00  0.00           C  
ATOM   2875  O   ALA A 189      13.932  -1.182  -7.655  1.00  0.00           O  
ATOM   2876  CB  ALA A 189      13.122   1.444  -5.828  1.00  0.00           C  
ATOM   2877  H   ALA A 189      11.726   2.533  -7.661  1.00  0.00           H  
ATOM   2878  HA  ALA A 189      14.309   1.304  -7.610  1.00  0.00           H  
ATOM   2879 1HB  ALA A 189      13.787   0.815  -5.237  1.00  0.00           H  
ATOM   2880 2HB  ALA A 189      13.377   2.492  -5.669  1.00  0.00           H  
ATOM   2881 3HB  ALA A 189      12.092   1.270  -5.524  1.00  0.00           H  
ATOM   2882  N   ARG A 190      11.800  -0.695  -7.713  1.00  0.00           N  
ATOM   2883  CA  ARG A 190      11.416  -2.093  -7.887  1.00  0.00           C  
ATOM   2884  C   ARG A 190      11.719  -2.572  -9.303  1.00  0.00           C  
ATOM   2885  O   ARG A 190      12.051  -3.741  -9.510  1.00  0.00           O  
ATOM   2886  CB  ARG A 190       9.934  -2.283  -7.596  1.00  0.00           C  
ATOM   2887  CG  ARG A 190       9.607  -2.646  -6.157  1.00  0.00           C  
ATOM   2888  CD  ARG A 190       9.759  -1.482  -5.248  1.00  0.00           C  
ATOM   2889  NE  ARG A 190       9.250  -1.763  -3.915  1.00  0.00           N  
ATOM   2890  CZ  ARG A 190       9.956  -2.362  -2.937  1.00  0.00           C  
ATOM   2891  NH1 ARG A 190      11.197  -2.737  -3.157  1.00  0.00           N  
ATOM   2892  NH2 ARG A 190       9.402  -2.574  -1.756  1.00  0.00           N  
ATOM   2893  H   ARG A 190      11.083   0.017  -7.734  1.00  0.00           H  
ATOM   2894  HA  ARG A 190      11.998  -2.700  -7.193  1.00  0.00           H  
ATOM   2895 1HB  ARG A 190       9.397  -1.367  -7.836  1.00  0.00           H  
ATOM   2896 2HB  ARG A 190       9.537  -3.072  -8.234  1.00  0.00           H  
ATOM   2897 1HG  ARG A 190       8.576  -2.997  -6.095  1.00  0.00           H  
ATOM   2898 2HG  ARG A 190      10.279  -3.436  -5.818  1.00  0.00           H  
ATOM   2899 1HD  ARG A 190      10.814  -1.223  -5.162  1.00  0.00           H  
ATOM   2900 2HD  ARG A 190       9.209  -0.632  -5.651  1.00  0.00           H  
ATOM   2901  HE  ARG A 190       8.299  -1.489  -3.708  1.00  0.00           H  
ATOM   2902 1HH1 ARG A 190      11.621  -2.575  -4.060  1.00  0.00           H  
ATOM   2903 2HH1 ARG A 190      11.727  -3.186  -2.424  1.00  0.00           H  
ATOM   2904 1HH2 ARG A 190       8.448  -2.286  -1.587  1.00  0.00           H  
ATOM   2905 2HH2 ARG A 190       9.931  -3.023  -1.024  1.00  0.00           H  
ATOM   2906  N   LEU A 191      11.598  -1.715 -10.221  1.00  0.00           N  
ATOM   2907  CA  LEU A 191      11.871  -2.061 -11.612  1.00  0.00           C  
ATOM   2908  C   LEU A 191      13.372  -2.069 -11.887  1.00  0.00           C  
ATOM   2909  O   LEU A 191      13.850  -2.842 -12.719  1.00  0.00           O  
ATOM   2910  CB  LEU A 191      11.177  -1.068 -12.553  1.00  0.00           C  
ATOM   2911  CG  LEU A 191       9.643  -1.069 -12.506  1.00  0.00           C  
ATOM   2912  CD1 LEU A 191       9.107   0.055 -13.382  1.00  0.00           C  
ATOM   2913  CD2 LEU A 191       9.122  -2.420 -12.971  1.00  0.00           C  
ATOM   2914  H   LEU A 191      11.308  -0.774  -9.996  1.00  0.00           H  
ATOM   2915  HA  LEU A 191      11.483  -3.060 -11.803  1.00  0.00           H  
ATOM   2916 1HB  LEU A 191      11.515  -0.062 -12.308  1.00  0.00           H  
ATOM   2917 2HB  LEU A 191      11.477  -1.290 -13.577  1.00  0.00           H  
ATOM   2918  HG  LEU A 191       9.310  -0.883 -11.485  1.00  0.00           H  
ATOM   2919 1HD1 LEU A 191       8.018   0.055 -13.349  1.00  0.00           H  
ATOM   2920 2HD1 LEU A 191       9.480   1.012 -13.016  1.00  0.00           H  
ATOM   2921 3HD1 LEU A 191       9.439  -0.095 -14.409  1.00  0.00           H  
ATOM   2922 1HD2 LEU A 191       8.032  -2.421 -12.937  1.00  0.00           H  
ATOM   2923 2HD2 LEU A 191       9.453  -2.606 -13.993  1.00  0.00           H  
ATOM   2924 3HD2 LEU A 191       9.506  -3.203 -12.317  1.00  0.00           H  
ATOM   2925  N   GLY A 192      14.103  -1.250 -11.076  1.00  0.00           N  
ATOM   2926  CA  GLY A 192      15.514  -1.069 -11.381  1.00  0.00           C  
ATOM   2927  C   GLY A 192      15.758  -0.098 -12.519  1.00  0.00           C  
ATOM   2928  O   GLY A 192      16.639  -0.320 -13.353  1.00  0.00           O  
ATOM   2929  H   GLY A 192      13.706  -0.771 -10.281  1.00  0.00           H  
ATOM   2930 1HA  GLY A 192      16.034  -0.705 -10.494  1.00  0.00           H  
ATOM   2931 2HA  GLY A 192      15.957  -2.030 -11.641  1.00  0.00           H  
ATOM   2932  N   THR A 193      14.822   0.921 -12.642  1.00  0.00           N  
ATOM   2933  CA  THR A 193      14.853   1.864 -13.757  1.00  0.00           C  
ATOM   2934  C   THR A 193      14.853   3.302 -13.247  1.00  0.00           C  
ATOM   2935  O   THR A 193      14.896   3.539 -12.038  1.00  0.00           O  
ATOM   2936  CB  THR A 193      13.658   1.646 -14.704  1.00  0.00           C  
ATOM   2937  OG1 THR A 193      12.442   1.993 -14.030  1.00  0.00           O  
ATOM   2938  CG2 THR A 193      13.589   0.194 -15.151  1.00  0.00           C  
ATOM   2939  H   THR A 193      14.101   1.012 -11.941  1.00  0.00           H  
ATOM   2940  HA  THR A 193      15.770   1.700 -14.323  1.00  0.00           H  
ATOM   2941  HB  THR A 193      13.768   2.286 -15.579  1.00  0.00           H  
ATOM   2942  HG1 THR A 193      12.390   2.948 -13.937  1.00  0.00           H  
ATOM   2943 1HG2 THR A 193      12.740   0.059 -15.820  1.00  0.00           H  
ATOM   2944 2HG2 THR A 193      14.509  -0.069 -15.674  1.00  0.00           H  
ATOM   2945 3HG2 THR A 193      13.470  -0.449 -14.280  1.00  0.00           H  
ATOM   2946  N   THR A 194      14.877   4.237 -14.175  1.00  0.00           N  
ATOM   2947  CA  THR A 194      14.761   5.641 -13.795  1.00  0.00           C  
ATOM   2948  C   THR A 194      13.315   5.992 -13.454  1.00  0.00           C  
ATOM   2949  O   THR A 194      12.412   5.175 -13.643  1.00  0.00           O  
ATOM   2950  CB  THR A 194      15.270   6.565 -14.918  1.00  0.00           C  
ATOM   2951  OG1 THR A 194      14.381   6.493 -16.040  1.00  0.00           O  
ATOM   2952  CG2 THR A 194      16.667   6.155 -15.355  1.00  0.00           C  
ATOM   2953  H   THR A 194      14.976   3.997 -15.151  1.00  0.00           H  
ATOM   2954  HA  THR A 194      15.376   5.813 -12.912  1.00  0.00           H  
ATOM   2955  HB  THR A 194      15.295   7.594 -14.558  1.00  0.00           H  
ATOM   2956  HG1 THR A 194      14.692   7.081 -16.732  1.00  0.00           H  
ATOM   2957 1HG2 THR A 194      17.011   6.819 -16.147  1.00  0.00           H  
ATOM   2958 2HG2 THR A 194      17.348   6.220 -14.505  1.00  0.00           H  
ATOM   2959 3HG2 THR A 194      16.646   5.130 -15.724  1.00  0.00           H  
ATOM   2960  N   VAL A 195      13.095   7.215 -12.877  1.00  0.00           N  
ATOM   2961  CA  VAL A 195      11.769   7.680 -12.482  1.00  0.00           C  
ATOM   2962  C   VAL A 195      10.885   7.835 -13.717  1.00  0.00           C  
ATOM   2963  O   VAL A 195       9.736   7.387 -13.726  1.00  0.00           O  
ATOM   2964  CB  VAL A 195      11.864   9.024 -11.736  1.00  0.00           C  
ATOM   2965  CG1 VAL A 195      10.475   9.573 -11.447  1.00  0.00           C  
ATOM   2966  CG2 VAL A 195      12.653   8.848 -10.448  1.00  0.00           C  
ATOM   2967  H   VAL A 195      13.892   7.815 -12.723  1.00  0.00           H  
ATOM   2968  HA  VAL A 195      11.322   6.931 -11.826  1.00  0.00           H  
ATOM   2969  HB  VAL A 195      12.369   9.748 -12.377  1.00  0.00           H  
ATOM   2970 1HG1 VAL A 195      10.562  10.523 -10.921  1.00  0.00           H  
ATOM   2971 2HG1 VAL A 195       9.941   9.724 -12.385  1.00  0.00           H  
ATOM   2972 3HG1 VAL A 195       9.926   8.863 -10.828  1.00  0.00           H  
ATOM   2973 1HG2 VAL A 195      12.718   9.803  -9.928  1.00  0.00           H  
ATOM   2974 2HG2 VAL A 195      12.152   8.119  -9.811  1.00  0.00           H  
ATOM   2975 3HG2 VAL A 195      13.657   8.494 -10.682  1.00  0.00           H  
ATOM   2976  N   GLU A 196      11.454   8.358 -14.785  1.00  0.00           N  
ATOM   2977  CA  GLU A 196      10.714   8.578 -16.025  1.00  0.00           C  
ATOM   2978  C   GLU A 196      10.254   7.256 -16.632  1.00  0.00           C  
ATOM   2979  O   GLU A 196       9.125   7.151 -17.118  1.00  0.00           O  
ATOM   2980  CB  GLU A 196      11.575   9.343 -17.032  1.00  0.00           C  
ATOM   2981  CG  GLU A 196      10.912   9.566 -18.384  1.00  0.00           C  
ATOM   2982  CD  GLU A 196       9.706  10.461 -18.304  1.00  0.00           C  
ATOM   2983  OE1 GLU A 196       9.658  11.283 -17.421  1.00  0.00           O  
ATOM   2984  OE2 GLU A 196       8.833  10.321 -19.127  1.00  0.00           O  
ATOM   2985  H   GLU A 196      12.430   8.614 -14.744  1.00  0.00           H  
ATOM   2986  HA  GLU A 196       9.825   9.167 -15.796  1.00  0.00           H  
ATOM   2987 1HB  GLU A 196      11.834  10.319 -16.622  1.00  0.00           H  
ATOM   2988 2HB  GLU A 196      12.505   8.801 -17.200  1.00  0.00           H  
ATOM   2989 1HG  GLU A 196      11.638  10.013 -19.063  1.00  0.00           H  
ATOM   2990 2HG  GLU A 196      10.617   8.601 -18.795  1.00  0.00           H  
ATOM   2991  N   GLU A 197      11.179   6.299 -16.556  1.00  0.00           N  
ATOM   2992  CA  GLU A 197      10.838   4.979 -17.081  1.00  0.00           C  
ATOM   2993  C   GLU A 197       9.725   4.331 -16.262  1.00  0.00           C  
ATOM   2994  O   GLU A 197       8.828   3.695 -16.820  1.00  0.00           O  
ATOM   2995  CB  GLU A 197      12.072   4.074 -17.089  1.00  0.00           C  
ATOM   2996  CG  GLU A 197      13.094   4.414 -18.165  1.00  0.00           C  
ATOM   2997  CD  GLU A 197      14.326   3.557 -18.093  1.00  0.00           C  
ATOM   2998  OE1 GLU A 197      14.975   3.567 -17.073  1.00  0.00           O  
ATOM   2999  OE2 GLU A 197      14.621   2.892 -19.058  1.00  0.00           O  
ATOM   3000  H   GLU A 197      12.093   6.448 -16.155  1.00  0.00           H  
ATOM   3001  HA  GLU A 197      10.476   5.096 -18.103  1.00  0.00           H  
ATOM   3002 1HB  GLU A 197      12.573   4.132 -16.123  1.00  0.00           H  
ATOM   3003 2HB  GLU A 197      11.763   3.040 -17.237  1.00  0.00           H  
ATOM   3004 1HG  GLU A 197      12.632   4.283 -19.144  1.00  0.00           H  
ATOM   3005 2HG  GLU A 197      13.378   5.461 -18.064  1.00  0.00           H  
ATOM   3006  N   ALA A 198       9.778   4.531 -14.974  1.00  0.00           N  
ATOM   3007  CA  ALA A 198       8.732   3.996 -14.106  1.00  0.00           C  
ATOM   3008  C   ALA A 198       7.374   4.604 -14.443  1.00  0.00           C  
ATOM   3009  O   ALA A 198       6.349   3.922 -14.385  1.00  0.00           O  
ATOM   3010  CB  ALA A 198       9.075   4.249 -12.639  1.00  0.00           C  
ATOM   3011  H   ALA A 198      10.537   5.055 -14.563  1.00  0.00           H  
ATOM   3012  HA  ALA A 198       8.670   2.921 -14.273  1.00  0.00           H  
ATOM   3013 1HB  ALA A 198       8.286   3.845 -12.006  1.00  0.00           H  
ATOM   3014 2HB  ALA A 198      10.020   3.763 -12.398  1.00  0.00           H  
ATOM   3015 3HB  ALA A 198       9.165   5.321 -12.466  1.00  0.00           H  
ATOM   3016  N   VAL A 199       7.309   5.887 -14.796  1.00  0.00           N  
ATOM   3017  CA  VAL A 199       6.074   6.572 -15.166  1.00  0.00           C  
ATOM   3018  C   VAL A 199       5.498   5.951 -16.437  1.00  0.00           C  
ATOM   3019  O   VAL A 199       4.309   5.631 -16.495  1.00  0.00           O  
ATOM   3020  CB  VAL A 199       6.332   8.073 -15.392  1.00  0.00           C  
ATOM   3021  CG1 VAL A 199       5.104   8.741 -15.993  1.00  0.00           C  
ATOM   3022  CG2 VAL A 199       6.719   8.736 -14.079  1.00  0.00           C  
ATOM   3023  H   VAL A 199       8.177   6.403 -14.802  1.00  0.00           H  
ATOM   3024  HA  VAL A 199       5.352   6.443 -14.359  1.00  0.00           H  
ATOM   3025  HB  VAL A 199       7.144   8.189 -16.110  1.00  0.00           H  
ATOM   3026 1HG1 VAL A 199       5.305   9.802 -16.146  1.00  0.00           H  
ATOM   3027 2HG1 VAL A 199       4.868   8.275 -16.949  1.00  0.00           H  
ATOM   3028 3HG1 VAL A 199       4.260   8.626 -15.313  1.00  0.00           H  
ATOM   3029 1HG2 VAL A 199       6.900   9.797 -14.246  1.00  0.00           H  
ATOM   3030 2HG2 VAL A 199       5.909   8.615 -13.359  1.00  0.00           H  
ATOM   3031 3HG2 VAL A 199       7.623   8.270 -13.687  1.00  0.00           H  
ATOM   3032  N   GLN A 200       6.374   5.784 -17.429  1.00  0.00           N  
ATOM   3033  CA  GLN A 200       5.940   5.263 -18.722  1.00  0.00           C  
ATOM   3034  C   GLN A 200       5.461   3.819 -18.599  1.00  0.00           C  
ATOM   3035  O   GLN A 200       4.483   3.427 -19.240  1.00  0.00           O  
ATOM   3036  CB  GLN A 200       7.076   5.352 -19.745  1.00  0.00           C  
ATOM   3037  CG  GLN A 200       7.429   6.769 -20.161  1.00  0.00           C  
ATOM   3038  CD  GLN A 200       8.620   6.818 -21.100  1.00  0.00           C  
ATOM   3039  OE1 GLN A 200       8.934   5.836 -21.778  1.00  0.00           O  
ATOM   3040  NE2 GLN A 200       9.291   7.963 -21.144  1.00  0.00           N  
ATOM   3041  H   GLN A 200       7.348   6.018 -17.296  1.00  0.00           H  
ATOM   3042  HA  GLN A 200       5.102   5.864 -19.073  1.00  0.00           H  
ATOM   3043 1HB  GLN A 200       7.973   4.889 -19.334  1.00  0.00           H  
ATOM   3044 2HB  GLN A 200       6.802   4.797 -20.642  1.00  0.00           H  
ATOM   3045 1HG  GLN A 200       6.573   7.211 -20.673  1.00  0.00           H  
ATOM   3046 2HG  GLN A 200       7.671   7.349 -19.271  1.00  0.00           H  
ATOM   3047 1HE2 GLN A 200      10.087   8.054 -21.745  1.00  0.00           H  
ATOM   3048 2HE2 GLN A 200       9.002   8.735 -20.577  1.00  0.00           H  
ATOM   3049  N   GLU A 201       6.176   3.155 -17.789  1.00  0.00           N  
ATOM   3050  CA  GLU A 201       5.829   1.745 -17.629  1.00  0.00           C  
ATOM   3051  C   GLU A 201       4.449   1.586 -16.997  1.00  0.00           C  
ATOM   3052  O   GLU A 201       3.652   0.756 -17.436  1.00  0.00           O  
ATOM   3053  CB  GLU A 201       6.878   1.031 -16.774  1.00  0.00           C  
ATOM   3054  CG  GLU A 201       6.660  -0.469 -16.633  1.00  0.00           C  
ATOM   3055  CD  GLU A 201       6.884  -1.215 -17.919  1.00  0.00           C  
ATOM   3056  OE1 GLU A 201       7.464  -0.653 -18.817  1.00  0.00           O  
ATOM   3057  OE2 GLU A 201       6.475  -2.349 -18.004  1.00  0.00           O  
ATOM   3058  H   GLU A 201       6.952   3.533 -17.264  1.00  0.00           H  
ATOM   3059  HA  GLU A 201       5.801   1.281 -18.615  1.00  0.00           H  
ATOM   3060 1HB  GLU A 201       7.867   1.187 -17.205  1.00  0.00           H  
ATOM   3061 2HB  GLU A 201       6.887   1.462 -15.772  1.00  0.00           H  
ATOM   3062 1HG  GLU A 201       7.343  -0.856 -15.878  1.00  0.00           H  
ATOM   3063 2HG  GLU A 201       5.642  -0.647 -16.289  1.00  0.00           H  
ATOM   3064  N   ALA A 202       4.144   2.390 -15.917  1.00  0.00           N  
ATOM   3065  CA  ALA A 202       2.838   2.335 -15.264  1.00  0.00           C  
ATOM   3066  C   ALA A 202       1.732   2.788 -16.210  1.00  0.00           C  
ATOM   3067  O   ALA A 202       0.656   2.184 -16.250  1.00  0.00           O  
ATOM   3068  CB  ALA A 202       2.841   3.192 -14.000  1.00  0.00           C  
ATOM   3069  H   ALA A 202       4.841   3.034 -15.569  1.00  0.00           H  
ATOM   3070  HA  ALA A 202       2.643   1.299 -14.987  1.00  0.00           H  
ATOM   3071 1HB  ALA A 202       1.861   3.141 -13.524  1.00  0.00           H  
ATOM   3072 2HB  ALA A 202       3.599   2.822 -13.311  1.00  0.00           H  
ATOM   3073 3HB  ALA A 202       3.062   4.225 -14.263  1.00  0.00           H  
ATOM   3074  N   LEU A 203       1.994   3.780 -17.035  1.00  0.00           N  
ATOM   3075  CA  LEU A 203       0.997   4.305 -17.960  1.00  0.00           C  
ATOM   3076  C   LEU A 203       0.674   3.285 -19.047  1.00  0.00           C  
ATOM   3077  O   LEU A 203      -0.480   3.160 -19.464  1.00  0.00           O  
ATOM   3078  CB  LEU A 203       1.498   5.605 -18.600  1.00  0.00           C  
ATOM   3079  CG  LEU A 203       1.592   6.816 -17.662  1.00  0.00           C  
ATOM   3080  CD1 LEU A 203       2.359   7.936 -18.352  1.00  0.00           C  
ATOM   3081  CD2 LEU A 203       0.191   7.268 -17.276  1.00  0.00           C  
ATOM   3082  H   LEU A 203       2.918   4.188 -17.024  1.00  0.00           H  
ATOM   3083  HA  LEU A 203       0.083   4.512 -17.404  1.00  0.00           H  
ATOM   3084 1HB  LEU A 203       2.489   5.430 -19.015  1.00  0.00           H  
ATOM   3085 2HB  LEU A 203       0.828   5.872 -19.418  1.00  0.00           H  
ATOM   3086  HG  LEU A 203       2.144   6.538 -16.764  1.00  0.00           H  
ATOM   3087 1HD1 LEU A 203       2.426   8.796 -17.686  1.00  0.00           H  
ATOM   3088 2HD1 LEU A 203       3.362   7.591 -18.600  1.00  0.00           H  
ATOM   3089 3HD1 LEU A 203       1.838   8.225 -19.265  1.00  0.00           H  
ATOM   3090 1HD2 LEU A 203       0.259   8.129 -16.608  1.00  0.00           H  
ATOM   3091 2HD2 LEU A 203      -0.361   7.548 -18.173  1.00  0.00           H  
ATOM   3092 3HD2 LEU A 203      -0.327   6.455 -16.769  1.00  0.00           H  
ATOM   3093  N   GLN A 204       1.726   2.586 -19.499  1.00  0.00           N  
ATOM   3094  CA  GLN A 204       1.532   1.576 -20.535  1.00  0.00           C  
ATOM   3095  C   GLN A 204       0.677   0.421 -20.022  1.00  0.00           C  
ATOM   3096  O   GLN A 204      -0.198  -0.076 -20.736  1.00  0.00           O  
ATOM   3097  CB  GLN A 204       2.882   1.049 -21.030  1.00  0.00           C  
ATOM   3098  CG  GLN A 204       2.781   0.068 -22.186  1.00  0.00           C  
ATOM   3099  CD  GLN A 204       2.208   0.705 -23.437  1.00  0.00           C  
ATOM   3100  OE1 GLN A 204       2.711   1.725 -23.918  1.00  0.00           O  
ATOM   3101  NE2 GLN A 204       1.150   0.107 -23.974  1.00  0.00           N  
ATOM   3102  H   GLN A 204       2.655   2.744 -19.135  1.00  0.00           H  
ATOM   3103  HA  GLN A 204       1.007   2.037 -21.372  1.00  0.00           H  
ATOM   3104 1HB  GLN A 204       3.503   1.885 -21.351  1.00  0.00           H  
ATOM   3105 2HB  GLN A 204       3.401   0.551 -20.211  1.00  0.00           H  
ATOM   3106 1HG  GLN A 204       3.777  -0.307 -22.418  1.00  0.00           H  
ATOM   3107 2HG  GLN A 204       2.130  -0.756 -21.893  1.00  0.00           H  
ATOM   3108 1HE2 GLN A 204       0.729   0.482 -24.801  1.00  0.00           H  
ATOM   3109 2HE2 GLN A 204       0.774  -0.718 -23.552  1.00  0.00           H  
ATOM   3110  N   LEU A 205       0.986   0.048 -18.856  1.00  0.00           N  
ATOM   3111  CA  LEU A 205       0.213  -1.035 -18.261  1.00  0.00           C  
ATOM   3112  C   LEU A 205      -1.220  -0.595 -17.984  1.00  0.00           C  
ATOM   3113  O   LEU A 205      -2.160  -1.367 -18.177  1.00  0.00           O  
ATOM   3114  CB  LEU A 205       0.873  -1.505 -16.959  1.00  0.00           C  
ATOM   3115  CG  LEU A 205       0.192  -2.686 -16.256  1.00  0.00           C  
ATOM   3116  CD1 LEU A 205       0.156  -3.884 -17.196  1.00  0.00           C  
ATOM   3117  CD2 LEU A 205       0.944  -3.018 -14.976  1.00  0.00           C  
ATOM   3118  H   LEU A 205       1.738   0.465 -18.326  1.00  0.00           H  
ATOM   3119  HA  LEU A 205       0.186  -1.867 -18.964  1.00  0.00           H  
ATOM   3120 1HB  LEU A 205       1.900  -1.796 -17.175  1.00  0.00           H  
ATOM   3121 2HB  LEU A 205       0.893  -0.670 -16.258  1.00  0.00           H  
ATOM   3122  HG  LEU A 205      -0.838  -2.421 -16.014  1.00  0.00           H  
ATOM   3123 1HD1 LEU A 205      -0.329  -4.724 -16.697  1.00  0.00           H  
ATOM   3124 2HD1 LEU A 205      -0.405  -3.625 -18.094  1.00  0.00           H  
ATOM   3125 3HD1 LEU A 205       1.173  -4.163 -17.469  1.00  0.00           H  
ATOM   3126 1HD2 LEU A 205       0.459  -3.858 -14.476  1.00  0.00           H  
ATOM   3127 2HD2 LEU A 205       1.973  -3.285 -15.217  1.00  0.00           H  
ATOM   3128 3HD2 LEU A 205       0.938  -2.151 -14.316  1.00  0.00           H  
ATOM   3129  N   LYS A 206      -1.378   0.631 -17.502  1.00  0.00           N  
ATOM   3130  CA  LYS A 206      -2.711   1.195 -17.304  1.00  0.00           C  
ATOM   3131  C   LYS A 206      -3.545   1.094 -18.579  1.00  0.00           C  
ATOM   3132  O   LYS A 206      -4.691   0.639 -18.543  1.00  0.00           O  
ATOM   3133  CB  LYS A 206      -2.615   2.653 -16.851  1.00  0.00           C  
ATOM   3134  CG  LYS A 206      -3.958   3.322 -16.594  1.00  0.00           C  
ATOM   3135  CD  LYS A 206      -3.784   4.786 -16.220  1.00  0.00           C  
ATOM   3136  CE  LYS A 206      -5.117   5.431 -15.870  1.00  0.00           C  
ATOM   3137  NZ  LYS A 206      -6.013   5.534 -17.054  1.00  0.00           N  
ATOM   3138  H   LYS A 206      -0.568   1.186 -17.266  1.00  0.00           H  
ATOM   3139  HA  LYS A 206      -3.217   0.623 -16.524  1.00  0.00           H  
ATOM   3140 1HB  LYS A 206      -2.031   2.711 -15.933  1.00  0.00           H  
ATOM   3141 2HB  LYS A 206      -2.091   3.235 -17.610  1.00  0.00           H  
ATOM   3142 1HG  LYS A 206      -4.576   3.255 -17.491  1.00  0.00           H  
ATOM   3143 2HG  LYS A 206      -4.472   2.807 -15.783  1.00  0.00           H  
ATOM   3144 1HD  LYS A 206      -3.115   4.866 -15.363  1.00  0.00           H  
ATOM   3145 2HD  LYS A 206      -3.340   5.325 -17.057  1.00  0.00           H  
ATOM   3146 1HE  LYS A 206      -5.616   4.842 -15.103  1.00  0.00           H  
ATOM   3147 2HE  LYS A 206      -4.944   6.432 -15.474  1.00  0.00           H  
ATOM   3148 1HZ  LYS A 206      -6.884   5.967 -16.780  1.00  0.00           H  
ATOM   3149 2HZ  LYS A 206      -5.568   6.096 -17.766  1.00  0.00           H  
ATOM   3150 3HZ  LYS A 206      -6.197   4.611 -17.419  1.00  0.00           H  
ATOM   3151  N   THR A 207      -2.928   1.496 -19.774  1.00  0.00           N  
ATOM   3152  CA  THR A 207      -3.602   1.461 -21.067  1.00  0.00           C  
ATOM   3153  C   THR A 207      -3.926   0.025 -21.469  1.00  0.00           C  
ATOM   3154  O   THR A 207      -5.012  -0.251 -21.983  1.00  0.00           O  
ATOM   3155  CB  THR A 207      -2.745   2.127 -22.160  1.00  0.00           C  
ATOM   3156  OG1 THR A 207      -2.522   3.503 -21.823  1.00  0.00           O  
ATOM   3157  CG2 THR A 207      -3.444   2.046 -23.508  1.00  0.00           C  
ATOM   3158  H   THR A 207      -1.974   1.822 -19.725  1.00  0.00           H  
ATOM   3159  HA  THR A 207      -4.537   2.015 -20.985  1.00  0.00           H  
ATOM   3160  HB  THR A 207      -1.782   1.622 -22.225  1.00  0.00           H  
ATOM   3161  HG1 THR A 207      -2.063   3.555 -20.981  1.00  0.00           H  
ATOM   3162 1HG2 THR A 207      -2.824   2.522 -24.268  1.00  0.00           H  
ATOM   3163 2HG2 THR A 207      -3.605   1.001 -23.772  1.00  0.00           H  
ATOM   3164 3HG2 THR A 207      -4.404   2.558 -23.452  1.00  0.00           H  
ATOM   3165  N   LYS A 208      -2.978  -0.864 -21.260  1.00  0.00           N  
ATOM   3166  CA  LYS A 208      -3.136  -2.258 -21.666  1.00  0.00           C  
ATOM   3167  C   LYS A 208      -4.275  -2.927 -20.902  1.00  0.00           C  
ATOM   3168  O   LYS A 208      -5.048  -3.696 -21.478  1.00  0.00           O  
ATOM   3169  CB  LYS A 208      -1.833  -3.030 -21.452  1.00  0.00           C  
ATOM   3170  CG  LYS A 208      -1.875  -4.477 -21.924  1.00  0.00           C  
ATOM   3171  CD  LYS A 208      -0.518  -5.148 -21.769  1.00  0.00           C  
ATOM   3172  CE  LYS A 208      -0.561  -6.599 -22.226  1.00  0.00           C  
ATOM   3173  NZ  LYS A 208       0.760  -7.268 -22.081  1.00  0.00           N  
ATOM   3174  H   LYS A 208      -2.122  -0.578 -20.807  1.00  0.00           H  
ATOM   3175  HA  LYS A 208      -3.382  -2.284 -22.728  1.00  0.00           H  
ATOM   3176 1HB  LYS A 208      -1.022  -2.529 -21.980  1.00  0.00           H  
ATOM   3177 2HB  LYS A 208      -1.581  -3.031 -20.391  1.00  0.00           H  
ATOM   3178 1HG  LYS A 208      -2.612  -5.030 -21.340  1.00  0.00           H  
ATOM   3179 2HG  LYS A 208      -2.169  -4.509 -22.972  1.00  0.00           H  
ATOM   3180 1HD  LYS A 208       0.224  -4.611 -22.363  1.00  0.00           H  
ATOM   3181 2HD  LYS A 208      -0.213  -5.116 -20.723  1.00  0.00           H  
ATOM   3182 1HE  LYS A 208      -1.298  -7.143 -21.637  1.00  0.00           H  
ATOM   3183 2HE  LYS A 208      -0.862  -6.642 -23.273  1.00  0.00           H  
ATOM   3184 1HZ  LYS A 208       0.689  -8.226 -22.394  1.00  0.00           H  
ATOM   3185 2HZ  LYS A 208       1.448  -6.781 -22.639  1.00  0.00           H  
ATOM   3186 3HZ  LYS A 208       1.041  -7.251 -21.111  1.00  0.00           H  
ATOM   3187  N   LEU A 209      -4.363  -2.597 -19.669  1.00  0.00           N  
ATOM   3188  CA  LEU A 209      -5.372  -3.238 -18.834  1.00  0.00           C  
ATOM   3189  C   LEU A 209      -6.697  -2.489 -18.910  1.00  0.00           C  
ATOM   3190  O   LEU A 209      -7.764  -3.092 -18.778  1.00  0.00           O  
ATOM   3191  CB  LEU A 209      -4.896  -3.303 -17.377  1.00  0.00           C  
ATOM   3192  CG  LEU A 209      -3.609  -4.103 -17.133  1.00  0.00           C  
ATOM   3193  CD1 LEU A 209      -3.181  -3.946 -15.680  1.00  0.00           C  
ATOM   3194  CD2 LEU A 209      -3.847  -5.565 -17.478  1.00  0.00           C  
ATOM   3195  H   LEU A 209      -3.753  -1.904 -19.257  1.00  0.00           H  
ATOM   3196  HA  LEU A 209      -5.529  -4.253 -19.199  1.00  0.00           H  
ATOM   3197 1HB  LEU A 209      -4.728  -2.288 -17.021  1.00  0.00           H  
ATOM   3198 2HB  LEU A 209      -5.684  -3.752 -16.772  1.00  0.00           H  
ATOM   3199  HG  LEU A 209      -2.810  -3.706 -17.760  1.00  0.00           H  
ATOM   3200 1HD1 LEU A 209      -2.267  -4.514 -15.506  1.00  0.00           H  
ATOM   3201 2HD1 LEU A 209      -2.999  -2.892 -15.465  1.00  0.00           H  
ATOM   3202 3HD1 LEU A 209      -3.969  -4.319 -15.026  1.00  0.00           H  
ATOM   3203 1HD2 LEU A 209      -2.931  -6.132 -17.305  1.00  0.00           H  
ATOM   3204 2HD2 LEU A 209      -4.644  -5.962 -16.850  1.00  0.00           H  
ATOM   3205 3HD2 LEU A 209      -4.134  -5.649 -18.527  1.00  0.00           H  
ATOM   3206  N   GLY A 210      -6.703  -1.226 -19.144  1.00  0.00           N  
ATOM   3207  CA  GLY A 210      -7.895  -0.393 -19.185  1.00  0.00           C  
ATOM   3208  C   GLY A 210      -8.805  -0.708 -20.355  1.00  0.00           C  
ATOM   3209  O   GLY A 210     -10.019  -0.507 -20.277  1.00  0.00           O  
ATOM   3210  OXT GLY A 210      -8.345  -1.158 -21.368  1.00  0.00           O  
ATOM   3211  H   GLY A 210      -5.802  -0.803 -19.310  1.00  0.00           H  
ATOM   3212 1HA  GLY A 210      -8.460  -0.519 -18.261  1.00  0.00           H  
ATOM   3213 2HA  GLY A 210      -7.604   0.655 -19.242  1.00  0.00           H  
TER                                                                             
HETATM 3215 FE1  HRR B 211      -0.406   2.228   0.117  1.00  0.00          FE  
HETATM 3216  N4  HRR B 211      -1.991   2.853   1.222  1.00  0.00           N  
HETATM 3217  C19 HRR B 211      -2.925   3.792   0.861  1.00  0.00           C  
HETATM 3218  C18 HRR B 211      -3.916   3.955   1.905  1.00  0.00           C  
HETATM 3219  C15 HRR B 211      -3.545   3.104   2.929  1.00  0.00           C  
HETATM 3220  C14 HRR B 211      -2.336   2.422   2.473  1.00  0.00           C  
HETATM 3221  C31 HRR B 211      -1.646   1.463   3.209  1.00  0.00           C  
HETATM 3222  C12 HRR B 211      -0.549   0.733   2.775  1.00  0.00           C  
HETATM 3223  N1  HRR B 211       0.091   0.904   1.575  1.00  0.00           N  
HETATM 3224  C6  HRR B 211       1.068  -0.057   1.518  1.00  0.00           C  
HETATM 3225  C7  HRR B 211       1.046  -0.876   2.727  1.00  0.00           C  
HETATM 3226  C11 HRR B 211       0.051  -0.368   3.517  1.00  0.00           C  
HETATM 3227  C13 HRR B 211      -0.392  -0.821   4.875  1.00  0.00           C  
HETATM 3228  C8  HRR B 211       1.985  -2.016   2.983  1.00  0.00           C  
HETATM 3229  C9  HRR B 211       1.644  -3.316   2.216  1.00  0.00           C  
HETATM 3230  C10 HRR B 211       2.869  -4.202   1.844  1.00  0.00           C  
HETATM 3231  O4  HRR B 211       3.222  -5.089   2.676  1.00  0.00           O  
HETATM 3232  O2  HRR B 211       3.376  -3.978   0.714  1.00  0.00           O  
HETATM 3233  C28 HRR B 211       1.997  -0.196   0.493  1.00  0.00           C  
HETATM 3234  C1  HRR B 211       2.112   0.656  -0.602  1.00  0.00           C  
HETATM 3235  N2  HRR B 211       1.258   1.688  -0.891  1.00  0.00           N  
HETATM 3236  C33 HRR B 211       1.767   2.303  -2.010  1.00  0.00           C  
HETATM 3237  C32 HRR B 211       2.985   1.636  -2.446  1.00  0.00           C  
HETATM 3238  C2  HRR B 211       3.199   0.600  -1.575  1.00  0.00           C  
HETATM 3239  C3  HRR B 211       4.362  -0.344  -1.537  1.00  0.00           C  
HETATM 3240  C4  HRR B 211       5.353  -0.008  -0.410  1.00  0.00           C  
HETATM 3241  C5  HRR B 211       6.689  -0.803  -0.447  1.00  0.00           C  
HETATM 3242  O1  HRR B 211       6.876  -1.497  -1.484  1.00  0.00           O  
HETATM 3243  O3  HRR B 211       7.449  -0.709   0.556  1.00  0.00           O  
HETATM 3244  C34 HRR B 211       3.814   2.040  -3.627  1.00  0.00           C  
HETATM 3245  C29 HRR B 211       1.187   3.385  -2.655  1.00  0.00           C  
HETATM 3246  C26 HRR B 211      -0.018   3.993  -2.312  1.00  0.00           C  
HETATM 3247  C25 HRR B 211      -0.650   5.033  -3.095  1.00  0.00           C  
HETATM 3248  C22 HRR B 211      -1.863   5.296  -2.495  1.00  0.00           C  
HETATM 3249  C21 HRR B 211      -1.922   4.447  -1.306  1.00  0.00           C  
HETATM 3250  N3  HRR B 211      -0.804   3.654  -1.237  1.00  0.00           N  
HETATM 3251  C30 HRR B 211      -2.902   4.519  -0.324  1.00  0.00           C  
HETATM 3252  C23 HRR B 211      -2.872   6.233  -2.977  1.00  0.00           C  
HETATM 3253  C24 HRR B 211      -4.201   6.045  -3.024  1.00  0.00           C  
HETATM 3254  C27 HRR B 211      -0.085   5.624  -4.350  1.00  0.00           C  
HETATM 3255  C16 HRR B 211      -4.201   2.846   4.203  1.00  0.00           C  
HETATM 3256  C17 HRR B 211      -4.685   1.671   4.641  1.00  0.00           C  
HETATM 3257  C20 HRR B 211      -5.113   4.850   1.830  1.00  0.00           C  
HETATM 3258  C35 HRR B 211      -1.359   0.818  -0.557  1.00  0.00           C  
HETATM 3259  C36 HRR B 211      -2.774   0.544  -0.186  1.00  0.00           C  
HETATM 3260  O5  HRR B 211      -3.779   1.070  -0.635  1.00  0.00           O  
HETATM 3261  O6  HRR B 211      -2.813  -0.379   0.803  1.00  0.00           O  
HETATM 3262  C37 HRR B 211      -4.080  -0.536   1.482  1.00  0.00           C  
HETATM 3263  C38 HRR B 211      -3.834  -1.406   2.698  1.00  0.00           C  
HETATM 3264  C39 HRR B 211      -1.685   1.174  -2.896  1.00  0.00           C  
HETATM 3265  C40 HRR B 211      -2.002  -0.132  -3.059  1.00  0.00           C  
HETATM 3266  C41 HRR B 211      -1.061  -1.230  -3.274  1.00  0.00           C  
HETATM 3267  C42 HRR B 211       0.326  -1.020  -3.406  1.00  0.00           C  
HETATM 3268  C44 HRR B 211       1.194  -2.095  -3.567  1.00  0.00           C  
HETATM 3269  C46 HRR B 211       0.700  -3.404  -3.603  1.00  0.00           C  
HETATM 3270  C45 HRR B 211      -0.672  -3.629  -3.473  1.00  0.00           C  
HETATM 3271  C43 HRR B 211      -1.542  -2.552  -3.307  1.00  0.00           C  
HETATM 3272  H29 HRR B 211      -2.024   1.228   4.198  1.00  0.00           H  
HETATM 3273  H23 HRR B 211      -0.345  -0.006   5.609  1.00  0.00           H  
HETATM 3274  H22 HRR B 211      -1.429  -1.182   4.868  1.00  0.00           H  
HETATM 3275  H24 HRR B 211       0.238  -1.635   5.244  1.00  0.00           H  
HETATM 3276  H3  HRR B 211       3.009  -1.700   2.752  1.00  0.00           H  
HETATM 3277  H4  HRR B 211       1.960  -2.274   4.049  1.00  0.00           H  
HETATM 3278  H11 HRR B 211       1.081  -3.099   1.301  1.00  0.00           H  
HETATM 3279  H12 HRR B 211       0.984  -3.947   2.827  1.00  0.00           H  
HETATM 3280  H28 HRR B 211       2.719  -1.003   0.586  1.00  0.00           H  
HETATM 3281  H26 HRR B 211       4.022  -1.376  -1.405  1.00  0.00           H  
HETATM 3282  H27 HRR B 211       4.906  -0.318  -2.487  1.00  0.00           H  
HETATM 3283  H6  HRR B 211       5.598   1.063  -0.449  1.00  0.00           H  
HETATM 3284  H5  HRR B 211       4.877  -0.168   0.566  1.00  0.00           H  
HETATM 3285  H15 HRR B 211       3.208   2.121  -4.539  1.00  0.00           H  
HETATM 3286  H13 HRR B 211       4.605   1.310  -3.817  1.00  0.00           H  
HETATM 3287  H14 HRR B 211       4.293   3.016  -3.476  1.00  0.00           H  
HETATM 3288  H25 HRR B 211       1.698   3.767  -3.533  1.00  0.00           H  
HETATM 3289  H30 HRR B 211      -3.684   5.252  -0.468  1.00  0.00           H  
HETATM 3290  H1  HRR B 211      -2.482   7.172  -3.371  1.00  0.00           H  
HETATM 3291  H7  HRR B 211      -4.669   5.119  -2.706  1.00  0.00           H  
HETATM 3292  H8  HRR B 211      -4.859   6.817  -3.412  1.00  0.00           H  
HETATM 3293  H17 HRR B 211      -0.680   6.472  -4.698  1.00  0.00           H  
HETATM 3294  H16 HRR B 211       0.944   5.973  -4.201  1.00  0.00           H  
HETATM 3295  H18 HRR B 211      -0.056   4.887  -5.164  1.00  0.00           H  
HETATM 3296  H2  HRR B 211      -4.303   3.707   4.863  1.00  0.00           H  
HETATM 3297  H9  HRR B 211      -4.664   0.768   4.039  1.00  0.00           H  
HETATM 3298  H10 HRR B 211      -5.138   1.590   5.624  1.00  0.00           H  
HETATM 3299  H20 HRR B 211      -4.925   5.834   2.279  1.00  0.00           H  
HETATM 3300  H21 HRR B 211      -5.959   4.409   2.369  1.00  0.00           H  
HETATM 3301  H19 HRR B 211      -5.424   5.020   0.794  1.00  0.00           H  
HETATM 3302  H31 HRR B 211      -0.801  -0.095  -0.771  1.00  0.00           H  
HETATM 3303  H32 HRR B 211      -4.798  -0.988   0.791  1.00  0.00           H  
HETATM 3304  H33 HRR B 211      -4.447   0.455   1.761  1.00  0.00           H  
HETATM 3305  H34 HRR B 211      -4.771  -1.554   3.245  1.00  0.00           H  
HETATM 3306  H35 HRR B 211      -3.446  -2.388   2.407  1.00  0.00           H  
HETATM 3307  H36 HRR B 211      -3.111  -0.930   3.366  1.00  0.00           H  
HETATM 3308  H38 HRR B 211      -0.678   1.544  -3.032  1.00  0.00           H  
HETATM 3309  H37 HRR B 211      -2.457   1.914  -2.737  1.00  0.00           H  
HETATM 3310  H39 HRR B 211      -3.046  -0.426  -2.955  1.00  0.00           H  
HETATM 3311  H40 HRR B 211       0.731  -0.016  -3.369  1.00  0.00           H  
HETATM 3312  H42 HRR B 211       2.261  -1.909  -3.655  1.00  0.00           H  
HETATM 3313  H44 HRR B 211       1.382  -4.241  -3.726  1.00  0.00           H  
HETATM 3314  H43 HRR B 211      -1.064  -4.641  -3.498  1.00  0.00           H  
HETATM 3315  H41 HRR B 211      -2.610  -2.730  -3.199  1.00  0.00           H  
TER                                                                             
CONECT 2234 3215                                                                
CONECT 3215 2234 3216 3223 3235                                                 
CONECT 3215 3250 3258                                                           
CONECT 3216 3215 3217 3220                                                      
CONECT 3217 3216 3218 3251                                                      
CONECT 3218 3217 3219 3257                                                      
CONECT 3219 3218 3220 3255                                                      
CONECT 3220 3216 3219 3221                                                      
CONECT 3221 3220 3222 3272                                                      
CONECT 3222 3221 3223 3226                                                      
CONECT 3223 3215 3222 3224                                                      
CONECT 3224 3223 3225 3233                                                      
CONECT 3225 3224 3226 3228                                                      
CONECT 3226 3222 3225 3227                                                      
CONECT 3227 3226 3273 3274 3275                                                 
CONECT 3228 3225 3229 3276 3277                                                 
CONECT 3229 3228 3230 3278 3279                                                 
CONECT 3230 3229 3231 3232                                                      
CONECT 3231 3230                                                                
CONECT 3232 3230                                                                
CONECT 3233 3224 3234 3280                                                      
CONECT 3234 3233 3235 3238                                                      
CONECT 3235 3215 3234 3236                                                      
CONECT 3236 3235 3237 3245                                                      
CONECT 3237 3236 3238 3244                                                      
CONECT 3238 3234 3237 3239                                                      
CONECT 3239 3238 3240 3281 3282                                                 
CONECT 3240 3239 3241 3283 3284                                                 
CONECT 3241 3240 3242 3243                                                      
CONECT 3242 3241                                                                
CONECT 3243 3241                                                                
CONECT 3244 3237 3285 3286 3287                                                 
CONECT 3245 3236 3246 3288                                                      
CONECT 3246 3245 3247 3250                                                      
CONECT 3247 3246 3248 3254                                                      
CONECT 3248 3247 3249 3252                                                      
CONECT 3249 3248 3250 3251                                                      
CONECT 3250 3215 3246 3249                                                      
CONECT 3251 3217 3249 3289                                                      
CONECT 3252 3248 3253 3290                                                      
CONECT 3253 3252 3291 3292                                                      
CONECT 3254 3247 3293 3294 3295                                                 
CONECT 3255 3219 3256 3296                                                      
CONECT 3256 3255 3297 3298                                                      
CONECT 3257 3218 3299 3300 3301                                                 
CONECT 3258 3215 3259 3264 3302                                                 
CONECT 3259 3258 3260 3261                                                      
CONECT 3260 3259                                                                
CONECT 3261 3259 3262                                                           
CONECT 3262 3261 3263 3303 3304                                                 
CONECT 3263 3262 3305 3306 3307                                                 
CONECT 3264 3258 3265 3308 3309                                                 
CONECT 3265 3264 3266 3310                                                      
CONECT 3266 3265 3267 3271                                                      
CONECT 3267 3266 3268 3311                                                      
CONECT 3268 3267 3269 3312                                                      
CONECT 3269 3268 3270 3313                                                      
CONECT 3270 3269 3271 3314                                                      
CONECT 3271 3266 3270 3315                                                      
CONECT 3272 3221                                                                
CONECT 3273 3227                                                                
CONECT 3274 3227                                                                
CONECT 3275 3227                                                                
CONECT 3276 3228                                                                
CONECT 3277 3228                                                                
CONECT 3278 3229                                                                
CONECT 3279 3229                                                                
CONECT 3280 3233                                                                
CONECT 3281 3239                                                                
CONECT 3282 3239                                                                
CONECT 3283 3240                                                                
CONECT 3284 3240                                                                
CONECT 3285 3244                                                                
CONECT 3286 3244                                                                
CONECT 3287 3244                                                                
CONECT 3288 3245                                                                
CONECT 3289 3251                                                                
CONECT 3290 3252                                                                
CONECT 3291 3253                                                                
CONECT 3292 3253                                                                
CONECT 3293 3254                                                                
CONECT 3294 3254                                                                
CONECT 3295 3254                                                                
CONECT 3296 3255                                                                
CONECT 3297 3256                                                                
CONECT 3298 3256                                                                
CONECT 3299 3257                                                                
CONECT 3300 3257                                                                
CONECT 3301 3257                                                                
CONECT 3302 3258                                                                
CONECT 3303 3262                                                                
CONECT 3304 3262                                                                
CONECT 3305 3263                                                                
CONECT 3306 3263                                                                
CONECT 3307 3263                                                                
CONECT 3308 3264                                                                
CONECT 3309 3264                                                                
CONECT 3310 3265                                                                
CONECT 3311 3267                                                                
CONECT 3312 3268                                                                
CONECT 3313 3269                                                                
CONECT 3314 3270                                                                
CONECT 3315 3271                                                                
# All scores below are weighted scores, not raw scores.
#BEGIN_POSE_ENERGIES_TABLE correct_surface_True/026_9_model_4_HMM_fr_HRR_run02_DE_2.pdb
label fa_atr fa_rep fa_sol fa_intra_atr_xover4 fa_intra_rep_xover4 fa_intra_sol_xover4 lk_ball lk_ball_iso lk_ball_bridge lk_ball_bridge_uncpl fa_elec fa_intra_elec pro_close hbond_sr_bb hbond_lr_bb hbond_bb_sc hbond_sc dslf_fa13 omega fa_dun_dev fa_dun_rot fa_dun_semi p_aa_pp hxl_tors ref rama_prepro total
weights 1 0.55 1 1 0.55 1 0.92 -0.38 -0.33 -0.33 1 1 1.25 1 1 1 1 1.25 0.48 0.69 0.76 0.78 0.61 1 1 0.5 NA
pose -1313.82 163.483 695.08 -79.6596 44.5908 34.5143 449.411 -458.927 -13.2802 -55.4867 -385.697 -38.3328 0 -144.419 -15.4683 -28.1981 -12.4882 0 15.7597 18.4708 64.2588 108.741 -55.1188 57.1592 65.1483 -49.3555 -933.63
VAL:NtermProteinFull_1 -4.7273 0.69542 0.85558 -0.29904 0.21257 0.04153 0.96726 -1.14302 -0.07067 -0.1299 -1.21646 1.89858 0 0 0 0 0 0 0.00257 0.05148 0.01191 0 0 0 2.085 0 -0.76449
SER_2 -4.09199 0.44604 3.49552 -0.02559 0 0.06581 2.11146 -1.70294 -0.06251 -0.17889 -1.32915 -0.54587 0 0 0 0 0 0 -0.01728 0.00025 0.10853 0 -0.40877 0.6001 -1.1772 -0.24832 -2.9608
LEU_3 -6.43615 0.50988 2.1491 -0.69974 0.44321 0.17972 1.40322 -1.81134 -0.02665 -0.16414 -0.51151 0.05705 0 0 0 0 0 0 -0.05669 0.03944 1.05629 0 -0.28871 0 0.72952 -0.42624 -3.85375
ASP_4 -4.46825 0.26012 4.79799 -0.11266 0.01057 0.30354 2.13549 -2.1892 -0.03731 -0.11793 -2.79306 -0.27642 0 0 0 0 -0.55363 0 0.07008 0.2053 0 1.45237 0.04403 0 -2.2837 -0.34789 -3.90057
ILE_5 -7.95179 1.37343 2.6198 -0.50487 0.56086 0.06954 2.48904 -2.34979 -0.09273 -0.34386 -1.01806 0.12304 0 0 0 0 0 0 -0.04617 0.15621 0.13334 0 -0.50282 0 1.0317 -0.13106 -4.38418
ALA_6 -6.83398 0.6022 2.43081 -0.02151 0 0 2.31231 -2.27378 -0.06138 -0.15828 -1.35296 -0.28559 0 0 0 0 0 0 0.00713 0 0 0 -0.30119 0 2.3386 -0.14614 -3.74377
ILE_7 -9.1772 1.07119 2.33957 -0.50528 0.60474 0.06944 2.19381 -2.47809 -0.05234 -0.22779 -1.99773 0.09385 0 0 0 0 0 0 -0.06615 0.00503 0.10621 0 -0.47441 0 1.0317 -0.17796 -7.64141
ALA_8 -6.57932 0.90346 2.46209 -0.02162 0 0 2.43264 -2.27346 -0.04169 -0.2625 -1.90226 -0.28673 0 0 0 0 0 0 -0.04162 0 0 0 -0.34253 0 2.3386 -0.25447 -3.86939
ILE_9 -9.52579 1.67999 1.70655 -0.50977 0.56794 0.07229 2.32065 -2.45789 -0.03825 -0.14637 -2.12117 0.04887 0 0 0 0 0 0 -0.06133 0.07844 0.07462 0 -0.44015 0 1.0317 -0.26695 -7.98661
LEU_10 -9.21849 1.57387 1.78837 -0.4915 0.33855 0.07078 2.22432 -2.34653 -0.05196 -0.23612 -1.49161 0.15026 0 0 0 0 0 0 -0.02148 0.13921 0.2121 0 -0.28742 0 0.72952 -0.17833 -7.09646
LEU_11 -9.56291 1.81573 2.84693 -0.48742 0.36171 0.06791 2.42888 -2.5825 -0.05187 -0.16083 -2.12146 0.14197 0 0 0 0 0 0 0.00556 0.17959 0.39053 0 -0.25208 0 0.72952 -0.27808 -6.52883
VAL_12 -9.08319 1.51158 2.68074 -0.31197 0.26779 0.05385 2.66041 -2.64514 -0.05295 -0.49803 -1.87497 -0.06314 0 0 0 0 0 0 0.02851 0.36809 -0.02712 0 -0.29329 0 2.085 -0.17686 -5.37069
ALA_13 -6.43355 0.50065 3.63909 -0.02133 0 0 2.60555 -2.67135 -0.0992 -0.34825 -1.84116 -0.28425 0 0 0 0 0 0 0.25492 0 0 0 -0.2248 0 2.3386 -0.20098 -2.78606
ALA_14 -4.06455 0.38009 2.87756 -0.02041 0 0 1.53754 -1.78222 -0.03541 -0.15397 -1.06014 -0.26497 0 0 0 0 0 0 -0.03647 0 0 0 -0.07162 0 2.3386 -0.18887 -0.54483
LYS_15 -6.85194 0.87909 7.11276 -0.30096 0.02609 0.1091 3.60918 -3.12542 -0.19374 -0.31436 -5.46691 0.07603 0 0 0 0 0 0 -0.05201 0.35851 0.95089 0 -0.0384 0 -1.6738 -0.30056 -5.19644
LEU_16 -7.09917 1.26548 1.58351 -0.51278 0.46342 0.08291 1.65234 -1.88551 -0.0236 -0.10598 -1.04852 0.11159 0 0 0 0 0 0 0.51687 0.08625 0.06256 0 -0.18562 0 0.72952 -0.43527 -4.742
GLY_17 -1.93621 0.22094 2.08311 -5e-05 0 0 1.00125 -1.04595 -0.02556 -0.0821 -0.76539 -0.32229 0 0 0 0 0 0 -0.01235 0 0 0 -0.99131 0 1.2108 -0.47689 -1.14201
THR_18 -4.84619 0.50503 4.17131 -0.10224 0.07139 0.06544 1.68197 -2.09129 -0.10425 -0.74883 -1.62893 -0.41554 0 0 0 0 0 0 0.07657 0 0.09278 0 -0.79826 2.31392 -1.425 -0.3036 -3.48574
THR_19 -3.75042 0.09571 4.09196 -0.11084 0.0693 0.07422 2.04474 -1.8901 -0.11914 -0.48401 -1.89545 -0.51627 0 0 0 -0.49868 0 0 0.00463 0.04454 0.01561 0 -0.43406 2.2973 -1.425 -0.26372 -2.64967
VAL_20 -5.44062 0.80911 1.48062 -0.30059 0.20753 0.05094 1.4605 -1.63947 -0.09239 -0.28219 -0.94232 -0.04525 0 0 0 0 0 0 -0.05998 0.07114 0.00312 0 -0.27592 0 2.085 -0.31561 -3.22636
GLU_21 -4.28677 0.25092 4.81247 -0.45806 0.22414 1.23632 1.77935 -2.12843 -0.13624 -0.58426 -2.40152 -2.38348 0 0 0 0 0 0 -0.00537 0 0 3.93972 -0.28343 0 -2.5358 -0.3696 -3.33004
GLU_22 -6.26117 0.55544 6.67862 -0.33194 0.06212 0.34209 2.3296 -2.81111 -0.13584 -0.60019 -1.77458 -0.45528 0 0 0 -0.49868 0 0 0.08582 0.02771 0 3.4291 -0.1565 0 -2.5358 -0.45996 -2.51055
ALA_23 -6.09504 0.26822 2.49367 -0.02207 0 0 2.18915 -2.26124 -0.07763 -0.44187 -1.58489 -0.29052 0 0 0 0 0 0 -0.0217 0 0 0 -0.37302 0 2.3386 -0.48581 -4.36417
VAL_24 -7.00716 0.94431 2.33929 -0.30304 0.22415 0.05102 2.26499 -2.25281 -0.07009 -0.2034 -1.68093 -0.00442 0 0 0 0 0 0 0.05048 0.04294 -0.01493 0 -0.3631 0 2.085 -0.31349 -4.21118
GLN_25 -5.08579 0.21171 4.20037 -0.65446 0.07971 0.67027 1.98819 -2.10465 -0.05423 -0.30597 -1.88689 -0.24005 0 0 0 0 0 0 0.03221 0.02822 0 2.77333 -0.18803 0 -1.0644 -0.14462 -1.74507
GLN_26 -7.48002 0.89696 5.36207 -0.25626 0.04424 0.19647 2.69543 -2.84873 -0.09025 -0.57794 -2.01768 -0.38116 0 0 0 0 0 0 0.04602 0.1725 0 2.45931 -0.01789 0 -1.0644 -0.21776 -3.07909
ALA_27 -6.56305 0.70661 2.71813 -0.02171 0 0 2.38524 -2.3439 -0.01723 -0.18506 -2.25422 -0.28189 0 0 0 0 0 0 -0.00731 0 0 0 -0.23138 0 2.3386 -0.30852 -4.0657
LEU_28 -6.12823 0.51326 3.98707 -0.50598 0.46887 0.07733 2.05184 -2.28879 -0.0933 -0.30252 -1.90614 0.14097 0 0 0 0 0 0 0.14595 0.07619 0.21835 0 -0.29242 0 0.72952 -0.39284 -3.50087
TRP_29 -6.51674 0.59989 4.38938 -1.23062 0.05352 0.35911 2.23975 -2.23503 -0.05861 -0.27281 -2.27913 -0.25651 0 0 0 0 0 0 0.17672 0.005 0 1.46056 -0.27555 0 3.035 -0.15927 -0.96534
LEU_30 -10.2997 1.39341 1.94724 -0.49352 0.35194 0.07213 2.28217 -2.53341 -0.06679 -0.39538 -1.57487 0.14251 0 0 0 0 0 0 -0.03664 0.25267 0.36841 0 -0.25451 0 0.72952 -0.13811 -8.25289
LYS_31 -7.43917 0.69498 5.68494 -0.40282 0.06359 0.16676 2.78321 -2.76271 -0.04069 -0.15695 -1.77967 0.07003 0 0 0 0 0 0 -0.01083 0.5175 0.94285 0 0.03969 0 -1.6738 -0.06318 -3.36628
THR_32 -3.01575 0.13324 3.36257 -0.20301 0.14095 0.06303 1.19808 -1.54935 -0.06372 -0.28401 -1.05521 -0.25369 0 0 0 0 0 0 0.71401 0 0.03584 0 0.02012 2.44587 -1.425 0.18121 0.44519
LYS_33 -4.44628 0.24139 2.80197 -0.76225 0.28675 0.51281 1.27185 -1.34974 -0.00654 -0.05434 -0.49627 0.02371 0 0 0 0 0 0 0.28518 0.05724 2.07461 0 -0.0035 0 -1.6738 -0.00064 -1.23786
LEU_34 -5.69527 0.65883 0.56013 -0.52196 0.48716 0.09042 0.99759 -1.2062 -0.05226 -0.22599 -0.87599 0.07131 0 0 0 0 0 0 0.00325 0.06215 0.03506 0 -0.17306 0 0.72952 -0.34426 -5.39956
GLY_35 -1.83197 0.09994 1.79769 -5e-05 0 0 0.78825 -0.9484 -0.0429 -0.26187 -0.22573 -0.31291 0 0 0 0 0 0 0.27675 0 0 0 -0.67638 0 1.2108 -0.24087 -0.36763
VAL_36 -6.56615 0.92509 1.73906 -0.30411 0.17196 0.04597 1.75496 -1.81979 -0.0471 -0.3297 -1.07775 -0.13838 0 0 0 0 0 0 -0.03117 0.00521 0.00655 0 -0.48451 0 2.085 -0.14302 -4.20787
SER_37 -4.61624 0.27931 4.74856 -0.0268 0 0.069 2.96631 -2.16596 -0.04524 -0.16077 -2.19689 -0.49235 0 0 0 -1.64903 0 0 0.02987 0.0743 0.07616 0 -0.45296 0.63797 -1.1772 -0.4153 -4.51724
LEU_38 -6.28358 0.64121 1.68401 -0.70335 0.5288 0.18115 1.44247 -1.64477 -0.04189 -0.09859 -0.22099 0.06889 0 0 0 0 0 0 0.08598 0.00685 1.12075 0 -0.29571 0 0.72952 -0.47467 -3.27392
ILE_39 -6.19005 0.53999 2.48401 -0.70924 1.41539 0.1107 1.75517 -1.90099 -0.04211 -0.10876 -0.79461 0.32144 0 0 0 0 0 0 0.02352 0.06572 1.323 0 -0.39474 0 1.0317 -0.22267 -1.29256
GLN_40 -8.4199 1.06061 6.73612 -0.25295 0.03235 0.18851 4.0097 -3.27246 -0.08119 -0.38023 -3.20403 -0.31949 0 0 0 -1.64903 -0.49513 0 0.19592 0.06118 0 2.56253 -0.13606 0 -1.0644 -0.1811 -4.60907
ALA_41 -7.37574 1.01518 2.8461 -0.02145 0 0 2.68448 -2.54101 -0.04475 -0.12735 -1.79179 -0.27968 0 0 0 0 0 0 -0.0524 0 0 0 -0.25631 0 2.3386 -0.38107 -3.98719
LEU_42 -10.2727 1.34166 2.09008 -0.49099 0.33836 0.07546 2.65415 -2.62066 -0.03094 -0.07505 -1.82867 0.11628 0 0 0 0 0 0 0.2372 0.2732 0.13709 0 -0.30706 0 0.72952 -0.37889 -8.01199
LEU_43 -8.88967 0.82527 2.79398 -0.49892 0.39242 0.07646 2.5172 -2.4843 -0.0479 -0.12273 -2.06286 0.12955 0 0 0 0 0 0 0.20702 0.31515 0.14358 0 -0.3171 0 0.72952 -0.31526 -6.60857
ILE_44 -9.51998 1.56548 1.36134 -0.51088 0.60363 0.07231 2.6144 -2.46171 -0.06382 -0.18288 -1.55516 0.05523 0 0 0 0 0 0 -0.06685 0.05791 0.07514 0 -0.42952 0 1.0317 -0.18121 -7.53488
LEU_45 -9.88376 1.48259 1.22429 -0.50495 0.48814 0.07253 2.28959 -2.44363 -0.07292 -0.1686 -1.17406 0.17431 0 0 0 0 0 0 0.14792 0.11822 0.24953 0 -0.28031 0 0.72952 -0.16597 -7.71759
ALA_46 -6.06654 0.41748 3.99317 -0.02113 0 0 2.42859 -2.64493 -0.05106 -0.15849 -1.69137 -0.27222 0 0 0 0 0 0 0.09238 0 0 0 -0.12342 0 2.3386 -0.26007 -2.01902
ALA_47 -5.78182 0.45526 3.61371 -0.02127 0 0 2.60293 -2.46946 -0.15634 -0.6164 -1.62648 -0.27911 0 0 0 0 0 0 0.05837 0 0 0 -0.27698 0 2.3386 -0.33743 -2.49642
ALA_48 -6.3216 0.54542 4.00484 -0.02057 0 0 2.93326 -2.8255 -0.12561 -0.34104 -1.68203 -0.27282 0 0 0 0 0 0 0.23425 0 0 0 -0.15166 0 2.3386 -0.32188 -2.00633
ALA_49 -4.53445 0.68783 2.74463 -0.02041 0 0 1.55299 -1.94135 -0.0447 -0.1464 -1.15624 -0.26414 0 0 0 0 0 0 0.17429 0 0 0 -0.10502 0 2.3386 -0.19055 -0.90491
ASN_50 -6.58921 0.27637 6.57372 -0.18005 0.03223 0.26537 3.95024 -3.13553 -0.1203 -0.40696 -2.68073 -0.23223 0 0 0 -0.76579 -0.11236 0 -0.03007 0.01723 0 1.27026 0.06931 0 -0.87355 -0.12768 -2.79974
THR_51 -5.14289 0.97482 3.42027 -0.12454 0.0559 0.07356 2.05192 -2.18675 -0.23815 -0.64136 -0.835 -1.04436 0 0 0 0 0 0 -0.04952 0 -0.0002 0 -0.33674 2.62184 -1.425 -0.28322 -3.1094
GLY_52 -1.80478 0.10297 2.00125 -5e-05 0 0 0.80605 -1.00402 -0.02223 -0.18795 -0.81119 -0.32258 0 0 0 0 0 0 -0.08398 0 0 0 -1.02169 0 1.2108 -0.57024 -1.70764
THR_53 -4.80759 0.63843 4.73337 -0.10508 0.08846 0.06689 2.2811 -2.30453 -0.24092 -1.08655 -1.92896 -0.41506 0 0 0 0 0 0 0.19159 0.08676 0.0777 0 -0.78459 2.29389 -1.425 -0.3137 -2.95381
THR_54 -4.63692 0.51078 3.40815 -0.20548 0.16326 0.06344 2.38627 -1.92141 -0.07048 -0.41163 -2.52851 -0.69466 0 0 0 -1.07352 0 0 0.4533 0.01933 1.64412 0 -0.54711 2.34106 -1.425 0.14483 -2.38018
VAL_55 -5.19515 0.73001 0.85517 -0.2967 0.19921 0.04882 1.45996 -1.45462 -0.04683 -0.16454 -1.11552 0.00352 0 0 0 -0.37237 0 0 -0.02228 0.02411 -0.02584 0 -0.36757 0 2.085 0.12335 -3.53227
GLU_56 -4.7118 0.37223 4.19144 -0.6611 0.16855 1.09489 2.08105 -1.98787 -0.05764 -0.29559 -1.83473 -0.45195 0 0 0 0 -0.95769 0 -0.04939 0.05118 0 3.3836 -0.24669 0 -2.5358 -0.29634 -2.74364
GLU_57 -6.09239 0.84895 5.78834 -0.21116 0.03546 0.27006 2.42409 -2.57913 -0.05743 -0.48946 -2.3032 -0.44713 0 0 0 -0.70116 0 0 0.0714 0.172 0 3.22142 -0.24911 0 -2.5358 -0.48528 -3.31955
ALA_58 -5.47863 0.43191 2.95041 -0.02184 0 0 2.16315 -2.26148 -0.07704 -0.38407 -1.681 -0.28526 0 0 0 0 0 0 -0.02665 0 0 0 -0.30333 0 2.3386 -0.51091 -3.14615
VAL_59 -7.26223 1.0029 2.20986 -0.30432 0.23085 0.05145 2.24932 -2.21833 -0.08858 -0.29445 -1.77 -0.01148 0 0 0 0 0 0 0.00112 0.06281 -0.01977 0 -0.35932 0 2.085 -0.30555 -4.74073
GLN_60 -5.85213 0.49794 5.70703 -0.26138 0.02834 0.19235 2.63819 -2.5645 -0.04446 -0.25763 -2.94795 -0.38531 0 0 0 0 -0.95769 0 -0.02398 0.01274 0 2.97984 0.02443 0 -1.0644 -0.05693 -2.33552
GLU_61 -5.51893 0.28435 4.78859 -0.21179 0.02386 0.2526 1.93895 -2.35711 -0.05044 -0.4774 -1.90293 -0.47225 0 0 0 0 0 0 -0.03329 0.08055 0 2.90539 -0.27986 0 -2.5358 -0.25762 -3.82312
ALA_62 -6.00681 0.82667 2.7623 -0.02146 0 0 2.38535 -2.22271 -0.01704 -0.21548 -2.28455 -0.27836 0 0 0 0 0 0 -0.01103 0 0 0 -0.1819 0 2.3386 -0.38228 -3.3087
LEU_63 -5.58708 0.31948 3.55375 -0.50887 0.5026 0.07681 1.94298 -2.03292 -0.07891 -0.2109 -2.12903 0.13577 0 0 0 0 0 0 0.23516 0.0394 0.14663 0 -0.28507 0 0.72952 -0.2752 -3.42588
GLN_64 -5.2386 0.49357 5.28607 -0.26117 0.02915 0.19696 2.03549 -2.36357 -0.07096 -0.42684 -2.0752 -0.42469 0 0 0 0 0 0 0.08375 0.11235 0 2.95506 -0.0056 0 -1.0644 -0.13811 -0.87674
LEU_65 -8.44761 0.84022 2.14041 -0.69606 0.57616 0.17165 2.12665 -2.25594 -0.05356 -0.33776 -1.79578 0.08306 0 0 0 0 0 0 0.12845 0.16391 0.83086 0 -0.25633 0 0.72952 -0.13767 -6.18982
LYS_66 -8.39033 1.00436 6.31814 -0.48565 0.10188 0.33748 3.09069 -3.04594 -0.12664 -0.31809 -2.87156 0.37392 0 0 0 0 0 0 -0.00033 0.35666 1.73663 0 0.03576 0 -1.6738 -0.05133 -3.60813
THR_67 -3.51997 0.21406 3.81634 -0.20224 0.14098 0.06212 1.37646 -1.7466 -0.05013 -0.24078 -1.17788 -0.20135 0 0 0 0 0 0 0.11434 0 -0.00792 0 -0.0273 2.44587 -1.425 0.13563 -0.29341
LYS_68 -3.75768 0.28802 3.24574 -0.30393 0.02599 0.11443 1.24869 -1.47042 -0.0199 -0.13144 -0.62345 0.0913 0 0 0 0 0 0 -0.05126 0.14626 0.96557 0 -0.03307 0 -1.6738 -0.16415 -2.10309
LEU_69 -5.98674 1.10375 0.43253 -0.50614 0.46013 0.0767 0.99531 -1.28469 -0.03907 -0.1448 -0.52897 0.1305 0 0 0 0 0 0 0.24557 0.02094 0.06924 0 -0.25785 0 0.72952 -0.36083 -4.84489
GLY_70 -1.929 0.0912 1.89982 -5e-05 0 0 1.03995 -0.99235 -0.06101 -0.25131 -0.48345 -0.30825 0 0 0 0 0 0 0.30142 0 0 0 -1.17494 0 1.2108 -0.05453 -0.71168
VAL_71 -6.36824 1.58841 1.91794 -0.30032 0.20582 0.04228 1.77638 -1.76341 -0.0612 -0.26508 -2.07368 0.03602 0 0 0 0 0 0 0.0425 0.0078 -0.00046 0 -0.29212 0 2.085 0.33249 -3.08987
SER_72 -4.95255 0.43655 5.64756 -0.02593 0 0.06723 3.16124 -2.40579 -0.11022 -0.39914 -2.12102 -0.5594 0 0 0 -1.43554 0 0 -0.01412 0.1458 0.08146 0 -0.45704 0.60057 -1.1772 -0.00717 -3.52471
LEU_73 -7.01532 0.39058 2.40539 -0.70731 0.47392 0.17747 1.33572 -1.90498 -0.05948 -0.22192 -0.78144 0.10084 0 0 0 0 0 0 -0.04748 0.08649 0.94152 0 -0.27335 0 0.72952 -0.44176 -4.81159
GLU_74 -6.00917 0.62127 5.41782 -0.4594 0.26009 1.24948 2.37668 -2.48549 -0.10285 -0.37878 -2.97082 -2.43333 0 0 0 0 -0.49513 0 -0.04976 0.04166 0 4.00425 -0.26901 0 -2.5358 -0.41831 -4.6366
GLU_75 -8.42179 1.14168 7.63985 -0.20904 0.03338 0.26551 3.97248 -3.41718 -0.15878 -0.69593 -3.77335 -0.43577 0 0 0 -1.43554 0 0 0.12835 0.12017 0 3.31537 -0.20572 0 -2.5358 -0.43678 -5.10887
ALA_76 -6.77012 0.37321 2.73737 -0.02091 0 0 2.33244 -2.33169 -0.04023 -0.16213 -1.70016 -0.27276 0 0 0 0 0 0 -0.02748 0 0 0 -0.20108 0 2.3386 -0.34831 -4.09324
LEU_77 -8.935 1.18916 2.52986 -0.48207 0.27968 0.07115 2.22945 -2.45728 -0.02523 -0.16303 -2.01689 0.12358 0 0 0 0 0 0 -0.00575 0.38829 0.31918 0 -0.26448 0 0.72952 -0.28957 -6.77943
ALA_78 -5.46439 0.50587 2.74693 -0.02257 0 0 2.33198 -2.15845 -0.03628 -0.23904 -2.1766 -0.29163 0 0 0 0 0 0 0.08183 0 0 0 -0.20681 0 2.3386 -0.4117 -3.00226
ILE_79 -9.18316 1.32163 1.84844 -0.50504 0.52367 0.07069 2.57944 -2.51435 -0.06713 -0.25235 -1.81817 0.0752 0 0 0 0 0 0 -0.05993 0.14099 0.09284 0 -0.47162 0 1.0317 -0.28795 -7.4751
LEU_80 -7.92952 0.76899 2.26891 -0.49545 0.41822 0.06868 1.91306 -2.33759 -0.07519 -0.25976 -1.5535 0.16836 0 0 0 0 0 0 0.0449 0.11333 0.31763 0 -0.26234 0 0.72952 -0.1365 -6.23826
SER_81 -6.68193 0.54919 5.79152 -0.02723 0 0.06952 3.38402 -2.91426 -0.06298 -0.39577 -3.78137 -0.5362 0 0 0 0 -0.47431 0 -0.01273 0.00434 0.77413 0 0.32733 0.60367 -1.1772 -0.01182 -4.57208
ALA_82 -6.37765 0.88478 2.92025 -0.02155 0 0 2.20202 -2.39825 -0.04537 -0.43968 -1.91484 -0.28229 0 0 0 0 0 0 -0.04888 0 0 0 -0.24436 0 2.3386 -0.07495 -3.50215
ALA_83 -6.21457 0.708 3.74113 -0.02 0 0 2.74138 -2.70288 -0.14487 -0.35563 -1.85052 -0.26445 0 0 0 0 0 0 -0.01401 0 0 0 0.04541 0 2.3386 -0.12561 -2.11801
ALA_84 -3.99524 0.58311 2.62974 -0.0195 0 0 1.5098 -1.7741 -0.04277 -0.17649 -1.07998 -0.25104 0 0 0 0 0 0 0.10256 0 0 0 -0.00461 0 2.3386 0.09045 -0.08948
GLN_85 -5.20583 0.59595 3.53861 -0.63301 0.06553 0.6405 1.71111 -1.86894 -0.01514 -0.24597 -1.46358 -0.29777 0 0 0 -0.76579 0 0 -0.04923 0.05321 0 2.6127 -0.17415 0 -1.0644 -0.11789 -2.68412
LEU_86 -6.38754 0.65962 1.34436 -0.71259 0.92892 0.20791 1.31365 -1.68031 -0.02495 -0.15336 -0.92929 -0.07079 0 0 0 0 0 0 -0.03068 0.17115 3.14445 0 -0.1347 0 0.72952 -0.36857 -1.9932
GLY_87 -1.86301 0.27692 2.00775 -5e-05 0 0 0.84956 -1.00864 -0.04871 -0.2713 -0.80025 -0.31547 0 0 0 0 0 0 -0.15709 0 0 0 -1.23165 0 1.2108 -0.47868 -1.82982
THR_88 -5.17552 0.40035 4.05758 -0.10434 0.08598 0.06796 1.91926 -2.12392 -0.13432 -0.67654 -1.91215 -0.43006 0 0 0 0 0 0 0.15374 0.08625 0.07518 0 -0.76991 2.31392 -1.425 -0.3239 -3.91542
THR_89 -4.86758 0.2683 5.49377 -0.11063 0.07975 0.07383 3.18822 -2.46863 -0.08354 -0.34273 -2.7293 -0.60781 0 0 0 -1.66902 0 0 -0.02295 0.16537 0.01268 0 -0.50595 2.29116 -1.425 -0.30124 -3.56129
VAL_90 -5.56802 0.74788 1.66935 -0.30194 0.21491 0.05099 1.56988 -1.75248 -0.08566 -0.27191 -1.10593 -0.01131 0 0 0 0 0 0 -0.07037 0.008 -0.02054 0 -0.27241 0 2.085 -0.29932 -3.41387
GLU_91 -4.4688 0.23771 4.57803 -0.46489 0.26288 1.2602 1.59149 -2.10901 -0.09468 -0.3568 -1.71636 -2.40769 0 0 0 0 0 0 0.16068 0.04796 0 3.95813 -0.25064 0 -2.5358 -0.36556 -2.67313
GLU_92 -6.41875 0.62685 6.98712 -0.20806 0.0243 0.25536 3.29953 -2.94421 -0.09123 -0.53857 -3.14624 -0.41196 0 0 0 -1.66902 0 0 0.15262 0.09915 0 3.44737 -0.24757 0 -2.5358 -0.50646 -3.82558
ALA_93 -6.25962 0.53962 2.85386 -0.0223 0 0 2.41498 -2.37414 -0.07192 -0.3414 -1.85637 -0.2914 0 0 0 0 0 0 0.10922 0 0 0 -0.28043 0 2.3386 -0.53269 -3.77398
VAL_94 -7.6994 1.32656 2.30398 -0.30389 0.23415 0.051 2.3906 -2.40086 -0.068 -0.2077 -1.79602 0.01218 0 0 0 0 0 0 -0.05963 0.13472 -0.00723 0 -0.34704 0 2.085 -0.27478 -4.62636
ASN_95 -5.16246 0.18137 4.76223 -0.17607 0.03714 0.25523 2.00378 -2.37208 -0.0481 -0.20438 -1.5521 -0.2059 0 0 0 0 0 0 0.03148 0 0 1.16344 0.42614 0 -0.87355 0.09403 -1.6398
ARG_96 -7.26772 0.54736 4.72546 -0.62523 0.17044 0.32688 2.2606 -2.52479 -0.04034 -0.31096 -2.15698 0.42251 0 0 0 0 0 0 -0.01995 0.11635 2.2125 0 -0.02461 0 -1.281 -0.02864 -3.49813
ALA_97 -6.88176 0.92178 2.83622 -0.02202 0 0 2.5597 -2.48527 -0.01718 -0.16752 -2.50646 -0.28525 0 0 0 0 0 0 -0.03168 0 0 0 -0.23743 0 2.3386 -0.35239 -4.33066
LEU_98 -6.47727 0.66293 3.86702 -0.49528 0.381 0.07425 2.04517 -2.32305 -0.06915 -0.29246 -1.8002 0.13268 0 0 0 0 0 0 -0.00337 0.2992 0.26441 0 -0.27844 0 0.72952 -0.39499 -3.67802
ASN_99 -4.84591 0.27342 4.95098 -0.1768 0.03685 0.25724 1.92255 -2.27617 -0.03263 -0.13865 -1.67009 -0.21196 0 0 0 0 0 0 0.18189 0 0 1.17032 0.48434 0 -0.87355 -0.0387 -0.98686
LEU_100 -8.39167 1.05318 2.60379 -0.50081 0.44023 0.07495 2.35386 -2.40623 -0.04131 -0.26491 -1.80286 0.13867 0 0 0 0 0 0 -0.03175 0.11236 0.30524 0 -0.26479 0 0.72952 -0.01219 -5.90471
LYS_101 -8.04384 0.81438 5.9704 -0.41183 0.08873 0.17014 2.95176 -2.88935 -0.07077 -0.24698 -2.14626 0.09185 0 0 0 0 0 0 -0.02361 0.28862 0.91295 0 0.00289 0 -1.6738 0.09072 -4.12399
THR_102 -3.13707 0.24182 3.44229 -0.19767 0.12874 0.05917 1.15435 -1.57821 -0.07067 -0.2991 -1.14192 -0.17761 0 0 0 0 0 0 0.38335 0 0.01411 0 -0.01666 2.44587 -1.425 0.36946 0.19523
LYS_103 -3.51575 0.20809 2.85483 -0.30384 0.0265 0.11482 1.1119 -1.3194 -0.00515 -0.07932 -0.41718 0.09117 0 0 0 0 0 0 0.20801 0.04447 0.93296 0 -0.04846 0 -1.6738 -0.08398 -1.85413
LEU_104 -5.89807 1.57297 0.64144 -0.526 0.57772 0.0924 1.28162 -1.38144 -0.0296 -0.08568 -0.92012 0.07636 0 0 0 0 0 0 0.01952 0 0.02715 0 -0.18835 0 0.72952 -0.53644 -4.54701
GLY_105 -1.88936 0.16354 1.85403 -5e-05 0 0 0.87327 -0.98132 -0.04846 -0.12939 -0.65237 -0.32199 0 0 0 0 0 0 0.29501 0 0 0 -0.68797 0 1.2108 -0.47573 -0.79
VAL_106 -5.97355 1.62849 1.57239 -0.2951 0.19703 0.04049 1.49939 -1.68207 -0.01691 -0.18147 -0.83472 -0.05154 0 0 0 0 0 0 0.09108 0.03219 -0.00071 0 -0.36053 0 2.085 -0.04831 -2.29887
ASP_107 -4.91743 0.35794 5.68327 -0.25102 0.16958 0.85009 2.66802 -2.48748 -0.06352 -0.31151 -4.87741 -0.48169 0 0 0 -0.51529 -0.50487 0 0.62155 0.10115 0 1.39842 -0.4189 0 -2.2837 -0.00301 -5.2658
LEU_108 -8.11234 1.18819 2.41833 -0.6912 1.06009 0.18293 1.72232 -2.0972 -0.01822 -0.06077 -0.96455 0.03098 0 0 0 0 0 0 0.32424 0.38385 2.16645 0 -0.25648 0 0.72952 -0.27942 -2.27328
ALA_109 -5.27487 0.39755 3.08384 -0.02187 0 0 1.64557 -2.08534 -0.07597 -0.27543 -1.27418 -0.27715 0 0 0 0 0 0 0.28815 0 0 0 -0.05763 0 2.3386 -0.23369 -1.82242
THR_110 -6.98034 2.72732 4.3624 -0.20055 0.1123 0.06208 2.93286 -2.63333 -0.09722 -0.26309 -3.58524 -0.1311 0 0 0 -0.51529 -0.50487 0 0.24097 0.34606 0.06817 0 0.04588 2.44549 -1.425 -0.12886 -3.12136
ALA_111 -6.78746 1.21875 2.29974 -0.02056 0 0 2.43321 -2.37049 -0.09813 -0.32187 -1.11399 -0.27231 0 0 0 0 0 0 0.12786 0 0 0 -0.09052 0 2.3386 -0.06757 -2.72475
ALA_112 -6.4498 0.6755 2.91172 -0.02266 0 0 2.43177 -2.40592 -0.01593 -0.15451 -2.07065 -0.29472 0 0 0 0 0 0 0.05796 0 0 0 -0.23908 0 2.3386 -0.36019 -3.59792
LEU_113 -9.80204 1.98967 2.94575 -0.7059 0.6747 0.1803 2.85732 -2.7239 -0.0125 -0.06229 -2.82323 0.06562 0 0 0 0 0 0 0.0501 0.0543 1.01598 0 -0.27875 0 0.72952 -0.49339 -6.33875
ALA_114 -5.82613 0.58086 2.88615 -0.02227 0 0 2.31036 -2.27524 -0.06535 -0.155 -1.77899 -0.28768 0 0 0 0 0 0 -0.04385 0 0 0 -0.22931 0 2.3386 -0.44418 -3.01202
LEU_115 -9.22672 1.10144 1.77416 -0.50399 0.46926 0.07047 2.42646 -2.38575 -0.07431 -0.1823 -1.2899 0.18185 0 0 0 0 0 0 0.2216 0.29519 0.32304 0 -0.26165 0 0.72952 -0.37511 -6.70675
LEU_116 -8.9439 1.02296 3.78034 -0.48939 0.28323 0.07566 2.35235 -2.82649 -0.0849 -0.28259 -1.65135 0.11597 0 0 0 0 0 0 -0.03141 1.0008 0.23129 0 -0.28469 0 0.72952 -0.26892 -5.27153
THR_117 -8.21761 1.14104 4.60601 -0.20052 0.12667 0.06146 3.1517 -2.93068 -0.05685 -0.52632 -2.56323 -0.11744 0 0 0 0 0 0 0.10494 0.05236 -0.00016 0 -0.01055 2.32395 -1.425 -0.10776 -4.58798
ALA_118 -6.50024 0.80236 3.38827 -0.02157 0 0 2.52328 -2.64893 -0.10679 -0.30648 -1.74266 -0.28267 0 0 0 0 0 0 -0.04677 0 0 0 -0.247 0 2.3386 -0.14629 -2.99688
ALA_119 -4.69622 0.54093 2.45965 -0.01981 0 0 1.57437 -1.86415 -0.02123 -0.06517 -1.22119 -0.26078 0 0 0 0 0 0 0.62697 0 0 0 -0.10151 0 2.3386 -0.26271 -0.97225
LYS_120 -5.46369 1.33454 5.50676 -0.31269 0.03665 0.13431 2.76757 -2.48664 -0.2694 -0.34995 -6.05893 -0.00827 0 0 0 0 0 0 0.67582 0.10422 0.91329 0 -0.17537 0 -1.6738 -0.23795 -5.56353
LEU_121 -6.34827 0.78572 1.48897 -0.51316 0.50233 0.08801 1.24787 -1.68497 -0.04075 -0.15611 -0.64146 0.08765 0 0 0 0 0 0 0.11164 0.39309 0.05116 0 -0.16746 0 0.72952 -0.41213 -4.47835
GLY_122 -1.81709 0.20153 1.93085 -5e-05 0 0 0.8774 -0.97367 -0.05553 -0.26748 -0.82873 -0.31897 0 0 0 0 0 0 -0.12665 0 0 0 -1.06632 0 1.2108 -0.51701 -1.75092
THR_123 -4.61263 0.37122 3.86263 -0.10465 0.08455 0.06735 1.7514 -1.98058 -0.10092 -0.6434 -1.90532 -0.40111 0 0 0 0 0 0 0.03979 0.06639 0.06556 0 -0.76492 2.28696 -1.425 -0.35395 -3.6966
THR_124 -4.47367 0.26059 5.16386 -0.11078 0.0727 0.0746 2.94555 -2.30835 -0.11169 -0.44264 -2.61499 -0.58028 0 0 0 -0.97021 0 0 0.07485 0.07835 0.01183 0 -0.47415 2.28534 -1.425 -0.31226 -2.85633
VAL_125 -5.73774 0.8112 1.35133 -0.30358 0.22262 0.05151 1.2662 -1.66513 -0.06306 -0.25234 -1.0017 -0.01422 0 0 0 0 0 0 -0.04204 0.00412 -0.01246 0 -0.22798 0 2.085 -0.34065 -3.86893
GLU_126 -4.02679 0.18599 4.28637 -0.46164 0.25698 1.25176 1.38918 -1.90546 -0.11904 -0.6912 -1.99282 -2.4321 0 0 0 0 0 0 -0.05731 0.01488 0 3.90243 -0.30888 0 -2.5358 -0.42063 -3.66408
GLU_127 -5.49876 0.48884 6.41399 -0.20544 0.0246 0.25416 3.05654 -2.67319 -0.11621 -0.65897 -2.26834 -0.39391 0 0 0 -0.97021 0 0 -0.01038 0.02885 0 3.7797 -0.17003 0 -2.5358 -0.40881 -1.86338
ALA_128 -5.59114 0.47751 2.52417 -0.02181 0 0 2.01596 -2.15248 -0.07579 -0.37112 -1.5517 -0.28426 0 0 0 0 0 0 -0.0483 0 0 0 -0.25748 0 2.3386 -0.35464 -3.35249
VAL_129 -6.80659 1.18286 2.15875 -0.30645 0.23701 0.05229 2.0561 -2.16713 -0.04486 -0.18061 -1.61727 -0.04303 0 0 0 0 0 0 -0.04778 0.09538 -0.01204 0 -0.38046 0 2.085 -0.24429 -3.9831
GLN_130 -5.36395 0.41552 4.49321 -0.6528 0.07802 0.66256 2.04191 -2.25042 -0.05101 -0.36586 -1.99643 -0.24187 0 0 0 0 0 0 0.01795 0.0677 0 2.83004 -0.153 0 -1.0644 -0.12145 -1.65428
GLU_131 -6.12898 0.45704 5.0281 -0.33271 0.0383 0.32386 2.07851 -2.49039 -0.06132 -0.48605 -2.09628 -0.50571 0 0 0 0 0 0 0.19948 0.08625 0 4.07155 -0.23387 0 -2.5358 -0.34105 -2.92908
ALA_132 -6.63474 0.68559 2.59717 -0.02232 0 0 2.44739 -2.31839 -0.02011 -0.17356 -2.28318 -0.2889 0 0 0 0 0 0 0.00548 0 0 0 -0.23731 0 2.3386 -0.46912 -4.3734
LEU_133 -6.68955 0.59664 3.67728 -0.50087 0.47763 0.07591 2.1186 -2.30362 -0.07002 -0.22248 -1.87277 0.13919 0 0 0 0 0 0 0.17383 0.25837 0.23883 0 -0.28574 0 0.72952 -0.40365 -3.86291
GLN_134 -5.21773 0.54912 5.26196 -0.26138 0.03405 0.19798 2.1414 -2.35218 -0.06425 -0.40709 -2.17939 -0.40477 0 0 0 0 0 0 0.09508 0.08207 0 2.78125 -0.00467 0 -1.0644 -0.2042 -1.01716
LEU_135 -8.61328 1.15965 1.99742 -0.71308 0.57497 0.19055 1.9249 -2.22533 -0.04143 -0.26799 -1.51627 0.07643 0 0 0 0 0 0 0.09691 0.01285 0.89334 0 -0.26688 0 0.72952 -0.1862 -6.17392
LYS_136 -8.32574 1.03559 6.16057 -0.49309 0.10934 0.35554 3.05587 -2.9942 -0.06468 -0.18296 -2.52574 0.36 0 0 0 0 0 0 -0.01438 0.38758 1.73554 0 0.00809 0 -1.6738 -0.04633 -3.1128
THR_137 -3.40709 0.21095 3.74396 -0.20029 0.1358 0.0609 1.35208 -1.72497 -0.05642 -0.2162 -1.41651 -0.18738 0 0 0 0 0 0 0.4305 0 0.0057 0 -0.02519 2.44587 -1.425 0.20767 -0.06563
LYS_138 -3.92926 0.35791 3.28663 -0.30348 0.02487 0.11235 1.28895 -1.4917 -0.01644 -0.12652 -0.60752 0.1043 0 0 0 0 0 0 -0.02851 0.27016 1.10934 0 -0.01044 0 -1.6738 -0.07379 -1.70696
LEU_139 -5.67342 0.85598 0.15429 -0.52123 0.53513 0.09187 0.71402 -1.2363 -0.04604 -0.13126 -0.60834 0.07506 0 0 0 0 0 0 0.08368 0.02892 0.02723 0 -0.18936 0 0.72952 -0.48886 -5.59912
GLY_140 -1.96841 0.11586 1.92834 -5e-05 0 0 0.93628 -1.01348 -0.05599 -0.27032 -0.703 -0.31997 0 0 0 0 0 0 0.50564 0 0 0 -0.36732 0 1.2108 -0.29246 -0.29408
VAL_141 -6.55383 1.4258 2.31939 -0.30096 0.20533 0.04297 1.64783 -1.92151 -0.02291 -0.19454 -1.83714 -0.02504 0 0 0 0 0 0 0.059 0.00456 -0.00181 0 -0.41081 0 2.085 0.10926 -3.36939
SER_142 -4.80221 0.2813 5.18326 -0.0353 3e-05 0.06619 3.11709 -2.25341 -0.04265 -0.18423 -2.81713 -0.24438 0 0 0 -1.27703 -0.73457 0 -0.01201 0.00046 0.09475 0 -0.43195 1.79561 -1.1772 -0.17203 -3.6454
LEU_143 -7.33643 0.68511 1.02946 -0.71255 0.72176 0.19062 1.30047 -1.68632 -0.02114 -0.19944 -0.63912 0.04827 0 0 0 0 0 0 0.22552 0.01209 1.3945 0 -0.31634 0 0.72952 -0.49235 -5.06637
ILE_144 -7.80225 4.5242 2.44254 -0.67192 0.97278 0.11424 2.27007 -2.21656 -0.03031 -0.09165 -1.32583 0.12236 0 0 0 0 0 0 -0.02273 0.33085 4.08367 0 -0.38569 0 1.0317 -0.18998 3.15548
GLU_145 -8.2154 1.38466 6.42934 -0.21052 0.01883 0.29261 3.30969 -3.02657 -0.08691 -0.35536 -3.66888 -0.44007 0 0 0 -1.27703 -0.73457 0 -0.03219 0.65031 0 4.39848 -0.17468 0 -2.5358 -0.19338 -4.46743
ALA_146 -6.95886 0.66324 2.47822 -0.02073 0 0 2.41289 -2.35614 -0.04765 -0.23203 -1.57322 -0.26977 0 0 0 0 0 0 -0.02521 0 0 0 -0.06437 0 2.3386 -0.23599 -3.89101
LEU_147 -10.0841 1.09219 2.74278 -0.49681 0.39128 0.07653 2.57734 -2.72391 -0.00397 -0.07717 -2.04795 0.12597 0 0 0 0 0 0 0.03596 0.49549 0.15829 0 -0.31316 0 0.72952 -0.20462 -7.5263
HIS_D:MP-NE2-connect_148 -9.88592 2.37235 5.57261 -0.41038 0.00631 0.35114 3.26604 -3.39497 -0.02773 -0.2253 -3.31048 -0.21041 0 0 0 0 0 0 0.30004 0.35086 0 2.42364 0.05895 0 0.13443 -0.31015 -2.93897
ILE_149 -9.18708 1.36958 2.32532 -0.51526 0.6575 0.07453 2.62633 -2.57983 -0.07529 -0.18349 -1.63775 -0.02713 0 0 0 0 0 0 0.0412 0.07214 0.1763 0 -0.39047 0 1.0317 -0.17011 -6.39181
LEU_150 -10.1903 1.58012 1.70743 -0.53242 0.29152 0.07487 2.39561 -2.58206 -0.04491 -0.13235 -1.39258 -0.01215 0 0 0 0 0 0 0.24071 0.1631 3.36203 0 -0.25428 0 0.72952 -0.17437 -4.77048
LEU_151 -8.84168 1.69894 4.16781 -0.50266 0.4822 0.07685 3.11131 -2.92396 -0.07747 -0.29676 -1.83711 0.14345 0 0 0 0 0 0 0.02653 0.32895 0.24336 0 -0.27848 0 0.72952 -0.31192 -4.06111
THR_152 -8.83329 2.03724 4.80357 -0.2035 0.13378 0.06303 3.74203 -3.1728 -0.01916 -0.25722 -2.38026 -0.14024 0 0 0 0 0 0 0.28736 0.05812 0.02186 0 0.05366 2.42472 -1.425 -0.14487 -2.95096
ALA_153 -6.78332 0.5789 3.07839 -0.02143 0 0 2.41053 -2.64699 -0.08942 -0.16059 -2.30934 -0.28046 0 0 0 0 0 0 1e-05 0 0 0 -0.26309 0 2.3386 -0.20032 -4.34854
ALA_154 -4.93547 0.61982 2.23358 -0.0208 0 0 1.64302 -1.88772 -0.01384 -0.04752 -0.74584 -0.27 0 0 0 0 0 0 0.03568 0 0 0 -0.10802 0 2.3386 -0.30513 -1.46363
VAL_155 -6.46028 1.33808 1.28342 -0.27558 0.23122 0.0338 1.46605 -1.85162 -0.0481 -0.09612 -0.51724 0.39459 0 0 0 0 0 0 0.43679 0.00047 0.60509 0 0.14251 0 2.085 -0.04738 -1.27929
LEU_156 -6.34829 0.98365 1.39527 -0.51277 0.58264 0.07967 1.22992 -1.61562 -0.02539 -0.17982 -0.15316 0.13782 0 0 0 0 0 0 -0.04929 0.05011 0.09445 0 -0.28091 0 0.72952 -0.1151 -3.99732
GLY_157 -1.73089 0.11052 1.94143 -5e-05 0 0 1.04524 -0.94312 -0.05571 -0.18943 -0.73443 -0.30851 0 0 0 0 0 0 -0.07332 0 0 0 -1.39435 0 1.2108 -0.21495 -1.33678
THR_158 -4.43055 0.52413 2.02593 -0.1864 0.14441 0.05784 1.49356 -1.48845 -0.03399 -0.32064 -1.22706 -0.78603 0 0 0 -0.34182 0 0 -0.03496 0.07605 0.59901 0 -0.75808 2.28709 -1.425 0.18512 -3.63985
THR_159 -4.10583 0.40605 3.88035 -0.11157 0.06679 0.07628 2.20516 -1.94514 -0.09574 -0.33175 -2.02682 -0.55155 0 0 0 -0.95039 0 0 -0.01789 0.03104 0.01119 0 -0.43417 2.30723 -1.425 0.00561 -3.00615
VAL_160 -6.53597 1.12885 1.76452 -0.30425 0.20557 0.05204 1.69207 -1.96851 -0.09065 -0.30281 -1.24533 -0.05282 0 0 0 0 0 0 -0.05408 0.02883 -0.00463 0 -0.24364 0 2.085 -0.34032 -4.18612
GLU_161 -4.80005 0.527 4.38969 -0.46054 0.24168 1.24416 1.68592 -2.09982 -0.09972 -0.39886 -1.75655 -2.42572 0 0 0 0 0 0 0.04086 0.00787 0 3.91149 -0.21613 0 -2.5358 -0.37406 -3.11858
GLU_162 -6.43853 0.38936 6.25836 -0.62782 0.15249 1.02841 2.79182 -2.63041 -0.08173 -0.35489 -2.66669 -0.47625 0 0 0 -0.60856 -0.82125 0 0.27717 0.01491 0 3.20776 -0.21813 0 -2.5358 -0.46949 -3.80928
ALA_163 -6.29399 0.33716 2.44424 -0.0225 0 0 2.24786 -2.28586 -0.04712 -0.19625 -1.75809 -0.29411 0 0 0 0 0 0 0.00415 0 0 0 -0.31359 0 2.3386 -0.53098 -4.37049
VAL_164 -7.79083 1.51174 2.00605 -0.30391 0.23721 0.05092 2.41478 -2.32777 -0.08593 -0.26673 -1.89006 0.02212 0 0 0 0 0 0 -0.02747 0.16023 0.00174 0 -0.33636 0 2.085 -0.26851 -4.80779
TYR_165 -5.78893 0.46939 4.29874 -0.59615 0.16137 0.22945 2.01579 -2.18436 -0.04489 -0.27143 -1.90612 -0.19677 0 0 0 0 0 0 0.03676 0.00059 0 2.66142 0.09505 1e-05 0.96414 -0.05476 -0.11068
ARG_166 -7.29204 0.51116 5.53432 -0.42453 0.06472 0.18438 2.69986 -2.64773 -0.03966 -0.20399 -3.0833 0.51061 0 0 0 0 -0.82125 0 -0.03463 0.36454 1.61194 0 -0.04734 0 -1.281 -0.2484 -4.64234
ALA_167 -6.19521 0.5384 2.81174 -0.02128 0 0 2.46323 -2.32467 -0.01814 -0.21011 -2.48781 -0.27526 0 0 0 0 0 0 -0.04153 0 0 0 -0.16177 0 2.3386 -0.31152 -3.89533
LEU_168 -5.88954 0.4251 3.05779 -0.50089 0.43405 0.07499 1.83909 -1.99253 -0.06818 -0.21832 -1.85516 0.13355 0 0 0 0 0 0 0.00657 0.10629 0.30813 0 -0.25183 0 0.72952 -0.26345 -3.92482
LYS_169 -4.22784 0.1727 4.23509 -0.30262 0.027 0.11468 1.71035 -1.8839 -0.03834 -0.19734 -1.76078 0.08034 0 0 0 0 0 0 0.11829 0.04207 1.04146 0 -0.04624 0 -1.6738 -0.21611 -2.80497
LEU_170 -8.39703 0.93355 2.0238 -0.69658 0.66081 0.17505 1.93574 -2.20291 -0.05506 -0.34462 -1.74238 0.06966 0 0 0 0 0 0 0.1683 0.20705 1.04551 0 -0.28207 0 0.72952 -0.26466 -6.03634
LYS_171 -8.24934 1.11226 6.05612 -0.49156 0.11317 0.34704 3.01472 -2.95172 -0.08557 -0.25849 -2.51212 0.39772 0 0 0 0 0 0 0.00347 0.24897 1.71235 0 0.01892 0 -1.6738 -0.0137 -3.21157
THR_172 -3.19056 0.24246 3.59391 -0.20033 0.13697 0.06081 1.22212 -1.6539 -0.06275 -0.31207 -1.10427 -0.18099 0 0 0 0 0 0 0.22371 0 0.00591 0 -0.02575 2.44587 -1.425 0.24523 0.02138
LYS_173 -3.85141 0.1883 3.25591 -0.41931 0.08446 0.18508 1.3343 -1.5211 -0.00126 -0.02048 -1.24602 0.05216 0 0 0 0 0 0 0.34461 0.1377 0.99909 0 0.01933 0 -1.6738 0.0708 -2.06163
LEU_174 -5.87004 0.96986 0.47454 -0.52152 0.46864 0.08883 0.77481 -1.22493 -0.05795 -0.16024 -0.52047 0.08161 0 0 0 0 0 0 0.21156 0.06945 0.02918 0 -0.19127 0 0.72952 -0.29848 -4.94689
GLY_175 -1.89165 0.10771 1.86828 -5e-05 0 0 0.95489 -0.9774 -0.06713 -0.24589 -0.65188 -0.31216 0 0 0 0 0 0 0.12805 0 0 0 -0.64707 0 1.2108 -0.26535 -0.78886
VAL_176 -6.34078 1.10465 1.79254 -0.30289 0.20711 0.04373 1.73927 -1.77484 -0.02095 -0.19067 -1.72683 -0.00496 0 0 0 0 0 0 -0.01992 0.00857 -0.00235 0 -0.39255 0 2.085 0.0894 -3.70647
SER_177 -4.85898 0.41098 4.80989 -0.02635 0 0.06805 3.00293 -2.19768 -0.04144 -0.17262 -2.03212 -0.54348 0 0 0 -1.73848 0 0 0.03279 0.12958 0.07621 0 -0.46611 0.67009 -1.1772 -0.16182 -4.21578
LEU_178 -6.642 0.53395 1.64858 -0.71541 0.64283 0.19337 1.5363 -1.64957 -0.01716 -0.05882 -0.50686 0.06587 0 0 0 0 0 0 0.08571 0.00313 1.09913 0 -0.29605 0 0.72952 -0.45722 -3.8047
LEU_179 -8.04023 1.91481 1.45385 -0.49386 0.39434 0.07219 1.54943 -1.99269 -0.02504 -0.08896 -0.87041 0.14486 0 0 0 0 0 0 -0.04215 0.32059 0.3188 0 -0.26513 0 0.72952 -0.31257 -5.23265
GLN_180 -8.21011 0.96008 6.42669 -0.25057 0.02559 0.18144 3.99643 -3.31071 -0.0707 -0.28773 -3.32917 -0.30548 0 0 0 -1.73848 -0.55363 0 0.18415 0.00968 0 2.67383 -0.10315 0 -1.0644 -0.24982 -5.01605
ALA_181 -7.02903 0.65037 2.60693 -0.02126 0 0 2.47079 -2.43206 -0.03678 -0.10436 -1.57067 -0.27856 0 0 0 0 0 0 0.22273 0 0 0 -0.1282 0 2.3386 -0.20392 -3.51543
ALA_182 -6.19643 0.55351 3.5841 -0.02152 0 0 2.71304 -2.47279 -0.02172 -0.14906 -2.02585 -0.27926 0 0 0 0 0 0 -0.04472 0 0 0 -0.22242 0 2.3386 -0.30302 -2.54754
ALA_183 -6.57798 1.37335 2.56871 -0.02232 0 0 2.46707 -2.34938 -0.01888 -0.07236 -1.99182 -0.28916 0 0 0 0 0 0 0.06669 0 0 0 -0.22149 0 2.3386 -0.47071 -3.19967
ILE_184 -9.07635 1.55939 1.96503 -0.51154 0.55224 0.07387 2.44684 -2.41773 -0.04812 -0.14346 -1.75699 -0.01165 0 0 0 0 0 0 0.25297 0.1415 0.1988 0 -0.34195 0 1.0317 -0.30224 -6.38768
LEU_185 -9.13502 1.2898 1.8789 -0.49555 0.36219 0.07055 2.04869 -2.37747 -0.07793 -0.23406 -1.00935 0.16169 0 0 0 0 0 0 0.21774 0.14832 0.32174 0 -0.26298 0 0.72952 -0.18466 -6.54788
ILE_186 -10.4524 1.83775 3.25106 -0.50972 0.54235 0.0727 2.85298 -2.96692 -0.08851 -0.26685 -2.20138 0.04215 0 0 0 0 0 0 -0.06149 0.15352 0.08927 0 -0.40047 0 1.0317 -0.16771 -7.24197
LEU_187 -10.7086 2.00738 2.40227 -0.71435 0.44964 0.19231 2.79305 -2.76108 -0.03608 -0.4102 -2.32828 0.07484 0 0 0 0 0 0 0.08016 0.09868 0.46702 0 -0.1865 0 0.72952 -0.01813 -7.86832
ALA_188 -6.27976 0.54469 3.77038 -0.02205 0 0 2.63864 -2.64983 -0.07027 -0.22631 -2.35752 -0.29564 0 0 0 0 0 0 0.05287 0 0 0 -0.31175 0 2.3386 -0.16406 -3.03202
ALA_189 -4.43123 0.41152 2.22532 -0.02132 0 0 1.48716 -1.72329 -0.03582 -0.09612 -0.529 -0.27484 0 0 0 0 0 0 -0.05631 0 0 0 -0.22003 0 2.3386 -0.42874 -1.35409
ARG_190 -7.51881 0.67431 5.05611 -0.96956 0.26361 0.59934 2.6551 -2.53053 -0.08016 -0.20992 -3.07524 0.36999 0 0 0 0 -0.74544 0 0.04077 0.34354 4.77778 0 -0.15184 0 -1.281 -0.34977 -2.13171
LEU_191 -6.3022 0.60636 1.49421 -0.51419 0.56961 0.0786 1.25536 -1.56928 -0.04367 -0.19094 -0.67944 0.14044 0 0 0 0 0 0 0.14355 0.01181 0.08627 0 -0.26175 0 0.72952 -0.23003 -4.67576
GLY_192 -1.8755 0.1347 1.999 -5e-05 0 0 1.06638 -1.00677 -0.03582 -0.18159 -0.5879 -0.31282 0 0 0 0 0 0 0.17574 0 0 0 -1.30004 0 1.2108 -0.28375 -0.99761
THR_193 -4.77268 0.51849 3.86625 -0.10227 0.07467 0.06476 1.62551 -1.95938 -0.08172 -0.58254 -2.12629 -0.36363 0 0 0 0 0 0 0.10537 0.00261 0.098 0 -0.7946 2.28673 -1.425 -0.18479 -3.75052
THR_194 -4.4792 0.19538 4.98798 -0.11112 0.08316 0.07337 3.20316 -2.24914 -0.05858 -0.16754 -2.51563 -0.53531 0 0 0 -1.55609 0 0 0.01777 0.18981 0.01639 0 -0.44448 2.45538 -1.425 -0.24365 -2.56333
VAL_195 -4.86006 0.72807 0.96722 -0.30266 0.21559 0.05144 1.47352 -1.40817 -0.05136 -0.14734 -0.42243 -0.03036 0 0 0 0 0 0 -0.07172 0.05375 0.01005 0 -0.20809 0 2.085 -0.31935 -2.23689
GLU_196 -4.59286 0.30082 4.94935 -0.67596 0.1601 1.12319 2.1767 -2.18441 -0.03071 -0.10307 -2.79979 -0.37922 0 0 0 0 -0.95721 0 0.04767 0.07934 0 3.4384 -0.22441 0 -2.5358 -0.35253 -2.56042
GLU_197 -6.18765 0.5573 6.64469 -0.20538 0.0177 0.24901 3.08196 -2.82186 -0.05025 -0.2605 -2.48372 -0.38667 0 0 0 -1.55609 0 0 0.11691 0.11281 0 3.92959 -0.2968 0 -2.5358 -0.50825 -2.58299
ALA_198 -6.49225 0.58944 2.44898 -0.02235 0 0 2.35869 -2.33347 -0.0716 -0.25556 -1.56358 -0.29104 0 0 0 0 0 0 0.0313 0 0 0 -0.28666 0 2.3386 -0.55774 -4.10726
VAL_199 -7.10992 1.29445 2.15091 -0.30412 0.22861 0.05142 2.222 -2.19223 -0.07142 -0.20284 -1.77271 -0.00363 0 0 0 0 0 0 -0.02652 0.02755 -0.01271 0 -0.33939 0 2.085 -0.27624 -4.25178
GLN_200 -5.32785 0.21906 5.05788 -0.26791 0.02878 0.20364 2.42918 -2.32208 -0.0425 -0.18604 -2.69401 -0.39815 0 0 0 0 -0.95721 0 -0.05108 0.00249 0 2.96452 -0.16524 0 -1.0644 -0.13626 -2.7072
GLU_201 -5.44816 0.32061 3.97497 -0.60254 0.16039 0.98086 2.06467 -2.02674 -0.03535 -0.20411 -1.65286 -0.56393 0 0 0 0 0 0 0.06608 0.06859 0 3.26602 -0.13743 0 -2.5358 -0.28939 -2.59411
ALA_202 -6.22195 0.51785 2.44832 -0.02145 0 0 2.13759 -2.16589 -0.01709 -0.17334 -2.20068 -0.27785 0 0 0 0 0 0 -0.04963 0 0 0 -0.21773 0 2.3386 -0.38459 -4.28784
LEU_203 -5.80325 0.49587 3.74681 -0.50096 0.44441 0.07507 2.13389 -2.14909 -0.0491 -0.14381 -2.12402 0.13943 0 0 0 0 0 0 0.01329 0.12071 0.25172 0 -0.28138 0 0.72952 -0.37233 -3.27323
GLN_204 -4.34317 0.17183 4.51138 -0.86581 0.11827 0.89628 2.05193 -2.0555 -0.02874 -0.14085 -1.99328 -0.66436 0 0 0 0 0 0 0.04434 0 0 2.6386 -0.00572 0 -1.0644 -0.19328 -0.92249
LEU_205 -8.69466 1.12731 2.13315 -0.71659 0.62949 0.19559 2.16638 -2.25956 -0.04884 -0.19559 -1.6468 0.06884 0 0 0 0 0 0 0.39231 0 0.87917 0 -0.26511 0 0.72952 -0.1796 -5.68502
LYS_206 -7.74462 0.62486 6.12572 -0.49436 0.10317 0.36453 2.52802 -2.85711 -0.09482 -0.24401 -2.24036 0.37227 0 0 0 0 0 0 -0.01124 0.08625 1.79396 0 0.00597 0 -1.6738 -0.12391 -3.47948
THR_207 -3.5603 0.1892 3.93877 -0.20852 0.17376 0.06537 1.5745 -1.79935 -0.0555 -0.23958 -0.56939 -0.25064 0 0 0 0 0 0 -0.02798 0 0.01256 0 0.00186 2.44587 -1.425 0.00154 0.26716
LYS_208 -3.72879 0.09898 3.46745 -0.4257 0.06165 0.2051 1.5598 -1.58121 -0.01387 -0.0527 -0.92094 -0.03132 0 0 0 0 0 0 -0.03938 0 1.48105 0 -0.02432 0 -1.6738 -0.22615 -1.84414
LEU_209 -5.84277 0.91037 0.83136 -0.50949 0.46658 0.07749 1.10101 -1.34111 -0.00813 -0.02428 -0.69083 0.11963 0 0 0 0 0 0 -0.05048 0.0545 0.07065 0 -0.27799 0 0.72952 -0.30134 -4.6853
GLY:CtermProteinFull_210 -2.22 0.06475 2.83572 -0.00024 0 0 1.35263 -1.26693 -0.02918 -0.1136 0.32065 0.3098 0 0 0 0 0 0 0 0 0 0 0 0 1.2108 -0.06344 2.40097
HRR:MP-FE1-connect_211 -21.8321 4.55059 0.67714 -15.4486 3.67666 1.47774 5.37158 -4.39034 -0.42196 -0.81542 -20.1955 1.06401 0 0 0 0 -1.10739 0 0 0 0 0 0 0 0 0 -47.3936
#END_POSE_ENERGIES_TABLE correct_surface_True/026_9_model_4_HMM_fr_HRR_run02_DE_2.pdb
