# Supplementary material for: Design of Heme Enzymes with a Tunable Substrate Binding Pocket Adjacent to an Open Metal Coordination Site
Source: J Am Chem Soc. 2023 Jun 21;145(26):14307–15. doi: 10.1021/jacs.3c02742 (PMC10326885; doi:10.1021/jacs.3c02742)
Supplement: Supplementary file 3 — ja3c02742_si_003.zip [file ja3c02742_si_003.zip › carbene_transferase_design_models/dnHEM1-11_RR.pdb]

HEADER                                            12-JAN-23   XXXX              
EXPDTA    THEORETICAL MODEL                                                     
REMARK 220                                                                      
REMARK 220 EXPERIMENTAL DETAILS                                                 
REMARK 220  EXPERIMENT TYPE                : THEORETICAL MODELLING              
REMARK 220  DATE OF DATA COLLECTION        : 12-JAN-23                          
REMARK 220                                                                      
REMARK 220 REMARK: MODEL GENERATED BY ROSETTA                                   
REMARK 220  VERSION 2020.50+release.1295438                                     
HETNAM     HRR B 211  HRR                                                       
LINK         NE2 HIS A 148                FE1  HRR B 211                  2.42  
ATOM      1  N   VAL A   1       8.021 -32.838  14.640  1.00  0.00           N  
ATOM      2  CA  VAL A   1       6.967 -32.124  13.922  1.00  0.00           C  
ATOM      3  C   VAL A   1       5.585 -32.309  14.544  1.00  0.00           C  
ATOM      4  O   VAL A   1       5.114 -33.429  14.710  1.00  0.00           O  
ATOM      5  CB  VAL A   1       6.922 -32.599  12.457  1.00  0.00           C  
ATOM      6  CG1 VAL A   1       5.773 -31.931  11.717  1.00  0.00           C  
ATOM      7  CG2 VAL A   1       8.249 -32.301  11.776  1.00  0.00           C  
ATOM      8 1H   VAL A   1       8.899 -32.680  14.188  1.00  0.00           H  
ATOM      9 2H   VAL A   1       8.067 -32.506  15.582  1.00  0.00           H  
ATOM     10 3H   VAL A   1       7.819 -33.817  14.642  1.00  0.00           H  
ATOM     11  HA  VAL A   1       7.195 -31.058  13.943  1.00  0.00           H  
ATOM     12  HB  VAL A   1       6.735 -33.672  12.439  1.00  0.00           H  
ATOM     13 1HG1 VAL A   1       5.755 -32.278  10.683  1.00  0.00           H  
ATOM     14 2HG1 VAL A   1       4.830 -32.188  12.201  1.00  0.00           H  
ATOM     15 3HG1 VAL A   1       5.907 -30.850  11.733  1.00  0.00           H  
ATOM     16 1HG2 VAL A   1       8.210 -32.641  10.741  1.00  0.00           H  
ATOM     17 2HG2 VAL A   1       8.436 -31.228  11.800  1.00  0.00           H  
ATOM     18 3HG2 VAL A   1       9.051 -32.823  12.297  1.00  0.00           H  
ATOM     19  N   SER A   2       4.924 -31.205  14.871  1.00  0.00           N  
ATOM     20  CA  SER A   2       3.600 -31.297  15.460  1.00  0.00           C  
ATOM     21  C   SER A   2       2.504 -31.364  14.393  1.00  0.00           C  
ATOM     22  O   SER A   2       2.746 -31.118  13.203  1.00  0.00           O  
ATOM     23  CB  SER A   2       3.360 -30.108  16.371  1.00  0.00           C  
ATOM     24  OG  SER A   2       3.268 -28.921  15.632  1.00  0.00           O  
ATOM     25  H   SER A   2       5.332 -30.295  14.713  1.00  0.00           H  
ATOM     26  HA  SER A   2       3.531 -32.229  16.020  1.00  0.00           H  
ATOM     27 1HB  SER A   2       2.440 -30.261  16.934  1.00  0.00           H  
ATOM     28 2HB  SER A   2       4.175 -30.030  17.089  1.00  0.00           H  
ATOM     29  HG  SER A   2       3.227 -28.211  16.277  1.00  0.00           H  
ATOM     30  N   LEU A   3       1.131 -31.719  14.827  1.00  0.00           N  
ATOM     31  CA  LEU A   3      -0.021 -31.709  13.955  1.00  0.00           C  
ATOM     32  C   LEU A   3      -0.191 -30.326  13.360  1.00  0.00           C  
ATOM     33  O   LEU A   3      -0.530 -30.184  12.197  1.00  0.00           O  
ATOM     34  CB  LEU A   3      -1.286 -32.113  14.723  1.00  0.00           C  
ATOM     35  CG  LEU A   3      -2.588 -32.105  13.912  1.00  0.00           C  
ATOM     36  CD1 LEU A   3      -2.500 -33.142  12.799  1.00  0.00           C  
ATOM     37  CD2 LEU A   3      -3.763 -32.392  14.835  1.00  0.00           C  
ATOM     38  H   LEU A   3       1.011 -31.955  15.804  1.00  0.00           H  
ATOM     39  HA  LEU A   3       0.135 -32.443  13.167  1.00  0.00           H  
ATOM     40 1HB  LEU A   3      -1.147 -33.118  15.116  1.00  0.00           H  
ATOM     41 2HB  LEU A   3      -1.416 -31.431  15.563  1.00  0.00           H  
ATOM     42  HG  LEU A   3      -2.721 -31.128  13.447  1.00  0.00           H  
ATOM     43 1HD1 LEU A   3      -3.425 -33.136  12.223  1.00  0.00           H  
ATOM     44 2HD1 LEU A   3      -1.663 -32.901  12.145  1.00  0.00           H  
ATOM     45 3HD1 LEU A   3      -2.349 -34.129  13.234  1.00  0.00           H  
ATOM     46 1HD2 LEU A   3      -4.689 -32.386  14.258  1.00  0.00           H  
ATOM     47 2HD2 LEU A   3      -3.630 -33.369  15.299  1.00  0.00           H  
ATOM     48 3HD2 LEU A   3      -3.812 -31.626  15.609  1.00  0.00           H  
ATOM     49  N   ASP A   4      -0.052 -29.105  14.180  1.00  0.00           N  
ATOM     50  CA  ASP A   4      -0.175 -27.728  13.745  1.00  0.00           C  
ATOM     51  C   ASP A   4       0.807 -27.365  12.624  1.00  0.00           C  
ATOM     52  O   ASP A   4       0.452 -26.664  11.678  1.00  0.00           O  
ATOM     53  CB  ASP A   4       0.035 -26.789  14.936  1.00  0.00           C  
ATOM     54  CG  ASP A   4      -1.114 -26.831  15.934  1.00  0.00           C  
ATOM     55  OD1 ASP A   4      -2.150 -27.353  15.596  1.00  0.00           O  
ATOM     56  OD2 ASP A   4      -0.945 -26.340  17.025  1.00  0.00           O  
ATOM     57  H   ASP A   4       0.163 -29.299  15.148  1.00  0.00           H  
ATOM     58  HA  ASP A   4      -1.181 -27.586  13.348  1.00  0.00           H  
ATOM     59 1HB  ASP A   4       0.956 -27.058  15.453  1.00  0.00           H  
ATOM     60 2HB  ASP A   4       0.148 -25.766  14.577  1.00  0.00           H  
ATOM     61  N   GLU A   5       2.151 -27.840  12.759  1.00  0.00           N  
ATOM     62  CA  GLU A   5       3.158 -27.588  11.727  1.00  0.00           C  
ATOM     63  C   GLU A   5       2.752 -28.253  10.416  1.00  0.00           C  
ATOM     64  O   GLU A   5       2.832 -27.643   9.350  1.00  0.00           O  
ATOM     65  CB  GLU A   5       4.529 -28.101  12.172  1.00  0.00           C  
ATOM     66  CG  GLU A   5       5.652 -27.837  11.178  1.00  0.00           C  
ATOM     67  CD  GLU A   5       7.003 -28.239  11.702  1.00  0.00           C  
ATOM     68  OE1 GLU A   5       7.079 -28.667  12.829  1.00  0.00           O  
ATOM     69  OE2 GLU A   5       7.960 -28.119  10.974  1.00  0.00           O  
ATOM     70  H   GLU A   5       2.423 -28.312  13.607  1.00  0.00           H  
ATOM     71  HA  GLU A   5       3.231 -26.512  11.571  1.00  0.00           H  
ATOM     72 1HB  GLU A   5       4.803 -27.635  13.118  1.00  0.00           H  
ATOM     73 2HB  GLU A   5       4.478 -29.177  12.340  1.00  0.00           H  
ATOM     74 1HG  GLU A   5       5.451 -28.392  10.262  1.00  0.00           H  
ATOM     75 2HG  GLU A   5       5.664 -26.776  10.933  1.00  0.00           H  
ATOM     76  N   ALA A   6       2.327 -29.510  10.503  1.00  0.00           N  
ATOM     77  CA  ALA A   6       1.876 -30.255   9.333  1.00  0.00           C  
ATOM     78  C   ALA A   6       0.679 -29.577   8.673  1.00  0.00           C  
ATOM     79  O   ALA A   6       0.549 -29.585   7.444  1.00  0.00           O  
ATOM     80  CB  ALA A   6       1.516 -31.663   9.719  1.00  0.00           C  
ATOM     81  H   ALA A   6       2.320 -29.960  11.406  1.00  0.00           H  
ATOM     82  HA  ALA A   6       2.692 -30.282   8.610  1.00  0.00           H  
ATOM     83 1HB  ALA A   6       1.179 -32.209   8.836  1.00  0.00           H  
ATOM     84 2HB  ALA A   6       2.391 -32.158  10.140  1.00  0.00           H  
ATOM     85 3HB  ALA A   6       0.717 -31.645  10.461  1.00  0.00           H  
ATOM     86  N   ILE A   7      -0.397 -28.964   9.466  1.00  0.00           N  
ATOM     87  CA  ILE A   7      -1.558 -28.219   8.977  1.00  0.00           C  
ATOM     88  C   ILE A   7      -1.098 -26.951   8.273  1.00  0.00           C  
ATOM     89  O   ILE A   7      -1.578 -26.623   7.188  1.00  0.00           O  
ATOM     90  CB  ILE A   7      -2.518 -27.858  10.125  1.00  0.00           C  
ATOM     91  CG1 ILE A   7      -3.182 -29.120  10.684  1.00  0.00           C  
ATOM     92  CG2 ILE A   7      -3.569 -26.867   9.648  1.00  0.00           C  
ATOM     93  CD1 ILE A   7      -3.862 -28.912  12.018  1.00  0.00           C  
ATOM     94  H   ILE A   7      -0.282 -29.097  10.462  1.00  0.00           H  
ATOM     95  HA  ILE A   7      -2.081 -28.847   8.254  1.00  0.00           H  
ATOM     96  HB  ILE A   7      -1.955 -27.410  10.943  1.00  0.00           H  
ATOM     97 1HG1 ILE A   7      -3.924 -29.485   9.975  1.00  0.00           H  
ATOM     98 2HG1 ILE A   7      -2.432 -29.902  10.803  1.00  0.00           H  
ATOM     99 1HG2 ILE A   7      -4.240 -26.623  10.471  1.00  0.00           H  
ATOM    100 2HG2 ILE A   7      -3.080 -25.959   9.297  1.00  0.00           H  
ATOM    101 3HG2 ILE A   7      -4.142 -27.309   8.832  1.00  0.00           H  
ATOM    102 1HD1 ILE A   7      -4.308 -29.851  12.349  1.00  0.00           H  
ATOM    103 2HD1 ILE A   7      -3.128 -28.580  12.753  1.00  0.00           H  
ATOM    104 3HD1 ILE A   7      -4.641 -28.158  11.915  1.00  0.00           H  
ATOM    105  N   ILE A   8      -0.168 -26.241   8.896  1.00  0.00           N  
ATOM    106  CA  ILE A   8       0.297 -24.992   8.308  1.00  0.00           C  
ATOM    107  C   ILE A   8       0.965 -25.283   6.952  1.00  0.00           C  
ATOM    108  O   ILE A   8       0.699 -24.605   5.959  1.00  0.00           O  
ATOM    109  CB  ILE A   8       1.284 -24.270   9.243  1.00  0.00           C  
ATOM    110  CG1 ILE A   8       0.557 -23.744  10.484  1.00  0.00           C  
ATOM    111  CG2 ILE A   8       1.979 -23.135   8.509  1.00  0.00           C  
ATOM    112  CD1 ILE A   8       1.483 -23.317  11.599  1.00  0.00           C  
ATOM    113  H   ILE A   8       0.227 -26.549   9.771  1.00  0.00           H  
ATOM    114  HA  ILE A   8      -0.563 -24.343   8.148  1.00  0.00           H  
ATOM    115  HB  ILE A   8       2.035 -24.977   9.595  1.00  0.00           H  
ATOM    116 1HG1 ILE A   8      -0.062 -22.891  10.208  1.00  0.00           H  
ATOM    117 2HG1 ILE A   8      -0.108 -24.517  10.871  1.00  0.00           H  
ATOM    118 1HG2 ILE A   8       2.673 -22.635   9.185  1.00  0.00           H  
ATOM    119 2HG2 ILE A   8       2.528 -23.535   7.657  1.00  0.00           H  
ATOM    120 3HG2 ILE A   8       1.236 -22.419   8.158  1.00  0.00           H  
ATOM    121 1HD1 ILE A   8       0.894 -22.957  12.444  1.00  0.00           H  
ATOM    122 2HD1 ILE A   8       2.088 -24.168  11.916  1.00  0.00           H  
ATOM    123 3HD1 ILE A   8       2.135 -22.520  11.246  1.00  0.00           H  
ATOM    124  N   ILE A   9       1.846 -26.304   6.908  1.00  0.00           N  
ATOM    125  CA  ILE A   9       2.585 -26.619   5.689  1.00  0.00           C  
ATOM    126  C   ILE A   9       1.643 -26.962   4.526  1.00  0.00           C  
ATOM    127  O   ILE A   9       1.845 -26.495   3.394  1.00  0.00           O  
ATOM    128  CB  ILE A   9       3.552 -27.792   5.930  1.00  0.00           C  
ATOM    129  CG1 ILE A   9       4.676 -27.370   6.881  1.00  0.00           C  
ATOM    130  CG2 ILE A   9       4.125 -28.289   4.612  1.00  0.00           C  
ATOM    131  CD1 ILE A   9       5.460 -28.530   7.451  1.00  0.00           C  
ATOM    132  H   ILE A   9       2.018 -26.845   7.742  1.00  0.00           H  
ATOM    133  HA  ILE A   9       3.132 -25.731   5.377  1.00  0.00           H  
ATOM    134  HB  ILE A   9       3.019 -28.609   6.415  1.00  0.00           H  
ATOM    135 1HG1 ILE A   9       5.369 -26.714   6.356  1.00  0.00           H  
ATOM    136 2HG1 ILE A   9       4.256 -26.803   7.712  1.00  0.00           H  
ATOM    137 1HG2 ILE A   9       4.807 -29.118   4.801  1.00  0.00           H  
ATOM    138 2HG2 ILE A   9       3.314 -28.627   3.968  1.00  0.00           H  
ATOM    139 3HG2 ILE A   9       4.665 -27.480   4.121  1.00  0.00           H  
ATOM    140 1HD1 ILE A   9       6.238 -28.151   8.115  1.00  0.00           H  
ATOM    141 2HD1 ILE A   9       4.790 -29.182   8.012  1.00  0.00           H  
ATOM    142 3HD1 ILE A   9       5.920 -29.092   6.640  1.00  0.00           H  
ATOM    143  N   LEU A  10       0.510 -27.844   4.753  1.00  0.00           N  
ATOM    144  CA  LEU A  10      -0.471 -28.177   3.730  1.00  0.00           C  
ATOM    145  C   LEU A  10      -1.284 -26.939   3.293  1.00  0.00           C  
ATOM    146  O   LEU A  10      -1.662 -26.793   2.118  1.00  0.00           O  
ATOM    147  CB  LEU A  10      -1.418 -29.265   4.255  1.00  0.00           C  
ATOM    148  CG  LEU A  10      -0.793 -30.653   4.447  1.00  0.00           C  
ATOM    149  CD1 LEU A  10      -1.747 -31.533   5.244  1.00  0.00           C  
ATOM    150  CD2 LEU A  10      -0.489 -31.266   3.088  1.00  0.00           C  
ATOM    151  H   LEU A  10       0.431 -28.264   5.669  1.00  0.00           H  
ATOM    152  HA  LEU A  10       0.059 -28.532   2.847  1.00  0.00           H  
ATOM    153 1HB  LEU A  10      -1.816 -28.944   5.217  1.00  0.00           H  
ATOM    154 2HB  LEU A  10      -2.249 -29.369   3.557  1.00  0.00           H  
ATOM    155  HG  LEU A  10       0.130 -30.560   5.019  1.00  0.00           H  
ATOM    156 1HD1 LEU A  10      -1.304 -32.519   5.381  1.00  0.00           H  
ATOM    157 2HD1 LEU A  10      -1.932 -31.080   6.218  1.00  0.00           H  
ATOM    158 3HD1 LEU A  10      -2.688 -31.630   4.704  1.00  0.00           H  
ATOM    159 1HD2 LEU A  10      -0.045 -32.252   3.226  1.00  0.00           H  
ATOM    160 2HD2 LEU A  10      -1.413 -31.359   2.517  1.00  0.00           H  
ATOM    161 3HD2 LEU A  10       0.208 -30.625   2.548  1.00  0.00           H  
ATOM    162  N   ILE A  11      -1.722 -25.918   4.296  1.00  0.00           N  
ATOM    163  CA  ILE A  11      -2.423 -24.699   3.938  1.00  0.00           C  
ATOM    164  C   ILE A  11      -1.550 -23.816   3.059  1.00  0.00           C  
ATOM    165  O   ILE A  11      -2.028 -23.215   2.096  1.00  0.00           O  
ATOM    166  CB  ILE A  11      -2.849 -23.919   5.195  1.00  0.00           C  
ATOM    167  CG1 ILE A  11      -3.946 -24.678   5.947  1.00  0.00           C  
ATOM    168  CG2 ILE A  11      -3.324 -22.524   4.820  1.00  0.00           C  
ATOM    169  CD1 ILE A  11      -4.226 -24.135   7.330  1.00  0.00           C  
ATOM    170  H   ILE A  11      -1.498 -26.091   5.265  1.00  0.00           H  
ATOM    171  HA  ILE A  11      -3.310 -24.973   3.367  1.00  0.00           H  
ATOM    172  HB  ILE A  11      -2.002 -23.834   5.875  1.00  0.00           H  
ATOM    173 1HG1 ILE A  11      -4.871 -24.643   5.373  1.00  0.00           H  
ATOM    174 2HG1 ILE A  11      -3.662 -25.726   6.044  1.00  0.00           H  
ATOM    175 1HG2 ILE A  11      -3.623 -21.987   5.720  1.00  0.00           H  
ATOM    176 2HG2 ILE A  11      -2.516 -21.985   4.328  1.00  0.00           H  
ATOM    177 3HG2 ILE A  11      -4.176 -22.599   4.143  1.00  0.00           H  
ATOM    178 1HD1 ILE A  11      -5.014 -24.724   7.799  1.00  0.00           H  
ATOM    179 2HD1 ILE A  11      -3.320 -24.193   7.934  1.00  0.00           H  
ATOM    180 3HD1 ILE A  11      -4.546 -23.097   7.255  1.00  0.00           H  
ATOM    181  N   VAL A  12      -0.119 -23.597   3.398  1.00  0.00           N  
ATOM    182  CA  VAL A  12       0.852 -22.820   2.614  1.00  0.00           C  
ATOM    183  C   VAL A  12       1.070 -23.380   1.208  1.00  0.00           C  
ATOM    184  O   VAL A  12       1.124 -22.633   0.233  1.00  0.00           O  
ATOM    185  CB  VAL A  12       2.206 -22.780   3.347  1.00  0.00           C  
ATOM    186  CG1 VAL A  12       3.288 -22.215   2.438  1.00  0.00           C  
ATOM    187  CG2 VAL A  12       2.082 -21.952   4.617  1.00  0.00           C  
ATOM    188  H   VAL A  12       0.179 -24.030   4.260  1.00  0.00           H  
ATOM    189  HA  VAL A  12       0.460 -21.810   2.495  1.00  0.00           H  
ATOM    190  HB  VAL A  12       2.501 -23.797   3.603  1.00  0.00           H  
ATOM    191 1HG1 VAL A  12       4.238 -22.194   2.972  1.00  0.00           H  
ATOM    192 2HG1 VAL A  12       3.384 -22.844   1.553  1.00  0.00           H  
ATOM    193 3HG1 VAL A  12       3.018 -21.202   2.138  1.00  0.00           H  
ATOM    194 1HG2 VAL A  12       3.043 -21.928   5.131  1.00  0.00           H  
ATOM    195 2HG2 VAL A  12       1.782 -20.935   4.361  1.00  0.00           H  
ATOM    196 3HG2 VAL A  12       1.332 -22.398   5.271  1.00  0.00           H  
ATOM    197  N   ALA A  13       1.244 -24.799   1.009  1.00  0.00           N  
ATOM    198  CA  ALA A  13       1.338 -25.393  -0.319  1.00  0.00           C  
ATOM    199  C   ALA A  13       0.093 -25.154  -1.157  1.00  0.00           C  
ATOM    200  O   ALA A  13       0.190 -24.902  -2.366  1.00  0.00           O  
ATOM    201  CB  ALA A  13       1.588 -26.883  -0.215  1.00  0.00           C  
ATOM    202  H   ALA A  13       1.313 -25.396   1.820  1.00  0.00           H  
ATOM    203  HA  ALA A  13       2.180 -24.930  -0.836  1.00  0.00           H  
ATOM    204 1HB  ALA A  13       1.656 -27.312  -1.214  1.00  0.00           H  
ATOM    205 2HB  ALA A  13       2.520 -27.059   0.322  1.00  0.00           H  
ATOM    206 3HB  ALA A  13       0.765 -27.351   0.327  1.00  0.00           H  
ATOM    207  N   ALA A  14      -1.161 -25.246  -0.509  1.00  0.00           N  
ATOM    208  CA  ALA A  14      -2.410 -25.000  -1.240  1.00  0.00           C  
ATOM    209  C   ALA A  14      -2.464 -23.564  -1.742  1.00  0.00           C  
ATOM    210  O   ALA A  14      -2.978 -23.295  -2.830  1.00  0.00           O  
ATOM    211  CB  ALA A  14      -3.610 -25.303  -0.355  1.00  0.00           C  
ATOM    212  H   ALA A  14      -1.203 -25.486   0.470  1.00  0.00           H  
ATOM    213  HA  ALA A  14      -2.433 -25.662  -2.105  1.00  0.00           H  
ATOM    214 1HB  ALA A  14      -4.529 -25.116  -0.911  1.00  0.00           H  
ATOM    215 2HB  ALA A  14      -3.579 -26.349  -0.046  1.00  0.00           H  
ATOM    216 3HB  ALA A  14      -3.582 -24.665   0.526  1.00  0.00           H  
ATOM    217  N   LYS A  15      -2.009 -22.487  -0.912  1.00  0.00           N  
ATOM    218  CA  LYS A  15      -1.964 -21.079  -1.264  1.00  0.00           C  
ATOM    219  C   LYS A  15      -0.871 -20.793  -2.300  1.00  0.00           C  
ATOM    220  O   LYS A  15      -1.064 -19.976  -3.203  1.00  0.00           O  
ATOM    221  CB  LYS A  15      -1.744 -20.230  -0.012  1.00  0.00           C  
ATOM    222  CG  LYS A  15      -2.946 -20.159   0.921  1.00  0.00           C  
ATOM    223  CD  LYS A  15      -2.628 -19.356   2.173  1.00  0.00           C  
ATOM    224  CE  LYS A  15      -3.847 -19.231   3.076  1.00  0.00           C  
ATOM    225  NZ  LYS A  15      -4.736 -18.113   2.658  1.00  0.00           N  
ATOM    226  H   LYS A  15      -1.760 -22.768   0.025  1.00  0.00           H  
ATOM    227  HA  LYS A  15      -2.918 -20.806  -1.715  1.00  0.00           H  
ATOM    228 1HB  LYS A  15      -0.903 -20.629   0.556  1.00  0.00           H  
ATOM    229 2HB  LYS A  15      -1.487 -19.211  -0.303  1.00  0.00           H  
ATOM    230 1HG  LYS A  15      -3.783 -19.691   0.401  1.00  0.00           H  
ATOM    231 2HG  LYS A  15      -3.241 -21.167   1.211  1.00  0.00           H  
ATOM    232 1HD  LYS A  15      -1.826 -19.846   2.726  1.00  0.00           H  
ATOM    233 2HD  LYS A  15      -2.294 -18.358   1.890  1.00  0.00           H  
ATOM    234 1HE  LYS A  15      -4.415 -20.160   3.050  1.00  0.00           H  
ATOM    235 2HE  LYS A  15      -3.523 -19.057   4.102  1.00  0.00           H  
ATOM    236 1HZ  LYS A  15      -5.530 -18.064   3.281  1.00  0.00           H  
ATOM    237 2HZ  LYS A  15      -4.224 -17.243   2.696  1.00  0.00           H  
ATOM    238 3HZ  LYS A  15      -5.058 -18.273   1.715  1.00  0.00           H  
ATOM    239  N   LEU A  16       0.276 -21.456  -2.180  1.00  0.00           N  
ATOM    240  CA  LEU A  16       1.324 -21.275  -3.177  1.00  0.00           C  
ATOM    241  C   LEU A  16       0.928 -21.881  -4.513  1.00  0.00           C  
ATOM    242  O   LEU A  16       1.321 -21.390  -5.575  1.00  0.00           O  
ATOM    243  CB  LEU A  16       2.634 -21.910  -2.693  1.00  0.00           C  
ATOM    244  CG  LEU A  16       3.289 -21.238  -1.479  1.00  0.00           C  
ATOM    245  CD1 LEU A  16       4.394 -22.134  -0.938  1.00  0.00           C  
ATOM    246  CD2 LEU A  16       3.838 -19.878  -1.887  1.00  0.00           C  
ATOM    247  H   LEU A  16       0.434 -22.087  -1.407  1.00  0.00           H  
ATOM    248  HA  LEU A  16       1.450 -20.207  -3.359  1.00  0.00           H  
ATOM    249 1HB  LEU A  16       2.439 -22.948  -2.432  1.00  0.00           H  
ATOM    250 2HB  LEU A  16       3.352 -21.891  -3.512  1.00  0.00           H  
ATOM    251  HG  LEU A  16       2.547 -21.109  -0.690  1.00  0.00           H  
ATOM    252 1HD1 LEU A  16       4.859 -21.658  -0.075  1.00  0.00           H  
ATOM    253 2HD1 LEU A  16       3.969 -23.092  -0.637  1.00  0.00           H  
ATOM    254 3HD1 LEU A  16       5.143 -22.295  -1.712  1.00  0.00           H  
ATOM    255 1HD2 LEU A  16       4.302 -19.401  -1.024  1.00  0.00           H  
ATOM    256 2HD2 LEU A  16       4.580 -20.007  -2.674  1.00  0.00           H  
ATOM    257 3HD2 LEU A  16       3.024 -19.253  -2.253  1.00  0.00           H  
ATOM    258  N   GLY A  17       0.111 -23.065  -4.532  1.00  0.00           N  
ATOM    259  CA  GLY A  17      -0.270 -23.792  -5.725  1.00  0.00           C  
ATOM    260  C   GLY A  17       0.808 -24.781  -6.133  1.00  0.00           C  
ATOM    261  O   GLY A  17       0.994 -25.044  -7.312  1.00  0.00           O  
ATOM    262  H   GLY A  17      -0.229 -23.384  -3.633  1.00  0.00           H  
ATOM    263 1HA  GLY A  17      -1.206 -24.321  -5.546  1.00  0.00           H  
ATOM    264 2HA  GLY A  17      -0.448 -23.088  -6.537  1.00  0.00           H  
ATOM    265  N   THR A  18       1.524 -25.321  -5.155  1.00  0.00           N  
ATOM    266  CA  THR A  18       2.635 -26.225  -5.414  1.00  0.00           C  
ATOM    267  C   THR A  18       2.498 -27.472  -4.548  1.00  0.00           C  
ATOM    268  O   THR A  18       1.467 -27.678  -3.913  1.00  0.00           O  
ATOM    269  CB  THR A  18       3.990 -25.543  -5.147  1.00  0.00           C  
ATOM    270  OG1 THR A  18       5.051 -26.376  -5.633  1.00  0.00           O  
ATOM    271  CG2 THR A  18       4.181 -25.302  -3.658  1.00  0.00           C  
ATOM    272  H   THR A  18       1.288 -25.094  -4.200  1.00  0.00           H  
ATOM    273  HA  THR A  18       2.642 -26.470  -6.476  1.00  0.00           H  
ATOM    274  HB  THR A  18       4.026 -24.589  -5.672  1.00  0.00           H  
ATOM    275  HG1 THR A  18       5.841 -25.846  -5.758  1.00  0.00           H  
ATOM    276 1HG2 THR A  18       5.144 -24.820  -3.488  1.00  0.00           H  
ATOM    277 2HG2 THR A  18       3.383 -24.660  -3.287  1.00  0.00           H  
ATOM    278 3HG2 THR A  18       4.155 -26.254  -3.129  1.00  0.00           H  
ATOM    279  N   THR A  19       3.540 -28.295  -4.512  1.00  0.00           N  
ATOM    280  CA  THR A  19       3.481 -29.567  -3.793  1.00  0.00           C  
ATOM    281  C   THR A  19       3.783 -29.316  -2.314  1.00  0.00           C  
ATOM    282  O   THR A  19       4.298 -28.255  -1.961  1.00  0.00           O  
ATOM    283  CB  THR A  19       4.471 -30.595  -4.371  1.00  0.00           C  
ATOM    284  OG1 THR A  19       5.814 -30.138  -4.165  1.00  0.00           O  
ATOM    285  CG2 THR A  19       4.229 -30.789  -5.860  1.00  0.00           C  
ATOM    286  H   THR A  19       4.391 -28.040  -4.990  1.00  0.00           H  
ATOM    287  HA  THR A  19       2.495 -30.005  -3.944  1.00  0.00           H  
ATOM    288  HB  THR A  19       4.344 -31.549  -3.861  1.00  0.00           H  
ATOM    289  HG1 THR A  19       6.426 -30.854  -4.351  1.00  0.00           H  
ATOM    290 1HG2 THR A  19       4.937 -31.519  -6.252  1.00  0.00           H  
ATOM    291 2HG2 THR A  19       3.212 -31.147  -6.020  1.00  0.00           H  
ATOM    292 3HG2 THR A  19       4.363 -29.840  -6.378  1.00  0.00           H  
ATOM    293  N   VAL A  20       3.500 -30.281  -1.445  1.00  0.00           N  
ATOM    294  CA  VAL A  20       3.820 -30.079  -0.033  1.00  0.00           C  
ATOM    295  C   VAL A  20       5.335 -30.083   0.235  1.00  0.00           C  
ATOM    296  O   VAL A  20       5.816 -29.390   1.143  1.00  0.00           O  
ATOM    297  CB  VAL A  20       3.153 -31.178   0.815  1.00  0.00           C  
ATOM    298  CG1 VAL A  20       3.911 -32.490   0.676  1.00  0.00           C  
ATOM    299  CG2 VAL A  20       3.089 -30.743   2.271  1.00  0.00           C  
ATOM    300  H   VAL A  20       3.068 -31.148  -1.732  1.00  0.00           H  
ATOM    301  HA  VAL A  20       3.511 -29.071   0.253  1.00  0.00           H  
ATOM    302  HB  VAL A  20       2.143 -31.349   0.442  1.00  0.00           H  
ATOM    303 1HG1 VAL A  20       3.425 -33.257   1.281  1.00  0.00           H  
ATOM    304 2HG1 VAL A  20       3.912 -32.801  -0.369  1.00  0.00           H  
ATOM    305 3HG1 VAL A  20       4.937 -32.356   1.018  1.00  0.00           H  
ATOM    306 1HG2 VAL A  20       2.616 -31.525   2.863  1.00  0.00           H  
ATOM    307 2HG2 VAL A  20       4.099 -30.566   2.642  1.00  0.00           H  
ATOM    308 3HG2 VAL A  20       2.507 -29.825   2.350  1.00  0.00           H  
ATOM    309  N   GLU A  21       6.085 -30.842  -0.563  1.00  0.00           N  
ATOM    310  CA  GLU A  21       7.541 -30.871  -0.439  1.00  0.00           C  
ATOM    311  C   GLU A  21       8.113 -29.519  -0.808  1.00  0.00           C  
ATOM    312  O   GLU A  21       9.140 -29.120  -0.277  1.00  0.00           O  
ATOM    313  CB  GLU A  21       8.146 -31.957  -1.331  1.00  0.00           C  
ATOM    314  CG  GLU A  21       7.787 -33.379  -0.922  1.00  0.00           C  
ATOM    315  CD  GLU A  21       6.429 -33.802  -1.407  1.00  0.00           C  
ATOM    316  OE1 GLU A  21       5.777 -33.016  -2.051  1.00  0.00           O  
ATOM    317  OE2 GLU A  21       6.041 -34.913  -1.131  1.00  0.00           O  
ATOM    318  H   GLU A  21       5.639 -31.411  -1.267  1.00  0.00           H  
ATOM    319  HA  GLU A  21       7.795 -31.069   0.604  1.00  0.00           H  
ATOM    320 1HB  GLU A  21       7.813 -31.811  -2.359  1.00  0.00           H  
ATOM    321 2HB  GLU A  21       9.232 -31.871  -1.324  1.00  0.00           H  
ATOM    322 1HG  GLU A  21       8.534 -34.061  -1.328  1.00  0.00           H  
ATOM    323 2HG  GLU A  21       7.820 -33.452   0.164  1.00  0.00           H  
ATOM    324  N   GLU A  22       7.545 -28.878  -1.785  1.00  0.00           N  
ATOM    325  CA  GLU A  22       8.118 -27.597  -2.175  1.00  0.00           C  
ATOM    326  C   GLU A  22       7.911 -26.559  -1.076  1.00  0.00           C  
ATOM    327  O   GLU A  22       8.817 -25.784  -0.763  1.00  0.00           O  
ATOM    328  CB  GLU A  22       7.495 -27.105  -3.483  1.00  0.00           C  
ATOM    329  CG  GLU A  22       8.063 -25.788  -3.994  1.00  0.00           C  
ATOM    330  CD  GLU A  22       9.509 -25.889  -4.390  1.00  0.00           C  
ATOM    331  OE1 GLU A  22       9.968 -26.982  -4.625  1.00  0.00           O  
ATOM    332  OE2 GLU A  22      10.158 -24.872  -4.460  1.00  0.00           O  
ATOM    333  H   GLU A  22       6.734 -29.224  -2.277  1.00  0.00           H  
ATOM    334  HA  GLU A  22       9.194 -27.724  -2.301  1.00  0.00           H  
ATOM    335 1HB  GLU A  22       7.642 -27.855  -4.260  1.00  0.00           H  
ATOM    336 2HB  GLU A  22       6.421 -26.977  -3.349  1.00  0.00           H  
ATOM    337 1HG  GLU A  22       7.483 -25.465  -4.858  1.00  0.00           H  
ATOM    338 2HG  GLU A  22       7.957 -25.032  -3.216  1.00  0.00           H  
ATOM    339  N   ALA A  23       6.729 -26.563  -0.469  1.00  0.00           N  
ATOM    340  CA  ALA A  23       6.477 -25.632   0.622  1.00  0.00           C  
ATOM    341  C   ALA A  23       7.481 -25.858   1.748  1.00  0.00           C  
ATOM    342  O   ALA A  23       7.933 -24.909   2.391  1.00  0.00           O  
ATOM    343  CB  ALA A  23       5.054 -25.762   1.121  1.00  0.00           C  
ATOM    344  H   ALA A  23       5.998 -27.201  -0.750  1.00  0.00           H  
ATOM    345  HA  ALA A  23       6.623 -24.619   0.244  1.00  0.00           H  
ATOM    346 1HB  ALA A  23       4.888 -25.057   1.938  1.00  0.00           H  
ATOM    347 2HB  ALA A  23       4.361 -25.546   0.309  1.00  0.00           H  
ATOM    348 3HB  ALA A  23       4.887 -26.778   1.480  1.00  0.00           H  
ATOM    349  N   VAL A  24       7.880 -27.208   2.080  1.00  0.00           N  
ATOM    350  CA  VAL A  24       8.861 -27.458   3.136  1.00  0.00           C  
ATOM    351  C   VAL A  24      10.250 -26.991   2.725  1.00  0.00           C  
ATOM    352  O   VAL A  24      10.961 -26.347   3.519  1.00  0.00           O  
ATOM    353  CB  VAL A  24       8.911 -28.960   3.476  1.00  0.00           C  
ATOM    354  CG1 VAL A  24      10.040 -29.246   4.454  1.00  0.00           C  
ATOM    355  CG2 VAL A  24       7.575 -29.404   4.051  1.00  0.00           C  
ATOM    356  H   VAL A  24       7.468 -27.992   1.594  1.00  0.00           H  
ATOM    357  HA  VAL A  24       8.591 -26.864   4.009  1.00  0.00           H  
ATOM    358  HB  VAL A  24       9.122 -29.521   2.567  1.00  0.00           H  
ATOM    359 1HG1 VAL A  24      10.061 -30.312   4.684  1.00  0.00           H  
ATOM    360 2HG1 VAL A  24      10.991 -28.953   4.009  1.00  0.00           H  
ATOM    361 3HG1 VAL A  24       9.880 -28.682   5.373  1.00  0.00           H  
ATOM    362 1HG2 VAL A  24       7.617 -30.467   4.289  1.00  0.00           H  
ATOM    363 2HG2 VAL A  24       7.361 -28.838   4.957  1.00  0.00           H  
ATOM    364 3HG2 VAL A  24       6.787 -29.228   3.318  1.00  0.00           H  
ATOM    365  N   GLU A  25      10.625 -27.291   1.481  1.00  0.00           N  
ATOM    366  CA  GLU A  25      11.945 -26.944   0.996  1.00  0.00           C  
ATOM    367  C   GLU A  25      12.133 -25.433   1.039  1.00  0.00           C  
ATOM    368  O   GLU A  25      13.199 -24.941   1.409  1.00  0.00           O  
ATOM    369  CB  GLU A  25      12.150 -27.465  -0.428  1.00  0.00           C  
ATOM    370  CG  GLU A  25      13.530 -27.186  -1.007  1.00  0.00           C  
ATOM    371  CD  GLU A  25      14.627 -27.915  -0.282  1.00  0.00           C  
ATOM    372  OE1 GLU A  25      14.331 -28.866   0.401  1.00  0.00           O  
ATOM    373  OE2 GLU A  25      15.761 -27.521  -0.412  1.00  0.00           O  
ATOM    374  H   GLU A  25       9.983 -27.767   0.863  1.00  0.00           H  
ATOM    375  HA  GLU A  25      12.686 -27.408   1.648  1.00  0.00           H  
ATOM    376 1HB  GLU A  25      11.990 -28.543  -0.448  1.00  0.00           H  
ATOM    377 2HB  GLU A  25      11.412 -27.012  -1.091  1.00  0.00           H  
ATOM    378 1HG  GLU A  25      13.540 -27.486  -2.055  1.00  0.00           H  
ATOM    379 2HG  GLU A  25      13.721 -26.115  -0.963  1.00  0.00           H  
ATOM    380  N   GLN A  26      11.097 -24.696   0.661  1.00  0.00           N  
ATOM    381  CA  GLN A  26      11.181 -23.247   0.672  1.00  0.00           C  
ATOM    382  C   GLN A  26      11.301 -22.716   2.107  1.00  0.00           C  
ATOM    383  O   GLN A  26      12.066 -21.790   2.374  1.00  0.00           O  
ATOM    384  CB  GLN A  26       9.958 -22.639  -0.019  1.00  0.00           C  
ATOM    385  CG  GLN A  26       9.908 -22.876  -1.519  1.00  0.00           C  
ATOM    386  CD  GLN A  26       8.587 -22.447  -2.129  1.00  0.00           C  
ATOM    387  OE1 GLN A  26       7.546 -22.464  -1.465  1.00  0.00           O  
ATOM    388  NE2 GLN A  26       8.621 -22.060  -3.399  1.00  0.00           N  
ATOM    389  H   GLN A  26      10.239 -25.137   0.362  1.00  0.00           H  
ATOM    390  HA  GLN A  26      12.075 -22.948   0.124  1.00  0.00           H  
ATOM    391 1HB  GLN A  26       9.049 -23.054   0.418  1.00  0.00           H  
ATOM    392 2HB  GLN A  26       9.941 -21.562   0.152  1.00  0.00           H  
ATOM    393 1HG  GLN A  26      10.705 -22.304  -1.993  1.00  0.00           H  
ATOM    394 2HG  GLN A  26      10.045 -23.939  -1.713  1.00  0.00           H  
ATOM    395 1HE2 GLN A  26       7.780 -21.766  -3.855  1.00  0.00           H  
ATOM    396 2HE2 GLN A  26       9.486 -22.061  -3.900  1.00  0.00           H  
ATOM    397  N   ALA A  27      10.507 -23.337   3.058  1.00  0.00           N  
ATOM    398  CA  ALA A  27      10.619 -22.970   4.457  1.00  0.00           C  
ATOM    399  C   ALA A  27      12.020 -23.224   5.011  1.00  0.00           C  
ATOM    400  O   ALA A  27      12.508 -22.447   5.831  1.00  0.00           O  
ATOM    401  CB  ALA A  27       9.563 -23.671   5.287  1.00  0.00           C  
ATOM    402  H   ALA A  27       9.833 -24.036   2.785  1.00  0.00           H  
ATOM    403  HA  ALA A  27      10.467 -21.895   4.540  1.00  0.00           H  
ATOM    404 1HB  ALA A  27       9.668 -23.379   6.332  1.00  0.00           H  
ATOM    405 2HB  ALA A  27       8.574 -23.390   4.929  1.00  0.00           H  
ATOM    406 3HB  ALA A  27       9.689 -24.749   5.198  1.00  0.00           H  
ATOM    407  N   LEU A  28      12.792 -24.422   4.626  1.00  0.00           N  
ATOM    408  CA  LEU A  28      14.183 -24.748   4.991  1.00  0.00           C  
ATOM    409  C   LEU A  28      15.206 -23.755   4.438  1.00  0.00           C  
ATOM    410  O   LEU A  28      16.215 -23.457   5.080  1.00  0.00           O  
ATOM    411  CB  LEU A  28      14.533 -26.155   4.491  1.00  0.00           C  
ATOM    412  CG  LEU A  28      13.858 -27.313   5.238  1.00  0.00           C  
ATOM    413  CD1 LEU A  28      14.005 -28.594   4.427  1.00  0.00           C  
ATOM    414  CD2 LEU A  28      14.485 -27.463   6.616  1.00  0.00           C  
ATOM    415  H   LEU A  28      12.278 -25.058   4.034  1.00  0.00           H  
ATOM    416  HA  LEU A  28      14.276 -24.702   6.075  1.00  0.00           H  
ATOM    417 1HB  LEU A  28      14.253 -26.230   3.442  1.00  0.00           H  
ATOM    418 2HB  LEU A  28      15.611 -26.293   4.569  1.00  0.00           H  
ATOM    419  HG  LEU A  28      12.793 -27.106   5.343  1.00  0.00           H  
ATOM    420 1HD1 LEU A  28      13.525 -29.416   4.958  1.00  0.00           H  
ATOM    421 2HD1 LEU A  28      13.530 -28.465   3.455  1.00  0.00           H  
ATOM    422 3HD1 LEU A  28      15.062 -28.819   4.290  1.00  0.00           H  
ATOM    423 1HD2 LEU A  28      14.005 -28.285   7.147  1.00  0.00           H  
ATOM    424 2HD2 LEU A  28      15.550 -27.671   6.510  1.00  0.00           H  
ATOM    425 3HD2 LEU A  28      14.350 -26.539   7.179  1.00  0.00           H  
ATOM    426  N   TRP A  29      15.010 -23.170   3.062  1.00  0.00           N  
ATOM    427  CA  TRP A  29      15.835 -22.120   2.485  1.00  0.00           C  
ATOM    428  C   TRP A  29      15.754 -20.816   3.290  1.00  0.00           C  
ATOM    429  O   TRP A  29      16.775 -20.206   3.607  1.00  0.00           O  
ATOM    430  CB  TRP A  29      15.412 -21.859   1.039  1.00  0.00           C  
ATOM    431  CG  TRP A  29      16.289 -20.873   0.327  1.00  0.00           C  
ATOM    432  CD1 TRP A  29      17.458 -21.140  -0.320  1.00  0.00           C  
ATOM    433  CD2 TRP A  29      16.069 -19.449   0.185  1.00  0.00           C  
ATOM    434  NE1 TRP A  29      17.980 -19.987  -0.851  1.00  0.00           N  
ATOM    435  CE2 TRP A  29      17.142 -18.942  -0.552  1.00  0.00           C  
ATOM    436  CE3 TRP A  29      15.062 -18.577   0.619  1.00  0.00           C  
ATOM    437  CZ2 TRP A  29      17.243 -17.596  -0.869  1.00  0.00           C  
ATOM    438  CZ3 TRP A  29      15.163 -17.228   0.300  1.00  0.00           C  
ATOM    439  CH2 TRP A  29      16.226 -16.752  -0.425  1.00  0.00           C  
ATOM    440  H   TRP A  29      14.249 -23.551   2.519  1.00  0.00           H  
ATOM    441  HA  TRP A  29      16.872 -22.454   2.490  1.00  0.00           H  
ATOM    442 1HB  TRP A  29      15.427 -22.795   0.480  1.00  0.00           H  
ATOM    443 2HB  TRP A  29      14.389 -21.483   1.021  1.00  0.00           H  
ATOM    444  HD1 TRP A  29      17.912 -22.126  -0.404  1.00  0.00           H  
ATOM    445  HE1 TRP A  29      18.840 -19.916  -1.375  1.00  0.00           H  
ATOM    446  HE3 TRP A  29      14.215 -18.951   1.194  1.00  0.00           H  
ATOM    447  HZ2 TRP A  29      18.080 -17.198  -1.444  1.00  0.00           H  
ATOM    448  HZ3 TRP A  29      14.376 -16.556   0.642  1.00  0.00           H  
ATOM    449  HH2 TRP A  29      16.275 -15.687  -0.658  1.00  0.00           H  
ATOM    450  N   LEU A  30      14.536 -20.382   3.623  1.00  0.00           N  
ATOM    451  CA  LEU A  30      14.365 -19.151   4.386  1.00  0.00           C  
ATOM    452  C   LEU A  30      14.979 -19.337   5.762  1.00  0.00           C  
ATOM    453  O   LEU A  30      15.679 -18.468   6.260  1.00  0.00           O  
ATOM    454  CB  LEU A  30      12.881 -18.786   4.513  1.00  0.00           C  
ATOM    455  CG  LEU A  30      12.213 -18.261   3.235  1.00  0.00           C  
ATOM    456  CD1 LEU A  30      10.704 -18.218   3.431  1.00  0.00           C  
ATOM    457  CD2 LEU A  30      12.761 -16.881   2.906  1.00  0.00           C  
ATOM    458  H   LEU A  30      13.719 -20.907   3.348  1.00  0.00           H  
ATOM    459  HA  LEU A  30      14.851 -18.339   3.848  1.00  0.00           H  
ATOM    460 1HB  LEU A  30      12.332 -19.670   4.834  1.00  0.00           H  
ATOM    461 2HB  LEU A  30      12.775 -18.020   5.281  1.00  0.00           H  
ATOM    462  HG  LEU A  30      12.423 -18.941   2.409  1.00  0.00           H  
ATOM    463 1HD1 LEU A  30      10.229 -17.845   2.523  1.00  0.00           H  
ATOM    464 2HD1 LEU A  30      10.336 -19.222   3.646  1.00  0.00           H  
ATOM    465 3HD1 LEU A  30      10.464 -17.557   4.263  1.00  0.00           H  
ATOM    466 1HD2 LEU A  30      12.288 -16.508   1.998  1.00  0.00           H  
ATOM    467 2HD2 LEU A  30      12.551 -16.200   3.731  1.00  0.00           H  
ATOM    468 3HD2 LEU A  30      13.839 -16.944   2.754  1.00  0.00           H  
ATOM    469  N   LYS A  31      14.695 -20.484   6.367  1.00  0.00           N  
ATOM    470  CA  LYS A  31      15.185 -20.823   7.700  1.00  0.00           C  
ATOM    471  C   LYS A  31      16.684 -20.591   7.777  1.00  0.00           C  
ATOM    472  O   LYS A  31      17.173 -19.873   8.644  1.00  0.00           O  
ATOM    473  CB  LYS A  31      14.852 -22.274   8.050  1.00  0.00           C  
ATOM    474  CG  LYS A  31      15.490 -22.771   9.342  1.00  0.00           C  
ATOM    475  CD  LYS A  31      15.046 -24.190   9.667  1.00  0.00           C  
ATOM    476  CE  LYS A  31      15.564 -24.635  11.026  1.00  0.00           C  
ATOM    477  NZ  LYS A  31      17.040 -24.825  11.025  1.00  0.00           N  
ATOM    478  H   LYS A  31      14.113 -21.145   5.873  1.00  0.00           H  
ATOM    479  HA  LYS A  31      14.657 -20.208   8.428  1.00  0.00           H  
ATOM    480 1HB  LYS A  31      13.772 -22.389   8.145  1.00  0.00           H  
ATOM    481 2HB  LYS A  31      15.181 -22.928   7.242  1.00  0.00           H  
ATOM    482 1HG  LYS A  31      16.576 -22.753   9.242  1.00  0.00           H  
ATOM    483 2HG  LYS A  31      15.208 -22.114  10.163  1.00  0.00           H  
ATOM    484 1HD  LYS A  31      13.956 -24.239   9.669  1.00  0.00           H  
ATOM    485 2HD  LYS A  31      15.422 -24.873   8.904  1.00  0.00           H  
ATOM    486 1HE  LYS A  31      15.308 -23.888  11.776  1.00  0.00           H  
ATOM    487 2HE  LYS A  31      15.090 -25.576  11.306  1.00  0.00           H  
ATOM    488 1HZ  LYS A  31      17.344 -25.119  11.941  1.00  0.00           H  
ATOM    489 2HZ  LYS A  31      17.289 -25.530  10.345  1.00  0.00           H  
ATOM    490 3HZ  LYS A  31      17.492 -23.954  10.785  1.00  0.00           H  
ATOM    491  N   THR A  32      17.401 -21.207   6.846  1.00  0.00           N  
ATOM    492  CA  THR A  32      18.853 -21.186   6.844  1.00  0.00           C  
ATOM    493  C   THR A  32      19.367 -19.775   6.611  1.00  0.00           C  
ATOM    494  O   THR A  32      20.259 -19.319   7.317  1.00  0.00           O  
ATOM    495  CB  THR A  32      19.421 -22.132   5.771  1.00  0.00           C  
ATOM    496  OG1 THR A  32      18.994 -23.475   6.039  1.00  0.00           O  
ATOM    497  CG2 THR A  32      20.941 -22.081   5.764  1.00  0.00           C  
ATOM    498  H   THR A  32      16.915 -21.709   6.118  1.00  0.00           H  
ATOM    499  HA  THR A  32      19.206 -21.541   7.812  1.00  0.00           H  
ATOM    500  HB  THR A  32      19.050 -21.837   4.790  1.00  0.00           H  
ATOM    501  HG1 THR A  32      18.071 -23.571   5.791  1.00  0.00           H  
ATOM    502 1HG2 THR A  32      21.326 -22.756   4.999  1.00  0.00           H  
ATOM    503 2HG2 THR A  32      21.269 -21.064   5.549  1.00  0.00           H  
ATOM    504 3HG2 THR A  32      21.320 -22.385   6.739  1.00  0.00           H  
ATOM    505  N   LYS A  33      18.783 -19.097   5.622  1.00  0.00           N  
ATOM    506  CA  LYS A  33      19.228 -17.779   5.171  1.00  0.00           C  
ATOM    507  C   LYS A  33      18.870 -16.647   6.135  1.00  0.00           C  
ATOM    508  O   LYS A  33      19.620 -15.675   6.256  1.00  0.00           O  
ATOM    509  CB  LYS A  33      18.640 -17.479   3.790  1.00  0.00           C  
ATOM    510  CG  LYS A  33      19.177 -18.363   2.672  1.00  0.00           C  
ATOM    511  CD  LYS A  33      20.634 -18.045   2.369  1.00  0.00           C  
ATOM    512  CE  LYS A  33      21.122 -18.803   1.142  1.00  0.00           C  
ATOM    513  NZ  LYS A  33      22.561 -18.544   0.864  1.00  0.00           N  
ATOM    514  H   LYS A  33      17.991 -19.530   5.173  1.00  0.00           H  
ATOM    515  HA  LYS A  33      20.317 -17.782   5.114  1.00  0.00           H  
ATOM    516 1HB  LYS A  33      17.557 -17.602   3.822  1.00  0.00           H  
ATOM    517 2HB  LYS A  33      18.844 -16.443   3.525  1.00  0.00           H  
ATOM    518 1HG  LYS A  33      19.096 -19.411   2.966  1.00  0.00           H  
ATOM    519 2HG  LYS A  33      18.585 -18.211   1.772  1.00  0.00           H  
ATOM    520 1HD  LYS A  33      20.742 -16.975   2.191  1.00  0.00           H  
ATOM    521 2HD  LYS A  33      21.252 -18.319   3.223  1.00  0.00           H  
ATOM    522 1HE  LYS A  33      20.982 -19.872   1.297  1.00  0.00           H  
ATOM    523 2HE  LYS A  33      20.537 -18.504   0.272  1.00  0.00           H  
ATOM    524 1HZ  LYS A  33      22.845 -19.063   0.046  1.00  0.00           H  
ATOM    525 2HZ  LYS A  33      22.700 -17.556   0.701  1.00  0.00           H  
ATOM    526 3HZ  LYS A  33      23.115 -18.834   1.656  1.00  0.00           H  
ATOM    527  N   LEU A  34      17.670 -16.661   6.884  1.00  0.00           N  
ATOM    528  CA  LEU A  34      17.142 -15.623   7.774  1.00  0.00           C  
ATOM    529  C   LEU A  34      17.447 -15.849   9.257  1.00  0.00           C  
ATOM    530  O   LEU A  34      17.475 -14.901  10.039  1.00  0.00           O  
ATOM    531  CB  LEU A  34      15.623 -15.520   7.588  1.00  0.00           C  
ATOM    532  CG  LEU A  34      15.149 -15.130   6.182  1.00  0.00           C  
ATOM    533  CD1 LEU A  34      13.628 -15.144   6.137  1.00  0.00           C  
ATOM    534  CD2 LEU A  34      15.695 -13.755   5.826  1.00  0.00           C  
ATOM    535  H   LEU A  34      17.130 -17.501   6.731  1.00  0.00           H  
ATOM    536  HA  LEU A  34      17.612 -14.674   7.515  1.00  0.00           H  
ATOM    537 1HB  LEU A  34      15.177 -16.482   7.833  1.00  0.00           H  
ATOM    538 2HB  LEU A  34      15.237 -14.776   8.286  1.00  0.00           H  
ATOM    539  HG  LEU A  34      15.511 -15.863   5.460  1.00  0.00           H  
ATOM    540 1HD1 LEU A  34      13.291 -14.867   5.137  1.00  0.00           H  
ATOM    541 2HD1 LEU A  34      13.265 -16.143   6.377  1.00  0.00           H  
ATOM    542 3HD1 LEU A  34      13.235 -14.431   6.861  1.00  0.00           H  
ATOM    543 1HD2 LEU A  34      15.359 -13.479   4.826  1.00  0.00           H  
ATOM    544 2HD2 LEU A  34      15.333 -13.022   6.546  1.00  0.00           H  
ATOM    545 3HD2 LEU A  34      16.785 -13.779   5.849  1.00  0.00           H  
ATOM    546  N   GLY A  35      17.668 -17.098   9.645  1.00  0.00           N  
ATOM    547  CA  GLY A  35      17.833 -17.426  11.051  1.00  0.00           C  
ATOM    548  C   GLY A  35      16.510 -17.500  11.797  1.00  0.00           C  
ATOM    549  O   GLY A  35      16.399 -17.070  12.947  1.00  0.00           O  
ATOM    550  H   GLY A  35      17.725 -17.837   8.959  1.00  0.00           H  
ATOM    551 1HA  GLY A  35      18.345 -18.384  11.144  1.00  0.00           H  
ATOM    552 2HA  GLY A  35      18.466 -16.676  11.526  1.00  0.00           H  
ATOM    553  N   VAL A  36      15.493 -18.049  11.144  1.00  0.00           N  
ATOM    554  CA  VAL A  36      14.157 -18.067  11.731  1.00  0.00           C  
ATOM    555  C   VAL A  36      13.594 -19.486  11.779  1.00  0.00           C  
ATOM    556  O   VAL A  36      14.128 -20.397  11.138  1.00  0.00           O  
ATOM    557  CB  VAL A  36      13.206 -17.167  10.920  1.00  0.00           C  
ATOM    558  CG1 VAL A  36      13.737 -15.742  10.868  1.00  0.00           C  
ATOM    559  CG2 VAL A  36      13.031 -17.729   9.518  1.00  0.00           C  
ATOM    560  H   VAL A  36      15.634 -18.459  10.232  1.00  0.00           H  
ATOM    561  HA  VAL A  36      14.229 -17.731  12.766  1.00  0.00           H  
ATOM    562  HB  VAL A  36      12.239 -17.131  11.422  1.00  0.00           H  
ATOM    563 1HG1 VAL A  36      13.052 -15.119  10.291  1.00  0.00           H  
ATOM    564 2HG1 VAL A  36      13.820 -15.347  11.880  1.00  0.00           H  
ATOM    565 3HG1 VAL A  36      14.718 -15.737  10.393  1.00  0.00           H  
ATOM    566 1HG2 VAL A  36      12.356 -17.088   8.951  1.00  0.00           H  
ATOM    567 2HG2 VAL A  36      13.999 -17.770   9.019  1.00  0.00           H  
ATOM    568 3HG2 VAL A  36      12.611 -18.733   9.578  1.00  0.00           H  
ATOM    569  N   SER A  37      12.524 -19.678  12.538  1.00  0.00           N  
ATOM    570  CA  SER A  37      11.913 -21.000  12.628  1.00  0.00           C  
ATOM    571  C   SER A  37      11.192 -21.370  11.332  1.00  0.00           C  
ATOM    572  O   SER A  37      10.951 -20.512  10.473  1.00  0.00           O  
ATOM    573  CB  SER A  37      10.940 -21.044  13.790  1.00  0.00           C  
ATOM    574  OG  SER A  37       9.815 -20.250  13.533  1.00  0.00           O  
ATOM    575  H   SER A  37      12.119 -18.914  13.060  1.00  0.00           H  
ATOM    576  HA  SER A  37      12.704 -21.733  12.793  1.00  0.00           H  
ATOM    577 1HB  SER A  37      10.630 -22.074  13.964  1.00  0.00           H  
ATOM    578 2HB  SER A  37      11.437 -20.695  14.694  1.00  0.00           H  
ATOM    579  HG  SER A  37       9.304 -20.246  14.347  1.00  0.00           H  
ATOM    580  N   LEU A  38      10.865 -22.650  11.191  1.00  0.00           N  
ATOM    581  CA  LEU A  38      10.149 -23.123  10.018  1.00  0.00           C  
ATOM    582  C   LEU A  38       8.782 -22.438   9.966  1.00  0.00           C  
ATOM    583  O   LEU A  38       8.263 -22.142   8.888  1.00  0.00           O  
ATOM    584  CB  LEU A  38       9.982 -24.647  10.059  1.00  0.00           C  
ATOM    585  CG  LEU A  38      11.262 -25.462   9.829  1.00  0.00           C  
ATOM    586  CD1 LEU A  38      10.999 -26.924  10.161  1.00  0.00           C  
ATOM    587  CD2 LEU A  38      11.715 -25.302   8.385  1.00  0.00           C  
ATOM    588  H   LEU A  38      11.118 -23.311  11.911  1.00  0.00           H  
ATOM    589  HA  LEU A  38      10.732 -22.873   9.132  1.00  0.00           H  
ATOM    590 1HB  LEU A  38       9.582 -24.927  11.031  1.00  0.00           H  
ATOM    591 2HB  LEU A  38       9.262 -24.939   9.295  1.00  0.00           H  
ATOM    592  HG  LEU A  38      12.046 -25.105  10.497  1.00  0.00           H  
ATOM    593 1HD1 LEU A  38      11.909 -27.504   9.998  1.00  0.00           H  
ATOM    594 2HD1 LEU A  38      10.697 -27.012  11.205  1.00  0.00           H  
ATOM    595 3HD1 LEU A  38      10.206 -27.307   9.518  1.00  0.00           H  
ATOM    596 1HD2 LEU A  38      12.625 -25.880   8.223  1.00  0.00           H  
ATOM    597 2HD2 LEU A  38      10.931 -25.660   7.717  1.00  0.00           H  
ATOM    598 3HD2 LEU A  38      11.912 -24.248   8.181  1.00  0.00           H  
ATOM    599  N   ILE A  39       8.069 -22.200  11.190  1.00  0.00           N  
ATOM    600  CA  ILE A  39       6.785 -21.514  11.277  1.00  0.00           C  
ATOM    601  C   ILE A  39       6.843 -20.058  10.805  1.00  0.00           C  
ATOM    602  O   ILE A  39       5.895 -19.552  10.206  1.00  0.00           O  
ATOM    603  CB  ILE A  39       6.258 -21.554  12.723  1.00  0.00           C  
ATOM    604  CG1 ILE A  39       6.093 -23.002  13.192  1.00  0.00           C  
ATOM    605  CG2 ILE A  39       4.939 -20.803  12.830  1.00  0.00           C  
ATOM    606  CD1 ILE A  39       5.128 -23.809  12.354  1.00  0.00           C  
ATOM    607  H   ILE A  39       8.514 -22.519  12.038  1.00  0.00           H  
ATOM    608  HA  ILE A  39       6.081 -22.030  10.625  1.00  0.00           H  
ATOM    609  HB  ILE A  39       6.985 -21.088  13.388  1.00  0.00           H  
ATOM    610 1HG1 ILE A  39       7.061 -23.502  13.174  1.00  0.00           H  
ATOM    611 2HG1 ILE A  39       5.739 -23.013  14.223  1.00  0.00           H  
ATOM    612 1HG2 ILE A  39       4.581 -20.842  13.858  1.00  0.00           H  
ATOM    613 2HG2 ILE A  39       5.087 -19.765  12.536  1.00  0.00           H  
ATOM    614 3HG2 ILE A  39       4.203 -21.265  12.171  1.00  0.00           H  
ATOM    615 1HD1 ILE A  39       5.064 -24.823  12.748  1.00  0.00           H  
ATOM    616 2HD1 ILE A  39       4.141 -23.344  12.386  1.00  0.00           H  
ATOM    617 3HD1 ILE A  39       5.480 -23.842  11.324  1.00  0.00           H  
ATOM    618  N   GLN A  40       7.939 -19.265  11.178  1.00  0.00           N  
ATOM    619  CA  GLN A  40       8.199 -17.927  10.667  1.00  0.00           C  
ATOM    620  C   GLN A  40       8.449 -17.907   9.154  1.00  0.00           C  
ATOM    621  O   GLN A  40       8.020 -16.979   8.455  1.00  0.00           O  
ATOM    622  CB  GLN A  40       9.398 -17.315  11.396  1.00  0.00           C  
ATOM    623  CG  GLN A  40       9.131 -16.971  12.851  1.00  0.00           C  
ATOM    624  CD  GLN A  40      10.379 -16.499  13.572  1.00  0.00           C  
ATOM    625  OE1 GLN A  40      11.331 -17.260  13.759  1.00  0.00           O  
ATOM    626  NE2 GLN A  40      10.380 -15.235  13.985  1.00  0.00           N  
ATOM    627  H   GLN A  40       8.577 -19.666  11.852  1.00  0.00           H  
ATOM    628  HA  GLN A  40       7.301 -17.324  10.806  1.00  0.00           H  
ATOM    629 1HB  GLN A  40      10.237 -18.009  11.363  1.00  0.00           H  
ATOM    630 2HB  GLN A  40       9.707 -16.403  10.886  1.00  0.00           H  
ATOM    631 1HG  GLN A  40       8.388 -16.174  12.896  1.00  0.00           H  
ATOM    632 2HG  GLN A  40       8.757 -17.859  13.360  1.00  0.00           H  
ATOM    633 1HE2 GLN A  40      11.175 -14.868  14.467  1.00  0.00           H  
ATOM    634 2HE2 GLN A  40       9.585 -14.652  13.814  1.00  0.00           H  
ATOM    635  N   ALA A  41       9.246 -18.918   8.608  1.00  0.00           N  
ATOM    636  CA  ALA A  41       9.481 -19.119   7.178  1.00  0.00           C  
ATOM    637  C   ALA A  41       8.216 -19.503   6.410  1.00  0.00           C  
ATOM    638  O   ALA A  41       8.036 -19.092   5.264  1.00  0.00           O  
ATOM    639  CB  ALA A  41      10.570 -20.167   6.958  1.00  0.00           C  
ATOM    640  H   ALA A  41       9.725 -19.506   9.274  1.00  0.00           H  
ATOM    641  HA  ALA A  41       9.814 -18.170   6.754  1.00  0.00           H  
ATOM    642 1HB  ALA A  41      10.733 -20.304   5.889  1.00  0.00           H  
ATOM    643 2HB  ALA A  41      11.497 -19.833   7.428  1.00  0.00           H  
ATOM    644 3HB  ALA A  41      10.259 -21.112   7.402  1.00  0.00           H  
ATOM    645  N   LEU A  42       7.252 -20.406   6.979  1.00  0.00           N  
ATOM    646  CA  LEU A  42       5.985 -20.803   6.371  1.00  0.00           C  
ATOM    647  C   LEU A  42       5.078 -19.587   6.348  1.00  0.00           C  
ATOM    648  O   LEU A  42       4.275 -19.418   5.432  1.00  0.00           O  
ATOM    649  CB  LEU A  42       5.326 -21.947   7.153  1.00  0.00           C  
ATOM    650  CG  LEU A  42       6.011 -23.315   7.035  1.00  0.00           C  
ATOM    651  CD1 LEU A  42       5.503 -24.234   8.137  1.00  0.00           C  
ATOM    652  CD2 LEU A  42       5.734 -23.904   5.660  1.00  0.00           C  
ATOM    653  H   LEU A  42       7.521 -20.809   7.865  1.00  0.00           H  
ATOM    654  HA  LEU A  42       6.186 -21.124   5.348  1.00  0.00           H  
ATOM    655 1HB  LEU A  42       5.303 -21.678   8.207  1.00  0.00           H  
ATOM    656 2HB  LEU A  42       4.299 -22.060   6.805  1.00  0.00           H  
ATOM    657  HG  LEU A  42       7.086 -23.195   7.169  1.00  0.00           H  
ATOM    658 1HD1 LEU A  42       5.990 -25.205   8.053  1.00  0.00           H  
ATOM    659 2HD1 LEU A  42       5.732 -23.797   9.109  1.00  0.00           H  
ATOM    660 3HD1 LEU A  42       4.426 -24.359   8.038  1.00  0.00           H  
ATOM    661 1HD2 LEU A  42       6.221 -24.876   5.576  1.00  0.00           H  
ATOM    662 2HD2 LEU A  42       4.659 -24.025   5.525  1.00  0.00           H  
ATOM    663 3HD2 LEU A  42       6.123 -23.235   4.892  1.00  0.00           H  
ATOM    664  N   PHE A  43       5.144 -18.559   7.445  1.00  0.00           N  
ATOM    665  CA  PHE A  43       4.459 -17.271   7.474  1.00  0.00           C  
ATOM    666  C   PHE A  43       4.916 -16.366   6.341  1.00  0.00           C  
ATOM    667  O   PHE A  43       4.107 -15.683   5.711  1.00  0.00           O  
ATOM    668  CB  PHE A  43       4.697 -16.572   8.814  1.00  0.00           C  
ATOM    669  CG  PHE A  43       3.837 -15.359   9.026  1.00  0.00           C  
ATOM    670  CD1 PHE A  43       2.546 -15.485   9.518  1.00  0.00           C  
ATOM    671  CD2 PHE A  43       4.315 -14.091   8.735  1.00  0.00           C  
ATOM    672  CE1 PHE A  43       1.753 -14.369   9.713  1.00  0.00           C  
ATOM    673  CE2 PHE A  43       3.526 -12.974   8.931  1.00  0.00           C  
ATOM    674  CZ  PHE A  43       2.243 -13.115   9.420  1.00  0.00           C  
ATOM    675  H   PHE A  43       5.729 -18.823   8.223  1.00  0.00           H  
ATOM    676  HA  PHE A  43       3.391 -17.451   7.343  1.00  0.00           H  
ATOM    677 1HB  PHE A  43       4.507 -17.270   9.628  1.00  0.00           H  
ATOM    678 2HB  PHE A  43       5.740 -16.265   8.883  1.00  0.00           H  
ATOM    679  HD1 PHE A  43       2.159 -16.477   9.750  1.00  0.00           H  
ATOM    680  HD2 PHE A  43       5.329 -13.980   8.348  1.00  0.00           H  
ATOM    681  HE1 PHE A  43       0.740 -14.483  10.100  1.00  0.00           H  
ATOM    682  HE2 PHE A  43       3.914 -11.983   8.698  1.00  0.00           H  
ATOM    683  HZ  PHE A  43       1.618 -12.235   9.573  1.00  0.00           H  
ATOM    684  N   ILE A  44       6.234 -16.338   6.050  1.00  0.00           N  
ATOM    685  CA  ILE A  44       6.724 -15.569   4.912  1.00  0.00           C  
ATOM    686  C   ILE A  44       6.115 -16.078   3.605  1.00  0.00           C  
ATOM    687  O   ILE A  44       5.694 -15.291   2.759  1.00  0.00           O  
ATOM    688  CB  ILE A  44       8.260 -15.634   4.826  1.00  0.00           C  
ATOM    689  CG1 ILE A  44       8.893 -14.860   5.985  1.00  0.00           C  
ATOM    690  CG2 ILE A  44       8.742 -15.087   3.491  1.00  0.00           C  
ATOM    691  CD1 ILE A  44      10.364 -15.148   6.181  1.00  0.00           C  
ATOM    692  H   ILE A  44       6.894 -16.851   6.617  1.00  0.00           H  
ATOM    693  HA  ILE A  44       6.416 -14.532   5.046  1.00  0.00           H  
ATOM    694  HB  ILE A  44       8.587 -16.669   4.923  1.00  0.00           H  
ATOM    695 1HG1 ILE A  44       8.774 -13.790   5.816  1.00  0.00           H  
ATOM    696 2HG1 ILE A  44       8.373 -15.104   6.912  1.00  0.00           H  
ATOM    697 1HG2 ILE A  44       9.830 -15.140   3.447  1.00  0.00           H  
ATOM    698 2HG2 ILE A  44       8.317 -15.679   2.681  1.00  0.00           H  
ATOM    699 3HG2 ILE A  44       8.425 -14.050   3.387  1.00  0.00           H  
ATOM    700 1HD1 ILE A  44      10.741 -14.563   7.020  1.00  0.00           H  
ATOM    701 2HD1 ILE A  44      10.503 -16.209   6.387  1.00  0.00           H  
ATOM    702 3HD1 ILE A  44      10.910 -14.878   5.278  1.00  0.00           H  
ATOM    703  N   LEU A  45       6.062 -17.454   3.432  1.00  0.00           N  
ATOM    704  CA  LEU A  45       5.425 -18.036   2.251  1.00  0.00           C  
ATOM    705  C   LEU A  45       3.930 -17.691   2.170  1.00  0.00           C  
ATOM    706  O   LEU A  45       3.401 -17.436   1.104  1.00  0.00           O  
ATOM    707  CB  LEU A  45       5.602 -19.560   2.264  1.00  0.00           C  
ATOM    708  CG  LEU A  45       7.013 -20.069   1.943  1.00  0.00           C  
ATOM    709  CD1 LEU A  45       7.124 -21.537   2.330  1.00  0.00           C  
ATOM    710  CD2 LEU A  45       7.300 -19.870   0.462  1.00  0.00           C  
ATOM    711  H   LEU A  45       6.475 -18.067   4.121  1.00  0.00           H  
ATOM    712  HA  LEU A  45       5.911 -17.637   1.362  1.00  0.00           H  
ATOM    713 1HB  LEU A  45       5.331 -19.933   3.250  1.00  0.00           H  
ATOM    714 2HB  LEU A  45       4.919 -19.995   1.534  1.00  0.00           H  
ATOM    715  HG  LEU A  45       7.743 -19.513   2.532  1.00  0.00           H  
ATOM    716 1HD1 LEU A  45       8.127 -21.899   2.103  1.00  0.00           H  
ATOM    717 2HD1 LEU A  45       6.933 -21.647   3.398  1.00  0.00           H  
ATOM    718 3HD1 LEU A  45       6.393 -22.118   1.768  1.00  0.00           H  
ATOM    719 1HD2 LEU A  45       8.304 -20.231   0.235  1.00  0.00           H  
ATOM    720 2HD2 LEU A  45       6.572 -20.427  -0.127  1.00  0.00           H  
ATOM    721 3HD2 LEU A  45       7.232 -18.810   0.217  1.00  0.00           H  
ATOM    722  N   LEU A  46       3.262 -17.688   3.318  1.00  0.00           N  
ATOM    723  CA  LEU A  46       1.867 -17.253   3.427  1.00  0.00           C  
ATOM    724  C   LEU A  46       1.691 -15.803   2.968  1.00  0.00           C  
ATOM    725  O   LEU A  46       0.813 -15.493   2.161  1.00  0.00           O  
ATOM    726  CB  LEU A  46       1.381 -17.399   4.874  1.00  0.00           C  
ATOM    727  CG  LEU A  46       0.016 -16.770   5.184  1.00  0.00           C  
ATOM    728  CD1 LEU A  46      -1.073 -17.524   4.432  1.00  0.00           C  
ATOM    729  CD2 LEU A  46      -0.231 -16.806   6.685  1.00  0.00           C  
ATOM    730  H   LEU A  46       3.747 -18.001   4.147  1.00  0.00           H  
ATOM    731  HA  LEU A  46       1.240 -17.874   2.790  1.00  0.00           H  
ATOM    732 1HB  LEU A  46       1.320 -18.459   5.116  1.00  0.00           H  
ATOM    733 2HB  LEU A  46       2.115 -16.939   5.535  1.00  0.00           H  
ATOM    734  HG  LEU A  46       0.005 -15.736   4.839  1.00  0.00           H  
ATOM    735 1HD1 LEU A  46      -2.043 -17.078   4.652  1.00  0.00           H  
ATOM    736 2HD1 LEU A  46      -0.882 -17.466   3.361  1.00  0.00           H  
ATOM    737 3HD1 LEU A  46      -1.075 -18.568   4.745  1.00  0.00           H  
ATOM    738 1HD2 LEU A  46      -1.200 -16.359   6.905  1.00  0.00           H  
ATOM    739 2HD2 LEU A  46      -0.221 -17.840   7.031  1.00  0.00           H  
ATOM    740 3HD2 LEU A  46       0.552 -16.245   7.196  1.00  0.00           H  
ATOM    741  N   ALA A  47       2.565 -14.827   3.552  1.00  0.00           N  
ATOM    742  CA  ALA A  47       2.499 -13.418   3.199  1.00  0.00           C  
ATOM    743  C   ALA A  47       2.839 -13.186   1.736  1.00  0.00           C  
ATOM    744  O   ALA A  47       2.278 -12.302   1.091  1.00  0.00           O  
ATOM    745  CB  ALA A  47       3.432 -12.608   4.088  1.00  0.00           C  
ATOM    746  H   ALA A  47       3.217 -15.126   4.264  1.00  0.00           H  
ATOM    747  HA  ALA A  47       1.476 -13.078   3.355  1.00  0.00           H  
ATOM    748 1HB  ALA A  47       3.368 -11.555   3.817  1.00  0.00           H  
ATOM    749 2HB  ALA A  47       3.136 -12.733   5.130  1.00  0.00           H  
ATOM    750 3HB  ALA A  47       4.455 -12.958   3.956  1.00  0.00           H  
ATOM    751  N   ALA A  48       3.908 -13.939   1.119  1.00  0.00           N  
ATOM    752  CA  ALA A  48       4.273 -13.860  -0.295  1.00  0.00           C  
ATOM    753  C   ALA A  48       3.101 -14.271  -1.208  1.00  0.00           C  
ATOM    754  O   ALA A  48       2.868 -13.655  -2.249  1.00  0.00           O  
ATOM    755  CB  ALA A  48       5.486 -14.734  -0.578  1.00  0.00           C  
ATOM    756  H   ALA A  48       4.429 -14.555   1.727  1.00  0.00           H  
ATOM    757  HA  ALA A  48       4.521 -12.824  -0.523  1.00  0.00           H  
ATOM    758 1HB  ALA A  48       5.747 -14.663  -1.635  1.00  0.00           H  
ATOM    759 2HB  ALA A  48       6.328 -14.393   0.025  1.00  0.00           H  
ATOM    760 3HB  ALA A  48       5.257 -15.767  -0.328  1.00  0.00           H  
ATOM    761  N   ALA A  49       2.263 -15.417  -0.814  1.00  0.00           N  
ATOM    762  CA  ALA A  49       1.046 -15.822  -1.535  1.00  0.00           C  
ATOM    763  C   ALA A  49      -0.107 -14.807  -1.490  1.00  0.00           C  
ATOM    764  O   ALA A  49      -0.867 -14.673  -2.447  1.00  0.00           O  
ATOM    765  CB  ALA A  49       0.532 -17.151  -1.000  1.00  0.00           C  
ATOM    766  H   ALA A  49       2.553 -15.942  -0.002  1.00  0.00           H  
ATOM    767  HA  ALA A  49       1.299 -15.941  -2.589  1.00  0.00           H  
ATOM    768 1HB  ALA A  49      -0.368 -17.438  -1.543  1.00  0.00           H  
ATOM    769 2HB  ALA A  49       1.296 -17.916  -1.133  1.00  0.00           H  
ATOM    770 3HB  ALA A  49       0.300 -17.051   0.060  1.00  0.00           H  
ATOM    771  N   ASN A  50      -0.327 -14.089  -0.283  1.00  0.00           N  
ATOM    772  CA  ASN A  50      -1.390 -13.116  -0.063  1.00  0.00           C  
ATOM    773  C   ASN A  50      -1.109 -11.854  -0.866  1.00  0.00           C  
ATOM    774  O   ASN A  50      -2.032 -11.145  -1.267  1.00  0.00           O  
ATOM    775  CB  ASN A  50      -1.542 -12.796   1.412  1.00  0.00           C  
ATOM    776  CG  ASN A  50      -2.267 -13.876   2.166  1.00  0.00           C  
ATOM    777  OD1 ASN A  50      -3.080 -14.612   1.593  1.00  0.00           O  
ATOM    778  ND2 ASN A  50      -1.989 -13.987   3.440  1.00  0.00           N  
ATOM    779  H   ASN A  50       0.267 -14.352   0.491  1.00  0.00           H  
ATOM    780  HA  ASN A  50      -2.328 -13.540  -0.424  1.00  0.00           H  
ATOM    781 1HB  ASN A  50      -0.556 -12.657   1.858  1.00  0.00           H  
ATOM    782 2HB  ASN A  50      -2.088 -11.860   1.527  1.00  0.00           H  
ATOM    783 1HD2 ASN A  50      -2.441 -14.688   3.992  1.00  0.00           H  
ATOM    784 2HD2 ASN A  50      -1.325 -13.370   3.862  1.00  0.00           H  
ATOM    785  N   THR A  51       0.295 -11.437  -1.111  1.00  0.00           N  
ATOM    786  CA  THR A  51       0.616 -10.247  -1.902  1.00  0.00           C  
ATOM    787  C   THR A  51       0.981 -10.581  -3.338  1.00  0.00           C  
ATOM    788  O   THR A  51       0.904  -9.729  -4.223  1.00  0.00           O  
ATOM    789  CB  THR A  51       1.770  -9.457  -1.259  1.00  0.00           C  
ATOM    790  OG1 THR A  51       1.895  -8.181  -1.901  1.00  0.00           O  
ATOM    791  CG2 THR A  51       3.079 -10.219  -1.395  1.00  0.00           C  
ATOM    792  H   THR A  51       1.042 -11.944  -0.661  1.00  0.00           H  
ATOM    793  HA  THR A  51      -0.264  -9.604  -1.934  1.00  0.00           H  
ATOM    794  HB  THR A  51       1.558  -9.297  -0.202  1.00  0.00           H  
ATOM    795  HG1 THR A  51       1.234  -7.580  -1.550  1.00  0.00           H  
ATOM    796 1HG2 THR A  51       3.884  -9.646  -0.935  1.00  0.00           H  
ATOM    797 2HG2 THR A  51       2.991 -11.185  -0.898  1.00  0.00           H  
ATOM    798 3HG2 THR A  51       3.302 -10.373  -2.450  1.00  0.00           H  
ATOM    799  N   GLY A  52       1.398 -11.859  -3.609  1.00  0.00           N  
ATOM    800  CA  GLY A  52       1.655 -12.314  -4.963  1.00  0.00           C  
ATOM    801  C   GLY A  52       3.076 -11.994  -5.420  1.00  0.00           C  
ATOM    802  O   GLY A  52       3.283 -11.486  -6.522  1.00  0.00           O  
ATOM    803  H   GLY A  52       1.529 -12.501  -2.840  1.00  0.00           H  
ATOM    804 1HA  GLY A  52       1.495 -13.390  -5.021  1.00  0.00           H  
ATOM    805 2HA  GLY A  52       0.947 -11.846  -5.646  1.00  0.00           H  
ATOM    806  N   THR A  53       4.046 -12.293  -4.569  1.00  0.00           N  
ATOM    807  CA  THR A  53       5.445 -12.063  -4.887  1.00  0.00           C  
ATOM    808  C   THR A  53       6.257 -13.284  -4.454  1.00  0.00           C  
ATOM    809  O   THR A  53       5.700 -14.276  -3.981  1.00  0.00           O  
ATOM    810  CB  THR A  53       5.981 -10.792  -4.202  1.00  0.00           C  
ATOM    811  OG1 THR A  53       7.268 -10.463  -4.740  1.00  0.00           O  
ATOM    812  CG2 THR A  53       6.103 -11.006  -2.701  1.00  0.00           C  
ATOM    813  H   THR A  53       3.805 -12.693  -3.672  1.00  0.00           H  
ATOM    814  HA  THR A  53       5.538 -11.936  -5.965  1.00  0.00           H  
ATOM    815  HB  THR A  53       5.300  -9.962  -4.391  1.00  0.00           H  
ATOM    816  HG1 THR A  53       7.462  -9.539  -4.562  1.00  0.00           H  
ATOM    817 1HG2 THR A  53       6.483 -10.098  -2.234  1.00  0.00           H  
ATOM    818 2HG2 THR A  53       5.124 -11.245  -2.287  1.00  0.00           H  
ATOM    819 3HG2 THR A  53       6.790 -11.828  -2.506  1.00  0.00           H  
ATOM    820  N   THR A  54       7.573 -13.222  -4.612  1.00  0.00           N  
ATOM    821  CA  THR A  54       8.432 -14.277  -4.086  1.00  0.00           C  
ATOM    822  C   THR A  54       8.917 -13.960  -2.675  1.00  0.00           C  
ATOM    823  O   THR A  54       8.812 -12.822  -2.216  1.00  0.00           O  
ATOM    824  CB  THR A  54       9.644 -14.509  -5.007  1.00  0.00           C  
ATOM    825  OG1 THR A  54      10.454 -13.326  -5.042  1.00  0.00           O  
ATOM    826  CG2 THR A  54       9.186 -14.848  -6.417  1.00  0.00           C  
ATOM    827  H   THR A  54       7.994 -12.441  -5.098  1.00  0.00           H  
ATOM    828  HA  THR A  54       7.871 -15.213  -4.094  1.00  0.00           H  
ATOM    829  HB  THR A  54      10.244 -15.332  -4.618  1.00  0.00           H  
ATOM    830  HG1 THR A  54      11.338 -13.553  -5.341  1.00  0.00           H  
ATOM    831 1HG2 THR A  54      10.056 -15.009  -7.053  1.00  0.00           H  
ATOM    832 2HG2 THR A  54       8.580 -15.754  -6.394  1.00  0.00           H  
ATOM    833 3HG2 THR A  54       8.594 -14.025  -6.814  1.00  0.00           H  
ATOM    834  N   VAL A  55       9.465 -14.968  -1.998  1.00  0.00           N  
ATOM    835  CA  VAL A  55       9.850 -14.814  -0.601  1.00  0.00           C  
ATOM    836  C   VAL A  55      10.989 -13.804  -0.456  1.00  0.00           C  
ATOM    837  O   VAL A  55      11.057 -13.079   0.537  1.00  0.00           O  
ATOM    838  CB  VAL A  55      10.287 -16.170  -0.015  1.00  0.00           C  
ATOM    839  CG1 VAL A  55       9.138 -17.166  -0.065  1.00  0.00           C  
ATOM    840  CG2 VAL A  55      11.493 -16.698  -0.777  1.00  0.00           C  
ATOM    841  H   VAL A  55       9.620 -15.853  -2.457  1.00  0.00           H  
ATOM    842  HA  VAL A  55       9.017 -14.363  -0.060  1.00  0.00           H  
ATOM    843  HB  VAL A  55      10.550 -16.034   1.034  1.00  0.00           H  
ATOM    844 1HG1 VAL A  55       9.465 -18.119   0.354  1.00  0.00           H  
ATOM    845 2HG1 VAL A  55       8.300 -16.784   0.517  1.00  0.00           H  
ATOM    846 3HG1 VAL A  55       8.828 -17.313  -1.099  1.00  0.00           H  
ATOM    847 1HG2 VAL A  55      11.797 -17.657  -0.357  1.00  0.00           H  
ATOM    848 2HG2 VAL A  55      11.232 -16.829  -1.827  1.00  0.00           H  
ATOM    849 3HG2 VAL A  55      12.316 -15.989  -0.693  1.00  0.00           H  
ATOM    850  N   GLU A  56      11.850 -13.723  -1.471  1.00  0.00           N  
ATOM    851  CA  GLU A  56      12.982 -12.794  -1.446  1.00  0.00           C  
ATOM    852  C   GLU A  56      12.496 -11.351  -1.352  1.00  0.00           C  
ATOM    853  O   GLU A  56      12.995 -10.563  -0.547  1.00  0.00           O  
ATOM    854  CB  GLU A  56      13.851 -12.971  -2.693  1.00  0.00           C  
ATOM    855  CG  GLU A  56      14.583 -14.303  -2.766  1.00  0.00           C  
ATOM    856  CD  GLU A  56      13.712 -15.423  -3.261  1.00  0.00           C  
ATOM    857  OE1 GLU A  56      12.563 -15.178  -3.542  1.00  0.00           O  
ATOM    858  OE2 GLU A  56      14.195 -16.527  -3.357  1.00  0.00           O  
ATOM    859  H   GLU A  56      11.719 -14.318  -2.277  1.00  0.00           H  
ATOM    860  HA  GLU A  56      13.586 -13.006  -0.565  1.00  0.00           H  
ATOM    861 1HB  GLU A  56      13.230 -12.881  -3.585  1.00  0.00           H  
ATOM    862 2HB  GLU A  56      14.596 -12.176  -2.733  1.00  0.00           H  
ATOM    863 1HG  GLU A  56      15.437 -14.200  -3.435  1.00  0.00           H  
ATOM    864 2HG  GLU A  56      14.960 -14.552  -1.775  1.00  0.00           H  
ATOM    865  N   GLU A  57      11.498 -11.017  -2.163  1.00  0.00           N  
ATOM    866  CA  GLU A  57      10.997  -9.647  -2.212  1.00  0.00           C  
ATOM    867  C   GLU A  57      10.141  -9.341  -0.989  1.00  0.00           C  
ATOM    868  O   GLU A  57      10.205  -8.243  -0.431  1.00  0.00           O  
ATOM    869  CB  GLU A  57      10.185  -9.418  -3.488  1.00  0.00           C  
ATOM    870  CG  GLU A  57      11.004  -9.455  -4.771  1.00  0.00           C  
ATOM    871  CD  GLU A  57      10.169  -9.258  -6.005  1.00  0.00           C  
ATOM    872  OE1 GLU A  57       9.108  -8.691  -5.897  1.00  0.00           O  
ATOM    873  OE2 GLU A  57      10.593  -9.674  -7.057  1.00  0.00           O  
ATOM    874  H   GLU A  57      11.076 -11.719  -2.754  1.00  0.00           H  
ATOM    875  HA  GLU A  57      11.849  -8.966  -2.185  1.00  0.00           H  
ATOM    876 1HB  GLU A  57       9.407 -10.177  -3.566  1.00  0.00           H  
ATOM    877 2HB  GLU A  57       9.690  -8.447  -3.436  1.00  0.00           H  
ATOM    878 1HG  GLU A  57      11.761  -8.673  -4.729  1.00  0.00           H  
ATOM    879 2HG  GLU A  57      11.516 -10.415  -4.834  1.00  0.00           H  
ATOM    880  N   ALA A  58       9.345 -10.325  -0.577  1.00  0.00           N  
ATOM    881  CA  ALA A  58       8.431 -10.149   0.540  1.00  0.00           C  
ATOM    882  C   ALA A  58       9.195  -9.783   1.810  1.00  0.00           C  
ATOM    883  O   ALA A  58       8.752  -8.943   2.592  1.00  0.00           O  
ATOM    884  CB  ALA A  58       7.607 -11.411   0.756  1.00  0.00           C  
ATOM    885  H   ALA A  58       9.376 -11.217  -1.049  1.00  0.00           H  
ATOM    886  HA  ALA A  58       7.757  -9.326   0.301  1.00  0.00           H  
ATOM    887 1HB  ALA A  58       6.928 -11.264   1.594  1.00  0.00           H  
ATOM    888 2HB  ALA A  58       7.031 -11.626  -0.145  1.00  0.00           H  
ATOM    889 3HB  ALA A  58       8.272 -12.247   0.969  1.00  0.00           H  
ATOM    890  N   VAL A  59      10.348 -10.426   2.006  1.00  0.00           N  
ATOM    891  CA  VAL A  59      11.168 -10.204   3.196  1.00  0.00           C  
ATOM    892  C   VAL A  59      11.864  -8.864   3.091  1.00  0.00           C  
ATOM    893  O   VAL A  59      11.887  -8.087   4.047  1.00  0.00           O  
ATOM    894  CB  VAL A  59      12.218 -11.319   3.356  1.00  0.00           C  
ATOM    895  CG1 VAL A  59      13.196 -10.973   4.469  1.00  0.00           C  
ATOM    896  CG2 VAL A  59      11.527 -12.645   3.638  1.00  0.00           C  
ATOM    897  H   VAL A  59      10.662 -11.084   1.306  1.00  0.00           H  
ATOM    898  HA  VAL A  59      10.522 -10.234   4.072  1.00  0.00           H  
ATOM    899  HB  VAL A  59      12.795 -11.398   2.435  1.00  0.00           H  
ATOM    900 1HG1 VAL A  59      13.932 -11.772   4.568  1.00  0.00           H  
ATOM    901 2HG1 VAL A  59      13.705 -10.040   4.229  1.00  0.00           H  
ATOM    902 3HG1 VAL A  59      12.655 -10.862   5.408  1.00  0.00           H  
ATOM    903 1HG2 VAL A  59      12.276 -13.429   3.749  1.00  0.00           H  
ATOM    904 2HG2 VAL A  59      10.946 -12.564   4.557  1.00  0.00           H  
ATOM    905 3HG2 VAL A  59      10.864 -12.892   2.809  1.00  0.00           H  
ATOM    906  N   GLN A  60      12.463  -8.611   1.893  1.00  0.00           N  
ATOM    907  CA  GLN A  60      13.209  -7.377   1.736  1.00  0.00           C  
ATOM    908  C   GLN A  60      12.291  -6.209   2.034  1.00  0.00           C  
ATOM    909  O   GLN A  60      12.662  -5.284   2.757  1.00  0.00           O  
ATOM    910  CB  GLN A  60      13.789  -7.258   0.324  1.00  0.00           C  
ATOM    911  CG  GLN A  60      14.624  -6.009   0.098  1.00  0.00           C  
ATOM    912  CD  GLN A  60      15.186  -5.935  -1.309  1.00  0.00           C  
ATOM    913  OE1 GLN A  60      14.491  -6.227  -2.286  1.00  0.00           O  
ATOM    914  NE2 GLN A  60      16.450  -5.544  -1.421  1.00  0.00           N  
ATOM    915  H   GLN A  60      12.404  -9.253   1.115  1.00  0.00           H  
ATOM    916  HA  GLN A  60      14.031  -7.376   2.452  1.00  0.00           H  
ATOM    917 1HB  GLN A  60      14.417  -8.124   0.114  1.00  0.00           H  
ATOM    918 2HB  GLN A  60      12.978  -7.257  -0.404  1.00  0.00           H  
ATOM    919 1HG  GLN A  60      13.999  -5.131   0.263  1.00  0.00           H  
ATOM    920 2HG  GLN A  60      15.459  -6.010   0.799  1.00  0.00           H  
ATOM    921 1HE2 GLN A  60      16.875  -5.476  -2.325  1.00  0.00           H  
ATOM    922 2HE2 GLN A  60      16.978  -5.317  -0.603  1.00  0.00           H  
ATOM    923  N   GLU A  61      11.083  -6.244   1.477  1.00  0.00           N  
ATOM    924  CA  GLU A  61      10.108  -5.196   1.755  1.00  0.00           C  
ATOM    925  C   GLU A  61       9.638  -5.153   3.212  1.00  0.00           C  
ATOM    926  O   GLU A  61       9.455  -4.078   3.784  1.00  0.00           O  
ATOM    927  CB  GLU A  61       8.895  -5.371   0.838  1.00  0.00           C  
ATOM    928  CG  GLU A  61       9.148  -4.998  -0.616  1.00  0.00           C  
ATOM    929  CD  GLU A  61       7.955  -5.243  -1.498  1.00  0.00           C  
ATOM    930  OE1 GLU A  61       7.046  -5.910  -1.065  1.00  0.00           O  
ATOM    931  OE2 GLU A  61       7.953  -4.762  -2.607  1.00  0.00           O  
ATOM    932  H   GLU A  61      10.830  -6.999   0.855  1.00  0.00           H  
ATOM    933  HA  GLU A  61      10.569  -4.230   1.545  1.00  0.00           H  
ATOM    934 1HB  GLU A  61       8.566  -6.410   0.864  1.00  0.00           H  
ATOM    935 2HB  GLU A  61       8.072  -4.757   1.203  1.00  0.00           H  
ATOM    936 1HG  GLU A  61       9.413  -3.943  -0.669  1.00  0.00           H  
ATOM    937 2HG  GLU A  61       9.993  -5.576  -0.987  1.00  0.00           H  
ATOM    938  N   ALA A  62       9.442  -6.352   3.816  1.00  0.00           N  
ATOM    939  CA  ALA A  62       9.020  -6.401   5.219  1.00  0.00           C  
ATOM    940  C   ALA A  62      10.070  -5.794   6.143  1.00  0.00           C  
ATOM    941  O   ALA A  62       9.737  -5.147   7.137  1.00  0.00           O  
ATOM    942  CB  ALA A  62       8.724  -7.835   5.633  1.00  0.00           C  
ATOM    943  H   ALA A  62       9.582  -7.217   3.314  1.00  0.00           H  
ATOM    944  HA  ALA A  62       8.110  -5.809   5.320  1.00  0.00           H  
ATOM    945 1HB  ALA A  62       8.412  -7.855   6.678  1.00  0.00           H  
ATOM    946 2HB  ALA A  62       7.927  -8.238   5.009  1.00  0.00           H  
ATOM    947 3HB  ALA A  62       9.621  -8.441   5.513  1.00  0.00           H  
ATOM    948  N   LEU A  63      11.335  -6.018   5.795  1.00  0.00           N  
ATOM    949  CA  LEU A  63      12.472  -5.511   6.561  1.00  0.00           C  
ATOM    950  C   LEU A  63      12.542  -3.989   6.497  1.00  0.00           C  
ATOM    951  O   LEU A  63      12.808  -3.329   7.512  1.00  0.00           O  
ATOM    952  CB  LEU A  63      13.780  -6.111   6.033  1.00  0.00           C  
ATOM    953  CG  LEU A  63      14.009  -7.594   6.353  1.00  0.00           C  
ATOM    954  CD1 LEU A  63      15.187  -8.114   5.539  1.00  0.00           C  
ATOM    955  CD2 LEU A  63      14.259  -7.760   7.845  1.00  0.00           C  
ATOM    956  H   LEU A  63      11.506  -6.562   4.962  1.00  0.00           H  
ATOM    957  HA  LEU A  63      12.339  -5.792   7.605  1.00  0.00           H  
ATOM    958 1HB  LEU A  63      13.802  -5.999   4.950  1.00  0.00           H  
ATOM    959 2HB  LEU A  63      14.615  -5.550   6.453  1.00  0.00           H  
ATOM    960  HG  LEU A  63      13.127  -8.168   6.067  1.00  0.00           H  
ATOM    961 1HD1 LEU A  63      15.348  -9.168   5.766  1.00  0.00           H  
ATOM    962 2HD1 LEU A  63      14.973  -8.001   4.476  1.00  0.00           H  
ATOM    963 3HD1 LEU A  63      16.082  -7.547   5.792  1.00  0.00           H  
ATOM    964 1HD2 LEU A  63      14.420  -8.813   8.071  1.00  0.00           H  
ATOM    965 2HD2 LEU A  63      15.141  -7.187   8.130  1.00  0.00           H  
ATOM    966 3HD2 LEU A  63      13.395  -7.397   8.401  1.00  0.00           H  
ATOM    967  N   GLN A  64      12.291  -3.440   5.311  1.00  0.00           N  
ATOM    968  CA  GLN A  64      12.260  -1.985   5.127  1.00  0.00           C  
ATOM    969  C   GLN A  64      11.142  -1.344   5.949  1.00  0.00           C  
ATOM    970  O   GLN A  64      11.359  -0.350   6.641  1.00  0.00           O  
ATOM    971  CB  GLN A  64      12.084  -1.635   3.647  1.00  0.00           C  
ATOM    972  CG  GLN A  64      13.294  -1.950   2.784  1.00  0.00           C  
ATOM    973  CD  GLN A  64      13.043  -1.677   1.313  1.00  0.00           C  
ATOM    974  OE1 GLN A  64      11.907  -1.758   0.838  1.00  0.00           O  
ATOM    975  NE2 GLN A  64      14.104  -1.353   0.583  1.00  0.00           N  
ATOM    976  H   GLN A  64      12.117  -4.040   4.517  1.00  0.00           H  
ATOM    977  HA  GLN A  64      13.208  -1.573   5.472  1.00  0.00           H  
ATOM    978 1HB  GLN A  64      11.231  -2.181   3.243  1.00  0.00           H  
ATOM    979 2HB  GLN A  64      11.868  -0.571   3.548  1.00  0.00           H  
ATOM    980 1HG  GLN A  64      14.130  -1.331   3.109  1.00  0.00           H  
ATOM    981 2HG  GLN A  64      13.544  -3.005   2.899  1.00  0.00           H  
ATOM    982 1HE2 GLN A  64      14.000  -1.162  -0.394  1.00  0.00           H  
ATOM    983 2HE2 GLN A  64      15.007  -1.300   1.009  1.00  0.00           H  
ATOM    984  N   LEU A  65       9.946  -1.921   5.867  1.00  0.00           N  
ATOM    985  CA  LEU A  65       8.802  -1.452   6.650  1.00  0.00           C  
ATOM    986  C   LEU A  65       9.018  -1.725   8.147  1.00  0.00           C  
ATOM    987  O   LEU A  65       8.640  -0.925   8.998  1.00  0.00           O  
ATOM    988  CB  LEU A  65       7.517  -2.140   6.174  1.00  0.00           C  
ATOM    989  CG  LEU A  65       6.237  -1.752   6.925  1.00  0.00           C  
ATOM    990  CD1 LEU A  65       6.009  -0.252   6.799  1.00  0.00           C  
ATOM    991  CD2 LEU A  65       5.061  -2.535   6.363  1.00  0.00           C  
ATOM    992  H   LEU A  65       9.827  -2.708   5.243  1.00  0.00           H  
ATOM    993  HA  LEU A  65       8.696  -0.380   6.497  1.00  0.00           H  
ATOM    994 1HB  LEU A  65       7.367  -1.905   5.122  1.00  0.00           H  
ATOM    995 2HB  LEU A  65       7.644  -3.219   6.269  1.00  0.00           H  
ATOM    996  HG  LEU A  65       6.353  -1.984   7.984  1.00  0.00           H  
ATOM    997 1HD1 LEU A  65       5.099   0.024   7.334  1.00  0.00           H  
ATOM    998 2HD1 LEU A  65       6.856   0.283   7.227  1.00  0.00           H  
ATOM    999 3HD1 LEU A  65       5.905   0.012   5.748  1.00  0.00           H  
ATOM   1000 1HD2 LEU A  65       4.151  -2.260   6.897  1.00  0.00           H  
ATOM   1001 2HD2 LEU A  65       4.943  -2.303   5.304  1.00  0.00           H  
ATOM   1002 3HD2 LEU A  65       5.244  -3.602   6.482  1.00  0.00           H  
ATOM   1003  N   LYS A  66       9.619  -2.984   8.624  1.00  0.00           N  
ATOM   1004  CA  LYS A  66       9.970  -3.379   9.981  1.00  0.00           C  
ATOM   1005  C   LYS A  66      10.811  -2.324  10.689  1.00  0.00           C  
ATOM   1006  O   LYS A  66      10.514  -1.925  11.813  1.00  0.00           O  
ATOM   1007  CB  LYS A  66      10.716  -4.713   9.966  1.00  0.00           C  
ATOM   1008  CG  LYS A  66      11.094  -5.239  11.346  1.00  0.00           C  
ATOM   1009  CD  LYS A  66      12.010  -6.449  11.244  1.00  0.00           C  
ATOM   1010  CE  LYS A  66      12.371  -6.989  12.621  1.00  0.00           C  
ATOM   1011  NZ  LYS A  66      13.351  -6.115  13.322  1.00  0.00           N  
ATOM   1012  H   LYS A  66       9.790  -3.630   7.865  1.00  0.00           H  
ATOM   1013  HA  LYS A  66       9.051  -3.530  10.548  1.00  0.00           H  
ATOM   1014 1HB  LYS A  66      10.101  -5.469   9.478  1.00  0.00           H  
ATOM   1015 2HB  LYS A  66      11.633  -4.611   9.386  1.00  0.00           H  
ATOM   1016 1HG  LYS A  66      11.602  -4.454  11.907  1.00  0.00           H  
ATOM   1017 2HG  LYS A  66      10.191  -5.521  11.886  1.00  0.00           H  
ATOM   1018 1HD  LYS A  66      11.515  -7.234  10.673  1.00  0.00           H  
ATOM   1019 2HD  LYS A  66      12.927  -6.169  10.724  1.00  0.00           H  
ATOM   1020 1HE  LYS A  66      11.470  -7.064  13.228  1.00  0.00           H  
ATOM   1021 2HE  LYS A  66      12.799  -7.985  12.520  1.00  0.00           H  
ATOM   1022 1HZ  LYS A  66      13.563  -6.507  14.228  1.00  0.00           H  
ATOM   1023 2HZ  LYS A  66      14.199  -6.055  12.775  1.00  0.00           H  
ATOM   1024 3HZ  LYS A  66      12.958  -5.193  13.439  1.00  0.00           H  
ATOM   1025  N   THR A  67      11.869  -1.870  10.029  1.00  0.00           N  
ATOM   1026  CA  THR A  67      12.744  -0.863  10.624  1.00  0.00           C  
ATOM   1027  C   THR A  67      12.024   0.469  10.835  1.00  0.00           C  
ATOM   1028  O   THR A  67      12.127   1.080  11.894  1.00  0.00           O  
ATOM   1029  CB  THR A  67      13.993  -0.639   9.752  1.00  0.00           C  
ATOM   1030  OG1 THR A  67      14.737  -1.860   9.655  1.00  0.00           O  
ATOM   1031  CG2 THR A  67      14.877   0.443  10.354  1.00  0.00           C  
ATOM   1032  H   THR A  67      12.078  -2.219   9.104  1.00  0.00           H  
ATOM   1033  HA  THR A  67      13.050  -1.210  11.612  1.00  0.00           H  
ATOM   1034  HB  THR A  67      13.688  -0.335   8.751  1.00  0.00           H  
ATOM   1035  HG1 THR A  67      14.187  -2.539   9.256  1.00  0.00           H  
ATOM   1036 1HG2 THR A  67      15.754   0.588   9.724  1.00  0.00           H  
ATOM   1037 2HG2 THR A  67      14.317   1.376  10.418  1.00  0.00           H  
ATOM   1038 3HG2 THR A  67      15.193   0.140  11.351  1.00  0.00           H  
ATOM   1039  N   LYS A  68      11.284   0.909   9.822  1.00  0.00           N  
ATOM   1040  CA  LYS A  68      10.570   2.185   9.898  1.00  0.00           C  
ATOM   1041  C   LYS A  68       9.518   2.226  11.027  1.00  0.00           C  
ATOM   1042  O   LYS A  68       9.375   3.247  11.704  1.00  0.00           O  
ATOM   1043  CB  LYS A  68       9.902   2.482   8.555  1.00  0.00           C  
ATOM   1044  CG  LYS A  68      10.870   2.862   7.442  1.00  0.00           C  
ATOM   1045  CD  LYS A  68      10.136   3.113   6.133  1.00  0.00           C  
ATOM   1046  CE  LYS A  68      11.102   3.484   5.018  1.00  0.00           C  
ATOM   1047  NZ  LYS A  68      10.399   3.723   3.728  1.00  0.00           N  
ATOM   1048  H   LYS A  68      11.213   0.354   8.981  1.00  0.00           H  
ATOM   1049  HA  LYS A  68      11.283   2.965  10.172  1.00  0.00           H  
ATOM   1050 1HB  LYS A  68       9.340   1.608   8.226  1.00  0.00           H  
ATOM   1051 2HB  LYS A  68       9.193   3.301   8.675  1.00  0.00           H  
ATOM   1052 1HG  LYS A  68      11.412   3.764   7.723  1.00  0.00           H  
ATOM   1053 2HG  LYS A  68      11.589   2.057   7.296  1.00  0.00           H  
ATOM   1054 1HD  LYS A  68       9.588   2.216   5.844  1.00  0.00           H  
ATOM   1055 2HD  LYS A  68       9.421   3.926   6.267  1.00  0.00           H  
ATOM   1056 1HE  LYS A  68      11.647   4.386   5.293  1.00  0.00           H  
ATOM   1057 2HE  LYS A  68      11.823   2.678   4.878  1.00  0.00           H  
ATOM   1058 1HZ  LYS A  68      11.073   3.966   3.016  1.00  0.00           H  
ATOM   1059 2HZ  LYS A  68       9.904   2.886   3.454  1.00  0.00           H  
ATOM   1060 3HZ  LYS A  68       9.740   4.481   3.839  1.00  0.00           H  
ATOM   1061  N   LEU A  69       8.794   1.126  11.242  1.00  0.00           N  
ATOM   1062  CA  LEU A  69       7.776   1.089  12.294  1.00  0.00           C  
ATOM   1063  C   LEU A  69       8.333   0.690  13.665  1.00  0.00           C  
ATOM   1064  O   LEU A  69       7.760   1.036  14.705  1.00  0.00           O  
ATOM   1065  CB  LEU A  69       6.663   0.111  11.897  1.00  0.00           C  
ATOM   1066  CG  LEU A  69       5.873   0.479  10.634  1.00  0.00           C  
ATOM   1067  CD1 LEU A  69       4.881  -0.631  10.314  1.00  0.00           C  
ATOM   1068  CD2 LEU A  69       5.159   1.805  10.850  1.00  0.00           C  
ATOM   1069  H   LEU A  69       8.945   0.303  10.676  1.00  0.00           H  
ATOM   1070  HA  LEU A  69       7.376   2.095  12.420  1.00  0.00           H  
ATOM   1071 1HB  LEU A  69       7.104  -0.871  11.737  1.00  0.00           H  
ATOM   1072 2HB  LEU A  69       5.954   0.038  12.722  1.00  0.00           H  
ATOM   1073  HG  LEU A  69       6.558   0.568   9.790  1.00  0.00           H  
ATOM   1074 1HD1 LEU A  69       4.320  -0.369   9.417  1.00  0.00           H  
ATOM   1075 2HD1 LEU A  69       5.420  -1.563  10.145  1.00  0.00           H  
ATOM   1076 3HD1 LEU A  69       4.192  -0.755  11.149  1.00  0.00           H  
ATOM   1077 1HD2 LEU A  69       4.599   2.067   9.952  1.00  0.00           H  
ATOM   1078 2HD2 LEU A  69       4.474   1.717  11.693  1.00  0.00           H  
ATOM   1079 3HD2 LEU A  69       5.893   2.584  11.060  1.00  0.00           H  
ATOM   1080  N   GLY A  70       9.437  -0.050  13.671  1.00  0.00           N  
ATOM   1081  CA  GLY A  70       9.976  -0.566  14.915  1.00  0.00           C  
ATOM   1082  C   GLY A  70       9.200  -1.768  15.418  1.00  0.00           C  
ATOM   1083  O   GLY A  70       8.957  -1.913  16.615  1.00  0.00           O  
ATOM   1084  H   GLY A  70       9.911  -0.259  12.805  1.00  0.00           H  
ATOM   1085 1HA  GLY A  70      11.019  -0.848  14.770  1.00  0.00           H  
ATOM   1086 2HA  GLY A  70       9.957   0.216  15.672  1.00  0.00           H  
ATOM   1087  N   VAL A  71       8.803  -2.638  14.493  1.00  0.00           N  
ATOM   1088  CA  VAL A  71       7.945  -3.761  14.838  1.00  0.00           C  
ATOM   1089  C   VAL A  71       8.662  -5.029  14.438  1.00  0.00           C  
ATOM   1090  O   VAL A  71       9.801  -4.981  13.997  1.00  0.00           O  
ATOM   1091  CB  VAL A  71       6.586  -3.672  14.117  1.00  0.00           C  
ATOM   1092  CG1 VAL A  71       5.850  -2.405  14.523  1.00  0.00           C  
ATOM   1093  CG2 VAL A  71       6.797  -3.712  12.610  1.00  0.00           C  
ATOM   1094  H   VAL A  71       9.097  -2.518  13.534  1.00  0.00           H  
ATOM   1095  HA  VAL A  71       7.765  -3.741  15.914  1.00  0.00           H  
ATOM   1096  HB  VAL A  71       5.968  -4.515  14.421  1.00  0.00           H  
ATOM   1097 1HG1 VAL A  71       4.892  -2.358  14.005  1.00  0.00           H  
ATOM   1098 2HG1 VAL A  71       5.678  -2.414  15.601  1.00  0.00           H  
ATOM   1099 3HG1 VAL A  71       6.449  -1.534  14.258  1.00  0.00           H  
ATOM   1100 1HG2 VAL A  71       5.833  -3.649  12.107  1.00  0.00           H  
ATOM   1101 2HG2 VAL A  71       7.420  -2.871  12.308  1.00  0.00           H  
ATOM   1102 3HG2 VAL A  71       7.289  -4.646  12.337  1.00  0.00           H  
ATOM   1103  N   SER A  72       8.011  -6.298  14.567  1.00  0.00           N  
ATOM   1104  CA  SER A  72       8.505  -7.603  14.148  1.00  0.00           C  
ATOM   1105  C   SER A  72       8.422  -7.743  12.636  1.00  0.00           C  
ATOM   1106  O   SER A  72       7.730  -6.963  11.970  1.00  0.00           O  
ATOM   1107  CB  SER A  72       7.709  -8.707  14.815  1.00  0.00           C  
ATOM   1108  OG  SER A  72       6.397  -8.749  14.323  1.00  0.00           O  
ATOM   1109  H   SER A  72       7.099  -6.233  14.995  1.00  0.00           H  
ATOM   1110  HA  SER A  72       9.547  -7.692  14.454  1.00  0.00           H  
ATOM   1111 1HB  SER A  72       8.197  -9.666  14.638  1.00  0.00           H  
ATOM   1112 2HB  SER A  72       7.691  -8.543  15.891  1.00  0.00           H  
ATOM   1113  HG  SER A  72       5.985  -9.514  14.733  1.00  0.00           H  
ATOM   1114  N   LEU A  73       9.132  -8.735  12.100  1.00  0.00           N  
ATOM   1115  CA  LEU A  73       9.098  -9.037  10.669  1.00  0.00           C  
ATOM   1116  C   LEU A  73       7.682  -9.476  10.257  1.00  0.00           C  
ATOM   1117  O   LEU A  73       7.191  -9.128   9.171  1.00  0.00           O  
ATOM   1118  CB  LEU A  73      10.113 -10.136  10.330  1.00  0.00           C  
ATOM   1119  CG  LEU A  73      10.240 -10.488   8.843  1.00  0.00           C  
ATOM   1120  CD1 LEU A  73      10.760  -9.280   8.077  1.00  0.00           C  
ATOM   1121  CD2 LEU A  73      11.172 -11.680   8.681  1.00  0.00           C  
ATOM   1122  H   LEU A  73       9.712  -9.295  12.705  1.00  0.00           H  
ATOM   1123  HA  LEU A  73       9.364  -8.133  10.120  1.00  0.00           H  
ATOM   1124 1HB  LEU A  73      11.095  -9.823  10.682  1.00  0.00           H  
ATOM   1125 2HB  LEU A  73       9.832 -11.044  10.863  1.00  0.00           H  
ATOM   1126  HG  LEU A  73       9.257 -10.739   8.443  1.00  0.00           H  
ATOM   1127 1HD1 LEU A  73      10.850  -9.530   7.020  1.00  0.00           H  
ATOM   1128 2HD1 LEU A  73      10.064  -8.448   8.194  1.00  0.00           H  
ATOM   1129 3HD1 LEU A  73      11.736  -8.995   8.466  1.00  0.00           H  
ATOM   1130 1HD2 LEU A  73      11.261 -11.931   7.624  1.00  0.00           H  
ATOM   1131 2HD2 LEU A  73      12.155 -11.430   9.080  1.00  0.00           H  
ATOM   1132 3HD2 LEU A  73      10.767 -12.535   9.224  1.00  0.00           H  
ATOM   1133  N   GLU A  74       6.935 -10.304  11.139  1.00  0.00           N  
ATOM   1134  CA  GLU A  74       5.590 -10.826  10.914  1.00  0.00           C  
ATOM   1135  C   GLU A  74       4.592  -9.696  10.755  1.00  0.00           C  
ATOM   1136  O   GLU A  74       3.682  -9.771   9.931  1.00  0.00           O  
ATOM   1137  CB  GLU A  74       5.166 -11.736  12.068  1.00  0.00           C  
ATOM   1138  CG  GLU A  74       5.972 -13.023  12.182  1.00  0.00           C  
ATOM   1139  CD  GLU A  74       7.283 -12.831  12.890  1.00  0.00           C  
ATOM   1140  OE1 GLU A  74       7.567 -11.727  13.286  1.00  0.00           O  
ATOM   1141  OE2 GLU A  74       8.004 -13.791  13.034  1.00  0.00           O  
ATOM   1142  H   GLU A  74       7.404 -10.514  12.009  1.00  0.00           H  
ATOM   1143  HA  GLU A  74       5.602 -11.398   9.985  1.00  0.00           H  
ATOM   1144 1HB  GLU A  74       5.262 -11.197  13.010  1.00  0.00           H  
ATOM   1145 2HB  GLU A  74       4.117 -12.008  11.950  1.00  0.00           H  
ATOM   1146 1HG  GLU A  74       5.382 -13.760  12.727  1.00  0.00           H  
ATOM   1147 2HG  GLU A  74       6.155 -13.414  11.183  1.00  0.00           H  
ATOM   1148  N   ALA A  75       4.774  -8.645  11.558  1.00  0.00           N  
ATOM   1149  CA  ALA A  75       3.936  -7.457  11.507  1.00  0.00           C  
ATOM   1150  C   ALA A  75       4.053  -6.742  10.168  1.00  0.00           C  
ATOM   1151  O   ALA A  75       3.048  -6.397   9.549  1.00  0.00           O  
ATOM   1152  CB  ALA A  75       4.297  -6.511  12.643  1.00  0.00           C  
ATOM   1153  H   ALA A  75       5.530  -8.684  12.227  1.00  0.00           H  
ATOM   1154  HA  ALA A  75       2.898  -7.770  11.623  1.00  0.00           H  
ATOM   1155 1HB  ALA A  75       3.659  -5.628  12.598  1.00  0.00           H  
ATOM   1156 2HB  ALA A  75       4.150  -7.016  13.598  1.00  0.00           H  
ATOM   1157 3HB  ALA A  75       5.339  -6.211  12.548  1.00  0.00           H  
ATOM   1158  N   ALA A  76       5.291  -6.530   9.733  1.00  0.00           N  
ATOM   1159  CA  ALA A  76       5.543  -5.846   8.481  1.00  0.00           C  
ATOM   1160  C   ALA A  76       4.969  -6.660   7.337  1.00  0.00           C  
ATOM   1161  O   ALA A  76       4.359  -6.113   6.418  1.00  0.00           O  
ATOM   1162  CB  ALA A  76       7.036  -5.610   8.298  1.00  0.00           C  
ATOM   1163  H   ALA A  76       6.074  -6.849  10.286  1.00  0.00           H  
ATOM   1164  HA  ALA A  76       5.036  -4.882   8.514  1.00  0.00           H  
ATOM   1165 1HB  ALA A  76       7.209  -5.096   7.351  1.00  0.00           H  
ATOM   1166 2HB  ALA A  76       7.411  -4.999   9.117  1.00  0.00           H  
ATOM   1167 3HB  ALA A  76       7.555  -6.567   8.291  1.00  0.00           H  
ATOM   1168  N   LEU A  77       5.161  -7.993   7.381  1.00  0.00           N  
ATOM   1169  CA  LEU A  77       4.670  -8.899   6.360  1.00  0.00           C  
ATOM   1170  C   LEU A  77       3.132  -8.858   6.298  1.00  0.00           C  
ATOM   1171  O   LEU A  77       2.545  -8.864   5.217  1.00  0.00           O  
ATOM   1172  CB  LEU A  77       5.151 -10.327   6.648  1.00  0.00           C  
ATOM   1173  CG  LEU A  77       6.633 -10.601   6.361  1.00  0.00           C  
ATOM   1174  CD1 LEU A  77       7.061 -11.879   7.069  1.00  0.00           C  
ATOM   1175  CD2 LEU A  77       6.846 -10.711   4.858  1.00  0.00           C  
ATOM   1176  H   LEU A  77       5.674  -8.370   8.166  1.00  0.00           H  
ATOM   1177  HA  LEU A  77       5.067  -8.583   5.398  1.00  0.00           H  
ATOM   1178 1HB  LEU A  77       4.971 -10.549   7.699  1.00  0.00           H  
ATOM   1179 2HB  LEU A  77       4.563 -11.020   6.047  1.00  0.00           H  
ATOM   1180  HG  LEU A  77       7.237  -9.783   6.754  1.00  0.00           H  
ATOM   1181 1HD1 LEU A  77       8.114 -12.073   6.865  1.00  0.00           H  
ATOM   1182 2HD1 LEU A  77       6.915 -11.765   8.144  1.00  0.00           H  
ATOM   1183 3HD1 LEU A  77       6.461 -12.713   6.708  1.00  0.00           H  
ATOM   1184 1HD2 LEU A  77       7.900 -10.904   4.654  1.00  0.00           H  
ATOM   1185 2HD2 LEU A  77       6.243 -11.529   4.464  1.00  0.00           H  
ATOM   1186 3HD2 LEU A  77       6.549  -9.778   4.379  1.00  0.00           H  
ATOM   1187  N   ALA A  78       2.362  -8.879   7.493  1.00  0.00           N  
ATOM   1188  CA  ALA A  78       0.904  -8.859   7.566  1.00  0.00           C  
ATOM   1189  C   ALA A  78       0.384  -7.558   6.974  1.00  0.00           C  
ATOM   1190  O   ALA A  78      -0.695  -7.522   6.382  1.00  0.00           O  
ATOM   1191  CB  ALA A  78       0.429  -9.024   9.003  1.00  0.00           C  
ATOM   1192  H   ALA A  78       2.896  -8.970   8.346  1.00  0.00           H  
ATOM   1193  HA  ALA A  78       0.524  -9.689   6.970  1.00  0.00           H  
ATOM   1194 1HB  ALA A  78      -0.660  -8.989   9.033  1.00  0.00           H  
ATOM   1195 2HB  ALA A  78       0.773  -9.983   9.392  1.00  0.00           H  
ATOM   1196 3HB  ALA A  78       0.834  -8.219   9.614  1.00  0.00           H  
ATOM   1197  N   ILE A  79       1.089  -6.333   7.132  1.00  0.00           N  
ATOM   1198  CA  ILE A  79       0.691  -5.029   6.620  1.00  0.00           C  
ATOM   1199  C   ILE A  79       0.756  -5.050   5.103  1.00  0.00           C  
ATOM   1200  O   ILE A  79      -0.159  -4.583   4.426  1.00  0.00           O  
ATOM   1201  CB  ILE A  79       1.591  -3.906   7.171  1.00  0.00           C  
ATOM   1202  CG1 ILE A  79       1.379  -3.744   8.678  1.00  0.00           C  
ATOM   1203  CG2 ILE A  79       1.313  -2.599   6.446  1.00  0.00           C  
ATOM   1204  CD1 ILE A  79       2.435  -2.901   9.356  1.00  0.00           C  
ATOM   1205  H   ILE A  79       1.922  -6.405   7.698  1.00  0.00           H  
ATOM   1206  HA  ILE A  79      -0.334  -4.833   6.933  1.00  0.00           H  
ATOM   1207  HB  ILE A  79       2.637  -4.176   7.027  1.00  0.00           H  
ATOM   1208 1HG1 ILE A  79       0.407  -3.286   8.860  1.00  0.00           H  
ATOM   1209 2HG1 ILE A  79       1.372  -4.725   9.153  1.00  0.00           H  
ATOM   1210 1HG2 ILE A  79       1.956  -1.817   6.847  1.00  0.00           H  
ATOM   1211 2HG2 ILE A  79       1.513  -2.722   5.383  1.00  0.00           H  
ATOM   1212 3HG2 ILE A  79       0.269  -2.318   6.588  1.00  0.00           H  
ATOM   1213 1HD1 ILE A  79       2.216  -2.831  10.421  1.00  0.00           H  
ATOM   1214 2HD1 ILE A  79       3.414  -3.361   9.215  1.00  0.00           H  
ATOM   1215 3HD1 ILE A  79       2.437  -1.902   8.921  1.00  0.00           H  
ATOM   1216  N   LEU A  80       1.854  -5.599   4.572  1.00  0.00           N  
ATOM   1217  CA  LEU A  80       2.071  -5.701   3.123  1.00  0.00           C  
ATOM   1218  C   LEU A  80       0.989  -6.569   2.501  1.00  0.00           C  
ATOM   1219  O   LEU A  80       0.539  -6.311   1.384  1.00  0.00           O  
ATOM   1220  CB  LEU A  80       3.453  -6.292   2.819  1.00  0.00           C  
ATOM   1221  CG  LEU A  80       4.652  -5.422   3.216  1.00  0.00           C  
ATOM   1222  CD1 LEU A  80       5.933  -6.239   3.109  1.00  0.00           C  
ATOM   1223  CD2 LEU A  80       4.709  -4.196   2.317  1.00  0.00           C  
ATOM   1224  H   LEU A  80       2.558  -5.956   5.203  1.00  0.00           H  
ATOM   1225  HA  LEU A  80       2.001  -4.698   2.699  1.00  0.00           H  
ATOM   1226 1HB  LEU A  80       3.547  -7.243   3.342  1.00  0.00           H  
ATOM   1227 2HB  LEU A  80       3.523  -6.483   1.748  1.00  0.00           H  
ATOM   1228  HG  LEU A  80       4.545  -5.106   4.255  1.00  0.00           H  
ATOM   1229 1HD1 LEU A  80       6.784  -5.620   3.391  1.00  0.00           H  
ATOM   1230 2HD1 LEU A  80       5.873  -7.098   3.776  1.00  0.00           H  
ATOM   1231 3HD1 LEU A  80       6.059  -6.583   2.083  1.00  0.00           H  
ATOM   1232 1HD2 LEU A  80       5.561  -3.576   2.601  1.00  0.00           H  
ATOM   1233 2HD2 LEU A  80       4.818  -4.509   1.279  1.00  0.00           H  
ATOM   1234 3HD2 LEU A  80       3.790  -3.620   2.429  1.00  0.00           H  
ATOM   1235  N   SER A  81       0.572  -7.767   3.196  1.00  0.00           N  
ATOM   1236  CA  SER A  81      -0.484  -8.642   2.734  1.00  0.00           C  
ATOM   1237  C   SER A  81      -1.834  -7.950   2.754  1.00  0.00           C  
ATOM   1238  O   SER A  81      -2.659  -8.152   1.864  1.00  0.00           O  
ATOM   1239  CB  SER A  81      -0.533  -9.890   3.593  1.00  0.00           C  
ATOM   1240  OG  SER A  81       0.629 -10.657   3.432  1.00  0.00           O  
ATOM   1241  H   SER A  81       1.076  -8.005   4.037  1.00  0.00           H  
ATOM   1242  HA  SER A  81      -0.267  -8.917   1.701  1.00  0.00           H  
ATOM   1243 1HB  SER A  81      -0.643  -9.608   4.639  1.00  0.00           H  
ATOM   1244 2HB  SER A  81      -1.404 -10.485   3.321  1.00  0.00           H  
ATOM   1245  HG  SER A  81       0.516 -11.430   3.990  1.00  0.00           H  
ATOM   1246  N   ALA A  82      -2.194  -7.146   3.905  1.00  0.00           N  
ATOM   1247  CA  ALA A  82      -3.464  -6.429   4.015  1.00  0.00           C  
ATOM   1248  C   ALA A  82      -3.623  -5.387   2.903  1.00  0.00           C  
ATOM   1249  O   ALA A  82      -4.718  -5.184   2.380  1.00  0.00           O  
ATOM   1250  CB  ALA A  82      -3.577  -5.766   5.380  1.00  0.00           C  
ATOM   1251  H   ALA A  82      -1.556  -7.137   4.688  1.00  0.00           H  
ATOM   1252  HA  ALA A  82      -4.272  -7.153   3.907  1.00  0.00           H  
ATOM   1253 1HB  ALA A  82      -4.530  -5.241   5.452  1.00  0.00           H  
ATOM   1254 2HB  ALA A  82      -3.522  -6.527   6.160  1.00  0.00           H  
ATOM   1255 3HB  ALA A  82      -2.761  -5.056   5.508  1.00  0.00           H  
ATOM   1256  N   ALA A  83      -2.489  -4.569   2.527  1.00  0.00           N  
ATOM   1257  CA  ALA A  83      -2.554  -3.571   1.459  1.00  0.00           C  
ATOM   1258  C   ALA A  83      -2.901  -4.219   0.109  1.00  0.00           C  
ATOM   1259  O   ALA A  83      -3.756  -3.727  -0.626  1.00  0.00           O  
ATOM   1260  CB  ALA A  83      -1.239  -2.816   1.358  1.00  0.00           C  
ATOM   1261  H   ALA A  83      -1.631  -4.669   3.054  1.00  0.00           H  
ATOM   1262  HA  ALA A  83      -3.349  -2.866   1.703  1.00  0.00           H  
ATOM   1263 1HB  ALA A  83      -1.302  -2.078   0.558  1.00  0.00           H  
ATOM   1264 2HB  ALA A  83      -1.034  -2.310   2.303  1.00  0.00           H  
ATOM   1265 3HB  ALA A  83      -0.432  -3.515   1.141  1.00  0.00           H  
ATOM   1266  N   ALA A  84      -2.238  -5.320  -0.213  1.00  0.00           N  
ATOM   1267  CA  ALA A  84      -2.459  -6.013  -1.481  1.00  0.00           C  
ATOM   1268  C   ALA A  84      -3.882  -6.563  -1.589  1.00  0.00           C  
ATOM   1269  O   ALA A  84      -4.468  -6.586  -2.671  1.00  0.00           O  
ATOM   1270  CB  ALA A  84      -1.451  -7.140  -1.652  1.00  0.00           C  
ATOM   1271  H   ALA A  84      -1.560  -5.691   0.438  1.00  0.00           H  
ATOM   1272  HA  ALA A  84      -2.323  -5.294  -2.290  1.00  0.00           H  
ATOM   1273 1HB  ALA A  84      -1.627  -7.647  -2.600  1.00  0.00           H  
ATOM   1274 2HB  ALA A  84      -0.441  -6.731  -1.642  1.00  0.00           H  
ATOM   1275 3HB  ALA A  84      -1.560  -7.853  -0.835  1.00  0.00           H  
ATOM   1276  N   GLN A  85      -4.538  -7.184  -0.420  1.00  0.00           N  
ATOM   1277  CA  GLN A  85      -5.897  -7.746  -0.421  1.00  0.00           C  
ATOM   1278  C   GLN A  85      -7.006  -6.697  -0.361  1.00  0.00           C  
ATOM   1279  O   GLN A  85      -8.088  -6.893  -0.914  1.00  0.00           O  
ATOM   1280  CB  GLN A  85      -6.058  -8.714   0.755  1.00  0.00           C  
ATOM   1281  CG  GLN A  85      -5.247  -9.992   0.625  1.00  0.00           C  
ATOM   1282  CD  GLN A  85      -5.719 -10.862  -0.524  1.00  0.00           C  
ATOM   1283  OE1 GLN A  85      -6.916 -11.130  -0.667  1.00  0.00           O  
ATOM   1284  NE2 GLN A  85      -4.781 -11.310  -1.350  1.00  0.00           N  
ATOM   1285  H   GLN A  85      -3.988  -7.229   0.426  1.00  0.00           H  
ATOM   1286  HA  GLN A  85      -6.040  -8.299  -1.349  1.00  0.00           H  
ATOM   1287 1HB  GLN A  85      -5.758  -8.217   1.678  1.00  0.00           H  
ATOM   1288 2HB  GLN A  85      -7.107  -8.990   0.858  1.00  0.00           H  
ATOM   1289 1HG  GLN A  85      -4.203  -9.732   0.450  1.00  0.00           H  
ATOM   1290 2HG  GLN A  85      -5.340 -10.564   1.548  1.00  0.00           H  
ATOM   1291 1HE2 GLN A  85      -5.032 -11.889  -2.127  1.00  0.00           H  
ATOM   1292 2HE2 GLN A  85      -3.823 -11.069  -1.197  1.00  0.00           H  
ATOM   1293  N   LEU A  86      -6.790  -5.462   0.352  1.00  0.00           N  
ATOM   1294  CA  LEU A  86      -7.670  -4.312   0.428  1.00  0.00           C  
ATOM   1295  C   LEU A  86      -7.693  -3.635  -0.935  1.00  0.00           C  
ATOM   1296  O   LEU A  86      -8.724  -3.117  -1.364  1.00  0.00           O  
ATOM   1297  CB  LEU A  86      -7.194  -3.331   1.508  1.00  0.00           C  
ATOM   1298  CG  LEU A  86      -7.415  -3.779   2.957  1.00  0.00           C  
ATOM   1299  CD1 LEU A  86      -6.631  -2.872   3.896  1.00  0.00           C  
ATOM   1300  CD2 LEU A  86      -8.902  -3.743   3.279  1.00  0.00           C  
ATOM   1301  H   LEU A  86      -5.908  -5.442   0.842  1.00  0.00           H  
ATOM   1302  HA  LEU A  86      -8.671  -4.665   0.670  1.00  0.00           H  
ATOM   1303 1HB  LEU A  86      -6.127  -3.157   1.373  1.00  0.00           H  
ATOM   1304 2HB  LEU A  86      -7.714  -2.384   1.370  1.00  0.00           H  
ATOM   1305  HG  LEU A  86      -7.041  -4.796   3.086  1.00  0.00           H  
ATOM   1306 1HD1 LEU A  86      -6.788  -3.191   4.926  1.00  0.00           H  
ATOM   1307 2HD1 LEU A  86      -5.569  -2.932   3.656  1.00  0.00           H  
ATOM   1308 3HD1 LEU A  86      -6.973  -1.845   3.777  1.00  0.00           H  
ATOM   1309 1HD2 LEU A  86      -9.059  -4.063   4.310  1.00  0.00           H  
ATOM   1310 2HD2 LEU A  86      -9.277  -2.727   3.152  1.00  0.00           H  
ATOM   1311 3HD2 LEU A  86      -9.436  -4.414   2.605  1.00  0.00           H  
ATOM   1312  N   GLY A  87      -6.549  -3.640  -1.617  1.00  0.00           N  
ATOM   1313  CA  GLY A  87      -6.443  -2.982  -2.898  1.00  0.00           C  
ATOM   1314  C   GLY A  87      -5.918  -1.568  -2.720  1.00  0.00           C  
ATOM   1315  O   GLY A  87      -6.259  -0.659  -3.479  1.00  0.00           O  
ATOM   1316  H   GLY A  87      -5.741  -4.110  -1.237  1.00  0.00           H  
ATOM   1317 1HA  GLY A  87      -5.777  -3.551  -3.546  1.00  0.00           H  
ATOM   1318 2HA  GLY A  87      -7.420  -2.962  -3.380  1.00  0.00           H  
ATOM   1319  N   THR A  88      -5.073  -1.373  -1.714  1.00  0.00           N  
ATOM   1320  CA  THR A  88      -4.577  -0.040  -1.468  1.00  0.00           C  
ATOM   1321  C   THR A  88      -3.067   0.007  -1.329  1.00  0.00           C  
ATOM   1322  O   THR A  88      -2.386  -0.988  -1.541  1.00  0.00           O  
ATOM   1323  CB  THR A  88      -5.225   0.552  -0.203  1.00  0.00           C  
ATOM   1324  OG1 THR A  88      -4.911   1.948  -0.111  1.00  0.00           O  
ATOM   1325  CG2 THR A  88      -4.717  -0.161   1.041  1.00  0.00           C  
ATOM   1326  H   THR A  88      -4.767  -2.128  -1.118  1.00  0.00           H  
ATOM   1327  HA  THR A  88      -4.795   0.576  -2.339  1.00  0.00           H  
ATOM   1328  HB  THR A  88      -6.308   0.441  -0.263  1.00  0.00           H  
ATOM   1329  HG1 THR A  88      -5.543   2.380   0.470  1.00  0.00           H  
ATOM   1330 1HG2 THR A  88      -5.186   0.271   1.925  1.00  0.00           H  
ATOM   1331 2HG2 THR A  88      -4.965  -1.221   0.979  1.00  0.00           H  
ATOM   1332 3HG2 THR A  88      -3.637  -0.044   1.111  1.00  0.00           H  
ATOM   1333  N   THR A  89      -2.508   1.183  -0.932  1.00  0.00           N  
ATOM   1334  CA  THR A  89      -1.058   1.316  -0.838  1.00  0.00           C  
ATOM   1335  C   THR A  89      -0.592   0.762   0.507  1.00  0.00           C  
ATOM   1336  O   THR A  89      -1.413   0.557   1.410  1.00  0.00           O  
ATOM   1337  CB  THR A  89      -0.610   2.781  -0.994  1.00  0.00           C  
ATOM   1338  OG1 THR A  89      -1.146   3.564   0.081  1.00  0.00           O  
ATOM   1339  CG2 THR A  89      -1.094   3.349  -2.320  1.00  0.00           C  
ATOM   1340  H   THR A  89      -3.093   1.969  -0.687  1.00  0.00           H  
ATOM   1341  HA  THR A  89      -0.607   0.777  -1.671  1.00  0.00           H  
ATOM   1342  HB  THR A  89       0.478   2.835  -0.957  1.00  0.00           H  
ATOM   1343  HG1 THR A  89      -0.485   4.193   0.379  1.00  0.00           H  
ATOM   1344 1HG2 THR A  89      -0.768   4.384  -2.413  1.00  0.00           H  
ATOM   1345 2HG2 THR A  89      -0.679   2.762  -3.139  1.00  0.00           H  
ATOM   1346 3HG2 THR A  89      -2.181   3.306  -2.358  1.00  0.00           H  
ATOM   1347  N   VAL A  90       0.714   0.515   0.631  1.00  0.00           N  
ATOM   1348  CA  VAL A  90       1.266   0.046   1.894  1.00  0.00           C  
ATOM   1349  C   VAL A  90       1.183   1.143   2.954  1.00  0.00           C  
ATOM   1350  O   VAL A  90       0.765   0.899   4.107  1.00  0.00           O  
ATOM   1351  CB  VAL A  90       2.734  -0.385   1.712  1.00  0.00           C  
ATOM   1352  CG1 VAL A  90       3.359  -0.727   3.057  1.00  0.00           C  
ATOM   1353  CG2 VAL A  90       2.811  -1.573   0.765  1.00  0.00           C  
ATOM   1354  H   VAL A  90       1.333   0.653  -0.154  1.00  0.00           H  
ATOM   1355  HA  VAL A  90       0.619  -0.740   2.283  1.00  0.00           H  
ATOM   1356  HB  VAL A  90       3.300   0.450   1.298  1.00  0.00           H  
ATOM   1357 1HG1 VAL A  90       4.396  -1.030   2.910  1.00  0.00           H  
ATOM   1358 2HG1 VAL A  90       3.325   0.147   3.707  1.00  0.00           H  
ATOM   1359 3HG1 VAL A  90       2.806  -1.545   3.518  1.00  0.00           H  
ATOM   1360 1HG2 VAL A  90       3.851  -1.872   0.640  1.00  0.00           H  
ATOM   1361 2HG2 VAL A  90       2.240  -2.405   1.176  1.00  0.00           H  
ATOM   1362 3HG2 VAL A  90       2.397  -1.292  -0.204  1.00  0.00           H  
ATOM   1363  N   GLU A  91       1.525   2.361   2.543  1.00  0.00           N  
ATOM   1364  CA  GLU A  91       1.511   3.498   3.455  1.00  0.00           C  
ATOM   1365  C   GLU A  91       0.123   3.687   4.055  1.00  0.00           C  
ATOM   1366  O   GLU A  91       0.001   4.077   5.214  1.00  0.00           O  
ATOM   1367  CB  GLU A  91       1.945   4.774   2.731  1.00  0.00           C  
ATOM   1368  CG  GLU A  91       3.393   4.767   2.257  1.00  0.00           C  
ATOM   1369  CD  GLU A  91       3.586   4.004   0.978  1.00  0.00           C  
ATOM   1370  OE1 GLU A  91       2.616   3.529   0.439  1.00  0.00           O  
ATOM   1371  OE2 GLU A  91       4.707   3.894   0.538  1.00  0.00           O  
ATOM   1372  H   GLU A  91       1.802   2.504   1.582  1.00  0.00           H  
ATOM   1373  HA  GLU A  91       2.191   3.289   4.282  1.00  0.00           H  
ATOM   1374 1HB  GLU A  91       1.310   4.932   1.858  1.00  0.00           H  
ATOM   1375 2HB  GLU A  91       1.812   5.631   3.390  1.00  0.00           H  
ATOM   1376 1HG  GLU A  91       3.719   5.796   2.106  1.00  0.00           H  
ATOM   1377 2HG  GLU A  91       4.015   4.328   3.036  1.00  0.00           H  
ATOM   1378  N   GLU A  92      -1.094   3.482   3.257  1.00  0.00           N  
ATOM   1379  CA  GLU A  92      -2.457   3.554   3.794  1.00  0.00           C  
ATOM   1380  C   GLU A  92      -2.751   2.432   4.788  1.00  0.00           C  
ATOM   1381  O   GLU A  92      -3.432   2.651   5.787  1.00  0.00           O  
ATOM   1382  CB  GLU A  92      -3.476   3.505   2.655  1.00  0.00           C  
ATOM   1383  CG  GLU A  92      -4.928   3.599   3.106  1.00  0.00           C  
ATOM   1384  CD  GLU A  92      -5.258   4.915   3.749  1.00  0.00           C  
ATOM   1385  OE1 GLU A  92      -4.540   5.861   3.527  1.00  0.00           O  
ATOM   1386  OE2 GLU A  92      -6.229   4.978   4.465  1.00  0.00           O  
ATOM   1387  H   GLU A  92      -0.960   3.233   2.287  1.00  0.00           H  
ATOM   1388  HA  GLU A  92      -2.579   4.514   4.296  1.00  0.00           H  
ATOM   1389 1HB  GLU A  92      -3.289   4.327   1.964  1.00  0.00           H  
ATOM   1390 2HB  GLU A  92      -3.358   2.576   2.099  1.00  0.00           H  
ATOM   1391 1HG  GLU A  92      -5.575   3.458   2.240  1.00  0.00           H  
ATOM   1392 2HG  GLU A  92      -5.131   2.793   3.811  1.00  0.00           H  
ATOM   1393  N   ALA A  93      -2.254   1.098   4.538  1.00  0.00           N  
ATOM   1394  CA  ALA A  93      -2.408  -0.030   5.451  1.00  0.00           C  
ATOM   1395  C   ALA A  93      -1.702   0.281   6.769  1.00  0.00           C  
ATOM   1396  O   ALA A  93      -2.174  -0.078   7.839  1.00  0.00           O  
ATOM   1397  CB  ALA A  93      -1.858  -1.311   4.833  1.00  0.00           C  
ATOM   1398  H   ALA A  93      -1.821   0.947   3.637  1.00  0.00           H  
ATOM   1399  HA  ALA A  93      -3.472  -0.166   5.645  1.00  0.00           H  
ATOM   1400 1HB  ALA A  93      -1.985  -2.137   5.532  1.00  0.00           H  
ATOM   1401 2HB  ALA A  93      -2.397  -1.530   3.912  1.00  0.00           H  
ATOM   1402 3HB  ALA A  93      -0.799  -1.182   4.612  1.00  0.00           H  
ATOM   1403  N   VAL A  94      -0.564   0.953   6.666  1.00  0.00           N  
ATOM   1404  CA  VAL A  94       0.205   1.358   7.830  1.00  0.00           C  
ATOM   1405  C   VAL A  94      -0.597   2.405   8.619  1.00  0.00           C  
ATOM   1406  O   VAL A  94      -0.846   2.210   9.809  1.00  0.00           O  
ATOM   1407  CB  VAL A  94       1.566   1.940   7.407  1.00  0.00           C  
ATOM   1408  CG1 VAL A  94       2.249   2.612   8.590  1.00  0.00           C  
ATOM   1409  CG2 VAL A  94       2.444   0.840   6.832  1.00  0.00           C  
ATOM   1410  H   VAL A  94      -0.222   1.193   5.744  1.00  0.00           H  
ATOM   1411  HA  VAL A  94       0.329   0.490   8.480  1.00  0.00           H  
ATOM   1412  HB  VAL A  94       1.404   2.709   6.651  1.00  0.00           H  
ATOM   1413 1HG1 VAL A  94       3.210   3.018   8.272  1.00  0.00           H  
ATOM   1414 2HG1 VAL A  94       1.620   3.418   8.962  1.00  0.00           H  
ATOM   1415 3HG1 VAL A  94       2.410   1.879   9.381  1.00  0.00           H  
ATOM   1416 1HG2 VAL A  94       3.405   1.258   6.534  1.00  0.00           H  
ATOM   1417 2HG2 VAL A  94       2.603   0.067   7.585  1.00  0.00           H  
ATOM   1418 3HG2 VAL A  94       1.954   0.400   5.962  1.00  0.00           H  
ATOM   1419  N   ASN A  95      -1.062   3.461   7.937  1.00  0.00           N  
ATOM   1420  CA  ASN A  95      -1.836   4.522   8.593  1.00  0.00           C  
ATOM   1421  C   ASN A  95      -3.045   3.978   9.316  1.00  0.00           C  
ATOM   1422  O   ASN A  95      -3.335   4.374  10.445  1.00  0.00           O  
ATOM   1423  CB  ASN A  95      -2.263   5.575   7.587  1.00  0.00           C  
ATOM   1424  CG  ASN A  95      -1.119   6.443   7.139  1.00  0.00           C  
ATOM   1425  OD1 ASN A  95      -0.085   6.525   7.812  1.00  0.00           O  
ATOM   1426  ND2 ASN A  95      -1.285   7.091   6.014  1.00  0.00           N  
ATOM   1427  H   ASN A  95      -0.875   3.529   6.947  1.00  0.00           H  
ATOM   1428  HA  ASN A  95      -1.205   4.996   9.346  1.00  0.00           H  
ATOM   1429 1HB  ASN A  95      -2.699   5.089   6.714  1.00  0.00           H  
ATOM   1430 2HB  ASN A  95      -3.033   6.209   8.028  1.00  0.00           H  
ATOM   1431 1HD2 ASN A  95      -0.557   7.684   5.667  1.00  0.00           H  
ATOM   1432 2HD2 ASN A  95      -2.138   6.995   5.502  1.00  0.00           H  
ATOM   1433  N   ARG A  96      -3.859   2.986   8.667  1.00  0.00           N  
ATOM   1434  CA  ARG A  96      -5.031   2.382   9.298  1.00  0.00           C  
ATOM   1435  C   ARG A  96      -4.642   1.485  10.471  1.00  0.00           C  
ATOM   1436  O   ARG A  96      -5.331   1.452  11.481  1.00  0.00           O  
ATOM   1437  CB  ARG A  96      -5.820   1.565   8.285  1.00  0.00           C  
ATOM   1438  CG  ARG A  96      -6.481   2.379   7.184  1.00  0.00           C  
ATOM   1439  CD  ARG A  96      -7.182   1.510   6.204  1.00  0.00           C  
ATOM   1440  NE  ARG A  96      -7.649   2.261   5.050  1.00  0.00           N  
ATOM   1441  CZ  ARG A  96      -8.455   1.767   4.091  1.00  0.00           C  
ATOM   1442  NH1 ARG A  96      -8.872   0.521   4.160  1.00  0.00           N  
ATOM   1443  NH2 ARG A  96      -8.824   2.531   3.079  1.00  0.00           N  
ATOM   1444  H   ARG A  96      -3.628   2.736   7.717  1.00  0.00           H  
ATOM   1445  HA  ARG A  96      -5.666   3.178   9.687  1.00  0.00           H  
ATOM   1446 1HB  ARG A  96      -5.161   0.841   7.810  1.00  0.00           H  
ATOM   1447 2HB  ARG A  96      -6.603   1.006   8.799  1.00  0.00           H  
ATOM   1448 1HG  ARG A  96      -7.212   3.059   7.623  1.00  0.00           H  
ATOM   1449 2HG  ARG A  96      -5.723   2.955   6.652  1.00  0.00           H  
ATOM   1450 1HD  ARG A  96      -6.500   0.735   5.855  1.00  0.00           H  
ATOM   1451 2HD  ARG A  96      -8.044   1.046   6.682  1.00  0.00           H  
ATOM   1452  HE  ARG A  96      -7.349   3.223   4.963  1.00  0.00           H  
ATOM   1453 1HH1 ARG A  96      -8.590  -0.064   4.934  1.00  0.00           H  
ATOM   1454 2HH1 ARG A  96      -9.476   0.151   3.442  1.00  0.00           H  
ATOM   1455 1HH2 ARG A  96      -8.503   3.489   3.025  1.00  0.00           H  
ATOM   1456 2HH2 ARG A  96      -9.428   2.161   2.361  1.00  0.00           H  
ATOM   1457  N   ALA A  97      -3.463   0.632  10.342  1.00  0.00           N  
ATOM   1458  CA  ALA A  97      -3.000  -0.273  11.375  1.00  0.00           C  
ATOM   1459  C   ALA A  97      -2.597   0.560  12.592  1.00  0.00           C  
ATOM   1460  O   ALA A  97      -2.860   0.167  13.709  1.00  0.00           O  
ATOM   1461  CB  ALA A  97      -1.833  -1.105  10.868  1.00  0.00           C  
ATOM   1462  H   ALA A  97      -3.003   0.628   9.444  1.00  0.00           H  
ATOM   1463  HA  ALA A  97      -3.821  -0.942  11.635  1.00  0.00           H  
ATOM   1464 1HB  ALA A  97      -1.496  -1.780  11.654  1.00  0.00           H  
ATOM   1465 2HB  ALA A  97      -2.150  -1.687  10.002  1.00  0.00           H  
ATOM   1466 3HB  ALA A  97      -1.016  -0.446  10.581  1.00  0.00           H  
ATOM   1467  N   LEU A  98      -1.967   1.711  12.357  1.00  0.00           N  
ATOM   1468  CA  LEU A  98      -1.558   2.612  13.436  1.00  0.00           C  
ATOM   1469  C   LEU A  98      -2.740   3.262  14.155  1.00  0.00           C  
ATOM   1470  O   LEU A  98      -2.685   3.469  15.351  1.00  0.00           O  
ATOM   1471  CB  LEU A  98      -0.643   3.708  12.875  1.00  0.00           C  
ATOM   1472  CG  LEU A  98       0.742   3.243  12.406  1.00  0.00           C  
ATOM   1473  CD1 LEU A  98       1.430   4.374  11.653  1.00  0.00           C  
ATOM   1474  CD2 LEU A  98       1.565   2.805  13.608  1.00  0.00           C  
ATOM   1475  H   LEU A  98      -1.766   1.967  11.401  1.00  0.00           H  
ATOM   1476  HA  LEU A  98      -1.030   2.029  14.191  1.00  0.00           H  
ATOM   1477 1HB  LEU A  98      -1.141   4.175  12.026  1.00  0.00           H  
ATOM   1478 2HB  LEU A  98      -0.495   4.465  13.645  1.00  0.00           H  
ATOM   1479  HG  LEU A  98       0.630   2.404  11.718  1.00  0.00           H  
ATOM   1480 1HD1 LEU A  98       2.413   4.043  11.320  1.00  0.00           H  
ATOM   1481 2HD1 LEU A  98       0.829   4.653  10.788  1.00  0.00           H  
ATOM   1482 3HD1 LEU A  98       1.540   5.235  12.312  1.00  0.00           H  
ATOM   1483 1HD2 LEU A  98       2.548   2.474  13.275  1.00  0.00           H  
ATOM   1484 2HD2 LEU A  98       1.678   3.643  14.295  1.00  0.00           H  
ATOM   1485 3HD2 LEU A  98       1.058   1.985  14.117  1.00  0.00           H  
ATOM   1486  N   ASN A  99      -3.949   3.714  13.422  1.00  0.00           N  
ATOM   1487  CA  ASN A  99      -5.193   4.194  14.024  1.00  0.00           C  
ATOM   1488  C   ASN A  99      -5.803   3.129  14.923  1.00  0.00           C  
ATOM   1489  O   ASN A  99      -6.308   3.431  16.005  1.00  0.00           O  
ATOM   1490  CB  ASN A  99      -6.181   4.620  12.954  1.00  0.00           C  
ATOM   1491  CG  ASN A  99      -5.798   5.917  12.297  1.00  0.00           C  
ATOM   1492  OD1 ASN A  99      -5.022   6.703  12.853  1.00  0.00           O  
ATOM   1493  ND2 ASN A  99      -6.328   6.156  11.124  1.00  0.00           N  
ATOM   1494  H   ASN A  99      -3.873   3.674  12.416  1.00  0.00           H  
ATOM   1495  HA  ASN A  99      -4.964   5.058  14.650  1.00  0.00           H  
ATOM   1496 1HB  ASN A  99      -6.247   3.845  12.190  1.00  0.00           H  
ATOM   1497 2HB  ASN A  99      -7.172   4.729  13.396  1.00  0.00           H  
ATOM   1498 1HD2 ASN A  99      -6.109   7.004  10.640  1.00  0.00           H  
ATOM   1499 2HD2 ASN A  99      -6.950   5.492  10.712  1.00  0.00           H  
ATOM   1500  N   LEU A 100      -5.811   1.725  14.538  1.00  0.00           N  
ATOM   1501  CA  LEU A 100      -6.277   0.563  15.281  1.00  0.00           C  
ATOM   1502  C   LEU A 100      -5.357   0.316  16.476  1.00  0.00           C  
ATOM   1503  O   LEU A 100      -5.811  -0.041  17.563  1.00  0.00           O  
ATOM   1504  CB  LEU A 100      -6.314  -0.677  14.377  1.00  0.00           C  
ATOM   1505  CG  LEU A 100      -7.365  -0.654  13.261  1.00  0.00           C  
ATOM   1506  CD1 LEU A 100      -7.137  -1.832  12.323  1.00  0.00           C  
ATOM   1507  CD2 LEU A 100      -8.757  -0.704  13.873  1.00  0.00           C  
ATOM   1508  H   LEU A 100      -5.457   1.599  13.600  1.00  0.00           H  
ATOM   1509  HA  LEU A 100      -7.287   0.763  15.638  1.00  0.00           H  
ATOM   1510 1HB  LEU A 100      -5.338  -0.796  13.911  1.00  0.00           H  
ATOM   1511 2HB  LEU A 100      -6.506  -1.553  14.997  1.00  0.00           H  
ATOM   1512  HG  LEU A 100      -7.257   0.262  12.678  1.00  0.00           H  
ATOM   1513 1HD1 LEU A 100      -7.884  -1.815  11.530  1.00  0.00           H  
ATOM   1514 2HD1 LEU A 100      -6.142  -1.760  11.885  1.00  0.00           H  
ATOM   1515 3HD1 LEU A 100      -7.222  -2.764  12.883  1.00  0.00           H  
ATOM   1516 1HD2 LEU A 100      -9.504  -0.687  13.079  1.00  0.00           H  
ATOM   1517 2HD2 LEU A 100      -8.867  -1.619  14.455  1.00  0.00           H  
ATOM   1518 3HD2 LEU A 100      -8.900   0.159  14.524  1.00  0.00           H  
ATOM   1519  N   LYS A 101      -4.058   0.495  16.255  1.00  0.00           N  
ATOM   1520  CA  LYS A 101      -3.078   0.305  17.307  1.00  0.00           C  
ATOM   1521  C   LYS A 101      -3.510   1.087  18.559  1.00  0.00           C  
ATOM   1522  O   LYS A 101      -3.715   0.495  19.624  1.00  0.00           O  
ATOM   1523  CB  LYS A 101      -1.691   0.751  16.839  1.00  0.00           C  
ATOM   1524  CG  LYS A 101      -0.590   0.568  17.875  1.00  0.00           C  
ATOM   1525  CD  LYS A 101       0.690   1.274  17.450  1.00  0.00           C  
ATOM   1526  CE  LYS A 101       1.857   0.893  18.349  1.00  0.00           C  
ATOM   1527  NZ  LYS A 101       1.729   1.486  19.709  1.00  0.00           N  
ATOM   1528  H   LYS A 101      -3.746   0.768  15.335  1.00  0.00           H  
ATOM   1529  HA  LYS A 101      -3.058  -0.752  17.573  1.00  0.00           H  
ATOM   1530 1HB  LYS A 101      -1.410   0.189  15.949  1.00  0.00           H  
ATOM   1531 2HB  LYS A 101      -1.721   1.805  16.566  1.00  0.00           H  
ATOM   1532 1HG  LYS A 101      -0.919   0.974  18.832  1.00  0.00           H  
ATOM   1533 2HG  LYS A 101      -0.383  -0.494  18.003  1.00  0.00           H  
ATOM   1534 1HD  LYS A 101       0.931   1.003  16.422  1.00  0.00           H  
ATOM   1535 2HD  LYS A 101       0.544   2.352  17.499  1.00  0.00           H  
ATOM   1536 1HE  LYS A 101       1.906  -0.191  18.443  1.00  0.00           H  
ATOM   1537 2HE  LYS A 101       2.789   1.240  17.902  1.00  0.00           H  
ATOM   1538 1HZ  LYS A 101       2.521   1.211  20.273  1.00  0.00           H  
ATOM   1539 2HZ  LYS A 101       1.701   2.494  19.636  1.00  0.00           H  
ATOM   1540 3HZ  LYS A 101       0.878   1.157  20.142  1.00  0.00           H  
ATOM   1541  N   THR A 102      -3.708   2.398  18.421  1.00  0.00           N  
ATOM   1542  CA  THR A 102      -3.976   3.235  19.587  1.00  0.00           C  
ATOM   1543  C   THR A 102      -5.446   3.206  20.005  1.00  0.00           C  
ATOM   1544  O   THR A 102      -5.786   3.460  21.161  1.00  0.00           O  
ATOM   1545  CB  THR A 102      -3.549   4.690  19.322  1.00  0.00           C  
ATOM   1546  OG1 THR A 102      -4.328   5.231  18.248  1.00  0.00           O  
ATOM   1547  CG2 THR A 102      -2.074   4.755  18.957  1.00  0.00           C  
ATOM   1548  H   THR A 102      -3.675   2.825  17.506  1.00  0.00           H  
ATOM   1549  HA  THR A 102      -3.408   2.843  20.431  1.00  0.00           H  
ATOM   1550  HB  THR A 102      -3.722   5.289  20.215  1.00  0.00           H  
ATOM   1551  HG1 THR A 102      -5.188   5.500  18.580  1.00  0.00           H  
ATOM   1552 1HG2 THR A 102      -1.790   5.791  18.773  1.00  0.00           H  
ATOM   1553 2HG2 THR A 102      -1.477   4.356  19.777  1.00  0.00           H  
ATOM   1554 3HG2 THR A 102      -1.896   4.166  18.059  1.00  0.00           H  
ATOM   1555  N   LYS A 103      -6.321   2.890  19.068  1.00  0.00           N  
ATOM   1556  CA  LYS A 103      -7.735   2.741  19.382  1.00  0.00           C  
ATOM   1557  C   LYS A 103      -8.048   1.472  20.181  1.00  0.00           C  
ATOM   1558  O   LYS A 103      -8.844   1.504  21.124  1.00  0.00           O  
ATOM   1559  CB  LYS A 103      -8.555   2.756  18.091  1.00  0.00           C  
ATOM   1560  CG  LYS A 103     -10.060   2.659  18.301  1.00  0.00           C  
ATOM   1561  CD  LYS A 103     -10.811   2.781  16.983  1.00  0.00           C  
ATOM   1562  CE  LYS A 103     -12.315   2.684  17.191  1.00  0.00           C  
ATOM   1563  NZ  LYS A 103     -13.062   2.794  15.909  1.00  0.00           N  
ATOM   1564  H   LYS A 103      -6.012   2.750  18.116  1.00  0.00           H  
ATOM   1565  HA  LYS A 103      -8.038   3.577  20.015  1.00  0.00           H  
ATOM   1566 1HB  LYS A 103      -8.353   3.676  17.541  1.00  0.00           H  
ATOM   1567 2HB  LYS A 103      -8.250   1.923  17.457  1.00  0.00           H  
ATOM   1568 1HG  LYS A 103     -10.302   1.699  18.759  1.00  0.00           H  
ATOM   1569 2HG  LYS A 103     -10.386   3.454  18.970  1.00  0.00           H  
ATOM   1570 1HD  LYS A 103     -10.577   3.740  16.519  1.00  0.00           H  
ATOM   1571 2HD  LYS A 103     -10.495   1.985  16.309  1.00  0.00           H  
ATOM   1572 1HE  LYS A 103     -12.557   1.731  17.657  1.00  0.00           H  
ATOM   1573 2HE  LYS A 103     -12.643   3.482  17.857  1.00  0.00           H  
ATOM   1574 1HZ  LYS A 103     -14.053   2.726  16.089  1.00  0.00           H  
ATOM   1575 2HZ  LYS A 103     -12.860   3.685  15.475  1.00  0.00           H  
ATOM   1576 3HZ  LYS A 103     -12.781   2.048  15.289  1.00  0.00           H  
ATOM   1577  N   LEU A 104      -7.427   0.355  19.812  1.00  0.00           N  
ATOM   1578  CA  LEU A 104      -7.735  -0.926  20.450  1.00  0.00           C  
ATOM   1579  C   LEU A 104      -6.756  -1.306  21.566  1.00  0.00           C  
ATOM   1580  O   LEU A 104      -7.089  -2.123  22.426  1.00  0.00           O  
ATOM   1581  CB  LEU A 104      -7.746  -2.035  19.391  1.00  0.00           C  
ATOM   1582  CG  LEU A 104      -8.737  -1.843  18.236  1.00  0.00           C  
ATOM   1583  CD1 LEU A 104      -8.547  -2.953  17.212  1.00  0.00           C  
ATOM   1584  CD2 LEU A 104     -10.157  -1.839  18.781  1.00  0.00           C  
ATOM   1585  H   LEU A 104      -6.732   0.386  19.081  1.00  0.00           H  
ATOM   1586  HA  LEU A 104      -8.723  -0.858  20.905  1.00  0.00           H  
ATOM   1587 1HB  LEU A 104      -6.749  -2.115  18.961  1.00  0.00           H  
ATOM   1588 2HB  LEU A 104      -7.985  -2.980  19.878  1.00  0.00           H  
ATOM   1589  HG  LEU A 104      -8.537  -0.894  17.738  1.00  0.00           H  
ATOM   1590 1HD1 LEU A 104      -9.251  -2.817  16.391  1.00  0.00           H  
ATOM   1591 2HD1 LEU A 104      -7.528  -2.921  16.824  1.00  0.00           H  
ATOM   1592 3HD1 LEU A 104      -8.725  -3.919  17.685  1.00  0.00           H  
ATOM   1593 1HD2 LEU A 104     -10.862  -1.702  17.961  1.00  0.00           H  
ATOM   1594 2HD2 LEU A 104     -10.359  -2.789  19.277  1.00  0.00           H  
ATOM   1595 3HD2 LEU A 104     -10.270  -1.025  19.496  1.00  0.00           H  
ATOM   1596  N   GLY A 105      -5.554  -0.731  21.541  1.00  0.00           N  
ATOM   1597  CA  GLY A 105      -4.483  -1.143  22.435  1.00  0.00           C  
ATOM   1598  C   GLY A 105      -3.733  -2.397  21.999  1.00  0.00           C  
ATOM   1599  O   GLY A 105      -3.370  -3.231  22.834  1.00  0.00           O  
ATOM   1600  H   GLY A 105      -5.384   0.014  20.878  1.00  0.00           H  
ATOM   1601 1HA  GLY A 105      -3.757  -0.335  22.530  1.00  0.00           H  
ATOM   1602 2HA  GLY A 105      -4.890  -1.325  23.428  1.00  0.00           H  
ATOM   1603  N   VAL A 106      -3.490  -2.536  20.693  1.00  0.00           N  
ATOM   1604  CA  VAL A 106      -2.891  -3.758  20.163  1.00  0.00           C  
ATOM   1605  C   VAL A 106      -1.646  -3.424  19.346  1.00  0.00           C  
ATOM   1606  O   VAL A 106      -1.386  -2.262  19.043  1.00  0.00           O  
ATOM   1607  CB  VAL A 106      -3.899  -4.517  19.282  1.00  0.00           C  
ATOM   1608  CG1 VAL A 106      -5.147  -4.867  20.080  1.00  0.00           C  
ATOM   1609  CG2 VAL A 106      -4.256  -3.679  18.063  1.00  0.00           C  
ATOM   1610  H   VAL A 106      -3.724  -1.786  20.059  1.00  0.00           H  
ATOM   1611  HA  VAL A 106      -2.565  -4.376  21.000  1.00  0.00           H  
ATOM   1612  HB  VAL A 106      -3.451  -5.457  18.959  1.00  0.00           H  
ATOM   1613 1HG1 VAL A 106      -5.849  -5.404  19.441  1.00  0.00           H  
ATOM   1614 2HG1 VAL A 106      -4.873  -5.496  20.926  1.00  0.00           H  
ATOM   1615 3HG1 VAL A 106      -5.614  -3.951  20.443  1.00  0.00           H  
ATOM   1616 1HG2 VAL A 106      -4.969  -4.222  17.444  1.00  0.00           H  
ATOM   1617 2HG2 VAL A 106      -4.700  -2.737  18.387  1.00  0.00           H  
ATOM   1618 3HG2 VAL A 106      -3.355  -3.476  17.485  1.00  0.00           H  
ATOM   1619  N   ASP A 107      -0.861  -4.437  19.001  1.00  0.00           N  
ATOM   1620  CA  ASP A 107       0.313  -4.193  18.184  1.00  0.00           C  
ATOM   1621  C   ASP A 107      -0.040  -4.144  16.684  1.00  0.00           C  
ATOM   1622  O   ASP A 107      -1.206  -4.259  16.294  1.00  0.00           O  
ATOM   1623  CB  ASP A 107       1.364  -5.276  18.441  1.00  0.00           C  
ATOM   1624  CG  ASP A 107       0.881  -6.671  18.066  1.00  0.00           C  
ATOM   1625  OD1 ASP A 107      -0.129  -6.772  17.412  1.00  0.00           O  
ATOM   1626  OD2 ASP A 107       1.527  -7.620  18.439  1.00  0.00           O  
ATOM   1627  H   ASP A 107      -1.068  -5.379  19.298  1.00  0.00           H  
ATOM   1628  HA  ASP A 107       0.722  -3.215  18.449  1.00  0.00           H  
ATOM   1629 1HB  ASP A 107       2.264  -5.053  17.867  1.00  0.00           H  
ATOM   1630 2HB  ASP A 107       1.640  -5.273  19.495  1.00  0.00           H  
ATOM   1631  N   LEU A 108       1.030  -3.977  15.708  1.00  0.00           N  
ATOM   1632  CA  LEU A 108       0.789  -3.758  14.300  1.00  0.00           C  
ATOM   1633  C   LEU A 108       0.369  -5.081  13.675  1.00  0.00           C  
ATOM   1634  O   LEU A 108      -0.392  -5.105  12.723  1.00  0.00           O  
ATOM   1635  CB  LEU A 108       2.044  -3.209  13.609  1.00  0.00           C  
ATOM   1636  CG  LEU A 108       2.191  -1.682  13.614  1.00  0.00           C  
ATOM   1637  CD1 LEU A 108       1.097  -1.063  12.755  1.00  0.00           C  
ATOM   1638  CD2 LEU A 108       2.121  -1.169  15.044  1.00  0.00           C  
ATOM   1639  H   LEU A 108       1.982  -3.975  16.050  1.00  0.00           H  
ATOM   1640  HA  LEU A 108      -0.006  -3.019  14.197  1.00  0.00           H  
ATOM   1641 1HB  LEU A 108       2.921  -3.628  14.100  1.00  0.00           H  
ATOM   1642 2HB  LEU A 108       2.042  -3.539  12.571  1.00  0.00           H  
ATOM   1643  HG  LEU A 108       3.152  -1.408  13.177  1.00  0.00           H  
ATOM   1644 1HD1 LEU A 108       1.202   0.022  12.758  1.00  0.00           H  
ATOM   1645 2HD1 LEU A 108       1.183  -1.433  11.733  1.00  0.00           H  
ATOM   1646 3HD1 LEU A 108       0.122  -1.334  13.159  1.00  0.00           H  
ATOM   1647 1HD2 LEU A 108       2.226  -0.083  15.047  1.00  0.00           H  
ATOM   1648 2HD2 LEU A 108       1.160  -1.441  15.481  1.00  0.00           H  
ATOM   1649 3HD2 LEU A 108       2.925  -1.613  15.630  1.00  0.00           H  
ATOM   1650  N   LEU A 109       0.868  -6.179  14.230  1.00  0.00           N  
ATOM   1651  CA  LEU A 109       0.532  -7.508  13.737  1.00  0.00           C  
ATOM   1652  C   LEU A 109      -0.935  -7.838  13.970  1.00  0.00           C  
ATOM   1653  O   LEU A 109      -1.611  -8.365  13.087  1.00  0.00           O  
ATOM   1654  CB  LEU A 109       1.412  -8.562  14.421  1.00  0.00           C  
ATOM   1655  CG  LEU A 109       1.160 -10.015  13.998  1.00  0.00           C  
ATOM   1656  CD1 LEU A 109       1.392 -10.156  12.500  1.00  0.00           C  
ATOM   1657  CD2 LEU A 109       2.079 -10.939  14.784  1.00  0.00           C  
ATOM   1658  H   LEU A 109       1.497  -6.089  15.017  1.00  0.00           H  
ATOM   1659  HA  LEU A 109       0.717  -7.534  12.662  1.00  0.00           H  
ATOM   1660 1HB  LEU A 109       2.456  -8.332  14.211  1.00  0.00           H  
ATOM   1661 2HB  LEU A 109       1.257  -8.498  15.498  1.00  0.00           H  
ATOM   1662  HG  LEU A 109       0.121 -10.278  14.201  1.00  0.00           H  
ATOM   1663 1HD1 LEU A 109       1.212 -11.188  12.200  1.00  0.00           H  
ATOM   1664 2HD1 LEU A 109       0.708  -9.499  11.963  1.00  0.00           H  
ATOM   1665 3HD1 LEU A 109       2.420  -9.883  12.264  1.00  0.00           H  
ATOM   1666 1HD2 LEU A 109       1.899 -11.972  14.484  1.00  0.00           H  
ATOM   1667 2HD2 LEU A 109       3.117 -10.678  14.580  1.00  0.00           H  
ATOM   1668 3HD2 LEU A 109       1.879 -10.830  15.850  1.00  0.00           H  
ATOM   1669  N   THR A 110      -1.440  -7.535  15.154  1.00  0.00           N  
ATOM   1670  CA  THR A 110      -2.872  -7.701  15.400  1.00  0.00           C  
ATOM   1671  C   THR A 110      -3.773  -6.777  14.572  1.00  0.00           C  
ATOM   1672  O   THR A 110      -4.783  -7.210  14.021  1.00  0.00           O  
ATOM   1673  CB  THR A 110      -3.179  -7.487  16.894  1.00  0.00           C  
ATOM   1674  OG1 THR A 110      -2.406  -8.404  17.679  1.00  0.00           O  
ATOM   1675  CG2 THR A 110      -4.658  -7.708  17.172  1.00  0.00           C  
ATOM   1676  H   THR A 110      -0.852  -7.188  15.896  1.00  0.00           H  
ATOM   1677  HA  THR A 110      -3.147  -8.721  15.125  1.00  0.00           H  
ATOM   1678  HB  THR A 110      -2.909  -6.470  17.179  1.00  0.00           H  
ATOM   1679  HG1 THR A 110      -1.491  -8.115  17.700  1.00  0.00           H  
ATOM   1680 1HG2 THR A 110      -4.856  -7.551  18.232  1.00  0.00           H  
ATOM   1681 2HG2 THR A 110      -5.247  -7.004  16.586  1.00  0.00           H  
ATOM   1682 3HG2 THR A 110      -4.931  -8.726  16.898  1.00  0.00           H  
ATOM   1683  N   ALA A 111      -3.450  -5.369  14.424  1.00  0.00           N  
ATOM   1684  CA  ALA A 111      -4.159  -4.356  13.647  1.00  0.00           C  
ATOM   1685  C   ALA A 111      -4.137  -4.763  12.175  1.00  0.00           C  
ATOM   1686  O   ALA A 111      -5.100  -4.579  11.453  1.00  0.00           O  
ATOM   1687  CB  ALA A 111      -3.532  -2.984  13.840  1.00  0.00           C  
ATOM   1688  H   ALA A 111      -2.639  -5.099  14.959  1.00  0.00           H  
ATOM   1689  HA  ALA A 111      -5.191  -4.320  13.999  1.00  0.00           H  
ATOM   1690 1HB  ALA A 111      -4.078  -2.248  13.252  1.00  0.00           H  
ATOM   1691 2HB  ALA A 111      -3.573  -2.709  14.894  1.00  0.00           H  
ATOM   1692 3HB  ALA A 111      -2.494  -3.009  13.513  1.00  0.00           H  
ATOM   1693  N   ALA A 112      -2.875  -5.329  11.572  1.00  0.00           N  
ATOM   1694  CA  ALA A 112      -2.720  -5.791  10.195  1.00  0.00           C  
ATOM   1695  C   ALA A 112      -3.637  -6.947   9.898  1.00  0.00           C  
ATOM   1696  O   ALA A 112      -4.117  -7.099   8.776  1.00  0.00           O  
ATOM   1697  CB  ALA A 112      -1.276  -6.190   9.922  1.00  0.00           C  
ATOM   1698  H   ALA A 112      -2.085  -5.380  12.199  1.00  0.00           H  
ATOM   1699  HA  ALA A 112      -2.992  -4.972   9.529  1.00  0.00           H  
ATOM   1700 1HB  ALA A 112      -1.184  -6.539   8.893  1.00  0.00           H  
ATOM   1701 2HB  ALA A 112      -0.626  -5.328  10.073  1.00  0.00           H  
ATOM   1702 3HB  ALA A 112      -0.984  -6.988  10.604  1.00  0.00           H  
ATOM   1703  N   LEU A 113      -3.890  -7.971  10.896  1.00  0.00           N  
ATOM   1704  CA  LEU A 113      -4.853  -9.059  10.765  1.00  0.00           C  
ATOM   1705  C   LEU A 113      -6.300  -8.577  10.627  1.00  0.00           C  
ATOM   1706  O   LEU A 113      -7.074  -9.120   9.840  1.00  0.00           O  
ATOM   1707  CB  LEU A 113      -4.742  -9.989  11.978  1.00  0.00           C  
ATOM   1708  CG  LEU A 113      -5.652 -11.224  11.956  1.00  0.00           C  
ATOM   1709  CD1 LEU A 113      -5.306 -12.090  10.752  1.00  0.00           C  
ATOM   1710  CD2 LEU A 113      -5.487 -12.001  13.254  1.00  0.00           C  
ATOM   1711  H   LEU A 113      -3.330  -7.909  11.734  1.00  0.00           H  
ATOM   1712  HA  LEU A 113      -4.614  -9.624   9.865  1.00  0.00           H  
ATOM   1713 1HB  LEU A 113      -3.713 -10.339  12.056  1.00  0.00           H  
ATOM   1714 2HB  LEU A 113      -4.978  -9.420  12.877  1.00  0.00           H  
ATOM   1715  HG  LEU A 113      -6.691 -10.908  11.852  1.00  0.00           H  
ATOM   1716 1HD1 LEU A 113      -5.953 -12.967  10.737  1.00  0.00           H  
ATOM   1717 2HD1 LEU A 113      -5.450 -11.516   9.837  1.00  0.00           H  
ATOM   1718 3HD1 LEU A 113      -4.266 -12.408  10.821  1.00  0.00           H  
ATOM   1719 1HD2 LEU A 113      -6.135 -12.877  13.238  1.00  0.00           H  
ATOM   1720 2HD2 LEU A 113      -4.450 -12.319  13.359  1.00  0.00           H  
ATOM   1721 3HD2 LEU A 113      -5.759 -11.364  14.096  1.00  0.00           H  
ATOM   1722  N   ALA A 114      -6.662  -7.555  11.397  1.00  0.00           N  
ATOM   1723  CA  ALA A 114      -7.978  -6.930  11.261  1.00  0.00           C  
ATOM   1724  C   ALA A 114      -8.154  -6.322   9.869  1.00  0.00           C  
ATOM   1725  O   ALA A 114      -9.229  -6.412   9.274  1.00  0.00           O  
ATOM   1726  CB  ALA A 114      -8.174  -5.869  12.334  1.00  0.00           C  
ATOM   1727  H   ALA A 114      -6.019  -7.199  12.090  1.00  0.00           H  
ATOM   1728  HA  ALA A 114      -8.734  -7.705  11.388  1.00  0.00           H  
ATOM   1729 1HB  ALA A 114      -9.157  -5.413  12.217  1.00  0.00           H  
ATOM   1730 2HB  ALA A 114      -8.099  -6.329  13.318  1.00  0.00           H  
ATOM   1731 3HB  ALA A 114      -7.406  -5.102  12.232  1.00  0.00           H  
ATOM   1732  N   LEU A 115      -7.063  -5.671   9.309  1.00  0.00           N  
ATOM   1733  CA  LEU A 115      -7.162  -5.097   7.976  1.00  0.00           C  
ATOM   1734  C   LEU A 115      -7.358  -6.187   6.936  1.00  0.00           C  
ATOM   1735  O   LEU A 115      -8.160  -6.040   6.013  1.00  0.00           O  
ATOM   1736  CB  LEU A 115      -5.902  -4.286   7.649  1.00  0.00           C  
ATOM   1737  CG  LEU A 115      -5.706  -3.003   8.466  1.00  0.00           C  
ATOM   1738  CD1 LEU A 115      -4.343  -2.403   8.151  1.00  0.00           C  
ATOM   1739  CD2 LEU A 115      -6.823  -2.021   8.146  1.00  0.00           C  
ATOM   1740  H   LEU A 115      -6.195  -5.589   9.817  1.00  0.00           H  
ATOM   1741  HA  LEU A 115      -8.034  -4.445   7.952  1.00  0.00           H  
ATOM   1742 1HB  LEU A 115      -5.030  -4.918   7.811  1.00  0.00           H  
ATOM   1743 2HB  LEU A 115      -5.932  -4.007   6.596  1.00  0.00           H  
ATOM   1744  HG  LEU A 115      -5.727  -3.242   9.530  1.00  0.00           H  
ATOM   1745 1HD1 LEU A 115      -4.203  -1.491   8.732  1.00  0.00           H  
ATOM   1746 2HD1 LEU A 115      -3.562  -3.118   8.408  1.00  0.00           H  
ATOM   1747 3HD1 LEU A 115      -4.285  -2.168   7.089  1.00  0.00           H  
ATOM   1748 1HD2 LEU A 115      -6.684  -1.109   8.727  1.00  0.00           H  
ATOM   1749 2HD2 LEU A 115      -6.802  -1.780   7.083  1.00  0.00           H  
ATOM   1750 3HD2 LEU A 115      -7.785  -2.469   8.397  1.00  0.00           H  
ATOM   1751  N   LEU A 116      -6.598  -7.253   7.141  1.00  0.00           N  
ATOM   1752  CA  LEU A 116      -6.721  -8.397   6.234  1.00  0.00           C  
ATOM   1753  C   LEU A 116      -8.124  -9.020   6.337  1.00  0.00           C  
ATOM   1754  O   LEU A 116      -8.750  -9.330   5.322  1.00  0.00           O  
ATOM   1755  CB  LEU A 116      -5.655  -9.451   6.560  1.00  0.00           C  
ATOM   1756  CG  LEU A 116      -5.703 -10.730   5.715  1.00  0.00           C  
ATOM   1757  CD1 LEU A 116      -5.431 -10.386   4.257  1.00  0.00           C  
ATOM   1758  CD2 LEU A 116      -4.681 -11.726   6.242  1.00  0.00           C  
ATOM   1759  H   LEU A 116      -5.938  -7.298   7.903  1.00  0.00           H  
ATOM   1760  HA  LEU A 116      -6.582  -8.039   5.216  1.00  0.00           H  
ATOM   1761 1HB  LEU A 116      -4.672  -9.002   6.427  1.00  0.00           H  
ATOM   1762 2HB  LEU A 116      -5.761  -9.740   7.606  1.00  0.00           H  
ATOM   1763  HG  LEU A 116      -6.700 -11.167   5.774  1.00  0.00           H  
ATOM   1764 1HD1 LEU A 116      -5.465 -11.295   3.656  1.00  0.00           H  
ATOM   1765 2HD1 LEU A 116      -6.188  -9.687   3.900  1.00  0.00           H  
ATOM   1766 3HD1 LEU A 116      -4.445  -9.930   4.169  1.00  0.00           H  
ATOM   1767 1HD2 LEU A 116      -4.716 -12.635   5.642  1.00  0.00           H  
ATOM   1768 2HD2 LEU A 116      -3.683 -11.289   6.183  1.00  0.00           H  
ATOM   1769 3HD2 LEU A 116      -4.910 -11.967   7.280  1.00  0.00           H  
ATOM   1770  N   THR A 117      -8.591  -9.194   7.555  1.00  0.00           N  
ATOM   1771  CA  THR A 117      -9.907  -9.773   7.771  1.00  0.00           C  
ATOM   1772  C   THR A 117     -11.009  -9.032   7.000  1.00  0.00           C  
ATOM   1773  O   THR A 117     -11.851  -9.656   6.352  1.00  0.00           O  
ATOM   1774  CB  THR A 117     -10.250  -9.785   9.271  1.00  0.00           C  
ATOM   1775  OG1 THR A 117      -9.278 -10.565   9.979  1.00  0.00           O  
ATOM   1776  CG2 THR A 117     -11.633 -10.379   9.497  1.00  0.00           C  
ATOM   1777  H   THR A 117      -8.035  -8.925   8.354  1.00  0.00           H  
ATOM   1778  HA  THR A 117      -9.890 -10.798   7.403  1.00  0.00           H  
ATOM   1779  HB  THR A 117     -10.231  -8.767   9.658  1.00  0.00           H  
ATOM   1780  HG1 THR A 117      -8.441 -10.096   9.991  1.00  0.00           H  
ATOM   1781 1HG2 THR A 117     -11.858 -10.378  10.564  1.00  0.00           H  
ATOM   1782 2HG2 THR A 117     -12.376  -9.780   8.970  1.00  0.00           H  
ATOM   1783 3HG2 THR A 117     -11.657 -11.400   9.121  1.00  0.00           H  
ATOM   1784  N   ALA A 118     -11.107  -7.563   6.997  1.00  0.00           N  
ATOM   1785  CA  ALA A 118     -12.058  -6.741   6.263  1.00  0.00           C  
ATOM   1786  C   ALA A 118     -12.009  -7.048   4.748  1.00  0.00           C  
ATOM   1787  O   ALA A 118     -13.047  -7.109   4.081  1.00  0.00           O  
ATOM   1788  CB  ALA A 118     -11.798  -5.268   6.537  1.00  0.00           C  
ATOM   1789  H   ALA A 118     -10.439  -7.115   7.610  1.00  0.00           H  
ATOM   1790  HA  ALA A 118     -13.061  -6.995   6.608  1.00  0.00           H  
ATOM   1791 1HB  ALA A 118     -12.517  -4.663   5.981  1.00  0.00           H  
ATOM   1792 2HB  ALA A 118     -11.907  -5.071   7.604  1.00  0.00           H  
ATOM   1793 3HB  ALA A 118     -10.787  -5.012   6.220  1.00  0.00           H  
ATOM   1794  N   ALA A 119     -10.735  -7.226   4.151  1.00  0.00           N  
ATOM   1795  CA  ALA A 119     -10.520  -7.576   2.747  1.00  0.00           C  
ATOM   1796  C   ALA A 119     -11.085  -8.949   2.379  1.00  0.00           C  
ATOM   1797  O   ALA A 119     -11.629  -9.136   1.290  1.00  0.00           O  
ATOM   1798  CB  ALA A 119      -9.037  -7.536   2.413  1.00  0.00           C  
ATOM   1799  H   ALA A 119      -9.938  -7.004   4.731  1.00  0.00           H  
ATOM   1800  HA  ALA A 119     -11.041  -6.843   2.132  1.00  0.00           H  
ATOM   1801 1HB  ALA A 119      -8.892  -7.798   1.364  1.00  0.00           H  
ATOM   1802 2HB  ALA A 119      -8.650  -6.532   2.590  1.00  0.00           H  
ATOM   1803 3HB  ALA A 119      -8.503  -8.247   3.040  1.00  0.00           H  
ATOM   1804  N   LYS A 120     -10.960  -9.944   3.307  1.00  0.00           N  
ATOM   1805  CA  LYS A 120     -11.444 -11.294   3.035  1.00  0.00           C  
ATOM   1806  C   LYS A 120     -12.923 -11.480   3.336  1.00  0.00           C  
ATOM   1807  O   LYS A 120     -13.608 -12.256   2.668  1.00  0.00           O  
ATOM   1808  CB  LYS A 120     -10.628 -12.310   3.836  1.00  0.00           C  
ATOM   1809  CG  LYS A 120      -9.173 -12.430   3.403  1.00  0.00           C  
ATOM   1810  CD  LYS A 120      -9.059 -13.026   2.008  1.00  0.00           C  
ATOM   1811  CE  LYS A 120      -7.608 -13.297   1.638  1.00  0.00           C  
ATOM   1812  NZ  LYS A 120      -7.479 -13.843   0.260  1.00  0.00           N  
ATOM   1813  H   LYS A 120     -10.525  -9.747   4.198  1.00  0.00           H  
ATOM   1814  HA  LYS A 120     -11.294 -11.507   1.977  1.00  0.00           H  
ATOM   1815 1HB  LYS A 120     -10.642 -12.036   4.892  1.00  0.00           H  
ATOM   1816 2HB  LYS A 120     -11.086 -13.295   3.747  1.00  0.00           H  
ATOM   1817 1HG  LYS A 120      -8.710 -11.443   3.406  1.00  0.00           H  
ATOM   1818 2HG  LYS A 120      -8.636 -13.066   4.106  1.00  0.00           H  
ATOM   1819 1HD  LYS A 120      -9.617 -13.963   1.966  1.00  0.00           H  
ATOM   1820 2HD  LYS A 120      -9.487 -12.336   1.281  1.00  0.00           H  
ATOM   1821 1HE  LYS A 120      -7.038 -12.372   1.704  1.00  0.00           H  
ATOM   1822 2HE  LYS A 120      -7.181 -14.013   2.340  1.00  0.00           H  
ATOM   1823 1HZ  LYS A 120      -6.504 -14.009   0.053  1.00  0.00           H  
ATOM   1824 2HZ  LYS A 120      -7.990 -14.712   0.191  1.00  0.00           H  
ATOM   1825 3HZ  LYS A 120      -7.854 -13.179  -0.403  1.00  0.00           H  
ATOM   1826  N   LEU A 121     -13.412 -10.762   4.346  1.00  0.00           N  
ATOM   1827  CA  LEU A 121     -14.812 -10.827   4.774  1.00  0.00           C  
ATOM   1828  C   LEU A 121     -15.698 -10.001   3.858  1.00  0.00           C  
ATOM   1829  O   LEU A 121     -16.853 -10.333   3.638  1.00  0.00           O  
ATOM   1830  CB  LEU A 121     -14.956 -10.329   6.217  1.00  0.00           C  
ATOM   1831  CG  LEU A 121     -14.805 -11.397   7.308  1.00  0.00           C  
ATOM   1832  CD1 LEU A 121     -16.066 -12.248   7.364  1.00  0.00           C  
ATOM   1833  CD2 LEU A 121     -13.581 -12.252   7.016  1.00  0.00           C  
ATOM   1834  H   LEU A 121     -12.775 -10.153   4.838  1.00  0.00           H  
ATOM   1835  HA  LEU A 121     -15.132 -11.869   4.752  1.00  0.00           H  
ATOM   1836 1HB  LEU A 121     -14.203  -9.563   6.397  1.00  0.00           H  
ATOM   1837 2HB  LEU A 121     -15.941  -9.876   6.332  1.00  0.00           H  
ATOM   1838  HG  LEU A 121     -14.686 -10.913   8.278  1.00  0.00           H  
ATOM   1839 1HD1 LEU A 121     -15.958 -13.007   8.140  1.00  0.00           H  
ATOM   1840 2HD1 LEU A 121     -16.923 -11.614   7.594  1.00  0.00           H  
ATOM   1841 3HD1 LEU A 121     -16.221 -12.733   6.402  1.00  0.00           H  
ATOM   1842 1HD2 LEU A 121     -13.473 -13.011   7.791  1.00  0.00           H  
ATOM   1843 2HD2 LEU A 121     -13.700 -12.738   6.047  1.00  0.00           H  
ATOM   1844 3HD2 LEU A 121     -12.692 -11.621   6.998  1.00  0.00           H  
ATOM   1845  N   GLY A 122     -15.195  -8.814   3.163  1.00  0.00           N  
ATOM   1846  CA  GLY A 122     -15.929  -7.920   2.305  1.00  0.00           C  
ATOM   1847  C   GLY A 122     -16.670  -6.865   3.090  1.00  0.00           C  
ATOM   1848  O   GLY A 122     -17.658  -6.323   2.605  1.00  0.00           O  
ATOM   1849  H   GLY A 122     -14.216  -8.635   3.339  1.00  0.00           H  
ATOM   1850 1HA  GLY A 122     -15.242  -7.436   1.612  1.00  0.00           H  
ATOM   1851 2HA  GLY A 122     -16.639  -8.491   1.708  1.00  0.00           H  
ATOM   1852  N   THR A 123     -16.153  -6.393   4.257  1.00  0.00           N  
ATOM   1853  CA  THR A 123     -16.708  -5.438   5.209  1.00  0.00           C  
ATOM   1854  C   THR A 123     -15.743  -4.272   5.373  1.00  0.00           C  
ATOM   1855  O   THR A 123     -14.648  -4.281   4.801  1.00  0.00           O  
ATOM   1856  CB  THR A 123     -16.985  -6.093   6.576  1.00  0.00           C  
ATOM   1857  OG1 THR A 123     -15.741  -6.407   7.216  1.00  0.00           O  
ATOM   1858  CG2 THR A 123     -17.798  -7.366   6.402  1.00  0.00           C  
ATOM   1859  H   THR A 123     -15.231  -6.776   4.424  1.00  0.00           H  
ATOM   1860  HA  THR A 123     -17.677  -5.104   4.837  1.00  0.00           H  
ATOM   1861  HB  THR A 123     -17.536  -5.397   7.206  1.00  0.00           H  
ATOM   1862  HG1 THR A 123     -15.334  -5.599   7.537  1.00  0.00           H  
ATOM   1863 1HG2 THR A 123     -17.984  -7.815   7.378  1.00  0.00           H  
ATOM   1864 2HG2 THR A 123     -18.749  -7.128   5.925  1.00  0.00           H  
ATOM   1865 3HG2 THR A 123     -17.246  -8.069   5.780  1.00  0.00           H  
ATOM   1866  N   THR A 124     -16.122  -3.277   6.165  1.00  0.00           N  
ATOM   1867  CA  THR A 124     -15.203  -2.183   6.430  1.00  0.00           C  
ATOM   1868  C   THR A 124     -14.223  -2.649   7.495  1.00  0.00           C  
ATOM   1869  O   THR A 124     -14.423  -3.697   8.125  1.00  0.00           O  
ATOM   1870  CB  THR A 124     -15.935  -0.910   6.891  1.00  0.00           C  
ATOM   1871  OG1 THR A 124     -16.521  -1.132   8.181  1.00  0.00           O  
ATOM   1872  CG2 THR A 124     -17.029  -0.536   5.902  1.00  0.00           C  
ATOM   1873  H   THR A 124     -17.041  -3.262   6.586  1.00  0.00           H  
ATOM   1874  HA  THR A 124     -14.740  -1.884   5.489  1.00  0.00           H  
ATOM   1875  HB  THR A 124     -15.225  -0.087   6.965  1.00  0.00           H  
ATOM   1876  HG1 THR A 124     -16.784  -0.291   8.561  1.00  0.00           H  
ATOM   1877 1HG2 THR A 124     -17.536   0.366   6.244  1.00  0.00           H  
ATOM   1878 2HG2 THR A 124     -16.587  -0.354   4.922  1.00  0.00           H  
ATOM   1879 3HG2 THR A 124     -17.749  -1.350   5.830  1.00  0.00           H  
ATOM   1880  N   VAL A 125     -13.176  -1.861   7.718  1.00  0.00           N  
ATOM   1881  CA  VAL A 125     -12.190  -2.201   8.727  1.00  0.00           C  
ATOM   1882  C   VAL A 125     -12.844  -2.155  10.098  1.00  0.00           C  
ATOM   1883  O   VAL A 125     -12.658  -3.068  10.911  1.00  0.00           O  
ATOM   1884  CB  VAL A 125     -11.000  -1.224   8.680  1.00  0.00           C  
ATOM   1885  CG1 VAL A 125     -10.062  -1.472   9.853  1.00  0.00           C  
ATOM   1886  CG2 VAL A 125     -10.261  -1.371   7.359  1.00  0.00           C  
ATOM   1887  H   VAL A 125     -13.061  -1.014   7.182  1.00  0.00           H  
ATOM   1888  HA  VAL A 125     -11.841  -3.216   8.542  1.00  0.00           H  
ATOM   1889  HB  VAL A 125     -11.374  -0.205   8.778  1.00  0.00           H  
ATOM   1890 1HG1 VAL A 125      -9.227  -0.773   9.804  1.00  0.00           H  
ATOM   1891 2HG1 VAL A 125     -10.602  -1.326  10.788  1.00  0.00           H  
ATOM   1892 3HG1 VAL A 125      -9.683  -2.492   9.806  1.00  0.00           H  
ATOM   1893 1HG2 VAL A 125      -9.422  -0.677   7.332  1.00  0.00           H  
ATOM   1894 2HG2 VAL A 125      -9.892  -2.392   7.259  1.00  0.00           H  
ATOM   1895 3HG2 VAL A 125     -10.941  -1.149   6.536  1.00  0.00           H  
ATOM   1896  N   GLU A 126     -13.647  -1.116  10.335  1.00  0.00           N  
ATOM   1897  CA  GLU A 126     -14.334  -0.947  11.617  1.00  0.00           C  
ATOM   1898  C   GLU A 126     -15.304  -2.087  11.895  1.00  0.00           C  
ATOM   1899  O   GLU A 126     -15.465  -2.511  13.032  1.00  0.00           O  
ATOM   1900  CB  GLU A 126     -15.087   0.385  11.645  1.00  0.00           C  
ATOM   1901  CG  GLU A 126     -15.787   0.684  12.963  1.00  0.00           C  
ATOM   1902  CD  GLU A 126     -14.829   0.862  14.107  1.00  0.00           C  
ATOM   1903  OE1 GLU A 126     -13.673   1.102  13.857  1.00  0.00           O  
ATOM   1904  OE2 GLU A 126     -15.255   0.758  15.234  1.00  0.00           O  
ATOM   1905  H   GLU A 126     -13.783  -0.430   9.609  1.00  0.00           H  
ATOM   1906  HA  GLU A 126     -13.589  -0.959  12.413  1.00  0.00           H  
ATOM   1907 1HB  GLU A 126     -14.392   1.200  11.444  1.00  0.00           H  
ATOM   1908 2HB  GLU A 126     -15.839   0.394  10.856  1.00  0.00           H  
ATOM   1909 1HG  GLU A 126     -16.376   1.594  12.851  1.00  0.00           H  
ATOM   1910 2HG  GLU A 126     -16.471  -0.132  13.191  1.00  0.00           H  
ATOM   1911  N   GLU A 127     -16.096  -2.646  10.805  1.00  0.00           N  
ATOM   1912  CA  GLU A 127     -17.029  -3.758  10.960  1.00  0.00           C  
ATOM   1913  C   GLU A 127     -16.265  -5.031  11.312  1.00  0.00           C  
ATOM   1914  O   GLU A 127     -16.702  -5.800  12.163  1.00  0.00           O  
ATOM   1915  CB  GLU A 127     -17.839  -3.966   9.678  1.00  0.00           C  
ATOM   1916  CG  GLU A 127     -18.906  -2.908   9.430  1.00  0.00           C  
ATOM   1917  CD  GLU A 127     -19.571  -3.051   8.089  1.00  0.00           C  
ATOM   1918  OE1 GLU A 127     -18.882  -3.298   7.129  1.00  0.00           O  
ATOM   1919  OE2 GLU A 127     -20.769  -2.913   8.025  1.00  0.00           O  
ATOM   1920  H   GLU A 127     -16.018  -2.189   9.908  1.00  0.00           H  
ATOM   1921  HA  GLU A 127     -17.715  -3.522  11.772  1.00  0.00           H  
ATOM   1922 1HB  GLU A 127     -17.167  -3.970   8.819  1.00  0.00           H  
ATOM   1923 2HB  GLU A 127     -18.333  -4.937   9.713  1.00  0.00           H  
ATOM   1924 1HG  GLU A 127     -19.664  -2.984  10.209  1.00  0.00           H  
ATOM   1925 2HG  GLU A 127     -18.450  -1.921   9.500  1.00  0.00           H  
ATOM   1926  N   ALA A 128     -15.118  -5.244  10.670  1.00  0.00           N  
ATOM   1927  CA  ALA A 128     -14.325  -6.437  10.937  1.00  0.00           C  
ATOM   1928  C   ALA A 128     -13.866  -6.490  12.405  1.00  0.00           C  
ATOM   1929  O   ALA A 128     -13.890  -7.552  13.043  1.00  0.00           O  
ATOM   1930  CB  ALA A 128     -13.137  -6.527   9.967  1.00  0.00           C  
ATOM   1931  H   ALA A 128     -14.787  -4.577   9.988  1.00  0.00           H  
ATOM   1932  HA  ALA A 128     -14.965  -7.308  10.792  1.00  0.00           H  
ATOM   1933 1HB  ALA A 128     -12.558  -7.426  10.184  1.00  0.00           H  
ATOM   1934 2HB  ALA A 128     -13.506  -6.575   8.941  1.00  0.00           H  
ATOM   1935 3HB  ALA A 128     -12.503  -5.651  10.084  1.00  0.00           H  
ATOM   1936  N   VAL A 129     -13.449  -5.336  12.923  1.00  0.00           N  
ATOM   1937  CA  VAL A 129     -12.976  -5.200  14.298  1.00  0.00           C  
ATOM   1938  C   VAL A 129     -14.129  -5.390  15.274  1.00  0.00           C  
ATOM   1939  O   VAL A 129     -14.013  -6.130  16.241  1.00  0.00           O  
ATOM   1940  CB  VAL A 129     -12.338  -3.816  14.514  1.00  0.00           C  
ATOM   1941  CG1 VAL A 129     -12.050  -3.588  15.991  1.00  0.00           C  
ATOM   1942  CG2 VAL A 129     -11.064  -3.697  13.692  1.00  0.00           C  
ATOM   1943  H   VAL A 129     -13.466  -4.521  12.327  1.00  0.00           H  
ATOM   1944  HA  VAL A 129     -12.220  -5.964  14.480  1.00  0.00           H  
ATOM   1945  HB  VAL A 129     -13.045  -3.047  14.203  1.00  0.00           H  
ATOM   1946 1HG1 VAL A 129     -11.599  -2.604  16.127  1.00  0.00           H  
ATOM   1947 2HG1 VAL A 129     -12.980  -3.641  16.556  1.00  0.00           H  
ATOM   1948 3HG1 VAL A 129     -11.362  -4.353  16.350  1.00  0.00           H  
ATOM   1949 1HG2 VAL A 129     -10.619  -2.715  13.851  1.00  0.00           H  
ATOM   1950 2HG2 VAL A 129     -10.360  -4.469  13.999  1.00  0.00           H  
ATOM   1951 3HG2 VAL A 129     -11.301  -3.822  12.635  1.00  0.00           H  
ATOM   1952  N   GLN A 130     -15.253  -4.723  15.003  1.00  0.00           N  
ATOM   1953  CA  GLN A 130     -16.452  -4.847  15.837  1.00  0.00           C  
ATOM   1954  C   GLN A 130     -17.028  -6.270  15.894  1.00  0.00           C  
ATOM   1955  O   GLN A 130     -17.450  -6.737  16.952  1.00  0.00           O  
ATOM   1956  CB  GLN A 130     -17.530  -3.883  15.334  1.00  0.00           C  
ATOM   1957  CG  GLN A 130     -17.220  -2.417  15.582  1.00  0.00           C  
ATOM   1958  CD  GLN A 130     -18.270  -1.495  14.992  1.00  0.00           C  
ATOM   1959  OE1 GLN A 130     -19.246  -1.949  14.388  1.00  0.00           O  
ATOM   1960  NE2 GLN A 130     -18.076  -0.193  15.163  1.00  0.00           N  
ATOM   1961  H   GLN A 130     -15.275  -4.114  14.197  1.00  0.00           H  
ATOM   1962  HA  GLN A 130     -16.191  -4.575  16.860  1.00  0.00           H  
ATOM   1963 1HB  GLN A 130     -17.669  -4.021  14.261  1.00  0.00           H  
ATOM   1964 2HB  GLN A 130     -18.479  -4.113  15.819  1.00  0.00           H  
ATOM   1965 1HG  GLN A 130     -17.176  -2.243  16.657  1.00  0.00           H  
ATOM   1966 2HG  GLN A 130     -16.259  -2.178  15.126  1.00  0.00           H  
ATOM   1967 1HE2 GLN A 130     -18.735   0.465  14.796  1.00  0.00           H  
ATOM   1968 2HE2 GLN A 130     -17.270   0.133  15.659  1.00  0.00           H  
ATOM   1969  N   GLU A 131     -17.055  -6.978  14.766  1.00  0.00           N  
ATOM   1970  CA  GLU A 131     -17.542  -8.358  14.775  1.00  0.00           C  
ATOM   1971  C   GLU A 131     -16.576  -9.254  15.560  1.00  0.00           C  
ATOM   1972  O   GLU A 131     -17.000 -10.125  16.320  1.00  0.00           O  
ATOM   1973  CB  GLU A 131     -17.705  -8.882  13.346  1.00  0.00           C  
ATOM   1974  CG  GLU A 131     -18.833  -8.227  12.561  1.00  0.00           C  
ATOM   1975  CD  GLU A 131     -20.172  -8.372  13.230  1.00  0.00           C  
ATOM   1976  OE1 GLU A 131     -20.592  -9.484  13.440  1.00  0.00           O  
ATOM   1977  OE2 GLU A 131     -20.774  -7.368  13.531  1.00  0.00           O  
ATOM   1978  H   GLU A 131     -16.741  -6.573  13.896  1.00  0.00           H  
ATOM   1979  HA  GLU A 131     -18.515  -8.378  15.268  1.00  0.00           H  
ATOM   1980 1HB  GLU A 131     -16.778  -8.726  12.794  1.00  0.00           H  
ATOM   1981 2HB  GLU A 131     -17.894  -9.955  13.371  1.00  0.00           H  
ATOM   1982 1HG  GLU A 131     -18.611  -7.166  12.444  1.00  0.00           H  
ATOM   1983 2HG  GLU A 131     -18.877  -8.673  11.569  1.00  0.00           H  
ATOM   1984  N   ALA A 132     -15.282  -9.028  15.366  1.00  0.00           N  
ATOM   1985  CA  ALA A 132     -14.262  -9.764  16.105  1.00  0.00           C  
ATOM   1986  C   ALA A 132     -14.367  -9.470  17.603  1.00  0.00           C  
ATOM   1987  O   ALA A 132     -14.182 -10.367  18.418  1.00  0.00           O  
ATOM   1988  CB  ALA A 132     -12.882  -9.441  15.573  1.00  0.00           C  
ATOM   1989  H   ALA A 132     -14.996  -8.333  14.691  1.00  0.00           H  
ATOM   1990  HA  ALA A 132     -14.449 -10.828  15.973  1.00  0.00           H  
ATOM   1991 1HB  ALA A 132     -12.135 -10.000  16.139  1.00  0.00           H  
ATOM   1992 2HB  ALA A 132     -12.823  -9.719  14.521  1.00  0.00           H  
ATOM   1993 3HB  ALA A 132     -12.692  -8.375  15.679  1.00  0.00           H  
ATOM   1994  N   LEU A 133     -14.650  -8.060  18.123  1.00  0.00           N  
ATOM   1995  CA  LEU A 133     -14.859  -7.754  19.547  1.00  0.00           C  
ATOM   1996  C   LEU A 133     -16.110  -8.429  20.156  1.00  0.00           C  
ATOM   1997  O   LEU A 133     -16.134  -8.723  21.351  1.00  0.00           O  
ATOM   1998  CB  LEU A 133     -14.967  -6.235  19.730  1.00  0.00           C  
ATOM   1999  CG  LEU A 133     -13.684  -5.440  19.460  1.00  0.00           C  
ATOM   2000  CD1 LEU A 133     -14.004  -3.951  19.436  1.00  0.00           C  
ATOM   2001  CD2 LEU A 133     -12.653  -5.760  20.532  1.00  0.00           C  
ATOM   2002  H   LEU A 133     -14.708  -7.313  17.445  1.00  0.00           H  
ATOM   2003  HA  LEU A 133     -14.025  -8.166  20.114  1.00  0.00           H  
ATOM   2004 1HB  LEU A 133     -15.738  -5.858  19.057  1.00  0.00           H  
ATOM   2005 2HB  LEU A 133     -15.277  -6.029  20.754  1.00  0.00           H  
ATOM   2006  HG  LEU A 133     -13.286  -5.711  18.481  1.00  0.00           H  
ATOM   2007 1HD1 LEU A 133     -13.092  -3.386  19.245  1.00  0.00           H  
ATOM   2008 2HD1 LEU A 133     -14.729  -3.748  18.648  1.00  0.00           H  
ATOM   2009 3HD1 LEU A 133     -14.419  -3.653  20.398  1.00  0.00           H  
ATOM   2010 1HD2 LEU A 133     -11.741  -5.195  20.340  1.00  0.00           H  
ATOM   2011 2HD2 LEU A 133     -13.050  -5.488  21.511  1.00  0.00           H  
ATOM   2012 3HD2 LEU A 133     -12.430  -6.828  20.515  1.00  0.00           H  
ATOM   2013  N   GLN A 134     -17.295  -8.642  19.337  1.00  0.00           N  
ATOM   2014  CA  GLN A 134     -18.491  -9.400  19.716  1.00  0.00           C  
ATOM   2015  C   GLN A 134     -18.171 -10.889  19.874  1.00  0.00           C  
ATOM   2016  O   GLN A 134     -18.591 -11.525  20.841  1.00  0.00           O  
ATOM   2017  CB  GLN A 134     -19.599  -9.210  18.677  1.00  0.00           C  
ATOM   2018  CG  GLN A 134     -20.194  -7.813  18.650  1.00  0.00           C  
ATOM   2019  CD  GLN A 134     -21.223  -7.643  17.548  1.00  0.00           C  
ATOM   2020  OE1 GLN A 134     -21.913  -8.595  17.172  1.00  0.00           O  
ATOM   2021  NE2 GLN A 134     -21.333  -6.428  17.024  1.00  0.00           N  
ATOM   2022  H   GLN A 134     -17.254  -8.211  18.424  1.00  0.00           H  
ATOM   2023  HA  GLN A 134     -18.847  -9.027  20.676  1.00  0.00           H  
ATOM   2024 1HB  GLN A 134     -19.207  -9.428  17.683  1.00  0.00           H  
ATOM   2025 2HB  GLN A 134     -20.406  -9.916  18.873  1.00  0.00           H  
ATOM   2026 1HG  GLN A 134     -20.681  -7.618  19.605  1.00  0.00           H  
ATOM   2027 2HG  GLN A 134     -19.394  -7.091  18.484  1.00  0.00           H  
ATOM   2028 1HE2 GLN A 134     -21.995  -6.255  16.293  1.00  0.00           H  
ATOM   2029 2HE2 GLN A 134     -20.754  -5.684  17.359  1.00  0.00           H  
ATOM   2030  N   LEU A 135     -17.429 -11.435  18.922  1.00  0.00           N  
ATOM   2031  CA  LEU A 135     -17.008 -12.823  19.010  1.00  0.00           C  
ATOM   2032  C   LEU A 135     -16.080 -13.006  20.209  1.00  0.00           C  
ATOM   2033  O   LEU A 135     -16.226 -13.962  20.972  1.00  0.00           O  
ATOM   2034  CB  LEU A 135     -16.296 -13.250  17.721  1.00  0.00           C  
ATOM   2035  CG  LEU A 135     -17.205 -13.483  16.506  1.00  0.00           C  
ATOM   2036  CD1 LEU A 135     -16.356 -13.553  15.244  1.00  0.00           C  
ATOM   2037  CD2 LEU A 135     -17.997 -14.765  16.704  1.00  0.00           C  
ATOM   2038  H   LEU A 135     -17.148 -10.886  18.122  1.00  0.00           H  
ATOM   2039  HA  LEU A 135     -17.892 -13.444  19.140  1.00  0.00           H  
ATOM   2040 1HB  LEU A 135     -15.573 -12.482  17.450  1.00  0.00           H  
ATOM   2041 2HB  LEU A 135     -15.755 -14.177  17.913  1.00  0.00           H  
ATOM   2042  HG  LEU A 135     -17.891 -12.644  16.399  1.00  0.00           H  
ATOM   2043 1HD1 LEU A 135     -17.001 -13.720  14.380  1.00  0.00           H  
ATOM   2044 2HD1 LEU A 135     -15.814 -12.616  15.117  1.00  0.00           H  
ATOM   2045 3HD1 LEU A 135     -15.645 -14.374  15.329  1.00  0.00           H  
ATOM   2046 1HD2 LEU A 135     -18.644 -14.931  15.842  1.00  0.00           H  
ATOM   2047 2HD2 LEU A 135     -17.311 -15.605  16.810  1.00  0.00           H  
ATOM   2048 3HD2 LEU A 135     -18.607 -14.680  17.604  1.00  0.00           H  
ATOM   2049  N   LYS A 136     -15.134 -12.077  20.364  1.00  0.00           N  
ATOM   2050  CA  LYS A 136     -14.167 -12.084  21.464  1.00  0.00           C  
ATOM   2051  C   LYS A 136     -14.853 -12.220  22.809  1.00  0.00           C  
ATOM   2052  O   LYS A 136     -14.521 -13.093  23.613  1.00  0.00           O  
ATOM   2053  CB  LYS A 136     -13.319 -10.811  21.443  1.00  0.00           C  
ATOM   2054  CG  LYS A 136     -12.197 -10.785  22.472  1.00  0.00           C  
ATOM   2055  CD  LYS A 136     -11.474  -9.446  22.468  1.00  0.00           C  
ATOM   2056  CE  LYS A 136     -10.336  -9.428  23.477  1.00  0.00           C  
ATOM   2057  NZ  LYS A 136     -10.834  -9.419  24.879  1.00  0.00           N  
ATOM   2058  H   LYS A 136     -15.095 -11.335  19.678  1.00  0.00           H  
ATOM   2059  HA  LYS A 136     -13.483 -12.920  21.318  1.00  0.00           H  
ATOM   2060 1HB  LYS A 136     -12.871 -10.689  20.456  1.00  0.00           H  
ATOM   2061 2HB  LYS A 136     -13.957  -9.945  21.621  1.00  0.00           H  
ATOM   2062 1HG  LYS A 136     -12.611 -10.962  23.466  1.00  0.00           H  
ATOM   2063 2HG  LYS A 136     -11.481 -11.575  22.250  1.00  0.00           H  
ATOM   2064 1HD  LYS A 136     -11.071  -9.254  21.473  1.00  0.00           H  
ATOM   2065 2HD  LYS A 136     -12.178  -8.652  22.715  1.00  0.00           H  
ATOM   2066 1HE  LYS A 136      -9.709 -10.307  23.334  1.00  0.00           H  
ATOM   2067 2HE  LYS A 136      -9.721  -8.542  23.317  1.00  0.00           H  
ATOM   2068 1HZ  LYS A 136     -10.050  -9.406  25.515  1.00  0.00           H  
ATOM   2069 2HZ  LYS A 136     -11.403  -8.597  25.029  1.00  0.00           H  
ATOM   2070 3HZ  LYS A 136     -11.389 -10.245  25.045  1.00  0.00           H  
ATOM   2071  N   THR A 137     -15.810 -11.336  23.050  1.00  0.00           N  
ATOM   2072  CA  THR A 137     -16.537 -11.307  24.310  1.00  0.00           C  
ATOM   2073  C   THR A 137     -17.389 -12.553  24.529  1.00  0.00           C  
ATOM   2074  O   THR A 137     -17.348 -13.150  25.603  1.00  0.00           O  
ATOM   2075  CB  THR A 137     -17.433 -10.057  24.389  1.00  0.00           C  
ATOM   2076  OG1 THR A 137     -16.620  -8.878  24.325  1.00  0.00           O  
ATOM   2077  CG2 THR A 137     -18.227 -10.051  25.686  1.00  0.00           C  
ATOM   2078  H   THR A 137     -16.040 -10.663  22.335  1.00  0.00           H  
ATOM   2079  HA  THR A 137     -15.815 -11.255  25.126  1.00  0.00           H  
ATOM   2080  HB  THR A 137     -18.125 -10.052  23.546  1.00  0.00           H  
ATOM   2081  HG1 THR A 137     -16.133  -8.871  23.497  1.00  0.00           H  
ATOM   2082 1HG2 THR A 137     -18.855  -9.161  25.724  1.00  0.00           H  
ATOM   2083 2HG2 THR A 137     -18.855 -10.941  25.733  1.00  0.00           H  
ATOM   2084 3HG2 THR A 137     -17.541 -10.047  26.532  1.00  0.00           H  
ATOM   2085  N   LYS A 138     -18.144 -12.948  23.508  1.00  0.00           N  
ATOM   2086  CA  LYS A 138     -19.041 -14.097  23.615  1.00  0.00           C  
ATOM   2087  C   LYS A 138     -18.307 -15.444  23.723  1.00  0.00           C  
ATOM   2088  O   LYS A 138     -18.743 -16.330  24.463  1.00  0.00           O  
ATOM   2089  CB  LYS A 138     -19.989 -14.122  22.415  1.00  0.00           C  
ATOM   2090  CG  LYS A 138     -21.028 -13.008  22.410  1.00  0.00           C  
ATOM   2091  CD  LYS A 138     -21.921 -13.091  21.182  1.00  0.00           C  
ATOM   2092  CE  LYS A 138     -22.956 -11.975  21.173  1.00  0.00           C  
ATOM   2093  NZ  LYS A 138     -23.812 -12.020  19.956  1.00  0.00           N  
ATOM   2094  H   LYS A 138     -18.098 -12.441  22.637  1.00  0.00           H  
ATOM   2095  HA  LYS A 138     -19.603 -14.012  24.545  1.00  0.00           H  
ATOM   2096 1HB  LYS A 138     -19.412 -14.045  21.493  1.00  0.00           H  
ATOM   2097 2HB  LYS A 138     -20.520 -15.074  22.390  1.00  0.00           H  
ATOM   2098 1HG  LYS A 138     -21.646 -13.084  23.305  1.00  0.00           H  
ATOM   2099 2HG  LYS A 138     -20.525 -12.042  22.419  1.00  0.00           H  
ATOM   2100 1HD  LYS A 138     -21.310 -13.017  20.281  1.00  0.00           H  
ATOM   2101 2HD  LYS A 138     -22.437 -14.051  21.172  1.00  0.00           H  
ATOM   2102 1HE  LYS A 138     -23.591 -12.061  22.053  1.00  0.00           H  
ATOM   2103 2HE  LYS A 138     -22.450 -11.010  21.210  1.00  0.00           H  
ATOM   2104 1HZ  LYS A 138     -24.483 -11.265  19.988  1.00  0.00           H  
ATOM   2105 2HZ  LYS A 138     -23.234 -11.922  19.133  1.00  0.00           H  
ATOM   2106 3HZ  LYS A 138     -24.301 -12.903  19.921  1.00  0.00           H  
ATOM   2107  N   LEU A 139     -17.206 -15.603  22.991  1.00  0.00           N  
ATOM   2108  CA  LEU A 139     -16.459 -16.864  23.016  1.00  0.00           C  
ATOM   2109  C   LEU A 139     -15.558 -17.013  24.228  1.00  0.00           C  
ATOM   2110  O   LEU A 139     -15.294 -18.134  24.664  1.00  0.00           O  
ATOM   2111  CB  LEU A 139     -15.608 -16.987  21.746  1.00  0.00           C  
ATOM   2112  CG  LEU A 139     -16.295 -17.657  20.549  1.00  0.00           C  
ATOM   2113  CD1 LEU A 139     -16.445 -19.148  20.817  1.00  0.00           C  
ATOM   2114  CD2 LEU A 139     -17.649 -17.006  20.311  1.00  0.00           C  
ATOM   2115  H   LEU A 139     -16.876 -14.846  22.407  1.00  0.00           H  
ATOM   2116  HA  LEU A 139     -17.172 -17.687  23.044  1.00  0.00           H  
ATOM   2117 1HB  LEU A 139     -15.300 -15.991  21.436  1.00  0.00           H  
ATOM   2118 2HB  LEU A 139     -14.715 -17.566  21.982  1.00  0.00           H  
ATOM   2119  HG  LEU A 139     -15.674 -17.539  19.660  1.00  0.00           H  
ATOM   2120 1HD1 LEU A 139     -16.932 -19.624  19.966  1.00  0.00           H  
ATOM   2121 2HD1 LEU A 139     -15.460 -19.593  20.964  1.00  0.00           H  
ATOM   2122 3HD1 LEU A 139     -17.048 -19.299  21.711  1.00  0.00           H  
ATOM   2123 1HD2 LEU A 139     -18.137 -17.481  19.459  1.00  0.00           H  
ATOM   2124 2HD2 LEU A 139     -18.271 -17.125  21.197  1.00  0.00           H  
ATOM   2125 3HD2 LEU A 139     -17.511 -15.944  20.104  1.00  0.00           H  
ATOM   2126  N   GLY A 140     -15.061 -15.895  24.756  1.00  0.00           N  
ATOM   2127  CA  GLY A 140     -14.045 -15.939  25.797  1.00  0.00           C  
ATOM   2128  C   GLY A 140     -12.617 -16.122  25.282  1.00  0.00           C  
ATOM   2129  O   GLY A 140     -11.814 -16.832  25.900  1.00  0.00           O  
ATOM   2130  H   GLY A 140     -15.392 -14.998  24.431  1.00  0.00           H  
ATOM   2131 1HA  GLY A 140     -14.078 -15.018  26.378  1.00  0.00           H  
ATOM   2132 2HA  GLY A 140     -14.264 -16.759  26.482  1.00  0.00           H  
ATOM   2133  N   VAL A 141     -12.298 -15.491  24.149  1.00  0.00           N  
ATOM   2134  CA  VAL A 141     -11.016 -15.710  23.470  1.00  0.00           C  
ATOM   2135  C   VAL A 141     -10.301 -14.388  23.212  1.00  0.00           C  
ATOM   2136  O   VAL A 141     -10.846 -13.325  23.490  1.00  0.00           O  
ATOM   2137  CB  VAL A 141     -11.233 -16.440  22.131  1.00  0.00           C  
ATOM   2138  CG1 VAL A 141     -11.850 -17.811  22.366  1.00  0.00           C  
ATOM   2139  CG2 VAL A 141     -12.117 -15.600  21.221  1.00  0.00           C  
ATOM   2140  H   VAL A 141     -12.961 -14.842  23.750  1.00  0.00           H  
ATOM   2141  HA  VAL A 141     -10.394 -16.342  24.102  1.00  0.00           H  
ATOM   2142  HB  VAL A 141     -10.267 -16.600  21.654  1.00  0.00           H  
ATOM   2143 1HG1 VAL A 141     -11.996 -18.313  21.410  1.00  0.00           H  
ATOM   2144 2HG1 VAL A 141     -11.184 -18.407  22.990  1.00  0.00           H  
ATOM   2145 3HG1 VAL A 141     -12.811 -17.697  22.866  1.00  0.00           H  
ATOM   2146 1HG2 VAL A 141     -12.266 -16.122  20.277  1.00  0.00           H  
ATOM   2147 2HG2 VAL A 141     -13.082 -15.436  21.702  1.00  0.00           H  
ATOM   2148 3HG2 VAL A 141     -11.637 -14.640  21.033  1.00  0.00           H  
ATOM   2149  N   SER A 142      -9.012 -14.382  22.658  1.00  0.00           N  
ATOM   2150  CA  SER A 142      -8.290 -13.176  22.262  1.00  0.00           C  
ATOM   2151  C   SER A 142      -8.859 -12.575  20.977  1.00  0.00           C  
ATOM   2152  O   SER A 142      -9.638 -13.216  20.272  1.00  0.00           O  
ATOM   2153  CB  SER A 142      -6.819 -13.492  22.072  1.00  0.00           C  
ATOM   2154  OG  SER A 142      -6.623 -14.322  20.960  1.00  0.00           O  
ATOM   2155  H   SER A 142      -8.593 -15.285  22.488  1.00  0.00           H  
ATOM   2156  HA  SER A 142      -8.408 -12.436  23.053  1.00  0.00           H  
ATOM   2157 1HB  SER A 142      -6.262 -12.565  21.941  1.00  0.00           H  
ATOM   2158 2HB  SER A 142      -6.434 -13.981  22.966  1.00  0.00           H  
ATOM   2159  HG  SER A 142      -6.778 -15.218  21.268  1.00  0.00           H  
ATOM   2160  N   LEU A 143      -8.455 -11.207  20.593  1.00  0.00           N  
ATOM   2161  CA  LEU A 143      -8.914 -10.585  19.353  1.00  0.00           C  
ATOM   2162  C   LEU A 143      -8.380 -11.364  18.149  1.00  0.00           C  
ATOM   2163  O   LEU A 143      -9.046 -11.465  17.119  1.00  0.00           O  
ATOM   2164  CB  LEU A 143      -8.453  -9.124  19.281  1.00  0.00           C  
ATOM   2165  CG  LEU A 143      -8.955  -8.326  18.071  1.00  0.00           C  
ATOM   2166  CD1 LEU A 143     -10.477  -8.280  18.089  1.00  0.00           C  
ATOM   2167  CD2 LEU A 143      -8.365  -6.924  18.107  1.00  0.00           C  
ATOM   2168  H   LEU A 143      -7.839 -10.692  21.203  1.00  0.00           H  
ATOM   2169  HA  LEU A 143     -10.004 -10.611  19.336  1.00  0.00           H  
ATOM   2170 1HB  LEU A 143      -8.789  -8.609  20.180  1.00  0.00           H  
ATOM   2171 2HB  LEU A 143      -7.363  -9.104  19.262  1.00  0.00           H  
ATOM   2172  HG  LEU A 143      -8.647  -8.826  17.152  1.00  0.00           H  
ATOM   2173 1HD1 LEU A 143     -10.834  -7.714  17.229  1.00  0.00           H  
ATOM   2174 2HD1 LEU A 143     -10.872  -9.295  18.043  1.00  0.00           H  
ATOM   2175 3HD1 LEU A 143     -10.816  -7.800  19.006  1.00  0.00           H  
ATOM   2176 1HD2 LEU A 143      -8.722  -6.357  17.246  1.00  0.00           H  
ATOM   2177 2HD2 LEU A 143      -8.674  -6.423  19.025  1.00  0.00           H  
ATOM   2178 3HD2 LEU A 143      -7.278  -6.986  18.075  1.00  0.00           H  
ATOM   2179  N   ILE A 144      -7.172 -11.905  18.304  1.00  0.00           N  
ATOM   2180  CA  ILE A 144      -6.533 -12.684  17.251  1.00  0.00           C  
ATOM   2181  C   ILE A 144      -7.377 -13.902  16.880  1.00  0.00           C  
ATOM   2182  O   ILE A 144      -7.593 -14.183  15.701  1.00  0.00           O  
ATOM   2183  CB  ILE A 144      -5.128 -13.143  17.683  1.00  0.00           C  
ATOM   2184  CG1 ILE A 144      -4.192 -11.939  17.819  1.00  0.00           C  
ATOM   2185  CG2 ILE A 144      -4.568 -14.148  16.689  1.00  0.00           C  
ATOM   2186  CD1 ILE A 144      -3.857 -11.275  16.503  1.00  0.00           C  
ATOM   2187  H   ILE A 144      -6.688 -11.769  19.178  1.00  0.00           H  
ATOM   2188  HA  ILE A 144      -6.442 -12.058  16.363  1.00  0.00           H  
ATOM   2189  HB  ILE A 144      -5.185 -13.610  18.665  1.00  0.00           H  
ATOM   2190 1HG1 ILE A 144      -4.649 -11.195  18.470  1.00  0.00           H  
ATOM   2191 2HG1 ILE A 144      -3.260 -12.254  18.287  1.00  0.00           H  
ATOM   2192 1HG2 ILE A 144      -3.574 -14.461  17.009  1.00  0.00           H  
ATOM   2193 2HG2 ILE A 144      -5.223 -15.016  16.641  1.00  0.00           H  
ATOM   2194 3HG2 ILE A 144      -4.503 -13.687  15.703  1.00  0.00           H  
ATOM   2195 1HD1 ILE A 144      -3.190 -10.431  16.680  1.00  0.00           H  
ATOM   2196 2HD1 ILE A 144      -3.366 -11.994  15.846  1.00  0.00           H  
ATOM   2197 3HD1 ILE A 144      -4.773 -10.919  16.031  1.00  0.00           H  
ATOM   2198  N   GLU A 145      -7.906 -14.689  17.878  1.00  0.00           N  
ATOM   2199  CA  GLU A 145      -8.768 -15.859  17.742  1.00  0.00           C  
ATOM   2200  C   GLU A 145     -10.108 -15.490  17.097  1.00  0.00           C  
ATOM   2201  O   GLU A 145     -10.618 -16.217  16.241  1.00  0.00           O  
ATOM   2202  CB  GLU A 145      -9.005 -16.502  19.110  1.00  0.00           C  
ATOM   2203  CG  GLU A 145      -7.787 -17.203  19.695  1.00  0.00           C  
ATOM   2204  CD  GLU A 145      -7.941 -17.518  21.157  1.00  0.00           C  
ATOM   2205  OE1 GLU A 145      -8.518 -18.532  21.470  1.00  0.00           O  
ATOM   2206  OE2 GLU A 145      -7.480 -16.744  21.964  1.00  0.00           O  
ATOM   2207  H   GLU A 145      -7.598 -14.409  18.799  1.00  0.00           H  
ATOM   2208  HA  GLU A 145      -8.269 -16.573  17.088  1.00  0.00           H  
ATOM   2209 1HB  GLU A 145      -9.327 -15.740  19.820  1.00  0.00           H  
ATOM   2210 2HB  GLU A 145      -9.808 -17.236  19.032  1.00  0.00           H  
ATOM   2211 1HG  GLU A 145      -7.618 -18.131  19.151  1.00  0.00           H  
ATOM   2212 2HG  GLU A 145      -6.915 -16.567  19.556  1.00  0.00           H  
ATOM   2213  N   ALA A 146     -10.664 -14.360  17.521  1.00  0.00           N  
ATOM   2214  CA  ALA A 146     -11.920 -13.843  16.986  1.00  0.00           C  
ATOM   2215  C   ALA A 146     -11.783 -13.431  15.523  1.00  0.00           C  
ATOM   2216  O   ALA A 146     -12.668 -13.692  14.709  1.00  0.00           O  
ATOM   2217  CB  ALA A 146     -12.402 -12.664  17.819  1.00  0.00           C  
ATOM   2218  H   ALA A 146     -10.189 -13.845  18.246  1.00  0.00           H  
ATOM   2219  HA  ALA A 146     -12.662 -14.639  17.037  1.00  0.00           H  
ATOM   2220 1HB  ALA A 146     -13.339 -12.288  17.408  1.00  0.00           H  
ATOM   2221 2HB  ALA A 146     -12.560 -12.986  18.848  1.00  0.00           H  
ATOM   2222 3HB  ALA A 146     -11.654 -11.872  17.798  1.00  0.00           H  
ATOM   2223  N   LEU A 147     -10.671 -12.783  15.186  1.00  0.00           N  
ATOM   2224  CA  LEU A 147     -10.408 -12.434  13.795  1.00  0.00           C  
ATOM   2225  C   LEU A 147     -10.195 -13.690  12.957  1.00  0.00           C  
ATOM   2226  O   LEU A 147     -10.566 -13.736  11.783  1.00  0.00           O  
ATOM   2227  CB  LEU A 147      -9.175 -11.526  13.698  1.00  0.00           C  
ATOM   2228  CG  LEU A 147      -9.362 -10.093  14.212  1.00  0.00           C  
ATOM   2229  CD1 LEU A 147      -8.000  -9.433  14.381  1.00  0.00           C  
ATOM   2230  CD2 LEU A 147     -10.230  -9.313  13.236  1.00  0.00           C  
ATOM   2231  H   LEU A 147      -9.996 -12.525  15.893  1.00  0.00           H  
ATOM   2232  HA  LEU A 147     -11.281 -11.912  13.405  1.00  0.00           H  
ATOM   2233 1HB  LEU A 147      -8.364 -11.979  14.266  1.00  0.00           H  
ATOM   2234 2HB  LEU A 147      -8.869 -11.467  12.653  1.00  0.00           H  
ATOM   2235  HG  LEU A 147      -9.845 -10.117  15.189  1.00  0.00           H  
ATOM   2236 1HD1 LEU A 147      -8.133  -8.414  14.746  1.00  0.00           H  
ATOM   2237 2HD1 LEU A 147      -7.407 -10.000  15.098  1.00  0.00           H  
ATOM   2238 3HD1 LEU A 147      -7.485  -9.409  13.421  1.00  0.00           H  
ATOM   2239 1HD2 LEU A 147     -10.363  -8.294  13.602  1.00  0.00           H  
ATOM   2240 2HD2 LEU A 147      -9.747  -9.287  12.259  1.00  0.00           H  
ATOM   2241 3HD2 LEU A 147     -11.203  -9.797  13.147  1.00  0.00           H  
ATOM   2242  N   HIS A 148      -9.438 -14.902  13.471  1.00  0.00           N  
ATOM   2243  CA  HIS A 148      -9.301 -16.172  12.767  1.00  0.00           C  
ATOM   2244  C   HIS A 148     -10.643 -16.876  12.595  1.00  0.00           C  
ATOM   2245  O   HIS A 148     -10.850 -17.608  11.630  1.00  0.00           O  
ATOM   2246  CB  HIS A 148      -8.330 -17.095  13.511  1.00  0.00           C  
ATOM   2247  CG  HIS A 148      -6.889 -16.781  13.258  1.00  0.00           C  
ATOM   2248  ND1 HIS A 148      -6.233 -15.741  13.884  1.00  0.00           N  
ATOM   2249  CD2 HIS A 148      -5.977 -17.368  12.448  1.00  0.00           C  
ATOM   2250  CE1 HIS A 148      -4.979 -15.703  13.470  1.00  0.00           C  
ATOM   2251  NE2 HIS A 148      -4.798 -16.679  12.598  1.00  0.00           N  
ATOM   2252  H   HIS A 148      -9.055 -14.811  14.400  1.00  0.00           H  
ATOM   2253  HA  HIS A 148      -8.907 -15.968  11.772  1.00  0.00           H  
ATOM   2254 1HB  HIS A 148      -8.512 -17.025  14.584  1.00  0.00           H  
ATOM   2255 2HB  HIS A 148      -8.512 -18.128  13.215  1.00  0.00           H  
ATOM   2256  HD1 HIS A 148      -6.607 -15.154  14.603  1.00  0.00           H  
ATOM   2257  HD2 HIS A 148      -6.030 -18.216  11.765  1.00  0.00           H  
ATOM   2258  HE1 HIS A 148      -4.291 -14.948  13.850  1.00  0.00           H  
ATOM   2259  N   ILE A 149     -11.730 -16.773  13.636  1.00  0.00           N  
ATOM   2260  CA  ILE A 149     -13.091 -17.248  13.438  1.00  0.00           C  
ATOM   2261  C   ILE A 149     -13.806 -16.552  12.256  1.00  0.00           C  
ATOM   2262  O   ILE A 149     -14.512 -17.196  11.479  1.00  0.00           O  
ATOM   2263  CB  ILE A 149     -13.912 -17.047  14.724  1.00  0.00           C  
ATOM   2264  CG1 ILE A 149     -13.423 -17.993  15.824  1.00  0.00           C  
ATOM   2265  CG2 ILE A 149     -15.392 -17.263  14.450  1.00  0.00           C  
ATOM   2266  CD1 ILE A 149     -13.948 -17.654  17.200  1.00  0.00           C  
ATOM   2267  H   ILE A 149     -11.486 -16.330  14.509  1.00  0.00           H  
ATOM   2268  HA  ILE A 149     -13.048 -18.312  13.202  1.00  0.00           H  
ATOM   2269  HB  ILE A 149     -13.765 -16.032  15.095  1.00  0.00           H  
ATOM   2270 1HG1 ILE A 149     -13.722 -19.013  15.585  1.00  0.00           H  
ATOM   2271 2HG1 ILE A 149     -12.333 -17.973  15.862  1.00  0.00           H  
ATOM   2272 1HG2 ILE A 149     -15.957 -17.117  15.371  1.00  0.00           H  
ATOM   2273 2HG2 ILE A 149     -15.732 -16.552  13.700  1.00  0.00           H  
ATOM   2274 3HG2 ILE A 149     -15.549 -18.278  14.086  1.00  0.00           H  
ATOM   2275 1HD1 ILE A 149     -13.558 -18.368  17.925  1.00  0.00           H  
ATOM   2276 2HD1 ILE A 149     -13.629 -16.648  17.474  1.00  0.00           H  
ATOM   2277 3HD1 ILE A 149     -15.036 -17.701  17.195  1.00  0.00           H  
ATOM   2278  N   LEU A 150     -13.693 -15.063  12.066  1.00  0.00           N  
ATOM   2279  CA  LEU A 150     -14.233 -14.384  10.878  1.00  0.00           C  
ATOM   2280  C   LEU A 150     -13.625 -14.933   9.588  1.00  0.00           C  
ATOM   2281  O   LEU A 150     -14.341 -15.233   8.633  1.00  0.00           O  
ATOM   2282  CB  LEU A 150     -13.970 -12.876  10.966  1.00  0.00           C  
ATOM   2283  CG  LEU A 150     -14.849 -12.103  11.957  1.00  0.00           C  
ATOM   2284  CD1 LEU A 150     -14.259 -10.718  12.187  1.00  0.00           C  
ATOM   2285  CD2 LEU A 150     -16.267 -12.011  11.415  1.00  0.00           C  
ATOM   2286  H   LEU A 150     -13.202 -14.520  12.763  1.00  0.00           H  
ATOM   2287  HA  LEU A 150     -15.306 -14.569  10.841  1.00  0.00           H  
ATOM   2288 1HB  LEU A 150     -12.931 -12.720  11.253  1.00  0.00           H  
ATOM   2289 2HB  LEU A 150     -14.122 -12.438   9.979  1.00  0.00           H  
ATOM   2290  HG  LEU A 150     -14.860 -12.623  12.916  1.00  0.00           H  
ATOM   2291 1HD1 LEU A 150     -14.884 -10.169  12.893  1.00  0.00           H  
ATOM   2292 2HD1 LEU A 150     -13.253 -10.814  12.594  1.00  0.00           H  
ATOM   2293 3HD1 LEU A 150     -14.220 -10.178  11.242  1.00  0.00           H  
ATOM   2294 1HD2 LEU A 150     -16.892 -11.463  12.120  1.00  0.00           H  
ATOM   2295 2HD2 LEU A 150     -16.257 -11.489  10.457  1.00  0.00           H  
ATOM   2296 3HD2 LEU A 150     -16.670 -13.014  11.277  1.00  0.00           H  
ATOM   2297  N   LEU A 151     -12.300 -15.070   9.553  1.00  0.00           N  
ATOM   2298  CA  LEU A 151     -11.601 -15.635   8.380  1.00  0.00           C  
ATOM   2299  C   LEU A 151     -11.987 -17.076   8.059  1.00  0.00           C  
ATOM   2300  O   LEU A 151     -12.104 -17.453   6.892  1.00  0.00           O  
ATOM   2301  CB  LEU A 151     -10.085 -15.569   8.601  1.00  0.00           C  
ATOM   2302  CG  LEU A 151      -9.461 -14.170   8.523  1.00  0.00           C  
ATOM   2303  CD1 LEU A 151      -8.040 -14.216   9.067  1.00  0.00           C  
ATOM   2304  CD2 LEU A 151      -9.478 -13.687   7.080  1.00  0.00           C  
ATOM   2305  H   LEU A 151     -11.758 -14.776  10.352  1.00  0.00           H  
ATOM   2306  HA  LEU A 151     -11.871 -15.042   7.505  1.00  0.00           H  
ATOM   2307 1HB  LEU A 151      -9.859 -15.977   9.586  1.00  0.00           H  
ATOM   2308 2HB  LEU A 151      -9.596 -16.192   7.853  1.00  0.00           H  
ATOM   2309  HG  LEU A 151     -10.033 -13.481   9.144  1.00  0.00           H  
ATOM   2310 1HD1 LEU A 151      -7.596 -13.221   9.012  1.00  0.00           H  
ATOM   2311 2HD1 LEU A 151      -8.058 -14.545  10.106  1.00  0.00           H  
ATOM   2312 3HD1 LEU A 151      -7.445 -14.911   8.476  1.00  0.00           H  
ATOM   2313 1HD2 LEU A 151      -9.035 -12.692   7.024  1.00  0.00           H  
ATOM   2314 2HD2 LEU A 151      -8.904 -14.375   6.459  1.00  0.00           H  
ATOM   2315 3HD2 LEU A 151     -10.506 -13.647   6.722  1.00  0.00           H  
ATOM   2316  N   THR A 152     -12.155 -17.995   9.134  1.00  0.00           N  
ATOM   2317  CA  THR A 152     -12.543 -19.392   8.982  1.00  0.00           C  
ATOM   2318  C   THR A 152     -13.898 -19.513   8.302  1.00  0.00           C  
ATOM   2319  O   THR A 152     -14.073 -20.317   7.387  1.00  0.00           O  
ATOM   2320  CB  THR A 152     -12.581 -20.109  10.344  1.00  0.00           C  
ATOM   2321  OG1 THR A 152     -11.276 -20.085  10.937  1.00  0.00           O  
ATOM   2322  CG2 THR A 152     -13.031 -21.552  10.175  1.00  0.00           C  
ATOM   2323  H   THR A 152     -11.958 -17.636  10.057  1.00  0.00           H  
ATOM   2324  HA  THR A 152     -11.805 -19.882   8.348  1.00  0.00           H  
ATOM   2325  HB  THR A 152     -13.276 -19.594  11.007  1.00  0.00           H  
ATOM   2326  HG1 THR A 152     -11.028 -19.177  11.128  1.00  0.00           H  
ATOM   2327 1HG2 THR A 152     -13.052 -22.043  11.147  1.00  0.00           H  
ATOM   2328 2HG2 THR A 152     -14.027 -21.573   9.735  1.00  0.00           H  
ATOM   2329 3HG2 THR A 152     -12.335 -22.075   9.520  1.00  0.00           H  
ATOM   2330  N   ALA A 153     -14.843 -18.707   8.764  1.00  0.00           N  
ATOM   2331  CA  ALA A 153     -16.185 -18.671   8.189  1.00  0.00           C  
ATOM   2332  C   ALA A 153     -16.141 -18.225   6.727  1.00  0.00           C  
ATOM   2333  O   ALA A 153     -16.855 -18.768   5.878  1.00  0.00           O  
ATOM   2334  CB  ALA A 153     -17.076 -17.726   9.003  1.00  0.00           C  
ATOM   2335  H   ALA A 153     -14.624 -18.097   9.540  1.00  0.00           H  
ATOM   2336  HA  ALA A 153     -16.598 -19.679   8.232  1.00  0.00           H  
ATOM   2337 1HB  ALA A 153     -18.076 -17.704   8.569  1.00  0.00           H  
ATOM   2338 2HB  ALA A 153     -17.137 -18.079  10.033  1.00  0.00           H  
ATOM   2339 3HB  ALA A 153     -16.653 -16.722   8.988  1.00  0.00           H  
ATOM   2340  N   ALA A 154     -15.295 -17.237   6.440  1.00  0.00           N  
ATOM   2341  CA  ALA A 154     -15.162 -16.691   5.087  1.00  0.00           C  
ATOM   2342  C   ALA A 154     -14.600 -17.756   4.164  1.00  0.00           C  
ATOM   2343  O   ALA A 154     -15.061 -17.919   3.034  1.00  0.00           O  
ATOM   2344  CB  ALA A 154     -14.280 -15.451   5.100  1.00  0.00           C  
ATOM   2345  H   ALA A 154     -14.728 -16.853   7.184  1.00  0.00           H  
ATOM   2346  HA  ALA A 154     -16.155 -16.414   4.734  1.00  0.00           H  
ATOM   2347 1HB  ALA A 154     -14.190 -15.057   4.088  1.00  0.00           H  
ATOM   2348 2HB  ALA A 154     -14.725 -14.695   5.746  1.00  0.00           H  
ATOM   2349 3HB  ALA A 154     -13.291 -15.713   5.477  1.00  0.00           H  
ATOM   2350  N   VAL A 155     -13.591 -18.487   4.662  1.00  0.00           N  
ATOM   2351  CA  VAL A 155     -12.995 -19.559   3.891  1.00  0.00           C  
ATOM   2352  C   VAL A 155     -13.985 -20.687   3.684  1.00  0.00           C  
ATOM   2353  O   VAL A 155     -14.084 -21.246   2.592  1.00  0.00           O  
ATOM   2354  CB  VAL A 155     -11.742 -20.101   4.605  1.00  0.00           C  
ATOM   2355  CG1 VAL A 155     -11.271 -21.390   3.949  1.00  0.00           C  
ATOM   2356  CG2 VAL A 155     -10.641 -19.052   4.585  1.00  0.00           C  
ATOM   2357  H   VAL A 155     -13.238 -18.293   5.586  1.00  0.00           H  
ATOM   2358  HA  VAL A 155     -12.724 -19.162   2.913  1.00  0.00           H  
ATOM   2359  HB  VAL A 155     -11.998 -20.340   5.637  1.00  0.00           H  
ATOM   2360 1HG1 VAL A 155     -10.385 -21.759   4.466  1.00  0.00           H  
ATOM   2361 2HG1 VAL A 155     -12.062 -22.138   4.007  1.00  0.00           H  
ATOM   2362 3HG1 VAL A 155     -11.027 -21.199   2.904  1.00  0.00           H  
ATOM   2363 1HG2 VAL A 155      -9.758 -19.441   5.092  1.00  0.00           H  
ATOM   2364 2HG2 VAL A 155     -10.389 -18.809   3.552  1.00  0.00           H  
ATOM   2365 3HG2 VAL A 155     -10.985 -18.153   5.096  1.00  0.00           H  
ATOM   2366  N   LEU A 156     -14.830 -21.151   4.753  1.00  0.00           N  
ATOM   2367  CA  LEU A 156     -15.849 -22.176   4.669  1.00  0.00           C  
ATOM   2368  C   LEU A 156     -17.052 -21.722   3.836  1.00  0.00           C  
ATOM   2369  O   LEU A 156     -17.716 -22.540   3.193  1.00  0.00           O  
ATOM   2370  CB  LEU A 156     -16.311 -22.562   6.080  1.00  0.00           C  
ATOM   2371  CG  LEU A 156     -15.269 -23.280   6.947  1.00  0.00           C  
ATOM   2372  CD1 LEU A 156     -15.808 -23.437   8.363  1.00  0.00           C  
ATOM   2373  CD2 LEU A 156     -14.943 -24.634   6.333  1.00  0.00           C  
ATOM   2374  H   LEU A 156     -14.663 -20.693   5.638  1.00  0.00           H  
ATOM   2375  HA  LEU A 156     -15.435 -23.032   4.138  1.00  0.00           H  
ATOM   2376 1HB  LEU A 156     -16.613 -21.658   6.606  1.00  0.00           H  
ATOM   2377 2HB  LEU A 156     -17.179 -23.216   5.995  1.00  0.00           H  
ATOM   2378  HG  LEU A 156     -14.362 -22.678   7.001  1.00  0.00           H  
ATOM   2379 1HD1 LEU A 156     -15.068 -23.948   8.980  1.00  0.00           H  
ATOM   2380 2HD1 LEU A 156     -16.014 -22.454   8.785  1.00  0.00           H  
ATOM   2381 3HD1 LEU A 156     -16.726 -24.023   8.340  1.00  0.00           H  
ATOM   2382 1HD2 LEU A 156     -14.202 -25.144   6.950  1.00  0.00           H  
ATOM   2383 2HD2 LEU A 156     -15.849 -25.237   6.281  1.00  0.00           H  
ATOM   2384 3HD2 LEU A 156     -14.544 -24.491   5.329  1.00  0.00           H  
ATOM   2385  N   GLY A 157     -17.322 -20.420   3.822  1.00  0.00           N  
ATOM   2386  CA  GLY A 157     -18.441 -19.908   3.046  1.00  0.00           C  
ATOM   2387  C   GLY A 157     -19.724 -20.074   3.844  1.00  0.00           C  
ATOM   2388  O   GLY A 157     -20.834 -20.168   3.293  1.00  0.00           O  
ATOM   2389  H   GLY A 157     -16.753 -19.774   4.349  1.00  0.00           H  
ATOM   2390 1HA  GLY A 157     -18.267 -18.859   2.809  1.00  0.00           H  
ATOM   2391 2HA  GLY A 157     -18.504 -20.445   2.100  1.00  0.00           H  
ATOM   2392  N   THR A 158     -19.706 -19.965   5.228  1.00  0.00           N  
ATOM   2393  CA  THR A 158     -20.794 -20.147   6.175  1.00  0.00           C  
ATOM   2394  C   THR A 158     -20.734 -19.024   7.206  1.00  0.00           C  
ATOM   2395  O   THR A 158     -20.083 -17.999   6.968  1.00  0.00           O  
ATOM   2396  CB  THR A 158     -20.721 -21.519   6.871  1.00  0.00           C  
ATOM   2397  OG1 THR A 158     -21.921 -21.740   7.624  1.00  0.00           O  
ATOM   2398  CG2 THR A 158     -19.522 -21.580   7.805  1.00  0.00           C  
ATOM   2399  H   THR A 158     -18.785 -19.739   5.576  1.00  0.00           H  
ATOM   2400  HA  THR A 158     -21.738 -20.065   5.635  1.00  0.00           H  
ATOM   2401  HB  THR A 158     -20.630 -22.303   6.120  1.00  0.00           H  
ATOM   2402  HG1 THR A 158     -22.023 -22.679   7.794  1.00  0.00           H  
ATOM   2403 1HG2 THR A 158     -19.487 -22.557   8.288  1.00  0.00           H  
ATOM   2404 2HG2 THR A 158     -18.608 -21.424   7.233  1.00  0.00           H  
ATOM   2405 3HG2 THR A 158     -19.613 -20.804   8.564  1.00  0.00           H  
ATOM   2406  N   THR A 159     -21.423 -19.195   8.331  1.00  0.00           N  
ATOM   2407  CA  THR A 159     -21.485 -18.144   9.354  1.00  0.00           C  
ATOM   2408  C   THR A 159     -20.390 -18.322  10.414  1.00  0.00           C  
ATOM   2409  O   THR A 159     -19.750 -19.367  10.473  1.00  0.00           O  
ATOM   2410  CB  THR A 159     -22.865 -18.123  10.039  1.00  0.00           C  
ATOM   2411  OG1 THR A 159     -23.053 -19.338  10.777  1.00  0.00           O  
ATOM   2412  CG2 THR A 159     -23.972 -17.987   9.004  1.00  0.00           C  
ATOM   2413  H   THR A 159     -21.914 -20.065   8.487  1.00  0.00           H  
ATOM   2414  HA  THR A 159     -21.370 -17.178   8.866  1.00  0.00           H  
ATOM   2415  HB  THR A 159     -22.915 -17.283  10.730  1.00  0.00           H  
ATOM   2416  HG1 THR A 159     -23.833 -19.257  11.332  1.00  0.00           H  
ATOM   2417 1HG2 THR A 159     -24.939 -17.974   9.506  1.00  0.00           H  
ATOM   2418 2HG2 THR A 159     -23.838 -17.059   8.449  1.00  0.00           H  
ATOM   2419 3HG2 THR A 159     -23.932 -18.831   8.316  1.00  0.00           H  
ATOM   2420  N   VAL A 160     -20.181 -17.317  11.261  1.00  0.00           N  
ATOM   2421  CA  VAL A 160     -19.181 -17.461  12.311  1.00  0.00           C  
ATOM   2422  C   VAL A 160     -19.664 -18.446  13.368  1.00  0.00           C  
ATOM   2423  O   VAL A 160     -18.860 -19.119  13.986  1.00  0.00           O  
ATOM   2424  CB  VAL A 160     -18.888 -16.099  12.969  1.00  0.00           C  
ATOM   2425  CG1 VAL A 160     -18.259 -15.147  11.964  1.00  0.00           C  
ATOM   2426  CG2 VAL A 160     -20.171 -15.513  13.538  1.00  0.00           C  
ATOM   2427  H   VAL A 160     -20.701 -16.453  11.190  1.00  0.00           H  
ATOM   2428  HA  VAL A 160     -18.273 -17.878  11.870  1.00  0.00           H  
ATOM   2429  HB  VAL A 160     -18.165 -16.243  13.772  1.00  0.00           H  
ATOM   2430 1HG1 VAL A 160     -18.058 -14.189  12.446  1.00  0.00           H  
ATOM   2431 2HG1 VAL A 160     -17.324 -15.570  11.596  1.00  0.00           H  
ATOM   2432 3HG1 VAL A 160     -18.943 -14.995  11.129  1.00  0.00           H  
ATOM   2433 1HG2 VAL A 160     -19.956 -14.551  14.003  1.00  0.00           H  
ATOM   2434 2HG2 VAL A 160     -20.896 -15.375  12.736  1.00  0.00           H  
ATOM   2435 3HG2 VAL A 160     -20.581 -16.192  14.286  1.00  0.00           H  
ATOM   2436  N   GLU A 161     -21.081 -18.583  13.679  1.00  0.00           N  
ATOM   2437  CA  GLU A 161     -21.699 -19.532  14.607  1.00  0.00           C  
ATOM   2438  C   GLU A 161     -21.441 -20.969  14.197  1.00  0.00           C  
ATOM   2439  O   GLU A 161     -21.251 -21.838  15.030  1.00  0.00           O  
ATOM   2440  CB  GLU A 161     -23.206 -19.287  14.696  1.00  0.00           C  
ATOM   2441  CG  GLU A 161     -23.592 -17.953  15.320  1.00  0.00           C  
ATOM   2442  CD  GLU A 161     -23.499 -16.807  14.353  1.00  0.00           C  
ATOM   2443  OE1 GLU A 161     -23.163 -17.038  13.216  1.00  0.00           O  
ATOM   2444  OE2 GLU A 161     -23.765 -15.696  14.751  1.00  0.00           O  
ATOM   2445  H   GLU A 161     -21.671 -17.969  13.136  1.00  0.00           H  
ATOM   2446  HA  GLU A 161     -21.260 -19.385  15.595  1.00  0.00           H  
ATOM   2447 1HB  GLU A 161     -23.641 -19.327  13.697  1.00  0.00           H  
ATOM   2448 2HB  GLU A 161     -23.670 -20.079  15.286  1.00  0.00           H  
ATOM   2449 1HG  GLU A 161     -24.614 -18.019  15.690  1.00  0.00           H  
ATOM   2450 2HG  GLU A 161     -22.938 -17.759  16.170  1.00  0.00           H  
ATOM   2451  N   GLU A 162     -21.463 -21.334  12.775  1.00  0.00           N  
ATOM   2452  CA  GLU A 162     -21.143 -22.633  12.199  1.00  0.00           C  
ATOM   2453  C   GLU A 162     -19.646 -22.942  12.272  1.00  0.00           C  
ATOM   2454  O   GLU A 162     -19.244 -24.083  12.522  1.00  0.00           O  
ATOM   2455  CB  GLU A 162     -21.637 -22.704  10.750  1.00  0.00           C  
ATOM   2456  CG  GLU A 162     -21.422 -24.045  10.076  1.00  0.00           C  
ATOM   2457  CD  GLU A 162     -22.226 -25.172  10.717  1.00  0.00           C  
ATOM   2458  OE1 GLU A 162     -23.100 -24.895  11.571  1.00  0.00           O  
ATOM   2459  OE2 GLU A 162     -21.972 -26.340  10.356  1.00  0.00           O  
ATOM   2460  H   GLU A 162     -21.738 -20.578  12.163  1.00  0.00           H  
ATOM   2461  HA  GLU A 162     -21.652 -23.402  12.780  1.00  0.00           H  
ATOM   2462 1HB  GLU A 162     -22.703 -22.480  10.719  1.00  0.00           H  
ATOM   2463 2HB  GLU A 162     -21.127 -21.946  10.155  1.00  0.00           H  
ATOM   2464 1HG  GLU A 162     -21.710 -23.962   9.028  1.00  0.00           H  
ATOM   2465 2HG  GLU A 162     -20.364 -24.296  10.116  1.00  0.00           H  
ATOM   2466  N   ALA A 163     -18.827 -21.918  12.039  1.00  0.00           N  
ATOM   2467  CA  ALA A 163     -17.384 -22.057  12.141  1.00  0.00           C  
ATOM   2468  C   ALA A 163     -16.982 -22.464  13.571  1.00  0.00           C  
ATOM   2469  O   ALA A 163     -16.119 -23.320  13.754  1.00  0.00           O  
ATOM   2470  CB  ALA A 163     -16.695 -20.752  11.729  1.00  0.00           C  
ATOM   2471  H   ALA A 163     -19.219 -21.020  11.787  1.00  0.00           H  
ATOM   2472  HA  ALA A 163     -17.072 -22.850  11.463  1.00  0.00           H  
ATOM   2473 1HB  ALA A 163     -15.616 -20.870  11.810  1.00  0.00           H  
ATOM   2474 2HB  ALA A 163     -16.960 -20.511  10.699  1.00  0.00           H  
ATOM   2475 3HB  ALA A 163     -17.023 -19.946  12.383  1.00  0.00           H  
ATOM   2476  N   VAL A 164     -17.617 -21.855  14.572  1.00  0.00           N  
ATOM   2477  CA  VAL A 164     -17.396 -22.221  15.971  1.00  0.00           C  
ATOM   2478  C   VAL A 164     -17.987 -23.594  16.275  1.00  0.00           C  
ATOM   2479  O   VAL A 164     -17.351 -24.428  16.928  1.00  0.00           O  
ATOM   2480  CB  VAL A 164     -18.029 -21.174  16.907  1.00  0.00           C  
ATOM   2481  CG1 VAL A 164     -17.995 -21.658  18.349  1.00  0.00           C  
ATOM   2482  CG2 VAL A 164     -17.299 -19.846  16.767  1.00  0.00           C  
ATOM   2483  H   VAL A 164     -18.271 -21.117  14.355  1.00  0.00           H  
ATOM   2484  HA  VAL A 164     -16.321 -22.268  16.151  1.00  0.00           H  
ATOM   2485  HB  VAL A 164     -19.076 -21.044  16.636  1.00  0.00           H  
ATOM   2486 1HG1 VAL A 164     -18.446 -20.906  18.996  1.00  0.00           H  
ATOM   2487 2HG1 VAL A 164     -18.553 -22.590  18.432  1.00  0.00           H  
ATOM   2488 3HG1 VAL A 164     -16.961 -21.825  18.652  1.00  0.00           H  
ATOM   2489 1HG2 VAL A 164     -17.752 -19.111  17.430  1.00  0.00           H  
ATOM   2490 2HG2 VAL A 164     -16.250 -19.978  17.032  1.00  0.00           H  
ATOM   2491 3HG2 VAL A 164     -17.372 -19.498  15.736  1.00  0.00           H  
ATOM   2492  N   TYR A 165     -19.347 -23.938  15.841  1.00  0.00           N  
ATOM   2493  CA  TYR A 165     -19.947 -25.253  16.036  1.00  0.00           C  
ATOM   2494  C   TYR A 165     -19.057 -26.397  15.526  1.00  0.00           C  
ATOM   2495  O   TYR A 165     -18.853 -27.396  16.218  1.00  0.00           O  
ATOM   2496  CB  TYR A 165     -21.314 -25.306  15.350  1.00  0.00           C  
ATOM   2497  CG  TYR A 165     -21.995 -26.653  15.448  1.00  0.00           C  
ATOM   2498  CD1 TYR A 165     -22.656 -27.013  16.613  1.00  0.00           C  
ATOM   2499  CD2 TYR A 165     -21.957 -27.529  14.373  1.00  0.00           C  
ATOM   2500  CE1 TYR A 165     -23.278 -28.243  16.702  1.00  0.00           C  
ATOM   2501  CE2 TYR A 165     -22.578 -28.759  14.463  1.00  0.00           C  
ATOM   2502  CZ  TYR A 165     -23.237 -29.117  15.622  1.00  0.00           C  
ATOM   2503  OH  TYR A 165     -23.856 -30.343  15.711  1.00  0.00           O  
ATOM   2504  H   TYR A 165     -19.872 -23.227  15.351  1.00  0.00           H  
ATOM   2505  HA  TYR A 165     -20.088 -25.415  17.105  1.00  0.00           H  
ATOM   2506 1HB  TYR A 165     -21.973 -24.558  15.794  1.00  0.00           H  
ATOM   2507 2HB  TYR A 165     -21.201 -25.058  14.295  1.00  0.00           H  
ATOM   2508  HD1 TYR A 165     -22.686 -26.324  17.458  1.00  0.00           H  
ATOM   2509  HD2 TYR A 165     -21.436 -27.247  13.458  1.00  0.00           H  
ATOM   2510  HE1 TYR A 165     -23.798 -28.526  17.617  1.00  0.00           H  
ATOM   2511  HE2 TYR A 165     -22.548 -29.448  13.618  1.00  0.00           H  
ATOM   2512  HH  TYR A 165     -24.263 -30.432  16.576  1.00  0.00           H  
ATOM   2513  N   ARG A 166     -18.495 -26.268  14.227  1.00  0.00           N  
ATOM   2514  CA  ARG A 166     -17.582 -27.261  13.676  1.00  0.00           C  
ATOM   2515  C   ARG A 166     -16.277 -27.312  14.428  1.00  0.00           C  
ATOM   2516  O   ARG A 166     -15.682 -28.380  14.584  1.00  0.00           O  
ATOM   2517  CB  ARG A 166     -17.298 -26.971  12.211  1.00  0.00           C  
ATOM   2518  CG  ARG A 166     -18.489 -27.143  11.280  1.00  0.00           C  
ATOM   2519  CD  ARG A 166     -18.131 -26.845   9.870  1.00  0.00           C  
ATOM   2520  NE  ARG A 166     -19.303 -26.813   9.008  1.00  0.00           N  
ATOM   2521  CZ  ARG A 166     -19.262 -26.776   7.662  1.00  0.00           C  
ATOM   2522  NH1 ARG A 166     -18.104 -26.769   7.039  1.00  0.00           N  
ATOM   2523  NH2 ARG A 166     -20.387 -26.749   6.968  1.00  0.00           N  
ATOM   2524  H   ARG A 166     -18.745 -25.466  13.666  1.00  0.00           H  
ATOM   2525  HA  ARG A 166     -18.058 -28.243  13.740  1.00  0.00           H  
ATOM   2526 1HB  ARG A 166     -16.944 -25.947  12.105  1.00  0.00           H  
ATOM   2527 2HB  ARG A 166     -16.505 -27.629  11.855  1.00  0.00           H  
ATOM   2528 1HG  ARG A 166     -18.845 -28.172  11.334  1.00  0.00           H  
ATOM   2529 2HG  ARG A 166     -19.288 -26.464  11.582  1.00  0.00           H  
ATOM   2530 1HD  ARG A 166     -17.644 -25.873   9.816  1.00  0.00           H  
ATOM   2531 2HD  ARG A 166     -17.454 -27.612   9.495  1.00  0.00           H  
ATOM   2532  HE  ARG A 166     -20.213 -26.817   9.451  1.00  0.00           H  
ATOM   2533 1HH1 ARG A 166     -17.245 -26.789   7.571  1.00  0.00           H  
ATOM   2534 2HH1 ARG A 166     -18.073 -26.742   6.031  1.00  0.00           H  
ATOM   2535 1HH2 ARG A 166     -21.276 -26.756   7.446  1.00  0.00           H  
ATOM   2536 2HH2 ARG A 166     -20.355 -26.722   5.959  1.00  0.00           H  
ATOM   2537  N   ALA A 167     -15.670 -26.055  14.947  1.00  0.00           N  
ATOM   2538  CA  ALA A 167     -14.435 -25.997  15.706  1.00  0.00           C  
ATOM   2539  C   ALA A 167     -14.615 -26.750  17.028  1.00  0.00           C  
ATOM   2540  O   ALA A 167     -13.696 -27.445  17.472  1.00  0.00           O  
ATOM   2541  CB  ALA A 167     -14.026 -24.548  15.946  1.00  0.00           C  
ATOM   2542  H   ALA A 167     -16.117 -25.195  14.665  1.00  0.00           H  
ATOM   2543  HA  ALA A 167     -13.656 -26.491  15.126  1.00  0.00           H  
ATOM   2544 1HB  ALA A 167     -13.098 -24.522  16.518  1.00  0.00           H  
ATOM   2545 2HB  ALA A 167     -13.877 -24.050  14.991  1.00  0.00           H  
ATOM   2546 3HB  ALA A 167     -14.810 -24.037  16.505  1.00  0.00           H  
ATOM   2547  N   LEU A 168     -15.800 -26.612  17.632  1.00  0.00           N  
ATOM   2548  CA  LEU A 168     -16.150 -27.331  18.872  1.00  0.00           C  
ATOM   2549  C   LEU A 168     -16.179 -28.853  18.692  1.00  0.00           C  
ATOM   2550  O   LEU A 168     -15.762 -29.587  19.589  1.00  0.00           O  
ATOM   2551  CB  LEU A 168     -17.518 -26.856  19.379  1.00  0.00           C  
ATOM   2552  CG  LEU A 168     -17.541 -25.469  20.031  1.00  0.00           C  
ATOM   2553  CD1 LEU A 168     -18.980 -24.982  20.140  1.00  0.00           C  
ATOM   2554  CD2 LEU A 168     -16.883 -25.542  21.403  1.00  0.00           C  
ATOM   2555  H   LEU A 168     -16.477 -25.987  17.219  1.00  0.00           H  
ATOM   2556  HA  LEU A 168     -15.381 -27.130  19.616  1.00  0.00           H  
ATOM   2557 1HB  LEU A 168     -18.212 -26.839  18.540  1.00  0.00           H  
ATOM   2558 2HB  LEU A 168     -17.884 -27.574  20.113  1.00  0.00           H  
ATOM   2559  HG  LEU A 168     -16.996 -24.762  19.405  1.00  0.00           H  
ATOM   2560 1HD1 LEU A 168     -18.996 -23.996  20.604  1.00  0.00           H  
ATOM   2561 2HD1 LEU A 168     -19.419 -24.921  19.144  1.00  0.00           H  
ATOM   2562 3HD1 LEU A 168     -19.555 -25.678  20.749  1.00  0.00           H  
ATOM   2563 1HD2 LEU A 168     -16.899 -24.555  21.866  1.00  0.00           H  
ATOM   2564 2HD2 LEU A 168     -17.429 -26.246  22.030  1.00  0.00           H  
ATOM   2565 3HD2 LEU A 168     -15.852 -25.875  21.293  1.00  0.00           H  
ATOM   2566  N   LYS A 169     -16.765 -29.470  17.483  1.00  0.00           N  
ATOM   2567  CA  LYS A 169     -16.722 -30.899  17.139  1.00  0.00           C  
ATOM   2568  C   LYS A 169     -15.288 -31.439  17.152  1.00  0.00           C  
ATOM   2569  O   LYS A 169     -15.023 -32.511  17.709  1.00  0.00           O  
ATOM   2570  CB  LYS A 169     -17.357 -31.140  15.770  1.00  0.00           C  
ATOM   2571  CG  LYS A 169     -17.332 -32.591  15.309  1.00  0.00           C  
ATOM   2572  CD  LYS A 169     -17.924 -32.740  13.916  1.00  0.00           C  
ATOM   2573  CE  LYS A 169     -17.766 -34.161  13.395  1.00  0.00           C  
ATOM   2574  NZ  LYS A 169     -18.275 -34.303  12.005  1.00  0.00           N  
ATOM   2575  H   LYS A 169     -17.260 -28.833  16.877  1.00  0.00           H  
ATOM   2576  HA  LYS A 169     -17.287 -31.453  17.888  1.00  0.00           H  
ATOM   2577 1HB  LYS A 169     -18.397 -30.813  15.789  1.00  0.00           H  
ATOM   2578 2HB  LYS A 169     -16.840 -30.541  15.018  1.00  0.00           H  
ATOM   2579 1HG  LYS A 169     -16.302 -32.952  15.297  1.00  0.00           H  
ATOM   2580 2HG  LYS A 169     -17.904 -33.203  16.005  1.00  0.00           H  
ATOM   2581 1HD  LYS A 169     -18.985 -32.488  13.943  1.00  0.00           H  
ATOM   2582 2HD  LYS A 169     -17.422 -32.055  13.232  1.00  0.00           H  
ATOM   2583 1HE  LYS A 169     -16.714 -34.439  13.414  1.00  0.00           H  
ATOM   2584 2HE  LYS A 169     -18.313 -34.848  14.041  1.00  0.00           H  
ATOM   2585 1HZ  LYS A 169     -18.153 -35.258  11.696  1.00  0.00           H  
ATOM   2586 2HZ  LYS A 169     -19.257 -34.065  11.978  1.00  0.00           H  
ATOM   2587 3HZ  LYS A 169     -17.763 -33.685  11.393  1.00  0.00           H  
ATOM   2588  N   LEU A 170     -14.312 -30.708  16.485  1.00  0.00           N  
ATOM   2589  CA  LEU A 170     -12.902 -31.067  16.372  1.00  0.00           C  
ATOM   2590  C   LEU A 170     -12.143 -30.785  17.657  1.00  0.00           C  
ATOM   2591  O   LEU A 170     -11.211 -31.506  17.989  1.00  0.00           O  
ATOM   2592  CB  LEU A 170     -12.253 -30.298  15.214  1.00  0.00           C  
ATOM   2593  CG  LEU A 170     -12.331 -30.975  13.840  1.00  0.00           C  
ATOM   2594  CD1 LEU A 170     -11.339 -32.128  13.785  1.00  0.00           C  
ATOM   2595  CD2 LEU A 170     -13.750 -31.461  13.592  1.00  0.00           C  
ATOM   2596  H   LEU A 170     -14.651 -29.892  15.996  1.00  0.00           H  
ATOM   2597  HA  LEU A 170     -12.830 -32.141  16.206  1.00  0.00           H  
ATOM   2598 1HB  LEU A 170     -12.735 -29.325  15.132  1.00  0.00           H  
ATOM   2599 2HB  LEU A 170     -11.201 -30.141  15.449  1.00  0.00           H  
ATOM   2600  HG  LEU A 170     -12.052 -30.259  13.066  1.00  0.00           H  
ATOM   2601 1HD1 LEU A 170     -11.393 -32.609  12.809  1.00  0.00           H  
ATOM   2602 2HD1 LEU A 170     -10.330 -31.749  13.947  1.00  0.00           H  
ATOM   2603 3HD1 LEU A 170     -11.583 -32.854  14.561  1.00  0.00           H  
ATOM   2604 1HD2 LEU A 170     -13.805 -31.942  12.615  1.00  0.00           H  
ATOM   2605 2HD2 LEU A 170     -14.029 -32.178  14.365  1.00  0.00           H  
ATOM   2606 3HD2 LEU A 170     -14.435 -30.614  13.618  1.00  0.00           H  
ATOM   2607  N   LYS A 171     -12.527 -29.727  18.366  1.00  0.00           N  
ATOM   2608  CA  LYS A 171     -11.941 -29.442  19.670  1.00  0.00           C  
ATOM   2609  C   LYS A 171     -12.083 -30.660  20.554  1.00  0.00           C  
ATOM   2610  O   LYS A 171     -11.120 -31.154  21.140  1.00  0.00           O  
ATOM   2611  CB  LYS A 171     -12.603 -28.227  20.323  1.00  0.00           C  
ATOM   2612  CG  LYS A 171     -12.193 -27.990  21.770  1.00  0.00           C  
ATOM   2613  CD  LYS A 171     -13.326 -28.332  22.727  1.00  0.00           C  
ATOM   2614  CE  LYS A 171     -13.010 -27.877  24.144  1.00  0.00           C  
ATOM   2615  NZ  LYS A 171     -14.072 -28.276  25.106  1.00  0.00           N  
ATOM   2616  H   LYS A 171     -13.236 -29.109  17.999  1.00  0.00           H  
ATOM   2617  HA  LYS A 171     -10.896 -29.159  19.527  1.00  0.00           H  
ATOM   2618 1HB  LYS A 171     -12.357 -27.330  19.754  1.00  0.00           H  
ATOM   2619 2HB  LYS A 171     -13.686 -28.346  20.296  1.00  0.00           H  
ATOM   2620 1HG  LYS A 171     -11.328 -28.608  22.010  1.00  0.00           H  
ATOM   2621 2HG  LYS A 171     -11.920 -26.944  21.904  1.00  0.00           H  
ATOM   2622 1HD  LYS A 171     -14.244 -27.846  22.394  1.00  0.00           H  
ATOM   2623 2HD  LYS A 171     -13.487 -29.411  22.730  1.00  0.00           H  
ATOM   2624 1HE  LYS A 171     -12.065 -28.314  24.464  1.00  0.00           H  
ATOM   2625 2HE  LYS A 171     -12.909 -26.792  24.164  1.00  0.00           H  
ATOM   2626 1HZ  LYS A 171     -13.826 -27.956  26.033  1.00  0.00           H  
ATOM   2627 2HZ  LYS A 171     -14.952 -27.862  24.830  1.00  0.00           H  
ATOM   2628 3HZ  LYS A 171     -14.163 -29.282  25.112  1.00  0.00           H  
ATOM   2629  N   THR A 172     -13.384 -31.253  20.714  1.00  0.00           N  
ATOM   2630  CA  THR A 172     -13.645 -32.407  21.548  1.00  0.00           C  
ATOM   2631  C   THR A 172     -12.932 -33.653  21.016  1.00  0.00           C  
ATOM   2632  O   THR A 172     -12.306 -34.388  21.785  1.00  0.00           O  
ATOM   2633  CB  THR A 172     -15.159 -32.674  21.653  1.00  0.00           C  
ATOM   2634  OG1 THR A 172     -15.806 -31.544  22.250  1.00  0.00           O  
ATOM   2635  CG2 THR A 172     -15.424 -33.912  22.497  1.00  0.00           C  
ATOM   2636  H   THR A 172     -14.150 -30.820  20.217  1.00  0.00           H  
ATOM   2637  HA  THR A 172     -13.238 -32.217  22.539  1.00  0.00           H  
ATOM   2638  HB  THR A 172     -15.570 -32.826  20.655  1.00  0.00           H  
ATOM   2639  HG1 THR A 172     -15.804 -30.809  21.630  1.00  0.00           H  
ATOM   2640 1HG2 THR A 172     -16.499 -34.085  22.559  1.00  0.00           H  
ATOM   2641 2HG2 THR A 172     -14.944 -34.775  22.038  1.00  0.00           H  
ATOM   2642 3HG2 THR A 172     -15.024 -33.762  23.498  1.00  0.00           H  
ATOM   2643  N   LYS A 173     -12.989 -33.873  19.704  1.00  0.00           N  
ATOM   2644  CA  LYS A 173     -12.391 -35.082  19.134  1.00  0.00           C  
ATOM   2645  C   LYS A 173     -10.898 -35.188  19.361  1.00  0.00           C  
ATOM   2646  O   LYS A 173     -10.409 -36.231  19.788  1.00  0.00           O  
ATOM   2647  CB  LYS A 173     -12.678 -35.149  17.633  1.00  0.00           C  
ATOM   2648  CG  LYS A 173     -12.104 -36.376  16.938  1.00  0.00           C  
ATOM   2649  CD  LYS A 173     -12.440 -36.378  15.454  1.00  0.00           C  
ATOM   2650  CE  LYS A 173     -11.819 -37.573  14.746  1.00  0.00           C  
ATOM   2651  NZ  LYS A 173     -12.139 -37.588  13.293  1.00  0.00           N  
ATOM   2652  H   LYS A 173     -13.443 -33.212  19.091  1.00  0.00           H  
ATOM   2653  HA  LYS A 173     -12.829 -35.950  19.628  1.00  0.00           H  
ATOM   2654 1HB  LYS A 173     -13.757 -35.144  17.468  1.00  0.00           H  
ATOM   2655 2HB  LYS A 173     -12.269 -34.265  17.144  1.00  0.00           H  
ATOM   2656 1HG  LYS A 173     -11.021 -36.388  17.056  1.00  0.00           H  
ATOM   2657 2HG  LYS A 173     -12.512 -37.277  17.395  1.00  0.00           H  
ATOM   2658 1HD  LYS A 173     -13.523 -36.413  15.325  1.00  0.00           H  
ATOM   2659 2HD  LYS A 173     -12.067 -35.462  14.995  1.00  0.00           H  
ATOM   2660 1HE  LYS A 173     -10.736 -37.544  14.866  1.00  0.00           H  
ATOM   2661 2HE  LYS A 173     -12.187 -38.494  15.196  1.00  0.00           H  
ATOM   2662 1HZ  LYS A 173     -11.710 -38.394  12.861  1.00  0.00           H  
ATOM   2663 2HZ  LYS A 173     -13.141 -37.634  13.169  1.00  0.00           H  
ATOM   2664 3HZ  LYS A 173     -11.785 -36.746  12.861  1.00  0.00           H  
ATOM   2665  N   LEU A 174     -10.180 -34.107  19.082  1.00  0.00           N  
ATOM   2666  CA  LEU A 174      -8.730 -34.137  19.075  1.00  0.00           C  
ATOM   2667  C   LEU A 174      -8.119 -33.645  20.371  1.00  0.00           C  
ATOM   2668  O   LEU A 174      -6.983 -33.990  20.684  1.00  0.00           O  
ATOM   2669  CB  LEU A 174      -8.201 -33.289  17.912  1.00  0.00           C  
ATOM   2670  CG  LEU A 174      -8.657 -33.719  16.512  1.00  0.00           C  
ATOM   2671  CD1 LEU A 174      -8.131 -32.731  15.480  1.00  0.00           C  
ATOM   2672  CD2 LEU A 174      -8.155 -35.127  16.226  1.00  0.00           C  
ATOM   2673  H   LEU A 174     -10.657 -33.243  18.869  1.00  0.00           H  
ATOM   2674  HA  LEU A 174      -8.407 -35.166  18.916  1.00  0.00           H  
ATOM   2675 1HB  LEU A 174      -8.521 -32.259  18.062  1.00  0.00           H  
ATOM   2676 2HB  LEU A 174      -7.112 -33.316  17.929  1.00  0.00           H  
ATOM   2677  HG  LEU A 174      -9.746 -33.706  16.463  1.00  0.00           H  
ATOM   2678 1HD1 LEU A 174      -8.455 -33.037  14.485  1.00  0.00           H  
ATOM   2679 2HD1 LEU A 174      -8.521 -31.736  15.697  1.00  0.00           H  
ATOM   2680 3HD1 LEU A 174      -7.042 -32.711  15.516  1.00  0.00           H  
ATOM   2681 1HD2 LEU A 174      -8.479 -35.434  15.231  1.00  0.00           H  
ATOM   2682 2HD2 LEU A 174      -7.066 -35.142  16.273  1.00  0.00           H  
ATOM   2683 3HD2 LEU A 174      -8.559 -35.816  16.968  1.00  0.00           H  
ATOM   2684  N   GLY A 175      -8.864 -32.830  21.114  1.00  0.00           N  
ATOM   2685  CA  GLY A 175      -8.338 -32.176  22.302  1.00  0.00           C  
ATOM   2686  C   GLY A 175      -7.528 -30.923  21.977  1.00  0.00           C  
ATOM   2687  O   GLY A 175      -6.461 -30.690  22.556  1.00  0.00           O  
ATOM   2688  H   GLY A 175      -9.823 -32.661  20.844  1.00  0.00           H  
ATOM   2689 1HA  GLY A 175      -9.163 -31.901  22.961  1.00  0.00           H  
ATOM   2690 2HA  GLY A 175      -7.706 -32.873  22.849  1.00  0.00           H  
ATOM   2691  N   VAL A 176      -8.027 -30.113  21.046  1.00  0.00           N  
ATOM   2692  CA  VAL A 176      -7.309 -28.921  20.599  1.00  0.00           C  
ATOM   2693  C   VAL A 176      -8.196 -27.698  20.805  1.00  0.00           C  
ATOM   2694  O   VAL A 176      -9.391 -27.832  21.042  1.00  0.00           O  
ATOM   2695  CB  VAL A 176      -6.920 -29.040  19.113  1.00  0.00           C  
ATOM   2696  CG1 VAL A 176      -6.036 -30.258  18.889  1.00  0.00           C  
ATOM   2697  CG2 VAL A 176      -8.172 -29.117  18.253  1.00  0.00           C  
ATOM   2698  H   VAL A 176      -8.926 -30.328  20.637  1.00  0.00           H  
ATOM   2699  HA  VAL A 176      -6.404 -28.817  21.200  1.00  0.00           H  
ATOM   2700  HB  VAL A 176      -6.337 -28.163  18.828  1.00  0.00           H  
ATOM   2701 1HG1 VAL A 176      -5.769 -30.326  17.835  1.00  0.00           H  
ATOM   2702 2HG1 VAL A 176      -5.128 -30.164  19.487  1.00  0.00           H  
ATOM   2703 3HG1 VAL A 176      -6.575 -31.157  19.186  1.00  0.00           H  
ATOM   2704 1HG2 VAL A 176      -7.889 -29.200  17.205  1.00  0.00           H  
ATOM   2705 2HG2 VAL A 176      -8.758 -29.991  18.542  1.00  0.00           H  
ATOM   2706 3HG2 VAL A 176      -8.768 -28.215  18.398  1.00  0.00           H  
ATOM   2707  N   SER A 177      -7.618 -26.391  20.740  1.00  0.00           N  
ATOM   2708  CA  SER A 177      -8.276 -25.100  20.882  1.00  0.00           C  
ATOM   2709  C   SER A 177      -9.168 -24.849  19.667  1.00  0.00           C  
ATOM   2710  O   SER A 177      -9.034 -25.498  18.642  1.00  0.00           O  
ATOM   2711  CB  SER A 177      -7.250 -23.992  21.023  1.00  0.00           C  
ATOM   2712  OG  SER A 177      -6.496 -23.855  19.851  1.00  0.00           O  
ATOM   2713  H   SER A 177      -6.624 -26.418  20.569  1.00  0.00           H  
ATOM   2714  HA  SER A 177      -8.875 -25.116  21.795  1.00  0.00           H  
ATOM   2715 1HB  SER A 177      -7.756 -23.054  21.246  1.00  0.00           H  
ATOM   2716 2HB  SER A 177      -6.588 -24.214  21.859  1.00  0.00           H  
ATOM   2717  HG  SER A 177      -5.838 -24.554  19.875  1.00  0.00           H  
ATOM   2718  N   LEU A 178     -10.081 -23.901  19.789  1.00  0.00           N  
ATOM   2719  CA  LEU A 178     -10.980 -23.540  18.705  1.00  0.00           C  
ATOM   2720  C   LEU A 178     -10.193 -22.978  17.524  1.00  0.00           C  
ATOM   2721  O   LEU A 178     -10.581 -23.132  16.356  1.00  0.00           O  
ATOM   2722  CB  LEU A 178     -12.010 -22.511  19.188  1.00  0.00           C  
ATOM   2723  CG  LEU A 178     -13.039 -23.025  20.202  1.00  0.00           C  
ATOM   2724  CD1 LEU A 178     -13.833 -21.851  20.760  1.00  0.00           C  
ATOM   2725  CD2 LEU A 178     -13.957 -24.033  19.527  1.00  0.00           C  
ATOM   2726  H   LEU A 178     -10.151 -23.411  20.670  1.00  0.00           H  
ATOM   2727  HA  LEU A 178     -11.523 -24.434  18.396  1.00  0.00           H  
ATOM   2728 1HB  LEU A 178     -11.480 -21.678  19.647  1.00  0.00           H  
ATOM   2729 2HB  LEU A 178     -12.556 -22.134  18.323  1.00  0.00           H  
ATOM   2730  HG  LEU A 178     -12.523 -23.504  21.034  1.00  0.00           H  
ATOM   2731 1HD1 LEU A 178     -14.564 -22.216  21.481  1.00  0.00           H  
ATOM   2732 2HD1 LEU A 178     -13.154 -21.155  21.254  1.00  0.00           H  
ATOM   2733 3HD1 LEU A 178     -14.348 -21.341  19.947  1.00  0.00           H  
ATOM   2734 1HD2 LEU A 178     -14.688 -24.399  20.249  1.00  0.00           H  
ATOM   2735 2HD2 LEU A 178     -14.475 -23.555  18.696  1.00  0.00           H  
ATOM   2736 3HD2 LEU A 178     -13.366 -24.870  19.154  1.00  0.00           H  
ATOM   2737  N   LEU A 179      -9.092 -22.225  17.735  1.00  0.00           N  
ATOM   2738  CA  LEU A 179      -8.160 -21.626  16.800  1.00  0.00           C  
ATOM   2739  C   LEU A 179      -7.420 -22.683  16.003  1.00  0.00           C  
ATOM   2740  O   LEU A 179      -7.215 -22.537  14.798  1.00  0.00           O  
ATOM   2741  CB  LEU A 179      -7.152 -20.745  17.549  1.00  0.00           C  
ATOM   2742  CG  LEU A 179      -6.071 -20.087  16.683  1.00  0.00           C  
ATOM   2743  CD1 LEU A 179      -6.730 -19.255  15.592  1.00  0.00           C  
ATOM   2744  CD2 LEU A 179      -5.172 -19.227  17.560  1.00  0.00           C  
ATOM   2745  H   LEU A 179      -8.951 -22.089  18.726  1.00  0.00           H  
ATOM   2746  HA  LEU A 179      -8.721 -21.007  16.099  1.00  0.00           H  
ATOM   2747 1HB  LEU A 179      -7.697 -19.952  18.059  1.00  0.00           H  
ATOM   2748 2HB  LEU A 179      -6.650 -21.354  18.301  1.00  0.00           H  
ATOM   2749  HG  LEU A 179      -5.473 -20.859  16.198  1.00  0.00           H  
ATOM   2750 1HD1 LEU A 179      -5.961 -18.787  14.976  1.00  0.00           H  
ATOM   2751 2HD1 LEU A 179      -7.351 -19.898  14.969  1.00  0.00           H  
ATOM   2752 3HD1 LEU A 179      -7.349 -18.482  16.047  1.00  0.00           H  
ATOM   2753 1HD2 LEU A 179      -4.403 -18.760  16.944  1.00  0.00           H  
ATOM   2754 2HD2 LEU A 179      -5.769 -18.454  18.044  1.00  0.00           H  
ATOM   2755 3HD2 LEU A 179      -4.700 -19.850  18.319  1.00  0.00           H  
ATOM   2756  N   GLN A 180      -6.897 -23.804  16.659  1.00  0.00           N  
ATOM   2757  CA  GLN A 180      -6.308 -24.987  16.043  1.00  0.00           C  
ATOM   2758  C   GLN A 180      -7.337 -25.765  15.260  1.00  0.00           C  
ATOM   2759  O   GLN A 180      -7.045 -26.283  14.176  1.00  0.00           O  
ATOM   2760  CB  GLN A 180      -5.673 -25.891  17.104  1.00  0.00           C  
ATOM   2761  CG  GLN A 180      -4.423 -25.313  17.747  1.00  0.00           C  
ATOM   2762  CD  GLN A 180      -4.058 -26.020  19.038  1.00  0.00           C  
ATOM   2763  OE1 GLN A 180      -4.868 -26.110  19.965  1.00  0.00           O  
ATOM   2764  NE2 GLN A 180      -2.834 -26.527  19.108  1.00  0.00           N  
ATOM   2765  H   GLN A 180      -6.950 -23.751  17.666  1.00  0.00           H  
ATOM   2766  HA  GLN A 180      -5.521 -24.665  15.359  1.00  0.00           H  
ATOM   2767 1HB  GLN A 180      -6.397 -26.088  17.894  1.00  0.00           H  
ATOM   2768 2HB  GLN A 180      -5.409 -26.849  16.655  1.00  0.00           H  
ATOM   2769 1HG  GLN A 180      -3.590 -25.418  17.052  1.00  0.00           H  
ATOM   2770 2HG  GLN A 180      -4.595 -24.260  17.968  1.00  0.00           H  
ATOM   2771 1HE2 GLN A 180      -2.536 -27.004  19.936  1.00  0.00           H  
ATOM   2772 2HE2 GLN A 180      -2.207 -26.432  18.334  1.00  0.00           H  
ATOM   2773  N   ALA A 181      -8.611 -25.954  15.824  1.00  0.00           N  
ATOM   2774  CA  ALA A 181      -9.664 -26.633  15.074  1.00  0.00           C  
ATOM   2775  C   ALA A 181     -10.065 -25.797  13.865  1.00  0.00           C  
ATOM   2776  O   ALA A 181     -10.369 -26.330  12.800  1.00  0.00           O  
ATOM   2777  CB  ALA A 181     -10.872 -26.880  15.968  1.00  0.00           C  
ATOM   2778  H   ALA A 181      -8.795 -25.651  16.769  1.00  0.00           H  
ATOM   2779  HA  ALA A 181      -9.276 -27.592  14.736  1.00  0.00           H  
ATOM   2780 1HB  ALA A 181     -11.651 -27.386  15.395  1.00  0.00           H  
ATOM   2781 2HB  ALA A 181     -10.579 -27.501  16.812  1.00  0.00           H  
ATOM   2782 3HB  ALA A 181     -11.255 -25.927  16.334  1.00  0.00           H  
ATOM   2783  N   ALA A 182     -10.062 -24.480  14.042  1.00  0.00           N  
ATOM   2784  CA  ALA A 182     -10.400 -23.573  12.953  1.00  0.00           C  
ATOM   2785  C   ALA A 182      -9.415 -23.734  11.807  1.00  0.00           C  
ATOM   2786  O   ALA A 182      -9.805 -23.753  10.638  1.00  0.00           O  
ATOM   2787  CB  ALA A 182     -10.420 -22.132  13.441  1.00  0.00           C  
ATOM   2788  H   ALA A 182      -9.821 -24.095  14.944  1.00  0.00           H  
ATOM   2789  HA  ALA A 182     -11.393 -23.836  12.589  1.00  0.00           H  
ATOM   2790 1HB  ALA A 182     -10.667 -21.471  12.610  1.00  0.00           H  
ATOM   2791 2HB  ALA A 182     -11.170 -22.024  14.226  1.00  0.00           H  
ATOM   2792 3HB  ALA A 182      -9.441 -21.869  13.835  1.00  0.00           H  
ATOM   2793  N   ALA A 183      -7.938 -23.873  12.060  1.00  0.00           N  
ATOM   2794  CA  ALA A 183      -6.946 -24.159  11.034  1.00  0.00           C  
ATOM   2795  C   ALA A 183      -7.198 -25.485  10.302  1.00  0.00           C  
ATOM   2796  O   ALA A 183      -6.865 -25.630   9.127  1.00  0.00           O  
ATOM   2797  CB  ALA A 183      -5.557 -24.162  11.655  1.00  0.00           C  
ATOM   2798  H   ALA A 183      -7.639 -23.754  13.018  1.00  0.00           H  
ATOM   2799  HA  ALA A 183      -6.994 -23.368  10.285  1.00  0.00           H  
ATOM   2800 1HB  ALA A 183      -4.813 -24.354  10.881  1.00  0.00           H  
ATOM   2801 2HB  ALA A 183      -5.361 -23.193  12.114  1.00  0.00           H  
ATOM   2802 3HB  ALA A 183      -5.499 -24.941  12.413  1.00  0.00           H  
ATOM   2803  N   ILE A 184      -7.712 -26.585  11.035  1.00  0.00           N  
ATOM   2804  CA  ILE A 184      -8.133 -27.859  10.428  1.00  0.00           C  
ATOM   2805  C   ILE A 184      -9.309 -27.680   9.467  1.00  0.00           C  
ATOM   2806  O   ILE A 184      -9.327 -28.257   8.379  1.00  0.00           O  
ATOM   2807  CB  ILE A 184      -8.522 -28.878  11.514  1.00  0.00           C  
ATOM   2808  CG1 ILE A 184      -7.288 -29.299  12.318  1.00  0.00           C  
ATOM   2809  CG2 ILE A 184      -9.192 -30.092  10.890  1.00  0.00           C  
ATOM   2810  CD1 ILE A 184      -7.613 -30.054  13.586  1.00  0.00           C  
ATOM   2811  H   ILE A 184      -7.823 -26.455  12.031  1.00  0.00           H  
ATOM   2812  HA  ILE A 184      -7.299 -28.263   9.859  1.00  0.00           H  
ATOM   2813  HB  ILE A 184      -9.212 -28.415  12.218  1.00  0.00           H  
ATOM   2814 1HG1 ILE A 184      -6.649 -29.930  11.699  1.00  0.00           H  
ATOM   2815 2HG1 ILE A 184      -6.709 -28.414  12.587  1.00  0.00           H  
ATOM   2816 1HG2 ILE A 184      -9.460 -30.803  11.672  1.00  0.00           H  
ATOM   2817 2HG2 ILE A 184     -10.092 -29.778  10.362  1.00  0.00           H  
ATOM   2818 3HG2 ILE A 184      -8.507 -30.566  10.187  1.00  0.00           H  
ATOM   2819 1HD1 ILE A 184      -6.687 -30.317  14.101  1.00  0.00           H  
ATOM   2820 2HD1 ILE A 184      -8.223 -29.427  14.236  1.00  0.00           H  
ATOM   2821 3HD1 ILE A 184      -8.160 -30.962  13.339  1.00  0.00           H  
ATOM   2822  N   LEU A 185     -10.452 -26.818   9.804  1.00  0.00           N  
ATOM   2823  CA  LEU A 185     -11.599 -26.483   8.964  1.00  0.00           C  
ATOM   2824  C   LEU A 185     -11.154 -25.713   7.720  1.00  0.00           C  
ATOM   2825  O   LEU A 185     -11.648 -25.941   6.609  1.00  0.00           O  
ATOM   2826  CB  LEU A 185     -12.614 -25.650   9.757  1.00  0.00           C  
ATOM   2827  CG  LEU A 185     -13.228 -26.339  10.983  1.00  0.00           C  
ATOM   2828  CD1 LEU A 185     -14.097 -25.346  11.742  1.00  0.00           C  
ATOM   2829  CD2 LEU A 185     -14.040 -27.545  10.533  1.00  0.00           C  
ATOM   2830  H   LEU A 185     -10.394 -26.433  10.735  1.00  0.00           H  
ATOM   2831  HA  LEU A 185     -12.078 -27.409   8.644  1.00  0.00           H  
ATOM   2832 1HB  LEU A 185     -12.124 -24.740  10.100  1.00  0.00           H  
ATOM   2833 2HB  LEU A 185     -13.430 -25.370   9.091  1.00  0.00           H  
ATOM   2834  HG  LEU A 185     -12.432 -26.667  11.652  1.00  0.00           H  
ATOM   2835 1HD1 LEU A 185     -14.533 -25.836  12.613  1.00  0.00           H  
ATOM   2836 2HD1 LEU A 185     -13.487 -24.504  12.069  1.00  0.00           H  
ATOM   2837 3HD1 LEU A 185     -14.894 -24.988  11.091  1.00  0.00           H  
ATOM   2838 1HD2 LEU A 185     -14.476 -28.036  11.404  1.00  0.00           H  
ATOM   2839 2HD2 LEU A 185     -14.837 -27.218   9.864  1.00  0.00           H  
ATOM   2840 3HD2 LEU A 185     -13.391 -28.246  10.009  1.00  0.00           H  
ATOM   2841  N   ILE A 186     -10.202 -24.807   7.923  1.00  0.00           N  
ATOM   2842  CA  ILE A 186      -9.576 -24.092   6.813  1.00  0.00           C  
ATOM   2843  C   ILE A 186      -8.748 -25.040   5.947  1.00  0.00           C  
ATOM   2844  O   ILE A 186      -8.855 -25.027   4.721  1.00  0.00           O  
ATOM   2845  CB  ILE A 186      -8.682 -22.950   7.328  1.00  0.00           C  
ATOM   2846  CG1 ILE A 186      -9.535 -21.845   7.957  1.00  0.00           C  
ATOM   2847  CG2 ILE A 186      -7.830 -22.391   6.199  1.00  0.00           C  
ATOM   2848  CD1 ILE A 186      -8.742 -20.852   8.775  1.00  0.00           C  
ATOM   2849  H   ILE A 186      -9.904 -24.607   8.867  1.00  0.00           H  
ATOM   2850  HA  ILE A 186     -10.368 -23.675   6.191  1.00  0.00           H  
ATOM   2851  HB  ILE A 186      -8.027 -23.327   8.113  1.00  0.00           H  
ATOM   2852 1HG1 ILE A 186     -10.060 -21.300   7.173  1.00  0.00           H  
ATOM   2853 2HG1 ILE A 186     -10.291 -22.293   8.604  1.00  0.00           H  
ATOM   2854 1HG2 ILE A 186      -7.204 -21.585   6.581  1.00  0.00           H  
ATOM   2855 2HG2 ILE A 186      -7.197 -23.181   5.796  1.00  0.00           H  
ATOM   2856 3HG2 ILE A 186      -8.477 -22.007   5.411  1.00  0.00           H  
ATOM   2857 1HD1 ILE A 186      -9.416 -20.101   9.188  1.00  0.00           H  
ATOM   2858 2HD1 ILE A 186      -8.237 -21.373   9.589  1.00  0.00           H  
ATOM   2859 3HD1 ILE A 186      -8.003 -20.366   8.140  1.00  0.00           H  
ATOM   2860  N   LEU A 187      -7.914 -25.868   6.575  1.00  0.00           N  
ATOM   2861  CA  LEU A 187      -7.141 -26.841   5.814  1.00  0.00           C  
ATOM   2862  C   LEU A 187      -7.989 -27.669   4.847  1.00  0.00           C  
ATOM   2863  O   LEU A 187      -7.632 -27.836   3.681  1.00  0.00           O  
ATOM   2864  CB  LEU A 187      -6.409 -27.782   6.780  1.00  0.00           C  
ATOM   2865  CG  LEU A 187      -5.655 -28.948   6.129  1.00  0.00           C  
ATOM   2866  CD1 LEU A 187      -4.537 -28.403   5.250  1.00  0.00           C  
ATOM   2867  CD2 LEU A 187      -5.103 -29.863   7.212  1.00  0.00           C  
ATOM   2868  H   LEU A 187      -7.809 -25.834   7.580  1.00  0.00           H  
ATOM   2869  HA  LEU A 187      -6.415 -26.298   5.209  1.00  0.00           H  
ATOM   2870 1HB  LEU A 187      -5.689 -27.200   7.353  1.00  0.00           H  
ATOM   2871 2HB  LEU A 187      -7.138 -28.203   7.473  1.00  0.00           H  
ATOM   2872  HG  LEU A 187      -6.336 -29.511   5.491  1.00  0.00           H  
ATOM   2873 1HD1 LEU A 187      -4.001 -29.232   4.788  1.00  0.00           H  
ATOM   2874 2HD1 LEU A 187      -4.962 -27.768   4.473  1.00  0.00           H  
ATOM   2875 3HD1 LEU A 187      -3.847 -27.820   5.860  1.00  0.00           H  
ATOM   2876 1HD2 LEU A 187      -4.567 -30.693   6.749  1.00  0.00           H  
ATOM   2877 2HD2 LEU A 187      -4.420 -29.301   7.850  1.00  0.00           H  
ATOM   2878 3HD2 LEU A 187      -5.924 -30.252   7.814  1.00  0.00           H  
ATOM   2879  N   ALA A 188      -9.123 -28.199   5.315  1.00  0.00           N  
ATOM   2880  CA  ALA A 188     -10.021 -28.949   4.430  1.00  0.00           C  
ATOM   2881  C   ALA A 188     -10.531 -28.119   3.243  1.00  0.00           C  
ATOM   2882  O   ALA A 188     -10.620 -28.610   2.117  1.00  0.00           O  
ATOM   2883  CB  ALA A 188     -11.195 -29.531   5.216  1.00  0.00           C  
ATOM   2884  H   ALA A 188      -9.372 -28.088   6.288  1.00  0.00           H  
ATOM   2885  HA  ALA A 188      -9.452 -29.770   3.989  1.00  0.00           H  
ATOM   2886 1HB  ALA A 188     -11.847 -30.081   4.540  1.00  0.00           H  
ATOM   2887 2HB  ALA A 188     -10.819 -30.203   5.987  1.00  0.00           H  
ATOM   2888 3HB  ALA A 188     -11.755 -28.721   5.680  1.00  0.00           H  
ATOM   2889  N   ALA A 189     -10.922 -26.828   3.507  1.00  0.00           N  
ATOM   2890  CA  ALA A 189     -11.430 -25.945   2.464  1.00  0.00           C  
ATOM   2891  C   ALA A 189     -10.310 -25.677   1.460  1.00  0.00           C  
ATOM   2892  O   ALA A 189     -10.545 -25.614   0.254  1.00  0.00           O  
ATOM   2893  CB  ALA A 189     -11.959 -24.655   3.073  1.00  0.00           C  
ATOM   2894  H   ALA A 189     -10.854 -26.481   4.453  1.00  0.00           H  
ATOM   2895  HA  ALA A 189     -12.248 -26.456   1.954  1.00  0.00           H  
ATOM   2896 1HB  ALA A 189     -12.335 -24.007   2.281  1.00  0.00           H  
ATOM   2897 2HB  ALA A 189     -12.767 -24.886   3.768  1.00  0.00           H  
ATOM   2898 3HB  ALA A 189     -11.156 -24.149   3.606  1.00  0.00           H  
ATOM   2899  N   ARG A 190      -9.095 -25.522   1.976  1.00  0.00           N  
ATOM   2900  CA  ARG A 190      -7.931 -25.222   1.150  1.00  0.00           C  
ATOM   2901  C   ARG A 190      -7.451 -26.415   0.316  1.00  0.00           C  
ATOM   2902  O   ARG A 190      -6.904 -26.243  -0.775  1.00  0.00           O  
ATOM   2903  CB  ARG A 190      -6.785 -24.741   2.028  1.00  0.00           C  
ATOM   2904  CG  ARG A 190      -7.019 -23.401   2.708  1.00  0.00           C  
ATOM   2905  CD  ARG A 190      -7.158 -22.300   1.721  1.00  0.00           C  
ATOM   2906  NE  ARG A 190      -7.287 -21.005   2.368  1.00  0.00           N  
ATOM   2907  CZ  ARG A 190      -7.951 -19.953   1.849  1.00  0.00           C  
ATOM   2908  NH1 ARG A 190      -8.541 -20.060   0.679  1.00  0.00           N  
ATOM   2909  NH2 ARG A 190      -8.011 -18.815   2.518  1.00  0.00           N  
ATOM   2910  H   ARG A 190      -8.979 -25.615   2.977  1.00  0.00           H  
ATOM   2911  HA  ARG A 190      -8.198 -24.433   0.447  1.00  0.00           H  
ATOM   2912 1HB  ARG A 190      -6.590 -25.476   2.807  1.00  0.00           H  
ATOM   2913 2HB  ARG A 190      -5.879 -24.652   1.427  1.00  0.00           H  
ATOM   2914 1HG  ARG A 190      -7.934 -23.449   3.300  1.00  0.00           H  
ATOM   2915 2HG  ARG A 190      -6.176 -23.172   3.361  1.00  0.00           H  
ATOM   2916 1HD  ARG A 190      -6.278 -22.275   1.078  1.00  0.00           H  
ATOM   2917 2HD  ARG A 190      -8.046 -22.467   1.113  1.00  0.00           H  
ATOM   2918  HE  ARG A 190      -6.846 -20.884   3.270  1.00  0.00           H  
ATOM   2919 1HH1 ARG A 190      -8.495 -20.931   0.168  1.00  0.00           H  
ATOM   2920 2HH1 ARG A 190      -9.039 -19.273   0.291  1.00  0.00           H  
ATOM   2921 1HH2 ARG A 190      -7.558 -18.732   3.417  1.00  0.00           H  
ATOM   2922 2HH2 ARG A 190      -8.508 -18.027   2.129  1.00  0.00           H  
ATOM   2923  N   LEU A 191      -7.532 -27.712   0.837  1.00  0.00           N  
ATOM   2924  CA  LEU A 191      -7.221 -28.970   0.172  1.00  0.00           C  
ATOM   2925  C   LEU A 191      -8.313 -29.350  -0.802  1.00  0.00           C  
ATOM   2926  O   LEU A 191      -8.053 -29.947  -1.839  1.00  0.00           O  
ATOM   2927  CB  LEU A 191      -7.038 -30.090   1.205  1.00  0.00           C  
ATOM   2928  CG  LEU A 191      -5.792 -29.979   2.093  1.00  0.00           C  
ATOM   2929  CD1 LEU A 191      -5.837 -31.054   3.170  1.00  0.00           C  
ATOM   2930  CD2 LEU A 191      -4.542 -30.118   1.234  1.00  0.00           C  
ATOM   2931  H   LEU A 191      -7.770 -27.720   1.818  1.00  0.00           H  
ATOM   2932  HA  LEU A 191      -6.285 -28.850  -0.375  1.00  0.00           H  
ATOM   2933 1HB  LEU A 191      -7.909 -30.106   1.858  1.00  0.00           H  
ATOM   2934 2HB  LEU A 191      -6.986 -31.043   0.678  1.00  0.00           H  
ATOM   2935  HG  LEU A 191      -5.783 -29.008   2.589  1.00  0.00           H  
ATOM   2936 1HD1 LEU A 191      -4.952 -30.975   3.801  1.00  0.00           H  
ATOM   2937 2HD1 LEU A 191      -6.730 -30.919   3.781  1.00  0.00           H  
ATOM   2938 3HD1 LEU A 191      -5.863 -32.037   2.702  1.00  0.00           H  
ATOM   2939 1HD2 LEU A 191      -3.657 -30.040   1.865  1.00  0.00           H  
ATOM   2940 2HD2 LEU A 191      -4.549 -31.089   0.738  1.00  0.00           H  
ATOM   2941 3HD2 LEU A 191      -4.527 -29.328   0.484  1.00  0.00           H  
ATOM   2942  N   GLY A 192      -9.552 -29.010  -0.464  1.00  0.00           N  
ATOM   2943  CA  GLY A 192     -10.664 -29.361  -1.318  1.00  0.00           C  
ATOM   2944  C   GLY A 192     -11.234 -30.704  -0.900  1.00  0.00           C  
ATOM   2945  O   GLY A 192     -11.689 -31.483  -1.745  1.00  0.00           O  
ATOM   2946  H   GLY A 192      -9.730 -28.504   0.391  1.00  0.00           H  
ATOM   2947 1HA  GLY A 192     -11.431 -28.590  -1.254  1.00  0.00           H  
ATOM   2948 2HA  GLY A 192     -10.331 -29.397  -2.355  1.00  0.00           H  
ATOM   2949  N   THR A 193     -11.190 -30.981   0.404  1.00  0.00           N  
ATOM   2950  CA  THR A 193     -11.674 -32.251   0.955  1.00  0.00           C  
ATOM   2951  C   THR A 193     -12.510 -32.049   2.231  1.00  0.00           C  
ATOM   2952  O   THR A 193     -12.949 -30.937   2.524  1.00  0.00           O  
ATOM   2953  CB  THR A 193     -10.498 -33.198   1.256  1.00  0.00           C  
ATOM   2954  OG1 THR A 193     -11.000 -34.502   1.577  1.00  0.00           O  
ATOM   2955  CG2 THR A 193      -9.676 -32.674   2.424  1.00  0.00           C  
ATOM   2956  H   THR A 193     -10.807 -30.286   1.031  1.00  0.00           H  
ATOM   2957  HA  THR A 193     -12.290 -32.743   0.200  1.00  0.00           H  
ATOM   2958  HB  THR A 193      -9.859 -33.276   0.377  1.00  0.00           H  
ATOM   2959  HG1 THR A 193     -10.303 -35.151   1.459  1.00  0.00           H  
ATOM   2960 1HG2 THR A 193      -8.849 -33.355   2.622  1.00  0.00           H  
ATOM   2961 2HG2 THR A 193      -9.283 -31.687   2.179  1.00  0.00           H  
ATOM   2962 3HG2 THR A 193     -10.307 -32.602   3.309  1.00  0.00           H  
ATOM   2963  N   THR A 194     -12.732 -33.178   2.944  1.00  0.00           N  
ATOM   2964  CA  THR A 194     -13.548 -33.155   4.154  1.00  0.00           C  
ATOM   2965  C   THR A 194     -12.671 -32.822   5.337  1.00  0.00           C  
ATOM   2966  O   THR A 194     -11.445 -32.861   5.221  1.00  0.00           O  
ATOM   2967  CB  THR A 194     -14.261 -34.499   4.391  1.00  0.00           C  
ATOM   2968  OG1 THR A 194     -13.287 -35.527   4.612  1.00  0.00           O  
ATOM   2969  CG2 THR A 194     -15.119 -34.867   3.190  1.00  0.00           C  
ATOM   2970  H   THR A 194     -12.326 -34.053   2.641  1.00  0.00           H  
ATOM   2971  HA  THR A 194     -14.325 -32.398   4.032  1.00  0.00           H  
ATOM   2972  HB  THR A 194     -14.896 -34.423   5.274  1.00  0.00           H  
ATOM   2973  HG1 THR A 194     -13.593 -36.114   5.308  1.00  0.00           H  
ATOM   2974 1HG2 THR A 194     -15.615 -35.819   3.376  1.00  0.00           H  
ATOM   2975 2HG2 THR A 194     -15.868 -34.093   3.027  1.00  0.00           H  
ATOM   2976 3HG2 THR A 194     -14.488 -34.954   2.306  1.00  0.00           H  
ATOM   2977  N   VAL A 195     -13.301 -32.529   6.461  1.00  0.00           N  
ATOM   2978  CA  VAL A 195     -12.575 -32.144   7.678  1.00  0.00           C  
ATOM   2979  C   VAL A 195     -11.812 -33.334   8.275  1.00  0.00           C  
ATOM   2980  O   VAL A 195     -10.663 -33.196   8.697  1.00  0.00           O  
ATOM   2981  CB  VAL A 195     -13.555 -31.587   8.729  1.00  0.00           C  
ATOM   2982  CG1 VAL A 195     -12.826 -31.291  10.031  1.00  0.00           C  
ATOM   2983  CG2 VAL A 195     -14.232 -30.335   8.192  1.00  0.00           C  
ATOM   2984  H   VAL A 195     -14.310 -32.557   6.476  1.00  0.00           H  
ATOM   2985  HA  VAL A 195     -11.827 -31.399   7.413  1.00  0.00           H  
ATOM   2986  HB  VAL A 195     -14.308 -32.345   8.947  1.00  0.00           H  
ATOM   2987 1HG1 VAL A 195     -13.534 -30.898  10.762  1.00  0.00           H  
ATOM   2988 2HG1 VAL A 195     -12.380 -32.207  10.415  1.00  0.00           H  
ATOM   2989 3HG1 VAL A 195     -12.046 -30.552   9.851  1.00  0.00           H  
ATOM   2990 1HG2 VAL A 195     -14.924 -29.948   8.940  1.00  0.00           H  
ATOM   2991 2HG2 VAL A 195     -13.479 -29.581   7.969  1.00  0.00           H  
ATOM   2992 3HG2 VAL A 195     -14.782 -30.581   7.283  1.00  0.00           H  
ATOM   2993  N   GLU A 196     -12.462 -34.496   8.296  1.00  0.00           N  
ATOM   2994  CA  GLU A 196     -11.883 -35.709   8.859  1.00  0.00           C  
ATOM   2995  C   GLU A 196     -10.686 -36.103   8.000  1.00  0.00           C  
ATOM   2996  O   GLU A 196      -9.652 -36.556   8.502  1.00  0.00           O  
ATOM   2997  CB  GLU A 196     -12.910 -36.843   8.909  1.00  0.00           C  
ATOM   2998  CG  GLU A 196     -14.076 -36.593   9.855  1.00  0.00           C  
ATOM   2999  CD  GLU A 196     -15.085 -35.627   9.297  1.00  0.00           C  
ATOM   3000  OE1 GLU A 196     -14.965 -35.270   8.150  1.00  0.00           O  
ATOM   3001  OE2 GLU A 196     -15.976 -35.247  10.019  1.00  0.00           O  
ATOM   3002  H   GLU A 196     -13.393 -34.532   7.905  1.00  0.00           H  
ATOM   3003  HA  GLU A 196     -11.570 -35.499   9.883  1.00  0.00           H  
ATOM   3004 1HB  GLU A 196     -13.317 -37.010   7.912  1.00  0.00           H  
ATOM   3005 2HB  GLU A 196     -12.418 -37.765   9.221  1.00  0.00           H  
ATOM   3006 1HG  GLU A 196     -14.573 -37.541  10.060  1.00  0.00           H  
ATOM   3007 2HG  GLU A 196     -13.691 -36.205  10.797  1.00  0.00           H  
ATOM   3008  N   GLN A 197     -10.729 -36.004   6.526  1.00  0.00           N  
ATOM   3009  CA  GLN A 197      -9.618 -36.304   5.639  1.00  0.00           C  
ATOM   3010  C   GLN A 197      -8.493 -35.287   5.805  1.00  0.00           C  
ATOM   3011  O   GLN A 197      -7.314 -35.633   5.728  1.00  0.00           O  
ATOM   3012  CB  GLN A 197     -10.090 -36.333   4.183  1.00  0.00           C  
ATOM   3013  CG  GLN A 197      -9.026 -36.774   3.192  1.00  0.00           C  
ATOM   3014  CD  GLN A 197      -8.571 -38.202   3.429  1.00  0.00           C  
ATOM   3015  OE1 GLN A 197      -9.386 -39.127   3.485  1.00  0.00           O  
ATOM   3016  NE2 GLN A 197      -7.264 -38.389   3.571  1.00  0.00           N  
ATOM   3017  H   GLN A 197     -11.608 -35.703   6.129  1.00  0.00           H  
ATOM   3018  HA  GLN A 197      -9.225 -37.287   5.898  1.00  0.00           H  
ATOM   3019 1HB  GLN A 197     -10.939 -37.011   4.089  1.00  0.00           H  
ATOM   3020 2HB  GLN A 197     -10.431 -35.340   3.891  1.00  0.00           H  
ATOM   3021 1HG  GLN A 197      -9.434 -36.709   2.184  1.00  0.00           H  
ATOM   3022 2HG  GLN A 197      -8.161 -36.119   3.289  1.00  0.00           H  
ATOM   3023 1HE2 GLN A 197      -6.904 -39.309   3.730  1.00  0.00           H  
ATOM   3024 2HE2 GLN A 197      -6.638 -37.611   3.520  1.00  0.00           H  
ATOM   3025  N   ALA A 198      -8.844 -34.028   6.033  1.00  0.00           N  
ATOM   3026  CA  ALA A 198      -7.824 -32.998   6.247  1.00  0.00           C  
ATOM   3027  C   ALA A 198      -6.969 -33.291   7.474  1.00  0.00           C  
ATOM   3028  O   ALA A 198      -5.774 -33.000   7.503  1.00  0.00           O  
ATOM   3029  CB  ALA A 198      -8.472 -31.623   6.369  1.00  0.00           C  
ATOM   3030  H   ALA A 198      -9.821 -33.768   6.060  1.00  0.00           H  
ATOM   3031  HA  ALA A 198      -7.159 -32.997   5.383  1.00  0.00           H  
ATOM   3032 1HB  ALA A 198      -7.699 -30.871   6.528  1.00  0.00           H  
ATOM   3033 2HB  ALA A 198      -9.019 -31.398   5.454  1.00  0.00           H  
ATOM   3034 3HB  ALA A 198      -9.160 -31.622   7.212  1.00  0.00           H  
ATOM   3035  N   VAL A 199      -7.604 -33.806   8.683  1.00  0.00           N  
ATOM   3036  CA  VAL A 199      -6.834 -34.202   9.854  1.00  0.00           C  
ATOM   3037  C   VAL A 199      -5.890 -35.365   9.545  1.00  0.00           C  
ATOM   3038  O   VAL A 199      -4.730 -35.370   9.970  1.00  0.00           O  
ATOM   3039  CB  VAL A 199      -7.783 -34.604  10.999  1.00  0.00           C  
ATOM   3040  CG1 VAL A 199      -6.995 -35.192  12.161  1.00  0.00           C  
ATOM   3041  CG2 VAL A 199      -8.591 -33.399  11.450  1.00  0.00           C  
ATOM   3042  H   VAL A 199      -8.609 -33.909   8.699  1.00  0.00           H  
ATOM   3043  HA  VAL A 199      -6.208 -33.362  10.157  1.00  0.00           H  
ATOM   3044  HB  VAL A 199      -8.458 -35.383  10.641  1.00  0.00           H  
ATOM   3045 1HG1 VAL A 199      -7.682 -35.472  12.961  1.00  0.00           H  
ATOM   3046 2HG1 VAL A 199      -6.453 -36.075  11.823  1.00  0.00           H  
ATOM   3047 3HG1 VAL A 199      -6.289 -34.451  12.533  1.00  0.00           H  
ATOM   3048 1HG2 VAL A 199      -9.260 -33.691  12.259  1.00  0.00           H  
ATOM   3049 2HG2 VAL A 199      -7.915 -32.618  11.802  1.00  0.00           H  
ATOM   3050 3HG2 VAL A 199      -9.178 -33.020  10.614  1.00  0.00           H  
ATOM   3051  N   GLU A 200      -6.369 -36.558   8.745  1.00  0.00           N  
ATOM   3052  CA  GLU A 200      -5.525 -37.678   8.378  1.00  0.00           C  
ATOM   3053  C   GLU A 200      -4.366 -37.205   7.518  1.00  0.00           C  
ATOM   3054  O   GLU A 200      -3.239 -37.679   7.662  1.00  0.00           O  
ATOM   3055  CB  GLU A 200      -6.335 -38.741   7.632  1.00  0.00           C  
ATOM   3056  CG  GLU A 200      -5.547 -39.990   7.267  1.00  0.00           C  
ATOM   3057  CD  GLU A 200      -6.394 -41.045   6.611  1.00  0.00           C  
ATOM   3058  OE1 GLU A 200      -7.570 -40.823   6.453  1.00  0.00           O  
ATOM   3059  OE2 GLU A 200      -5.863 -42.076   6.267  1.00  0.00           O  
ATOM   3060  H   GLU A 200      -7.337 -36.557   8.458  1.00  0.00           H  
ATOM   3061  HA  GLU A 200      -5.123 -38.121   9.289  1.00  0.00           H  
ATOM   3062 1HB  GLU A 200      -7.183 -39.048   8.244  1.00  0.00           H  
ATOM   3063 2HB  GLU A 200      -6.733 -38.315   6.711  1.00  0.00           H  
ATOM   3064 1HG  GLU A 200      -4.741 -39.713   6.587  1.00  0.00           H  
ATOM   3065 2HG  GLU A 200      -5.098 -40.401   8.170  1.00  0.00           H  
ATOM   3066  N   ARG A 201      -4.580 -36.174   6.503  1.00  0.00           N  
ATOM   3067  CA  ARG A 201      -3.520 -35.625   5.661  1.00  0.00           C  
ATOM   3068  C   ARG A 201      -2.440 -34.977   6.502  1.00  0.00           C  
ATOM   3069  O   ARG A 201      -1.260 -35.096   6.197  1.00  0.00           O  
ATOM   3070  CB  ARG A 201      -4.081 -34.599   4.687  1.00  0.00           C  
ATOM   3071  CG  ARG A 201      -4.917 -35.181   3.558  1.00  0.00           C  
ATOM   3072  CD  ARG A 201      -4.069 -35.827   2.524  1.00  0.00           C  
ATOM   3073  NE  ARG A 201      -3.126 -34.890   1.933  1.00  0.00           N  
ATOM   3074  CZ  ARG A 201      -3.418 -34.045   0.925  1.00  0.00           C  
ATOM   3075  NH1 ARG A 201      -4.626 -34.031   0.409  1.00  0.00           N  
ATOM   3076  NH2 ARG A 201      -2.489 -33.231   0.456  1.00  0.00           N  
ATOM   3077  H   ARG A 201      -5.526 -35.843   6.382  1.00  0.00           H  
ATOM   3078  HA  ARG A 201      -3.053 -36.444   5.115  1.00  0.00           H  
ATOM   3079 1HB  ARG A 201      -4.706 -33.889   5.227  1.00  0.00           H  
ATOM   3080 2HB  ARG A 201      -3.263 -34.039   4.236  1.00  0.00           H  
ATOM   3081 1HG  ARG A 201      -5.600 -35.931   3.959  1.00  0.00           H  
ATOM   3082 2HG  ARG A 201      -5.490 -34.385   3.083  1.00  0.00           H  
ATOM   3083 1HD  ARG A 201      -3.504 -36.642   2.974  1.00  0.00           H  
ATOM   3084 2HD  ARG A 201      -4.702 -36.221   1.729  1.00  0.00           H  
ATOM   3085  HE  ARG A 201      -2.186 -34.872   2.304  1.00  0.00           H  
ATOM   3086 1HH1 ARG A 201      -5.337 -34.653   0.767  1.00  0.00           H  
ATOM   3087 2HH1 ARG A 201      -4.844 -33.396  -0.347  1.00  0.00           H  
ATOM   3088 1HH2 ARG A 201      -1.560 -33.242   0.855  1.00  0.00           H  
ATOM   3089 2HH2 ARG A 201      -2.706 -32.597  -0.298  1.00  0.00           H  
ATOM   3090  N   ALA A 202      -2.823 -34.136   7.592  1.00  0.00           N  
ATOM   3091  CA  ALA A 202      -1.868 -33.488   8.482  1.00  0.00           C  
ATOM   3092  C   ALA A 202      -1.107 -34.514   9.312  1.00  0.00           C  
ATOM   3093  O   ALA A 202       0.093 -34.375   9.516  1.00  0.00           O  
ATOM   3094  CB  ALA A 202      -2.544 -32.463   9.360  1.00  0.00           C  
ATOM   3095  H   ALA A 202      -3.806 -33.929   7.687  1.00  0.00           H  
ATOM   3096  HA  ALA A 202      -1.125 -32.976   7.868  1.00  0.00           H  
ATOM   3097 1HB  ALA A 202      -1.806 -31.997  10.013  1.00  0.00           H  
ATOM   3098 2HB  ALA A 202      -3.010 -31.700   8.738  1.00  0.00           H  
ATOM   3099 3HB  ALA A 202      -3.305 -32.952   9.968  1.00  0.00           H  
ATOM   3100  N   LEU A 203      -1.802 -35.554   9.766  1.00  0.00           N  
ATOM   3101  CA  LEU A 203      -1.165 -36.610  10.552  1.00  0.00           C  
ATOM   3102  C   LEU A 203      -0.144 -37.406   9.739  1.00  0.00           C  
ATOM   3103  O   LEU A 203       0.928 -37.737  10.244  1.00  0.00           O  
ATOM   3104  CB  LEU A 203      -2.233 -37.563  11.104  1.00  0.00           C  
ATOM   3105  CG  LEU A 203      -3.103 -37.002  12.237  1.00  0.00           C  
ATOM   3106  CD1 LEU A 203      -4.294 -37.923  12.466  1.00  0.00           C  
ATOM   3107  CD2 LEU A 203      -2.266 -36.866  13.500  1.00  0.00           C  
ATOM   3108  H   LEU A 203      -2.790 -35.618   9.564  1.00  0.00           H  
ATOM   3109  HA  LEU A 203      -0.598 -36.145  11.357  1.00  0.00           H  
ATOM   3110 1HB  LEU A 203      -2.895 -37.853  10.291  1.00  0.00           H  
ATOM   3111 2HB  LEU A 203      -1.738 -38.458  11.479  1.00  0.00           H  
ATOM   3112  HG  LEU A 203      -3.488 -36.023  11.949  1.00  0.00           H  
ATOM   3113 1HD1 LEU A 203      -4.912 -37.524  13.270  1.00  0.00           H  
ATOM   3114 2HD1 LEU A 203      -4.886 -37.986  11.552  1.00  0.00           H  
ATOM   3115 3HD1 LEU A 203      -3.939 -38.915  12.739  1.00  0.00           H  
ATOM   3116 1HD2 LEU A 203      -2.885 -36.467  14.304  1.00  0.00           H  
ATOM   3117 2HD2 LEU A 203      -1.882 -37.844  13.790  1.00  0.00           H  
ATOM   3118 3HD2 LEU A 203      -1.432 -36.189  13.314  1.00  0.00           H  
ATOM   3119  N   GLN A 204      -0.465 -37.700   8.482  1.00  0.00           N  
ATOM   3120  CA  GLN A 204       0.467 -38.391   7.591  1.00  0.00           C  
ATOM   3121  C   GLN A 204       1.711 -37.548   7.297  1.00  0.00           C  
ATOM   3122  O   GLN A 204       2.829 -38.062   7.271  1.00  0.00           O  
ATOM   3123  CB  GLN A 204      -0.231 -38.761   6.279  1.00  0.00           C  
ATOM   3124  CG  GLN A 204      -1.284 -39.846   6.419  1.00  0.00           C  
ATOM   3125  CD  GLN A 204      -2.008 -40.123   5.115  1.00  0.00           C  
ATOM   3126  OE1 GLN A 204      -2.139 -39.240   4.263  1.00  0.00           O  
ATOM   3127  NE2 GLN A 204      -2.482 -41.352   4.951  1.00  0.00           N  
ATOM   3128  H   GLN A 204      -1.376 -37.439   8.134  1.00  0.00           H  
ATOM   3129  HA  GLN A 204       0.798 -39.307   8.080  1.00  0.00           H  
ATOM   3130 1HB  GLN A 204      -0.712 -37.877   5.861  1.00  0.00           H  
ATOM   3131 2HB  GLN A 204       0.510 -39.103   5.557  1.00  0.00           H  
ATOM   3132 1HG  GLN A 204      -0.801 -40.768   6.744  1.00  0.00           H  
ATOM   3133 2HG  GLN A 204      -2.021 -39.531   7.158  1.00  0.00           H  
ATOM   3134 1HE2 GLN A 204      -2.969 -41.594   4.111  1.00  0.00           H  
ATOM   3135 2HE2 GLN A 204      -2.353 -42.038   5.668  1.00  0.00           H  
ATOM   3136  N   LEU A 205       1.518 -36.252   7.075  1.00  0.00           N  
ATOM   3137  CA  LEU A 205       2.644 -35.346   6.863  1.00  0.00           C  
ATOM   3138  C   LEU A 205       3.450 -35.182   8.146  1.00  0.00           C  
ATOM   3139  O   LEU A 205       4.671 -35.118   8.105  1.00  0.00           O  
ATOM   3140  CB  LEU A 205       2.146 -33.976   6.384  1.00  0.00           C  
ATOM   3141  CG  LEU A 205       3.237 -32.953   6.043  1.00  0.00           C  
ATOM   3142  CD1 LEU A 205       4.072 -33.470   4.879  1.00  0.00           C  
ATOM   3143  CD2 LEU A 205       2.593 -31.618   5.704  1.00  0.00           C  
ATOM   3144  H   LEU A 205       0.579 -35.882   7.050  1.00  0.00           H  
ATOM   3145  HA  LEU A 205       3.295 -35.776   6.102  1.00  0.00           H  
ATOM   3146 1HB  LEU A 205       1.538 -34.120   5.494  1.00  0.00           H  
ATOM   3147 2HB  LEU A 205       1.517 -33.543   7.163  1.00  0.00           H  
ATOM   3148  HG  LEU A 205       3.901 -32.829   6.900  1.00  0.00           H  
ATOM   3149 1HD1 LEU A 205       4.848 -32.744   4.637  1.00  0.00           H  
ATOM   3150 2HD1 LEU A 205       4.537 -34.417   5.157  1.00  0.00           H  
ATOM   3151 3HD1 LEU A 205       3.432 -33.620   4.011  1.00  0.00           H  
ATOM   3152 1HD2 LEU A 205       3.369 -30.890   5.462  1.00  0.00           H  
ATOM   3153 2HD2 LEU A 205       1.932 -31.740   4.846  1.00  0.00           H  
ATOM   3154 3HD2 LEU A 205       2.018 -31.263   6.559  1.00  0.00           H  
ATOM   3155  N   LYS A 206       2.758 -35.112   9.278  1.00  0.00           N  
ATOM   3156  CA  LYS A 206       3.391 -35.009  10.599  1.00  0.00           C  
ATOM   3157  C   LYS A 206       4.364 -36.161  10.832  1.00  0.00           C  
ATOM   3158  O   LYS A 206       5.482 -35.958  11.304  1.00  0.00           O  
ATOM   3159  CB  LYS A 206       2.333 -34.985  11.704  1.00  0.00           C  
ATOM   3160  CG  LYS A 206       2.895 -34.822  13.109  1.00  0.00           C  
ATOM   3161  CD  LYS A 206       1.812 -35.003  14.162  1.00  0.00           C  
ATOM   3162  CE  LYS A 206       1.650 -36.467  14.545  1.00  0.00           C  
ATOM   3163  NZ  LYS A 206       2.725 -36.923  15.467  1.00  0.00           N  
ATOM   3164  H   LYS A 206       1.749 -35.130   9.217  1.00  0.00           H  
ATOM   3165  HA  LYS A 206       3.952 -34.076  10.642  1.00  0.00           H  
ATOM   3166 1HB  LYS A 206       1.639 -34.163  11.525  1.00  0.00           H  
ATOM   3167 2HB  LYS A 206       1.759 -35.911  11.677  1.00  0.00           H  
ATOM   3168 1HG  LYS A 206       3.679 -35.561  13.275  1.00  0.00           H  
ATOM   3169 2HG  LYS A 206       3.330 -33.828  13.215  1.00  0.00           H  
ATOM   3170 1HD  LYS A 206       2.071 -34.429  15.054  1.00  0.00           H  
ATOM   3171 2HD  LYS A 206       0.863 -34.632  13.775  1.00  0.00           H  
ATOM   3172 1HE  LYS A 206       0.687 -36.610  15.032  1.00  0.00           H  
ATOM   3173 2HE  LYS A 206       1.674 -37.082  13.647  1.00  0.00           H  
ATOM   3174 1HZ  LYS A 206       2.583 -37.896  15.696  1.00  0.00           H  
ATOM   3175 2HZ  LYS A 206       3.624 -36.811  15.019  1.00  0.00           H  
ATOM   3176 3HZ  LYS A 206       2.702 -36.371  16.312  1.00  0.00           H  
ATOM   3177  N   THR A 207       3.917 -37.370  10.494  1.00  0.00           N  
ATOM   3178  CA  THR A 207       4.728 -38.585  10.598  1.00  0.00           C  
ATOM   3179  C   THR A 207       5.876 -38.562   9.585  1.00  0.00           C  
ATOM   3180  O   THR A 207       7.013 -38.875   9.935  1.00  0.00           O  
ATOM   3181  CB  THR A 207       3.871 -39.846  10.384  1.00  0.00           C  
ATOM   3182  OG1 THR A 207       2.851 -39.910  11.389  1.00  0.00           O  
ATOM   3183  CG2 THR A 207       4.733 -41.097  10.462  1.00  0.00           C  
ATOM   3184  H   THR A 207       2.970 -37.439  10.150  1.00  0.00           H  
ATOM   3185  HA  THR A 207       5.162 -38.627  11.597  1.00  0.00           H  
ATOM   3186  HB  THR A 207       3.395 -39.801   9.405  1.00  0.00           H  
ATOM   3187  HG1 THR A 207       2.293 -39.131  11.328  1.00  0.00           H  
ATOM   3188 1HG2 THR A 207       4.111 -41.978  10.308  1.00  0.00           H  
ATOM   3189 2HG2 THR A 207       5.503 -41.057   9.691  1.00  0.00           H  
ATOM   3190 3HG2 THR A 207       5.204 -41.153  11.442  1.00  0.00           H  
ATOM   3191  N   LYS A 208       5.584 -38.157   8.350  1.00  0.00           N  
ATOM   3192  CA  LYS A 208       6.585 -38.097   7.273  1.00  0.00           C  
ATOM   3193  C   LYS A 208       7.754 -37.114   7.524  1.00  0.00           C  
ATOM   3194  O   LYS A 208       8.916 -37.435   7.278  1.00  0.00           O  
ATOM   3195  CB  LYS A 208       5.891 -37.734   5.960  1.00  0.00           C  
ATOM   3196  CG  LYS A 208       6.819 -37.673   4.754  1.00  0.00           C  
ATOM   3197  CD  LYS A 208       6.047 -37.379   3.477  1.00  0.00           C  
ATOM   3198  CE  LYS A 208       6.979 -37.251   2.281  1.00  0.00           C  
ATOM   3199  NZ  LYS A 208       6.237 -36.969   1.023  1.00  0.00           N  
ATOM   3200  H   LYS A 208       4.632 -37.881   8.154  1.00  0.00           H  
ATOM   3201  HA  LYS A 208       7.062 -39.074   7.190  1.00  0.00           H  
ATOM   3202 1HB  LYS A 208       5.112 -38.467   5.745  1.00  0.00           H  
ATOM   3203 2HB  LYS A 208       5.407 -36.762   6.060  1.00  0.00           H  
ATOM   3204 1HG  LYS A 208       7.563 -36.891   4.907  1.00  0.00           H  
ATOM   3205 2HG  LYS A 208       7.336 -38.626   4.644  1.00  0.00           H  
ATOM   3206 1HD  LYS A 208       5.335 -38.184   3.287  1.00  0.00           H  
ATOM   3207 2HD  LYS A 208       5.491 -36.448   3.594  1.00  0.00           H  
ATOM   3208 1HE  LYS A 208       7.688 -36.443   2.459  1.00  0.00           H  
ATOM   3209 2HE  LYS A 208       7.542 -38.176   2.158  1.00  0.00           H  
ATOM   3210 1HZ  LYS A 208       6.889 -36.892   0.256  1.00  0.00           H  
ATOM   3211 2HZ  LYS A 208       5.589 -37.722   0.838  1.00  0.00           H  
ATOM   3212 3HZ  LYS A 208       5.726 -36.103   1.119  1.00  0.00           H  
ATOM   3213  N   LEU A 209       7.455 -35.915   8.010  1.00  0.00           N  
ATOM   3214  CA  LEU A 209       8.488 -34.906   8.216  1.00  0.00           C  
ATOM   3215  C   LEU A 209       9.237 -35.118   9.533  1.00  0.00           C  
ATOM   3216  O   LEU A 209       8.665 -35.588  10.525  1.00  0.00           O  
ATOM   3217  CB  LEU A 209       7.863 -33.505   8.198  1.00  0.00           C  
ATOM   3218  CG  LEU A 209       7.163 -33.107   6.892  1.00  0.00           C  
ATOM   3219  CD1 LEU A 209       6.496 -31.750   7.068  1.00  0.00           C  
ATOM   3220  CD2 LEU A 209       8.180 -33.074   5.760  1.00  0.00           C  
ATOM   3221  H   LEU A 209       6.497 -35.694   8.244  1.00  0.00           H  
ATOM   3222  HA  LEU A 209       9.222 -34.994   7.416  1.00  0.00           H  
ATOM   3223 1HB  LEU A 209       7.130 -33.442   8.999  1.00  0.00           H  
ATOM   3224 2HB  LEU A 209       8.647 -32.773   8.390  1.00  0.00           H  
ATOM   3225  HG  LEU A 209       6.385 -33.833   6.660  1.00  0.00           H  
ATOM   3226 1HD1 LEU A 209       5.999 -31.466   6.140  1.00  0.00           H  
ATOM   3227 2HD1 LEU A 209       5.760 -31.807   7.870  1.00  0.00           H  
ATOM   3228 3HD1 LEU A 209       7.250 -31.004   7.318  1.00  0.00           H  
ATOM   3229 1HD2 LEU A 209       7.682 -32.791   4.832  1.00  0.00           H  
ATOM   3230 2HD2 LEU A 209       8.958 -32.347   5.991  1.00  0.00           H  
ATOM   3231 3HD2 LEU A 209       8.627 -34.062   5.645  1.00  0.00           H  
ATOM   3232  N   GLY A 210      10.521 -34.766   9.536  1.00  0.00           N  
ATOM   3233  CA  GLY A 210      11.330 -34.840  10.742  1.00  0.00           C  
ATOM   3234  C   GLY A 210      12.718 -34.238  10.601  1.00  0.00           C  
ATOM   3235  O   GLY A 210      13.543 -34.335  11.512  1.00  0.00           O  
ATOM   3236  OXT GLY A 210      13.063 -33.640   9.583  1.00  0.00           O  
ATOM   3237  H   GLY A 210      10.944 -34.439   8.679  1.00  0.00           H  
ATOM   3238 1HA  GLY A 210      10.818 -34.326  11.554  1.00  0.00           H  
ATOM   3239 2HA  GLY A 210      11.441 -35.881  11.041  1.00  0.00           H  
TER                                                                             
HETATM 3241 FE1  HRR B 211      -2.437 -17.143  12.356  1.00  0.00          FE  
HETATM 3242  N4  HRR B 211      -1.801 -16.074  13.965  1.00  0.00           N  
HETATM 3243  C19 HRR B 211      -1.622 -16.539  15.244  1.00  0.00           C  
HETATM 3244  C18 HRR B 211      -1.155 -15.478  16.114  1.00  0.00           C  
HETATM 3245  C15 HRR B 211      -1.071 -14.342  15.331  1.00  0.00           C  
HETATM 3246  C14 HRR B 211      -1.478 -14.745  13.987  1.00  0.00           C  
HETATM 3247  C31 HRR B 211      -1.527 -13.893  12.887  1.00  0.00           C  
HETATM 3248  C12 HRR B 211      -1.852 -14.251  11.588  1.00  0.00           C  
HETATM 3249  N1  HRR B 211      -2.255 -15.499  11.184  1.00  0.00           N  
HETATM 3250  C6  HRR B 211      -2.414 -15.433   9.825  1.00  0.00           C  
HETATM 3251  C7  HRR B 211      -2.102 -14.091   9.340  1.00  0.00           C  
HETATM 3252  C11 HRR B 211      -1.769 -13.352  10.443  1.00  0.00           C  
HETATM 3253  C13 HRR B 211      -1.376 -11.908  10.523  1.00  0.00           C  
HETATM 3254  C8  HRR B 211      -2.188 -13.679   7.902  1.00  0.00           C  
HETATM 3255  C9  HRR B 211      -0.819 -13.390   7.237  1.00  0.00           C  
HETATM 3256  C10 HRR B 211      -0.828 -12.259   6.166  1.00  0.00           C  
HETATM 3257  O4  HRR B 211      -0.308 -12.515   5.040  1.00  0.00           O  
HETATM 3258  O2  HRR B 211      -1.395 -11.191   6.514  1.00  0.00           O  
HETATM 3259  C28 HRR B 211      -2.860 -16.473   9.016  1.00  0.00           C  
HETATM 3260  C1  HRR B 211      -3.267 -17.723   9.474  1.00  0.00           C  
HETATM 3261  N2  HRR B 211      -3.200 -18.146  10.777  1.00  0.00           N  
HETATM 3262  C33 HRR B 211      -3.756 -19.402  10.800  1.00  0.00           C  
HETATM 3263  C32 HRR B 211      -4.184 -19.794   9.465  1.00  0.00           C  
HETATM 3264  C2  HRR B 211      -3.872 -18.751   8.631  1.00  0.00           C  
HETATM 3265  C3  HRR B 211      -4.169 -18.623   7.168  1.00  0.00           C  
HETATM 3266  C4  HRR B 211      -5.677 -18.525   6.879  1.00  0.00           C  
HETATM 3267  C5  HRR B 211      -6.100 -18.943   5.443  1.00  0.00           C  
HETATM 3268  O1  HRR B 211      -5.811 -20.127   5.119  1.00  0.00           O  
HETATM 3269  O3  HRR B 211      -6.666 -18.071   4.728  1.00  0.00           O  
HETATM 3270  C34 HRR B 211      -4.836 -21.097   9.116  1.00  0.00           C  
HETATM 3271  C29 HRR B 211      -3.866 -20.202  11.928  1.00  0.00           C  
HETATM 3272  C26 HRR B 211      -3.381 -19.896  13.199  1.00  0.00           C  
HETATM 3273  C25 HRR B 211      -3.387 -20.825  14.310  1.00  0.00           C  
HETATM 3274  C22 HRR B 211      -2.728 -20.200  15.347  1.00  0.00           C  
HETATM 3275  C21 HRR B 211      -2.387 -18.862  14.866  1.00  0.00           C  
HETATM 3276  N3  HRR B 211      -2.771 -18.720  13.556  1.00  0.00           N  
HETATM 3277  C30 HRR B 211      -1.872 -17.843  15.657  1.00  0.00           C  
HETATM 3278  C23 HRR B 211      -2.430 -20.783  16.650  1.00  0.00           C  
HETATM 3279  C24 HRR B 211      -1.251 -20.768  17.294  1.00  0.00           C  
HETATM 3280  C27 HRR B 211      -3.946 -22.214  14.264  1.00  0.00           C  
HETATM 3281  C16 HRR B 211      -0.633 -13.001  15.688  1.00  0.00           C  
HETATM 3282  C17 HRR B 211      -0.671 -12.431  16.905  1.00  0.00           C  
HETATM 3283  C20 HRR B 211      -0.802 -15.633  17.560  1.00  0.00           C  
HETATM 3284  C35 HRR B 211      -0.714 -17.478  11.802  1.00  0.00           C  
HETATM 3285  C36 HRR B 211       0.467 -16.795  12.390  1.00  0.00           C  
HETATM 3286  O5  HRR B 211       0.777 -15.652  12.080  1.00  0.00           O  
HETATM 3287  O6  HRR B 211       1.113 -17.496  13.336  1.00  0.00           O  
HETATM 3288  C37 HRR B 211       1.971 -16.741  14.221  1.00  0.00           C  
HETATM 3289  C38 HRR B 211       2.145 -17.567  15.480  1.00  0.00           C  
HETATM 3290  C39 HRR B 211      -0.223 -19.711  12.247  1.00  0.00           C  
HETATM 3291  C40 HRR B 211       0.755 -19.711  11.305  1.00  0.00           C  
HETATM 3292  C41 HRR B 211       0.566 -19.933   9.873  1.00  0.00           C  
HETATM 3293  C42 HRR B 211      -0.654 -20.393   9.336  1.00  0.00           C  
HETATM 3294  C44 HRR B 211      -0.809 -20.553   7.964  1.00  0.00           C  
HETATM 3295  C46 HRR B 211       0.249 -20.264   7.094  1.00  0.00           C  
HETATM 3296  C45 HRR B 211       1.464 -19.808   7.611  1.00  0.00           C  
HETATM 3297  C43 HRR B 211       1.619 -19.641   8.986  1.00  0.00           C  
HETATM 3298  H29 HRR B 211      -1.249 -12.857  13.048  1.00  0.00           H  
HETATM 3299  H23 HRR B 211      -2.062 -11.337  11.163  1.00  0.00           H  
HETATM 3300  H22 HRR B 211      -0.371 -11.783  10.945  1.00  0.00           H  
HETATM 3301  H24 HRR B 211      -1.382 -11.442   9.534  1.00  0.00           H  
HETATM 3302  H3  HRR B 211      -2.726 -14.448   7.336  1.00  0.00           H  
HETATM 3303  H4  HRR B 211      -2.770 -12.754   7.820  1.00  0.00           H  
HETATM 3304  H11 HRR B 211      -0.404 -14.295   6.781  1.00  0.00           H  
HETATM 3305  H12 HRR B 211      -0.092 -13.083   8.002  1.00  0.00           H  
HETATM 3306  H28 HRR B 211      -2.939 -16.273   7.952  1.00  0.00           H  
HETATM 3307  H26 HRR B 211      -3.675 -17.743   6.746  1.00  0.00           H  
HETATM 3308  H27 HRR B 211      -3.777 -19.490   6.623  1.00  0.00           H  
HETATM 3309  H6  HRR B 211      -6.225 -19.159   7.591  1.00  0.00           H  
HETATM 3310  H5  HRR B 211      -6.026 -17.500   7.063  1.00  0.00           H  
HETATM 3311  H15 HRR B 211      -4.251 -21.952   9.478  1.00  0.00           H  
HETATM 3312  H13 HRR B 211      -4.945 -21.200   8.033  1.00  0.00           H  
HETATM 3313  H14 HRR B 211      -5.836 -21.184   9.559  1.00  0.00           H  
HETATM 3314  H25 HRR B 211      -4.328 -21.175  11.800  1.00  0.00           H  
HETATM 3315  H30 HRR B 211      -1.707 -18.073  16.702  1.00  0.00           H  
HETATM 3316  H1  HRR B 211      -3.255 -21.319  17.120  1.00  0.00           H  
HETATM 3317  H7  HRR B 211      -0.363 -20.309  16.871  1.00  0.00           H  
HETATM 3318  H8  HRR B 211      -1.140 -21.244  18.264  1.00  0.00           H  
HETATM 3319  H17 HRR B 211      -3.943 -22.679  15.253  1.00  0.00           H  
HETATM 3320  H16 HRR B 211      -4.978 -22.219  13.893  1.00  0.00           H  
HETATM 3321  H18 HRR B 211      -3.363 -22.861  13.596  1.00  0.00           H  
HETATM 3322  H2  HRR B 211      -0.231 -12.405  14.870  1.00  0.00           H  
HETATM 3323  H9  HRR B 211      -1.088 -12.930  17.773  1.00  0.00           H  
HETATM 3324  H10 HRR B 211      -0.296 -11.424  17.056  1.00  0.00           H  
HETATM 3325  H20 HRR B 211      -1.631 -15.349  18.223  1.00  0.00           H  
HETATM 3326  H21 HRR B 211       0.048 -14.992  17.821  1.00  0.00           H  
HETATM 3327  H19 HRR B 211      -0.531 -16.665  17.804  1.00  0.00           H  
HETATM 3328  H31 HRR B 211      -0.573 -17.638  10.732  1.00  0.00           H  
HETATM 3329  H32 HRR B 211       1.491 -15.781  14.428  1.00  0.00           H  
HETATM 3330  H33 HRR B 211       2.925 -16.551  13.719  1.00  0.00           H  
HETATM 3331  H34 HRR B 211       2.781 -17.031  16.192  1.00  0.00           H  
HETATM 3332  H35 HRR B 211       1.173 -17.752  15.949  1.00  0.00           H  
HETATM 3333  H36 HRR B 211       2.613 -18.530  15.254  1.00  0.00           H  
HETATM 3334  H38 HRR B 211      -1.231 -20.026  12.024  1.00  0.00           H  
HETATM 3335  H37 HRR B 211       0.013 -19.549  13.290  1.00  0.00           H  
HETATM 3336  H39 HRR B 211       1.768 -19.453  11.609  1.00  0.00           H  
HETATM 3337  H40 HRR B 211      -1.490 -20.611   9.990  1.00  0.00           H  
HETATM 3338  H42 HRR B 211      -1.762 -20.897   7.573  1.00  0.00           H  
HETATM 3339  H44 HRR B 211       0.125 -20.389   6.023  1.00  0.00           H  
HETATM 3340  H43 HRR B 211       2.290 -19.579   6.943  1.00  0.00           H  
HETATM 3341  H41 HRR B 211       2.562 -19.278   9.387  1.00  0.00           H  
TER                                                                             
CONECT 2251 3241                                                                
CONECT 3241 2251 3242 3249 3261                                                 
CONECT 3241 3276 3284                                                           
CONECT 3242 3241 3243 3246                                                      
CONECT 3243 3242 3244 3277                                                      
CONECT 3244 3243 3245 3283                                                      
CONECT 3245 3244 3246 3281                                                      
CONECT 3246 3242 3245 3247                                                      
CONECT 3247 3246 3248 3298                                                      
CONECT 3248 3247 3249 3252                                                      
CONECT 3249 3241 3248 3250                                                      
CONECT 3250 3249 3251 3259                                                      
CONECT 3251 3250 3252 3254                                                      
CONECT 3252 3248 3251 3253                                                      
CONECT 3253 3252 3299 3300 3301                                                 
CONECT 3254 3251 3255 3302 3303                                                 
CONECT 3255 3254 3256 3304 3305                                                 
CONECT 3256 3255 3257 3258                                                      
CONECT 3257 3256                                                                
CONECT 3258 3256                                                                
CONECT 3259 3250 3260 3306                                                      
CONECT 3260 3259 3261 3264                                                      
CONECT 3261 3241 3260 3262                                                      
CONECT 3262 3261 3263 3271                                                      
CONECT 3263 3262 3264 3270                                                      
CONECT 3264 3260 3263 3265                                                      
CONECT 3265 3264 3266 3307 3308                                                 
CONECT 3266 3265 3267 3309 3310                                                 
CONECT 3267 3266 3268 3269                                                      
CONECT 3268 3267                                                                
CONECT 3269 3267                                                                
CONECT 3270 3263 3311 3312 3313                                                 
CONECT 3271 3262 3272 3314                                                      
CONECT 3272 3271 3273 3276                                                      
CONECT 3273 3272 3274 3280                                                      
CONECT 3274 3273 3275 3278                                                      
CONECT 3275 3274 3276 3277                                                      
CONECT 3276 3241 3272 3275                                                      
CONECT 3277 3243 3275 3315                                                      
CONECT 3278 3274 3279 3316                                                      
CONECT 3279 3278 3317 3318                                                      
CONECT 3280 3273 3319 3320 3321                                                 
CONECT 3281 3245 3282 3322                                                      
CONECT 3282 3281 3323 3324                                                      
CONECT 3283 3244 3325 3326 3327                                                 
CONECT 3284 3241 3285 3290 3328                                                 
CONECT 3285 3284 3286 3287                                                      
CONECT 3286 3285                                                                
CONECT 3287 3285 3288                                                           
CONECT 3288 3287 3289 3329 3330                                                 
CONECT 3289 3288 3331 3332 3333                                                 
CONECT 3290 3284 3291 3334 3335                                                 
CONECT 3291 3290 3292 3336                                                      
CONECT 3292 3291 3293 3297                                                      
CONECT 3293 3292 3294 3337                                                      
CONECT 3294 3293 3295 3338                                                      
CONECT 3295 3294 3296 3339                                                      
CONECT 3296 3295 3297 3340                                                      
CONECT 3297 3292 3296 3341                                                      
CONECT 3298 3247                                                                
CONECT 3299 3253                                                                
CONECT 3300 3253                                                                
CONECT 3301 3253                                                                
CONECT 3302 3254                                                                
CONECT 3303 3254                                                                
CONECT 3304 3255                                                                
CONECT 3305 3255                                                                
CONECT 3306 3259                                                                
CONECT 3307 3265                                                                
CONECT 3308 3265                                                                
CONECT 3309 3266                                                                
CONECT 3310 3266                                                                
CONECT 3311 3270                                                                
CONECT 3312 3270                                                                
CONECT 3313 3270                                                                
CONECT 3314 3271                                                                
CONECT 3315 3277                                                                
CONECT 3316 3278                                                                
CONECT 3317 3279                                                                
CONECT 3318 3279                                                                
CONECT 3319 3280                                                                
CONECT 3320 3280                                                                
CONECT 3321 3280                                                                
CONECT 3322 3281                                                                
CONECT 3323 3282                                                                
CONECT 3324 3282                                                                
CONECT 3325 3283                                                                
CONECT 3326 3283                                                                
CONECT 3327 3283                                                                
CONECT 3328 3284                                                                
CONECT 3329 3288                                                                
CONECT 3330 3288                                                                
CONECT 3331 3289                                                                
CONECT 3332 3289                                                                
CONECT 3333 3289                                                                
CONECT 3334 3290                                                                
CONECT 3335 3290                                                                
CONECT 3336 3291                                                                
CONECT 3337 3293                                                                
CONECT 3338 3294                                                                
CONECT 3339 3295                                                                
CONECT 3340 3296                                                                
CONECT 3341 3297                                                                
# All scores below are weighted scores, not raw scores.
#BEGIN_POSE_ENERGIES_TABLE correct_surface_True/011_008_UM_159_H148_areda15_HMM_onlyH_1__DE_4_HRR_rnd_DE_17.pdb
label fa_atr fa_rep fa_sol fa_intra_atr_xover4 fa_intra_rep_xover4 fa_intra_sol_xover4 lk_ball lk_ball_iso lk_ball_bridge lk_ball_bridge_uncpl fa_elec fa_intra_elec pro_close hbond_sr_bb hbond_lr_bb hbond_bb_sc hbond_sc dslf_fa13 omega fa_dun_dev fa_dun_rot fa_dun_semi p_aa_pp hxl_tors ref rama_prepro total
weights 1 0.55 1 1 0.55 1 0.92 -0.38 -0.33 -0.33 1 1 1.25 1 1 1 1 1.25 0.48 0.69 0.76 0.78 0.61 1 1 0.5 NA
pose -1257.76 134.943 631.664 -83.961 50.2879 36.7715 409.699 -427.563 -10.454 -48.0434 -372.558 -37.4019 0 -145.469 -15.6908 -25.7476 -17.3844 0 26.4725 19.4319 77.1566 105.592 -59.1224 57.622 62.689 -35.3467 -924.173
VAL:NtermProteinFull_1 -4.67573 0.68875 1.28823 -0.31002 0.27395 0.048 0.73051 -1.20791 -0.01799 -0.05789 -1.87339 1.91534 0 0 0 0 0 0 -0.00026 0.00832 0.00904 0 0 0 2.085 0 -1.09606
SER_2 -3.76083 0.17388 3.64703 -0.02592 0 0.06675 2.10469 -1.67578 -0.06676 -0.33773 -1.71043 -0.55445 0 0 0 -0.67893 0 0 0.06571 0.00336 0.11045 0 -0.3905 0.6274 -1.1772 -0.1658 -3.74503
LEU_3 -6.15154 0.66788 1.2657 -0.71242 0.44954 0.19101 1.37402 -1.57659 -0.02307 -0.08293 -0.44708 0.03496 0 0 0 0 0 0 0.00646 0.05169 0.65639 0 -0.21873 0 0.72952 -0.24331 -4.0285
ASP_4 -4.65644 0.31436 4.78279 -0.11357 0.01609 0.30536 2.53106 -2.18789 -0.02075 -0.10663 -2.72623 -0.22062 0 0 0 0 -1.02498 0 0.07115 0.00959 0 1.45409 0.23942 0 -2.2837 -0.10936 -3.72625
GLU_5 -6.83506 0.5321 5.03766 -0.32724 0.05608 0.33483 2.39119 -2.58802 -0.08351 -0.43424 -2.33455 -0.47692 0 0 0 -0.67893 0 0 0.06565 0.03001 0 2.99704 -0.07981 0 -2.5358 -0.13367 -5.06318
ALA_6 -6.75271 0.52743 2.30491 -0.02293 0 0 1.99199 -2.21529 -0.01427 -0.04817 -1.61299 -0.2939 0 0 0 0 0 0 0.21322 0 0 0 -0.28919 0 2.3386 -0.34614 -4.21944
ILE_7 -9.2932 1.21827 2.44489 -0.50903 0.55349 0.07221 2.16169 -2.45912 -0.05635 -0.22362 -1.87082 0.05259 0 0 0 0 0 0 -0.05652 0.08778 0.06825 0 -0.43762 0 1.0317 -0.24209 -7.45748
ILE_8 -8.84946 1.49083 1.97682 -0.50635 0.55596 0.07101 2.0753 -2.20628 -0.03481 -0.22437 -2.09498 0.07988 0 0 0 0 0 0 -0.0152 0.09302 0.0636 0 -0.44053 0 1.0317 0.02212 -6.91175
ILE_9 -8.96123 1.46212 1.47111 -0.51355 0.57894 0.07371 2.03786 -2.20858 -0.0072 -0.07524 -1.81028 0.06739 0 0 0 0 0 0 0.0622 0.09224 0.09404 0 -0.3594 0 1.0317 0.02156 -6.94261
LEU_10 -8.19205 0.95735 1.27968 -0.49825 0.36549 0.07441 1.64631 -2.09275 -0.01567 -0.08854 -1.43625 0.14502 0 0 0 0 0 0 0.21516 0.15224 0.23387 0 -0.28535 0 0.72952 -0.15573 -6.96554
ILE_11 -9.12157 0.91746 2.4992 -0.51879 0.6771 0.07497 2.33117 -2.31424 -0.02246 -0.0816 -1.93835 -0.00373 0 0 0 0 0 0 0.04664 0.02793 0.07825 0 -0.4096 0 1.0317 -0.17426 -6.90017
VAL_12 -8.36755 1.04166 1.8643 -0.31669 0.33294 0.05508 2.14902 -2.24673 -0.01363 -0.25251 -2.20761 -0.03638 0 0 0 0 0 0 0.26876 0.08571 -0.02608 0 -0.26401 0 2.085 -0.07106 -5.91977
ALA_13 -5.93113 0.22826 2.91711 -0.02262 0 0 2.17481 -2.31457 -0.04572 -0.19164 -2.29336 -0.27991 0 0 0 0 0 0 0.03577 0 0 0 -0.27947 0 2.3386 -0.28984 -3.9537
ALA_14 -3.51629 0.11564 2.25064 -0.02242 0 0 1.25531 -1.49535 -0.00252 -0.02243 -0.65844 -0.29427 0 0 0 0 0 0 0.07451 0 0 0 -0.19802 0 2.3386 -0.4194 -0.59445
LYS_15 -6.6101 0.84634 6.66536 -0.35057 0.03405 0.15396 2.81236 -2.81808 -0.20215 -0.33178 -4.75125 0.35745 0 0 0 0 -0.3492 0 0.21619 0.61631 2.01422 0 -0.0858 0 -1.6738 -0.33843 -3.79495
LEU_16 -6.28904 1.02362 1.03779 -0.50328 0.31604 0.07743 1.38485 -1.55265 -0.00294 -0.0291 -0.62839 0.11876 0 0 0 0 0 0 -0.03221 0.17969 0.14356 0 -0.31514 0 0.72952 -0.31562 -4.65715
GLY_17 -1.65192 0.0797 1.84352 -5e-05 0 0 0.91169 -0.89718 -0.01417 -0.09842 -0.70775 -0.32305 0 0 0 0 0 0 -0.00757 0 0 0 -1.41849 0 1.2108 -0.10179 -1.17469
THR_18 -4.43362 0.70368 2.03676 -0.19499 0.1556 0.05957 1.54108 -1.47517 -0.04838 -0.38471 -1.20145 -0.77678 0 0 0 -0.35887 0 0 0.07215 0 0.65651 0 -0.76577 2.30378 -1.425 0.2911 -3.24451
THR_19 -3.98075 0.45961 3.9227 -0.11361 0.06295 0.07973 2.28401 -1.91848 -0.09505 -0.31353 -2.12131 -0.50456 0 0 0 -0.9253 0 0 -0.01665 0.02685 0.01214 0 -0.40469 2.29137 -1.425 -0.01755 -2.69711
VAL_20 -5.76788 1.25787 1.38041 -0.36881 0.31171 0.06825 1.3684 -1.66922 -0.05767 -0.15475 -0.69172 0.06269 0 0 0 0 0 0 0.05889 0.03208 1.00909 0 0.09942 0 2.085 -0.33756 -1.31379
GLU_21 -4.6559 0.5629 5.26362 -0.46285 0.20151 1.24087 1.85296 -2.36359 -0.20096 -0.51416 -2.85723 -2.34004 0 0 0 0 0 0 -0.05347 0 0 4.03729 -0.31336 0 -2.5358 -0.35965 -3.49787
GLU_22 -6.20592 0.51727 6.15654 -0.63852 0.15715 1.05314 2.62446 -2.63415 -0.12773 -0.54558 -1.69025 -0.50682 0 0 0 -0.56643 0 0 0.11828 0.02012 0 3.13321 -0.2358 0 -2.5358 -0.45981 -2.36664
ALA_23 -5.9777 0.18784 1.94694 -0.02223 0 0 1.89397 -2.0921 -0.06087 -0.32726 -1.40283 -0.30332 0 0 0 0 0 0 0.02042 0 0 0 -0.34313 0 2.3386 -0.46303 -4.60469
VAL_24 -6.35903 0.54319 2.35748 -0.30873 0.25894 0.0533 2.06881 -2.12102 -0.06538 -0.19558 -1.69916 -0.06876 0 0 0 0 0 0 -0.04757 1e-05 -0.0213 0 -0.33233 0 2.085 -0.32134 -4.17348
GLU_25 -4.68546 0.18207 4.25907 -0.63496 0.16731 1.04741 1.83476 -2.01069 -0.03582 -0.15799 -1.84311 -0.55923 0 0 0 0 0 0 -0.01308 0 0 3.40453 -0.21346 0 -2.5358 -0.31528 -2.10971
GLN_26 -7.33702 0.75287 5.47996 -0.25861 0.05028 0.20213 2.55292 -2.80334 -0.07619 -0.48196 -2.31102 -0.38361 0 0 0 0 0 0 0.30731 0.08625 0 2.44123 -0.07539 0 -1.0644 -0.36939 -3.28799
ALA_27 -6.23807 0.37092 2.28963 -0.02263 0 0 2.15906 -2.16635 -0.00883 -0.07448 -1.88353 -0.29571 0 0 0 0 0 0 0.36611 0 0 0 -0.30056 0 2.3386 -0.35878 -3.82462
LEU_28 -5.80012 0.44162 3.60843 -0.50248 0.31379 0.07899 1.9655 -2.08151 -0.03055 -0.10156 -2.43814 0.14063 0 0 0 0 0 0 0.57491 0.37978 0.1878 0 -0.29423 0 0.72952 -0.43954 -3.26716
TRP_29 -7.0047 0.76834 4.32181 -1.26551 0.07454 0.37204 2.1091 -2.19033 -0.06433 -0.25947 -1.8479 -0.20883 0 0 0 0 0 0 0.00535 0.10194 0 1.2996 -0.28911 0 3.035 -0.15851 -1.20098
LEU_30 -9.81466 1.86204 1.66038 -0.4927 0.56961 0.06977 2.25041 -2.36122 -0.07236 -0.48646 -1.94511 0.14723 0 0 0 0 0 0 -0.02056 0.1725 0.51859 0 -0.23209 0 0.72952 -0.04381 -7.48893
LYS_31 -6.82817 0.7921 5.1652 -0.48847 0.10271 0.30146 2.64738 -2.49367 -0.06011 -0.26766 -2.22729 0.4659 0 0 0 0 0 0 0.08517 0.31938 1.69853 0 0.0348 0 -1.6738 0.18006 -2.24649
THR_32 -3.19739 0.10807 3.39878 -0.20306 0.13986 0.0633 1.17043 -1.5238 -0.00569 -0.01609 -1.25551 -0.13755 0 0 0 0 0 0 0.08317 0.0062 -0.00956 0 -0.02587 2.28763 -1.425 0.31859 -0.22347
LYS_33 -4.28922 0.18517 2.84195 -0.53571 0.27013 0.28394 1.12528 -1.31696 -0.00177 -0.02326 -0.62246 0.21277 0 0 0 0 0 0 -0.02581 0.10352 1.76751 0 -0.12302 0 -1.6738 -0.07603 -1.89776
LEU_34 -5.34343 1.02737 0.51169 -0.52475 0.53154 0.08805 1.13517 -1.18686 -0.0202 -0.12074 -0.91881 0.1185 0 0 0 0 0 0 0.00858 0 0.05151 0 -0.24849 0 0.72952 -0.18009 -4.34145
GLY_35 -1.68518 0.09809 1.60106 -5e-05 0 0 0.80243 -0.85547 -0.04661 -0.31085 -0.45512 -0.31513 0 0 0 0 0 0 0.13779 0 0 0 -1.23322 0 1.2108 0.08043 -0.97103
VAL_36 -5.8724 0.90334 1.5806 -0.31181 0.24134 0.04871 1.19372 -1.5857 -0.06169 -0.41439 -1.05592 -0.16491 0 0 0 0 0 0 -0.01745 0.08625 0.00669 0 -0.49486 0 2.085 -0.04586 -3.87934
SER_37 -4.34265 0.17516 4.46347 -0.02703 0 0.0693 2.78425 -2.03882 -0.01054 -0.03909 -2.22191 -0.4566 0 0 0 -1.82128 0 0 -0.0285 0.01318 0.07187 0 -0.46055 0.62529 -1.1772 -0.42663 -4.84828
LEU_38 -5.72718 0.5872 2.08966 -0.49917 0.55501 0.07463 1.60172 -1.65424 -0.00361 -0.02561 -0.81167 0.13607 0 0 0 0 0 0 0.10337 0.14237 0.19305 0 -0.28924 0 0.72952 -0.45201 -3.25013
ILE_39 -5.10948 0.351 2.01054 -0.72332 1.38041 0.11897 1.25491 -1.52559 -0.00121 -0.00516 -0.73532 0.20096 0 0 0 0 0 0 0.58751 0.26646 1.31945 0 -0.325 0 1.0317 -0.23729 -0.14045
GLN_40 -6.48688 0.4898 5.63787 -0.25378 0.0244 0.19128 3.3254 -2.64097 -0.04013 -0.20137 -3.0005 -0.2801 0 0 0 -1.82128 -0.73774 0 0.47037 0.01484 0 3.23909 -0.05588 0 -1.0644 -0.15736 -3.34733
ALA_41 -6.78497 0.87776 2.37702 -0.02267 0 0 2.39675 -2.27198 -0.01411 -0.02622 -1.59563 -0.28381 0 0 0 0 0 0 0.14757 0 0 0 -0.17437 0 2.3386 -0.29048 -3.32653
LEU_42 -9.61766 1.45948 1.73803 -0.48353 0.28467 0.07275 2.25737 -2.36711 -0.00437 -0.02231 -2.01156 0.09043 0 0 0 0 0 0 0.84043 0.56532 0.13845 0 -0.31813 0 0.72952 -0.36002 -7.00824
PHE_43 -10.249 1.35589 3.57665 -0.85978 0.04787 0.30761 2.54298 -2.57393 -0.02944 -0.15296 -2.29166 -0.04885 0 0 0 0 0 0 0.30718 0.22967 0 2.07626 -0.0087 0 1.4028 -0.28016 -4.64754
ILE_44 -8.97429 1.13337 1.18295 -0.5137 0.58986 0.07373 2.33515 -2.23752 -0.04793 -0.14403 -1.6717 0.05457 0 0 0 0 0 0 0.10884 0.09754 0.09166 0 -0.36609 0 1.0317 -0.12134 -7.37719
LEU_45 -9.30603 1.55472 1.37871 -0.49879 0.38975 0.07647 2.20699 -2.35564 -0.04046 -0.10848 -1.28284 0.15056 0 0 0 0 0 0 0.50732 0.45178 0.22231 0 -0.2811 0 0.72952 -0.1893 -6.39452
LEU_46 -9.21682 2.31701 3.31575 -0.70582 0.33652 0.17666 2.38683 -2.56552 -0.04343 -0.16548 -1.51389 0.11096 0 0 0 0 0 0 0.01725 0.46041 0.3147 0 -0.17533 0 0.72952 -0.06681 -4.28749
ALA_47 -5.74803 0.38061 3.71562 -0.02295 0 0 2.47608 -2.42024 -0.07658 -0.39013 -2.15516 -0.29708 0 0 0 0 0 0 0.23263 0 0 0 -0.20944 0 2.3386 -0.09722 -2.27327
ALA_48 -5.90317 0.30407 2.74329 -0.02169 0 0 2.81164 -2.37664 -0.01079 -0.06696 -3.03821 -0.27741 0 0 0 0 0 0 0.4583 0 0 0 -0.27401 0 2.3386 -0.42829 -3.74128
ALA_49 -3.70582 0.09806 2.12544 -0.02322 0 0 1.22288 -1.52878 -0.00479 -0.05059 -0.68298 -0.26651 0 0 0 0 0 0 -0.04853 0 0 0 -0.18457 0 2.3386 -0.43654 -1.14735
ASN_50 -5.73926 0.1365 5.57701 -0.17967 0.04533 0.26601 2.68663 -2.61029 -0.11145 -0.44446 -3.19343 -0.28911 0 0 0 -0.79648 -0.37005 0 0.06705 0.10775 0 1.29264 0.14212 0 -0.87355 -0.20591 -4.49259
THR_51 -4.41247 1.25951 2.12744 -0.20723 0.16348 0.12112 1.41645 -1.54664 -0.04999 -0.24738 -0.55354 0.03259 0 0 0 0 0 0 0.61582 0 3.81044 0 -0.41602 2.31418 -1.425 -0.08813 2.91463
GLY_52 -1.82874 0.16586 1.6955 -6e-05 0 0 0.96566 -0.89989 -0.03828 -0.22616 -0.53829 -0.29648 0 0 0 0 0 0 -0.09179 0 0 0 -1.36801 0 1.2108 0.37376 -0.87612
THR_53 -4.67575 1.51489 2.5268 -0.20295 0.16086 0.06167 1.65856 -1.77047 -0.13397 -0.60306 -1.25788 -0.81929 0 0 0 -0.03896 0 0 0.3247 0 0.81505 0 -0.6884 2.30378 -1.425 0.50611 -1.74332
THR_54 -4.1387 0.5266 4.13328 -0.11138 0.06369 0.07719 2.38028 -2.0197 -0.12332 -0.61168 -2.24122 -0.57784 0 0 0 -0.03896 0 0 0.45351 0 0.00493 0 -0.43888 2.30378 -1.425 -0.10103 -1.88444
VAL_55 -6.52236 1.70273 1.1251 -0.2748 0.21687 0.03383 1.12732 -1.70256 -0.05697 -0.21482 -0.63317 0.40653 0 0 0 0 0 0 -0.06585 0 1.06069 0 0.12553 0 2.085 -0.27782 -1.86473
GLU_56 -4.72344 0.75103 4.66575 -0.45517 0.22753 1.23301 1.6392 -2.0965 -0.12504 -0.50983 -1.60952 -2.3999 0 0 0 0 0 0 -0.01477 0 0 4.098 -0.09006 0 -2.5358 -0.26871 -2.21424
GLU_57 -4.92914 0.27523 5.66466 -0.21126 0.02881 0.2621 2.10442 -2.40566 -0.18489 -0.84978 -1.16607 -0.49949 0 0 0 0 0 0 -0.04519 0 0 3.65589 -0.25379 0 -2.5358 -0.24327 -1.33323
ALA_58 -5.36424 0.203 2.30011 -0.02178 0 0 1.91511 -2.04787 -0.04006 -0.35383 -1.56184 -0.29072 0 0 0 0 0 0 -0.05433 0 0 0 -0.29931 0 2.3386 -0.35141 -3.62857
VAL_59 -7.29692 1.09028 1.89273 -0.30757 0.24269 0.053 2.13611 -2.23615 -0.05073 -0.29212 -1.67806 -0.09915 0 0 0 0 0 0 -0.00776 0.08625 -0.02319 0 -0.40265 0 2.085 -0.23078 -5.03902
GLN_60 -4.74751 0.25788 4.21928 -0.36557 0.05821 0.1972 1.87738 -2.01699 -0.06318 -0.48966 -1.41296 -0.4268 0 0 0 0 0 0 0.12797 0 0 3.05845 0.08285 0 -1.0644 0.04343 -0.66442
GLU_61 -5.58607 0.28692 4.76805 -0.21697 0.02875 0.26825 1.97764 -2.32601 -0.05618 -0.63582 -1.82696 -0.47219 0 0 0 0 0 0 0.05123 0.08625 0 2.84135 -0.27092 0 -2.5358 -0.2209 -3.83939
ALA_62 -7.09753 1.38598 2.57671 -0.02257 0 0 2.72097 -2.45905 -0.01997 -0.21421 -2.24105 -0.28753 0 0 0 0 0 0 -0.02177 0 0 0 -0.27089 0 2.3386 -0.55307 -4.16538
LEU_63 -6.41991 0.68587 3.74522 -0.49918 0.45421 0.0738 2.03225 -2.21983 -0.06773 -0.23155 -2.3305 0.14628 0 0 0 0 0 0 0.18204 0.18992 0.33423 0 -0.26141 0 0.72952 -0.40795 -3.86473
GLN_64 -4.5792 0.20597 4.52993 -0.25281 0.036 0.18404 1.84147 -2.02865 -0.07902 -0.43909 -1.43852 -0.32723 0 0 0 0 0 0 0.15829 0 0 2.57643 0.15079 0 -1.0644 -0.05654 -0.58255
LEU_65 -7.8999 0.62248 1.58542 -0.71952 0.54007 0.20553 1.78292 -2.00432 -0.03841 -0.29583 -1.77138 0.06045 0 0 0 0 0 0 0.28362 0.07316 0.88167 0 -0.26437 0 0.72952 -0.05418 -6.28306
LYS_66 -8.28494 1.01132 6.25001 -0.4988 0.12291 0.37198 3.00868 -2.9844 -0.10186 -0.29779 -3.16981 0.33958 0 0 0 0 0 0 -0.0088 0.39458 1.71707 0 0.00636 0 -1.6738 0.00033 -3.79736
THR_67 -3.01331 0.10186 3.33557 -0.20624 0.16797 0.06405 1.08935 -1.52194 -0.0588 -0.2681 -1.06995 -0.20477 0 0 0 0 0 0 -0.0246 0 -0.00881 0 -0.02244 2.44587 -1.425 0.16472 -0.45458
LYS_68 -3.32772 0.13121 2.72341 -0.30552 0.027 0.11802 1.01403 -1.26739 -0.00459 -0.04902 -0.34214 0.11681 0 0 0 0 0 0 -0.02468 0.01867 1.0142 0 -0.02232 0 -1.6738 -0.1906 -2.04443
LEU_69 -5.92587 0.75354 0.15189 -0.52241 0.50544 0.08568 0.84388 -1.19993 -0.04325 -0.11284 -0.43996 0.12439 0 0 0 0 0 0 -0.02212 0 0.06737 0 -0.26363 0 0.72952 -0.33922 -5.60751
GLY_70 -1.90259 0.08614 1.81883 -5e-05 0 0 1.01942 -0.96095 -0.02488 -0.11763 -0.60278 -0.32085 0 0 0 0 0 0 0.2425 0 0 0 -1.17609 0 1.2108 0.00239 -0.72573
VAL_71 -5.65892 1.28426 1.14604 -0.29621 0.20797 0.04004 1.30921 -1.46663 -0.07465 -0.29621 -1.31265 0.08456 0 0 0 0 0 0 0.11038 0 0.00058 0 -0.16604 0 2.085 0.57206 -2.43122
SER_72 -4.21235 0.29983 3.80866 -0.02788 0 0.07142 2.1735 -1.88918 -0.09364 -0.27791 -1.57633 -0.45286 0 0 0 -0.60777 0 0 -0.02318 0.01218 0.09315 0 -0.41994 0.61361 -1.1772 0.16632 -3.51959
LEU_73 -7.01143 0.54302 1.79326 -0.6934 0.52865 0.17416 1.469 -1.82643 -0.03902 -0.1594 -0.964 0.05531 0 0 0 0 0 0 -0.03491 0.14447 1.02096 0 -0.28531 0 0.72952 -0.47793 -5.03349
GLU_74 -6.63297 0.56736 4.9115 -0.45882 0.21014 1.23247 2.46977 -2.46363 -0.10311 -0.37968 -2.93624 -2.38863 0 0 0 0 -0.73774 0 0.07911 0.00212 0 3.87327 -0.26142 0 -2.5358 -0.47684 -6.02914
ALA_75 -6.34938 0.60298 2.76922 -0.02042 0 0 2.0895 -2.31878 -0.10221 -0.37584 -0.97086 -0.26074 0 0 0 -0.60777 0 0 -0.00659 0 0 0 0.05729 0 2.3386 -0.21928 -3.37427
ALA_76 -6.7299 0.64781 2.18554 -0.02113 0 0 2.19075 -2.22129 -0.03773 -0.20492 -1.54686 -0.29429 0 0 0 0 0 0 -0.00751 0 0 0 -0.15172 0 2.3386 -0.04369 -3.89634
LEU_77 -9.3315 1.39833 2.17067 -0.4835 0.28565 0.07164 2.06075 -2.45983 -0.04843 -0.24381 -1.20423 0.12554 0 0 0 0 0 0 -0.02087 0.65111 0.50405 0 -0.23476 0 0.72952 -0.21586 -6.24554
ALA_78 -6.05185 0.45662 3.07696 -0.02292 0 0 2.07933 -2.34629 -0.04079 -0.22262 -2.18681 -0.31605 0 0 0 0 0 0 -0.03937 0 0 0 -0.27968 0 2.3386 -0.39637 -3.95124
ILE_79 -8.81028 1.08873 1.38794 -0.5082 0.55951 0.0715 2.15904 -2.27536 -0.03539 -0.14869 -1.74281 0.04923 0 0 0 0 0 0 -0.05949 0.03761 0.09021 0 -0.46295 0 1.0317 -0.31092 -7.87861
LEU_80 -6.99821 0.48542 2.31696 -0.49857 0.39627 0.0725 1.75277 -2.11745 -0.01197 -0.08159 -1.7019 0.1455 0 0 0 0 0 0 0.12759 0.12905 0.31055 0 -0.2631 0 0.72952 -0.14579 -5.35245
SER_81 -6.08323 0.29013 6.32034 -0.02426 0 0.02469 3.30199 -2.90544 -0.13685 -0.75188 -4.21114 -0.29269 0 0 0 0 -0.44746 0 0.02329 1e-05 0.44825 0 0.31922 0.60061 -1.1772 -0.0779 -4.7795
ALA_82 -5.9597 0.41936 2.70288 -0.02225 0 0 2.08557 -2.17409 -0.02192 -0.2674 -2.07551 -0.28922 0 0 0 0 0 0 0.03254 0 0 0 -0.21521 0 2.3386 -0.10813 -3.55449
ALA_83 -5.9405 0.32949 2.81993 -0.02059 0 0 2.20428 -2.34912 -0.04368 -0.11937 -2.5595 -0.26826 0 0 0 0 0 0 -0.02313 0 0 0 -0.05557 0 2.3386 -0.19687 -3.88428
ALA_84 -3.33472 0.17395 2.24665 -0.02277 0 0 1.26756 -1.46611 -0.0068 -0.07117 -0.31514 -0.28806 0 0 0 0 0 0 -0.02086 0 0 0 -0.18873 0 2.3386 -0.20392 0.10849
GLN_85 -5.4653 0.58376 4.49653 -0.63974 0.06922 0.64126 1.9473 -2.19328 -0.11285 -0.26784 -2.43181 -0.25959 0 0 0 -0.79648 0 0 0.526 0.11431 0 2.43415 -0.15349 0 -1.0644 -0.28516 -2.8574
LEU_86 -5.9544 0.61807 1.1419 -0.49161 0.41092 0.07426 1.0421 -1.54584 -0.00799 -0.09763 -0.43004 0.10419 0 0 0 0 0 0 -0.05134 0.39556 0.18516 0 -0.30277 0 0.72952 -0.24106 -4.42101
GLY_87 -1.65799 0.12216 1.77237 -6e-05 0 0 0.75678 -0.87328 -0.02122 -0.16624 -0.47806 -0.3156 0 0 0 0 0 0 -0.03591 0 0 0 -1.50795 0 1.2108 0.13243 -1.06177
THR_88 -4.50044 0.46013 2.27194 -0.19929 0.15262 0.06228 1.66646 -1.5966 -0.07206 -0.53667 -1.10968 -0.82798 0 0 0 -0.32598 0 0 0.01899 0 0.85755 0 -0.78806 2.30378 -1.425 0.43013 -3.15788
THR_89 -3.99417 0.37968 3.7857 -0.11218 0.0561 0.07783 2.05726 -1.89202 -0.10136 -0.49075 -1.81298 -0.50396 0 0 0 -1.04541 0 0 -0.01563 0 0.01298 0 -0.36259 2.60012 -1.425 -0.09402 -2.88041
VAL_90 -5.37734 0.64484 1.58605 -0.30275 0.22592 0.05153 1.50659 -1.68547 -0.07983 -0.29677 -1.07568 -0.04863 0 0 0 0 0 0 -0.06901 0.00311 -0.02101 0 -0.31882 0 2.085 -0.3086 -3.48088
GLU_91 -4.1354 0.19415 4.1595 -0.46347 0.24465 1.24956 1.41434 -1.93761 -0.07253 -0.29092 -1.69608 -2.4586 0 0 0 0 0 0 0.2844 0.02191 0 3.80952 -0.25731 0 -2.5358 -0.35688 -2.82657
GLU_92 -6.15113 0.25002 6.33327 -0.67687 0.22683 1.13996 2.8684 -2.63948 -0.04255 -0.26396 -2.70587 -0.45134 0 0 0 -0.71943 -0.86191 0 0.23376 0.01052 0 3.23175 -0.26801 0 -2.5358 -0.54046 -3.5623
ALA_93 -5.82266 0.29453 2.15459 -0.02208 0 0 2.18252 -2.10353 -0.06401 -0.28384 -1.67744 -0.30492 0 0 0 0 0 0 0.06192 0 0 0 -0.30591 0 2.3386 -0.53471 -4.08694
VAL_94 -7.65439 1.36624 2.14862 -0.29667 0.20914 0.04761 2.32914 -2.3598 -0.05673 -0.216 -2.07285 0.05771 0 0 0 0 0 0 -0.05772 0.23993 0.00687 0 -0.37646 0 2.085 -0.18921 -4.78955
ASN_95 -5.12524 0.12529 4.81396 -0.1785 0.03565 0.25865 1.98109 -2.35503 -0.03079 -0.15423 -1.57945 -0.23793 0 0 0 0 0 0 0.03284 0 0 1.22238 0.54335 0 -0.87355 0.29745 -1.22404
ARG_96 -7.45054 0.48606 5.51611 -0.44823 0.06459 0.20606 2.65033 -2.70013 -0.01294 -0.05642 -2.75812 0.53401 0 0 0 0 -0.86191 0 -0.02411 0.41793 1.54801 0 -0.07936 0 -1.281 0.04174 -4.20793
ALA_97 -6.37724 0.58882 2.43052 -0.02177 0 0 2.34012 -2.2286 -0.00688 -0.06824 -2.16056 -0.3071 0 0 0 0 0 0 0.05212 0 0 0 -0.21903 0 2.3386 -0.3698 -4.00905
LEU_98 -6.41382 0.65179 3.07358 -0.51363 0.43421 0.08118 1.82592 -2.08941 -0.06948 -0.24904 -1.44344 0.15632 0 0 0 0 0 0 0.81949 0.05975 0.24324 0 -0.28445 0 0.72952 -0.35293 -3.3412
ASN_99 -3.94173 0.10184 4.25588 -0.17667 0.03601 0.25598 1.94878 -1.98929 -0.02658 -0.13165 -1.51783 -0.24186 0 0 0 0 0 0 0.19004 0 0 1.1284 0.48073 0 -0.87355 -0.04816 -0.54966
LEU_100 -8.20486 0.96611 2.39583 -0.50126 0.54586 0.07168 2.38871 -2.33027 -0.06589 -0.39602 -1.94665 0.15389 0 0 0 0 0 0 0.02161 0.02064 0.2863 0 -0.27096 0 0.72952 -0.03055 -6.16629
LYS_101 -6.9234 0.8651 4.95015 -0.45983 0.0968 0.2733 2.92163 -2.53681 -0.0592 -0.1632 -2.65157 0.4421 0 0 0 0 0 0 0.17631 0.59923 1.71823 0 0.06806 0 -1.6738 0.22487 -2.13202
THR_102 -2.86568 0.09175 2.9905 -0.12066 0.06181 0.05907 0.98185 -1.45573 -0.09682 -0.31207 -0.12473 -0.80128 0 0 0 0 0 0 0.38749 0.02115 0.05418 0 -0.07913 2.31383 -1.425 0.24369 -0.07579
LYS_103 -3.8406 0.27799 4.40554 -0.43266 0.07212 0.20766 2.49873 -1.86866 -0.1127 -0.19561 -2.90606 0.00693 0 0 0 0 -0.32255 0 -0.00736 0.00876 1.42732 0 -0.0801 0 -1.6738 -0.18505 -2.72009
LEU_104 -5.52914 0.43793 0.46802 -0.51976 0.44422 0.08725 1.09801 -1.16404 -0.01161 -0.06167 -0.91429 0.10148 0 0 0 0 0 0 0.1626 0.08302 0.05373 0 -0.22231 0 0.72952 -0.13905 -4.8961
GLY_105 -1.77275 0.09182 1.66767 -5e-05 0 0 0.88133 -0.89463 -0.01986 -0.08453 -0.40568 -0.30057 0 0 0 0 0 0 0.2698 0 0 0 -1.28573 0 1.2108 0.10728 -0.53507
VAL_106 -5.55023 0.7001 1.31489 -0.30892 0.22943 0.04715 1.31874 -1.51861 -0.06419 -0.3921 -0.74988 -0.1349 0 0 0 0 0 0 -0.03752 0.04851 0.00307 0 -0.50296 0 2.085 0.03926 -3.47315
ASP_107 -4.41838 0.16014 5.12659 -0.25082 0.10629 0.83567 2.36062 -2.25823 -0.03344 -0.24891 -4.81516 -0.48585 0 0 0 -0.54264 -0.50557 0 0.26245 0.30473 0 1.40592 -0.50835 0 -2.2837 -0.25428 -6.04292
LEU_108 -6.90265 0.90663 0.6683 -0.74884 1.32199 0.12543 1.29131 -1.57176 -0.01597 -0.07162 -0.60052 0.19937 0 0 0 0 0 0 0.04804 0.02307 3.11707 0 -0.28676 0 0.72952 -0.2657 -2.03307
LEU_109 -7.23088 0.93063 2.19508 -0.7148 0.53394 0.18945 1.13144 -2.05825 -0.03919 -0.12625 -1.07101 0.09151 0 0 0 0 0 0 0.49502 0.00709 0.64368 0 -0.23027 0 0.72952 -0.18941 -4.7127
THR_110 -6.32265 0.7143 3.93274 -0.20693 0.17799 0.06461 2.53241 -2.36254 -0.05664 -0.14406 -3.41524 -0.08021 0 0 0 -0.54264 -0.50557 0 0.10567 0.15329 -0.00651 0 -0.01724 2.28587 -1.425 -0.01546 -5.13381
ALA_111 -6.04752 0.75739 1.97559 -0.02192 0 0 2.14113 -2.08043 -0.05697 -0.23167 -1.52162 -0.304 0 0 0 0 0 0 0.06245 0 0 0 -0.20971 0 2.3386 -0.13238 -3.33104
ALA_112 -5.99855 0.59259 2.61049 -0.02333 0 0 2.21661 -2.20938 -0.01142 -0.10982 -2.16095 -0.30456 0 0 0 0 0 0 0.51505 0 0 0 -0.28779 0 2.3386 -0.44976 -3.28221
LEU_113 -9.09649 0.8615 2.33317 -0.71788 0.57311 0.1934 2.47969 -2.43039 -0.01736 -0.07362 -2.83613 0.08301 0 0 0 0 0 0 0.45015 0.02005 0.91407 0 -0.26686 0 0.72952 -0.42736 -7.22841
ALA_114 -5.57542 0.53306 2.45982 -0.02179 0 0 1.86728 -2.08166 -0.0593 -0.17223 -1.2259 -0.28332 0 0 0 0 0 0 0.03548 0 0 0 -0.25172 0 2.3386 -0.37954 -2.81663
LEU_115 -8.91902 1.28177 1.52706 -0.50996 0.58376 0.07313 2.20264 -2.29346 -0.07908 -0.19061 -1.08824 0.16913 0 0 0 0 0 0 0.09297 0.00838 0.35592 0 -0.25852 0 0.72952 -0.34304 -6.65767
LEU_116 -7.78282 0.69332 3.64325 -0.70107 0.38912 0.17595 1.91602 -2.46658 -0.08062 -0.27634 -1.83124 0.08716 0 0 0 0 0 0 0.0034 0.10026 0.62402 0 -0.23013 0 0.72952 -0.18012 -5.18689
THR_117 -8.33289 1.04013 4.60015 -0.20517 0.15513 0.06326 3.56051 -2.9453 -0.01837 -0.3846 -3.44926 -0.07252 0 0 0 0 0 0 0.14183 0.00226 0.01824 0 0.05917 2.29251 -1.425 0.0532 -4.84673
ALA_118 -5.88041 0.42553 3.06202 -0.02121 0 0 2.22437 -2.39523 -0.04609 -0.16189 -2.04744 -0.28988 0 0 0 0 0 0 0.11235 0 0 0 -0.265 0 2.3386 -0.02869 -2.97294
ALA_119 -4.29015 0.45486 1.78411 -0.0225 0 0 1.10952 -1.53285 -0.01414 -0.06275 -0.39343 -0.27958 0 0 0 0 0 0 -0.05048 0 0 0 -0.2422 0 2.3386 -0.39316 -1.59414
LYS_120 -5.04831 0.17257 3.75028 -0.54752 0.40184 0.29335 1.47716 -1.83394 -0.15677 -0.37496 -1.28926 0.18506 0 0 0 0 0 0 0.01332 0.16102 1.53183 0 -0.16377 0 -1.6738 -0.33165 -3.43354
LEU_121 -6.4369 1.07177 0.92809 -0.74886 0.98903 0.13125 1.24707 -1.54264 -0.01128 -0.12187 -0.95246 0.249 0 0 0 0 0 0 -0.04627 0.22812 3.2254 0 -0.27479 0 0.72952 -0.19909 -1.53494
GLY_122 -1.58883 0.03788 1.73218 -5e-05 0 0 0.78881 -0.87425 -0.00888 -0.15176 -0.77136 -0.32931 0 0 0 0 0 0 -0.02396 0 0 0 -1.40486 0 1.2108 -0.05785 -1.44145
THR_123 -4.38853 0.33845 3.60147 -0.10746 0.08126 0.07181 1.71055 -1.82378 -0.09621 -0.63363 -1.9551 -0.40246 0 0 0 0 0 0 0.04297 0.0724 0.0651 0 -0.76601 2.28416 -1.425 0.00696 -3.32305
THR_124 -4.70236 0.2301 5.19736 -0.11285 0.07024 0.07699 3.12546 -2.36533 -0.06116 -0.30094 -2.60123 -0.53984 0 0 0 -1.83814 0 0 -0.02162 0.11266 0.01528 0 -0.4748 2.28496 -1.425 -0.29041 -3.6206
VAL_125 -5.13213 0.78593 0.85757 -0.30484 0.21709 0.05209 1.44352 -1.42685 -0.04342 -0.18759 -0.37361 -0.05882 0 0 0 0 0 0 -0.06808 0 -0.02602 0 -0.30055 0 2.085 -0.31015 -2.79087
GLU_126 -4.99864 0.78043 6.248 -0.66369 0.21559 1.11248 3.22314 -2.6082 -0.09714 -0.13843 -4.48549 -0.50585 0 0 0 0 -1.00195 0 0.04737 0 0 3.39509 -0.27599 0 -2.5358 -0.37284 -2.66193
GLU_127 -6.21865 0.54545 6.7314 -0.20841 0.02629 0.25924 3.11178 -2.841 -0.08114 -0.70734 -2.57708 -0.43128 0 0 0 -1.83814 0 0 -0.01605 0.15328 0 3.41793 -0.23336 0 -2.5358 -0.52191 -3.96479
ALA_128 -5.56045 0.15835 2.66942 -0.02073 0 0 2.1716 -2.17096 -0.07995 -0.32443 -1.55033 -0.28258 0 0 0 0 0 0 -0.01904 0 0 0 -0.21553 0 2.3386 -0.39816 -3.28418
VAL_129 -6.80028 0.91755 1.94436 -0.30674 0.24291 0.05238 2.08128 -2.10321 -0.05045 -0.17061 -1.81354 -0.03666 0 0 0 0 0 0 0.00704 0.07648 -0.01867 0 -0.38472 0 2.085 -0.17478 -4.45266
GLN_130 -6.27775 0.7221 5.91076 -0.26579 0.03382 0.19936 2.4824 -2.67374 -0.0475 -0.5216 -2.66771 -0.37331 0 0 0 0 -0.6794 0 0.11467 0 0 2.78404 -0.08924 0 -1.0644 -0.11748 -2.53077
GLU_131 -5.65497 0.37836 4.8768 -0.46071 0.07561 0.81464 1.94332 -2.35117 -0.10477 -0.73645 -2.01391 -0.41242 0 0 0 0 0 0 0.20228 0.08625 0 3.37459 -0.23453 0 -2.5358 -0.31672 -3.06958
ALA_132 -6.89273 0.97687 2.46959 -0.02213 0 0 2.33295 -2.34756 -0.01901 -0.21178 -2.03988 -0.29199 0 0 0 0 0 0 0.33077 0 0 0 -0.19997 0 2.3386 -0.38197 -3.95824
LEU_133 -5.9544 0.3077 3.23033 -0.51508 0.3687 0.08391 1.91832 -2.01695 -0.06 -0.15205 -2.14406 0.15786 0 0 0 0 0 0 0.75472 0.07904 0.13992 0 -0.30924 0 0.72952 -0.38771 -3.76947
GLN_134 -5.08953 0.19202 5.41525 -0.26482 0.02767 0.1991 1.9305 -2.37678 -0.12682 -0.65441 -2.16222 -0.36829 0 0 0 0 0 0 0.19356 0 0 3.08448 0.07478 0 -1.0644 -0.20052 -1.19043
LEU_135 -8.25205 0.78288 2.22243 -0.48835 0.40643 0.07061 2.25723 -2.28577 -0.04887 -0.34039 -2.15695 0.13638 0 0 0 0 0 0 0.02624 0.43095 0.51725 0 -0.23246 0 0.72952 -0.06805 -6.29297
LYS_136 -7.65526 0.73166 5.69604 -0.48255 0.09056 0.33636 2.65866 -2.74669 -0.05803 -0.18114 -2.46649 0.38867 0 0 0 0 0 0 -0.01325 0.24155 1.69553 0 0.04678 0 -1.6738 0.12517 -3.26623
THR_137 -3.12555 0.09673 3.37557 -0.20676 0.17297 0.06402 1.15095 -1.53494 -0.04997 -0.20777 -0.98575 -0.19257 0 0 0 0 0 0 -0.02394 0 -0.0067 0 -0.02763 2.44587 -1.425 0.2875 -0.19299
LYS_138 -3.47176 0.12077 2.77903 -0.30771 0.02939 0.12145 1.10869 -1.35753 -0.02261 -0.15003 -0.75791 0.09272 0 0 0 0 0 0 -0.03375 0 0.97456 0 -0.06814 0 -1.6738 -0.08327 -2.69993
LEU_139 -5.21437 0.89344 0.71916 -0.77487 0.99172 0.14245 1.07192 -1.25199 -0.01779 -0.11154 -1.07931 0.24044 0 0 0 0 0 0 0.21859 0.114 3.21864 0 -0.27546 0 0.72952 -0.2882 -0.67365
GLY_140 -1.7558 0.09178 1.66694 -5e-05 0 0 0.75162 -0.8946 -0.02988 -0.20749 -0.47233 -0.29838 0 0 0 0 0 0 0.55263 0 0 0 -1.35319 0 1.2108 0.06445 -0.67349
VAL_141 -5.79707 1.15903 2.12516 -0.29986 0.20175 0.04296 1.2468 -1.65984 -0.03795 -0.22621 -1.66391 -0.06831 0 0 0 0 0 0 0.10585 0.02106 -0.00174 0 -0.43681 0 2.085 0.23375 -2.97035
SER_142 -4.62115 0.19929 5.14814 -0.03506 0 0.0687 2.89667 -2.19161 -0.04312 -0.23294 -2.86935 -0.25474 0 0 0 -1.10531 -0.76513 0 -0.03319 0.00078 0.0668 0 -0.47776 1.73453 -1.1772 -0.20473 -3.8964
LEU_143 -6.66444 0.35114 1.07668 -0.71312 0.65428 0.19427 1.31726 -1.58214 -0.00918 -0.09698 -0.73309 0.03455 0 0 0 0 0 0 -0.01184 0.01265 1.30618 0 -0.31035 0 0.72952 -0.4621 -4.90672
ILE_144 -7.96963 1.00754 1.84729 -0.70218 1.39285 0.10911 2.16827 -2.10139 -0.0278 -0.05639 -1.50866 0.33708 0 0 0 0 0 0 0.0299 0.23004 1.61464 0 -0.39386 0 1.0317 -0.16681 -3.1583
GLU_145 -7.41927 0.91082 6.2551 -0.20976 0.02305 0.27763 2.99048 -2.86507 -0.04535 -0.1919 -3.94098 -0.43512 0 0 0 -1.10531 -0.76513 0 0.06991 0.30838 0 4.70629 -0.19069 0 -2.5358 -0.19546 -4.3582
ALA_146 -6.69019 0.55693 2.34743 -0.02163 0 0 2.24873 -2.23513 -0.04956 -0.23233 -1.39506 -0.27285 0 0 0 0 0 0 0.30598 0 0 0 -0.09093 0 2.3386 -0.32447 -3.51447
LEU_147 -9.98266 0.93521 2.31137 -0.49562 0.33524 0.07667 2.4857 -2.60422 -0.00423 -0.05207 -1.90018 0.11718 0 0 0 0 0 0 0.4677 0.36452 0.22669 0 -0.28888 0 0.72952 -0.25012 -7.52819
HIS_D:MP-NE2-connect_148 -9.07726 0.87363 5.15223 -0.4134 0.00659 0.35605 2.92849 -3.12286 -0.02845 -0.1402 -3.55099 -0.2262 0 0 0 0 0 0 1.15165 0.35412 0 2.55085 0.12071 0 0.13443 -0.3073 -3.23791
ILE_149 -7.32921 0.27211 2.01862 -0.51906 0.66115 0.07551 2.08597 -2.08895 -0.04055 -0.11205 -1.69718 0.04271 0 0 0 0 0 0 0.41121 0.03754 0.09943 0 -0.35179 0 1.0317 -0.16605 -5.56889
LEU_150 -8.6808 1.01678 1.29018 -0.49131 0.36828 0.07065 2.02866 -2.1443 -0.05381 -0.14437 -1.539 0.15887 0 0 0 0 0 0 0.0931 0.27481 0.76968 0 -0.1997 0 0.72952 -0.01222 -6.46498
LEU_151 -7.45113 0.80314 2.92426 -0.50945 0.39602 0.07969 2.36526 -2.3354 -0.01522 -0.09534 -1.87162 0.16341 0 0 0 0 0 0 0.0281 0.24834 0.30938 0 -0.26268 0 0.72952 -0.14885 -4.64255
THR_152 -7.56207 0.72687 4.09288 -0.20572 0.15734 0.06386 3.08446 -2.70914 -0.00819 -0.16531 -2.83691 -0.15109 0 0 0 0 0 0 0.08216 0.00342 0.00492 0 0.00497 2.35619 -1.425 -0.09954 -4.58588
ALA_153 -6.26165 0.33348 3.13004 -0.02137 0 0 2.2208 -2.4655 -0.03494 -0.08714 -2.31822 -0.28102 0 0 0 0 0 0 -0.04226 0 0 0 -0.2262 0 2.3386 -0.156 -3.87139
ALA_154 -4.00284 0.27102 2.0724 -0.02094 0 0 1.41125 -1.63643 -0.02779 -0.08101 -0.53292 -0.28512 0 0 0 0 0 0 0.0784 0 0 0 -0.08407 0 2.3386 -0.28364 -0.78309
VAL_155 -5.75603 1.0298 1.88751 -0.31562 0.29149 0.0549 1.37983 -1.78204 -0.01871 -0.06963 -0.67201 -0.10545 0 0 0 0 0 0 0.04862 0.17884 -0.02011 0 -0.29627 0 2.085 -0.15136 -2.23125
LEU_156 -6.40487 0.67961 1.3568 -0.51698 0.45605 0.0816 1.09472 -1.61505 -0.00492 -0.06367 -0.53269 0.14252 0 0 0 0 0 0 0.00873 0.01041 0.10671 0 -0.30673 0 0.72952 -0.2474 -5.02565
GLY_157 -1.72188 0.09676 1.9227 -5e-05 0 0 1.0284 -0.93737 -0.00584 -0.05974 -0.90059 -0.34361 0 0 0 0 0 0 -0.059 0 0 0 -1.37146 0 1.2108 -0.13413 -1.275
THR_158 -4.50041 0.89526 1.98958 -0.18263 0.15217 0.05581 1.43525 -1.46861 -0.04396 -0.3239 -1.21244 -0.74579 0 0 0 -0.33446 0 0 -0.06834 0 0.21553 0 -0.67352 2.30378 -1.425 0.49218 -3.43952
THR_159 -4.32178 0.57999 3.88467 -0.11133 0.07107 0.07661 2.36991 -1.9751 -0.07439 -0.29519 -2.33445 -0.59812 0 0 0 -0.97017 0 0 -0.02802 0.02348 0.0057 0 -0.49999 2.3002 -1.425 0.33126 -2.99066
VAL_160 -5.98357 1.02904 1.26859 -0.2773 0.21969 0.0348 1.33876 -1.69491 -0.04758 -0.13741 -0.88868 0.37466 0 0 0 0 0 0 0.11967 0.08625 0.98035 0 0.06307 0 2.085 -0.19213 -1.6217
GLU_161 -3.94888 0.30801 4.01837 -0.46248 0.23108 1.2461 1.38798 -1.8649 -0.07805 -0.30052 -1.79084 -2.37233 0 0 0 0 0 0 0.33196 0.00495 0 3.86819 -0.2697 0 -2.5358 -0.38438 -2.61125
GLU_162 -6.44199 0.34818 6.33126 -0.64327 0.24926 1.07516 2.87949 -2.63871 -0.0695 -0.35187 -3.06601 -0.5345 0 0 0 -0.63571 -0.84478 0 0.20752 0.01341 0 3.20834 -0.27271 0 -2.5358 -0.47736 -4.19959
ALA_163 -5.53702 0.1239 1.92544 -0.02092 0 0 1.98099 -1.96751 -0.03813 -0.22015 -1.45365 -0.28266 0 0 0 0 0 0 0.28587 0 0 0 -0.21724 0 2.3386 -0.34053 -3.42303
VAL_164 -6.5865 0.59135 2.07959 -0.30985 0.26447 0.05347 2.13663 -2.1252 -0.03402 -0.13882 -1.7318 -0.07695 0 0 0 0 0 0 0.104 0.08625 -0.01853 0 -0.39466 0 2.085 -0.16627 -4.18185
TYR_165 -4.82294 0.24422 3.97827 -0.93174 0.0496 0.30446 1.80772 -1.94566 -0.03023 -0.07455 -1.51559 -0.21607 0 0 0 0 0 0 0.15609 0 0 1.48717 -0.41654 0 0.96414 0.08118 -0.88048
ARG_166 -7.39287 0.52599 5.20002 -0.45042 0.06712 0.20777 2.40243 -2.55806 -0.01874 -0.08593 -2.98275 0.53241 0 0 0 0 -0.84478 0 0.05513 0.51516 1.49109 0 -0.12811 0 -1.281 -0.14463 -4.89017
ALA_167 -6.3915 0.59331 2.53767 -0.02159 0 0 2.48043 -2.30254 -0.01108 -0.09857 -2.19223 -0.30426 0 0 0 0 0 0 0.19337 0 0 0 -0.23704 0 2.3386 -0.45596 -3.8714
LEU_168 -6.15591 0.70731 3.52688 -0.50034 0.30506 0.07992 1.98126 -2.13823 -0.02086 -0.07499 -2.2396 0.13916 0 0 0 0 0 0 0.58841 0.59606 0.31766 0 -0.26428 0 0.72952 -0.37952 -2.8025
LYS_169 -4.23342 0.09067 4.04489 -0.43259 0.10053 0.20116 1.78468 -1.90006 -0.08537 -0.18654 -2.71228 0.02733 0 0 0 0 0 0 -0.01632 0.17951 0.96477 0 0.0249 0 -1.6738 -0.14207 -3.96401
LEU_170 -7.8758 0.59208 2.23502 -0.75466 0.86485 0.13277 1.87774 -2.04517 -0.08179 -0.41737 -1.37208 0.23096 0 0 0 0 0 0 0.52223 0.19935 2.97087 0 -0.28375 0 0.72952 -0.09609 -2.57133
LYS_171 -6.83222 0.82856 5.67507 -0.66046 0.19694 0.37739 3.03506 -2.72698 -0.10615 -0.41469 -2.68661 0.09869 0 0 0 0 0 0 -0.00339 1.157 3.37452 0 0.07199 0 -1.6738 0.02669 -0.2624
THR_172 -3.12313 0.15481 3.61551 -0.20446 0.14774 0.0634 0.98347 -1.60491 -0.06521 -0.285 -0.96898 -0.13828 0 0 0 0 0 0 -0.02487 0.00016 -0.00144 0 -0.0111 2.29105 -1.425 0.15003 -0.44622
LYS_173 -3.92424 0.09768 2.84126 -0.43332 0.09484 0.19896 0.99299 -1.35424 -0.00976 -0.04369 -0.06292 0.06425 0 0 0 0 0 0 0.33472 0.01982 1.08506 0 0.06763 0 -1.6738 -0.02832 -1.73307
LEU_174 -5.54358 0.50438 0.43209 -0.52472 0.55172 0.0879 0.87184 -1.12775 -0.01883 -0.09369 -0.54847 0.10405 0 0 0 0 0 0 0.04523 0.03209 0.05224 0 -0.2406 0 0.72952 -0.09723 -4.78383
GLY_175 -1.88203 0.10846 1.77577 -5e-05 0 0 0.99256 -0.94663 -0.02315 -0.20388 -0.48292 -0.3051 0 0 0 0 0 0 -0.00827 0 0 0 -1.27861 0 1.2108 0.23439 -0.80867
VAL_176 -5.86332 0.66602 1.66393 -0.31315 0.2317 0.04904 1.36596 -1.61509 -0.05645 -0.37477 -0.79563 -0.1388 0 0 0 0 0 0 -0.03353 0.02527 0.0074 0 -0.47714 0 2.085 0.14176 -3.4318
SER_177 -4.38265 0.14614 4.66203 -0.03653 0 0.07045 3.07496 -2.11887 -0.02765 -0.18384 -2.85881 -0.17858 0 0 0 -1.53516 -0.59726 0 -0.0194 0.03823 0.08742 0 -0.42542 1.75809 -1.1772 -0.41307 -4.11712
LEU_178 -5.46313 0.63059 0.6598 -0.50864 0.58342 0.07667 1.44307 -1.412 -0 -0 -0.68813 0.14813 0 0 0 0 0 0 0.11862 0.04575 0.15368 0 -0.30585 0 0.72952 -0.47468 -4.26319
LEU_179 -7.21895 1.38918 1.12372 -0.72682 0.57843 0.21328 1.4542 -1.72084 -0.02527 -0.06645 -0.59509 0.06146 0 0 0 0 0 0 0.75083 0.13319 0.63391 0 -0.23136 0 0.72952 -0.26252 -3.77959
GLN_180 -7.10327 0.27219 6.01019 -0.2629 0.03939 0.22043 3.81145 -2.95863 -0.05009 -0.21994 -4.04437 -0.35987 0 0 0 -1.53516 -1.62224 0 0.21654 0.50559 0 2.84163 -0.01048 0 -1.0644 -0.13538 -5.44932
ALA_181 -6.428 0.62916 2.73577 -0.0224 0 0 2.28145 -2.30012 -0.04347 -0.23657 -1.80316 -0.29666 0 0 0 0 0 0 0.04824 0 0 0 -0.17549 0 2.3386 -0.29647 -3.56911
ALA_182 -5.79663 0.71328 3.35851 -0.0214 0 0 2.71435 -2.35979 -0.01544 -0.11691 -2.10211 -0.28617 0 0 0 0 0 0 0.4861 0 0 0 -0.18518 0 2.3386 -0.38004 -1.65283
ALA_183 -5.83054 0.59474 2.07843 -0.02347 0 0 2.08292 -2.00887 -0.03207 -0.07785 -1.69454 -0.29584 0 0 0 0 0 0 0.61722 0 0 0 -0.37301 0 2.3386 -0.46994 -3.09421
ILE_184 -8.35024 1.27639 1.69912 -0.51696 0.66536 0.07436 2.25939 -2.14401 -0.04966 -0.11314 -1.40037 0.04278 0 0 0 0 0 0 0.1489 0.01395 0.10147 0 -0.36892 0 1.0317 -0.35681 -5.9867
LEU_185 -8.45955 0.95259 1.53148 -0.50662 0.50412 0.0696 1.90555 -2.13211 -0.05401 -0.14213 -1.41131 0.19222 0 0 0 0 0 0 0.5466 0.44819 0.26882 0 -0.2732 0 0.72952 -0.19349 -6.02374
ILE_186 -9.48857 0.91989 3.12071 -0.50976 0.58673 0.07179 2.68283 -2.71299 -0.0532 -0.30039 -2.31973 0.08372 0 0 0 0 0 0 0.06125 0.09915 0.09025 0 -0.48863 0 1.0317 -0.11905 -7.24431
LEU_187 -10.6066 2.07415 2.42721 -0.71535 0.37715 0.19123 2.66602 -2.68279 -0.01954 -0.26265 -2.12419 0.09065 0 0 0 0 0 0 0.14254 0.15463 0.30479 0 -0.14306 0 0.72952 0.17515 -7.22116
ALA_188 -6.52738 0.79818 3.23274 -0.0217 0 0 2.29116 -2.58994 -0.03677 -0.07648 -2.37518 -0.27218 0 0 0 0 0 0 -0.0231 0 0 0 -0.2058 0 2.3386 -0.00844 -3.47629
ALA_189 -3.74666 0.38238 2.0982 -0.02144 0 0 1.31966 -1.52149 -0.01259 -0.03154 -0.42048 -0.29923 0 0 0 0 0 0 -0.05139 0 0 0 -0.18913 0 2.3386 -0.35271 -0.50783
ARG_190 -7.37619 0.70017 5.88354 -0.75137 0.60016 0.39013 2.87633 -2.81033 -0.1525 -0.2616 -4.22183 0.53579 0 0 0 0 -1.18618 0 0.40776 0.41591 2.62855 0 -0.14532 0 -1.281 -0.33153 -4.07952
LEU_191 -6.46981 0.67105 1.17565 -0.5181 0.68325 0.07992 0.96646 -1.5684 -0.0222 -0.19617 -0.44105 0.14865 0 0 0 0 0 0 -0.03678 0.04839 0.15679 0 -0.28888 0 0.72952 -0.23127 -5.11296
GLY_192 -1.66297 0.07122 1.80468 -6e-05 0 0 0.8675 -0.8859 -0.02476 -0.17966 -0.6724 -0.31755 0 0 0 0 0 0 -0.0769 0 0 0 -1.49114 0 1.2108 0.15952 -1.19764
THR_193 -4.78839 0.88195 2.0689 -0.18457 0.14646 0.05748 1.61052 -1.60146 -0.04609 -0.39765 -1.16007 -0.80337 0 0 0 -0.28057 0 0 -0.06996 0 0.27878 0 -0.69358 2.30378 -1.425 0.62313 -3.47971
THR_194 -4.1705 0.61212 3.80214 -0.11269 0.05536 0.0781 2.14323 -1.96871 -0.06133 -0.36855 -2.07224 -0.54488 0 0 0 -0.96825 0 0 0.09946 0 0.00763 0 -0.4895 2.60012 -1.425 0.17294 -2.61056
VAL_195 -5.54503 0.75168 1.37238 -0.3073 0.25318 0.05331 1.21752 -1.61671 -0.08319 -0.21047 -0.68534 -0.09144 0 0 0 0 0 0 -0.06263 0.04196 -0.00873 0 -0.30864 0 2.085 -0.23891 -3.38336
GLU_196 -3.85558 0.0729 4.80481 -0.46952 0.26613 1.27181 1.31766 -2.07452 -0.15777 -0.54244 -2.58277 -2.40141 0 0 0 0 0 0 0.14915 0.06487 0 3.97997 -0.23175 0 -2.5358 -0.28444 -3.2087
GLN_197 -5.71572 0.25147 5.52292 -0.87328 0.13148 0.9147 2.38101 -2.40688 -0.03163 -0.23531 -1.28405 -0.73557 0 0 0 -0.68768 0 0 0.10219 0 0 2.46327 -0.19942 0 -1.0644 -0.38465 -1.85155
ALA_198 -6.37942 0.67946 2.08076 -0.02274 0 0 2.23316 -2.18586 -0.02911 -0.17573 -1.67194 -0.29301 0 0 0 0 0 0 0.3194 0 0 0 -0.24108 0 2.3386 -0.3627 -3.7102
VAL_199 -6.4725 0.64428 1.66071 -0.31156 0.27626 0.05395 2.00413 -1.96731 -0.05331 -0.15127 -1.69118 -0.06527 0 0 0 0 0 0 0.00341 0.00644 -0.02813 0 -0.28234 0 2.085 -0.26692 -4.5556
GLU_200 -5.35892 0.37986 5.11281 -0.33737 0.06618 0.36426 1.9108 -2.31362 -0.10229 -0.48213 -1.67756 -0.53639 0 0 0 0 0 0 0.08151 0 0 3.27203 -0.25311 0 -2.5358 -0.36117 -2.77091
ARG_201 -6.89884 0.24796 4.59141 -1.10577 0.47299 0.67684 2.14768 -2.4374 -0.02277 -0.23691 -1.64242 0.46272 0 0 0 0 0 0 0.04661 0.14799 3.52515 0 -0.07064 0 -1.281 -0.45062 -1.82704
ALA_202 -6.47768 0.51584 2.35455 -0.02201 0 0 2.22855 -2.22236 -0.02117 -0.21234 -2.00698 -0.2899 0 0 0 0 0 0 0.044 0 0 0 -0.13836 0 2.3386 -0.3097 -4.21895
LEU_203 -6.51947 0.55202 3.72551 -0.50078 0.34383 0.07638 2.15896 -2.20475 -0.05354 -0.16065 -2.14523 0.14386 0 0 0 0 0 0 0.21888 0.25931 0.28314 0 -0.27379 0 0.72952 -0.29701 -3.66382
GLN_204 -5.09807 0.37563 5.16424 -0.25617 0.03655 0.18758 2.09229 -2.29638 -0.09331 -0.49953 -2.39889 -0.34648 0 0 0 0 0 0 0.22313 0 0 2.44775 -0.06506 0 -1.0644 -0.23926 -1.83038
LEU_205 -8.74567 1.26878 1.87684 -0.70563 0.54987 0.18399 2.07465 -2.20987 -0.03681 -0.2302 -1.38241 0.06216 0 0 0 0 0 0 0.15048 0.15421 1.00128 0 -0.27876 0 0.72952 -0.22904 -5.76661
LYS_206 -7.69266 0.65397 5.47797 -0.69619 0.22127 0.53146 2.08731 -2.62151 -0.03923 -0.15393 -0.86074 0.42729 0 0 0 0 0 0 0.09879 0.48207 3.24003 0 0.02152 0 -1.6738 -0.22507 -0.72144
THR_207 -3.03346 0.10383 3.52361 -0.20451 0.14899 0.06367 1.18488 -1.58504 -0.05116 -0.2528 -0.70432 -0.2287 0 0 0 0 0 0 -0.01402 0 0.00271 0 -0.00524 2.44587 -1.425 -0.04623 -0.07693
LYS_208 -3.67775 0.09962 3.59506 -0.43597 0.08481 0.207 1.66923 -1.61205 -0.11978 -0.16803 -1.98471 0.04011 0 0 0 0 0 0 -0.02837 0.01063 1.24641 0 0.0346 0 -1.6738 -0.10188 -2.81487
LEU_209 -5.59224 0.73194 0.83418 -0.48421 0.46239 0.04737 0.93535 -1.31329 -0.01634 -0.12363 -0.55327 0.23214 0 0 0 0 0 0 -0.01339 0.01108 0.06458 0 -0.25994 0 0.72952 -0.3945 -4.70224
GLY:CtermProteinFull_210 -0.6434 0.0184 0.42726 -0.00122 0 0 0.074 -0.24953 -0.00598 -0.02036 -0.17348 0.03355 0 0 0 0 0 0 0 0 0 0 0 0 1.2108 -0.23913 0.43092
HRR:MP-FE1-connect_211 -25.9191 6.84815 0.22598 -15.1947 4.80858 0.74907 4.7198 -4.53109 -0.05255 -0.3705 -15.8198 1.05648 0 0 0 0 -2.35289 0 0 0 0 0 0 0 0 0 -45.8327
#END_POSE_ENERGIES_TABLE correct_surface_True/011_008_UM_159_H148_areda15_HMM_onlyH_1__DE_4_HRR_rnd_DE_17.pdb
