# Supplementary material for: Design of Heme Enzymes with a Tunable Substrate Binding Pocket Adjacent to an Open Metal Coordination Site
Source: J Am Chem Soc. 2023 Jun 21;145(26):14307–15. doi: 10.1021/jacs.3c02742 (PMC10326885; doi:10.1021/jacs.3c02742)
Supplement: Supplementary file 3 — ja3c02742_si_003.zip [file ja3c02742_si_003.zip › carbene_transferase_design_models/dnHEM1-24_SS.pdb]

HEADER                                            12-JAN-23   XXXX              
EXPDTA    THEORETICAL MODEL                                                     
REMARK 220                                                                      
REMARK 220 EXPERIMENTAL DETAILS                                                 
REMARK 220  EXPERIMENT TYPE                : THEORETICAL MODELLING              
REMARK 220  DATE OF DATA COLLECTION        : 12-JAN-23                          
REMARK 220                                                                      
REMARK 220 REMARK: MODEL GENERATED BY ROSETTA                                   
REMARK 220  VERSION 2020.50+release.1295438                                     
HETNAM     HSS B 211  HSS                                                       
LINK         NE2 HIS A 148                FE1  HSS B 211                  2.42  
ATOM      1  N   VAL A   1       8.021 -32.838  14.640  1.00  0.00           N  
ATOM      2  CA  VAL A   1       6.967 -32.124  13.922  1.00  0.00           C  
ATOM      3  C   VAL A   1       5.585 -32.309  14.544  1.00  0.00           C  
ATOM      4  O   VAL A   1       5.060 -33.417  14.595  1.00  0.00           O  
ATOM      5  CB  VAL A   1       6.922 -32.599  12.457  1.00  0.00           C  
ATOM      6  CG1 VAL A   1       5.792 -31.908  11.708  1.00  0.00           C  
ATOM      7  CG2 VAL A   1       8.260 -32.329  11.785  1.00  0.00           C  
ATOM      8 1H   VAL A   1       8.899 -32.680  14.188  1.00  0.00           H  
ATOM      9 2H   VAL A   1       8.067 -32.506  15.582  1.00  0.00           H  
ATOM     10 3H   VAL A   1       7.819 -33.817  14.642  1.00  0.00           H  
ATOM     11  HA  VAL A   1       7.195 -31.058  13.943  1.00  0.00           H  
ATOM     12  HB  VAL A   1       6.713 -33.668  12.439  1.00  0.00           H  
ATOM     13 1HG1 VAL A   1       5.773 -32.256  10.675  1.00  0.00           H  
ATOM     14 2HG1 VAL A   1       4.841 -32.145  12.187  1.00  0.00           H  
ATOM     15 3HG1 VAL A   1       5.948 -30.829  11.726  1.00  0.00           H  
ATOM     16 1HG2 VAL A   1       8.221 -32.669  10.750  1.00  0.00           H  
ATOM     17 2HG2 VAL A   1       8.469 -31.260  11.809  1.00  0.00           H  
ATOM     18 3HG2 VAL A   1       9.047 -32.867  12.312  1.00  0.00           H  
ATOM     19  N   SER A   2       4.984 -31.217  15.000  1.00  0.00           N  
ATOM     20  CA  SER A   2       3.654 -31.305  15.577  1.00  0.00           C  
ATOM     21  C   SER A   2       2.562 -31.223  14.507  1.00  0.00           C  
ATOM     22  O   SER A   2       2.825 -30.903  13.339  1.00  0.00           O  
ATOM     23  CB  SER A   2       3.461 -30.197  16.594  1.00  0.00           C  
ATOM     24  OG  SER A   2       3.423 -28.943  15.971  1.00  0.00           O  
ATOM     25  H   SER A   2       5.441 -30.319  14.950  1.00  0.00           H  
ATOM     26  HA  SER A   2       3.542 -32.282  16.046  1.00  0.00           H  
ATOM     27 1HB  SER A   2       2.534 -30.363  17.142  1.00  0.00           H  
ATOM     28 2HB  SER A   2       4.276 -30.222  17.316  1.00  0.00           H  
ATOM     29  HG  SER A   2       3.374 -28.297  16.679  1.00  0.00           H  
ATOM     30  N   LEU A   3       1.167 -31.525  14.912  1.00  0.00           N  
ATOM     31  CA  LEU A   3       0.022 -31.371  14.045  1.00  0.00           C  
ATOM     32  C   LEU A   3      -0.056 -29.938  13.561  1.00  0.00           C  
ATOM     33  O   LEU A   3      -0.356 -29.684  12.407  1.00  0.00           O  
ATOM     34  CB  LEU A   3      -1.270 -31.751  14.780  1.00  0.00           C  
ATOM     35  CG  LEU A   3      -2.568 -31.568  13.983  1.00  0.00           C  
ATOM     36  CD1 LEU A   3      -2.551 -32.484  12.766  1.00  0.00           C  
ATOM     37  CD2 LEU A   3      -3.760 -31.870  14.879  1.00  0.00           C  
ATOM     38  H   LEU A   3       1.029 -31.832  15.866  1.00  0.00           H  
ATOM     39  HA  LEU A   3       0.133 -32.050  13.201  1.00  0.00           H  
ATOM     40 1HB  LEU A   3      -1.207 -32.797  15.074  1.00  0.00           H  
ATOM     41 2HB  LEU A   3      -1.348 -31.146  15.683  1.00  0.00           H  
ATOM     42  HG  LEU A   3      -2.633 -30.540  13.625  1.00  0.00           H  
ATOM     43 1HD1 LEU A   3      -3.473 -32.353  12.200  1.00  0.00           H  
ATOM     44 2HD1 LEU A   3      -1.699 -32.233  12.135  1.00  0.00           H  
ATOM     45 3HD1 LEU A   3      -2.468 -33.520  13.093  1.00  0.00           H  
ATOM     46 1HD2 LEU A   3      -4.684 -31.739  14.312  1.00  0.00           H  
ATOM     47 2HD2 LEU A   3      -3.696 -32.898  15.235  1.00  0.00           H  
ATOM     48 3HD2 LEU A   3      -3.757 -31.189  15.730  1.00  0.00           H  
ATOM     49  N   ASP A   4       0.130 -28.797  14.481  1.00  0.00           N  
ATOM     50  CA  ASP A   4       0.120 -27.384  14.152  1.00  0.00           C  
ATOM     51  C   ASP A   4       1.139 -27.016  13.066  1.00  0.00           C  
ATOM     52  O   ASP A   4       0.846 -26.229  12.168  1.00  0.00           O  
ATOM     53  CB  ASP A   4       0.392 -26.559  15.413  1.00  0.00           C  
ATOM     54  CG  ASP A   4      -0.755 -26.610  16.413  1.00  0.00           C  
ATOM     55  OD1 ASP A   4      -1.822 -27.039  16.042  1.00  0.00           O  
ATOM     56  OD2 ASP A   4      -0.554 -26.218  17.538  1.00  0.00           O  
ATOM     57  H   ASP A   4       0.287 -29.079  15.438  1.00  0.00           H  
ATOM     58  HA  ASP A   4      -0.867 -27.133  13.763  1.00  0.00           H  
ATOM     59 1HB  ASP A   4       1.295 -26.926  15.900  1.00  0.00           H  
ATOM     60 2HB  ASP A   4       0.567 -25.520  15.136  1.00  0.00           H  
ATOM     61  N   GLU A   5       2.445 -27.594  13.179  1.00  0.00           N  
ATOM     62  CA  GLU A   5       3.481 -27.343  12.175  1.00  0.00           C  
ATOM     63  C   GLU A   5       3.048 -27.889  10.819  1.00  0.00           C  
ATOM     64  O   GLU A   5       3.163 -27.207   9.800  1.00  0.00           O  
ATOM     65  CB  GLU A   5       4.807 -27.979  12.595  1.00  0.00           C  
ATOM     66  CG  GLU A   5       5.961 -27.717  11.638  1.00  0.00           C  
ATOM     67  CD  GLU A   5       7.269 -28.270  12.133  1.00  0.00           C  
ATOM     68  OE1 GLU A   5       7.317 -28.718  13.253  1.00  0.00           O  
ATOM     69  OE2 GLU A   5       8.221 -28.244  11.389  1.00  0.00           O  
ATOM     70  H   GLU A   5       2.673 -28.141  13.994  1.00  0.00           H  
ATOM     71  HA  GLU A   5       3.629 -26.266  12.093  1.00  0.00           H  
ATOM     72 1HB  GLU A   5       5.096 -27.604  13.577  1.00  0.00           H  
ATOM     73 2HB  GLU A   5       4.682 -29.058  12.681  1.00  0.00           H  
ATOM     74 1HG  GLU A   5       5.730 -28.170  10.674  1.00  0.00           H  
ATOM     75 2HG  GLU A   5       6.060 -26.643  11.489  1.00  0.00           H  
ATOM     76  N   ALA A   6       2.558 -29.125  10.812  1.00  0.00           N  
ATOM     77  CA  ALA A   6       2.092 -29.765   9.587  1.00  0.00           C  
ATOM     78  C   ALA A   6       0.952 -28.975   8.950  1.00  0.00           C  
ATOM     79  O   ALA A   6       0.839 -28.914   7.721  1.00  0.00           O  
ATOM     80  CB  ALA A   6       1.643 -31.171   9.872  1.00  0.00           C  
ATOM     81  H   ALA A   6       2.512 -29.635  11.682  1.00  0.00           H  
ATOM     82  HA  ALA A   6       2.923 -29.793   8.880  1.00  0.00           H  
ATOM     83 1HB  ALA A   6       1.296 -31.638   8.949  1.00  0.00           H  
ATOM     84 2HB  ALA A   6       2.477 -31.743  10.277  1.00  0.00           H  
ATOM     85 3HB  ALA A   6       0.829 -31.153  10.598  1.00  0.00           H  
ATOM     86  N   ILE A   7      -0.092 -28.333   9.762  1.00  0.00           N  
ATOM     87  CA  ILE A   7      -1.196 -27.490   9.299  1.00  0.00           C  
ATOM     88  C   ILE A   7      -0.645 -26.215   8.676  1.00  0.00           C  
ATOM     89  O   ILE A   7      -1.075 -25.804   7.598  1.00  0.00           O  
ATOM     90  CB  ILE A   7      -2.153 -27.135  10.451  1.00  0.00           C  
ATOM     91  CG1 ILE A   7      -2.909 -28.381  10.920  1.00  0.00           C  
ATOM     92  CG2 ILE A   7      -3.127 -26.050  10.018  1.00  0.00           C  
ATOM     93  CD1 ILE A   7      -3.602 -28.209  12.253  1.00  0.00           C  
ATOM     94  H   ILE A   7       0.003 -28.520  10.752  1.00  0.00           H  
ATOM     95  HA  ILE A   7      -1.742 -28.042   8.533  1.00  0.00           H  
ATOM     96  HB  ILE A   7      -1.578 -26.776  11.304  1.00  0.00           H  
ATOM     97 1HG1 ILE A   7      -3.658 -28.654  10.178  1.00  0.00           H  
ATOM     98 2HG1 ILE A   7      -2.214 -29.218  11.004  1.00  0.00           H  
ATOM     99 1HG2 ILE A   7      -3.797 -25.812  10.844  1.00  0.00           H  
ATOM    100 2HG2 ILE A   7      -2.573 -25.158   9.732  1.00  0.00           H  
ATOM    101 3HG2 ILE A   7      -3.711 -26.403   9.168  1.00  0.00           H  
ATOM    102 1HD1 ILE A   7      -4.115 -29.134  12.518  1.00  0.00           H  
ATOM    103 2HD1 ILE A   7      -2.864 -27.971  13.019  1.00  0.00           H  
ATOM    104 3HD1 ILE A   7      -4.328 -27.400  12.183  1.00  0.00           H  
ATOM    105  N   ILE A   8       0.304 -25.592   9.361  1.00  0.00           N  
ATOM    106  CA  ILE A   8       0.842 -24.334   8.861  1.00  0.00           C  
ATOM    107  C   ILE A   8       1.557 -24.581   7.520  1.00  0.00           C  
ATOM    108  O   ILE A   8       1.394 -23.818   6.568  1.00  0.00           O  
ATOM    109  CB  ILE A   8       1.815 -23.704   9.874  1.00  0.00           C  
ATOM    110  CG1 ILE A   8       1.063 -23.257  11.130  1.00  0.00           C  
ATOM    111  CG2 ILE A   8       2.553 -22.532   9.245  1.00  0.00           C  
ATOM    112  CD1 ILE A   8       1.961 -22.976  12.313  1.00  0.00           C  
ATOM    113  H   ILE A   8       0.663 -25.972  10.223  1.00  0.00           H  
ATOM    114  HA  ILE A   8       0.016 -23.643   8.700  1.00  0.00           H  
ATOM    115  HB  ILE A   8       2.543 -24.451  10.192  1.00  0.00           H  
ATOM    116 1HG1 ILE A   8       0.494 -22.353  10.911  1.00  0.00           H  
ATOM    117 2HG1 ILE A   8       0.349 -24.028  11.421  1.00  0.00           H  
ATOM    118 1HG2 ILE A   8       3.236 -22.098   9.975  1.00  0.00           H  
ATOM    119 2HG2 ILE A   8       3.118 -22.879   8.382  1.00  0.00           H  
ATOM    120 3HG2 ILE A   8       1.833 -21.777   8.928  1.00  0.00           H  
ATOM    121 1HD1 ILE A   8       1.355 -22.664  13.164  1.00  0.00           H  
ATOM    122 2HD1 ILE A   8       2.514 -23.879  12.572  1.00  0.00           H  
ATOM    123 3HD1 ILE A   8       2.661 -22.182  12.057  1.00  0.00           H  
ATOM    124  N   ILE A   9       2.361 -25.662   7.443  1.00  0.00           N  
ATOM    125  CA  ILE A   9       3.121 -25.960   6.232  1.00  0.00           C  
ATOM    126  C   ILE A   9       2.207 -26.088   5.004  1.00  0.00           C  
ATOM    127  O   ILE A   9       2.506 -25.530   3.938  1.00  0.00           O  
ATOM    128  CB  ILE A   9       3.931 -27.258   6.407  1.00  0.00           C  
ATOM    129  CG1 ILE A   9       5.066 -27.047   7.413  1.00  0.00           C  
ATOM    130  CG2 ILE A   9       4.482 -27.725   5.069  1.00  0.00           C  
ATOM    131  CD1 ILE A   9       5.683 -28.332   7.915  1.00  0.00           C  
ATOM    132  H   ILE A   9       2.461 -26.263   8.247  1.00  0.00           H  
ATOM    133  HA  ILE A   9       3.783 -25.122   6.024  1.00  0.00           H  
ATOM    134  HB  ILE A   9       3.288 -28.036   6.816  1.00  0.00           H  
ATOM    135 1HG1 ILE A   9       5.851 -26.447   6.954  1.00  0.00           H  
ATOM    136 2HG1 ILE A   9       4.691 -26.490   8.272  1.00  0.00           H  
ATOM    137 1HG2 ILE A   9       5.052 -28.643   5.211  1.00  0.00           H  
ATOM    138 2HG2 ILE A   9       3.658 -27.914   4.382  1.00  0.00           H  
ATOM    139 3HG2 ILE A   9       5.131 -26.955   4.653  1.00  0.00           H  
ATOM    140 1HD1 ILE A   9       6.479 -28.101   8.624  1.00  0.00           H  
ATOM    141 2HD1 ILE A   9       4.919 -28.933   8.411  1.00  0.00           H  
ATOM    142 3HD1 ILE A   9       6.096 -28.889   7.076  1.00  0.00           H  
ATOM    143  N   LEU A  10       0.987 -26.872   5.094  1.00  0.00           N  
ATOM    144  CA  LEU A  10       0.031 -27.006   4.003  1.00  0.00           C  
ATOM    145  C   LEU A  10      -0.643 -25.659   3.666  1.00  0.00           C  
ATOM    146  O   LEU A  10      -0.946 -25.360   2.498  1.00  0.00           O  
ATOM    147  CB  LEU A  10      -1.035 -28.046   4.373  1.00  0.00           C  
ATOM    148  CG  LEU A  10      -0.557 -29.503   4.411  1.00  0.00           C  
ATOM    149  CD1 LEU A  10      -1.594 -30.359   5.125  1.00  0.00           C  
ATOM    150  CD2 LEU A  10      -0.322 -29.998   2.992  1.00  0.00           C  
ATOM    151  H   LEU A  10       0.823 -27.370   5.958  1.00  0.00           H  
ATOM    152  HA  LEU A  10       0.570 -27.320   3.109  1.00  0.00           H  
ATOM    153 1HB  LEU A  10      -1.432 -27.801   5.357  1.00  0.00           H  
ATOM    154 2HB  LEU A  10      -1.848 -27.983   3.650  1.00  0.00           H  
ATOM    155  HG  LEU A  10       0.373 -29.566   4.976  1.00  0.00           H  
ATOM    156 1HD1 LEU A  10      -1.256 -31.394   5.153  1.00  0.00           H  
ATOM    157 2HD1 LEU A  10      -1.728 -29.995   6.144  1.00  0.00           H  
ATOM    158 3HD1 LEU A  10      -2.542 -30.302   4.591  1.00  0.00           H  
ATOM    159 1HD2 LEU A  10       0.018 -31.034   3.019  1.00  0.00           H  
ATOM    160 2HD2 LEU A  10      -1.252 -29.936   2.426  1.00  0.00           H  
ATOM    161 3HD2 LEU A  10       0.436 -29.380   2.511  1.00  0.00           H  
ATOM    162  N   ILE A  11      -1.037 -24.707   4.750  1.00  0.00           N  
ATOM    163  CA  ILE A  11      -1.608 -23.398   4.494  1.00  0.00           C  
ATOM    164  C   ILE A  11      -0.597 -22.497   3.801  1.00  0.00           C  
ATOM    165  O   ILE A  11      -0.950 -21.716   2.916  1.00  0.00           O  
ATOM    166  CB  ILE A  11      -2.081 -22.737   5.802  1.00  0.00           C  
ATOM    167  CG1 ILE A  11      -3.275 -23.498   6.383  1.00  0.00           C  
ATOM    168  CG2 ILE A  11      -2.440 -21.279   5.561  1.00  0.00           C  
ATOM    169  CD1 ILE A  11      -3.636 -23.084   7.791  1.00  0.00           C  
ATOM    170  H   ILE A  11      -0.877 -24.996   5.704  1.00  0.00           H  
ATOM    171  HA  ILE A  11      -2.461 -23.525   3.827  1.00  0.00           H  
ATOM    172  HB  ILE A  11      -1.284 -22.787   6.543  1.00  0.00           H  
ATOM    173 1HG1 ILE A  11      -4.147 -23.345   5.748  1.00  0.00           H  
ATOM    174 2HG1 ILE A  11      -3.059 -24.566   6.388  1.00  0.00           H  
ATOM    175 1HG2 ILE A  11      -2.773 -20.827   6.495  1.00  0.00           H  
ATOM    176 2HG2 ILE A  11      -1.566 -20.745   5.191  1.00  0.00           H  
ATOM    177 3HG2 ILE A  11      -3.241 -21.218   4.824  1.00  0.00           H  
ATOM    178 1HD1 ILE A  11      -4.491 -23.667   8.134  1.00  0.00           H  
ATOM    179 2HD1 ILE A  11      -2.787 -23.262   8.452  1.00  0.00           H  
ATOM    180 3HD1 ILE A  11      -3.891 -22.025   7.805  1.00  0.00           H  
ATOM    181  N   VAL A  12       0.824 -22.485   4.238  1.00  0.00           N  
ATOM    182  CA  VAL A  12       1.924 -21.744   3.604  1.00  0.00           C  
ATOM    183  C   VAL A  12       2.120 -22.110   2.132  1.00  0.00           C  
ATOM    184  O   VAL A  12       2.309 -21.238   1.286  1.00  0.00           O  
ATOM    185  CB  VAL A  12       3.239 -22.008   4.360  1.00  0.00           C  
ATOM    186  CG1 VAL A  12       4.429 -21.522   3.546  1.00  0.00           C  
ATOM    187  CG2 VAL A  12       3.201 -21.326   5.719  1.00  0.00           C  
ATOM    188  H   VAL A  12       1.016 -23.043   5.058  1.00  0.00           H  
ATOM    189  HA  VAL A  12       1.679 -20.682   3.636  1.00  0.00           H  
ATOM    190  HB  VAL A  12       3.360 -23.083   4.496  1.00  0.00           H  
ATOM    191 1HG1 VAL A  12       5.350 -21.717   4.095  1.00  0.00           H  
ATOM    192 2HG1 VAL A  12       4.457 -22.050   2.592  1.00  0.00           H  
ATOM    193 3HG1 VAL A  12       4.334 -20.451   3.366  1.00  0.00           H  
ATOM    194 1HG2 VAL A  12       4.134 -21.517   6.248  1.00  0.00           H  
ATOM    195 2HG2 VAL A  12       3.074 -20.252   5.583  1.00  0.00           H  
ATOM    196 3HG2 VAL A  12       2.367 -21.719   6.300  1.00  0.00           H  
ATOM    197  N   ALA A  13       2.115 -23.493   1.719  1.00  0.00           N  
ATOM    198  CA  ALA A  13       2.158 -23.885   0.316  1.00  0.00           C  
ATOM    199  C   ALA A  13       0.978 -23.352  -0.478  1.00  0.00           C  
ATOM    200  O   ALA A  13       1.142 -22.908  -1.623  1.00  0.00           O  
ATOM    201  CB  ALA A  13       2.199 -25.395   0.191  1.00  0.00           C  
ATOM    202  H   ALA A  13       2.090 -24.209   2.429  1.00  0.00           H  
ATOM    203  HA  ALA A  13       3.067 -23.471  -0.122  1.00  0.00           H  
ATOM    204 1HB  ALA A  13       2.231 -25.673  -0.862  1.00  0.00           H  
ATOM    205 2HB  ALA A  13       3.086 -25.777   0.697  1.00  0.00           H  
ATOM    206 3HB  ALA A  13       1.308 -25.821   0.653  1.00  0.00           H  
ATOM    207  N   ALA A  14      -0.298 -23.399   0.132  1.00  0.00           N  
ATOM    208  CA  ALA A  14      -1.485 -22.874  -0.556  1.00  0.00           C  
ATOM    209  C   ALA A  14      -1.345 -21.378  -0.801  1.00  0.00           C  
ATOM    210  O   ALA A  14      -1.786 -20.864  -1.831  1.00  0.00           O  
ATOM    211  CB  ALA A  14      -2.739 -23.169   0.254  1.00  0.00           C  
ATOM    212  H   ALA A  14      -0.400 -23.800   1.052  1.00  0.00           H  
ATOM    213  HA  ALA A  14      -1.564 -23.370  -1.522  1.00  0.00           H  
ATOM    214 1HB  ALA A  14      -3.611 -22.773  -0.267  1.00  0.00           H  
ATOM    215 2HB  ALA A  14      -2.848 -24.247   0.378  1.00  0.00           H  
ATOM    216 3HB  ALA A  14      -2.658 -22.699   1.233  1.00  0.00           H  
ATOM    217  N   LYS A  15      -0.787 -20.526   0.207  1.00  0.00           N  
ATOM    218  CA  LYS A  15      -0.579 -19.092   0.114  1.00  0.00           C  
ATOM    219  C   LYS A  15       0.566 -18.750  -0.846  1.00  0.00           C  
ATOM    220  O   LYS A  15       0.490 -17.765  -1.583  1.00  0.00           O  
ATOM    221  CB  LYS A  15      -0.301 -18.509   1.501  1.00  0.00           C  
ATOM    222  CG  LYS A  15      -1.527 -18.404   2.397  1.00  0.00           C  
ATOM    223  CD  LYS A  15      -1.144 -18.000   3.813  1.00  0.00           C  
ATOM    224  CE  LYS A  15      -0.751 -16.531   3.883  1.00  0.00           C  
ATOM    225  NZ  LYS A  15      -1.939 -15.636   3.866  1.00  0.00           N  
ATOM    226  H   LYS A  15      -0.587 -20.997   1.079  1.00  0.00           H  
ATOM    227  HA  LYS A  15      -1.486 -18.638  -0.287  1.00  0.00           H  
ATOM    228 1HB  LYS A  15       0.437 -19.126   2.014  1.00  0.00           H  
ATOM    229 2HB  LYS A  15       0.124 -17.510   1.396  1.00  0.00           H  
ATOM    230 1HG  LYS A  15      -2.214 -17.661   1.990  1.00  0.00           H  
ATOM    231 2HG  LYS A  15      -2.038 -19.366   2.429  1.00  0.00           H  
ATOM    232 1HD  LYS A  15      -1.987 -18.174   4.483  1.00  0.00           H  
ATOM    233 2HD  LYS A  15      -0.303 -18.607   4.150  1.00  0.00           H  
ATOM    234 1HE  LYS A  15      -0.187 -16.349   4.797  1.00  0.00           H  
ATOM    235 2HE  LYS A  15      -0.114 -16.284   3.034  1.00  0.00           H  
ATOM    236 1HZ  LYS A  15      -1.637 -14.673   3.913  1.00  0.00           H  
ATOM    237 2HZ  LYS A  15      -2.460 -15.783   3.012  1.00  0.00           H  
ATOM    238 3HZ  LYS A  15      -2.529 -15.842   4.659  1.00  0.00           H  
ATOM    239  N   LEU A  16       1.625 -19.554  -0.846  1.00  0.00           N  
ATOM    240  CA  LEU A  16       2.717 -19.311  -1.782  1.00  0.00           C  
ATOM    241  C   LEU A  16       2.352 -19.757  -3.187  1.00  0.00           C  
ATOM    242  O   LEU A  16       2.927 -19.288  -4.173  1.00  0.00           O  
ATOM    243  CB  LEU A  16       3.984 -20.044  -1.323  1.00  0.00           C  
ATOM    244  CG  LEU A  16       4.616 -19.529  -0.024  1.00  0.00           C  
ATOM    245  CD1 LEU A  16       5.707 -20.490   0.426  1.00  0.00           C  
ATOM    246  CD2 LEU A  16       5.177 -18.133  -0.251  1.00  0.00           C  
ATOM    247  H   LEU A  16       1.688 -20.335  -0.208  1.00  0.00           H  
ATOM    248  HA  LEU A  16       2.888 -18.236  -1.845  1.00  0.00           H  
ATOM    249 1HB  LEU A  16       3.742 -21.096  -1.179  1.00  0.00           H  
ATOM    250 2HB  LEU A  16       4.733 -19.969  -2.111  1.00  0.00           H  
ATOM    251  HG  LEU A  16       3.859 -19.494   0.761  1.00  0.00           H  
ATOM    252 1HD1 LEU A  16       6.157 -20.125   1.350  1.00  0.00           H  
ATOM    253 2HD1 LEU A  16       5.274 -21.476   0.600  1.00  0.00           H  
ATOM    254 3HD1 LEU A  16       6.472 -20.560  -0.347  1.00  0.00           H  
ATOM    255 1HD2 LEU A  16       5.625 -17.767   0.672  1.00  0.00           H  
ATOM    256 2HD2 LEU A  16       5.934 -18.169  -1.033  1.00  0.00           H  
ATOM    257 3HD2 LEU A  16       4.372 -17.463  -0.555  1.00  0.00           H  
ATOM    258  N   GLY A  17       1.343 -20.768  -3.364  1.00  0.00           N  
ATOM    259  CA  GLY A  17       0.914 -21.300  -4.640  1.00  0.00           C  
ATOM    260  C   GLY A  17       1.873 -22.369  -5.138  1.00  0.00           C  
ATOM    261  O   GLY A  17       2.063 -22.521  -6.335  1.00  0.00           O  
ATOM    262  H   GLY A  17       0.898 -21.102  -2.518  1.00  0.00           H  
ATOM    263 1HA  GLY A  17      -0.086 -21.720  -4.542  1.00  0.00           H  
ATOM    264 2HA  GLY A  17       0.855 -20.493  -5.368  1.00  0.00           H  
ATOM    265  N   THR A  18       2.481 -23.102  -4.214  1.00  0.00           N  
ATOM    266  CA  THR A  18       3.475 -24.111  -4.554  1.00  0.00           C  
ATOM    267  C   THR A  18       3.122 -25.431  -3.880  1.00  0.00           C  
ATOM    268  O   THR A  18       2.036 -25.574  -3.322  1.00  0.00           O  
ATOM    269  CB  THR A  18       4.891 -23.670  -4.139  1.00  0.00           C  
ATOM    270  OG1 THR A  18       5.857 -24.570  -4.696  1.00  0.00           O  
ATOM    271  CG2 THR A  18       5.025 -23.662  -2.624  1.00  0.00           C  
ATOM    272  H   THR A  18       2.245 -22.953  -3.245  1.00  0.00           H  
ATOM    273  HA  THR A  18       3.512 -24.209  -5.639  1.00  0.00           H  
ATOM    274  HB  THR A  18       5.086 -22.668  -4.521  1.00  0.00           H  
ATOM    275  HG1 THR A  18       6.718 -24.145  -4.713  1.00  0.00           H  
ATOM    276 1HG2 THR A  18       6.031 -23.347  -2.350  1.00  0.00           H  
ATOM    277 2HG2 THR A  18       4.299 -22.969  -2.198  1.00  0.00           H  
ATOM    278 3HG2 THR A  18       4.840 -24.663  -2.238  1.00  0.00           H  
ATOM    279  N   THR A  19       4.040 -26.390  -3.919  1.00  0.00           N  
ATOM    280  CA  THR A  19       3.767 -27.727  -3.396  1.00  0.00           C  
ATOM    281  C   THR A  19       4.078 -27.748  -1.898  1.00  0.00           C  
ATOM    282  O   THR A  19       4.733 -26.838  -1.391  1.00  0.00           O  
ATOM    283  CB  THR A  19       4.592 -28.804  -4.126  1.00  0.00           C  
ATOM    284  OG1 THR A  19       5.986 -28.603  -3.860  1.00  0.00           O  
ATOM    285  CG2 THR A  19       4.351 -28.734  -5.626  1.00  0.00           C  
ATOM    286  H   THR A  19       4.946 -26.193  -4.318  1.00  0.00           H  
ATOM    287  HA  THR A  19       2.727 -27.976  -3.605  1.00  0.00           H  
ATOM    288  HB  THR A  19       4.305 -29.790  -3.763  1.00  0.00           H  
ATOM    289  HG1 THR A  19       6.480 -29.376  -4.147  1.00  0.00           H  
ATOM    290 1HG2 THR A  19       4.941 -29.502  -6.126  1.00  0.00           H  
ATOM    291 2HG2 THR A  19       3.294 -28.897  -5.833  1.00  0.00           H  
ATOM    292 3HG2 THR A  19       4.645 -27.753  -5.997  1.00  0.00           H  
ATOM    293  N   VAL A  20       3.647 -28.783  -1.183  1.00  0.00           N  
ATOM    294  CA  VAL A  20       3.974 -28.846   0.240  1.00  0.00           C  
ATOM    295  C   VAL A  20       5.475 -29.077   0.491  1.00  0.00           C  
ATOM    296  O   VAL A  20       6.028 -28.592   1.487  1.00  0.00           O  
ATOM    297  CB  VAL A  20       3.169 -29.975   0.910  1.00  0.00           C  
ATOM    298  CG1 VAL A  20       3.732 -31.333   0.519  1.00  0.00           C  
ATOM    299  CG2 VAL A  20       3.185 -29.798   2.420  1.00  0.00           C  
ATOM    300  H   VAL A  20       3.099 -29.524  -1.596  1.00  0.00           H  
ATOM    301  HA  VAL A  20       3.787 -27.865   0.684  1.00  0.00           H  
ATOM    302  HB  VAL A  20       2.140 -29.938   0.550  1.00  0.00           H  
ATOM    303 1HG1 VAL A  20       3.150 -32.120   1.001  1.00  0.00           H  
ATOM    304 2HG1 VAL A  20       3.676 -31.453  -0.563  1.00  0.00           H  
ATOM    305 3HG1 VAL A  20       4.770 -31.403   0.841  1.00  0.00           H  
ATOM    306 1HG2 VAL A  20       2.614 -30.599   2.886  1.00  0.00           H  
ATOM    307 2HG2 VAL A  20       4.214 -29.829   2.779  1.00  0.00           H  
ATOM    308 3HG2 VAL A  20       2.740 -28.837   2.678  1.00  0.00           H  
ATOM    309  N   GLU A  21       6.133 -29.796  -0.418  1.00  0.00           N  
ATOM    310  CA  GLU A  21       7.572 -30.027  -0.310  1.00  0.00           C  
ATOM    311  C   GLU A  21       8.314 -28.719  -0.475  1.00  0.00           C  
ATOM    312  O   GLU A  21       9.367 -28.530   0.119  1.00  0.00           O  
ATOM    313  CB  GLU A  21       8.046 -31.034  -1.360  1.00  0.00           C  
ATOM    314  CG  GLU A  21       7.510 -32.445  -1.165  1.00  0.00           C  
ATOM    315  CD  GLU A  21       6.112 -32.617  -1.691  1.00  0.00           C  
ATOM    316  OE1 GLU A  21       5.569 -31.668  -2.204  1.00  0.00           O  
ATOM    317  OE2 GLU A  21       5.585 -33.699  -1.579  1.00  0.00           O  
ATOM    318  H   GLU A  21       5.627 -30.192  -1.197  1.00  0.00           H  
ATOM    319  HA  GLU A  21       7.786 -30.410   0.690  1.00  0.00           H  
ATOM    320 1HB  GLU A  21       7.745 -30.695  -2.351  1.00  0.00           H  
ATOM    321 2HB  GLU A  21       9.135 -31.086  -1.349  1.00  0.00           H  
ATOM    322 1HG  GLU A  21       8.167 -33.147  -1.678  1.00  0.00           H  
ATOM    323 2HG  GLU A  21       7.526 -32.685  -0.103  1.00  0.00           H  
ATOM    324  N   GLU A  22       7.856 -27.880  -1.355  1.00  0.00           N  
ATOM    325  CA  GLU A  22       8.579 -26.628  -1.535  1.00  0.00           C  
ATOM    326  C   GLU A  22       8.452 -25.751  -0.294  1.00  0.00           C  
ATOM    327  O   GLU A  22       9.428 -25.142   0.150  1.00  0.00           O  
ATOM    328  CB  GLU A  22       8.058 -25.878  -2.762  1.00  0.00           C  
ATOM    329  CG  GLU A  22       8.760 -24.556  -3.037  1.00  0.00           C  
ATOM    330  CD  GLU A  22      10.209 -24.726  -3.398  1.00  0.00           C  
ATOM    331  OE1 GLU A  22      10.591 -25.819  -3.743  1.00  0.00           O  
ATOM    332  OE2 GLU A  22      10.935 -23.763  -3.331  1.00  0.00           O  
ATOM    333  H   GLU A  22       7.031 -28.056  -1.910  1.00  0.00           H  
ATOM    334  HA  GLU A  22       9.638 -26.856  -1.662  1.00  0.00           H  
ATOM    335 1HB  GLU A  22       8.170 -26.505  -3.647  1.00  0.00           H  
ATOM    336 2HB  GLU A  22       6.994 -25.673  -2.639  1.00  0.00           H  
ATOM    337 1HG  GLU A  22       8.250 -24.048  -3.855  1.00  0.00           H  
ATOM    338 2HG  GLU A  22       8.684 -23.925  -2.151  1.00  0.00           H  
ATOM    339  N   ALA A  23       7.256 -25.709   0.285  1.00  0.00           N  
ATOM    340  CA  ALA A  23       7.072 -24.928   1.500  1.00  0.00           C  
ATOM    341  C   ALA A  23       8.017 -25.423   2.590  1.00  0.00           C  
ATOM    342  O   ALA A  23       8.544 -24.633   3.375  1.00  0.00           O  
ATOM    343  CB  ALA A  23       5.630 -24.979   1.958  1.00  0.00           C  
ATOM    344  H   ALA A  23       6.469 -26.208  -0.103  1.00  0.00           H  
ATOM    345  HA  ALA A  23       7.331 -23.891   1.280  1.00  0.00           H  
ATOM    346 1HB  ALA A  23       5.516 -24.389   2.869  1.00  0.00           H  
ATOM    347 2HB  ALA A  23       4.986 -24.573   1.180  1.00  0.00           H  
ATOM    348 3HB  ALA A  23       5.350 -26.013   2.159  1.00  0.00           H  
ATOM    349  N   VAL A  24       8.268 -26.842   2.719  1.00  0.00           N  
ATOM    350  CA  VAL A  24       9.211 -27.345   3.718  1.00  0.00           C  
ATOM    351  C   VAL A  24      10.644 -26.969   3.369  1.00  0.00           C  
ATOM    352  O   VAL A  24      11.411 -26.523   4.243  1.00  0.00           O  
ATOM    353  CB  VAL A  24       9.103 -28.877   3.832  1.00  0.00           C  
ATOM    354  CG1 VAL A  24      10.190 -29.421   4.747  1.00  0.00           C  
ATOM    355  CG2 VAL A  24       7.723 -29.262   4.346  1.00  0.00           C  
ATOM    356  H   VAL A  24       7.779 -27.498   2.127  1.00  0.00           H  
ATOM    357  HA  VAL A  24       8.998 -26.862   4.672  1.00  0.00           H  
ATOM    358  HB  VAL A  24       9.261 -29.318   2.848  1.00  0.00           H  
ATOM    359 1HG1 VAL A  24      10.099 -30.505   4.816  1.00  0.00           H  
ATOM    360 2HG1 VAL A  24      11.168 -29.165   4.341  1.00  0.00           H  
ATOM    361 3HG1 VAL A  24      10.082 -28.985   5.740  1.00  0.00           H  
ATOM    362 1HG2 VAL A  24       7.654 -30.346   4.423  1.00  0.00           H  
ATOM    363 2HG2 VAL A  24       7.563 -28.816   5.328  1.00  0.00           H  
ATOM    364 3HG2 VAL A  24       6.963 -28.898   3.654  1.00  0.00           H  
ATOM    365  N   GLU A  25      10.996 -27.121   2.092  1.00  0.00           N  
ATOM    366  CA  GLU A  25      12.346 -26.836   1.651  1.00  0.00           C  
ATOM    367  C   GLU A  25      12.677 -25.372   1.909  1.00  0.00           C  
ATOM    368  O   GLU A  25      13.788 -25.040   2.324  1.00  0.00           O  
ATOM    369  CB  GLU A  25      12.508 -27.164   0.165  1.00  0.00           C  
ATOM    370  CG  GLU A  25      13.913 -26.941  -0.378  1.00  0.00           C  
ATOM    371  CD  GLU A  25      14.929 -27.868   0.231  1.00  0.00           C  
ATOM    372  OE1 GLU A  25      14.538 -28.871   0.777  1.00  0.00           O  
ATOM    373  OE2 GLU A  25      16.098 -27.571   0.149  1.00  0.00           O  
ATOM    374  H   GLU A  25      10.315 -27.439   1.417  1.00  0.00           H  
ATOM    375  HA  GLU A  25      13.035 -27.458   2.223  1.00  0.00           H  
ATOM    376 1HB  GLU A  25      12.244 -28.207  -0.009  1.00  0.00           H  
ATOM    377 2HB  GLU A  25      11.823 -26.550  -0.420  1.00  0.00           H  
ATOM    378 1HG  GLU A  25      13.902 -27.091  -1.457  1.00  0.00           H  
ATOM    379 2HG  GLU A  25      14.207 -25.910  -0.185  1.00  0.00           H  
ATOM    380  N   GLN A  26      11.714 -24.494   1.664  1.00  0.00           N  
ATOM    381  CA  GLN A  26      11.935 -23.077   1.890  1.00  0.00           C  
ATOM    382  C   GLN A  26      12.095 -22.780   3.387  1.00  0.00           C  
ATOM    383  O   GLN A  26      12.942 -21.980   3.784  1.00  0.00           O  
ATOM    384  CB  GLN A  26      10.780 -22.259   1.307  1.00  0.00           C  
ATOM    385  CG  GLN A  26      10.757 -22.208  -0.211  1.00  0.00           C  
ATOM    386  CD  GLN A  26       9.629 -21.345  -0.745  1.00  0.00           C  
ATOM    387  OE1 GLN A  26       8.948 -20.650   0.014  1.00  0.00           O  
ATOM    388  NE2 GLN A  26       9.425 -21.384  -2.057  1.00  0.00           N  
ATOM    389  H   GLN A  26      10.817 -24.803   1.318  1.00  0.00           H  
ATOM    390  HA  GLN A  26      12.857 -22.786   1.386  1.00  0.00           H  
ATOM    391 1HB  GLN A  26       9.831 -22.678   1.643  1.00  0.00           H  
ATOM    392 2HB  GLN A  26      10.835 -21.235   1.677  1.00  0.00           H  
ATOM    393 1HG  GLN A  26      11.701 -21.793  -0.564  1.00  0.00           H  
ATOM    394 2HG  GLN A  26      10.626 -23.219  -0.597  1.00  0.00           H  
ATOM    395 1HE2 GLN A  26       8.695 -20.836  -2.466  1.00  0.00           H  
ATOM    396 2HE2 GLN A  26      10.001 -21.961  -2.636  1.00  0.00           H  
ATOM    397  N   ALA A  27      11.240 -23.459   4.241  1.00  0.00           N  
ATOM    398  CA  ALA A  27      11.390 -23.332   5.679  1.00  0.00           C  
ATOM    399  C   ALA A  27      12.754 -23.819   6.163  1.00  0.00           C  
ATOM    400  O   ALA A  27      13.323 -23.237   7.087  1.00  0.00           O  
ATOM    401  CB  ALA A  27      10.262 -24.038   6.405  1.00  0.00           C  
ATOM    402  H   ALA A  27      10.497 -24.031   3.872  1.00  0.00           H  
ATOM    403  HA  ALA A  27      11.354 -22.273   5.932  1.00  0.00           H  
ATOM    404 1HB  ALA A  27      10.397 -23.927   7.480  1.00  0.00           H  
ATOM    405 2HB  ALA A  27       9.310 -23.599   6.111  1.00  0.00           H  
ATOM    406 3HB  ALA A  27      10.270 -25.096   6.145  1.00  0.00           H  
ATOM    407  N   LEU A  28      13.390 -25.019   5.584  1.00  0.00           N  
ATOM    408  CA  LEU A  28      14.743 -25.536   5.859  1.00  0.00           C  
ATOM    409  C   LEU A  28      15.859 -24.587   5.423  1.00  0.00           C  
ATOM    410  O   LEU A  28      16.901 -24.488   6.075  1.00  0.00           O  
ATOM    411  CB  LEU A  28      14.933 -26.886   5.155  1.00  0.00           C  
ATOM    412  CG  LEU A  28      14.152 -28.064   5.754  1.00  0.00           C  
ATOM    413  CD1 LEU A  28      14.146 -29.223   4.766  1.00  0.00           C  
ATOM    414  CD2 LEU A  28      14.784 -28.474   7.075  1.00  0.00           C  
ATOM    415  H   LEU A  28      12.806 -25.501   4.918  1.00  0.00           H  
ATOM    416  HA  LEU A  28      14.855 -25.657   6.936  1.00  0.00           H  
ATOM    417 1HB  LEU A  28      14.629 -26.781   4.115  1.00  0.00           H  
ATOM    418 2HB  LEU A  28      15.991 -27.144   5.179  1.00  0.00           H  
ATOM    419  HG  LEU A  28      13.117 -27.765   5.922  1.00  0.00           H  
ATOM    420 1HD1 LEU A  28      13.591 -30.059   5.191  1.00  0.00           H  
ATOM    421 2HD1 LEU A  28      13.671 -28.907   3.837  1.00  0.00           H  
ATOM    422 3HD1 LEU A  28      15.171 -29.533   4.563  1.00  0.00           H  
ATOM    423 1HD2 LEU A  28      14.228 -29.310   7.500  1.00  0.00           H  
ATOM    424 2HD2 LEU A  28      15.818 -28.773   6.906  1.00  0.00           H  
ATOM    425 3HD2 LEU A  28      14.758 -27.632   7.767  1.00  0.00           H  
ATOM    426  N   TRP A  29      15.712 -23.798   4.147  1.00  0.00           N  
ATOM    427  CA  TRP A  29      16.633 -22.763   3.704  1.00  0.00           C  
ATOM    428  C   TRP A  29      16.694 -21.588   4.689  1.00  0.00           C  
ATOM    429  O   TRP A  29      17.776 -21.129   5.059  1.00  0.00           O  
ATOM    430  CB  TRP A  29      16.222 -22.255   2.322  1.00  0.00           C  
ATOM    431  CG  TRP A  29      17.212 -21.307   1.713  1.00  0.00           C  
ATOM    432  CD1 TRP A  29      18.295 -21.635   0.956  1.00  0.00           C  
ATOM    433  CD2 TRP A  29      17.213 -19.862   1.809  1.00  0.00           C  
ATOM    434  NE1 TRP A  29      18.969 -20.500   0.575  1.00  0.00           N  
ATOM    435  CE2 TRP A  29      18.319 -19.406   1.088  1.00  0.00           C  
ATOM    436  CE3 TRP A  29      16.375 -18.933   2.439  1.00  0.00           C  
ATOM    437  CZ2 TRP A  29      18.617 -18.057   0.977  1.00  0.00           C  
ATOM    438  CZ3 TRP A  29      16.673 -17.580   2.327  1.00  0.00           C  
ATOM    439  CH2 TRP A  29      17.765 -17.154   1.614  1.00  0.00           C  
ATOM    440  H   TRP A  29      14.913 -24.023   3.573  1.00  0.00           H  
ATOM    441  HA  TRP A  29      17.631 -23.195   3.635  1.00  0.00           H  
ATOM    442 1HB  TRP A  29      16.098 -23.100   1.645  1.00  0.00           H  
ATOM    443 2HB  TRP A  29      15.260 -21.747   2.392  1.00  0.00           H  
ATOM    444  HD1 TRP A  29      18.585 -22.650   0.690  1.00  0.00           H  
ATOM    445  HE1 TRP A  29      19.806 -20.474   0.012  1.00  0.00           H  
ATOM    446  HE3 TRP A  29      15.505 -19.266   3.005  1.00  0.00           H  
ATOM    447  HZ2 TRP A  29      19.480 -17.699   0.415  1.00  0.00           H  
ATOM    448  HZ3 TRP A  29      16.017 -16.864   2.821  1.00  0.00           H  
ATOM    449  HH2 TRP A  29      17.970 -16.085   1.546  1.00  0.00           H  
ATOM    450  N   LEU A  30      15.531 -21.092   5.119  1.00  0.00           N  
ATOM    451  CA  LEU A  30      15.495 -19.970   6.049  1.00  0.00           C  
ATOM    452  C   LEU A  30      16.104 -20.407   7.369  1.00  0.00           C  
ATOM    453  O   LEU A  30      16.900 -19.693   7.960  1.00  0.00           O  
ATOM    454  CB  LEU A  30      14.056 -19.482   6.265  1.00  0.00           C  
ATOM    455  CG  LEU A  30      13.420 -18.743   5.082  1.00  0.00           C  
ATOM    456  CD1 LEU A  30      11.914 -18.654   5.288  1.00  0.00           C  
ATOM    457  CD2 LEU A  30      14.037 -17.359   4.955  1.00  0.00           C  
ATOM    458  H   LEU A  30      14.661 -21.495   4.799  1.00  0.00           H  
ATOM    459  HA  LEU A  30      16.053 -19.143   5.615  1.00  0.00           H  
ATOM    460 1HB  LEU A  30      13.429 -20.343   6.495  1.00  0.00           H  
ATOM    461 2HB  LEU A  30      14.042 -18.810   7.123  1.00  0.00           H  
ATOM    462  HG  LEU A  30      13.598 -19.304   4.164  1.00  0.00           H  
ATOM    463 1HD1 LEU A  30      11.461 -18.130   4.447  1.00  0.00           H  
ATOM    464 2HD1 LEU A  30      11.495 -19.659   5.355  1.00  0.00           H  
ATOM    465 3HD1 LEU A  30      11.704 -18.110   6.210  1.00  0.00           H  
ATOM    466 1HD2 LEU A  30      13.585 -16.833   4.114  1.00  0.00           H  
ATOM    467 2HD2 LEU A  30      13.858 -16.795   5.873  1.00  0.00           H  
ATOM    468 3HD2 LEU A  30      15.111 -17.453   4.790  1.00  0.00           H  
ATOM    469  N   LYS A  31      15.707 -21.590   7.821  1.00  0.00           N  
ATOM    470  CA  LYS A  31      16.194 -22.170   9.069  1.00  0.00           C  
ATOM    471  C   LYS A  31      17.712 -22.148   9.093  1.00  0.00           C  
ATOM    472  O   LYS A  31      18.327 -21.652  10.032  1.00  0.00           O  
ATOM    473  CB  LYS A  31      15.680 -23.600   9.243  1.00  0.00           C  
ATOM    474  CG  LYS A  31      16.354 -24.378  10.366  1.00  0.00           C  
ATOM    475  CD  LYS A  31      15.657 -25.708  10.614  1.00  0.00           C  
ATOM    476  CE  LYS A  31      16.249 -26.429  11.815  1.00  0.00           C  
ATOM    477  NZ  LYS A  31      17.629 -26.915  11.548  1.00  0.00           N  
ATOM    478  H   LYS A  31      15.035 -22.104   7.267  1.00  0.00           H  
ATOM    479  HA  LYS A  31      15.783 -21.597   9.899  1.00  0.00           H  
ATOM    480 1HB  LYS A  31      14.609 -23.581   9.446  1.00  0.00           H  
ATOM    481 2HB  LYS A  31      15.827 -24.155   8.316  1.00  0.00           H  
ATOM    482 1HG  LYS A  31      17.396 -24.568  10.103  1.00  0.00           H  
ATOM    483 2HG  LYS A  31      16.331 -23.790  11.281  1.00  0.00           H  
ATOM    484 1HD  LYS A  31      14.594 -25.534  10.792  1.00  0.00           H  
ATOM    485 2HD  LYS A  31      15.760 -26.343   9.734  1.00  0.00           H  
ATOM    486 1HE  LYS A  31      16.274 -25.753  12.669  1.00  0.00           H  
ATOM    487 2HE  LYS A  31      15.620 -27.281  12.073  1.00  0.00           H  
ATOM    488 1HZ  LYS A  31      17.985 -27.387  12.367  1.00  0.00           H  
ATOM    489 2HZ  LYS A  31      17.615 -27.558  10.769  1.00  0.00           H  
ATOM    490 3HZ  LYS A  31      18.226 -26.131  11.326  1.00  0.00           H  
ATOM    491  N   THR A  32      18.304 -22.690   8.036  1.00  0.00           N  
ATOM    492  CA  THR A  32      19.743 -22.866   7.956  1.00  0.00           C  
ATOM    493  C   THR A  32      20.446 -21.518   7.936  1.00  0.00           C  
ATOM    494  O   THR A  32      21.416 -21.318   8.658  1.00  0.00           O  
ATOM    495  CB  THR A  32      20.136 -23.677   6.708  1.00  0.00           C  
ATOM    496  OG1 THR A  32      19.533 -24.977   6.770  1.00  0.00           O  
ATOM    497  CG2 THR A  32      21.647 -23.829   6.624  1.00  0.00           C  
ATOM    498  H   THR A  32      17.728 -22.992   7.264  1.00  0.00           H  
ATOM    499  HA  THR A  32      20.073 -23.429   8.829  1.00  0.00           H  
ATOM    500  HB  THR A  32      19.778 -23.168   5.814  1.00  0.00           H  
ATOM    501  HG1 THR A  32      18.595 -24.902   6.576  1.00  0.00           H  
ATOM    502 1HG2 THR A  32      21.907 -24.405   5.736  1.00  0.00           H  
ATOM    503 2HG2 THR A  32      22.108 -22.843   6.565  1.00  0.00           H  
ATOM    504 3HG2 THR A  32      22.011 -24.346   7.510  1.00  0.00           H  
ATOM    505  N   LYS A  33      19.932 -20.604   7.112  1.00  0.00           N  
ATOM    506  CA  LYS A  33      20.536 -19.293   6.880  1.00  0.00           C  
ATOM    507  C   LYS A  33      20.357 -18.320   8.048  1.00  0.00           C  
ATOM    508  O   LYS A  33      21.228 -17.484   8.297  1.00  0.00           O  
ATOM    509  CB  LYS A  33      19.956 -18.674   5.606  1.00  0.00           C  
ATOM    510  CG  LYS A  33      20.342 -19.398   4.323  1.00  0.00           C  
ATOM    511  CD  LYS A  33      21.821 -19.221   4.013  1.00  0.00           C  
ATOM    512  CE  LYS A  33      22.172 -19.792   2.646  1.00  0.00           C  
ATOM    513  NZ  LYS A  33      23.626 -19.675   2.351  1.00  0.00           N  
ATOM    514  H   LYS A  33      19.080 -20.847   6.629  1.00  0.00           H  
ATOM    515  HA  LYS A  33      21.613 -19.421   6.769  1.00  0.00           H  
ATOM    516 1HB  LYS A  33      18.868 -18.663   5.670  1.00  0.00           H  
ATOM    517 2HB  LYS A  33      20.289 -17.640   5.520  1.00  0.00           H  
ATOM    518 1HG  LYS A  33      20.126 -20.463   4.427  1.00  0.00           H  
ATOM    519 2HG  LYS A  33      19.756 -19.006   3.494  1.00  0.00           H  
ATOM    520 1HD  LYS A  33      22.071 -18.160   4.029  1.00  0.00           H  
ATOM    521 2HD  LYS A  33      22.416 -19.729   4.771  1.00  0.00           H  
ATOM    522 1HE  LYS A  33      21.890 -20.844   2.609  1.00  0.00           H  
ATOM    523 2HE  LYS A  33      21.614 -19.261   1.875  1.00  0.00           H  
ATOM    524 1HZ  LYS A  33      23.817 -20.064   1.439  1.00  0.00           H  
ATOM    525 2HZ  LYS A  33      23.896 -18.701   2.365  1.00  0.00           H  
ATOM    526 3HZ  LYS A  33      24.154 -20.179   3.049  1.00  0.00           H  
ATOM    527  N   LEU A  34      19.190 -18.326   8.846  1.00  0.00           N  
ATOM    528  CA  LEU A  34      18.829 -17.415   9.936  1.00  0.00           C  
ATOM    529  C   LEU A  34      19.157 -17.943  11.335  1.00  0.00           C  
ATOM    530  O   LEU A  34      19.350 -17.164  12.266  1.00  0.00           O  
ATOM    531  CB  LEU A  34      17.328 -17.105   9.860  1.00  0.00           C  
ATOM    532  CG  LEU A  34      16.935 -15.940   8.940  1.00  0.00           C  
ATOM    533  CD1 LEU A  34      17.184 -16.332   7.490  1.00  0.00           C  
ATOM    534  CD2 LEU A  34      15.474 -15.584   9.168  1.00  0.00           C  
ATOM    535  H   LEU A  34      18.540 -19.050   8.575  1.00  0.00           H  
ATOM    536  HA  LEU A  34      19.406 -16.496   9.823  1.00  0.00           H  
ATOM    537 1HB  LEU A  34      16.807 -17.993   9.509  1.00  0.00           H  
ATOM    538 2HB  LEU A  34      16.971 -16.870  10.862  1.00  0.00           H  
ATOM    539  HG  LEU A  34      17.559 -15.075   9.163  1.00  0.00           H  
ATOM    540 1HD1 LEU A  34      16.905 -15.505   6.837  1.00  0.00           H  
ATOM    541 2HD1 LEU A  34      18.240 -16.562   7.351  1.00  0.00           H  
ATOM    542 3HD1 LEU A  34      16.585 -17.207   7.242  1.00  0.00           H  
ATOM    543 1HD2 LEU A  34      15.195 -14.757   8.516  1.00  0.00           H  
ATOM    544 2HD2 LEU A  34      14.849 -16.450   8.944  1.00  0.00           H  
ATOM    545 3HD2 LEU A  34      15.329 -15.292  10.208  1.00  0.00           H  
ATOM    546  N   GLY A  35      19.214 -19.260  11.485  1.00  0.00           N  
ATOM    547  CA  GLY A  35      19.378 -19.856  12.800  1.00  0.00           C  
ATOM    548  C   GLY A  35      18.083 -19.891  13.596  1.00  0.00           C  
ATOM    549  O   GLY A  35      18.072 -19.675  14.810  1.00  0.00           O  
ATOM    550  H   GLY A  35      19.143 -19.864  10.678  1.00  0.00           H  
ATOM    551 1HA  GLY A  35      19.755 -20.874  12.694  1.00  0.00           H  
ATOM    552 2HA  GLY A  35      20.124 -19.294  13.362  1.00  0.00           H  
ATOM    553  N   VAL A  36      16.977 -20.165  12.914  1.00  0.00           N  
ATOM    554  CA  VAL A  36      15.673 -20.121  13.568  1.00  0.00           C  
ATOM    555  C   VAL A  36      14.920 -21.437  13.385  1.00  0.00           C  
ATOM    556  O   VAL A  36      15.298 -22.270  12.556  1.00  0.00           O  
ATOM    557  CB  VAL A  36      14.830 -18.965  12.998  1.00  0.00           C  
ATOM    558  CG1 VAL A  36      15.511 -17.631  13.258  1.00  0.00           C  
ATOM    559  CG2 VAL A  36      14.602 -19.175  11.510  1.00  0.00           C  
ATOM    560  H   VAL A  36      17.028 -20.406  11.935  1.00  0.00           H  
ATOM    561  HA  VAL A  36      15.827 -20.002  14.640  1.00  0.00           H  
ATOM    562  HB  VAL A  36      13.869 -18.942  13.513  1.00  0.00           H  
ATOM    563 1HG1 VAL A  36      14.901 -16.825  12.850  1.00  0.00           H  
ATOM    564 2HG1 VAL A  36      15.630 -17.486  14.331  1.00  0.00           H  
ATOM    565 3HG1 VAL A  36      16.489 -17.622  12.778  1.00  0.00           H  
ATOM    566 1HG2 VAL A  36      14.004 -18.354  11.114  1.00  0.00           H  
ATOM    567 2HG2 VAL A  36      15.563 -19.205  10.995  1.00  0.00           H  
ATOM    568 3HG2 VAL A  36      14.077 -20.116  11.350  1.00  0.00           H  
ATOM    569  N   SER A  37      13.860 -21.630  14.160  1.00  0.00           N  
ATOM    570  CA  SER A  37      13.077 -22.855  14.042  1.00  0.00           C  
ATOM    571  C   SER A  37      12.279 -22.884  12.739  1.00  0.00           C  
ATOM    572  O   SER A  37      12.135 -21.859  12.062  1.00  0.00           O  
ATOM    573  CB  SER A  37      12.137 -22.985  15.225  1.00  0.00           C  
ATOM    574  OG  SER A  37      11.119 -22.026  15.165  1.00  0.00           O  
ATOM    575  H   SER A  37      13.583 -20.933  14.836  1.00  0.00           H  
ATOM    576  HA  SER A  37      13.764 -23.702  14.035  1.00  0.00           H  
ATOM    577 1HB  SER A  37      11.701 -23.984  15.233  1.00  0.00           H  
ATOM    578 2HB  SER A  37      12.699 -22.867  16.151  1.00  0.00           H  
ATOM    579  HG  SER A  37      10.663 -22.070  16.011  1.00  0.00           H  
ATOM    580  N   LEU A  38      11.777 -24.063  12.388  1.00  0.00           N  
ATOM    581  CA  LEU A  38      10.990 -24.219  11.176  1.00  0.00           C  
ATOM    582  C   LEU A  38       9.724 -23.370  11.298  1.00  0.00           C  
ATOM    583  O   LEU A  38       9.247 -22.800  10.315  1.00  0.00           O  
ATOM    584  CB  LEU A  38      10.627 -25.692  10.948  1.00  0.00           C  
ATOM    585  CG  LEU A  38      11.790 -26.610  10.552  1.00  0.00           C  
ATOM    586  CD1 LEU A  38      11.331 -28.061  10.599  1.00  0.00           C  
ATOM    587  CD2 LEU A  38      12.282 -26.237   9.162  1.00  0.00           C  
ATOM    588  H   LEU A  38      11.945 -24.869  12.971  1.00  0.00           H  
ATOM    589  HA  LEU A  38      11.589 -23.887  10.328  1.00  0.00           H  
ATOM    590 1HB  LEU A  38      10.190 -26.087  11.863  1.00  0.00           H  
ATOM    591 2HB  LEU A  38       9.877 -25.747  10.159  1.00  0.00           H  
ATOM    592  HG  LEU A  38      12.605 -26.496  11.268  1.00  0.00           H  
ATOM    593 1HD1 LEU A  38      12.158 -28.715  10.318  1.00  0.00           H  
ATOM    594 2HD1 LEU A  38      11.003 -28.307  11.610  1.00  0.00           H  
ATOM    595 3HD1 LEU A  38      10.504 -28.203   9.903  1.00  0.00           H  
ATOM    596 1HD2 LEU A  38      13.110 -26.889   8.882  1.00  0.00           H  
ATOM    597 2HD2 LEU A  38      11.468 -26.352   8.445  1.00  0.00           H  
ATOM    598 3HD2 LEU A  38      12.621 -25.200   9.162  1.00  0.00           H  
ATOM    599  N   LEU A  39       9.049 -23.293  12.564  1.00  0.00           N  
ATOM    600  CA  LEU A  39       7.869 -22.476  12.822  1.00  0.00           C  
ATOM    601  C   LEU A  39       8.119 -20.977  12.635  1.00  0.00           C  
ATOM    602  O   LEU A  39       7.230 -20.238  12.212  1.00  0.00           O  
ATOM    603  CB  LEU A  39       7.370 -22.732  14.250  1.00  0.00           C  
ATOM    604  CG  LEU A  39       6.730 -24.105  14.494  1.00  0.00           C  
ATOM    605  CD1 LEU A  39       6.558 -24.326  15.990  1.00  0.00           C  
ATOM    606  CD2 LEU A  39       5.392 -24.177  13.773  1.00  0.00           C  
ATOM    607  H   LEU A  39       9.447 -23.834  13.317  1.00  0.00           H  
ATOM    608  HA  LEU A  39       7.098 -22.760  12.107  1.00  0.00           H  
ATOM    609 1HB  LEU A  39       8.211 -22.632  14.934  1.00  0.00           H  
ATOM    610 2HB  LEU A  39       6.631 -21.972  14.501  1.00  0.00           H  
ATOM    611  HG  LEU A  39       7.389 -24.886  14.115  1.00  0.00           H  
ATOM    612 1HD1 LEU A  39       6.103 -25.302  16.164  1.00  0.00           H  
ATOM    613 2HD1 LEU A  39       7.532 -24.289  16.478  1.00  0.00           H  
ATOM    614 3HD1 LEU A  39       5.915 -23.548  16.401  1.00  0.00           H  
ATOM    615 1HD2 LEU A  39       4.938 -25.153  13.946  1.00  0.00           H  
ATOM    616 2HD2 LEU A  39       4.732 -23.397  14.152  1.00  0.00           H  
ATOM    617 3HD2 LEU A  39       5.547 -24.033  12.703  1.00  0.00           H  
ATOM    618  N   GLN A  40       9.333 -20.429  13.075  1.00  0.00           N  
ATOM    619  CA  GLN A  40       9.770 -19.067  12.798  1.00  0.00           C  
ATOM    620  C   GLN A  40       9.980 -18.802  11.302  1.00  0.00           C  
ATOM    621  O   GLN A  40       9.702 -17.700  10.811  1.00  0.00           O  
ATOM    622  CB  GLN A  40      11.065 -18.771  13.562  1.00  0.00           C  
ATOM    623  CG  GLN A  40      10.884 -18.642  15.064  1.00  0.00           C  
ATOM    624  CD  GLN A  40      12.202 -18.452  15.790  1.00  0.00           C  
ATOM    625  OE1 GLN A  40      13.047 -19.350  15.819  1.00  0.00           O  
ATOM    626  NE2 GLN A  40      12.384 -17.277  16.386  1.00  0.00           N  
ATOM    627  H   GLN A  40       9.929 -21.034  13.622  1.00  0.00           H  
ATOM    628  HA  GLN A  40       8.973 -18.383  13.091  1.00  0.00           H  
ATOM    629 1HB  GLN A  40      11.786 -19.567  13.376  1.00  0.00           H  
ATOM    630 2HB  GLN A  40      11.500 -17.843  13.193  1.00  0.00           H  
ATOM    631 1HG  GLN A  40      10.252 -17.777  15.271  1.00  0.00           H  
ATOM    632 2HG  GLN A  40      10.413 -19.548  15.442  1.00  0.00           H  
ATOM    633 1HE2 GLN A  40      13.234 -17.094  16.881  1.00  0.00           H  
ATOM    634 2HE2 GLN A  40      11.672 -16.576  16.339  1.00  0.00           H  
ATOM    635  N   ALA A  41      10.574 -19.809  10.535  1.00  0.00           N  
ATOM    636  CA  ALA A  41      10.718 -19.778   9.080  1.00  0.00           C  
ATOM    637  C   ALA A  41       9.378 -19.792   8.344  1.00  0.00           C  
ATOM    638  O   ALA A  41       9.232 -19.143   7.308  1.00  0.00           O  
ATOM    639  CB  ALA A  41      11.591 -20.938   8.605  1.00  0.00           C  
ATOM    640  H   ALA A  41      10.971 -20.578  11.055  1.00  0.00           H  
ATOM    641  HA  ALA A  41      11.202 -18.839   8.808  1.00  0.00           H  
ATOM    642 1HB  ALA A  41      11.689 -20.900   7.520  1.00  0.00           H  
ATOM    643 2HB  ALA A  41      12.579 -20.860   9.062  1.00  0.00           H  
ATOM    644 3HB  ALA A  41      11.131 -21.882   8.896  1.00  0.00           H  
ATOM    645  N   LEU A  42       8.290 -20.612   8.804  1.00  0.00           N  
ATOM    646  CA  LEU A  42       6.967 -20.707   8.191  1.00  0.00           C  
ATOM    647  C   LEU A  42       6.288 -19.359   8.341  1.00  0.00           C  
ATOM    648  O   LEU A  42       5.539 -18.931   7.465  1.00  0.00           O  
ATOM    649  CB  LEU A  42       6.126 -21.807   8.851  1.00  0.00           C  
ATOM    650  CG  LEU A  42       6.582 -23.246   8.579  1.00  0.00           C  
ATOM    651  CD1 LEU A  42       5.840 -24.198   9.508  1.00  0.00           C  
ATOM    652  CD2 LEU A  42       6.324 -23.594   7.120  1.00  0.00           C  
ATOM    653  H   LEU A  42       8.504 -21.187   9.606  1.00  0.00           H  
ATOM    654  HA  LEU A  42       7.100 -20.929   7.132  1.00  0.00           H  
ATOM    655 1HB  LEU A  42       6.138 -21.654   9.929  1.00  0.00           H  
ATOM    656 2HB  LEU A  42       5.097 -21.713   8.503  1.00  0.00           H  
ATOM    657  HG  LEU A  42       7.647 -23.337   8.791  1.00  0.00           H  
ATOM    658 1HD1 LEU A  42       6.164 -25.221   9.315  1.00  0.00           H  
ATOM    659 2HD1 LEU A  42       6.058 -23.939  10.544  1.00  0.00           H  
ATOM    660 3HD1 LEU A  42       4.768 -24.118   9.330  1.00  0.00           H  
ATOM    661 1HD2 LEU A  42       6.648 -24.616   6.927  1.00  0.00           H  
ATOM    662 2HD2 LEU A  42       5.258 -23.505   6.908  1.00  0.00           H  
ATOM    663 3HD2 LEU A  42       6.880 -22.909   6.480  1.00  0.00           H  
ATOM    664  N   ILE A  43       6.517 -18.514   9.566  1.00  0.00           N  
ATOM    665  CA  ILE A  43       6.070 -17.142   9.774  1.00  0.00           C  
ATOM    666  C   ILE A  43       6.655 -16.197   8.736  1.00  0.00           C  
ATOM    667  O   ILE A  43       5.959 -15.326   8.210  1.00  0.00           O  
ATOM    668  CB  ILE A  43       6.451 -16.650  11.183  1.00  0.00           C  
ATOM    669  CG1 ILE A  43       5.624 -17.379  12.245  1.00  0.00           C  
ATOM    670  CG2 ILE A  43       6.256 -15.145  11.292  1.00  0.00           C  
ATOM    671  CD1 ILE A  43       6.122 -17.169  13.657  1.00  0.00           C  
ATOM    672  H   ILE A  43       7.036 -18.980  10.297  1.00  0.00           H  
ATOM    673  HA  ILE A  43       4.984 -17.118   9.668  1.00  0.00           H  
ATOM    674  HB  ILE A  43       7.496 -16.886  11.380  1.00  0.00           H  
ATOM    675 1HG1 ILE A  43       4.589 -17.043  12.194  1.00  0.00           H  
ATOM    676 2HG1 ILE A  43       5.630 -18.450  12.039  1.00  0.00           H  
ATOM    677 1HG2 ILE A  43       6.529 -14.815  12.293  1.00  0.00           H  
ATOM    678 2HG2 ILE A  43       6.886 -14.643  10.559  1.00  0.00           H  
ATOM    679 3HG2 ILE A  43       5.211 -14.899  11.101  1.00  0.00           H  
ATOM    680 1HD1 ILE A  43       5.486 -17.717  14.352  1.00  0.00           H  
ATOM    681 2HD1 ILE A  43       7.147 -17.532  13.739  1.00  0.00           H  
ATOM    682 3HD1 ILE A  43       6.092 -16.107  13.898  1.00  0.00           H  
ATOM    683  N   ILE A  44       7.957 -16.346   8.410  1.00  0.00           N  
ATOM    684  CA  ILE A  44       8.541 -15.571   7.322  1.00  0.00           C  
ATOM    685  C   ILE A  44       7.824 -15.857   6.002  1.00  0.00           C  
ATOM    686  O   ILE A  44       7.504 -14.939   5.248  1.00  0.00           O  
ATOM    687  CB  ILE A  44      10.042 -15.879   7.173  1.00  0.00           C  
ATOM    688  CG1 ILE A  44      10.820 -15.335   8.374  1.00  0.00           C  
ATOM    689  CG2 ILE A  44      10.579 -15.292   5.877  1.00  0.00           C  
ATOM    690  CD1 ILE A  44      12.204 -15.926   8.523  1.00  0.00           C  
ATOM    691  H   ILE A  44       8.539 -16.998   8.918  1.00  0.00           H  
ATOM    692  HA  ILE A  44       8.412 -14.514   7.553  1.00  0.00           H  
ATOM    693  HB  ILE A  44      10.193 -16.958   7.162  1.00  0.00           H  
ATOM    694 1HG1 ILE A  44      10.918 -14.254   8.284  1.00  0.00           H  
ATOM    695 2HG1 ILE A  44      10.264 -15.537   9.290  1.00  0.00           H  
ATOM    696 1HG2 ILE A  44      11.641 -15.518   5.788  1.00  0.00           H  
ATOM    697 2HG2 ILE A  44      10.044 -15.725   5.033  1.00  0.00           H  
ATOM    698 3HG2 ILE A  44      10.437 -14.211   5.880  1.00  0.00           H  
ATOM    699 1HD1 ILE A  44      12.692 -15.492   9.396  1.00  0.00           H  
ATOM    700 2HD1 ILE A  44      12.127 -17.006   8.650  1.00  0.00           H  
ATOM    701 3HD1 ILE A  44      12.791 -15.705   7.633  1.00  0.00           H  
ATOM    702  N   LEU A  45       7.558 -17.187   5.708  1.00  0.00           N  
ATOM    703  CA  LEU A  45       6.920 -17.562   4.447  1.00  0.00           C  
ATOM    704  C   LEU A  45       5.484 -17.026   4.341  1.00  0.00           C  
ATOM    705  O   LEU A  45       5.037 -16.631   3.280  1.00  0.00           O  
ATOM    706  CB  LEU A  45       6.912 -19.089   4.303  1.00  0.00           C  
ATOM    707  CG  LEU A  45       8.289 -19.754   4.178  1.00  0.00           C  
ATOM    708  CD1 LEU A  45       8.119 -21.265   4.096  1.00  0.00           C  
ATOM    709  CD2 LEU A  45       9.003 -19.216   2.947  1.00  0.00           C  
ATOM    710  H   LEU A  45       7.813 -17.912   6.365  1.00  0.00           H  
ATOM    711  HA  LEU A  45       7.498 -17.139   3.626  1.00  0.00           H  
ATOM    712 1HB  LEU A  45       6.415 -19.517   5.172  1.00  0.00           H  
ATOM    713 2HB  LEU A  45       6.336 -19.352   3.415  1.00  0.00           H  
ATOM    714  HG  LEU A  45       8.881 -19.533   5.067  1.00  0.00           H  
ATOM    715 1HD1 LEU A  45       9.097 -21.737   4.007  1.00  0.00           H  
ATOM    716 2HD1 LEU A  45       7.623 -21.625   4.997  1.00  0.00           H  
ATOM    717 3HD1 LEU A  45       7.515 -21.516   3.224  1.00  0.00           H  
ATOM    718 1HD2 LEU A  45       9.982 -19.687   2.859  1.00  0.00           H  
ATOM    719 2HD2 LEU A  45       8.412 -19.437   2.058  1.00  0.00           H  
ATOM    720 3HD2 LEU A  45       9.127 -18.137   3.041  1.00  0.00           H  
ATOM    721  N   LEU A  46       4.772 -17.021   5.463  1.00  0.00           N  
ATOM    722  CA  LEU A  46       3.438 -16.423   5.557  1.00  0.00           C  
ATOM    723  C   LEU A  46       3.467 -14.927   5.233  1.00  0.00           C  
ATOM    724  O   LEU A  46       2.621 -14.419   4.496  1.00  0.00           O  
ATOM    725  CB  LEU A  46       2.863 -16.635   6.963  1.00  0.00           C  
ATOM    726  CG  LEU A  46       2.435 -18.069   7.298  1.00  0.00           C  
ATOM    727  CD1 LEU A  46       2.117 -18.172   8.783  1.00  0.00           C  
ATOM    728  CD2 LEU A  46       1.227 -18.449   6.453  1.00  0.00           C  
ATOM    729  H   LEU A  46       5.178 -17.452   6.281  1.00  0.00           H  
ATOM    730  HA  LEU A  46       2.773 -16.898   4.838  1.00  0.00           H  
ATOM    731 1HB  LEU A  46       3.613 -16.335   7.693  1.00  0.00           H  
ATOM    732 2HB  LEU A  46       1.992 -15.992   7.083  1.00  0.00           H  
ATOM    733  HG  LEU A  46       3.256 -18.754   7.084  1.00  0.00           H  
ATOM    734 1HD1 LEU A  46       1.812 -19.191   9.021  1.00  0.00           H  
ATOM    735 2HD1 LEU A  46       3.003 -17.914   9.363  1.00  0.00           H  
ATOM    736 3HD1 LEU A  46       1.308 -17.485   9.030  1.00  0.00           H  
ATOM    737 1HD2 LEU A  46       0.923 -19.468   6.690  1.00  0.00           H  
ATOM    738 2HD2 LEU A  46       0.405 -17.765   6.666  1.00  0.00           H  
ATOM    739 3HD2 LEU A  46       1.488 -18.384   5.396  1.00  0.00           H  
ATOM    740  N   ALA A  47       4.496 -14.148   5.858  1.00  0.00           N  
ATOM    741  CA  ALA A  47       4.679 -12.734   5.572  1.00  0.00           C  
ATOM    742  C   ALA A  47       5.068 -12.496   4.123  1.00  0.00           C  
ATOM    743  O   ALA A  47       4.646 -11.516   3.510  1.00  0.00           O  
ATOM    744  CB  ALA A  47       5.729 -12.140   6.500  1.00  0.00           C  
ATOM    745  H   ALA A  47       5.083 -14.589   6.552  1.00  0.00           H  
ATOM    746  HA  ALA A  47       3.728 -12.229   5.743  1.00  0.00           H  
ATOM    747 1HB  ALA A  47       5.851 -11.080   6.280  1.00  0.00           H  
ATOM    748 2HB  ALA A  47       5.406 -12.260   7.535  1.00  0.00           H  
ATOM    749 3HB  ALA A  47       6.677 -12.655   6.353  1.00  0.00           H  
ATOM    750  N   ALA A  48       6.027 -13.369   3.484  1.00  0.00           N  
ATOM    751  CA  ALA A  48       6.455 -13.257   2.089  1.00  0.00           C  
ATOM    752  C   ALA A  48       5.264 -13.390   1.118  1.00  0.00           C  
ATOM    753  O   ALA A  48       5.183 -12.672   0.121  1.00  0.00           O  
ATOM    754  CB  ALA A  48       7.506 -14.310   1.773  1.00  0.00           C  
ATOM    755  H   ALA A  48       6.420 -14.098   4.062  1.00  0.00           H  
ATOM    756  HA  ALA A  48       6.888 -12.269   1.947  1.00  0.00           H  
ATOM    757 1HB  ALA A  48       7.815 -14.214   0.731  1.00  0.00           H  
ATOM    758 2HB  ALA A  48       8.371 -14.167   2.421  1.00  0.00           H  
ATOM    759 3HB  ALA A  48       7.090 -15.301   1.938  1.00  0.00           H  
ATOM    760  N   ALA A  49       4.224 -14.393   1.405  1.00  0.00           N  
ATOM    761  CA  ALA A  49       2.977 -14.515   0.634  1.00  0.00           C  
ATOM    762  C   ALA A  49       2.039 -13.300   0.712  1.00  0.00           C  
ATOM    763  O   ALA A  49       1.357 -12.966  -0.255  1.00  0.00           O  
ATOM    764  CB  ALA A  49       2.199 -15.746   1.078  1.00  0.00           C  
ATOM    765  H   ALA A  49       4.390 -15.022   2.176  1.00  0.00           H  
ATOM    766  HA  ALA A  49       3.237 -14.625  -0.419  1.00  0.00           H  
ATOM    767 1HB  ALA A  49       1.279 -15.824   0.499  1.00  0.00           H  
ATOM    768 2HB  ALA A  49       2.805 -16.636   0.918  1.00  0.00           H  
ATOM    769 3HB  ALA A  49       1.955 -15.659   2.136  1.00  0.00           H  
ATOM    770  N   ASN A  50       1.915 -12.623   1.956  1.00  0.00           N  
ATOM    771  CA  ASN A  50       1.085 -11.448   2.196  1.00  0.00           C  
ATOM    772  C   ASN A  50       1.730 -10.224   1.564  1.00  0.00           C  
ATOM    773  O   ASN A  50       1.038  -9.295   1.143  1.00  0.00           O  
ATOM    774  CB  ASN A  50       0.859 -11.235   3.682  1.00  0.00           C  
ATOM    775  CG  ASN A  50      -0.071 -12.256   4.277  1.00  0.00           C  
ATOM    776  OD1 ASN A  50      -0.819 -12.928   3.556  1.00  0.00           O  
ATOM    777  ND2 ASN A  50      -0.038 -12.387   5.578  1.00  0.00           N  
ATOM    778  H   ASN A  50       2.386 -13.060   2.735  1.00  0.00           H  
ATOM    779  HA  ASN A  50       0.117 -11.603   1.717  1.00  0.00           H  
ATOM    780 1HB  ASN A  50       1.814 -11.281   4.206  1.00  0.00           H  
ATOM    781 2HB  ASN A  50       0.442 -10.242   3.848  1.00  0.00           H  
ATOM    782 1HD2 ASN A  50      -0.635 -13.051   6.030  1.00  0.00           H  
ATOM    783 2HD2 ASN A  50       0.582 -11.823   6.122  1.00  0.00           H  
ATOM    784  N   THR A  51       3.209 -10.115   1.513  1.00  0.00           N  
ATOM    785  CA  THR A  51       3.875  -8.949   0.929  1.00  0.00           C  
ATOM    786  C   THR A  51       4.121  -9.102  -0.563  1.00  0.00           C  
ATOM    787  O   THR A  51       4.335  -8.119  -1.271  1.00  0.00           O  
ATOM    788  CB  THR A  51       5.214  -8.672   1.635  1.00  0.00           C  
ATOM    789  OG1 THR A  51       6.056  -9.828   1.539  1.00  0.00           O  
ATOM    790  CG2 THR A  51       4.985  -8.336   3.100  1.00  0.00           C  
ATOM    791  H   THR A  51       3.768 -10.828   1.957  1.00  0.00           H  
ATOM    792  HA  THR A  51       3.231  -8.079   1.061  1.00  0.00           H  
ATOM    793  HB  THR A  51       5.715  -7.834   1.150  1.00  0.00           H  
ATOM    794  HG1 THR A  51       6.779  -9.648   0.933  1.00  0.00           H  
ATOM    795 1HG2 THR A  51       5.943  -8.143   3.583  1.00  0.00           H  
ATOM    796 2HG2 THR A  51       4.355  -7.450   3.177  1.00  0.00           H  
ATOM    797 3HG2 THR A  51       4.494  -9.174   3.593  1.00  0.00           H  
ATOM    798  N   GLY A  52       4.097 -10.370  -1.085  1.00  0.00           N  
ATOM    799  CA  GLY A  52       4.329 -10.626  -2.495  1.00  0.00           C  
ATOM    800  C   GLY A  52       5.807 -10.535  -2.863  1.00  0.00           C  
ATOM    801  O   GLY A  52       6.155 -10.154  -3.981  1.00  0.00           O  
ATOM    802  H   GLY A  52       3.912 -11.147  -0.468  1.00  0.00           H  
ATOM    803 1HA  GLY A  52       3.958 -11.618  -2.750  1.00  0.00           H  
ATOM    804 2HA  GLY A  52       3.767  -9.909  -3.093  1.00  0.00           H  
ATOM    805  N   THR A  53       6.668 -10.886  -1.919  1.00  0.00           N  
ATOM    806  CA  THR A  53       8.104 -10.756  -2.102  1.00  0.00           C  
ATOM    807  C   THR A  53       8.750 -12.131  -1.927  1.00  0.00           C  
ATOM    808  O   THR A  53       8.074 -13.108  -1.603  1.00  0.00           O  
ATOM    809  CB  THR A  53       8.713  -9.747  -1.111  1.00  0.00           C  
ATOM    810  OG1 THR A  53       8.591 -10.252   0.225  1.00  0.00           O  
ATOM    811  CG2 THR A  53       8.001  -8.407  -1.209  1.00  0.00           C  
ATOM    812  H   THR A  53       6.315 -11.255  -1.046  1.00  0.00           H  
ATOM    813  HA  THR A  53       8.293 -10.400  -3.115  1.00  0.00           H  
ATOM    814  HB  THR A  53       9.770  -9.608  -1.337  1.00  0.00           H  
ATOM    815  HG1 THR A  53       9.286 -10.895   0.388  1.00  0.00           H  
ATOM    816 1HG2 THR A  53       8.446  -7.706  -0.502  1.00  0.00           H  
ATOM    817 2HG2 THR A  53       8.102  -8.014  -2.221  1.00  0.00           H  
ATOM    818 3HG2 THR A  53       6.946  -8.537  -0.975  1.00  0.00           H  
ATOM    819  N   THR A  54      10.057 -12.216  -2.138  1.00  0.00           N  
ATOM    820  CA  THR A  54      10.767 -13.466  -1.892  1.00  0.00           C  
ATOM    821  C   THR A  54      10.987 -13.707  -0.402  1.00  0.00           C  
ATOM    822  O   THR A  54      10.790 -12.807   0.415  1.00  0.00           O  
ATOM    823  CB  THR A  54      12.123 -13.485  -2.621  1.00  0.00           C  
ATOM    824  OG1 THR A  54      12.977 -12.473  -2.072  1.00  0.00           O  
ATOM    825  CG2 THR A  54      11.932 -13.230  -4.109  1.00  0.00           C  
ATOM    826  H   THR A  54      10.575 -11.413  -2.472  1.00  0.00           H  
ATOM    827  HA  THR A  54      10.187 -14.282  -2.328  1.00  0.00           H  
ATOM    828  HB  THR A  54      12.597 -14.456  -2.482  1.00  0.00           H  
ATOM    829  HG1 THR A  54      13.868 -12.589  -2.410  1.00  0.00           H  
ATOM    830 1HG2 THR A  54      12.900 -13.247  -4.608  1.00  0.00           H  
ATOM    831 2HG2 THR A  54      11.292 -14.005  -4.531  1.00  0.00           H  
ATOM    832 3HG2 THR A  54      11.466 -12.256  -4.253  1.00  0.00           H  
ATOM    833  N   VAL A  55      11.413 -14.921  -0.057  1.00  0.00           N  
ATOM    834  CA  VAL A  55      11.631 -15.271   1.342  1.00  0.00           C  
ATOM    835  C   VAL A  55      12.843 -14.530   1.908  1.00  0.00           C  
ATOM    836  O   VAL A  55      12.849 -14.149   3.078  1.00  0.00           O  
ATOM    837  CB  VAL A  55      11.843 -16.791   1.483  1.00  0.00           C  
ATOM    838  CG1 VAL A  55      10.749 -17.552   0.749  1.00  0.00           C  
ATOM    839  CG2 VAL A  55      13.216 -17.173   0.953  1.00  0.00           C  
ATOM    840  H   VAL A  55      11.591 -15.611  -0.770  1.00  0.00           H  
ATOM    841  HA  VAL A  55      10.788 -14.900   1.927  1.00  0.00           H  
ATOM    842  HB  VAL A  55      11.772 -17.061   2.537  1.00  0.00           H  
ATOM    843 1HG1 VAL A  55      10.915 -18.624   0.861  1.00  0.00           H  
ATOM    844 2HG1 VAL A  55       9.779 -17.290   1.170  1.00  0.00           H  
ATOM    845 3HG1 VAL A  55      10.771 -17.290  -0.308  1.00  0.00           H  
ATOM    846 1HG2 VAL A  55      13.360 -18.248   1.057  1.00  0.00           H  
ATOM    847 2HG2 VAL A  55      13.290 -16.897  -0.100  1.00  0.00           H  
ATOM    848 3HG2 VAL A  55      13.984 -16.648   1.519  1.00  0.00           H  
ATOM    849  N   GLU A  56      13.843 -14.285   1.062  1.00  0.00           N  
ATOM    850  CA  GLU A  56      15.040 -13.551   1.480  1.00  0.00           C  
ATOM    851  C   GLU A  56      14.723 -12.075   1.694  1.00  0.00           C  
ATOM    852  O   GLU A  56      15.136 -11.474   2.687  1.00  0.00           O  
ATOM    853  CB  GLU A  56      16.152 -13.698   0.438  1.00  0.00           C  
ATOM    854  CG  GLU A  56      17.472 -13.052   0.833  1.00  0.00           C  
ATOM    855  CD  GLU A  56      18.549 -13.245  -0.198  1.00  0.00           C  
ATOM    856  OE1 GLU A  56      18.262 -13.795  -1.235  1.00  0.00           O  
ATOM    857  OE2 GLU A  56      19.661 -12.842   0.049  1.00  0.00           O  
ATOM    858  H   GLU A  56      13.774 -14.613   0.109  1.00  0.00           H  
ATOM    859  HA  GLU A  56      15.388 -13.965   2.426  1.00  0.00           H  
ATOM    860 1HB  GLU A  56      16.339 -14.756   0.253  1.00  0.00           H  
ATOM    861 2HB  GLU A  56      15.830 -13.254  -0.504  1.00  0.00           H  
ATOM    862 1HG  GLU A  56      17.312 -11.984   0.978  1.00  0.00           H  
ATOM    863 2HG  GLU A  56      17.803 -13.475   1.780  1.00  0.00           H  
ATOM    864  N   GLU A  57      13.964 -11.501   0.768  1.00  0.00           N  
ATOM    865  CA  GLU A  57      13.619 -10.085   0.852  1.00  0.00           C  
ATOM    866  C   GLU A  57      12.792  -9.804   2.100  1.00  0.00           C  
ATOM    867  O   GLU A  57      12.977  -8.783   2.766  1.00  0.00           O  
ATOM    868  CB  GLU A  57      12.848  -9.645  -0.395  1.00  0.00           C  
ATOM    869  CG  GLU A  57      12.512  -8.161  -0.435  1.00  0.00           C  
ATOM    870  CD  GLU A  57      11.840  -7.748  -1.714  1.00  0.00           C  
ATOM    871  OE1 GLU A  57      11.649  -8.587  -2.561  1.00  0.00           O  
ATOM    872  OE2 GLU A  57      11.517  -6.591  -1.845  1.00  0.00           O  
ATOM    873  H   GLU A  57      13.617 -12.048  -0.007  1.00  0.00           H  
ATOM    874  HA  GLU A  57      14.541  -9.509   0.943  1.00  0.00           H  
ATOM    875 1HB  GLU A  57      13.432  -9.880  -1.285  1.00  0.00           H  
ATOM    876 2HB  GLU A  57      11.913 -10.202  -0.460  1.00  0.00           H  
ATOM    877 1HG  GLU A  57      11.853  -7.926   0.401  1.00  0.00           H  
ATOM    878 2HG  GLU A  57      13.429  -7.588  -0.310  1.00  0.00           H  
ATOM    879  N   ALA A  58      11.882 -10.725   2.413  1.00  0.00           N  
ATOM    880  CA  ALA A  58      11.012 -10.576   3.569  1.00  0.00           C  
ATOM    881  C   ALA A  58      11.834 -10.447   4.848  1.00  0.00           C  
ATOM    882  O   ALA A  58      11.490  -9.676   5.744  1.00  0.00           O  
ATOM    883  CB  ALA A  58      10.052 -11.753   3.665  1.00  0.00           C  
ATOM    884  H   ALA A  58      11.793 -11.548   1.834  1.00  0.00           H  
ATOM    885  HA  ALA A  58      10.435  -9.660   3.443  1.00  0.00           H  
ATOM    886 1HB  ALA A  58       9.408 -11.628   4.534  1.00  0.00           H  
ATOM    887 2HB  ALA A  58       9.440 -11.797   2.763  1.00  0.00           H  
ATOM    888 3HB  ALA A  58      10.619 -12.678   3.764  1.00  0.00           H  
ATOM    889  N   VAL A  59      12.924 -11.214   4.925  1.00  0.00           N  
ATOM    890  CA  VAL A  59      13.799 -11.205   6.097  1.00  0.00           C  
ATOM    891  C   VAL A  59      14.605  -9.925   6.118  1.00  0.00           C  
ATOM    892  O   VAL A  59      14.703  -9.256   7.149  1.00  0.00           O  
ATOM    893  CB  VAL A  59      14.753 -12.414   6.079  1.00  0.00           C  
ATOM    894  CG1 VAL A  59      15.776 -12.302   7.200  1.00  0.00           C  
ATOM    895  CG2 VAL A  59      13.957 -13.704   6.204  1.00  0.00           C  
ATOM    896  H   VAL A  59      13.150 -11.816   4.145  1.00  0.00           H  
ATOM    897  HA  VAL A  59      13.182 -11.286   6.991  1.00  0.00           H  
ATOM    898  HB  VAL A  59      15.305 -12.416   5.139  1.00  0.00           H  
ATOM    899 1HG1 VAL A  59      16.442 -13.165   7.173  1.00  0.00           H  
ATOM    900 2HG1 VAL A  59      16.359 -11.390   7.071  1.00  0.00           H  
ATOM    901 3HG1 VAL A  59      15.261 -12.272   8.160  1.00  0.00           H  
ATOM    902 1HG2 VAL A  59      14.637 -14.555   6.190  1.00  0.00           H  
ATOM    903 2HG2 VAL A  59      13.399 -13.699   7.141  1.00  0.00           H  
ATOM    904 3HG2 VAL A  59      13.260 -13.783   5.368  1.00  0.00           H  
ATOM    905  N   GLN A  60      15.214  -9.600   4.942  1.00  0.00           N  
ATOM    906  CA  GLN A  60      16.083  -8.438   4.907  1.00  0.00           C  
ATOM    907  C   GLN A  60      15.295  -7.224   5.355  1.00  0.00           C  
ATOM    908  O   GLN A  60      15.776  -6.420   6.153  1.00  0.00           O  
ATOM    909  CB  GLN A  60      16.657  -8.218   3.505  1.00  0.00           C  
ATOM    910  CG  GLN A  60      17.681  -9.257   3.081  1.00  0.00           C  
ATOM    911  CD  GLN A  60      18.157  -9.053   1.656  1.00  0.00           C  
ATOM    912  OE1 GLN A  60      17.724  -8.124   0.968  1.00  0.00           O  
ATOM    913  NE2 GLN A  60      19.055  -9.921   1.203  1.00  0.00           N  
ATOM    914  H   GLN A  60      15.080 -10.140   4.099  1.00  0.00           H  
ATOM    915  HA  GLN A  60      16.909  -8.603   5.599  1.00  0.00           H  
ATOM    916 1HB  GLN A  60      15.847  -8.227   2.775  1.00  0.00           H  
ATOM    917 2HB  GLN A  60      17.131  -7.238   3.455  1.00  0.00           H  
ATOM    918 1HG  GLN A  60      18.544  -9.192   3.743  1.00  0.00           H  
ATOM    919 2HG  GLN A  60      17.230 -10.247   3.152  1.00  0.00           H  
ATOM    920 1HE2 GLN A  60      19.406  -9.836   0.269  1.00  0.00           H  
ATOM    921 2HE2 GLN A  60      19.380 -10.659   1.793  1.00  0.00           H  
ATOM    922  N   GLU A  61      14.075  -7.084   4.842  1.00  0.00           N  
ATOM    923  CA  GLU A  61      13.216  -5.982   5.262  1.00  0.00           C  
ATOM    924  C   GLU A  61      12.788  -6.051   6.731  1.00  0.00           C  
ATOM    925  O   GLU A  61      12.741  -5.033   7.422  1.00  0.00           O  
ATOM    926  CB  GLU A  61      11.970  -5.939   4.375  1.00  0.00           C  
ATOM    927  CG  GLU A  61      12.238  -5.525   2.934  1.00  0.00           C  
ATOM    928  CD  GLU A  61      12.759  -4.120   2.817  1.00  0.00           C  
ATOM    929  OE1 GLU A  61      12.079  -3.217   3.239  1.00  0.00           O  
ATOM    930  OE2 GLU A  61      13.840  -3.950   2.304  1.00  0.00           O  
ATOM    931  H   GLU A  61      13.732  -7.741   4.156  1.00  0.00           H  
ATOM    932  HA  GLU A  61      13.766  -5.048   5.138  1.00  0.00           H  
ATOM    933 1HB  GLU A  61      11.501  -6.923   4.358  1.00  0.00           H  
ATOM    934 2HB  GLU A  61      11.248  -5.239   4.795  1.00  0.00           H  
ATOM    935 1HG  GLU A  61      12.967  -6.209   2.501  1.00  0.00           H  
ATOM    936 2HG  GLU A  61      11.314  -5.614   2.364  1.00  0.00           H  
ATOM    937  N   ALA A  62      12.472  -7.281   7.208  1.00  0.00           N  
ATOM    938  CA  ALA A  62      12.061  -7.436   8.607  1.00  0.00           C  
ATOM    939  C   ALA A  62      13.177  -7.044   9.568  1.00  0.00           C  
ATOM    940  O   ALA A  62      12.924  -6.469  10.627  1.00  0.00           O  
ATOM    941  CB  ALA A  62      11.620  -8.868   8.873  1.00  0.00           C  
ATOM    942  H   ALA A  62      12.514  -8.097   6.614  1.00  0.00           H  
ATOM    943  HA  ALA A  62      11.219  -6.769   8.789  1.00  0.00           H  
ATOM    944 1HB  ALA A  62      11.318  -8.968   9.916  1.00  0.00           H  
ATOM    945 2HB  ALA A  62      10.779  -9.118   8.226  1.00  0.00           H  
ATOM    946 3HB  ALA A  62      12.448  -9.548   8.670  1.00  0.00           H  
ATOM    947  N   LEU A  63      14.407  -7.367   9.176  1.00  0.00           N  
ATOM    948  CA  LEU A  63      15.599  -7.068   9.969  1.00  0.00           C  
ATOM    949  C   LEU A  63      15.846  -5.565  10.044  1.00  0.00           C  
ATOM    950  O   LEU A  63      16.187  -5.037  11.111  1.00  0.00           O  
ATOM    951  CB  LEU A  63      16.826  -7.764   9.369  1.00  0.00           C  
ATOM    952  CG  LEU A  63      16.865  -9.290   9.518  1.00  0.00           C  
ATOM    953  CD1 LEU A  63      17.992  -9.856   8.664  1.00  0.00           C  
ATOM    954  CD2 LEU A  63      17.054  -9.653  10.983  1.00  0.00           C  
ATOM    955  H   LEU A  63      14.512  -7.837   8.288  1.00  0.00           H  
ATOM    956  HA  LEU A  63      15.438  -7.427  10.984  1.00  0.00           H  
ATOM    957 1HB  LEU A  63      16.872  -7.534   8.306  1.00  0.00           H  
ATOM    958 2HB  LEU A  63      17.721  -7.362   9.845  1.00  0.00           H  
ATOM    959  HG  LEU A  63      15.927  -9.714   9.157  1.00  0.00           H  
ATOM    960 1HD1 LEU A  63      18.018 -10.940   8.769  1.00  0.00           H  
ATOM    961 2HD1 LEU A  63      17.821  -9.598   7.619  1.00  0.00           H  
ATOM    962 3HD1 LEU A  63      18.942  -9.436   8.992  1.00  0.00           H  
ATOM    963 1HD2 LEU A  63      17.080 -10.738  11.089  1.00  0.00           H  
ATOM    964 2HD2 LEU A  63      17.991  -9.230  11.344  1.00  0.00           H  
ATOM    965 3HD2 LEU A  63      16.226  -9.252  11.567  1.00  0.00           H  
ATOM    966  N   GLN A  64      15.659  -4.883   8.916  1.00  0.00           N  
ATOM    967  CA  GLN A  64      15.790  -3.423   8.868  1.00  0.00           C  
ATOM    968  C   GLN A  64      14.751  -2.743   9.760  1.00  0.00           C  
ATOM    969  O   GLN A  64      15.079  -1.850  10.541  1.00  0.00           O  
ATOM    970  CB  GLN A  64      15.651  -2.919   7.429  1.00  0.00           C  
ATOM    971  CG  GLN A  64      16.817  -3.283   6.526  1.00  0.00           C  
ATOM    972  CD  GLN A  64      16.596  -2.848   5.090  1.00  0.00           C  
ATOM    973  OE1 GLN A  64      15.926  -1.846   4.827  1.00  0.00           O  
ATOM    974  NE2 GLN A  64      17.158  -3.601   4.152  1.00  0.00           N  
ATOM    975  H   GLN A  64      15.421  -5.384   8.072  1.00  0.00           H  
ATOM    976  HA  GLN A  64      16.779  -3.152   9.238  1.00  0.00           H  
ATOM    977 1HB  GLN A  64      14.743  -3.327   6.986  1.00  0.00           H  
ATOM    978 2HB  GLN A  64      15.554  -1.833   7.432  1.00  0.00           H  
ATOM    979 1HG  GLN A  64      17.717  -2.793   6.897  1.00  0.00           H  
ATOM    980 2HG  GLN A  64      16.949  -4.365   6.540  1.00  0.00           H  
ATOM    981 1HE2 GLN A  64      17.046  -3.363   3.186  1.00  0.00           H  
ATOM    982 2HE2 GLN A  64      17.693  -4.405   4.409  1.00  0.00           H  
ATOM    983  N   LEU A  65      13.498  -3.172   9.638  1.00  0.00           N  
ATOM    984  CA  LEU A  65      12.413  -2.650  10.469  1.00  0.00           C  
ATOM    985  C   LEU A  65      12.598  -3.074  11.935  1.00  0.00           C  
ATOM    986  O   LEU A  65      12.302  -2.317  12.856  1.00  0.00           O  
ATOM    987  CB  LEU A  65      11.059  -3.147   9.948  1.00  0.00           C  
ATOM    988  CG  LEU A  65       9.827  -2.638  10.705  1.00  0.00           C  
ATOM    989  CD1 LEU A  65       9.768  -1.118  10.617  1.00  0.00           C  
ATOM    990  CD2 LEU A  65       8.574  -3.270  10.119  1.00  0.00           C  
ATOM    991  H   LEU A  65      13.291  -3.882   8.947  1.00  0.00           H  
ATOM    992  HA  LEU A  65      12.427  -1.563  10.410  1.00  0.00           H  
ATOM    993 1HB  LEU A  65      10.956  -2.846   8.907  1.00  0.00           H  
ATOM    994 2HB  LEU A  65      11.049  -4.237   9.991  1.00  0.00           H  
ATOM    995  HG  LEU A  65       9.910  -2.907  11.758  1.00  0.00           H  
ATOM    996 1HD1 LEU A  65       8.892  -0.756  11.155  1.00  0.00           H  
ATOM    997 2HD1 LEU A  65      10.668  -0.693  11.061  1.00  0.00           H  
ATOM    998 3HD1 LEU A  65       9.701  -0.818   9.572  1.00  0.00           H  
ATOM    999 1HD2 LEU A  65       7.697  -2.908  10.658  1.00  0.00           H  
ATOM   1000 2HD2 LEU A  65       8.489  -2.999   9.066  1.00  0.00           H  
ATOM   1001 3HD2 LEU A  65       8.635  -4.353  10.212  1.00  0.00           H  
ATOM   1002  N   LYS A  66      13.064  -4.425  12.295  1.00  0.00           N  
ATOM   1003  CA  LYS A  66      13.375  -4.970  13.610  1.00  0.00           C  
ATOM   1004  C   LYS A  66      14.312  -4.067  14.401  1.00  0.00           C  
ATOM   1005  O   LYS A  66      14.050  -3.736  15.555  1.00  0.00           O  
ATOM   1006  CB  LYS A  66      13.991  -6.363  13.471  1.00  0.00           C  
ATOM   1007  CG  LYS A  66      14.284  -7.056  14.796  1.00  0.00           C  
ATOM   1008  CD  LYS A  66      15.051  -8.353  14.583  1.00  0.00           C  
ATOM   1009  CE  LYS A  66      15.334  -9.053  15.904  1.00  0.00           C  
ATOM   1010  NZ  LYS A  66      16.388  -8.355  16.689  1.00  0.00           N  
ATOM   1011  H   LYS A  66      13.165  -5.017  11.482  1.00  0.00           H  
ATOM   1012  HA  LYS A  66      12.446  -5.083  14.168  1.00  0.00           H  
ATOM   1013 1HB  LYS A  66      13.318  -7.004  12.900  1.00  0.00           H  
ATOM   1014 2HB  LYS A  66      14.927  -6.294  12.916  1.00  0.00           H  
ATOM   1015 1HG  LYS A  66      14.874  -6.394  15.430  1.00  0.00           H  
ATOM   1016 2HG  LYS A  66      13.346  -7.278  15.304  1.00  0.00           H  
ATOM   1017 1HD  LYS A  66      14.470  -9.019  13.945  1.00  0.00           H  
ATOM   1018 2HD  LYS A  66      15.998  -8.138  14.088  1.00  0.00           H  
ATOM   1019 1HE  LYS A  66      14.421  -9.091  16.497  1.00  0.00           H  
ATOM   1020 2HE  LYS A  66      15.658 -10.075  15.712  1.00  0.00           H  
ATOM   1021 1HZ  LYS A  66      16.545  -8.850  17.555  1.00  0.00           H  
ATOM   1022 2HZ  LYS A  66      17.246  -8.332  16.155  1.00  0.00           H  
ATOM   1023 3HZ  LYS A  66      16.091  -7.412  16.890  1.00  0.00           H  
ATOM   1024  N   THR A  67      15.413  -3.666  13.779  1.00  0.00           N  
ATOM   1025  CA  THR A  67      16.373  -2.792  14.448  1.00  0.00           C  
ATOM   1026  C   THR A  67      15.782  -1.413  14.741  1.00  0.00           C  
ATOM   1027  O   THR A  67      15.934  -0.882  15.837  1.00  0.00           O  
ATOM   1028  CB  THR A  67      17.651  -2.634  13.604  1.00  0.00           C  
ATOM   1029  OG1 THR A  67      18.273  -3.914  13.429  1.00  0.00           O  
ATOM   1030  CG2 THR A  67      18.628  -1.689  14.287  1.00  0.00           C  
ATOM   1031  H   THR A  67      15.599  -3.966  12.831  1.00  0.00           H  
ATOM   1032  HA  THR A  67      16.628  -3.231  15.414  1.00  0.00           H  
ATOM   1033  HB  THR A  67      17.393  -2.234  12.624  1.00  0.00           H  
ATOM   1034  HG1 THR A  67      17.664  -4.506  12.980  1.00  0.00           H  
ATOM   1035 1HG2 THR A  67      19.525  -1.590  13.676  1.00  0.00           H  
ATOM   1036 2HG2 THR A  67      18.163  -0.712  14.411  1.00  0.00           H  
ATOM   1037 3HG2 THR A  67      18.898  -2.089  15.264  1.00  0.00           H  
ATOM   1038  N   LYS A  68      15.096  -0.841  13.757  1.00  0.00           N  
ATOM   1039  CA  LYS A  68      14.508   0.491  13.911  1.00  0.00           C  
ATOM   1040  C   LYS A  68      13.458   0.564  15.042  1.00  0.00           C  
ATOM   1041  O   LYS A  68      13.392   1.563  15.763  1.00  0.00           O  
ATOM   1042  CB  LYS A  68      13.878   0.933  12.590  1.00  0.00           C  
ATOM   1043  CG  LYS A  68      14.883   1.300  11.506  1.00  0.00           C  
ATOM   1044  CD  LYS A  68      14.184   1.701  10.216  1.00  0.00           C  
ATOM   1045  CE  LYS A  68      15.187   2.070   9.133  1.00  0.00           C  
ATOM   1046  NZ  LYS A  68      14.516   2.461   7.863  1.00  0.00           N  
ATOM   1047  H   LYS A  68      14.980  -1.333  12.882  1.00  0.00           H  
ATOM   1048  HA  LYS A  68      15.291   1.181  14.232  1.00  0.00           H  
ATOM   1049 1HB  LYS A  68      13.246   0.133  12.202  1.00  0.00           H  
ATOM   1050 2HB  LYS A  68      13.241   1.800  12.762  1.00  0.00           H  
ATOM   1051 1HG  LYS A  68      15.500   2.131  11.849  1.00  0.00           H  
ATOM   1052 2HG  LYS A  68      15.531   0.447  11.308  1.00  0.00           H  
ATOM   1053 1HD  LYS A  68      13.568   0.873   9.863  1.00  0.00           H  
ATOM   1054 2HD  LYS A  68      13.536   2.558  10.405  1.00  0.00           H  
ATOM   1055 1HE  LYS A  68      15.803   2.900   9.475  1.00  0.00           H  
ATOM   1056 2HE  LYS A  68      15.839   1.219   8.936  1.00  0.00           H  
ATOM   1057 1HZ  LYS A  68      15.214   2.698   7.172  1.00  0.00           H  
ATOM   1058 2HZ  LYS A  68      13.955   1.691   7.527  1.00  0.00           H  
ATOM   1059 3HZ  LYS A  68      13.922   3.262   8.028  1.00  0.00           H  
ATOM   1060  N   LEU A  69      12.652  -0.487  15.209  1.00  0.00           N  
ATOM   1061  CA  LEU A  69      11.601  -0.472  16.229  1.00  0.00           C  
ATOM   1062  C   LEU A  69      12.065  -1.008  17.589  1.00  0.00           C  
ATOM   1063  O   LEU A  69      11.518  -0.638  18.634  1.00  0.00           O  
ATOM   1064  CB  LEU A  69      10.402  -1.297  15.744  1.00  0.00           C  
ATOM   1065  CG  LEU A  69       9.753  -0.821  14.438  1.00  0.00           C  
ATOM   1066  CD1 LEU A  69       8.632  -1.776  14.050  1.00  0.00           C  
ATOM   1067  CD2 LEU A  69       9.225   0.595  14.620  1.00  0.00           C  
ATOM   1068  H   LEU A  69      12.762  -1.306  14.630  1.00  0.00           H  
ATOM   1069  HA  LEU A  69      11.308   0.563  16.406  1.00  0.00           H  
ATOM   1070 1HB  LEU A  69      10.726  -2.326  15.597  1.00  0.00           H  
ATOM   1071 2HB  LEU A  69       9.636  -1.285  16.519  1.00  0.00           H  
ATOM   1072  HG  LEU A  69      10.493  -0.833  13.638  1.00  0.00           H  
ATOM   1073 1HD1 LEU A  69       8.171  -1.439  13.122  1.00  0.00           H  
ATOM   1074 2HD1 LEU A  69       9.041  -2.778  13.908  1.00  0.00           H  
ATOM   1075 3HD1 LEU A  69       7.883  -1.799  14.840  1.00  0.00           H  
ATOM   1076 1HD2 LEU A  69       8.765   0.932  13.691  1.00  0.00           H  
ATOM   1077 2HD2 LEU A  69       8.484   0.607  15.418  1.00  0.00           H  
ATOM   1078 3HD2 LEU A  69      10.049   1.259  14.879  1.00  0.00           H  
ATOM   1079  N   GLY A  70      13.061  -1.888  17.577  1.00  0.00           N  
ATOM   1080  CA  GLY A  70      13.463  -2.568  18.794  1.00  0.00           C  
ATOM   1081  C   GLY A  70      12.532  -3.714  19.140  1.00  0.00           C  
ATOM   1082  O   GLY A  70      12.177  -3.918  20.300  1.00  0.00           O  
ATOM   1083  H   GLY A  70      13.548  -2.090  16.717  1.00  0.00           H  
ATOM   1084 1HA  GLY A  70      14.477  -2.952  18.678  1.00  0.00           H  
ATOM   1085 2HA  GLY A  70      13.480  -1.858  19.619  1.00  0.00           H  
ATOM   1086  N   VAL A  71      12.129  -4.470  18.122  1.00  0.00           N  
ATOM   1087  CA  VAL A  71      11.148  -5.527  18.313  1.00  0.00           C  
ATOM   1088  C   VAL A  71      11.768  -6.822  17.846  1.00  0.00           C  
ATOM   1089  O   VAL A  71      12.917  -6.841  17.426  1.00  0.00           O  
ATOM   1090  CB  VAL A  71       9.857  -5.244  17.522  1.00  0.00           C  
ATOM   1091  CG1 VAL A  71       9.217  -3.947  17.994  1.00  0.00           C  
ATOM   1092  CG2 VAL A  71      10.164  -5.184  16.034  1.00  0.00           C  
ATOM   1093  H   VAL A  71      12.506  -4.309  17.198  1.00  0.00           H  
ATOM   1094  HA  VAL A  71      10.898  -5.578  19.374  1.00  0.00           H  
ATOM   1095  HB  VAL A  71       9.142  -6.044  17.714  1.00  0.00           H  
ATOM   1096 1HG1 VAL A  71       8.305  -3.763  17.425  1.00  0.00           H  
ATOM   1097 2HG1 VAL A  71       8.972  -4.026  19.053  1.00  0.00           H  
ATOM   1098 3HG1 VAL A  71       9.912  -3.122  17.841  1.00  0.00           H  
ATOM   1099 1HG2 VAL A  71       9.247  -4.984  15.481  1.00  0.00           H  
ATOM   1100 2HG2 VAL A  71      10.884  -4.387  15.843  1.00  0.00           H  
ATOM   1101 3HG2 VAL A  71      10.583  -6.137  15.710  1.00  0.00           H  
ATOM   1102  N   SER A  72      11.015  -8.039  17.885  1.00  0.00           N  
ATOM   1103  CA  SER A  72      11.394  -9.343  17.358  1.00  0.00           C  
ATOM   1104  C   SER A  72      11.236  -9.374  15.846  1.00  0.00           C  
ATOM   1105  O   SER A  72      10.604  -8.484  15.263  1.00  0.00           O  
ATOM   1106  CB  SER A  72      10.550 -10.433  17.990  1.00  0.00           C  
ATOM   1107  OG  SER A  72       9.225 -10.368  17.537  1.00  0.00           O  
ATOM   1108  H   SER A  72      10.114  -7.933  18.330  1.00  0.00           H  
ATOM   1109  HA  SER A  72      12.439  -9.525  17.607  1.00  0.00           H  
ATOM   1110 1HB  SER A  72      10.972 -11.408  17.746  1.00  0.00           H  
ATOM   1111 2HB  SER A  72      10.573 -10.328  19.073  1.00  0.00           H  
ATOM   1112  HG  SER A  72       8.798 -11.168  17.854  1.00  0.00           H  
ATOM   1113  N   LEU A  73      11.814 -10.396  15.218  1.00  0.00           N  
ATOM   1114  CA  LEU A  73      11.720 -10.577  13.769  1.00  0.00           C  
ATOM   1115  C   LEU A  73      10.255 -10.815  13.362  1.00  0.00           C  
ATOM   1116  O   LEU A  73       9.783 -10.306  12.332  1.00  0.00           O  
ATOM   1117  CB  LEU A  73      12.592 -11.757  13.320  1.00  0.00           C  
ATOM   1118  CG  LEU A  73      12.679 -11.982  11.805  1.00  0.00           C  
ATOM   1119  CD1 LEU A  73      13.374 -10.793  11.155  1.00  0.00           C  
ATOM   1120  CD2 LEU A  73      13.430 -13.275  11.526  1.00  0.00           C  
ATOM   1121  H   LEU A  73      12.333 -11.067  15.762  1.00  0.00           H  
ATOM   1122  HA  LEU A  73      12.081  -9.670  13.284  1.00  0.00           H  
ATOM   1123 1HB  LEU A  73      13.604 -11.602  13.691  1.00  0.00           H  
ATOM   1124 2HB  LEU A  73      12.199 -12.670  13.769  1.00  0.00           H  
ATOM   1125  HG  LEU A  73      11.674 -12.049  11.389  1.00  0.00           H  
ATOM   1126 1HD1 LEU A  73      13.436 -10.953  10.078  1.00  0.00           H  
ATOM   1127 2HD1 LEU A  73      12.805  -9.885  11.354  1.00  0.00           H  
ATOM   1128 3HD1 LEU A  73      14.378 -10.690  11.564  1.00  0.00           H  
ATOM   1129 1HD2 LEU A  73      13.491 -13.435  10.449  1.00  0.00           H  
ATOM   1130 2HD2 LEU A  73      14.436 -13.208  11.941  1.00  0.00           H  
ATOM   1131 3HD2 LEU A  73      12.902 -14.109  11.987  1.00  0.00           H  
ATOM   1132  N   GLU A  74       9.439 -11.643  14.180  1.00  0.00           N  
ATOM   1133  CA  GLU A  74       8.050 -12.016  13.930  1.00  0.00           C  
ATOM   1134  C   GLU A  74       7.164 -10.788  13.871  1.00  0.00           C  
ATOM   1135  O   GLU A  74       6.223 -10.727  13.081  1.00  0.00           O  
ATOM   1136  CB  GLU A  74       7.545 -12.969  15.017  1.00  0.00           C  
ATOM   1137  CG  GLU A  74       8.233 -14.327  15.030  1.00  0.00           C  
ATOM   1138  CD  GLU A  74       9.553 -14.307  15.746  1.00  0.00           C  
ATOM   1139  OE1 GLU A  74       9.937 -13.263  16.217  1.00  0.00           O  
ATOM   1140  OE2 GLU A  74      10.181 -15.337  15.824  1.00  0.00           O  
ATOM   1141  H   GLU A  74       9.892 -11.971  15.022  1.00  0.00           H  
ATOM   1142  HA  GLU A  74       8.003 -12.513  12.961  1.00  0.00           H  
ATOM   1143 1HB  GLU A  74       7.687 -12.512  15.996  1.00  0.00           H  
ATOM   1144 2HB  GLU A  74       6.476 -13.137  14.885  1.00  0.00           H  
ATOM   1145 1HG  GLU A  74       7.578 -15.048  15.518  1.00  0.00           H  
ATOM   1146 2HG  GLU A  74       8.385 -14.655  14.003  1.00  0.00           H  
ATOM   1147  N   ILE A  75       7.476  -9.806  14.721  1.00  0.00           N  
ATOM   1148  CA  ILE A  75       6.753  -8.545  14.770  1.00  0.00           C  
ATOM   1149  C   ILE A  75       6.995  -7.707  13.522  1.00  0.00           C  
ATOM   1150  O   ILE A  75       6.055  -7.203  12.910  1.00  0.00           O  
ATOM   1151  CB  ILE A  75       7.157  -7.735  16.016  1.00  0.00           C  
ATOM   1152  CG1 ILE A  75       6.628  -8.409  17.285  1.00  0.00           C  
ATOM   1153  CG2 ILE A  75       6.641  -6.308  15.913  1.00  0.00           C  
ATOM   1154  CD1 ILE A  75       7.246  -7.881  18.560  1.00  0.00           C  
ATOM   1155  H   ILE A  75       8.250  -9.954  15.352  1.00  0.00           H  
ATOM   1156  HA  ILE A  75       5.687  -8.767  14.815  1.00  0.00           H  
ATOM   1157  HB  ILE A  75       8.243  -7.713  16.100  1.00  0.00           H  
ATOM   1158 1HG1 ILE A  75       5.549  -8.273  17.347  1.00  0.00           H  
ATOM   1159 2HG1 ILE A  75       6.819  -9.481  17.234  1.00  0.00           H  
ATOM   1160 1HG2 ILE A  75       6.934  -5.750  16.802  1.00  0.00           H  
ATOM   1161 2HG2 ILE A  75       7.064  -5.831  15.030  1.00  0.00           H  
ATOM   1162 3HG2 ILE A  75       5.554  -6.319  15.834  1.00  0.00           H  
ATOM   1163 1HD1 ILE A  75       6.822  -8.407  19.415  1.00  0.00           H  
ATOM   1164 2HD1 ILE A  75       8.325  -8.040  18.534  1.00  0.00           H  
ATOM   1165 3HD1 ILE A  75       7.038  -6.816  18.650  1.00  0.00           H  
ATOM   1166  N   ALA A  76       8.266  -7.569  13.156  1.00  0.00           N  
ATOM   1167  CA  ALA A  76       8.636  -6.790  11.993  1.00  0.00           C  
ATOM   1168  C   ALA A  76       7.976  -7.379  10.760  1.00  0.00           C  
ATOM   1169  O   ALA A  76       7.491  -6.650   9.895  1.00  0.00           O  
ATOM   1170  CB  ALA A  76      10.150  -6.746  11.843  1.00  0.00           C  
ATOM   1171  H   ALA A  76       8.991  -8.015  13.700  1.00  0.00           H  
ATOM   1172  HA  ALA A  76       8.266  -5.774  12.135  1.00  0.00           H  
ATOM   1173 1HB  ALA A  76      10.411  -6.157  10.963  1.00  0.00           H  
ATOM   1174 2HB  ALA A  76      10.590  -6.291  12.729  1.00  0.00           H  
ATOM   1175 3HB  ALA A  76      10.531  -7.759  11.728  1.00  0.00           H  
ATOM   1176  N   LEU A  77       7.952  -8.724  10.666  1.00  0.00           N  
ATOM   1177  CA  LEU A  77       7.352  -9.430   9.550  1.00  0.00           C  
ATOM   1178  C   LEU A  77       5.837  -9.165   9.497  1.00  0.00           C  
ATOM   1179  O   LEU A  77       5.267  -8.974   8.424  1.00  0.00           O  
ATOM   1180  CB  LEU A  77       7.624 -10.934   9.671  1.00  0.00           C  
ATOM   1181  CG  LEU A  77       9.074 -11.370   9.425  1.00  0.00           C  
ATOM   1182  CD1 LEU A  77       9.304 -12.744  10.040  1.00  0.00           C  
ATOM   1183  CD2 LEU A  77       9.352 -11.387   7.929  1.00  0.00           C  
ATOM   1184  H   LEU A  77       8.376  -9.256  11.413  1.00  0.00           H  
ATOM   1185  HA  LEU A  77       7.803  -9.065   8.628  1.00  0.00           H  
ATOM   1186 1HB  LEU A  77       7.347 -11.257  10.674  1.00  0.00           H  
ATOM   1187 2HB  LEU A  77       6.994 -11.461   8.955  1.00  0.00           H  
ATOM   1188  HG  LEU A  77       9.753 -10.670   9.912  1.00  0.00           H  
ATOM   1189 1HD1 LEU A  77      10.334 -13.054   9.865  1.00  0.00           H  
ATOM   1190 2HD1 LEU A  77       9.117 -12.698  11.113  1.00  0.00           H  
ATOM   1191 3HD1 LEU A  77       8.626 -13.465   9.583  1.00  0.00           H  
ATOM   1192 1HD2 LEU A  77      10.383 -11.697   7.754  1.00  0.00           H  
ATOM   1193 2HD2 LEU A  77       8.675 -12.089   7.441  1.00  0.00           H  
ATOM   1194 3HD2 LEU A  77       9.198 -10.389   7.519  1.00  0.00           H  
ATOM   1195  N   ALA A  78       5.057  -9.204  10.686  1.00  0.00           N  
ATOM   1196  CA  ALA A  78       3.618  -8.971  10.767  1.00  0.00           C  
ATOM   1197  C   ALA A  78       3.309  -7.547  10.331  1.00  0.00           C  
ATOM   1198  O   ALA A  78       2.260  -7.281   9.743  1.00  0.00           O  
ATOM   1199  CB  ALA A  78       3.105  -9.224  12.178  1.00  0.00           C  
ATOM   1200  H   ALA A  78       5.561  -9.470  11.520  1.00  0.00           H  
ATOM   1201  HA  ALA A  78       3.125  -9.660  10.082  1.00  0.00           H  
ATOM   1202 1HB  ALA A  78       2.034  -9.028  12.216  1.00  0.00           H  
ATOM   1203 2HB  ALA A  78       3.294 -10.262  12.452  1.00  0.00           H  
ATOM   1204 3HB  ALA A  78       3.620  -8.565  12.875  1.00  0.00           H  
ATOM   1205  N   ILE A  79       4.184  -6.467  10.636  1.00  0.00           N  
ATOM   1206  CA  ILE A  79       3.975  -5.062  10.315  1.00  0.00           C  
ATOM   1207  C   ILE A  79       4.114  -4.869   8.816  1.00  0.00           C  
ATOM   1208  O   ILE A  79       3.295  -4.198   8.187  1.00  0.00           O  
ATOM   1209  CB  ILE A  79       4.977  -4.157  11.058  1.00  0.00           C  
ATOM   1210  CG1 ILE A  79       4.708  -4.189  12.565  1.00  0.00           C  
ATOM   1211  CG2 ILE A  79       4.900  -2.734  10.529  1.00  0.00           C  
ATOM   1212  CD1 ILE A  79       5.819  -3.587  13.396  1.00  0.00           C  
ATOM   1213  H   ILE A  79       5.000  -6.734  11.167  1.00  0.00           H  
ATOM   1214  HA  ILE A  79       2.967  -4.784  10.622  1.00  0.00           H  
ATOM   1215  HB  ILE A  79       5.988  -4.537  10.910  1.00  0.00           H  
ATOM   1216 1HG1 ILE A  79       3.788  -3.647  12.781  1.00  0.00           H  
ATOM   1217 2HG1 ILE A  79       4.563  -5.220  12.888  1.00  0.00           H  
ATOM   1218 1HG2 ILE A  79       5.614  -2.108  11.065  1.00  0.00           H  
ATOM   1219 2HG2 ILE A  79       5.138  -2.727   9.467  1.00  0.00           H  
ATOM   1220 3HG2 ILE A  79       3.893  -2.344  10.677  1.00  0.00           H  
ATOM   1221 1HD1 ILE A  79       5.556  -3.646  14.452  1.00  0.00           H  
ATOM   1222 2HD1 ILE A  79       6.743  -4.139  13.220  1.00  0.00           H  
ATOM   1223 3HD1 ILE A  79       5.959  -2.545  13.115  1.00  0.00           H  
ATOM   1224  N   LEU A  80       5.164  -5.466   8.243  1.00  0.00           N  
ATOM   1225  CA  LEU A  80       5.433  -5.394   6.801  1.00  0.00           C  
ATOM   1226  C   LEU A  80       4.300  -6.057   6.033  1.00  0.00           C  
ATOM   1227  O   LEU A  80       3.934  -5.615   4.945  1.00  0.00           O  
ATOM   1228  CB  LEU A  80       6.764  -6.074   6.459  1.00  0.00           C  
ATOM   1229  CG  LEU A  80       8.024  -5.368   6.976  1.00  0.00           C  
ATOM   1230  CD1 LEU A  80       9.227  -6.286   6.806  1.00  0.00           C  
ATOM   1231  CD2 LEU A  80       8.222  -4.063   6.220  1.00  0.00           C  
ATOM   1232  H   LEU A  80       5.794  -5.987   8.837  1.00  0.00           H  
ATOM   1233  HA  LEU A  80       5.476  -4.341   6.517  1.00  0.00           H  
ATOM   1234 1HB  LEU A  80       6.756  -7.082   6.872  1.00  0.00           H  
ATOM   1235 2HB  LEU A  80       6.848  -6.150   5.375  1.00  0.00           H  
ATOM   1236  HG  LEU A  80       7.914  -5.159   8.041  1.00  0.00           H  
ATOM   1237 1HD1 LEU A  80      10.123  -5.785   7.174  1.00  0.00           H  
ATOM   1238 2HD1 LEU A  80       9.068  -7.204   7.372  1.00  0.00           H  
ATOM   1239 3HD1 LEU A  80       9.354  -6.528   5.752  1.00  0.00           H  
ATOM   1240 1HD2 LEU A  80       9.117  -3.561   6.589  1.00  0.00           H  
ATOM   1241 2HD2 LEU A  80       8.335  -4.271   5.156  1.00  0.00           H  
ATOM   1242 3HD2 LEU A  80       7.356  -3.419   6.375  1.00  0.00           H  
ATOM   1243  N   SER A  81       3.732  -7.283   6.552  1.00  0.00           N  
ATOM   1244  CA  SER A  81       2.593  -7.956   5.965  1.00  0.00           C  
ATOM   1245  C   SER A  81       1.353  -7.081   5.988  1.00  0.00           C  
ATOM   1246  O   SER A  81       0.593  -7.042   5.021  1.00  0.00           O  
ATOM   1247  CB  SER A  81       2.322  -9.252   6.704  1.00  0.00           C  
ATOM   1248  OG  SER A  81       1.176  -9.884   6.206  1.00  0.00           O  
ATOM   1249  H   SER A  81       4.186  -7.692   7.356  1.00  0.00           H  
ATOM   1250  HA  SER A  81       2.829  -8.172   4.923  1.00  0.00           H  
ATOM   1251 1HB  SER A  81       3.181  -9.915   6.602  1.00  0.00           H  
ATOM   1252 2HB  SER A  81       2.194  -9.045   7.766  1.00  0.00           H  
ATOM   1253  HG  SER A  81       1.028 -10.647   6.770  1.00  0.00           H  
ATOM   1254  N   ALA A  82       1.003  -6.391   7.213  1.00  0.00           N  
ATOM   1255  CA  ALA A  82      -0.148  -5.496   7.326  1.00  0.00           C  
ATOM   1256  C   ALA A  82      -0.038  -4.308   6.362  1.00  0.00           C  
ATOM   1257  O   ALA A  82      -1.028  -3.883   5.770  1.00  0.00           O  
ATOM   1258  CB  ALA A  82      -0.291  -5.002   8.758  1.00  0.00           C  
ATOM   1259  H   ALA A  82       1.551  -6.592   8.037  1.00  0.00           H  
ATOM   1260  HA  ALA A  82      -1.042  -6.058   7.056  1.00  0.00           H  
ATOM   1261 1HB  ALA A  82      -1.156  -4.341   8.830  1.00  0.00           H  
ATOM   1262 2HB  ALA A  82      -0.429  -5.854   9.424  1.00  0.00           H  
ATOM   1263 3HB  ALA A  82       0.606  -4.457   9.046  1.00  0.00           H  
ATOM   1264  N   ALA A  83       1.231  -3.625   6.218  1.00  0.00           N  
ATOM   1265  CA  ALA A  83       1.413  -2.479   5.327  1.00  0.00           C  
ATOM   1266  C   ALA A  83       1.110  -2.854   3.866  1.00  0.00           C  
ATOM   1267  O   ALA A  83       0.435  -2.114   3.153  1.00  0.00           O  
ATOM   1268  CB  ALA A  83       2.826  -1.934   5.447  1.00  0.00           C  
ATOM   1269  H   ALA A  83       2.007  -3.932   6.789  1.00  0.00           H  
ATOM   1270  HA  ALA A  83       0.707  -1.703   5.623  1.00  0.00           H  
ATOM   1271 1HB  ALA A  83       2.948  -1.082   4.777  1.00  0.00           H  
ATOM   1272 2HB  ALA A  83       3.009  -1.615   6.475  1.00  0.00           H  
ATOM   1273 3HB  ALA A  83       3.542  -2.710   5.178  1.00  0.00           H  
ATOM   1274  N   ALA A  84       1.610  -3.999   3.427  1.00  0.00           N  
ATOM   1275  CA  ALA A  84       1.394  -4.463   2.058  1.00  0.00           C  
ATOM   1276  C   ALA A  84      -0.084  -4.736   1.774  1.00  0.00           C  
ATOM   1277  O   ALA A  84      -0.567  -4.499   0.668  1.00  0.00           O  
ATOM   1278  CB  ALA A  84       2.216  -5.714   1.787  1.00  0.00           C  
ATOM   1279  H   ALA A  84       2.154  -4.569   4.059  1.00  0.00           H  
ATOM   1280  HA  ALA A  84       1.718  -3.674   1.378  1.00  0.00           H  
ATOM   1281 1HB  ALA A  84       2.046  -6.048   0.763  1.00  0.00           H  
ATOM   1282 2HB  ALA A  84       3.274  -5.493   1.925  1.00  0.00           H  
ATOM   1283 3HB  ALA A  84       1.918  -6.502   2.478  1.00  0.00           H  
ATOM   1284  N   GLN A  85      -0.933  -5.396   2.786  1.00  0.00           N  
ATOM   1285  CA  GLN A  85      -2.364  -5.691   2.618  1.00  0.00           C  
ATOM   1286  C   GLN A  85      -3.280  -4.488   2.840  1.00  0.00           C  
ATOM   1287  O   GLN A  85      -4.367  -4.411   2.269  1.00  0.00           O  
ATOM   1288  CB  GLN A  85      -2.777  -6.817   3.570  1.00  0.00           C  
ATOM   1289  CG  GLN A  85      -2.166  -8.168   3.237  1.00  0.00           C  
ATOM   1290  CD  GLN A  85      -2.660  -8.716   1.912  1.00  0.00           C  
ATOM   1291  OE1 GLN A  85      -3.868  -8.816   1.676  1.00  0.00           O  
ATOM   1292  NE2 GLN A  85      -1.728  -9.075   1.036  1.00  0.00           N  
ATOM   1293  H   GLN A  85      -0.473  -5.670   3.642  1.00  0.00           H  
ATOM   1294  HA  GLN A  85      -2.529  -6.022   1.593  1.00  0.00           H  
ATOM   1295 1HB  GLN A  85      -2.486  -6.558   4.588  1.00  0.00           H  
ATOM   1296 2HB  GLN A  85      -3.861  -6.926   3.556  1.00  0.00           H  
ATOM   1297 1HG  GLN A  85      -1.083  -8.061   3.181  1.00  0.00           H  
ATOM   1298 2HG  GLN A  85      -2.431  -8.878   4.021  1.00  0.00           H  
ATOM   1299 1HE2 GLN A  85      -1.994  -9.443   0.144  1.00  0.00           H  
ATOM   1300 2HE2 GLN A  85      -0.760  -8.977   1.268  1.00  0.00           H  
ATOM   1301  N   LEU A  86      -2.872  -3.428   3.729  1.00  0.00           N  
ATOM   1302  CA  LEU A  86      -3.525  -2.154   3.956  1.00  0.00           C  
ATOM   1303  C   LEU A  86      -3.419  -1.328   2.681  1.00  0.00           C  
ATOM   1304  O   LEU A  86      -4.346  -0.603   2.321  1.00  0.00           O  
ATOM   1305  CB  LEU A  86      -2.880  -1.410   5.132  1.00  0.00           C  
ATOM   1306  CG  LEU A  86      -3.184  -1.978   6.524  1.00  0.00           C  
ATOM   1307  CD1 LEU A  86      -2.237  -1.359   7.544  1.00  0.00           C  
ATOM   1308  CD2 LEU A  86      -4.635  -1.692   6.883  1.00  0.00           C  
ATOM   1309  H   LEU A  86      -2.025  -3.645   4.235  1.00  0.00           H  
ATOM   1310  HA  LEU A  86      -4.575  -2.344   4.173  1.00  0.00           H  
ATOM   1311 1HB  LEU A  86      -1.799  -1.420   5.000  1.00  0.00           H  
ATOM   1312 2HB  LEU A  86      -3.217  -0.374   5.115  1.00  0.00           H  
ATOM   1313  HG  LEU A  86      -3.017  -3.055   6.524  1.00  0.00           H  
ATOM   1314 1HD1 LEU A  86      -2.453  -1.764   8.533  1.00  0.00           H  
ATOM   1315 2HD1 LEU A  86      -1.208  -1.596   7.274  1.00  0.00           H  
ATOM   1316 3HD1 LEU A  86      -2.371  -0.279   7.555  1.00  0.00           H  
ATOM   1317 1HD2 LEU A  86      -4.852  -2.097   7.872  1.00  0.00           H  
ATOM   1318 2HD2 LEU A  86      -4.804  -0.615   6.886  1.00  0.00           H  
ATOM   1319 3HD2 LEU A  86      -5.290  -2.160   6.148  1.00  0.00           H  
ATOM   1320  N   GLY A  87      -2.282  -1.441   1.997  1.00  0.00           N  
ATOM   1321  CA  GLY A  87      -2.037  -0.636   0.823  1.00  0.00           C  
ATOM   1322  C   GLY A  87      -1.369   0.671   1.213  1.00  0.00           C  
ATOM   1323  O   GLY A  87      -1.581   1.710   0.584  1.00  0.00           O  
ATOM   1324  H   GLY A  87      -1.578  -2.097   2.299  1.00  0.00           H  
ATOM   1325 1HA  GLY A  87      -1.405  -1.188   0.128  1.00  0.00           H  
ATOM   1326 2HA  GLY A  87      -2.979  -0.439   0.312  1.00  0.00           H  
ATOM   1327  N   THR A  88      -0.545   0.627   2.254  1.00  0.00           N  
ATOM   1328  CA  THR A  88       0.078   1.849   2.702  1.00  0.00           C  
ATOM   1329  C   THR A  88       1.560   1.684   2.978  1.00  0.00           C  
ATOM   1330  O   THR A  88       2.147   0.656   2.662  1.00  0.00           O  
ATOM   1331  CB  THR A  88      -0.621   2.379   3.967  1.00  0.00           C  
ATOM   1332  OG1 THR A  88      -0.149   3.701   4.260  1.00  0.00           O  
ATOM   1333  CG2 THR A  88      -0.339   1.470   5.154  1.00  0.00           C  
ATOM   1334  H   THR A  88      -0.342  -0.235   2.740  1.00  0.00           H  
ATOM   1335  HA  THR A  88       0.025   2.580   1.897  1.00  0.00           H  
ATOM   1336  HB  THR A  88      -1.697   2.422   3.798  1.00  0.00           H  
ATOM   1337  HG1 THR A  88      -0.779   4.147   4.830  1.00  0.00           H  
ATOM   1338 1HG2 THR A  88      -0.842   1.860   6.038  1.00  0.00           H  
ATOM   1339 2HG2 THR A  88      -0.708   0.467   4.939  1.00  0.00           H  
ATOM   1340 3HG2 THR A  88       0.734   1.431   5.334  1.00  0.00           H  
ATOM   1341  N   THR A  89       2.200   2.703   3.614  1.00  0.00           N  
ATOM   1342  CA  THR A  89       3.639   2.639   3.849  1.00  0.00           C  
ATOM   1343  C   THR A  89       3.902   1.814   5.107  1.00  0.00           C  
ATOM   1344  O   THR A  89       2.975   1.556   5.884  1.00  0.00           O  
ATOM   1345  CB  THR A  89       4.255   4.043   3.997  1.00  0.00           C  
ATOM   1346  OG1 THR A  89       3.722   4.681   5.165  1.00  0.00           O  
ATOM   1347  CG2 THR A  89       3.944   4.893   2.774  1.00  0.00           C  
ATOM   1348  H   THR A  89       1.682   3.507   3.939  1.00  0.00           H  
ATOM   1349  HA  THR A  89       4.113   2.198   2.973  1.00  0.00           H  
ATOM   1350  HB  THR A  89       5.336   3.956   4.107  1.00  0.00           H  
ATOM   1351  HG1 THR A  89       4.185   5.508   5.316  1.00  0.00           H  
ATOM   1352 1HG2 THR A  89       4.387   5.881   2.895  1.00  0.00           H  
ATOM   1353 2HG2 THR A  89       4.358   4.416   1.885  1.00  0.00           H  
ATOM   1354 3HG2 THR A  89       2.864   4.991   2.664  1.00  0.00           H  
ATOM   1355  N   VAL A  90       5.157   1.397   5.295  1.00  0.00           N  
ATOM   1356  CA  VAL A  90       5.520   0.644   6.487  1.00  0.00           C  
ATOM   1357  C   VAL A  90       5.460   1.539   7.724  1.00  0.00           C  
ATOM   1358  O   VAL A  90       4.907   1.153   8.777  1.00  0.00           O  
ATOM   1359  CB  VAL A  90       6.937   0.059   6.343  1.00  0.00           C  
ATOM   1360  CG1 VAL A  90       7.370  -0.614   7.637  1.00  0.00           C  
ATOM   1361  CG2 VAL A  90       6.975  -0.927   5.184  1.00  0.00           C  
ATOM   1362  H   VAL A  90       5.869   1.603   4.610  1.00  0.00           H  
ATOM   1363  HA  VAL A  90       4.749  -0.104   6.671  1.00  0.00           H  
ATOM   1364  HB  VAL A  90       7.640   0.872   6.153  1.00  0.00           H  
ATOM   1365 1HG1 VAL A  90       8.374  -1.023   7.517  1.00  0.00           H  
ATOM   1366 2HG1 VAL A  90       7.371   0.117   8.445  1.00  0.00           H  
ATOM   1367 3HG1 VAL A  90       6.678  -1.421   7.877  1.00  0.00           H  
ATOM   1368 1HG2 VAL A  90       7.980  -1.336   5.087  1.00  0.00           H  
ATOM   1369 2HG2 VAL A  90       6.269  -1.736   5.371  1.00  0.00           H  
ATOM   1370 3HG2 VAL A  90       6.702  -0.414   4.262  1.00  0.00           H  
ATOM   1371  N   GLU A  91       5.977   2.756   7.574  1.00  0.00           N  
ATOM   1372  CA  GLU A  91       5.993   3.712   8.675  1.00  0.00           C  
ATOM   1373  C   GLU A  91       4.576   3.987   9.165  1.00  0.00           C  
ATOM   1374  O   GLU A  91       4.367   4.197  10.358  1.00  0.00           O  
ATOM   1375  CB  GLU A  91       6.661   5.019   8.243  1.00  0.00           C  
ATOM   1376  CG  GLU A  91       8.149   4.897   7.947  1.00  0.00           C  
ATOM   1377  CD  GLU A  91       8.430   4.371   6.567  1.00  0.00           C  
ATOM   1378  OE1 GLU A  91       7.495   4.090   5.857  1.00  0.00           O  
ATOM   1379  OE2 GLU A  91       9.582   4.248   6.223  1.00  0.00           O  
ATOM   1380  H   GLU A  91       6.369   3.026   6.682  1.00  0.00           H  
ATOM   1381  HA  GLU A  91       6.540   3.272   9.509  1.00  0.00           H  
ATOM   1382 1HB  GLU A  91       6.172   5.398   7.345  1.00  0.00           H  
ATOM   1383 2HB  GLU A  91       6.536   5.768   9.025  1.00  0.00           H  
ATOM   1384 1HG  GLU A  91       8.611   5.878   8.050  1.00  0.00           H  
ATOM   1385 2HG  GLU A  91       8.602   4.234   8.683  1.00  0.00           H  
ATOM   1386  N   GLU A  92       3.445   4.083   8.232  1.00  0.00           N  
ATOM   1387  CA  GLU A  92       2.047   4.251   8.643  1.00  0.00           C  
ATOM   1388  C   GLU A  92       1.516   3.042   9.410  1.00  0.00           C  
ATOM   1389  O   GLU A  92       0.751   3.198  10.360  1.00  0.00           O  
ATOM   1390  CB  GLU A  92       1.164   4.505   7.419  1.00  0.00           C  
ATOM   1391  CG  GLU A  92      -0.311   4.708   7.739  1.00  0.00           C  
ATOM   1392  CD  GLU A  92      -0.568   5.943   8.554  1.00  0.00           C  
ATOM   1393  OE1 GLU A  92       0.270   6.812   8.564  1.00  0.00           O  
ATOM   1394  OE2 GLU A  92      -1.606   6.020   9.170  1.00  0.00           O  
ATOM   1395  H   GLU A  92       3.660   3.979   7.250  1.00  0.00           H  
ATOM   1396  HA  GLU A  92       1.979   5.134   9.278  1.00  0.00           H  
ATOM   1397 1HB  GLU A  92       1.517   5.394   6.895  1.00  0.00           H  
ATOM   1398 2HB  GLU A  92       1.245   3.665   6.731  1.00  0.00           H  
ATOM   1399 1HG  GLU A  92      -0.867   4.781   6.804  1.00  0.00           H  
ATOM   1400 2HG  GLU A  92      -0.677   3.837   8.281  1.00  0.00           H  
ATOM   1401  N   ALA A  93       1.886   1.707   9.000  1.00  0.00           N  
ATOM   1402  CA  ALA A  93       1.505   0.486   9.704  1.00  0.00           C  
ATOM   1403  C   ALA A  93       2.083   0.512  11.117  1.00  0.00           C  
ATOM   1404  O   ALA A  93       1.454   0.065  12.065  1.00  0.00           O  
ATOM   1405  CB  ALA A  93       1.981  -0.749   8.948  1.00  0.00           C  
ATOM   1406  H   ALA A  93       2.399   1.635   8.132  1.00  0.00           H  
ATOM   1407  HA  ALA A  93       0.418   0.458   9.768  1.00  0.00           H  
ATOM   1408 1HB  ALA A  93       1.684  -1.646   9.491  1.00  0.00           H  
ATOM   1409 2HB  ALA A  93       1.532  -0.762   7.955  1.00  0.00           H  
ATOM   1410 3HB  ALA A  93       3.067  -0.723   8.855  1.00  0.00           H  
ATOM   1411  N   VAL A  94       3.293   1.042  11.233  1.00  0.00           N  
ATOM   1412  CA  VAL A  94       3.962   1.170  12.516  1.00  0.00           C  
ATOM   1413  C   VAL A  94       3.201   2.190  13.378  1.00  0.00           C  
ATOM   1414  O   VAL A  94       2.801   1.864  14.495  1.00  0.00           O  
ATOM   1415  CB  VAL A  94       5.422   1.621  12.325  1.00  0.00           C  
ATOM   1416  CG1 VAL A  94       6.039   2.011  13.661  1.00  0.00           C  
ATOM   1417  CG2 VAL A  94       6.225   0.512  11.665  1.00  0.00           C  
ATOM   1418  H   VAL A  94       3.764   1.370  10.400  1.00  0.00           H  
ATOM   1419  HA  VAL A  94       3.908   0.209  13.031  1.00  0.00           H  
ATOM   1420  HB  VAL A  94       5.439   2.509  11.693  1.00  0.00           H  
ATOM   1421 1HG1 VAL A  94       7.070   2.327  13.507  1.00  0.00           H  
ATOM   1422 2HG1 VAL A  94       5.469   2.829  14.099  1.00  0.00           H  
ATOM   1423 3HG1 VAL A  94       6.021   1.152  14.334  1.00  0.00           H  
ATOM   1424 1HG2 VAL A  94       7.256   0.837  11.531  1.00  0.00           H  
ATOM   1425 2HG2 VAL A  94       6.204  -0.379  12.293  1.00  0.00           H  
ATOM   1426 3HG2 VAL A  94       5.790   0.277  10.692  1.00  0.00           H  
ATOM   1427  N   ASN A  95       2.937   3.382  12.824  1.00  0.00           N  
ATOM   1428  CA  ASN A  95       2.217   4.430  13.559  1.00  0.00           C  
ATOM   1429  C   ASN A  95       0.878   3.950  14.066  1.00  0.00           C  
ATOM   1430  O   ASN A  95       0.505   4.215  15.209  1.00  0.00           O  
ATOM   1431  CB  ASN A  95       2.033   5.663  12.693  1.00  0.00           C  
ATOM   1432  CG  ASN A  95       3.311   6.430  12.501  1.00  0.00           C  
ATOM   1433  OD1 ASN A  95       4.262   6.281  13.277  1.00  0.00           O  
ATOM   1434  ND2 ASN A  95       3.353   7.249  11.481  1.00  0.00           N  
ATOM   1435  H   ASN A  95       3.240   3.564  11.878  1.00  0.00           H  
ATOM   1436  HA  ASN A  95       2.806   4.705  14.435  1.00  0.00           H  
ATOM   1437 1HB  ASN A  95       1.649   5.367  11.716  1.00  0.00           H  
ATOM   1438 2HB  ASN A  95       1.293   6.321  13.150  1.00  0.00           H  
ATOM   1439 1HD2 ASN A  95       4.179   7.785  11.303  1.00  0.00           H  
ATOM   1440 2HD2 ASN A  95       2.560   7.338  10.879  1.00  0.00           H  
ATOM   1441  N   ARG A  96       0.038   3.175  13.194  1.00  0.00           N  
ATOM   1442  CA  ARG A  96      -1.255   2.634  13.609  1.00  0.00           C  
ATOM   1443  C   ARG A  96      -1.097   1.535  14.657  1.00  0.00           C  
ATOM   1444  O   ARG A  96      -1.896   1.437  15.578  1.00  0.00           O  
ATOM   1445  CB  ARG A  96      -2.009   2.077  12.411  1.00  0.00           C  
ATOM   1446  CG  ARG A  96      -2.456   3.118  11.397  1.00  0.00           C  
ATOM   1447  CD  ARG A  96      -3.135   2.494  10.232  1.00  0.00           C  
ATOM   1448  NE  ARG A  96      -3.398   3.460   9.177  1.00  0.00           N  
ATOM   1449  CZ  ARG A  96      -4.132   3.208   8.076  1.00  0.00           C  
ATOM   1450  NH1 ARG A  96      -4.667   2.020   7.900  1.00  0.00           N  
ATOM   1451  NH2 ARG A  96      -4.313   4.154   7.172  1.00  0.00           N  
ATOM   1452  H   ARG A  96       0.343   3.044  12.241  1.00  0.00           H  
ATOM   1453  HA  ARG A  96      -1.841   3.437  14.057  1.00  0.00           H  
ATOM   1454 1HB  ARG A  96      -1.381   1.357  11.889  1.00  0.00           H  
ATOM   1455 2HB  ARG A  96      -2.899   1.547  12.755  1.00  0.00           H  
ATOM   1456 1HG  ARG A  96      -3.153   3.811  11.869  1.00  0.00           H  
ATOM   1457 2HG  ARG A  96      -1.587   3.669  11.034  1.00  0.00           H  
ATOM   1458 1HD  ARG A  96      -2.503   1.706   9.824  1.00  0.00           H  
ATOM   1459 2HD  ARG A  96      -4.085   2.069  10.551  1.00  0.00           H  
ATOM   1460  HE  ARG A  96      -3.003   4.385   9.277  1.00  0.00           H  
ATOM   1461 1HH1 ARG A  96      -4.528   1.296   8.591  1.00  0.00           H  
ATOM   1462 2HH1 ARG A  96      -5.217   1.832   7.075  1.00  0.00           H  
ATOM   1463 1HH2 ARG A  96      -3.902   5.068   7.307  1.00  0.00           H  
ATOM   1464 2HH2 ARG A  96      -4.863   3.966   6.348  1.00  0.00           H  
ATOM   1465  N   ALA A  97      -0.006   0.575  14.508  1.00  0.00           N  
ATOM   1466  CA  ALA A  97       0.238  -0.524  15.423  1.00  0.00           C  
ATOM   1467  C   ALA A  97       0.558   0.063  16.797  1.00  0.00           C  
ATOM   1468  O   ALA A  97       0.109  -0.456  17.797  1.00  0.00           O  
ATOM   1469  CB  ALA A  97       1.378  -1.393  14.916  1.00  0.00           C  
ATOM   1470  H   ALA A  97       0.552   0.650  13.672  1.00  0.00           H  
ATOM   1471  HA  ALA A  97      -0.668  -1.129  15.476  1.00  0.00           H  
ATOM   1472 1HB  ALA A  97       1.549  -2.213  15.612  1.00  0.00           H  
ATOM   1473 2HB  ALA A  97       1.120  -1.796  13.937  1.00  0.00           H  
ATOM   1474 3HB  ALA A  97       2.282  -0.792  14.834  1.00  0.00           H  
ATOM   1475  N   LEU A  98       1.332   1.149  16.827  1.00  0.00           N  
ATOM   1476  CA  LEU A  98       1.691   1.817  18.080  1.00  0.00           C  
ATOM   1477  C   LEU A  98       0.501   2.488  18.765  1.00  0.00           C  
ATOM   1478  O   LEU A  98       0.421   2.492  19.978  1.00  0.00           O  
ATOM   1479  CB  LEU A  98       2.777   2.867  17.812  1.00  0.00           C  
ATOM   1480  CG  LEU A  98       4.154   2.315  17.421  1.00  0.00           C  
ATOM   1481  CD1 LEU A  98       5.039   3.454  16.933  1.00  0.00           C  
ATOM   1482  CD2 LEU A  98       4.778   1.611  18.617  1.00  0.00           C  
ATOM   1483  H   LEU A  98       1.679   1.520  15.956  1.00  0.00           H  
ATOM   1484  HA  LEU A  98       2.057   1.065  18.780  1.00  0.00           H  
ATOM   1485 1HB  LEU A  98       2.440   3.517  17.006  1.00  0.00           H  
ATOM   1486 2HB  LEU A  98       2.905   3.472  18.709  1.00  0.00           H  
ATOM   1487  HG  LEU A  98       4.042   1.605  16.601  1.00  0.00           H  
ATOM   1488 1HD1 LEU A  98       6.017   3.061  16.656  1.00  0.00           H  
ATOM   1489 2HD1 LEU A  98       4.578   3.926  16.066  1.00  0.00           H  
ATOM   1490 3HD1 LEU A  98       5.155   4.190  17.729  1.00  0.00           H  
ATOM   1491 1HD2 LEU A  98       5.756   1.218  18.340  1.00  0.00           H  
ATOM   1492 2HD2 LEU A  98       4.891   2.320  19.437  1.00  0.00           H  
ATOM   1493 3HD2 LEU A  98       4.133   0.791  18.934  1.00  0.00           H  
ATOM   1494  N   ASN A  99      -0.548   3.198  17.992  1.00  0.00           N  
ATOM   1495  CA  ASN A  99      -1.795   3.744  18.531  1.00  0.00           C  
ATOM   1496  C   ASN A  99      -2.629   2.648  19.176  1.00  0.00           C  
ATOM   1497  O   ASN A  99      -3.220   2.848  20.237  1.00  0.00           O  
ATOM   1498  CB  ASN A  99      -2.589   4.451  17.447  1.00  0.00           C  
ATOM   1499  CG  ASN A  99      -1.982   5.769  17.053  1.00  0.00           C  
ATOM   1500  OD1 ASN A  99      -1.196   6.354  17.807  1.00  0.00           O  
ATOM   1501  ND2 ASN A  99      -2.332   6.247  15.887  1.00  0.00           N  
ATOM   1502  H   ASN A  99      -0.353   3.297  17.006  1.00  0.00           H  
ATOM   1503  HA  ASN A  99      -1.548   4.468  19.309  1.00  0.00           H  
ATOM   1504 1HB  ASN A  99      -2.647   3.813  16.565  1.00  0.00           H  
ATOM   1505 2HB  ASN A  99      -3.607   4.622  17.796  1.00  0.00           H  
ATOM   1506 1HD2 ASN A  99      -1.960   7.121  15.572  1.00  0.00           H  
ATOM   1507 2HD2 ASN A  99      -2.972   5.740  15.310  1.00  0.00           H  
ATOM   1508  N   LEU A 100      -2.758   1.333  18.566  1.00  0.00           N  
ATOM   1509  CA  LEU A 100      -3.448   0.148  19.054  1.00  0.00           C  
ATOM   1510  C   LEU A 100      -2.729  -0.390  20.290  1.00  0.00           C  
ATOM   1511  O   LEU A 100      -3.363  -0.823  21.253  1.00  0.00           O  
ATOM   1512  CB  LEU A 100      -3.506  -0.929  17.964  1.00  0.00           C  
ATOM   1513  CG  LEU A 100      -4.400  -0.609  16.759  1.00  0.00           C  
ATOM   1514  CD1 LEU A 100      -4.145  -1.623  15.652  1.00  0.00           C  
ATOM   1515  CD2 LEU A 100      -5.859  -0.625  17.190  1.00  0.00           C  
ATOM   1516  H   LEU A 100      -2.309   1.302  17.661  1.00  0.00           H  
ATOM   1517  HA  LEU A 100      -4.467   0.427  19.321  1.00  0.00           H  
ATOM   1518 1HB  LEU A 100      -2.498  -1.101  17.591  1.00  0.00           H  
ATOM   1519 2HB  LEU A 100      -3.870  -1.855  18.409  1.00  0.00           H  
ATOM   1520  HG  LEU A 100      -4.147   0.379  16.371  1.00  0.00           H  
ATOM   1521 1HD1 LEU A 100      -4.780  -1.395  14.796  1.00  0.00           H  
ATOM   1522 2HD1 LEU A 100      -3.099  -1.576  15.350  1.00  0.00           H  
ATOM   1523 3HD1 LEU A 100      -4.374  -2.624  16.017  1.00  0.00           H  
ATOM   1524 1HD2 LEU A 100      -6.494  -0.396  16.334  1.00  0.00           H  
ATOM   1525 2HD2 LEU A 100      -6.113  -1.612  17.577  1.00  0.00           H  
ATOM   1526 3HD2 LEU A 100      -6.017   0.122  17.969  1.00  0.00           H  
ATOM   1527  N   LYS A 101      -1.401  -0.375  20.242  1.00  0.00           N  
ATOM   1528  CA  LYS A 101      -0.598  -0.857  21.349  1.00  0.00           C  
ATOM   1529  C   LYS A 101      -1.069  -0.194  22.653  1.00  0.00           C  
ATOM   1530  O   LYS A 101      -1.494  -0.883  23.586  1.00  0.00           O  
ATOM   1531  CB  LYS A 101       0.886  -0.576  21.102  1.00  0.00           C  
ATOM   1532  CG  LYS A 101       1.811  -1.060  22.211  1.00  0.00           C  
ATOM   1533  CD  LYS A 101       3.214  -0.497  22.044  1.00  0.00           C  
ATOM   1534  CE  LYS A 101       4.199  -1.174  22.987  1.00  0.00           C  
ATOM   1535  NZ  LYS A 101       3.974  -0.777  24.404  1.00  0.00           N  
ATOM   1536  H   LYS A 101      -0.940  -0.020  19.417  1.00  0.00           H  
ATOM   1537  HA  LYS A 101      -0.760  -1.931  21.452  1.00  0.00           H  
ATOM   1538 1HB  LYS A 101       1.196  -1.055  20.173  1.00  0.00           H  
ATOM   1539 2HB  LYS A 101       1.038   0.497  20.985  1.00  0.00           H  
ATOM   1540 1HG  LYS A 101       1.415  -0.748  23.177  1.00  0.00           H  
ATOM   1541 2HG  LYS A 101       1.861  -2.149  22.192  1.00  0.00           H  
ATOM   1542 1HD  LYS A 101       3.547  -0.647  21.016  1.00  0.00           H  
ATOM   1543 2HD  LYS A 101       3.204   0.572  22.252  1.00  0.00           H  
ATOM   1544 1HE  LYS A 101       4.096  -2.255  22.906  1.00  0.00           H  
ATOM   1545 2HE  LYS A 101       5.216  -0.905  22.705  1.00  0.00           H  
ATOM   1546 1HZ  LYS A 101       4.645  -1.245  24.996  1.00  0.00           H  
ATOM   1547 2HZ  LYS A 101       4.085   0.223  24.495  1.00  0.00           H  
ATOM   1548 3HZ  LYS A 101       3.039  -1.038  24.684  1.00  0.00           H  
ATOM   1549  N   THR A 102      -1.056   1.139  22.700  1.00  0.00           N  
ATOM   1550  CA  THR A 102      -1.333   1.841  23.950  1.00  0.00           C  
ATOM   1551  C   THR A 102      -2.831   1.999  24.215  1.00  0.00           C  
ATOM   1552  O   THR A 102      -3.264   2.155  25.357  1.00  0.00           O  
ATOM   1553  CB  THR A 102      -0.666   3.228  23.955  1.00  0.00           C  
ATOM   1554  OG1 THR A 102      -1.227   4.035  22.912  1.00  0.00           O  
ATOM   1555  CG2 THR A 102       0.834   3.099  23.738  1.00  0.00           C  
ATOM   1556  H   THR A 102      -0.853   1.676  21.869  1.00  0.00           H  
ATOM   1557  HA  THR A 102      -0.935   1.249  24.774  1.00  0.00           H  
ATOM   1558  HB  THR A 102      -0.848   3.717  24.911  1.00  0.00           H  
ATOM   1559  HG1 THR A 102      -2.071   4.391  23.201  1.00  0.00           H  
ATOM   1560 1HG2 THR A 102       1.290   4.089  23.745  1.00  0.00           H  
ATOM   1561 2HG2 THR A 102       1.267   2.496  24.537  1.00  0.00           H  
ATOM   1562 3HG2 THR A 102       1.023   2.619  22.779  1.00  0.00           H  
ATOM   1563  N   LYS A 103      -3.626   1.951  23.161  1.00  0.00           N  
ATOM   1564  CA  LYS A 103      -5.073   1.973  23.313  1.00  0.00           C  
ATOM   1565  C   LYS A 103      -5.641   0.674  23.895  1.00  0.00           C  
ATOM   1566  O   LYS A 103      -6.539   0.705  24.742  1.00  0.00           O  
ATOM   1567  CB  LYS A 103      -5.730   2.267  21.963  1.00  0.00           C  
ATOM   1568  CG  LYS A 103      -7.249   2.355  22.009  1.00  0.00           C  
ATOM   1569  CD  LYS A 103      -7.826   2.674  20.638  1.00  0.00           C  
ATOM   1570  CE  LYS A 103      -9.346   2.743  20.677  1.00  0.00           C  
ATOM   1571  NZ  LYS A 103      -9.928   2.960  19.325  1.00  0.00           N  
ATOM   1572  H   LYS A 103      -3.230   1.902  22.232  1.00  0.00           H  
ATOM   1573  HA  LYS A 103      -5.335   2.760  24.023  1.00  0.00           H  
ATOM   1574 1HB  LYS A 103      -5.352   3.211  21.572  1.00  0.00           H  
ATOM   1575 2HB  LYS A 103      -5.461   1.487  21.251  1.00  0.00           H  
ATOM   1576 1HG  LYS A 103      -7.659   1.404  22.353  1.00  0.00           H  
ATOM   1577 2HG  LYS A 103      -7.547   3.134  22.710  1.00  0.00           H  
ATOM   1578 1HD  LYS A 103      -7.436   3.633  20.293  1.00  0.00           H  
ATOM   1579 2HD  LYS A 103      -7.525   1.904  19.928  1.00  0.00           H  
ATOM   1580 1HE  LYS A 103      -9.741   1.814  21.085  1.00  0.00           H  
ATOM   1581 2HE  LYS A 103      -9.656   3.560  21.328  1.00  0.00           H  
ATOM   1582 1HZ  LYS A 103     -10.935   3.001  19.394  1.00  0.00           H  
ATOM   1583 2HZ  LYS A 103      -9.583   3.831  18.944  1.00  0.00           H  
ATOM   1584 3HZ  LYS A 103      -9.663   2.199  18.717  1.00  0.00           H  
ATOM   1585  N   LEU A 104      -5.124  -0.466  23.448  1.00  0.00           N  
ATOM   1586  CA  LEU A 104      -5.694  -1.758  23.837  1.00  0.00           C  
ATOM   1587  C   LEU A 104      -4.936  -2.443  24.980  1.00  0.00           C  
ATOM   1588  O   LEU A 104      -5.498  -3.300  25.665  1.00  0.00           O  
ATOM   1589  CB  LEU A 104      -5.723  -2.692  22.621  1.00  0.00           C  
ATOM   1590  CG  LEU A 104      -6.468  -2.159  21.391  1.00  0.00           C  
ATOM   1591  CD1 LEU A 104      -6.334  -3.152  20.244  1.00  0.00           C  
ATOM   1592  CD2 LEU A 104      -7.929  -1.926  21.743  1.00  0.00           C  
ATOM   1593  H   LEU A 104      -4.326  -0.448  22.831  1.00  0.00           H  
ATOM   1594  HA  LEU A 104      -6.714  -1.595  24.186  1.00  0.00           H  
ATOM   1595 1HB  LEU A 104      -4.698  -2.903  22.321  1.00  0.00           H  
ATOM   1596 2HB  LEU A 104      -6.194  -3.630  22.913  1.00  0.00           H  
ATOM   1597  HG  LEU A 104      -6.017  -1.219  21.070  1.00  0.00           H  
ATOM   1598 1HD1 LEU A 104      -6.863  -2.774  19.370  1.00  0.00           H  
ATOM   1599 2HD1 LEU A 104      -5.279  -3.286  20.000  1.00  0.00           H  
ATOM   1600 3HD1 LEU A 104      -6.762  -4.110  20.541  1.00  0.00           H  
ATOM   1601 1HD2 LEU A 104      -8.459  -1.547  20.869  1.00  0.00           H  
ATOM   1602 2HD2 LEU A 104      -8.381  -2.866  22.061  1.00  0.00           H  
ATOM   1603 3HD2 LEU A 104      -7.997  -1.199  22.552  1.00  0.00           H  
ATOM   1604  N   GLY A 105      -3.668  -2.081  25.170  1.00  0.00           N  
ATOM   1605  CA  GLY A 105      -2.798  -2.778  26.104  1.00  0.00           C  
ATOM   1606  C   GLY A 105      -2.191  -4.071  25.568  1.00  0.00           C  
ATOM   1607  O   GLY A 105      -2.092  -5.064  26.295  1.00  0.00           O  
ATOM   1608  H   GLY A 105      -3.302  -1.296  24.647  1.00  0.00           H  
ATOM   1609 1HA  GLY A 105      -1.980  -2.122  26.400  1.00  0.00           H  
ATOM   1610 2HA  GLY A 105      -3.357  -3.020  27.007  1.00  0.00           H  
ATOM   1611  N   VAL A 106      -1.774  -4.065  24.300  1.00  0.00           N  
ATOM   1612  CA  VAL A 106      -1.295  -5.286  23.658  1.00  0.00           C  
ATOM   1613  C   VAL A 106       0.102  -5.067  23.082  1.00  0.00           C  
ATOM   1614  O   VAL A 106       0.600  -3.945  23.052  1.00  0.00           O  
ATOM   1615  CB  VAL A 106      -2.255  -5.720  22.535  1.00  0.00           C  
ATOM   1616  CG1 VAL A 106      -3.649  -5.970  23.092  1.00  0.00           C  
ATOM   1617  CG2 VAL A 106      -2.292  -4.657  21.446  1.00  0.00           C  
ATOM   1618  H   VAL A 106      -1.789  -3.205  23.772  1.00  0.00           H  
ATOM   1619  HA  VAL A 106      -1.208  -6.066  24.416  1.00  0.00           H  
ATOM   1620  HB  VAL A 106      -1.904  -6.662  22.113  1.00  0.00           H  
ATOM   1621 1HG1 VAL A 106      -4.313  -6.276  22.284  1.00  0.00           H  
ATOM   1622 2HG1 VAL A 106      -3.604  -6.759  23.843  1.00  0.00           H  
ATOM   1623 3HG1 VAL A 106      -4.027  -5.055  23.547  1.00  0.00           H  
ATOM   1624 1HG2 VAL A 106      -2.971  -4.971  20.655  1.00  0.00           H  
ATOM   1625 2HG2 VAL A 106      -2.637  -3.714  21.870  1.00  0.00           H  
ATOM   1626 3HG2 VAL A 106      -1.292  -4.525  21.033  1.00  0.00           H  
ATOM   1627  N   ASP A 107       0.747  -6.140  22.640  1.00  0.00           N  
ATOM   1628  CA  ASP A 107       2.051  -5.992  22.021  1.00  0.00           C  
ATOM   1629  C   ASP A 107       1.932  -5.623  20.529  1.00  0.00           C  
ATOM   1630  O   ASP A 107       0.832  -5.440  19.998  1.00  0.00           O  
ATOM   1631  CB  ASP A 107       2.856  -7.284  22.179  1.00  0.00           C  
ATOM   1632  CG  ASP A 107       2.226  -8.466  21.455  1.00  0.00           C  
ATOM   1633  OD1 ASP A 107       1.328  -8.250  20.677  1.00  0.00           O  
ATOM   1634  OD2 ASP A 107       2.650  -9.573  21.687  1.00  0.00           O  
ATOM   1635  H   ASP A 107       0.344  -7.061  22.727  1.00  0.00           H  
ATOM   1636  HA  ASP A 107       2.576  -5.170  22.514  1.00  0.00           H  
ATOM   1637 1HB  ASP A 107       3.864  -7.135  21.792  1.00  0.00           H  
ATOM   1638 2HB  ASP A 107       2.945  -7.531  23.237  1.00  0.00           H  
ATOM   1639  N   LEU A 108       3.144  -5.505  19.728  1.00  0.00           N  
ATOM   1640  CA  LEU A 108       3.148  -5.019  18.367  1.00  0.00           C  
ATOM   1641  C   LEU A 108       2.613  -6.120  17.463  1.00  0.00           C  
ATOM   1642  O   LEU A 108       1.977  -5.847  16.460  1.00  0.00           O  
ATOM   1643  CB  LEU A 108       4.562  -4.608  17.937  1.00  0.00           C  
ATOM   1644  CG  LEU A 108       4.960  -3.161  18.252  1.00  0.00           C  
ATOM   1645  CD1 LEU A 108       4.164  -2.211  17.369  1.00  0.00           C  
ATOM   1646  CD2 LEU A 108       4.710  -2.876  19.727  1.00  0.00           C  
ATOM   1647  H   LEU A 108       4.023  -5.740  20.169  1.00  0.00           H  
ATOM   1648  HA  LEU A 108       2.508  -4.137  18.313  1.00  0.00           H  
ATOM   1649 1HB  LEU A 108       5.278  -5.264  18.429  1.00  0.00           H  
ATOM   1650 2HB  LEU A 108       4.652  -4.750  16.860  1.00  0.00           H  
ATOM   1651  HG  LEU A 108       6.017  -3.017  18.030  1.00  0.00           H  
ATOM   1652 1HD1 LEU A 108       4.447  -1.182  17.593  1.00  0.00           H  
ATOM   1653 2HD1 LEU A 108       4.376  -2.424  16.321  1.00  0.00           H  
ATOM   1654 3HD1 LEU A 108       3.099  -2.344  17.558  1.00  0.00           H  
ATOM   1655 1HD2 LEU A 108       4.994  -1.847  19.951  1.00  0.00           H  
ATOM   1656 2HD2 LEU A 108       3.653  -3.019  19.950  1.00  0.00           H  
ATOM   1657 3HD2 LEU A 108       5.305  -3.557  20.334  1.00  0.00           H  
ATOM   1658  N   ALA A 109       2.869  -7.367  17.839  1.00  0.00           N  
ATOM   1659  CA  ALA A 109       2.409  -8.512  17.064  1.00  0.00           C  
ATOM   1660  C   ALA A 109       0.890  -8.598  17.040  1.00  0.00           C  
ATOM   1661  O   ALA A 109       0.290  -8.875  16.002  1.00  0.00           O  
ATOM   1662  CB  ALA A 109       3.000  -9.798  17.622  1.00  0.00           C  
ATOM   1663  H   ALA A 109       3.398  -7.526  18.686  1.00  0.00           H  
ATOM   1664  HA  ALA A 109       2.756  -8.395  16.036  1.00  0.00           H  
ATOM   1665 1HB  ALA A 109       2.651 -10.645  17.032  1.00  0.00           H  
ATOM   1666 2HB  ALA A 109       4.088  -9.748  17.577  1.00  0.00           H  
ATOM   1667 3HB  ALA A 109       2.686  -9.924  18.657  1.00  0.00           H  
ATOM   1668  N   THR A 110       0.255  -8.365  18.177  1.00  0.00           N  
ATOM   1669  CA  THR A 110      -1.207  -8.332  18.202  1.00  0.00           C  
ATOM   1670  C   THR A 110      -1.830  -7.137  17.470  1.00  0.00           C  
ATOM   1671  O   THR A 110      -2.827  -7.281  16.764  1.00  0.00           O  
ATOM   1672  CB  THR A 110      -1.709  -8.341  19.657  1.00  0.00           C  
ATOM   1673  OG1 THR A 110      -1.173  -9.480  20.343  1.00  0.00           O  
ATOM   1674  CG2 THR A 110      -3.229  -8.400  19.697  1.00  0.00           C  
ATOM   1675  H   THR A 110       0.764  -8.208  19.033  1.00  0.00           H  
ATOM   1676  HA  THR A 110      -1.575  -9.225  17.695  1.00  0.00           H  
ATOM   1677  HB  THR A 110      -1.373  -7.438  20.165  1.00  0.00           H  
ATOM   1678  HG1 THR A 110      -0.244  -9.330  20.533  1.00  0.00           H  
ATOM   1679 1HG2 THR A 110      -3.566  -8.405  20.734  1.00  0.00           H  
ATOM   1680 2HG2 THR A 110      -3.640  -7.529  19.187  1.00  0.00           H  
ATOM   1681 3HG2 THR A 110      -3.571  -9.306  19.200  1.00  0.00           H  
ATOM   1682  N   ALA A 111      -1.255  -5.810  17.599  1.00  0.00           N  
ATOM   1683  CA  ALA A 111      -1.667  -4.578  16.931  1.00  0.00           C  
ATOM   1684  C   ALA A 111      -1.510  -4.764  15.423  1.00  0.00           C  
ATOM   1685  O   ALA A 111      -2.337  -4.326  14.643  1.00  0.00           O  
ATOM   1686  CB  ALA A 111      -0.847  -3.394  17.420  1.00  0.00           C  
ATOM   1687  H   ALA A 111      -0.494  -5.780  18.260  1.00  0.00           H  
ATOM   1688  HA  ALA A 111      -2.716  -4.398  17.169  1.00  0.00           H  
ATOM   1689 1HB  ALA A 111      -1.172  -2.490  16.908  1.00  0.00           H  
ATOM   1690 2HB  ALA A 111      -0.986  -3.272  18.494  1.00  0.00           H  
ATOM   1691 3HB  ALA A 111       0.207  -3.569  17.209  1.00  0.00           H  
ATOM   1692  N   ALA A 112      -0.272  -5.427  14.873  1.00  0.00           N  
ATOM   1693  CA  ALA A 112      -0.028  -5.747  13.469  1.00  0.00           C  
ATOM   1694  C   ALA A 112      -1.020  -6.755  12.955  1.00  0.00           C  
ATOM   1695  O   ALA A 112      -1.395  -6.731  11.785  1.00  0.00           O  
ATOM   1696  CB  ALA A 112       1.390  -6.268  13.276  1.00  0.00           C  
ATOM   1697  H   ALA A 112       0.432  -5.658  15.559  1.00  0.00           H  
ATOM   1698  HA  ALA A 112      -0.150  -4.833  12.886  1.00  0.00           H  
ATOM   1699 1HB  ALA A 112       1.549  -6.508  12.225  1.00  0.00           H  
ATOM   1700 2HB  ALA A 112       2.103  -5.504  13.586  1.00  0.00           H  
ATOM   1701 3HB  ALA A 112       1.533  -7.164  13.879  1.00  0.00           H  
ATOM   1702  N   LEU A 113      -1.474  -7.847  13.798  1.00  0.00           N  
ATOM   1703  CA  LEU A 113      -2.531  -8.793  13.458  1.00  0.00           C  
ATOM   1704  C   LEU A 113      -3.900  -8.132  13.266  1.00  0.00           C  
ATOM   1705  O   LEU A 113      -4.639  -8.468  12.342  1.00  0.00           O  
ATOM   1706  CB  LEU A 113      -2.634  -9.861  14.554  1.00  0.00           C  
ATOM   1707  CG  LEU A 113      -3.721 -10.924  14.347  1.00  0.00           C  
ATOM   1708  CD1 LEU A 113      -3.442 -11.694  13.064  1.00  0.00           C  
ATOM   1709  CD2 LEU A 113      -3.754 -11.857  15.549  1.00  0.00           C  
ATOM   1710  H   LEU A 113      -0.992  -7.945  14.680  1.00  0.00           H  
ATOM   1711  HA  LEU A 113      -2.272  -9.277  12.518  1.00  0.00           H  
ATOM   1712 1HB  LEU A 113      -1.677 -10.376  14.627  1.00  0.00           H  
ATOM   1713 2HB  LEU A 113      -2.830  -9.366  15.505  1.00  0.00           H  
ATOM   1714  HG  LEU A 113      -4.690 -10.437  14.240  1.00  0.00           H  
ATOM   1715 1HD1 LEU A 113      -4.214 -12.449  12.917  1.00  0.00           H  
ATOM   1716 2HD1 LEU A 113      -3.443 -11.005  12.219  1.00  0.00           H  
ATOM   1717 3HD1 LEU A 113      -2.469 -12.179  13.135  1.00  0.00           H  
ATOM   1718 1HD2 LEU A 113      -4.527 -12.612  15.402  1.00  0.00           H  
ATOM   1719 2HD2 LEU A 113      -2.785 -12.346  15.656  1.00  0.00           H  
ATOM   1720 3HD2 LEU A 113      -3.973 -11.283  16.449  1.00  0.00           H  
ATOM   1721  N   ALA A 114      -4.234  -7.191  14.144  1.00  0.00           N  
ATOM   1722  CA  ALA A 114      -5.475  -6.429  14.005  1.00  0.00           C  
ATOM   1723  C   ALA A 114      -5.483  -5.629  12.702  1.00  0.00           C  
ATOM   1724  O   ALA A 114      -6.507  -5.544  12.022  1.00  0.00           O  
ATOM   1725  CB  ALA A 114      -5.664  -5.503  15.198  1.00  0.00           C  
ATOM   1726  H   ALA A 114      -3.622  -6.995  14.924  1.00  0.00           H  
ATOM   1727  HA  ALA A 114      -6.303  -7.136  13.972  1.00  0.00           H  
ATOM   1728 1HB  ALA A 114      -6.591  -4.942  15.078  1.00  0.00           H  
ATOM   1729 2HB  ALA A 114      -5.710  -6.093  16.113  1.00  0.00           H  
ATOM   1730 3HB  ALA A 114      -4.826  -4.809  15.257  1.00  0.00           H  
ATOM   1731  N   LEU A 115      -4.301  -5.010  12.320  1.00  0.00           N  
ATOM   1732  CA  LEU A 115      -4.241  -4.254  11.079  1.00  0.00           C  
ATOM   1733  C   LEU A 115      -4.438  -5.171   9.883  1.00  0.00           C  
ATOM   1734  O   LEU A 115      -5.161  -4.836   8.944  1.00  0.00           O  
ATOM   1735  CB  LEU A 115      -2.896  -3.528  10.962  1.00  0.00           C  
ATOM   1736  CG  LEU A 115      -2.686  -2.356  11.929  1.00  0.00           C  
ATOM   1737  CD1 LEU A 115      -1.240  -1.883  11.848  1.00  0.00           C  
ATOM   1738  CD2 LEU A 115      -3.650  -1.232  11.581  1.00  0.00           C  
ATOM   1739  H   LEU A 115      -3.474  -5.076  12.896  1.00  0.00           H  
ATOM   1740  HA  LEU A 115      -5.052  -3.528  11.085  1.00  0.00           H  
ATOM   1741 1HB  LEU A 115      -2.096  -4.247  11.133  1.00  0.00           H  
ATOM   1742 2HB  LEU A 115      -2.797  -3.142   9.946  1.00  0.00           H  
ATOM   1743  HG  LEU A 115      -2.870  -2.691  12.950  1.00  0.00           H  
ATOM   1744 1HD1 LEU A 115      -1.090  -1.051  12.535  1.00  0.00           H  
ATOM   1745 2HD1 LEU A 115      -0.574  -2.701  12.120  1.00  0.00           H  
ATOM   1746 3HD1 LEU A 115      -1.021  -1.558  10.832  1.00  0.00           H  
ATOM   1747 1HD2 LEU A 115      -3.500  -0.399  12.270  1.00  0.00           H  
ATOM   1748 2HD2 LEU A 115      -3.465  -0.896  10.561  1.00  0.00           H  
ATOM   1749 3HD2 LEU A 115      -4.674  -1.593  11.665  1.00  0.00           H  
ATOM   1750  N   LEU A 116      -3.770  -6.311   9.979  1.00  0.00           N  
ATOM   1751  CA  LEU A 116      -3.894  -7.299   8.903  1.00  0.00           C  
ATOM   1752  C   LEU A 116      -5.340  -7.813   8.804  1.00  0.00           C  
ATOM   1753  O   LEU A 116      -5.888  -7.944   7.708  1.00  0.00           O  
ATOM   1754  CB  LEU A 116      -2.936  -8.472   9.146  1.00  0.00           C  
ATOM   1755  CG  LEU A 116      -2.986  -9.598   8.105  1.00  0.00           C  
ATOM   1756  CD1 LEU A 116      -2.561  -9.054   6.748  1.00  0.00           C  
ATOM   1757  CD2 LEU A 116      -2.079 -10.737   8.546  1.00  0.00           C  
ATOM   1758  H   LEU A 116      -3.181  -6.519  10.771  1.00  0.00           H  
ATOM   1759  HA  LEU A 116      -3.641  -6.810   7.964  1.00  0.00           H  
ATOM   1760 1HB  LEU A 116      -1.917  -8.089   9.172  1.00  0.00           H  
ATOM   1761 2HB  LEU A 116      -3.163  -8.910  10.119  1.00  0.00           H  
ATOM   1762  HG  LEU A 116      -4.009  -9.963   8.013  1.00  0.00           H  
ATOM   1763 1HD1 LEU A 116      -2.596  -9.854   6.008  1.00  0.00           H  
ATOM   1764 2HD1 LEU A 116      -3.238  -8.254   6.449  1.00  0.00           H  
ATOM   1765 3HD1 LEU A 116      -1.545  -8.666   6.814  1.00  0.00           H  
ATOM   1766 1HD2 LEU A 116      -2.115 -11.538   7.807  1.00  0.00           H  
ATOM   1767 2HD2 LEU A 116      -1.056 -10.373   8.638  1.00  0.00           H  
ATOM   1768 3HD2 LEU A 116      -2.416 -11.119   9.510  1.00  0.00           H  
ATOM   1769  N   THR A 117      -5.932  -8.095   9.945  1.00  0.00           N  
ATOM   1770  CA  THR A 117      -7.304  -8.577   9.971  1.00  0.00           C  
ATOM   1771  C   THR A 117      -8.275  -7.627   9.257  1.00  0.00           C  
ATOM   1772  O   THR A 117      -9.098  -8.059   8.449  1.00  0.00           O  
ATOM   1773  CB  THR A 117      -7.771  -8.791  11.422  1.00  0.00           C  
ATOM   1774  OG1 THR A 117      -6.922  -9.752  12.063  1.00  0.00           O  
ATOM   1775  CG2 THR A 117      -9.208  -9.291  11.452  1.00  0.00           C  
ATOM   1776  H   THR A 117      -5.435  -7.979  10.816  1.00  0.00           H  
ATOM   1777  HA  THR A 117      -7.339  -9.529   9.444  1.00  0.00           H  
ATOM   1778  HB  THR A 117      -7.709  -7.851  11.969  1.00  0.00           H  
ATOM   1779  HG1 THR A 117      -6.048  -9.375  12.182  1.00  0.00           H  
ATOM   1780 1HG2 THR A 117      -9.520  -9.437  12.485  1.00  0.00           H  
ATOM   1781 2HG2 THR A 117      -9.858  -8.557  10.976  1.00  0.00           H  
ATOM   1782 3HG2 THR A 117      -9.276 -10.236  10.915  1.00  0.00           H  
ATOM   1783  N   ALA A 118      -8.266  -6.174   9.498  1.00  0.00           N  
ATOM   1784  CA  ALA A 118      -9.096  -5.165   8.856  1.00  0.00           C  
ATOM   1785  C   ALA A 118      -8.948  -5.216   7.317  1.00  0.00           C  
ATOM   1786  O   ALA A 118      -9.931  -5.076   6.584  1.00  0.00           O  
ATOM   1787  CB  ALA A 118      -8.755  -3.785   9.399  1.00  0.00           C  
ATOM   1788  H   ALA A 118      -7.616  -5.892  10.219  1.00  0.00           H  
ATOM   1789  HA  ALA A 118     -10.137  -5.389   9.085  1.00  0.00           H  
ATOM   1790 1HB  ALA A 118      -9.384  -3.038   8.909  1.00  0.00           H  
ATOM   1791 2HB  ALA A 118      -8.934  -3.762  10.474  1.00  0.00           H  
ATOM   1792 3HB  ALA A 118      -7.707  -3.563   9.198  1.00  0.00           H  
ATOM   1793  N   ALA A 119      -7.646  -5.398   6.785  1.00  0.00           N  
ATOM   1794  CA  ALA A 119      -7.345  -5.516   5.358  1.00  0.00           C  
ATOM   1795  C   ALA A 119      -7.962  -6.760   4.717  1.00  0.00           C  
ATOM   1796  O   ALA A 119      -8.424  -6.718   3.576  1.00  0.00           O  
ATOM   1797  CB  ALA A 119      -5.841  -5.527   5.134  1.00  0.00           C  
ATOM   1798  H   ALA A 119      -6.885  -5.350   7.447  1.00  0.00           H  
ATOM   1799  HA  ALA A 119      -7.771  -4.651   4.850  1.00  0.00           H  
ATOM   1800 1HB  ALA A 119      -5.632  -5.615   4.068  1.00  0.00           H  
ATOM   1801 2HB  ALA A 119      -5.409  -4.600   5.511  1.00  0.00           H  
ATOM   1802 3HB  ALA A 119      -5.401  -6.373   5.660  1.00  0.00           H  
ATOM   1803  N   LYS A 120      -7.977  -7.904   5.464  1.00  0.00           N  
ATOM   1804  CA  LYS A 120      -8.542  -9.141   4.935  1.00  0.00           C  
ATOM   1805  C   LYS A 120     -10.053  -9.232   5.092  1.00  0.00           C  
ATOM   1806  O   LYS A 120     -10.738  -9.814   4.250  1.00  0.00           O  
ATOM   1807  CB  LYS A 120      -7.886 -10.344   5.614  1.00  0.00           C  
ATOM   1808  CG  LYS A 120      -6.422 -10.553   5.246  1.00  0.00           C  
ATOM   1809  CD  LYS A 120      -6.272 -10.967   3.790  1.00  0.00           C  
ATOM   1810  CE  LYS A 120      -4.830 -11.328   3.463  1.00  0.00           C  
ATOM   1811  NZ  LYS A 120      -4.659 -11.688   2.029  1.00  0.00           N  
ATOM   1812  H   LYS A 120      -7.589  -7.899   6.397  1.00  0.00           H  
ATOM   1813  HA  LYS A 120      -8.317  -9.197   3.870  1.00  0.00           H  
ATOM   1814 1HB  LYS A 120      -7.946 -10.230   6.696  1.00  0.00           H  
ATOM   1815 2HB  LYS A 120      -8.429 -11.252   5.350  1.00  0.00           H  
ATOM   1816 1HG  LYS A 120      -5.870  -9.627   5.411  1.00  0.00           H  
ATOM   1817 2HG  LYS A 120      -5.994 -11.327   5.882  1.00  0.00           H  
ATOM   1818 1HD  LYS A 120      -6.908 -11.830   3.590  1.00  0.00           H  
ATOM   1819 2HD  LYS A 120      -6.587 -10.148   3.144  1.00  0.00           H  
ATOM   1820 1HE  LYS A 120      -4.183 -10.483   3.693  1.00  0.00           H  
ATOM   1821 2HE  LYS A 120      -4.518 -12.173   4.076  1.00  0.00           H  
ATOM   1822 1HZ  LYS A 120      -3.691 -11.921   1.854  1.00  0.00           H  
ATOM   1823 2HZ  LYS A 120      -5.241 -12.484   1.809  1.00  0.00           H  
ATOM   1824 3HZ  LYS A 120      -4.927 -10.905   1.451  1.00  0.00           H  
ATOM   1825  N   LEU A 121     -10.567  -8.651   6.174  1.00  0.00           N  
ATOM   1826  CA  LEU A 121     -11.999  -8.660   6.486  1.00  0.00           C  
ATOM   1827  C   LEU A 121     -12.739  -7.623   5.661  1.00  0.00           C  
ATOM   1828  O   LEU A 121     -13.894  -7.810   5.309  1.00  0.00           O  
ATOM   1829  CB  LEU A 121     -12.225  -8.389   7.978  1.00  0.00           C  
ATOM   1830  CG  LEU A 121     -12.257  -9.628   8.882  1.00  0.00           C  
ATOM   1831  CD1 LEU A 121     -13.582 -10.356   8.701  1.00  0.00           C  
ATOM   1832  CD2 LEU A 121     -11.085 -10.536   8.542  1.00  0.00           C  
ATOM   1833  H   LEU A 121      -9.929  -8.194   6.808  1.00  0.00           H  
ATOM   1834  HA  LEU A 121     -12.394  -9.652   6.269  1.00  0.00           H  
ATOM   1835 1HB  LEU A 121     -11.430  -7.738   8.337  1.00  0.00           H  
ATOM   1836 2HB  LEU A 121     -13.175  -7.868   8.097  1.00  0.00           H  
ATOM   1837  HG  LEU A 121     -12.187  -9.320   9.926  1.00  0.00           H  
ATOM   1838 1HD1 LEU A 121     -13.605 -11.236   9.343  1.00  0.00           H  
ATOM   1839 2HD1 LEU A 121     -14.403  -9.690   8.969  1.00  0.00           H  
ATOM   1840 3HD1 LEU A 121     -13.689 -10.663   7.661  1.00  0.00           H  
ATOM   1841 1HD2 LEU A 121     -11.107 -11.417   9.185  1.00  0.00           H  
ATOM   1842 2HD2 LEU A 121     -11.155 -10.847   7.499  1.00  0.00           H  
ATOM   1843 3HD2 LEU A 121     -10.150  -9.996   8.698  1.00  0.00           H  
ATOM   1844  N   GLY A 122     -12.091  -6.389   5.209  1.00  0.00           N  
ATOM   1845  CA  GLY A 122     -12.679  -5.311   4.457  1.00  0.00           C  
ATOM   1846  C   GLY A 122     -13.398  -4.328   5.349  1.00  0.00           C  
ATOM   1847  O   GLY A 122     -14.289  -3.622   4.888  1.00  0.00           O  
ATOM   1848  H   GLY A 122     -11.121  -6.327   5.483  1.00  0.00           H  
ATOM   1849 1HA  GLY A 122     -11.901  -4.789   3.901  1.00  0.00           H  
ATOM   1850 2HA  GLY A 122     -13.379  -5.716   3.728  1.00  0.00           H  
ATOM   1851  N   THR A 123     -12.953  -4.101   6.615  1.00  0.00           N  
ATOM   1852  CA  THR A 123     -13.507  -3.255   7.665  1.00  0.00           C  
ATOM   1853  C   THR A 123     -12.470  -2.217   8.074  1.00  0.00           C  
ATOM   1854  O   THR A 123     -11.335  -2.242   7.588  1.00  0.00           O  
ATOM   1855  CB  THR A 123     -13.941  -4.081   8.891  1.00  0.00           C  
ATOM   1856  OG1 THR A 123     -12.780  -4.594   9.558  1.00  0.00           O  
ATOM   1857  CG2 THR A 123     -14.830  -5.238   8.466  1.00  0.00           C  
ATOM   1858  H   THR A 123     -12.089  -4.599   6.787  1.00  0.00           H  
ATOM   1859  HA  THR A 123     -14.415  -2.784   7.286  1.00  0.00           H  
ATOM   1860  HB  THR A 123     -14.489  -3.443   9.583  1.00  0.00           H  
ATOM   1861  HG1 THR A 123     -12.342  -3.882  10.029  1.00  0.00           H  
ATOM   1862 1HG2 THR A 123     -15.128  -5.811   9.344  1.00  0.00           H  
ATOM   1863 2HG2 THR A 123     -15.719  -4.851   7.968  1.00  0.00           H  
ATOM   1864 3HG2 THR A 123     -14.284  -5.886   7.781  1.00  0.00           H  
ATOM   1865  N   THR A 124     -12.837  -1.317   8.978  1.00  0.00           N  
ATOM   1866  CA  THR A 124     -11.862  -0.360   9.472  1.00  0.00           C  
ATOM   1867  C   THR A 124     -11.006  -1.065  10.512  1.00  0.00           C  
ATOM   1868  O   THR A 124     -11.332  -2.176  10.953  1.00  0.00           O  
ATOM   1869  CB  THR A 124     -12.529   0.887  10.078  1.00  0.00           C  
ATOM   1870  OG1 THR A 124     -13.222   0.526  11.281  1.00  0.00           O  
ATOM   1871  CG2 THR A 124     -13.517   1.495   9.094  1.00  0.00           C  
ATOM   1872  H   THR A 124     -13.784  -1.281   9.329  1.00  0.00           H  
ATOM   1873  HA  THR A 124     -11.305   0.037   8.621  1.00  0.00           H  
ATOM   1874  HB  THR A 124     -11.767   1.627  10.322  1.00  0.00           H  
ATOM   1875  HG1 THR A 124     -13.446   1.319  11.771  1.00  0.00           H  
ATOM   1876 1HG2 THR A 124     -13.980   2.376   9.540  1.00  0.00           H  
ATOM   1877 2HG2 THR A 124     -12.993   1.783   8.183  1.00  0.00           H  
ATOM   1878 3HG2 THR A 124     -14.289   0.764   8.854  1.00  0.00           H  
ATOM   1879  N   VAL A 125      -9.924  -0.414  10.925  1.00  0.00           N  
ATOM   1880  CA  VAL A 125      -9.038  -0.994  11.918  1.00  0.00           C  
ATOM   1881  C   VAL A 125      -9.783  -1.122  13.236  1.00  0.00           C  
ATOM   1882  O   VAL A 125      -9.726  -2.171  13.888  1.00  0.00           O  
ATOM   1883  CB  VAL A 125      -7.783  -0.122  12.107  1.00  0.00           C  
ATOM   1884  CG1 VAL A 125      -6.951  -0.634  13.273  1.00  0.00           C  
ATOM   1885  CG2 VAL A 125      -6.964  -0.109  10.825  1.00  0.00           C  
ATOM   1886  H   VAL A 125      -9.710   0.497  10.548  1.00  0.00           H  
ATOM   1887  HA  VAL A 125      -8.749  -1.990  11.583  1.00  0.00           H  
ATOM   1888  HB  VAL A 125      -8.091   0.894  12.353  1.00  0.00           H  
ATOM   1889 1HG1 VAL A 125      -6.067  -0.006  13.393  1.00  0.00           H  
ATOM   1890 2HG1 VAL A 125      -7.546  -0.601  14.186  1.00  0.00           H  
ATOM   1891 3HG1 VAL A 125      -6.642  -1.660  13.077  1.00  0.00           H  
ATOM   1892 1HG2 VAL A 125      -6.078   0.510  10.966  1.00  0.00           H  
ATOM   1893 2HG2 VAL A 125      -6.661  -1.125  10.576  1.00  0.00           H  
ATOM   1894 3HG2 VAL A 125      -7.565   0.300  10.013  1.00  0.00           H  
ATOM   1895  N   GLU A 126     -10.521  -0.071  13.603  1.00  0.00           N  
ATOM   1896  CA  GLU A 126     -11.285  -0.062  14.851  1.00  0.00           C  
ATOM   1897  C   GLU A 126     -12.371  -1.129  14.859  1.00  0.00           C  
ATOM   1898  O   GLU A 126     -12.646  -1.736  15.887  1.00  0.00           O  
ATOM   1899  CB  GLU A 126     -11.916   1.314  15.077  1.00  0.00           C  
ATOM   1900  CG  GLU A 126     -10.914   2.429  15.339  1.00  0.00           C  
ATOM   1901  CD  GLU A 126     -10.296   2.968  14.078  1.00  0.00           C  
ATOM   1902  OE1 GLU A 126     -10.635   2.490  13.022  1.00  0.00           O  
ATOM   1903  OE2 GLU A 126      -9.484   3.858  14.172  1.00  0.00           O  
ATOM   1904  H   GLU A 126     -10.550   0.737  13.000  1.00  0.00           H  
ATOM   1905  HA  GLU A 126     -10.606  -0.289  15.674  1.00  0.00           H  
ATOM   1906 1HB  GLU A 126     -12.506   1.592  14.204  1.00  0.00           H  
ATOM   1907 2HB  GLU A 126     -12.594   1.267  15.930  1.00  0.00           H  
ATOM   1908 1HG  GLU A 126     -11.419   3.243  15.858  1.00  0.00           H  
ATOM   1909 2HG  GLU A 126     -10.128   2.052  15.991  1.00  0.00           H  
ATOM   1910  N   GLU A 127     -13.134  -1.395  13.645  1.00  0.00           N  
ATOM   1911  CA  GLU A 127     -14.182  -2.406  13.544  1.00  0.00           C  
ATOM   1912  C   GLU A 127     -13.580  -3.797  13.721  1.00  0.00           C  
ATOM   1913  O   GLU A 127     -14.169  -4.647  14.383  1.00  0.00           O  
ATOM   1914  CB  GLU A 127     -14.898  -2.308  12.196  1.00  0.00           C  
ATOM   1915  CG  GLU A 127     -15.832  -1.112  12.065  1.00  0.00           C  
ATOM   1916  CD  GLU A 127     -16.377  -0.943  10.673  1.00  0.00           C  
ATOM   1917  OE1 GLU A 127     -15.678  -1.257   9.740  1.00  0.00           O  
ATOM   1918  OE2 GLU A 127     -17.493  -0.500  10.544  1.00  0.00           O  
ATOM   1919  H   GLU A 127     -12.946  -0.799  12.852  1.00  0.00           H  
ATOM   1920  HA  GLU A 127     -14.907  -2.232  14.338  1.00  0.00           H  
ATOM   1921 1HB  GLU A 127     -14.161  -2.244  11.395  1.00  0.00           H  
ATOM   1922 2HB  GLU A 127     -15.486  -3.211  12.028  1.00  0.00           H  
ATOM   1923 1HG  GLU A 127     -16.665  -1.239  12.757  1.00  0.00           H  
ATOM   1924 2HG  GLU A 127     -15.294  -0.209  12.351  1.00  0.00           H  
ATOM   1925  N   ALA A 128     -12.403  -4.023  13.142  1.00  0.00           N  
ATOM   1926  CA  ALA A 128     -11.754  -5.323  13.256  1.00  0.00           C  
ATOM   1927  C   ALA A 128     -11.456  -5.675  14.724  1.00  0.00           C  
ATOM   1928  O   ALA A 128     -11.647  -6.821  15.156  1.00  0.00           O  
ATOM   1929  CB  ALA A 128     -10.484  -5.373  12.391  1.00  0.00           C  
ATOM   1930  H   ALA A 128     -11.946  -3.291  12.616  1.00  0.00           H  
ATOM   1931  HA  ALA A 128     -12.451  -6.081  12.901  1.00  0.00           H  
ATOM   1932 1HB  ALA A 128     -10.016  -6.353  12.492  1.00  0.00           H  
ATOM   1933 2HB  ALA A 128     -10.748  -5.205  11.346  1.00  0.00           H  
ATOM   1934 3HB  ALA A 128      -9.789  -4.604  12.718  1.00  0.00           H  
ATOM   1935  N   VAL A 129     -10.985  -4.681  15.475  1.00  0.00           N  
ATOM   1936  CA  VAL A 129     -10.654  -4.832  16.888  1.00  0.00           C  
ATOM   1937  C   VAL A 129     -11.919  -5.040  17.709  1.00  0.00           C  
ATOM   1938  O   VAL A 129     -11.985  -5.937  18.538  1.00  0.00           O  
ATOM   1939  CB  VAL A 129      -9.901  -3.591  17.402  1.00  0.00           C  
ATOM   1940  CG1 VAL A 129      -9.740  -3.655  18.914  1.00  0.00           C  
ATOM   1941  CG2 VAL A 129      -8.546  -3.485  16.720  1.00  0.00           C  
ATOM   1942  H   VAL A 129     -10.857  -3.781  15.035  1.00  0.00           H  
ATOM   1943  HA  VAL A 129     -10.006  -5.703  16.999  1.00  0.00           H  
ATOM   1944  HB  VAL A 129     -10.492  -2.702  17.180  1.00  0.00           H  
ATOM   1945 1HG1 VAL A 129      -9.207  -2.769  19.261  1.00  0.00           H  
ATOM   1946 2HG1 VAL A 129     -10.723  -3.693  19.384  1.00  0.00           H  
ATOM   1947 3HG1 VAL A 129      -9.174  -4.546  19.182  1.00  0.00           H  
ATOM   1948 1HG2 VAL A 129      -8.021  -2.605  17.088  1.00  0.00           H  
ATOM   1949 2HG2 VAL A 129      -7.959  -4.376  16.937  1.00  0.00           H  
ATOM   1950 3HG2 VAL A 129      -8.689  -3.399  15.642  1.00  0.00           H  
ATOM   1951  N   GLN A 130     -12.933  -4.208  17.459  1.00  0.00           N  
ATOM   1952  CA  GLN A 130     -14.216  -4.313  18.159  1.00  0.00           C  
ATOM   1953  C   GLN A 130     -14.941  -5.649  17.936  1.00  0.00           C  
ATOM   1954  O   GLN A 130     -15.527  -6.211  18.862  1.00  0.00           O  
ATOM   1955  CB  GLN A 130     -15.131  -3.162  17.731  1.00  0.00           C  
ATOM   1956  CG  GLN A 130     -14.694  -1.799  18.239  1.00  0.00           C  
ATOM   1957  CD  GLN A 130     -15.577  -0.679  17.723  1.00  0.00           C  
ATOM   1958  OE1 GLN A 130     -16.530  -0.915  16.974  1.00  0.00           O  
ATOM   1959  NE2 GLN A 130     -15.266   0.550  18.119  1.00  0.00           N  
ATOM   1960  H   GLN A 130     -12.809  -3.485  16.765  1.00  0.00           H  
ATOM   1961  HA  GLN A 130     -14.033  -4.233  19.230  1.00  0.00           H  
ATOM   1962 1HB  GLN A 130     -15.174  -3.117  16.643  1.00  0.00           H  
ATOM   1963 2HB  GLN A 130     -16.142  -3.348  18.092  1.00  0.00           H  
ATOM   1964 1HG  GLN A 130     -14.741  -1.796  19.328  1.00  0.00           H  
ATOM   1965 2HG  GLN A 130     -13.673  -1.609  17.909  1.00  0.00           H  
ATOM   1966 1HE2 GLN A 130     -15.813   1.330  17.811  1.00  0.00           H  
ATOM   1967 2HE2 GLN A 130     -14.485   0.697  18.726  1.00  0.00           H  
ATOM   1968  N   GLU A 131     -14.915  -6.177  16.714  1.00  0.00           N  
ATOM   1969  CA  GLU A 131     -15.526  -7.483  16.464  1.00  0.00           C  
ATOM   1970  C   GLU A 131     -14.735  -8.584  17.179  1.00  0.00           C  
ATOM   1971  O   GLU A 131     -15.315  -9.514  17.739  1.00  0.00           O  
ATOM   1972  CB  GLU A 131     -15.589  -7.770  14.962  1.00  0.00           C  
ATOM   1973  CG  GLU A 131     -16.564  -6.889  14.194  1.00  0.00           C  
ATOM   1974  CD  GLU A 131     -17.991  -7.081  14.626  1.00  0.00           C  
ATOM   1975  OE1 GLU A 131     -18.479  -8.181  14.528  1.00  0.00           O  
ATOM   1976  OE2 GLU A 131     -18.595  -6.125  15.055  1.00  0.00           O  
ATOM   1977  H   GLU A 131     -14.476  -5.685  15.949  1.00  0.00           H  
ATOM   1978  HA  GLU A 131     -16.542  -7.471  16.860  1.00  0.00           H  
ATOM   1979 1HB  GLU A 131     -14.600  -7.635  14.524  1.00  0.00           H  
ATOM   1980 2HB  GLU A 131     -15.879  -8.808  14.802  1.00  0.00           H  
ATOM   1981 1HG  GLU A 131     -16.289  -5.845  14.343  1.00  0.00           H  
ATOM   1982 2HG  GLU A 131     -16.478  -7.111  13.131  1.00  0.00           H  
ATOM   1983  N   ALA A 132     -13.413  -8.464  17.151  1.00  0.00           N  
ATOM   1984  CA  ALA A 132     -12.548  -9.387  17.878  1.00  0.00           C  
ATOM   1985  C   ALA A 132     -12.790  -9.273  19.386  1.00  0.00           C  
ATOM   1986  O   ALA A 132     -12.758 -10.276  20.088  1.00  0.00           O  
ATOM   1987  CB  ALA A 132     -11.096  -9.143  17.531  1.00  0.00           C  
ATOM   1988  H   ALA A 132     -12.993  -7.719  16.612  1.00  0.00           H  
ATOM   1989  HA  ALA A 132     -12.815 -10.401  17.587  1.00  0.00           H  
ATOM   1990 1HB  ALA A 132     -10.468  -9.843  18.085  1.00  0.00           H  
ATOM   1991 2HB  ALA A 132     -10.948  -9.293  16.461  1.00  0.00           H  
ATOM   1992 3HB  ALA A 132     -10.824  -8.125  17.797  1.00  0.00           H  
ATOM   1993  N   LEU A 133     -13.021  -7.919  20.057  1.00  0.00           N  
ATOM   1994  CA  LEU A 133     -13.339  -7.773  21.487  1.00  0.00           C  
ATOM   1995  C   LEU A 133     -14.683  -8.418  21.898  1.00  0.00           C  
ATOM   1996  O   LEU A 133     -14.847  -8.826  23.048  1.00  0.00           O  
ATOM   1997  CB  LEU A 133     -13.362  -6.284  21.853  1.00  0.00           C  
ATOM   1998  CG  LEU A 133     -12.007  -5.569  21.815  1.00  0.00           C  
ATOM   1999  CD1 LEU A 133     -12.219  -4.068  21.960  1.00  0.00           C  
ATOM   2000  CD2 LEU A 133     -11.118  -6.105  22.929  1.00  0.00           C  
ATOM   2001  H   LEU A 133     -12.964  -7.092  19.479  1.00  0.00           H  
ATOM   2002  HA  LEU A 133     -12.590  -8.315  22.064  1.00  0.00           H  
ATOM   2003 1HB  LEU A 133     -14.029  -5.767  21.163  1.00  0.00           H  
ATOM   2004 2HB  LEU A 133     -13.765  -6.181  22.860  1.00  0.00           H  
ATOM   2005  HG  LEU A 133     -11.527  -5.747  20.852  1.00  0.00           H  
ATOM   2006 1HD1 LEU A 133     -11.255  -3.560  21.934  1.00  0.00           H  
ATOM   2007 2HD1 LEU A 133     -12.841  -3.708  21.140  1.00  0.00           H  
ATOM   2008 3HD1 LEU A 133     -12.711  -3.861  22.909  1.00  0.00           H  
ATOM   2009 1HD2 LEU A 133     -10.154  -5.597  22.901  1.00  0.00           H  
ATOM   2010 2HD2 LEU A 133     -11.596  -5.927  23.892  1.00  0.00           H  
ATOM   2011 3HD2 LEU A 133     -10.969  -7.176  22.790  1.00  0.00           H  
ATOM   2012  N   GLN A 134     -15.787  -8.470  20.951  1.00  0.00           N  
ATOM   2013  CA  GLN A 134     -17.055  -9.184  21.128  1.00  0.00           C  
ATOM   2014  C   GLN A 134     -16.830 -10.698  21.174  1.00  0.00           C  
ATOM   2015  O   GLN A 134     -17.370 -11.390  22.038  1.00  0.00           O  
ATOM   2016  CB  GLN A 134     -18.031  -8.833  20.002  1.00  0.00           C  
ATOM   2017  CG  GLN A 134     -18.550  -7.407  20.050  1.00  0.00           C  
ATOM   2018  CD  GLN A 134     -19.440  -7.074  18.867  1.00  0.00           C  
ATOM   2019  OE1 GLN A 134     -20.129  -7.944  18.327  1.00  0.00           O  
ATOM   2020  NE2 GLN A 134     -19.430  -5.811  18.457  1.00  0.00           N  
ATOM   2021  H   GLN A 134     -15.629  -7.952  20.099  1.00  0.00           H  
ATOM   2022  HA  GLN A 134     -17.494  -8.878  22.077  1.00  0.00           H  
ATOM   2023 1HB  GLN A 134     -17.544  -8.982  19.038  1.00  0.00           H  
ATOM   2024 2HB  GLN A 134     -18.889  -9.505  20.042  1.00  0.00           H  
ATOM   2025 1HG  GLN A 134     -19.131  -7.272  20.963  1.00  0.00           H  
ATOM   2026 2HG  GLN A 134     -17.702  -6.722  20.043  1.00  0.00           H  
ATOM   2027 1HE2 GLN A 134     -19.997  -5.532  17.681  1.00  0.00           H  
ATOM   2028 2HE2 GLN A 134     -18.856  -5.138  18.923  1.00  0.00           H  
ATOM   2029  N   LEU A 135     -16.034 -11.203  20.244  1.00  0.00           N  
ATOM   2030  CA  LEU A 135     -15.697 -12.616  20.239  1.00  0.00           C  
ATOM   2031  C   LEU A 135     -14.868 -12.953  21.477  1.00  0.00           C  
ATOM   2032  O   LEU A 135     -15.085 -13.987  22.112  1.00  0.00           O  
ATOM   2033  CB  LEU A 135     -14.919 -12.977  18.968  1.00  0.00           C  
ATOM   2034  CG  LEU A 135     -15.726 -12.946  17.663  1.00  0.00           C  
ATOM   2035  CD1 LEU A 135     -14.773 -12.978  16.476  1.00  0.00           C  
ATOM   2036  CD2 LEU A 135     -16.682 -14.127  17.629  1.00  0.00           C  
ATOM   2037  H   LEU A 135     -15.652 -10.604  19.525  1.00  0.00           H  
ATOM   2038  HA  LEU A 135     -16.620 -13.191  20.256  1.00  0.00           H  
ATOM   2039 1HB  LEU A 135     -14.086 -12.284  18.859  1.00  0.00           H  
ATOM   2040 2HB  LEU A 135     -14.513 -13.983  19.082  1.00  0.00           H  
ATOM   2041  HG  LEU A 135     -16.293 -12.017  17.609  1.00  0.00           H  
ATOM   2042 1HD1 LEU A 135     -15.346 -12.956  15.548  1.00  0.00           H  
ATOM   2043 2HD1 LEU A 135     -14.113 -12.112  16.515  1.00  0.00           H  
ATOM   2044 3HD1 LEU A 135     -14.177 -13.890  16.512  1.00  0.00           H  
ATOM   2045 1HD2 LEU A 135     -17.257 -14.105  16.703  1.00  0.00           H  
ATOM   2046 2HD2 LEU A 135     -16.115 -15.057  17.682  1.00  0.00           H  
ATOM   2047 3HD2 LEU A 135     -17.362 -14.068  18.480  1.00  0.00           H  
ATOM   2048  N   LYS A 136     -13.926 -12.069  21.809  1.00  0.00           N  
ATOM   2049  CA  LYS A 136     -13.052 -12.218  22.975  1.00  0.00           C  
ATOM   2050  C   LYS A 136     -13.850 -12.427  24.248  1.00  0.00           C  
ATOM   2051  O   LYS A 136     -13.632 -13.386  24.991  1.00  0.00           O  
ATOM   2052  CB  LYS A 136     -12.145 -10.995  23.128  1.00  0.00           C  
ATOM   2053  CG  LYS A 136     -11.086 -11.129  24.214  1.00  0.00           C  
ATOM   2054  CD  LYS A 136     -10.334  -9.822  24.417  1.00  0.00           C  
ATOM   2055  CE  LYS A 136      -9.275  -9.955  25.501  1.00  0.00           C  
ATOM   2056  NZ  LYS A 136      -9.876 -10.033  26.860  1.00  0.00           N  
ATOM   2057  H   LYS A 136     -13.822 -11.256  21.216  1.00  0.00           H  
ATOM   2058  HA  LYS A 136     -12.399 -13.074  22.810  1.00  0.00           H  
ATOM   2059 1HB  LYS A 136     -11.636 -10.800  22.184  1.00  0.00           H  
ATOM   2060 2HB  LYS A 136     -12.752 -10.119  23.360  1.00  0.00           H  
ATOM   2061 1HG  LYS A 136     -11.561 -11.416  25.153  1.00  0.00           H  
ATOM   2062 2HG  LYS A 136     -10.375 -11.907  23.934  1.00  0.00           H  
ATOM   2063 1HD  LYS A 136      -9.853  -9.530  23.483  1.00  0.00           H  
ATOM   2064 2HD  LYS A 136     -11.037  -9.040  24.703  1.00  0.00           H  
ATOM   2065 1HE  LYS A 136      -8.686 -10.854  25.326  1.00  0.00           H  
ATOM   2066 2HE  LYS A 136      -8.605  -9.096  25.462  1.00  0.00           H  
ATOM   2067 1HZ  LYS A 136      -9.142 -10.119  27.549  1.00  0.00           H  
ATOM   2068 2HZ  LYS A 136     -10.410  -9.194  27.041  1.00  0.00           H  
ATOM   2069 3HZ  LYS A 136     -10.484 -10.836  26.914  1.00  0.00           H  
ATOM   2070  N   THR A 137     -14.772 -11.509  24.497  1.00  0.00           N  
ATOM   2071  CA  THR A 137     -15.585 -11.537  25.702  1.00  0.00           C  
ATOM   2072  C   THR A 137     -16.526 -12.736  25.754  1.00  0.00           C  
ATOM   2073  O   THR A 137     -16.613 -13.410  26.778  1.00  0.00           O  
ATOM   2074  CB  THR A 137     -16.406 -10.240  25.830  1.00  0.00           C  
ATOM   2075  OG1 THR A 137     -15.519  -9.118  25.922  1.00  0.00           O  
ATOM   2076  CG2 THR A 137     -17.288 -10.287  27.068  1.00  0.00           C  
ATOM   2077  H   THR A 137     -14.913 -10.768  23.826  1.00  0.00           H  
ATOM   2078  HA  THR A 137     -14.922 -11.601  26.566  1.00  0.00           H  
ATOM   2079  HB  THR A 137     -17.034 -10.118  24.948  1.00  0.00           H  
ATOM   2080  HG1 THR A 137     -14.975  -9.075  25.132  1.00  0.00           H  
ATOM   2081 1HG2 THR A 137     -17.860  -9.363  27.142  1.00  0.00           H  
ATOM   2082 2HG2 THR A 137     -17.971 -11.133  26.996  1.00  0.00           H  
ATOM   2083 3HG2 THR A 137     -16.665 -10.399  27.955  1.00  0.00           H  
ATOM   2084  N   LYS A 138     -17.211 -13.006  24.646  1.00  0.00           N  
ATOM   2085  CA  LYS A 138     -18.201 -14.080  24.599  1.00  0.00           C  
ATOM   2086  C   LYS A 138     -17.598 -15.484  24.774  1.00  0.00           C  
ATOM   2087  O   LYS A 138     -18.209 -16.346  25.413  1.00  0.00           O  
ATOM   2088  CB  LYS A 138     -18.970 -14.012  23.280  1.00  0.00           C  
ATOM   2089  CG  LYS A 138     -19.952 -12.851  23.183  1.00  0.00           C  
ATOM   2090  CD  LYS A 138     -20.665 -12.840  21.839  1.00  0.00           C  
ATOM   2091  CE  LYS A 138     -21.648 -11.683  21.742  1.00  0.00           C  
ATOM   2092  NZ  LYS A 138     -22.364 -11.668  20.437  1.00  0.00           N  
ATOM   2093  H   LYS A 138     -17.044 -12.456  23.818  1.00  0.00           H  
ATOM   2094  HA  LYS A 138     -18.880 -13.962  25.444  1.00  0.00           H  
ATOM   2095 1HB  LYS A 138     -18.267 -13.924  22.451  1.00  0.00           H  
ATOM   2096 2HB  LYS A 138     -19.530 -14.936  23.135  1.00  0.00           H  
ATOM   2097 1HG  LYS A 138     -20.694 -12.935  23.978  1.00  0.00           H  
ATOM   2098 2HG  LYS A 138     -19.417 -11.910  23.308  1.00  0.00           H  
ATOM   2099 1HD  LYS A 138     -19.930 -12.750  21.038  1.00  0.00           H  
ATOM   2100 2HD  LYS A 138     -21.207 -13.777  21.707  1.00  0.00           H  
ATOM   2101 1HE  LYS A 138     -22.380 -11.760  22.544  1.00  0.00           H  
ATOM   2102 2HE  LYS A 138     -21.112 -10.740  21.858  1.00  0.00           H  
ATOM   2103 1HZ  LYS A 138     -23.004 -10.888  20.413  1.00  0.00           H  
ATOM   2104 2HZ  LYS A 138     -21.694 -11.579  19.686  1.00  0.00           H  
ATOM   2105 3HZ  LYS A 138     -22.879 -12.530  20.326  1.00  0.00           H  
ATOM   2106  N   LEU A 139     -16.413 -15.717  24.213  1.00  0.00           N  
ATOM   2107  CA  LEU A 139     -15.813 -17.053  24.246  1.00  0.00           C  
ATOM   2108  C   LEU A 139     -14.852 -17.260  25.402  1.00  0.00           C  
ATOM   2109  O   LEU A 139     -14.534 -18.401  25.741  1.00  0.00           O  
ATOM   2110  CB  LEU A 139     -15.072 -17.320  22.930  1.00  0.00           C  
ATOM   2111  CG  LEU A 139     -15.938 -17.302  21.664  1.00  0.00           C  
ATOM   2112  CD1 LEU A 139     -15.053 -17.499  20.440  1.00  0.00           C  
ATOM   2113  CD2 LEU A 139     -16.995 -18.393  21.755  1.00  0.00           C  
ATOM   2114  H   LEU A 139     -15.917 -14.965  23.754  1.00  0.00           H  
ATOM   2115  HA  LEU A 139     -16.610 -17.787  24.356  1.00  0.00           H  
ATOM   2116 1HB  LEU A 139     -14.295 -16.568  22.810  1.00  0.00           H  
ATOM   2117 2HB  LEU A 139     -14.596 -18.299  22.992  1.00  0.00           H  
ATOM   2118  HG  LEU A 139     -16.425 -16.331  21.570  1.00  0.00           H  
ATOM   2119 1HD1 LEU A 139     -15.669 -17.486  19.540  1.00  0.00           H  
ATOM   2120 2HD1 LEU A 139     -14.319 -16.695  20.388  1.00  0.00           H  
ATOM   2121 3HD1 LEU A 139     -14.539 -18.456  20.514  1.00  0.00           H  
ATOM   2122 1HD2 LEU A 139     -17.611 -18.379  20.856  1.00  0.00           H  
ATOM   2123 2HD2 LEU A 139     -16.508 -19.364  21.848  1.00  0.00           H  
ATOM   2124 3HD2 LEU A 139     -17.624 -18.217  22.628  1.00  0.00           H  
ATOM   2125  N   GLY A 140     -14.366 -16.167  25.990  1.00  0.00           N  
ATOM   2126  CA  GLY A 140     -13.368 -16.259  27.045  1.00  0.00           C  
ATOM   2127  C   GLY A 140     -11.942 -16.506  26.550  1.00  0.00           C  
ATOM   2128  O   GLY A 140     -11.208 -17.314  27.131  1.00  0.00           O  
ATOM   2129  H   GLY A 140     -14.692 -15.257  25.700  1.00  0.00           H  
ATOM   2130 1HA  GLY A 140     -13.367 -15.338  27.627  1.00  0.00           H  
ATOM   2131 2HA  GLY A 140     -13.634 -17.069  27.725  1.00  0.00           H  
ATOM   2132  N   VAL A 141     -11.549 -15.819  25.475  1.00  0.00           N  
ATOM   2133  CA  VAL A 141     -10.248 -16.050  24.836  1.00  0.00           C  
ATOM   2134  C   VAL A 141      -9.440 -14.759  24.760  1.00  0.00           C  
ATOM   2135  O   VAL A 141      -9.935 -13.697  25.122  1.00  0.00           O  
ATOM   2136  CB  VAL A 141     -10.438 -16.616  23.416  1.00  0.00           C  
ATOM   2137  CG1 VAL A 141     -11.171 -17.948  23.467  1.00  0.00           C  
ATOM   2138  CG2 VAL A 141     -11.195 -15.615  22.557  1.00  0.00           C  
ATOM   2139  H   VAL A 141     -12.167 -15.120  25.091  1.00  0.00           H  
ATOM   2140  HA  VAL A 141      -9.701 -16.787  25.423  1.00  0.00           H  
ATOM   2141  HB  VAL A 141      -9.458 -16.806  22.977  1.00  0.00           H  
ATOM   2142 1HG1 VAL A 141     -11.297 -18.334  22.455  1.00  0.00           H  
ATOM   2143 2HG1 VAL A 141     -10.594 -18.659  24.057  1.00  0.00           H  
ATOM   2144 3HG1 VAL A 141     -12.151 -17.806  23.924  1.00  0.00           H  
ATOM   2145 1HG2 VAL A 141     -11.325 -16.022  21.554  1.00  0.00           H  
ATOM   2146 2HG2 VAL A 141     -12.172 -15.422  22.999  1.00  0.00           H  
ATOM   2147 3HG2 VAL A 141     -10.631 -14.684  22.500  1.00  0.00           H  
ATOM   2148  N   SER A 142      -8.123 -14.781  24.276  1.00  0.00           N  
ATOM   2149  CA  SER A 142      -7.311 -13.591  24.042  1.00  0.00           C  
ATOM   2150  C   SER A 142      -7.738 -12.858  22.771  1.00  0.00           C  
ATOM   2151  O   SER A 142      -8.476 -13.399  21.948  1.00  0.00           O  
ATOM   2152  CB  SER A 142      -5.847 -13.975  23.945  1.00  0.00           C  
ATOM   2153  OG  SER A 142      -5.599 -14.720  22.785  1.00  0.00           O  
ATOM   2154  H   SER A 142      -7.748 -15.688  24.038  1.00  0.00           H  
ATOM   2155  HA  SER A 142      -7.458 -12.911  24.881  1.00  0.00           H  
ATOM   2156 1HB  SER A 142      -5.234 -13.073  23.939  1.00  0.00           H  
ATOM   2157 2HB  SER A 142      -5.564 -14.556  24.822  1.00  0.00           H  
ATOM   2158  HG  SER A 142      -5.824 -15.629  23.001  1.00  0.00           H  
ATOM   2159  N   LEU A 143      -7.246 -11.483  22.544  1.00  0.00           N  
ATOM   2160  CA  LEU A 143      -7.577 -10.734  21.334  1.00  0.00           C  
ATOM   2161  C   LEU A 143      -6.981 -11.429  20.109  1.00  0.00           C  
ATOM   2162  O   LEU A 143      -7.565 -11.406  19.026  1.00  0.00           O  
ATOM   2163  CB  LEU A 143      -7.050  -9.296  21.431  1.00  0.00           C  
ATOM   2164  CG  LEU A 143      -7.447  -8.363  20.280  1.00  0.00           C  
ATOM   2165  CD1 LEU A 143      -8.962  -8.218  20.242  1.00  0.00           C  
ATOM   2166  CD2 LEU A 143      -6.772  -7.012  20.465  1.00  0.00           C  
ATOM   2167  H   LEU A 143      -6.659 -11.054  23.244  1.00  0.00           H  
ATOM   2168  HA  LEU A 143      -8.662 -10.705  21.231  1.00  0.00           H  
ATOM   2169 1HB  LEU A 143      -7.416  -8.854  22.357  1.00  0.00           H  
ATOM   2170 2HB  LEU A 143      -5.962  -9.327  21.473  1.00  0.00           H  
ATOM   2171  HG  LEU A 143      -7.130  -8.800  19.332  1.00  0.00           H  
ATOM   2172 1HD1 LEU A 143      -9.244  -7.555  19.424  1.00  0.00           H  
ATOM   2173 2HD1 LEU A 143      -9.418  -9.196  20.089  1.00  0.00           H  
ATOM   2174 3HD1 LEU A 143      -9.310  -7.798  21.185  1.00  0.00           H  
ATOM   2175 1HD2 LEU A 143      -7.053  -6.349  19.646  1.00  0.00           H  
ATOM   2176 2HD2 LEU A 143      -7.089  -6.574  21.412  1.00  0.00           H  
ATOM   2177 3HD2 LEU A 143      -5.690  -7.144  20.470  1.00  0.00           H  
ATOM   2178  N   ILE A 144      -5.814 -12.042  20.306  1.00  0.00           N  
ATOM   2179  CA  ILE A 144      -5.118 -12.744  19.235  1.00  0.00           C  
ATOM   2180  C   ILE A 144      -5.978 -13.873  18.670  1.00  0.00           C  
ATOM   2181  O   ILE A 144      -6.103 -14.021  17.455  1.00  0.00           O  
ATOM   2182  CB  ILE A 144      -3.778 -13.316  19.733  1.00  0.00           C  
ATOM   2183  CG1 ILE A 144      -2.801 -12.182  20.055  1.00  0.00           C  
ATOM   2184  CG2 ILE A 144      -3.184 -14.257  18.697  1.00  0.00           C  
ATOM   2185  CD1 ILE A 144      -1.586 -12.626  20.837  1.00  0.00           C  
ATOM   2186  H   ILE A 144      -5.403 -12.017  21.227  1.00  0.00           H  
ATOM   2187  HA  ILE A 144      -4.922 -12.038  18.428  1.00  0.00           H  
ATOM   2188  HB  ILE A 144      -3.939 -13.865  20.660  1.00  0.00           H  
ATOM   2189 1HG1 ILE A 144      -2.461 -11.721  19.129  1.00  0.00           H  
ATOM   2190 2HG1 ILE A 144      -3.314 -11.413  20.633  1.00  0.00           H  
ATOM   2191 1HG2 ILE A 144      -2.237 -14.651  19.065  1.00  0.00           H  
ATOM   2192 2HG2 ILE A 144      -3.873 -15.080  18.516  1.00  0.00           H  
ATOM   2193 3HG2 ILE A 144      -3.014 -13.714  17.767  1.00  0.00           H  
ATOM   2194 1HD1 ILE A 144      -0.942 -11.768  21.027  1.00  0.00           H  
ATOM   2195 2HD1 ILE A 144      -1.903 -13.060  21.786  1.00  0.00           H  
ATOM   2196 3HD1 ILE A 144      -1.037 -13.371  20.263  1.00  0.00           H  
ATOM   2197  N   GLU A 145      -6.622 -14.730  19.533  1.00  0.00           N  
ATOM   2198  CA  GLU A 145      -7.506 -15.845  19.204  1.00  0.00           C  
ATOM   2199  C   GLU A 145      -8.765 -15.362  18.478  1.00  0.00           C  
ATOM   2200  O   GLU A 145      -9.218 -15.987  17.517  1.00  0.00           O  
ATOM   2201  CB  GLU A 145      -7.893 -16.605  20.474  1.00  0.00           C  
ATOM   2202  CG  GLU A 145      -6.734 -17.306  21.167  1.00  0.00           C  
ATOM   2203  CD  GLU A 145      -7.080 -17.778  22.552  1.00  0.00           C  
ATOM   2204  OE1 GLU A 145      -7.751 -18.775  22.670  1.00  0.00           O  
ATOM   2205  OE2 GLU A 145      -6.671 -17.140  23.495  1.00  0.00           O  
ATOM   2206  H   GLU A 145      -6.393 -14.554  20.501  1.00  0.00           H  
ATOM   2207  HA  GLU A 145      -6.969 -16.515  18.532  1.00  0.00           H  
ATOM   2208 1HB  GLU A 145      -8.343 -15.914  21.188  1.00  0.00           H  
ATOM   2209 2HB  GLU A 145      -8.643 -17.359  20.232  1.00  0.00           H  
ATOM   2210 1HG  GLU A 145      -6.431 -18.164  20.568  1.00  0.00           H  
ATOM   2211 2HG  GLU A 145      -5.890 -16.620  21.223  1.00  0.00           H  
ATOM   2212  N   ALA A 146      -9.316 -14.249  18.950  1.00  0.00           N  
ATOM   2213  CA  ALA A 146     -10.496 -13.632  18.355  1.00  0.00           C  
ATOM   2214  C   ALA A 146     -10.198 -13.062  16.970  1.00  0.00           C  
ATOM   2215  O   ALA A 146     -11.010 -13.176  16.054  1.00  0.00           O  
ATOM   2216  CB  ALA A 146     -11.036 -12.538  19.266  1.00  0.00           C  
ATOM   2217  H   ALA A 146      -8.892 -13.820  19.759  1.00  0.00           H  
ATOM   2218  HA  ALA A 146     -11.258 -14.402  18.237  1.00  0.00           H  
ATOM   2219 1HB  ALA A 146     -11.916 -12.085  18.808  1.00  0.00           H  
ATOM   2220 2HB  ALA A 146     -11.308 -12.968  20.229  1.00  0.00           H  
ATOM   2221 3HB  ALA A 146     -10.272 -11.775  19.412  1.00  0.00           H  
ATOM   2222  N   LEU A 147      -9.029 -12.445  16.818  1.00  0.00           N  
ATOM   2223  CA  LEU A 147      -8.636 -11.911  15.520  1.00  0.00           C  
ATOM   2224  C   LEU A 147      -8.427 -13.039  14.515  1.00  0.00           C  
ATOM   2225  O   LEU A 147      -8.692 -12.880  13.323  1.00  0.00           O  
ATOM   2226  CB  LEU A 147      -7.350 -11.084  15.650  1.00  0.00           C  
ATOM   2227  CG  LEU A 147      -7.502  -9.725  16.346  1.00  0.00           C  
ATOM   2228  CD1 LEU A 147      -6.126  -9.190  16.721  1.00  0.00           C  
ATOM   2229  CD2 LEU A 147      -8.230  -8.760  15.422  1.00  0.00           C  
ATOM   2230  H   LEU A 147      -8.401 -12.339  17.603  1.00  0.00           H  
ATOM   2231  HA  LEU A 147      -9.445 -11.279  15.153  1.00  0.00           H  
ATOM   2232 1HB  LEU A 147      -6.619 -11.664  16.212  1.00  0.00           H  
ATOM   2233 2HB  LEU A 147      -6.951 -10.903  14.652  1.00  0.00           H  
ATOM   2234  HG  LEU A 147      -8.074  -9.849  17.266  1.00  0.00           H  
ATOM   2235 1HD1 LEU A 147      -6.233  -8.225  17.215  1.00  0.00           H  
ATOM   2236 2HD1 LEU A 147      -5.636  -9.890  17.398  1.00  0.00           H  
ATOM   2237 3HD1 LEU A 147      -5.524  -9.072  15.821  1.00  0.00           H  
ATOM   2238 1HD2 LEU A 147      -8.338  -7.794  15.917  1.00  0.00           H  
ATOM   2239 2HD2 LEU A 147      -7.657  -8.634  14.502  1.00  0.00           H  
ATOM   2240 3HD2 LEU A 147      -9.216  -9.158  15.184  1.00  0.00           H  
ATOM   2241  N   HIS A 148      -7.796 -14.369  14.893  1.00  0.00           N  
ATOM   2242  CA  HIS A 148      -7.678 -15.526  14.014  1.00  0.00           C  
ATOM   2243  C   HIS A 148      -9.042 -16.082  13.618  1.00  0.00           C  
ATOM   2244  O   HIS A 148      -9.207 -16.629  12.529  1.00  0.00           O  
ATOM   2245  CB  HIS A 148      -6.852 -16.627  14.686  1.00  0.00           C  
ATOM   2246  CG  HIS A 148      -5.375 -16.385  14.637  1.00  0.00           C  
ATOM   2247  ND1 HIS A 148      -4.752 -15.426  15.408  1.00  0.00           N  
ATOM   2248  CD2 HIS A 148      -4.398 -16.975  13.908  1.00  0.00           C  
ATOM   2249  CE1 HIS A 148      -3.454 -15.439  15.157  1.00  0.00           C  
ATOM   2250  NE2 HIS A 148      -3.215 -16.369  14.251  1.00  0.00           N  
ATOM   2251  H   HIS A 148      -7.492 -14.446  15.851  1.00  0.00           H  
ATOM   2252  HA  HIS A 148      -7.175 -15.209  13.101  1.00  0.00           H  
ATOM   2253 1HB  HIS A 148      -7.148 -16.718  15.731  1.00  0.00           H  
ATOM   2254 2HB  HIS A 148      -7.057 -17.582  14.203  1.00  0.00           H  
ATOM   2255  HD1 HIS A 148      -5.184 -14.862  16.113  1.00  0.00           H  
ATOM   2256  HD2 HIS A 148      -4.408 -17.776  13.168  1.00  0.00           H  
ATOM   2257  HE1 HIS A 148      -2.783 -14.751  15.670  1.00  0.00           H  
ATOM   2258  N   ILE A 149     -10.212 -16.064  14.571  1.00  0.00           N  
ATOM   2259  CA  ILE A 149     -11.577 -16.392  14.187  1.00  0.00           C  
ATOM   2260  C   ILE A 149     -12.131 -15.460  13.084  1.00  0.00           C  
ATOM   2261  O   ILE A 149     -12.823 -15.910  12.169  1.00  0.00           O  
ATOM   2262  CB  ILE A 149     -12.499 -16.334  15.418  1.00  0.00           C  
ATOM   2263  CG1 ILE A 149     -12.153 -17.458  16.398  1.00  0.00           C  
ATOM   2264  CG2 ILE A 149     -13.957 -16.423  14.995  1.00  0.00           C  
ATOM   2265  CD1 ILE A 149     -12.447 -18.843  15.867  1.00  0.00           C  
ATOM   2266  H   ILE A 149     -10.021 -15.789  15.523  1.00  0.00           H  
ATOM   2267  HA  ILE A 149     -11.581 -17.404  13.782  1.00  0.00           H  
ATOM   2268  HB  ILE A 149     -12.341 -15.395  15.948  1.00  0.00           H  
ATOM   2269 1HG1 ILE A 149     -11.094 -17.407  16.651  1.00  0.00           H  
ATOM   2270 2HG1 ILE A 149     -12.715 -17.322  17.322  1.00  0.00           H  
ATOM   2271 1HG2 ILE A 149     -14.595 -16.381  15.878  1.00  0.00           H  
ATOM   2272 2HG2 ILE A 149     -14.196 -15.589  14.336  1.00  0.00           H  
ATOM   2273 3HG2 ILE A 149     -14.127 -17.362  14.469  1.00  0.00           H  
ATOM   2274 1HD1 ILE A 149     -12.175 -19.586  16.618  1.00  0.00           H  
ATOM   2275 2HD1 ILE A 149     -13.510 -18.928  15.640  1.00  0.00           H  
ATOM   2276 3HD1 ILE A 149     -11.867 -19.015  14.961  1.00  0.00           H  
ATOM   2277  N   LEU A 150     -11.879 -13.978  13.138  1.00  0.00           N  
ATOM   2278  CA  LEU A 150     -12.245 -13.082  12.030  1.00  0.00           C  
ATOM   2279  C   LEU A 150     -11.577 -13.500  10.721  1.00  0.00           C  
ATOM   2280  O   LEU A 150     -12.231 -13.592   9.682  1.00  0.00           O  
ATOM   2281  CB  LEU A 150     -11.852 -11.638  12.366  1.00  0.00           C  
ATOM   2282  CG  LEU A 150     -12.792 -10.898  13.326  1.00  0.00           C  
ATOM   2283  CD1 LEU A 150     -12.099  -9.649  13.854  1.00  0.00           C  
ATOM   2284  CD2 LEU A 150     -14.082 -10.544  12.602  1.00  0.00           C  
ATOM   2285  H   LEU A 150     -11.413 -13.593  13.948  1.00  0.00           H  
ATOM   2286  HA  LEU A 150     -13.322 -13.146  11.885  1.00  0.00           H  
ATOM   2287 1HB  LEU A 150     -10.859 -11.642  12.813  1.00  0.00           H  
ATOM   2288 2HB  LEU A 150     -11.808 -11.065  11.439  1.00  0.00           H  
ATOM   2289  HG  LEU A 150     -13.019 -11.539  14.179  1.00  0.00           H  
ATOM   2290 1HD1 LEU A 150     -12.768  -9.124  14.537  1.00  0.00           H  
ATOM   2291 2HD1 LEU A 150     -11.190  -9.934  14.384  1.00  0.00           H  
ATOM   2292 3HD1 LEU A 150     -11.846  -8.995  13.021  1.00  0.00           H  
ATOM   2293 1HD2 LEU A 150     -14.751 -10.019  13.284  1.00  0.00           H  
ATOM   2294 2HD2 LEU A 150     -13.857  -9.901  11.750  1.00  0.00           H  
ATOM   2295 3HD2 LEU A 150     -14.565 -11.456  12.251  1.00  0.00           H  
ATOM   2296  N   LEU A 151     -10.271 -13.759  10.762  1.00  0.00           N  
ATOM   2297  CA  LEU A 151      -9.531 -14.251   9.581  1.00  0.00           C  
ATOM   2298  C   LEU A 151     -10.025 -15.596   9.054  1.00  0.00           C  
ATOM   2299  O   LEU A 151     -10.051 -15.828   7.844  1.00  0.00           O  
ATOM   2300  CB  LEU A 151      -8.040 -14.372   9.919  1.00  0.00           C  
ATOM   2301  CG  LEU A 151      -7.285 -13.046  10.081  1.00  0.00           C  
ATOM   2302  CD1 LEU A 151      -5.917 -13.312  10.693  1.00  0.00           C  
ATOM   2303  CD2 LEU A 151      -7.155 -12.367   8.726  1.00  0.00           C  
ATOM   2304  H   LEU A 151      -9.772 -13.611  11.626  1.00  0.00           H  
ATOM   2305  HA  LEU A 151      -9.667 -13.535   8.771  1.00  0.00           H  
ATOM   2306 1HB  LEU A 151      -7.939 -14.926  10.851  1.00  0.00           H  
ATOM   2307 2HB  LEU A 151      -7.549 -14.939   9.128  1.00  0.00           H  
ATOM   2308  HG  LEU A 151      -7.835 -12.396  10.762  1.00  0.00           H  
ATOM   2309 1HD1 LEU A 151      -5.381 -12.370  10.808  1.00  0.00           H  
ATOM   2310 2HD1 LEU A 151      -6.040 -13.780  11.670  1.00  0.00           H  
ATOM   2311 3HD1 LEU A 151      -5.349 -13.975  10.041  1.00  0.00           H  
ATOM   2312 1HD2 LEU A 151      -6.619 -11.425   8.841  1.00  0.00           H  
ATOM   2313 2HD2 LEU A 151      -6.605 -13.017   8.044  1.00  0.00           H  
ATOM   2314 3HD2 LEU A 151      -8.148 -12.173   8.319  1.00  0.00           H  
ATOM   2315  N   THR A 152     -10.402 -16.602   9.988  1.00  0.00           N  
ATOM   2316  CA  THR A 152     -10.953 -17.904   9.634  1.00  0.00           C  
ATOM   2317  C   THR A 152     -12.243 -17.755   8.843  1.00  0.00           C  
ATOM   2318  O   THR A 152     -12.423 -18.392   7.805  1.00  0.00           O  
ATOM   2319  CB  THR A 152     -11.210 -18.758  10.889  1.00  0.00           C  
ATOM   2320  OG1 THR A 152      -9.973 -18.987  11.577  1.00  0.00           O  
ATOM   2321  CG2 THR A 152     -11.829 -20.095  10.507  1.00  0.00           C  
ATOM   2322  H   THR A 152     -10.241 -16.383  10.961  1.00  0.00           H  
ATOM   2323  HA  THR A 152     -10.230 -18.418   9.002  1.00  0.00           H  
ATOM   2324  HB  THR A 152     -11.889 -18.228  11.557  1.00  0.00           H  
ATOM   2325  HG1 THR A 152      -9.627 -18.151  11.898  1.00  0.00           H  
ATOM   2326 1HG2 THR A 152     -12.004 -20.684  11.406  1.00  0.00           H  
ATOM   2327 2HG2 THR A 152     -12.774 -19.924   9.994  1.00  0.00           H  
ATOM   2328 3HG2 THR A 152     -11.150 -20.633   9.846  1.00  0.00           H  
ATOM   2329  N   ALA A 153     -13.130 -16.910   9.349  1.00  0.00           N  
ATOM   2330  CA  ALA A 153     -14.405 -16.635   8.694  1.00  0.00           C  
ATOM   2331  C   ALA A 153     -14.188 -16.045   7.300  1.00  0.00           C  
ATOM   2332  O   ALA A 153     -14.900 -16.385   6.350  1.00  0.00           O  
ATOM   2333  CB  ALA A 153     -15.236 -15.673   9.550  1.00  0.00           C  
ATOM   2334  H   ALA A 153     -12.912 -16.441  10.218  1.00  0.00           H  
ATOM   2335  HA  ALA A 153     -14.942 -17.577   8.591  1.00  0.00           H  
ATOM   2336 1HB  ALA A 153     -16.186 -15.471   9.056  1.00  0.00           H  
ATOM   2337 2HB  ALA A 153     -15.423 -16.122  10.527  1.00  0.00           H  
ATOM   2338 3HB  ALA A 153     -14.691 -14.738   9.681  1.00  0.00           H  
ATOM   2339  N   ALA A 154     -13.195 -15.164   7.184  1.00  0.00           N  
ATOM   2340  CA  ALA A 154     -12.883 -14.502   5.915  1.00  0.00           C  
ATOM   2341  C   ALA A 154     -12.394 -15.532   4.915  1.00  0.00           C  
ATOM   2342  O   ALA A 154     -12.803 -15.527   3.753  1.00  0.00           O  
ATOM   2343  CB  ALA A 154     -11.848 -13.406   6.130  1.00  0.00           C  
ATOM   2344  H   ALA A 154     -12.643 -14.946   8.003  1.00  0.00           H  
ATOM   2345  HA  ALA A 154     -13.799 -14.052   5.533  1.00  0.00           H  
ATOM   2346 1HB  ALA A 154     -11.625 -12.924   5.178  1.00  0.00           H  
ATOM   2347 2HB  ALA A 154     -12.240 -12.668   6.828  1.00  0.00           H  
ATOM   2348 3HB  ALA A 154     -10.936 -13.843   6.537  1.00  0.00           H  
ATOM   2349  N   VAL A 155     -11.506 -16.424   5.380  1.00  0.00           N  
ATOM   2350  CA  VAL A 155     -10.985 -17.473   4.528  1.00  0.00           C  
ATOM   2351  C   VAL A 155     -12.079 -18.447   4.143  1.00  0.00           C  
ATOM   2352  O   VAL A 155     -12.161 -18.883   2.995  1.00  0.00           O  
ATOM   2353  CB  VAL A 155      -9.850 -18.231   5.243  1.00  0.00           C  
ATOM   2354  CG1 VAL A 155      -9.483 -19.490   4.472  1.00  0.00           C  
ATOM   2355  CG2 VAL A 155      -8.640 -17.323   5.401  1.00  0.00           C  
ATOM   2356  H   VAL A 155     -11.195 -16.370   6.338  1.00  0.00           H  
ATOM   2357  HA  VAL A 155     -10.607 -17.010   3.616  1.00  0.00           H  
ATOM   2358  HB  VAL A 155     -10.200 -18.546   6.226  1.00  0.00           H  
ATOM   2359 1HG1 VAL A 155      -8.680 -20.013   4.992  1.00  0.00           H  
ATOM   2360 2HG1 VAL A 155     -10.354 -20.141   4.403  1.00  0.00           H  
ATOM   2361 3HG1 VAL A 155      -9.150 -19.219   3.471  1.00  0.00           H  
ATOM   2362 1HG2 VAL A 155      -7.843 -17.865   5.908  1.00  0.00           H  
ATOM   2363 2HG2 VAL A 155      -8.295 -17.003   4.418  1.00  0.00           H  
ATOM   2364 3HG2 VAL A 155      -8.916 -16.448   5.991  1.00  0.00           H  
ATOM   2365  N   LEU A 156     -13.047 -18.907   5.104  1.00  0.00           N  
ATOM   2366  CA  LEU A 156     -14.149 -19.813   4.858  1.00  0.00           C  
ATOM   2367  C   LEU A 156     -15.270 -19.149   4.051  1.00  0.00           C  
ATOM   2368  O   LEU A 156     -16.025 -19.827   3.348  1.00  0.00           O  
ATOM   2369  CB  LEU A 156     -14.704 -20.328   6.192  1.00  0.00           C  
ATOM   2370  CG  LEU A 156     -14.094 -21.638   6.705  1.00  0.00           C  
ATOM   2371  CD1 LEU A 156     -12.593 -21.461   6.892  1.00  0.00           C  
ATOM   2372  CD2 LEU A 156     -14.765 -22.033   8.012  1.00  0.00           C  
ATOM   2373  H   LEU A 156     -12.910 -18.539   6.035  1.00  0.00           H  
ATOM   2374  HA  LEU A 156     -13.790 -20.632   4.235  1.00  0.00           H  
ATOM   2375 1HB  LEU A 156     -14.540 -19.566   6.952  1.00  0.00           H  
ATOM   2376 2HB  LEU A 156     -15.778 -20.481   6.087  1.00  0.00           H  
ATOM   2377  HG  LEU A 156     -14.248 -22.425   5.967  1.00  0.00           H  
ATOM   2378 1HD1 LEU A 156     -12.159 -22.392   7.257  1.00  0.00           H  
ATOM   2379 2HD1 LEU A 156     -12.136 -21.199   5.938  1.00  0.00           H  
ATOM   2380 3HD1 LEU A 156     -12.408 -20.668   7.615  1.00  0.00           H  
ATOM   2381 1HD2 LEU A 156     -14.332 -22.965   8.377  1.00  0.00           H  
ATOM   2382 2HD2 LEU A 156     -14.610 -21.248   8.753  1.00  0.00           H  
ATOM   2383 3HD2 LEU A 156     -15.833 -22.170   7.846  1.00  0.00           H  
ATOM   2384  N   GLY A 157     -15.367 -17.825   4.128  1.00  0.00           N  
ATOM   2385  CA  GLY A 157     -16.418 -17.122   3.408  1.00  0.00           C  
ATOM   2386  C   GLY A 157     -17.731 -17.275   4.159  1.00  0.00           C  
ATOM   2387  O   GLY A 157     -18.830 -17.199   3.584  1.00  0.00           O  
ATOM   2388  H   GLY A 157     -14.713 -17.295   4.684  1.00  0.00           H  
ATOM   2389 1HA  GLY A 157     -16.150 -16.070   3.313  1.00  0.00           H  
ATOM   2390 2HA  GLY A 157     -16.502 -17.525   2.399  1.00  0.00           H  
ATOM   2391  N   THR A 158     -17.740 -17.349   5.545  1.00  0.00           N  
ATOM   2392  CA  THR A 158     -18.860 -17.582   6.443  1.00  0.00           C  
ATOM   2393  C   THR A 158     -18.819 -16.534   7.551  1.00  0.00           C  
ATOM   2394  O   THR A 158     -18.091 -15.540   7.438  1.00  0.00           O  
ATOM   2395  CB  THR A 158     -18.825 -19.000   7.044  1.00  0.00           C  
ATOM   2396  OG1 THR A 158     -20.056 -19.260   7.731  1.00  0.00           O  
ATOM   2397  CG2 THR A 158     -17.666 -19.138   8.018  1.00  0.00           C  
ATOM   2398  H   THR A 158     -16.815 -17.231   5.934  1.00  0.00           H  
ATOM   2399  HA  THR A 158     -19.784 -17.448   5.881  1.00  0.00           H  
ATOM   2400  HB  THR A 158     -18.710 -19.731   6.244  1.00  0.00           H  
ATOM   2401  HG1 THR A 158     -20.172 -20.208   7.830  1.00  0.00           H  
ATOM   2402 1HG2 THR A 158     -17.657 -20.146   8.432  1.00  0.00           H  
ATOM   2403 2HG2 THR A 158     -16.727 -18.952   7.495  1.00  0.00           H  
ATOM   2404 3HG2 THR A 158     -17.781 -18.416   8.825  1.00  0.00           H  
ATOM   2405  N   THR A 159     -19.607 -16.733   8.605  1.00  0.00           N  
ATOM   2406  CA  THR A 159     -19.657 -15.772   9.713  1.00  0.00           C  
ATOM   2407  C   THR A 159     -18.676 -16.147  10.831  1.00  0.00           C  
ATOM   2408  O   THR A 159     -18.154 -17.258  10.850  1.00  0.00           O  
ATOM   2409  CB  THR A 159     -21.082 -15.671  10.291  1.00  0.00           C  
ATOM   2410  OG1 THR A 159     -21.450 -16.926  10.880  1.00  0.00           O  
ATOM   2411  CG2 THR A 159     -22.077 -15.318   9.197  1.00  0.00           C  
ATOM   2412  H   THR A 159     -20.183 -17.563   8.645  1.00  0.00           H  
ATOM   2413  HA  THR A 159     -19.412 -14.784   9.326  1.00  0.00           H  
ATOM   2414  HB  THR A 159     -21.107 -14.902  11.062  1.00  0.00           H  
ATOM   2415  HG1 THR A 159     -22.259 -16.815  11.385  1.00  0.00           H  
ATOM   2416 1HG2 THR A 159     -23.078 -15.251   9.623  1.00  0.00           H  
ATOM   2417 2HG2 THR A 159     -21.806 -14.359   8.754  1.00  0.00           H  
ATOM   2418 3HG2 THR A 159     -22.062 -16.089   8.428  1.00  0.00           H  
ATOM   2419  N   VAL A 160     -18.433 -15.238  11.772  1.00  0.00           N  
ATOM   2420  CA  VAL A 160     -17.536 -15.565  12.872  1.00  0.00           C  
ATOM   2421  C   VAL A 160     -18.192 -16.577  13.803  1.00  0.00           C  
ATOM   2422  O   VAL A 160     -17.506 -17.376  14.415  1.00  0.00           O  
ATOM   2423  CB  VAL A 160     -17.165 -14.297  13.665  1.00  0.00           C  
ATOM   2424  CG1 VAL A 160     -16.381 -13.332  12.791  1.00  0.00           C  
ATOM   2425  CG2 VAL A 160     -18.426 -13.637  14.202  1.00  0.00           C  
ATOM   2426  H   VAL A 160     -18.858 -14.321  11.738  1.00  0.00           H  
ATOM   2427  HA  VAL A 160     -16.641 -16.037  12.460  1.00  0.00           H  
ATOM   2428  HB  VAL A 160     -16.519 -14.576  14.497  1.00  0.00           H  
ATOM   2429 1HG1 VAL A 160     -16.128 -12.442  13.366  1.00  0.00           H  
ATOM   2430 2HG1 VAL A 160     -15.466 -13.813  12.447  1.00  0.00           H  
ATOM   2431 3HG1 VAL A 160     -16.987 -13.046  11.930  1.00  0.00           H  
ATOM   2432 1HG2 VAL A 160     -18.157 -12.742  14.763  1.00  0.00           H  
ATOM   2433 2HG2 VAL A 160     -19.076 -13.363  13.371  1.00  0.00           H  
ATOM   2434 3HG2 VAL A 160     -18.950 -14.332  14.859  1.00  0.00           H  
ATOM   2435  N   GLU A 161     -19.635 -16.592  14.003  1.00  0.00           N  
ATOM   2436  CA  GLU A 161     -20.410 -17.536  14.812  1.00  0.00           C  
ATOM   2437  C   GLU A 161     -20.241 -18.963  14.327  1.00  0.00           C  
ATOM   2438  O   GLU A 161     -20.197 -19.894  15.112  1.00  0.00           O  
ATOM   2439  CB  GLU A 161     -21.894 -17.163  14.794  1.00  0.00           C  
ATOM   2440  CG  GLU A 161     -22.220 -15.849  15.491  1.00  0.00           C  
ATOM   2441  CD  GLU A 161     -21.964 -14.648  14.625  1.00  0.00           C  
ATOM   2442  OE1 GLU A 161     -21.530 -14.823  13.512  1.00  0.00           O  
ATOM   2443  OE2 GLU A 161     -22.202 -13.553  15.077  1.00  0.00           O  
ATOM   2444  H   GLU A 161     -20.121 -15.886  13.469  1.00  0.00           H  
ATOM   2445  HA  GLU A 161     -20.048 -17.489  15.840  1.00  0.00           H  
ATOM   2446 1HB  GLU A 161     -22.238 -17.088  13.762  1.00  0.00           H  
ATOM   2447 2HB  GLU A 161     -22.473 -17.950  15.276  1.00  0.00           H  
ATOM   2448 1HG  GLU A 161     -23.271 -15.856  15.782  1.00  0.00           H  
ATOM   2449 2HG  GLU A 161     -21.621 -15.773  16.397  1.00  0.00           H  
ATOM   2450  N   GLU A 162     -20.170 -19.237  12.887  1.00  0.00           N  
ATOM   2451  CA  GLU A 162     -19.914 -20.524  12.251  1.00  0.00           C  
ATOM   2452  C   GLU A 162     -18.458 -20.966  12.416  1.00  0.00           C  
ATOM   2453  O   GLU A 162     -18.174 -22.149  12.630  1.00  0.00           O  
ATOM   2454  CB  GLU A 162     -20.293 -20.464  10.768  1.00  0.00           C  
ATOM   2455  CG  GLU A 162     -20.182 -21.787  10.036  1.00  0.00           C  
ATOM   2456  CD  GLU A 162     -21.156 -22.841  10.554  1.00  0.00           C  
ATOM   2457  OE1 GLU A 162     -22.063 -22.502  11.350  1.00  0.00           O  
ATOM   2458  OE2 GLU A 162     -21.003 -24.014  10.157  1.00  0.00           O  
ATOM   2459  H   GLU A 162     -20.325 -18.424  12.307  1.00  0.00           H  
ATOM   2460  HA  GLU A 162     -20.529 -21.278  12.741  1.00  0.00           H  
ATOM   2461 1HB  GLU A 162     -21.320 -20.112  10.670  1.00  0.00           H  
ATOM   2462 2HB  GLU A 162     -19.652 -19.745  10.257  1.00  0.00           H  
ATOM   2463 1HG  GLU A 162     -20.378 -21.621   8.977  1.00  0.00           H  
ATOM   2464 2HG  GLU A 162     -19.167 -22.163  10.136  1.00  0.00           H  
ATOM   2465  N   ALA A 163     -17.540 -20.008  12.302  1.00  0.00           N  
ATOM   2466  CA  ALA A 163     -16.127 -20.277  12.508  1.00  0.00           C  
ATOM   2467  C   ALA A 163     -15.878 -20.775  13.944  1.00  0.00           C  
ATOM   2468  O   ALA A 163     -15.099 -21.703  14.153  1.00  0.00           O  
ATOM   2469  CB  ALA A 163     -15.299 -19.023  12.212  1.00  0.00           C  
ATOM   2470  H   ALA A 163     -17.834 -19.069  12.068  1.00  0.00           H  
ATOM   2471  HA  ALA A 163     -15.829 -21.067  11.819  1.00  0.00           H  
ATOM   2472 1HB  ALA A 163     -14.244 -19.238  12.370  1.00  0.00           H  
ATOM   2473 2HB  ALA A 163     -15.459 -18.718  11.177  1.00  0.00           H  
ATOM   2474 3HB  ALA A 163     -15.610 -18.218  12.876  1.00  0.00           H  
ATOM   2475  N   VAL A 164     -16.547 -20.161  14.919  1.00  0.00           N  
ATOM   2476  CA  VAL A 164     -16.469 -20.601  16.313  1.00  0.00           C  
ATOM   2477  C   VAL A 164     -17.203 -21.925  16.508  1.00  0.00           C  
ATOM   2478  O   VAL A 164     -16.695 -22.841  17.161  1.00  0.00           O  
ATOM   2479  CB  VAL A 164     -17.077 -19.537  17.247  1.00  0.00           C  
ATOM   2480  CG1 VAL A 164     -17.201 -20.079  18.662  1.00  0.00           C  
ATOM   2481  CG2 VAL A 164     -16.223 -18.279  17.223  1.00  0.00           C  
ATOM   2482  H   VAL A 164     -17.125 -19.367  14.686  1.00  0.00           H  
ATOM   2483  HA  VAL A 164     -15.421 -20.755  16.570  1.00  0.00           H  
ATOM   2484  HB  VAL A 164     -18.085 -19.299  16.904  1.00  0.00           H  
ATOM   2485 1HG1 VAL A 164     -17.632 -19.315  19.308  1.00  0.00           H  
ATOM   2486 2HG1 VAL A 164     -17.845 -20.957  18.660  1.00  0.00           H  
ATOM   2487 3HG1 VAL A 164     -16.213 -20.352  19.034  1.00  0.00           H  
ATOM   2488 1HG2 VAL A 164     -16.659 -17.531  17.884  1.00  0.00           H  
ATOM   2489 2HG2 VAL A 164     -15.214 -18.519  17.559  1.00  0.00           H  
ATOM   2490 3HG2 VAL A 164     -16.183 -17.886  16.206  1.00  0.00           H  
ATOM   2491  N   TYR A 165     -18.553 -22.122  15.964  1.00  0.00           N  
ATOM   2492  CA  TYR A 165     -19.287 -23.378  16.065  1.00  0.00           C  
ATOM   2493  C   TYR A 165     -18.476 -24.586  15.572  1.00  0.00           C  
ATOM   2494  O   TYR A 165     -18.408 -25.617  16.241  1.00  0.00           O  
ATOM   2495  CB  TYR A 165     -20.601 -23.273  15.286  1.00  0.00           C  
ATOM   2496  CG  TYR A 165     -21.366 -24.574  15.202  1.00  0.00           C  
ATOM   2497  CD1 TYR A 165     -22.122 -25.008  16.281  1.00  0.00           C  
ATOM   2498  CD2 TYR A 165     -21.310 -25.338  14.043  1.00  0.00           C  
ATOM   2499  CE1 TYR A 165     -22.820 -26.197  16.203  1.00  0.00           C  
ATOM   2500  CE2 TYR A 165     -22.009 -26.527  13.966  1.00  0.00           C  
ATOM   2501  CZ  TYR A 165     -22.760 -26.957  15.041  1.00  0.00           C  
ATOM   2502  OH  TYR A 165     -23.456 -28.143  14.965  1.00  0.00           O  
ATOM   2503  H   TYR A 165     -18.969 -21.348  15.465  1.00  0.00           H  
ATOM   2504  HA  TYR A 165     -19.519 -23.560  17.115  1.00  0.00           H  
ATOM   2505 1HB  TYR A 165     -21.245 -22.531  15.757  1.00  0.00           H  
ATOM   2506 2HB  TYR A 165     -20.396 -22.934  14.271  1.00  0.00           H  
ATOM   2507  HD1 TYR A 165     -22.165 -24.408  17.190  1.00  0.00           H  
ATOM   2508  HD2 TYR A 165     -20.717 -24.999  13.196  1.00  0.00           H  
ATOM   2509  HE1 TYR A 165     -23.413 -26.537  17.051  1.00  0.00           H  
ATOM   2510  HE2 TYR A 165     -21.965 -27.127  13.057  1.00  0.00           H  
ATOM   2511  HH  TYR A 165     -23.921 -28.292  15.791  1.00  0.00           H  
ATOM   2512  N   ARG A 166     -17.825 -24.474  14.314  1.00  0.00           N  
ATOM   2513  CA  ARG A 166     -16.982 -25.536  13.781  1.00  0.00           C  
ATOM   2514  C   ARG A 166     -15.728 -25.729  14.594  1.00  0.00           C  
ATOM   2515  O   ARG A 166     -15.237 -26.850  14.738  1.00  0.00           O  
ATOM   2516  CB  ARG A 166     -16.597 -25.242  12.340  1.00  0.00           C  
ATOM   2517  CG  ARG A 166     -17.750 -25.276  11.348  1.00  0.00           C  
ATOM   2518  CD  ARG A 166     -17.290 -25.009   9.961  1.00  0.00           C  
ATOM   2519  NE  ARG A 166     -18.404 -24.886   9.034  1.00  0.00           N  
ATOM   2520  CZ  ARG A 166     -18.284 -24.865   7.693  1.00  0.00           C  
ATOM   2521  NH1 ARG A 166     -17.097 -24.961   7.137  1.00  0.00           N  
ATOM   2522  NH2 ARG A 166     -19.361 -24.750   6.935  1.00  0.00           N  
ATOM   2523  H   ARG A 166     -17.959 -23.634  13.769  1.00  0.00           H  
ATOM   2524  HA  ARG A 166     -17.550 -26.470  13.795  1.00  0.00           H  
ATOM   2525 1HB  ARG A 166     -16.141 -24.256  12.280  1.00  0.00           H  
ATOM   2526 2HB  ARG A 166     -15.854 -25.966  12.005  1.00  0.00           H  
ATOM   2527 1HG  ARG A 166     -18.220 -26.259  11.371  1.00  0.00           H  
ATOM   2528 2HG  ARG A 166     -18.484 -24.515  11.618  1.00  0.00           H  
ATOM   2529 1HD  ARG A 166     -16.724 -24.080   9.938  1.00  0.00           H  
ATOM   2530 2HD  ARG A 166     -16.655 -25.829   9.624  1.00  0.00           H  
ATOM   2531  HE  ARG A 166     -19.334 -24.809   9.425  1.00  0.00           H  
ATOM   2532 1HH1 ARG A 166     -16.273 -25.049   7.716  1.00  0.00           H  
ATOM   2533 2HH1 ARG A 166     -17.006 -24.947   6.131  1.00  0.00           H  
ATOM   2534 1HH2 ARG A 166     -20.274 -24.677   7.362  1.00  0.00           H  
ATOM   2535 2HH2 ARG A 166     -19.271 -24.734   5.930  1.00  0.00           H  
ATOM   2536  N   ALA A 167     -15.042 -24.549  15.190  1.00  0.00           N  
ATOM   2537  CA  ALA A 167     -13.850 -24.627  16.014  1.00  0.00           C  
ATOM   2538  C   ALA A 167     -14.169 -25.400  17.297  1.00  0.00           C  
ATOM   2539  O   ALA A 167     -13.341 -26.189  17.764  1.00  0.00           O  
ATOM   2540  CB  ALA A 167     -13.327 -23.229  16.326  1.00  0.00           C  
ATOM   2541  H   ALA A 167     -15.396 -23.643  14.919  1.00  0.00           H  
ATOM   2542  HA  ALA A 167     -13.088 -25.171  15.457  1.00  0.00           H  
ATOM   2543 1HB  ALA A 167     -12.433 -23.305  16.945  1.00  0.00           H  
ATOM   2544 2HB  ALA A 167     -13.082 -22.718  15.397  1.00  0.00           H  
ATOM   2545 3HB  ALA A 167     -14.091 -22.666  16.861  1.00  0.00           H  
ATOM   2546  N   LEU A 168     -15.368 -25.174  17.844  1.00  0.00           N  
ATOM   2547  CA  LEU A 168     -15.853 -25.905  19.030  1.00  0.00           C  
ATOM   2548  C   LEU A 168     -16.038 -27.404  18.772  1.00  0.00           C  
ATOM   2549  O   LEU A 168     -15.748 -28.220  19.649  1.00  0.00           O  
ATOM   2550  CB  LEU A 168     -17.185 -25.305  19.500  1.00  0.00           C  
ATOM   2551  CG  LEU A 168     -17.090 -23.952  20.214  1.00  0.00           C  
ATOM   2552  CD1 LEU A 168     -18.465 -23.298  20.250  1.00  0.00           C  
ATOM   2553  CD2 LEU A 168     -16.545 -24.157  21.621  1.00  0.00           C  
ATOM   2554  H   LEU A 168     -15.959 -24.470  17.425  1.00  0.00           H  
ATOM   2555  HA  LEU A 168     -15.104 -25.823  19.816  1.00  0.00           H  
ATOM   2556 1HB  LEU A 168     -17.833 -25.179  18.635  1.00  0.00           H  
ATOM   2557 2HB  LEU A 168     -17.659 -26.009  20.185  1.00  0.00           H  
ATOM   2558  HG  LEU A 168     -16.421 -23.293  19.659  1.00  0.00           H  
ATOM   2559 1HD1 LEU A 168     -18.397 -22.336  20.757  1.00  0.00           H  
ATOM   2560 2HD1 LEU A 168     -18.821 -23.146  19.230  1.00  0.00           H  
ATOM   2561 3HD1 LEU A 168     -19.161 -23.942  20.786  1.00  0.00           H  
ATOM   2562 1HD2 LEU A 168     -16.477 -23.193  22.128  1.00  0.00           H  
ATOM   2563 2HD2 LEU A 168     -17.214 -24.813  22.177  1.00  0.00           H  
ATOM   2564 3HD2 LEU A 168     -15.555 -24.608  21.565  1.00  0.00           H  
ATOM   2565  N   LYS A 169     -16.626 -27.898  17.509  1.00  0.00           N  
ATOM   2566  CA  LYS A 169     -16.728 -29.307  17.100  1.00  0.00           C  
ATOM   2567  C   LYS A 169     -15.363 -30.000  17.121  1.00  0.00           C  
ATOM   2568  O   LYS A 169     -15.231 -31.120  17.631  1.00  0.00           O  
ATOM   2569  CB  LYS A 169     -17.346 -29.416  15.705  1.00  0.00           C  
ATOM   2570  CG  LYS A 169     -17.529 -30.843  15.208  1.00  0.00           C  
ATOM   2571  CD  LYS A 169     -18.185 -30.871  13.835  1.00  0.00           C  
ATOM   2572  CE  LYS A 169     -18.326 -32.294  13.316  1.00  0.00           C  
ATOM   2573  NZ  LYS A 169     -18.966 -32.336  11.974  1.00  0.00           N  
ATOM   2574  H   LYS A 169     -17.012 -27.183  16.911  1.00  0.00           H  
ATOM   2575  HA  LYS A 169     -17.372 -29.828  17.808  1.00  0.00           H  
ATOM   2576 1HB  LYS A 169     -18.324 -28.933  15.702  1.00  0.00           H  
ATOM   2577 2HB  LYS A 169     -16.719 -28.889  14.987  1.00  0.00           H  
ATOM   2578 1HG  LYS A 169     -16.557 -31.335  15.147  1.00  0.00           H  
ATOM   2579 2HG  LYS A 169     -18.152 -31.396  15.910  1.00  0.00           H  
ATOM   2580 1HD  LYS A 169     -19.174 -30.414  13.895  1.00  0.00           H  
ATOM   2581 2HD  LYS A 169     -17.581 -30.297  13.132  1.00  0.00           H  
ATOM   2582 1HE  LYS A 169     -17.342 -32.757  13.251  1.00  0.00           H  
ATOM   2583 2HE  LYS A 169     -18.931 -32.876  14.011  1.00  0.00           H  
ATOM   2584 1HZ  LYS A 169     -19.042 -33.295  11.666  1.00  0.00           H  
ATOM   2585 2HZ  LYS A 169     -19.888 -31.926  12.027  1.00  0.00           H  
ATOM   2586 3HZ  LYS A 169     -18.404 -31.816  11.316  1.00  0.00           H  
ATOM   2587  N   LEU A 170     -14.293 -29.351  16.514  1.00  0.00           N  
ATOM   2588  CA  LEU A 170     -12.930 -29.861  16.411  1.00  0.00           C  
ATOM   2589  C   LEU A 170     -12.178 -29.735  17.725  1.00  0.00           C  
ATOM   2590  O   LEU A 170     -11.349 -30.578  18.040  1.00  0.00           O  
ATOM   2591  CB  LEU A 170     -12.169 -29.110  15.311  1.00  0.00           C  
ATOM   2592  CG  LEU A 170     -12.283 -29.701  13.901  1.00  0.00           C  
ATOM   2593  CD1 LEU A 170     -11.409 -30.944  13.798  1.00  0.00           C  
ATOM   2594  CD2 LEU A 170     -13.738 -30.030  13.604  1.00  0.00           C  
ATOM   2595  H   LEU A 170     -14.526 -28.478  16.064  1.00  0.00           H  
ATOM   2596  HA  LEU A 170     -12.975 -30.926  16.187  1.00  0.00           H  
ATOM   2597 1HB  LEU A 170     -12.537 -28.086  15.271  1.00  0.00           H  
ATOM   2598 2HB  LEU A 170     -11.112 -29.085  15.576  1.00  0.00           H  
ATOM   2599  HG  LEU A 170     -11.918 -28.977  13.172  1.00  0.00           H  
ATOM   2600 1HD1 LEU A 170     -11.489 -31.364  12.796  1.00  0.00           H  
ATOM   2601 2HD1 LEU A 170     -10.371 -30.676  13.997  1.00  0.00           H  
ATOM   2602 3HD1 LEU A 170     -11.740 -31.682  14.528  1.00  0.00           H  
ATOM   2603 1HD2 LEU A 170     -13.818 -30.450  12.600  1.00  0.00           H  
ATOM   2604 2HD2 LEU A 170     -14.103 -30.755  14.331  1.00  0.00           H  
ATOM   2605 3HD2 LEU A 170     -14.336 -29.121  13.665  1.00  0.00           H  
ATOM   2606  N   LYS A 171     -12.453 -28.673  18.478  1.00  0.00           N  
ATOM   2607  CA  LYS A 171     -11.880 -28.528  19.811  1.00  0.00           C  
ATOM   2608  C   LYS A 171     -12.195 -29.764  20.622  1.00  0.00           C  
ATOM   2609  O   LYS A 171     -11.317 -30.400  21.205  1.00  0.00           O  
ATOM   2610  CB  LYS A 171     -12.415 -27.278  20.512  1.00  0.00           C  
ATOM   2611  CG  LYS A 171     -12.045 -27.177  21.986  1.00  0.00           C  
ATOM   2612  CD  LYS A 171     -13.255 -27.418  22.876  1.00  0.00           C  
ATOM   2613  CE  LYS A 171     -12.946 -27.094  24.330  1.00  0.00           C  
ATOM   2614  NZ  LYS A 171     -14.092 -27.408  25.226  1.00  0.00           N  
ATOM   2615  H   LYS A 171     -13.066 -27.954  18.125  1.00  0.00           H  
ATOM   2616  HA  LYS A 171     -10.805 -28.366  19.712  1.00  0.00           H  
ATOM   2617 1HB  LYS A 171     -12.033 -26.389  20.009  1.00  0.00           H  
ATOM   2618 2HB  LYS A 171     -13.501 -27.256  20.437  1.00  0.00           H  
ATOM   2619 1HG  LYS A 171     -11.279 -27.916  22.220  1.00  0.00           H  
ATOM   2620 2HG  LYS A 171     -11.644 -26.185  22.193  1.00  0.00           H  
ATOM   2621 1HD  LYS A 171     -14.084 -26.792  22.541  1.00  0.00           H  
ATOM   2622 2HD  LYS A 171     -13.559 -28.462  22.803  1.00  0.00           H  
ATOM   2623 1HE  LYS A 171     -12.080 -27.669  24.654  1.00  0.00           H  
ATOM   2624 2HE  LYS A 171     -12.708 -26.035  24.425  1.00  0.00           H  
ATOM   2625 1HZ  LYS A 171     -13.848 -27.180  26.179  1.00  0.00           H  
ATOM   2626 2HZ  LYS A 171     -14.898 -26.867  24.946  1.00  0.00           H  
ATOM   2627 3HZ  LYS A 171     -14.311 -28.392  25.162  1.00  0.00           H  
ATOM   2628  N   THR A 172     -13.562 -30.204  20.714  1.00  0.00           N  
ATOM   2629  CA  THR A 172     -13.985 -31.361  21.475  1.00  0.00           C  
ATOM   2630  C   THR A 172     -13.406 -32.653  20.893  1.00  0.00           C  
ATOM   2631  O   THR A 172     -12.894 -33.496  21.637  1.00  0.00           O  
ATOM   2632  CB  THR A 172     -15.522 -31.451  21.522  1.00  0.00           C  
ATOM   2633  OG1 THR A 172     -16.052 -30.284  22.164  1.00  0.00           O  
ATOM   2634  CG2 THR A 172     -15.960 -32.690  22.288  1.00  0.00           C  
ATOM   2635  H   THR A 172     -14.254 -29.656  20.223  1.00  0.00           H  
ATOM   2636  HA  THR A 172     -13.593 -31.273  22.486  1.00  0.00           H  
ATOM   2637  HB  THR A 172     -15.914 -31.500  20.506  1.00  0.00           H  
ATOM   2638  HG1 THR A 172     -15.945 -29.524  21.585  1.00  0.00           H  
ATOM   2639 1HG2 THR A 172     -17.049 -32.737  22.310  1.00  0.00           H  
ATOM   2640 2HG2 THR A 172     -15.569 -33.579  21.795  1.00  0.00           H  
ATOM   2641 3HG2 THR A 172     -15.579 -32.642  23.307  1.00  0.00           H  
ATOM   2642  N   LYS A 173     -13.447 -32.797  19.571  1.00  0.00           N  
ATOM   2643  CA  LYS A 173     -12.983 -34.040  18.951  1.00  0.00           C  
ATOM   2644  C   LYS A 173     -11.518 -34.334  19.195  1.00  0.00           C  
ATOM   2645  O   LYS A 173     -11.165 -35.447  19.573  1.00  0.00           O  
ATOM   2646  CB  LYS A 173     -13.245 -34.002  17.444  1.00  0.00           C  
ATOM   2647  CG  LYS A 173     -12.810 -35.256  16.699  1.00  0.00           C  
ATOM   2648  CD  LYS A 173     -13.123 -35.153  15.213  1.00  0.00           C  
ATOM   2649  CE  LYS A 173     -12.644 -36.384  14.459  1.00  0.00           C  
ATOM   2650  NZ  LYS A 173     -12.938 -36.295  13.003  1.00  0.00           N  
ATOM   2651  H   LYS A 173     -13.796 -32.054  18.982  1.00  0.00           H  
ATOM   2652  HA  LYS A 173     -13.531 -34.872  19.395  1.00  0.00           H  
ATOM   2653 1HB  LYS A 173     -14.310 -33.856  17.263  1.00  0.00           H  
ATOM   2654 2HB  LYS A 173     -12.720 -33.153  17.005  1.00  0.00           H  
ATOM   2655 1HG  LYS A 173     -11.737 -35.403  16.826  1.00  0.00           H  
ATOM   2656 2HG  LYS A 173     -13.328 -36.122  17.111  1.00  0.00           H  
ATOM   2657 1HD  LYS A 173     -14.200 -35.049  15.074  1.00  0.00           H  
ATOM   2658 2HD  LYS A 173     -12.634 -34.272  14.799  1.00  0.00           H  
ATOM   2659 1HE  LYS A 173     -11.568 -36.497  14.593  1.00  0.00           H  
ATOM   2660 2HE  LYS A 173     -13.132 -37.271  14.861  1.00  0.00           H  
ATOM   2661 1HZ  LYS A 173     -12.605 -37.129  12.539  1.00  0.00           H  
ATOM   2662 2HZ  LYS A 173     -13.935 -36.209  12.865  1.00  0.00           H  
ATOM   2663 3HZ  LYS A 173     -12.474 -35.486  12.614  1.00  0.00           H  
ATOM   2664  N   LEU A 174     -10.673 -33.332  18.987  1.00  0.00           N  
ATOM   2665  CA  LEU A 174      -9.236 -33.531  19.007  1.00  0.00           C  
ATOM   2666  C   LEU A 174      -8.611 -33.218  20.351  1.00  0.00           C  
ATOM   2667  O   LEU A 174      -7.536 -33.723  20.661  1.00  0.00           O  
ATOM   2668  CB  LEU A 174      -8.578 -32.662  17.928  1.00  0.00           C  
ATOM   2669  CG  LEU A 174      -9.031 -32.931  16.488  1.00  0.00           C  
ATOM   2670  CD1 LEU A 174      -8.367 -31.933  15.550  1.00  0.00           C  
ATOM   2671  CD2 LEU A 174      -8.677 -34.361  16.104  1.00  0.00           C  
ATOM   2672  H   LEU A 174     -11.041 -32.408  18.809  1.00  0.00           H  
ATOM   2673  HA  LEU A 174      -9.030 -34.574  18.771  1.00  0.00           H  
ATOM   2674 1HB  LEU A 174      -8.788 -31.617  18.151  1.00  0.00           H  
ATOM   2675 2HB  LEU A 174      -7.500 -32.812  17.971  1.00  0.00           H  
ATOM   2676  HG  LEU A 174     -10.110 -32.793  16.413  1.00  0.00           H  
ATOM   2677 1HD1 LEU A 174      -8.688 -32.124  14.527  1.00  0.00           H  
ATOM   2678 2HD1 LEU A 174      -8.652 -30.920  15.836  1.00  0.00           H  
ATOM   2679 3HD1 LEU A 174      -7.284 -32.037  15.615  1.00  0.00           H  
ATOM   2680 1HD2 LEU A 174      -8.999 -34.553  15.080  1.00  0.00           H  
ATOM   2681 2HD2 LEU A 174      -7.598 -34.500  16.177  1.00  0.00           H  
ATOM   2682 3HD2 LEU A 174      -9.179 -35.054  16.779  1.00  0.00           H  
ATOM   2683  N   GLY A 175      -9.276 -32.376  21.140  1.00  0.00           N  
ATOM   2684  CA  GLY A 175      -8.709 -31.876  22.383  1.00  0.00           C  
ATOM   2685  C   GLY A 175      -7.749 -30.708  22.167  1.00  0.00           C  
ATOM   2686  O   GLY A 175      -6.686 -30.639  22.794  1.00  0.00           O  
ATOM   2687  H   GLY A 175     -10.201 -32.074  20.866  1.00  0.00           H  
ATOM   2688 1HA  GLY A 175      -9.513 -31.554  23.045  1.00  0.00           H  
ATOM   2689 2HA  GLY A 175      -8.178 -32.681  22.888  1.00  0.00           H  
ATOM   2690  N   VAL A 176      -8.116 -29.789  21.277  1.00  0.00           N  
ATOM   2691  CA  VAL A 176      -7.250 -28.663  20.934  1.00  0.00           C  
ATOM   2692  C   VAL A 176      -7.999 -27.361  21.195  1.00  0.00           C  
ATOM   2693  O   VAL A 176      -9.208 -27.371  21.396  1.00  0.00           O  
ATOM   2694  CB  VAL A 176      -6.820 -28.731  19.456  1.00  0.00           C  
ATOM   2695  CG1 VAL A 176      -6.079 -30.029  19.177  1.00  0.00           C  
ATOM   2696  CG2 VAL A 176      -8.038 -28.601  18.555  1.00  0.00           C  
ATOM   2697  H   VAL A 176      -9.017 -29.873  20.827  1.00  0.00           H  
ATOM   2698  HA  VAL A 176      -6.363 -28.703  21.568  1.00  0.00           H  
ATOM   2699  HB  VAL A 176      -6.128 -27.915  19.251  1.00  0.00           H  
ATOM   2700 1HG1 VAL A 176      -5.780 -30.061  18.129  1.00  0.00           H  
ATOM   2701 2HG1 VAL A 176      -5.189 -30.085  19.807  1.00  0.00           H  
ATOM   2702 3HG1 VAL A 176      -6.731 -30.875  19.394  1.00  0.00           H  
ATOM   2703 1HG2 VAL A 176      -7.727 -28.649  17.513  1.00  0.00           H  
ATOM   2704 2HG2 VAL A 176      -8.734 -29.415  18.765  1.00  0.00           H  
ATOM   2705 3HG2 VAL A 176      -8.529 -27.646  18.743  1.00  0.00           H  
ATOM   2706  N   SER A 177      -7.275 -26.127  21.225  1.00  0.00           N  
ATOM   2707  CA  SER A 177      -7.788 -24.779  21.426  1.00  0.00           C  
ATOM   2708  C   SER A 177      -8.608 -24.361  20.206  1.00  0.00           C  
ATOM   2709  O   SER A 177      -8.499 -24.950  19.142  1.00  0.00           O  
ATOM   2710  CB  SER A 177      -6.648 -23.805  21.657  1.00  0.00           C  
ATOM   2711  OG  SER A 177      -5.849 -23.689  20.513  1.00  0.00           O  
ATOM   2712  H   SER A 177      -6.285 -26.258  21.082  1.00  0.00           H  
ATOM   2713  HA  SER A 177      -8.414 -24.777  22.322  1.00  0.00           H  
ATOM   2714 1HB  SER A 177      -7.053 -22.829  21.923  1.00  0.00           H  
ATOM   2715 2HB  SER A 177      -6.042 -24.147  22.494  1.00  0.00           H  
ATOM   2716  HG  SER A 177      -5.266 -24.451  20.517  1.00  0.00           H  
ATOM   2717  N   LEU A 178      -9.431 -23.339  20.367  1.00  0.00           N  
ATOM   2718  CA  LEU A 178     -10.236 -22.808  19.280  1.00  0.00           C  
ATOM   2719  C   LEU A 178      -9.342 -22.208  18.197  1.00  0.00           C  
ATOM   2720  O   LEU A 178      -9.689 -22.193  17.006  1.00  0.00           O  
ATOM   2721  CB  LEU A 178     -11.207 -21.744  19.808  1.00  0.00           C  
ATOM   2722  CG  LEU A 178     -12.320 -22.259  20.730  1.00  0.00           C  
ATOM   2723  CD1 LEU A 178     -13.036 -21.077  21.370  1.00  0.00           C  
ATOM   2724  CD2 LEU A 178     -13.289 -23.115  19.928  1.00  0.00           C  
ATOM   2725  H   LEU A 178      -9.497 -22.915  21.282  1.00  0.00           H  
ATOM   2726  HA  LEU A 178     -10.829 -23.622  18.861  1.00  0.00           H  
ATOM   2727 1HB  LEU A 178     -10.639 -20.998  20.360  1.00  0.00           H  
ATOM   2728 2HB  LEU A 178     -11.682 -21.254  18.957  1.00  0.00           H  
ATOM   2729  HG  LEU A 178     -11.883 -22.857  21.529  1.00  0.00           H  
ATOM   2730 1HD1 LEU A 178     -13.827 -21.443  22.026  1.00  0.00           H  
ATOM   2731 2HD1 LEU A 178     -12.324 -20.493  21.953  1.00  0.00           H  
ATOM   2732 3HD1 LEU A 178     -13.471 -20.450  20.593  1.00  0.00           H  
ATOM   2733 1HD2 LEU A 178     -14.079 -23.482  20.583  1.00  0.00           H  
ATOM   2734 2HD2 LEU A 178     -13.728 -22.518  19.129  1.00  0.00           H  
ATOM   2735 3HD2 LEU A 178     -12.754 -23.962  19.496  1.00  0.00           H  
ATOM   2736  N   LEU A 179      -8.182 -21.604  18.530  1.00  0.00           N  
ATOM   2737  CA  LEU A 179      -7.138 -21.033  17.700  1.00  0.00           C  
ATOM   2738  C   LEU A 179      -6.478 -22.091  16.836  1.00  0.00           C  
ATOM   2739  O   LEU A 179      -6.190 -21.858  15.663  1.00  0.00           O  
ATOM   2740  CB  LEU A 179      -6.082 -20.348  18.575  1.00  0.00           C  
ATOM   2741  CG  LEU A 179      -4.859 -19.794  17.832  1.00  0.00           C  
ATOM   2742  CD1 LEU A 179      -5.319 -18.840  16.738  1.00  0.00           C  
ATOM   2743  CD2 LEU A 179      -3.940 -19.092  18.820  1.00  0.00           C  
ATOM   2744  H   LEU A 179      -8.085 -21.570  19.534  1.00  0.00           H  
ATOM   2745  HA  LEU A 179      -7.588 -20.291  17.038  1.00  0.00           H  
ATOM   2746 1HB  LEU A 179      -6.552 -19.520  19.103  1.00  0.00           H  
ATOM   2747 2HB  LEU A 179      -5.724 -21.066  19.314  1.00  0.00           H  
ATOM   2748  HG  LEU A 179      -4.321 -20.614  17.356  1.00  0.00           H  
ATOM   2749 1HD1 LEU A 179      -4.450 -18.447  16.210  1.00  0.00           H  
ATOM   2750 2HD1 LEU A 179      -5.959 -19.374  16.035  1.00  0.00           H  
ATOM   2751 3HD1 LEU A 179      -5.876 -18.017  17.184  1.00  0.00           H  
ATOM   2752 1HD2 LEU A 179      -3.071 -18.698  18.292  1.00  0.00           H  
ATOM   2753 2HD2 LEU A 179      -4.477 -18.271  19.296  1.00  0.00           H  
ATOM   2754 3HD2 LEU A 179      -3.613 -19.801  19.581  1.00  0.00           H  
ATOM   2755  N   GLN A 180      -6.125 -23.323  17.400  1.00  0.00           N  
ATOM   2756  CA  GLN A 180      -5.651 -24.508  16.695  1.00  0.00           C  
ATOM   2757  C   GLN A 180      -6.737 -25.102  15.833  1.00  0.00           C  
ATOM   2758  O   GLN A 180      -6.473 -25.572  14.721  1.00  0.00           O  
ATOM   2759  CB  GLN A 180      -5.143 -25.559  17.686  1.00  0.00           C  
ATOM   2760  CG  GLN A 180      -3.863 -25.169  18.407  1.00  0.00           C  
ATOM   2761  CD  GLN A 180      -3.602 -26.030  19.629  1.00  0.00           C  
ATOM   2762  OE1 GLN A 180      -4.450 -26.143  20.519  1.00  0.00           O  
ATOM   2763  NE2 GLN A 180      -2.426 -26.642  19.679  1.00  0.00           N  
ATOM   2764  H   GLN A 180      -6.222 -23.355  18.405  1.00  0.00           H  
ATOM   2765  HA  GLN A 180      -4.817 -24.218  16.054  1.00  0.00           H  
ATOM   2766 1HB  GLN A 180      -5.907 -25.751  18.438  1.00  0.00           H  
ATOM   2767 2HB  GLN A 180      -4.959 -26.497  17.160  1.00  0.00           H  
ATOM   2768 1HG  GLN A 180      -3.023 -25.285  17.721  1.00  0.00           H  
ATOM   2769 2HG  GLN A 180      -3.943 -24.131  18.729  1.00  0.00           H  
ATOM   2770 1HE2 GLN A 180      -2.198 -27.222  20.462  1.00  0.00           H  
ATOM   2771 2HE2 GLN A 180      -1.767 -26.523  18.937  1.00  0.00           H  
ATOM   2772  N   ALA A 181      -8.041 -25.181  16.353  1.00  0.00           N  
ATOM   2773  CA  ALA A 181      -9.139 -25.688  15.534  1.00  0.00           C  
ATOM   2774  C   ALA A 181      -9.413 -24.732  14.378  1.00  0.00           C  
ATOM   2775  O   ALA A 181      -9.728 -25.156  13.269  1.00  0.00           O  
ATOM   2776  CB  ALA A 181     -10.392 -25.860  16.382  1.00  0.00           C  
ATOM   2777  H   ALA A 181      -8.220 -24.919  17.311  1.00  0.00           H  
ATOM   2778  HA  ALA A 181      -8.847 -26.658  15.137  1.00  0.00           H  
ATOM   2779 1HB  ALA A 181     -11.204 -26.237  15.758  1.00  0.00           H  
ATOM   2780 2HB  ALA A 181     -10.193 -26.566  17.186  1.00  0.00           H  
ATOM   2781 3HB  ALA A 181     -10.680 -24.898  16.805  1.00  0.00           H  
ATOM   2782  N   ALA A 182      -9.287 -23.438  14.653  1.00  0.00           N  
ATOM   2783  CA  ALA A 182      -9.478 -22.428  13.620  1.00  0.00           C  
ATOM   2784  C   ALA A 182      -8.457 -22.607  12.510  1.00  0.00           C  
ATOM   2785  O   ALA A 182      -8.784 -22.499  11.328  1.00  0.00           O  
ATOM   2786  CB  ALA A 182      -9.383 -21.030  14.213  1.00  0.00           C  
ATOM   2787  H   ALA A 182      -9.055 -23.143  15.590  1.00  0.00           H  
ATOM   2788  HA  ALA A 182     -10.472 -22.563  13.194  1.00  0.00           H  
ATOM   2789 1HB  ALA A 182      -9.522 -20.290  13.424  1.00  0.00           H  
ATOM   2790 2HB  ALA A 182     -10.159 -20.902  14.969  1.00  0.00           H  
ATOM   2791 3HB  ALA A 182      -8.405 -20.894  14.669  1.00  0.00           H  
ATOM   2792  N   ALA A 183      -7.017 -22.918  12.817  1.00  0.00           N  
ATOM   2793  CA  ALA A 183      -6.009 -23.243  11.818  1.00  0.00           C  
ATOM   2794  C   ALA A 183      -6.373 -24.470  10.969  1.00  0.00           C  
ATOM   2795  O   ALA A 183      -6.004 -24.558   9.799  1.00  0.00           O  
ATOM   2796  CB  ALA A 183      -4.666 -23.461  12.500  1.00  0.00           C  
ATOM   2797  H   ALA A 183      -6.756 -22.893  13.793  1.00  0.00           H  
ATOM   2798  HA  ALA A 183      -5.922 -22.398  11.136  1.00  0.00           H  
ATOM   2799 1HB  ALA A 183      -3.908 -23.682  11.749  1.00  0.00           H  
ATOM   2800 2HB  ALA A 183      -4.385 -22.561  13.046  1.00  0.00           H  
ATOM   2801 3HB  ALA A 183      -4.742 -24.297  13.194  1.00  0.00           H  
ATOM   2802  N   ILE A 184      -7.039 -25.558  11.587  1.00  0.00           N  
ATOM   2803  CA  ILE A 184      -7.573 -26.722  10.860  1.00  0.00           C  
ATOM   2804  C   ILE A 184      -8.666 -26.329   9.865  1.00  0.00           C  
ATOM   2805  O   ILE A 184      -8.691 -26.813   8.733  1.00  0.00           O  
ATOM   2806  CB  ILE A 184      -8.137 -27.766  11.841  1.00  0.00           C  
ATOM   2807  CG1 ILE A 184      -7.007 -28.394  12.661  1.00  0.00           C  
ATOM   2808  CG2 ILE A 184      -8.912 -28.837  11.090  1.00  0.00           C  
ATOM   2809  CD1 ILE A 184      -7.486 -29.191  13.851  1.00  0.00           C  
ATOM   2810  H   ILE A 184      -7.179 -25.496  12.586  1.00  0.00           H  
ATOM   2811  HA  ILE A 184      -6.762 -27.180  10.298  1.00  0.00           H  
ATOM   2812  HB  ILE A 184      -8.805 -27.277  12.549  1.00  0.00           H  
ATOM   2813 1HG1 ILE A 184      -6.418 -29.053  12.023  1.00  0.00           H  
ATOM   2814 2HG1 ILE A 184      -6.340 -27.610  13.022  1.00  0.00           H  
ATOM   2815 1HG2 ILE A 184      -9.303 -29.568  11.798  1.00  0.00           H  
ATOM   2816 2HG2 ILE A 184      -9.739 -28.377  10.551  1.00  0.00           H  
ATOM   2817 3HG2 ILE A 184      -8.251 -29.337  10.382  1.00  0.00           H  
ATOM   2818 1HD1 ILE A 184      -6.627 -29.604  14.383  1.00  0.00           H  
ATOM   2819 2HD1 ILE A 184      -8.048 -28.542  14.522  1.00  0.00           H  
ATOM   2820 3HD1 ILE A 184      -8.125 -30.004  13.512  1.00  0.00           H  
ATOM   2821  N   LEU A 185      -9.719 -25.365  10.221  1.00  0.00           N  
ATOM   2822  CA  LEU A 185     -10.784 -24.846   9.367  1.00  0.00           C  
ATOM   2823  C   LEU A 185     -10.201 -24.054   8.195  1.00  0.00           C  
ATOM   2824  O   LEU A 185     -10.643 -24.183   7.046  1.00  0.00           O  
ATOM   2825  CB  LEU A 185     -11.730 -23.954  10.179  1.00  0.00           C  
ATOM   2826  CG  LEU A 185     -12.455 -24.640  11.344  1.00  0.00           C  
ATOM   2827  CD1 LEU A 185     -13.288 -23.613  12.100  1.00  0.00           C  
ATOM   2828  CD2 LEU A 185     -13.328 -25.764  10.807  1.00  0.00           C  
ATOM   2829  H   LEU A 185      -9.658 -25.052  11.178  1.00  0.00           H  
ATOM   2830  HA  LEU A 185     -11.350 -25.688   8.967  1.00  0.00           H  
ATOM   2831 1HB  LEU A 185     -11.158 -23.123  10.589  1.00  0.00           H  
ATOM   2832 2HB  LEU A 185     -12.489 -23.550   9.509  1.00  0.00           H  
ATOM   2833  HG  LEU A 185     -11.722 -25.050  12.038  1.00  0.00           H  
ATOM   2834 1HD1 LEU A 185     -13.803 -24.101  12.928  1.00  0.00           H  
ATOM   2835 2HD1 LEU A 185     -12.636 -22.831  12.489  1.00  0.00           H  
ATOM   2836 3HD1 LEU A 185     -14.022 -23.173  11.426  1.00  0.00           H  
ATOM   2837 1HD2 LEU A 185     -13.843 -26.253  11.635  1.00  0.00           H  
ATOM   2838 2HD2 LEU A 185     -14.063 -25.355  10.114  1.00  0.00           H  
ATOM   2839 3HD2 LEU A 185     -12.705 -26.492  10.287  1.00  0.00           H  
ATOM   2840  N   ILE A 186      -9.192 -23.245   8.502  1.00  0.00           N  
ATOM   2841  CA  ILE A 186      -8.462 -22.507   7.473  1.00  0.00           C  
ATOM   2842  C   ILE A 186      -7.769 -23.462   6.502  1.00  0.00           C  
ATOM   2843  O   ILE A 186      -7.832 -23.277   5.286  1.00  0.00           O  
ATOM   2844  CB  ILE A 186      -7.419 -21.568   8.105  1.00  0.00           C  
ATOM   2845  CG1 ILE A 186      -8.113 -20.431   8.860  1.00  0.00           C  
ATOM   2846  CG2 ILE A 186      -6.488 -21.012   7.038  1.00  0.00           C  
ATOM   2847  CD1 ILE A 186      -7.193 -19.655   9.775  1.00  0.00           C  
ATOM   2848  H   ILE A 186      -8.924 -23.135   9.470  1.00  0.00           H  
ATOM   2849  HA  ILE A 186      -9.181 -21.916   6.906  1.00  0.00           H  
ATOM   2850  HB  ILE A 186      -6.830 -22.119   8.837  1.00  0.00           H  
ATOM   2851 1HG1 ILE A 186      -8.551 -19.734   8.146  1.00  0.00           H  
ATOM   2852 2HG1 ILE A 186      -8.927 -20.837   9.461  1.00  0.00           H  
ATOM   2853 1HG2 ILE A 186      -5.758 -20.350   7.502  1.00  0.00           H  
ATOM   2854 2HG2 ILE A 186      -5.971 -21.834   6.544  1.00  0.00           H  
ATOM   2855 3HG2 ILE A 186      -7.069 -20.455   6.303  1.00  0.00           H  
ATOM   2856 1HD1 ILE A 186      -7.757 -18.867  10.275  1.00  0.00           H  
ATOM   2857 2HD1 ILE A 186      -6.770 -20.328  10.522  1.00  0.00           H  
ATOM   2858 3HD1 ILE A 186      -6.389 -19.210   9.190  1.00  0.00           H  
ATOM   2859  N   LEU A 187      -7.101 -24.487   7.028  1.00  0.00           N  
ATOM   2860  CA  LEU A 187      -6.471 -25.471   6.156  1.00  0.00           C  
ATOM   2861  C   LEU A 187      -7.446 -26.129   5.177  1.00  0.00           C  
ATOM   2862  O   LEU A 187      -7.154 -26.254   3.988  1.00  0.00           O  
ATOM   2863  CB  LEU A 187      -5.801 -26.556   7.009  1.00  0.00           C  
ATOM   2864  CG  LEU A 187      -5.194 -27.732   6.233  1.00  0.00           C  
ATOM   2865  CD1 LEU A 187      -4.096 -27.220   5.311  1.00  0.00           C  
ATOM   2866  CD2 LEU A 187      -4.650 -28.760   7.214  1.00  0.00           C  
ATOM   2867  H   LEU A 187      -7.025 -24.597   8.029  1.00  0.00           H  
ATOM   2868  HA  LEU A 187      -5.720 -24.960   5.556  1.00  0.00           H  
ATOM   2869 1HB  LEU A 187      -5.004 -26.097   7.592  1.00  0.00           H  
ATOM   2870 2HB  LEU A 187      -6.541 -26.961   7.700  1.00  0.00           H  
ATOM   2871  HG  LEU A 187      -5.963 -28.194   5.613  1.00  0.00           H  
ATOM   2872 1HD1 LEU A 187      -3.665 -28.056   4.760  1.00  0.00           H  
ATOM   2873 2HD1 LEU A 187      -4.518 -26.501   4.608  1.00  0.00           H  
ATOM   2874 3HD1 LEU A 187      -3.320 -26.737   5.903  1.00  0.00           H  
ATOM   2875 1HD2 LEU A 187      -4.219 -29.597   6.662  1.00  0.00           H  
ATOM   2876 2HD2 LEU A 187      -3.880 -28.300   7.834  1.00  0.00           H  
ATOM   2877 3HD2 LEU A 187      -5.459 -29.122   7.848  1.00  0.00           H  
ATOM   2878  N   ALA A 188      -8.615 -26.557   5.660  1.00  0.00           N  
ATOM   2879  CA  ALA A 188      -9.614 -27.166   4.774  1.00  0.00           C  
ATOM   2880  C   ALA A 188     -10.042 -26.244   3.625  1.00  0.00           C  
ATOM   2881  O   ALA A 188     -10.223 -26.687   2.489  1.00  0.00           O  
ATOM   2882  CB  ALA A 188     -10.835 -27.626   5.570  1.00  0.00           C  
ATOM   2883  H   ALA A 188      -8.821 -26.467   6.645  1.00  0.00           H  
ATOM   2884  HA  ALA A 188      -9.157 -28.035   4.297  1.00  0.00           H  
ATOM   2885 1HB  ALA A 188     -11.562 -28.073   4.894  1.00  0.00           H  
ATOM   2886 2HB  ALA A 188     -10.528 -28.362   6.313  1.00  0.00           H  
ATOM   2887 3HB  ALA A 188     -11.283 -26.770   6.070  1.00  0.00           H  
ATOM   2888  N   ALA A 189     -10.257 -24.921   3.931  1.00  0.00           N  
ATOM   2889  CA  ALA A 189     -10.660 -23.948   2.923  1.00  0.00           C  
ATOM   2890  C   ALA A 189      -9.518 -23.779   1.922  1.00  0.00           C  
ATOM   2891  O   ALA A 189      -9.746 -23.664   0.718  1.00  0.00           O  
ATOM   2892  CB  ALA A 189     -11.032 -22.628   3.580  1.00  0.00           C  
ATOM   2893  H   ALA A 189     -10.131 -24.615   4.886  1.00  0.00           H  
ATOM   2894  HA  ALA A 189     -11.534 -24.341   2.401  1.00  0.00           H  
ATOM   2895 1HB  ALA A 189     -11.331 -21.912   2.814  1.00  0.00           H  
ATOM   2896 2HB  ALA A 189     -11.860 -22.786   4.271  1.00  0.00           H  
ATOM   2897 3HB  ALA A 189     -10.173 -22.239   4.125  1.00  0.00           H  
ATOM   2898  N   ARG A 190      -8.293 -23.765   2.438  1.00  0.00           N  
ATOM   2899  CA  ARG A 190      -7.102 -23.604   1.611  1.00  0.00           C  
ATOM   2900  C   ARG A 190      -6.833 -24.799   0.690  1.00  0.00           C  
ATOM   2901  O   ARG A 190      -6.301 -24.641  -0.410  1.00  0.00           O  
ATOM   2902  CB  ARG A 190      -5.885 -23.379   2.496  1.00  0.00           C  
ATOM   2903  CG  ARG A 190      -5.898 -22.078   3.282  1.00  0.00           C  
ATOM   2904  CD  ARG A 190      -5.593 -20.910   2.417  1.00  0.00           C  
ATOM   2905  NE  ARG A 190      -5.455 -19.685   3.187  1.00  0.00           N  
ATOM   2906  CZ  ARG A 190      -5.585 -18.443   2.680  1.00  0.00           C  
ATOM   2907  NH1 ARG A 190      -5.856 -18.279   1.405  1.00  0.00           N  
ATOM   2908  NH2 ARG A 190      -5.440 -17.390   3.466  1.00  0.00           N  
ATOM   2909  H   ARG A 190      -8.188 -23.870   3.438  1.00  0.00           H  
ATOM   2910  HA  ARG A 190      -7.242 -22.736   0.967  1.00  0.00           H  
ATOM   2911 1HB  ARG A 190      -5.801 -24.196   3.212  1.00  0.00           H  
ATOM   2912 2HB  ARG A 190      -4.984 -23.386   1.884  1.00  0.00           H  
ATOM   2913 1HG  ARG A 190      -6.884 -21.929   3.724  1.00  0.00           H  
ATOM   2914 2HG  ARG A 190      -5.149 -22.123   4.074  1.00  0.00           H  
ATOM   2915 1HD  ARG A 190      -4.658 -21.086   1.885  1.00  0.00           H  
ATOM   2916 2HD  ARG A 190      -6.398 -20.771   1.697  1.00  0.00           H  
ATOM   2917  HE  ARG A 190      -5.246 -19.771   4.173  1.00  0.00           H  
ATOM   2918 1HH1 ARG A 190      -5.967 -19.084   0.804  1.00  0.00           H  
ATOM   2919 2HH1 ARG A 190      -5.954 -17.349   1.025  1.00  0.00           H  
ATOM   2920 1HH2 ARG A 190      -5.232 -17.516   4.447  1.00  0.00           H  
ATOM   2921 2HH2 ARG A 190      -5.538 -16.460   3.086  1.00  0.00           H  
ATOM   2922  N   LEU A 191      -7.089 -26.101   1.138  1.00  0.00           N  
ATOM   2923  CA  LEU A 191      -6.958 -27.349   0.399  1.00  0.00           C  
ATOM   2924  C   LEU A 191      -8.124 -27.542  -0.546  1.00  0.00           C  
ATOM   2925  O   LEU A 191      -7.985 -28.142  -1.604  1.00  0.00           O  
ATOM   2926  CB  LEU A 191      -6.875 -28.537   1.366  1.00  0.00           C  
ATOM   2927  CG  LEU A 191      -5.610 -28.605   2.229  1.00  0.00           C  
ATOM   2928  CD1 LEU A 191      -5.753 -29.721   3.255  1.00  0.00           C  
ATOM   2929  CD2 LEU A 191      -4.398 -28.836   1.337  1.00  0.00           C  
ATOM   2930  H   LEU A 191      -7.321 -26.133   2.119  1.00  0.00           H  
ATOM   2931  HA  LEU A 191      -6.035 -27.312  -0.181  1.00  0.00           H  
ATOM   2932 1HB  LEU A 191      -7.732 -28.499   2.037  1.00  0.00           H  
ATOM   2933 2HB  LEU A 191      -6.933 -29.460   0.788  1.00  0.00           H  
ATOM   2934  HG  LEU A 191      -5.487 -27.667   2.771  1.00  0.00           H  
ATOM   2935 1HD1 LEU A 191      -4.854 -29.769   3.870  1.00  0.00           H  
ATOM   2936 2HD1 LEU A 191      -6.615 -29.521   3.892  1.00  0.00           H  
ATOM   2937 3HD1 LEU A 191      -5.894 -30.672   2.742  1.00  0.00           H  
ATOM   2938 1HD2 LEU A 191      -3.499 -28.884   1.951  1.00  0.00           H  
ATOM   2939 2HD2 LEU A 191      -4.518 -29.775   0.796  1.00  0.00           H  
ATOM   2940 3HD2 LEU A 191      -4.309 -28.016   0.625  1.00  0.00           H  
ATOM   2941  N   GLY A 192      -9.289 -27.036  -0.159  1.00  0.00           N  
ATOM   2942  CA  GLY A 192     -10.465 -27.196  -0.985  1.00  0.00           C  
ATOM   2943  C   GLY A 192     -11.163 -28.500  -0.645  1.00  0.00           C  
ATOM   2944  O   GLY A 192     -11.726 -29.158  -1.526  1.00  0.00           O  
ATOM   2945  H   GLY A 192      -9.366 -26.536   0.715  1.00  0.00           H  
ATOM   2946 1HA  GLY A 192     -11.139 -26.355  -0.825  1.00  0.00           H  
ATOM   2947 2HA  GLY A 192     -10.177 -27.182  -2.036  1.00  0.00           H  
ATOM   2948  N   THR A 193     -11.107 -28.880   0.632  1.00  0.00           N  
ATOM   2949  CA  THR A 193     -11.711 -30.129   1.108  1.00  0.00           C  
ATOM   2950  C   THR A 193     -12.486 -29.936   2.423  1.00  0.00           C  
ATOM   2951  O   THR A 193     -12.777 -28.808   2.819  1.00  0.00           O  
ATOM   2952  CB  THR A 193     -10.637 -31.216   1.299  1.00  0.00           C  
ATOM   2953  OG1 THR A 193     -11.269 -32.472   1.573  1.00  0.00           O  
ATOM   2954  CG2 THR A 193      -9.712 -30.855   2.451  1.00  0.00           C  
ATOM   2955  H   THR A 193     -10.628 -28.283   1.293  1.00  0.00           H  
ATOM   2956  HA  THR A 193     -12.397 -30.495   0.341  1.00  0.00           H  
ATOM   2957  HB  THR A 193     -10.050 -31.312   0.385  1.00  0.00           H  
ATOM   2958  HG1 THR A 193     -10.641 -33.185   1.429  1.00  0.00           H  
ATOM   2959 1HG2 THR A 193      -8.959 -31.633   2.571  1.00  0.00           H  
ATOM   2960 2HG2 THR A 193      -9.221 -29.905   2.239  1.00  0.00           H  
ATOM   2961 3HG2 THR A 193     -10.292 -30.767   3.369  1.00  0.00           H  
ATOM   2962  N   THR A 194     -12.830 -31.086   3.049  1.00  0.00           N  
ATOM   2963  CA  THR A 194     -13.610 -31.066   4.283  1.00  0.00           C  
ATOM   2964  C   THR A 194     -12.680 -30.866   5.454  1.00  0.00           C  
ATOM   2965  O   THR A 194     -11.464 -31.002   5.302  1.00  0.00           O  
ATOM   2966  CB  THR A 194     -14.420 -32.362   4.473  1.00  0.00           C  
ATOM   2967  OG1 THR A 194     -13.526 -33.459   4.700  1.00  0.00           O  
ATOM   2968  CG2 THR A 194     -15.266 -32.647   3.242  1.00  0.00           C  
ATOM   2969  H   THR A 194     -12.541 -31.975   2.664  1.00  0.00           H  
ATOM   2970  HA  THR A 194     -14.328 -30.246   4.224  1.00  0.00           H  
ATOM   2971  HB  THR A 194     -15.074 -32.258   5.340  1.00  0.00           H  
ATOM   2972  HG1 THR A 194     -14.028 -34.227   4.983  1.00  0.00           H  
ATOM   2973 1HG2 THR A 194     -15.832 -33.566   3.394  1.00  0.00           H  
ATOM   2974 2HG2 THR A 194     -15.956 -31.819   3.073  1.00  0.00           H  
ATOM   2975 3HG2 THR A 194     -14.618 -32.760   2.374  1.00  0.00           H  
ATOM   2976  N   VAL A 195     -13.255 -30.576   6.609  1.00  0.00           N  
ATOM   2977  CA  VAL A 195     -12.470 -30.320   7.823  1.00  0.00           C  
ATOM   2978  C   VAL A 195     -11.807 -31.603   8.341  1.00  0.00           C  
ATOM   2979  O   VAL A 195     -10.646 -31.589   8.753  1.00  0.00           O  
ATOM   2980  CB  VAL A 195     -13.371 -29.730   8.925  1.00  0.00           C  
ATOM   2981  CG1 VAL A 195     -12.587 -29.559  10.218  1.00  0.00           C  
ATOM   2982  CG2 VAL A 195     -13.950 -28.401   8.464  1.00  0.00           C  
ATOM   2983  H   VAL A 195     -14.262 -30.514   6.649  1.00  0.00           H  
ATOM   2984  HA  VAL A 195     -11.662 -29.634   7.574  1.00  0.00           H  
ATOM   2985  HB  VAL A 195     -14.182 -30.430   9.131  1.00  0.00           H  
ATOM   2986 1HG1 VAL A 195     -13.239 -29.142  10.985  1.00  0.00           H  
ATOM   2987 2HG1 VAL A 195     -12.213 -30.527  10.548  1.00  0.00           H  
ATOM   2988 3HG1 VAL A 195     -11.750 -28.883  10.048  1.00  0.00           H  
ATOM   2989 1HG2 VAL A 195     -14.586 -27.991   9.247  1.00  0.00           H  
ATOM   2990 2HG2 VAL A 195     -13.138 -27.705   8.253  1.00  0.00           H  
ATOM   2991 3HG2 VAL A 195     -14.541 -28.556   7.561  1.00  0.00           H  
ATOM   2992  N   GLU A 196     -12.555 -32.705   8.307  1.00  0.00           N  
ATOM   2993  CA  GLU A 196     -12.077 -33.994   8.790  1.00  0.00           C  
ATOM   2994  C   GLU A 196     -10.923 -34.434   7.894  1.00  0.00           C  
ATOM   2995  O   GLU A 196      -9.930 -35.006   8.356  1.00  0.00           O  
ATOM   2996  CB  GLU A 196     -13.195 -35.038   8.784  1.00  0.00           C  
ATOM   2997  CG  GLU A 196     -14.317 -34.765   9.776  1.00  0.00           C  
ATOM   2998  CD  GLU A 196     -15.308 -33.752   9.275  1.00  0.00           C  
ATOM   2999  OE1 GLU A 196     -15.139 -33.276   8.178  1.00  0.00           O  
ATOM   3000  OE2 GLU A 196     -16.236 -33.454   9.989  1.00  0.00           O  
ATOM   3001  H   GLU A 196     -13.490 -32.638   7.931  1.00  0.00           H  
ATOM   3002  HA  GLU A 196     -11.740 -33.873   9.821  1.00  0.00           H  
ATOM   3003 1HB  GLU A 196     -13.636 -35.094   7.788  1.00  0.00           H  
ATOM   3004 2HB  GLU A 196     -12.779 -36.019   9.012  1.00  0.00           H  
ATOM   3005 1HG  GLU A 196     -14.841 -35.698   9.982  1.00  0.00           H  
ATOM   3006 2HG  GLU A 196     -13.883 -34.410  10.710  1.00  0.00           H  
ATOM   3007  N   GLN A 197     -10.965 -34.238   6.430  1.00  0.00           N  
ATOM   3008  CA  GLN A 197      -9.889 -34.576   5.514  1.00  0.00           C  
ATOM   3009  C   GLN A 197      -8.677 -33.677   5.736  1.00  0.00           C  
ATOM   3010  O   GLN A 197      -7.534 -34.124   5.637  1.00  0.00           O  
ATOM   3011  CB  GLN A 197     -10.367 -34.465   4.064  1.00  0.00           C  
ATOM   3012  CG  GLN A 197     -11.414 -35.495   3.673  1.00  0.00           C  
ATOM   3013  CD  GLN A 197     -10.892 -36.916   3.771  1.00  0.00           C  
ATOM   3014  OE1 GLN A 197      -9.863 -37.256   3.180  1.00  0.00           O  
ATOM   3015  NE2 GLN A 197     -11.600 -37.755   4.518  1.00  0.00           N  
ATOM   3016  H   GLN A 197     -11.816 -33.837   6.063  1.00  0.00           H  
ATOM   3017  HA  GLN A 197      -9.585 -35.605   5.703  1.00  0.00           H  
ATOM   3018 1HB  GLN A 197     -10.790 -33.475   3.895  1.00  0.00           H  
ATOM   3019 2HB  GLN A 197      -9.518 -34.578   3.391  1.00  0.00           H  
ATOM   3020 1HG  GLN A 197     -12.270 -35.399   4.341  1.00  0.00           H  
ATOM   3021 2HG  GLN A 197     -11.721 -35.313   2.644  1.00  0.00           H  
ATOM   3022 1HE2 GLN A 197     -11.305 -38.706   4.620  1.00  0.00           H  
ATOM   3023 2HE2 GLN A 197     -12.428 -37.438   4.980  1.00  0.00           H  
ATOM   3024  N   ALA A 198      -8.913 -32.406   6.037  1.00  0.00           N  
ATOM   3025  CA  ALA A 198      -7.804 -31.490   6.314  1.00  0.00           C  
ATOM   3026  C   ALA A 198      -6.976 -31.944   7.510  1.00  0.00           C  
ATOM   3027  O   ALA A 198      -5.761 -31.755   7.553  1.00  0.00           O  
ATOM   3028  CB  ALA A 198      -8.326 -30.074   6.537  1.00  0.00           C  
ATOM   3029  H   ALA A 198      -9.861 -32.059   6.077  1.00  0.00           H  
ATOM   3030  HA  ALA A 198      -7.143 -31.487   5.447  1.00  0.00           H  
ATOM   3031 1HB  ALA A 198      -7.488 -29.407   6.742  1.00  0.00           H  
ATOM   3032 2HB  ALA A 198      -8.852 -29.737   5.645  1.00  0.00           H  
ATOM   3033 3HB  ALA A 198      -9.009 -30.071   7.384  1.00  0.00           H  
ATOM   3034  N   VAL A 199      -7.652 -32.491   8.682  1.00  0.00           N  
ATOM   3035  CA  VAL A 199      -6.917 -33.031   9.818  1.00  0.00           C  
ATOM   3036  C   VAL A 199      -6.077 -34.247   9.424  1.00  0.00           C  
ATOM   3037  O   VAL A 199      -4.919 -34.378   9.837  1.00  0.00           O  
ATOM   3038  CB  VAL A 199      -7.896 -33.429  10.939  1.00  0.00           C  
ATOM   3039  CG1 VAL A 199      -7.158 -34.147  12.060  1.00  0.00           C  
ATOM   3040  CG2 VAL A 199      -8.608 -32.195  11.467  1.00  0.00           C  
ATOM   3041  H   VAL A 199      -8.662 -32.515   8.695  1.00  0.00           H  
ATOM   3042  HA  VAL A 199      -6.221 -32.270  10.173  1.00  0.00           H  
ATOM   3043  HB  VAL A 199      -8.629 -34.129  10.536  1.00  0.00           H  
ATOM   3044 1HG1 VAL A 199      -7.865 -34.422  12.843  1.00  0.00           H  
ATOM   3045 2HG1 VAL A 199      -6.685 -35.047  11.666  1.00  0.00           H  
ATOM   3046 3HG1 VAL A 199      -6.397 -33.488  12.474  1.00  0.00           H  
ATOM   3047 1HG2 VAL A 199      -9.299 -32.484  12.259  1.00  0.00           H  
ATOM   3048 2HG2 VAL A 199      -7.874 -31.492  11.864  1.00  0.00           H  
ATOM   3049 3HG2 VAL A 199      -9.163 -31.720  10.658  1.00  0.00           H  
ATOM   3050  N   GLU A 200      -6.657 -35.339   8.551  1.00  0.00           N  
ATOM   3051  CA  GLU A 200      -5.917 -36.505   8.112  1.00  0.00           C  
ATOM   3052  C   GLU A 200      -4.717 -36.084   7.281  1.00  0.00           C  
ATOM   3053  O   GLU A 200      -3.636 -36.661   7.397  1.00  0.00           O  
ATOM   3054  CB  GLU A 200      -6.817 -37.441   7.302  1.00  0.00           C  
ATOM   3055  CG  GLU A 200      -6.143 -38.729   6.854  1.00  0.00           C  
ATOM   3056  CD  GLU A 200      -7.080 -39.659   6.133  1.00  0.00           C  
ATOM   3057  OE1 GLU A 200      -8.231 -39.322   5.994  1.00  0.00           O  
ATOM   3058  OE2 GLU A 200      -6.643 -40.709   5.722  1.00  0.00           O  
ATOM   3059  H   GLU A 200      -7.620 -35.232   8.267  1.00  0.00           H  
ATOM   3060  HA  GLU A 200      -5.560 -37.040   8.993  1.00  0.00           H  
ATOM   3061 1HB  GLU A 200      -7.691 -37.709   7.896  1.00  0.00           H  
ATOM   3062 2HB  GLU A 200      -7.174 -36.922   6.412  1.00  0.00           H  
ATOM   3063 1HG  GLU A 200      -5.314 -38.482   6.191  1.00  0.00           H  
ATOM   3064 2HG  GLU A 200      -5.735 -39.237   7.727  1.00  0.00           H  
ATOM   3065  N   ARG A 201      -4.836 -34.981   6.328  1.00  0.00           N  
ATOM   3066  CA  ARG A 201      -3.733 -34.487   5.509  1.00  0.00           C  
ATOM   3067  C   ARG A 201      -2.602 -33.971   6.376  1.00  0.00           C  
ATOM   3068  O   ARG A 201      -1.437 -34.164   6.055  1.00  0.00           O  
ATOM   3069  CB  ARG A 201      -4.203 -33.375   4.583  1.00  0.00           C  
ATOM   3070  CG  ARG A 201      -5.205 -33.806   3.523  1.00  0.00           C  
ATOM   3071  CD  ARG A 201      -4.610 -34.775   2.567  1.00  0.00           C  
ATOM   3072  NE  ARG A 201      -4.789 -36.149   3.006  1.00  0.00           N  
ATOM   3073  CZ  ARG A 201      -5.944 -36.837   2.915  1.00  0.00           C  
ATOM   3074  NH1 ARG A 201      -7.010 -36.266   2.400  1.00  0.00           N  
ATOM   3075  NH2 ARG A 201      -6.004 -38.086   3.344  1.00  0.00           N  
ATOM   3076  H   ARG A 201      -5.747 -34.555   6.236  1.00  0.00           H  
ATOM   3077  HA  ARG A 201      -3.336 -35.318   4.926  1.00  0.00           H  
ATOM   3078 1HB  ARG A 201      -4.666 -32.584   5.171  1.00  0.00           H  
ATOM   3079 2HB  ARG A 201      -3.345 -32.942   4.069  1.00  0.00           H  
ATOM   3080 1HG  ARG A 201      -6.061 -34.280   4.003  1.00  0.00           H  
ATOM   3081 2HG  ARG A 201      -5.540 -32.932   2.962  1.00  0.00           H  
ATOM   3082 1HD  ARG A 201      -5.085 -34.663   1.593  1.00  0.00           H  
ATOM   3083 2HD  ARG A 201      -3.541 -34.583   2.473  1.00  0.00           H  
ATOM   3084  HE  ARG A 201      -3.990 -36.622   3.408  1.00  0.00           H  
ATOM   3085 1HH1 ARG A 201      -6.964 -35.312   2.073  1.00  0.00           H  
ATOM   3086 2HH1 ARG A 201      -7.876 -36.782   2.332  1.00  0.00           H  
ATOM   3087 1HH2 ARG A 201      -5.184 -38.525   3.740  1.00  0.00           H  
ATOM   3088 2HH2 ARG A 201      -6.869 -38.601   3.276  1.00  0.00           H  
ATOM   3089  N   ALA A 202      -2.915 -33.163   7.512  1.00  0.00           N  
ATOM   3090  CA  ALA A 202      -1.910 -32.645   8.432  1.00  0.00           C  
ATOM   3091  C   ALA A 202      -1.237 -33.774   9.202  1.00  0.00           C  
ATOM   3092  O   ALA A 202      -0.031 -33.745   9.411  1.00  0.00           O  
ATOM   3093  CB  ALA A 202      -2.500 -31.618   9.367  1.00  0.00           C  
ATOM   3094  H   ALA A 202      -3.878 -32.883   7.624  1.00  0.00           H  
ATOM   3095  HA  ALA A 202      -1.127 -32.165   7.844  1.00  0.00           H  
ATOM   3096 1HB  ALA A 202      -1.725 -31.249  10.041  1.00  0.00           H  
ATOM   3097 2HB  ALA A 202      -2.901 -30.786   8.788  1.00  0.00           H  
ATOM   3098 3HB  ALA A 202      -3.298 -32.073   9.951  1.00  0.00           H  
ATOM   3099  N   LEU A 203      -2.015 -34.778   9.600  1.00  0.00           N  
ATOM   3100  CA  LEU A 203      -1.468 -35.926  10.320  1.00  0.00           C  
ATOM   3101  C   LEU A 203      -0.518 -36.757   9.456  1.00  0.00           C  
ATOM   3102  O   LEU A 203       0.521 -37.208   9.935  1.00  0.00           O  
ATOM   3103  CB  LEU A 203      -2.610 -36.817  10.825  1.00  0.00           C  
ATOM   3104  CG  LEU A 203      -3.426 -36.253  11.995  1.00  0.00           C  
ATOM   3105  CD1 LEU A 203      -4.688 -37.085  12.182  1.00  0.00           C  
ATOM   3106  CD2 LEU A 203      -2.576 -36.259  13.257  1.00  0.00           C  
ATOM   3107  H   LEU A 203      -3.006 -34.748   9.401  1.00  0.00           H  
ATOM   3108  HA  LEU A 203      -0.862 -35.557  11.147  1.00  0.00           H  
ATOM   3109 1HB  LEU A 203      -3.297 -37.002  10.001  1.00  0.00           H  
ATOM   3110 2HB  LEU A 203      -2.191 -37.772  11.143  1.00  0.00           H  
ATOM   3111  HG  LEU A 203      -3.730 -35.231  11.767  1.00  0.00           H  
ATOM   3112 1HD1 LEU A 203      -5.268 -36.683  13.013  1.00  0.00           H  
ATOM   3113 2HD1 LEU A 203      -5.287 -37.046  11.271  1.00  0.00           H  
ATOM   3114 3HD1 LEU A 203      -4.415 -38.117  12.395  1.00  0.00           H  
ATOM   3115 1HD2 LEU A 203      -3.156 -35.858  14.088  1.00  0.00           H  
ATOM   3116 2HD2 LEU A 203      -2.272 -37.281  13.486  1.00  0.00           H  
ATOM   3117 3HD2 LEU A 203      -1.689 -35.644  13.102  1.00  0.00           H  
ATOM   3118  N   GLN A 204      -0.862 -36.946   8.186  1.00  0.00           N  
ATOM   3119  CA  GLN A 204       0.011 -37.653   7.249  1.00  0.00           C  
ATOM   3120  C   GLN A 204       1.317 -36.895   6.999  1.00  0.00           C  
ATOM   3121  O   GLN A 204       2.390 -37.494   6.930  1.00  0.00           O  
ATOM   3122  CB  GLN A 204      -0.715 -37.886   5.922  1.00  0.00           C  
ATOM   3123  CG  GLN A 204      -1.852 -38.891   6.002  1.00  0.00           C  
ATOM   3124  CD  GLN A 204      -2.596 -39.030   4.687  1.00  0.00           C  
ATOM   3125  OE1 GLN A 204      -2.657 -38.089   3.891  1.00  0.00           O  
ATOM   3126  NE2 GLN A 204      -3.167 -40.206   4.453  1.00  0.00           N  
ATOM   3127  H   GLN A 204      -1.750 -36.592   7.860  1.00  0.00           H  
ATOM   3128  HA  GLN A 204       0.269 -38.620   7.679  1.00  0.00           H  
ATOM   3129 1HB  GLN A 204      -1.125 -36.943   5.560  1.00  0.00           H  
ATOM   3130 2HB  GLN A 204      -0.005 -38.241   5.175  1.00  0.00           H  
ATOM   3131 1HG  GLN A 204      -1.443 -39.866   6.268  1.00  0.00           H  
ATOM   3132 2HG  GLN A 204      -2.560 -38.563   6.763  1.00  0.00           H  
ATOM   3133 1HE2 GLN A 204      -3.672 -40.356   3.602  1.00  0.00           H  
ATOM   3134 2HE2 GLN A 204      -3.093 -40.941   5.126  1.00  0.00           H  
ATOM   3135  N   LEU A 205       1.228 -35.575   6.863  1.00  0.00           N  
ATOM   3136  CA  LEU A 205       2.422 -34.750   6.703  1.00  0.00           C  
ATOM   3137  C   LEU A 205       3.242 -34.737   7.987  1.00  0.00           C  
ATOM   3138  O   LEU A 205       4.464 -34.764   7.941  1.00  0.00           O  
ATOM   3139  CB  LEU A 205       2.035 -33.316   6.320  1.00  0.00           C  
ATOM   3140  CG  LEU A 205       3.203 -32.365   6.030  1.00  0.00           C  
ATOM   3141  CD1 LEU A 205       3.991 -32.879   4.832  1.00  0.00           C  
ATOM   3142  CD2 LEU A 205       2.667 -30.965   5.774  1.00  0.00           C  
ATOM   3143  H   LEU A 205       0.322 -35.131   6.870  1.00  0.00           H  
ATOM   3144  HA  LEU A 205       3.035 -35.179   5.911  1.00  0.00           H  
ATOM   3145 1HB  LEU A 205       1.409 -33.352   5.431  1.00  0.00           H  
ATOM   3146 2HB  LEU A 205       1.450 -32.885   7.133  1.00  0.00           H  
ATOM   3147  HG  LEU A 205       3.877 -32.345   6.888  1.00  0.00           H  
ATOM   3148 1HD1 LEU A 205       4.821 -32.203   4.627  1.00  0.00           H  
ATOM   3149 2HD1 LEU A 205       4.379 -33.874   5.051  1.00  0.00           H  
ATOM   3150 3HD1 LEU A 205       3.338 -32.926   3.961  1.00  0.00           H  
ATOM   3151 1HD2 LEU A 205       3.498 -30.289   5.569  1.00  0.00           H  
ATOM   3152 2HD2 LEU A 205       1.995 -30.984   4.915  1.00  0.00           H  
ATOM   3153 3HD2 LEU A 205       2.125 -30.617   6.652  1.00  0.00           H  
ATOM   3154  N   LYS A 206       2.561 -34.691   9.127  1.00  0.00           N  
ATOM   3155  CA  LYS A 206       3.204 -34.732  10.447  1.00  0.00           C  
ATOM   3156  C   LYS A 206       4.071 -35.979  10.596  1.00  0.00           C  
ATOM   3157  O   LYS A 206       5.200 -35.908  11.082  1.00  0.00           O  
ATOM   3158  CB  LYS A 206       2.155 -34.687  11.560  1.00  0.00           C  
ATOM   3159  CG  LYS A 206       2.733 -34.635  12.967  1.00  0.00           C  
ATOM   3160  CD  LYS A 206       1.646 -34.814  14.017  1.00  0.00           C  
ATOM   3161  CE  LYS A 206       1.405 -36.285  14.320  1.00  0.00           C  
ATOM   3162  NZ  LYS A 206       2.463 -36.854  15.197  1.00  0.00           N  
ATOM   3163  H   LYS A 206       1.554 -34.624   9.073  1.00  0.00           H  
ATOM   3164  HA  LYS A 206       3.846 -33.857  10.546  1.00  0.00           H  
ATOM   3165 1HB  LYS A 206       1.520 -33.811  11.426  1.00  0.00           H  
ATOM   3166 2HB  LYS A 206       1.515 -35.567  11.492  1.00  0.00           H  
ATOM   3167 1HG  LYS A 206       3.475 -35.426  13.085  1.00  0.00           H  
ATOM   3168 2HG  LYS A 206       3.223 -33.675  13.125  1.00  0.00           H  
ATOM   3169 1HD  LYS A 206       1.942 -34.306  14.937  1.00  0.00           H  
ATOM   3170 2HD  LYS A 206       0.717 -34.370  13.660  1.00  0.00           H  
ATOM   3171 1HE  LYS A 206       0.441 -36.401  14.814  1.00  0.00           H  
ATOM   3172 2HE  LYS A 206       1.381 -36.849  13.389  1.00  0.00           H  
ATOM   3173 1HZ  LYS A 206       2.267 -37.829  15.374  1.00  0.00           H  
ATOM   3174 2HZ  LYS A 206       3.361 -36.768  14.742  1.00  0.00           H  
ATOM   3175 3HZ  LYS A 206       2.483 -36.351  16.073  1.00  0.00           H  
ATOM   3176  N   THR A 207       3.522 -37.117  10.172  1.00  0.00           N  
ATOM   3177  CA  THR A 207       4.226 -38.400  10.180  1.00  0.00           C  
ATOM   3178  C   THR A 207       5.376 -38.399   9.169  1.00  0.00           C  
ATOM   3179  O   THR A 207       6.481 -38.834   9.490  1.00  0.00           O  
ATOM   3180  CB  THR A 207       3.265 -39.563   9.873  1.00  0.00           C  
ATOM   3181  OG1 THR A 207       2.240 -39.617  10.874  1.00  0.00           O  
ATOM   3182  CG2 THR A 207       4.017 -40.885   9.851  1.00  0.00           C  
ATOM   3183  H   THR A 207       2.573 -37.078   9.829  1.00  0.00           H  
ATOM   3184  HA  THR A 207       4.651 -38.556  11.172  1.00  0.00           H  
ATOM   3185  HB  THR A 207       2.797 -39.402   8.902  1.00  0.00           H  
ATOM   3186  HG1 THR A 207       1.751 -38.790  10.875  1.00  0.00           H  
ATOM   3187 1HG2 THR A 207       3.321 -41.695   9.632  1.00  0.00           H  
ATOM   3188 2HG2 THR A 207       4.789 -40.852   9.083  1.00  0.00           H  
ATOM   3189 3HG2 THR A 207       4.479 -41.057  10.822  1.00  0.00           H  
ATOM   3190  N   LYS A 208       5.124 -37.877   7.970  1.00  0.00           N  
ATOM   3191  CA  LYS A 208       6.136 -37.807   6.903  1.00  0.00           C  
ATOM   3192  C   LYS A 208       7.382 -36.954   7.240  1.00  0.00           C  
ATOM   3193  O   LYS A 208       8.513 -37.343   6.953  1.00  0.00           O  
ATOM   3194  CB  LYS A 208       5.485 -37.270   5.627  1.00  0.00           C  
ATOM   3195  CG  LYS A 208       6.425 -37.180   4.431  1.00  0.00           C  
ATOM   3196  CD  LYS A 208       5.695 -36.688   3.191  1.00  0.00           C  
ATOM   3197  CE  LYS A 208       6.644 -36.543   2.010  1.00  0.00           C  
ATOM   3198  NZ  LYS A 208       5.945 -36.056   0.791  1.00  0.00           N  
ATOM   3199  H   LYS A 208       4.197 -37.514   7.794  1.00  0.00           H  
ATOM   3200  HA  LYS A 208       6.528 -38.809   6.732  1.00  0.00           H  
ATOM   3201 1HB  LYS A 208       4.648 -37.911   5.347  1.00  0.00           H  
ATOM   3202 2HB  LYS A 208       5.085 -36.273   5.814  1.00  0.00           H  
ATOM   3203 1HG  LYS A 208       7.240 -36.493   4.660  1.00  0.00           H  
ATOM   3204 2HG  LYS A 208       6.848 -38.163   4.228  1.00  0.00           H  
ATOM   3205 1HD  LYS A 208       4.906 -37.393   2.928  1.00  0.00           H  
ATOM   3206 2HD  LYS A 208       5.237 -35.720   3.398  1.00  0.00           H  
ATOM   3207 1HE  LYS A 208       7.436 -35.840   2.265  1.00  0.00           H  
ATOM   3208 2HE  LYS A 208       7.101 -37.508   1.791  1.00  0.00           H  
ATOM   3209 1HZ  LYS A 208       6.606 -35.974   0.032  1.00  0.00           H  
ATOM   3210 2HZ  LYS A 208       5.219 -36.710   0.534  1.00  0.00           H  
ATOM   3211 3HZ  LYS A 208       5.532 -35.153   0.976  1.00  0.00           H  
ATOM   3212  N   LEU A 209       7.184 -35.791   7.849  1.00  0.00           N  
ATOM   3213  CA  LEU A 209       8.295 -34.887   8.129  1.00  0.00           C  
ATOM   3214  C   LEU A 209       8.976 -35.216   9.458  1.00  0.00           C  
ATOM   3215  O   LEU A 209       8.337 -35.703  10.401  1.00  0.00           O  
ATOM   3216  CB  LEU A 209       7.798 -33.436   8.149  1.00  0.00           C  
ATOM   3217  CG  LEU A 209       7.129 -32.945   6.859  1.00  0.00           C  
ATOM   3218  CD1 LEU A 209       6.606 -31.530   7.065  1.00  0.00           C  
ATOM   3219  CD2 LEU A 209       8.131 -32.996   5.715  1.00  0.00           C  
ATOM   3220  H   LEU A 209       6.250 -35.522   8.126  1.00  0.00           H  
ATOM   3221  HA  LEU A 209       9.045 -35.011   7.348  1.00  0.00           H  
ATOM   3222 1HB  LEU A 209       7.079 -33.327   8.957  1.00  0.00           H  
ATOM   3223 2HB  LEU A 209       8.645 -32.782   8.352  1.00  0.00           H  
ATOM   3224  HG  LEU A 209       6.277 -33.583   6.624  1.00  0.00           H  
ATOM   3225 1HD1 LEU A 209       6.131 -31.180   6.148  1.00  0.00           H  
ATOM   3226 2HD1 LEU A 209       5.878 -31.525   7.875  1.00  0.00           H  
ATOM   3227 3HD1 LEU A 209       7.436 -30.869   7.317  1.00  0.00           H  
ATOM   3228 1HD2 LEU A 209       7.654 -32.648   4.798  1.00  0.00           H  
ATOM   3229 2HD2 LEU A 209       8.982 -32.357   5.947  1.00  0.00           H  
ATOM   3230 3HD2 LEU A 209       8.473 -34.023   5.577  1.00  0.00           H  
ATOM   3231  N   GLY A 210      10.277 -34.945   9.529  1.00  0.00           N  
ATOM   3232  CA  GLY A 210      11.029 -35.129  10.760  1.00  0.00           C  
ATOM   3233  C   GLY A 210      12.320 -34.330  10.828  1.00  0.00           C  
ATOM   3234  O   GLY A 210      13.105 -34.479  11.767  1.00  0.00           O  
ATOM   3235  OXT GLY A 210      12.624 -33.515   9.957  1.00  0.00           O  
ATOM   3236  H   GLY A 210      10.754 -34.605   8.707  1.00  0.00           H  
ATOM   3237 1HA  GLY A 210      10.409 -34.844  11.609  1.00  0.00           H  
ATOM   3238 2HA  GLY A 210      11.275 -36.182  10.882  1.00  0.00           H  
TER                                                                             
HETATM 3240 FE1  HSS B 211      -0.909 -17.055  14.017  1.00  0.00          FE  
HETATM 3241  N1  HSS B 211      -0.429 -16.042  15.721  1.00  0.00           N  
HETATM 3242  C1  HSS B 211      -0.258 -16.601  16.966  1.00  0.00           C  
HETATM 3243  C2  HSS B 211       0.181 -15.597  17.913  1.00  0.00           C  
HETATM 3244  C3  HSS B 211       0.239 -14.404  17.224  1.00  0.00           C  
HETATM 3245  C32 HSS B 211       0.596 -13.107  17.789  1.00  0.00           C  
HETATM 3246  C33 HSS B 211      -0.067 -11.948  17.655  1.00  0.00           C  
HETATM 3247  C4  HSS B 211      -0.114 -14.715  15.839  1.00  0.00           C  
HETATM 3248  C5  HSS B 211      -0.026 -13.825  14.773  1.00  0.00           C  
HETATM 3249  C6  HSS B 211      -0.248 -14.130  13.438  1.00  0.00           C  
HETATM 3250  C9  HSS B 211      -0.088 -13.183  12.341  1.00  0.00           C  
HETATM 3251  C8  HSS B 211      -0.406 -13.861  11.194  1.00  0.00           C  
HETATM 3252  C7  HSS B 211      -0.740 -15.219  11.603  1.00  0.00           C  
HETATM 3253  N2  HSS B 211      -0.645 -15.355  12.961  1.00  0.00           N  
HETATM 3254  C14 HSS B 211      -1.137 -16.220  10.730  1.00  0.00           C  
HETATM 3255  C15 HSS B 211      -1.566 -17.492  11.091  1.00  0.00           C  
HETATM 3256  N3  HSS B 211      -1.566 -17.986  12.370  1.00  0.00           N  
HETATM 3257  C16 HSS B 211      -2.081 -19.257  12.285  1.00  0.00           C  
HETATM 3258  C23 HSS B 211      -2.191 -20.151  13.341  1.00  0.00           C  
HETATM 3259  C24 HSS B 211      -1.789 -19.915  14.654  1.00  0.00           C  
HETATM 3260  N4  HSS B 211      -1.271 -18.726  15.110  1.00  0.00           N  
HETATM 3261  C27 HSS B 211      -1.006 -18.906  16.441  1.00  0.00           C  
HETATM 3262  C26 HSS B 211      -1.344 -20.267  16.848  1.00  0.00           C  
HETATM 3263  C25 HSS B 211      -1.852 -20.891  15.724  1.00  0.00           C  
HETATM 3264  C31 HSS B 211      -2.388 -22.282  15.597  1.00  0.00           C  
HETATM 3265  C29 HSS B 211      -1.178 -20.786  18.199  1.00  0.00           C  
HETATM 3266  C30 HSS B 211      -0.938 -22.062  18.549  1.00  0.00           C  
HETATM 3267  C28 HSS B 211      -0.503 -17.928  17.293  1.00  0.00           C  
HETATM 3268  C17 HSS B 211      -2.442 -19.572  10.909  1.00  0.00           C  
HETATM 3269  C18 HSS B 211      -2.110 -18.476  10.158  1.00  0.00           C  
HETATM 3270  C19 HSS B 211      -2.304 -18.253   8.687  1.00  0.00           C  
HETATM 3271  C20 HSS B 211      -3.641 -17.582   8.332  1.00  0.00           C  
HETATM 3272  C21 HSS B 211      -3.826 -17.232   6.828  1.00  0.00           C  
HETATM 3273  O3  HSS B 211      -3.108 -16.287   6.401  1.00  0.00           O  
HETATM 3274  O4  HSS B 211      -4.681 -17.895   6.179  1.00  0.00           O  
HETATM 3275  C22 HSS B 211      -3.051 -20.867  10.468  1.00  0.00           C  
HETATM 3276  C11 HSS B 211      -0.358 -13.365   9.781  1.00  0.00           C  
HETATM 3277  C12 HSS B 211       0.880 -13.874   9.005  1.00  0.00           C  
HETATM 3278  C13 HSS B 211       1.779 -12.757   8.394  1.00  0.00           C  
HETATM 3279  O2  HSS B 211       3.016 -12.976   8.433  1.00  0.00           O  
HETATM 3280  O1  HSS B 211       1.202 -11.720   7.954  1.00  0.00           O  
HETATM 3281  C10 HSS B 211       0.359 -11.760  12.487  1.00  0.00           C  
HETATM 3282  C34 HSS B 211       0.446 -15.848  19.365  1.00  0.00           C  
HETATM 3283  C35 HSS B 211       0.883 -17.429  13.976  1.00  0.00           C  
HETATM 3284  C36 HSS B 211       1.899 -16.532  13.354  1.00  0.00           C  
HETATM 3285  O6  HSS B 211       2.450 -15.746  14.307  1.00  0.00           O  
HETATM 3286  C37 HSS B 211       3.238 -14.627  13.840  1.00  0.00           C  
HETATM 3287  C38 HSS B 211       3.569 -13.773  15.047  1.00  0.00           C  
HETATM 3288  O5  HSS B 211       2.199 -16.452  12.174  1.00  0.00           O  
HETATM 3289  C40 HSS B 211       1.234 -19.356  12.617  1.00  0.00           C  
HETATM 3290  C39 HSS B 211       2.476 -19.530  13.129  1.00  0.00           C  
HETATM 3291  C41 HSS B 211       2.810 -20.221  14.372  1.00  0.00           C  
HETATM 3292  C43 HSS B 211       4.161 -20.349  14.746  1.00  0.00           C  
HETATM 3293  C45 HSS B 211       4.518 -20.974  15.940  1.00  0.00           C  
HETATM 3294  C46 HSS B 211       3.529 -21.470  16.792  1.00  0.00           C  
HETATM 3295  C44 HSS B 211       2.180 -21.341  16.440  1.00  0.00           C  
HETATM 3296  C42 HSS B 211       1.823 -20.728  15.242  1.00  0.00           C  
HETATM 3297  H25 HSS B 211       1.489 -13.107  18.413  1.00  0.00           H  
HETATM 3298  H27 HSS B 211       0.298 -11.042  18.129  1.00  0.00           H  
HETATM 3299  H26 HSS B 211      -0.997 -11.866  17.101  1.00  0.00           H  
HETATM 3300  H1  HSS B 211       0.302 -12.818  14.996  1.00  0.00           H  
HETATM 3301  H9  HSS B 211      -1.142 -15.974   9.676  1.00  0.00           H  
HETATM 3302  H17 HSS B 211      -2.593 -21.132  13.113  1.00  0.00           H  
HETATM 3303  H24 HSS B 211      -1.597 -23.008  15.371  1.00  0.00           H  
HETATM 3304  H22 HSS B 211      -2.860 -22.603  16.532  1.00  0.00           H  
HETATM 3305  H23 HSS B 211      -3.134 -22.355  14.800  1.00  0.00           H  
HETATM 3306  H19 HSS B 211      -1.252 -20.052  18.999  1.00  0.00           H  
HETATM 3307  H20 HSS B 211      -0.810 -22.856  17.820  1.00  0.00           H  
HETATM 3308  H21 HSS B 211      -0.843 -22.339  19.594  1.00  0.00           H  
HETATM 3309  H18 HSS B 211      -0.306 -18.218  18.319  1.00  0.00           H  
HETATM 3310  H10 HSS B 211      -1.483 -17.636   8.290  1.00  0.00           H  
HETATM 3311  H11 HSS B 211      -2.248 -19.212   8.160  1.00  0.00           H  
HETATM 3312  H13 HSS B 211      -3.768 -16.669   8.917  1.00  0.00           H  
HETATM 3313  H12 HSS B 211      -4.444 -18.272   8.628  1.00  0.00           H  
HETATM 3314  H14 HSS B 211      -2.400 -21.720  10.699  1.00  0.00           H  
HETATM 3315  H15 HSS B 211      -3.236 -20.873   9.391  1.00  0.00           H  
HETATM 3316  H16 HSS B 211      -4.009 -21.054  10.971  1.00  0.00           H  
HETATM 3317  H5  HSS B 211      -1.275 -13.644   9.247  1.00  0.00           H  
HETATM 3318  H6  HSS B 211      -0.302 -12.273   9.770  1.00  0.00           H  
HETATM 3319  H7  HSS B 211       0.598 -14.578   8.214  1.00  0.00           H  
HETATM 3320  H8  HSS B 211       1.524 -14.443   9.693  1.00  0.00           H  
HETATM 3321  H4  HSS B 211       0.560 -11.314  11.509  1.00  0.00           H  
HETATM 3322  H3  HSS B 211       1.280 -11.689  13.080  1.00  0.00           H  
HETATM 3323  H2  HSS B 211      -0.393 -11.142  12.996  1.00  0.00           H  
HETATM 3324  H29 HSS B 211       0.873 -14.968  19.852  1.00  0.00           H  
HETATM 3325  H30 HSS B 211       1.145 -16.681  19.507  1.00  0.00           H  
HETATM 3326  H28 HSS B 211      -0.474 -16.108  19.904  1.00  0.00           H  
HETATM 3327  H31 HSS B 211       1.289 -17.977  14.828  1.00  0.00           H  
HETATM 3328  H33 HSS B 211       4.138 -15.009  13.348  1.00  0.00           H  
HETATM 3329  H32 HSS B 211       2.649 -14.077  13.101  1.00  0.00           H  
HETATM 3330  H34 HSS B 211       4.170 -12.911  14.737  1.00  0.00           H  
HETATM 3331  H36 HSS B 211       4.144 -14.345  15.784  1.00  0.00           H  
HETATM 3332  H35 HSS B 211       2.657 -13.407  15.525  1.00  0.00           H  
HETATM 3333  H38 HSS B 211       1.087 -18.820  11.689  1.00  0.00           H  
HETATM 3334  H37 HSS B 211       0.365 -19.846  13.035  1.00  0.00           H  
HETATM 3335  H39 HSS B 211       3.315 -19.059  12.618  1.00  0.00           H  
HETATM 3336  H41 HSS B 211       4.931 -19.954  14.089  1.00  0.00           H  
HETATM 3337  H43 HSS B 211       5.566 -21.066  16.208  1.00  0.00           H  
HETATM 3338  H44 HSS B 211       3.804 -21.948  17.728  1.00  0.00           H  
HETATM 3339  H42 HSS B 211       1.403 -21.706  17.105  1.00  0.00           H  
HETATM 3340  H40 HSS B 211       0.775 -20.627  14.991  1.00  0.00           H  
TER                                                                             
CONECT 2250 3240                                                                
CONECT 3240 2250 3241 3253 3256                                                 
CONECT 3240 3260 3283                                                           
CONECT 3241 3240 3242 3247                                                      
CONECT 3242 3241 3243 3267                                                      
CONECT 3243 3242 3244 3282                                                      
CONECT 3244 3243 3245 3247                                                      
CONECT 3245 3244 3246 3297                                                      
CONECT 3246 3245 3298 3299                                                      
CONECT 3247 3241 3244 3248                                                      
CONECT 3248 3247 3249 3300                                                      
CONECT 3249 3248 3250 3253                                                      
CONECT 3250 3249 3251 3281                                                      
CONECT 3251 3250 3252 3276                                                      
CONECT 3252 3251 3253 3254                                                      
CONECT 3253 3240 3249 3252                                                      
CONECT 3254 3252 3255 3301                                                      
CONECT 3255 3254 3256 3269                                                      
CONECT 3256 3240 3255 3257                                                      
CONECT 3257 3256 3258 3268                                                      
CONECT 3258 3257 3259 3302                                                      
CONECT 3259 3258 3260 3263                                                      
CONECT 3260 3240 3259 3261                                                      
CONECT 3261 3260 3262 3267                                                      
CONECT 3262 3261 3263 3265                                                      
CONECT 3263 3259 3262 3264                                                      
CONECT 3264 3263 3303 3304 3305                                                 
CONECT 3265 3262 3266 3306                                                      
CONECT 3266 3265 3307 3308                                                      
CONECT 3267 3242 3261 3309                                                      
CONECT 3268 3257 3269 3275                                                      
CONECT 3269 3255 3268 3270                                                      
CONECT 3270 3269 3271 3310 3311                                                 
CONECT 3271 3270 3272 3312 3313                                                 
CONECT 3272 3271 3273 3274                                                      
CONECT 3273 3272                                                                
CONECT 3274 3272                                                                
CONECT 3275 3268 3314 3315 3316                                                 
CONECT 3276 3251 3277 3317 3318                                                 
CONECT 3277 3276 3278 3319 3320                                                 
CONECT 3278 3277 3279 3280                                                      
CONECT 3279 3278                                                                
CONECT 3280 3278                                                                
CONECT 3281 3250 3321 3322 3323                                                 
CONECT 3282 3243 3324 3325 3326                                                 
CONECT 3283 3240 3284 3289 3327                                                 
CONECT 3284 3283 3285 3288                                                      
CONECT 3285 3284 3286                                                           
CONECT 3286 3285 3287 3328 3329                                                 
CONECT 3287 3286 3330 3331 3332                                                 
CONECT 3288 3284                                                                
CONECT 3289 3283 3290 3333 3334                                                 
CONECT 3290 3289 3291 3335                                                      
CONECT 3291 3290 3292 3296                                                      
CONECT 3292 3291 3293 3336                                                      
CONECT 3293 3292 3294 3337                                                      
CONECT 3294 3293 3295 3338                                                      
CONECT 3295 3294 3296 3339                                                      
CONECT 3296 3291 3295 3340                                                      
CONECT 3297 3245                                                                
CONECT 3298 3246                                                                
CONECT 3299 3246                                                                
CONECT 3300 3248                                                                
CONECT 3301 3254                                                                
CONECT 3302 3258                                                                
CONECT 3303 3264                                                                
CONECT 3304 3264                                                                
CONECT 3305 3264                                                                
CONECT 3306 3265                                                                
CONECT 3307 3266                                                                
CONECT 3308 3266                                                                
CONECT 3309 3267                                                                
CONECT 3310 3270                                                                
CONECT 3311 3270                                                                
CONECT 3312 3271                                                                
CONECT 3313 3271                                                                
CONECT 3314 3275                                                                
CONECT 3315 3275                                                                
CONECT 3316 3275                                                                
CONECT 3317 3276                                                                
CONECT 3318 3276                                                                
CONECT 3319 3277                                                                
CONECT 3320 3277                                                                
CONECT 3321 3281                                                                
CONECT 3322 3281                                                                
CONECT 3323 3281                                                                
CONECT 3324 3282                                                                
CONECT 3325 3282                                                                
CONECT 3326 3282                                                                
CONECT 3327 3283                                                                
CONECT 3328 3286                                                                
CONECT 3329 3286                                                                
CONECT 3330 3287                                                                
CONECT 3331 3287                                                                
CONECT 3332 3287                                                                
CONECT 3333 3289                                                                
CONECT 3334 3289                                                                
CONECT 3335 3290                                                                
CONECT 3336 3292                                                                
CONECT 3337 3293                                                                
CONECT 3338 3294                                                                
CONECT 3339 3295                                                                
CONECT 3340 3296                                                                
# All scores below are weighted scores, not raw scores.
#BEGIN_POSE_ENERGIES_TABLE correct_surface_True/024_008_UM_159_H148_areda15_HMM_onlyH_1__DE_4_HSS_run18_DE_3.pdb
label fa_atr fa_rep fa_sol fa_intra_atr_xover4 fa_intra_rep_xover4 fa_intra_sol_xover4 lk_ball lk_ball_iso lk_ball_bridge lk_ball_bridge_uncpl fa_elec fa_intra_elec pro_close hbond_sr_bb hbond_lr_bb hbond_bb_sc hbond_sc dslf_fa13 omega fa_dun_dev fa_dun_rot fa_dun_semi p_aa_pp hxl_tors ref rama_prepro total
weights 1 0.55 1 1 0.55 1 0.92 -0.38 -0.33 -0.33 1 1 1.25 1 1 1 1 1.25 0.48 0.69 0.76 0.78 0.61 1 1 0.5 NA
pose -1265.19 133.626 637.67 -82.9761 48.9314 36.7433 413.081 -429.797 -10.478 -48.1682 -356.485 -37.1189 0 -145.109 -16.0905 -26.6801 -20.6809 0 26.2337 21.5092 75.6032 104.585 -59.4612 57.5491 62.3179 -39.0447 -919.433
VAL:NtermProteinFull_1 -4.76632 0.58671 1.25374 -0.31486 0.28251 0.05113 0.70509 -1.21957 -0.01158 -0.03894 -1.8879 1.89383 0 0 0 0 0 0 0.0147 0.00108 0.00909 0 0 0 2.085 0 -1.35629
SER_2 -3.82258 0.12582 3.75957 -0.02546 0 0.06562 2.15733 -1.72009 -0.06938 -0.3419 -1.77921 -0.56591 0 0 0 -0.71424 0 0 0.09518 0.0032 0.09839 0 -0.42484 0.61266 -1.1772 -0.17605 -3.89908
LEU_3 -6.13357 0.65168 1.34406 -0.71346 0.43482 0.19208 1.38409 -1.59319 -0.02482 -0.08783 -0.39793 0.04181 0 0 0 0 0 0 0.06943 0.04062 0.58036 0 -0.20965 0 0.72952 -0.22523 -3.91722
ASP_4 -4.93312 0.3002 4.87282 -0.11322 0.01447 0.30461 2.49807 -2.25182 -0.0251 -0.11974 -2.88752 -0.25157 0 0 0 0 -1.03126 0 0.06504 0.03271 0 1.47418 0.2157 0 -2.2837 -0.03477 -4.15405
GLU_5 -7.66796 0.71919 5.55284 -0.32439 0.05744 0.33067 2.52022 -2.82009 -0.08828 -0.44036 -2.67369 -0.46532 0 0 0 -0.71424 0 0 0.02997 0.01954 0 3.02325 -0.05574 0 -2.5358 -0.04795 -5.58069
ALA_6 -6.69728 0.4914 2.25107 -0.02311 0 0 1.97324 -2.1883 -0.02284 -0.06616 -1.53103 -0.29739 0 0 0 0 0 0 0.19631 0 0 0 -0.32396 0 2.3386 -0.33415 -4.23362
ILE_7 -9.4039 1.28771 2.3825 -0.5085 0.55409 0.07192 2.15736 -2.48205 -0.05831 -0.22919 -1.80538 0.06052 0 0 0 0 0 0 -0.04044 0.10149 0.06725 0 -0.45414 0 1.0317 -0.25628 -7.52364
ILE_8 -8.48328 1.00386 2.10348 -0.50663 0.50647 0.07215 2.06584 -2.21401 -0.03277 -0.21342 -2.24199 0.03361 0 0 0 0 0 0 -0.05294 0.15774 0.08588 0 -0.4118 0 1.0317 -0.00757 -7.10368
ILE_9 -9.18437 1.92116 1.51236 -0.51256 0.57478 0.07317 2.10257 -2.27108 -0.01018 -0.07369 -1.74423 0.10099 0 0 0 0 0 0 0.06245 0.11534 0.11445 0 -0.32308 0 1.0317 0.05536 -6.45486
LEU_10 -7.53098 1.00725 1.10837 -0.49303 0.30704 0.07442 1.45961 -1.86971 -0.02179 -0.09609 -1.33719 0.13175 0 0 0 0 0 0 0.20503 0.33937 0.238 0 -0.2846 0 0.72952 -0.07622 -6.10927
ILE_11 -9.46644 0.96202 2.46199 -0.5209 0.71641 0.07577 2.2483 -2.34734 -0.02042 -0.07193 -1.86981 -0.04568 0 0 0 0 0 0 0.2036 0.0007 0.14163 0 -0.35779 0 1.0317 -0.20271 -7.06092
VAL_12 -8.56912 1.23001 1.86729 -0.318 0.34994 0.05536 2.16314 -2.29265 -0.01708 -0.27686 -2.39077 -0.0186 0 0 0 0 0 0 0.36245 0.27283 -0.01359 0 -0.20855 0 2.085 -0.06399 -5.7832
ALA_13 -6.18004 0.38482 3.10219 -0.02234 0 0 2.33235 -2.45976 -0.04457 -0.18785 -2.28046 -0.27674 0 0 0 0 0 0 0.04448 0 0 0 -0.24146 0 2.3386 -0.20536 -3.69614
ALA_14 -3.57935 0.15077 2.2901 -0.02239 0 0 1.28209 -1.48075 -0.00252 -0.01332 -0.46484 -0.2937 0 0 0 0 0 0 0.01112 0 0 0 -0.20352 0 2.3386 -0.37548 -0.36318
LYS_15 -7.04584 0.53112 6.52886 -0.51742 0.52322 0.21739 3.01611 -2.82984 -0.03838 -0.05163 -2.85534 0.50281 0 0 0 0 -1.46672 0 0.18366 0.42314 3.25429 0 -0.0946 0 -1.6738 -0.33748 -1.73046
LEU_16 -6.06557 0.62184 1.23632 -0.5136 0.38405 0.08452 1.35093 -1.57309 -0.00242 -0.0295 -0.63651 0.09771 0 0 0 0 0 0 -0.02981 0.11038 0.07581 0 -0.24279 0 0.72952 -0.31552 -4.71776
GLY_17 -1.73544 0.0959 1.9264 -5e-05 0 0 1.09229 -0.94227 -0.01031 -0.09025 -0.68838 -0.32808 0 0 0 0 0 0 -0.05313 0 0 0 -1.35862 0 1.2108 -0.20468 -1.08583
THR_18 -4.72954 0.78976 2.26075 -0.19503 0.15623 0.05957 1.72487 -1.62457 -0.04365 -0.38228 -1.36718 -0.76589 0 0 0 -0.36011 0 0 0.09718 0 0.78412 0 -0.77582 2.30378 -1.425 0.19656 -3.29626
THR_19 -4.13908 0.47945 4.00393 -0.11303 0.06312 0.07892 2.34715 -1.98977 -0.0872 -0.2931 -2.19378 -0.54082 0 0 0 -0.98329 0 0 -0.02022 0.02362 0.00816 0 -0.44847 2.28904 -1.425 0.03039 -2.90997
VAL_20 -5.86626 1.29215 1.43212 -0.36794 0.31034 0.06786 1.37407 -1.70356 -0.05471 -0.14771 -0.74175 0.06844 0 0 0 0 0 0 0.03649 0.00554 0.98807 0 0.09099 0 2.085 -0.31258 -1.44345
GLU_21 -4.63518 0.59896 5.08886 -0.46297 0.20491 1.24209 1.66462 -2.31206 -0.18559 -0.52294 -2.39932 -2.3436 0 0 0 0 0 0 -0.03907 0 0 4.02315 -0.2913 0 -2.5358 -0.36568 -3.27093
GLU_22 -6.33257 0.72674 6.43777 -0.64971 0.18108 1.0776 3.07511 -2.72517 -0.10081 -0.42486 -2.27367 -0.51473 0 0 0 -0.62318 -0.8915 0 0.10841 0.02615 0 3.1347 -0.23077 0 -2.5358 -0.44937 -2.98457
ALA_23 -5.93092 0.22696 2.02344 -0.02227 0 0 1.90111 -2.09216 -0.04336 -0.19175 -1.4779 -0.30491 0 0 0 0 0 0 0.10069 0 0 0 -0.35645 0 2.3386 -0.46229 -4.29121
VAL_24 -6.56034 0.61748 2.36111 -0.30858 0.25883 0.05322 2.1355 -2.16359 -0.0607 -0.19245 -1.79378 -0.06528 0 0 0 0 0 0 -0.05752 0 -0.02208 0 -0.3329 0 2.085 -0.31963 -4.3657
GLU_25 -4.85562 0.18734 4.44047 -0.63755 0.17157 1.05377 1.93726 -2.08596 -0.02762 -0.13392 -1.91814 -0.56027 0 0 0 0 0 0 -0.00489 0 0 3.41114 -0.23324 0 -2.5358 -0.33195 -2.12342
GLN_26 -7.64802 0.75717 5.53177 -0.25957 0.02885 0.18427 3.00902 -2.87421 -0.03426 -0.20301 -2.94797 -0.40898 0 0 0 0 -0.8915 0 0.41334 0.1725 0 2.92234 -0.07398 0 -1.0644 -0.38157 -3.76819
ALA_27 -6.20077 0.32789 2.34937 -0.0226 0 0 2.15867 -2.17009 -0.01104 -0.08565 -1.78448 -0.29556 0 0 0 0 0 0 0.4696 0 0 0 -0.29164 0 2.3386 -0.34918 -3.56687
LEU_28 -5.98517 0.45259 3.77989 -0.50226 0.31282 0.079 2.10696 -2.16756 -0.0229 -0.08378 -2.66626 0.13963 0 0 0 0 0 0 0.63518 0.39625 0.19324 0 -0.29374 0 0.72952 -0.43045 -3.32703
TRP_29 -7.35543 0.50905 4.19138 -1.28076 0.09647 0.37892 2.01301 -2.19205 -0.05535 -0.24054 -2.05409 -0.19578 0 0 0 0 0 0 -0.00403 0.19571 0 1.29786 -0.28342 0 3.035 -0.16656 -2.11061
LEU_30 -10.0617 1.24399 1.56517 -0.48285 0.39452 0.06739 2.21662 -2.43425 -0.06964 -0.47353 -1.90673 0.13211 0 0 0 0 0 0 0.01326 0.34475 0.54382 0 -0.22755 0 0.72952 -0.0432 -8.44827
LYS_31 -6.97566 0.76661 5.25451 -0.49802 0.0971 0.30269 2.72653 -2.53917 -0.06144 -0.26593 -2.24619 0.47551 0 0 0 0 0 0 0.11839 0.72481 1.69679 0 0.03688 0 -1.6738 0.11943 -1.94097
THR_32 -3.35852 0.11652 3.58287 -0.20331 0.14138 0.06336 1.35207 -1.60321 -0.00333 -0.01135 -1.45582 -0.13927 0 0 0 0 0 0 0.03954 0.00437 -0.00929 0 -0.02547 2.28518 -1.425 0.23983 -0.40947
LYS_33 -4.48727 0.24823 2.72998 -0.53705 0.27261 0.2849 1.09365 -1.33577 -0.00155 -0.01855 -0.65163 0.21416 0 0 0 0 0 0 -0.03169 0.10107 1.75805 0 -0.12184 0 -1.6738 -0.08565 -2.24215
LEU_34 -5.74745 1.02486 0.06443 -0.52265 0.53645 0.08101 1.12117 -1.22632 -0.01917 -0.11121 -0.83235 -0.03863 0 0 0 0 0 0 0.02502 0.1495 2.64731 0 -0.25839 0 0.72952 -0.18023 -2.55713
GLY_35 -1.7019 0.09538 1.61112 -5e-05 0 0 0.81591 -0.86227 -0.04198 -0.29781 -0.48335 -0.31554 0 0 0 0 0 0 0.08916 0 0 0 -1.24158 0 1.2108 0.07025 -1.05185
VAL_36 -5.91718 0.97878 1.63002 -0.30742 0.2141 0.04734 1.23977 -1.59923 -0.05892 -0.39957 -1.03922 -0.16345 0 0 0 0 0 0 -0.01357 0.01293 0.00667 0 -0.49474 0 2.085 -0.05852 -3.83721
SER_37 -4.35634 0.16506 4.45615 -0.02716 0 0.06962 2.7994 -2.03954 -0.0125 -0.03264 -2.25206 -0.4528 0 0 0 -1.81517 0 0 -0.01166 0.02343 0.0712 0 -0.46339 0.65337 -1.1772 -0.41727 -4.81951
LEU_38 -5.84442 0.64324 2.29362 -0.50065 0.59024 0.07367 1.62037 -1.72569 -0.01787 -0.04222 -0.7652 0.14386 0 0 0 0 0 0 0.13189 0.06303 0.21871 0 -0.28406 0 0.72952 -0.43311 -3.10505
LEU_39 -5.97682 0.59021 2.0492 -0.51189 0.42227 0.08142 1.34483 -1.61191 -0.00249 -0.00554 -0.50607 0.15084 0 0 0 0 0 0 0.8906 0.16189 0.25609 0 -0.27326 0 0.72952 -0.33737 -2.54848
GLN_40 -6.68908 0.61561 5.50548 -0.25325 0.02082 0.18643 3.17382 -2.64784 -0.04593 -0.21762 -2.90614 -0.2833 0 0 0 -1.81517 -0.65511 0 0.59322 0.01472 0 3.26296 -0.1197 0 -1.0644 -0.3011 -3.62559
ALA_41 -6.74326 1.05366 2.51561 -0.0226 0 0 2.46883 -2.30037 -0.02075 -0.03749 -1.69076 -0.28369 0 0 0 0 0 0 -0.00516 0 0 0 -0.18789 0 2.3386 -0.32892 -3.24418
LEU_42 -9.55189 1.866 1.95476 -0.49392 0.41361 0.07265 2.42366 -2.38647 -0.02062 -0.0427 -1.90549 0.11781 0 0 0 0 0 0 0.84507 0.14118 0.1465 0 -0.31443 0 0.72952 -0.37796 -6.38273
ILE_43 -8.31554 0.96254 3.56929 -0.51928 0.69641 0.07471 2.43366 -2.39988 -0.06627 -0.26681 -1.29208 0.04513 0 0 0 0 0 0 0.39641 0.02784 0.12841 0 -0.31201 0 1.0317 -0.22081 -4.02661
ILE_44 -9.3481 1.74911 0.84665 -0.51124 0.51747 0.0735 2.35758 -2.23294 -0.05568 -0.18736 -1.61307 0.05684 0 0 0 0 0 0 -0.0243 0.2711 0.08418 0 -0.37545 0 1.0317 -0.02262 -7.3826
LEU_45 -9.68684 1.6159 1.4473 -0.52337 0.77452 0.07839 2.44187 -2.42973 -0.03521 -0.07983 -1.4242 0.20598 0 0 0 0 0 0 0.52885 0.21752 0.17642 0 -0.30255 0 0.72952 -0.16532 -6.43078
LEU_46 -8.68175 1.04684 3.55466 -0.50324 0.56981 0.07216 2.26718 -2.54875 -0.03066 -0.15002 -1.94418 0.17804 0 0 0 0 0 0 0.199 0.03354 0.6681 0 -0.21354 0 0.72952 -0.21407 -4.96735
ALA_47 -5.89065 0.37889 4.06374 -0.02265 0 0 2.56669 -2.56092 -0.09154 -0.50963 -1.94241 -0.29201 0 0 0 0 0 0 0.05586 0 0 0 -0.15325 0 2.3386 -0.17914 -2.23843
ALA_48 -5.64997 0.11356 3.54598 -0.0217 0 0 2.84227 -2.50503 -0.06909 -0.23849 -2.38963 -0.27832 0 0 0 0 0 0 0.54759 0 0 0 -0.29329 0 2.3386 -0.36929 -2.42682
ALA_49 -4.02331 0.28163 2.07289 -0.0232 0 0 1.24091 -1.56654 -0.00833 -0.07819 -0.5176 -0.2664 0 0 0 0 0 0 0.01642 0 0 0 -0.22934 0 2.3386 -0.4662 -1.22866
ASN_50 -6.44572 0.39185 6.84847 -0.17768 0.03231 0.26332 3.63226 -3.13424 -0.19184 -0.56614 -2.9108 -0.25132 0 0 0 -0.8483 -1.23932 0 -0.01822 0.0002 0 1.40149 0.1782 0 -0.87355 -0.19265 -4.10166
THR_51 -5.27628 0.58468 3.49199 -0.1206 0.04484 0.05994 2.25124 -2.21436 -0.19441 -0.46617 -0.9589 -1.04177 0 0 0 0 -0.49509 0 0.00749 0.09888 0.02379 0 -0.27319 2.74926 -1.425 -0.11394 -3.2676
GLY_52 -1.75815 0.07975 1.942 -5e-05 0 0 1.00347 -0.97085 -0.0137 -0.03068 -0.62649 -0.32569 0 0 0 0 0 0 0.03291 0 0 0 -1.24462 0 1.2108 -0.35603 -1.05731
THR_53 -4.54688 0.29105 4.25337 -0.10485 0.06576 0.06974 1.93587 -2.06384 -0.1743 -0.83905 -2.05434 -0.43459 0 0 0 0 -0.49509 0 0.06675 0 0.0583 0 -0.75304 2.31392 -1.425 -0.25762 -4.09385
THR_54 -3.76646 0.12095 3.89758 -0.11217 0.07102 0.07585 2.27188 -1.8449 -0.08458 -0.40895 -1.94967 -0.47503 0 0 0 -0.77511 0 0 0.04725 0.02899 0.01585 0 -0.41482 2.30177 -1.425 -0.28659 -2.71215
VAL_55 -5.53759 1.18954 0.41221 -0.28886 0.34978 0.03676 1.13116 -1.27345 -0.04012 -0.1202 -0.06445 0.45494 0 0 0 0 0 0 -0.00624 0.45267 1.22359 0 0.02622 0 2.085 -0.31025 -0.27928
GLU_56 -4.98538 0.79077 4.13363 -0.32555 0.06045 0.33994 1.59973 -1.95399 -0.1108 -0.36457 -1.50817 -0.4894 0 0 0 0 0 0 -0.02732 0.02464 0 3.30077 -0.17621 0 -2.5358 -0.16384 -2.3911
GLU_57 -5.75127 0.35963 5.82889 -0.33626 0.06528 0.36174 2.23078 -2.47054 -0.09217 -0.61418 -1.69338 -0.52058 0 0 0 -0.77511 0 0 -0.03945 0 0 3.37297 -0.26078 0 -2.5358 -0.36462 -3.23484
ALA_58 -5.25537 0.17117 2.60224 -0.02202 0 0 2.01279 -2.08483 -0.06458 -0.31907 -1.43232 -0.29582 0 0 0 0 0 0 -0.04973 0 0 0 -0.34812 0 2.3386 -0.55439 -3.30143
VAL_59 -7.6799 1.27009 1.97926 -0.30451 0.22729 0.05201 2.29852 -2.27978 -0.06209 -0.25591 -1.5388 -0.07276 0 0 0 0 0 0 0.04956 0.02439 -0.01084 0 -0.41519 0 2.085 -0.23659 -4.87025
GLN_60 -5.80297 0.38905 5.38989 -0.25825 0.03004 0.1869 2.07866 -2.46516 -0.10691 -0.55693 -2.39053 -0.37805 0 0 0 0 0 0 0.13503 0 0 2.87151 0.05108 0 -1.0644 0.03887 -1.85219
GLU_61 -5.7639 0.43887 4.98222 -0.45475 0.06245 0.79016 1.90513 -2.3838 -0.06453 -0.68778 -2.06406 -0.39617 0 0 0 0 0 0 0.00796 0 0 3.36467 -0.25161 0 -2.5358 -0.23429 -3.28524
ALA_62 -7.00865 1.40012 2.55553 -0.0225 0 0 2.68663 -2.43002 -0.01848 -0.19342 -2.2177 -0.28626 0 0 0 0 0 0 -0.02259 0 0 0 -0.27009 0 2.3386 -0.5297 -4.01854
LEU_63 -6.24333 0.59749 3.68492 -0.50109 0.47922 0.07325 1.93348 -2.16613 -0.06943 -0.24209 -2.24831 0.15234 0 0 0 0 0 0 0.21671 0.08607 0.34698 0 -0.25706 0 0.72952 -0.39054 -3.818
GLN_64 -4.75175 0.25611 5.05254 -0.26463 0.0266 0.19754 1.78044 -2.22925 -0.07435 -0.38395 -1.65368 -0.34995 0 0 0 0 0 0 0.13131 0 0 3.11029 0.15469 0 -1.0644 -0.04236 -0.10481
LEU_65 -8.43636 0.83234 1.58732 -0.7141 0.56978 0.19464 1.87802 -2.07377 -0.05078 -0.31728 -1.7762 0.05983 0 0 0 0 0 0 0.30741 0.03868 0.91051 0 -0.26913 0 0.72952 -0.05746 -6.58705
LYS_66 -8.07212 0.98118 6.06018 -0.49404 0.10873 0.36262 2.99118 -2.90933 -0.09011 -0.28282 -3.10183 0.34911 0 0 0 0 0 0 0.00771 0.31956 1.71063 0 0.00197 0 -1.6738 0.01755 -3.71364
THR_67 -2.9275 0.10898 3.25304 -0.20641 0.16798 0.06417 1.04681 -1.48415 -0.0593 -0.26638 -1.01607 -0.20985 0 0 0 0 0 0 -0.0269 0 -0.00821 0 -0.01949 2.44587 -1.425 0.1858 -0.37659
LYS_68 -3.47673 0.15351 2.7946 -0.30566 0.02623 0.11811 1.0236 -1.30314 -0.00862 -0.16852 -0.48491 0.10973 0 0 0 0 0 0 -0.06074 0.0416 0.98442 0 -0.04097 0 -1.6738 -0.21515 -2.48643
LEU_69 -5.8158 0.98155 0.29987 -0.51865 0.44627 0.08347 0.92764 -1.214 -0.05798 -0.14472 -0.42911 0.12758 0 0 0 0 0 0 0.07936 0.05462 0.06093 0 -0.27628 0 0.72952 -0.32553 -4.99124
GLY_70 -1.82358 0.07901 1.7378 -5e-05 0 0 0.91847 -0.91984 -0.03125 -0.14098 -0.55703 -0.31731 0 0 0 0 0 0 0.1747 0 0 0 -1.21041 0 1.2108 0.12618 -0.7535
VAL_71 -6.16084 1.30816 0.74244 -0.29962 0.2081 0.04149 1.30283 -1.42993 -0.05859 -0.26667 -1.21153 0.0429 0 0 0 0 0 0 0.24273 0 0.00029 0 -0.27585 0 2.085 0.51724 -3.21184
SER_72 -4.65833 0.39237 4.3082 -0.02733 0 0.07026 2.50284 -2.01242 -0.0948 -0.3064 -1.51175 -0.49121 0 0 0 -0.31072 0 0 -0.02346 0.0453 0.08352 0 -0.44853 0.654 -1.1772 0.03717 -2.96849
LEU_73 -6.99658 0.64778 1.75884 -0.67989 0.52075 0.16465 1.4486 -1.79829 -0.0435 -0.17572 -0.91983 0.062 0 0 0 0 0 0 -0.04869 0.29093 0.93445 0 -0.27381 0 0.72952 -0.44609 -4.82489
GLU_74 -5.73842 0.32135 4.68355 -0.45982 0.21445 1.23461 2.03952 -2.22058 -0.10978 -0.38413 -2.74568 -2.41599 0 0 0 0 -0.65511 0 0.05063 0.00227 0 3.79241 -0.30482 0 -2.5358 -0.48714 -5.71847
ILE_75 -8.51553 1.46165 2.96771 -0.51132 0.60101 0.07212 2.43887 -2.43516 -0.11503 -0.44368 -0.88527 0.09332 0 0 0 -0.31072 0 0 -0.05885 0.25356 0.11278 0 -0.50043 0 1.0317 -0.28607 -5.02935
ALA_76 -6.92201 0.51468 2.19964 -0.02143 0 0 2.17399 -2.24818 -0.02437 -0.15057 -1.62151 -0.30141 0 0 0 0 0 0 -0.01309 0 0 0 -0.26656 0 2.3386 -0.16045 -4.50268
LEU_77 -9.22848 1.50417 2.04623 -0.47609 0.21127 0.06875 1.92738 -2.45437 -0.0118 -0.10426 -1.96195 0.11328 0 0 0 0 0 0 -0.0018 0.86665 0.47591 0 -0.23896 0 0.72952 -0.29402 -6.82857
ALA_78 -5.04787 0.20231 2.78712 -0.02284 0 0 1.86721 -2.03426 -0.02098 -0.14142 -1.73108 -0.31482 0 0 0 0 0 0 -0.06266 0 0 0 -0.27629 0 2.3386 -0.38571 -2.84267
ILE_79 -8.58417 0.73381 1.28306 -0.50797 0.57272 0.07127 2.14508 -2.20999 -0.03793 -0.14263 -1.90137 0.04382 0 0 0 0 0 0 -0.02731 0.03833 0.1292 0 -0.48038 0 1.0317 -0.29132 -8.13407
LEU_80 -7.55528 0.85737 1.86167 -0.49873 0.41026 0.07386 1.66343 -2.1237 -0.01268 -0.12429 -1.62524 0.13863 0 0 0 0 0 0 0.29823 0.09348 0.27849 0 -0.27142 0 0.72952 -0.14351 -5.94992
SER_81 -6.45415 0.56927 5.8774 -0.03107 0 0.07861 3.32902 -2.88596 -0.10348 -0.50193 -3.228 -0.47716 0 0 0 0 -0.6582 0 0.07816 0.05699 0.59452 0 0.34518 0.61417 -1.1772 -0.00926 -3.98309
ALA_82 -6.05159 0.54126 2.7389 -0.02199 0 0 2.15553 -2.21232 -0.01552 -0.24756 -2.07434 -0.28552 0 0 0 0 0 0 -0.02278 0 0 0 -0.1717 0 2.3386 0.01467 -3.31435
ALA_83 -5.93118 0.27407 2.78457 -0.0209 0 0 2.1861 -2.31163 -0.03672 -0.10266 -2.47763 -0.27269 0 0 0 0 0 0 -0.01031 0 0 0 -0.12511 0 2.3386 -0.21144 -3.91694
ALA_84 -3.44681 0.22097 2.01463 -0.0227 0 0 1.1472 -1.44493 -0.00502 -0.06176 -0.59415 -0.28627 0 0 0 0 0 0 0.01354 0 0 0 -0.17722 0 2.3386 -0.25261 -0.55654
GLN_85 -5.68334 0.54944 4.61714 -0.64486 0.06889 0.65324 1.95652 -2.24719 -0.12473 -0.28569 -2.28399 -0.29643 0 0 0 -0.8483 0 0 0.79386 0.10834 0 2.42096 -0.16161 0 -1.0644 -0.29383 -2.76598
LEU_86 -6.22203 0.93089 1.11214 -0.48943 0.38142 0.07303 1.14913 -1.57775 -0.0075 -0.08041 -0.47533 0.10721 0 0 0 0 0 0 -0.02251 0.40325 0.19286 0 -0.30076 0 0.72952 -0.2828 -4.37909
GLY_87 -1.62593 0.11652 1.74786 -6e-05 0 0 0.72527 -0.85851 -0.0236 -0.1752 -0.44491 -0.32191 0 0 0 0 0 0 -0.04733 0 0 0 -1.4749 0 1.2108 0.05306 -1.11883
THR_88 -4.44733 0.54541 2.17723 -0.19536 0.1506 0.06105 1.58542 -1.52556 -0.05446 -0.42348 -1.08862 -0.84346 0 0 0 -0.33131 0 0 -0.01458 0 0.461 0 -0.73191 2.30378 -1.425 0.45775 -3.33884
THR_89 -3.91331 0.39421 3.7578 -0.11283 0.0604 0.07827 2.19394 -1.8616 -0.09519 -0.33351 -1.9561 -0.51852 0 0 0 -1.084 0 0 -0.01674 0.01219 0.01337 0 -0.37227 2.3374 -1.425 -0.01245 -2.85393
VAL_90 -5.42389 0.66982 1.44395 -0.30201 0.22199 0.05141 1.54806 -1.62986 -0.07646 -0.27834 -1.03427 -0.0573 0 0 0 0 0 0 -0.06221 0.01609 -0.01718 0 -0.3205 0 2.085 -0.3104 -3.4761
GLU_91 -4.07444 0.1962 4.10248 -0.4583 0.20877 1.23008 1.48382 -1.92015 -0.06788 -0.37405 -1.66961 -2.43534 0 0 0 0 0 0 0.28526 0 0 3.77985 -0.27188 0 -2.5358 -0.3665 -2.88751
GLU_92 -6.22365 0.24465 6.34659 -0.67888 0.23294 1.14524 2.86487 -2.65006 -0.05833 -0.28941 -2.86757 -0.44963 0 0 0 -0.75269 -0.84514 0 0.25104 0.01505 0 3.27381 -0.27247 0 -2.5358 -0.57358 -3.823
ALA_93 -5.76661 0.2597 2.07205 -0.02207 0 0 2.12205 -2.07409 -0.0621 -0.22022 -1.69063 -0.30482 0 0 0 0 0 0 0.04875 0 0 0 -0.3109 0 2.3386 -0.55287 -4.16316
VAL_94 -7.46869 1.10835 2.14469 -0.29676 0.20785 0.04775 2.28849 -2.32132 -0.05937 -0.21912 -1.96071 0.05136 0 0 0 0 0 0 -0.05635 0.20638 0.00559 0 -0.38241 0 2.085 -0.20077 -4.82005
ASN_95 -5.0848 0.11937 4.78744 -0.17847 0.03568 0.25869 1.96021 -2.34032 -0.02968 -0.14033 -1.582 -0.23669 0 0 0 0 0 0 0.06304 0 0 1.21581 0.54735 0 -0.87355 0.28052 -1.19774
ARG_96 -7.50085 0.46575 5.51399 -0.44813 0.06292 0.20579 2.59233 -2.71292 -0.01345 -0.06927 -2.75574 0.53422 0 0 0 0 -0.84514 0 -0.02974 0.37973 1.544 0 -0.08262 0 -1.281 0.03042 -4.4097
ALA_97 -6.17142 0.57212 2.51455 -0.02162 0 0 2.34993 -2.21855 -0.00684 -0.06479 -2.1937 -0.30588 0 0 0 0 0 0 0.02679 0 0 0 -0.22481 0 2.3386 -0.3657 -3.77133
LEU_98 -5.91379 0.47688 3.34691 -0.51171 0.41016 0.08047 1.82271 -2.05773 -0.06986 -0.24762 -1.46326 0.15517 0 0 0 0 0 0 0.68112 0.07846 0.25189 0 -0.28185 0 0.72952 -0.34109 -2.85363
ASN_99 -3.91601 0.11699 4.2404 -0.1765 0.03598 0.25564 1.93263 -1.97895 -0.02661 -0.12528 -1.52892 -0.24019 0 0 0 0 0 0 0.16522 0 0 1.12958 0.49869 0 -0.87355 -0.03864 -0.52953
LEU_100 -8.21261 0.87939 2.32578 -0.49519 0.46014 0.07047 2.32361 -2.30546 -0.06193 -0.37724 -1.86819 0.14586 0 0 0 0 0 0 -0.00069 0.08625 0.32048 0 -0.26304 0 0.72952 -0.01625 -6.25911
LYS_101 -6.91324 0.70654 4.87569 -0.46124 0.10067 0.27521 2.83241 -2.50938 -0.0677 -0.1854 -2.68772 0.44815 0 0 0 0 0 0 0.23286 0.68138 1.71733 0 0.08555 0 -1.6738 0.22829 -2.31439
THR_102 -2.87555 0.08973 2.97861 -0.12081 0.06338 0.05957 1.00566 -1.45263 -0.09553 -0.30336 -0.16889 -0.80122 0 0 0 0 0 0 0.518 0.02434 0.04747 0 -0.09441 2.31117 -1.425 0.22883 -0.01063
LYS_103 -3.60084 0.16472 2.94142 -0.43648 0.08857 0.21322 1.12525 -1.36526 -0.03482 -0.14838 -0.35492 -0.00438 0 0 0 0 0 0 0.08482 0.10258 1.47098 0 -0.07366 0 -1.6738 -0.22233 -1.72331
LEU_104 -5.65792 0.49525 0.50459 -0.51889 0.41951 0.08657 1.1479 -1.17671 -0.01346 -0.06665 -0.83561 0.10516 0 0 0 0 0 0 0.12964 0.19215 0.05115 0 -0.21795 0 0.72952 -0.14831 -4.77406
GLY_105 -1.71888 0.08552 1.61929 -5e-05 0 0 0.826 -0.86807 -0.02804 -0.11013 -0.39391 -0.29898 0 0 0 0 0 0 0.2807 0 0 0 -1.28141 0 1.2108 0.17166 -0.50549
VAL_106 -5.44039 0.53877 1.20864 -0.30597 0.21986 0.04567 1.25618 -1.46622 -0.06032 -0.36394 -0.82019 -0.10236 0 0 0 0 0 0 -0.02892 0.01699 -0.00014 0 -0.49581 0 2.085 0.14245 -3.5707
ASP_107 -4.37503 0.16118 4.91182 -0.25094 0.12639 0.84353 2.38098 -2.26284 -0.03391 -0.24793 -4.7362 -0.47458 0 0 0 -0.53332 -0.52819 0 0.21069 0.1558 0 1.43267 -0.51245 0 -2.2837 -0.19851 -6.21454
LEU_108 -6.25216 0.85477 1.04468 -0.7426 1.16504 0.12333 1.31751 -1.53985 -0.0133 -0.08001 -0.7267 0.20529 0 0 0 0 0 0 0.02259 0.06594 3.03148 0 -0.28959 0 0.72952 -0.25199 -1.33603
ALA_109 -4.73341 0.42248 2.66163 -0.02156 0 0 1.23039 -1.81535 -0.02299 -0.08113 -1.11807 -0.27548 0 0 0 0 0 0 0.3158 0 0 0 -0.11374 0 2.3386 -0.22462 -1.43745
THR_110 -7.03652 0.6253 4.25028 -0.20785 0.18499 0.06535 2.81492 -2.54474 -0.03201 -0.087 -3.69187 -0.09931 0 0 0 -0.53332 -0.52819 0 0.21432 0.24053 0.0556 0 0.01802 2.28505 -1.425 -0.07553 -5.50699
ALA_111 -6.13825 0.86001 1.99386 -0.02155 0 0 2.20489 -2.10535 -0.04728 -0.20463 -1.41706 -0.30008 0 0 0 0 0 0 0.25495 0 0 0 -0.14508 0 2.3386 -0.07955 -2.80651
ALA_112 -5.67728 0.25623 2.54425 -0.02336 0 0 2.05196 -2.10643 -0.01031 -0.12308 -2.16083 -0.30336 0 0 0 0 0 0 0.62072 0 0 0 -0.24114 0 2.3386 -0.36398 -3.19801
LEU_113 -9.68027 0.96747 2.70532 -0.71985 0.49493 0.19858 2.64869 -2.62018 -0.02177 -0.12566 -2.81155 0.08679 0 0 0 0 0 0 0.26685 0.02856 0.81863 0 -0.25423 0 0.72952 -0.3826 -7.6708
ALA_114 -5.68683 0.48382 2.50262 -0.02168 0 0 1.96266 -2.12108 -0.04076 -0.144 -1.4467 -0.28227 0 0 0 0 0 0 0.02448 0 0 0 -0.2401 0 2.3386 -0.34122 -3.01248
LEU_115 -8.83328 1.1644 1.39305 -0.50456 0.5301 0.07262 2.16888 -2.23358 -0.06066 -0.15129 -1.09041 0.15918 0 0 0 0 0 0 0.04878 0.02431 0.41198 0 -0.24835 0 0.72952 -0.31123 -6.73055
LEU_116 -7.99396 0.60871 3.58234 -0.70271 0.41279 0.17862 2.21169 -2.51304 -0.0679 -0.23182 -1.68203 0.08186 0 0 0 0 0 0 0.01631 0.08538 0.71512 0 -0.24307 0 0.72952 -0.19407 -5.00628
THR_117 -8.39619 1.05763 4.60935 -0.20424 0.14972 0.06275 3.55362 -2.95765 -0.02129 -0.4031 -3.43538 -0.07185 0 0 0 0 0 0 0.09439 0.01525 0.01367 0 0.03652 2.3063 -1.425 0.00554 -5.00996
ALA_118 -5.80101 0.4439 3.21813 -0.02124 0 0 2.26812 -2.40402 -0.04549 -0.1721 -2.09682 -0.2896 0 0 0 0 0 0 0.08654 0 0 0 -0.26977 0 2.3386 -0.05308 -2.79786
ALA_119 -3.89709 0.25964 1.84901 -0.02256 0 0 1.0569 -1.4704 -0.01168 -0.07071 -0.47848 -0.2798 0 0 0 0 0 0 -0.02295 0 0 0 -0.22227 0 2.3386 -0.39504 -1.36684
LYS_120 -5.04037 0.17144 3.92502 -0.54348 0.40403 0.28873 1.49664 -1.88443 -0.16625 -0.39305 -1.14485 0.1899 0 0 0 0 0 0 -0.00559 0.23555 1.55637 0 -0.16114 0 -1.6738 -0.33074 -3.07604
LEU_121 -6.46987 1.10659 0.94531 -0.75056 0.98169 0.13198 1.26004 -1.55296 -0.00975 -0.10542 -0.941 0.24889 0 0 0 0 0 0 -0.0415 0.22672 3.21642 0 -0.27502 0 0.72952 -0.20725 -1.50619
GLY_122 -1.59168 0.03741 1.74277 -6e-05 0 0 0.80149 -0.87844 -0.00877 -0.14851 -0.7869 -0.32968 0 0 0 0 0 0 -0.05717 0 0 0 -1.41319 0 1.2108 -0.0706 -1.49251
THR_123 -4.40076 0.31985 3.61604 -0.10798 0.08179 0.07224 1.77102 -1.83341 -0.09853 -0.63747 -1.93463 -0.40531 0 0 0 0 0 0 0.04234 0.07823 0.06059 0 -0.75762 2.28436 -1.425 0.00185 -3.2724
THR_124 -4.91153 0.2536 5.59488 -0.11297 0.07201 0.07705 3.13387 -2.51154 -0.0811 -0.41829 -2.94835 -0.5364 0 0 0 -1.7738 0 0 -0.0065 0.13913 0.01553 0 -0.46976 2.28505 -1.425 -0.28291 -3.90703
VAL_125 -5.3667 0.71322 1.46408 -0.3045 0.21725 0.05193 1.37755 -1.59999 -0.07309 -0.26145 -0.76676 -0.05099 0 0 0 0 0 0 -0.06624 1e-05 -0.0277 0 -0.30786 0 2.085 -0.30216 -3.21837
GLU_126 -4.5238 0.38899 4.73709 -0.46018 0.23052 1.24175 1.58096 -2.12248 -0.06841 -0.35742 -1.9732 -2.37776 0 0 0 0 0 0 0.01591 0 0 3.94798 -0.26431 0 -2.5358 -0.34847 -2.88862
GLU_127 -6.19286 0.50644 6.76694 -0.21106 0.03173 0.26392 3.07138 -2.85889 -0.09525 -0.85339 -2.58963 -0.45695 0 0 0 -1.7738 0 0 -0.01314 0.16757 0 3.2014 -0.25021 0 -2.5358 -0.53224 -4.35383
ALA_128 -5.61512 0.24032 2.64362 -0.0207 0 0 2.19727 -2.18204 -0.08337 -0.32987 -1.53413 -0.28248 0 0 0 0 0 0 -0.00576 0 0 0 -0.21645 0 2.3386 -0.42143 -3.27154
VAL_129 -7.0035 0.83858 1.74021 -0.30631 0.23943 0.0523 2.14715 -2.12074 -0.05781 -0.17681 -1.74548 -0.04 0 0 0 0 0 0 -0.0234 0.04247 -0.01939 0 -0.3851 0 2.085 -0.17041 -4.90382
GLN_130 -5.63601 0.47876 4.8667 -0.26622 0.03379 0.19992 2.00139 -2.34044 -0.04135 -0.45701 -1.90929 -0.37491 0 0 0 0 0 0 0.18276 0 0 2.78564 -0.11627 0 -1.0644 -0.1329 -1.78984
GLU_131 -5.51267 0.31514 4.75424 -0.44146 0.05999 0.76212 1.91638 -2.28919 -0.11034 -0.74939 -1.94245 -0.41317 0 0 0 0 0 0 0.35278 0 0 3.33121 -0.25448 0 -2.5358 -0.3432 -3.10028
ALA_132 -7.00253 1.07888 2.4385 -0.02231 0 0 2.33955 -2.36976 -0.01907 -0.21263 -1.99373 -0.29347 0 0 0 0 0 0 0.24338 0 0 0 -0.20631 0 2.3386 -0.41023 -4.09112
LEU_133 -6.27641 0.4876 3.43462 -0.51763 0.38883 0.08573 2.04392 -2.10609 -0.06893 -0.16717 -2.23021 0.15453 0 0 0 0 0 0 0.80681 0.06804 0.13882 0 -0.30458 0 0.72952 -0.40458 -3.73717
GLN_134 -5.08849 0.23956 5.40051 -0.26427 0.02735 0.19824 1.93886 -2.36526 -0.13236 -0.61737 -2.17389 -0.36342 0 0 0 0 0 0 0.1898 0 0 3.09707 0.1101 0 -1.0644 -0.17519 -1.04315
LEU_135 -7.90875 0.53328 2.12007 -0.48863 0.37206 0.06963 1.99626 -2.1549 -0.04505 -0.2805 -1.54227 0.13524 0 0 0 0 0 0 0.03653 0.26083 0.35364 0 -0.25861 0 0.72952 -0.0874 -6.15907
LYS_136 -7.84946 1.05055 5.78299 -0.47867 0.08507 0.33051 2.84932 -2.79514 -0.0661 -0.17266 -2.56176 0.37521 0 0 0 0 0 0 0.00154 0.45265 1.70082 0 0.08246 0 -1.6738 0.05922 -2.82726
THR_137 -3.12793 0.10078 3.42968 -0.20771 0.17732 0.06451 1.20073 -1.55651 -0.05136 -0.2054 -1.11458 -0.20118 0 0 0 0 0 0 -0.01131 0 -0.01009 0 -0.02401 2.44587 -1.425 0.24713 -0.26906
LYS_138 -3.37158 0.15764 2.87204 -0.3072 0.0266 0.11989 1.06641 -1.30989 -0.01888 -0.12946 -0.80632 0.0934 0 0 0 0 0 0 -0.00839 0.05924 0.9447 0 -0.04315 0 -1.6738 -0.16376 -2.49253
LEU_139 -4.96329 2.46311 0.57579 -0.53186 0.5807 0.09299 0.92767 -1.13369 -0.02457 -0.09673 -0.64383 0.10271 0 0 0 0 0 0 -0.03422 0 0.0571 0 -0.21248 0 0.72952 -0.33114 -2.44222
GLY_140 -1.7176 0.07299 1.63743 -5e-05 0 0 0.8714 -0.87242 -0.03599 -0.22019 -0.43335 -0.29834 0 0 0 0 0 0 0.18683 0 0 0 -1.19826 0 1.2108 0.11452 -0.68224
VAL_141 -5.75889 1.01814 2.09705 -0.30165 0.20844 0.04348 1.33805 -1.67621 -0.04095 -0.22797 -1.78434 -0.03394 0 0 0 0 0 0 0.1642 0.00058 -0.00197 0 -0.4334 0 2.085 0.29414 -3.01024
SER_142 -4.61667 0.26754 5.13904 -0.03529 0 0.0693 2.91514 -2.18643 -0.04911 -0.24699 -2.81067 -0.25589 0 0 0 -1.002 -0.74365 0 -0.02908 0.00296 0.07863 0 -0.45465 1.73414 -1.1772 -0.20376 -3.60466
LEU_143 -7.158 0.55961 0.73478 -0.70561 0.65107 0.18749 1.36374 -1.59522 -0.00855 -0.14003 -0.74402 0.03245 0 0 0 0 0 0 -0.03714 0.04323 1.31692 0 -0.31092 0 0.72952 -0.48879 -5.56947
ILE_144 -7.78892 0.69614 2.20146 -0.51194 0.60618 0.07215 2.18884 -2.08967 -0.03975 -0.0786 -1.35761 0.09683 0 0 0 0 0 0 -0.00032 0.01315 0.07361 0 -0.39317 0 1.0317 -0.15899 -5.43892
GLU_145 -7.08784 0.94246 6.21087 -0.21009 0.03605 0.27768 2.84177 -2.7619 -0.06133 -0.29667 -3.92656 -0.42967 0 0 0 -1.002 -0.74365 0 0.06674 0.34766 0 4.59323 -0.2045 0 -2.5358 -0.20335 -4.14692
ALA_146 -6.33785 0.57724 2.34693 -0.02188 0 0 2.161 -2.13037 -0.05596 -0.25168 -1.44521 -0.27448 0 0 0 0 0 0 0.12011 0 0 0 -0.06567 0 2.3386 -0.33738 -3.37659
LEU_147 -10.2973 1.07838 2.20807 -0.4959 0.33126 0.07772 2.57016 -2.63381 -0.004 -0.03046 -1.8812 0.11395 0 0 0 0 0 0 0.48872 0.44716 0.20588 0 -0.29498 0 0.72952 -0.25559 -7.6424
HIS_D:MP-NE2-connect_148 -9.13426 1.06015 5.04825 -0.41847 0.0121 0.36284 2.77641 -3.11071 -0.03873 -0.19841 -3.5141 -0.19617 0 0 0 0 0 0 1.12124 0.25936 0 2.82232 0.13424 0 0.13443 -0.3148 -3.19431
ILE_149 -7.94537 0.42841 2.00989 -0.71803 1.5369 0.11585 2.08543 -2.22404 -0.04937 -0.12864 -1.69983 0.27785 0 0 0 0 0 0 0.52168 0.21344 1.37656 0 -0.30724 0 1.0317 -0.18568 -3.6605
LEU_150 -8.79732 1.22503 1.43017 -0.49046 0.33312 0.07222 2.10364 -2.20113 -0.06055 -0.15286 -1.52422 0.14922 0 0 0 0 0 0 0.20047 0.62165 0.81608 0 -0.19382 0 0.72952 -0.01309 -5.75231
LEU_151 -7.4126 0.72281 2.90253 -0.51278 0.4294 0.08063 2.34741 -2.32024 -0.02029 -0.10486 -1.71115 0.16768 0 0 0 0 0 0 0.16992 0.17864 0.25743 0 -0.27082 0 0.72952 -0.14681 -4.5136
THR_152 -8.06369 0.90298 4.2563 -0.20404 0.1498 0.06291 3.38481 -2.88469 -0.01228 -0.18212 -2.91964 -0.13627 0 0 0 0 0 0 0.04993 0.00273 0.00682 0 0.00138 2.35552 -1.425 -0.07536 -4.72992
ALA_153 -6.25104 0.26989 3.12298 -0.02151 0 0 2.34662 -2.47744 -0.03728 -0.08505 -2.34944 -0.28442 0 0 0 0 0 0 -0.04665 0 0 0 -0.28595 0 2.3386 -0.15199 -3.91268
ALA_154 -3.94691 0.28085 2.08765 -0.02061 0 0 1.43946 -1.62994 -0.03008 -0.08611 -0.52927 -0.28182 0 0 0 0 0 0 0.05264 0 0 0 -0.02719 0 2.3386 -0.2579 -0.61062
VAL_155 -5.69272 0.82652 1.59818 -0.31615 0.29491 0.05505 1.42247 -1.71579 -0.01538 -0.05568 -0.5754 -0.11495 0 0 0 0 0 0 -0.03363 0.16159 -0.01466 0 -0.2795 0 2.085 -0.0965 -2.46663
LEU_156 -6.74762 0.89807 0.98942 -0.53679 0.37718 0.08147 1.21614 -1.66341 -0.00308 -0.04112 -0.64612 -0.03183 0 0 0 0 0 0 -0.03622 0.14043 2.73836 0 -0.25868 0 0.72952 -0.2501 -3.04442
GLY_157 -1.72408 0.09615 1.94599 -5e-05 0 0 1.12957 -0.94693 -0.00752 -0.05469 -0.83236 -0.35059 0 0 0 0 0 0 0.03906 0 0 0 -1.25534 0 1.2108 -0.27998 -1.02997
THR_158 -4.55646 0.74183 1.96948 -0.18879 0.1554 0.05717 1.49044 -1.4832 -0.03959 -0.33049 -1.26206 -0.73287 0 0 0 -0.33868 0 0 -0.04983 0 0.52143 0 -0.74365 2.30378 -1.425 0.19068 -3.72042
THR_159 -4.19565 0.49746 3.77213 -0.11118 0.06763 0.07687 2.2974 -1.92019 -0.07861 -0.3217 -2.24502 -0.58881 0 0 0 -0.8635 0 0 -0.02759 0.00887 0.00526 0 -0.47895 2.29723 -1.425 0.17921 -3.05416
VAL_160 -6.20861 1.17058 1.30413 -0.27784 0.21756 0.03491 1.41093 -1.74045 -0.04413 -0.14058 -1.00351 0.37415 0 0 0 0 0 0 0.06878 0.06995 1.01094 0 0.06004 0 2.085 -0.19814 -1.80629
GLU_161 -4.00132 0.31512 4.04617 -0.45999 0.21637 1.23619 1.4233 -1.88448 -0.08028 -0.31329 -1.85546 -2.3692 0 0 0 0 0 0 0.32148 0 0 3.83646 -0.26628 0 -2.5358 -0.38869 -2.75971
GLU_162 -6.25568 0.27977 6.27259 -0.63236 0.23838 1.05347 2.85039 -2.60689 -0.07303 -0.36508 -3.03123 -0.54713 0 0 0 -0.52482 -0.79027 0 0.237 0.02605 0 3.17356 -0.26096 0 -2.5358 -0.46465 -3.9567
ALA_163 -5.73442 0.17907 1.65697 -0.02104 0 0 1.99539 -1.96657 -0.03802 -0.2215 -1.47248 -0.28408 0 0 0 0 0 0 0.27178 0 0 0 -0.22829 0 2.3386 -0.34268 -3.86727
VAL_164 -7.33097 2.98476 1.94599 -0.30946 0.26305 0.05334 2.14994 -2.2073 -0.03358 -0.14842 -1.756 -0.07615 0 0 0 0 0 0 0.06379 0.10169 -0.01711 0 -0.40144 0 2.085 -0.17582 -2.8087
TYR_165 -4.91654 0.21746 4.02944 -0.95173 0.05274 0.30596 1.84177 -1.96926 -0.02792 -0.08184 -1.59748 -0.22466 0 0 0 0 0 0 0.12506 0.06591 0 1.48173 -0.43544 0 0.96414 0.09491 -1.02577
ARG_166 -7.28457 0.5206 5.11859 -0.45003 0.06705 0.20723 2.47421 -2.51454 -0.01377 -0.08216 -3.07926 0.52926 0 0 0 0 -0.79027 0 0.06854 0.47672 1.46484 0 -0.13541 0 -1.281 -0.12827 -4.83223
ALA_167 -6.52233 0.62806 2.37414 -0.02159 0 0 2.44952 -2.30138 -0.01165 -0.1011 -2.13025 -0.30411 0 0 0 0 0 0 0.2528 0 0 0 -0.23346 0 2.3386 -0.44532 -4.02805
LEU_168 -6.18168 0.66497 3.4362 -0.49601 0.25879 0.0791 1.93142 -2.1255 -0.02079 -0.07034 -2.23185 0.13013 0 0 0 0 0 0 0.54209 0.73666 0.31325 0 -0.26655 0 0.72952 -0.37337 -2.94397
LYS_169 -4.19342 0.07173 3.85157 -0.42167 0.06967 0.19308 1.64642 -1.83255 -0.10074 -0.25146 -2.37754 0.02008 0 0 0 0 0 0 -0.01929 0 0.98453 0 0.03759 0 -1.6738 -0.16353 -4.15933
LEU_170 -7.84387 0.61643 2.25765 -0.7533 0.86358 0.13245 1.96135 -2.04618 -0.07415 -0.40027 -1.47438 0.23475 0 0 0 0 0 0 0.57842 0.22098 2.9713 0 -0.28207 0 0.72952 -0.11783 -2.42562
LYS_171 -6.88361 0.79447 5.67391 -0.65852 0.20197 0.37487 3.0057 -2.72253 -0.11149 -0.43037 -2.65284 0.10309 0 0 0 0 0 0 -0.00357 1.22709 3.38386 0 0.06904 0 -1.6738 0.03311 -0.26961
THR_172 -3.15766 0.15888 3.651 -0.20432 0.14729 0.06329 0.99152 -1.61962 -0.0668 -0.28674 -0.9642 -0.13614 0 0 0 0 0 0 -0.01773 0.0001 -0.00273 0 -0.01257 2.28982 -1.425 0.15484 -0.43676
LYS_173 -3.89323 0.09228 2.93619 -0.43301 0.09192 0.19914 1.04972 -1.37924 -0.01326 -0.09092 -0.12634 0.06217 0 0 0 0 0 0 0.30165 0.01342 1.10826 0 0.06538 0 -1.6738 -0.03229 -1.72196
LEU_174 -5.46593 0.5023 0.504 -0.5255 0.56547 0.08782 0.89137 -1.13124 -0.01734 -0.09199 -0.57179 0.10858 0 0 0 0 0 0 0.07569 0.02552 0.05401 0 -0.2522 0 0.72952 -0.11254 -4.62425
GLY_175 -1.8673 0.09819 1.76712 -5e-05 0 0 0.97156 -0.94147 -0.02035 -0.1953 -0.4752 -0.30564 0 0 0 0 0 0 -0.01999 0 0 0 -1.28557 0 1.2108 0.202 -0.8612
VAL_176 -5.79548 0.65561 1.67101 -0.31295 0.23235 0.04883 1.38102 -1.60547 -0.05721 -0.37488 -0.80987 -0.13112 0 0 0 0 0 0 -0.03804 0.03466 0.00664 0 -0.48065 0 2.085 0.12839 -3.36215
SER_177 -4.48387 0.15839 4.73373 -0.03687 0 0.07153 3.16144 -2.15479 -0.02634 -0.17665 -2.85781 -0.17035 0 0 0 -1.64529 -0.55081 0 -0.02499 0.03378 0.10102 0 -0.39526 1.75212 -1.1772 -0.4215 -4.10971
LEU_178 -5.93698 0.68895 0.61553 -0.50708 0.53265 0.07697 1.43966 -1.49913 -3e-05 -0.00014 -0.78963 0.13963 0 0 0 0 0 0 0.25267 0.08399 0.13616 0 -0.31557 0 0.72952 -0.49426 -4.84708
LEU_179 -7.43251 1.52633 1.43468 -0.73444 0.62391 0.22901 1.39363 -1.83671 -0.02135 -0.10401 -0.48253 0.0496 0 0 0 0 0 0 0.84193 0.34264 0.65113 0 -0.23328 0 0.72952 -0.27117 -3.29366
GLN_180 -7.32507 0.27312 6.06045 -0.26268 0.04114 0.21928 3.86595 -2.98846 -0.04807 -0.21598 -3.87097 -0.36432 0 0 0 -1.64529 -1.58207 0 0.17796 0.44585 0 2.80482 -0.03397 0 -1.0644 -0.14838 -5.66109
ALA_181 -6.44646 0.67951 2.74453 -0.02228 0 0 2.35397 -2.31895 -0.05089 -0.25666 -1.75349 -0.29363 0 0 0 0 0 0 0.10572 0 0 0 -0.15947 0 2.3386 -0.2791 -3.35859
ALA_182 -6.03234 0.64675 3.20674 -0.02146 0 0 2.72487 -2.38084 -0.01379 -0.09045 -2.12491 -0.28666 0 0 0 0 0 0 0.56976 0 0 0 -0.19193 0 2.3386 -0.36542 -2.02108
ALA_183 -5.82634 0.53677 1.94337 -0.02338 0 0 1.97207 -1.98877 -0.02351 -0.06215 -1.43678 -0.29512 0 0 0 0 0 0 0.63396 0 0 0 -0.3867 0 2.3386 -0.45584 -3.07383
ILE_184 -8.35719 1.34065 1.68172 -0.5167 0.65321 0.07434 2.28782 -2.14272 -0.05754 -0.12949 -1.45871 0.04564 0 0 0 0 0 0 0.07002 0.02112 0.09805 0 -0.36655 0 1.0317 -0.32999 -6.05462
LEU_185 -8.73596 1.17523 1.7257 -0.50865 0.55761 0.0694 2.09633 -2.25559 -0.05693 -0.14941 -1.50843 0.20588 0 0 0 0 0 0 0.35544 0.62466 0.37952 0 -0.25329 0 0.72952 -0.15496 -5.70394
ILE_186 -9.50154 1.01643 2.86084 -0.51231 0.59902 0.07282 2.82542 -2.60749 -0.04072 -0.23117 -2.13741 0.07233 0 0 0 0 0 0 0.06081 0.04401 0.06673 0 -0.4227 0 1.0317 -0.11495 -6.91817
LEU_187 -10.5979 1.95216 2.41946 -0.71966 0.41893 0.19907 2.54049 -2.66304 -0.02371 -0.27202 -1.8387 0.0925 0 0 0 0 0 0 0.05482 0.109 0.49489 0 -0.19608 0 0.72952 -0.00176 -7.30208
ALA_188 -6.3816 0.69164 3.19994 -0.0218 0 0 2.32927 -2.53347 -0.04546 -0.09231 -2.35093 -0.27556 0 0 0 0 0 0 -0.00951 0 0 0 -0.24341 0 2.3386 -0.17147 -3.56607
ALA_189 -3.90108 0.4502 2.02598 -0.02124 0 0 1.22012 -1.52321 -0.02169 -0.05395 -0.45437 -0.29642 0 0 0 0 0 0 -0.01952 0 0 0 -0.13736 0 2.3386 -0.31765 -0.71158
ARG_190 -7.26147 0.63163 4.80866 -0.66588 0.26012 0.32672 2.20229 -2.40853 -0.01189 -0.13763 -1.82763 0.56605 0 0 0 0 -0.79067 0 0.19162 0.37548 2.74493 0 -0.12488 0 -1.281 -0.3436 -2.74569
LEU_191 -5.6881 0.71196 0.97311 -0.51702 0.61982 0.08021 0.94823 -1.31985 -0.01711 -0.12973 -0.52797 0.14092 0 0 0 0 0 0 -0.03022 0.0339 0.12467 0 -0.28385 0 0.72952 -0.29844 -4.44994
GLY_192 -1.68552 0.06716 1.82801 -6e-05 0 0 0.92194 -0.89708 -0.026 -0.18508 -0.66193 -0.3229 0 0 0 0 0 0 -0.11572 0 0 0 -1.45584 0 1.2108 0.08899 -1.23324
THR_193 -4.59952 0.78554 2.08359 -0.18541 0.13872 0.05804 1.57734 -1.57187 -0.03164 -0.40309 -1.193 -0.82443 0 0 0 -0.26609 0 0 -0.06106 0.05308 0.32745 0 -0.70565 2.28861 -1.425 0.5172 -3.43719
THR_194 -4.38581 0.66146 4.08846 -0.11481 0.0684 0.0805 2.48988 -2.04836 -0.06241 -0.31523 -2.30295 -0.54455 0 0 0 -0.99131 0 0 0.08697 0.1183 0.01088 0 -0.46595 2.30005 -1.425 0.08405 -2.66743
VAL_195 -5.64528 0.84797 1.27903 -0.30778 0.25634 0.0535 1.31191 -1.59536 -0.07703 -0.19104 -0.67137 -0.10347 0 0 0 0 0 0 -0.06338 0.05767 0.00659 0 -0.28601 0 2.085 -0.29507 -3.3378
GLU_196 -3.97624 0.07721 4.74232 -0.45817 0.20474 1.23193 1.2929 -2.06028 -0.16715 -0.60182 -2.1361 -2.36781 0 0 0 0 0 0 0.14534 0 0 3.98474 -0.23712 0 -2.5358 -0.30079 -3.16209
GLN_197 -5.82825 0.73636 6.02005 -0.64986 0.07364 0.66308 2.69134 -2.66374 -0.12908 -0.74487 -2.2757 -0.24908 0 0 0 -0.72522 -0.41284 0 0.1234 0 0 2.80778 -0.1859 0 -1.0644 -0.39003 -2.20331
ALA_198 -6.26107 0.59366 1.99107 -0.02283 0 0 2.1651 -2.13823 -0.02847 -0.17173 -1.61743 -0.29508 0 0 0 0 0 0 0.28666 0 0 0 -0.27085 0 2.3386 -0.37584 -3.80643
VAL_199 -6.50077 0.70192 1.6406 -0.31074 0.27191 0.05375 2.0173 -1.96665 -0.05662 -0.16067 -1.70087 -0.06285 0 0 0 0 0 0 -0.01979 0.02106 -0.02845 0 -0.29022 0 2.085 -0.28229 -4.58839
GLU_200 -5.87306 0.40543 5.95105 -0.33658 0.06523 0.36238 1.8603 -2.62231 -0.12952 -0.59019 -2.17406 -0.53386 0 0 0 0 0 0 0.03794 0 0 3.25638 -0.24335 0 -2.5358 -0.35173 -3.45175
ARG_201 -7.47332 0.54584 6.80429 -1.56573 0.65779 1.34698 2.87323 -3.12176 -0.06193 -0.38725 -3.62648 0.46831 0 0 0 0 -0.8569 0 0.06279 0.5175 3.94882 0 -0.07009 0 -1.281 -0.46171 -1.68063
ALA_202 -6.41451 0.48832 2.37722 -0.02204 0 0 2.22339 -2.20353 -0.0201 -0.21178 -1.96771 -0.29009 0 0 0 0 0 0 0.05704 0 0 0 -0.13796 0 2.3386 -0.32918 -4.11233
LEU_203 -6.52479 0.55377 3.71067 -0.5013 0.35003 0.07666 2.17996 -2.20415 -0.05052 -0.1493 -2.16712 0.14384 0 0 0 0 0 0 0.25388 0.26273 0.27377 0 -0.27607 0 0.72952 -0.30092 -3.63935
GLN_204 -5.72791 0.37184 5.91427 -0.25635 0.03651 0.18766 2.70969 -2.62325 -0.09435 -0.50649 -2.84572 -0.34749 0 0 0 0 -0.44406 0 0.23738 0 0 2.44451 -0.07557 0 -1.0644 -0.24744 -2.33118
LEU_205 -8.62508 1.13801 1.9499 -0.70669 0.57289 0.18468 2.11101 -2.21267 -0.04491 -0.23415 -1.3431 0.06247 0 0 0 0 0 0 0.16587 0.11442 1.0141 0 -0.28076 0 0.72952 -0.23753 -5.64204
LYS_206 -7.57283 0.60693 5.37537 -0.70405 0.21999 0.55344 2.09545 -2.57989 -0.03233 -0.12892 -0.7296 0.41445 0 0 0 0 0 0 0.12643 0.5315 3.26723 0 0.01938 0 -1.6738 -0.2478 -0.45905
THR_207 -3.05724 0.10908 3.54095 -0.2046 0.1499 0.06367 1.23535 -1.59543 -0.04845 -0.23802 -0.71311 -0.2275 0 0 0 0 0 0 0.00927 0 0.00246 0 -0.0059 2.44587 -1.425 -0.06931 -0.02803
LYS_208 -3.7044 0.11172 3.29709 -0.43805 0.09106 0.21051 1.4032 -1.51893 -0.10103 -0.18227 -1.54171 0.0307 0 0 0 0 0 0 -0.01251 0.01265 1.25937 0 0.02293 0 -1.6738 -0.13084 -2.86431
LEU_209 -5.75606 0.77693 0.7809 -0.48421 0.42448 0.04902 0.99931 -1.31573 -0.02526 -0.13209 -0.41488 0.22041 0 0 0 0 0 0 -0.01448 0.04892 0.05255 0 -0.3155 0 0.72952 -0.38364 -4.75982
GLY:CtermProteinFull_210 -0.70296 0.01685 0.47307 -0.00107 0 0 0.07155 -0.2749 -0.00493 -0.01816 -0.241 0.0594 0 0 0 0 0 0 0 0 0 0 0 0 1.2108 -0.20271 0.38593
HSS:MP-FE1-connect_211 -23.0648 3.45356 0.07561 -15.2875 4.14058 1.06704 4.32455 -4.16102 -0.13534 -0.53887 -6.61835 1.85015 0 0 0 0 -1.75012 0 0 0 0 0 0 0 0 0 -36.6444
#END_POSE_ENERGIES_TABLE correct_surface_True/024_008_UM_159_H148_areda15_HMM_onlyH_1__DE_4_HSS_run18_DE_3.pdb
