# Supplementary material for: Design of Heme Enzymes with a Tunable Substrate Binding Pocket Adjacent to an Open Metal Coordination Site
Source: J Am Chem Soc. 2023 Jun 21;145(26):14307–15. doi: 10.1021/jacs.3c02742 (PMC10326885; doi:10.1021/jacs.3c02742)
Supplement: Supplementary file 3 — ja3c02742_si_003.zip [file ja3c02742_si_003.zip › carbene_transferase_design_models/dnHEM1-32_SS.pdb]

HEADER                                            12-JAN-23   XXXX              
EXPDTA    THEORETICAL MODEL                                                     
REMARK 220                                                                      
REMARK 220 EXPERIMENTAL DETAILS                                                 
REMARK 220  EXPERIMENT TYPE                : THEORETICAL MODELLING              
REMARK 220  DATE OF DATA COLLECTION        : 12-JAN-23                          
REMARK 220                                                                      
REMARK 220 REMARK: MODEL GENERATED BY ROSETTA                                   
REMARK 220  VERSION 2020.50+release.1295438                                     
HETNAM     HSS B 211  HSS                                                       
LINK         NE2 HIS A 148                FE1  HSS B 211                  2.55  
ATOM      1  N   VAL A   1      -9.093   0.888 -15.652  1.00  0.00           N  
ATOM      2  CA  VAL A   1      -8.042   0.658 -14.667  1.00  0.00           C  
ATOM      3  C   VAL A   1      -7.315   1.968 -14.371  1.00  0.00           C  
ATOM      4  O   VAL A   1      -6.815   2.627 -15.284  1.00  0.00           O  
ATOM      5  CB  VAL A   1      -7.037  -0.391 -15.180  1.00  0.00           C  
ATOM      6  CG1 VAL A   1      -5.897  -0.565 -14.188  1.00  0.00           C  
ATOM      7  CG2 VAL A   1      -7.747  -1.713 -15.423  1.00  0.00           C  
ATOM      8 1H   VAL A   1      -9.566   0.028 -15.843  1.00  0.00           H  
ATOM      9 2H   VAL A   1      -9.746   1.555 -15.294  1.00  0.00           H  
ATOM     10 3H   VAL A   1      -8.688   1.239 -16.496  1.00  0.00           H  
ATOM     11  HA  VAL A   1      -8.503   0.300 -13.746  1.00  0.00           H  
ATOM     12  HB  VAL A   1      -6.599  -0.034 -16.112  1.00  0.00           H  
ATOM     13 1HG1 VAL A   1      -5.196  -1.310 -14.566  1.00  0.00           H  
ATOM     14 2HG1 VAL A   1      -5.380   0.385 -14.056  1.00  0.00           H  
ATOM     15 3HG1 VAL A   1      -6.297  -0.898 -13.230  1.00  0.00           H  
ATOM     16 1HG2 VAL A   1      -7.031  -2.449 -15.787  1.00  0.00           H  
ATOM     17 2HG2 VAL A   1      -8.190  -2.066 -14.492  1.00  0.00           H  
ATOM     18 3HG2 VAL A   1      -8.532  -1.572 -16.168  1.00  0.00           H  
ATOM     19  N   SER A   2      -7.363   2.386 -13.117  1.00  0.00           N  
ATOM     20  CA  SER A   2      -6.721   3.626 -12.693  1.00  0.00           C  
ATOM     21  C   SER A   2      -5.220   3.435 -12.505  1.00  0.00           C  
ATOM     22  O   SER A   2      -4.724   2.307 -12.530  1.00  0.00           O  
ATOM     23  CB  SER A   2      -7.343   4.121 -11.400  1.00  0.00           C  
ATOM     24  OG  SER A   2      -7.059   3.248 -10.341  1.00  0.00           O  
ATOM     25  H   SER A   2      -7.860   1.830 -12.435  1.00  0.00           H  
ATOM     26  HA  SER A   2      -6.872   4.377 -13.470  1.00  0.00           H  
ATOM     27 1HB  SER A   2      -6.958   5.114 -11.169  1.00  0.00           H  
ATOM     28 2HB  SER A   2      -8.420   4.208 -11.526  1.00  0.00           H  
ATOM     29  HG  SER A   2      -7.544   3.584  -9.584  1.00  0.00           H  
ATOM     30  N   LEU A   3      -4.441   4.558 -12.385  1.00  0.00           N  
ATOM     31  CA  LEU A   3      -3.002   4.501 -12.147  1.00  0.00           C  
ATOM     32  C   LEU A   3      -2.701   3.843 -10.805  1.00  0.00           C  
ATOM     33  O   LEU A   3      -1.752   3.064 -10.689  1.00  0.00           O  
ATOM     34  CB  LEU A   3      -2.400   5.911 -12.183  1.00  0.00           C  
ATOM     35  CG  LEU A   3      -0.878   5.989 -12.004  1.00  0.00           C  
ATOM     36  CD1 LEU A   3      -0.194   5.240 -13.139  1.00  0.00           C  
ATOM     37  CD2 LEU A   3      -0.445   7.447 -11.970  1.00  0.00           C  
ATOM     38  H   LEU A   3      -4.890   5.459 -12.469  1.00  0.00           H  
ATOM     39  HA  LEU A   3      -2.546   3.900 -12.934  1.00  0.00           H  
ATOM     40 1HB  LEU A   3      -2.645   6.369 -13.140  1.00  0.00           H  
ATOM     41 2HB  LEU A   3      -2.858   6.504 -11.392  1.00  0.00           H  
ATOM     42  HG  LEU A   3      -0.597   5.505 -11.068  1.00  0.00           H  
ATOM     43 1HD1 LEU A   3       0.887   5.295 -13.012  1.00  0.00           H  
ATOM     44 2HD1 LEU A   3      -0.507   4.196 -13.127  1.00  0.00           H  
ATOM     45 3HD1 LEU A   3      -0.470   5.692 -14.091  1.00  0.00           H  
ATOM     46 1HD2 LEU A   3       0.637   7.502 -11.842  1.00  0.00           H  
ATOM     47 2HD2 LEU A   3      -0.725   7.931 -12.906  1.00  0.00           H  
ATOM     48 3HD2 LEU A   3      -0.935   7.953 -11.139  1.00  0.00           H  
ATOM     49  N   ASP A   4      -3.520   4.083  -9.763  1.00  0.00           N  
ATOM     50  CA  ASP A   4      -3.305   3.510  -8.438  1.00  0.00           C  
ATOM     51  C   ASP A   4      -3.201   1.989  -8.506  1.00  0.00           C  
ATOM     52  O   ASP A   4      -2.371   1.386  -7.822  1.00  0.00           O  
ATOM     53  CB  ASP A   4      -4.438   3.911  -7.491  1.00  0.00           C  
ATOM     54  CG  ASP A   4      -4.517   5.414  -7.262  1.00  0.00           C  
ATOM     55  OD1 ASP A   4      -3.606   6.104  -7.657  1.00  0.00           O  
ATOM     56  OD2 ASP A   4      -5.486   5.859  -6.695  1.00  0.00           O  
ATOM     57  H   ASP A   4      -4.316   4.686  -9.915  1.00  0.00           H  
ATOM     58  HA  ASP A   4      -2.363   3.893  -8.045  1.00  0.00           H  
ATOM     59 1HB  ASP A   4      -5.391   3.570  -7.899  1.00  0.00           H  
ATOM     60 2HB  ASP A   4      -4.300   3.418  -6.529  1.00  0.00           H  
ATOM     61  N   ILE A   5      -4.027   1.413  -9.432  1.00  0.00           N  
ATOM     62  CA  ILE A   5      -4.000  -0.035  -9.607  1.00  0.00           C  
ATOM     63  C   ILE A   5      -2.717  -0.480 -10.305  1.00  0.00           C  
ATOM     64  O   ILE A   5      -2.014  -1.366  -9.816  1.00  0.00           O  
ATOM     65  CB  ILE A   5      -5.219  -0.514 -10.414  1.00  0.00           C  
ATOM     66  CG1 ILE A   5      -6.506  -0.314  -9.608  1.00  0.00           C  
ATOM     67  CG2 ILE A   5      -5.056  -1.974 -10.809  1.00  0.00           C  
ATOM     68  CD1 ILE A   5      -7.767  -0.418 -10.435  1.00  0.00           C  
ATOM     69  H   ILE A   5      -4.655   1.965  -9.999  1.00  0.00           H  
ATOM     70  HA  ILE A   5      -4.026  -0.502  -8.622  1.00  0.00           H  
ATOM     71  HB  ILE A   5      -5.317   0.088 -11.317  1.00  0.00           H  
ATOM     72 1HG1 ILE A   5      -6.556  -1.058  -8.814  1.00  0.00           H  
ATOM     73 2HG1 ILE A   5      -6.489   0.668  -9.135  1.00  0.00           H  
ATOM     74 1HG2 ILE A   5      -5.927  -2.297 -11.378  1.00  0.00           H  
ATOM     75 2HG2 ILE A   5      -4.161  -2.088 -11.419  1.00  0.00           H  
ATOM     76 3HG2 ILE A   5      -4.963  -2.585  -9.911  1.00  0.00           H  
ATOM     77 1HD1 ILE A   5      -8.636  -0.264  -9.795  1.00  0.00           H  
ATOM     78 2HD1 ILE A   5      -7.753   0.343 -11.217  1.00  0.00           H  
ATOM     79 3HD1 ILE A   5      -7.823  -1.406 -10.890  1.00  0.00           H  
ATOM     80  N   ALA A   6      -2.433   0.225 -11.391  1.00  0.00           N  
ATOM     81  CA  ALA A   6      -1.262  -0.159 -12.175  1.00  0.00           C  
ATOM     82  C   ALA A   6       0.003  -0.135 -11.323  1.00  0.00           C  
ATOM     83  O   ALA A   6       0.863  -1.008 -11.452  1.00  0.00           O  
ATOM     84  CB  ALA A   6      -1.105   0.761 -13.383  1.00  0.00           C  
ATOM     85  H   ALA A   6      -2.991   1.012 -11.692  1.00  0.00           H  
ATOM     86  HA  ALA A   6      -1.412  -1.180 -12.529  1.00  0.00           H  
ATOM     87 1HB  ALA A   6      -0.228   0.461 -13.957  1.00  0.00           H  
ATOM     88 2HB  ALA A   6      -1.992   0.692 -14.012  1.00  0.00           H  
ATOM     89 3HB  ALA A   6      -0.981   1.789 -13.043  1.00  0.00           H  
ATOM     90  N   ILE A   7       0.120   0.854 -10.435  1.00  0.00           N  
ATOM     91  CA  ILE A   7       1.281   0.973  -9.559  1.00  0.00           C  
ATOM     92  C   ILE A   7       1.309  -0.198  -8.579  1.00  0.00           C  
ATOM     93  O   ILE A   7       2.333  -0.868  -8.431  1.00  0.00           O  
ATOM     94  CB  ILE A   7       1.264   2.304  -8.785  1.00  0.00           C  
ATOM     95  CG1 ILE A   7       1.459   3.481  -9.744  1.00  0.00           C  
ATOM     96  CG2 ILE A   7       2.337   2.307  -7.708  1.00  0.00           C  
ATOM     97  CD1 ILE A   7       1.155   4.828  -9.127  1.00  0.00           C  
ATOM     98  H   ILE A   7      -0.616   1.541 -10.370  1.00  0.00           H  
ATOM     99  HA  ILE A   7       2.181   0.935 -10.170  1.00  0.00           H  
ATOM    100  HB  ILE A   7       0.290   2.438  -8.315  1.00  0.00           H  
ATOM    101 1HG1 ILE A   7       2.488   3.494 -10.100  1.00  0.00           H  
ATOM    102 2HG1 ILE A   7       0.814   3.353 -10.614  1.00  0.00           H  
ATOM    103 1HG2 ILE A   7       2.312   3.255  -7.171  1.00  0.00           H  
ATOM    104 2HG2 ILE A   7       2.155   1.490  -7.010  1.00  0.00           H  
ATOM    105 3HG2 ILE A   7       3.317   2.178  -8.169  1.00  0.00           H  
ATOM    106 1HD1 ILE A   7       1.316   5.612  -9.867  1.00  0.00           H  
ATOM    107 2HD1 ILE A   7       0.116   4.850  -8.795  1.00  0.00           H  
ATOM    108 3HD1 ILE A   7       1.812   4.994  -8.275  1.00  0.00           H  
ATOM    109  N   LEU A   8       0.184  -0.455  -7.992  1.00  0.00           N  
ATOM    110  CA  LEU A   8       0.128  -1.486  -6.961  1.00  0.00           C  
ATOM    111  C   LEU A   8       0.442  -2.859  -7.548  1.00  0.00           C  
ATOM    112  O   LEU A   8       1.161  -3.651  -6.936  1.00  0.00           O  
ATOM    113  CB  LEU A   8      -1.258  -1.506  -6.304  1.00  0.00           C  
ATOM    114  CG  LEU A   8      -1.441  -2.523  -5.170  1.00  0.00           C  
ATOM    115  CD1 LEU A   8      -0.399  -2.273  -4.089  1.00  0.00           C  
ATOM    116  CD2 LEU A   8      -2.850  -2.408  -4.608  1.00  0.00           C  
ATOM    117  H   LEU A   8      -0.659   0.046  -8.233  1.00  0.00           H  
ATOM    118  HA  LEU A   8       0.876  -1.259  -6.203  1.00  0.00           H  
ATOM    119 1HB  LEU A   8      -1.464  -0.517  -5.898  1.00  0.00           H  
ATOM    120 2HB  LEU A   8      -2.002  -1.725  -7.069  1.00  0.00           H  
ATOM    121  HG  LEU A   8      -1.286  -3.531  -5.556  1.00  0.00           H  
ATOM    122 1HD1 LEU A   8      -0.529  -2.996  -3.283  1.00  0.00           H  
ATOM    123 2HD1 LEU A   8       0.599  -2.381  -4.514  1.00  0.00           H  
ATOM    124 3HD1 LEU A   8      -0.519  -1.265  -3.694  1.00  0.00           H  
ATOM    125 1HD2 LEU A   8      -2.981  -3.131  -3.802  1.00  0.00           H  
ATOM    126 2HD2 LEU A   8      -3.006  -1.401  -4.220  1.00  0.00           H  
ATOM    127 3HD2 LEU A   8      -3.575  -2.609  -5.397  1.00  0.00           H  
ATOM    128  N   ILE A   9      -0.026  -3.142  -8.714  1.00  0.00           N  
ATOM    129  CA  ILE A   9       0.197  -4.433  -9.355  1.00  0.00           C  
ATOM    130  C   ILE A   9       1.696  -4.681  -9.508  1.00  0.00           C  
ATOM    131  O   ILE A   9       2.182  -5.778  -9.221  1.00  0.00           O  
ATOM    132  CB  ILE A   9      -0.489  -4.499 -10.732  1.00  0.00           C  
ATOM    133  CG1 ILE A   9      -2.011  -4.519 -10.570  1.00  0.00           C  
ATOM    134  CG2 ILE A   9      -0.017  -5.722 -11.503  1.00  0.00           C  
ATOM    135  CD1 ILE A   9      -2.765  -4.283 -11.858  1.00  0.00           C  
ATOM    136  H   ILE A   9      -0.566  -2.438  -9.198  1.00  0.00           H  
ATOM    137  HA  ILE A   9      -0.222  -5.212  -8.718  1.00  0.00           H  
ATOM    138  HB  ILE A   9      -0.244  -3.604 -11.303  1.00  0.00           H  
ATOM    139 1HG1 ILE A   9      -2.321  -5.481 -10.164  1.00  0.00           H  
ATOM    140 2HG1 ILE A   9      -2.311  -3.752  -9.855  1.00  0.00           H  
ATOM    141 1HG2 ILE A   9      -0.512  -5.754 -12.473  1.00  0.00           H  
ATOM    142 2HG2 ILE A   9       1.062  -5.667 -11.647  1.00  0.00           H  
ATOM    143 3HG2 ILE A   9      -0.262  -6.624 -10.941  1.00  0.00           H  
ATOM    144 1HD1 ILE A   9      -3.837  -4.310 -11.663  1.00  0.00           H  
ATOM    145 2HD1 ILE A   9      -2.496  -3.307 -12.265  1.00  0.00           H  
ATOM    146 3HD1 ILE A   9      -2.508  -5.059 -12.577  1.00  0.00           H  
ATOM    147  N   LEU A  10       2.371  -3.704  -9.938  1.00  0.00           N  
ATOM    148  CA  LEU A  10       3.813  -3.841 -10.109  1.00  0.00           C  
ATOM    149  C   LEU A  10       4.500  -4.072  -8.767  1.00  0.00           C  
ATOM    150  O   LEU A  10       5.421  -4.885  -8.669  1.00  0.00           O  
ATOM    151  CB  LEU A  10       4.392  -2.596 -10.785  1.00  0.00           C  
ATOM    152  CG  LEU A  10       3.953  -2.339 -12.226  1.00  0.00           C  
ATOM    153  CD1 LEU A  10       4.341  -0.927 -12.656  1.00  0.00           C  
ATOM    154  CD2 LEU A  10       4.561  -3.375 -13.165  1.00  0.00           C  
ATOM    155  H   LEU A  10       1.929  -2.825 -10.169  1.00  0.00           H  
ATOM    156  HA  LEU A  10       4.005  -4.704 -10.746  1.00  0.00           H  
ATOM    157 1HB  LEU A  10       4.114  -1.721 -10.199  1.00  0.00           H  
ATOM    158 2HB  LEU A  10       5.480  -2.675 -10.785  1.00  0.00           H  
ATOM    159  HG  LEU A  10       2.866  -2.398 -12.290  1.00  0.00           H  
ATOM    160 1HD1 LEU A  10       4.021  -0.758 -13.684  1.00  0.00           H  
ATOM    161 2HD1 LEU A  10       3.856  -0.201 -12.002  1.00  0.00           H  
ATOM    162 3HD1 LEU A  10       5.422  -0.811 -12.588  1.00  0.00           H  
ATOM    163 1HD2 LEU A  10       4.236  -3.176 -14.186  1.00  0.00           H  
ATOM    164 2HD2 LEU A  10       5.648  -3.319 -13.113  1.00  0.00           H  
ATOM    165 3HD2 LEU A  10       4.234  -4.372 -12.867  1.00  0.00           H  
ATOM    166  N   VAL A  11       4.004  -3.382  -7.827  1.00  0.00           N  
ATOM    167  CA  VAL A  11       4.570  -3.549  -6.492  1.00  0.00           C  
ATOM    168  C   VAL A  11       4.293  -4.962  -5.989  1.00  0.00           C  
ATOM    169  O   VAL A  11       5.189  -5.629  -5.466  1.00  0.00           O  
ATOM    170  CB  VAL A  11       3.969  -2.521  -5.514  1.00  0.00           C  
ATOM    171  CG1 VAL A  11       4.365  -2.853  -4.083  1.00  0.00           C  
ATOM    172  CG2 VAL A  11       4.427  -1.120  -5.890  1.00  0.00           C  
ATOM    173  H   VAL A  11       3.244  -2.729  -7.961  1.00  0.00           H  
ATOM    174  HA  VAL A  11       5.650  -3.407  -6.554  1.00  0.00           H  
ATOM    175  HB  VAL A  11       2.882  -2.575  -5.568  1.00  0.00           H  
ATOM    176 1HG1 VAL A  11       3.932  -2.117  -3.406  1.00  0.00           H  
ATOM    177 2HG1 VAL A  11       3.996  -3.845  -3.825  1.00  0.00           H  
ATOM    178 3HG1 VAL A  11       5.451  -2.834  -3.993  1.00  0.00           H  
ATOM    179 1HG2 VAL A  11       3.998  -0.399  -5.195  1.00  0.00           H  
ATOM    180 2HG2 VAL A  11       5.515  -1.068  -5.842  1.00  0.00           H  
ATOM    181 3HG2 VAL A  11       4.097  -0.888  -6.902  1.00  0.00           H  
ATOM    182  N   VAL A  12       3.167  -5.418  -6.144  1.00  0.00           N  
ATOM    183  CA  VAL A  12       2.765  -6.747  -5.695  1.00  0.00           C  
ATOM    184  C   VAL A  12       3.602  -7.807  -6.405  1.00  0.00           C  
ATOM    185  O   VAL A  12       4.104  -8.739  -5.772  1.00  0.00           O  
ATOM    186  CB  VAL A  12       1.271  -6.988  -5.978  1.00  0.00           C  
ATOM    187  CG1 VAL A  12       0.926  -8.459  -5.802  1.00  0.00           C  
ATOM    188  CG2 VAL A  12       0.423  -6.121  -5.060  1.00  0.00           C  
ATOM    189  H   VAL A  12       2.490  -4.831  -6.612  1.00  0.00           H  
ATOM    190  HA  VAL A  12       2.949  -6.819  -4.622  1.00  0.00           H  
ATOM    191  HB  VAL A  12       1.062  -6.731  -7.017  1.00  0.00           H  
ATOM    192 1HG1 VAL A  12      -0.134  -8.612  -6.007  1.00  0.00           H  
ATOM    193 2HG1 VAL A  12       1.518  -9.057  -6.494  1.00  0.00           H  
ATOM    194 3HG1 VAL A  12       1.144  -8.764  -4.778  1.00  0.00           H  
ATOM    195 1HG2 VAL A  12      -0.632  -6.296  -5.267  1.00  0.00           H  
ATOM    196 2HG2 VAL A  12       0.637  -6.374  -4.022  1.00  0.00           H  
ATOM    197 3HG2 VAL A  12       0.657  -5.070  -5.233  1.00  0.00           H  
ATOM    198  N   ALA A  13       3.758  -7.644  -7.670  1.00  0.00           N  
ATOM    199  CA  ALA A  13       4.559  -8.594  -8.439  1.00  0.00           C  
ATOM    200  C   ALA A  13       5.971  -8.706  -7.869  1.00  0.00           C  
ATOM    201  O   ALA A  13       6.526  -9.806  -7.784  1.00  0.00           O  
ATOM    202  CB  ALA A  13       4.613  -8.180  -9.907  1.00  0.00           C  
ATOM    203  H   ALA A  13       3.332  -6.861  -8.146  1.00  0.00           H  
ATOM    204  HA  ALA A  13       4.086  -9.573  -8.365  1.00  0.00           H  
ATOM    205 1HB  ALA A  13       5.212  -8.898 -10.466  1.00  0.00           H  
ATOM    206 2HB  ALA A  13       3.601  -8.156 -10.315  1.00  0.00           H  
ATOM    207 3HB  ALA A  13       5.060  -7.191  -9.990  1.00  0.00           H  
ATOM    208  N   ALA A  14       6.508  -7.625  -7.517  1.00  0.00           N  
ATOM    209  CA  ALA A  14       7.820  -7.609  -6.874  1.00  0.00           C  
ATOM    210  C   ALA A  14       7.778  -8.321  -5.526  1.00  0.00           C  
ATOM    211  O   ALA A  14       8.676  -9.103  -5.202  1.00  0.00           O  
ATOM    212  CB  ALA A  14       8.308  -6.173  -6.700  1.00  0.00           C  
ATOM    213  H   ALA A  14       6.029  -6.752  -7.679  1.00  0.00           H  
ATOM    214  HA  ALA A  14       8.519  -8.144  -7.517  1.00  0.00           H  
ATOM    215 1HB  ALA A  14       9.286  -6.177  -6.219  1.00  0.00           H  
ATOM    216 2HB  ALA A  14       8.384  -5.694  -7.675  1.00  0.00           H  
ATOM    217 3HB  ALA A  14       7.602  -5.622  -6.080  1.00  0.00           H  
ATOM    218  N   LYS A  15       6.730  -8.129  -4.765  1.00  0.00           N  
ATOM    219  CA  LYS A  15       6.615  -8.681  -3.417  1.00  0.00           C  
ATOM    220  C   LYS A  15       6.413 -10.193  -3.458  1.00  0.00           C  
ATOM    221  O   LYS A  15       6.927 -10.916  -2.602  1.00  0.00           O  
ATOM    222  CB  LYS A  15       5.462  -8.017  -2.662  1.00  0.00           C  
ATOM    223  CG  LYS A  15       5.674  -6.538  -2.365  1.00  0.00           C  
ATOM    224  CD  LYS A  15       6.665  -6.339  -1.228  1.00  0.00           C  
ATOM    225  CE  LYS A  15       6.760  -4.875  -0.826  1.00  0.00           C  
ATOM    226  NZ  LYS A  15       5.578  -4.437  -0.035  1.00  0.00           N  
ATOM    227  H   LYS A  15       5.972  -7.573  -5.135  1.00  0.00           H  
ATOM    228  HA  LYS A  15       7.541  -8.479  -2.880  1.00  0.00           H  
ATOM    229 1HB  LYS A  15       4.544  -8.114  -3.241  1.00  0.00           H  
ATOM    230 2HB  LYS A  15       5.306  -8.529  -1.712  1.00  0.00           H  
ATOM    231 1HG  LYS A  15       6.053  -6.038  -3.257  1.00  0.00           H  
ATOM    232 2HG  LYS A  15       4.723  -6.082  -2.091  1.00  0.00           H  
ATOM    233 1HD  LYS A  15       6.349  -6.925  -0.363  1.00  0.00           H  
ATOM    234 2HD  LYS A  15       7.650  -6.685  -1.539  1.00  0.00           H  
ATOM    235 1HE  LYS A  15       7.658  -4.719  -0.230  1.00  0.00           H  
ATOM    236 2HE  LYS A  15       6.832  -4.256  -1.720  1.00  0.00           H  
ATOM    237 1HZ  LYS A  15       5.679  -3.462   0.212  1.00  0.00           H  
ATOM    238 2HZ  LYS A  15       4.739  -4.559  -0.585  1.00  0.00           H  
ATOM    239 3HZ  LYS A  15       5.511  -4.991   0.807  1.00  0.00           H  
ATOM    240  N   LEU A  16       5.741 -10.641  -4.428  1.00  0.00           N  
ATOM    241  CA  LEU A  16       5.477 -12.070  -4.570  1.00  0.00           C  
ATOM    242  C   LEU A  16       6.703 -12.796  -5.115  1.00  0.00           C  
ATOM    243  O   LEU A  16       6.841 -14.008  -4.937  1.00  0.00           O  
ATOM    244  CB  LEU A  16       4.279 -12.302  -5.500  1.00  0.00           C  
ATOM    245  CG  LEU A  16       2.936 -11.753  -5.003  1.00  0.00           C  
ATOM    246  CD1 LEU A  16       1.894 -11.884  -6.106  1.00  0.00           C  
ATOM    247  CD2 LEU A  16       2.508 -12.511  -3.755  1.00  0.00           C  
ATOM    248  H   LEU A  16       5.376 -10.003  -5.120  1.00  0.00           H  
ATOM    249  HA  LEU A  16       5.246 -12.478  -3.586  1.00  0.00           H  
ATOM    250 1HB  LEU A  16       4.491 -11.837  -6.462  1.00  0.00           H  
ATOM    251 2HB  LEU A  16       4.162 -13.374  -5.656  1.00  0.00           H  
ATOM    252  HG  LEU A  16       3.040 -10.693  -4.767  1.00  0.00           H  
ATOM    253 1HD1 LEU A  16       0.940 -11.494  -5.753  1.00  0.00           H  
ATOM    254 2HD1 LEU A  16       2.216 -11.317  -6.979  1.00  0.00           H  
ATOM    255 3HD1 LEU A  16       1.780 -12.933  -6.376  1.00  0.00           H  
ATOM    256 1HD2 LEU A  16       1.554 -12.121  -3.401  1.00  0.00           H  
ATOM    257 2HD2 LEU A  16       2.402 -13.570  -3.990  1.00  0.00           H  
ATOM    258 3HD2 LEU A  16       3.262 -12.385  -2.978  1.00  0.00           H  
ATOM    259  N   GLY A  17       7.649 -11.984  -5.709  1.00  0.00           N  
ATOM    260  CA  GLY A  17       8.726 -12.613  -6.457  1.00  0.00           C  
ATOM    261  C   GLY A  17       8.261 -13.247  -7.755  1.00  0.00           C  
ATOM    262  O   GLY A  17       8.725 -14.327  -8.125  1.00  0.00           O  
ATOM    263  H   GLY A  17       7.619 -10.977  -5.642  1.00  0.00           H  
ATOM    264 1HA  GLY A  17       9.491 -11.870  -6.687  1.00  0.00           H  
ATOM    265 2HA  GLY A  17       9.196 -13.380  -5.843  1.00  0.00           H  
ATOM    266  N   THR A  18       7.250 -12.673  -8.401  1.00  0.00           N  
ATOM    267  CA  THR A  18       6.632 -13.226  -9.601  1.00  0.00           C  
ATOM    268  C   THR A  18       6.633 -12.201 -10.730  1.00  0.00           C  
ATOM    269  O   THR A  18       7.138 -11.087 -10.566  1.00  0.00           O  
ATOM    270  CB  THR A  18       5.191 -13.692  -9.322  1.00  0.00           C  
ATOM    271  OG1 THR A  18       4.369 -12.556  -9.020  1.00  0.00           O  
ATOM    272  CG2 THR A  18       5.161 -14.660  -8.150  1.00  0.00           C  
ATOM    273  H   THR A  18       6.901 -11.804  -8.025  1.00  0.00           H  
ATOM    274  HA  THR A  18       7.214 -14.090  -9.923  1.00  0.00           H  
ATOM    275  HB  THR A  18       4.791 -14.188 -10.206  1.00  0.00           H  
ATOM    276  HG1 THR A  18       4.114 -12.121  -9.837  1.00  0.00           H  
ATOM    277 1HG2 THR A  18       4.135 -14.979  -7.967  1.00  0.00           H  
ATOM    278 2HG2 THR A  18       5.776 -15.530  -8.381  1.00  0.00           H  
ATOM    279 3HG2 THR A  18       5.551 -14.167  -7.260  1.00  0.00           H  
ATOM    280  N   THR A  19       6.101 -12.605 -11.891  1.00  0.00           N  
ATOM    281  CA  THR A  19       5.948 -11.664 -12.994  1.00  0.00           C  
ATOM    282  C   THR A  19       4.737 -10.761 -12.771  1.00  0.00           C  
ATOM    283  O   THR A  19       3.943 -10.995 -11.857  1.00  0.00           O  
ATOM    284  CB  THR A  19       5.809 -12.402 -14.339  1.00  0.00           C  
ATOM    285  OG1 THR A  19       4.589 -13.155 -14.349  1.00  0.00           O  
ATOM    286  CG2 THR A  19       6.983 -13.343 -14.555  1.00  0.00           C  
ATOM    287  H   THR A  19       5.802 -13.561 -12.015  1.00  0.00           H  
ATOM    288  HA  THR A  19       6.840 -11.039 -13.042  1.00  0.00           H  
ATOM    289  HB  THR A  19       5.778 -11.675 -15.150  1.00  0.00           H  
ATOM    290  HG1 THR A  19       4.414 -13.468 -15.240  1.00  0.00           H  
ATOM    291 1HG2 THR A  19       6.868 -13.856 -15.510  1.00  0.00           H  
ATOM    292 2HG2 THR A  19       7.911 -12.772 -14.559  1.00  0.00           H  
ATOM    293 3HG2 THR A  19       7.013 -14.078 -13.751  1.00  0.00           H  
ATOM    294  N   VAL A  20       4.592  -9.684 -13.595  1.00  0.00           N  
ATOM    295  CA  VAL A  20       3.480  -8.741 -13.517  1.00  0.00           C  
ATOM    296  C   VAL A  20       2.182  -9.437 -13.926  1.00  0.00           C  
ATOM    297  O   VAL A  20       1.160  -9.301 -13.252  1.00  0.00           O  
ATOM    298  CB  VAL A  20       3.732  -7.529 -14.433  1.00  0.00           C  
ATOM    299  CG1 VAL A  20       2.521  -6.609 -14.445  1.00  0.00           C  
ATOM    300  CG2 VAL A  20       4.973  -6.780 -13.972  1.00  0.00           C  
ATOM    301  H   VAL A  20       5.305  -9.546 -14.295  1.00  0.00           H  
ATOM    302  HA  VAL A  20       3.385  -8.403 -12.485  1.00  0.00           H  
ATOM    303  HB  VAL A  20       3.878  -7.881 -15.455  1.00  0.00           H  
ATOM    304 1HG1 VAL A  20       2.716  -5.758 -15.097  1.00  0.00           H  
ATOM    305 2HG1 VAL A  20       1.652  -7.156 -14.813  1.00  0.00           H  
ATOM    306 3HG1 VAL A  20       2.325  -6.253 -13.434  1.00  0.00           H  
ATOM    307 1HG2 VAL A  20       5.146  -5.925 -14.624  1.00  0.00           H  
ATOM    308 2HG2 VAL A  20       4.830  -6.434 -12.949  1.00  0.00           H  
ATOM    309 3HG2 VAL A  20       5.836  -7.447 -14.012  1.00  0.00           H  
ATOM    310  N   GLU A  21       2.256 -10.256 -14.953  1.00  0.00           N  
ATOM    311  CA  GLU A  21       1.077 -10.942 -15.472  1.00  0.00           C  
ATOM    312  C   GLU A  21       0.486 -11.886 -14.429  1.00  0.00           C  
ATOM    313  O   GLU A  21      -0.738 -11.978 -14.291  1.00  0.00           O  
ATOM    314  CB  GLU A  21       1.429 -11.722 -16.740  1.00  0.00           C  
ATOM    315  CG  GLU A  21       1.808 -10.851 -17.930  1.00  0.00           C  
ATOM    316  CD  GLU A  21       3.234 -10.379 -17.878  1.00  0.00           C  
ATOM    317  OE1 GLU A  21       3.918 -10.716 -16.942  1.00  0.00           O  
ATOM    318  OE2 GLU A  21       3.640  -9.679 -18.776  1.00  0.00           O  
ATOM    319  H   GLU A  21       3.151 -10.416 -15.393  1.00  0.00           H  
ATOM    320  HA  GLU A  21       0.320 -10.195 -15.712  1.00  0.00           H  
ATOM    321 1HB  GLU A  21       2.265 -12.391 -16.536  1.00  0.00           H  
ATOM    322 2HB  GLU A  21       0.581 -12.340 -17.035  1.00  0.00           H  
ATOM    323 1HG  GLU A  21       1.659 -11.422 -18.846  1.00  0.00           H  
ATOM    324 2HG  GLU A  21       1.145  -9.988 -17.960  1.00  0.00           H  
ATOM    325  N   GLU A  22       1.406 -12.513 -13.740  1.00  0.00           N  
ATOM    326  CA  GLU A  22       0.951 -13.439 -12.707  1.00  0.00           C  
ATOM    327  C   GLU A  22       0.225 -12.702 -11.586  1.00  0.00           C  
ATOM    328  O   GLU A  22      -0.832 -13.142 -11.128  1.00  0.00           O  
ATOM    329  CB  GLU A  22       2.135 -14.221 -12.134  1.00  0.00           C  
ATOM    330  CG  GLU A  22       1.757 -15.236 -11.063  1.00  0.00           C  
ATOM    331  CD  GLU A  22       2.910 -16.109 -10.653  1.00  0.00           C  
ATOM    332  OE1 GLU A  22       3.906 -16.107 -11.336  1.00  0.00           O  
ATOM    333  OE2 GLU A  22       2.795 -16.781  -9.654  1.00  0.00           O  
ATOM    334  H   GLU A  22       2.397 -12.388 -13.887  1.00  0.00           H  
ATOM    335  HA  GLU A  22       0.244 -14.138 -13.156  1.00  0.00           H  
ATOM    336 1HB  GLU A  22       2.640 -14.756 -12.937  1.00  0.00           H  
ATOM    337 2HB  GLU A  22       2.853 -13.528 -11.698  1.00  0.00           H  
ATOM    338 1HG  GLU A  22       1.389 -14.704 -10.186  1.00  0.00           H  
ATOM    339 2HG  GLU A  22       0.949 -15.862 -11.439  1.00  0.00           H  
ATOM    340  N   ALA A  23       0.818 -11.542 -11.166  1.00  0.00           N  
ATOM    341  CA  ALA A  23       0.181 -10.740 -10.124  1.00  0.00           C  
ATOM    342  C   ALA A  23      -1.217 -10.300 -10.546  1.00  0.00           C  
ATOM    343  O   ALA A  23      -2.140 -10.277  -9.731  1.00  0.00           O  
ATOM    344  CB  ALA A  23       1.041  -9.523  -9.791  1.00  0.00           C  
ATOM    345  H   ALA A  23       1.690 -11.227 -11.566  1.00  0.00           H  
ATOM    346  HA  ALA A  23       0.086 -11.359  -9.232  1.00  0.00           H  
ATOM    347 1HB  ALA A  23       0.554  -8.937  -9.012  1.00  0.00           H  
ATOM    348 2HB  ALA A  23       2.018  -9.854  -9.437  1.00  0.00           H  
ATOM    349 3HB  ALA A  23       1.165  -8.911 -10.682  1.00  0.00           H  
ATOM    350  N   VAL A  24      -1.468  -9.978 -11.841  1.00  0.00           N  
ATOM    351  CA  VAL A  24      -2.758  -9.548 -12.369  1.00  0.00           C  
ATOM    352  C   VAL A  24      -3.757 -10.701 -12.293  1.00  0.00           C  
ATOM    353  O   VAL A  24      -4.875 -10.531 -11.802  1.00  0.00           O  
ATOM    354  CB  VAL A  24      -2.617  -9.076 -13.829  1.00  0.00           C  
ATOM    355  CG1 VAL A  24      -3.986  -8.826 -14.442  1.00  0.00           C  
ATOM    356  CG2 VAL A  24      -1.762  -7.818 -13.885  1.00  0.00           C  
ATOM    357  H   VAL A  24      -0.678 -10.050 -12.468  1.00  0.00           H  
ATOM    358  HA  VAL A  24      -3.127  -8.726 -11.755  1.00  0.00           H  
ATOM    359  HB  VAL A  24      -2.143  -9.866 -14.412  1.00  0.00           H  
ATOM    360 1HG1 VAL A  24      -3.869  -8.494 -15.474  1.00  0.00           H  
ATOM    361 2HG1 VAL A  24      -4.567  -9.748 -14.423  1.00  0.00           H  
ATOM    362 3HG1 VAL A  24      -4.506  -8.057 -13.870  1.00  0.00           H  
ATOM    363 1HG2 VAL A  24      -1.667  -7.491 -14.920  1.00  0.00           H  
ATOM    364 2HG2 VAL A  24      -2.234  -7.031 -13.298  1.00  0.00           H  
ATOM    365 3HG2 VAL A  24      -0.773  -8.032 -13.480  1.00  0.00           H  
ATOM    366  N   GLN A  25      -3.304 -11.877 -12.763  1.00  0.00           N  
ATOM    367  CA  GLN A  25      -4.203 -13.024 -12.842  1.00  0.00           C  
ATOM    368  C   GLN A  25      -4.622 -13.490 -11.450  1.00  0.00           C  
ATOM    369  O   GLN A  25      -5.785 -13.837 -11.230  1.00  0.00           O  
ATOM    370  CB  GLN A  25      -3.539 -14.176 -13.601  1.00  0.00           C  
ATOM    371  CG  GLN A  25      -3.362 -13.920 -15.088  1.00  0.00           C  
ATOM    372  CD  GLN A  25      -4.685 -13.707 -15.800  1.00  0.00           C  
ATOM    373  OE1 GLN A  25      -5.606 -14.519 -15.684  1.00  0.00           O  
ATOM    374  NE2 GLN A  25      -4.786 -12.609 -16.541  1.00  0.00           N  
ATOM    375  H   GLN A  25      -2.346 -11.982 -13.065  1.00  0.00           H  
ATOM    376  HA  GLN A  25      -5.102 -12.723 -13.379  1.00  0.00           H  
ATOM    377 1HB  GLN A  25      -2.556 -14.374 -13.174  1.00  0.00           H  
ATOM    378 2HB  GLN A  25      -4.134 -15.081 -13.484  1.00  0.00           H  
ATOM    379 1HG  GLN A  25      -2.753 -13.026 -15.223  1.00  0.00           H  
ATOM    380 2HG  GLN A  25      -2.866 -14.781 -15.538  1.00  0.00           H  
ATOM    381 1HE2 GLN A  25      -5.635 -12.416 -17.034  1.00  0.00           H  
ATOM    382 2HE2 GLN A  25      -4.014 -11.977 -16.607  1.00  0.00           H  
ATOM    383  N   GLN A  26      -3.637 -13.401 -10.582  1.00  0.00           N  
ATOM    384  CA  GLN A  26      -3.941 -13.802  -9.213  1.00  0.00           C  
ATOM    385  C   GLN A  26      -4.937 -12.843  -8.571  1.00  0.00           C  
ATOM    386  O   GLN A  26      -5.869 -13.267  -7.887  1.00  0.00           O  
ATOM    387  CB  GLN A  26      -2.661 -13.866  -8.375  1.00  0.00           C  
ATOM    388  CG  GLN A  26      -1.755 -15.038  -8.712  1.00  0.00           C  
ATOM    389  CD  GLN A  26      -0.409 -14.947  -8.019  1.00  0.00           C  
ATOM    390  OE1 GLN A  26       0.010 -13.870  -7.585  1.00  0.00           O  
ATOM    391  NE2 GLN A  26       0.278 -16.079  -7.911  1.00  0.00           N  
ATOM    392  H   GLN A  26      -2.706 -13.079 -10.805  1.00  0.00           H  
ATOM    393  HA  GLN A  26      -4.393 -14.794  -9.235  1.00  0.00           H  
ATOM    394 1HB  GLN A  26      -2.089 -12.949  -8.513  1.00  0.00           H  
ATOM    395 2HB  GLN A  26      -2.921 -13.935  -7.319  1.00  0.00           H  
ATOM    396 1HG  GLN A  26      -2.240 -15.962  -8.397  1.00  0.00           H  
ATOM    397 2HG  GLN A  26      -1.585 -15.055  -9.789  1.00  0.00           H  
ATOM    398 1HE2 GLN A  26       1.173 -16.081  -7.463  1.00  0.00           H  
ATOM    399 2HE2 GLN A  26      -0.099 -16.930  -8.277  1.00  0.00           H  
ATOM    400  N   ALA A  27      -4.729 -11.531  -8.800  1.00  0.00           N  
ATOM    401  CA  ALA A  27      -5.641 -10.533  -8.247  1.00  0.00           C  
ATOM    402  C   ALA A  27      -7.047 -10.700  -8.815  1.00  0.00           C  
ATOM    403  O   ALA A  27      -8.036 -10.571  -8.091  1.00  0.00           O  
ATOM    404  CB  ALA A  27      -5.120  -9.125  -8.525  1.00  0.00           C  
ATOM    405  H   ALA A  27      -3.943 -11.224  -9.356  1.00  0.00           H  
ATOM    406  HA  ALA A  27      -5.693 -10.684  -7.168  1.00  0.00           H  
ATOM    407 1HB  ALA A  27      -5.810  -8.392  -8.106  1.00  0.00           H  
ATOM    408 2HB  ALA A  27      -4.139  -9.003  -8.066  1.00  0.00           H  
ATOM    409 3HB  ALA A  27      -5.038  -8.973  -9.600  1.00  0.00           H  
ATOM    410  N   LEU A  28      -7.161 -11.024 -10.077  1.00  0.00           N  
ATOM    411  CA  LEU A  28      -8.465 -11.201 -10.708  1.00  0.00           C  
ATOM    412  C   LEU A  28      -9.194 -12.406 -10.124  1.00  0.00           C  
ATOM    413  O   LEU A  28     -10.417 -12.384  -9.972  1.00  0.00           O  
ATOM    414  CB  LEU A  28      -8.304 -11.373 -12.223  1.00  0.00           C  
ATOM    415  CG  LEU A  28      -7.844 -10.127 -12.990  1.00  0.00           C  
ATOM    416  CD1 LEU A  28      -7.454 -10.517 -14.408  1.00  0.00           C  
ATOM    417  CD2 LEU A  28      -8.960  -9.092 -12.995  1.00  0.00           C  
ATOM    418  H   LEU A  28      -6.326 -11.158 -10.629  1.00  0.00           H  
ATOM    419  HA  LEU A  28      -9.066 -10.312 -10.514  1.00  0.00           H  
ATOM    420 1HB  LEU A  28      -7.578 -12.163 -12.408  1.00  0.00           H  
ATOM    421 2HB  LEU A  28      -9.262 -11.684 -12.641  1.00  0.00           H  
ATOM    422  HG  LEU A  28      -6.962  -9.707 -12.505  1.00  0.00           H  
ATOM    423 1HD1 LEU A  28      -7.126  -9.632 -14.953  1.00  0.00           H  
ATOM    424 2HD1 LEU A  28      -6.641 -11.243 -14.375  1.00  0.00           H  
ATOM    425 3HD1 LEU A  28      -8.313 -10.957 -14.914  1.00  0.00           H  
ATOM    426 1HD2 LEU A  28      -8.632  -8.206 -13.538  1.00  0.00           H  
ATOM    427 2HD2 LEU A  28      -9.842  -9.511 -13.480  1.00  0.00           H  
ATOM    428 3HD2 LEU A  28      -9.206  -8.818 -11.969  1.00  0.00           H  
ATOM    429  N   TRP A  29      -8.389 -13.446  -9.895  1.00  0.00           N  
ATOM    430  CA  TRP A  29      -8.987 -14.631  -9.289  1.00  0.00           C  
ATOM    431  C   TRP A  29      -9.573 -14.306  -7.920  1.00  0.00           C  
ATOM    432  O   TRP A  29     -10.723 -14.647  -7.633  1.00  0.00           O  
ATOM    433  CB  TRP A  29      -7.947 -15.745  -9.153  1.00  0.00           C  
ATOM    434  CG  TRP A  29      -8.517 -17.036  -8.648  1.00  0.00           C  
ATOM    435  CD1 TRP A  29      -9.079 -18.027  -9.394  1.00  0.00           C  
ATOM    436  CD2 TRP A  29      -8.580 -17.486  -7.272  1.00  0.00           C  
ATOM    437  NE1 TRP A  29      -9.488 -19.057  -8.584  1.00  0.00           N  
ATOM    438  CE2 TRP A  29      -9.190 -18.743  -7.282  1.00  0.00           C  
ATOM    439  CE3 TRP A  29      -8.174 -16.930  -6.052  1.00  0.00           C  
ATOM    440  CZ2 TRP A  29      -9.408 -19.462  -6.118  1.00  0.00           C  
ATOM    441  CZ3 TRP A  29      -8.393 -17.652  -4.885  1.00  0.00           C  
ATOM    442  CH2 TRP A  29      -8.993 -18.885  -4.918  1.00  0.00           C  
ATOM    443  H   TRP A  29      -7.404 -13.451 -10.117  1.00  0.00           H  
ATOM    444  HA  TRP A  29      -9.795 -14.978  -9.931  1.00  0.00           H  
ATOM    445 1HB  TRP A  29      -7.484 -15.930 -10.122  1.00  0.00           H  
ATOM    446 2HB  TRP A  29      -7.161 -15.426  -8.469  1.00  0.00           H  
ATOM    447  HD1 TRP A  29      -9.189 -18.004 -10.478  1.00  0.00           H  
ATOM    448  HE1 TRP A  29      -9.937 -19.907  -8.895  1.00  0.00           H  
ATOM    449  HE3 TRP A  29      -7.694 -15.953  -6.021  1.00  0.00           H  
ATOM    450  HZ2 TRP A  29      -9.884 -20.443  -6.123  1.00  0.00           H  
ATOM    451  HZ3 TRP A  29      -8.074 -17.212  -3.939  1.00  0.00           H  
ATOM    452  HH2 TRP A  29      -9.149 -19.424  -3.982  1.00  0.00           H  
ATOM    453  N   LEU A  30      -8.844 -13.619  -7.082  1.00  0.00           N  
ATOM    454  CA  LEU A  30      -9.310 -13.195  -5.767  1.00  0.00           C  
ATOM    455  C   LEU A  30     -10.495 -12.241  -5.893  1.00  0.00           C  
ATOM    456  O   LEU A  30     -11.441 -12.312  -5.104  1.00  0.00           O  
ATOM    457  CB  LEU A  30      -8.174 -12.514  -4.994  1.00  0.00           C  
ATOM    458  CG  LEU A  30      -7.038 -13.436  -4.532  1.00  0.00           C  
ATOM    459  CD1 LEU A  30      -5.844 -12.594  -4.103  1.00  0.00           C  
ATOM    460  CD2 LEU A  30      -7.528 -14.314  -3.391  1.00  0.00           C  
ATOM    461  H   LEU A  30      -7.908 -13.376  -7.375  1.00  0.00           H  
ATOM    462  HA  LEU A  30      -9.636 -14.075  -5.215  1.00  0.00           H  
ATOM    463 1HB  LEU A  30      -7.738 -11.741  -5.625  1.00  0.00           H  
ATOM    464 2HB  LEU A  30      -8.594 -12.036  -4.108  1.00  0.00           H  
ATOM    465  HG  LEU A  30      -6.720 -14.065  -5.364  1.00  0.00           H  
ATOM    466 1HD1 LEU A  30      -5.037 -13.248  -3.775  1.00  0.00           H  
ATOM    467 2HD1 LEU A  30      -5.503 -11.990  -4.943  1.00  0.00           H  
ATOM    468 3HD1 LEU A  30      -6.137 -11.940  -3.281  1.00  0.00           H  
ATOM    469 1HD2 LEU A  30      -6.720 -14.969  -3.063  1.00  0.00           H  
ATOM    470 2HD2 LEU A  30      -7.845 -13.685  -2.558  1.00  0.00           H  
ATOM    471 3HD2 LEU A  30      -8.369 -14.917  -3.732  1.00  0.00           H  
ATOM    472  N   LYS A  31     -10.346 -11.376  -6.861  1.00  0.00           N  
ATOM    473  CA  LYS A  31     -11.405 -10.391  -7.066  1.00  0.00           C  
ATOM    474  C   LYS A  31     -12.764 -11.067  -7.220  1.00  0.00           C  
ATOM    475  O   LYS A  31     -13.705 -10.754  -6.488  1.00  0.00           O  
ATOM    476  CB  LYS A  31     -11.105  -9.528  -8.293  1.00  0.00           C  
ATOM    477  CG  LYS A  31     -12.138  -8.444  -8.567  1.00  0.00           C  
ATOM    478  CD  LYS A  31     -11.816  -7.685  -9.846  1.00  0.00           C  
ATOM    479  CE  LYS A  31     -12.873  -6.633 -10.148  1.00  0.00           C  
ATOM    480  NZ  LYS A  31     -12.745  -6.095 -11.529  1.00  0.00           N  
ATOM    481  H   LYS A  31      -9.537 -11.363  -7.465  1.00  0.00           H  
ATOM    482  HA  LYS A  31     -11.449  -9.743  -6.190  1.00  0.00           H  
ATOM    483 1HB  LYS A  31     -10.136  -9.044  -8.169  1.00  0.00           H  
ATOM    484 2HB  LYS A  31     -11.043 -10.163  -9.177  1.00  0.00           H  
ATOM    485 1HG  LYS A  31     -13.125  -8.897  -8.662  1.00  0.00           H  
ATOM    486 2HG  LYS A  31     -12.158  -7.742  -7.734  1.00  0.00           H  
ATOM    487 1HD  LYS A  31     -10.846  -7.195  -9.745  1.00  0.00           H  
ATOM    488 2HD  LYS A  31     -11.764  -8.384 -10.681  1.00  0.00           H  
ATOM    489 1HE  LYS A  31     -13.864  -7.070 -10.032  1.00  0.00           H  
ATOM    490 2HE  LYS A  31     -12.779  -5.809  -9.441  1.00  0.00           H  
ATOM    491 1HZ  LYS A  31     -13.462  -5.402 -11.689  1.00  0.00           H  
ATOM    492 2HZ  LYS A  31     -11.835  -5.670 -11.643  1.00  0.00           H  
ATOM    493 3HZ  LYS A  31     -12.850  -6.848 -12.195  1.00  0.00           H  
ATOM    494  N   THR A  32     -12.869 -12.063  -8.124  1.00  0.00           N  
ATOM    495  CA  THR A  32     -14.107 -12.783  -8.396  1.00  0.00           C  
ATOM    496  C   THR A  32     -14.486 -13.674  -7.217  1.00  0.00           C  
ATOM    497  O   THR A  32     -15.644 -13.697  -6.794  1.00  0.00           O  
ATOM    498  CB  THR A  32     -13.986 -13.634  -9.674  1.00  0.00           C  
ATOM    499  OG1 THR A  32     -13.712 -12.782 -10.794  1.00  0.00           O  
ATOM    500  CG2 THR A  32     -15.276 -14.400  -9.929  1.00  0.00           C  
ATOM    501  H   THR A  32     -12.033 -12.311  -8.634  1.00  0.00           H  
ATOM    502  HA  THR A  32     -14.904 -12.054  -8.547  1.00  0.00           H  
ATOM    503  HB  THR A  32     -13.165 -14.342  -9.564  1.00  0.00           H  
ATOM    504  HG1 THR A  32     -12.888 -12.312 -10.644  1.00  0.00           H  
ATOM    505 1HG2 THR A  32     -15.172 -14.995 -10.835  1.00  0.00           H  
ATOM    506 2HG2 THR A  32     -15.481 -15.057  -9.084  1.00  0.00           H  
ATOM    507 3HG2 THR A  32     -16.099 -13.696 -10.049  1.00  0.00           H  
ATOM    508  N   LYS A  33     -13.450 -14.361  -6.713  1.00  0.00           N  
ATOM    509  CA  LYS A  33     -13.700 -15.429  -5.749  1.00  0.00           C  
ATOM    510  C   LYS A  33     -14.258 -14.870  -4.443  1.00  0.00           C  
ATOM    511  O   LYS A  33     -15.214 -15.415  -3.888  1.00  0.00           O  
ATOM    512  CB  LYS A  33     -12.418 -16.218  -5.479  1.00  0.00           C  
ATOM    513  CG  LYS A  33     -12.579 -17.358  -4.482  1.00  0.00           C  
ATOM    514  CD  LYS A  33     -13.448 -18.471  -5.050  1.00  0.00           C  
ATOM    515  CE  LYS A  33     -13.464 -19.685  -4.133  1.00  0.00           C  
ATOM    516  NZ  LYS A  33     -14.362 -20.756  -4.643  1.00  0.00           N  
ATOM    517  H   LYS A  33     -12.499 -14.157  -6.984  1.00  0.00           H  
ATOM    518  HA  LYS A  33     -14.443 -16.107  -6.169  1.00  0.00           H  
ATOM    519 1HB  LYS A  33     -12.047 -16.641  -6.413  1.00  0.00           H  
ATOM    520 2HB  LYS A  33     -11.649 -15.545  -5.097  1.00  0.00           H  
ATOM    521 1HG  LYS A  33     -11.598 -17.765  -4.233  1.00  0.00           H  
ATOM    522 2HG  LYS A  33     -13.038 -16.981  -3.569  1.00  0.00           H  
ATOM    523 1HD  LYS A  33     -14.468 -18.107  -5.176  1.00  0.00           H  
ATOM    524 2HD  LYS A  33     -13.065 -18.769  -6.026  1.00  0.00           H  
ATOM    525 1HE  LYS A  33     -12.455 -20.086  -4.043  1.00  0.00           H  
ATOM    526 2HE  LYS A  33     -13.802 -19.387  -3.141  1.00  0.00           H  
ATOM    527 1HZ  LYS A  33     -14.345 -21.541  -4.009  1.00  0.00           H  
ATOM    528 2HZ  LYS A  33     -15.304 -20.401  -4.713  1.00  0.00           H  
ATOM    529 3HZ  LYS A  33     -14.046 -21.054  -5.556  1.00  0.00           H  
ATOM    530  N   LEU A  34     -13.677 -13.784  -3.984  1.00  0.00           N  
ATOM    531  CA  LEU A  34     -14.011 -13.279  -2.657  1.00  0.00           C  
ATOM    532  C   LEU A  34     -15.075 -12.189  -2.742  1.00  0.00           C  
ATOM    533  O   LEU A  34     -15.615 -11.761  -1.719  1.00  0.00           O  
ATOM    534  CB  LEU A  34     -12.757 -12.728  -1.965  1.00  0.00           C  
ATOM    535  CG  LEU A  34     -11.622 -13.735  -1.746  1.00  0.00           C  
ATOM    536  CD1 LEU A  34     -10.402 -13.014  -1.190  1.00  0.00           C  
ATOM    537  CD2 LEU A  34     -12.090 -14.829  -0.798  1.00  0.00           C  
ATOM    538  H   LEU A  34     -12.995 -13.289  -4.542  1.00  0.00           H  
ATOM    539  HA  LEU A  34     -14.410 -14.100  -2.064  1.00  0.00           H  
ATOM    540 1HB  LEU A  34     -12.363 -11.909  -2.564  1.00  0.00           H  
ATOM    541 2HB  LEU A  34     -13.043 -12.334  -0.990  1.00  0.00           H  
ATOM    542  HG  LEU A  34     -11.341 -14.180  -2.701  1.00  0.00           H  
ATOM    543 1HD1 LEU A  34      -9.595 -13.730  -1.034  1.00  0.00           H  
ATOM    544 2HD1 LEU A  34     -10.078 -12.251  -1.897  1.00  0.00           H  
ATOM    545 3HD1 LEU A  34     -10.659 -12.545  -0.241  1.00  0.00           H  
ATOM    546 1HD2 LEU A  34     -11.283 -15.546  -0.642  1.00  0.00           H  
ATOM    547 2HD2 LEU A  34     -12.371 -14.387   0.158  1.00  0.00           H  
ATOM    548 3HD2 LEU A  34     -12.952 -15.340  -1.227  1.00  0.00           H  
ATOM    549  N   GLY A  35     -15.463 -11.842  -3.923  1.00  0.00           N  
ATOM    550  CA  GLY A  35     -16.434 -10.771  -4.097  1.00  0.00           C  
ATOM    551  C   GLY A  35     -15.892  -9.408  -3.713  1.00  0.00           C  
ATOM    552  O   GLY A  35     -16.533  -8.669  -2.961  1.00  0.00           O  
ATOM    553  H   GLY A  35     -15.097 -12.310  -4.739  1.00  0.00           H  
ATOM    554 1HA  GLY A  35     -16.756 -10.738  -5.137  1.00  0.00           H  
ATOM    555 2HA  GLY A  35     -17.317 -10.979  -3.494  1.00  0.00           H  
ATOM    556  N   VAL A  36     -14.588  -9.072  -4.088  1.00  0.00           N  
ATOM    557  CA  VAL A  36     -13.922  -7.849  -3.648  1.00  0.00           C  
ATOM    558  C   VAL A  36     -13.458  -7.047  -4.861  1.00  0.00           C  
ATOM    559  O   VAL A  36     -13.535  -7.526  -5.994  1.00  0.00           O  
ATOM    560  CB  VAL A  36     -12.723  -8.159  -2.723  1.00  0.00           C  
ATOM    561  CG1 VAL A  36     -13.181  -8.918  -1.479  1.00  0.00           C  
ATOM    562  CG2 VAL A  36     -11.661  -8.957  -3.478  1.00  0.00           C  
ATOM    563  H   VAL A  36     -14.093  -9.712  -4.692  1.00  0.00           H  
ATOM    564  HA  VAL A  36     -14.638  -7.249  -3.086  1.00  0.00           H  
ATOM    565  HB  VAL A  36     -12.290  -7.221  -2.378  1.00  0.00           H  
ATOM    566 1HG1 VAL A  36     -12.321  -9.127  -0.842  1.00  0.00           H  
ATOM    567 2HG1 VAL A  36     -13.901  -8.313  -0.929  1.00  0.00           H  
ATOM    568 3HG1 VAL A  36     -13.646  -9.858  -1.776  1.00  0.00           H  
ATOM    569 1HG2 VAL A  36     -10.823  -9.166  -2.814  1.00  0.00           H  
ATOM    570 2HG2 VAL A  36     -12.091  -9.895  -3.828  1.00  0.00           H  
ATOM    571 3HG2 VAL A  36     -11.310  -8.378  -4.332  1.00  0.00           H  
ATOM    572  N   SER A  37     -12.996  -5.824  -4.557  1.00  0.00           N  
ATOM    573  CA  SER A  37     -12.438  -4.998  -5.621  1.00  0.00           C  
ATOM    574  C   SER A  37     -11.048  -5.483  -6.028  1.00  0.00           C  
ATOM    575  O   SER A  37     -10.442  -6.298  -5.329  1.00  0.00           O  
ATOM    576  CB  SER A  37     -12.368  -3.551  -5.176  1.00  0.00           C  
ATOM    577  OG  SER A  37     -11.362  -3.368  -4.218  1.00  0.00           O  
ATOM    578  H   SER A  37     -13.024  -5.459  -3.615  1.00  0.00           H  
ATOM    579  HA  SER A  37     -13.090  -5.069  -6.493  1.00  0.00           H  
ATOM    580 1HB  SER A  37     -12.172  -2.914  -6.038  1.00  0.00           H  
ATOM    581 2HB  SER A  37     -13.329  -3.252  -4.759  1.00  0.00           H  
ATOM    582  HG  SER A  37     -11.458  -2.466  -3.902  1.00  0.00           H  
ATOM    583  N   LEU A  38     -10.547  -5.001  -7.236  1.00  0.00           N  
ATOM    584  CA  LEU A  38      -9.232  -5.400  -7.725  1.00  0.00           C  
ATOM    585  C   LEU A  38      -8.132  -4.920  -6.785  1.00  0.00           C  
ATOM    586  O   LEU A  38      -7.172  -5.647  -6.522  1.00  0.00           O  
ATOM    587  CB  LEU A  38      -8.994  -4.847  -9.132  1.00  0.00           C  
ATOM    588  CG  LEU A  38      -7.688  -5.262  -9.813  1.00  0.00           C  
ATOM    589  CD1 LEU A  38      -7.587  -6.781  -9.880  1.00  0.00           C  
ATOM    590  CD2 LEU A  38      -7.594  -4.652 -11.208  1.00  0.00           C  
ATOM    591  H   LEU A  38     -11.103  -4.361  -7.786  1.00  0.00           H  
ATOM    592  HA  LEU A  38      -9.195  -6.488  -7.766  1.00  0.00           H  
ATOM    593 1HB  LEU A  38      -9.812  -5.169  -9.775  1.00  0.00           H  
ATOM    594 2HB  LEU A  38      -9.005  -3.758  -9.084  1.00  0.00           H  
ATOM    595  HG  LEU A  38      -6.842  -4.916  -9.218  1.00  0.00           H  
ATOM    596 1HD1 LEU A  38      -6.652  -7.063 -10.366  1.00  0.00           H  
ATOM    597 2HD1 LEU A  38      -7.607  -7.193  -8.871  1.00  0.00           H  
ATOM    598 3HD1 LEU A  38      -8.425  -7.177 -10.452  1.00  0.00           H  
ATOM    599 1HD2 LEU A  38      -6.659  -4.959 -11.677  1.00  0.00           H  
ATOM    600 2HD2 LEU A  38      -8.433  -4.999 -11.813  1.00  0.00           H  
ATOM    601 3HD2 LEU A  38      -7.625  -3.566 -11.133  1.00  0.00           H  
ATOM    602  N   LEU A  39      -8.284  -3.750  -6.179  1.00  0.00           N  
ATOM    603  CA  LEU A  39      -7.322  -3.219  -5.220  1.00  0.00           C  
ATOM    604  C   LEU A  39      -7.257  -4.088  -3.966  1.00  0.00           C  
ATOM    605  O   LEU A  39      -6.170  -4.404  -3.478  1.00  0.00           O  
ATOM    606  CB  LEU A  39      -7.695  -1.782  -4.836  1.00  0.00           C  
ATOM    607  CG  LEU A  39      -7.456  -0.720  -5.917  1.00  0.00           C  
ATOM    608  CD1 LEU A  39      -8.120   0.586  -5.504  1.00  0.00           C  
ATOM    609  CD2 LEU A  39      -5.960  -0.532  -6.121  1.00  0.00           C  
ATOM    610  H   LEU A  39      -9.109  -3.210  -6.399  1.00  0.00           H  
ATOM    611  HA  LEU A  39      -6.334  -3.225  -5.681  1.00  0.00           H  
ATOM    612 1HB  LEU A  39      -8.752  -1.755  -4.575  1.00  0.00           H  
ATOM    613 2HB  LEU A  39      -7.118  -1.496  -3.957  1.00  0.00           H  
ATOM    614  HG  LEU A  39      -7.911  -1.045  -6.853  1.00  0.00           H  
ATOM    615 1HD1 LEU A  39      -7.950   1.340  -6.272  1.00  0.00           H  
ATOM    616 2HD1 LEU A  39      -9.192   0.427  -5.384  1.00  0.00           H  
ATOM    617 3HD1 LEU A  39      -7.695   0.927  -4.560  1.00  0.00           H  
ATOM    618 1HD2 LEU A  39      -5.789   0.222  -6.890  1.00  0.00           H  
ATOM    619 2HD2 LEU A  39      -5.503  -0.206  -5.186  1.00  0.00           H  
ATOM    620 3HD2 LEU A  39      -5.513  -1.476  -6.433  1.00  0.00           H  
ATOM    621  N   GLN A  40      -8.439  -4.500  -3.518  1.00  0.00           N  
ATOM    622  CA  GLN A  40      -8.501  -5.343  -2.328  1.00  0.00           C  
ATOM    623  C   GLN A  40      -7.848  -6.699  -2.582  1.00  0.00           C  
ATOM    624  O   GLN A  40      -7.161  -7.236  -1.709  1.00  0.00           O  
ATOM    625  CB  GLN A  40      -9.953  -5.537  -1.882  1.00  0.00           C  
ATOM    626  CG  GLN A  40     -10.587  -4.299  -1.270  1.00  0.00           C  
ATOM    627  CD  GLN A  40     -12.069  -4.480  -1.002  1.00  0.00           C  
ATOM    628  OE1 GLN A  40     -12.824  -4.910  -1.877  1.00  0.00           O  
ATOM    629  NE2 GLN A  40     -12.493  -4.151   0.213  1.00  0.00           N  
ATOM    630  H   GLN A  40      -9.298  -4.241  -3.983  1.00  0.00           H  
ATOM    631  HA  GLN A  40      -7.952  -4.852  -1.526  1.00  0.00           H  
ATOM    632 1HB  GLN A  40     -10.559  -5.837  -2.737  1.00  0.00           H  
ATOM    633 2HB  GLN A  40     -10.004  -6.339  -1.147  1.00  0.00           H  
ATOM    634 1HG  GLN A  40     -10.092  -4.080  -0.324  1.00  0.00           H  
ATOM    635 2HG  GLN A  40     -10.463  -3.462  -1.958  1.00  0.00           H  
ATOM    636 1HE2 GLN A  40     -13.461  -4.249   0.449  1.00  0.00           H  
ATOM    637 2HE2 GLN A  40     -11.846  -3.806   0.893  1.00  0.00           H  
ATOM    638  N   ALA A  41      -8.051  -7.153  -3.808  1.00  0.00           N  
ATOM    639  CA  ALA A  41      -7.387  -8.393  -4.201  1.00  0.00           C  
ATOM    640  C   ALA A  41      -5.869  -8.240  -4.165  1.00  0.00           C  
ATOM    641  O   ALA A  41      -5.155  -9.162  -3.765  1.00  0.00           O  
ATOM    642  CB  ALA A  41      -7.842  -8.819  -5.594  1.00  0.00           C  
ATOM    643  H   ALA A  41      -8.642  -6.679  -4.474  1.00  0.00           H  
ATOM    644  HA  ALA A  41      -7.664  -9.168  -3.486  1.00  0.00           H  
ATOM    645 1HB  ALA A  41      -7.340  -9.745  -5.874  1.00  0.00           H  
ATOM    646 2HB  ALA A  41      -8.921  -8.979  -5.592  1.00  0.00           H  
ATOM    647 3HB  ALA A  41      -7.593  -8.041  -6.313  1.00  0.00           H  
ATOM    648  N   LEU A  42      -5.386  -7.087  -4.533  1.00  0.00           N  
ATOM    649  CA  LEU A  42      -3.948  -6.843  -4.570  1.00  0.00           C  
ATOM    650  C   LEU A  42      -3.392  -6.659  -3.163  1.00  0.00           C  
ATOM    651  O   LEU A  42      -2.235  -6.996  -2.898  1.00  0.00           O  
ATOM    652  CB  LEU A  42      -3.635  -5.608  -5.421  1.00  0.00           C  
ATOM    653  CG  LEU A  42      -3.860  -5.748  -6.927  1.00  0.00           C  
ATOM    654  CD1 LEU A  42      -3.880  -4.374  -7.589  1.00  0.00           C  
ATOM    655  CD2 LEU A  42      -2.786  -6.632  -7.550  1.00  0.00           C  
ATOM    656  H   LEU A  42      -6.018  -6.346  -4.799  1.00  0.00           H  
ATOM    657  HA  LEU A  42      -3.462  -7.708  -5.021  1.00  0.00           H  
ATOM    658 1HB  LEU A  42      -4.254  -4.782  -5.074  1.00  0.00           H  
ATOM    659 2HB  LEU A  42      -2.590  -5.339  -5.270  1.00  0.00           H  
ATOM    660  HG  LEU A  42      -4.836  -6.197  -7.109  1.00  0.00           H  
ATOM    661 1HD1 LEU A  42      -4.040  -4.488  -8.661  1.00  0.00           H  
ATOM    662 2HD1 LEU A  42      -4.685  -3.776  -7.163  1.00  0.00           H  
ATOM    663 3HD1 LEU A  42      -2.927  -3.874  -7.417  1.00  0.00           H  
ATOM    664 1HD2 LEU A  42      -2.963  -6.721  -8.622  1.00  0.00           H  
ATOM    665 2HD2 LEU A  42      -1.805  -6.189  -7.379  1.00  0.00           H  
ATOM    666 3HD2 LEU A  42      -2.821  -7.622  -7.093  1.00  0.00           H  
ATOM    667  N   VAL A  43      -4.216  -6.182  -2.308  1.00  0.00           N  
ATOM    668  CA  VAL A  43      -3.808  -6.105  -0.909  1.00  0.00           C  
ATOM    669  C   VAL A  43      -3.570  -7.495  -0.329  1.00  0.00           C  
ATOM    670  O   VAL A  43      -2.602  -7.711   0.403  1.00  0.00           O  
ATOM    671  CB  VAL A  43      -4.883  -5.381  -0.077  1.00  0.00           C  
ATOM    672  CG1 VAL A  43      -4.556  -5.466   1.407  1.00  0.00           C  
ATOM    673  CG2 VAL A  43      -4.994  -3.931  -0.523  1.00  0.00           C  
ATOM    674  H   VAL A  43      -5.136  -5.861  -2.569  1.00  0.00           H  
ATOM    675  HA  VAL A  43      -2.871  -5.550  -0.852  1.00  0.00           H  
ATOM    676  HB  VAL A  43      -5.841  -5.881  -0.223  1.00  0.00           H  
ATOM    677 1HG1 VAL A  43      -5.326  -4.949   1.980  1.00  0.00           H  
ATOM    678 2HG1 VAL A  43      -4.517  -6.511   1.712  1.00  0.00           H  
ATOM    679 3HG1 VAL A  43      -3.590  -4.996   1.593  1.00  0.00           H  
ATOM    680 1HG2 VAL A  43      -5.757  -3.426   0.069  1.00  0.00           H  
ATOM    681 2HG2 VAL A  43      -4.035  -3.432  -0.381  1.00  0.00           H  
ATOM    682 3HG2 VAL A  43      -5.270  -3.895  -1.577  1.00  0.00           H  
ATOM    683  N   ILE A  44      -4.395  -8.407  -0.688  1.00  0.00           N  
ATOM    684  CA  ILE A  44      -4.245  -9.774  -0.203  1.00  0.00           C  
ATOM    685  C   ILE A  44      -2.894 -10.332  -0.644  1.00  0.00           C  
ATOM    686  O   ILE A  44      -2.186 -10.958   0.149  1.00  0.00           O  
ATOM    687  CB  ILE A  44      -5.380 -10.677  -0.720  1.00  0.00           C  
ATOM    688  CG1 ILE A  44      -6.712 -10.280  -0.078  1.00  0.00           C  
ATOM    689  CG2 ILE A  44      -5.065 -12.138  -0.440  1.00  0.00           C  
ATOM    690  CD1 ILE A  44      -7.921 -10.877  -0.762  1.00  0.00           C  
ATOM    691  H   ILE A  44      -5.160  -8.187  -1.311  1.00  0.00           H  
ATOM    692  HA  ILE A  44      -4.278  -9.760   0.886  1.00  0.00           H  
ATOM    693  HB  ILE A  44      -5.494 -10.539  -1.794  1.00  0.00           H  
ATOM    694 1HG1 ILE A  44      -6.721 -10.593   0.965  1.00  0.00           H  
ATOM    695 2HG1 ILE A  44      -6.815  -9.195  -0.094  1.00  0.00           H  
ATOM    696 1HG2 ILE A  44      -5.878 -12.763  -0.811  1.00  0.00           H  
ATOM    697 2HG2 ILE A  44      -4.139 -12.413  -0.942  1.00  0.00           H  
ATOM    698 3HG2 ILE A  44      -4.954 -12.288   0.634  1.00  0.00           H  
ATOM    699 1HD1 ILE A  44      -8.827 -10.550  -0.251  1.00  0.00           H  
ATOM    700 2HD1 ILE A  44      -7.951 -10.548  -1.801  1.00  0.00           H  
ATOM    701 3HD1 ILE A  44      -7.858 -11.964  -0.728  1.00  0.00           H  
ATOM    702  N   LEU A  45      -2.606 -10.073  -1.885  1.00  0.00           N  
ATOM    703  CA  LEU A  45      -1.343 -10.587  -2.403  1.00  0.00           C  
ATOM    704  C   LEU A  45      -0.159  -9.943  -1.688  1.00  0.00           C  
ATOM    705  O   LEU A  45       0.811 -10.624  -1.348  1.00  0.00           O  
ATOM    706  CB  LEU A  45      -1.240 -10.339  -3.910  1.00  0.00           C  
ATOM    707  CG  LEU A  45      -2.252 -11.077  -4.789  1.00  0.00           C  
ATOM    708  CD1 LEU A  45      -2.119 -10.630  -6.242  1.00  0.00           C  
ATOM    709  CD2 LEU A  45      -2.063 -12.587  -4.670  1.00  0.00           C  
ATOM    710  H   LEU A  45      -3.208  -9.539  -2.496  1.00  0.00           H  
ATOM    711  HA  LEU A  45      -1.308 -11.661  -2.224  1.00  0.00           H  
ATOM    712 1HB  LEU A  45      -1.364  -9.273  -4.096  1.00  0.00           H  
ATOM    713 2HB  LEU A  45      -0.244 -10.632  -4.244  1.00  0.00           H  
ATOM    714  HG  LEU A  45      -3.264 -10.822  -4.473  1.00  0.00           H  
ATOM    715 1HD1 LEU A  45      -2.846 -11.164  -6.854  1.00  0.00           H  
ATOM    716 2HD1 LEU A  45      -2.304  -9.559  -6.311  1.00  0.00           H  
ATOM    717 3HD1 LEU A  45      -1.113 -10.849  -6.599  1.00  0.00           H  
ATOM    718 1HD2 LEU A  45      -2.792 -13.095  -5.301  1.00  0.00           H  
ATOM    719 2HD2 LEU A  45      -1.056 -12.853  -4.992  1.00  0.00           H  
ATOM    720 3HD2 LEU A  45      -2.206 -12.891  -3.633  1.00  0.00           H  
ATOM    721  N   ALA A  46      -0.314  -8.728  -1.502  1.00  0.00           N  
ATOM    722  CA  ALA A  46       0.717  -8.019  -0.750  1.00  0.00           C  
ATOM    723  C   ALA A  46       0.784  -8.511   0.693  1.00  0.00           C  
ATOM    724  O   ALA A  46       1.872  -8.659   1.252  1.00  0.00           O  
ATOM    725  CB  ALA A  46       0.462  -6.520  -0.787  1.00  0.00           C  
ATOM    726  H   ALA A  46      -1.113  -8.214  -1.845  1.00  0.00           H  
ATOM    727  HA  ALA A  46       1.683  -8.215  -1.219  1.00  0.00           H  
ATOM    728 1HB  ALA A  46       1.239  -6.004  -0.223  1.00  0.00           H  
ATOM    729 2HB  ALA A  46       0.475  -6.174  -1.821  1.00  0.00           H  
ATOM    730 3HB  ALA A  46      -0.509  -6.305  -0.345  1.00  0.00           H  
ATOM    731  N   ALA A  47      -0.281  -8.779   1.284  1.00  0.00           N  
ATOM    732  CA  ALA A  47      -0.322  -9.283   2.653  1.00  0.00           C  
ATOM    733  C   ALA A  47       0.361 -10.645   2.758  1.00  0.00           C  
ATOM    734  O   ALA A  47       1.101 -10.906   3.710  1.00  0.00           O  
ATOM    735  CB  ALA A  47      -1.765  -9.376   3.146  1.00  0.00           C  
ATOM    736  H   ALA A  47      -1.147  -8.639   0.786  1.00  0.00           H  
ATOM    737  HA  ALA A  47       0.222  -8.584   3.289  1.00  0.00           H  
ATOM    738 1HB  ALA A  47      -1.777  -9.754   4.167  1.00  0.00           H  
ATOM    739 2HB  ALA A  47      -2.223  -8.387   3.118  1.00  0.00           H  
ATOM    740 3HB  ALA A  47      -2.325 -10.053   2.502  1.00  0.00           H  
ATOM    741  N   ALA A  48       0.154 -11.459   1.770  1.00  0.00           N  
ATOM    742  CA  ALA A  48       0.811 -12.762   1.741  1.00  0.00           C  
ATOM    743  C   ALA A  48       2.328 -12.614   1.798  1.00  0.00           C  
ATOM    744  O   ALA A  48       3.001 -13.336   2.539  1.00  0.00           O  
ATOM    745  CB  ALA A  48       0.403 -13.533   0.487  1.00  0.00           C  
ATOM    746  H   ALA A  48      -0.462 -11.199   1.014  1.00  0.00           H  
ATOM    747  HA  ALA A  48       0.491 -13.323   2.619  1.00  0.00           H  
ATOM    748 1HB  ALA A  48       0.900 -14.503   0.479  1.00  0.00           H  
ATOM    749 2HB  ALA A  48      -0.678 -13.678   0.485  1.00  0.00           H  
ATOM    750 3HB  ALA A  48       0.694 -12.969  -0.398  1.00  0.00           H  
ATOM    751  N   ALA A  49       2.813 -11.678   1.065  1.00  0.00           N  
ATOM    752  CA  ALA A  49       4.239 -11.366   1.115  1.00  0.00           C  
ATOM    753  C   ALA A  49       4.630 -10.799   2.478  1.00  0.00           C  
ATOM    754  O   ALA A  49       5.640 -11.201   3.058  1.00  0.00           O  
ATOM    755  CB  ALA A  49       4.608 -10.383   0.008  1.00  0.00           C  
ATOM    756  H   ALA A  49       2.214 -11.148   0.448  1.00  0.00           H  
ATOM    757  HA  ALA A  49       4.794 -12.292   0.964  1.00  0.00           H  
ATOM    758 1HB  ALA A  49       5.674 -10.160   0.058  1.00  0.00           H  
ATOM    759 2HB  ALA A  49       4.375 -10.823  -0.962  1.00  0.00           H  
ATOM    760 3HB  ALA A  49       4.039  -9.463   0.134  1.00  0.00           H  
ATOM    761  N   ASN A  50       3.823  -9.971   3.034  1.00  0.00           N  
ATOM    762  CA  ASN A  50       4.158  -9.285   4.279  1.00  0.00           C  
ATOM    763  C   ASN A  50       4.220 -10.257   5.454  1.00  0.00           C  
ATOM    764  O   ASN A  50       5.028 -10.080   6.367  1.00  0.00           O  
ATOM    765  CB  ASN A  50       3.161  -8.175   4.558  1.00  0.00           C  
ATOM    766  CG  ASN A  50       3.310  -7.014   3.613  1.00  0.00           C  
ATOM    767  OD1 ASN A  50       4.383  -6.801   3.036  1.00  0.00           O  
ATOM    768  ND2 ASN A  50       2.254  -6.260   3.444  1.00  0.00           N  
ATOM    769  H   ASN A  50       2.931  -9.790   2.597  1.00  0.00           H  
ATOM    770  HA  ASN A  50       5.149  -8.841   4.174  1.00  0.00           H  
ATOM    771 1HB  ASN A  50       2.147  -8.567   4.476  1.00  0.00           H  
ATOM    772 2HB  ASN A  50       3.293  -7.816   5.579  1.00  0.00           H  
ATOM    773 1HD2 ASN A  50       2.295  -5.474   2.827  1.00  0.00           H  
ATOM    774 2HD2 ASN A  50       1.407  -6.470   3.931  1.00  0.00           H  
ATOM    775  N   THR A  51       3.451 -11.273   5.413  1.00  0.00           N  
ATOM    776  CA  THR A  51       3.363 -12.194   6.540  1.00  0.00           C  
ATOM    777  C   THR A  51       4.249 -13.416   6.312  1.00  0.00           C  
ATOM    778  O   THR A  51       4.339 -14.293   7.172  1.00  0.00           O  
ATOM    779  CB  THR A  51       1.909 -12.642   6.780  1.00  0.00           C  
ATOM    780  OG1 THR A  51       1.390 -13.247   5.588  1.00  0.00           O  
ATOM    781  CG2 THR A  51       1.041 -11.453   7.160  1.00  0.00           C  
ATOM    782  H   THR A  51       2.893 -11.447   4.589  1.00  0.00           H  
ATOM    783  HA  THR A  51       3.712 -11.680   7.436  1.00  0.00           H  
ATOM    784  HB  THR A  51       1.883 -13.376   7.585  1.00  0.00           H  
ATOM    785  HG1 THR A  51       1.428 -14.203   5.673  1.00  0.00           H  
ATOM    786 1HG2 THR A  51       0.017 -11.788   7.326  1.00  0.00           H  
ATOM    787 2HG2 THR A  51       1.426 -10.998   8.072  1.00  0.00           H  
ATOM    788 3HG2 THR A  51       1.055 -10.719   6.355  1.00  0.00           H  
ATOM    789  N   GLY A  52       4.956 -13.469   5.124  1.00  0.00           N  
ATOM    790  CA  GLY A  52       5.779 -14.613   4.768  1.00  0.00           C  
ATOM    791  C   GLY A  52       4.968 -15.852   4.437  1.00  0.00           C  
ATOM    792  O   GLY A  52       5.347 -16.965   4.809  1.00  0.00           O  
ATOM    793  H   GLY A  52       4.898 -12.688   4.487  1.00  0.00           H  
ATOM    794 1HA  GLY A  52       6.398 -14.361   3.906  1.00  0.00           H  
ATOM    795 2HA  GLY A  52       6.454 -14.847   5.591  1.00  0.00           H  
ATOM    796  N   THR A  53       3.753 -15.731   3.877  1.00  0.00           N  
ATOM    797  CA  THR A  53       2.851 -16.838   3.579  1.00  0.00           C  
ATOM    798  C   THR A  53       2.495 -16.864   2.095  1.00  0.00           C  
ATOM    799  O   THR A  53       3.005 -16.054   1.317  1.00  0.00           O  
ATOM    800  CB  THR A  53       1.566 -16.751   4.421  1.00  0.00           C  
ATOM    801  OG1 THR A  53       0.769 -15.648   3.969  1.00  0.00           O  
ATOM    802  CG2 THR A  53       1.903 -16.556   5.892  1.00  0.00           C  
ATOM    803  H   THR A  53       3.466 -14.789   3.655  1.00  0.00           H  
ATOM    804  HA  THR A  53       3.357 -17.772   3.827  1.00  0.00           H  
ATOM    805  HB  THR A  53       0.991 -17.668   4.305  1.00  0.00           H  
ATOM    806  HG1 THR A  53       0.319 -15.892   3.156  1.00  0.00           H  
ATOM    807 1HG2 THR A  53       0.983 -16.497   6.472  1.00  0.00           H  
ATOM    808 2HG2 THR A  53       2.500 -17.399   6.242  1.00  0.00           H  
ATOM    809 3HG2 THR A  53       2.470 -15.634   6.017  1.00  0.00           H  
ATOM    810  N   THR A  54       1.704 -17.807   1.738  1.00  0.00           N  
ATOM    811  CA  THR A  54       1.175 -17.850   0.379  1.00  0.00           C  
ATOM    812  C   THR A  54      -0.179 -17.149   0.304  1.00  0.00           C  
ATOM    813  O   THR A  54      -0.666 -16.622   1.306  1.00  0.00           O  
ATOM    814  CB  THR A  54       1.037 -19.300  -0.121  1.00  0.00           C  
ATOM    815  OG1 THR A  54       0.767 -19.299  -1.529  1.00  0.00           O  
ATOM    816  CG2 THR A  54      -0.092 -20.012   0.608  1.00  0.00           C  
ATOM    817  H   THR A  54       1.439 -18.531   2.392  1.00  0.00           H  
ATOM    818  HA  THR A  54       1.870 -17.328  -0.280  1.00  0.00           H  
ATOM    819  HB  THR A  54       1.970 -19.835   0.056  1.00  0.00           H  
ATOM    820  HG1 THR A  54       1.050 -20.134  -1.909  1.00  0.00           H  
ATOM    821 1HG2 THR A  54      -0.174 -21.035   0.242  1.00  0.00           H  
ATOM    822 2HG2 THR A  54       0.116 -20.024   1.678  1.00  0.00           H  
ATOM    823 3HG2 THR A  54      -1.029 -19.486   0.428  1.00  0.00           H  
ATOM    824  N   VAL A  55      -0.820 -17.114  -0.893  1.00  0.00           N  
ATOM    825  CA  VAL A  55      -2.022 -16.335  -1.175  1.00  0.00           C  
ATOM    826  C   VAL A  55      -3.214 -16.937  -0.432  1.00  0.00           C  
ATOM    827  O   VAL A  55      -3.947 -16.223   0.255  1.00  0.00           O  
ATOM    828  CB  VAL A  55      -2.309 -16.312  -2.688  1.00  0.00           C  
ATOM    829  CG1 VAL A  55      -3.621 -15.592  -2.970  1.00  0.00           C  
ATOM    830  CG2 VAL A  55      -1.159 -15.642  -3.425  1.00  0.00           C  
ATOM    831  H   VAL A  55      -0.415 -17.677  -1.626  1.00  0.00           H  
ATOM    832  HA  VAL A  55      -1.866 -15.316  -0.819  1.00  0.00           H  
ATOM    833  HB  VAL A  55      -2.422 -17.336  -3.044  1.00  0.00           H  
ATOM    834 1HG1 VAL A  55      -3.809 -15.586  -4.044  1.00  0.00           H  
ATOM    835 2HG1 VAL A  55      -4.435 -16.110  -2.463  1.00  0.00           H  
ATOM    836 3HG1 VAL A  55      -3.559 -14.567  -2.606  1.00  0.00           H  
ATOM    837 1HG2 VAL A  55      -1.369 -15.629  -4.494  1.00  0.00           H  
ATOM    838 2HG2 VAL A  55      -1.043 -14.619  -3.065  1.00  0.00           H  
ATOM    839 3HG2 VAL A  55      -0.238 -16.198  -3.242  1.00  0.00           H  
ATOM    840  N   GLU A  56      -3.326 -18.225  -0.467  1.00  0.00           N  
ATOM    841  CA  GLU A  56      -4.456 -18.917   0.150  1.00  0.00           C  
ATOM    842  C   GLU A  56      -4.455 -18.734   1.663  1.00  0.00           C  
ATOM    843  O   GLU A  56      -5.505 -18.504   2.267  1.00  0.00           O  
ATOM    844  CB  GLU A  56      -4.420 -20.409  -0.193  1.00  0.00           C  
ATOM    845  CG  GLU A  56      -5.562 -21.219   0.402  1.00  0.00           C  
ATOM    846  CD  GLU A  56      -6.904 -20.838  -0.159  1.00  0.00           C  
ATOM    847  OE1 GLU A  56      -6.942 -20.275  -1.227  1.00  0.00           O  
ATOM    848  OE2 GLU A  56      -7.892 -21.109   0.481  1.00  0.00           O  
ATOM    849  H   GLU A  56      -2.613 -18.766  -0.934  1.00  0.00           H  
ATOM    850  HA  GLU A  56      -5.380 -18.486  -0.237  1.00  0.00           H  
ATOM    851 1HB  GLU A  56      -4.448 -20.534  -1.276  1.00  0.00           H  
ATOM    852 2HB  GLU A  56      -3.484 -20.840   0.162  1.00  0.00           H  
ATOM    853 1HG  GLU A  56      -5.386 -22.276   0.205  1.00  0.00           H  
ATOM    854 2HG  GLU A  56      -5.572 -21.075   1.482  1.00  0.00           H  
ATOM    855  N   GLU A  57      -3.216 -18.805   2.172  1.00  0.00           N  
ATOM    856  CA  GLU A  57      -3.099 -18.674   3.622  1.00  0.00           C  
ATOM    857  C   GLU A  57      -3.487 -17.270   4.081  1.00  0.00           C  
ATOM    858  O   GLU A  57      -4.183 -17.111   5.085  1.00  0.00           O  
ATOM    859  CB  GLU A  57      -1.672 -18.994   4.073  1.00  0.00           C  
ATOM    860  CG  GLU A  57      -1.311 -20.472   4.017  1.00  0.00           C  
ATOM    861  CD  GLU A  57       0.150 -20.727   4.266  1.00  0.00           C  
ATOM    862  OE1 GLU A  57       0.950 -19.902   3.894  1.00  0.00           O  
ATOM    863  OE2 GLU A  57       0.465 -21.748   4.828  1.00  0.00           O  
ATOM    864  H   GLU A  57      -2.380 -18.939   1.622  1.00  0.00           H  
ATOM    865  HA  GLU A  57      -3.786 -19.381   4.089  1.00  0.00           H  
ATOM    866 1HB  GLU A  57      -0.963 -18.452   3.447  1.00  0.00           H  
ATOM    867 2HB  GLU A  57      -1.529 -18.654   5.098  1.00  0.00           H  
ATOM    868 1HG  GLU A  57      -1.895 -21.007   4.765  1.00  0.00           H  
ATOM    869 2HG  GLU A  57      -1.581 -20.863   3.036  1.00  0.00           H  
ATOM    870  N   ALA A  58      -3.049 -16.318   3.291  1.00  0.00           N  
ATOM    871  CA  ALA A  58      -3.386 -14.937   3.627  1.00  0.00           C  
ATOM    872  C   ALA A  58      -4.896 -14.725   3.626  1.00  0.00           C  
ATOM    873  O   ALA A  58      -5.434 -14.037   4.497  1.00  0.00           O  
ATOM    874  CB  ALA A  58      -2.717 -13.973   2.651  1.00  0.00           C  
ATOM    875  H   ALA A  58      -2.493 -16.502   2.468  1.00  0.00           H  
ATOM    876  HA  ALA A  58      -3.018 -14.733   4.632  1.00  0.00           H  
ATOM    877 1HB  ALA A  58      -2.978 -12.948   2.915  1.00  0.00           H  
ATOM    878 2HB  ALA A  58      -1.634 -14.096   2.702  1.00  0.00           H  
ATOM    879 3HB  ALA A  58      -3.058 -14.185   1.639  1.00  0.00           H  
ATOM    880  N   VAL A  59      -5.638 -15.334   2.714  1.00  0.00           N  
ATOM    881  CA  VAL A  59      -7.087 -15.203   2.604  1.00  0.00           C  
ATOM    882  C   VAL A  59      -7.759 -15.842   3.817  1.00  0.00           C  
ATOM    883  O   VAL A  59      -8.617 -15.228   4.454  1.00  0.00           O  
ATOM    884  CB  VAL A  59      -7.595 -15.875   1.314  1.00  0.00           C  
ATOM    885  CG1 VAL A  59      -9.116 -15.940   1.311  1.00  0.00           C  
ATOM    886  CG2 VAL A  59      -7.086 -15.116   0.099  1.00  0.00           C  
ATOM    887  H   VAL A  59      -5.145 -15.926   2.060  1.00  0.00           H  
ATOM    888  HA  VAL A  59      -7.338 -14.143   2.585  1.00  0.00           H  
ATOM    889  HB  VAL A  59      -7.231 -16.901   1.282  1.00  0.00           H  
ATOM    890 1HG1 VAL A  59      -9.458 -16.417   0.393  1.00  0.00           H  
ATOM    891 2HG1 VAL A  59      -9.457 -16.518   2.170  1.00  0.00           H  
ATOM    892 3HG1 VAL A  59      -9.522 -14.930   1.368  1.00  0.00           H  
ATOM    893 1HG2 VAL A  59      -7.448 -15.596  -0.809  1.00  0.00           H  
ATOM    894 2HG2 VAL A  59      -7.446 -14.088   0.135  1.00  0.00           H  
ATOM    895 3HG2 VAL A  59      -5.995 -15.118   0.100  1.00  0.00           H  
ATOM    896  N   GLN A  60      -7.319 -17.035   4.116  1.00  0.00           N  
ATOM    897  CA  GLN A  60      -7.953 -17.787   5.194  1.00  0.00           C  
ATOM    898  C   GLN A  60      -7.776 -17.081   6.534  1.00  0.00           C  
ATOM    899  O   GLN A  60      -8.732 -16.950   7.304  1.00  0.00           O  
ATOM    900  CB  GLN A  60      -7.378 -19.205   5.268  1.00  0.00           C  
ATOM    901  CG  GLN A  60      -7.786 -20.104   4.113  1.00  0.00           C  
ATOM    902  CD  GLN A  60      -7.162 -21.483   4.205  1.00  0.00           C  
ATOM    903  OE1 GLN A  60      -6.557 -21.841   5.220  1.00  0.00           O  
ATOM    904  NE2 GLN A  60      -7.304 -22.267   3.142  1.00  0.00           N  
ATOM    905  H   GLN A  60      -6.546 -17.450   3.615  1.00  0.00           H  
ATOM    906  HA  GLN A  60      -9.021 -17.853   4.987  1.00  0.00           H  
ATOM    907 1HB  GLN A  60      -6.289 -19.155   5.286  1.00  0.00           H  
ATOM    908 2HB  GLN A  60      -7.700 -19.680   6.195  1.00  0.00           H  
ATOM    909 1HG  GLN A  60      -8.870 -20.218   4.120  1.00  0.00           H  
ATOM    910 2HG  GLN A  60      -7.464 -19.644   3.178  1.00  0.00           H  
ATOM    911 1HE2 GLN A  60      -6.912 -23.190   3.146  1.00  0.00           H  
ATOM    912 2HE2 GLN A  60      -7.801 -21.938   2.340  1.00  0.00           H  
ATOM    913  N   GLU A  61      -6.568 -16.629   6.707  1.00  0.00           N  
ATOM    914  CA  GLU A  61      -6.287 -15.964   7.975  1.00  0.00           C  
ATOM    915  C   GLU A  61      -7.048 -14.647   8.087  1.00  0.00           C  
ATOM    916  O   GLU A  61      -7.568 -14.313   9.155  1.00  0.00           O  
ATOM    917  CB  GLU A  61      -4.785 -15.711   8.123  1.00  0.00           C  
ATOM    918  CG  GLU A  61      -3.959 -16.962   8.388  1.00  0.00           C  
ATOM    919  CD  GLU A  61      -2.495 -16.671   8.562  1.00  0.00           C  
ATOM    920  OE1 GLU A  61      -2.091 -15.567   8.284  1.00  0.00           O  
ATOM    921  OE2 GLU A  61      -1.780 -17.553   8.973  1.00  0.00           O  
ATOM    922  H   GLU A  61      -5.831 -16.714   6.022  1.00  0.00           H  
ATOM    923  HA  GLU A  61      -6.621 -16.611   8.787  1.00  0.00           H  
ATOM    924 1HB  GLU A  61      -4.404 -15.245   7.214  1.00  0.00           H  
ATOM    925 2HB  GLU A  61      -4.613 -15.015   8.945  1.00  0.00           H  
ATOM    926 1HG  GLU A  61      -4.332 -17.445   9.291  1.00  0.00           H  
ATOM    927 2HG  GLU A  61      -4.092 -17.655   7.558  1.00  0.00           H  
ATOM    928  N   ALA A  62      -7.116 -13.918   6.970  1.00  0.00           N  
ATOM    929  CA  ALA A  62      -7.830 -12.644   6.967  1.00  0.00           C  
ATOM    930  C   ALA A  62      -9.317 -12.849   7.243  1.00  0.00           C  
ATOM    931  O   ALA A  62      -9.933 -12.062   7.965  1.00  0.00           O  
ATOM    932  CB  ALA A  62      -7.634 -11.928   5.633  1.00  0.00           C  
ATOM    933  H   ALA A  62      -6.676 -14.237   6.117  1.00  0.00           H  
ATOM    934  HA  ALA A  62      -7.421 -12.025   7.764  1.00  0.00           H  
ATOM    935 1HB  ALA A  62      -8.173 -10.980   5.647  1.00  0.00           H  
ATOM    936 2HB  ALA A  62      -6.572 -11.738   5.474  1.00  0.00           H  
ATOM    937 3HB  ALA A  62      -8.016 -12.550   4.825  1.00  0.00           H  
ATOM    938  N   LEU A  63      -9.909 -13.914   6.697  1.00  0.00           N  
ATOM    939  CA  LEU A  63     -11.329 -14.187   6.892  1.00  0.00           C  
ATOM    940  C   LEU A  63     -11.613 -14.599   8.332  1.00  0.00           C  
ATOM    941  O   LEU A  63     -12.642 -14.223   8.900  1.00  0.00           O  
ATOM    942  CB  LEU A  63     -11.795 -15.292   5.935  1.00  0.00           C  
ATOM    943  CG  LEU A  63     -11.821 -14.915   4.448  1.00  0.00           C  
ATOM    944  CD1 LEU A  63     -12.018 -16.171   3.609  1.00  0.00           C  
ATOM    945  CD2 LEU A  63     -12.936 -13.911   4.198  1.00  0.00           C  
ATOM    946  H   LEU A  63      -9.359 -14.547   6.135  1.00  0.00           H  
ATOM    947  HA  LEU A  63     -11.889 -13.276   6.681  1.00  0.00           H  
ATOM    948 1HB  LEU A  63     -11.135 -16.149   6.047  1.00  0.00           H  
ATOM    949 2HB  LEU A  63     -12.803 -15.595   6.218  1.00  0.00           H  
ATOM    950  HG  LEU A  63     -10.865 -14.473   4.167  1.00  0.00           H  
ATOM    951 1HD1 LEU A  63     -12.036 -15.904   2.553  1.00  0.00           H  
ATOM    952 2HD1 LEU A  63     -11.197 -16.864   3.793  1.00  0.00           H  
ATOM    953 3HD1 LEU A  63     -12.960 -16.645   3.879  1.00  0.00           H  
ATOM    954 1HD2 LEU A  63     -12.954 -13.643   3.141  1.00  0.00           H  
ATOM    955 2HD2 LEU A  63     -13.893 -14.353   4.476  1.00  0.00           H  
ATOM    956 3HD2 LEU A  63     -12.761 -13.016   4.796  1.00  0.00           H  
ATOM    957  N   GLN A  64     -10.704 -15.348   8.886  1.00  0.00           N  
ATOM    958  CA  GLN A  64     -10.872 -15.773  10.270  1.00  0.00           C  
ATOM    959  C   GLN A  64     -10.786 -14.586  11.224  1.00  0.00           C  
ATOM    960  O   GLN A  64     -11.607 -14.450  12.134  1.00  0.00           O  
ATOM    961  CB  GLN A  64      -9.819 -16.820  10.640  1.00  0.00           C  
ATOM    962  CG  GLN A  64     -10.018 -18.168   9.968  1.00  0.00           C  
ATOM    963  CD  GLN A  64      -8.841 -19.102  10.185  1.00  0.00           C  
ATOM    964  OE1 GLN A  64      -7.866 -18.749  10.852  1.00  0.00           O  
ATOM    965  NE2 GLN A  64      -8.929 -20.300   9.620  1.00  0.00           N  
ATOM    966  H   GLN A  64      -9.883 -15.642   8.377  1.00  0.00           H  
ATOM    967  HA  GLN A  64     -11.861 -16.217  10.378  1.00  0.00           H  
ATOM    968 1HB  GLN A  64      -8.829 -16.452  10.369  1.00  0.00           H  
ATOM    969 2HB  GLN A  64      -9.825 -16.977  11.719  1.00  0.00           H  
ATOM    970 1HG  GLN A  64     -10.910 -18.640  10.382  1.00  0.00           H  
ATOM    971 2HG  GLN A  64     -10.139 -18.014   8.897  1.00  0.00           H  
ATOM    972 1HE2 GLN A  64      -8.183 -20.960   9.728  1.00  0.00           H  
ATOM    973 2HE2 GLN A  64      -9.738 -20.545   9.086  1.00  0.00           H  
ATOM    974  N   LEU A  65      -9.789 -13.760  10.950  1.00  0.00           N  
ATOM    975  CA  LEU A  65      -9.608 -12.573  11.777  1.00  0.00           C  
ATOM    976  C   LEU A  65     -10.754 -11.585  11.572  1.00  0.00           C  
ATOM    977  O   LEU A  65     -11.226 -10.969  12.528  1.00  0.00           O  
ATOM    978  CB  LEU A  65      -8.272 -11.895  11.450  1.00  0.00           C  
ATOM    979  CG  LEU A  65      -7.903 -10.693  12.329  1.00  0.00           C  
ATOM    980  CD1 LEU A  65      -7.768 -11.145  13.776  1.00  0.00           C  
ATOM    981  CD2 LEU A  65      -6.606 -10.075  11.826  1.00  0.00           C  
ATOM    982  H   LEU A  65      -9.153 -13.928  10.184  1.00  0.00           H  
ATOM    983  HA  LEU A  65      -9.604 -12.878  12.823  1.00  0.00           H  
ATOM    984 1HB  LEU A  65      -7.477 -12.632  11.545  1.00  0.00           H  
ATOM    985 2HB  LEU A  65      -8.301 -11.552  10.416  1.00  0.00           H  
ATOM    986  HG  LEU A  65      -8.700  -9.950  12.285  1.00  0.00           H  
ATOM    987 1HD1 LEU A  65      -7.505 -10.291  14.401  1.00  0.00           H  
ATOM    988 2HD1 LEU A  65      -8.714 -11.565  14.117  1.00  0.00           H  
ATOM    989 3HD1 LEU A  65      -6.986 -11.902  13.850  1.00  0.00           H  
ATOM    990 1HD2 LEU A  65      -6.344  -9.220  12.450  1.00  0.00           H  
ATOM    991 2HD2 LEU A  65      -5.808 -10.817  11.870  1.00  0.00           H  
ATOM    992 3HD2 LEU A  65      -6.738  -9.745  10.794  1.00  0.00           H  
ATOM    993  N   LYS A  66     -11.156 -11.511  10.290  1.00  0.00           N  
ATOM    994  CA  LYS A  66     -12.267 -10.630   9.942  1.00  0.00           C  
ATOM    995  C   LYS A  66     -13.492 -10.925  10.805  1.00  0.00           C  
ATOM    996  O   LYS A  66     -14.047 -10.022  11.433  1.00  0.00           O  
ATOM    997  CB  LYS A  66     -12.620 -10.769   8.461  1.00  0.00           C  
ATOM    998  CG  LYS A  66     -13.747  -9.857   7.994  1.00  0.00           C  
ATOM    999  CD  LYS A  66     -14.162 -10.179   6.566  1.00  0.00           C  
ATOM   1000  CE  LYS A  66     -15.297  -9.278   6.102  1.00  0.00           C  
ATOM   1001  NZ  LYS A  66     -16.597  -9.658   6.718  1.00  0.00           N  
ATOM   1002  H   LYS A  66     -10.708 -12.049   9.561  1.00  0.00           H  
ATOM   1003  HA  LYS A  66     -11.965  -9.599  10.133  1.00  0.00           H  
ATOM   1004 1HB  LYS A  66     -11.740 -10.551   7.855  1.00  0.00           H  
ATOM   1005 2HB  LYS A  66     -12.914 -11.798   8.252  1.00  0.00           H  
ATOM   1006 1HG  LYS A  66     -14.610  -9.980   8.650  1.00  0.00           H  
ATOM   1007 2HG  LYS A  66     -13.420  -8.820   8.043  1.00  0.00           H  
ATOM   1008 1HD  LYS A  66     -13.308 -10.045   5.899  1.00  0.00           H  
ATOM   1009 2HD  LYS A  66     -14.488 -11.218   6.506  1.00  0.00           H  
ATOM   1010 1HE  LYS A  66     -15.073  -8.246   6.366  1.00  0.00           H  
ATOM   1011 2HE  LYS A  66     -15.391  -9.340   5.017  1.00  0.00           H  
ATOM   1012 1HZ  LYS A  66     -17.322  -9.038   6.385  1.00  0.00           H  
ATOM   1013 2HZ  LYS A  66     -16.824 -10.609   6.463  1.00  0.00           H  
ATOM   1014 3HZ  LYS A  66     -16.528  -9.586   7.723  1.00  0.00           H  
ATOM   1015  N   THR A  67     -13.890 -12.188  10.903  1.00  0.00           N  
ATOM   1016  CA  THR A  67     -15.070 -12.617  11.646  1.00  0.00           C  
ATOM   1017  C   THR A  67     -14.889 -12.368  13.140  1.00  0.00           C  
ATOM   1018  O   THR A  67     -15.778 -11.820  13.796  1.00  0.00           O  
ATOM   1019  CB  THR A  67     -15.372 -14.107  11.400  1.00  0.00           C  
ATOM   1020  OG1 THR A  67     -15.637 -14.319  10.007  1.00  0.00           O  
ATOM   1021  CG2 THR A  67     -16.579 -14.548  12.214  1.00  0.00           C  
ATOM   1022  H   THR A  67     -13.329 -12.881  10.429  1.00  0.00           H  
ATOM   1023  HA  THR A  67     -15.926 -12.037  11.301  1.00  0.00           H  
ATOM   1024  HB  THR A  67     -14.508 -14.706  11.687  1.00  0.00           H  
ATOM   1025  HG1 THR A  67     -14.868 -14.060   9.493  1.00  0.00           H  
ATOM   1026 1HG2 THR A  67     -16.777 -15.603  12.028  1.00  0.00           H  
ATOM   1027 2HG2 THR A  67     -16.376 -14.398  13.274  1.00  0.00           H  
ATOM   1028 3HG2 THR A  67     -17.448 -13.959  11.924  1.00  0.00           H  
ATOM   1029  N   LYS A  68     -13.766 -12.731  13.600  1.00  0.00           N  
ATOM   1030  CA  LYS A  68     -13.505 -12.672  15.035  1.00  0.00           C  
ATOM   1031  C   LYS A  68     -13.591 -11.238  15.552  1.00  0.00           C  
ATOM   1032  O   LYS A  68     -14.147 -10.993  16.625  1.00  0.00           O  
ATOM   1033  CB  LYS A  68     -12.133 -13.267  15.354  1.00  0.00           C  
ATOM   1034  CG  LYS A  68     -12.062 -14.784  15.245  1.00  0.00           C  
ATOM   1035  CD  LYS A  68     -10.644 -15.289  15.465  1.00  0.00           C  
ATOM   1036  CE  LYS A  68     -10.568 -16.803  15.330  1.00  0.00           C  
ATOM   1037  NZ  LYS A  68      -9.175 -17.305  15.480  1.00  0.00           N  
ATOM   1038  H   LYS A  68     -13.040 -13.063  12.981  1.00  0.00           H  
ATOM   1039  HA  LYS A  68     -14.265 -13.263  15.548  1.00  0.00           H  
ATOM   1040 1HB  LYS A  68     -11.388 -12.848  14.677  1.00  0.00           H  
ATOM   1041 2HB  LYS A  68     -11.843 -12.991  16.369  1.00  0.00           H  
ATOM   1042 1HG  LYS A  68     -12.719 -15.234  15.990  1.00  0.00           H  
ATOM   1043 2HG  LYS A  68     -12.400 -15.093  14.256  1.00  0.00           H  
ATOM   1044 1HD  LYS A  68      -9.977 -14.833  14.732  1.00  0.00           H  
ATOM   1045 2HD  LYS A  68     -10.308 -15.005  16.462  1.00  0.00           H  
ATOM   1046 1HE  LYS A  68     -11.193 -17.267  16.091  1.00  0.00           H  
ATOM   1047 2HE  LYS A  68     -10.944 -17.101  14.351  1.00  0.00           H  
ATOM   1048 1HZ  LYS A  68      -9.168 -18.311  15.385  1.00  0.00           H  
ATOM   1049 2HZ  LYS A  68      -8.590 -16.894  14.767  1.00  0.00           H  
ATOM   1050 3HZ  LYS A  68      -8.822 -17.052  16.392  1.00  0.00           H  
ATOM   1051  N   LEU A  69     -13.105 -10.301  14.757  1.00  0.00           N  
ATOM   1052  CA  LEU A  69     -13.069  -8.913  15.204  1.00  0.00           C  
ATOM   1053  C   LEU A  69     -14.370  -8.197  14.858  1.00  0.00           C  
ATOM   1054  O   LEU A  69     -14.819  -7.322  15.601  1.00  0.00           O  
ATOM   1055  CB  LEU A  69     -11.884  -8.177  14.571  1.00  0.00           C  
ATOM   1056  CG  LEU A  69     -10.494  -8.730  14.892  1.00  0.00           C  
ATOM   1057  CD1 LEU A  69      -9.425  -7.939  14.145  1.00  0.00           C  
ATOM   1058  CD2 LEU A  69     -10.238  -8.698  16.394  1.00  0.00           C  
ATOM   1059  H   LEU A  69     -12.753 -10.530  13.838  1.00  0.00           H  
ATOM   1060  HA  LEU A  69     -12.949  -8.901  16.286  1.00  0.00           H  
ATOM   1061 1HB  LEU A  69     -12.000  -8.197  13.489  1.00  0.00           H  
ATOM   1062 2HB  LEU A  69     -11.905  -7.138  14.899  1.00  0.00           H  
ATOM   1063  HG  LEU A  69     -10.422  -9.760  14.543  1.00  0.00           H  
ATOM   1064 1HD1 LEU A  69      -8.441  -8.343  14.382  1.00  0.00           H  
ATOM   1065 2HD1 LEU A  69      -9.598  -8.015  13.071  1.00  0.00           H  
ATOM   1066 3HD1 LEU A  69      -9.470  -6.893  14.447  1.00  0.00           H  
ATOM   1067 1HD2 LEU A  69      -9.245  -9.095  16.603  1.00  0.00           H  
ATOM   1068 2HD2 LEU A  69     -10.300  -7.670  16.752  1.00  0.00           H  
ATOM   1069 3HD2 LEU A  69     -10.987  -9.305  16.903  1.00  0.00           H  
ATOM   1070  N   GLY A  70     -15.039  -8.665  13.837  1.00  0.00           N  
ATOM   1071  CA  GLY A  70     -16.170  -7.918  13.312  1.00  0.00           C  
ATOM   1072  C   GLY A  70     -15.758  -6.754  12.430  1.00  0.00           C  
ATOM   1073  O   GLY A  70     -16.276  -5.644  12.574  1.00  0.00           O  
ATOM   1074  H   GLY A  70     -14.785  -9.542  13.403  1.00  0.00           H  
ATOM   1075 1HA  GLY A  70     -16.811  -8.585  12.735  1.00  0.00           H  
ATOM   1076 2HA  GLY A  70     -16.768  -7.535  14.139  1.00  0.00           H  
ATOM   1077  N   VAL A  71     -14.688  -6.953  11.575  1.00  0.00           N  
ATOM   1078  CA  VAL A  71     -14.139  -5.856  10.787  1.00  0.00           C  
ATOM   1079  C   VAL A  71     -14.236  -6.190   9.299  1.00  0.00           C  
ATOM   1080  O   VAL A  71     -14.717  -7.263   8.927  1.00  0.00           O  
ATOM   1081  CB  VAL A  71     -12.669  -5.597  11.167  1.00  0.00           C  
ATOM   1082  CG1 VAL A  71     -12.560  -5.197  12.631  1.00  0.00           C  
ATOM   1083  CG2 VAL A  71     -11.834  -6.836  10.883  1.00  0.00           C  
ATOM   1084  H   VAL A  71     -14.276  -7.872  11.495  1.00  0.00           H  
ATOM   1085  HA  VAL A  71     -14.730  -4.961  10.981  1.00  0.00           H  
ATOM   1086  HB  VAL A  71     -12.292  -4.761  10.577  1.00  0.00           H  
ATOM   1087 1HG1 VAL A  71     -11.515  -5.017  12.882  1.00  0.00           H  
ATOM   1088 2HG1 VAL A  71     -13.136  -4.287  12.803  1.00  0.00           H  
ATOM   1089 3HG1 VAL A  71     -12.950  -5.998  13.257  1.00  0.00           H  
ATOM   1090 1HG2 VAL A  71     -10.796  -6.646  11.154  1.00  0.00           H  
ATOM   1091 2HG2 VAL A  71     -12.214  -7.673  11.470  1.00  0.00           H  
ATOM   1092 3HG2 VAL A  71     -11.893  -7.080   9.822  1.00  0.00           H  
ATOM   1093  N   SER A  72     -13.698  -5.212   8.546  1.00  0.00           N  
ATOM   1094  CA  SER A  72     -13.625  -5.459   7.110  1.00  0.00           C  
ATOM   1095  C   SER A  72     -12.437  -6.348   6.762  1.00  0.00           C  
ATOM   1096  O   SER A  72     -11.548  -6.557   7.589  1.00  0.00           O  
ATOM   1097  CB  SER A  72     -13.523  -4.146   6.359  1.00  0.00           C  
ATOM   1098  OG  SER A  72     -12.272  -3.550   6.557  1.00  0.00           O  
ATOM   1099  H   SER A  72     -13.350  -4.336   8.912  1.00  0.00           H  
ATOM   1100  HA  SER A  72     -14.536  -5.975   6.802  1.00  0.00           H  
ATOM   1101 1HB  SER A  72     -13.680  -4.323   5.295  1.00  0.00           H  
ATOM   1102 2HB  SER A  72     -14.309  -3.472   6.697  1.00  0.00           H  
ATOM   1103  HG  SER A  72     -12.370  -2.633   6.289  1.00  0.00           H  
ATOM   1104  N   LEU A  73     -12.449  -6.949   5.548  1.00  0.00           N  
ATOM   1105  CA  LEU A  73     -11.358  -7.799   5.081  1.00  0.00           C  
ATOM   1106  C   LEU A  73     -10.059  -7.007   4.968  1.00  0.00           C  
ATOM   1107  O   LEU A  73      -9.001  -7.482   5.383  1.00  0.00           O  
ATOM   1108  CB  LEU A  73     -11.710  -8.417   3.722  1.00  0.00           C  
ATOM   1109  CG  LEU A  73     -10.706  -9.441   3.177  1.00  0.00           C  
ATOM   1110  CD1 LEU A  73     -10.633 -10.633   4.121  1.00  0.00           C  
ATOM   1111  CD2 LEU A  73     -11.129  -9.874   1.781  1.00  0.00           C  
ATOM   1112  H   LEU A  73     -13.246  -6.796   4.946  1.00  0.00           H  
ATOM   1113  HA  LEU A  73     -11.211  -8.600   5.806  1.00  0.00           H  
ATOM   1114 1HB  LEU A  73     -12.676  -8.912   3.805  1.00  0.00           H  
ATOM   1115 2HB  LEU A  73     -11.797  -7.616   2.988  1.00  0.00           H  
ATOM   1116  HG  LEU A  73      -9.714  -8.990   3.132  1.00  0.00           H  
ATOM   1117 1HD1 LEU A  73      -9.920 -11.361   3.734  1.00  0.00           H  
ATOM   1118 2HD1 LEU A  73     -10.309 -10.298   5.106  1.00  0.00           H  
ATOM   1119 3HD1 LEU A  73     -11.616 -11.096   4.199  1.00  0.00           H  
ATOM   1120 1HD2 LEU A  73     -10.415 -10.601   1.393  1.00  0.00           H  
ATOM   1121 2HD2 LEU A  73     -12.120 -10.326   1.825  1.00  0.00           H  
ATOM   1122 3HD2 LEU A  73     -11.156  -9.005   1.123  1.00  0.00           H  
ATOM   1123  N   PHE A  74     -10.193  -5.725   4.544  1.00  0.00           N  
ATOM   1124  CA  PHE A  74      -9.018  -4.868   4.398  1.00  0.00           C  
ATOM   1125  C   PHE A  74      -8.345  -4.622   5.744  1.00  0.00           C  
ATOM   1126  O   PHE A  74      -7.126  -4.762   5.869  1.00  0.00           O  
ATOM   1127  CB  PHE A  74      -9.406  -3.531   3.764  1.00  0.00           C  
ATOM   1128  CG  PHE A  74      -8.248  -2.596   3.565  1.00  0.00           C  
ATOM   1129  CD1 PHE A  74      -7.364  -2.778   2.511  1.00  0.00           C  
ATOM   1130  CD2 PHE A  74      -8.038  -1.533   4.430  1.00  0.00           C  
ATOM   1131  CE1 PHE A  74      -6.298  -1.918   2.327  1.00  0.00           C  
ATOM   1132  CE2 PHE A  74      -6.974  -0.671   4.248  1.00  0.00           C  
ATOM   1133  CZ  PHE A  74      -6.103  -0.865   3.195  1.00  0.00           C  
ATOM   1134  H   PHE A  74     -11.104  -5.350   4.324  1.00  0.00           H  
ATOM   1135  HA  PHE A  74      -8.299  -5.374   3.752  1.00  0.00           H  
ATOM   1136 1HB  PHE A  74      -9.870  -3.709   2.795  1.00  0.00           H  
ATOM   1137 2HB  PHE A  74     -10.142  -3.031   4.392  1.00  0.00           H  
ATOM   1138  HD1 PHE A  74      -7.519  -3.610   1.824  1.00  0.00           H  
ATOM   1139  HD2 PHE A  74      -8.726  -1.380   5.262  1.00  0.00           H  
ATOM   1140  HE1 PHE A  74      -5.611  -2.073   1.495  1.00  0.00           H  
ATOM   1141  HE2 PHE A  74      -6.821   0.161   4.935  1.00  0.00           H  
ATOM   1142  HZ  PHE A  74      -5.262  -0.187   3.051  1.00  0.00           H  
ATOM   1143  N   GLU A  75      -9.213  -4.331   6.695  1.00  0.00           N  
ATOM   1144  CA  GLU A  75      -8.678  -4.064   8.028  1.00  0.00           C  
ATOM   1145  C   GLU A  75      -7.982  -5.298   8.596  1.00  0.00           C  
ATOM   1146  O   GLU A  75      -6.887  -5.198   9.156  1.00  0.00           O  
ATOM   1147  CB  GLU A  75      -9.796  -3.616   8.973  1.00  0.00           C  
ATOM   1148  CG  GLU A  75     -10.322  -2.213   8.704  1.00  0.00           C  
ATOM   1149  CD  GLU A  75     -11.563  -1.894   9.489  1.00  0.00           C  
ATOM   1150  OE1 GLU A  75     -12.375  -2.771   9.663  1.00  0.00           O  
ATOM   1151  OE2 GLU A  75     -11.700  -0.771   9.915  1.00  0.00           O  
ATOM   1152  H   GLU A  75     -10.211  -4.285   6.547  1.00  0.00           H  
ATOM   1153  HA  GLU A  75      -7.940  -3.267   7.944  1.00  0.00           H  
ATOM   1154 1HB  GLU A  75     -10.635  -4.308   8.897  1.00  0.00           H  
ATOM   1155 2HB  GLU A  75      -9.437  -3.648  10.002  1.00  0.00           H  
ATOM   1156 1HG  GLU A  75      -9.547  -1.491   8.961  1.00  0.00           H  
ATOM   1157 2HG  GLU A  75     -10.534  -2.114   7.641  1.00  0.00           H  
ATOM   1158  N   ALA A  76      -8.600  -6.433   8.380  1.00  0.00           N  
ATOM   1159  CA  ALA A  76      -8.023  -7.691   8.850  1.00  0.00           C  
ATOM   1160  C   ALA A  76      -6.676  -7.960   8.185  1.00  0.00           C  
ATOM   1161  O   ALA A  76      -5.718  -8.364   8.848  1.00  0.00           O  
ATOM   1162  CB  ALA A  76      -8.984  -8.849   8.584  1.00  0.00           C  
ATOM   1163  H   ALA A  76      -9.481  -6.450   7.885  1.00  0.00           H  
ATOM   1164  HA  ALA A  76      -7.860  -7.608   9.925  1.00  0.00           H  
ATOM   1165 1HB  ALA A  76      -8.540  -9.779   8.940  1.00  0.00           H  
ATOM   1166 2HB  ALA A  76      -9.923  -8.670   9.108  1.00  0.00           H  
ATOM   1167 3HB  ALA A  76      -9.175  -8.924   7.515  1.00  0.00           H  
ATOM   1168  N   LEU A  77      -6.586  -7.685   6.916  1.00  0.00           N  
ATOM   1169  CA  LEU A  77      -5.344  -7.906   6.185  1.00  0.00           C  
ATOM   1170  C   LEU A  77      -4.249  -6.967   6.682  1.00  0.00           C  
ATOM   1171  O   LEU A  77      -3.095  -7.375   6.830  1.00  0.00           O  
ATOM   1172  CB  LEU A  77      -5.562  -7.704   4.684  1.00  0.00           C  
ATOM   1173  CG  LEU A  77      -6.379  -8.781   3.968  1.00  0.00           C  
ATOM   1174  CD1 LEU A  77      -6.955  -8.231   2.665  1.00  0.00           C  
ATOM   1175  CD2 LEU A  77      -5.525 -10.014   3.701  1.00  0.00           C  
ATOM   1176  H   LEU A  77      -7.387  -7.316   6.425  1.00  0.00           H  
ATOM   1177  HA  LEU A  77      -5.019  -8.931   6.355  1.00  0.00           H  
ATOM   1178 1HB  LEU A  77      -6.073  -6.754   4.531  1.00  0.00           H  
ATOM   1179 2HB  LEU A  77      -4.590  -7.653   4.193  1.00  0.00           H  
ATOM   1180  HG  LEU A  77      -7.228  -9.067   4.589  1.00  0.00           H  
ATOM   1181 1HD1 LEU A  77      -7.534  -9.008   2.167  1.00  0.00           H  
ATOM   1182 2HD1 LEU A  77      -7.602  -7.381   2.884  1.00  0.00           H  
ATOM   1183 3HD1 LEU A  77      -6.142  -7.911   2.015  1.00  0.00           H  
ATOM   1184 1HD2 LEU A  77      -6.124 -10.770   3.192  1.00  0.00           H  
ATOM   1185 2HD2 LEU A  77      -4.676  -9.740   3.074  1.00  0.00           H  
ATOM   1186 3HD2 LEU A  77      -5.162 -10.416   4.647  1.00  0.00           H  
ATOM   1187  N   ALA A  78      -4.604  -5.779   6.917  1.00  0.00           N  
ATOM   1188  CA  ALA A  78      -3.634  -4.805   7.409  1.00  0.00           C  
ATOM   1189  C   ALA A  78      -3.095  -5.212   8.778  1.00  0.00           C  
ATOM   1190  O   ALA A  78      -1.909  -5.033   9.064  1.00  0.00           O  
ATOM   1191  CB  ALA A  78      -4.261  -3.420   7.477  1.00  0.00           C  
ATOM   1192  H   ALA A  78      -5.560  -5.490   6.767  1.00  0.00           H  
ATOM   1193  HA  ALA A  78      -2.797  -4.778   6.713  1.00  0.00           H  
ATOM   1194 1HB  ALA A  78      -3.525  -2.706   7.847  1.00  0.00           H  
ATOM   1195 2HB  ALA A  78      -4.589  -3.120   6.482  1.00  0.00           H  
ATOM   1196 3HB  ALA A  78      -5.116  -3.441   8.150  1.00  0.00           H  
ATOM   1197  N   ILE A  79      -3.902  -5.781   9.626  1.00  0.00           N  
ATOM   1198  CA  ILE A  79      -3.506  -6.217  10.961  1.00  0.00           C  
ATOM   1199  C   ILE A  79      -2.529  -7.386  10.855  1.00  0.00           C  
ATOM   1200  O   ILE A  79      -1.487  -7.395  11.515  1.00  0.00           O  
ATOM   1201  CB  ILE A  79      -4.729  -6.631  11.800  1.00  0.00           C  
ATOM   1202  CG1 ILE A  79      -5.600  -5.411  12.111  1.00  0.00           C  
ATOM   1203  CG2 ILE A  79      -4.287  -7.315  13.084  1.00  0.00           C  
ATOM   1204  CD1 ILE A  79      -6.979  -5.760  12.625  1.00  0.00           C  
ATOM   1205  H   ILE A  79      -4.856  -5.922   9.325  1.00  0.00           H  
ATOM   1206  HA  ILE A  79      -3.002  -5.389  11.460  1.00  0.00           H  
ATOM   1207  HB  ILE A  79      -5.347  -7.321  11.225  1.00  0.00           H  
ATOM   1208 1HG1 ILE A  79      -5.105  -4.791  12.858  1.00  0.00           H  
ATOM   1209 2HG1 ILE A  79      -5.716  -4.807  11.211  1.00  0.00           H  
ATOM   1210 1HG2 ILE A  79      -5.164  -7.600  13.664  1.00  0.00           H  
ATOM   1211 2HG2 ILE A  79      -3.708  -8.205  12.841  1.00  0.00           H  
ATOM   1212 3HG2 ILE A  79      -3.672  -6.630  13.668  1.00  0.00           H  
ATOM   1213 1HD1 ILE A  79      -7.536  -4.844  12.822  1.00  0.00           H  
ATOM   1214 2HD1 ILE A  79      -7.507  -6.352  11.876  1.00  0.00           H  
ATOM   1215 3HD1 ILE A  79      -6.889  -6.335  13.545  1.00  0.00           H  
ATOM   1216  N   LEU A  80      -2.874  -8.324   9.983  1.00  0.00           N  
ATOM   1217  CA  LEU A  80      -2.003  -9.487   9.839  1.00  0.00           C  
ATOM   1218  C   LEU A  80      -0.624  -9.073   9.338  1.00  0.00           C  
ATOM   1219  O   LEU A  80       0.395  -9.546   9.850  1.00  0.00           O  
ATOM   1220  CB  LEU A  80      -2.625 -10.500   8.871  1.00  0.00           C  
ATOM   1221  CG  LEU A  80      -3.898 -11.200   9.366  1.00  0.00           C  
ATOM   1222  CD1 LEU A  80      -4.538 -11.965   8.215  1.00  0.00           C  
ATOM   1223  CD2 LEU A  80      -3.549 -12.133  10.516  1.00  0.00           C  
ATOM   1224  H   LEU A  80      -3.710  -8.262   9.421  1.00  0.00           H  
ATOM   1225  HA  LEU A  80      -1.887  -9.955  10.816  1.00  0.00           H  
ATOM   1226 1HB  LEU A  80      -2.870  -9.989   7.942  1.00  0.00           H  
ATOM   1227 2HB  LEU A  80      -1.886 -11.272   8.652  1.00  0.00           H  
ATOM   1228  HG  LEU A  80      -4.613 -10.453   9.709  1.00  0.00           H  
ATOM   1229 1HD1 LEU A  80      -5.442 -12.462   8.567  1.00  0.00           H  
ATOM   1230 2HD1 LEU A  80      -4.795 -11.271   7.416  1.00  0.00           H  
ATOM   1231 3HD1 LEU A  80      -3.838 -12.710   7.840  1.00  0.00           H  
ATOM   1232 1HD2 LEU A  80      -4.453 -12.629  10.869  1.00  0.00           H  
ATOM   1233 2HD2 LEU A  80      -2.834 -12.881  10.174  1.00  0.00           H  
ATOM   1234 3HD2 LEU A  80      -3.110 -11.557  11.331  1.00  0.00           H  
ATOM   1235  N   SER A  81      -0.670  -8.179   8.459  1.00  0.00           N  
ATOM   1236  CA  SER A  81       0.593  -7.668   7.938  1.00  0.00           C  
ATOM   1237  C   SER A  81       1.358  -6.893   9.006  1.00  0.00           C  
ATOM   1238  O   SER A  81       2.566  -7.074   9.166  1.00  0.00           O  
ATOM   1239  CB  SER A  81       0.340  -6.776   6.738  1.00  0.00           C  
ATOM   1240  OG  SER A  81      -0.173  -7.515   5.663  1.00  0.00           O  
ATOM   1241  H   SER A  81      -1.537  -7.803   8.102  1.00  0.00           H  
ATOM   1242  HA  SER A  81       1.207  -8.514   7.629  1.00  0.00           H  
ATOM   1243 1HB  SER A  81      -0.363  -5.990   7.011  1.00  0.00           H  
ATOM   1244 2HB  SER A  81       1.270  -6.294   6.440  1.00  0.00           H  
ATOM   1245  HG  SER A  81      -1.121  -7.565   5.805  1.00  0.00           H  
ATOM   1246  N   ALA A  82       0.666  -6.139   9.714  1.00  0.00           N  
ATOM   1247  CA  ALA A  82       1.288  -5.360  10.782  1.00  0.00           C  
ATOM   1248  C   ALA A  82       1.924  -6.273  11.826  1.00  0.00           C  
ATOM   1249  O   ALA A  82       3.026  -5.999  12.310  1.00  0.00           O  
ATOM   1250  CB  ALA A  82       0.262  -4.440  11.436  1.00  0.00           C  
ATOM   1251  H   ALA A  82      -0.328  -6.056   9.559  1.00  0.00           H  
ATOM   1252  HA  ALA A  82       2.077  -4.751  10.341  1.00  0.00           H  
ATOM   1253 1HB  ALA A  82       0.741  -3.867  12.230  1.00  0.00           H  
ATOM   1254 2HB  ALA A  82      -0.144  -3.757  10.690  1.00  0.00           H  
ATOM   1255 3HB  ALA A  82      -0.545  -5.037  11.858  1.00  0.00           H  
ATOM   1256  N   ALA A  83       1.227  -7.335  12.139  1.00  0.00           N  
ATOM   1257  CA  ALA A  83       1.729  -8.270  13.143  1.00  0.00           C  
ATOM   1258  C   ALA A  83       3.076  -8.853  12.724  1.00  0.00           C  
ATOM   1259  O   ALA A  83       4.031  -8.850  13.503  1.00  0.00           O  
ATOM   1260  CB  ALA A  83       0.719  -9.391  13.379  1.00  0.00           C  
ATOM   1261  H   ALA A  83       0.339  -7.520  11.694  1.00  0.00           H  
ATOM   1262  HA  ALA A  83       1.872  -7.722  14.074  1.00  0.00           H  
ATOM   1263 1HB  ALA A  83       1.107 -10.079  14.129  1.00  0.00           H  
ATOM   1264 2HB  ALA A  83      -0.222  -8.965  13.729  1.00  0.00           H  
ATOM   1265 3HB  ALA A  83       0.548  -9.929  12.447  1.00  0.00           H  
ATOM   1266  N   ALA A  84       3.177  -9.328  11.545  1.00  0.00           N  
ATOM   1267  CA  ALA A  84       4.401  -9.944  11.037  1.00  0.00           C  
ATOM   1268  C   ALA A  84       5.525  -8.917  10.922  1.00  0.00           C  
ATOM   1269  O   ALA A  84       6.628  -9.135  11.430  1.00  0.00           O  
ATOM   1270  CB  ALA A  84       4.144 -10.600   9.682  1.00  0.00           C  
ATOM   1271  H   ALA A  84       2.368  -9.271  10.942  1.00  0.00           H  
ATOM   1272  HA  ALA A  84       4.715 -10.709  11.747  1.00  0.00           H  
ATOM   1273 1HB  ALA A  84       5.065 -11.055   9.317  1.00  0.00           H  
ATOM   1274 2HB  ALA A  84       3.378 -11.369   9.790  1.00  0.00           H  
ATOM   1275 3HB  ALA A  84       3.804  -9.849   8.972  1.00  0.00           H  
ATOM   1276  N   GLN A  85       5.261  -7.807  10.417  1.00  0.00           N  
ATOM   1277  CA  GLN A  85       6.295  -6.810  10.161  1.00  0.00           C  
ATOM   1278  C   GLN A  85       6.790  -6.183  11.462  1.00  0.00           C  
ATOM   1279  O   GLN A  85       7.972  -5.859  11.591  1.00  0.00           O  
ATOM   1280  CB  GLN A  85       5.769  -5.722   9.221  1.00  0.00           C  
ATOM   1281  CG  GLN A  85       5.518  -6.195   7.800  1.00  0.00           C  
ATOM   1282  CD  GLN A  85       6.806  -6.495   7.055  1.00  0.00           C  
ATOM   1283  OE1 GLN A  85       7.696  -5.646   6.958  1.00  0.00           O  
ATOM   1284  NE2 GLN A  85       6.911  -7.707   6.522  1.00  0.00           N  
ATOM   1285  H   GLN A  85       4.303  -7.594  10.180  1.00  0.00           H  
ATOM   1286  HA  GLN A  85       7.142  -7.305   9.686  1.00  0.00           H  
ATOM   1287 1HB  GLN A  85       4.832  -5.325   9.613  1.00  0.00           H  
ATOM   1288 2HB  GLN A  85       6.482  -4.899   9.182  1.00  0.00           H  
ATOM   1289 1HG  GLN A  85       4.921  -7.106   7.830  1.00  0.00           H  
ATOM   1290 2HG  GLN A  85       4.983  -5.416   7.256  1.00  0.00           H  
ATOM   1291 1HE2 GLN A  85       7.738  -7.963   6.019  1.00  0.00           H  
ATOM   1292 2HE2 GLN A  85       6.165  -8.365   6.624  1.00  0.00           H  
ATOM   1293  N   LEU A  86       5.904  -6.035  12.384  1.00  0.00           N  
ATOM   1294  CA  LEU A  86       6.244  -5.362  13.635  1.00  0.00           C  
ATOM   1295  C   LEU A  86       6.996  -6.303  14.571  1.00  0.00           C  
ATOM   1296  O   LEU A  86       7.599  -5.860  15.549  1.00  0.00           O  
ATOM   1297  CB  LEU A  86       4.975  -4.848  14.325  1.00  0.00           C  
ATOM   1298  CG  LEU A  86       5.197  -3.861  15.478  1.00  0.00           C  
ATOM   1299  CD1 LEU A  86       5.837  -2.588  14.940  1.00  0.00           C  
ATOM   1300  CD2 LEU A  86       3.868  -3.561  16.153  1.00  0.00           C  
ATOM   1301  H   LEU A  86       4.965  -6.384  12.252  1.00  0.00           H  
ATOM   1302  HA  LEU A  86       6.892  -4.516  13.407  1.00  0.00           H  
ATOM   1303 1HB  LEU A  86       4.351  -4.354  13.581  1.00  0.00           H  
ATOM   1304 2HB  LEU A  86       4.424  -5.702  14.721  1.00  0.00           H  
ATOM   1305  HG  LEU A  86       5.884  -4.297  16.203  1.00  0.00           H  
ATOM   1306 1HD1 LEU A  86       5.995  -1.886  15.758  1.00  0.00           H  
ATOM   1307 2HD1 LEU A  86       6.795  -2.829  14.479  1.00  0.00           H  
ATOM   1308 3HD1 LEU A  86       5.179  -2.136  14.198  1.00  0.00           H  
ATOM   1309 1HD2 LEU A  86       4.026  -2.860  16.973  1.00  0.00           H  
ATOM   1310 2HD2 LEU A  86       3.182  -3.123  15.429  1.00  0.00           H  
ATOM   1311 3HD2 LEU A  86       3.442  -4.485  16.543  1.00  0.00           H  
ATOM   1312  N   GLY A  87       7.011  -7.629  14.160  1.00  0.00           N  
ATOM   1313  CA  GLY A  87       7.644  -8.610  15.028  1.00  0.00           C  
ATOM   1314  C   GLY A  87       6.797  -8.972  16.235  1.00  0.00           C  
ATOM   1315  O   GLY A  87       7.320  -9.137  17.339  1.00  0.00           O  
ATOM   1316  H   GLY A  87       6.603  -7.935  13.288  1.00  0.00           H  
ATOM   1317 1HA  GLY A  87       7.852  -9.517  14.462  1.00  0.00           H  
ATOM   1318 2HA  GLY A  87       8.601  -8.222  15.377  1.00  0.00           H  
ATOM   1319  N   THR A  88       5.438  -8.922  16.086  1.00  0.00           N  
ATOM   1320  CA  THR A  88       4.506  -9.204  17.171  1.00  0.00           C  
ATOM   1321  C   THR A  88       3.509 -10.281  16.759  1.00  0.00           C  
ATOM   1322  O   THR A  88       3.563 -10.791  15.638  1.00  0.00           O  
ATOM   1323  CB  THR A  88       3.751  -7.933  17.602  1.00  0.00           C  
ATOM   1324  OG1 THR A  88       2.838  -7.543  16.568  1.00  0.00           O  
ATOM   1325  CG2 THR A  88       4.727  -6.797  17.866  1.00  0.00           C  
ATOM   1326  H   THR A  88       5.075  -8.676  15.176  1.00  0.00           H  
ATOM   1327  HA  THR A  88       5.072  -9.570  18.028  1.00  0.00           H  
ATOM   1328  HB  THR A  88       3.185  -8.136  18.511  1.00  0.00           H  
ATOM   1329  HG1 THR A  88       2.045  -8.082  16.623  1.00  0.00           H  
ATOM   1330 1HG2 THR A  88       4.176  -5.907  18.170  1.00  0.00           H  
ATOM   1331 2HG2 THR A  88       5.416  -7.086  18.659  1.00  0.00           H  
ATOM   1332 3HG2 THR A  88       5.290  -6.582  16.958  1.00  0.00           H  
ATOM   1333  N   THR A  89       2.640 -10.673  17.679  1.00  0.00           N  
ATOM   1334  CA  THR A  89       1.570 -11.608  17.353  1.00  0.00           C  
ATOM   1335  C   THR A  89       0.383 -10.876  16.736  1.00  0.00           C  
ATOM   1336  O   THR A  89       0.355  -9.644  16.703  1.00  0.00           O  
ATOM   1337  CB  THR A  89       1.111 -12.388  18.599  1.00  0.00           C  
ATOM   1338  OG1 THR A  89       0.450 -11.497  19.507  1.00  0.00           O  
ATOM   1339  CG2 THR A  89       2.302 -13.026  19.298  1.00  0.00           C  
ATOM   1340  H   THR A  89       2.717 -10.324  18.624  1.00  0.00           H  
ATOM   1341  HA  THR A  89       1.948 -12.326  16.624  1.00  0.00           H  
ATOM   1342  HB  THR A  89       0.410 -13.168  18.303  1.00  0.00           H  
ATOM   1343  HG1 THR A  89      -0.001 -12.006  20.184  1.00  0.00           H  
ATOM   1344 1HG2 THR A  89       1.958 -13.572  20.177  1.00  0.00           H  
ATOM   1345 2HG2 THR A  89       2.800 -13.713  18.614  1.00  0.00           H  
ATOM   1346 3HG2 THR A  89       3.002 -12.249  19.605  1.00  0.00           H  
ATOM   1347  N   VAL A  90      -0.611 -11.622  16.184  1.00  0.00           N  
ATOM   1348  CA  VAL A  90      -1.826 -11.068  15.595  1.00  0.00           C  
ATOM   1349  C   VAL A  90      -2.660 -10.386  16.678  1.00  0.00           C  
ATOM   1350  O   VAL A  90      -3.124  -9.257  16.493  1.00  0.00           O  
ATOM   1351  CB  VAL A  90      -2.656 -12.175  14.919  1.00  0.00           C  
ATOM   1352  CG1 VAL A  90      -3.996 -11.626  14.452  1.00  0.00           C  
ATOM   1353  CG2 VAL A  90      -1.879 -12.765  13.752  1.00  0.00           C  
ATOM   1354  H   VAL A  90      -0.481 -12.624  16.191  1.00  0.00           H  
ATOM   1355  HA  VAL A  90      -1.541 -10.321  14.854  1.00  0.00           H  
ATOM   1356  HB  VAL A  90      -2.865 -12.956  15.649  1.00  0.00           H  
ATOM   1357 1HG1 VAL A  90      -4.570 -12.421  13.977  1.00  0.00           H  
ATOM   1358 2HG1 VAL A  90      -4.550 -11.242  15.308  1.00  0.00           H  
ATOM   1359 3HG1 VAL A  90      -3.830 -10.821  13.736  1.00  0.00           H  
ATOM   1360 1HG2 VAL A  90      -2.471 -13.548  13.279  1.00  0.00           H  
ATOM   1361 2HG2 VAL A  90      -1.664 -11.981  13.025  1.00  0.00           H  
ATOM   1362 3HG2 VAL A  90      -0.942 -13.189  14.115  1.00  0.00           H  
ATOM   1363  N   GLU A  91      -2.743 -11.008  17.798  1.00  0.00           N  
ATOM   1364  CA  GLU A  91      -3.519 -10.467  18.909  1.00  0.00           C  
ATOM   1365  C   GLU A  91      -2.935  -9.146  19.401  1.00  0.00           C  
ATOM   1366  O   GLU A  91      -3.675  -8.208  19.702  1.00  0.00           O  
ATOM   1367  CB  GLU A  91      -3.572 -11.472  20.062  1.00  0.00           C  
ATOM   1368  CG  GLU A  91      -4.300 -12.769  19.732  1.00  0.00           C  
ATOM   1369  CD  GLU A  91      -3.461 -13.722  18.928  1.00  0.00           C  
ATOM   1370  OE1 GLU A  91      -2.306 -13.439  18.722  1.00  0.00           O  
ATOM   1371  OE2 GLU A  91      -3.977 -14.735  18.517  1.00  0.00           O  
ATOM   1372  H   GLU A  91      -2.263 -11.889  17.916  1.00  0.00           H  
ATOM   1373  HA  GLU A  91      -4.533 -10.273  18.560  1.00  0.00           H  
ATOM   1374 1HB  GLU A  91      -2.558 -11.727  20.369  1.00  0.00           H  
ATOM   1375 2HB  GLU A  91      -4.070 -11.019  20.919  1.00  0.00           H  
ATOM   1376 1HG  GLU A  91      -4.592 -13.256  20.663  1.00  0.00           H  
ATOM   1377 2HG  GLU A  91      -5.208 -12.533  19.178  1.00  0.00           H  
ATOM   1378  N   GLU A  92      -1.614  -9.112  19.443  1.00  0.00           N  
ATOM   1379  CA  GLU A  92      -0.951  -7.872  19.838  1.00  0.00           C  
ATOM   1380  C   GLU A  92      -1.183  -6.771  18.808  1.00  0.00           C  
ATOM   1381  O   GLU A  92      -1.409  -5.614  19.166  1.00  0.00           O  
ATOM   1382  CB  GLU A  92       0.550  -8.104  20.021  1.00  0.00           C  
ATOM   1383  CG  GLU A  92       1.319  -6.888  20.517  1.00  0.00           C  
ATOM   1384  CD  GLU A  92       2.768  -7.182  20.788  1.00  0.00           C  
ATOM   1385  OE1 GLU A  92       3.075  -8.301  21.123  1.00  0.00           O  
ATOM   1386  OE2 GLU A  92       3.570  -6.286  20.660  1.00  0.00           O  
ATOM   1387  H   GLU A  92      -1.051  -9.918  19.211  1.00  0.00           H  
ATOM   1388  HA  GLU A  92      -1.376  -7.538  20.785  1.00  0.00           H  
ATOM   1389 1HB  GLU A  92       0.709  -8.914  20.734  1.00  0.00           H  
ATOM   1390 2HB  GLU A  92       0.989  -8.413  19.072  1.00  0.00           H  
ATOM   1391 1HG  GLU A  92       1.254  -6.100  19.767  1.00  0.00           H  
ATOM   1392 2HG  GLU A  92       0.850  -6.522  21.430  1.00  0.00           H  
ATOM   1393  N   ALA A  93      -1.140  -7.126  17.566  1.00  0.00           N  
ATOM   1394  CA  ALA A  93      -1.404  -6.159  16.504  1.00  0.00           C  
ATOM   1395  C   ALA A  93      -2.829  -5.622  16.596  1.00  0.00           C  
ATOM   1396  O   ALA A  93      -3.070  -4.439  16.341  1.00  0.00           O  
ATOM   1397  CB  ALA A  93      -1.164  -6.794  15.136  1.00  0.00           C  
ATOM   1398  H   ALA A  93      -0.922  -8.081  17.320  1.00  0.00           H  
ATOM   1399  HA  ALA A  93      -0.716  -5.322  16.630  1.00  0.00           H  
ATOM   1400 1HB  ALA A  93      -1.364  -6.060  14.354  1.00  0.00           H  
ATOM   1401 2HB  ALA A  93      -0.128  -7.125  15.065  1.00  0.00           H  
ATOM   1402 3HB  ALA A  93      -1.827  -7.648  15.011  1.00  0.00           H  
ATOM   1403  N   VAL A  94      -3.784  -6.448  16.974  1.00  0.00           N  
ATOM   1404  CA  VAL A  94      -5.176  -6.042  17.144  1.00  0.00           C  
ATOM   1405  C   VAL A  94      -5.283  -5.041  18.294  1.00  0.00           C  
ATOM   1406  O   VAL A  94      -5.893  -3.979  18.146  1.00  0.00           O  
ATOM   1407  CB  VAL A  94      -6.067  -7.264  17.433  1.00  0.00           C  
ATOM   1408  CG1 VAL A  94      -7.456  -6.820  17.869  1.00  0.00           C  
ATOM   1409  CG2 VAL A  94      -6.148  -8.149  16.199  1.00  0.00           C  
ATOM   1410  H   VAL A  94      -3.528  -7.409  17.150  1.00  0.00           H  
ATOM   1411  HA  VAL A  94      -5.509  -5.558  16.226  1.00  0.00           H  
ATOM   1412  HB  VAL A  94      -5.636  -7.830  18.259  1.00  0.00           H  
ATOM   1413 1HG1 VAL A  94      -8.072  -7.696  18.069  1.00  0.00           H  
ATOM   1414 2HG1 VAL A  94      -7.377  -6.217  18.774  1.00  0.00           H  
ATOM   1415 3HG1 VAL A  94      -7.913  -6.227  17.077  1.00  0.00           H  
ATOM   1416 1HG2 VAL A  94      -6.779  -9.012  16.410  1.00  0.00           H  
ATOM   1417 2HG2 VAL A  94      -6.573  -7.581  15.370  1.00  0.00           H  
ATOM   1418 3HG2 VAL A  94      -5.147  -8.490  15.929  1.00  0.00           H  
ATOM   1419  N   ASN A  95      -4.663  -5.403  19.385  1.00  0.00           N  
ATOM   1420  CA  ASN A  95      -4.731  -4.533  20.554  1.00  0.00           C  
ATOM   1421  C   ASN A  95      -4.051  -3.191  20.294  1.00  0.00           C  
ATOM   1422  O   ASN A  95      -4.597  -2.138  20.627  1.00  0.00           O  
ATOM   1423  CB  ASN A  95      -4.116  -5.216  21.762  1.00  0.00           C  
ATOM   1424  CG  ASN A  95      -4.978  -6.325  22.298  1.00  0.00           C  
ATOM   1425  OD1 ASN A  95      -6.185  -6.370  22.039  1.00  0.00           O  
ATOM   1426  ND2 ASN A  95      -4.379  -7.221  23.040  1.00  0.00           N  
ATOM   1427  H   ASN A  95      -4.139  -6.265  19.442  1.00  0.00           H  
ATOM   1428  HA  ASN A  95      -5.780  -4.328  20.772  1.00  0.00           H  
ATOM   1429 1HB  ASN A  95      -3.142  -5.626  21.491  1.00  0.00           H  
ATOM   1430 2HB  ASN A  95      -3.954  -4.483  22.551  1.00  0.00           H  
ATOM   1431 1HD2 ASN A  95      -4.902  -7.983  23.425  1.00  0.00           H  
ATOM   1432 2HD2 ASN A  95      -3.400  -7.146  23.224  1.00  0.00           H  
ATOM   1433  N   ARG A  96      -2.962  -3.293  19.646  1.00  0.00           N  
ATOM   1434  CA  ARG A  96      -2.250  -2.059  19.329  1.00  0.00           C  
ATOM   1435  C   ARG A  96      -3.042  -1.208  18.342  1.00  0.00           C  
ATOM   1436  O   ARG A  96      -3.134   0.012  18.499  1.00  0.00           O  
ATOM   1437  CB  ARG A  96      -0.879  -2.366  18.745  1.00  0.00           C  
ATOM   1438  CG  ARG A  96       0.151  -2.853  19.752  1.00  0.00           C  
ATOM   1439  CD  ARG A  96       1.468  -3.102  19.113  1.00  0.00           C  
ATOM   1440  NE  ARG A  96       2.435  -3.643  20.056  1.00  0.00           N  
ATOM   1441  CZ  ARG A  96       3.182  -2.900  20.896  1.00  0.00           C  
ATOM   1442  NH1 ARG A  96       3.063  -1.591  20.898  1.00  0.00           N  
ATOM   1443  NH2 ARG A  96       4.035  -3.487  21.717  1.00  0.00           N  
ATOM   1444  H   ARG A  96      -2.574  -4.176  19.344  1.00  0.00           H  
ATOM   1445  HA  ARG A  96      -2.127  -1.485  20.247  1.00  0.00           H  
ATOM   1446 1HB  ARG A  96      -0.974  -3.130  17.975  1.00  0.00           H  
ATOM   1447 2HB  ARG A  96      -0.477  -1.471  18.270  1.00  0.00           H  
ATOM   1448 1HG  ARG A  96       0.283  -2.101  20.530  1.00  0.00           H  
ATOM   1449 2HG  ARG A  96      -0.194  -3.785  20.202  1.00  0.00           H  
ATOM   1450 1HD  ARG A  96       1.349  -3.817  18.300  1.00  0.00           H  
ATOM   1451 2HD  ARG A  96       1.864  -2.167  18.719  1.00  0.00           H  
ATOM   1452  HE  ARG A  96       2.554  -4.646  20.083  1.00  0.00           H  
ATOM   1453 1HH1 ARG A  96       2.412  -1.141  20.270  1.00  0.00           H  
ATOM   1454 2HH1 ARG A  96       3.623  -1.034  21.527  1.00  0.00           H  
ATOM   1455 1HH2 ARG A  96       4.126  -4.494  21.715  1.00  0.00           H  
ATOM   1456 2HH2 ARG A  96       4.594  -2.931  22.346  1.00  0.00           H  
ATOM   1457  N   ALA A  97      -3.611  -1.873  17.329  1.00  0.00           N  
ATOM   1458  CA  ALA A  97      -4.380  -1.146  16.321  1.00  0.00           C  
ATOM   1459  C   ALA A  97      -5.612  -0.492  16.938  1.00  0.00           C  
ATOM   1460  O   ALA A  97      -5.973   0.631  16.579  1.00  0.00           O  
ATOM   1461  CB  ALA A  97      -4.789  -2.082  15.188  1.00  0.00           C  
ATOM   1462  H   ALA A  97      -3.519  -2.876  17.249  1.00  0.00           H  
ATOM   1463  HA  ALA A  97      -3.746  -0.357  15.917  1.00  0.00           H  
ATOM   1464 1HB  ALA A  97      -5.360  -1.525  14.445  1.00  0.00           H  
ATOM   1465 2HB  ALA A  97      -3.896  -2.499  14.721  1.00  0.00           H  
ATOM   1466 3HB  ALA A  97      -5.401  -2.889  15.586  1.00  0.00           H  
ATOM   1467  N   LEU A  98      -6.250  -1.147  17.877  1.00  0.00           N  
ATOM   1468  CA  LEU A  98      -7.436  -0.607  18.530  1.00  0.00           C  
ATOM   1469  C   LEU A  98      -7.086   0.622  19.365  1.00  0.00           C  
ATOM   1470  O   LEU A  98      -7.846   1.592  19.397  1.00  0.00           O  
ATOM   1471  CB  LEU A  98      -8.084  -1.673  19.421  1.00  0.00           C  
ATOM   1472  CG  LEU A  98      -8.775  -2.826  18.681  1.00  0.00           C  
ATOM   1473  CD1 LEU A  98      -9.071  -3.953  19.662  1.00  0.00           C  
ATOM   1474  CD2 LEU A  98     -10.053  -2.319  18.031  1.00  0.00           C  
ATOM   1475  H   LEU A  98      -5.905  -2.054  18.155  1.00  0.00           H  
ATOM   1476  HA  LEU A  98      -8.148  -0.308  17.762  1.00  0.00           H  
ATOM   1477 1HB  LEU A  98      -7.316  -2.104  20.061  1.00  0.00           H  
ATOM   1478 2HB  LEU A  98      -8.829  -1.192  20.054  1.00  0.00           H  
ATOM   1479  HG  LEU A  98      -8.108  -3.219  17.913  1.00  0.00           H  
ATOM   1480 1HD1 LEU A  98      -9.563  -4.773  19.136  1.00  0.00           H  
ATOM   1481 2HD1 LEU A  98      -8.139  -4.311  20.098  1.00  0.00           H  
ATOM   1482 3HD1 LEU A  98      -9.725  -3.586  20.452  1.00  0.00           H  
ATOM   1483 1HD2 LEU A  98     -10.544  -3.137  17.505  1.00  0.00           H  
ATOM   1484 2HD2 LEU A  98     -10.722  -1.927  18.797  1.00  0.00           H  
ATOM   1485 3HD2 LEU A  98      -9.810  -1.526  17.322  1.00  0.00           H  
ATOM   1486  N   ASN A  99      -5.950   0.483  19.993  1.00  0.00           N  
ATOM   1487  CA  ASN A  99      -5.537   1.609  20.825  1.00  0.00           C  
ATOM   1488  C   ASN A  99      -5.229   2.844  19.983  1.00  0.00           C  
ATOM   1489  O   ASN A  99      -5.601   3.960  20.350  1.00  0.00           O  
ATOM   1490  CB  ASN A  99      -4.337   1.230  21.674  1.00  0.00           C  
ATOM   1491  CG  ASN A  99      -4.695   0.299  22.798  1.00  0.00           C  
ATOM   1492  OD1 ASN A  99      -5.860   0.217  23.206  1.00  0.00           O  
ATOM   1493  ND2 ASN A  99      -3.717  -0.406  23.307  1.00  0.00           N  
ATOM   1494  H   ASN A  99      -5.356  -0.333  19.941  1.00  0.00           H  
ATOM   1495  HA  ASN A  99      -6.363   1.868  21.491  1.00  0.00           H  
ATOM   1496 1HB  ASN A  99      -3.584   0.752  21.046  1.00  0.00           H  
ATOM   1497 2HB  ASN A  99      -3.889   2.131  22.093  1.00  0.00           H  
ATOM   1498 1HD2 ASN A  99      -3.897  -1.042  24.057  1.00  0.00           H  
ATOM   1499 2HD2 ASN A  99      -2.790  -0.308  22.946  1.00  0.00           H  
ATOM   1500  N   LEU A 100      -4.592   2.575  18.924  1.00  0.00           N  
ATOM   1501  CA  LEU A 100      -4.291   3.669  18.007  1.00  0.00           C  
ATOM   1502  C   LEU A 100      -5.562   4.188  17.343  1.00  0.00           C  
ATOM   1503  O   LEU A 100      -5.700   5.391  17.113  1.00  0.00           O  
ATOM   1504  CB  LEU A 100      -3.297   3.206  16.934  1.00  0.00           C  
ATOM   1505  CG  LEU A 100      -1.871   2.926  17.426  1.00  0.00           C  
ATOM   1506  CD1 LEU A 100      -1.093   2.195  16.341  1.00  0.00           C  
ATOM   1507  CD2 LEU A 100      -1.193   4.238  17.793  1.00  0.00           C  
ATOM   1508  H   LEU A 100      -4.288   1.640  18.691  1.00  0.00           H  
ATOM   1509  HA  LEU A 100      -3.846   4.484  18.575  1.00  0.00           H  
ATOM   1510 1HB  LEU A 100      -3.676   2.291  16.481  1.00  0.00           H  
ATOM   1511 2HB  LEU A 100      -3.237   3.973  16.162  1.00  0.00           H  
ATOM   1512  HG  LEU A 100      -1.909   2.279  18.303  1.00  0.00           H  
ATOM   1513 1HD1 LEU A 100      -0.080   1.995  16.690  1.00  0.00           H  
ATOM   1514 2HD1 LEU A 100      -1.589   1.251  16.111  1.00  0.00           H  
ATOM   1515 3HD1 LEU A 100      -1.053   2.811  15.443  1.00  0.00           H  
ATOM   1516 1HD2 LEU A 100      -0.180   4.040  18.144  1.00  0.00           H  
ATOM   1517 2HD2 LEU A 100      -1.155   4.886  16.917  1.00  0.00           H  
ATOM   1518 3HD2 LEU A 100      -1.760   4.731  18.583  1.00  0.00           H  
ATOM   1519  N   LYS A 101      -6.456   3.260  16.995  1.00  0.00           N  
ATOM   1520  CA  LYS A 101      -7.707   3.633  16.338  1.00  0.00           C  
ATOM   1521  C   LYS A 101      -8.412   4.756  17.092  1.00  0.00           C  
ATOM   1522  O   LYS A 101      -8.728   5.797  16.512  1.00  0.00           O  
ATOM   1523  CB  LYS A 101      -8.632   2.420  16.216  1.00  0.00           C  
ATOM   1524  CG  LYS A 101      -9.953   2.704  15.516  1.00  0.00           C  
ATOM   1525  CD  LYS A 101     -10.884   1.503  15.582  1.00  0.00           C  
ATOM   1526  CE  LYS A 101     -12.254   1.829  15.007  1.00  0.00           C  
ATOM   1527  NZ  LYS A 101     -13.214   0.706  15.182  1.00  0.00           N  
ATOM   1528  H   LYS A 101      -6.272   2.286  17.186  1.00  0.00           H  
ATOM   1529  HA  LYS A 101      -7.477   3.995  15.335  1.00  0.00           H  
ATOM   1530 1HB  LYS A 101      -8.124   1.629  15.664  1.00  0.00           H  
ATOM   1531 2HB  LYS A 101      -8.856   2.033  17.210  1.00  0.00           H  
ATOM   1532 1HG  LYS A 101     -10.440   3.557  15.989  1.00  0.00           H  
ATOM   1533 2HG  LYS A 101      -9.765   2.950  14.470  1.00  0.00           H  
ATOM   1534 1HD  LYS A 101     -10.451   0.675  15.020  1.00  0.00           H  
ATOM   1535 2HD  LYS A 101     -11.002   1.191  16.621  1.00  0.00           H  
ATOM   1536 1HE  LYS A 101     -12.655   2.713  15.502  1.00  0.00           H  
ATOM   1537 2HE  LYS A 101     -12.160   2.048  13.944  1.00  0.00           H  
ATOM   1538 1HZ  LYS A 101     -14.108   0.962  14.788  1.00  0.00           H  
ATOM   1539 2HZ  LYS A 101     -12.861  -0.116  14.711  1.00  0.00           H  
ATOM   1540 3HZ  LYS A 101     -13.325   0.507  16.166  1.00  0.00           H  
ATOM   1541  N   THR A 102      -8.594   4.573  18.404  1.00  0.00           N  
ATOM   1542  CA  THR A 102      -9.278   5.545  19.250  1.00  0.00           C  
ATOM   1543  C   THR A 102      -8.457   6.827  19.371  1.00  0.00           C  
ATOM   1544  O   THR A 102      -8.963   7.922  19.114  1.00  0.00           O  
ATOM   1545  CB  THR A 102      -9.554   4.968  20.651  1.00  0.00           C  
ATOM   1546  OG1 THR A 102     -10.404   3.819  20.538  1.00  0.00           O  
ATOM   1547  CG2 THR A 102     -10.227   6.008  21.533  1.00  0.00           C  
ATOM   1548  H   THR A 102      -8.243   3.722  18.818  1.00  0.00           H  
ATOM   1549  HA  THR A 102     -10.235   5.792  18.790  1.00  0.00           H  
ATOM   1550  HB  THR A 102      -8.613   4.663  21.110  1.00  0.00           H  
ATOM   1551  HG1 THR A 102      -9.972   3.154  19.998  1.00  0.00           H  
ATOM   1552 1HG2 THR A 102     -10.413   5.583  22.519  1.00  0.00           H  
ATOM   1553 2HG2 THR A 102      -9.577   6.878  21.630  1.00  0.00           H  
ATOM   1554 3HG2 THR A 102     -11.172   6.309  21.084  1.00  0.00           H  
ATOM   1555  N   LYS A 103      -7.232   6.732  19.669  1.00  0.00           N  
ATOM   1556  CA  LYS A 103      -6.397   7.881  20.010  1.00  0.00           C  
ATOM   1557  C   LYS A 103      -6.251   8.826  18.821  1.00  0.00           C  
ATOM   1558  O   LYS A 103      -6.286  10.047  18.983  1.00  0.00           O  
ATOM   1559  CB  LYS A 103      -5.019   7.420  20.488  1.00  0.00           C  
ATOM   1560  CG  LYS A 103      -5.015   6.773  21.867  1.00  0.00           C  
ATOM   1561  CD  LYS A 103      -3.617   6.326  22.265  1.00  0.00           C  
ATOM   1562  CE  LYS A 103      -3.612   5.680  23.642  1.00  0.00           C  
ATOM   1563  NZ  LYS A 103      -2.244   5.264  24.056  1.00  0.00           N  
ATOM   1564  H   LYS A 103      -6.821   5.809  19.666  1.00  0.00           H  
ATOM   1565  HA  LYS A 103      -6.879   8.430  20.819  1.00  0.00           H  
ATOM   1566 1HB  LYS A 103      -4.610   6.700  19.780  1.00  0.00           H  
ATOM   1567 2HB  LYS A 103      -4.340   8.272  20.517  1.00  0.00           H  
ATOM   1568 1HG  LYS A 103      -5.383   7.487  22.605  1.00  0.00           H  
ATOM   1569 2HG  LYS A 103      -5.678   5.907  21.864  1.00  0.00           H  
ATOM   1570 1HD  LYS A 103      -3.242   5.608  21.534  1.00  0.00           H  
ATOM   1571 2HD  LYS A 103      -2.949   7.188  22.276  1.00  0.00           H  
ATOM   1572 1HE  LYS A 103      -4.002   6.385  24.375  1.00  0.00           H  
ATOM   1573 2HE  LYS A 103      -4.258   4.803  23.635  1.00  0.00           H  
ATOM   1574 1HZ  LYS A 103      -2.284   4.841  24.973  1.00  0.00           H  
ATOM   1575 2HZ  LYS A 103      -1.880   4.596  23.392  1.00  0.00           H  
ATOM   1576 3HZ  LYS A 103      -1.641   6.073  24.085  1.00  0.00           H  
ATOM   1577  N   LEU A 104      -6.161   8.165  17.648  1.00  0.00           N  
ATOM   1578  CA  LEU A 104      -5.841   8.997  16.494  1.00  0.00           C  
ATOM   1579  C   LEU A 104      -7.113   9.495  15.813  1.00  0.00           C  
ATOM   1580  O   LEU A 104      -7.053  10.344  14.923  1.00  0.00           O  
ATOM   1581  CB  LEU A 104      -4.988   8.210  15.492  1.00  0.00           C  
ATOM   1582  CG  LEU A 104      -3.618   7.745  16.004  1.00  0.00           C  
ATOM   1583  CD1 LEU A 104      -2.937   6.899  14.937  1.00  0.00           C  
ATOM   1584  CD2 LEU A 104      -2.772   8.958  16.362  1.00  0.00           C  
ATOM   1585  H   LEU A 104      -6.296   7.172  17.515  1.00  0.00           H  
ATOM   1586  HA  LEU A 104      -5.275   9.862  16.840  1.00  0.00           H  
ATOM   1587 1HB  LEU A 104      -5.543   7.325  15.182  1.00  0.00           H  
ATOM   1588 2HB  LEU A 104      -4.820   8.833  14.613  1.00  0.00           H  
ATOM   1589  HG  LEU A 104      -3.753   7.122  16.888  1.00  0.00           H  
ATOM   1590 1HD1 LEU A 104      -1.964   6.569  15.301  1.00  0.00           H  
ATOM   1591 2HD1 LEU A 104      -3.555   6.028  14.714  1.00  0.00           H  
ATOM   1592 3HD1 LEU A 104      -2.804   7.491  14.033  1.00  0.00           H  
ATOM   1593 1HD2 LEU A 104      -1.799   8.628  16.727  1.00  0.00           H  
ATOM   1594 2HD2 LEU A 104      -2.636   9.581  15.477  1.00  0.00           H  
ATOM   1595 3HD2 LEU A 104      -3.274   9.535  17.138  1.00  0.00           H  
ATOM   1596  N   GLY A 105      -8.281   9.036  16.286  1.00  0.00           N  
ATOM   1597  CA  GLY A 105      -9.548   9.353  15.647  1.00  0.00           C  
ATOM   1598  C   GLY A 105      -9.678   8.764  14.255  1.00  0.00           C  
ATOM   1599  O   GLY A 105     -10.090   9.454  13.320  1.00  0.00           O  
ATOM   1600  H   GLY A 105      -8.278   8.452  17.110  1.00  0.00           H  
ATOM   1601 1HA  GLY A 105     -10.369   8.983  16.262  1.00  0.00           H  
ATOM   1602 2HA  GLY A 105      -9.661  10.435  15.580  1.00  0.00           H  
ATOM   1603  N   VAL A 106      -9.166   7.529  14.026  1.00  0.00           N  
ATOM   1604  CA  VAL A 106      -9.117   6.972  12.679  1.00  0.00           C  
ATOM   1605  C   VAL A 106      -9.740   5.579  12.671  1.00  0.00           C  
ATOM   1606  O   VAL A 106     -10.186   5.086  13.710  1.00  0.00           O  
ATOM   1607  CB  VAL A 106      -7.664   6.895  12.175  1.00  0.00           C  
ATOM   1608  CG1 VAL A 106      -7.054   8.286  12.093  1.00  0.00           C  
ATOM   1609  CG2 VAL A 106      -6.845   5.999  13.092  1.00  0.00           C  
ATOM   1610  H   VAL A 106      -8.811   6.981  14.798  1.00  0.00           H  
ATOM   1611  HA  VAL A 106      -9.699   7.615  12.018  1.00  0.00           H  
ATOM   1612  HB  VAL A 106      -7.661   6.483  11.166  1.00  0.00           H  
ATOM   1613 1HG1 VAL A 106      -6.027   8.213  11.735  1.00  0.00           H  
ATOM   1614 2HG1 VAL A 106      -7.635   8.899  11.404  1.00  0.00           H  
ATOM   1615 3HG1 VAL A 106      -7.060   8.745  13.082  1.00  0.00           H  
ATOM   1616 1HG2 VAL A 106      -5.819   5.949  12.729  1.00  0.00           H  
ATOM   1617 2HG2 VAL A 106      -6.853   6.409  14.102  1.00  0.00           H  
ATOM   1618 3HG2 VAL A 106      -7.276   4.998  13.102  1.00  0.00           H  
ATOM   1619  N   ASP A 107      -9.772   4.992  11.428  1.00  0.00           N  
ATOM   1620  CA  ASP A 107     -10.248   3.614  11.364  1.00  0.00           C  
ATOM   1621  C   ASP A 107      -9.131   2.632  11.709  1.00  0.00           C  
ATOM   1622  O   ASP A 107      -8.024   3.040  12.067  1.00  0.00           O  
ATOM   1623  CB  ASP A 107     -10.801   3.301   9.971  1.00  0.00           C  
ATOM   1624  CG  ASP A 107      -9.735   3.355   8.885  1.00  0.00           C  
ATOM   1625  OD1 ASP A 107      -8.574   3.335   9.217  1.00  0.00           O  
ATOM   1626  OD2 ASP A 107     -10.094   3.416   7.733  1.00  0.00           O  
ATOM   1627  H   ASP A 107      -9.488   5.454  10.576  1.00  0.00           H  
ATOM   1628  HA  ASP A 107     -11.045   3.489  12.098  1.00  0.00           H  
ATOM   1629 1HB  ASP A 107     -11.248   2.307   9.973  1.00  0.00           H  
ATOM   1630 2HB  ASP A 107     -11.588   4.013   9.724  1.00  0.00           H  
ATOM   1631  N   LEU A 108      -9.405   1.356  11.662  1.00  0.00           N  
ATOM   1632  CA  LEU A 108      -8.529   0.311  12.179  1.00  0.00           C  
ATOM   1633  C   LEU A 108      -7.427  -0.019  11.177  1.00  0.00           C  
ATOM   1634  O   LEU A 108      -6.343  -0.460  11.564  1.00  0.00           O  
ATOM   1635  CB  LEU A 108      -9.338  -0.953  12.497  1.00  0.00           C  
ATOM   1636  CG  LEU A 108      -8.613  -2.013  13.335  1.00  0.00           C  
ATOM   1637  CD1 LEU A 108      -8.231  -1.420  14.685  1.00  0.00           C  
ATOM   1638  CD2 LEU A 108      -9.513  -3.228  13.507  1.00  0.00           C  
ATOM   1639  H   LEU A 108     -10.285   1.096  11.237  1.00  0.00           H  
ATOM   1640  HA  LEU A 108      -8.063   0.673  13.095  1.00  0.00           H  
ATOM   1641 1HB  LEU A 108     -10.238  -0.662  13.036  1.00  0.00           H  
ATOM   1642 2HB  LEU A 108      -9.637  -1.420  11.558  1.00  0.00           H  
ATOM   1643  HG  LEU A 108      -7.694  -2.311  12.830  1.00  0.00           H  
ATOM   1644 1HD1 LEU A 108      -7.716  -2.174  15.281  1.00  0.00           H  
ATOM   1645 2HD1 LEU A 108      -7.572  -0.565  14.533  1.00  0.00           H  
ATOM   1646 3HD1 LEU A 108      -9.131  -1.097  15.208  1.00  0.00           H  
ATOM   1647 1HD2 LEU A 108      -8.998  -3.982  14.102  1.00  0.00           H  
ATOM   1648 2HD2 LEU A 108     -10.432  -2.931  14.013  1.00  0.00           H  
ATOM   1649 3HD2 LEU A 108      -9.756  -3.642  12.528  1.00  0.00           H  
ATOM   1650  N   ALA A 109      -7.747   0.212   9.895  1.00  0.00           N  
ATOM   1651  CA  ALA A 109      -6.717  -0.014   8.885  1.00  0.00           C  
ATOM   1652  C   ALA A 109      -5.619   1.043   8.970  1.00  0.00           C  
ATOM   1653  O   ALA A 109      -4.443   0.740   8.764  1.00  0.00           O  
ATOM   1654  CB  ALA A 109      -7.334  -0.025   7.494  1.00  0.00           C  
ATOM   1655  H   ALA A 109      -8.660   0.532   9.604  1.00  0.00           H  
ATOM   1656  HA  ALA A 109      -6.259  -0.986   9.069  1.00  0.00           H  
ATOM   1657 1HB  ALA A 109      -6.554  -0.195   6.751  1.00  0.00           H  
ATOM   1658 2HB  ALA A 109      -8.074  -0.823   7.431  1.00  0.00           H  
ATOM   1659 3HB  ALA A 109      -7.815   0.932   7.301  1.00  0.00           H  
ATOM   1660  N   THR A 110      -6.053   2.267   9.300  1.00  0.00           N  
ATOM   1661  CA  THR A 110      -5.092   3.345   9.498  1.00  0.00           C  
ATOM   1662  C   THR A 110      -4.221   3.076  10.720  1.00  0.00           C  
ATOM   1663  O   THR A 110      -3.006   3.281  10.683  1.00  0.00           O  
ATOM   1664  CB  THR A 110      -5.802   4.702   9.654  1.00  0.00           C  
ATOM   1665  OG1 THR A 110      -6.598   4.964   8.490  1.00  0.00           O  
ATOM   1666  CG2 THR A 110      -4.786   5.820   9.830  1.00  0.00           C  
ATOM   1667  H   THR A 110      -7.039   2.459   9.414  1.00  0.00           H  
ATOM   1668  HA  THR A 110      -4.446   3.397   8.621  1.00  0.00           H  
ATOM   1669  HB  THR A 110      -6.457   4.673  10.525  1.00  0.00           H  
ATOM   1670  HG1 THR A 110      -7.370   4.394   8.496  1.00  0.00           H  
ATOM   1671 1HG2 THR A 110      -5.305   6.771   9.939  1.00  0.00           H  
ATOM   1672 2HG2 THR A 110      -4.187   5.629  10.721  1.00  0.00           H  
ATOM   1673 3HG2 THR A 110      -4.134   5.860   8.959  1.00  0.00           H  
ATOM   1674  N   ALA A 111      -4.837   2.563  11.741  1.00  0.00           N  
ATOM   1675  CA  ALA A 111      -4.093   2.157  12.931  1.00  0.00           C  
ATOM   1676  C   ALA A 111      -3.054   1.093  12.590  1.00  0.00           C  
ATOM   1677  O   ALA A 111      -1.906   1.172  13.034  1.00  0.00           O  
ATOM   1678  CB  ALA A 111      -5.048   1.637  14.004  1.00  0.00           C  
ATOM   1679  H   ALA A 111      -5.839   2.440  11.721  1.00  0.00           H  
ATOM   1680  HA  ALA A 111      -3.569   3.030  13.318  1.00  0.00           H  
ATOM   1681 1HB  ALA A 111      -4.478   1.339  14.884  1.00  0.00           H  
ATOM   1682 2HB  ALA A 111      -5.751   2.425  14.277  1.00  0.00           H  
ATOM   1683 3HB  ALA A 111      -5.596   0.780  13.619  1.00  0.00           H  
ATOM   1684  N   ALA A 112      -3.440   0.118  11.802  1.00  0.00           N  
ATOM   1685  CA  ALA A 112      -2.510  -0.908  11.341  1.00  0.00           C  
ATOM   1686  C   ALA A 112      -1.428  -0.308  10.450  1.00  0.00           C  
ATOM   1687  O   ALA A 112      -0.276  -0.748  10.477  1.00  0.00           O  
ATOM   1688  CB  ALA A 112      -3.260  -2.009  10.595  1.00  0.00           C  
ATOM   1689  H   ALA A 112      -4.404   0.077  11.505  1.00  0.00           H  
ATOM   1690  HA  ALA A 112      -2.024  -1.342  12.215  1.00  0.00           H  
ATOM   1691 1HB  ALA A 112      -2.553  -2.768  10.258  1.00  0.00           H  
ATOM   1692 2HB  ALA A 112      -3.993  -2.466  11.261  1.00  0.00           H  
ATOM   1693 3HB  ALA A 112      -3.770  -1.582   9.734  1.00  0.00           H  
ATOM   1694  N   LEU A 113      -1.841   0.697   9.694  1.00  0.00           N  
ATOM   1695  CA  LEU A 113      -0.881   1.377   8.832  1.00  0.00           C  
ATOM   1696  C   LEU A 113       0.231   2.016   9.655  1.00  0.00           C  
ATOM   1697  O   LEU A 113       1.400   1.979   9.265  1.00  0.00           O  
ATOM   1698  CB  LEU A 113      -1.586   2.449   7.992  1.00  0.00           C  
ATOM   1699  CG  LEU A 113      -0.693   3.219   7.010  1.00  0.00           C  
ATOM   1700  CD1 LEU A 113      -0.009   2.238   6.068  1.00  0.00           C  
ATOM   1701  CD2 LEU A 113      -1.536   4.223   6.237  1.00  0.00           C  
ATOM   1702  H   LEU A 113      -2.803   1.005   9.697  1.00  0.00           H  
ATOM   1703  HA  LEU A 113      -0.433   0.641   8.165  1.00  0.00           H  
ATOM   1704 1HB  LEU A 113      -2.378   1.974   7.416  1.00  0.00           H  
ATOM   1705 2HB  LEU A 113      -2.041   3.175   8.666  1.00  0.00           H  
ATOM   1706  HG  LEU A 113       0.084   3.748   7.563  1.00  0.00           H  
ATOM   1707 1HD1 LEU A 113       0.625   2.785   5.371  1.00  0.00           H  
ATOM   1708 2HD1 LEU A 113       0.602   1.545   6.646  1.00  0.00           H  
ATOM   1709 3HD1 LEU A 113      -0.763   1.682   5.512  1.00  0.00           H  
ATOM   1710 1HD2 LEU A 113      -0.901   4.771   5.540  1.00  0.00           H  
ATOM   1711 2HD2 LEU A 113      -2.313   3.695   5.683  1.00  0.00           H  
ATOM   1712 3HD2 LEU A 113      -1.999   4.922   6.933  1.00  0.00           H  
ATOM   1713  N   ALA A 114      -0.134   2.538  10.727  1.00  0.00           N  
ATOM   1714  CA  ALA A 114       0.864   3.140  11.608  1.00  0.00           C  
ATOM   1715  C   ALA A 114       1.837   2.089  12.133  1.00  0.00           C  
ATOM   1716  O   ALA A 114       3.034   2.354  12.264  1.00  0.00           O  
ATOM   1717  CB  ALA A 114       0.182   3.857  12.772  1.00  0.00           C  
ATOM   1718  H   ALA A 114      -1.107   2.555  11.001  1.00  0.00           H  
ATOM   1719  HA  ALA A 114       1.431   3.869  11.028  1.00  0.00           H  
ATOM   1720 1HB  ALA A 114       0.938   4.301  13.419  1.00  0.00           H  
ATOM   1721 2HB  ALA A 114      -0.470   4.641  12.384  1.00  0.00           H  
ATOM   1722 3HB  ALA A 114      -0.410   3.143  13.342  1.00  0.00           H  
ATOM   1723  N   LEU A 115       1.300   0.927  12.400  1.00  0.00           N  
ATOM   1724  CA  LEU A 115       2.154  -0.138  12.916  1.00  0.00           C  
ATOM   1725  C   LEU A 115       3.130  -0.618  11.846  1.00  0.00           C  
ATOM   1726  O   LEU A 115       4.309  -0.838  12.129  1.00  0.00           O  
ATOM   1727  CB  LEU A 115       1.308  -1.311  13.414  1.00  0.00           C  
ATOM   1728  CG  LEU A 115       0.380  -1.023  14.596  1.00  0.00           C  
ATOM   1729  CD1 LEU A 115      -0.496  -2.236  14.891  1.00  0.00           C  
ATOM   1730  CD2 LEU A 115       1.188  -0.629  15.828  1.00  0.00           C  
ATOM   1731  H   LEU A 115       0.317   0.745  12.262  1.00  0.00           H  
ATOM   1732  HA  LEU A 115       2.730   0.257  13.753  1.00  0.00           H  
ATOM   1733 1HB  LEU A 115       0.688  -1.665  12.593  1.00  0.00           H  
ATOM   1734 2HB  LEU A 115       1.975  -2.119  13.713  1.00  0.00           H  
ATOM   1735  HG  LEU A 115      -0.295  -0.205  14.340  1.00  0.00           H  
ATOM   1736 1HD1 LEU A 115      -1.151  -2.017  15.735  1.00  0.00           H  
ATOM   1737 2HD1 LEU A 115      -1.101  -2.471  14.015  1.00  0.00           H  
ATOM   1738 3HD1 LEU A 115       0.135  -3.090  15.136  1.00  0.00           H  
ATOM   1739 1HD2 LEU A 115       0.511  -0.427  16.658  1.00  0.00           H  
ATOM   1740 2HD2 LEU A 115       1.861  -1.443  16.097  1.00  0.00           H  
ATOM   1741 3HD2 LEU A 115       1.770   0.266  15.609  1.00  0.00           H  
ATOM   1742  N   LEU A 116       2.559  -0.693  10.693  1.00  0.00           N  
ATOM   1743  CA  LEU A 116       3.403  -1.076   9.565  1.00  0.00           C  
ATOM   1744  C   LEU A 116       4.470  -0.018   9.301  1.00  0.00           C  
ATOM   1745  O   LEU A 116       5.611  -0.351   8.975  1.00  0.00           O  
ATOM   1746  CB  LEU A 116       2.549  -1.278   8.308  1.00  0.00           C  
ATOM   1747  CG  LEU A 116       1.729  -2.575   8.261  1.00  0.00           C  
ATOM   1748  CD1 LEU A 116       0.598  -2.425   7.253  1.00  0.00           C  
ATOM   1749  CD2 LEU A 116       2.639  -3.738   7.894  1.00  0.00           C  
ATOM   1750  H   LEU A 116       1.581  -0.505  10.535  1.00  0.00           H  
ATOM   1751  HA  LEU A 116       3.902  -2.013   9.809  1.00  0.00           H  
ATOM   1752 1HB  LEU A 116       1.855  -0.444   8.222  1.00  0.00           H  
ATOM   1753 2HB  LEU A 116       3.205  -1.270   7.436  1.00  0.00           H  
ATOM   1754  HG  LEU A 116       1.283  -2.758   9.239  1.00  0.00           H  
ATOM   1755 1HD1 LEU A 116       0.016  -3.345   7.220  1.00  0.00           H  
ATOM   1756 2HD1 LEU A 116      -0.047  -1.599   7.551  1.00  0.00           H  
ATOM   1757 3HD1 LEU A 116       1.015  -2.223   6.266  1.00  0.00           H  
ATOM   1758 1HD2 LEU A 116       2.056  -4.658   7.861  1.00  0.00           H  
ATOM   1759 2HD2 LEU A 116       3.085  -3.556   6.915  1.00  0.00           H  
ATOM   1760 3HD2 LEU A 116       3.428  -3.833   8.640  1.00  0.00           H  
ATOM   1761  N   THR A 117       4.101   1.171   9.446  1.00  0.00           N  
ATOM   1762  CA  THR A 117       5.027   2.279   9.237  1.00  0.00           C  
ATOM   1763  C   THR A 117       6.199   2.195  10.210  1.00  0.00           C  
ATOM   1764  O   THR A 117       7.359   2.294   9.803  1.00  0.00           O  
ATOM   1765  CB  THR A 117       4.317   3.636   9.393  1.00  0.00           C  
ATOM   1766  OG1 THR A 117       3.252   3.735   8.439  1.00  0.00           O  
ATOM   1767  CG2 THR A 117       5.296   4.779   9.174  1.00  0.00           C  
ATOM   1768  H   THR A 117       3.148   1.371   9.714  1.00  0.00           H  
ATOM   1769  HA  THR A 117       5.418   2.216   8.221  1.00  0.00           H  
ATOM   1770  HB  THR A 117       3.897   3.713  10.396  1.00  0.00           H  
ATOM   1771  HG1 THR A 117       2.558   3.112   8.670  1.00  0.00           H  
ATOM   1772 1HG2 THR A 117       4.778   5.730   9.288  1.00  0.00           H  
ATOM   1773 2HG2 THR A 117       6.102   4.714   9.905  1.00  0.00           H  
ATOM   1774 3HG2 THR A 117       5.713   4.714   8.170  1.00  0.00           H  
ATOM   1775  N   ALA A 118       5.895   1.970  11.438  1.00  0.00           N  
ATOM   1776  CA  ALA A 118       6.928   1.816  12.459  1.00  0.00           C  
ATOM   1777  C   ALA A 118       7.840   0.634  12.142  1.00  0.00           C  
ATOM   1778  O   ALA A 118       9.060   0.723  12.302  1.00  0.00           O  
ATOM   1779  CB  ALA A 118       6.292   1.637  13.835  1.00  0.00           C  
ATOM   1780  H   ALA A 118       4.924   1.897  11.704  1.00  0.00           H  
ATOM   1781  HA  ALA A 118       7.536   2.721  12.466  1.00  0.00           H  
ATOM   1782 1HB  ALA A 118       7.075   1.524  14.586  1.00  0.00           H  
ATOM   1783 2HB  ALA A 118       5.687   2.513  14.072  1.00  0.00           H  
ATOM   1784 3HB  ALA A 118       5.661   0.750  13.832  1.00  0.00           H  
ATOM   1785  N   ALA A 119       7.297  -0.415  11.716  1.00  0.00           N  
ATOM   1786  CA  ALA A 119       8.055  -1.636  11.454  1.00  0.00           C  
ATOM   1787  C   ALA A 119       9.118  -1.403  10.385  1.00  0.00           C  
ATOM   1788  O   ALA A 119      10.290  -1.730  10.583  1.00  0.00           O  
ATOM   1789  CB  ALA A 119       7.118  -2.765  11.032  1.00  0.00           C  
ATOM   1790  H   ALA A 119       6.300  -0.409  11.549  1.00  0.00           H  
ATOM   1791  HA  ALA A 119       8.562  -1.924  12.375  1.00  0.00           H  
ATOM   1792 1HB  ALA A 119       7.699  -3.667  10.841  1.00  0.00           H  
ATOM   1793 2HB  ALA A 119       6.399  -2.958  11.829  1.00  0.00           H  
ATOM   1794 3HB  ALA A 119       6.586  -2.478  10.126  1.00  0.00           H  
ATOM   1795  N   LYS A 120       8.775  -0.768   9.329  1.00  0.00           N  
ATOM   1796  CA  LYS A 120       9.631  -0.691   8.149  1.00  0.00           C  
ATOM   1797  C   LYS A 120      10.615   0.470   8.260  1.00  0.00           C  
ATOM   1798  O   LYS A 120      11.661   0.468   7.607  1.00  0.00           O  
ATOM   1799  CB  LYS A 120       8.786  -0.546   6.883  1.00  0.00           C  
ATOM   1800  CG  LYS A 120       7.955  -1.774   6.537  1.00  0.00           C  
ATOM   1801  CD  LYS A 120       7.166  -1.565   5.253  1.00  0.00           C  
ATOM   1802  CE  LYS A 120       6.372  -2.809   4.881  1.00  0.00           C  
ATOM   1803  NZ  LYS A 120       5.542  -2.595   3.664  1.00  0.00           N  
ATOM   1804  H   LYS A 120       7.878  -0.305   9.317  1.00  0.00           H  
ATOM   1805  HA  LYS A 120      10.206  -1.615   8.077  1.00  0.00           H  
ATOM   1806 1HB  LYS A 120       8.104   0.298   6.994  1.00  0.00           H  
ATOM   1807 2HB  LYS A 120       9.435  -0.331   6.034  1.00  0.00           H  
ATOM   1808 1HG  LYS A 120       8.613  -2.636   6.413  1.00  0.00           H  
ATOM   1809 2HG  LYS A 120       7.261  -1.985   7.349  1.00  0.00           H  
ATOM   1810 1HD  LYS A 120       6.477  -0.729   5.381  1.00  0.00           H  
ATOM   1811 2HD  LYS A 120       7.852  -1.327   4.439  1.00  0.00           H  
ATOM   1812 1HE  LYS A 120       7.057  -3.636   4.698  1.00  0.00           H  
ATOM   1813 2HE  LYS A 120       5.718  -3.083   5.708  1.00  0.00           H  
ATOM   1814 1HZ  LYS A 120       5.032  -3.441   3.452  1.00  0.00           H  
ATOM   1815 2HZ  LYS A 120       4.890  -1.841   3.828  1.00  0.00           H  
ATOM   1816 3HZ  LYS A 120       6.140  -2.359   2.886  1.00  0.00           H  
ATOM   1817  N   LEU A 121      10.338   1.380   9.109  1.00  0.00           N  
ATOM   1818  CA  LEU A 121      11.292   2.440   9.414  1.00  0.00           C  
ATOM   1819  C   LEU A 121      12.353   1.951  10.393  1.00  0.00           C  
ATOM   1820  O   LEU A 121      13.439   2.528  10.478  1.00  0.00           O  
ATOM   1821  CB  LEU A 121      10.565   3.657  10.001  1.00  0.00           C  
ATOM   1822  CG  LEU A 121       9.705   4.458   9.014  1.00  0.00           C  
ATOM   1823  CD1 LEU A 121       8.846   5.453   9.782  1.00  0.00           C  
ATOM   1824  CD2 LEU A 121      10.606   5.168   8.015  1.00  0.00           C  
ATOM   1825  H   LEU A 121       9.445   1.372   9.579  1.00  0.00           H  
ATOM   1826  HA  LEU A 121      11.788   2.735   8.490  1.00  0.00           H  
ATOM   1827 1HB  LEU A 121       9.916   3.319  10.807  1.00  0.00           H  
ATOM   1828 2HB  LEU A 121      11.307   4.336  10.420  1.00  0.00           H  
ATOM   1829  HG  LEU A 121       9.036   3.781   8.482  1.00  0.00           H  
ATOM   1830 1HD1 LEU A 121       8.234   6.022   9.081  1.00  0.00           H  
ATOM   1831 2HD1 LEU A 121       8.198   4.917  10.475  1.00  0.00           H  
ATOM   1832 3HD1 LEU A 121       9.488   6.135  10.338  1.00  0.00           H  
ATOM   1833 1HD2 LEU A 121       9.994   5.737   7.314  1.00  0.00           H  
ATOM   1834 2HD2 LEU A 121      11.274   5.847   8.546  1.00  0.00           H  
ATOM   1835 3HD2 LEU A 121      11.195   4.432   7.469  1.00  0.00           H  
ATOM   1836  N   GLY A 122      12.048   0.799  11.030  1.00  0.00           N  
ATOM   1837  CA  GLY A 122      12.932   0.340  12.089  1.00  0.00           C  
ATOM   1838  C   GLY A 122      12.830   1.170  13.353  1.00  0.00           C  
ATOM   1839  O   GLY A 122      13.844   1.476  13.986  1.00  0.00           O  
ATOM   1840  H   GLY A 122      11.231   0.252  10.799  1.00  0.00           H  
ATOM   1841 1HA  GLY A 122      12.700  -0.697  12.332  1.00  0.00           H  
ATOM   1842 2HA  GLY A 122      13.963   0.364  11.737  1.00  0.00           H  
ATOM   1843  N   THR A 123      11.604   1.722  13.655  1.00  0.00           N  
ATOM   1844  CA  THR A 123      11.357   2.598  14.796  1.00  0.00           C  
ATOM   1845  C   THR A 123      10.258   2.026  15.687  1.00  0.00           C  
ATOM   1846  O   THR A 123       9.764   0.924  15.443  1.00  0.00           O  
ATOM   1847  CB  THR A 123      10.971   4.016  14.337  1.00  0.00           C  
ATOM   1848  OG1 THR A 123       9.676   3.985  13.723  1.00  0.00           O  
ATOM   1849  CG2 THR A 123      11.988   4.549  13.340  1.00  0.00           C  
ATOM   1850  H   THR A 123      10.840   1.495  13.035  1.00  0.00           H  
ATOM   1851  HA  THR A 123      12.273   2.668  15.384  1.00  0.00           H  
ATOM   1852  HB  THR A 123      10.933   4.681  15.200  1.00  0.00           H  
ATOM   1853  HG1 THR A 123       9.001   3.913  14.403  1.00  0.00           H  
ATOM   1854 1HG2 THR A 123      11.699   5.552  13.027  1.00  0.00           H  
ATOM   1855 2HG2 THR A 123      12.972   4.585  13.808  1.00  0.00           H  
ATOM   1856 3HG2 THR A 123      12.023   3.894  12.471  1.00  0.00           H  
ATOM   1857  N   THR A 124       9.954   2.750  16.770  1.00  0.00           N  
ATOM   1858  CA  THR A 124       8.853   2.317  17.624  1.00  0.00           C  
ATOM   1859  C   THR A 124       7.515   2.795  17.067  1.00  0.00           C  
ATOM   1860  O   THR A 124       7.477   3.588  16.126  1.00  0.00           O  
ATOM   1861  CB  THR A 124       9.032   2.831  19.065  1.00  0.00           C  
ATOM   1862  OG1 THR A 124       8.869   4.255  19.091  1.00  0.00           O  
ATOM   1863  CG2 THR A 124      10.413   2.473  19.592  1.00  0.00           C  
ATOM   1864  H   THR A 124      10.463   3.588  17.012  1.00  0.00           H  
ATOM   1865  HA  THR A 124       8.844   1.227  17.651  1.00  0.00           H  
ATOM   1866  HB  THR A 124       8.276   2.381  19.708  1.00  0.00           H  
ATOM   1867  HG1 THR A 124       8.792   4.551  20.001  1.00  0.00           H  
ATOM   1868 1HG2 THR A 124      10.521   2.843  20.611  1.00  0.00           H  
ATOM   1869 2HG2 THR A 124      10.536   1.390  19.584  1.00  0.00           H  
ATOM   1870 3HG2 THR A 124      11.173   2.928  18.958  1.00  0.00           H  
ATOM   1871  N   VAL A 125       6.359   2.304  17.590  1.00  0.00           N  
ATOM   1872  CA  VAL A 125       5.015   2.692  17.179  1.00  0.00           C  
ATOM   1873  C   VAL A 125       4.776   4.165  17.510  1.00  0.00           C  
ATOM   1874  O   VAL A 125       4.291   4.925  16.671  1.00  0.00           O  
ATOM   1875  CB  VAL A 125       3.959   1.821  17.886  1.00  0.00           C  
ATOM   1876  CG1 VAL A 125       2.560   2.346  17.603  1.00  0.00           C  
ATOM   1877  CG2 VAL A 125       4.095   0.375  17.435  1.00  0.00           C  
ATOM   1878  H   VAL A 125       6.471   1.616  18.321  1.00  0.00           H  
ATOM   1879  HA  VAL A 125       4.932   2.562  16.099  1.00  0.00           H  
ATOM   1880  HB  VAL A 125       4.114   1.883  18.964  1.00  0.00           H  
ATOM   1881 1HG1 VAL A 125       1.826   1.719  18.111  1.00  0.00           H  
ATOM   1882 2HG1 VAL A 125       2.475   3.370  17.966  1.00  0.00           H  
ATOM   1883 3HG1 VAL A 125       2.373   2.324  16.529  1.00  0.00           H  
ATOM   1884 1HG2 VAL A 125       3.346  -0.235  17.940  1.00  0.00           H  
ATOM   1885 2HG2 VAL A 125       3.946   0.314  16.357  1.00  0.00           H  
ATOM   1886 3HG2 VAL A 125       5.090   0.008  17.686  1.00  0.00           H  
ATOM   1887  N   GLU A 126       5.204   4.625  18.677  1.00  0.00           N  
ATOM   1888  CA  GLU A 126       4.992   5.995  19.127  1.00  0.00           C  
ATOM   1889  C   GLU A 126       5.725   6.990  18.232  1.00  0.00           C  
ATOM   1890  O   GLU A 126       5.176   8.034  17.874  1.00  0.00           O  
ATOM   1891  CB  GLU A 126       5.458   6.158  20.575  1.00  0.00           C  
ATOM   1892  CG  GLU A 126       4.668   5.340  21.586  1.00  0.00           C  
ATOM   1893  CD  GLU A 126       5.063   3.889  21.601  1.00  0.00           C  
ATOM   1894  OE1 GLU A 126       6.008   3.544  20.933  1.00  0.00           O  
ATOM   1895  OE2 GLU A 126       4.420   3.126  22.283  1.00  0.00           O  
ATOM   1896  H   GLU A 126       5.700   3.981  19.276  1.00  0.00           H  
ATOM   1897  HA  GLU A 126       3.926   6.219  19.068  1.00  0.00           H  
ATOM   1898 1HB  GLU A 126       6.506   5.868  20.656  1.00  0.00           H  
ATOM   1899 2HB  GLU A 126       5.386   7.207  20.865  1.00  0.00           H  
ATOM   1900 1HG  GLU A 126       4.825   5.758  22.580  1.00  0.00           H  
ATOM   1901 2HG  GLU A 126       3.606   5.418  21.352  1.00  0.00           H  
ATOM   1902  N   GLU A 127       6.962   6.531  17.874  1.00  0.00           N  
ATOM   1903  CA  GLU A 127       7.764   7.415  17.034  1.00  0.00           C  
ATOM   1904  C   GLU A 127       7.135   7.590  15.655  1.00  0.00           C  
ATOM   1905  O   GLU A 127       7.065   8.706  15.136  1.00  0.00           O  
ATOM   1906  CB  GLU A 127       9.186   6.869  16.892  1.00  0.00           C  
ATOM   1907  CG  GLU A 127      10.044   7.016  18.141  1.00  0.00           C  
ATOM   1908  CD  GLU A 127      11.369   6.316  18.026  1.00  0.00           C  
ATOM   1909  OE1 GLU A 127      11.403   5.234  17.490  1.00  0.00           O  
ATOM   1910  OE2 GLU A 127      12.348   6.864  18.474  1.00  0.00           O  
ATOM   1911  H   GLU A 127       7.342   5.637  18.150  1.00  0.00           H  
ATOM   1912  HA  GLU A 127       7.805   8.397  17.507  1.00  0.00           H  
ATOM   1913 1HB  GLU A 127       9.146   5.810  16.637  1.00  0.00           H  
ATOM   1914 2HB  GLU A 127       9.693   7.384  16.075  1.00  0.00           H  
ATOM   1915 1HG  GLU A 127      10.220   8.076  18.325  1.00  0.00           H  
ATOM   1916 2HG  GLU A 127       9.498   6.614  18.993  1.00  0.00           H  
ATOM   1917  N   ALA A 128       6.688   6.474  15.113  1.00  0.00           N  
ATOM   1918  CA  ALA A 128       6.102   6.535  13.776  1.00  0.00           C  
ATOM   1919  C   ALA A 128       4.834   7.384  13.771  1.00  0.00           C  
ATOM   1920  O   ALA A 128       4.597   8.153  12.836  1.00  0.00           O  
ATOM   1921  CB  ALA A 128       5.799   5.128  13.263  1.00  0.00           C  
ATOM   1922  H   ALA A 128       6.738   5.585  15.589  1.00  0.00           H  
ATOM   1923  HA  ALA A 128       6.825   7.004  13.110  1.00  0.00           H  
ATOM   1924 1HB  ALA A 128       5.363   5.190  12.266  1.00  0.00           H  
ATOM   1925 2HB  ALA A 128       6.722   4.550  13.220  1.00  0.00           H  
ATOM   1926 3HB  ALA A 128       5.097   4.639  13.937  1.00  0.00           H  
ATOM   1927  N   VAL A 129       3.999   7.324  14.796  1.00  0.00           N  
ATOM   1928  CA  VAL A 129       2.757   8.082  14.895  1.00  0.00           C  
ATOM   1929  C   VAL A 129       3.068   9.575  14.991  1.00  0.00           C  
ATOM   1930  O   VAL A 129       2.460  10.388  14.293  1.00  0.00           O  
ATOM   1931  CB  VAL A 129       1.949   7.639  16.129  1.00  0.00           C  
ATOM   1932  CG1 VAL A 129       0.794   8.597  16.381  1.00  0.00           C  
ATOM   1933  CG2 VAL A 129       1.439   6.219  15.931  1.00  0.00           C  
ATOM   1934  H   VAL A 129       4.258   6.703  15.548  1.00  0.00           H  
ATOM   1935  HA  VAL A 129       2.171   7.907  13.992  1.00  0.00           H  
ATOM   1936  HB  VAL A 129       2.594   7.675  17.007  1.00  0.00           H  
ATOM   1937 1HG1 VAL A 129       0.233   8.268  17.256  1.00  0.00           H  
ATOM   1938 2HG1 VAL A 129       1.184   9.600  16.555  1.00  0.00           H  
ATOM   1939 3HG1 VAL A 129       0.135   8.609  15.513  1.00  0.00           H  
ATOM   1940 1HG2 VAL A 129       0.869   5.913  16.807  1.00  0.00           H  
ATOM   1941 2HG2 VAL A 129       0.799   6.182  15.049  1.00  0.00           H  
ATOM   1942 3HG2 VAL A 129       2.285   5.545  15.794  1.00  0.00           H  
ATOM   1943  N   GLN A 130       4.003   9.937  15.875  1.00  0.00           N  
ATOM   1944  CA  GLN A 130       4.331  11.343  16.079  1.00  0.00           C  
ATOM   1945  C   GLN A 130       4.973  11.945  14.832  1.00  0.00           C  
ATOM   1946  O   GLN A 130       4.707  13.096  14.485  1.00  0.00           O  
ATOM   1947  CB  GLN A 130       5.266  11.506  17.280  1.00  0.00           C  
ATOM   1948  CG  GLN A 130       4.609  11.227  18.622  1.00  0.00           C  
ATOM   1949  CD  GLN A 130       3.440  12.153  18.899  1.00  0.00           C  
ATOM   1950  OE1 GLN A 130       3.562  13.377  18.797  1.00  0.00           O  
ATOM   1951  NE2 GLN A 130       2.299  11.573  19.251  1.00  0.00           N  
ATOM   1952  H   GLN A 130       4.492   9.235  16.411  1.00  0.00           H  
ATOM   1953  HA  GLN A 130       3.408  11.889  16.276  1.00  0.00           H  
ATOM   1954 1HB  GLN A 130       6.116  10.832  17.174  1.00  0.00           H  
ATOM   1955 2HB  GLN A 130       5.656  12.524  17.302  1.00  0.00           H  
ATOM   1956 1HG  GLN A 130       4.242  10.201  18.628  1.00  0.00           H  
ATOM   1957 2HG  GLN A 130       5.349  11.364  19.411  1.00  0.00           H  
ATOM   1958 1HE2 GLN A 130       1.492  12.134  19.446  1.00  0.00           H  
ATOM   1959 2HE2 GLN A 130       2.243  10.577  19.321  1.00  0.00           H  
ATOM   1960  N   GLU A 131       5.790  11.113  14.257  1.00  0.00           N  
ATOM   1961  CA  GLU A 131       6.451  11.597  13.049  1.00  0.00           C  
ATOM   1962  C   GLU A 131       5.450  11.800  11.915  1.00  0.00           C  
ATOM   1963  O   GLU A 131       5.517  12.797  11.193  1.00  0.00           O  
ATOM   1964  CB  GLU A 131       7.542  10.618  12.610  1.00  0.00           C  
ATOM   1965  CG  GLU A 131       8.349  11.076  11.403  1.00  0.00           C  
ATOM   1966  CD  GLU A 131       9.555  10.216  11.146  1.00  0.00           C  
ATOM   1967  OE1 GLU A 131       9.409   9.018  11.104  1.00  0.00           O  
ATOM   1968  OE2 GLU A 131      10.624  10.758  10.990  1.00  0.00           O  
ATOM   1969  H   GLU A 131       5.989  10.178  14.586  1.00  0.00           H  
ATOM   1970  HA  GLU A 131       6.907  12.563  13.269  1.00  0.00           H  
ATOM   1971 1HB  GLU A 131       8.237  10.454  13.434  1.00  0.00           H  
ATOM   1972 2HB  GLU A 131       7.092   9.656  12.366  1.00  0.00           H  
ATOM   1973 1HG  GLU A 131       7.708  11.056  10.522  1.00  0.00           H  
ATOM   1974 2HG  GLU A 131       8.670  12.104  11.563  1.00  0.00           H  
ATOM   1975  N   ALA A 132       4.498  10.885  11.753  1.00  0.00           N  
ATOM   1976  CA  ALA A 132       3.446  11.018  10.749  1.00  0.00           C  
ATOM   1977  C   ALA A 132       2.563  12.229  11.037  1.00  0.00           C  
ATOM   1978  O   ALA A 132       2.125  12.917  10.112  1.00  0.00           O  
ATOM   1979  CB  ALA A 132       2.600   9.748  10.694  1.00  0.00           C  
ATOM   1980  H   ALA A 132       4.508  10.069  12.350  1.00  0.00           H  
ATOM   1981  HA  ALA A 132       3.921  11.168   9.779  1.00  0.00           H  
ATOM   1982 1HB  ALA A 132       1.819   9.863   9.941  1.00  0.00           H  
ATOM   1983 2HB  ALA A 132       3.232   8.900  10.435  1.00  0.00           H  
ATOM   1984 3HB  ALA A 132       2.141   9.575  11.667  1.00  0.00           H  
ATOM   1985  N   LEU A 133       2.303  12.506  12.317  1.00  0.00           N  
ATOM   1986  CA  LEU A 133       1.480  13.648  12.697  1.00  0.00           C  
ATOM   1987  C   LEU A 133       2.204  14.960  12.410  1.00  0.00           C  
ATOM   1988  O   LEU A 133       1.584  15.932  11.973  1.00  0.00           O  
ATOM   1989  CB  LEU A 133       1.116  13.570  14.185  1.00  0.00           C  
ATOM   1990  CG  LEU A 133       0.106  12.480  14.567  1.00  0.00           C  
ATOM   1991  CD1 LEU A 133       0.069  12.329  16.081  1.00  0.00           C  
ATOM   1992  CD2 LEU A 133      -1.266  12.845  14.020  1.00  0.00           C  
ATOM   1993  H   LEU A 133       2.685  11.911  13.040  1.00  0.00           H  
ATOM   1994  HA  LEU A 133       0.564  13.626  12.108  1.00  0.00           H  
ATOM   1995 1HB  LEU A 133       2.026  13.394  14.756  1.00  0.00           H  
ATOM   1996 2HB  LEU A 133       0.699  14.530  14.492  1.00  0.00           H  
ATOM   1997  HG  LEU A 133       0.423  11.527  14.144  1.00  0.00           H  
ATOM   1998 1HD1 LEU A 133      -0.648  11.554  16.352  1.00  0.00           H  
ATOM   1999 2HD1 LEU A 133       1.059  12.049  16.443  1.00  0.00           H  
ATOM   2000 3HD1 LEU A 133      -0.229  13.273  16.534  1.00  0.00           H  
ATOM   2001 1HD2 LEU A 133      -1.984  12.070  14.291  1.00  0.00           H  
ATOM   2002 2HD2 LEU A 133      -1.585  13.798  14.443  1.00  0.00           H  
ATOM   2003 3HD2 LEU A 133      -1.215  12.929  12.935  1.00  0.00           H  
ATOM   2004  N   GLN A 134       3.501  14.976  12.638  1.00  0.00           N  
ATOM   2005  CA  GLN A 134       4.297  16.163  12.342  1.00  0.00           C  
ATOM   2006  C   GLN A 134       4.306  16.458  10.846  1.00  0.00           C  
ATOM   2007  O   GLN A 134       4.162  17.612  10.433  1.00  0.00           O  
ATOM   2008  CB  GLN A 134       5.730  15.987  12.849  1.00  0.00           C  
ATOM   2009  CG  GLN A 134       5.868  16.051  14.361  1.00  0.00           C  
ATOM   2010  CD  GLN A 134       7.265  15.695  14.830  1.00  0.00           C  
ATOM   2011  OE1 GLN A 134       8.156  15.421  14.022  1.00  0.00           O  
ATOM   2012  NE2 GLN A 134       7.466  15.696  16.144  1.00  0.00           N  
ATOM   2013  H   GLN A 134       3.957  14.162  13.023  1.00  0.00           H  
ATOM   2014  HA  GLN A 134       3.848  17.016  12.849  1.00  0.00           H  
ATOM   2015 1HB  GLN A 134       6.119  15.025  12.517  1.00  0.00           H  
ATOM   2016 2HB  GLN A 134       6.365  16.762  12.420  1.00  0.00           H  
ATOM   2017 1HG  GLN A 134       5.643  17.065  14.693  1.00  0.00           H  
ATOM   2018 2HG  GLN A 134       5.166  15.348  14.810  1.00  0.00           H  
ATOM   2019 1HE2 GLN A 134       8.368  15.469  16.513  1.00  0.00           H  
ATOM   2020 2HE2 GLN A 134       6.715  15.923  16.764  1.00  0.00           H  
ATOM   2021  N   LEU A 135       4.460  15.400  10.117  1.00  0.00           N  
ATOM   2022  CA  LEU A 135       4.442  15.540   8.665  1.00  0.00           C  
ATOM   2023  C   LEU A 135       3.055  15.941   8.175  1.00  0.00           C  
ATOM   2024  O   LEU A 135       2.927  16.794   7.294  1.00  0.00           O  
ATOM   2025  CB  LEU A 135       4.870  14.226   7.998  1.00  0.00           C  
ATOM   2026  CG  LEU A 135       4.905  14.239   6.464  1.00  0.00           C  
ATOM   2027  CD1 LEU A 135       5.865  15.321   5.987  1.00  0.00           C  
ATOM   2028  CD2 LEU A 135       5.326  12.870   5.954  1.00  0.00           C  
ATOM   2029  H   LEU A 135       4.594  14.484  10.522  1.00  0.00           H  
ATOM   2030  HA  LEU A 135       5.145  16.325   8.384  1.00  0.00           H  
ATOM   2031 1HB  LEU A 135       5.868  13.966   8.349  1.00  0.00           H  
ATOM   2032 2HB  LEU A 135       4.182  13.439   8.307  1.00  0.00           H  
ATOM   2033  HG  LEU A 135       3.914  14.481   6.079  1.00  0.00           H  
ATOM   2034 1HD1 LEU A 135       5.890  15.330   4.896  1.00  0.00           H  
ATOM   2035 2HD1 LEU A 135       5.528  16.293   6.350  1.00  0.00           H  
ATOM   2036 3HD1 LEU A 135       6.863  15.116   6.370  1.00  0.00           H  
ATOM   2037 1HD2 LEU A 135       5.351  12.879   4.864  1.00  0.00           H  
ATOM   2038 2HD2 LEU A 135       6.319  12.628   6.337  1.00  0.00           H  
ATOM   2039 3HD2 LEU A 135       4.614  12.118   6.295  1.00  0.00           H  
ATOM   2040  N   LYS A 136       2.028  15.284   8.811  1.00  0.00           N  
ATOM   2041  CA  LYS A 136       0.640  15.617   8.502  1.00  0.00           C  
ATOM   2042  C   LYS A 136       0.401  17.122   8.599  1.00  0.00           C  
ATOM   2043  O   LYS A 136      -0.136  17.730   7.671  1.00  0.00           O  
ATOM   2044  CB  LYS A 136      -0.312  14.871   9.437  1.00  0.00           C  
ATOM   2045  CG  LYS A 136      -1.789  15.131   9.170  1.00  0.00           C  
ATOM   2046  CD  LYS A 136      -2.664  14.489  10.235  1.00  0.00           C  
ATOM   2047  CE  LYS A 136      -4.139  14.759   9.978  1.00  0.00           C  
ATOM   2048  NZ  LYS A 136      -4.520  16.155  10.325  1.00  0.00           N  
ATOM   2049  H   LYS A 136       2.220  14.567   9.496  1.00  0.00           H  
ATOM   2050  HA  LYS A 136       0.431  15.308   7.476  1.00  0.00           H  
ATOM   2051 1HB  LYS A 136      -0.141  13.798   9.350  1.00  0.00           H  
ATOM   2052 2HB  LYS A 136      -0.104  15.153  10.469  1.00  0.00           H  
ATOM   2053 1HG  LYS A 136      -1.972  16.207   9.162  1.00  0.00           H  
ATOM   2054 2HG  LYS A 136      -2.060  14.726   8.196  1.00  0.00           H  
ATOM   2055 1HD  LYS A 136      -2.497  13.411  10.243  1.00  0.00           H  
ATOM   2056 2HD  LYS A 136      -2.399  14.887  11.215  1.00  0.00           H  
ATOM   2057 1HE  LYS A 136      -4.363  14.585   8.926  1.00  0.00           H  
ATOM   2058 2HE  LYS A 136      -4.744  14.073  10.572  1.00  0.00           H  
ATOM   2059 1HZ  LYS A 136      -5.503  16.292  10.140  1.00  0.00           H  
ATOM   2060 2HZ  LYS A 136      -4.335  16.321  11.305  1.00  0.00           H  
ATOM   2061 3HZ  LYS A 136      -3.980  16.800   9.767  1.00  0.00           H  
ATOM   2062  N   THR A 137       0.821  17.776   9.669  1.00  0.00           N  
ATOM   2063  CA  THR A 137       0.646  19.204   9.913  1.00  0.00           C  
ATOM   2064  C   THR A 137       1.442  20.027   8.902  1.00  0.00           C  
ATOM   2065  O   THR A 137       0.896  20.924   8.257  1.00  0.00           O  
ATOM   2066  CB  THR A 137       1.073  19.581  11.344  1.00  0.00           C  
ATOM   2067  OG1 THR A 137       0.254  18.881  12.290  1.00  0.00           O  
ATOM   2068  CG2 THR A 137       0.932  21.079  11.566  1.00  0.00           C  
ATOM   2069  H   THR A 137       1.298  17.215  10.358  1.00  0.00           H  
ATOM   2070  HA  THR A 137      -0.411  19.449   9.800  1.00  0.00           H  
ATOM   2071  HB  THR A 137       2.113  19.293  11.501  1.00  0.00           H  
ATOM   2072  HG1 THR A 137       0.358  17.935  12.164  1.00  0.00           H  
ATOM   2073 1HG2 THR A 137       1.238  21.326  12.582  1.00  0.00           H  
ATOM   2074 2HG2 THR A 137       1.562  21.613  10.855  1.00  0.00           H  
ATOM   2075 3HG2 THR A 137      -0.107  21.371  11.420  1.00  0.00           H  
ATOM   2076  N   LYS A 138       2.698  19.667   8.766  1.00  0.00           N  
ATOM   2077  CA  LYS A 138       3.630  20.491   8.003  1.00  0.00           C  
ATOM   2078  C   LYS A 138       3.150  20.678   6.567  1.00  0.00           C  
ATOM   2079  O   LYS A 138       3.194  21.789   6.031  1.00  0.00           O  
ATOM   2080  CB  LYS A 138       5.027  19.870   8.014  1.00  0.00           C  
ATOM   2081  CG  LYS A 138       5.780  20.036   9.328  1.00  0.00           C  
ATOM   2082  CD  LYS A 138       7.098  19.277   9.311  1.00  0.00           C  
ATOM   2083  CE  LYS A 138       7.851  19.444  10.622  1.00  0.00           C  
ATOM   2084  NZ  LYS A 138       9.110  18.650  10.646  1.00  0.00           N  
ATOM   2085  H   LYS A 138       3.030  18.812   9.190  1.00  0.00           H  
ATOM   2086  HA  LYS A 138       3.684  21.475   8.470  1.00  0.00           H  
ATOM   2087 1HB  LYS A 138       4.954  18.803   7.804  1.00  0.00           H  
ATOM   2088 2HB  LYS A 138       5.631  20.318   7.225  1.00  0.00           H  
ATOM   2089 1HG  LYS A 138       5.982  21.094   9.500  1.00  0.00           H  
ATOM   2090 2HG  LYS A 138       5.167  19.664  10.148  1.00  0.00           H  
ATOM   2091 1HD  LYS A 138       6.905  18.217   9.144  1.00  0.00           H  
ATOM   2092 2HD  LYS A 138       7.720  19.648   8.496  1.00  0.00           H  
ATOM   2093 1HE  LYS A 138       8.097  20.495  10.769  1.00  0.00           H  
ATOM   2094 2HE  LYS A 138       7.218  19.122  11.449  1.00  0.00           H  
ATOM   2095 1HZ  LYS A 138       9.578  18.786  11.530  1.00  0.00           H  
ATOM   2096 2HZ  LYS A 138       8.892  17.670  10.529  1.00  0.00           H  
ATOM   2097 3HZ  LYS A 138       9.714  18.952   9.895  1.00  0.00           H  
ATOM   2098  N   LEU A 139       2.642  19.599   5.963  1.00  0.00           N  
ATOM   2099  CA  LEU A 139       2.234  19.653   4.563  1.00  0.00           C  
ATOM   2100  C   LEU A 139       0.763  20.040   4.442  1.00  0.00           C  
ATOM   2101  O   LEU A 139       0.280  20.320   3.342  1.00  0.00           O  
ATOM   2102  CB  LEU A 139       2.478  18.306   3.881  1.00  0.00           C  
ATOM   2103  CG  LEU A 139       3.931  17.839   3.802  1.00  0.00           C  
ATOM   2104  CD1 LEU A 139       4.012  16.462   3.152  1.00  0.00           C  
ATOM   2105  CD2 LEU A 139       4.775  18.849   3.030  1.00  0.00           C  
ATOM   2106  H   LEU A 139       2.536  18.734   6.474  1.00  0.00           H  
ATOM   2107  HA  LEU A 139       2.831  20.412   4.058  1.00  0.00           H  
ATOM   2108 1HB  LEU A 139       1.919  17.539   4.417  1.00  0.00           H  
ATOM   2109 2HB  LEU A 139       2.097  18.358   2.861  1.00  0.00           H  
ATOM   2110  HG  LEU A 139       4.336  17.736   4.809  1.00  0.00           H  
ATOM   2111 1HD1 LEU A 139       5.053  16.143   3.102  1.00  0.00           H  
ATOM   2112 2HD1 LEU A 139       3.442  15.746   3.744  1.00  0.00           H  
ATOM   2113 3HD1 LEU A 139       3.599  16.510   2.144  1.00  0.00           H  
ATOM   2114 1HD2 LEU A 139       5.808  18.501   2.984  1.00  0.00           H  
ATOM   2115 2HD2 LEU A 139       4.382  18.954   2.019  1.00  0.00           H  
ATOM   2116 3HD2 LEU A 139       4.739  19.814   3.535  1.00  0.00           H  
ATOM   2117  N   GLY A 140       0.075  20.155   5.534  1.00  0.00           N  
ATOM   2118  CA  GLY A 140      -1.361  20.380   5.494  1.00  0.00           C  
ATOM   2119  C   GLY A 140      -2.124  19.244   4.838  1.00  0.00           C  
ATOM   2120  O   GLY A 140      -2.944  19.474   3.945  1.00  0.00           O  
ATOM   2121  H   GLY A 140       0.537  20.088   6.430  1.00  0.00           H  
ATOM   2122 1HA  GLY A 140      -1.738  20.514   6.508  1.00  0.00           H  
ATOM   2123 2HA  GLY A 140      -1.570  21.300   4.950  1.00  0.00           H  
ATOM   2124  N   VAL A 141      -1.785  17.947   5.154  1.00  0.00           N  
ATOM   2125  CA  VAL A 141      -2.310  16.775   4.458  1.00  0.00           C  
ATOM   2126  C   VAL A 141      -2.983  15.839   5.461  1.00  0.00           C  
ATOM   2127  O   VAL A 141      -2.967  16.095   6.668  1.00  0.00           O  
ATOM   2128  CB  VAL A 141      -1.182  16.026   3.725  1.00  0.00           C  
ATOM   2129  CG1 VAL A 141      -0.541  16.924   2.677  1.00  0.00           C  
ATOM   2130  CG2 VAL A 141      -0.145  15.541   4.726  1.00  0.00           C  
ATOM   2131  H   VAL A 141      -1.132  17.817   5.913  1.00  0.00           H  
ATOM   2132  HA  VAL A 141      -3.056  17.108   3.735  1.00  0.00           H  
ATOM   2133  HB  VAL A 141      -1.608  15.172   3.198  1.00  0.00           H  
ATOM   2134 1HG1 VAL A 141       0.254  16.379   2.168  1.00  0.00           H  
ATOM   2135 2HG1 VAL A 141      -1.294  17.230   1.950  1.00  0.00           H  
ATOM   2136 3HG1 VAL A 141      -0.122  17.807   3.161  1.00  0.00           H  
ATOM   2137 1HG2 VAL A 141       0.649  15.012   4.201  1.00  0.00           H  
ATOM   2138 2HG2 VAL A 141       0.276  16.395   5.256  1.00  0.00           H  
ATOM   2139 3HG2 VAL A 141      -0.618  14.867   5.441  1.00  0.00           H  
ATOM   2140  N   SER A 142      -3.561  14.740   4.876  1.00  0.00           N  
ATOM   2141  CA  SER A 142      -4.158  13.731   5.743  1.00  0.00           C  
ATOM   2142  C   SER A 142      -3.091  12.836   6.367  1.00  0.00           C  
ATOM   2143  O   SER A 142      -1.924  12.884   5.972  1.00  0.00           O  
ATOM   2144  CB  SER A 142      -5.144  12.887   4.959  1.00  0.00           C  
ATOM   2145  OG  SER A 142      -4.483  12.100   4.006  1.00  0.00           O  
ATOM   2146  H   SER A 142      -3.587  14.605   3.875  1.00  0.00           H  
ATOM   2147  HA  SER A 142      -4.688  14.238   6.550  1.00  0.00           H  
ATOM   2148 1HB  SER A 142      -5.699  12.245   5.643  1.00  0.00           H  
ATOM   2149 2HB  SER A 142      -5.864  13.535   4.463  1.00  0.00           H  
ATOM   2150  HG  SER A 142      -4.243  12.695   3.292  1.00  0.00           H  
ATOM   2151  N   LEU A 143      -3.469  12.057   7.414  1.00  0.00           N  
ATOM   2152  CA  LEU A 143      -2.566  11.106   8.055  1.00  0.00           C  
ATOM   2153  C   LEU A 143      -2.193   9.981   7.095  1.00  0.00           C  
ATOM   2154  O   LEU A 143      -1.063   9.487   7.121  1.00  0.00           O  
ATOM   2155  CB  LEU A 143      -3.217  10.520   9.314  1.00  0.00           C  
ATOM   2156  CG  LEU A 143      -2.316   9.623  10.173  1.00  0.00           C  
ATOM   2157  CD1 LEU A 143      -1.129  10.432  10.680  1.00  0.00           C  
ATOM   2158  CD2 LEU A 143      -3.122   9.052  11.329  1.00  0.00           C  
ATOM   2159  H   LEU A 143      -4.414  12.145   7.757  1.00  0.00           H  
ATOM   2160  HA  LEU A 143      -1.656  11.632   8.339  1.00  0.00           H  
ATOM   2161 1HB  LEU A 143      -3.561  11.341   9.941  1.00  0.00           H  
ATOM   2162 2HB  LEU A 143      -4.084   9.930   9.016  1.00  0.00           H  
ATOM   2163  HG  LEU A 143      -1.927   8.807   9.563  1.00  0.00           H  
ATOM   2164 1HD1 LEU A 143      -0.489   9.795  11.290  1.00  0.00           H  
ATOM   2165 2HD1 LEU A 143      -0.560  10.812   9.832  1.00  0.00           H  
ATOM   2166 3HD1 LEU A 143      -1.488  11.267  11.281  1.00  0.00           H  
ATOM   2167 1HD2 LEU A 143      -2.482   8.414  11.939  1.00  0.00           H  
ATOM   2168 2HD2 LEU A 143      -3.510   9.867  11.941  1.00  0.00           H  
ATOM   2169 3HD2 LEU A 143      -3.953   8.464  10.938  1.00  0.00           H  
ATOM   2170  N   ILE A 144      -3.071   9.582   6.229  1.00  0.00           N  
ATOM   2171  CA  ILE A 144      -2.794   8.538   5.249  1.00  0.00           C  
ATOM   2172  C   ILE A 144      -1.690   8.999   4.300  1.00  0.00           C  
ATOM   2173  O   ILE A 144      -0.797   8.223   3.952  1.00  0.00           O  
ATOM   2174  CB  ILE A 144      -4.057   8.176   4.446  1.00  0.00           C  
ATOM   2175  CG1 ILE A 144      -5.172   7.712   5.387  1.00  0.00           C  
ATOM   2176  CG2 ILE A 144      -3.744   7.101   3.417  1.00  0.00           C  
ATOM   2177  CD1 ILE A 144      -4.821   6.480   6.190  1.00  0.00           C  
ATOM   2178  H   ILE A 144      -3.982  10.017   6.241  1.00  0.00           H  
ATOM   2179  HA  ILE A 144      -2.448   7.649   5.777  1.00  0.00           H  
ATOM   2180  HB  ILE A 144      -4.427   9.062   3.932  1.00  0.00           H  
ATOM   2181 1HG1 ILE A 144      -5.418   8.514   6.083  1.00  0.00           H  
ATOM   2182 2HG1 ILE A 144      -6.071   7.496   4.808  1.00  0.00           H  
ATOM   2183 1HG2 ILE A 144      -4.648   6.857   2.859  1.00  0.00           H  
ATOM   2184 2HG2 ILE A 144      -2.982   7.467   2.730  1.00  0.00           H  
ATOM   2185 3HG2 ILE A 144      -3.377   6.208   3.923  1.00  0.00           H  
ATOM   2186 1HD1 ILE A 144      -5.661   6.212   6.832  1.00  0.00           H  
ATOM   2187 2HD1 ILE A 144      -4.605   5.653   5.512  1.00  0.00           H  
ATOM   2188 3HD1 ILE A 144      -3.946   6.684   6.804  1.00  0.00           H  
ATOM   2189  N   GLU A 145      -1.796  10.281   3.863  1.00  0.00           N  
ATOM   2190  CA  GLU A 145      -0.742  10.818   3.009  1.00  0.00           C  
ATOM   2191  C   GLU A 145       0.607  10.810   3.724  1.00  0.00           C  
ATOM   2192  O   GLU A 145       1.621  10.421   3.142  1.00  0.00           O  
ATOM   2193  CB  GLU A 145      -1.088  12.243   2.568  1.00  0.00           C  
ATOM   2194  CG  GLU A 145      -2.117  12.322   1.450  1.00  0.00           C  
ATOM   2195  CD  GLU A 145      -2.771  13.673   1.351  1.00  0.00           C  
ATOM   2196  OE1 GLU A 145      -3.527  14.010   2.229  1.00  0.00           O  
ATOM   2197  OE2 GLU A 145      -2.512  14.367   0.396  1.00  0.00           O  
ATOM   2198  H   GLU A 145      -2.578  10.870   4.111  1.00  0.00           H  
ATOM   2199  HA  GLU A 145      -0.654  10.184   2.126  1.00  0.00           H  
ATOM   2200 1HB  GLU A 145      -1.474  12.803   3.420  1.00  0.00           H  
ATOM   2201 2HB  GLU A 145      -0.184  12.748   2.227  1.00  0.00           H  
ATOM   2202 1HG  GLU A 145      -1.627  12.098   0.502  1.00  0.00           H  
ATOM   2203 2HG  GLU A 145      -2.882  11.565   1.619  1.00  0.00           H  
ATOM   2204  N   ALA A 146       0.582  11.220   4.956  1.00  0.00           N  
ATOM   2205  CA  ALA A 146       1.812  11.276   5.742  1.00  0.00           C  
ATOM   2206  C   ALA A 146       2.409   9.884   5.928  1.00  0.00           C  
ATOM   2207  O   ALA A 146       3.615   9.690   5.749  1.00  0.00           O  
ATOM   2208  CB  ALA A 146       1.547  11.923   7.100  1.00  0.00           C  
ATOM   2209  H   ALA A 146      -0.287  11.504   5.382  1.00  0.00           H  
ATOM   2210  HA  ALA A 146       2.535  11.883   5.197  1.00  0.00           H  
ATOM   2211 1HB  ALA A 146       2.473  11.956   7.673  1.00  0.00           H  
ATOM   2212 2HB  ALA A 146       1.174  12.936   6.954  1.00  0.00           H  
ATOM   2213 3HB  ALA A 146       0.805  11.338   7.642  1.00  0.00           H  
ATOM   2214  N   LEU A 147       1.579   8.923   6.274  1.00  0.00           N  
ATOM   2215  CA  LEU A 147       2.072   7.585   6.586  1.00  0.00           C  
ATOM   2216  C   LEU A 147       2.636   6.909   5.342  1.00  0.00           C  
ATOM   2217  O   LEU A 147       3.643   6.201   5.418  1.00  0.00           O  
ATOM   2218  CB  LEU A 147       0.945   6.728   7.177  1.00  0.00           C  
ATOM   2219  CG  LEU A 147       0.526   7.077   8.611  1.00  0.00           C  
ATOM   2220  CD1 LEU A 147      -0.810   6.416   8.925  1.00  0.00           C  
ATOM   2221  CD2 LEU A 147       1.604   6.619   9.582  1.00  0.00           C  
ATOM   2222  H   LEU A 147       0.587   9.106   6.325  1.00  0.00           H  
ATOM   2223  HA  LEU A 147       2.871   7.674   7.322  1.00  0.00           H  
ATOM   2224 1HB  LEU A 147       0.066   6.824   6.542  1.00  0.00           H  
ATOM   2225 2HB  LEU A 147       1.262   5.685   7.169  1.00  0.00           H  
ATOM   2226  HG  LEU A 147       0.392   8.155   8.699  1.00  0.00           H  
ATOM   2227 1HD1 LEU A 147      -1.108   6.664   9.944  1.00  0.00           H  
ATOM   2228 2HD1 LEU A 147      -1.567   6.776   8.228  1.00  0.00           H  
ATOM   2229 3HD1 LEU A 147      -0.712   5.335   8.829  1.00  0.00           H  
ATOM   2230 1HD2 LEU A 147       1.306   6.868  10.601  1.00  0.00           H  
ATOM   2231 2HD2 LEU A 147       1.737   5.540   9.496  1.00  0.00           H  
ATOM   2232 3HD2 LEU A 147       2.543   7.120   9.345  1.00  0.00           H  
ATOM   2233  N   HIS A 148       2.036   7.168   4.222  1.00  0.00           N  
ATOM   2234  CA  HIS A 148       2.538   6.600   2.975  1.00  0.00           C  
ATOM   2235  C   HIS A 148       3.904   7.177   2.618  1.00  0.00           C  
ATOM   2236  O   HIS A 148       4.754   6.476   2.064  1.00  0.00           O  
ATOM   2237  CB  HIS A 148       1.553   6.854   1.829  1.00  0.00           C  
ATOM   2238  CG  HIS A 148       0.392   5.909   1.813  1.00  0.00           C  
ATOM   2239  ND1 HIS A 148      -0.694   6.050   2.651  1.00  0.00           N  
ATOM   2240  CD2 HIS A 148       0.147   4.810   1.061  1.00  0.00           C  
ATOM   2241  CE1 HIS A 148      -1.557   5.078   2.415  1.00  0.00           C  
ATOM   2242  NE2 HIS A 148      -1.071   4.312   1.456  1.00  0.00           N  
ATOM   2243  H   HIS A 148       1.219   7.762   4.198  1.00  0.00           H  
ATOM   2244  HA  HIS A 148       2.657   5.522   3.089  1.00  0.00           H  
ATOM   2245 1HB  HIS A 148       1.165   7.870   1.901  1.00  0.00           H  
ATOM   2246 2HB  HIS A 148       2.075   6.770   0.876  1.00  0.00           H  
ATOM   2247  HD1 HIS A 148      -0.858   6.808   3.283  1.00  0.00           H  
ATOM   2248  HD2 HIS A 148       0.711   4.311   0.273  1.00  0.00           H  
ATOM   2249  HE1 HIS A 148      -2.488   5.014   2.978  1.00  0.00           H  
ATOM   2250  N   ILE A 149       4.145   8.389   2.941  1.00  0.00           N  
ATOM   2251  CA  ILE A 149       5.450   8.991   2.694  1.00  0.00           C  
ATOM   2252  C   ILE A 149       6.492   8.366   3.619  1.00  0.00           C  
ATOM   2253  O   ILE A 149       7.621   8.099   3.203  1.00  0.00           O  
ATOM   2254  CB  ILE A 149       5.410  10.516   2.904  1.00  0.00           C  
ATOM   2255  CG1 ILE A 149       4.576  11.184   1.807  1.00  0.00           C  
ATOM   2256  CG2 ILE A 149       6.819  11.087   2.928  1.00  0.00           C  
ATOM   2257  CD1 ILE A 149       4.253  12.635   2.084  1.00  0.00           C  
ATOM   2258  H   ILE A 149       3.422   8.944   3.377  1.00  0.00           H  
ATOM   2259  HA  ILE A 149       5.736   8.785   1.662  1.00  0.00           H  
ATOM   2260  HB  ILE A 149       4.921  10.740   3.851  1.00  0.00           H  
ATOM   2261 1HG1 ILE A 149       5.111  11.129   0.859  1.00  0.00           H  
ATOM   2262 2HG1 ILE A 149       3.637  10.644   1.684  1.00  0.00           H  
ATOM   2263 1HG2 ILE A 149       6.772  12.166   3.077  1.00  0.00           H  
ATOM   2264 2HG2 ILE A 149       7.382  10.633   3.743  1.00  0.00           H  
ATOM   2265 3HG2 ILE A 149       7.315  10.873   1.981  1.00  0.00           H  
ATOM   2266 1HD1 ILE A 149       3.660  13.039   1.263  1.00  0.00           H  
ATOM   2267 2HD1 ILE A 149       3.686  12.710   3.013  1.00  0.00           H  
ATOM   2268 3HD1 ILE A 149       5.178  13.202   2.176  1.00  0.00           H  
ATOM   2269  N   LEU A 150       6.106   8.184   4.841  1.00  0.00           N  
ATOM   2270  CA  LEU A 150       7.029   7.546   5.773  1.00  0.00           C  
ATOM   2271  C   LEU A 150       7.427   6.158   5.279  1.00  0.00           C  
ATOM   2272  O   LEU A 150       8.584   5.756   5.413  1.00  0.00           O  
ATOM   2273  CB  LEU A 150       6.390   7.439   7.164  1.00  0.00           C  
ATOM   2274  CG  LEU A 150       6.725   8.575   8.139  1.00  0.00           C  
ATOM   2275  CD1 LEU A 150       6.177   9.888   7.597  1.00  0.00           C  
ATOM   2276  CD2 LEU A 150       6.138   8.260   9.507  1.00  0.00           C  
ATOM   2277  H   LEU A 150       5.194   8.468   5.168  1.00  0.00           H  
ATOM   2278  HA  LEU A 150       7.928   8.157   5.843  1.00  0.00           H  
ATOM   2279 1HB  LEU A 150       5.308   7.411   7.048  1.00  0.00           H  
ATOM   2280 2HB  LEU A 150       6.710   6.503   7.623  1.00  0.00           H  
ATOM   2281  HG  LEU A 150       7.808   8.675   8.222  1.00  0.00           H  
ATOM   2282 1HD1 LEU A 150       6.415  10.695   8.289  1.00  0.00           H  
ATOM   2283 2HD1 LEU A 150       6.628  10.098   6.627  1.00  0.00           H  
ATOM   2284 3HD1 LEU A 150       5.096   9.813   7.486  1.00  0.00           H  
ATOM   2285 1HD2 LEU A 150       6.377   9.067  10.200  1.00  0.00           H  
ATOM   2286 2HD2 LEU A 150       5.056   8.161   9.424  1.00  0.00           H  
ATOM   2287 3HD2 LEU A 150       6.561   7.326   9.878  1.00  0.00           H  
ATOM   2288  N   LEU A 151       6.465   5.528   4.812  1.00  0.00           N  
ATOM   2289  CA  LEU A 151       6.752   4.223   4.225  1.00  0.00           C  
ATOM   2290  C   LEU A 151       7.666   4.361   3.013  1.00  0.00           C  
ATOM   2291  O   LEU A 151       8.570   3.545   2.815  1.00  0.00           O  
ATOM   2292  CB  LEU A 151       5.449   3.525   3.815  1.00  0.00           C  
ATOM   2293  CG  LEU A 151       4.597   2.977   4.967  1.00  0.00           C  
ATOM   2294  CD1 LEU A 151       3.213   2.611   4.447  1.00  0.00           C  
ATOM   2295  CD2 LEU A 151       5.288   1.768   5.579  1.00  0.00           C  
ATOM   2296  H   LEU A 151       5.515   5.866   4.818  1.00  0.00           H  
ATOM   2297  HA  LEU A 151       7.260   3.612   4.969  1.00  0.00           H  
ATOM   2298 1HB  LEU A 151       4.836   4.233   3.258  1.00  0.00           H  
ATOM   2299 2HB  LEU A 151       5.692   2.691   3.157  1.00  0.00           H  
ATOM   2300  HG  LEU A 151       4.473   3.749   5.727  1.00  0.00           H  
ATOM   2301 1HD1 LEU A 151       2.608   2.222   5.265  1.00  0.00           H  
ATOM   2302 2HD1 LEU A 151       2.734   3.498   4.032  1.00  0.00           H  
ATOM   2303 3HD1 LEU A 151       3.305   1.852   3.671  1.00  0.00           H  
ATOM   2304 1HD2 LEU A 151       4.683   1.379   6.398  1.00  0.00           H  
ATOM   2305 2HD2 LEU A 151       5.410   0.996   4.820  1.00  0.00           H  
ATOM   2306 3HD2 LEU A 151       6.267   2.062   5.959  1.00  0.00           H  
ATOM   2307  N   THR A 152       7.415   5.358   2.226  1.00  0.00           N  
ATOM   2308  CA  THR A 152       8.226   5.622   1.042  1.00  0.00           C  
ATOM   2309  C   THR A 152       9.697   5.779   1.418  1.00  0.00           C  
ATOM   2310  O   THR A 152      10.575   5.230   0.751  1.00  0.00           O  
ATOM   2311  CB  THR A 152       7.740   6.883   0.303  1.00  0.00           C  
ATOM   2312  OG1 THR A 152       6.373   6.711  -0.093  1.00  0.00           O  
ATOM   2313  CG2 THR A 152       8.592   7.141  -0.930  1.00  0.00           C  
ATOM   2314  H   THR A 152       6.639   5.969   2.437  1.00  0.00           H  
ATOM   2315  HA  THR A 152       8.133   4.775   0.363  1.00  0.00           H  
ATOM   2316  HB  THR A 152       7.806   7.743   0.970  1.00  0.00           H  
ATOM   2317  HG1 THR A 152       5.814   6.696   0.688  1.00  0.00           H  
ATOM   2318 1HG2 THR A 152       8.235   8.036  -1.438  1.00  0.00           H  
ATOM   2319 2HG2 THR A 152       9.631   7.283  -0.631  1.00  0.00           H  
ATOM   2320 3HG2 THR A 152       8.523   6.289  -1.604  1.00  0.00           H  
ATOM   2321  N   ALA A 153       9.960   6.481   2.467  1.00  0.00           N  
ATOM   2322  CA  ALA A 153      11.320   6.616   2.979  1.00  0.00           C  
ATOM   2323  C   ALA A 153      11.901   5.257   3.361  1.00  0.00           C  
ATOM   2324  O   ALA A 153      13.069   4.975   3.089  1.00  0.00           O  
ATOM   2325  CB  ALA A 153      11.348   7.560   4.178  1.00  0.00           C  
ATOM   2326  H   ALA A 153       9.205   6.949   2.947  1.00  0.00           H  
ATOM   2327  HA  ALA A 153      11.940   7.035   2.186  1.00  0.00           H  
ATOM   2328 1HB  ALA A 153      12.369   7.651   4.547  1.00  0.00           H  
ATOM   2329 2HB  ALA A 153      10.982   8.542   3.876  1.00  0.00           H  
ATOM   2330 3HB  ALA A 153      10.710   7.163   4.967  1.00  0.00           H  
ATOM   2331  N   ALA A 154      11.138   4.476   3.916  1.00  0.00           N  
ATOM   2332  CA  ALA A 154      11.578   3.176   4.413  1.00  0.00           C  
ATOM   2333  C   ALA A 154      12.054   2.284   3.268  1.00  0.00           C  
ATOM   2334  O   ALA A 154      13.093   1.631   3.374  1.00  0.00           O  
ATOM   2335  CB  ALA A 154      10.453   2.490   5.184  1.00  0.00           C  
ATOM   2336  H   ALA A 154      10.171   4.745   4.032  1.00  0.00           H  
ATOM   2337  HA  ALA A 154      12.420   3.338   5.087  1.00  0.00           H  
ATOM   2338 1HB  ALA A 154      10.799   1.522   5.547  1.00  0.00           H  
ATOM   2339 2HB  ALA A 154      10.161   3.112   6.030  1.00  0.00           H  
ATOM   2340 3HB  ALA A 154       9.598   2.347   4.527  1.00  0.00           H  
ATOM   2341  N   VAL A 155      11.353   2.263   2.185  1.00  0.00           N  
ATOM   2342  CA  VAL A 155      11.646   1.386   1.056  1.00  0.00           C  
ATOM   2343  C   VAL A 155      12.731   2.013   0.183  1.00  0.00           C  
ATOM   2344  O   VAL A 155      13.541   1.303  -0.417  1.00  0.00           O  
ATOM   2345  CB  VAL A 155      10.379   1.140   0.216  1.00  0.00           C  
ATOM   2346  CG1 VAL A 155       9.300   0.480   1.061  1.00  0.00           C  
ATOM   2347  CG2 VAL A 155       9.881   2.453  -0.367  1.00  0.00           C  
ATOM   2348  H   VAL A 155      10.563   2.890   2.128  1.00  0.00           H  
ATOM   2349  HA  VAL A 155      12.017   0.436   1.442  1.00  0.00           H  
ATOM   2350  HB  VAL A 155      10.620   0.450  -0.594  1.00  0.00           H  
ATOM   2351 1HG1 VAL A 155       8.411   0.313   0.451  1.00  0.00           H  
ATOM   2352 2HG1 VAL A 155       9.665  -0.475   1.437  1.00  0.00           H  
ATOM   2353 3HG1 VAL A 155       9.046   1.129   1.898  1.00  0.00           H  
ATOM   2354 1HG2 VAL A 155       8.985   2.271  -0.961  1.00  0.00           H  
ATOM   2355 2HG2 VAL A 155       9.646   3.145   0.442  1.00  0.00           H  
ATOM   2356 3HG2 VAL A 155      10.654   2.887  -1.001  1.00  0.00           H  
ATOM   2357  N   LEU A 156      12.837   3.275   0.196  1.00  0.00           N  
ATOM   2358  CA  LEU A 156      13.943   3.964  -0.461  1.00  0.00           C  
ATOM   2359  C   LEU A 156      15.237   3.791   0.326  1.00  0.00           C  
ATOM   2360  O   LEU A 156      16.320   3.721  -0.258  1.00  0.00           O  
ATOM   2361  CB  LEU A 156      13.625   5.456  -0.615  1.00  0.00           C  
ATOM   2362  CG  LEU A 156      12.512   5.800  -1.613  1.00  0.00           C  
ATOM   2363  CD1 LEU A 156      12.160   7.276  -1.494  1.00  0.00           C  
ATOM   2364  CD2 LEU A 156      12.971   5.459  -3.023  1.00  0.00           C  
ATOM   2365  H   LEU A 156      12.135   3.819   0.675  1.00  0.00           H  
ATOM   2366  HA  LEU A 156      14.084   3.528  -1.450  1.00  0.00           H  
ATOM   2367 1HB  LEU A 156      13.331   5.851   0.357  1.00  0.00           H  
ATOM   2368 2HB  LEU A 156      14.529   5.974  -0.936  1.00  0.00           H  
ATOM   2369  HG  LEU A 156      11.618   5.223  -1.374  1.00  0.00           H  
ATOM   2370 1HD1 LEU A 156      11.369   7.520  -2.203  1.00  0.00           H  
ATOM   2371 2HD1 LEU A 156      11.816   7.488  -0.481  1.00  0.00           H  
ATOM   2372 3HD1 LEU A 156      13.041   7.879  -1.712  1.00  0.00           H  
ATOM   2373 1HD2 LEU A 156      12.179   5.702  -3.732  1.00  0.00           H  
ATOM   2374 2HD2 LEU A 156      13.864   6.036  -3.264  1.00  0.00           H  
ATOM   2375 3HD2 LEU A 156      13.199   4.395  -3.084  1.00  0.00           H  
ATOM   2376  N   GLY A 157      15.118   3.634   1.673  1.00  0.00           N  
ATOM   2377  CA  GLY A 157      16.313   3.534   2.494  1.00  0.00           C  
ATOM   2378  C   GLY A 157      16.912   4.881   2.847  1.00  0.00           C  
ATOM   2379  O   GLY A 157      18.135   5.030   2.891  1.00  0.00           O  
ATOM   2380  H   GLY A 157      14.211   3.586   2.118  1.00  0.00           H  
ATOM   2381 1HA  GLY A 157      16.078   3.004   3.418  1.00  0.00           H  
ATOM   2382 2HA  GLY A 157      17.066   2.944   1.971  1.00  0.00           H  
ATOM   2383  N   THR A 158      16.020   5.928   2.938  1.00  0.00           N  
ATOM   2384  CA  THR A 158      16.456   7.294   3.202  1.00  0.00           C  
ATOM   2385  C   THR A 158      15.592   7.940   4.281  1.00  0.00           C  
ATOM   2386  O   THR A 158      14.871   7.247   5.002  1.00  0.00           O  
ATOM   2387  CB  THR A 158      16.416   8.148   1.921  1.00  0.00           C  
ATOM   2388  OG1 THR A 158      17.026   9.421   2.173  1.00  0.00           O  
ATOM   2389  CG2 THR A 158      14.980   8.360   1.466  1.00  0.00           C  
ATOM   2390  H   THR A 158      15.035   5.741   2.819  1.00  0.00           H  
ATOM   2391  HA  THR A 158      17.486   7.266   3.560  1.00  0.00           H  
ATOM   2392  HB  THR A 158      16.971   7.645   1.130  1.00  0.00           H  
ATOM   2393  HG1 THR A 158      17.249   9.839   1.338  1.00  0.00           H  
ATOM   2394 1HG2 THR A 158      14.971   8.965   0.561  1.00  0.00           H  
ATOM   2395 2HG2 THR A 158      14.517   7.395   1.264  1.00  0.00           H  
ATOM   2396 3HG2 THR A 158      14.422   8.872   2.250  1.00  0.00           H  
ATOM   2397  N   THR A 159      15.717   9.270   4.457  1.00  0.00           N  
ATOM   2398  CA  THR A 159      14.962   9.961   5.497  1.00  0.00           C  
ATOM   2399  C   THR A 159      13.555  10.299   5.011  1.00  0.00           C  
ATOM   2400  O   THR A 159      13.262  10.192   3.819  1.00  0.00           O  
ATOM   2401  CB  THR A 159      15.681  11.248   5.945  1.00  0.00           C  
ATOM   2402  OG1 THR A 159      15.719  12.180   4.857  1.00  0.00           O  
ATOM   2403  CG2 THR A 159      17.103  10.937   6.390  1.00  0.00           C  
ATOM   2404  H   THR A 159      16.339   9.801   3.865  1.00  0.00           H  
ATOM   2405  HA  THR A 159      14.879   9.301   6.361  1.00  0.00           H  
ATOM   2406  HB  THR A 159      15.137  11.699   6.774  1.00  0.00           H  
ATOM   2407  HG1 THR A 159      16.024  13.032   5.177  1.00  0.00           H  
ATOM   2408 1HG2 THR A 159      17.595  11.857   6.704  1.00  0.00           H  
ATOM   2409 2HG2 THR A 159      17.077  10.237   7.224  1.00  0.00           H  
ATOM   2410 3HG2 THR A 159      17.655  10.494   5.562  1.00  0.00           H  
ATOM   2411  N   VAL A 160      12.646  10.694   5.956  1.00  0.00           N  
ATOM   2412  CA  VAL A 160      11.284  11.105   5.624  1.00  0.00           C  
ATOM   2413  C   VAL A 160      11.321  12.391   4.803  1.00  0.00           C  
ATOM   2414  O   VAL A 160      10.644  12.498   3.777  1.00  0.00           O  
ATOM   2415  CB  VAL A 160      10.428  11.307   6.893  1.00  0.00           C  
ATOM   2416  CG1 VAL A 160       9.080  11.933   6.540  1.00  0.00           C  
ATOM   2417  CG2 VAL A 160      10.230   9.977   7.620  1.00  0.00           C  
ATOM   2418  H   VAL A 160      12.939  10.699   6.923  1.00  0.00           H  
ATOM   2419  HA  VAL A 160      10.823  10.320   5.024  1.00  0.00           H  
ATOM   2420  HB  VAL A 160      10.936  12.006   7.556  1.00  0.00           H  
ATOM   2421 1HG1 VAL A 160       8.491  12.066   7.449  1.00  0.00           H  
ATOM   2422 2HG1 VAL A 160       9.241  12.901   6.068  1.00  0.00           H  
ATOM   2423 3HG1 VAL A 160       8.542  11.277   5.854  1.00  0.00           H  
ATOM   2424 1HG2 VAL A 160       9.625  10.137   8.512  1.00  0.00           H  
ATOM   2425 2HG2 VAL A 160       9.724   9.273   6.960  1.00  0.00           H  
ATOM   2426 3HG2 VAL A 160      11.200   9.573   7.908  1.00  0.00           H  
ATOM   2427  N   GLU A 161      12.201  13.319   5.196  1.00  0.00           N  
ATOM   2428  CA  GLU A 161      12.298  14.607   4.514  1.00  0.00           C  
ATOM   2429  C   GLU A 161      12.629  14.427   3.036  1.00  0.00           C  
ATOM   2430  O   GLU A 161      12.081  15.125   2.181  1.00  0.00           O  
ATOM   2431  CB  GLU A 161      13.360  15.485   5.180  1.00  0.00           C  
ATOM   2432  CG  GLU A 161      13.007  15.937   6.590  1.00  0.00           C  
ATOM   2433  CD  GLU A 161      13.296  14.890   7.630  1.00  0.00           C  
ATOM   2434  OE1 GLU A 161      13.748  13.830   7.269  1.00  0.00           O  
ATOM   2435  OE2 GLU A 161      13.065  15.151   8.787  1.00  0.00           O  
ATOM   2436  H   GLU A 161      12.811  13.129   5.977  1.00  0.00           H  
ATOM   2437  HA  GLU A 161      11.331  15.107   4.579  1.00  0.00           H  
ATOM   2438 1HB  GLU A 161      14.303  14.940   5.230  1.00  0.00           H  
ATOM   2439 2HB  GLU A 161      13.527  16.376   4.576  1.00  0.00           H  
ATOM   2440 1HG  GLU A 161      13.578  16.834   6.827  1.00  0.00           H  
ATOM   2441 2HG  GLU A 161      11.949  16.193   6.624  1.00  0.00           H  
ATOM   2442  N   GLU A 162      13.514  13.474   2.814  1.00  0.00           N  
ATOM   2443  CA  GLU A 162      13.882  13.194   1.429  1.00  0.00           C  
ATOM   2444  C   GLU A 162      12.710  12.603   0.654  1.00  0.00           C  
ATOM   2445  O   GLU A 162      12.454  12.993  -0.487  1.00  0.00           O  
ATOM   2446  CB  GLU A 162      15.082  12.242   1.375  1.00  0.00           C  
ATOM   2447  CG  GLU A 162      15.562  11.940  -0.036  1.00  0.00           C  
ATOM   2448  CD  GLU A 162      16.128  13.155  -0.752  1.00  0.00           C  
ATOM   2449  OE1 GLU A 162      16.149  13.167  -2.004  1.00  0.00           O  
ATOM   2450  OE2 GLU A 162      16.555  14.103  -0.056  1.00  0.00           O  
ATOM   2451  H   GLU A 162      13.942  12.937   3.555  1.00  0.00           H  
ATOM   2452  HA  GLU A 162      14.160  14.132   0.949  1.00  0.00           H  
ATOM   2453 1HB  GLU A 162      15.914  12.673   1.933  1.00  0.00           H  
ATOM   2454 2HB  GLU A 162      14.820  11.299   1.856  1.00  0.00           H  
ATOM   2455 1HG  GLU A 162      16.334  11.172   0.012  1.00  0.00           H  
ATOM   2456 2HG  GLU A 162      14.729  11.542  -0.614  1.00  0.00           H  
ATOM   2457  N   ALA A 163      11.961  11.690   1.271  1.00  0.00           N  
ATOM   2458  CA  ALA A 163      10.763  11.143   0.637  1.00  0.00           C  
ATOM   2459  C   ALA A 163       9.731  12.237   0.378  1.00  0.00           C  
ATOM   2460  O   ALA A 163       9.027  12.206  -0.634  1.00  0.00           O  
ATOM   2461  CB  ALA A 163      10.159  10.041   1.505  1.00  0.00           C  
ATOM   2462  H   ALA A 163      12.220  11.369   2.192  1.00  0.00           H  
ATOM   2463  HA  ALA A 163      11.053  10.717  -0.323  1.00  0.00           H  
ATOM   2464 1HB  ALA A 163       9.268   9.643   1.019  1.00  0.00           H  
ATOM   2465 2HB  ALA A 163      10.888   9.242   1.636  1.00  0.00           H  
ATOM   2466 3HB  ALA A 163       9.890  10.450   2.477  1.00  0.00           H  
ATOM   2467  N   VAL A 164       9.631  13.241   1.277  1.00  0.00           N  
ATOM   2468  CA  VAL A 164       8.699  14.353   1.118  1.00  0.00           C  
ATOM   2469  C   VAL A 164       9.067  15.165  -0.120  1.00  0.00           C  
ATOM   2470  O   VAL A 164       8.214  15.440  -0.966  1.00  0.00           O  
ATOM   2471  CB  VAL A 164       8.721  15.263   2.361  1.00  0.00           C  
ATOM   2472  CG1 VAL A 164       7.963  16.554   2.090  1.00  0.00           C  
ATOM   2473  CG2 VAL A 164       8.123  14.527   3.551  1.00  0.00           C  
ATOM   2474  H   VAL A 164      10.231  13.215   2.089  1.00  0.00           H  
ATOM   2475  HA  VAL A 164       7.696  13.946   0.983  1.00  0.00           H  
ATOM   2476  HB  VAL A 164       9.753  15.536   2.583  1.00  0.00           H  
ATOM   2477 1HG1 VAL A 164       7.989  17.185   2.979  1.00  0.00           H  
ATOM   2478 2HG1 VAL A 164       8.430  17.081   1.258  1.00  0.00           H  
ATOM   2479 3HG1 VAL A 164       6.928  16.323   1.839  1.00  0.00           H  
ATOM   2480 1HG2 VAL A 164       8.143  15.176   4.426  1.00  0.00           H  
ATOM   2481 2HG2 VAL A 164       7.093  14.249   3.328  1.00  0.00           H  
ATOM   2482 3HG2 VAL A 164       8.706  13.628   3.754  1.00  0.00           H  
ATOM   2483  N   TYR A 165      10.371  15.494  -0.142  1.00  0.00           N  
ATOM   2484  CA  TYR A 165      10.852  16.331  -1.235  1.00  0.00           C  
ATOM   2485  C   TYR A 165      10.641  15.648  -2.581  1.00  0.00           C  
ATOM   2486  O   TYR A 165      10.141  16.263  -3.525  1.00  0.00           O  
ATOM   2487  CB  TYR A 165      12.330  16.673  -1.038  1.00  0.00           C  
ATOM   2488  CG  TYR A 165      12.581  17.696   0.048  1.00  0.00           C  
ATOM   2489  CD1 TYR A 165      13.468  17.414   1.076  1.00  0.00           C  
ATOM   2490  CD2 TYR A 165      11.923  18.917   0.015  1.00  0.00           C  
ATOM   2491  CE1 TYR A 165      13.696  18.349   2.067  1.00  0.00           C  
ATOM   2492  CE2 TYR A 165      12.152  19.852   1.006  1.00  0.00           C  
ATOM   2493  CZ  TYR A 165      13.034  19.570   2.029  1.00  0.00           C  
ATOM   2494  OH  TYR A 165      13.262  20.501   3.017  1.00  0.00           O  
ATOM   2495  H   TYR A 165      11.022  15.185   0.565  1.00  0.00           H  
ATOM   2496  HA  TYR A 165      10.284  17.262  -1.234  1.00  0.00           H  
ATOM   2497 1HB  TYR A 165      12.883  15.767  -0.786  1.00  0.00           H  
ATOM   2498 2HB  TYR A 165      12.742  17.059  -1.970  1.00  0.00           H  
ATOM   2499  HD1 TYR A 165      13.984  16.454   1.102  1.00  0.00           H  
ATOM   2500  HD2 TYR A 165      11.226  19.139  -0.793  1.00  0.00           H  
ATOM   2501  HE1 TYR A 165      14.394  18.126   2.875  1.00  0.00           H  
ATOM   2502  HE2 TYR A 165      11.634  20.811   0.981  1.00  0.00           H  
ATOM   2503  HH  TYR A 165      12.734  21.284   2.844  1.00  0.00           H  
ATOM   2504  N   ARG A 166      10.890  14.392  -2.661  1.00  0.00           N  
ATOM   2505  CA  ARG A 166      10.697  13.632  -3.890  1.00  0.00           C  
ATOM   2506  C   ARG A 166       9.217  13.524  -4.242  1.00  0.00           C  
ATOM   2507  O   ARG A 166       8.833  13.704  -5.400  1.00  0.00           O  
ATOM   2508  CB  ARG A 166      11.308  12.235  -3.761  1.00  0.00           C  
ATOM   2509  CG  ARG A 166      12.828  12.228  -3.711  1.00  0.00           C  
ATOM   2510  CD  ARG A 166      13.385  10.813  -3.643  1.00  0.00           C  
ATOM   2511  NE  ARG A 166      14.825  10.812  -3.410  1.00  0.00           N  
ATOM   2512  CZ  ARG A 166      15.624   9.766  -3.610  1.00  0.00           C  
ATOM   2513  NH1 ARG A 166      15.135   8.613  -4.049  1.00  0.00           N  
ATOM   2514  NH2 ARG A 166      16.922   9.876  -3.366  1.00  0.00           N  
ATOM   2515  H   ARG A 166      11.233  13.917  -1.838  1.00  0.00           H  
ATOM   2516  HA  ARG A 166      11.198  14.156  -4.705  1.00  0.00           H  
ATOM   2517 1HB  ARG A 166      10.937  11.758  -2.856  1.00  0.00           H  
ATOM   2518 2HB  ARG A 166      10.995  11.621  -4.606  1.00  0.00           H  
ATOM   2519 1HG  ARG A 166      13.225  12.708  -4.606  1.00  0.00           H  
ATOM   2520 2HG  ARG A 166      13.165  12.771  -2.828  1.00  0.00           H  
ATOM   2521 1HD  ARG A 166      12.905  10.273  -2.827  1.00  0.00           H  
ATOM   2522 2HD  ARG A 166      13.189  10.300  -4.583  1.00  0.00           H  
ATOM   2523  HE  ARG A 166      15.248  11.667  -3.073  1.00  0.00           H  
ATOM   2524 1HH1 ARG A 166      14.146   8.522  -4.236  1.00  0.00           H  
ATOM   2525 2HH1 ARG A 166      15.751   7.827  -4.196  1.00  0.00           H  
ATOM   2526 1HH2 ARG A 166      17.301  10.751  -3.030  1.00  0.00           H  
ATOM   2527 2HH2 ARG A 166      17.532   9.086  -3.515  1.00  0.00           H  
ATOM   2528  N   ALA A 167       8.371  13.264  -3.226  1.00  0.00           N  
ATOM   2529  CA  ALA A 167       6.942  13.107  -3.482  1.00  0.00           C  
ATOM   2530  C   ALA A 167       6.326  14.412  -3.972  1.00  0.00           C  
ATOM   2531  O   ALA A 167       5.503  14.411  -4.893  1.00  0.00           O  
ATOM   2532  CB  ALA A 167       6.226  12.626  -2.220  1.00  0.00           C  
ATOM   2533  H   ALA A 167       8.714  13.176  -2.280  1.00  0.00           H  
ATOM   2534  HA  ALA A 167       6.818  12.358  -4.265  1.00  0.00           H  
ATOM   2535 1HB  ALA A 167       5.162  12.512  -2.426  1.00  0.00           H  
ATOM   2536 2HB  ALA A 167       6.640  11.666  -1.911  1.00  0.00           H  
ATOM   2537 3HB  ALA A 167       6.366  13.355  -1.423  1.00  0.00           H  
ATOM   2538  N   LEU A 168       6.767  15.556  -3.421  1.00  0.00           N  
ATOM   2539  CA  LEU A 168       6.194  16.846  -3.791  1.00  0.00           C  
ATOM   2540  C   LEU A 168       6.609  17.238  -5.204  1.00  0.00           C  
ATOM   2541  O   LEU A 168       5.815  17.813  -5.952  1.00  0.00           O  
ATOM   2542  CB  LEU A 168       6.638  17.928  -2.799  1.00  0.00           C  
ATOM   2543  CG  LEU A 168       6.080  17.797  -1.376  1.00  0.00           C  
ATOM   2544  CD1 LEU A 168       6.806  18.766  -0.454  1.00  0.00           C  
ATOM   2545  CD2 LEU A 168       4.584  18.072  -1.390  1.00  0.00           C  
ATOM   2546  H   LEU A 168       7.508  15.524  -2.737  1.00  0.00           H  
ATOM   2547  HA  LEU A 168       5.108  16.764  -3.763  1.00  0.00           H  
ATOM   2548 1HB  LEU A 168       7.724  17.913  -2.731  1.00  0.00           H  
ATOM   2549 2HB  LEU A 168       6.332  18.901  -3.186  1.00  0.00           H  
ATOM   2550  HG  LEU A 168       6.260  16.787  -1.007  1.00  0.00           H  
ATOM   2551 1HD1 LEU A 168       6.410  18.673   0.558  1.00  0.00           H  
ATOM   2552 2HD1 LEU A 168       7.871  18.535  -0.448  1.00  0.00           H  
ATOM   2553 3HD1 LEU A 168       6.657  19.786  -0.808  1.00  0.00           H  
ATOM   2554 1HD2 LEU A 168       4.187  17.977  -0.379  1.00  0.00           H  
ATOM   2555 2HD2 LEU A 168       4.402  19.081  -1.757  1.00  0.00           H  
ATOM   2556 3HD2 LEU A 168       4.087  17.353  -2.044  1.00  0.00           H  
ATOM   2557  N   LYS A 169       7.890  16.956  -5.457  1.00  0.00           N  
ATOM   2558  CA  LYS A 169       8.385  17.301  -6.786  1.00  0.00           C  
ATOM   2559  C   LYS A 169       7.748  16.417  -7.856  1.00  0.00           C  
ATOM   2560  O   LYS A 169       7.385  16.897  -8.932  1.00  0.00           O  
ATOM   2561  CB  LYS A 169       9.908  17.177  -6.840  1.00  0.00           C  
ATOM   2562  CG  LYS A 169      10.654  18.256  -6.065  1.00  0.00           C  
ATOM   2563  CD  LYS A 169      12.159  18.040  -6.128  1.00  0.00           C  
ATOM   2564  CE  LYS A 169      12.905  19.111  -5.345  1.00  0.00           C  
ATOM   2565  NZ  LYS A 169      14.379  18.907  -5.390  1.00  0.00           N  
ATOM   2566  H   LYS A 169       8.519  16.526  -4.794  1.00  0.00           H  
ATOM   2567  HA  LYS A 169       8.113  18.335  -7.000  1.00  0.00           H  
ATOM   2568 1HB  LYS A 169      10.210  16.209  -6.440  1.00  0.00           H  
ATOM   2569 2HB  LYS A 169      10.241  17.220  -7.877  1.00  0.00           H  
ATOM   2570 1HG  LYS A 169      10.419  19.235  -6.485  1.00  0.00           H  
ATOM   2571 2HG  LYS A 169      10.337  18.240  -5.023  1.00  0.00           H  
ATOM   2572 1HD  LYS A 169      12.405  17.062  -5.713  1.00  0.00           H  
ATOM   2573 2HD  LYS A 169      12.488  18.069  -7.166  1.00  0.00           H  
ATOM   2574 1HE  LYS A 169      12.674  20.091  -5.758  1.00  0.00           H  
ATOM   2575 2HE  LYS A 169      12.580  19.094  -4.305  1.00  0.00           H  
ATOM   2576 1HZ  LYS A 169      14.836  19.636  -4.860  1.00  0.00           H  
ATOM   2577 2HZ  LYS A 169      14.608  18.007  -4.991  1.00  0.00           H  
ATOM   2578 3HZ  LYS A 169      14.695  18.941  -6.348  1.00  0.00           H  
ATOM   2579  N   LEU A 170       7.605  15.166  -7.580  1.00  0.00           N  
ATOM   2580  CA  LEU A 170       6.977  14.222  -8.497  1.00  0.00           C  
ATOM   2581  C   LEU A 170       5.481  14.493  -8.615  1.00  0.00           C  
ATOM   2582  O   LEU A 170       4.914  14.403  -9.705  1.00  0.00           O  
ATOM   2583  CB  LEU A 170       7.210  12.783  -8.021  1.00  0.00           C  
ATOM   2584  CG  LEU A 170       6.720  11.681  -8.969  1.00  0.00           C  
ATOM   2585  CD1 LEU A 170       7.465  11.783 -10.293  1.00  0.00           C  
ATOM   2586  CD2 LEU A 170       6.938  10.321  -8.322  1.00  0.00           C  
ATOM   2587  H   LEU A 170       7.945  14.834  -6.689  1.00  0.00           H  
ATOM   2588  HA  LEU A 170       7.426  14.348  -9.482  1.00  0.00           H  
ATOM   2589 1HB  LEU A 170       8.277  12.637  -7.866  1.00  0.00           H  
ATOM   2590 2HB  LEU A 170       6.704  12.647  -7.065  1.00  0.00           H  
ATOM   2591  HG  LEU A 170       5.658  11.821  -9.173  1.00  0.00           H  
ATOM   2592 1HD1 LEU A 170       7.118  11.000 -10.967  1.00  0.00           H  
ATOM   2593 2HD1 LEU A 170       7.276  12.758 -10.743  1.00  0.00           H  
ATOM   2594 3HD1 LEU A 170       8.534  11.663 -10.120  1.00  0.00           H  
ATOM   2595 1HD2 LEU A 170       6.589   9.538  -8.997  1.00  0.00           H  
ATOM   2596 2HD2 LEU A 170       8.000  10.180  -8.120  1.00  0.00           H  
ATOM   2597 3HD2 LEU A 170       6.380  10.270  -7.387  1.00  0.00           H  
ATOM   2598  N   LYS A 171       4.826  14.840  -7.468  1.00  0.00           N  
ATOM   2599  CA  LYS A 171       3.409  15.187  -7.459  1.00  0.00           C  
ATOM   2600  C   LYS A 171       3.095  16.252  -8.507  1.00  0.00           C  
ATOM   2601  O   LYS A 171       2.193  16.076  -9.328  1.00  0.00           O  
ATOM   2602  CB  LYS A 171       2.986  15.673  -6.072  1.00  0.00           C  
ATOM   2603  CG  LYS A 171       1.515  16.050  -5.959  1.00  0.00           C  
ATOM   2604  CD  LYS A 171       1.210  16.686  -4.611  1.00  0.00           C  
ATOM   2605  CE  LYS A 171      -0.261  17.059  -4.494  1.00  0.00           C  
ATOM   2606  NZ  LYS A 171      -0.598  18.258  -5.309  1.00  0.00           N  
ATOM   2607  H   LYS A 171       5.343  14.856  -6.601  1.00  0.00           H  
ATOM   2608  HA  LYS A 171       2.832  14.294  -7.704  1.00  0.00           H  
ATOM   2609 1HB  LYS A 171       3.189  14.895  -5.336  1.00  0.00           H  
ATOM   2610 2HB  LYS A 171       3.578  16.546  -5.796  1.00  0.00           H  
ATOM   2611 1HG  LYS A 171       1.259  16.756  -6.750  1.00  0.00           H  
ATOM   2612 2HG  LYS A 171       0.901  15.159  -6.079  1.00  0.00           H  
ATOM   2613 1HD  LYS A 171       1.463  15.987  -3.813  1.00  0.00           H  
ATOM   2614 2HD  LYS A 171       1.813  17.585  -4.487  1.00  0.00           H  
ATOM   2615 1HE  LYS A 171      -0.875  16.224  -4.828  1.00  0.00           H  
ATOM   2616 2HE  LYS A 171      -0.503  17.264  -3.452  1.00  0.00           H  
ATOM   2617 1HZ  LYS A 171      -1.579  18.472  -5.204  1.00  0.00           H  
ATOM   2618 2HZ  LYS A 171      -0.046  19.044  -4.995  1.00  0.00           H  
ATOM   2619 3HZ  LYS A 171      -0.396  18.072  -6.281  1.00  0.00           H  
ATOM   2620  N   THR A 172       3.880  17.333  -8.505  1.00  0.00           N  
ATOM   2621  CA  THR A 172       3.710  18.425  -9.456  1.00  0.00           C  
ATOM   2622  C   THR A 172       3.984  17.953 -10.881  1.00  0.00           C  
ATOM   2623  O   THR A 172       3.173  18.176 -11.782  1.00  0.00           O  
ATOM   2624  CB  THR A 172       4.633  19.609  -9.113  1.00  0.00           C  
ATOM   2625  OG1 THR A 172       4.300  20.118  -7.815  1.00  0.00           O  
ATOM   2626  CG2 THR A 172       4.482  20.718 -10.143  1.00  0.00           C  
ATOM   2627  H   THR A 172       4.617  17.389  -7.817  1.00  0.00           H  
ATOM   2628  HA  THR A 172       2.678  18.772  -9.404  1.00  0.00           H  
ATOM   2629  HB  THR A 172       5.669  19.271  -9.101  1.00  0.00           H  
ATOM   2630  HG1 THR A 172       4.414  19.424  -7.161  1.00  0.00           H  
ATOM   2631 1HG2 THR A 172       5.142  21.546  -9.885  1.00  0.00           H  
ATOM   2632 2HG2 THR A 172       4.746  20.338 -11.129  1.00  0.00           H  
ATOM   2633 3HG2 THR A 172       3.450  21.067 -10.153  1.00  0.00           H  
ATOM   2634  N   LYS A 173       5.076  17.290 -11.027  1.00  0.00           N  
ATOM   2635  CA  LYS A 173       5.530  16.908 -12.360  1.00  0.00           C  
ATOM   2636  C   LYS A 173       4.440  16.154 -13.117  1.00  0.00           C  
ATOM   2637  O   LYS A 173       4.124  16.490 -14.259  1.00  0.00           O  
ATOM   2638  CB  LYS A 173       6.797  16.055 -12.270  1.00  0.00           C  
ATOM   2639  CG  LYS A 173       7.334  15.584 -13.616  1.00  0.00           C  
ATOM   2640  CD  LYS A 173       8.535  14.666 -13.440  1.00  0.00           C  
ATOM   2641  CE  LYS A 173       9.014  14.118 -14.776  1.00  0.00           C  
ATOM   2642  NZ  LYS A 173      10.122  13.140 -14.611  1.00  0.00           N  
ATOM   2643  H   LYS A 173       5.629  17.027 -10.224  1.00  0.00           H  
ATOM   2644  HA  LYS A 173       5.763  17.814 -12.919  1.00  0.00           H  
ATOM   2645 1HB  LYS A 173       7.584  16.624 -11.775  1.00  0.00           H  
ATOM   2646 2HB  LYS A 173       6.599  15.172 -11.662  1.00  0.00           H  
ATOM   2647 1HG  LYS A 173       6.552  15.047 -14.153  1.00  0.00           H  
ATOM   2648 2HG  LYS A 173       7.632  16.447 -14.210  1.00  0.00           H  
ATOM   2649 1HD  LYS A 173       9.350  15.219 -12.969  1.00  0.00           H  
ATOM   2650 2HD  LYS A 173       8.263  13.833 -12.792  1.00  0.00           H  
ATOM   2651 1HE  LYS A 173       8.186  13.628 -15.286  1.00  0.00           H  
ATOM   2652 2HE  LYS A 173       9.363  14.940 -15.402  1.00  0.00           H  
ATOM   2653 1HZ  LYS A 173      10.411  12.801 -15.517  1.00  0.00           H  
ATOM   2654 2HZ  LYS A 173      10.905  13.589 -14.155  1.00  0.00           H  
ATOM   2655 3HZ  LYS A 173       9.807  12.363 -14.048  1.00  0.00           H  
ATOM   2656  N   LEU A 174       3.814  15.193 -12.485  1.00  0.00           N  
ATOM   2657  CA  LEU A 174       2.919  14.288 -13.195  1.00  0.00           C  
ATOM   2658  C   LEU A 174       1.483  14.805 -13.165  1.00  0.00           C  
ATOM   2659  O   LEU A 174       0.623  14.304 -13.892  1.00  0.00           O  
ATOM   2660  CB  LEU A 174       2.979  12.887 -12.576  1.00  0.00           C  
ATOM   2661  CG  LEU A 174       4.366  12.231 -12.549  1.00  0.00           C  
ATOM   2662  CD1 LEU A 174       4.284  10.897 -11.819  1.00  0.00           C  
ATOM   2663  CD2 LEU A 174       4.867  12.044 -13.973  1.00  0.00           C  
ATOM   2664  H   LEU A 174       3.949  15.072 -11.492  1.00  0.00           H  
ATOM   2665  HA  LEU A 174       3.239  14.232 -14.236  1.00  0.00           H  
ATOM   2666 1HB  LEU A 174       2.620  12.945 -11.549  1.00  0.00           H  
ATOM   2667 2HB  LEU A 174       2.313  12.230 -13.135  1.00  0.00           H  
ATOM   2668  HG  LEU A 174       5.060  12.868 -12.001  1.00  0.00           H  
ATOM   2669 1HD1 LEU A 174       5.269  10.431 -11.800  1.00  0.00           H  
ATOM   2670 2HD1 LEU A 174       3.942  11.062 -10.798  1.00  0.00           H  
ATOM   2671 3HD1 LEU A 174       3.583  10.242 -12.336  1.00  0.00           H  
ATOM   2672 1HD2 LEU A 174       5.853  11.579 -13.955  1.00  0.00           H  
ATOM   2673 2HD2 LEU A 174       4.174  11.405 -14.522  1.00  0.00           H  
ATOM   2674 3HD2 LEU A 174       4.933  13.015 -14.466  1.00  0.00           H  
ATOM   2675  N   GLY A 175       1.236  15.825 -12.408  1.00  0.00           N  
ATOM   2676  CA  GLY A 175      -0.127  16.267 -12.153  1.00  0.00           C  
ATOM   2677  C   GLY A 175      -0.937  15.267 -11.352  1.00  0.00           C  
ATOM   2678  O   GLY A 175      -2.048  14.902 -11.745  1.00  0.00           O  
ATOM   2679  H   GLY A 175       2.002  16.326 -11.983  1.00  0.00           H  
ATOM   2680 1HA  GLY A 175      -0.109  17.214 -11.615  1.00  0.00           H  
ATOM   2681 2HA  GLY A 175      -0.634  16.447 -13.101  1.00  0.00           H  
ATOM   2682  N   VAL A 176      -0.355  14.620 -10.299  1.00  0.00           N  
ATOM   2683  CA  VAL A 176      -0.991  13.539  -9.555  1.00  0.00           C  
ATOM   2684  C   VAL A 176      -1.146  13.941  -8.090  1.00  0.00           C  
ATOM   2685  O   VAL A 176      -0.664  14.998  -7.676  1.00  0.00           O  
ATOM   2686  CB  VAL A 176      -0.158  12.247  -9.656  1.00  0.00           C  
ATOM   2687  CG1 VAL A 176      -0.057  11.790 -11.103  1.00  0.00           C  
ATOM   2688  CG2 VAL A 176       1.224  12.475  -9.064  1.00  0.00           C  
ATOM   2689  H   VAL A 176       0.572  14.921 -10.033  1.00  0.00           H  
ATOM   2690  HA  VAL A 176      -1.982  13.366  -9.976  1.00  0.00           H  
ATOM   2691  HB  VAL A 176      -0.665  11.455  -9.104  1.00  0.00           H  
ATOM   2692 1HG1 VAL A 176       0.535  10.876 -11.156  1.00  0.00           H  
ATOM   2693 2HG1 VAL A 176      -1.055  11.598 -11.495  1.00  0.00           H  
ATOM   2694 3HG1 VAL A 176       0.424  12.567 -11.697  1.00  0.00           H  
ATOM   2695 1HG2 VAL A 176       1.807  11.558  -9.137  1.00  0.00           H  
ATOM   2696 2HG2 VAL A 176       1.728  13.271  -9.612  1.00  0.00           H  
ATOM   2697 3HG2 VAL A 176       1.129  12.761  -8.016  1.00  0.00           H  
ATOM   2698  N   SER A 177      -1.836  13.010  -7.375  1.00  0.00           N  
ATOM   2699  CA  SER A 177      -1.993  13.271  -5.948  1.00  0.00           C  
ATOM   2700  C   SER A 177      -0.715  12.945  -5.183  1.00  0.00           C  
ATOM   2701  O   SER A 177       0.216  12.361  -5.738  1.00  0.00           O  
ATOM   2702  CB  SER A 177      -3.146  12.460  -5.392  1.00  0.00           C  
ATOM   2703  OG  SER A 177      -2.805  11.104  -5.295  1.00  0.00           O  
ATOM   2704  H   SER A 177      -2.237  12.169  -7.768  1.00  0.00           H  
ATOM   2705  HA  SER A 177      -2.207  14.333  -5.812  1.00  0.00           H  
ATOM   2706 1HB  SER A 177      -3.418  12.840  -4.408  1.00  0.00           H  
ATOM   2707 2HB  SER A 177      -4.016  12.573  -6.039  1.00  0.00           H  
ATOM   2708  HG  SER A 177      -3.616  10.643  -5.064  1.00  0.00           H  
ATOM   2709  N   LEU A 178      -0.594  13.348  -3.911  1.00  0.00           N  
ATOM   2710  CA  LEU A 178       0.592  13.132  -3.090  1.00  0.00           C  
ATOM   2711  C   LEU A 178       0.784  11.649  -2.793  1.00  0.00           C  
ATOM   2712  O   LEU A 178       1.915  11.157  -2.768  1.00  0.00           O  
ATOM   2713  CB  LEU A 178       0.480  13.916  -1.777  1.00  0.00           C  
ATOM   2714  CG  LEU A 178       1.713  13.866  -0.865  1.00  0.00           C  
ATOM   2715  CD1 LEU A 178       2.928  14.380  -1.626  1.00  0.00           C  
ATOM   2716  CD2 LEU A 178       1.456  14.698   0.382  1.00  0.00           C  
ATOM   2717  H   LEU A 178      -1.388  13.831  -3.513  1.00  0.00           H  
ATOM   2718  HA  LEU A 178       1.462  13.487  -3.640  1.00  0.00           H  
ATOM   2719 1HB  LEU A 178       0.284  14.961  -2.011  1.00  0.00           H  
ATOM   2720 2HB  LEU A 178      -0.366  13.527  -1.211  1.00  0.00           H  
ATOM   2721  HG  LEU A 178       1.912  12.833  -0.578  1.00  0.00           H  
ATOM   2722 1HD1 LEU A 178       3.804  14.345  -0.978  1.00  0.00           H  
ATOM   2723 2HD1 LEU A 178       3.100  13.755  -2.502  1.00  0.00           H  
ATOM   2724 3HD1 LEU A 178       2.752  15.408  -1.941  1.00  0.00           H  
ATOM   2725 1HD2 LEU A 178       2.332  14.663   1.030  1.00  0.00           H  
ATOM   2726 2HD2 LEU A 178       1.259  15.732   0.096  1.00  0.00           H  
ATOM   2727 3HD2 LEU A 178       0.594  14.298   0.915  1.00  0.00           H  
ATOM   2728  N   LEU A 179      -0.347  10.971  -2.603  1.00  0.00           N  
ATOM   2729  CA  LEU A 179      -0.281   9.531  -2.383  1.00  0.00           C  
ATOM   2730  C   LEU A 179       0.263   8.816  -3.614  1.00  0.00           C  
ATOM   2731  O   LEU A 179       1.087   7.906  -3.495  1.00  0.00           O  
ATOM   2732  CB  LEU A 179      -1.670   8.982  -2.034  1.00  0.00           C  
ATOM   2733  CG  LEU A 179      -2.136   9.219  -0.592  1.00  0.00           C  
ATOM   2734  CD1 LEU A 179      -3.627   8.931  -0.485  1.00  0.00           C  
ATOM   2735  CD2 LEU A 179      -1.338   8.332   0.352  1.00  0.00           C  
ATOM   2736  H   LEU A 179      -1.249  11.427  -2.609  1.00  0.00           H  
ATOM   2737  HA  LEU A 179       0.396   9.341  -1.550  1.00  0.00           H  
ATOM   2738 1HB  LEU A 179      -2.401   9.440  -2.698  1.00  0.00           H  
ATOM   2739 2HB  LEU A 179      -1.673   7.907  -2.210  1.00  0.00           H  
ATOM   2740  HG  LEU A 179      -1.979  10.265  -0.326  1.00  0.00           H  
ATOM   2741 1HD1 LEU A 179      -3.958   9.100   0.540  1.00  0.00           H  
ATOM   2742 2HD1 LEU A 179      -4.174   9.593  -1.156  1.00  0.00           H  
ATOM   2743 3HD1 LEU A 179      -3.817   7.894  -0.762  1.00  0.00           H  
ATOM   2744 1HD2 LEU A 179      -1.669   8.501   1.378  1.00  0.00           H  
ATOM   2745 2HD2 LEU A 179      -1.495   7.286   0.088  1.00  0.00           H  
ATOM   2746 3HD2 LEU A 179      -0.278   8.572   0.269  1.00  0.00           H  
ATOM   2747  N   GLN A 180      -0.189   9.289  -4.768  1.00  0.00           N  
ATOM   2748  CA  GLN A 180       0.251   8.669  -6.012  1.00  0.00           C  
ATOM   2749  C   GLN A 180       1.741   8.896  -6.243  1.00  0.00           C  
ATOM   2750  O   GLN A 180       2.454   7.987  -6.675  1.00  0.00           O  
ATOM   2751  CB  GLN A 180      -0.552   9.216  -7.197  1.00  0.00           C  
ATOM   2752  CG  GLN A 180      -1.995   8.745  -7.241  1.00  0.00           C  
ATOM   2753  CD  GLN A 180      -2.769   9.354  -8.395  1.00  0.00           C  
ATOM   2754  OE1 GLN A 180      -2.736  10.570  -8.609  1.00  0.00           O  
ATOM   2755  NE2 GLN A 180      -3.469   8.513  -9.146  1.00  0.00           N  
ATOM   2756  H   GLN A 180      -0.829  10.069  -4.806  1.00  0.00           H  
ATOM   2757  HA  GLN A 180       0.082   7.595  -5.941  1.00  0.00           H  
ATOM   2758 1HB  GLN A 180      -0.555  10.306  -7.162  1.00  0.00           H  
ATOM   2759 2HB  GLN A 180      -0.073   8.919  -8.129  1.00  0.00           H  
ATOM   2760 1HG  GLN A 180      -2.009   7.661  -7.354  1.00  0.00           H  
ATOM   2761 2HG  GLN A 180      -2.488   9.029  -6.310  1.00  0.00           H  
ATOM   2762 1HE2 GLN A 180      -4.000   8.858  -9.922  1.00  0.00           H  
ATOM   2763 2HE2 GLN A 180      -3.467   7.535  -8.938  1.00  0.00           H  
ATOM   2764  N   ALA A 181       2.133  10.085  -5.926  1.00  0.00           N  
ATOM   2765  CA  ALA A 181       3.555  10.398  -6.039  1.00  0.00           C  
ATOM   2766  C   ALA A 181       4.385   9.522  -5.104  1.00  0.00           C  
ATOM   2767  O   ALA A 181       5.443   9.019  -5.492  1.00  0.00           O  
ATOM   2768  CB  ALA A 181       3.800  11.875  -5.737  1.00  0.00           C  
ATOM   2769  H   ALA A 181       1.495  10.800  -5.607  1.00  0.00           H  
ATOM   2770  HA  ALA A 181       3.868  10.190  -7.063  1.00  0.00           H  
ATOM   2771 1HB  ALA A 181       4.865  12.091  -5.824  1.00  0.00           H  
ATOM   2772 2HB  ALA A 181       3.246  12.488  -6.446  1.00  0.00           H  
ATOM   2773 3HB  ALA A 181       3.467  12.098  -4.724  1.00  0.00           H  
ATOM   2774  N   ALA A 182       3.947   9.359  -3.889  1.00  0.00           N  
ATOM   2775  CA  ALA A 182       4.632   8.493  -2.933  1.00  0.00           C  
ATOM   2776  C   ALA A 182       4.614   7.039  -3.399  1.00  0.00           C  
ATOM   2777  O   ALA A 182       5.616   6.333  -3.286  1.00  0.00           O  
ATOM   2778  CB  ALA A 182       3.990   8.614  -1.552  1.00  0.00           C  
ATOM   2779  H   ALA A 182       3.110   9.846  -3.600  1.00  0.00           H  
ATOM   2780  HA  ALA A 182       5.671   8.814  -2.868  1.00  0.00           H  
ATOM   2781 1HB  ALA A 182       4.511   7.962  -0.850  1.00  0.00           H  
ATOM   2782 2HB  ALA A 182       4.059   9.646  -1.209  1.00  0.00           H  
ATOM   2783 3HB  ALA A 182       2.944   8.320  -1.611  1.00  0.00           H  
ATOM   2784  N   ALA A 183       3.521   6.610  -3.936  1.00  0.00           N  
ATOM   2785  CA  ALA A 183       3.373   5.234  -4.404  1.00  0.00           C  
ATOM   2786  C   ALA A 183       4.340   4.936  -5.548  1.00  0.00           C  
ATOM   2787  O   ALA A 183       4.884   3.832  -5.638  1.00  0.00           O  
ATOM   2788  CB  ALA A 183       1.935   4.973  -4.847  1.00  0.00           C  
ATOM   2789  H   ALA A 183       2.745   7.248  -4.034  1.00  0.00           H  
ATOM   2790  HA  ALA A 183       3.613   4.567  -3.577  1.00  0.00           H  
ATOM   2791 1HB  ALA A 183       1.843   3.943  -5.193  1.00  0.00           H  
ATOM   2792 2HB  ALA A 183       1.260   5.135  -4.008  1.00  0.00           H  
ATOM   2793 3HB  ALA A 183       1.676   5.652  -5.658  1.00  0.00           H  
ATOM   2794  N   ILE A 184       4.563   5.859  -6.391  1.00  0.00           N  
ATOM   2795  CA  ILE A 184       5.498   5.710  -7.501  1.00  0.00           C  
ATOM   2796  C   ILE A 184       6.924   5.600  -6.965  1.00  0.00           C  
ATOM   2797  O   ILE A 184       7.714   4.785  -7.448  1.00  0.00           O  
ATOM   2798  CB  ILE A 184       5.397   6.895  -8.479  1.00  0.00           C  
ATOM   2799  CG1 ILE A 184       4.046   6.879  -9.199  1.00  0.00           C  
ATOM   2800  CG2 ILE A 184       6.539   6.855  -9.483  1.00  0.00           C  
ATOM   2801  CD1 ILE A 184       3.713   8.176  -9.900  1.00  0.00           C  
ATOM   2802  H   ILE A 184       4.065   6.731  -6.282  1.00  0.00           H  
ATOM   2803  HA  ILE A 184       5.257   4.793  -8.036  1.00  0.00           H  
ATOM   2804  HB  ILE A 184       5.447   7.831  -7.924  1.00  0.00           H  
ATOM   2805 1HG1 ILE A 184       4.038   6.079  -9.939  1.00  0.00           H  
ATOM   2806 2HG1 ILE A 184       3.254   6.667  -8.481  1.00  0.00           H  
ATOM   2807 1HG2 ILE A 184       6.452   7.699 -10.167  1.00  0.00           H  
ATOM   2808 2HG2 ILE A 184       7.490   6.914  -8.954  1.00  0.00           H  
ATOM   2809 3HG2 ILE A 184       6.495   5.924 -10.048  1.00  0.00           H  
ATOM   2810 1HD1 ILE A 184       2.741   8.088 -10.387  1.00  0.00           H  
ATOM   2811 2HD1 ILE A 184       3.681   8.986  -9.171  1.00  0.00           H  
ATOM   2812 3HD1 ILE A 184       4.474   8.391 -10.649  1.00  0.00           H  
ATOM   2813  N   LEU A 185       7.203   6.382  -5.996  1.00  0.00           N  
ATOM   2814  CA  LEU A 185       8.519   6.275  -5.377  1.00  0.00           C  
ATOM   2815  C   LEU A 185       8.711   4.905  -4.736  1.00  0.00           C  
ATOM   2816  O   LEU A 185       9.796   4.325  -4.812  1.00  0.00           O  
ATOM   2817  CB  LEU A 185       8.708   7.374  -4.327  1.00  0.00           C  
ATOM   2818  CG  LEU A 185       8.752   8.812  -4.849  1.00  0.00           C  
ATOM   2819  CD1 LEU A 185       8.720   9.799  -3.688  1.00  0.00           C  
ATOM   2820  CD2 LEU A 185       9.991   9.031  -5.710  1.00  0.00           C  
ATOM   2821  H   LEU A 185       6.548   7.067  -5.647  1.00  0.00           H  
ATOM   2822  HA  LEU A 185       9.276   6.399  -6.150  1.00  0.00           H  
ATOM   2823 1HB  LEU A 185       7.891   7.314  -3.610  1.00  0.00           H  
ATOM   2824 2HB  LEU A 185       9.643   7.192  -3.798  1.00  0.00           H  
ATOM   2825  HG  LEU A 185       7.865   9.007  -5.452  1.00  0.00           H  
ATOM   2826 1HD1 LEU A 185       8.751  10.818  -4.075  1.00  0.00           H  
ATOM   2827 2HD1 LEU A 185       7.802   9.658  -3.116  1.00  0.00           H  
ATOM   2828 3HD1 LEU A 185       9.581   9.629  -3.043  1.00  0.00           H  
ATOM   2829 1HD2 LEU A 185      10.005  10.059  -6.073  1.00  0.00           H  
ATOM   2830 2HD2 LEU A 185      10.886   8.844  -5.114  1.00  0.00           H  
ATOM   2831 3HD2 LEU A 185       9.970   8.347  -6.558  1.00  0.00           H  
ATOM   2832  N   ILE A 186       7.653   4.470  -4.112  1.00  0.00           N  
ATOM   2833  CA  ILE A 186       7.703   3.122  -3.557  1.00  0.00           C  
ATOM   2834  C   ILE A 186       7.907   2.108  -4.680  1.00  0.00           C  
ATOM   2835  O   ILE A 186       8.723   1.191  -4.557  1.00  0.00           O  
ATOM   2836  CB  ILE A 186       6.417   2.791  -2.778  1.00  0.00           C  
ATOM   2837  CG1 ILE A 186       6.335   3.629  -1.500  1.00  0.00           C  
ATOM   2838  CG2 ILE A 186       6.361   1.307  -2.450  1.00  0.00           C  
ATOM   2839  CD1 ILE A 186       4.971   3.619  -0.849  1.00  0.00           C  
ATOM   2840  H   ILE A 186       6.813   5.019  -3.997  1.00  0.00           H  
ATOM   2841  HA  ILE A 186       8.552   3.060  -2.876  1.00  0.00           H  
ATOM   2842  HB  ILE A 186       5.549   3.053  -3.383  1.00  0.00           H  
ATOM   2843 1HG1 ILE A 186       7.062   3.261  -0.777  1.00  0.00           H  
ATOM   2844 2HG1 ILE A 186       6.596   4.664  -1.726  1.00  0.00           H  
ATOM   2845 1HG2 ILE A 186       5.446   1.090  -1.899  1.00  0.00           H  
ATOM   2846 2HG2 ILE A 186       6.374   0.730  -3.373  1.00  0.00           H  
ATOM   2847 3HG2 ILE A 186       7.224   1.037  -1.841  1.00  0.00           H  
ATOM   2848 1HD1 ILE A 186       4.992   4.235   0.050  1.00  0.00           H  
ATOM   2849 2HD1 ILE A 186       4.232   4.018  -1.545  1.00  0.00           H  
ATOM   2850 3HD1 ILE A 186       4.704   2.598  -0.582  1.00  0.00           H  
ATOM   2851  N   LEU A 187       7.202   2.274  -5.757  1.00  0.00           N  
ATOM   2852  CA  LEU A 187       7.330   1.388  -6.909  1.00  0.00           C  
ATOM   2853  C   LEU A 187       8.772   1.337  -7.400  1.00  0.00           C  
ATOM   2854  O   LEU A 187       9.317   0.255  -7.630  1.00  0.00           O  
ATOM   2855  CB  LEU A 187       6.411   1.855  -8.045  1.00  0.00           C  
ATOM   2856  CG  LEU A 187       6.564   1.107  -9.375  1.00  0.00           C  
ATOM   2857  CD1 LEU A 187       6.273  -0.373  -9.162  1.00  0.00           C  
ATOM   2858  CD2 LEU A 187       5.620   1.706 -10.407  1.00  0.00           C  
ATOM   2859  H   LEU A 187       6.546   3.042  -5.797  1.00  0.00           H  
ATOM   2860  HA  LEU A 187       7.036   0.383  -6.606  1.00  0.00           H  
ATOM   2861 1HB  LEU A 187       5.377   1.748  -7.722  1.00  0.00           H  
ATOM   2862 2HB  LEU A 187       6.604   2.911  -8.235  1.00  0.00           H  
ATOM   2863  HG  LEU A 187       7.592   1.197  -9.728  1.00  0.00           H  
ATOM   2864 1HD1 LEU A 187       6.382  -0.905 -10.107  1.00  0.00           H  
ATOM   2865 2HD1 LEU A 187       6.975  -0.780  -8.434  1.00  0.00           H  
ATOM   2866 3HD1 LEU A 187       5.256  -0.494  -8.793  1.00  0.00           H  
ATOM   2867 1HD2 LEU A 187       5.729   1.174 -11.352  1.00  0.00           H  
ATOM   2868 2HD2 LEU A 187       4.592   1.615 -10.056  1.00  0.00           H  
ATOM   2869 3HD2 LEU A 187       5.862   2.759 -10.553  1.00  0.00           H  
ATOM   2870  N   ALA A 188       9.369   2.476  -7.555  1.00  0.00           N  
ATOM   2871  CA  ALA A 188      10.752   2.555  -8.019  1.00  0.00           C  
ATOM   2872  C   ALA A 188      11.680   1.749  -7.115  1.00  0.00           C  
ATOM   2873  O   ALA A 188      12.614   1.100  -7.593  1.00  0.00           O  
ATOM   2874  CB  ALA A 188      11.209   4.010  -8.085  1.00  0.00           C  
ATOM   2875  H   ALA A 188       8.869   3.330  -7.353  1.00  0.00           H  
ATOM   2876  HA  ALA A 188      10.800   2.123  -9.018  1.00  0.00           H  
ATOM   2877 1HB  ALA A 188      12.241   4.052  -8.432  1.00  0.00           H  
ATOM   2878 2HB  ALA A 188      10.571   4.560  -8.777  1.00  0.00           H  
ATOM   2879 3HB  ALA A 188      11.140   4.458  -7.096  1.00  0.00           H  
ATOM   2880  N   ALA A 189      11.492   1.796  -5.877  1.00  0.00           N  
ATOM   2881  CA  ALA A 189      12.292   1.040  -4.917  1.00  0.00           C  
ATOM   2882  C   ALA A 189      12.125  -0.462  -5.125  1.00  0.00           C  
ATOM   2883  O   ALA A 189      13.105  -1.210  -5.107  1.00  0.00           O  
ATOM   2884  CB  ALA A 189      11.911   1.422  -3.488  1.00  0.00           C  
ATOM   2885  H   ALA A 189      10.747   2.388  -5.538  1.00  0.00           H  
ATOM   2886  HA  ALA A 189      13.341   1.289  -5.081  1.00  0.00           H  
ATOM   2887 1HB  ALA A 189      12.516   0.850  -2.786  1.00  0.00           H  
ATOM   2888 2HB  ALA A 189      12.087   2.487  -3.338  1.00  0.00           H  
ATOM   2889 3HB  ALA A 189      10.858   1.201  -3.323  1.00  0.00           H  
ATOM   2890  N   ARG A 190      10.969  -0.853  -5.419  1.00  0.00           N  
ATOM   2891  CA  ARG A 190      10.682  -2.276  -5.571  1.00  0.00           C  
ATOM   2892  C   ARG A 190      11.176  -2.793  -6.918  1.00  0.00           C  
ATOM   2893  O   ARG A 190      11.611  -3.941  -7.026  1.00  0.00           O  
ATOM   2894  CB  ARG A 190       9.189  -2.540  -5.445  1.00  0.00           C  
ATOM   2895  CG  ARG A 190       8.604  -2.261  -4.069  1.00  0.00           C  
ATOM   2896  CD  ARG A 190       9.284  -3.053  -3.013  1.00  0.00           C  
ATOM   2897  NE  ARG A 190       9.292  -4.474  -3.320  1.00  0.00           N  
ATOM   2898  CZ  ARG A 190      10.099  -5.379  -2.732  1.00  0.00           C  
ATOM   2899  NH1 ARG A 190      10.954  -4.997  -1.811  1.00  0.00           N  
ATOM   2900  NH2 ARG A 190      10.030  -6.652  -3.084  1.00  0.00           N  
ATOM   2901  H   ARG A 190      10.223  -0.184  -5.554  1.00  0.00           H  
ATOM   2902  HA  ARG A 190      11.209  -2.820  -4.786  1.00  0.00           H  
ATOM   2903 1HB  ARG A 190       8.649  -1.925  -6.163  1.00  0.00           H  
ATOM   2904 2HB  ARG A 190       8.982  -3.583  -5.686  1.00  0.00           H  
ATOM   2905 1HG  ARG A 190       8.718  -1.203  -3.832  1.00  0.00           H  
ATOM   2906 2HG  ARG A 190       7.544  -2.521  -4.065  1.00  0.00           H  
ATOM   2907 1HD  ARG A 190      10.316  -2.720  -2.915  1.00  0.00           H  
ATOM   2908 2HD  ARG A 190       8.766  -2.913  -2.063  1.00  0.00           H  
ATOM   2909  HE  ARG A 190       8.647  -4.807  -4.024  1.00  0.00           H  
ATOM   2910 1HH1 ARG A 190      11.007  -4.025  -1.543  1.00  0.00           H  
ATOM   2911 2HH1 ARG A 190      11.558  -5.675  -1.371  1.00  0.00           H  
ATOM   2912 1HH2 ARG A 190       9.371  -6.946  -3.792  1.00  0.00           H  
ATOM   2913 2HH2 ARG A 190      10.633  -7.330  -2.643  1.00  0.00           H  
ATOM   2914  N   LEU A 191      11.098  -1.990  -7.888  1.00  0.00           N  
ATOM   2915  CA  LEU A 191      11.566  -2.369  -9.217  1.00  0.00           C  
ATOM   2916  C   LEU A 191      13.091  -2.383  -9.273  1.00  0.00           C  
ATOM   2917  O   LEU A 191      13.682  -3.205  -9.974  1.00  0.00           O  
ATOM   2918  CB  LEU A 191      11.016  -1.399 -10.271  1.00  0.00           C  
ATOM   2919  CG  LEU A 191       9.496  -1.428 -10.473  1.00  0.00           C  
ATOM   2920  CD1 LEU A 191       9.090  -0.319 -11.434  1.00  0.00           C  
ATOM   2921  CD2 LEU A 191       9.080  -2.792 -11.004  1.00  0.00           C  
ATOM   2922  H   LEU A 191      10.706  -1.070  -7.749  1.00  0.00           H  
ATOM   2923  HA  LEU A 191      11.207  -3.372  -9.438  1.00  0.00           H  
ATOM   2924 1HB  LEU A 191      11.293  -0.385  -9.988  1.00  0.00           H  
ATOM   2925 2HB  LEU A 191      11.483  -1.627 -11.230  1.00  0.00           H  
ATOM   2926  HG  LEU A 191       8.999  -1.243  -9.520  1.00  0.00           H  
ATOM   2927 1HD1 LEU A 191       8.009  -0.340 -11.577  1.00  0.00           H  
ATOM   2928 2HD1 LEU A 191       9.381   0.646 -11.020  1.00  0.00           H  
ATOM   2929 3HD1 LEU A 191       9.585  -0.469 -12.392  1.00  0.00           H  
ATOM   2930 1HD2 LEU A 191       8.000  -2.813 -11.147  1.00  0.00           H  
ATOM   2931 2HD2 LEU A 191       9.576  -2.978 -11.958  1.00  0.00           H  
ATOM   2932 3HD2 LEU A 191       9.367  -3.564 -10.290  1.00  0.00           H  
ATOM   2933  N   GLY A 192      13.699  -1.506  -8.423  1.00  0.00           N  
ATOM   2934  CA  GLY A 192      15.138  -1.324  -8.543  1.00  0.00           C  
ATOM   2935  C   GLY A 192      15.530  -0.406  -9.684  1.00  0.00           C  
ATOM   2936  O   GLY A 192      16.525  -0.652 -10.371  1.00  0.00           O  
ATOM   2937  H   GLY A 192      13.194  -0.983  -7.722  1.00  0.00           H  
ATOM   2938 1HA  GLY A 192      15.531  -0.912  -7.613  1.00  0.00           H  
ATOM   2939 2HA  GLY A 192      15.616  -2.292  -8.693  1.00  0.00           H  
ATOM   2940  N   THR A 193      14.609   0.586  -9.993  1.00  0.00           N  
ATOM   2941  CA  THR A 193      14.786   1.470 -11.141  1.00  0.00           C  
ATOM   2942  C   THR A 193      14.707   2.932 -10.713  1.00  0.00           C  
ATOM   2943  O   THR A 193      14.578   3.232  -9.525  1.00  0.00           O  
ATOM   2944  CB  THR A 193      13.733   1.188 -12.229  1.00  0.00           C  
ATOM   2945  OG1 THR A 193      12.433   1.546 -11.744  1.00  0.00           O  
ATOM   2946  CG2 THR A 193      13.740  -0.285 -12.610  1.00  0.00           C  
ATOM   2947  H   THR A 193      13.794   0.698  -9.407  1.00  0.00           H  
ATOM   2948  HA  THR A 193      15.772   1.289 -11.568  1.00  0.00           H  
ATOM   2949  HB  THR A 193      13.954   1.787 -13.112  1.00  0.00           H  
ATOM   2950  HG1 THR A 193      12.351   2.503 -11.727  1.00  0.00           H  
ATOM   2951 1HG2 THR A 193      12.991  -0.465 -13.380  1.00  0.00           H  
ATOM   2952 2HG2 THR A 193      14.724  -0.557 -12.990  1.00  0.00           H  
ATOM   2953 3HG2 THR A 193      13.510  -0.888 -11.732  1.00  0.00           H  
ATOM   2954  N   THR A 194      14.857   3.819 -11.676  1.00  0.00           N  
ATOM   2955  CA  THR A 194      14.693   5.240 -11.389  1.00  0.00           C  
ATOM   2956  C   THR A 194      13.215   5.597 -11.252  1.00  0.00           C  
ATOM   2957  O   THR A 194      12.343   4.771 -11.530  1.00  0.00           O  
ATOM   2958  CB  THR A 194      15.338   6.108 -12.485  1.00  0.00           C  
ATOM   2959  OG1 THR A 194      14.602   5.965 -13.707  1.00  0.00           O  
ATOM   2960  CG2 THR A 194      16.782   5.690 -12.716  1.00  0.00           C  
ATOM   2961  H   THR A 194      15.086   3.529 -12.617  1.00  0.00           H  
ATOM   2962  HA  THR A 194      15.191   5.462 -10.445  1.00  0.00           H  
ATOM   2963  HB  THR A 194      15.313   7.155 -12.183  1.00  0.00           H  
ATOM   2964  HG1 THR A 194      15.000   6.515 -14.386  1.00  0.00           H  
ATOM   2965 1HG2 THR A 194      17.222   6.315 -13.492  1.00  0.00           H  
ATOM   2966 2HG2 THR A 194      17.347   5.809 -11.791  1.00  0.00           H  
ATOM   2967 3HG2 THR A 194      16.813   4.647 -13.028  1.00  0.00           H  
ATOM   2968  N   VAL A 195      12.922   6.838 -10.750  1.00  0.00           N  
ATOM   2969  CA  VAL A 195      11.557   7.317 -10.562  1.00  0.00           C  
ATOM   2970  C   VAL A 195      10.859   7.438 -11.916  1.00  0.00           C  
ATOM   2971  O   VAL A 195       9.715   7.004 -12.073  1.00  0.00           O  
ATOM   2972  CB  VAL A 195      11.553   8.682  -9.850  1.00  0.00           C  
ATOM   2973  CG1 VAL A 195      10.139   9.238  -9.771  1.00  0.00           C  
ATOM   2974  CG2 VAL A 195      12.157   8.544  -8.462  1.00  0.00           C  
ATOM   2975  H   VAL A 195      13.693   7.441 -10.503  1.00  0.00           H  
ATOM   2976  HA  VAL A 195      11.016   6.589  -9.956  1.00  0.00           H  
ATOM   2977  HB  VAL A 195      12.143   9.388 -10.436  1.00  0.00           H  
ATOM   2978 1HG1 VAL A 195      10.155  10.204  -9.266  1.00  0.00           H  
ATOM   2979 2HG1 VAL A 195       9.739   9.362 -10.778  1.00  0.00           H  
ATOM   2980 3HG1 VAL A 195       9.507   8.547  -9.213  1.00  0.00           H  
ATOM   2981 1HG2 VAL A 195      12.152   9.514  -7.965  1.00  0.00           H  
ATOM   2982 2HG2 VAL A 195      11.569   7.835  -7.878  1.00  0.00           H  
ATOM   2983 3HG2 VAL A 195      13.182   8.185  -8.545  1.00  0.00           H  
ATOM   2984  N   GLU A 196      11.583   7.914 -12.910  1.00  0.00           N  
ATOM   2985  CA  GLU A 196      11.029   8.100 -14.248  1.00  0.00           C  
ATOM   2986  C   GLU A 196      10.621   6.765 -14.865  1.00  0.00           C  
ATOM   2987  O   GLU A 196       9.564   6.663 -15.490  1.00  0.00           O  
ATOM   2988  CB  GLU A 196      12.044   8.803 -15.153  1.00  0.00           C  
ATOM   2989  CG  GLU A 196      12.344  10.243 -14.760  1.00  0.00           C  
ATOM   2990  CD  GLU A 196      13.332  10.348 -13.633  1.00  0.00           C  
ATOM   2991  OE1 GLU A 196      13.782   9.329 -13.165  1.00  0.00           O  
ATOM   2992  OE2 GLU A 196      13.638  11.448 -13.238  1.00  0.00           O  
ATOM   2993  H   GLU A 196      12.548   8.156 -12.739  1.00  0.00           H  
ATOM   2994  HA  GLU A 196      10.133   8.717 -14.168  1.00  0.00           H  
ATOM   2995 1HB  GLU A 196      12.983   8.251 -15.143  1.00  0.00           H  
ATOM   2996 2HB  GLU A 196      11.676   8.806 -16.179  1.00  0.00           H  
ATOM   2997 1HG  GLU A 196      12.742  10.769 -15.627  1.00  0.00           H  
ATOM   2998 2HG  GLU A 196      11.415  10.730 -14.470  1.00  0.00           H  
ATOM   2999  N   GLU A 197      11.506   5.795 -14.635  1.00  0.00           N  
ATOM   3000  CA  GLU A 197      11.208   4.463 -15.158  1.00  0.00           C  
ATOM   3001  C   GLU A 197       9.978   3.867 -14.479  1.00  0.00           C  
ATOM   3002  O   GLU A 197       9.142   3.245 -15.136  1.00  0.00           O  
ATOM   3003  CB  GLU A 197      12.410   3.535 -14.967  1.00  0.00           C  
ATOM   3004  CG  GLU A 197      13.579   3.820 -15.899  1.00  0.00           C  
ATOM   3005  CD  GLU A 197      14.777   2.958 -15.615  1.00  0.00           C  
ATOM   3006  OE1 GLU A 197      15.278   3.011 -14.517  1.00  0.00           O  
ATOM   3007  OE2 GLU A 197      15.193   2.244 -16.497  1.00  0.00           O  
ATOM   3008  H   GLU A 197      12.362   5.941 -14.120  1.00  0.00           H  
ATOM   3009  HA  GLU A 197      10.992   4.550 -16.223  1.00  0.00           H  
ATOM   3010 1HB  GLU A 197      12.772   3.614 -13.942  1.00  0.00           H  
ATOM   3011 2HB  GLU A 197      12.100   2.502 -15.126  1.00  0.00           H  
ATOM   3012 1HG  GLU A 197      13.260   3.652 -16.928  1.00  0.00           H  
ATOM   3013 2HG  GLU A 197      13.860   4.868 -15.801  1.00  0.00           H  
ATOM   3014  N   ALA A 198       9.870   4.096 -13.198  1.00  0.00           N  
ATOM   3015  CA  ALA A 198       8.707   3.607 -12.463  1.00  0.00           C  
ATOM   3016  C   ALA A 198       7.420   4.233 -12.991  1.00  0.00           C  
ATOM   3017  O   ALA A 198       6.380   3.575 -13.051  1.00  0.00           O  
ATOM   3018  CB  ALA A 198       8.861   3.894 -10.971  1.00  0.00           C  
ATOM   3019  H   ALA A 198      10.584   4.611 -12.703  1.00  0.00           H  
ATOM   3020  HA  ALA A 198       8.642   2.530 -12.610  1.00  0.00           H  
ATOM   3021 1HB  ALA A 198       7.986   3.524 -10.436  1.00  0.00           H  
ATOM   3022 2HB  ALA A 198       9.754   3.395 -10.595  1.00  0.00           H  
ATOM   3023 3HB  ALA A 198       8.953   4.968 -10.814  1.00  0.00           H  
ATOM   3024  N   VAL A 199       7.433   5.507 -13.382  1.00  0.00           N  
ATOM   3025  CA  VAL A 199       6.271   6.210 -13.917  1.00  0.00           C  
ATOM   3026  C   VAL A 199       5.843   5.573 -15.237  1.00  0.00           C  
ATOM   3027  O   VAL A 199       4.664   5.271 -15.434  1.00  0.00           O  
ATOM   3028  CB  VAL A 199       6.592   7.700 -14.139  1.00  0.00           C  
ATOM   3029  CG1 VAL A 199       5.466   8.380 -14.903  1.00  0.00           C  
ATOM   3030  CG2 VAL A 199       6.826   8.383 -12.800  1.00  0.00           C  
ATOM   3031  H   VAL A 199       8.309   6.002 -13.295  1.00  0.00           H  
ATOM   3032  HA  VAL A 199       5.451   6.116 -13.204  1.00  0.00           H  
ATOM   3033  HB  VAL A 199       7.491   7.781 -14.750  1.00  0.00           H  
ATOM   3034 1HG1 VAL A 199       5.710   9.433 -15.050  1.00  0.00           H  
ATOM   3035 2HG1 VAL A 199       5.341   7.897 -15.872  1.00  0.00           H  
ATOM   3036 3HG1 VAL A 199       4.540   8.299 -14.333  1.00  0.00           H  
ATOM   3037 1HG2 VAL A 199       7.053   9.437 -12.964  1.00  0.00           H  
ATOM   3038 2HG2 VAL A 199       5.930   8.297 -12.186  1.00  0.00           H  
ATOM   3039 3HG2 VAL A 199       7.662   7.908 -12.288  1.00  0.00           H  
ATOM   3040  N   GLN A 200       6.830   5.373 -16.113  1.00  0.00           N  
ATOM   3041  CA  GLN A 200       6.544   4.849 -17.445  1.00  0.00           C  
ATOM   3042  C   GLN A 200       5.990   3.429 -17.368  1.00  0.00           C  
ATOM   3043  O   GLN A 200       5.080   3.071 -18.120  1.00  0.00           O  
ATOM   3044  CB  GLN A 200       7.805   4.873 -18.313  1.00  0.00           C  
ATOM   3045  CG  GLN A 200       8.268   6.268 -18.699  1.00  0.00           C  
ATOM   3046  CD  GLN A 200       9.561   6.249 -19.492  1.00  0.00           C  
ATOM   3047  OE1 GLN A 200      10.385   5.343 -19.341  1.00  0.00           O  
ATOM   3048  NE2 GLN A 200       9.746   7.251 -20.343  1.00  0.00           N  
ATOM   3049  H   GLN A 200       7.785   5.584 -15.862  1.00  0.00           H  
ATOM   3050  HA  GLN A 200       5.787   5.479 -17.909  1.00  0.00           H  
ATOM   3051 1HB  GLN A 200       8.621   4.382 -17.784  1.00  0.00           H  
ATOM   3052 2HB  GLN A 200       7.626   4.313 -19.231  1.00  0.00           H  
ATOM   3053 1HG  GLN A 200       7.499   6.739 -19.310  1.00  0.00           H  
ATOM   3054 2HG  GLN A 200       8.432   6.849 -17.791  1.00  0.00           H  
ATOM   3055 1HE2 GLN A 200      10.581   7.293 -20.894  1.00  0.00           H  
ATOM   3056 2HE2 GLN A 200       9.052   7.966 -20.434  1.00  0.00           H  
ATOM   3057  N   GLU A 201       6.572   2.746 -16.472  1.00  0.00           N  
ATOM   3058  CA  GLU A 201       6.149   1.354 -16.347  1.00  0.00           C  
ATOM   3059  C   GLU A 201       4.705   1.258 -15.861  1.00  0.00           C  
ATOM   3060  O   GLU A 201       3.925   0.452 -16.371  1.00  0.00           O  
ATOM   3061  CB  GLU A 201       7.071   0.600 -15.387  1.00  0.00           C  
ATOM   3062  CG  GLU A 201       6.813  -0.898 -15.312  1.00  0.00           C  
ATOM   3063  CD  GLU A 201       7.183  -1.619 -16.578  1.00  0.00           C  
ATOM   3064  OE1 GLU A 201       7.913  -1.064 -17.364  1.00  0.00           O  
ATOM   3065  OE2 GLU A 201       6.734  -2.727 -16.761  1.00  0.00           O  
ATOM   3066  H   GLU A 201       7.293   3.097 -15.859  1.00  0.00           H  
ATOM   3067  HA  GLU A 201       6.202   0.885 -17.330  1.00  0.00           H  
ATOM   3068 1HB  GLU A 201       8.108   0.746 -15.688  1.00  0.00           H  
ATOM   3069 2HB  GLU A 201       6.962   1.008 -14.381  1.00  0.00           H  
ATOM   3070 1HG  GLU A 201       7.390  -1.316 -14.488  1.00  0.00           H  
ATOM   3071 2HG  GLU A 201       5.757  -1.064 -15.101  1.00  0.00           H  
ATOM   3072  N   ALA A 202       4.321   2.092 -14.830  1.00  0.00           N  
ATOM   3073  CA  ALA A 202       2.953   2.100 -14.318  1.00  0.00           C  
ATOM   3074  C   ALA A 202       1.970   2.566 -15.386  1.00  0.00           C  
ATOM   3075  O   ALA A 202       0.888   1.993 -15.534  1.00  0.00           O  
ATOM   3076  CB  ALA A 202       2.855   2.989 -13.081  1.00  0.00           C  
ATOM   3077  H   ALA A 202       5.004   2.713 -14.418  1.00  0.00           H  
ATOM   3078  HA  ALA A 202       2.691   1.079 -14.041  1.00  0.00           H  
ATOM   3079 1HB  ALA A 202       1.829   2.984 -12.710  1.00  0.00           H  
ATOM   3080 2HB  ALA A 202       3.522   2.611 -12.307  1.00  0.00           H  
ATOM   3081 3HB  ALA A 202       3.141   4.006 -13.341  1.00  0.00           H  
ATOM   3082  N   LEU A 203       2.351   3.535 -16.193  1.00  0.00           N  
ATOM   3083  CA  LEU A 203       1.477   4.070 -17.231  1.00  0.00           C  
ATOM   3084  C   LEU A 203       1.227   3.031 -18.319  1.00  0.00           C  
ATOM   3085  O   LEU A 203       0.114   2.927 -18.840  1.00  0.00           O  
ATOM   3086  CB  LEU A 203       2.095   5.331 -17.848  1.00  0.00           C  
ATOM   3087  CG  LEU A 203       2.141   6.564 -16.937  1.00  0.00           C  
ATOM   3088  CD1 LEU A 203       3.017   7.635 -17.573  1.00  0.00           C  
ATOM   3089  CD2 LEU A 203       0.728   7.078 -16.706  1.00  0.00           C  
ATOM   3090  H   LEU A 203       3.279   3.918 -16.086  1.00  0.00           H  
ATOM   3091  HA  LEU A 203       0.520   4.327 -16.778  1.00  0.00           H  
ATOM   3092 1HB  LEU A 203       3.115   5.105 -18.152  1.00  0.00           H  
ATOM   3093 2HB  LEU A 203       1.524   5.598 -18.738  1.00  0.00           H  
ATOM   3094  HG  LEU A 203       2.589   6.292 -15.980  1.00  0.00           H  
ATOM   3095 1HD1 LEU A 203       3.050   8.510 -16.926  1.00  0.00           H  
ATOM   3096 2HD1 LEU A 203       4.026   7.246 -17.709  1.00  0.00           H  
ATOM   3097 3HD1 LEU A 203       2.602   7.915 -18.542  1.00  0.00           H  
ATOM   3098 1HD2 LEU A 203       0.761   7.955 -16.057  1.00  0.00           H  
ATOM   3099 2HD2 LEU A 203       0.280   7.351 -17.662  1.00  0.00           H  
ATOM   3100 3HD2 LEU A 203       0.129   6.300 -16.234  1.00  0.00           H  
ATOM   3101  N   GLN A 204       2.295   2.290 -18.652  1.00  0.00           N  
ATOM   3102  CA  GLN A 204       2.169   1.262 -19.679  1.00  0.00           C  
ATOM   3103  C   GLN A 204       1.233   0.146 -19.227  1.00  0.00           C  
ATOM   3104  O   GLN A 204       0.422  -0.349 -20.013  1.00  0.00           O  
ATOM   3105  CB  GLN A 204       3.542   0.684 -20.030  1.00  0.00           C  
ATOM   3106  CG  GLN A 204       3.522  -0.320 -21.170  1.00  0.00           C  
ATOM   3107  CD  GLN A 204       3.090   0.304 -22.483  1.00  0.00           C  
ATOM   3108  OE1 GLN A 204       3.666   1.298 -22.934  1.00  0.00           O  
ATOM   3109  NE2 GLN A 204       2.070  -0.276 -23.106  1.00  0.00           N  
ATOM   3110  H   GLN A 204       3.189   2.430 -18.203  1.00  0.00           H  
ATOM   3111  HA  GLN A 204       1.743   1.717 -20.573  1.00  0.00           H  
ATOM   3112 1HB  GLN A 204       4.218   1.493 -20.306  1.00  0.00           H  
ATOM   3113 2HB  GLN A 204       3.964   0.190 -19.155  1.00  0.00           H  
ATOM   3114 1HG  GLN A 204       4.525  -0.728 -21.299  1.00  0.00           H  
ATOM   3115 2HG  GLN A 204       2.823  -1.119 -20.925  1.00  0.00           H  
ATOM   3116 1HE2 GLN A 204       1.741   0.091 -23.977  1.00  0.00           H  
ATOM   3117 2HE2 GLN A 204       1.632  -1.081 -22.705  1.00  0.00           H  
ATOM   3118  N   LEU A 205       1.410  -0.201 -18.025  1.00  0.00           N  
ATOM   3119  CA  LEU A 205       0.554  -1.250 -17.486  1.00  0.00           C  
ATOM   3120  C   LEU A 205      -0.891  -0.775 -17.378  1.00  0.00           C  
ATOM   3121  O   LEU A 205      -1.822  -1.537 -17.641  1.00  0.00           O  
ATOM   3122  CB  LEU A 205       1.059  -1.692 -16.106  1.00  0.00           C  
ATOM   3123  CG  LEU A 205       0.274  -2.831 -15.443  1.00  0.00           C  
ATOM   3124  CD1 LEU A 205       0.322  -4.066 -16.331  1.00  0.00           C  
ATOM   3125  CD2 LEU A 205       0.862  -3.121 -14.070  1.00  0.00           C  
ATOM   3126  H   LEU A 205       2.113   0.215 -17.430  1.00  0.00           H  
ATOM   3127  HA  LEU A 205       0.584  -2.103 -18.163  1.00  0.00           H  
ATOM   3128 1HB  LEU A 205       2.094  -2.016 -16.202  1.00  0.00           H  
ATOM   3129 2HB  LEU A 205       1.029  -0.834 -15.434  1.00  0.00           H  
ATOM   3130  HG  LEU A 205      -0.771  -2.538 -15.335  1.00  0.00           H  
ATOM   3131 1HD1 LEU A 205      -0.237  -4.875 -15.860  1.00  0.00           H  
ATOM   3132 2HD1 LEU A 205      -0.123  -3.835 -17.300  1.00  0.00           H  
ATOM   3133 3HD1 LEU A 205       1.357  -4.373 -16.471  1.00  0.00           H  
ATOM   3134 1HD2 LEU A 205       0.303  -3.930 -13.598  1.00  0.00           H  
ATOM   3135 2HD2 LEU A 205       1.906  -3.416 -14.177  1.00  0.00           H  
ATOM   3136 3HD2 LEU A 205       0.799  -2.227 -13.450  1.00  0.00           H  
ATOM   3137  N   LYS A 206      -1.072   0.472 -16.962  1.00  0.00           N  
ATOM   3138  CA  LYS A 206      -2.408   1.059 -16.907  1.00  0.00           C  
ATOM   3139  C   LYS A 206      -3.119   0.933 -18.252  1.00  0.00           C  
ATOM   3140  O   LYS A 206      -4.274   0.502 -18.312  1.00  0.00           O  
ATOM   3141  CB  LYS A 206      -2.331   2.528 -16.488  1.00  0.00           C  
ATOM   3142  CG  LYS A 206      -3.681   3.230 -16.403  1.00  0.00           C  
ATOM   3143  CD  LYS A 206      -3.516   4.705 -16.067  1.00  0.00           C  
ATOM   3144  CE  LYS A 206      -4.864   5.399 -15.941  1.00  0.00           C  
ATOM   3145  NZ  LYS A 206      -5.559   5.507 -17.253  1.00  0.00           N  
ATOM   3146  H   LYS A 206      -0.278   1.027 -16.677  1.00  0.00           H  
ATOM   3147  HA  LYS A 206      -2.995   0.517 -16.164  1.00  0.00           H  
ATOM   3148 1HB  LYS A 206      -1.854   2.603 -15.510  1.00  0.00           H  
ATOM   3149 2HB  LYS A 206      -1.713   3.078 -17.197  1.00  0.00           H  
ATOM   3150 1HG  LYS A 206      -4.198   3.140 -17.359  1.00  0.00           H  
ATOM   3151 2HG  LYS A 206      -4.290   2.757 -15.634  1.00  0.00           H  
ATOM   3152 1HD  LYS A 206      -2.976   4.806 -15.124  1.00  0.00           H  
ATOM   3153 2HD  LYS A 206      -2.938   5.195 -16.850  1.00  0.00           H  
ATOM   3154 1HE  LYS A 206      -5.498   4.840 -15.253  1.00  0.00           H  
ATOM   3155 2HE  LYS A 206      -4.722   6.400 -15.537  1.00  0.00           H  
ATOM   3156 1HZ  LYS A 206      -6.447   5.972 -17.127  1.00  0.00           H  
ATOM   3157 2HZ  LYS A 206      -4.988   6.040 -17.894  1.00  0.00           H  
ATOM   3158 3HZ  LYS A 206      -5.714   4.583 -17.630  1.00  0.00           H  
ATOM   3159  N   THR A 207      -2.383   1.285 -19.395  1.00  0.00           N  
ATOM   3160  CA  THR A 207      -2.929   1.210 -20.745  1.00  0.00           C  
ATOM   3161  C   THR A 207      -3.246  -0.235 -21.120  1.00  0.00           C  
ATOM   3162  O   THR A 207      -4.286  -0.511 -21.721  1.00  0.00           O  
ATOM   3163  CB  THR A 207      -1.955   1.814 -21.774  1.00  0.00           C  
ATOM   3164  OG1 THR A 207      -1.735   3.198 -21.472  1.00  0.00           O  
ATOM   3165  CG2 THR A 207      -2.520   1.689 -23.180  1.00  0.00           C  
ATOM   3166  H   THR A 207      -1.434   1.603 -19.264  1.00  0.00           H  
ATOM   3167  HA  THR A 207      -3.854   1.785 -20.777  1.00  0.00           H  
ATOM   3168  HB  THR A 207      -1.001   1.289 -21.724  1.00  0.00           H  
ATOM   3169  HG1 THR A 207      -1.360   3.277 -20.592  1.00  0.00           H  
ATOM   3170 1HG2 THR A 207      -1.819   2.121 -23.894  1.00  0.00           H  
ATOM   3171 2HG2 THR A 207      -2.678   0.637 -23.417  1.00  0.00           H  
ATOM   3172 3HG2 THR A 207      -3.469   2.220 -23.239  1.00  0.00           H  
ATOM   3173  N   LYS A 208      -2.341  -1.132 -20.790  1.00  0.00           N  
ATOM   3174  CA  LYS A 208      -2.493  -2.539 -21.154  1.00  0.00           C  
ATOM   3175  C   LYS A 208      -3.713  -3.153 -20.475  1.00  0.00           C  
ATOM   3176  O   LYS A 208      -4.448  -3.930 -21.090  1.00  0.00           O  
ATOM   3177  CB  LYS A 208      -1.235  -3.327 -20.788  1.00  0.00           C  
ATOM   3178  CG  LYS A 208      -1.266  -4.792 -21.204  1.00  0.00           C  
ATOM   3179  CD  LYS A 208       0.053  -5.483 -20.895  1.00  0.00           C  
ATOM   3180  CE  LYS A 208       0.018  -6.950 -21.296  1.00  0.00           C  
ATOM   3181  NZ  LYS A 208       1.303  -7.640 -21.000  1.00  0.00           N  
ATOM   3182  H   LYS A 208      -1.523  -0.844 -20.273  1.00  0.00           H  
ATOM   3183  HA  LYS A 208      -2.641  -2.604 -22.233  1.00  0.00           H  
ATOM   3184 1HB  LYS A 208      -0.366  -2.865 -21.257  1.00  0.00           H  
ATOM   3185 2HB  LYS A 208      -1.083  -3.289 -19.709  1.00  0.00           H  
ATOM   3186 1HG  LYS A 208      -2.068  -5.305 -20.671  1.00  0.00           H  
ATOM   3187 2HG  LYS A 208      -1.462  -4.862 -22.273  1.00  0.00           H  
ATOM   3188 1HD  LYS A 208       0.860  -4.986 -21.437  1.00  0.00           H  
ATOM   3189 2HD  LYS A 208       0.260  -5.413 -19.827  1.00  0.00           H  
ATOM   3190 1HE  LYS A 208      -0.783  -7.455 -20.757  1.00  0.00           H  
ATOM   3191 2HE  LYS A 208      -0.185  -7.031 -22.364  1.00  0.00           H  
ATOM   3192 1HZ  LYS A 208       1.239  -8.608 -21.280  1.00  0.00           H  
ATOM   3193 2HZ  LYS A 208       2.052  -7.191 -21.509  1.00  0.00           H  
ATOM   3194 3HZ  LYS A 208       1.493  -7.588 -20.009  1.00  0.00           H  
ATOM   3195  N   LEU A 209      -3.907  -2.771 -19.268  1.00  0.00           N  
ATOM   3196  CA  LEU A 209      -5.008  -3.352 -18.510  1.00  0.00           C  
ATOM   3197  C   LEU A 209      -6.296  -2.568 -18.733  1.00  0.00           C  
ATOM   3198  O   LEU A 209      -7.389  -3.136 -18.687  1.00  0.00           O  
ATOM   3199  CB  LEU A 209      -4.669  -3.378 -17.014  1.00  0.00           C  
ATOM   3200  CG  LEU A 209      -3.432  -4.199 -16.626  1.00  0.00           C  
ATOM   3201  CD1 LEU A 209      -3.151  -4.023 -15.140  1.00  0.00           C  
ATOM   3202  CD2 LEU A 209      -3.665  -5.663 -16.969  1.00  0.00           C  
ATOM   3203  H   LEU A 209      -3.318  -2.079 -18.828  1.00  0.00           H  
ATOM   3204  HA  LEU A 209      -5.164  -4.374 -18.853  1.00  0.00           H  
ATOM   3205 1HB  LEU A 209      -4.508  -2.355 -16.677  1.00  0.00           H  
ATOM   3206 2HB  LEU A 209      -5.522  -3.787 -16.470  1.00  0.00           H  
ATOM   3207  HG  LEU A 209      -2.565  -3.830 -17.175  1.00  0.00           H  
ATOM   3208 1HD1 LEU A 209      -2.272  -4.606 -14.864  1.00  0.00           H  
ATOM   3209 2HD1 LEU A 209      -2.969  -2.970 -14.925  1.00  0.00           H  
ATOM   3210 3HD1 LEU A 209      -4.009  -4.369 -14.564  1.00  0.00           H  
ATOM   3211 1HD2 LEU A 209      -2.785  -6.244 -16.695  1.00  0.00           H  
ATOM   3212 2HD2 LEU A 209      -4.531  -6.031 -16.420  1.00  0.00           H  
ATOM   3213 3HD2 LEU A 209      -3.845  -5.760 -18.041  1.00  0.00           H  
ATOM   3214  N   GLY A 210      -6.240  -1.313 -19.001  1.00  0.00           N  
ATOM   3215  CA  GLY A 210      -7.395  -0.455 -19.212  1.00  0.00           C  
ATOM   3216  C   GLY A 210      -8.295  -0.928 -20.336  1.00  0.00           C  
ATOM   3217  O   GLY A 210      -9.501  -0.672 -20.324  1.00  0.00           O  
ATOM   3218  OXT GLY A 210      -7.835  -1.559 -21.247  1.00  0.00           O  
ATOM   3219  H   GLY A 210      -5.314  -0.916 -19.066  1.00  0.00           H  
ATOM   3220 1HA  GLY A 210      -7.983  -0.403 -18.294  1.00  0.00           H  
ATOM   3221 2HA  GLY A 210      -7.060   0.557 -19.436  1.00  0.00           H  
TER                                                                             
HETATM 3223 FE1  HSS B 211      -2.336   2.594   0.056  1.00  0.00          FE  
HETATM 3224  N2  HSS B 211      -0.642   1.859  -0.769  1.00  0.00           N  
HETATM 3225  C1  HSS B 211       0.246   0.992  -0.187  1.00  0.00           C  
HETATM 3226  C2  HSS B 211       1.322   0.658  -1.117  1.00  0.00           C  
HETATM 3227  C3  HSS B 211       2.521  -0.185  -0.804  1.00  0.00           C  
HETATM 3228  C4  HSS B 211       2.255  -1.684  -1.021  1.00  0.00           C  
HETATM 3229  C5  HSS B 211       3.467  -2.615  -0.728  1.00  0.00           C  
HETATM 3230  O1  HSS B 211       3.359  -3.827  -1.056  1.00  0.00           O  
HETATM 3231  O3  HSS B 211       4.467  -2.051  -0.206  1.00  0.00           O  
HETATM 3232  C32 HSS B 211       1.050   1.342  -2.274  1.00  0.00           C  
HETATM 3233  C33 HSS B 211      -0.169   2.098  -2.034  1.00  0.00           C  
HETATM 3234  C29 HSS B 211      -0.735   2.988  -2.933  1.00  0.00           C  
HETATM 3235  C26 HSS B 211      -1.824   3.816  -2.674  1.00  0.00           C  
HETATM 3236  C25 HSS B 211      -2.297   4.840  -3.582  1.00  0.00           C  
HETATM 3237  C22 HSS B 211      -3.308   5.510  -2.929  1.00  0.00           C  
HETATM 3238  C21 HSS B 211      -3.480   4.835  -1.644  1.00  0.00           C  
HETATM 3239  N3  HSS B 211      -2.557   3.825  -1.513  1.00  0.00           N  
HETATM 3240  C30 HSS B 211      -4.508   5.094  -0.746  1.00  0.00           C  
HETATM 3241  C19 HSS B 211      -4.753   4.414   0.444  1.00  0.00           C  
HETATM 3242  C18 HSS B 211      -5.879   4.672   1.319  1.00  0.00           C  
HETATM 3243  C15 HSS B 211      -5.757   3.791   2.378  1.00  0.00           C  
HETATM 3244  C14 HSS B 211      -4.548   3.015   2.122  1.00  0.00           C  
HETATM 3245  N4  HSS B 211      -3.969   3.403   0.948  1.00  0.00           N  
HETATM 3246  C31 HSS B 211      -4.023   2.058   2.991  1.00  0.00           C  
HETATM 3247  C12 HSS B 211      -2.826   1.379   2.820  1.00  0.00           C  
HETATM 3248  N1  HSS B 211      -1.992   1.505   1.735  1.00  0.00           N  
HETATM 3249  C6  HSS B 211      -0.921   0.685   1.974  1.00  0.00           C  
HETATM 3250  C28 HSS B 211       0.133   0.464   1.094  1.00  0.00           C  
HETATM 3251  C7  HSS B 211      -1.066   0.021   3.269  1.00  0.00           C  
HETATM 3252  C8  HSS B 211      -0.087  -0.956   3.848  1.00  0.00           C  
HETATM 3253  C9  HSS B 211       1.307  -0.377   4.187  1.00  0.00           C  
HETATM 3254  C10 HSS B 211       2.496  -1.371   4.027  1.00  0.00           C  
HETATM 3255  O4  HSS B 211       3.659  -0.885   3.901  1.00  0.00           O  
HETATM 3256  O2  HSS B 211       2.185  -2.589   4.064  1.00  0.00           O  
HETATM 3257  C11 HSS B 211      -2.258   0.451   3.789  1.00  0.00           C  
HETATM 3258  C13 HSS B 211      -2.906   0.090   5.089  1.00  0.00           C  
HETATM 3259  C16 HSS B 211      -6.636   3.581   3.518  1.00  0.00           C  
HETATM 3260  C17 HSS B 211      -7.234   4.520   4.273  1.00  0.00           C  
HETATM 3261  C20 HSS B 211      -6.974   5.658   1.060  1.00  0.00           C  
HETATM 3262  C23 HSS B 211      -4.039   6.664  -3.441  1.00  0.00           C  
HETATM 3263  C24 HSS B 211      -3.555   7.670  -4.187  1.00  0.00           C  
HETATM 3264  C27 HSS B 211      -1.713   5.122  -4.933  1.00  0.00           C  
HETATM 3265  C34 HSS B 211       1.845   1.372  -3.543  1.00  0.00           C  
HETATM 3266  C35 HSS B 211      -3.289   1.116  -0.458  1.00  0.00           C  
HETATM 3267  C36 HSS B 211      -2.683  -0.053  -1.156  1.00  0.00           C  
HETATM 3268  O5  HSS B 211      -2.404  -0.147  -2.340  1.00  0.00           O  
HETATM 3269  O6  HSS B 211      -2.426  -1.037  -0.265  1.00  0.00           O  
HETATM 3270  C37 HSS B 211      -1.614  -2.136  -0.746  1.00  0.00           C  
HETATM 3271  C38 HSS B 211      -1.215  -2.976   0.450  1.00  0.00           C  
HETATM 3272  C39 HSS B 211      -4.823   1.776  -2.165  1.00  0.00           C  
HETATM 3273  C40 HSS B 211      -5.464   0.586  -2.086  1.00  0.00           C  
HETATM 3274  C41 HSS B 211      -6.546   0.244  -1.165  1.00  0.00           C  
HETATM 3275  C43 HSS B 211      -7.047  -1.071  -1.151  1.00  0.00           C  
HETATM 3276  C45 HSS B 211      -8.059  -1.444  -0.267  1.00  0.00           C  
HETATM 3277  C46 HSS B 211      -8.585  -0.509   0.628  1.00  0.00           C  
HETATM 3278  C44 HSS B 211      -8.092   0.802   0.631  1.00  0.00           C  
HETATM 3279  C42 HSS B 211      -7.087   1.175  -0.256  1.00  0.00           C  
HETATM 3280  H27 HSS B 211       2.827  -0.043   0.237  1.00  0.00           H  
HETATM 3281  H26 HSS B 211       3.377   0.106  -1.422  1.00  0.00           H  
HETATM 3282  H5  HSS B 211       1.919  -1.861  -2.051  1.00  0.00           H  
HETATM 3283  H6  HSS B 211       1.421  -2.003  -0.377  1.00  0.00           H  
HETATM 3284  H25 HSS B 211      -0.256   3.089  -3.902  1.00  0.00           H  
HETATM 3285  H30 HSS B 211      -5.210   5.868  -1.024  1.00  0.00           H  
HETATM 3286  H29 HSS B 211      -4.570   1.858   3.904  1.00  0.00           H  
HETATM 3287  H28 HSS B 211       0.896  -0.238   1.414  1.00  0.00           H  
HETATM 3288  H3  HSS B 211      -0.532  -1.411   4.740  1.00  0.00           H  
HETATM 3289  H4  HSS B 211       0.087  -1.766   3.131  1.00  0.00           H  
HETATM 3290  H11 HSS B 211       1.331   0.007   5.214  1.00  0.00           H  
HETATM 3291  H12 HSS B 211       1.528   0.486   3.546  1.00  0.00           H  
HETATM 3292  H24 HSS B 211      -2.294  -0.614   5.658  1.00  0.00           H  
HETATM 3293  H22 HSS B 211      -3.890  -0.372   4.938  1.00  0.00           H  
HETATM 3294  H23 HSS B 211      -3.067   0.974   5.720  1.00  0.00           H  
HETATM 3295  H2  HSS B 211      -6.830   2.539   3.772  1.00  0.00           H  
HETATM 3296  H10 HSS B 211      -7.892   4.234   5.089  1.00  0.00           H  
HETATM 3297  H9  HSS B 211      -7.077   5.582   4.125  1.00  0.00           H  
HETATM 3298  H19 HSS B 211      -7.058   5.902  -0.004  1.00  0.00           H  
HETATM 3299  H21 HSS B 211      -7.940   5.259   1.389  1.00  0.00           H  
HETATM 3300  H20 HSS B 211      -6.819   6.602   1.599  1.00  0.00           H  
HETATM 3301  H1  HSS B 211      -5.105   6.676  -3.211  1.00  0.00           H  
HETATM 3302  H7  HSS B 211      -2.520   7.711  -4.512  1.00  0.00           H  
HETATM 3303  H8  HSS B 211      -4.202   8.479  -4.516  1.00  0.00           H  
HETATM 3304  H17 HSS B 211      -2.306   5.858  -5.482  1.00  0.00           H  
HETATM 3305  H16 HSS B 211      -0.691   5.517  -4.856  1.00  0.00           H  
HETATM 3306  H18 HSS B 211      -1.658   4.213  -5.544  1.00  0.00           H  
HETATM 3307  H13 HSS B 211       2.646   0.627  -3.521  1.00  0.00           H  
HETATM 3308  H15 HSS B 211       1.220   1.167  -4.420  1.00  0.00           H  
HETATM 3309  H14 HSS B 211       2.312   2.352  -3.707  1.00  0.00           H  
HETATM 3310  H31 HSS B 211      -4.128   0.825   0.179  1.00  0.00           H  
HETATM 3311  H33 HSS B 211      -2.199  -2.708  -1.473  1.00  0.00           H  
HETATM 3312  H32 HSS B 211      -0.742  -1.719  -1.258  1.00  0.00           H  
HETATM 3313  H36 HSS B 211      -2.099  -3.316   1.000  1.00  0.00           H  
HETATM 3314  H34 HSS B 211      -0.666  -3.860   0.106  1.00  0.00           H  
HETATM 3315  H35 HSS B 211      -0.569  -2.413   1.129  1.00  0.00           H  
HETATM 3316  H38 HSS B 211      -4.030   1.927  -2.886  1.00  0.00           H  
HETATM 3317  H37 HSS B 211      -5.147   2.646  -1.612  1.00  0.00           H  
HETATM 3318  H39 HSS B 211      -5.111  -0.231  -2.712  1.00  0.00           H  
HETATM 3319  H41 HSS B 211      -6.634  -1.802  -1.841  1.00  0.00           H  
HETATM 3320  H43 HSS B 211      -8.434  -2.463  -0.273  1.00  0.00           H  
HETATM 3321  H44 HSS B 211      -9.369  -0.798   1.321  1.00  0.00           H  
HETATM 3322  H42 HSS B 211      -8.484   1.533   1.332  1.00  0.00           H  
HETATM 3323  H40 HSS B 211      -6.710   2.191  -0.231  1.00  0.00           H  
TER                                                                             
CONECT 2242 3223                                                                
CONECT 3223 2242 3224 3239 3245                                                 
CONECT 3223 3248 3266                                                           
CONECT 3224 3223 3225 3233                                                      
CONECT 3225 3224 3226 3250                                                      
CONECT 3226 3225 3227 3232                                                      
CONECT 3227 3226 3228 3280 3281                                                 
CONECT 3228 3227 3229 3282 3283                                                 
CONECT 3229 3228 3230 3231                                                      
CONECT 3230 3229                                                                
CONECT 3231 3229                                                                
CONECT 3232 3226 3233 3265                                                      
CONECT 3233 3224 3232 3234                                                      
CONECT 3234 3233 3235 3284                                                      
CONECT 3235 3234 3236 3239                                                      
CONECT 3236 3235 3237 3264                                                      
CONECT 3237 3236 3238 3262                                                      
CONECT 3238 3237 3239 3240                                                      
CONECT 3239 3223 3235 3238                                                      
CONECT 3240 3238 3241 3285                                                      
CONECT 3241 3240 3242 3245                                                      
CONECT 3242 3241 3243 3261                                                      
CONECT 3243 3242 3244 3259                                                      
CONECT 3244 3243 3245 3246                                                      
CONECT 3245 3223 3241 3244                                                      
CONECT 3246 3244 3247 3286                                                      
CONECT 3247 3246 3248 3257                                                      
CONECT 3248 3223 3247 3249                                                      
CONECT 3249 3248 3250 3251                                                      
CONECT 3250 3225 3249 3287                                                      
CONECT 3251 3249 3252 3257                                                      
CONECT 3252 3251 3253 3288 3289                                                 
CONECT 3253 3252 3254 3290 3291                                                 
CONECT 3254 3253 3255 3256                                                      
CONECT 3255 3254                                                                
CONECT 3256 3254                                                                
CONECT 3257 3247 3251 3258                                                      
CONECT 3258 3257 3292 3293 3294                                                 
CONECT 3259 3243 3260 3295                                                      
CONECT 3260 3259 3296 3297                                                      
CONECT 3261 3242 3298 3299 3300                                                 
CONECT 3262 3237 3263 3301                                                      
CONECT 3263 3262 3302 3303                                                      
CONECT 3264 3236 3304 3305 3306                                                 
CONECT 3265 3232 3307 3308 3309                                                 
CONECT 3266 3223 3267 3272 3310                                                 
CONECT 3267 3266 3268 3269                                                      
CONECT 3268 3267                                                                
CONECT 3269 3267 3270                                                           
CONECT 3270 3269 3271 3311 3312                                                 
CONECT 3271 3270 3313 3314 3315                                                 
CONECT 3272 3266 3273 3316 3317                                                 
CONECT 3273 3272 3274 3318                                                      
CONECT 3274 3273 3275 3279                                                      
CONECT 3275 3274 3276 3319                                                      
CONECT 3276 3275 3277 3320                                                      
CONECT 3277 3276 3278 3321                                                      
CONECT 3278 3277 3279 3322                                                      
CONECT 3279 3274 3278 3323                                                      
CONECT 3280 3227                                                                
CONECT 3281 3227                                                                
CONECT 3282 3228                                                                
CONECT 3283 3228                                                                
CONECT 3284 3234                                                                
CONECT 3285 3240                                                                
CONECT 3286 3246                                                                
CONECT 3287 3250                                                                
CONECT 3288 3252                                                                
CONECT 3289 3252                                                                
CONECT 3290 3253                                                                
CONECT 3291 3253                                                                
CONECT 3292 3258                                                                
CONECT 3293 3258                                                                
CONECT 3294 3258                                                                
CONECT 3295 3259                                                                
CONECT 3296 3260                                                                
CONECT 3297 3260                                                                
CONECT 3298 3261                                                                
CONECT 3299 3261                                                                
CONECT 3300 3261                                                                
CONECT 3301 3262                                                                
CONECT 3302 3263                                                                
CONECT 3303 3263                                                                
CONECT 3304 3264                                                                
CONECT 3305 3264                                                                
CONECT 3306 3264                                                                
CONECT 3307 3265                                                                
CONECT 3308 3265                                                                
CONECT 3309 3265                                                                
CONECT 3310 3266                                                                
CONECT 3311 3270                                                                
CONECT 3312 3270                                                                
CONECT 3313 3271                                                                
CONECT 3314 3271                                                                
CONECT 3315 3271                                                                
CONECT 3316 3272                                                                
CONECT 3317 3272                                                                
CONECT 3318 3273                                                                
CONECT 3319 3275                                                                
CONECT 3320 3276                                                                
CONECT 3321 3277                                                                
CONECT 3322 3278                                                                
CONECT 3323 3279                                                                
# All scores below are weighted scores, not raw scores.
#BEGIN_POSE_ENERGIES_TABLE correct_surface_True/032_9_model_4_HMM_fr_HSS_run01_DE_4.pdb
label fa_atr fa_rep fa_sol fa_intra_atr_xover4 fa_intra_rep_xover4 fa_intra_sol_xover4 lk_ball lk_ball_iso lk_ball_bridge lk_ball_bridge_uncpl fa_elec fa_intra_elec pro_close hbond_sr_bb hbond_lr_bb hbond_bb_sc hbond_sc dslf_fa13 omega fa_dun_dev fa_dun_rot fa_dun_semi p_aa_pp hxl_tors ref rama_prepro total
weights 1 0.55 1 1 0.55 1 0.92 -0.38 -0.33 -0.33 1 1 1.25 1 1 1 1 1.25 0.48 0.69 0.76 0.78 0.61 1 1 0.5 NA
pose -1319.26 168.398 684.621 -80.3593 44.8095 35.5108 444.298 -456.464 -13.205 -56.5328 -377.314 -36.0502 0 -144.182 -15.5773 -27.8736 -11.9333 0 17.0486 21.5261 61.5431 106.611 -54.6477 58.1396 69.8866 -49.1499 -930.158
VAL:NtermProteinFull_1 -4.62333 0.4711 0.64394 -0.30579 0.20993 0.04517 0.87937 -1.07495 -0.03574 -0.06858 -1.09002 1.8889 0 0 0 0 0 0 0.00153 0.01969 0.01014 0 0 0 2.085 0 -0.94366
SER_2 -3.98358 0.23305 3.46481 -0.02561 0 0.06559 2.06993 -1.67207 -0.05703 -0.16303 -1.37579 -0.52454 0 0 0 0 0 0 -0.02456 0.00123 0.09134 0 -0.44074 0.61337 -1.1772 -0.28742 -3.19223
LEU_3 -6.65883 0.59702 2.13618 -0.7099 0.55392 0.18654 1.42125 -1.839 -0.02178 -0.14361 -0.5586 0.06211 0 0 0 0 0 0 -0.04384 0.03692 1.11241 0 -0.29517 0 0.72952 -0.47377 -3.90863
ASP_4 -5.36569 0.38505 5.10259 -0.11139 0.00723 0.30563 2.09649 -2.36249 -0.03921 -0.12112 -2.85676 -0.35345 0 0 0 0 -0.47419 0 -0.00241 0.48256 0 1.50898 0.0393 0 -2.2837 -0.27319 -4.31577
ILE_5 -8.43793 1.56138 2.67935 -0.50361 0.54071 0.06934 2.41241 -2.33191 -0.07943 -0.32875 -1.11698 0.1188 0 0 0 0 0 0 -0.00993 0.17172 0.15316 0 -0.50551 0 1.0317 -0.04586 -4.62134
ALA_6 -6.70025 0.58377 2.30468 -0.02188 0 0 2.15103 -2.20102 -0.06562 -0.16775 -1.16929 -0.28956 0 0 0 0 0 0 -0.01853 0 0 0 -0.35786 0 2.3386 -0.2103 -3.82397
ILE_7 -9.32364 1.20917 1.98889 -0.50363 0.57516 0.06888 2.20953 -2.43082 -0.06042 -0.24361 -1.91676 0.11789 0 0 0 0 0 0 0.05726 0.01528 0.08323 0 -0.48047 0 1.0317 -0.225 -7.82736
LEU_8 -9.57007 1.31924 2.84819 -0.71644 0.64798 0.19472 2.91267 -2.64929 -0.03446 -0.26006 -2.17963 0.07763 0 0 0 0 0 0 -0.04142 0.04929 1.00241 0 -0.28432 0 0.72952 -0.135 -6.08903
ILE_9 -9.654 2.04583 1.61183 -0.51153 0.61179 0.07233 2.10989 -2.42665 -0.02413 -0.10477 -1.99659 0.07086 0 0 0 0 0 0 -0.02511 0.01708 0.09532 0 -0.35657 0 1.0317 -0.13499 -7.56772
LEU_10 -8.95808 1.67257 1.65926 -0.48713 0.29268 0.06902 2.00845 -2.27302 -0.065 -0.36936 -1.32431 0.14675 0 0 0 0 0 0 0.04493 0.26737 0.23095 0 -0.28443 0 0.72952 -0.13674 -6.77657
VAL_11 -8.36796 1.17198 3.18573 -0.30771 0.24183 0.05271 2.49502 -2.63312 -0.10618 -0.40655 -1.93507 -0.04627 0 0 0 0 0 0 -0.07075 0.10311 -0.02847 0 -0.32871 0 2.085 -0.211 -5.10643
VAL_12 -9.06516 1.31975 2.53769 -0.31059 0.26149 0.05337 2.62898 -2.63969 -0.05371 -0.49201 -2.27102 -0.03414 0 0 0 0 0 0 -0.03145 0.26908 -0.02675 0 -0.27059 0 2.085 -0.10229 -6.14207
ALA_13 -6.33631 0.48427 3.62025 -0.02159 0 0 2.59566 -2.63762 -0.09683 -0.36391 -1.88145 -0.28763 0 0 0 0 0 0 0.23772 0 0 0 -0.27767 0 2.3386 -0.22496 -2.85148
ALA_14 -4.43688 0.3463 3.10294 -0.02104 0 0 1.88988 -1.94359 -0.02758 -0.11785 -0.9576 -0.27317 0 0 0 0 0 0 -0.00899 0 0 0 -0.1871 0 2.3386 -0.35406 -0.65014
LYS_15 -7.00994 1.46642 7.52016 -0.54955 0.20936 0.28948 3.76166 -3.17112 -0.20028 -0.30781 -8.15101 0.50892 0 0 0 0 -0.51747 0 -0.00822 0.29163 3.1717 0 -0.09883 0 -1.6738 -0.3617 -4.83039
LEU_16 -6.72911 0.96207 1.51255 -0.51573 0.47891 0.08331 1.60566 -1.78895 -0.03947 -0.13426 -0.97003 0.11372 0 0 0 0 0 0 0.50416 0.05696 0.05976 0 -0.18168 0 0.72952 -0.38324 -4.63586
GLY_17 -1.88915 0.21308 2.01614 -5e-05 0 0 0.94784 -1.01466 -0.02636 -0.08735 -0.67916 -0.32273 0 0 0 0 0 0 0.0323 0 0 0 -0.99661 0 1.2108 -0.50174 -1.09764
THR_18 -4.86267 0.51401 4.16016 -0.10245 0.07092 0.06603 1.65746 -2.0883 -0.09926 -0.73775 -1.6097 -0.41477 0 0 0 0 0 0 0.10296 0 0.08608 0 -0.7899 2.31392 -1.425 -0.34109 -3.49936
THR_19 -3.75836 0.09995 4.09271 -0.11066 0.06889 0.07389 2.02527 -1.89041 -0.12199 -0.50657 -1.92043 -0.52352 0 0 0 -0.51054 0 0 -0.02068 0.03665 0.01568 0 -0.4461 2.29546 -1.425 -0.28395 -2.80973
VAL_20 -5.44379 0.81001 1.46473 -0.30201 0.2124 0.0514 1.44224 -1.64654 -0.09363 -0.29209 -0.96632 -0.04911 0 0 0 0 0 0 -0.05154 0.04589 0.01567 0 -0.24794 0 2.085 -0.32642 -3.29205
GLU_21 -4.28917 0.24335 4.80824 -0.45786 0.22657 1.23659 1.66326 -2.12586 -0.15634 -0.64028 -2.40199 -2.39007 0 0 0 0 0 0 -0.00731 0 0 3.93665 -0.2681 0 -2.5358 -0.37813 -3.53626
GLU_22 -6.27791 0.59 6.70842 -0.33398 0.06286 0.34345 2.28555 -2.82358 -0.13459 -0.61373 -1.85553 -0.45589 0 0 0 -0.51054 0 0 0.08498 0.06044 0 3.40332 -0.1596 0 -2.5358 -0.45341 -2.61554
ALA_23 -6.04586 0.21744 2.3895 -0.02202 0 0 2.12283 -2.22422 -0.07901 -0.46578 -1.53889 -0.28949 0 0 0 0 0 0 -0.03674 0 0 0 -0.37793 0 2.3386 -0.4792 -4.49078
VAL_24 -7.02727 0.90743 2.2866 -0.30224 0.22019 0.05078 2.2692 -2.2496 -0.07632 -0.22045 -1.65664 -0.00931 0 0 0 0 0 0 0.07015 0.02461 -0.0139 0 -0.37625 0 2.085 -0.30266 -4.32068
GLN_25 -5.06419 0.22225 4.16293 -0.65153 0.07737 0.66212 1.96111 -2.09053 -0.05303 -0.32457 -1.88232 -0.23973 0 0 0 0 0 0 0.03559 0.0404 0 2.79689 -0.18263 0 -1.0644 -0.1393 -1.73357
GLN_26 -7.33868 0.73357 5.44173 -0.25799 0.04539 0.19782 2.63321 -2.8417 -0.08185 -0.57534 -2.17941 -0.3988 0 0 0 0 0 0 0.0433 0.1725 0 2.48491 -0.01602 0 -1.0644 -0.21894 -3.22068
ALA_27 -6.72242 0.78049 2.71548 -0.02169 0 0 2.41888 -2.38183 -0.01899 -0.21026 -2.25217 -0.28246 0 0 0 0 0 0 -0.02815 0 0 0 -0.25745 0 2.3386 -0.32149 -4.24347
LEU_28 -6.23002 0.52269 3.86822 -0.50205 0.43116 0.07582 2.02785 -2.28358 -0.09569 -0.2999 -1.87107 0.14019 0 0 0 0 0 0 0.11428 0.11861 0.26878 0 -0.27736 0 0.72952 -0.39467 -3.65722
TRP_29 -6.08935 0.46212 4.27886 -1.2667 0.08917 0.36008 2.12336 -2.1286 -0.05393 -0.25928 -2.13348 -0.21874 0 0 0 0 0 0 0.13132 0.10329 0 1.30274 -0.2807 0 3.035 -0.14366 -0.68852
LEU_30 -9.82893 1.06542 1.9798 -0.49434 0.3529 0.07307 2.26102 -2.45766 -0.05193 -0.34462 -1.6204 0.13913 0 0 0 0 0 0 -0.03988 0.27373 0.30917 0 -0.26526 0 0.72952 -0.14939 -8.06866
LYS_31 -7.93549 0.89792 6.00069 -0.40811 0.07892 0.16738 3.01277 -2.90233 -0.04447 -0.15792 -1.90513 0.09533 0 0 0 0 0 0 -0.01005 0.43125 0.93433 0 0.05286 0 -1.6738 -0.04754 -3.41342
THR_32 -3.0065 0.13044 3.35667 -0.20393 0.14629 0.06336 1.16796 -1.5443 -0.05897 -0.28663 -1.08344 -0.24209 0 0 0 0 0 0 0.54704 0 0.00858 0 0.00286 2.44587 -1.425 0.17923 0.19746
LYS_33 -4.33675 0.19618 2.73035 -0.74944 0.28106 0.4866 1.22302 -1.31416 -0.00573 -0.05315 -0.45755 0.04115 0 0 0 0 0 0 0.26911 0.05218 2.10145 0 0.00785 0 -1.6738 -0.04923 -1.25085
LEU_34 -5.71696 0.58753 0.45381 -0.51988 0.4606 0.08993 1.03538 -1.22268 -0.0446 -0.19722 -0.90845 0.06194 0 0 0 0 0 0 -0.0436 0.05164 0.03232 0 -0.18207 0 0.72952 -0.38349 -5.71628
GLY_35 -1.83293 0.10906 1.80488 -5e-05 0 0 0.88662 -0.95001 -0.04313 -0.23643 -0.30495 -0.3139 0 0 0 0 0 0 0.25866 0 0 0 -0.6983 0 1.2108 -0.29273 -0.4024
VAL_36 -6.27698 0.95607 1.72576 -0.29919 0.16792 0.04313 1.64121 -1.74657 -0.02999 -0.26202 -1.28088 -0.07527 0 0 0 0 0 0 0.01735 0.00714 -0.00133 0 -0.4787 0 2.085 -0.05437 -3.86173
SER_37 -4.70624 0.30653 4.71851 -0.0271 0 0.06984 3.02476 -2.16214 -0.04442 -0.10532 -2.08601 -0.49641 0 0 0 -1.69834 0 0 0.02306 0.11224 0.0896 0 -0.4291 0.6326 -1.1772 -0.31773 -4.27286
LEU_38 -6.60626 0.67244 1.70809 -0.70891 0.58168 0.18973 1.58234 -1.68774 -0.04726 -0.10775 0.07355 0.06424 0 0 0 0 0 0 0.12186 0.06519 1.21969 0 -0.30646 0 0.72952 -0.4979 -2.95396
LEU_39 -6.96962 1.13866 2.18447 -0.49769 0.47139 0.07185 1.8157 -1.90596 -0.04842 -0.10476 -0.80017 0.15719 0 0 0 0 0 0 0.00586 0.16841 0.37277 0 -0.25544 0 0.72952 -0.30524 -3.77147
GLN_40 -7.31384 0.69988 5.45703 -0.25234 0.02856 0.1899 3.31412 -2.73621 -0.07324 -0.2795 -1.89059 -0.32336 0 0 0 -1.69834 0 0 0.34367 0.11672 0 2.6512 -0.223 0 -1.0644 -0.28778 -3.3415
ALA_41 -7.17902 0.94851 2.66379 -0.02203 0 0 2.60967 -2.44607 -0.05137 -0.13101 -1.62952 -0.28643 0 0 0 0 0 0 -0.06178 0 0 0 -0.28647 0 2.3386 -0.47632 -4.00945
LEU_42 -10.4888 1.84178 1.85057 -0.48595 0.2678 0.07696 2.65901 -2.5608 -0.05084 -0.11619 -1.88579 0.0918 0 0 0 0 0 0 0.60677 0.56459 0.09888 0 -0.28025 0 0.72952 -0.44339 -7.52432
VAL_43 -8.11853 1.75825 2.39968 -0.3127 0.27604 0.05436 2.71839 -2.46391 -0.06906 -0.18665 -2.09332 -0.08829 0 0 0 0 0 0 -0.05294 0.00015 0.05052 0 -0.15384 0 2.085 -0.27106 -4.46791
ILE_44 -9.41625 1.65038 1.17231 -0.5107 0.56837 0.07262 2.55295 -2.37407 -0.06798 -0.17248 -1.47797 0.05506 0 0 0 0 0 0 -0.04729 0.05227 0.08602 0 -0.37391 0 1.0317 -0.13095 -7.32992
LEU_45 -9.73708 1.4398 1.08646 -0.50316 0.47893 0.0712 2.23802 -2.36461 -0.08291 -0.20015 -0.99428 0.17788 0 0 0 0 0 0 0.2391 0.13547 0.32712 0 -0.26407 0 0.72952 -0.13273 -7.35551
ALA_46 -5.54077 0.43571 3.49873 -0.02189 0 0 2.3575 -2.43176 -0.046 -0.13185 -1.81174 -0.28079 0 0 0 0 0 0 0.05193 0 0 0 -0.18187 0 2.3386 -0.3288 -2.09302
ALA_47 -6.06321 0.52714 4.07622 -0.02138 0 0 2.93468 -2.71597 -0.17797 -0.75664 -1.69018 -0.27812 0 0 0 0 0 0 0.15157 0 0 0 -0.231 0 2.3386 -0.4253 -2.33157
ALA_48 -6.31788 0.45951 4.07289 -0.02093 0 0 2.98486 -2.84575 -0.13571 -0.39947 -1.79652 -0.2782 0 0 0 0 0 0 0.31622 0 0 0 -0.23577 0 2.3386 -0.38025 -2.23839
ALA_49 -4.20863 0.49199 2.81688 -0.02073 0 0 1.53623 -1.86103 -0.04899 -0.16315 -0.9576 -0.26678 0 0 0 0 0 0 0.03623 0 0 0 -0.11547 0 2.3386 -0.28476 -0.70721
ASN_50 -6.10332 0.25935 5.78804 -0.17995 0.03092 0.26282 3.16119 -2.84554 -0.09812 -0.28614 -2.49093 -0.23083 0 0 0 -0.89549 -0.30522 0 0.01306 0.02878 0 1.23982 0.11956 0 -0.87355 -0.15322 -3.55879
THR_51 -5.25934 0.79248 3.50444 -0.12265 0.04619 0.07033 2.15504 -2.22396 -0.24549 -0.66809 -0.89316 -1.01794 0 0 0 0 0 0 -0.03058 0.08625 -0.00013 0 -0.341 2.62184 -1.425 -0.27979 -3.23054
GLY_52 -1.81065 0.10425 1.99384 -5e-05 0 0 0.80201 -1.0026 -0.01968 -0.18094 -0.75966 -0.3228 0 0 0 0 0 0 -0.09575 0 0 0 -1.01707 0 1.2108 -0.5786 -1.67691
THR_53 -4.85037 0.51641 4.75249 -0.10456 0.08859 0.0663 2.32229 -2.31776 -0.24062 -1.09386 -2.00132 -0.41394 0 0 0 0 0 0 0.21213 0.08381 0.08476 0 -0.794 2.2939 -1.425 -0.31581 -3.13654
THR_54 -4.70763 0.58625 3.41969 -0.20587 0.16457 0.06355 2.39862 -1.94287 -0.06846 -0.4097 -2.5159 -0.69182 0 0 0 -1.07145 0 0 0.47754 0.01363 1.68412 0 -0.55304 2.34659 -1.425 0.14181 -2.29536
VAL_55 -5.13628 0.75904 0.81143 -0.2971 0.19795 0.04925 1.42243 -1.43669 -0.0464 -0.16455 -1.09444 -0.01095 0 0 0 -0.36415 0 0 -0.03132 0.04755 -0.02379 0 -0.34666 0 2.085 0.09942 -3.48027
GLU_56 -4.67946 0.38811 4.22223 -0.65159 0.16753 1.07711 2.09619 -1.9912 -0.05602 -0.30061 -1.82442 -0.48143 0 0 0 0 -0.91372 0 -0.04382 0.02582 0 3.29545 -0.25112 0 -2.5358 -0.29175 -2.74851
GLU_57 -6.11234 0.88 5.80672 -0.21097 0.03451 0.26873 2.43619 -2.58421 -0.05632 -0.50482 -2.27969 -0.44782 0 0 0 -0.7073 0 0 0.0442 0.19048 0 3.20746 -0.24519 0 -2.5358 -0.47344 -3.2896
ALA_58 -5.39978 0.30131 2.83388 -0.02165 0 0 2.0622 -2.21277 -0.07842 -0.3732 -1.58272 -0.28326 0 0 0 0 0 0 -0.04314 0 0 0 -0.31287 0 2.3386 -0.50382 -3.27563
VAL_59 -7.13968 0.94218 2.18303 -0.30325 0.22762 0.05102 2.19944 -2.20635 -0.08218 -0.27352 -1.76983 -0.00876 0 0 0 0 0 0 0.04267 0.06873 -0.01488 0 -0.37774 0 2.085 -0.273 -4.64949
GLN_60 -5.97331 0.46814 5.69396 -0.25999 0.02837 0.18803 2.646 -2.57711 -0.03821 -0.26226 -2.91961 -0.3835 0 0 0 0 -0.91372 0 -0.03379 0.02123 0 2.95168 0.0158 0 -1.0644 -0.04574 -2.45842
GLU_61 -5.64861 0.33565 4.89544 -0.2122 0.0233 0.25294 2.00892 -2.39998 -0.05029 -0.50228 -1.8979 -0.48258 0 0 0 0 0 0 0.01443 0.10467 0 2.86489 -0.26216 0 -2.5358 -0.27326 -3.76483
ALA_62 -6.47213 1.12695 2.68796 -0.02182 0 0 2.41619 -2.31154 -0.02215 -0.2393 -2.1939 -0.28296 0 0 0 0 0 0 -0.03605 0 0 0 -0.22211 0 2.3386 -0.44442 -3.6767
LEU_63 -6.07795 0.43648 3.57563 -0.49974 0.42482 0.07423 1.98916 -2.13954 -0.08172 -0.24798 -2.06156 0.13854 0 0 0 0 0 0 0.05897 0.1276 0.22997 0 -0.28736 0 0.72952 -0.35518 -3.96614
GLN_64 -5.2409 0.45768 5.27453 -0.26248 0.03977 0.20473 2.08252 -2.36228 -0.0652 -0.42954 -2.02385 -0.41351 0 0 0 0 0 0 0.03824 0.10091 0 2.79859 0.05298 0 -1.0644 -0.14202 -0.95423
LEU_65 -8.58215 0.80802 2.05566 -0.7047 0.61189 0.18065 2.09083 -2.24244 -0.05373 -0.3277 -1.74714 0.07229 0 0 0 0 0 0 0.06748 0.08951 1.0263 0 -0.28346 0 0.72952 -0.1498 -6.35898
LYS_66 -8.51909 1.14771 6.40417 -0.48596 0.10357 0.33812 3.18127 -3.07278 -0.12491 -0.3031 -2.97855 0.37873 0 0 0 0 0 0 -0.01088 0.36525 1.73067 0 0.03941 0 -1.6738 -0.07691 -3.55709
THR_67 -3.3799 0.22454 3.69885 -0.20314 0.14378 0.06267 1.32243 -1.69256 -0.0501 -0.24946 -1.06279 -0.20988 0 0 0 0 0 0 0.08072 0 -0.01002 0 -0.02348 2.44587 -1.425 0.12282 -0.20467
LYS_68 -3.87215 0.27983 3.23683 -0.30528 0.02703 0.11559 1.22963 -1.47446 -0.01565 -0.1289 -0.53229 0.09989 0 0 0 0 0 0 -0.02989 0.14537 0.9853 0 -0.03314 0 -1.6738 -0.19156 -2.13765
LEU_69 -5.99827 1.07211 0.37802 -0.50445 0.43854 0.07581 0.98387 -1.26906 -0.04994 -0.16565 -0.49017 0.12998 0 0 0 0 0 0 0.30076 0.03958 0.06416 0 -0.26877 0 0.72952 -0.33751 -4.87145
GLY_70 -1.91132 0.08598 1.86693 -5e-05 0 0 1.00866 -0.97807 -0.05817 -0.24541 -0.46365 -0.30503 0 0 0 0 0 0 0.29144 0 0 0 -1.23343 0 1.2108 0.04494 -0.68639
VAL_71 -6.23847 1.69523 1.9099 -0.29775 0.20527 0.04092 1.75824 -1.73987 -0.06834 -0.27862 -2.08724 0.0514 0 0 0 0 0 0 0.13595 0.00328 0.00051 0 -0.23529 0 2.085 0.50202 -2.55784
SER_72 -4.75597 0.47272 5.0714 -0.0274 0 0.07017 2.97682 -2.21897 -0.07973 -0.29785 -1.83 -0.50754 0 0 0 -1.54005 0 0 -0.00392 0.07209 0.15294 0 -0.35226 0.75589 -1.1772 0.08811 -3.13075
LEU_73 -6.60042 0.53535 1.49323 -0.68994 0.60171 0.16471 1.39942 -1.65704 -0.03826 -0.15083 -0.30259 0.08852 0 0 0 0 0 0 -0.0268 0.0809 1.12847 0 -0.29524 0 0.72952 -0.47923 -4.01852
PHE_74 -8.09729 2.93776 1.30363 -0.88837 0.04193 0.27409 1.63147 -1.77989 -0.0315 -0.10759 -0.65987 -0.04464 0 0 0 0 0 0 -0.01313 0.00012 0 1.72568 -0.15901 0 1.4028 -0.2493 -2.71312
GLU_75 -8.35576 0.93934 7.26551 -0.21104 0.03588 0.27159 3.66387 -3.31602 -0.15323 -0.64474 -3.55446 -0.44613 0 0 0 -1.54005 0 0 0.04068 0.13707 0 3.32667 -0.20732 0 -2.5358 -0.30076 -5.58471
ALA_76 -6.96896 0.40984 2.70544 -0.02103 0 0 2.38391 -2.39277 -0.03835 -0.1644 -1.73026 -0.27388 0 0 0 0 0 0 -0.01691 0 0 0 -0.214 0 2.3386 -0.43223 -4.415
LEU_77 -8.95258 1.40966 2.47362 -0.4687 0.16095 0.06874 2.3638 -2.48669 -0.0261 -0.11763 -2.32472 0.09819 0 0 0 0 0 0 0.02039 1.11263 0.3321 0 -0.26239 0 0.72952 -0.30677 -6.17596
ALA_78 -5.42619 0.38751 2.719 -0.02215 0 0 2.32816 -2.16852 -0.03424 -0.15232 -2.12575 -0.28809 0 0 0 0 0 0 -0.02061 0 0 0 -0.26887 0 2.3386 -0.40677 -3.14025
ILE_79 -9.16859 1.228 1.87499 -0.50623 0.54277 0.071 2.5621 -2.51479 -0.06979 -0.2582 -1.84319 0.06616 0 0 0 0 0 0 -0.0693 0.0922 0.10091 0 -0.45777 0 1.0317 -0.29451 -7.61254
LEU_80 -7.94036 0.83518 2.45696 -0.49894 0.45896 0.07013 2.01018 -2.3948 -0.06441 -0.24122 -1.62447 0.16799 0 0 0 0 0 0 0.09204 0.07234 0.26043 0 -0.27375 0 0.72952 -0.16509 -6.04933
SER_81 -6.55369 0.64997 5.26677 -0.02939 0 0.02363 2.69173 -2.79658 -0.11354 -0.61695 -2.54311 -0.05976 0 0 0 0 -0.30522 0 0.03502 0.00224 0.42687 0 0.31557 1.72983 -1.1772 -0.11861 -3.17243
ALA_82 -6.429 0.83826 2.87436 -0.02151 0 0 2.20423 -2.40299 -0.05428 -0.4444 -1.86467 -0.282 0 0 0 0 0 0 -0.04037 0 0 0 -0.23446 0 2.3386 -0.15945 -3.67769
ALA_83 -6.22174 0.67994 3.75741 -0.01988 0 0 2.75125 -2.70752 -0.15261 -0.37292 -1.87193 -0.26234 0 0 0 0 0 0 -0.01185 0 0 0 0.06789 0 2.3386 -0.10223 -2.12792
ALA_84 -3.90656 0.51432 2.59149 -0.0195 0 0 1.44078 -1.73043 -0.04176 -0.17931 -1.02593 -0.25173 0 0 0 0 0 0 0.05044 0 0 0 -0.00521 0 2.3386 0.10699 -0.1178
GLN_85 -5.57849 0.72237 3.75877 -0.60362 0.0582 0.59491 1.78036 -1.95537 -0.01098 -0.29601 -1.64801 -0.27795 0 0 0 -0.89549 0 0 -0.02895 0.22011 0 2.67972 -0.17399 0 -1.0644 -0.1142 -2.833
LEU_86 -6.34758 0.62182 1.33743 -0.70743 0.94428 0.20513 1.26476 -1.67735 -0.02513 -0.14314 -0.91602 -0.06866 0 0 0 0 0 0 -0.03782 0.21332 3.21529 0 -0.13607 0 0.72952 -0.37089 -1.89854
GLY_87 -1.85778 0.27086 1.99616 -5e-05 0 0 0.86906 -1.00328 -0.04699 -0.12904 -0.77319 -0.31554 0 0 0 0 0 0 -0.16287 0 0 0 -1.2234 0 1.2108 -0.48735 -1.6526
THR_88 -5.41632 0.77135 4.27695 -0.10462 0.08581 0.06836 1.73352 -2.21258 -0.12434 -0.62093 -1.57578 -0.42995 0 0 0 0 0 0 0.10163 0.08625 0.07054 0 -0.76531 2.31392 -1.425 -0.33011 -3.49661
THR_89 -4.20453 0.15881 4.48134 -0.11073 0.08021 0.07388 2.37552 -2.09962 -0.09018 -0.41831 -2.20978 -0.59933 0 0 0 -0.76885 0 0 -0.02412 0.17106 0.0133 0 -0.50151 2.29061 -1.425 -0.31456 -3.12181
VAL_90 -5.45275 0.71424 1.68716 -0.30291 0.21701 0.05139 1.5247 -1.72201 -0.08625 -0.27061 -1.0639 -0.02708 0 0 0 0 0 0 -0.0709 0.00667 -0.00822 0 -0.25286 0 2.085 -0.3171 -3.28842
GLU_91 -4.40332 0.22186 4.58773 -0.46561 0.26623 1.26316 1.61119 -2.11406 -0.09429 -0.36359 -1.69758 -2.39831 0 0 0 0 0 0 0.15709 0.05123 0 3.96889 -0.24528 0 -2.5358 -0.35975 -2.5502
GLU_92 -6.90607 0.94743 7.47072 -0.33538 0.06648 0.35232 3.13677 -3.08269 -0.09689 -0.43834 -3.59674 -0.45954 0 0 0 -0.76885 -0.97729 0 0.13907 0 0 4.00825 -0.25309 0 -2.5358 -0.49892 -3.82855
ALA_93 -6.28874 0.52819 2.84239 -0.02222 0 0 2.4105 -2.37491 -0.06989 -0.33342 -1.76542 -0.29063 0 0 0 0 0 0 0.08927 0 0 0 -0.28502 0 2.3386 -0.53533 -3.75664
VAL_94 -7.68049 1.26089 2.27961 -0.30454 0.235 0.05132 2.38772 -2.39635 -0.07158 -0.21548 -1.76202 -0.0002 0 0 0 0 0 0 -0.06894 0.15113 -0.01248 0 -0.35886 0 2.085 -0.28584 -4.70611
ASN_95 -5.23368 0.19087 4.83776 -0.17561 0.03599 0.25376 2.0563 -2.40791 -0.04888 -0.20804 -1.57426 -0.20139 0 0 0 0 0 0 0.03488 0.00253 0 1.14636 0.50859 0 -0.87355 0.11126 -1.54504
ARG_96 -8.01449 0.60092 5.93762 -0.62239 0.16498 0.32338 3.06392 -2.90381 -0.05103 -0.33622 -3.57207 0.42436 0 0 0 0 -0.97729 0 -0.01963 0.08625 2.1788 0 -0.04269 0 -1.281 -0.03507 -5.07544
ALA_97 -6.91651 0.95626 2.87525 -0.02198 0 0 2.60376 -2.50898 -0.01778 -0.17349 -2.48395 -0.28492 0 0 0 0 0 0 -0.01608 0 0 0 -0.23592 0 2.3386 -0.38764 -4.2734
LEU_98 -6.3834 0.58969 3.88763 -0.49596 0.38835 0.07415 2.06028 -2.31142 -0.071 -0.28489 -1.84163 0.13485 0 0 0 0 0 0 -0.01768 0.26796 0.26432 0 -0.27854 0 0.72952 -0.39341 -3.6812
ASN_99 -4.86577 0.2801 4.95744 -0.17663 0.03704 0.25684 1.93729 -2.27911 -0.03332 -0.13529 -1.67486 -0.20918 0 0 0 0 0 0 0.14576 0 0 1.18228 0.49687 0 -0.87355 -0.0272 -0.9813
LEU_100 -8.37891 0.96893 2.61123 -0.49912 0.40526 0.0753 2.34604 -2.40015 -0.03944 -0.26295 -1.81039 0.1327 0 0 0 0 0 0 -0.02206 0.16445 0.27373 0 -0.27369 0 0.72952 -0.00678 -5.98634
LYS_101 -8.05333 0.79833 5.9616 -0.41422 0.09296 0.1729 2.96241 -2.89145 -0.07168 -0.25866 -2.14545 0.08915 0 0 0 0 0 0 -0.02159 0.35374 0.91736 0 0.00569 0 -1.6738 0.05168 -4.12436
THR_102 -3.14805 0.23737 3.45586 -0.19776 0.12796 0.05923 1.1507 -1.58461 -0.07111 -0.30416 -1.15062 -0.17833 0 0 0 0 0 0 0.37518 0 0.01216 0 -0.01777 2.44587 -1.425 0.33316 0.12007
LYS_103 -3.55199 0.21893 2.87279 -0.30368 0.02654 0.11457 1.1263 -1.3272 -0.00454 -0.07206 -0.40108 0.09481 0 0 0 0 0 0 0.21745 0.04472 0.94551 0 -0.04134 0 -1.6738 -0.08658 -1.80065
LEU_104 -5.77625 1.37821 0.65587 -0.52589 0.57582 0.09221 1.24946 -1.36922 -0.03064 -0.09013 -0.91178 0.07741 0 0 0 0 0 0 0.04145 0 0.02652 0 -0.18769 0 0.72952 -0.53383 -4.59898
GLY_105 -1.8942 0.16425 1.85636 -5e-05 0 0 0.87605 -0.98231 -0.04869 -0.13203 -0.646 -0.3207 0 0 0 0 0 0 0.32889 0 0 0 -0.67488 0 1.2108 -0.46179 -0.72431
VAL_106 -5.98826 1.56717 1.56313 -0.29551 0.19748 0.04064 1.50294 -1.6803 -0.01623 -0.17552 -0.83883 -0.04808 0 0 0 0 0 0 0.07927 0.02446 -0.00082 0 -0.37016 0 2.085 -0.03904 -2.39266
ASP_107 -4.87072 0.37018 5.64266 -0.25061 0.1699 0.84393 2.63325 -2.4665 -0.04972 -0.25149 -4.77556 -0.51264 0 0 0 -0.47645 -0.51809 0 0.72848 0.10185 0 1.37686 -0.4433 0 -2.2837 -0.00565 -5.03731
LEU_108 -7.86359 1.00487 2.28864 -0.70043 1.01137 0.18716 1.64628 -2.0252 -0.01213 -0.04201 -0.84306 0.0356 0 0 0 0 0 0 0.25487 0.27593 2.10628 0 -0.26386 0 0.72952 -0.2671 -2.47687
ALA_109 -5.32074 1.42186 2.9691 -0.02238 0 0 1.59841 -2.0415 -0.06532 -0.25686 -1.29656 -0.28316 0 0 0 0 0 0 0.29293 0 0 0 -0.03765 0 2.3386 -0.23913 -0.9424
THR_110 -6.85759 1.12662 4.38643 -0.20375 0.14125 0.06386 2.94808 -2.62381 -0.07442 -0.17874 -3.63058 -0.14955 0 0 0 -0.47645 -0.51809 0 0.39223 0.05604 0.13442 0 0.04788 2.28621 -1.425 -0.13586 -4.69083
ALA_111 -6.84083 1.21608 2.32201 -0.02082 0 0 2.4695 -2.38929 -0.09505 -0.31454 -1.11224 -0.27455 0 0 0 0 0 0 0.22028 0 0 0 -0.14026 0 2.3386 -0.10835 -2.72947
ALA_112 -6.58738 0.5777 2.93755 -0.0226 0 0 2.46918 -2.4456 -0.01371 -0.14666 -2.04453 -0.29324 0 0 0 0 0 0 0.08086 0 0 0 -0.21739 0 2.3386 -0.38595 -3.75318
LEU_113 -10.0867 2.40907 2.87465 -0.71924 0.64841 0.20044 2.90436 -2.7284 -0.01462 -0.06819 -2.85305 0.06455 0 0 0 0 0 0 0.06992 0.0726 0.99535 0 -0.27562 0 0.72952 -0.4667 -6.2437
ALA_114 -5.71104 0.53504 2.93058 -0.02213 0 0 2.32104 -2.25871 -0.06087 -0.14112 -1.763 -0.28703 0 0 0 0 0 0 -0.03321 0 0 0 -0.23559 0 2.3386 -0.43227 -2.81971
LEU_115 -9.27845 1.10589 1.84021 -0.50132 0.44239 0.07007 2.45275 -2.41351 -0.06799 -0.16629 -1.28142 0.17387 0 0 0 0 0 0 0.18864 0.20494 0.31759 0 -0.26128 0 0.72952 -0.36283 -6.80722
LEU_116 -9.40241 1.19835 3.75355 -0.48366 0.21097 0.07512 2.23081 -2.83114 -0.07453 -0.3231 -1.85725 0.10125 0 0 0 0 0 0 0.00958 1.32633 0.20332 0 -0.2931 0 0.72952 -0.27245 -5.69886
THR_117 -8.14571 1.26268 4.59175 -0.19989 0.12485 0.0611 3.15593 -2.92139 -0.05854 -0.52081 -2.57246 -0.10697 0 0 0 0 0 0 0.10907 0.05654 0.00067 0 -0.0113 2.30746 -1.425 -0.10493 -4.39695
ALA_118 -6.51904 0.86645 3.36117 -0.02147 0 0 2.52418 -2.64635 -0.10408 -0.29919 -1.75942 -0.28166 0 0 0 0 0 0 -0.01975 0 0 0 -0.22844 0 2.3386 -0.11975 -2.90877
ALA_119 -4.85267 0.64028 2.44925 -0.01967 0 0 1.63024 -1.89365 -0.01889 -0.05069 -1.23231 -0.2586 0 0 0 0 0 0 0.59632 0 0 0 -0.06629 0 2.3386 -0.21518 -0.95326
LYS_120 -5.4208 0.74435 5.71486 -0.30847 0.0305 0.12869 2.75179 -2.5393 -0.23239 -0.42258 -6.87824 -0.02053 0 0 0 0 -0.62912 0 0.87522 0.02758 0.89802 0 -0.17092 0 -1.6738 -0.21914 -7.34427
LEU_121 -6.44746 0.92027 1.5007 -0.51132 0.49094 0.08758 1.26735 -1.71725 -0.03612 -0.14064 -0.60741 0.08926 0 0 0 0 0 0 0.11242 0.50846 0.05497 0 -0.17606 0 0.72952 -0.41171 -4.28652
GLY_122 -1.8262 0.19039 1.94086 -5e-05 0 0 0.92073 -0.97799 -0.06022 -0.2676 -0.86114 -0.31892 0 0 0 0 0 0 -0.11039 0 0 0 -1.08814 0 1.2108 -0.50075 -1.74863
THR_123 -4.50408 0.34266 3.74023 -0.1035 0.08263 0.06517 1.70013 -1.92832 -0.09361 -0.64618 -1.90519 -0.40289 0 0 0 0 0 0 0.04067 0.03582 0.08374 0 -0.79313 2.28851 -1.425 -0.28229 -3.70462
THR_124 -4.66723 0.28425 5.3495 -0.11143 0.08214 0.07512 3.07995 -2.39806 -0.09103 -0.37537 -2.66272 -0.58524 0 0 0 -1.4852 0 0 -0.02095 0.20089 0.01262 0 -0.48276 2.2922 -1.425 -0.24356 -3.17187
VAL_125 -5.80279 0.80082 1.37882 -0.30364 0.22221 0.05154 1.24848 -1.6819 -0.07612 -0.28846 -1.01063 -0.02272 0 0 0 0 0 0 -0.04944 0 -0.01128 0 -0.24897 0 2.085 -0.33551 -4.04459
GLU_126 -4.13967 0.18656 4.41911 -0.466 0.27782 1.26754 1.46308 -1.96715 -0.11859 -0.67861 -2.03372 -2.39838 0 0 0 0 0 0 -0.03837 0.05473 0 3.97435 -0.24571 0 -2.5358 -0.35175 -3.33055
GLU_127 -5.46533 0.39201 6.38326 -0.2088 0.02935 0.26348 3.05105 -2.66622 -0.10521 -0.61343 -2.33643 -0.42485 0 0 0 -1.4852 0 0 -0.03413 0.13928 0 3.46064 -0.15769 0 -2.5358 -0.40166 -2.71567
ALA_128 -5.60655 0.53023 2.6628 -0.0217 0 0 2.07692 -2.19014 -0.06987 -0.4558 -1.56463 -0.28197 0 0 0 0 0 0 -0.03011 0 0 0 -0.22376 0 2.3386 -0.3826 -3.21857
VAL_129 -6.73475 1.16077 2.22464 -0.30743 0.24379 0.05252 2.11075 -2.16946 -0.04279 -0.14039 -1.62158 -0.03761 0 0 0 0 0 0 -0.04996 0.15426 -0.01313 0 -0.36682 0 2.085 -0.22124 -3.67342
GLN_130 -5.44661 0.42358 4.56391 -0.65645 0.08034 0.67082 2.04196 -2.2857 -0.05076 -0.38387 -2.09015 -0.24206 0 0 0 0 0 0 0.00101 0.05029 0 2.843 -0.14325 0 -1.0644 -0.12282 -1.81115
GLU_131 -6.18785 0.4656 5.07317 -0.33226 0.03718 0.31286 2.13239 -2.5089 -0.05817 -0.53078 -2.12666 -0.49762 0 0 0 0 0 0 0.2211 0.08625 0 4.17878 -0.22956 0 -2.5358 -0.33949 -2.83978
ALA_132 -6.52806 0.53656 2.57388 -0.02229 0 0 2.39215 -2.28128 -0.02044 -0.18206 -2.26785 -0.28899 0 0 0 0 0 0 0.00046 0 0 0 -0.24665 0 2.3386 -0.47569 -4.47167
LEU_133 -6.71188 0.61207 3.71997 -0.49937 0.44877 0.07544 2.18484 -2.31998 -0.06804 -0.21416 -1.94358 0.13577 0 0 0 0 0 0 0.16286 0.22713 0.23479 0 -0.28605 0 0.72952 -0.40044 -3.91238
GLN_134 -5.38338 0.57461 5.41232 -0.26145 0.03318 0.19824 2.20748 -2.41961 -0.06785 -0.44525 -2.29561 -0.40848 0 0 0 0 0 0 0.09245 0.1145 0 2.80025 -0.01169 0 -1.0644 -0.20032 -1.12501
LEU_135 -8.54775 1.1019 2.01405 -0.71486 0.5715 0.19349 1.89849 -2.21781 -0.04374 -0.28262 -1.48521 0.07934 0 0 0 0 0 0 0.21871 0.02064 0.82988 0 -0.25809 0 0.72952 -0.17821 -6.07077
LYS_136 -8.35442 1.01546 6.16007 -0.48789 0.10421 0.34292 3.00784 -2.9885 -0.06966 -0.20615 -2.48377 0.34997 0 0 0 0 0 0 -0.02022 0.34487 1.7391 0 0.00246 0 -1.6738 -0.03595 -3.25346
THR_137 -3.51808 0.21973 3.85493 -0.19933 0.13267 0.06023 1.4695 -1.7753 -0.05521 -0.20874 -1.52931 -0.18136 0 0 0 0 0 0 0.41947 0 0.01339 0 -0.02107 2.44587 -1.425 0.23239 -0.06524
LYS_138 -3.95164 0.37216 3.32829 -0.30363 0.02495 0.11232 1.29834 -1.50596 -0.01887 -0.1336 -0.67054 0.10766 0 0 0 0 0 0 -0.0111 0.29303 1.14765 0 -0.00612 0 -1.6738 -0.03255 -1.62342
LEU_139 -5.72941 0.94972 0.05899 -0.52044 0.5162 0.09121 0.71063 -1.23509 -0.04527 -0.13869 -0.58049 0.0769 0 0 0 0 0 0 0.13283 0.01918 0.02626 0 -0.18798 0 0.72952 -0.47462 -5.60056
GLY_140 -1.9668 0.11907 1.92529 -5e-05 0 0 0.9264 -1.01233 -0.05826 -0.27342 -0.7194 -0.31942 0 0 0 0 0 0 0.53455 0 0 0 -0.34722 0 1.2108 -0.28094 -0.26174
VAL_141 -6.53198 1.4967 2.30111 -0.29981 0.20468 0.04235 1.6486 -1.91478 -0.02158 -0.1895 -1.83496 -0.01607 0 0 0 0 0 0 0.03454 0.00382 -0.00137 0 -0.39396 0 2.085 0.15191 -3.23531
SER_142 -4.75948 0.29971 5.18329 -0.03529 1e-05 0.06649 3.09463 -2.23118 -0.04187 -0.18153 -2.82023 -0.2567 0 0 0 -1.27758 -0.73562 0 -0.01956 0.00068 0.09473 0 -0.43181 1.79164 -1.1772 -0.14279 -3.57965
LEU_143 -7.12528 0.58169 1.22541 -0.70785 0.69363 0.18681 1.32212 -1.67501 -0.01962 -0.20984 -0.69589 0.04766 0 0 0 0 0 0 0.06315 0.04438 1.41504 0 -0.31793 0 0.72952 -0.48796 -4.92997
ILE_144 -7.90695 3.52084 1.94434 -0.70211 1.18209 0.11054 2.21101 -2.17878 -0.02939 -0.08886 -1.44338 0.25694 0 0 0 0 0 0 0.0718 0.33692 1.36959 0 -0.38173 0 1.0317 -0.22627 -0.9217
GLU_145 -8.21005 1.26388 6.61256 -0.21041 0.01469 0.29341 3.2722 -3.04559 -0.08374 -0.34342 -3.70393 -0.44678 0 0 0 -1.27758 -0.73562 0 -0.02688 0.97347 0 4.36536 -0.13116 0 -2.5358 -0.22101 -4.1764
ALA_146 -6.90988 0.63757 2.52543 -0.0206 0 0 2.37995 -2.3567 -0.05448 -0.28033 -1.57485 -0.26768 0 0 0 0 0 0 0.05218 0 0 0 -0.03462 0 2.3386 -0.19371 -3.75912
LEU_147 -9.86639 1.16337 2.69104 -0.49371 0.35127 0.07559 2.57766 -2.65597 -0.0043 -0.0326 -1.9444 0.12313 0 0 0 0 0 0 0.1104 0.54944 0.16147 0 -0.31199 0 0.72952 -0.17679 -6.95327
HIS_D:MP-NE2-connect_148 -9.71412 3.4019 5.52203 -0.40982 0.00618 0.34985 3.21892 -3.35088 -0.0285 -0.24301 -3.56811 -0.20623 0 0 0 0 0 0 0.18235 0.3482 0 2.43249 0.07692 0 0.13443 -0.31075 -2.15815
ILE_149 -9.35946 1.38541 2.33259 -0.51539 0.66622 0.07442 2.66129 -2.6276 -0.07149 -0.17163 -1.62937 -0.02074 0 0 0 0 0 0 0.02474 0.08128 0.16942 0 -0.39409 0 1.0317 -0.16956 -6.53226
LEU_150 -10.1848 1.66248 1.65982 -0.52733 0.26564 0.07314 2.37644 -2.56983 -0.05408 -0.14667 -1.37047 -0.02127 0 0 0 0 0 0 0.24224 0.22304 3.41648 0 -0.23922 0 0.72952 -0.1493 -4.61414
LEU_151 -8.80473 1.76359 4.0677 -0.4986 0.42479 0.07555 3.01999 -2.90002 -0.08567 -0.3462 -1.91717 0.14003 0 0 0 0 0 0 0.03323 0.36275 0.28379 0 -0.27094 0 0.72952 -0.27224 -4.19464
THR_152 -8.92963 2.09952 4.897 -0.20428 0.1413 0.06356 3.80752 -3.21909 -0.01363 -0.19693 -2.48051 -0.12084 0 0 0 0 0 0 0.28373 0.02078 0.03456 0 0.09581 2.3102 -1.425 -0.11879 -2.95471
ALA_153 -6.83146 0.61104 3.11791 -0.02152 0 0 2.45882 -2.66731 -0.08774 -0.1546 -2.35288 -0.28254 0 0 0 0 0 0 -0.01767 0 0 0 -0.28429 0 2.3386 -0.20498 -4.37862
ALA_154 -4.85059 0.63742 2.26284 -0.02098 0 0 1.6524 -1.88758 -0.01716 -0.046 -0.78241 -0.27209 0 0 0 0 0 0 0.00436 0 0 0 -0.12912 0 2.3386 -0.34618 -1.45648
VAL_155 -5.54388 1.2072 1.07693 -0.27839 0.23079 0.03456 1.43145 -1.61349 -0.05497 -0.11117 -0.48702 0.37366 0 0 0 0 0 0 0.68032 0.00024 0.50298 0 0.23002 0 2.085 -0.06601 -0.30178
LEU_156 -6.54687 1.0099 1.3718 -0.5092 0.54639 0.0788 1.15327 -1.647 -0.02789 -0.1931 -0.15067 0.13551 0 0 0 0 0 0 -0.04735 0.10354 0.10497 0 -0.29132 0 0.72952 -0.10421 -4.28392
GLY_157 -1.73789 0.1057 1.94394 -5e-05 0 0 1.03224 -0.94514 -0.05638 -0.18942 -0.73586 -0.30875 0 0 0 0 0 0 -0.05278 0 0 0 -1.39131 0 1.2108 -0.21791 -1.34281
THR_158 -4.39587 0.55824 2.01745 -0.18496 0.14289 0.05751 1.4702 -1.46816 -0.03302 -0.31519 -1.23479 -0.79791 0 0 0 -0.34101 0 0 -0.04712 0.08498 0.45291 0 -0.73447 2.28966 -1.425 0.20963 -3.69406
THR_159 -4.09746 0.41007 3.88088 -0.11149 0.06663 0.07601 2.20874 -1.93928 -0.10239 -0.35129 -2.02965 -0.5501 0 0 0 -0.94235 0 0 -0.01752 0.02859 0.01193 0 -0.43644 2.30412 -1.425 0.03003 -2.98596
VAL_160 -6.51264 1.10947 1.74334 -0.30401 0.20365 0.05205 1.7315 -1.9615 -0.08545 -0.29176 -1.2583 -0.05766 0 0 0 0 0 0 -0.06062 0.01321 0.00162 0 -0.239 0 2.085 -0.34878 -4.17989
GLU_161 -4.81299 0.4618 4.3919 -0.45686 0.22431 1.23153 1.72632 -2.10359 -0.10013 -0.40452 -1.76684 -2.42856 0 0 0 0 0 0 0.03235 0 0 3.85858 -0.2294 0 -2.5358 -0.38555 -3.29745
GLU_162 -6.43148 0.40946 6.21179 -0.63271 0.15374 1.03756 2.83968 -2.62419 -0.0815 -0.35382 -2.69016 -0.46448 0 0 0 -0.60134 -0.89595 0 0.31268 0.01166 0 3.20401 -0.21507 0 -2.5358 -0.47273 -3.81865
ALA_163 -6.32053 0.32561 2.36396 -0.0225 0 0 2.23479 -2.27388 -0.04827 -0.19602 -1.73381 -0.29325 0 0 0 0 0 0 0.02222 0 0 0 -0.30682 0 2.3386 -0.52222 -4.43211
VAL_164 -7.87864 1.57998 2.0639 -0.30424 0.23737 0.05108 2.42512 -2.36009 -0.08328 -0.26782 -1.92539 0.01688 0 0 0 0 0 0 -0.02678 0.15115 -1e-05 0 -0.34214 0 2.085 -0.27586 -4.85377
TYR_165 -5.82423 0.41803 4.35573 -0.59442 0.23954 0.22383 2.04758 -2.2061 -0.043 -0.26266 -1.93562 -0.19844 0 0 0 0 0 0 0.03772 0.00161 0 2.8658 0.03231 1e-05 0.96414 -0.05973 0.06209
ARG_166 -7.27829 0.49566 5.45917 -0.42536 0.07201 0.18648 2.66505 -2.63665 -0.03909 -0.20566 -3.15201 0.51888 0 0 0 0 -0.89595 0 -0.03703 0.60372 1.622 0 -0.04231 0 -1.281 -0.23838 -4.60877
ALA_167 -6.32247 0.55895 2.73964 -0.02143 0 0 2.46412 -2.33537 -0.01695 -0.20991 -2.45816 -0.27721 0 0 0 0 0 0 -0.05258 0 0 0 -0.18207 0 2.3386 -0.33027 -4.10512
LEU_168 -6.08365 0.47392 3.02329 -0.50142 0.44874 0.07431 1.88654 -2.02934 -0.06833 -0.22058 -1.94986 0.1389 0 0 0 0 0 0 -0.003 0.07774 0.34756 0 -0.24122 0 0.72952 -0.27775 -4.17464
LYS_169 -4.24404 0.1664 4.24644 -0.30346 0.02756 0.11539 1.71905 -1.89091 -0.03937 -0.20453 -1.76834 0.08469 0 0 0 0 0 0 0.09595 0.02484 1.02508 0 -0.03953 0 -1.6738 -0.22256 -2.88113
LEU_170 -8.5956 0.99861 2.01652 -0.70211 0.64953 0.17816 1.99027 -2.24166 -0.06221 -0.35549 -1.74174 0.07368 0 0 0 0 0 0 0.1939 0.12816 0.98729 0 -0.27149 0 0.72952 -0.26536 -6.29002
LYS_171 -8.25883 1.10057 6.02305 -0.4897 0.11092 0.34456 2.99597 -2.93874 -0.092 -0.28214 -2.55101 0.3759 0 0 0 0 0 0 0.02015 0.31899 1.72044 0 0.01458 0 -1.6738 -0.01484 -3.27592
THR_172 -3.21753 0.25182 3.62181 -0.20063 0.13758 0.06097 1.24394 -1.66604 -0.06368 -0.31884 -1.15565 -0.18112 0 0 0 0 0 0 0.14169 0 0.00398 0 -0.0265 2.44587 -1.425 0.21987 -0.12747
LYS_173 -4.14644 0.25776 3.44492 -0.42187 0.09405 0.18567 1.31455 -1.60257 -0.04626 -0.16296 -0.53822 0.06078 0 0 0 0 0 0 0.48637 0.22198 0.97596 0 0.01609 0 -1.6738 0.09482 -1.43913
LEU_174 -6.14152 1.16246 0.48375 -0.52082 0.44635 0.08837 0.80262 -1.26035 -0.06397 -0.17124 -0.4984 0.08258 0 0 0 0 0 0 0.36817 0.11936 0.02953 0 -0.19129 0 0.72952 -0.26364 -4.79853
GLY_175 -1.87824 0.10606 1.85165 -5e-05 0 0 0.93454 -0.96924 -0.06905 -0.25352 -0.63638 -0.31392 0 0 0 0 0 0 0.27015 0 0 0 -0.62662 0 1.2108 -0.29813 -0.67195
VAL_176 -6.43029 1.39648 1.7926 -0.30219 0.20613 0.04334 1.74157 -1.78272 -0.02241 -0.19546 -1.7302 0.00591 0 0 0 0 0 0 -0.02091 0.01393 -0.00224 0 -0.37446 0 2.085 0.07999 -3.49594
SER_177 -4.97603 0.42824 4.86239 -0.02609 0 0.06763 3.08233 -2.222 -0.04541 -0.17569 -1.97039 -0.56347 0 0 0 -1.72386 0 0 0.09173 0.17089 0.07479 0 -0.4735 0.63928 -1.1772 -0.12604 -4.0624
LEU_178 -7.09424 0.74853 1.58527 -0.71723 0.76036 0.19535 1.57387 -1.69221 -0.01675 -0.05884 -0.57788 0.0684 0 0 0 0 0 0 0.20504 0.0206 1.21131 0 -0.30416 0 0.72952 -0.43177 -3.79482
LEU_179 -8.30369 2.02233 1.79531 -0.49871 0.42882 0.07692 1.62791 -2.09954 -0.02488 -0.09675 -0.71434 0.13495 0 0 0 0 0 0 -0.0336 0.97599 0.27975 0 -0.27342 0 0.72952 -0.30695 -4.28038
GLN_180 -8.73144 1.29714 6.50072 -0.24967 0.02426 0.17813 4.02407 -3.36178 -0.07181 -0.28656 -3.19591 -0.30814 0 0 0 -1.72386 -0.47419 0 0.18688 0.05574 0 2.603 -0.09731 0 -1.0644 -0.26024 -4.95536
ALA_181 -7.02705 0.61654 2.54255 -0.02125 0 0 2.44803 -2.41655 -0.04563 -0.1227 -1.47784 -0.27752 0 0 0 0 0 0 0.14014 0 0 0 -0.10386 0 2.3386 -0.18833 -3.59486
ALA_182 -6.28795 0.48588 3.5516 -0.02145 0 0 2.72992 -2.47244 -0.0237 -0.14364 -1.99134 -0.27796 0 0 0 0 0 0 -0.03725 0 0 0 -0.19588 0 2.3386 -0.26488 -2.6105
ALA_183 -6.45634 0.94391 2.40538 -0.02225 0 0 2.34383 -2.26243 -0.01555 -0.06132 -2.08524 -0.28822 0 0 0 0 0 0 0.08518 0 0 0 -0.24886 0 2.3386 -0.45883 -3.78212
ILE_184 -9.31961 1.63346 2.03884 -0.51212 0.55791 0.07395 2.54486 -2.47162 -0.0408 -0.14035 -1.89409 -0.01128 0 0 0 0 0 0 0.12161 0.12899 0.20399 0 -0.32335 0 1.0317 -0.32085 -6.69875
LEU_185 -9.19954 1.30231 2.0267 -0.49782 0.39097 0.07159 2.1506 -2.43083 -0.06612 -0.18044 -1.10571 0.16163 0 0 0 0 0 0 0.32968 0.09809 0.29465 0 -0.26794 0 0.72952 -0.20107 -6.39374
ILE_186 -8.89586 1.18449 3.25487 -0.51064 0.57282 0.07256 2.65368 -2.67386 -0.09105 -0.26853 -1.9242 0.05337 0 0 0 0 0 0 -0.01956 0.06119 0.09008 0 -0.37409 0 1.0317 -0.17157 -5.95459
LEU_187 -10.4848 2.14704 2.4024 -0.71607 0.43114 0.19464 2.80313 -2.73464 -0.03617 -0.42871 -2.14329 0.08141 0 0 0 0 0 0 0.00301 0.21454 0.40826 0 -0.18661 0 0.72952 0.01559 -7.29965
ALA_188 -6.20179 0.47662 3.70202 -0.02205 0 0 2.56814 -2.59787 -0.07994 -0.25208 -2.38709 -0.29398 0 0 0 0 0 0 0.04643 0 0 0 -0.31401 0 2.3386 -0.15389 -3.17086
ALA_189 -4.35496 0.37441 2.25639 -0.02102 0 0 1.43644 -1.71714 -0.02874 -0.08688 -0.74657 -0.27282 0 0 0 0 0 0 -0.04404 0 0 0 -0.24552 0 2.3386 -0.4375 -1.54936
ARG_190 -6.65501 0.57678 4.43062 -1.33352 0.64955 0.89871 2.00809 -2.1522 -0.06188 -0.37212 -0.46003 0.5565 0 0 0 0 0 0 0.09159 0.38608 2.67509 0 -0.14947 0 -1.281 -0.32976 -0.522
LEU_191 -6.09465 0.70563 1.62492 -0.51426 0.60345 0.07776 1.22326 -1.56891 -0.03684 -0.1726 -0.72914 0.1527 0 0 0 0 0 0 0.21652 0.00653 0.10513 0 -0.2897 0 0.72952 -0.23051 -4.1912
GLY_192 -1.86331 0.15252 1.98893 -5e-05 0 0 1.01573 -0.99971 -0.03896 -0.19552 -0.62615 -0.31207 0 0 0 0 0 0 0.2029 0 0 0 -1.32289 0 1.2108 -0.29252 -1.08031
THR_193 -4.61497 0.49558 3.7501 -0.10223 0.07301 0.06484 1.58162 -1.89511 -0.08404 -0.60604 -2.09753 -0.37407 0 0 0 0 0 0 0.07471 0.00067 0.09344 0 -0.79371 2.28556 -1.425 -0.18508 -3.75823
THR_194 -4.63754 0.19475 5.39301 -0.11154 0.08195 0.0742 3.29297 -2.37542 -0.09353 -0.29682 -2.84312 -0.51766 0 0 0 -1.54662 0 0 -0.00192 0.1773 0.01591 0 -0.41471 2.46164 -1.425 -0.2598 -2.83196
VAL_195 -5.30146 0.79933 1.60174 -0.30295 0.21691 0.05167 1.4818 -1.63032 -0.08359 -0.24321 -0.88483 -0.03956 0 0 0 0 0 0 -0.07239 0.06968 0.03036 0 -0.184 0 2.085 -0.34085 -2.74667
GLU_196 -4.62816 0.30571 5.22163 -0.45782 0.23118 1.23894 1.75877 -2.29992 -0.17124 -0.6481 -1.9516 -2.37496 0 0 0 0 0 0 0.03794 0 0 3.98114 -0.20743 0 -2.5358 -0.35244 -2.85215
GLU_197 -6.01688 0.52522 6.65536 -0.2052 0.01842 0.25095 3.0991 -2.81404 -0.08184 -0.55582 -2.4343 -0.38765 0 0 0 -1.54662 0 0 0.09595 0.09707 0 3.95562 -0.27319 0 -2.5358 -0.49171 -2.64537
ALA_198 -6.32729 0.5118 2.34663 -0.02236 0 0 2.26561 -2.26323 -0.06868 -0.25928 -1.56328 -0.29187 0 0 0 0 0 0 -0.00066 0 0 0 -0.29746 0 2.3386 -0.55392 -4.18539
VAL_199 -7.14976 1.36133 1.97079 -0.30373 0.22797 0.05125 2.2297 -2.16709 -0.07216 -0.21568 -1.72929 -0.00059 0 0 0 0 0 0 0.00612 0.03381 -0.00933 0 -0.3466 0 2.085 -0.27052 -4.29879
GLN_200 -4.70995 0.17459 4.25208 -0.25643 0.0353 0.18661 1.89112 -2.04059 -0.05727 -0.40286 -1.70651 -0.35688 0 0 0 0 0 0 -0.05209 0 0 2.43791 -0.15348 0 -1.0644 -0.12464 -1.94751
GLU_201 -5.25729 0.35743 3.91931 -0.5905 0.1403 0.95827 1.95862 -1.99302 -0.03544 -0.20521 -1.66867 -0.56201 0 0 0 0 0 0 0.07508 0.15202 0 3.18146 -0.16224 0 -2.5358 -0.29736 -2.56503
ALA_202 -6.28166 0.42041 2.4844 -0.02136 0 0 2.16782 -2.19976 -0.01857 -0.18236 -2.16821 -0.27714 0 0 0 0 0 0 -0.04848 0 0 0 -0.22924 0 2.3386 -0.39143 -4.40697
LEU_203 -5.71663 0.48174 3.66643 -0.50094 0.44771 0.07452 2.06832 -2.1141 -0.05097 -0.15349 -2.09357 0.14367 0 0 0 0 0 0 0.00439 0.10541 0.26854 0 -0.27702 0 0.72952 -0.37209 -3.28856
GLN_204 -4.27585 0.1706 4.43828 -0.86842 0.12003 0.90085 1.99893 -2.02248 -0.02884 -0.1515 -1.94446 -0.67324 0 0 0 0 0 0 0.02836 0 0 2.61149 -0.02459 0 -1.0644 -0.20651 -0.99175
LEU_205 -8.70841 1.12086 2.16178 -0.71617 0.59185 0.19583 2.22105 -2.26847 -0.04741 -0.1978 -1.70957 0.06388 0 0 0 0 0 0 0.28586 0.0114 0.92263 0 -0.27199 0 0.72952 -0.20235 -5.81752
LYS_206 -7.57777 0.5173 5.83804 -0.49884 0.11011 0.37293 2.46305 -2.75209 -0.05776 -0.17015 -2.16398 0.36659 0 0 0 0 0 0 0.0015 0.12775 1.81282 0 0.01158 0 -1.6738 -0.15892 -3.43164
THR_207 -3.48054 0.18675 3.82684 -0.20834 0.17172 0.06526 1.46985 -1.7527 -0.05887 -0.26746 -0.54282 -0.24522 0 0 0 0 0 0 -0.02798 0 0.00875 0 0.00036 2.44587 -1.425 -0.0224 0.14406
LYS_208 -3.67908 0.09781 3.33508 -0.42577 0.06197 0.20514 1.36906 -1.53683 -0.03407 -0.10378 -0.81437 -0.03119 0 0 0 0 0 0 -0.04516 0 1.4739 0 -0.02347 0 -1.6738 -0.22613 -2.05068
LEU_209 -5.95885 0.88315 0.84786 -0.51074 0.48595 0.07765 1.14598 -1.37164 -0.00918 -0.02995 -0.5858 0.1235 0 0 0 0 0 0 -0.01184 0.04148 0.07035 0 -0.27963 0 0.72952 -0.29592 -4.64811
GLY:CtermProteinFull_210 -2.22945 0.0867 2.81802 -0.0002 0 0 1.31908 -1.26686 -0.03296 -0.15688 0.2397 0.32834 0 0 0 0 0 0 0 0 0 0 0 0 1.2108 -0.05779 2.2585
HSS:MP-FE1-connect_211 -24.1109 5.7114 -0.7983 -15.0877 3.88126 2.77759 5.00405 -4.14544 -0.17974 -0.24176 -17.3504 1.93531 0 0 0 0 -1.14659 0 0 0 0 0 0 0 0 0 -43.7512
#END_POSE_ENERGIES_TABLE correct_surface_True/032_9_model_4_HMM_fr_HSS_run01_DE_4.pdb
