# Supplementary material for: Design of Heme Enzymes with a Tunable Substrate Binding Pocket Adjacent to an Open Metal Coordination Site
Source: J Am Chem Soc. 2023 Jun 21;145(26):14307–15. doi: 10.1021/jacs.3c02742 (PMC10326885; doi:10.1021/jacs.3c02742)
Supplement: Supplementary file 3 — ja3c02742_si_003.zip [file ja3c02742_si_003.zip › carbene_transferase_design_models/dnHEM1-07_RR.pdb]

HEADER                                            12-JAN-23   XXXX              
EXPDTA    THEORETICAL MODEL                                                     
REMARK 220                                                                      
REMARK 220 EXPERIMENTAL DETAILS                                                 
REMARK 220  EXPERIMENT TYPE                : THEORETICAL MODELLING              
REMARK 220  DATE OF DATA COLLECTION        : 12-JAN-23                          
REMARK 220                                                                      
REMARK 220 REMARK: MODEL GENERATED BY ROSETTA                                   
REMARK 220  VERSION 2020.50+release.1295438                                     
HETNAM     HRR B 211  HRR                                                       
LINK         NE2 HIS A 148                FE1  HRR B 211                  2.42  
ATOM      1  N   VAL A   1       8.021 -32.838  14.640  1.00  0.00           N  
ATOM      2  CA  VAL A   1       6.967 -32.124  13.922  1.00  0.00           C  
ATOM      3  C   VAL A   1       5.585 -32.309  14.544  1.00  0.00           C  
ATOM      4  O   VAL A   1       5.099 -33.427  14.677  1.00  0.00           O  
ATOM      5  CB  VAL A   1       6.922 -32.599  12.457  1.00  0.00           C  
ATOM      6  CG1 VAL A   1       5.797 -31.902  11.706  1.00  0.00           C  
ATOM      7  CG2 VAL A   1       8.262 -32.337  11.787  1.00  0.00           C  
ATOM      8 1H   VAL A   1       8.899 -32.680  14.188  1.00  0.00           H  
ATOM      9 2H   VAL A   1       8.067 -32.506  15.582  1.00  0.00           H  
ATOM     10 3H   VAL A   1       7.819 -33.817  14.642  1.00  0.00           H  
ATOM     11  HA  VAL A   1       7.195 -31.058  13.943  1.00  0.00           H  
ATOM     12  HB  VAL A   1       6.707 -33.666  12.438  1.00  0.00           H  
ATOM     13 1HG1 VAL A   1       5.779 -32.249  10.673  1.00  0.00           H  
ATOM     14 2HG1 VAL A   1       4.844 -32.133  12.183  1.00  0.00           H  
ATOM     15 3HG1 VAL A   1       5.960 -30.824  11.723  1.00  0.00           H  
ATOM     16 1HG2 VAL A   1       8.224 -32.676  10.752  1.00  0.00           H  
ATOM     17 2HG2 VAL A   1       8.478 -31.269  11.812  1.00  0.00           H  
ATOM     18 3HG2 VAL A   1       9.046 -32.879  12.316  1.00  0.00           H  
ATOM     19  N   SER A   2       4.941 -31.207  14.907  1.00  0.00           N  
ATOM     20  CA  SER A   2       3.598 -31.295  15.454  1.00  0.00           C  
ATOM     21  C   SER A   2       2.539 -31.390  14.354  1.00  0.00           C  
ATOM     22  O   SER A   2       2.801 -31.099  13.178  1.00  0.00           O  
ATOM     23  CB  SER A   2       3.322 -30.090  16.333  1.00  0.00           C  
ATOM     24  OG  SER A   2       3.236 -28.920  15.567  1.00  0.00           O  
ATOM     25  H   SER A   2       5.374 -30.301  14.807  1.00  0.00           H  
ATOM     26  HA  SER A   2       3.517 -32.216  16.030  1.00  0.00           H  
ATOM     27 1HB  SER A   2       2.389 -30.242  16.875  1.00  0.00           H  
ATOM     28 2HB  SER A   2       4.117 -29.988  17.070  1.00  0.00           H  
ATOM     29  HG  SER A   2       3.145 -28.199  16.195  1.00  0.00           H  
ATOM     30  N   LEU A   3       1.176 -31.831  14.737  1.00  0.00           N  
ATOM     31  CA  LEU A   3       0.044 -31.832  13.838  1.00  0.00           C  
ATOM     32  C   LEU A   3      -0.202 -30.425  13.334  1.00  0.00           C  
ATOM     33  O   LEU A   3      -0.608 -30.229  12.201  1.00  0.00           O  
ATOM     34  CB  LEU A   3      -1.209 -32.366  14.544  1.00  0.00           C  
ATOM     35  CG  LEU A   3      -2.467 -32.478  13.674  1.00  0.00           C  
ATOM     36  CD1 LEU A   3      -2.234 -33.503  12.571  1.00  0.00           C  
ATOM     37  CD2 LEU A   3      -3.652 -32.871  14.544  1.00  0.00           C  
ATOM     38  H   LEU A   3       1.046 -32.120  15.697  1.00  0.00           H  
ATOM     39  HA  LEU A   3       0.263 -32.499  13.006  1.00  0.00           H  
ATOM     40 1HB  LEU A   3      -0.990 -33.357  14.937  1.00  0.00           H  
ATOM     41 2HB  LEU A   3      -1.443 -31.710  15.382  1.00  0.00           H  
ATOM     42  HG  LEU A   3      -2.668 -31.517  13.199  1.00  0.00           H  
ATOM     43 1HD1 LEU A   3      -3.127 -33.582  11.953  1.00  0.00           H  
ATOM     44 2HD1 LEU A   3      -1.393 -33.187  11.955  1.00  0.00           H  
ATOM     45 3HD1 LEU A   3      -2.013 -34.472  13.017  1.00  0.00           H  
ATOM     46 1HD2 LEU A   3      -4.548 -32.950  13.925  1.00  0.00           H  
ATOM     47 2HD2 LEU A   3      -3.453 -33.832  15.017  1.00  0.00           H  
ATOM     48 3HD2 LEU A   3      -3.807 -32.113  15.311  1.00  0.00           H  
ATOM     49  N   ASP A   4      -0.057 -29.248  14.215  1.00  0.00           N  
ATOM     50  CA  ASP A   4      -0.258 -27.854  13.871  1.00  0.00           C  
ATOM     51  C   ASP A   4       0.669 -27.376  12.747  1.00  0.00           C  
ATOM     52  O   ASP A   4       0.262 -26.605  11.879  1.00  0.00           O  
ATOM     53  CB  ASP A   4      -0.054 -26.981  15.112  1.00  0.00           C  
ATOM     54  CG  ASP A   4      -1.157 -27.155  16.147  1.00  0.00           C  
ATOM     55  OD1 ASP A   4      -2.175 -27.714  15.814  1.00  0.00           O  
ATOM     56  OD2 ASP A   4      -0.971 -26.726  17.261  1.00  0.00           O  
ATOM     57  H   ASP A   4       0.225 -29.488  15.155  1.00  0.00           H  
ATOM     58  HA  ASP A   4      -1.282 -27.737  13.513  1.00  0.00           H  
ATOM     59 1HB  ASP A   4       0.901 -27.226  15.575  1.00  0.00           H  
ATOM     60 2HB  ASP A   4      -0.016 -25.932  14.816  1.00  0.00           H  
ATOM     61  N   GLU A   5       2.026 -27.832  12.787  1.00  0.00           N  
ATOM     62  CA  GLU A   5       2.978 -27.491  11.728  1.00  0.00           C  
ATOM     63  C   GLU A   5       2.491 -28.024  10.385  1.00  0.00           C  
ATOM     64  O   GLU A   5       2.483 -27.302   9.388  1.00  0.00           O  
ATOM     65  CB  GLU A   5       4.364 -28.058  12.043  1.00  0.00           C  
ATOM     66  CG  GLU A   5       5.422 -27.754  10.992  1.00  0.00           C  
ATOM     67  CD  GLU A   5       6.781 -28.281  11.360  1.00  0.00           C  
ATOM     68  OE1 GLU A   5       7.017 -28.501  12.524  1.00  0.00           O  
ATOM     69  OE2 GLU A   5       7.585 -28.464  10.476  1.00  0.00           O  
ATOM     70  H   GLU A   5       2.347 -28.353  13.588  1.00  0.00           H  
ATOM     71  HA  GLU A   5       3.058 -26.406  11.671  1.00  0.00           H  
ATOM     72 1HB  GLU A   5       4.713 -27.657  12.995  1.00  0.00           H  
ATOM     73 2HB  GLU A   5       4.299 -29.141  12.149  1.00  0.00           H  
ATOM     74 1HG  GLU A   5       5.117 -28.198  10.045  1.00  0.00           H  
ATOM     75 2HG  GLU A   5       5.482 -26.675  10.853  1.00  0.00           H  
ATOM     76  N   ALA A   6       2.095 -29.293  10.366  1.00  0.00           N  
ATOM     77  CA  ALA A   6       1.597 -29.928   9.150  1.00  0.00           C  
ATOM     78  C   ALA A   6       0.345 -29.226   8.633  1.00  0.00           C  
ATOM     79  O   ALA A   6       0.149 -29.104   7.419  1.00  0.00           O  
ATOM     80  CB  ALA A   6       1.300 -31.380   9.406  1.00  0.00           C  
ATOM     81  H   ALA A   6       2.145 -29.832  11.218  1.00  0.00           H  
ATOM     82  HA  ALA A   6       2.370 -29.853   8.384  1.00  0.00           H  
ATOM     83 1HB  ALA A   6       0.928 -31.843   8.491  1.00  0.00           H  
ATOM     84 2HB  ALA A   6       2.212 -31.886   9.724  1.00  0.00           H  
ATOM     85 3HB  ALA A   6       0.546 -31.466  10.189  1.00  0.00           H  
ATOM     86  N   ILE A   7      -0.705 -28.747   9.544  1.00  0.00           N  
ATOM     87  CA  ILE A   7      -1.942 -28.047   9.195  1.00  0.00           C  
ATOM     88  C   ILE A   7      -1.613 -26.694   8.579  1.00  0.00           C  
ATOM     89  O   ILE A   7      -2.176 -26.317   7.551  1.00  0.00           O  
ATOM     90  CB  ILE A   7      -2.844 -27.851  10.428  1.00  0.00           C  
ATOM     91  CG1 ILE A   7      -3.386 -29.198  10.912  1.00  0.00           C  
ATOM     92  CG2 ILE A   7      -3.985 -26.898  10.107  1.00  0.00           C  
ATOM     93  CD1 ILE A   7      -3.988 -29.152  12.298  1.00  0.00           C  
ATOM     94  H   ILE A   7      -0.509 -28.945  10.516  1.00  0.00           H  
ATOM     95  HA  ILE A   7      -2.471 -28.646   8.453  1.00  0.00           H  
ATOM     96  HB  ILE A   7      -2.256 -27.436  11.246  1.00  0.00           H  
ATOM     97 1HG1 ILE A   7      -4.149 -29.553  10.220  1.00  0.00           H  
ATOM     98 2HG1 ILE A   7      -2.582 -29.935  10.915  1.00  0.00           H  
ATOM     99 1HG2 ILE A   7      -4.612 -26.772  10.989  1.00  0.00           H  
ATOM    100 2HG2 ILE A   7      -3.579 -25.933   9.809  1.00  0.00           H  
ATOM    101 3HG2 ILE A   7      -4.582 -27.308   9.292  1.00  0.00           H  
ATOM    102 1HD1 ILE A   7      -4.350 -30.144  12.571  1.00  0.00           H  
ATOM    103 2HD1 ILE A   7      -3.229 -28.833  13.014  1.00  0.00           H  
ATOM    104 3HD1 ILE A   7      -4.818 -28.448  12.310  1.00  0.00           H  
ATOM    105  N   ILE A   8      -0.703 -25.969   9.213  1.00  0.00           N  
ATOM    106  CA  ILE A   8      -0.372 -24.639   8.718  1.00  0.00           C  
ATOM    107  C   ILE A   8       0.235 -24.756   7.307  1.00  0.00           C  
ATOM    108  O   ILE A   8      -0.137 -24.015   6.398  1.00  0.00           O  
ATOM    109  CB  ILE A   8       0.611 -23.923   9.662  1.00  0.00           C  
ATOM    110  CG1 ILE A   8      -0.067 -23.605  10.997  1.00  0.00           C  
ATOM    111  CG2 ILE A   8       1.142 -22.653   9.014  1.00  0.00           C  
ATOM    112  CD1 ILE A   8       0.896 -23.195  12.089  1.00  0.00           C  
ATOM    113  H   ILE A   8      -0.233 -26.319  10.034  1.00  0.00           H  
ATOM    114  HA  ILE A   8      -1.287 -24.052   8.663  1.00  0.00           H  
ATOM    115  HB  ILE A   8       1.449 -24.584   9.884  1.00  0.00           H  
ATOM    116 1HG1 ILE A   8      -0.786 -22.799  10.856  1.00  0.00           H  
ATOM    117 2HG1 ILE A   8      -0.620 -24.479  11.342  1.00  0.00           H  
ATOM    118 1HG2 ILE A   8       1.834 -22.160   9.695  1.00  0.00           H  
ATOM    119 2HG2 ILE A   8       1.660 -22.906   8.090  1.00  0.00           H  
ATOM    120 3HG2 ILE A   8       0.311 -21.983   8.793  1.00  0.00           H  
ATOM    121 1HD1 ILE A   8       0.341 -22.986  13.004  1.00  0.00           H  
ATOM    122 2HD1 ILE A   8       1.605 -24.004  12.271  1.00  0.00           H  
ATOM    123 3HD1 ILE A   8       1.436 -22.301  11.780  1.00  0.00           H  
ATOM    124  N   ILE A   9       1.182 -25.698   7.123  1.00  0.00           N  
ATOM    125  CA  ILE A   9       1.866 -25.848   5.841  1.00  0.00           C  
ATOM    126  C   ILE A   9       0.882 -26.167   4.706  1.00  0.00           C  
ATOM    127  O   ILE A   9       0.979 -25.593   3.610  1.00  0.00           O  
ATOM    128  CB  ILE A   9       2.932 -26.956   5.923  1.00  0.00           C  
ATOM    129  CG1 ILE A   9       4.081 -26.523   6.837  1.00  0.00           C  
ATOM    130  CG2 ILE A   9       3.452 -27.297   4.535  1.00  0.00           C  
ATOM    131  CD1 ILE A   9       4.978 -27.661   7.271  1.00  0.00           C  
ATOM    132  H   ILE A   9       1.443 -26.295   7.893  1.00  0.00           H  
ATOM    133  HA  ILE A   9       2.323 -24.896   5.580  1.00  0.00           H  
ATOM    134  HB  ILE A   9       2.495 -27.849   6.367  1.00  0.00           H  
ATOM    135 1HG1 ILE A   9       4.694 -25.782   6.326  1.00  0.00           H  
ATOM    136 2HG1 ILE A   9       3.676 -26.050   7.732  1.00  0.00           H  
ATOM    137 1HG2 ILE A   9       4.205 -28.081   4.611  1.00  0.00           H  
ATOM    138 2HG2 ILE A   9       2.628 -27.646   3.914  1.00  0.00           H  
ATOM    139 3HG2 ILE A   9       3.896 -26.410   4.084  1.00  0.00           H  
ATOM    140 1HD1 ILE A   9       5.768 -27.276   7.916  1.00  0.00           H  
ATOM    141 2HD1 ILE A   9       4.390 -28.399   7.817  1.00  0.00           H  
ATOM    142 3HD1 ILE A   9       5.423 -28.128   6.393  1.00  0.00           H  
ATOM    143  N   LEU A  10      -0.166 -27.151   4.917  1.00  0.00           N  
ATOM    144  CA  LEU A  10      -1.179 -27.477   3.922  1.00  0.00           C  
ATOM    145  C   LEU A  10      -2.106 -26.276   3.635  1.00  0.00           C  
ATOM    146  O   LEU A  10      -2.556 -26.062   2.497  1.00  0.00           O  
ATOM    147  CB  LEU A  10      -2.010 -28.675   4.403  1.00  0.00           C  
ATOM    148  CG  LEU A  10      -1.276 -30.022   4.435  1.00  0.00           C  
ATOM    149  CD1 LEU A  10      -2.113 -31.037   5.200  1.00  0.00           C  
ATOM    150  CD2 LEU A  10      -1.011 -30.491   3.012  1.00  0.00           C  
ATOM    151  H   LEU A  10      -0.160 -27.648   5.797  1.00  0.00           H  
ATOM    152  HA  LEU A  10      -0.677 -27.718   2.986  1.00  0.00           H  
ATOM    153 1HB  LEU A  10      -2.368 -28.467   5.410  1.00  0.00           H  
ATOM    154 2HB  LEU A  10      -2.874 -28.784   3.747  1.00  0.00           H  
ATOM    155  HG  LEU A  10      -0.328 -29.907   4.962  1.00  0.00           H  
ATOM    156 1HD1 LEU A  10      -1.593 -31.994   5.224  1.00  0.00           H  
ATOM    157 2HD1 LEU A  10      -2.271 -30.686   6.220  1.00  0.00           H  
ATOM    158 3HD1 LEU A  10      -3.076 -31.161   4.705  1.00  0.00           H  
ATOM    159 1HD2 LEU A  10      -0.490 -31.448   3.036  1.00  0.00           H  
ATOM    160 2HD2 LEU A  10      -1.959 -30.606   2.486  1.00  0.00           H  
ATOM    161 3HD2 LEU A  10      -0.397 -29.755   2.495  1.00  0.00           H  
ATOM    162  N   ILE A  11      -2.568 -25.383   4.744  1.00  0.00           N  
ATOM    163  CA  ILE A  11      -3.386 -24.204   4.529  1.00  0.00           C  
ATOM    164  C   ILE A  11      -2.636 -23.173   3.699  1.00  0.00           C  
ATOM    165  O   ILE A  11      -3.208 -22.540   2.811  1.00  0.00           O  
ATOM    166  CB  ILE A  11      -3.814 -23.579   5.869  1.00  0.00           C  
ATOM    167  CG1 ILE A  11      -4.797 -24.499   6.597  1.00  0.00           C  
ATOM    168  CG2 ILE A  11      -4.431 -22.207   5.644  1.00  0.00           C  
ATOM    169  CD1 ILE A  11      -5.066 -24.096   8.029  1.00  0.00           C  
ATOM    170  H   ILE A  11      -2.274 -25.614   5.681  1.00  0.00           H  
ATOM    171  HA  ILE A  11      -4.274 -24.505   3.973  1.00  0.00           H  
ATOM    172  HB  ILE A  11      -2.944 -23.474   6.516  1.00  0.00           H  
ATOM    173 1HG1 ILE A  11      -5.746 -24.513   6.063  1.00  0.00           H  
ATOM    174 2HG1 ILE A  11      -4.409 -25.518   6.598  1.00  0.00           H  
ATOM    175 1HG2 ILE A  11      -4.729 -21.781   6.601  1.00  0.00           H  
ATOM    176 2HG2 ILE A  11      -3.701 -21.555   5.167  1.00  0.00           H  
ATOM    177 3HG2 ILE A  11      -5.307 -22.304   5.001  1.00  0.00           H  
ATOM    178 1HD1 ILE A  11      -5.771 -24.796   8.478  1.00  0.00           H  
ATOM    179 2HD1 ILE A  11      -4.132 -24.110   8.593  1.00  0.00           H  
ATOM    180 3HD1 ILE A  11      -5.488 -23.092   8.051  1.00  0.00           H  
ATOM    181  N   VAL A  12      -1.216 -22.851   4.003  1.00  0.00           N  
ATOM    182  CA  VAL A  12      -0.358 -21.916   3.262  1.00  0.00           C  
ATOM    183  C   VAL A  12      -0.146 -22.325   1.804  1.00  0.00           C  
ATOM    184  O   VAL A  12      -0.190 -21.491   0.903  1.00  0.00           O  
ATOM    185  CB  VAL A  12       1.015 -21.805   3.951  1.00  0.00           C  
ATOM    186  CG1 VAL A  12       2.001 -21.066   3.058  1.00  0.00           C  
ATOM    187  CG2 VAL A  12       0.867 -21.100   5.290  1.00  0.00           C  
ATOM    188  H   VAL A  12      -0.839 -23.333   4.806  1.00  0.00           H  
ATOM    189  HA  VAL A  12      -0.851 -20.943   3.249  1.00  0.00           H  
ATOM    190  HB  VAL A  12       1.414 -22.807   4.109  1.00  0.00           H  
ATOM    191 1HG1 VAL A  12       2.966 -20.997   3.561  1.00  0.00           H  
ATOM    192 2HG1 VAL A  12       2.119 -21.608   2.120  1.00  0.00           H  
ATOM    193 3HG1 VAL A  12       1.627 -20.063   2.855  1.00  0.00           H  
ATOM    194 1HG2 VAL A  12       1.841 -21.026   5.772  1.00  0.00           H  
ATOM    195 2HG2 VAL A  12       0.463 -20.100   5.132  1.00  0.00           H  
ATOM    196 3HG2 VAL A  12       0.189 -21.668   5.928  1.00  0.00           H  
ATOM    197  N   ALA A  13       0.138 -23.700   1.469  1.00  0.00           N  
ATOM    198  CA  ALA A  13       0.222 -24.163   0.089  1.00  0.00           C  
ATOM    199  C   ALA A  13      -1.071 -23.951  -0.680  1.00  0.00           C  
ATOM    200  O   ALA A  13      -1.045 -23.578  -1.861  1.00  0.00           O  
ATOM    201  CB  ALA A  13       0.589 -25.632   0.046  1.00  0.00           C  
ATOM    202  H   ALA A  13       0.292 -24.358   2.218  1.00  0.00           H  
ATOM    203  HA  ALA A  13       1.004 -23.589  -0.411  1.00  0.00           H  
ATOM    204 1HB  ALA A  13       0.649 -25.963  -0.990  1.00  0.00           H  
ATOM    205 2HB  ALA A  13       1.555 -25.779   0.532  1.00  0.00           H  
ATOM    206 3HB  ALA A  13      -0.171 -26.211   0.570  1.00  0.00           H  
ATOM    207  N   ALA A  14      -2.287 -24.209  -0.003  1.00  0.00           N  
ATOM    208  CA  ALA A  14      -3.581 -23.986  -0.660  1.00  0.00           C  
ATOM    209  C   ALA A  14      -3.767 -22.512  -0.992  1.00  0.00           C  
ATOM    210  O   ALA A  14      -4.352 -22.166  -2.021  1.00  0.00           O  
ATOM    211  CB  ALA A  14      -4.715 -24.483   0.224  1.00  0.00           C  
ATOM    212  H   ALA A  14      -2.269 -24.553   0.946  1.00  0.00           H  
ATOM    213  HA  ALA A  14      -3.589 -24.547  -1.593  1.00  0.00           H  
ATOM    214 1HB  ALA A  14      -5.669 -24.311  -0.276  1.00  0.00           H  
ATOM    215 2HB  ALA A  14      -4.591 -25.550   0.410  1.00  0.00           H  
ATOM    216 3HB  ALA A  14      -4.700 -23.947   1.171  1.00  0.00           H  
ATOM    217  N   LYS A  15      -3.354 -21.500  -0.063  1.00  0.00           N  
ATOM    218  CA  LYS A  15      -3.430 -20.063  -0.255  1.00  0.00           C  
ATOM    219  C   LYS A  15      -2.425 -19.582  -1.308  1.00  0.00           C  
ATOM    220  O   LYS A  15      -2.734 -18.697  -2.108  1.00  0.00           O  
ATOM    221  CB  LYS A  15      -3.194 -19.342   1.073  1.00  0.00           C  
ATOM    222  CG  LYS A  15      -4.340 -19.463   2.068  1.00  0.00           C  
ATOM    223  CD  LYS A  15      -4.009 -18.769   3.381  1.00  0.00           C  
ATOM    224  CE  LYS A  15      -5.152 -18.893   4.377  1.00  0.00           C  
ATOM    225  NZ  LYS A  15      -6.233 -17.907   4.110  1.00  0.00           N  
ATOM    226  H   LYS A  15      -3.041 -21.863   0.826  1.00  0.00           H  
ATOM    227  HA  LYS A  15      -4.427 -19.817  -0.621  1.00  0.00           H  
ATOM    228 1HB  LYS A  15      -2.295 -19.738   1.548  1.00  0.00           H  
ATOM    229 2HB  LYS A  15      -3.024 -18.281   0.885  1.00  0.00           H  
ATOM    230 1HG  LYS A  15      -5.239 -19.012   1.645  1.00  0.00           H  
ATOM    231 2HG  LYS A  15      -4.542 -20.516   2.264  1.00  0.00           H  
ATOM    232 1HD  LYS A  15      -3.111 -19.215   3.812  1.00  0.00           H  
ATOM    233 2HD  LYS A  15      -3.815 -17.713   3.195  1.00  0.00           H  
ATOM    234 1HE  LYS A  15      -5.571 -19.897   4.326  1.00  0.00           H  
ATOM    235 2HE  LYS A  15      -4.773 -18.734   5.387  1.00  0.00           H  
ATOM    236 1HZ  LYS A  15      -6.970 -18.021   4.792  1.00  0.00           H  
ATOM    237 2HZ  LYS A  15      -5.858 -16.970   4.174  1.00  0.00           H  
ATOM    238 3HZ  LYS A  15      -6.605 -18.057   3.184  1.00  0.00           H  
ATOM    239  N   LEU A  16      -1.225 -20.155  -1.316  1.00  0.00           N  
ATOM    240  CA  LEU A  16      -0.254 -19.784  -2.338  1.00  0.00           C  
ATOM    241  C   LEU A  16      -0.671 -20.288  -3.709  1.00  0.00           C  
ATOM    242  O   LEU A  16      -0.371 -19.667  -4.733  1.00  0.00           O  
ATOM    243  CB  LEU A  16       1.130 -20.344  -1.985  1.00  0.00           C  
ATOM    244  CG  LEU A  16       1.799 -19.732  -0.747  1.00  0.00           C  
ATOM    245  CD1 LEU A  16       2.998 -20.579  -0.347  1.00  0.00           C  
ATOM    246  CD2 LEU A  16       2.218 -18.301  -1.053  1.00  0.00           C  
ATOM    247  H   LEU A  16      -0.973 -20.848  -0.626  1.00  0.00           H  
ATOM    248  HA  LEU A  16      -0.228 -18.697  -2.414  1.00  0.00           H  
ATOM    249 1HB  LEU A  16       1.037 -21.415  -1.814  1.00  0.00           H  
ATOM    250 2HB  LEU A  16       1.795 -20.188  -2.834  1.00  0.00           H  
ATOM    251  HG  LEU A  16       1.095 -19.735   0.086  1.00  0.00           H  
ATOM    252 1HD1 LEU A  16       3.474 -20.144   0.533  1.00  0.00           H  
ATOM    253 2HD1 LEU A  16       2.666 -21.591  -0.115  1.00  0.00           H  
ATOM    254 3HD1 LEU A  16       3.713 -20.609  -1.168  1.00  0.00           H  
ATOM    255 1HD2 LEU A  16       2.692 -17.866  -0.173  1.00  0.00           H  
ATOM    256 2HD2 LEU A  16       2.922 -18.298  -1.884  1.00  0.00           H  
ATOM    257 3HD2 LEU A  16       1.338 -17.714  -1.319  1.00  0.00           H  
ATOM    258  N   GLY A  17      -1.399 -21.525  -3.811  1.00  0.00           N  
ATOM    259  CA  GLY A  17      -1.791 -22.158  -5.053  1.00  0.00           C  
ATOM    260  C   GLY A  17      -0.667 -23.015  -5.611  1.00  0.00           C  
ATOM    261  O   GLY A  17      -0.529 -23.145  -6.818  1.00  0.00           O  
ATOM    262  H   GLY A  17      -1.663 -21.957  -2.934  1.00  0.00           H  
ATOM    263 1HA  GLY A  17      -2.674 -22.774  -4.885  1.00  0.00           H  
ATOM    264 2HA  GLY A  17      -2.065 -21.394  -5.778  1.00  0.00           H  
ATOM    265  N   THR A  18       0.140 -23.590  -4.729  1.00  0.00           N  
ATOM    266  CA  THR A  18       1.299 -24.372  -5.132  1.00  0.00           C  
ATOM    267  C   THR A  18       1.306 -25.704  -4.393  1.00  0.00           C  
ATOM    268  O   THR A  18       0.331 -26.055  -3.734  1.00  0.00           O  
ATOM    269  CB  THR A  18       2.612 -23.613  -4.863  1.00  0.00           C  
ATOM    270  OG1 THR A  18       3.703 -24.306  -5.482  1.00  0.00           O  
ATOM    271  CG2 THR A  18       2.868 -23.504  -3.368  1.00  0.00           C  
ATOM    272  H   THR A  18      -0.060 -23.479  -3.746  1.00  0.00           H  
ATOM    273  HA  THR A  18       1.265 -24.510  -6.213  1.00  0.00           H  
ATOM    274  HB  THR A  18       2.547 -22.612  -5.289  1.00  0.00           H  
ATOM    275  HG1 THR A  18       4.443 -23.704  -5.590  1.00  0.00           H  
ATOM    276 1HG2 THR A  18       3.799 -22.964  -3.197  1.00  0.00           H  
ATOM    277 2HG2 THR A  18       2.045 -22.967  -2.896  1.00  0.00           H  
ATOM    278 3HG2 THR A  18       2.943 -24.502  -2.938  1.00  0.00           H  
ATOM    279  N   THR A  19       2.408 -26.440  -4.491  1.00  0.00           N  
ATOM    280  CA  THR A  19       2.486 -27.776  -3.902  1.00  0.00           C  
ATOM    281  C   THR A  19       2.846 -27.646  -2.421  1.00  0.00           C  
ATOM    282  O   THR A  19       3.291 -26.585  -1.985  1.00  0.00           O  
ATOM    283  CB  THR A  19       3.520 -28.658  -4.626  1.00  0.00           C  
ATOM    284  OG1 THR A  19       4.833 -28.115  -4.435  1.00  0.00           O  
ATOM    285  CG2 THR A  19       3.215 -28.724  -6.115  1.00  0.00           C  
ATOM    286  H   THR A  19       3.208 -26.072  -4.981  1.00  0.00           H  
ATOM    287  HA  THR A  19       1.531 -28.278  -4.052  1.00  0.00           H  
ATOM    288  HB  THR A  19       3.494 -29.665  -4.211  1.00  0.00           H  
ATOM    289  HG1 THR A  19       5.488 -28.760  -4.712  1.00  0.00           H  
ATOM    290 1HG2 THR A  19       3.956 -29.351  -6.611  1.00  0.00           H  
ATOM    291 2HG2 THR A  19       2.222 -29.147  -6.265  1.00  0.00           H  
ATOM    292 3HG2 THR A  19       3.249 -27.721  -6.539  1.00  0.00           H  
ATOM    293  N   VAL A  20       2.692 -28.713  -1.643  1.00  0.00           N  
ATOM    294  CA  VAL A  20       3.069 -28.623  -0.234  1.00  0.00           C  
ATOM    295  C   VAL A  20       4.591 -28.514  -0.036  1.00  0.00           C  
ATOM    296  O   VAL A  20       5.058 -27.872   0.915  1.00  0.00           O  
ATOM    297  CB  VAL A  20       2.546 -29.857   0.525  1.00  0.00           C  
ATOM    298  CG1 VAL A  20       3.409 -31.073   0.221  1.00  0.00           C  
ATOM    299  CG2 VAL A  20       2.520 -29.574   2.019  1.00  0.00           C  
ATOM    300  H   VAL A  20       2.319 -29.582  -1.998  1.00  0.00           H  
ATOM    301  HA  VAL A  20       2.689 -27.681   0.168  1.00  0.00           H  
ATOM    302  HB  VAL A  20       1.537 -30.084   0.180  1.00  0.00           H  
ATOM    303 1HG1 VAL A  20       3.025 -31.937   0.765  1.00  0.00           H  
ATOM    304 2HG1 VAL A  20       3.384 -31.279  -0.849  1.00  0.00           H  
ATOM    305 3HG1 VAL A  20       4.435 -30.877   0.530  1.00  0.00           H  
ATOM    306 1HG2 VAL A  20       2.149 -30.451   2.549  1.00  0.00           H  
ATOM    307 2HG2 VAL A  20       3.528 -29.341   2.363  1.00  0.00           H  
ATOM    308 3HG2 VAL A  20       1.864 -28.726   2.217  1.00  0.00           H  
ATOM    309  N   GLU A  21       5.359 -29.120  -0.940  1.00  0.00           N  
ATOM    310  CA  GLU A  21       6.817 -29.035  -0.880  1.00  0.00           C  
ATOM    311  C   GLU A  21       7.258 -27.611  -1.141  1.00  0.00           C  
ATOM    312  O   GLU A  21       8.270 -27.173  -0.611  1.00  0.00           O  
ATOM    313  CB  GLU A  21       7.464 -29.978  -1.897  1.00  0.00           C  
ATOM    314  CG  GLU A  21       7.244 -31.457  -1.611  1.00  0.00           C  
ATOM    315  CD  GLU A  21       5.900 -31.949  -2.073  1.00  0.00           C  
ATOM    316  OE1 GLU A  21       5.155 -31.166  -2.612  1.00  0.00           O  
ATOM    317  OE2 GLU A  21       5.618 -33.109  -1.886  1.00  0.00           O  
ATOM    318  H   GLU A  21       4.927 -29.652  -1.682  1.00  0.00           H  
ATOM    319  HA  GLU A  21       7.138 -29.306   0.128  1.00  0.00           H  
ATOM    320 1HB  GLU A  21       7.069 -29.767  -2.891  1.00  0.00           H  
ATOM    321 2HB  GLU A  21       8.539 -29.800  -1.927  1.00  0.00           H  
ATOM    322 1HG  GLU A  21       8.021 -32.033  -2.113  1.00  0.00           H  
ATOM    323 2HG  GLU A  21       7.339 -31.627  -0.540  1.00  0.00           H  
ATOM    324  N   GLU A  22       6.597 -26.937  -2.034  1.00  0.00           N  
ATOM    325  CA  GLU A  22       7.046 -25.581  -2.324  1.00  0.00           C  
ATOM    326  C   GLU A  22       6.804 -24.667  -1.127  1.00  0.00           C  
ATOM    327  O   GLU A  22       7.655 -23.846  -0.780  1.00  0.00           O  
ATOM    328  CB  GLU A  22       6.327 -25.030  -3.558  1.00  0.00           C  
ATOM    329  CG  GLU A  22       6.774 -23.636  -3.975  1.00  0.00           C  
ATOM    330  CD  GLU A  22       8.217 -23.584  -4.391  1.00  0.00           C  
ATOM    331  OE1 GLU A  22       8.767 -24.617  -4.691  1.00  0.00           O  
ATOM    332  OE2 GLU A  22       8.771 -22.510  -4.410  1.00  0.00           O  
ATOM    333  H   GLU A  22       5.796 -27.306  -2.526  1.00  0.00           H  
ATOM    334  HA  GLU A  22       8.122 -25.604  -2.501  1.00  0.00           H  
ATOM    335 1HB  GLU A  22       6.489 -25.700  -4.402  1.00  0.00           H  
ATOM    336 2HB  GLU A  22       5.254 -24.995  -3.369  1.00  0.00           H  
ATOM    337 1HG  GLU A  22       6.155 -23.302  -4.808  1.00  0.00           H  
ATOM    338 2HG  GLU A  22       6.615 -22.951  -3.144  1.00  0.00           H  
ATOM    339  N   ALA A  23       5.657 -24.829  -0.476  1.00  0.00           N  
ATOM    340  CA  ALA A  23       5.380 -24.027   0.706  1.00  0.00           C  
ATOM    341  C   ALA A  23       6.452 -24.266   1.766  1.00  0.00           C  
ATOM    342  O   ALA A  23       6.852 -23.345   2.479  1.00  0.00           O  
ATOM    343  CB  ALA A  23       3.997 -24.324   1.247  1.00  0.00           C  
ATOM    344  H   ALA A  23       4.968 -25.500  -0.787  1.00  0.00           H  
ATOM    345  HA  ALA A  23       5.424 -22.975   0.421  1.00  0.00           H  
ATOM    346 1HB  ALA A  23       3.813 -23.713   2.132  1.00  0.00           H  
ATOM    347 2HB  ALA A  23       3.253 -24.095   0.486  1.00  0.00           H  
ATOM    348 3HB  ALA A  23       3.932 -25.378   1.514  1.00  0.00           H  
ATOM    349  N   VAL A  24       6.976 -25.602   1.952  1.00  0.00           N  
ATOM    350  CA  VAL A  24       8.026 -25.860   2.938  1.00  0.00           C  
ATOM    351  C   VAL A  24       9.348 -25.234   2.518  1.00  0.00           C  
ATOM    352  O   VAL A  24      10.032 -24.591   3.337  1.00  0.00           O  
ATOM    353  CB  VAL A  24       8.221 -27.376   3.128  1.00  0.00           C  
ATOM    354  CG1 VAL A  24       9.418 -27.650   4.027  1.00  0.00           C  
ATOM    355  CG2 VAL A  24       6.958 -27.992   3.710  1.00  0.00           C  
ATOM    356  H   VAL A  24       6.607 -26.371   1.411  1.00  0.00           H  
ATOM    357  HA  VAL A  24       7.750 -25.377   3.875  1.00  0.00           H  
ATOM    358  HB  VAL A  24       8.435 -27.830   2.161  1.00  0.00           H  
ATOM    359 1HG1 VAL A  24       9.541 -28.727   4.150  1.00  0.00           H  
ATOM    360 2HG1 VAL A  24      10.316 -27.232   3.573  1.00  0.00           H  
ATOM    361 3HG1 VAL A  24       9.254 -27.191   5.001  1.00  0.00           H  
ATOM    362 1HG2 VAL A  24       7.102 -29.063   3.841  1.00  0.00           H  
ATOM    363 2HG2 VAL A  24       6.741 -27.533   4.675  1.00  0.00           H  
ATOM    364 3HG2 VAL A  24       6.123 -27.819   3.031  1.00  0.00           H  
ATOM    365  N   GLU A  25       9.695 -25.396   1.240  1.00  0.00           N  
ATOM    366  CA  GLU A  25      10.960 -24.898   0.741  1.00  0.00           C  
ATOM    367  C   GLU A  25      11.038 -23.390   0.939  1.00  0.00           C  
ATOM    368  O   GLU A  25      12.080 -22.857   1.320  1.00  0.00           O  
ATOM    369  CB  GLU A  25      11.132 -25.249  -0.739  1.00  0.00           C  
ATOM    370  CG  GLU A  25      12.456 -24.802  -1.341  1.00  0.00           C  
ATOM    371  CD  GLU A  25      13.639 -25.520  -0.754  1.00  0.00           C  
ATOM    372  OE1 GLU A  25      13.449 -26.561  -0.173  1.00  0.00           O  
ATOM    373  OE2 GLU A  25      14.734 -25.026  -0.886  1.00  0.00           O  
ATOM    374  H   GLU A  25       9.069 -25.873   0.606  1.00  0.00           H  
ATOM    375  HA  GLU A  25      11.765 -25.368   1.307  1.00  0.00           H  
ATOM    376 1HB  GLU A  25      11.053 -26.329  -0.868  1.00  0.00           H  
ATOM    377 2HB  GLU A  25      10.329 -24.791  -1.317  1.00  0.00           H  
ATOM    378 1HG  GLU A  25      12.433 -24.982  -2.416  1.00  0.00           H  
ATOM    379 2HG  GLU A  25      12.572 -23.731  -1.183  1.00  0.00           H  
ATOM    380  N   GLN A  26       9.935 -22.700   0.681  1.00  0.00           N  
ATOM    381  CA  GLN A  26       9.912 -21.258   0.850  1.00  0.00           C  
ATOM    382  C   GLN A  26      10.043 -20.879   2.331  1.00  0.00           C  
ATOM    383  O   GLN A  26      10.754 -19.937   2.680  1.00  0.00           O  
ATOM    384  CB  GLN A  26       8.623 -20.674   0.264  1.00  0.00           C  
ATOM    385  CG  GLN A  26       8.537 -20.752  -1.250  1.00  0.00           C  
ATOM    386  CD  GLN A  26       7.167 -20.363  -1.773  1.00  0.00           C  
ATOM    387  OE1 GLN A  26       6.155 -20.531  -1.086  1.00  0.00           O  
ATOM    388  NE2 GLN A  26       7.126 -19.840  -2.993  1.00  0.00           N  
ATOM    389  H   GLN A  26       9.100 -23.172   0.364  1.00  0.00           H  
ATOM    390  HA  GLN A  26      10.761 -20.834   0.315  1.00  0.00           H  
ATOM    391 1HB  GLN A  26       7.764 -21.202   0.678  1.00  0.00           H  
ATOM    392 2HB  GLN A  26       8.534 -19.627   0.553  1.00  0.00           H  
ATOM    393 1HG  GLN A  26       9.273 -20.072  -1.681  1.00  0.00           H  
ATOM    394 2HG  GLN A  26       8.745 -21.775  -1.564  1.00  0.00           H  
ATOM    395 1HE2 GLN A  26       6.250 -19.564  -3.390  1.00  0.00           H  
ATOM    396 2HE2 GLN A  26       7.971 -19.721  -3.515  1.00  0.00           H  
ATOM    397  N   ALA A  27       9.323 -21.652   3.228  1.00  0.00           N  
ATOM    398  CA  ALA A  27       9.455 -21.430   4.656  1.00  0.00           C  
ATOM    399  C   ALA A  27      10.886 -21.645   5.145  1.00  0.00           C  
ATOM    400  O   ALA A  27      11.344 -20.934   6.040  1.00  0.00           O  
ATOM    401  CB  ALA A  27       8.473 -22.286   5.430  1.00  0.00           C  
ATOM    402  H   ALA A  27       8.689 -22.363   2.897  1.00  0.00           H  
ATOM    403  HA  ALA A  27       9.235 -20.382   4.858  1.00  0.00           H  
ATOM    404 1HB  ALA A  27       8.591 -22.100   6.497  1.00  0.00           H  
ATOM    405 2HB  ALA A  27       7.457 -22.037   5.128  1.00  0.00           H  
ATOM    406 3HB  ALA A  27       8.666 -23.338   5.221  1.00  0.00           H  
ATOM    407  N   LEU A  28      11.726 -22.732   4.605  1.00  0.00           N  
ATOM    408  CA  LEU A  28      13.145 -22.999   4.903  1.00  0.00           C  
ATOM    409  C   LEU A  28      14.085 -21.885   4.443  1.00  0.00           C  
ATOM    410  O   LEU A  28      15.090 -21.590   5.095  1.00  0.00           O  
ATOM    411  CB  LEU A  28      13.572 -24.316   4.243  1.00  0.00           C  
ATOM    412  CG  LEU A  28      12.974 -25.591   4.853  1.00  0.00           C  
ATOM    413  CD1 LEU A  28      13.233 -26.769   3.923  1.00  0.00           C  
ATOM    414  CD2 LEU A  28      13.584 -25.833   6.225  1.00  0.00           C  
ATOM    415  H   LEU A  28      11.241 -23.327   3.951  1.00  0.00           H  
ATOM    416  HA  LEU A  28      13.265 -23.066   5.983  1.00  0.00           H  
ATOM    417 1HB  LEU A  28      13.287 -24.287   3.193  1.00  0.00           H  
ATOM    418 2HB  LEU A  28      14.657 -24.398   4.302  1.00  0.00           H  
ATOM    419  HG  LEU A  28      11.894 -25.475   4.950  1.00  0.00           H  
ATOM    420 1HD1 LEU A  28      12.807 -27.674   4.357  1.00  0.00           H  
ATOM    421 2HD1 LEU A  28      12.769 -26.578   2.956  1.00  0.00           H  
ATOM    422 3HD1 LEU A  28      14.306 -26.900   3.792  1.00  0.00           H  
ATOM    423 1HD2 LEU A  28      13.157 -26.738   6.659  1.00  0.00           H  
ATOM    424 2HD2 LEU A  28      14.663 -25.949   6.128  1.00  0.00           H  
ATOM    425 3HD2 LEU A  28      13.367 -24.983   6.874  1.00  0.00           H  
ATOM    426  N   TRP A  29      13.815 -21.169   3.145  1.00  0.00           N  
ATOM    427  CA  TRP A  29      14.539 -19.995   2.681  1.00  0.00           C  
ATOM    428  C   TRP A  29      14.367 -18.802   3.630  1.00  0.00           C  
ATOM    429  O   TRP A  29      15.340 -18.145   4.001  1.00  0.00           O  
ATOM    430  CB  TRP A  29      14.065 -19.610   1.279  1.00  0.00           C  
ATOM    431  CG  TRP A  29      14.821 -18.457   0.688  1.00  0.00           C  
ATOM    432  CD1 TRP A  29      16.000 -18.518   0.009  1.00  0.00           C  
ATOM    433  CD2 TRP A  29      14.449 -17.059   0.720  1.00  0.00           C  
ATOM    434  NE1 TRP A  29      16.388 -17.260  -0.382  1.00  0.00           N  
ATOM    435  CE2 TRP A  29      15.448 -16.355   0.045  1.00  0.00           C  
ATOM    436  CE3 TRP A  29      13.362 -16.358   1.260  1.00  0.00           C  
ATOM    437  CZ2 TRP A  29      15.401 -14.977  -0.108  1.00  0.00           C  
ATOM    438  CZ3 TRP A  29      13.314 -14.977   1.106  1.00  0.00           C  
ATOM    439  CH2 TRP A  29      14.307 -14.306   0.439  1.00  0.00           C  
ATOM    440  H   TRP A  29      13.077 -21.550   2.570  1.00  0.00           H  
ATOM    441  HA  TRP A  29      15.599 -20.239   2.637  1.00  0.00           H  
ATOM    442 1HB  TRP A  29      14.170 -20.465   0.611  1.00  0.00           H  
ATOM    443 2HB  TRP A  29      13.008 -19.347   1.310  1.00  0.00           H  
ATOM    444  HD1 TRP A  29      16.555 -19.432  -0.196  1.00  0.00           H  
ATOM    445  HE1 TRP A  29      17.227 -17.035  -0.896  1.00  0.00           H  
ATOM    446  HE3 TRP A  29      12.569 -16.887   1.789  1.00  0.00           H  
ATOM    447  HZ2 TRP A  29      16.181 -14.426  -0.634  1.00  0.00           H  
ATOM    448  HZ3 TRP A  29      12.466 -14.440   1.529  1.00  0.00           H  
ATOM    449  HH2 TRP A  29      14.239 -13.223   0.336  1.00  0.00           H  
ATOM    450  N   LEU A  30      13.125 -18.513   4.027  1.00  0.00           N  
ATOM    451  CA  LEU A  30      12.870 -17.401   4.935  1.00  0.00           C  
ATOM    452  C   LEU A  30      13.535 -17.694   6.268  1.00  0.00           C  
ATOM    453  O   LEU A  30      14.202 -16.844   6.837  1.00  0.00           O  
ATOM    454  CB  LEU A  30      11.364 -17.185   5.130  1.00  0.00           C  
ATOM    455  CG  LEU A  30      10.641 -16.471   3.982  1.00  0.00           C  
ATOM    456  CD1 LEU A  30       9.137 -16.650   4.139  1.00  0.00           C  
ATOM    457  CD2 LEU A  30      11.019 -14.998   3.980  1.00  0.00           C  
ATOM    458  H   LEU A  30      12.348 -19.068   3.699  1.00  0.00           H  
ATOM    459  HA  LEU A  30      13.271 -16.492   4.490  1.00  0.00           H  
ATOM    460 1HB  LEU A  30      10.890 -18.156   5.268  1.00  0.00           H  
ATOM    461 2HB  LEU A  30      11.211 -16.598   6.035  1.00  0.00           H  
ATOM    462  HG  LEU A  30      10.932 -16.921   3.033  1.00  0.00           H  
ATOM    463 1HD1 LEU A  30       8.623 -16.143   3.323  1.00  0.00           H  
ATOM    464 2HD1 LEU A  30       8.891 -17.712   4.117  1.00  0.00           H  
ATOM    465 3HD1 LEU A  30       8.817 -16.222   5.091  1.00  0.00           H  
ATOM    466 1HD2 LEU A  30      10.505 -14.489   3.164  1.00  0.00           H  
ATOM    467 2HD2 LEU A  30      10.726 -14.546   4.930  1.00  0.00           H  
ATOM    468 3HD2 LEU A  30      12.097 -14.899   3.849  1.00  0.00           H  
ATOM    469  N   LYS A  31      13.331 -18.911   6.756  1.00  0.00           N  
ATOM    470  CA  LYS A  31      13.877 -19.359   8.034  1.00  0.00           C  
ATOM    471  C   LYS A  31      15.366 -19.063   8.093  1.00  0.00           C  
ATOM    472  O   LYS A  31      15.853 -18.435   9.028  1.00  0.00           O  
ATOM    473  CB  LYS A  31      13.622 -20.852   8.243  1.00  0.00           C  
ATOM    474  CG  LYS A  31      14.357 -21.455   9.434  1.00  0.00           C  
ATOM    475  CD  LYS A  31      13.914 -22.887   9.690  1.00  0.00           C  
ATOM    476  CE  LYS A  31      14.553 -23.449  10.951  1.00  0.00           C  
ATOM    477  NZ  LYS A  31      16.016 -23.666  10.785  1.00  0.00           N  
ATOM    478  H   LYS A  31      12.770 -19.549   6.209  1.00  0.00           H  
ATOM    479  HA  LYS A  31      13.346 -18.846   8.835  1.00  0.00           H  
ATOM    480 1HB  LYS A  31      12.555 -21.024   8.387  1.00  0.00           H  
ATOM    481 2HB  LYS A  31      13.925 -21.402   7.352  1.00  0.00           H  
ATOM    482 1HG  LYS A  31      15.431 -21.444   9.243  1.00  0.00           H  
ATOM    483 2HG  LYS A  31      14.160 -20.858  10.323  1.00  0.00           H  
ATOM    484 1HD  LYS A  31      12.828 -22.919   9.798  1.00  0.00           H  
ATOM    485 2HD  LYS A  31      14.195 -23.513   8.843  1.00  0.00           H  
ATOM    486 1HE  LYS A  31      14.393 -22.759  11.779  1.00  0.00           H  
ATOM    487 2HE  LYS A  31      14.084 -24.400  11.204  1.00  0.00           H  
ATOM    488 1HZ  LYS A  31      16.402 -24.038  11.640  1.00  0.00           H  
ATOM    489 2HZ  LYS A  31      16.176 -24.319  10.031  1.00  0.00           H  
ATOM    490 3HZ  LYS A  31      16.464 -22.787  10.568  1.00  0.00           H  
ATOM    491  N   THR A  32      16.076 -19.524   7.071  1.00  0.00           N  
ATOM    492  CA  THR A  32      17.525 -19.436   7.030  1.00  0.00           C  
ATOM    493  C   THR A  32      17.971 -17.984   6.968  1.00  0.00           C  
ATOM    494  O   THR A  32      18.866 -17.582   7.703  1.00  0.00           O  
ATOM    495  CB  THR A  32      18.095 -20.209   5.827  1.00  0.00           C  
ATOM    496  OG1 THR A  32      17.732 -21.593   5.929  1.00  0.00           O  
ATOM    497  CG2 THR A  32      19.611 -20.090   5.786  1.00  0.00           C  
ATOM    498  H   THR A  32      15.587 -19.951   6.299  1.00  0.00           H  
ATOM    499  HA  THR A  32      17.926 -19.895   7.933  1.00  0.00           H  
ATOM    500  HB  THR A  32      17.680 -19.805   4.904  1.00  0.00           H  
ATOM    501  HG1 THR A  32      16.807 -21.697   5.691  1.00  0.00           H  
ATOM    502 1HG2 THR A  32      19.997 -20.642   4.929  1.00  0.00           H  
ATOM    503 2HG2 THR A  32      19.890 -19.040   5.697  1.00  0.00           H  
ATOM    504 3HG2 THR A  32      20.034 -20.500   6.701  1.00  0.00           H  
ATOM    505  N   LYS A  33      17.327 -17.212   6.092  1.00  0.00           N  
ATOM    506  CA  LYS A  33      17.693 -15.824   5.814  1.00  0.00           C  
ATOM    507  C   LYS A  33      17.296 -14.850   6.925  1.00  0.00           C  
ATOM    508  O   LYS A  33      17.990 -13.857   7.155  1.00  0.00           O  
ATOM    509  CB  LYS A  33      17.060 -15.378   4.493  1.00  0.00           C  
ATOM    510  CG  LYS A  33      17.611 -16.084   3.262  1.00  0.00           C  
ATOM    511  CD  LYS A  33      19.049 -15.669   2.984  1.00  0.00           C  
ATOM    512  CE  LYS A  33      19.543 -16.239   1.662  1.00  0.00           C  
ATOM    513  NZ  LYS A  33      20.965 -15.884   1.401  1.00  0.00           N  
ATOM    514  H   LYS A  33      16.545 -17.624   5.605  1.00  0.00           H  
ATOM    515  HA  LYS A  33      18.779 -15.760   5.741  1.00  0.00           H  
ATOM    516 1HB  LYS A  33      15.985 -15.555   4.527  1.00  0.00           H  
ATOM    517 2HB  LYS A  33      17.212 -14.307   4.361  1.00  0.00           H  
ATOM    518 1HG  LYS A  33      17.576 -17.164   3.416  1.00  0.00           H  
ATOM    519 2HG  LYS A  33      16.998 -15.838   2.397  1.00  0.00           H  
ATOM    520 1HD  LYS A  33      19.113 -14.582   2.949  1.00  0.00           H  
ATOM    521 2HD  LYS A  33      19.693 -16.029   3.787  1.00  0.00           H  
ATOM    522 1HE  LYS A  33      19.450 -17.324   1.676  1.00  0.00           H  
ATOM    523 2HE  LYS A  33      18.930 -15.854   0.847  1.00  0.00           H  
ATOM    524 1HZ  LYS A  33      21.254 -16.278   0.517  1.00  0.00           H  
ATOM    525 2HZ  LYS A  33      21.061 -14.878   1.367  1.00  0.00           H  
ATOM    526 3HZ  LYS A  33      21.546 -16.251   2.140  1.00  0.00           H  
ATOM    527  N   LEU A  34      16.122 -15.035   7.690  1.00  0.00           N  
ATOM    528  CA  LEU A  34      15.560 -14.158   8.721  1.00  0.00           C  
ATOM    529  C   LEU A  34      15.929 -14.551  10.154  1.00  0.00           C  
ATOM    530  O   LEU A  34      15.942 -13.707  11.049  1.00  0.00           O  
ATOM    531  CB  LEU A  34      14.032 -14.136   8.588  1.00  0.00           C  
ATOM    532  CG  LEU A  34      13.464 -13.101   7.607  1.00  0.00           C  
ATOM    533  CD1 LEU A  34      13.901 -13.451   6.191  1.00  0.00           C  
ATOM    534  CD2 LEU A  34      11.947 -13.072   7.720  1.00  0.00           C  
ATOM    535  H   LEU A  34      15.627 -15.880   7.440  1.00  0.00           H  
ATOM    536  HA  LEU A  34      15.962 -13.154   8.577  1.00  0.00           H  
ATOM    537 1HB  LEU A  34      13.697 -15.118   8.263  1.00  0.00           H  
ATOM    538 2HB  LEU A  34      13.601 -13.933   9.568  1.00  0.00           H  
ATOM    539  HG  LEU A  34      13.865 -12.116   7.845  1.00  0.00           H  
ATOM    540 1HD1 LEU A  34      13.498 -12.717   5.494  1.00  0.00           H  
ATOM    541 2HD1 LEU A  34      14.990 -13.445   6.134  1.00  0.00           H  
ATOM    542 3HD1 LEU A  34      13.529 -14.441   5.930  1.00  0.00           H  
ATOM    543 1HD2 LEU A  34      11.545 -12.337   7.024  1.00  0.00           H  
ATOM    544 2HD2 LEU A  34      11.546 -14.058   7.481  1.00  0.00           H  
ATOM    545 3HD2 LEU A  34      11.664 -12.803   8.738  1.00  0.00           H  
ATOM    546  N   GLY A  35      16.222 -15.826  10.375  1.00  0.00           N  
ATOM    547  CA  GLY A  35      16.458 -16.317  11.721  1.00  0.00           C  
ATOM    548  C   GLY A  35      15.171 -16.549  12.498  1.00  0.00           C  
ATOM    549  O   GLY A  35      15.083 -16.258  13.692  1.00  0.00           O  
ATOM    550  H   GLY A  35      16.284 -16.471   9.599  1.00  0.00           H  
ATOM    551 1HA  GLY A  35      17.016 -17.252  11.676  1.00  0.00           H  
ATOM    552 2HA  GLY A  35      17.075 -15.601  12.265  1.00  0.00           H  
ATOM    553  N   VAL A  36      14.159 -17.077  11.819  1.00  0.00           N  
ATOM    554  CA  VAL A  36      12.850 -17.236  12.444  1.00  0.00           C  
ATOM    555  C   VAL A  36      12.363 -18.680  12.346  1.00  0.00           C  
ATOM    556  O   VAL A  36      12.918 -19.482  11.589  1.00  0.00           O  
ATOM    557  CB  VAL A  36      11.823 -16.303  11.776  1.00  0.00           C  
ATOM    558  CG1 VAL A  36      12.231 -14.848  11.952  1.00  0.00           C  
ATOM    559  CG2 VAL A  36      11.688 -16.652  10.302  1.00  0.00           C  
ATOM    560  H   VAL A  36      14.285 -17.374  10.862  1.00  0.00           H  
ATOM    561  HA  VAL A  36      12.945 -17.016  13.508  1.00  0.00           H  
ATOM    562  HB  VAL A  36      10.858 -16.428  12.269  1.00  0.00           H  
ATOM    563 1HG1 VAL A  36      11.494 -14.203  11.474  1.00  0.00           H  
ATOM    564 2HG1 VAL A  36      12.286 -14.611  13.014  1.00  0.00           H  
ATOM    565 3HG1 VAL A  36      13.206 -14.686  11.492  1.00  0.00           H  
ATOM    566 1HG2 VAL A  36      10.960 -15.988   9.836  1.00  0.00           H  
ATOM    567 2HG2 VAL A  36      12.654 -16.533   9.810  1.00  0.00           H  
ATOM    568 3HG2 VAL A  36      11.355 -17.685  10.201  1.00  0.00           H  
ATOM    569  N   SER A  37      11.333 -19.015  13.112  1.00  0.00           N  
ATOM    570  CA  SER A  37      10.800 -20.373  13.075  1.00  0.00           C  
ATOM    571  C   SER A  37      10.061 -20.646  11.764  1.00  0.00           C  
ATOM    572  O   SER A  37       9.758 -19.720  11.003  1.00  0.00           O  
ATOM    573  CB  SER A  37       9.867 -20.596  14.249  1.00  0.00           C  
ATOM    574  OG  SER A  37       8.686 -19.858  14.100  1.00  0.00           O  
ATOM    575  H   SER A  37      10.906 -18.337  13.726  1.00  0.00           H  
ATOM    576  HA  SER A  37      11.636 -21.071  13.141  1.00  0.00           H  
ATOM    577 1HB  SER A  37       9.629 -21.657  14.326  1.00  0.00           H  
ATOM    578 2HB  SER A  37      10.367 -20.306  15.171  1.00  0.00           H  
ATOM    579  HG  SER A  37       8.198 -19.972  14.919  1.00  0.00           H  
ATOM    580  N   LEU A  38       9.790 -21.920  11.502  1.00  0.00           N  
ATOM    581  CA  LEU A  38       9.088 -22.310  10.291  1.00  0.00           C  
ATOM    582  C   LEU A  38       7.692 -21.686  10.309  1.00  0.00           C  
ATOM    583  O   LEU A  38       7.164 -21.286   9.269  1.00  0.00           O  
ATOM    584  CB  LEU A  38       8.990 -23.837  10.185  1.00  0.00           C  
ATOM    585  CG  LEU A  38      10.303 -24.567   9.872  1.00  0.00           C  
ATOM    586  CD1 LEU A  38      10.113 -26.064  10.076  1.00  0.00           C  
ATOM    587  CD2 LEU A  38      10.727 -24.259   8.443  1.00  0.00           C  
ATOM    588  H   LEU A  38      10.077 -22.635  12.155  1.00  0.00           H  
ATOM    589  HA  LEU A  38       9.654 -21.950   9.432  1.00  0.00           H  
ATOM    590 1HB  LEU A  38       8.612 -24.227  11.128  1.00  0.00           H  
ATOM    591 2HB  LEU A  38       8.277 -24.087   9.400  1.00  0.00           H  
ATOM    592  HG  LEU A  38      11.079 -24.233  10.561  1.00  0.00           H  
ATOM    593 1HD1 LEU A  38      11.045 -26.584   9.853  1.00  0.00           H  
ATOM    594 2HD1 LEU A  38       9.829 -26.257  11.110  1.00  0.00           H  
ATOM    595 3HD1 LEU A  38       9.329 -26.425   9.409  1.00  0.00           H  
ATOM    596 1HD2 LEU A  38      11.661 -24.777   8.222  1.00  0.00           H  
ATOM    597 2HD2 LEU A  38       9.952 -24.594   7.753  1.00  0.00           H  
ATOM    598 3HD2 LEU A  38      10.873 -23.184   8.331  1.00  0.00           H  
ATOM    599  N   VAL A  39       6.964 -21.627  11.545  1.00  0.00           N  
ATOM    600  CA  VAL A  39       5.650 -21.014  11.702  1.00  0.00           C  
ATOM    601  C   VAL A  39       5.644 -19.512  11.404  1.00  0.00           C  
ATOM    602  O   VAL A  39       4.675 -18.981  10.862  1.00  0.00           O  
ATOM    603  CB  VAL A  39       5.142 -21.240  13.138  1.00  0.00           C  
ATOM    604  CG1 VAL A  39       3.872 -20.440  13.386  1.00  0.00           C  
ATOM    605  CG2 VAL A  39       4.899 -22.723  13.374  1.00  0.00           C  
ATOM    606  H   VAL A  39       7.419 -22.027  12.352  1.00  0.00           H  
ATOM    607  HA  VAL A  39       4.971 -21.481  10.989  1.00  0.00           H  
ATOM    608  HB  VAL A  39       5.892 -20.878  13.841  1.00  0.00           H  
ATOM    609 1HG1 VAL A  39       3.527 -20.611  14.406  1.00  0.00           H  
ATOM    610 2HG1 VAL A  39       4.078 -19.378  13.247  1.00  0.00           H  
ATOM    611 3HG1 VAL A  39       3.100 -20.755  12.685  1.00  0.00           H  
ATOM    612 1HG2 VAL A  39       4.540 -22.876  14.391  1.00  0.00           H  
ATOM    613 2HG2 VAL A  39       4.152 -23.086  12.667  1.00  0.00           H  
ATOM    614 3HG2 VAL A  39       5.830 -23.271  13.231  1.00  0.00           H  
ATOM    615  N   GLN A  40       6.704 -18.721  11.872  1.00  0.00           N  
ATOM    616  CA  GLN A  40       6.903 -17.321  11.525  1.00  0.00           C  
ATOM    617  C   GLN A  40       7.132 -17.107  10.024  1.00  0.00           C  
ATOM    618  O   GLN A  40       6.651 -16.124   9.445  1.00  0.00           O  
ATOM    619  CB  GLN A  40       8.086 -16.752  12.314  1.00  0.00           C  
ATOM    620  CG  GLN A  40       7.822 -16.591  13.801  1.00  0.00           C  
ATOM    621  CD  GLN A  40       9.055 -16.143  14.562  1.00  0.00           C  
ATOM    622  OE1 GLN A  40      10.062 -16.853  14.615  1.00  0.00           O  
ATOM    623  NE2 GLN A  40       8.981 -14.958  15.160  1.00  0.00           N  
ATOM    624  H   GLN A  40       7.361 -19.170  12.495  1.00  0.00           H  
ATOM    625  HA  GLN A  40       5.983 -16.778  11.744  1.00  0.00           H  
ATOM    626 1HB  GLN A  40       8.951 -17.404  12.194  1.00  0.00           H  
ATOM    627 2HB  GLN A  40       8.355 -15.775  11.912  1.00  0.00           H  
ATOM    628 1HG  GLN A  40       7.042 -15.842  13.942  1.00  0.00           H  
ATOM    629 2HG  GLN A  40       7.498 -17.549  14.207  1.00  0.00           H  
ATOM    630 1HE2 GLN A  40       9.763 -14.610  15.678  1.00  0.00           H  
ATOM    631 2HE2 GLN A  40       8.144 -14.414  15.093  1.00  0.00           H  
ATOM    632  N   ALA A  41       7.969 -18.005   9.354  1.00  0.00           N  
ATOM    633  CA  ALA A  41       8.176 -18.036   7.906  1.00  0.00           C  
ATOM    634  C   ALA A  41       6.917 -18.420   7.129  1.00  0.00           C  
ATOM    635  O   ALA A  41       6.683 -17.909   6.033  1.00  0.00           O  
ATOM    636  CB  ALA A  41       9.322 -18.981   7.551  1.00  0.00           C  
ATOM    637  H   ALA A  41       8.498 -18.632   9.942  1.00  0.00           H  
ATOM    638  HA  ALA A  41       8.436 -17.028   7.580  1.00  0.00           H  
ATOM    639 1HB  ALA A  41       9.463 -18.992   6.470  1.00  0.00           H  
ATOM    640 2HB  ALA A  41      10.239 -18.638   8.034  1.00  0.00           H  
ATOM    641 3HB  ALA A  41       9.084 -19.987   7.897  1.00  0.00           H  
ATOM    642  N   LEU A  42       6.022 -19.431   7.623  1.00  0.00           N  
ATOM    643  CA  LEU A  42       4.769 -19.850   6.998  1.00  0.00           C  
ATOM    644  C   LEU A  42       3.775 -18.713   7.144  1.00  0.00           C  
ATOM    645  O   LEU A  42       2.913 -18.517   6.288  1.00  0.00           O  
ATOM    646  CB  LEU A  42       4.222 -21.127   7.648  1.00  0.00           C  
ATOM    647  CG  LEU A  42       5.011 -22.410   7.361  1.00  0.00           C  
ATOM    648  CD1 LEU A  42       4.643 -23.474   8.385  1.00  0.00           C  
ATOM    649  CD2 LEU A  42       4.712 -22.885   5.947  1.00  0.00           C  
ATOM    650  H   LEU A  42       6.333 -19.898   8.463  1.00  0.00           H  
ATOM    651  HA  LEU A  42       4.962 -20.028   5.940  1.00  0.00           H  
ATOM    652 1HB  LEU A  42       4.201 -20.985   8.727  1.00  0.00           H  
ATOM    653 2HB  LEU A  42       3.200 -21.282   7.302  1.00  0.00           H  
ATOM    654  HG  LEU A  42       6.079 -22.210   7.457  1.00  0.00           H  
ATOM    655 1HD1 LEU A  42       5.204 -24.386   8.181  1.00  0.00           H  
ATOM    656 2HD1 LEU A  42       4.886 -23.116   9.385  1.00  0.00           H  
ATOM    657 3HD1 LEU A  42       3.576 -23.684   8.323  1.00  0.00           H  
ATOM    658 1HD2 LEU A  42       5.273 -23.797   5.742  1.00  0.00           H  
ATOM    659 2HD2 LEU A  42       3.644 -23.087   5.849  1.00  0.00           H  
ATOM    660 3HD2 LEU A  42       5.001 -22.113   5.234  1.00  0.00           H  
ATOM    661  N   PHE A  43       3.822 -17.799   8.339  1.00  0.00           N  
ATOM    662  CA  PHE A  43       3.051 -16.575   8.531  1.00  0.00           C  
ATOM    663  C   PHE A  43       3.399 -15.523   7.489  1.00  0.00           C  
ATOM    664  O   PHE A  43       2.522 -14.823   6.980  1.00  0.00           O  
ATOM    665  CB  PHE A  43       3.294 -16.007   9.930  1.00  0.00           C  
ATOM    666  CG  PHE A  43       2.298 -14.961  10.341  1.00  0.00           C  
ATOM    667  CD1 PHE A  43       1.071 -15.322  10.878  1.00  0.00           C  
ATOM    668  CD2 PHE A  43       2.584 -13.612  10.190  1.00  0.00           C  
ATOM    669  CE1 PHE A  43       0.154 -14.360  11.256  1.00  0.00           C  
ATOM    670  CE2 PHE A  43       1.670 -12.648  10.568  1.00  0.00           C  
ATOM    671  CZ  PHE A  43       0.453 -13.023  11.101  1.00  0.00           C  
ATOM    672  H   PHE A  43       4.462 -18.096   9.060  1.00  0.00           H  
ATOM    673  HA  PHE A  43       1.994 -16.818   8.415  1.00  0.00           H  
ATOM    674 1HB  PHE A  43       3.260 -16.814  10.661  1.00  0.00           H  
ATOM    675 2HB  PHE A  43       4.289 -15.567   9.976  1.00  0.00           H  
ATOM    676  HD1 PHE A  43       0.835 -16.380  11.002  1.00  0.00           H  
ATOM    677  HD2 PHE A  43       3.546 -13.316   9.768  1.00  0.00           H  
ATOM    678  HE1 PHE A  43      -0.806 -14.658  11.677  1.00  0.00           H  
ATOM    679  HE2 PHE A  43       1.908 -11.592  10.445  1.00  0.00           H  
ATOM    680  HZ  PHE A  43      -0.269 -12.264  11.398  1.00  0.00           H  
ATOM    681  N   ILE A  44       4.696 -15.386   7.142  1.00  0.00           N  
ATOM    682  CA  ILE A  44       5.081 -14.490   6.057  1.00  0.00           C  
ATOM    683  C   ILE A  44       4.446 -14.926   4.737  1.00  0.00           C  
ATOM    684  O   ILE A  44       3.926 -14.103   3.985  1.00  0.00           O  
ATOM    685  CB  ILE A  44       6.612 -14.439   5.904  1.00  0.00           C  
ATOM    686  CG1 ILE A  44       7.244 -13.723   7.100  1.00  0.00           C  
ATOM    687  CG2 ILE A  44       6.993 -13.748   4.604  1.00  0.00           C  
ATOM    688  CD1 ILE A  44       8.733 -13.951   7.231  1.00  0.00           C  
ATOM    689  H   ILE A  44       5.414 -15.903   7.629  1.00  0.00           H  
ATOM    690  HA  ILE A  44       4.710 -13.493   6.295  1.00  0.00           H  
ATOM    691  HB  ILE A  44       7.011 -15.452   5.896  1.00  0.00           H  
ATOM    692 1HG1 ILE A  44       7.069 -12.651   7.018  1.00  0.00           H  
ATOM    693 2HG1 ILE A  44       6.767 -14.061   8.021  1.00  0.00           H  
ATOM    694 1HG2 ILE A  44       8.079 -13.719   4.512  1.00  0.00           H  
ATOM    695 2HG2 ILE A  44       6.572 -14.297   3.763  1.00  0.00           H  
ATOM    696 3HG2 ILE A  44       6.603 -12.730   4.605  1.00  0.00           H  
ATOM    697 1HD1 ILE A  44       9.109 -13.413   8.101  1.00  0.00           H  
ATOM    698 2HD1 ILE A  44       8.929 -15.017   7.350  1.00  0.00           H  
ATOM    699 3HD1 ILE A  44       9.236 -13.587   6.335  1.00  0.00           H  
ATOM    700  N   LEU A  45       4.488 -16.282   4.439  1.00  0.00           N  
ATOM    701  CA  LEU A  45       3.863 -16.801   3.223  1.00  0.00           C  
ATOM    702  C   LEU A  45       2.342 -16.573   3.210  1.00  0.00           C  
ATOM    703  O   LEU A  45       1.761 -16.277   2.183  1.00  0.00           O  
ATOM    704  CB  LEU A  45       4.160 -18.299   3.085  1.00  0.00           C  
ATOM    705  CG  LEU A  45       5.595 -18.659   2.679  1.00  0.00           C  
ATOM    706  CD1 LEU A  45       5.816 -20.154   2.863  1.00  0.00           C  
ATOM    707  CD2 LEU A  45       5.832 -18.245   1.234  1.00  0.00           C  
ATOM    708  H   LEU A  45       4.962 -16.922   5.061  1.00  0.00           H  
ATOM    709  HA  LEU A  45       4.287 -16.282   2.365  1.00  0.00           H  
ATOM    710 1HB  LEU A  45       3.955 -18.783   4.039  1.00  0.00           H  
ATOM    711 2HB  LEU A  45       3.488 -18.720   2.337  1.00  0.00           H  
ATOM    712  HG  LEU A  45       6.298 -18.135   3.326  1.00  0.00           H  
ATOM    713 1HD1 LEU A  45       6.836 -20.409   2.575  1.00  0.00           H  
ATOM    714 2HD1 LEU A  45       5.659 -20.418   3.909  1.00  0.00           H  
ATOM    715 3HD1 LEU A  45       5.114 -20.705   2.239  1.00  0.00           H  
ATOM    716 1HD2 LEU A  45       6.852 -18.499   0.945  1.00  0.00           H  
ATOM    717 2HD2 LEU A  45       5.129 -18.769   0.585  1.00  0.00           H  
ATOM    718 3HD2 LEU A  45       5.684 -17.169   1.135  1.00  0.00           H  
ATOM    719  N   LEU A  46       1.715 -16.717   4.372  1.00  0.00           N  
ATOM    720  CA  LEU A  46       0.304 -16.370   4.563  1.00  0.00           C  
ATOM    721  C   LEU A  46       0.021 -14.920   4.162  1.00  0.00           C  
ATOM    722  O   LEU A  46      -0.899 -14.642   3.391  1.00  0.00           O  
ATOM    723  CB  LEU A  46      -0.098 -16.588   6.027  1.00  0.00           C  
ATOM    724  CG  LEU A  46      -1.484 -16.061   6.422  1.00  0.00           C  
ATOM    725  CD1 LEU A  46      -2.557 -16.853   5.687  1.00  0.00           C  
ATOM    726  CD2 LEU A  46      -1.659 -16.170   7.929  1.00  0.00           C  
ATOM    727  H   LEU A  46       2.243 -17.082   5.152  1.00  0.00           H  
ATOM    728  HA  LEU A  46      -0.317 -17.008   3.937  1.00  0.00           H  
ATOM    729 1HB  LEU A  46      -0.078 -17.656   6.238  1.00  0.00           H  
ATOM    730 2HB  LEU A  46       0.637 -16.098   6.666  1.00  0.00           H  
ATOM    731  HG  LEU A  46      -1.576 -15.017   6.120  1.00  0.00           H  
ATOM    732 1HD1 LEU A  46      -3.542 -16.479   5.968  1.00  0.00           H  
ATOM    733 2HD1 LEU A  46      -2.420 -16.742   4.612  1.00  0.00           H  
ATOM    734 3HD1 LEU A  46      -2.480 -17.906   5.957  1.00  0.00           H  
ATOM    735 1HD2 LEU A  46      -2.643 -15.795   8.209  1.00  0.00           H  
ATOM    736 2HD2 LEU A  46      -1.569 -17.214   8.231  1.00  0.00           H  
ATOM    737 3HD2 LEU A  46      -0.890 -15.580   8.428  1.00  0.00           H  
ATOM    738  N   ALA A  47       0.847 -13.909   4.755  1.00  0.00           N  
ATOM    739  CA  ALA A  47       0.705 -12.500   4.425  1.00  0.00           C  
ATOM    740  C   ALA A  47       1.005 -12.231   2.959  1.00  0.00           C  
ATOM    741  O   ALA A  47       0.396 -11.358   2.342  1.00  0.00           O  
ATOM    742  CB  ALA A  47       1.614 -11.658   5.308  1.00  0.00           C  
ATOM    743  H   ALA A  47       1.519 -14.185   5.458  1.00  0.00           H  
ATOM    744  HA  ALA A  47      -0.330 -12.213   4.605  1.00  0.00           H  
ATOM    745 1HB  ALA A  47       1.494 -10.606   5.054  1.00  0.00           H  
ATOM    746 2HB  ALA A  47       1.346 -11.812   6.354  1.00  0.00           H  
ATOM    747 3HB  ALA A  47       2.650 -11.955   5.151  1.00  0.00           H  
ATOM    748  N   ALA A  48       2.088 -12.932   2.307  1.00  0.00           N  
ATOM    749  CA  ALA A  48       2.434 -12.798   0.892  1.00  0.00           C  
ATOM    750  C   ALA A  48       1.268 -13.227  -0.021  1.00  0.00           C  
ATOM    751  O   ALA A  48       0.997 -12.589  -1.038  1.00  0.00           O  
ATOM    752  CB  ALA A  48       3.676 -13.615   0.571  1.00  0.00           C  
ATOM    753  H   ALA A  48       2.633 -13.551   2.890  1.00  0.00           H  
ATOM    754  HA  ALA A  48       2.639 -11.747   0.692  1.00  0.00           H  
ATOM    755 1HB  ALA A  48       3.921 -13.504  -0.486  1.00  0.00           H  
ATOM    756 2HB  ALA A  48       4.511 -13.260   1.175  1.00  0.00           H  
ATOM    757 3HB  ALA A  48       3.489 -14.664   0.793  1.00  0.00           H  
ATOM    758  N   ALA A  49       0.482 -14.419   0.345  1.00  0.00           N  
ATOM    759  CA  ALA A  49      -0.731 -14.845  -0.369  1.00  0.00           C  
ATOM    760  C   ALA A  49      -1.921 -13.877  -0.269  1.00  0.00           C  
ATOM    761  O   ALA A  49      -2.720 -13.761  -1.198  1.00  0.00           O  
ATOM    762  CB  ALA A  49      -1.185 -16.210   0.128  1.00  0.00           C  
ATOM    763  H   ALA A  49       0.807 -14.961   1.132  1.00  0.00           H  
ATOM    764  HA  ALA A  49      -0.493 -14.918  -1.430  1.00  0.00           H  
ATOM    765 1HB  ALA A  49      -2.084 -16.513  -0.410  1.00  0.00           H  
ATOM    766 2HB  ALA A  49      -0.396 -16.941  -0.045  1.00  0.00           H  
ATOM    767 3HB  ALA A  49      -1.402 -16.156   1.193  1.00  0.00           H  
ATOM    768  N   ASN A  50      -2.126 -13.185   0.955  1.00  0.00           N  
ATOM    769  CA  ASN A  50      -3.229 -12.271   1.232  1.00  0.00           C  
ATOM    770  C   ASN A  50      -3.068 -11.004   0.403  1.00  0.00           C  
ATOM    771  O   ASN A  50      -4.054 -10.358   0.047  1.00  0.00           O  
ATOM    772  CB  ASN A  50      -3.308 -11.944   2.712  1.00  0.00           C  
ATOM    773  CG  ASN A  50      -3.866 -13.079   3.525  1.00  0.00           C  
ATOM    774  OD1 ASN A  50      -4.554 -13.959   2.995  1.00  0.00           O  
ATOM    775  ND2 ASN A  50      -3.582 -13.077   4.802  1.00  0.00           N  
ATOM    776  H   ASN A  50      -1.488 -13.425   1.700  1.00  0.00           H  
ATOM    777  HA  ASN A  50      -4.161 -12.751   0.933  1.00  0.00           H  
ATOM    778 1HB  ASN A  50      -2.312 -11.700   3.084  1.00  0.00           H  
ATOM    779 2HB  ASN A  50      -3.936 -11.065   2.857  1.00  0.00           H  
ATOM    780 1HD2 ASN A  50      -3.927 -13.808   5.392  1.00  0.00           H  
ATOM    781 2HD2 ASN A  50      -3.022 -12.345   5.188  1.00  0.00           H  
ATOM    782  N   THR A  51      -1.709 -10.505   0.078  1.00  0.00           N  
ATOM    783  CA  THR A  51      -1.504  -9.317  -0.752  1.00  0.00           C  
ATOM    784  C   THR A  51      -1.105  -9.661  -2.177  1.00  0.00           C  
ATOM    785  O   THR A  51      -1.294  -8.863  -3.095  1.00  0.00           O  
ATOM    786  CB  THR A  51      -0.433  -8.397  -0.137  1.00  0.00           C  
ATOM    787  OG1 THR A  51      -0.791  -8.080   1.215  1.00  0.00           O  
ATOM    788  CG2 THR A  51      -0.309  -7.111  -0.940  1.00  0.00           C  
ATOM    789  H   THR A  51      -0.909 -10.953   0.500  1.00  0.00           H  
ATOM    790  HA  THR A  51      -2.443  -8.765  -0.805  1.00  0.00           H  
ATOM    791  HB  THR A  51       0.528  -8.910  -0.133  1.00  0.00           H  
ATOM    792  HG1 THR A  51      -0.850  -8.890   1.728  1.00  0.00           H  
ATOM    793 1HG2 THR A  51       0.452  -6.474  -0.491  1.00  0.00           H  
ATOM    794 2HG2 THR A  51      -0.026  -7.348  -1.965  1.00  0.00           H  
ATOM    795 3HG2 THR A  51      -1.265  -6.589  -0.939  1.00  0.00           H  
ATOM    796  N   GLY A  52      -0.527 -10.884  -2.398  1.00  0.00           N  
ATOM    797  CA  GLY A  52      -0.125 -11.317  -3.725  1.00  0.00           C  
ATOM    798  C   GLY A  52       1.259 -10.800  -4.106  1.00  0.00           C  
ATOM    799  O   GLY A  52       1.448 -10.244  -5.187  1.00  0.00           O  
ATOM    800  H   GLY A  52      -0.379 -11.502  -1.613  1.00  0.00           H  
ATOM    801 1HA  GLY A  52      -0.124 -12.406  -3.768  1.00  0.00           H  
ATOM    802 2HA  GLY A  52      -0.851 -10.967  -4.458  1.00  0.00           H  
ATOM    803  N   THR A  53       2.220 -10.987  -3.212  1.00  0.00           N  
ATOM    804  CA  THR A  53       3.581 -10.533  -3.441  1.00  0.00           C  
ATOM    805  C   THR A  53       4.540 -11.696  -3.181  1.00  0.00           C  
ATOM    806  O   THR A  53       4.113 -12.805  -2.860  1.00  0.00           O  
ATOM    807  CB  THR A  53       3.937  -9.333  -2.544  1.00  0.00           C  
ATOM    808  OG1 THR A  53       3.960  -9.749  -1.172  1.00  0.00           O  
ATOM    809  CG2 THR A  53       2.917  -8.218  -2.715  1.00  0.00           C  
ATOM    810  H   THR A  53       1.999 -11.460  -2.346  1.00  0.00           H  
ATOM    811  HA  THR A  53       3.672 -10.222  -4.482  1.00  0.00           H  
ATOM    812  HB  THR A  53       4.925  -8.958  -2.812  1.00  0.00           H  
ATOM    813  HG1 THR A  53       4.793 -10.188  -0.986  1.00  0.00           H  
ATOM    814 1HG2 THR A  53       3.185  -7.378  -2.074  1.00  0.00           H  
ATOM    815 2HG2 THR A  53       2.905  -7.892  -3.755  1.00  0.00           H  
ATOM    816 3HG2 THR A  53       1.929  -8.584  -2.439  1.00  0.00           H  
ATOM    817  N   THR A  54       5.837 -11.451  -3.318  1.00  0.00           N  
ATOM    818  CA  THR A  54       6.817 -12.504  -3.072  1.00  0.00           C  
ATOM    819  C   THR A  54       7.305 -12.495  -1.627  1.00  0.00           C  
ATOM    820  O   THR A  54       7.018 -11.564  -0.874  1.00  0.00           O  
ATOM    821  CB  THR A  54       8.022 -12.368  -4.022  1.00  0.00           C  
ATOM    822  OG1 THR A  54       8.721 -11.149  -3.740  1.00  0.00           O  
ATOM    823  CG2 THR A  54       7.560 -12.360  -5.471  1.00  0.00           C  
ATOM    824  H   THR A  54       6.159 -10.533  -3.594  1.00  0.00           H  
ATOM    825  HA  THR A  54       6.359 -13.464  -3.314  1.00  0.00           H  
ATOM    826  HB  THR A  54       8.702 -13.205  -3.867  1.00  0.00           H  
ATOM    827  HG1 THR A  54       9.570 -11.157  -4.188  1.00  0.00           H  
ATOM    828 1HG2 THR A  54       8.425 -12.265  -6.127  1.00  0.00           H  
ATOM    829 2HG2 THR A  54       7.038 -13.292  -5.692  1.00  0.00           H  
ATOM    830 3HG2 THR A  54       6.887 -11.520  -5.633  1.00  0.00           H  
ATOM    831  N   VAL A  55       8.058 -13.527  -1.252  1.00  0.00           N  
ATOM    832  CA  VAL A  55       8.569 -13.630   0.110  1.00  0.00           C  
ATOM    833  C   VAL A  55       9.586 -12.523   0.396  1.00  0.00           C  
ATOM    834  O   VAL A  55       9.641 -12.001   1.509  1.00  0.00           O  
ATOM    835  CB  VAL A  55       9.229 -15.004   0.329  1.00  0.00           C  
ATOM    836  CG1 VAL A  55       8.186 -16.111   0.267  1.00  0.00           C  
ATOM    837  CG2 VAL A  55      10.317 -15.228  -0.708  1.00  0.00           C  
ATOM    838  H   VAL A  55       8.282 -14.252  -1.917  1.00  0.00           H  
ATOM    839  HA  VAL A  55       7.750 -13.431   0.803  1.00  0.00           H  
ATOM    840  HB  VAL A  55       9.666 -15.031   1.328  1.00  0.00           H  
ATOM    841 1HG1 VAL A  55       8.671 -17.076   0.425  1.00  0.00           H  
ATOM    842 2HG1 VAL A  55       7.438 -15.951   1.041  1.00  0.00           H  
ATOM    843 3HG1 VAL A  55       7.707 -16.103  -0.712  1.00  0.00           H  
ATOM    844 1HG2 VAL A  55      10.780 -16.201  -0.547  1.00  0.00           H  
ATOM    845 2HG2 VAL A  55       9.881 -15.195  -1.707  1.00  0.00           H  
ATOM    846 3HG2 VAL A  55      11.073 -14.448  -0.618  1.00  0.00           H  
ATOM    847  N   GLU A  56      10.350 -12.134  -0.624  1.00  0.00           N  
ATOM    848  CA  GLU A  56      11.377 -11.102  -0.465  1.00  0.00           C  
ATOM    849  C   GLU A  56      10.741  -9.745  -0.178  1.00  0.00           C  
ATOM    850  O   GLU A  56      11.141  -9.040   0.749  1.00  0.00           O  
ATOM    851  CB  GLU A  56      12.249 -11.013  -1.719  1.00  0.00           C  
ATOM    852  CG  GLU A  56      13.383 -10.002  -1.627  1.00  0.00           C  
ATOM    853  CD  GLU A  56      14.254  -9.985  -2.852  1.00  0.00           C  
ATOM    854  OE1 GLU A  56      13.998 -10.751  -3.750  1.00  0.00           O  
ATOM    855  OE2 GLU A  56      15.177  -9.207  -2.889  1.00  0.00           O  
ATOM    856  H   GLU A  56      10.218 -12.562  -1.530  1.00  0.00           H  
ATOM    857  HA  GLU A  56      12.007 -11.368   0.384  1.00  0.00           H  
ATOM    858 1HB  GLU A  56      12.689 -11.989  -1.927  1.00  0.00           H  
ATOM    859 2HB  GLU A  56      11.630 -10.745  -2.575  1.00  0.00           H  
ATOM    860 1HG  GLU A  56      12.958  -9.008  -1.484  1.00  0.00           H  
ATOM    861 2HG  GLU A  56      13.993 -10.234  -0.755  1.00  0.00           H  
ATOM    862  N   GLU A  57       9.730  -9.397  -0.965  1.00  0.00           N  
ATOM    863  CA  GLU A  57       9.079  -8.098  -0.821  1.00  0.00           C  
ATOM    864  C   GLU A  57       8.287  -8.032   0.478  1.00  0.00           C  
ATOM    865  O   GLU A  57       8.275  -7.004   1.160  1.00  0.00           O  
ATOM    866  CB  GLU A  57       8.155  -7.825  -2.010  1.00  0.00           C  
ATOM    867  CG  GLU A  57       8.878  -7.605  -3.331  1.00  0.00           C  
ATOM    868  CD  GLU A  57       7.937  -7.390  -4.484  1.00  0.00           C  
ATOM    869  OE1 GLU A  57       6.751  -7.501  -4.287  1.00  0.00           O  
ATOM    870  OE2 GLU A  57       8.406  -7.114  -5.563  1.00  0.00           O  
ATOM    871  H   GLU A  57       9.401 -10.038  -1.673  1.00  0.00           H  
ATOM    872  HA  GLU A  57       9.852  -7.329  -0.765  1.00  0.00           H  
ATOM    873 1HB  GLU A  57       7.471  -8.664  -2.139  1.00  0.00           H  
ATOM    874 2HB  GLU A  57       7.552  -6.940  -1.806  1.00  0.00           H  
ATOM    875 1HG  GLU A  57       9.525  -6.733  -3.238  1.00  0.00           H  
ATOM    876 2HG  GLU A  57       9.507  -8.469  -3.537  1.00  0.00           H  
ATOM    877  N   ALA A  58       7.633  -9.141   0.816  1.00  0.00           N  
ATOM    878  CA  ALA A  58       6.767  -9.190   1.984  1.00  0.00           C  
ATOM    879  C   ALA A  58       7.551  -8.854   3.250  1.00  0.00           C  
ATOM    880  O   ALA A  58       7.053  -8.157   4.134  1.00  0.00           O  
ATOM    881  CB  ALA A  58       6.117 -10.561   2.105  1.00  0.00           C  
ATOM    882  H   ALA A  58       7.739  -9.969   0.249  1.00  0.00           H  
ATOM    883  HA  ALA A  58       5.987  -8.440   1.860  1.00  0.00           H  
ATOM    884 1HB  ALA A  58       5.472 -10.582   2.983  1.00  0.00           H  
ATOM    885 2HB  ALA A  58       5.522 -10.760   1.213  1.00  0.00           H  
ATOM    886 3HB  ALA A  58       6.889 -11.322   2.203  1.00  0.00           H  
ATOM    887  N   VAL A  59       8.784  -9.360   3.328  1.00  0.00           N  
ATOM    888  CA  VAL A  59       9.635  -9.155   4.499  1.00  0.00           C  
ATOM    889  C   VAL A  59      10.140  -7.729   4.516  1.00  0.00           C  
ATOM    890  O   VAL A  59      10.116  -7.062   5.553  1.00  0.00           O  
ATOM    891  CB  VAL A  59      10.831 -10.125   4.485  1.00  0.00           C  
ATOM    892  CG1 VAL A  59      11.810  -9.779   5.599  1.00  0.00           C  
ATOM    893  CG2 VAL A  59      10.340 -11.557   4.626  1.00  0.00           C  
ATOM    894  H   VAL A  59       9.138  -9.899   2.549  1.00  0.00           H  
ATOM    895  HA  VAL A  59       9.050  -9.367   5.394  1.00  0.00           H  
ATOM    896  HB  VAL A  59      11.367 -10.014   3.541  1.00  0.00           H  
ATOM    897 1HG1 VAL A  59      12.650 -10.475   5.574  1.00  0.00           H  
ATOM    898 2HG1 VAL A  59      12.178  -8.763   5.457  1.00  0.00           H  
ATOM    899 3HG1 VAL A  59      11.306  -9.854   6.561  1.00  0.00           H  
ATOM    900 1HG2 VAL A  59      11.190 -12.238   4.615  1.00  0.00           H  
ATOM    901 2HG2 VAL A  59       9.799 -11.665   5.567  1.00  0.00           H  
ATOM    902 3HG2 VAL A  59       9.673 -11.796   3.796  1.00  0.00           H  
ATOM    903  N   GLN A  60      10.630  -7.270   3.330  1.00  0.00           N  
ATOM    904  CA  GLN A  60      11.212  -5.942   3.285  1.00  0.00           C  
ATOM    905  C   GLN A  60      10.179  -4.938   3.758  1.00  0.00           C  
ATOM    906  O   GLN A  60      10.483  -4.048   4.552  1.00  0.00           O  
ATOM    907  CB  GLN A  60      11.690  -5.596   1.872  1.00  0.00           C  
ATOM    908  CG  GLN A  60      12.914  -6.376   1.421  1.00  0.00           C  
ATOM    909  CD  GLN A  60      13.300  -6.067  -0.013  1.00  0.00           C  
ATOM    910  OE1 GLN A  60      12.652  -5.260  -0.685  1.00  0.00           O  
ATOM    911  NE2 GLN A  60      14.361  -6.708  -0.490  1.00  0.00           N  
ATOM    912  H   GLN A  60      10.601  -7.823   2.485  1.00  0.00           H  
ATOM    913  HA  GLN A  60      12.068  -5.917   3.959  1.00  0.00           H  
ATOM    914 1HB  GLN A  60      10.888  -5.787   1.160  1.00  0.00           H  
ATOM    915 2HB  GLN A  60      11.930  -4.534   1.819  1.00  0.00           H  
ATOM    916 1HG  GLN A  60      13.754  -6.117   2.065  1.00  0.00           H  
ATOM    917 2HG  GLN A  60      12.700  -7.442   1.496  1.00  0.00           H  
ATOM    918 1HE2 GLN A  60      14.663  -6.546  -1.430  1.00  0.00           H  
ATOM    919 2HE2 GLN A  60      14.857  -7.355   0.089  1.00  0.00           H  
ATOM    920  N   GLU A  61       8.948  -5.077   3.270  1.00  0.00           N  
ATOM    921  CA  GLU A  61       7.879  -4.180   3.694  1.00  0.00           C  
ATOM    922  C   GLU A  61       7.503  -4.313   5.172  1.00  0.00           C  
ATOM    923  O   GLU A  61       7.254  -3.317   5.851  1.00  0.00           O  
ATOM    924  CB  GLU A  61       6.637  -4.424   2.834  1.00  0.00           C  
ATOM    925  CG  GLU A  61       6.749  -3.904   1.407  1.00  0.00           C  
ATOM    926  CD  GLU A  61       5.539  -4.220   0.573  1.00  0.00           C  
ATOM    927  OE1 GLU A  61       4.745  -5.027   0.994  1.00  0.00           O  
ATOM    928  OE2 GLU A  61       5.408  -3.654  -0.487  1.00  0.00           O  
ATOM    929  H   GLU A  61       8.743  -5.805   2.601  1.00  0.00           H  
ATOM    930  HA  GLU A  61       8.211  -3.152   3.546  1.00  0.00           H  
ATOM    931 1HB  GLU A  61       6.432  -5.493   2.785  1.00  0.00           H  
ATOM    932 2HB  GLU A  61       5.774  -3.946   3.297  1.00  0.00           H  
ATOM    933 1HG  GLU A  61       6.884  -2.823   1.435  1.00  0.00           H  
ATOM    934 2HG  GLU A  61       7.630  -4.341   0.940  1.00  0.00           H  
ATOM    935  N   ALA A  62       7.463  -5.573   5.672  1.00  0.00           N  
ATOM    936  CA  ALA A  62       7.119  -5.788   7.081  1.00  0.00           C  
ATOM    937  C   ALA A  62       8.140  -5.147   8.013  1.00  0.00           C  
ATOM    938  O   ALA A  62       7.785  -4.605   9.061  1.00  0.00           O  
ATOM    939  CB  ALA A  62       7.002  -7.276   7.377  1.00  0.00           C  
ATOM    940  H   ALA A  62       7.668  -6.372   5.088  1.00  0.00           H  
ATOM    941  HA  ALA A  62       6.156  -5.314   7.271  1.00  0.00           H  
ATOM    942 1HB  ALA A  62       6.747  -7.419   8.426  1.00  0.00           H  
ATOM    943 2HB  ALA A  62       6.225  -7.713   6.751  1.00  0.00           H  
ATOM    944 3HB  ALA A  62       7.954  -7.764   7.167  1.00  0.00           H  
ATOM    945  N   LEU A  63       9.407  -5.221   7.610  1.00  0.00           N  
ATOM    946  CA  LEU A  63      10.521  -4.679   8.387  1.00  0.00           C  
ATOM    947  C   LEU A  63      10.468  -3.156   8.435  1.00  0.00           C  
ATOM    948  O   LEU A  63      10.728  -2.551   9.484  1.00  0.00           O  
ATOM    949  CB  LEU A  63      11.858  -5.130   7.786  1.00  0.00           C  
ATOM    950  CG  LEU A  63      12.194  -6.618   7.953  1.00  0.00           C  
ATOM    951  CD1 LEU A  63      13.417  -6.960   7.113  1.00  0.00           C  
ATOM    952  CD2 LEU A  63      12.439  -6.921   9.424  1.00  0.00           C  
ATOM    953  H   LEU A  63       9.595  -5.671   6.727  1.00  0.00           H  
ATOM    954  HA  LEU A  63      10.441  -5.045   9.410  1.00  0.00           H  
ATOM    955 1HB  LEU A  63      11.852  -4.910   6.720  1.00  0.00           H  
ATOM    956 2HB  LEU A  63      12.659  -4.555   8.250  1.00  0.00           H  
ATOM    957  HG  LEU A  63      11.361  -7.221   7.592  1.00  0.00           H  
ATOM    958 1HD1 LEU A  63      13.655  -8.017   7.231  1.00  0.00           H  
ATOM    959 2HD1 LEU A  63      13.207  -6.752   6.063  1.00  0.00           H  
ATOM    960 3HD1 LEU A  63      14.263  -6.358   7.440  1.00  0.00           H  
ATOM    961 1HD2 LEU A  63      12.677  -7.978   9.542  1.00  0.00           H  
ATOM    962 2HD2 LEU A  63      13.272  -6.318   9.785  1.00  0.00           H  
ATOM    963 3HD2 LEU A  63      11.544  -6.684   9.999  1.00  0.00           H  
ATOM    964  N   GLN A  64      10.117  -2.545   7.305  1.00  0.00           N  
ATOM    965  CA  GLN A  64       9.969  -1.088   7.231  1.00  0.00           C  
ATOM    966  C   GLN A  64       8.821  -0.600   8.115  1.00  0.00           C  
ATOM    967  O   GLN A  64       8.976   0.351   8.881  1.00  0.00           O  
ATOM    968  CB  GLN A  64       9.736  -0.646   5.784  1.00  0.00           C  
ATOM    969  CG  GLN A  64      10.947  -0.807   4.881  1.00  0.00           C  
ATOM    970  CD  GLN A  64      10.646  -0.447   3.439  1.00  0.00           C  
ATOM    971  OE1 GLN A  64       9.509  -0.577   2.976  1.00  0.00           O  
ATOM    972  NE2 GLN A  64      11.665   0.007   2.718  1.00  0.00           N  
ATOM    973  H   GLN A  64       9.948  -3.099   6.478  1.00  0.00           H  
ATOM    974  HA  GLN A  64      10.889  -0.628   7.592  1.00  0.00           H  
ATOM    975 1HB  GLN A  64       8.917  -1.222   5.354  1.00  0.00           H  
ATOM    976 2HB  GLN A  64       9.441   0.404   5.767  1.00  0.00           H  
ATOM    977 1HG  GLN A  64      11.743  -0.152   5.238  1.00  0.00           H  
ATOM    978 2HG  GLN A  64      11.276  -1.845   4.913  1.00  0.00           H  
ATOM    979 1HE2 GLN A  64      11.526   0.261   1.759  1.00  0.00           H  
ATOM    980 2HE2 GLN A  64      12.570   0.097   3.132  1.00  0.00           H  
ATOM    981  N   LEU A  65       7.670  -1.259   8.002  1.00  0.00           N  
ATOM    982  CA  LEU A  65       6.502  -0.929   8.819  1.00  0.00           C  
ATOM    983  C   LEU A  65       6.754  -1.279  10.294  1.00  0.00           C  
ATOM    984  O   LEU A  65       6.326  -0.565  11.197  1.00  0.00           O  
ATOM    985  CB  LEU A  65       5.267  -1.679   8.307  1.00  0.00           C  
ATOM    986  CG  LEU A  65       3.962  -1.411   9.067  1.00  0.00           C  
ATOM    987  CD1 LEU A  65       3.621   0.071   8.982  1.00  0.00           C  
ATOM    988  CD2 LEU A  65       2.848  -2.264   8.480  1.00  0.00           C  
ATOM    989  H   LEU A  65       7.603  -2.011   7.328  1.00  0.00           H  
ATOM    990  HA  LEU A  65       6.314   0.140   8.736  1.00  0.00           H  
ATOM    991 1HB  LEU A  65       5.105  -1.411   7.265  1.00  0.00           H  
ATOM    992 2HB  LEU A  65       5.466  -2.751   8.357  1.00  0.00           H  
ATOM    993  HG  LEU A  65       4.096  -1.663  10.119  1.00  0.00           H  
ATOM    994 1HD1 LEU A  65       2.694   0.262   9.523  1.00  0.00           H  
ATOM    995 2HD1 LEU A  65       4.426   0.656   9.427  1.00  0.00           H  
ATOM    996 3HD1 LEU A  65       3.498   0.356   7.939  1.00  0.00           H  
ATOM    997 1HD2 LEU A  65       1.920  -2.073   9.020  1.00  0.00           H  
ATOM    998 2HD2 LEU A  65       2.713  -2.011   7.428  1.00  0.00           H  
ATOM    999 3HD2 LEU A  65       3.111  -3.317   8.569  1.00  0.00           H  
ATOM   1000  N   LYS A  66       7.450  -2.518  10.686  1.00  0.00           N  
ATOM   1001  CA  LYS A  66       7.851  -2.966  12.013  1.00  0.00           C  
ATOM   1002  C   LYS A  66       8.658  -1.912  12.759  1.00  0.00           C  
ATOM   1003  O   LYS A  66       8.369  -1.587  13.908  1.00  0.00           O  
ATOM   1004  CB  LYS A  66       8.658  -4.261  11.910  1.00  0.00           C  
ATOM   1005  CG  LYS A  66       9.105  -4.832  13.250  1.00  0.00           C  
ATOM   1006  CD  LYS A  66      10.071  -5.992  13.062  1.00  0.00           C  
ATOM   1007  CE  LYS A  66      10.491  -6.586  14.398  1.00  0.00           C  
ATOM   1008  NZ  LYS A  66      11.442  -5.702  15.126  1.00  0.00           N  
ATOM   1009  H   LYS A  66       7.655  -3.103   9.888  1.00  0.00           H  
ATOM   1010  HA  LYS A  66       6.954  -3.191  12.589  1.00  0.00           H  
ATOM   1011 1HB  LYS A  66       8.063  -5.022  11.405  1.00  0.00           H  
ATOM   1012 2HB  LYS A  66       9.549  -4.088  11.307  1.00  0.00           H  
ATOM   1013 1HG  LYS A  66       9.596  -4.051  13.833  1.00  0.00           H  
ATOM   1014 2HG  LYS A  66       8.235  -5.181  13.805  1.00  0.00           H  
ATOM   1015 1HD  LYS A  66       9.595  -6.769  12.462  1.00  0.00           H  
ATOM   1016 2HD  LYS A  66      10.959  -5.644  12.536  1.00  0.00           H  
ATOM   1017 1HE  LYS A  66       9.611  -6.741  15.020  1.00  0.00           H  
ATOM   1018 2HE  LYS A  66      10.967  -7.552  14.234  1.00  0.00           H  
ATOM   1019 1HZ  LYS A  66      11.696  -6.131  16.005  1.00  0.00           H  
ATOM   1020 2HZ  LYS A  66      12.273  -5.568  14.566  1.00  0.00           H  
ATOM   1021 3HZ  LYS A  66      11.006  -4.809  15.302  1.00  0.00           H  
ATOM   1022  N   THR A  67       9.678  -1.374  12.103  1.00  0.00           N  
ATOM   1023  CA  THR A  67      10.527  -0.370  12.738  1.00  0.00           C  
ATOM   1024  C   THR A  67       9.761   0.918  13.042  1.00  0.00           C  
ATOM   1025  O   THR A  67       9.862   1.468  14.134  1.00  0.00           O  
ATOM   1026  CB  THR A  67      11.746  -0.046  11.855  1.00  0.00           C  
ATOM   1027  OG1 THR A  67      12.533  -1.230  11.670  1.00  0.00           O  
ATOM   1028  CG2 THR A  67      12.602   1.032  12.501  1.00  0.00           C  
ATOM   1029  H   THR A  67       9.878  -1.658  11.153  1.00  0.00           H  
ATOM   1030  HA  THR A  67      10.870  -0.760  13.697  1.00  0.00           H  
ATOM   1031  HB  THR A  67      11.406   0.304  10.880  1.00  0.00           H  
ATOM   1032  HG1 THR A  67      12.000  -1.905  11.243  1.00  0.00           H  
ATOM   1033 1HG2 THR A  67      13.459   1.248  11.863  1.00  0.00           H  
ATOM   1034 2HG2 THR A  67      12.010   1.937  12.633  1.00  0.00           H  
ATOM   1035 3HG2 THR A  67      12.953   0.684  13.472  1.00  0.00           H  
ATOM   1036  N   LYS A  68       8.983   1.388  12.072  1.00  0.00           N  
ATOM   1037  CA  LYS A  68       8.228   2.631  12.235  1.00  0.00           C  
ATOM   1038  C   LYS A  68       7.173   2.558  13.360  1.00  0.00           C  
ATOM   1039  O   LYS A  68       6.988   3.528  14.100  1.00  0.00           O  
ATOM   1040  CB  LYS A  68       7.553   3.002  10.914  1.00  0.00           C  
ATOM   1041  CG  LYS A  68       8.508   3.497   9.836  1.00  0.00           C  
ATOM   1042  CD  LYS A  68       7.767   3.829   8.550  1.00  0.00           C  
ATOM   1043  CE  LYS A  68       8.720   4.325   7.473  1.00  0.00           C  
ATOM   1044  NZ  LYS A  68       8.008   4.653   6.208  1.00  0.00           N  
ATOM   1045  H   LYS A  68       8.913   0.879  11.202  1.00  0.00           H  
ATOM   1046  HA  LYS A  68       8.915   3.413  12.566  1.00  0.00           H  
ATOM   1047 1HB  LYS A  68       7.025   2.133  10.519  1.00  0.00           H  
ATOM   1048 2HB  LYS A  68       6.813   3.783  11.089  1.00  0.00           H  
ATOM   1049 1HG  LYS A  68       9.024   4.390  10.190  1.00  0.00           H  
ATOM   1050 2HG  LYS A  68       9.252   2.727   9.628  1.00  0.00           H  
ATOM   1051 1HD  LYS A  68       7.252   2.940   8.186  1.00  0.00           H  
ATOM   1052 2HD  LYS A  68       7.024   4.603   8.748  1.00  0.00           H  
ATOM   1053 1HE  LYS A  68       9.237   5.216   7.826  1.00  0.00           H  
ATOM   1054 2HE  LYS A  68       9.466   3.557   7.266  1.00  0.00           H  
ATOM   1055 1HZ  LYS A  68       8.674   4.977   5.520  1.00  0.00           H  
ATOM   1056 2HZ  LYS A  68       7.539   3.828   5.861  1.00  0.00           H  
ATOM   1057 3HZ  LYS A  68       7.326   5.378   6.383  1.00  0.00           H  
ATOM   1058  N   LEU A  69       6.495   1.418  13.502  1.00  0.00           N  
ATOM   1059  CA  LEU A  69       5.487   1.269  14.554  1.00  0.00           C  
ATOM   1060  C   LEU A  69       6.075   0.854  15.907  1.00  0.00           C  
ATOM   1061  O   LEU A  69       5.501   1.145  16.962  1.00  0.00           O  
ATOM   1062  CB  LEU A  69       4.440   0.235  14.120  1.00  0.00           C  
ATOM   1063  CG  LEU A  69       3.612   0.606  12.882  1.00  0.00           C  
ATOM   1064  CD1 LEU A  69       2.723  -0.568  12.495  1.00  0.00           C  
ATOM   1065  CD2 LEU A  69       2.782   1.846  13.179  1.00  0.00           C  
ATOM   1066  H   LEU A  69       6.675   0.643  12.881  1.00  0.00           H  
ATOM   1067  HA  LEU A  69       5.020   2.240  14.721  1.00  0.00           H  
ATOM   1068 1HB  LEU A  69       4.947  -0.704  13.909  1.00  0.00           H  
ATOM   1069 2HB  LEU A  69       3.747   0.074  14.945  1.00  0.00           H  
ATOM   1070  HG  LEU A  69       4.280   0.809  12.044  1.00  0.00           H  
ATOM   1071 1HD1 LEU A  69       2.136  -0.305  11.615  1.00  0.00           H  
ATOM   1072 2HD1 LEU A  69       3.344  -1.435  12.269  1.00  0.00           H  
ATOM   1073 3HD1 LEU A  69       2.053  -0.805  13.320  1.00  0.00           H  
ATOM   1074 1HD2 LEU A  69       2.195   2.110  12.299  1.00  0.00           H  
ATOM   1075 2HD2 LEU A  69       2.113   1.644  14.015  1.00  0.00           H  
ATOM   1076 3HD2 LEU A  69       3.443   2.673  13.436  1.00  0.00           H  
ATOM   1077  N   GLY A  70       7.209   0.161  15.879  1.00  0.00           N  
ATOM   1078  CA  GLY A  70       7.777  -0.379  17.100  1.00  0.00           C  
ATOM   1079  C   GLY A  70       7.066  -1.641  17.550  1.00  0.00           C  
ATOM   1080  O   GLY A  70       6.825  -1.847  18.739  1.00  0.00           O  
ATOM   1081  H   GLY A  70       7.686   0.005  15.004  1.00  0.00           H  
ATOM   1082 1HA  GLY A  70       8.833  -0.600  16.943  1.00  0.00           H  
ATOM   1083 2HA  GLY A  70       7.718   0.367  17.890  1.00  0.00           H  
ATOM   1084  N   VAL A  71       6.722  -2.495  16.589  1.00  0.00           N  
ATOM   1085  CA  VAL A  71       5.928  -3.677  16.884  1.00  0.00           C  
ATOM   1086  C   VAL A  71       6.709  -4.884  16.423  1.00  0.00           C  
ATOM   1087  O   VAL A  71       7.830  -4.751  15.952  1.00  0.00           O  
ATOM   1088  CB  VAL A  71       4.562  -3.627  16.173  1.00  0.00           C  
ATOM   1089  CG1 VAL A  71       3.762  -2.422  16.640  1.00  0.00           C  
ATOM   1090  CG2 VAL A  71       4.765  -3.587  14.665  1.00  0.00           C  
ATOM   1091  H   VAL A  71       7.013  -2.320  15.637  1.00  0.00           H  
ATOM   1092  HA  VAL A  71       5.754  -3.717  17.960  1.00  0.00           H  
ATOM   1093  HB  VAL A  71       3.991  -4.516  16.439  1.00  0.00           H  
ATOM   1094 1HG1 VAL A  71       2.799  -2.403  16.128  1.00  0.00           H  
ATOM   1095 2HG1 VAL A  71       3.597  -2.490  17.717  1.00  0.00           H  
ATOM   1096 3HG1 VAL A  71       4.311  -1.509  16.414  1.00  0.00           H  
ATOM   1097 1HG2 VAL A  71       3.797  -3.552  14.169  1.00  0.00           H  
ATOM   1098 2HG2 VAL A  71       5.341  -2.700  14.400  1.00  0.00           H  
ATOM   1099 3HG2 VAL A  71       5.305  -4.479  14.347  1.00  0.00           H  
ATOM   1100  N   SER A  72       6.142  -6.195  16.526  1.00  0.00           N  
ATOM   1101  CA  SER A  72       6.697  -7.451  16.041  1.00  0.00           C  
ATOM   1102  C   SER A  72       6.593  -7.530  14.526  1.00  0.00           C  
ATOM   1103  O   SER A  72       5.850  -6.757  13.907  1.00  0.00           O  
ATOM   1104  CB  SER A  72       5.975  -8.626  16.671  1.00  0.00           C  
ATOM   1105  OG  SER A  72       4.658  -8.719  16.198  1.00  0.00           O  
ATOM   1106  H   SER A  72       5.244  -6.202  16.988  1.00  0.00           H  
ATOM   1107  HA  SER A  72       7.748  -7.496  16.325  1.00  0.00           H  
ATOM   1108 1HB  SER A  72       6.511  -9.547  16.444  1.00  0.00           H  
ATOM   1109 2HB  SER A  72       5.968  -8.510  17.753  1.00  0.00           H  
ATOM   1110  HG  SER A  72       4.301  -9.529  16.569  1.00  0.00           H  
ATOM   1111  N   LEU A  73       7.341  -8.460  13.935  1.00  0.00           N  
ATOM   1112  CA  LEU A  73       7.308  -8.689  12.490  1.00  0.00           C  
ATOM   1113  C   LEU A  73       5.909  -9.169  12.066  1.00  0.00           C  
ATOM   1114  O   LEU A  73       5.391  -8.784  11.004  1.00  0.00           O  
ATOM   1115  CB  LEU A  73       8.366  -9.724  12.088  1.00  0.00           C  
ATOM   1116  CG  LEU A  73       8.517  -9.971  10.582  1.00  0.00           C  
ATOM   1117  CD1 LEU A  73       8.999  -8.696   9.904  1.00  0.00           C  
ATOM   1118  CD2 LEU A  73       9.492 -11.116  10.350  1.00  0.00           C  
ATOM   1119  H   LEU A  73       7.951  -9.024  14.506  1.00  0.00           H  
ATOM   1120  HA  LEU A  73       7.529  -7.748  11.986  1.00  0.00           H  
ATOM   1121 1HB  LEU A  73       9.333  -9.398  12.469  1.00  0.00           H  
ATOM   1122 2HB  LEU A  73       8.117 -10.676  12.557  1.00  0.00           H  
ATOM   1123  HG  LEU A  73       7.547 -10.228  10.156  1.00  0.00           H  
ATOM   1124 1HD1 LEU A  73       9.106  -8.871   8.833  1.00  0.00           H  
ATOM   1125 2HD1 LEU A  73       8.274  -7.899  10.069  1.00  0.00           H  
ATOM   1126 3HD1 LEU A  73       9.962  -8.403  10.321  1.00  0.00           H  
ATOM   1127 1HD2 LEU A  73       9.598 -11.292   9.279  1.00  0.00           H  
ATOM   1128 2HD2 LEU A  73      10.463 -10.859  10.774  1.00  0.00           H  
ATOM   1129 3HD2 LEU A  73       9.114 -12.018  10.830  1.00  0.00           H  
ATOM   1130  N   GLU A  74       5.208 -10.077  12.906  1.00  0.00           N  
ATOM   1131  CA  GLU A  74       3.884 -10.643  12.665  1.00  0.00           C  
ATOM   1132  C   GLU A  74       2.837  -9.549  12.589  1.00  0.00           C  
ATOM   1133  O   GLU A  74       1.915  -9.615  11.776  1.00  0.00           O  
ATOM   1134  CB  GLU A  74       3.516 -11.640  13.766  1.00  0.00           C  
ATOM   1135  CG  GLU A  74       4.385 -12.889  13.797  1.00  0.00           C  
ATOM   1136  CD  GLU A  74       5.694 -12.674  14.502  1.00  0.00           C  
ATOM   1137  OE1 GLU A  74       5.928 -11.581  14.960  1.00  0.00           O  
ATOM   1138  OE2 GLU A  74       6.463 -13.603  14.584  1.00  0.00           O  
ATOM   1139  H   GLU A  74       5.697 -10.316  13.757  1.00  0.00           H  
ATOM   1140  HA  GLU A  74       3.906 -11.155  11.703  1.00  0.00           H  
ATOM   1141 1HB  GLU A  74       3.594 -11.153  14.738  1.00  0.00           H  
ATOM   1142 2HB  GLU A  74       2.480 -11.956  13.639  1.00  0.00           H  
ATOM   1143 1HG  GLU A  74       3.839 -13.684  14.303  1.00  0.00           H  
ATOM   1144 2HG  GLU A  74       4.576 -13.212  12.775  1.00  0.00           H  
ATOM   1145  N   ALA A  75       2.987  -8.540  13.451  1.00  0.00           N  
ATOM   1146  CA  ALA A  75       2.101  -7.388  13.482  1.00  0.00           C  
ATOM   1147  C   ALA A  75       2.170  -6.589  12.188  1.00  0.00           C  
ATOM   1148  O   ALA A  75       1.144  -6.244  11.606  1.00  0.00           O  
ATOM   1149  CB  ALA A  75       2.437  -6.499  14.670  1.00  0.00           C  
ATOM   1150  H   ALA A  75       3.756  -8.587  14.105  1.00  0.00           H  
ATOM   1151  HA  ALA A  75       1.078  -7.751  13.590  1.00  0.00           H  
ATOM   1152 1HB  ALA A  75       1.763  -5.643  14.686  1.00  0.00           H  
ATOM   1153 2HB  ALA A  75       2.324  -7.067  15.593  1.00  0.00           H  
ATOM   1154 3HB  ALA A  75       3.465  -6.149  14.582  1.00  0.00           H  
ATOM   1155  N   ALA A  76       3.392  -6.303  11.751  1.00  0.00           N  
ATOM   1156  CA  ALA A  76       3.600  -5.547  10.532  1.00  0.00           C  
ATOM   1157  C   ALA A  76       3.020  -6.313   9.358  1.00  0.00           C  
ATOM   1158  O   ALA A  76       2.365  -5.735   8.490  1.00  0.00           O  
ATOM   1159  CB  ALA A  76       5.082  -5.263  10.330  1.00  0.00           C  
ATOM   1160  H   ALA A  76       4.195  -6.617  12.278  1.00  0.00           H  
ATOM   1161  HA  ALA A  76       3.070  -4.599  10.628  1.00  0.00           H  
ATOM   1162 1HB  ALA A  76       5.221  -4.695   9.409  1.00  0.00           H  
ATOM   1163 2HB  ALA A  76       5.460  -4.687  11.173  1.00  0.00           H  
ATOM   1164 3HB  ALA A  76       5.624  -6.205  10.261  1.00  0.00           H  
ATOM   1165  N   LEU A  77       3.258  -7.639   9.318  1.00  0.00           N  
ATOM   1166  CA  LEU A  77       2.786  -8.498   8.249  1.00  0.00           C  
ATOM   1167  C   LEU A  77       1.247  -8.529   8.222  1.00  0.00           C  
ATOM   1168  O   LEU A  77       0.634  -8.500   7.157  1.00  0.00           O  
ATOM   1169  CB  LEU A  77       3.342  -9.916   8.428  1.00  0.00           C  
ATOM   1170  CG  LEU A  77       4.840 -10.084   8.140  1.00  0.00           C  
ATOM   1171  CD1 LEU A  77       5.342 -11.363   8.795  1.00  0.00           C  
ATOM   1172  CD2 LEU A  77       5.068 -10.113   6.637  1.00  0.00           C  
ATOM   1173  H   LEU A  77       3.793  -8.044  10.073  1.00  0.00           H  
ATOM   1174  HA  LEU A  77       3.143  -8.098   7.301  1.00  0.00           H  
ATOM   1175 1HB  LEU A  77       3.164 -10.232   9.454  1.00  0.00           H  
ATOM   1176 2HB  LEU A  77       2.800 -10.588   7.763  1.00  0.00           H  
ATOM   1177  HG  LEU A  77       5.390  -9.249   8.575  1.00  0.00           H  
ATOM   1178 1HD1 LEU A  77       6.406 -11.483   8.591  1.00  0.00           H  
ATOM   1179 2HD1 LEU A  77       5.184 -11.307   9.872  1.00  0.00           H  
ATOM   1180 3HD1 LEU A  77       4.798 -12.216   8.392  1.00  0.00           H  
ATOM   1181 1HD2 LEU A  77       6.133 -10.232   6.432  1.00  0.00           H  
ATOM   1182 2HD2 LEU A  77       4.520 -10.949   6.201  1.00  0.00           H  
ATOM   1183 3HD2 LEU A  77       4.716  -9.180   6.197  1.00  0.00           H  
ATOM   1184  N   ALA A  78       0.508  -8.660   9.431  1.00  0.00           N  
ATOM   1185  CA  ALA A  78      -0.947  -8.713   9.537  1.00  0.00           C  
ATOM   1186  C   ALA A  78      -1.538  -7.387   9.082  1.00  0.00           C  
ATOM   1187  O   ALA A  78      -2.638  -7.343   8.531  1.00  0.00           O  
ATOM   1188  CB  ALA A  78      -1.376  -9.032  10.962  1.00  0.00           C  
ATOM   1189  H   ALA A  78       1.067  -8.778  10.264  1.00  0.00           H  
ATOM   1190  HA  ALA A  78      -1.306  -9.500   8.874  1.00  0.00           H  
ATOM   1191 1HB  ALA A  78      -2.465  -9.050  11.018  1.00  0.00           H  
ATOM   1192 2HB  ALA A  78      -0.982 -10.007  11.251  1.00  0.00           H  
ATOM   1193 3HB  ALA A  78      -0.991  -8.271  11.637  1.00  0.00           H  
ATOM   1194  N   ILE A  79      -0.874  -6.152   9.327  1.00  0.00           N  
ATOM   1195  CA  ILE A  79      -1.339  -4.826   8.945  1.00  0.00           C  
ATOM   1196  C   ILE A  79      -1.283  -4.696   7.434  1.00  0.00           C  
ATOM   1197  O   ILE A  79      -2.221  -4.202   6.807  1.00  0.00           O  
ATOM   1198  CB  ILE A  79      -0.491  -3.720   9.600  1.00  0.00           C  
ATOM   1199  CG1 ILE A  79      -0.702  -3.711  11.116  1.00  0.00           C  
ATOM   1200  CG2 ILE A  79      -0.834  -2.363   9.004  1.00  0.00           C  
ATOM   1201  CD1 ILE A  79       0.320  -2.893  11.871  1.00  0.00           C  
ATOM   1202  H   ILE A  79      -0.021  -6.240   9.860  1.00  0.00           H  
ATOM   1203  HA  ILE A  79      -2.371  -4.712   9.278  1.00  0.00           H  
ATOM   1204  HB  ILE A  79       0.566  -3.924   9.430  1.00  0.00           H  
ATOM   1205 1HG1 ILE A  79      -1.691  -3.316  11.343  1.00  0.00           H  
ATOM   1206 2HG1 ILE A  79      -0.665  -4.733  11.494  1.00  0.00           H  
ATOM   1207 1HG2 ILE A  79      -0.226  -1.593   9.478  1.00  0.00           H  
ATOM   1208 2HG2 ILE A  79      -0.634  -2.375   7.933  1.00  0.00           H  
ATOM   1209 3HG2 ILE A  79      -1.889  -2.148   9.173  1.00  0.00           H  
ATOM   1210 1HD1 ILE A  79       0.104  -2.936  12.939  1.00  0.00           H  
ATOM   1211 2HD1 ILE A  79       1.317  -3.294  11.686  1.00  0.00           H  
ATOM   1212 3HD1 ILE A  79       0.277  -1.858  11.534  1.00  0.00           H  
ATOM   1213  N   LEU A  80      -0.168  -5.147   6.848  1.00  0.00           N  
ATOM   1214  CA  LEU A  80       0.032  -5.124   5.393  1.00  0.00           C  
ATOM   1215  C   LEU A  80      -1.021  -5.987   4.716  1.00  0.00           C  
ATOM   1216  O   LEU A  80      -1.495  -5.663   3.627  1.00  0.00           O  
ATOM   1217  CB  LEU A  80       1.433  -5.627   5.028  1.00  0.00           C  
ATOM   1218  CG  LEU A  80       2.597  -4.715   5.439  1.00  0.00           C  
ATOM   1219  CD1 LEU A  80       3.912  -5.465   5.279  1.00  0.00           C  
ATOM   1220  CD2 LEU A  80       2.579  -3.455   4.587  1.00  0.00           C  
ATOM   1221  H   LEU A  80       0.561  -5.518   7.441  1.00  0.00           H  
ATOM   1222  HA  LEU A  80      -0.088  -4.095   5.052  1.00  0.00           H  
ATOM   1223 1HB  LEU A  80       1.590  -6.596   5.501  1.00  0.00           H  
ATOM   1224 2HB  LEU A  80       1.484  -5.762   3.947  1.00  0.00           H  
ATOM   1225  HG  LEU A  80       2.494  -4.445   6.491  1.00  0.00           H  
ATOM   1226 1HD1 LEU A  80       4.739  -4.817   5.571  1.00  0.00           H  
ATOM   1227 2HD1 LEU A  80       3.906  -6.351   5.913  1.00  0.00           H  
ATOM   1228 3HD1 LEU A  80       4.036  -5.764   4.239  1.00  0.00           H  
ATOM   1229 1HD2 LEU A  80       3.406  -2.806   4.880  1.00  0.00           H  
ATOM   1230 2HD2 LEU A  80       2.684  -3.723   3.536  1.00  0.00           H  
ATOM   1231 3HD2 LEU A  80       1.636  -2.929   4.736  1.00  0.00           H  
ATOM   1232  N   SER A  81      -1.379  -7.252   5.319  1.00  0.00           N  
ATOM   1233  CA  SER A  81      -2.444  -8.104   4.837  1.00  0.00           C  
ATOM   1234  C   SER A  81      -3.801  -7.439   4.981  1.00  0.00           C  
ATOM   1235  O   SER A  81      -4.676  -7.605   4.132  1.00  0.00           O  
ATOM   1236  CB  SER A  81      -2.434  -9.420   5.590  1.00  0.00           C  
ATOM   1237  OG  SER A  81      -1.266 -10.145   5.317  1.00  0.00           O  
ATOM   1238  H   SER A  81      -0.824  -7.554   6.107  1.00  0.00           H  
ATOM   1239  HA  SER A  81      -2.275  -8.288   3.776  1.00  0.00           H  
ATOM   1240 1HB  SER A  81      -2.504  -9.227   6.660  1.00  0.00           H  
ATOM   1241 2HB  SER A  81      -3.305 -10.008   5.305  1.00  0.00           H  
ATOM   1242  HG  SER A  81      -1.249 -10.867   5.949  1.00  0.00           H  
ATOM   1243  N   ALA A  82      -4.101  -6.711   6.197  1.00  0.00           N  
ATOM   1244  CA  ALA A  82      -5.363  -6.007   6.417  1.00  0.00           C  
ATOM   1245  C   ALA A  82      -5.617  -4.949   5.337  1.00  0.00           C  
ATOM   1246  O   ALA A  82      -6.746  -4.769   4.883  1.00  0.00           O  
ATOM   1247  CB  ALA A  82      -5.373  -5.364   7.797  1.00  0.00           C  
ATOM   1248  H   ALA A  82      -3.423  -6.749   6.946  1.00  0.00           H  
ATOM   1249  HA  ALA A  82      -6.172  -6.735   6.362  1.00  0.00           H  
ATOM   1250 1HB  ALA A  82      -6.322  -4.848   7.951  1.00  0.00           H  
ATOM   1251 2HB  ALA A  82      -5.252  -6.135   8.558  1.00  0.00           H  
ATOM   1252 3HB  ALA A  82      -4.556  -4.649   7.871  1.00  0.00           H  
ATOM   1253  N   ALA A  83      -4.530  -4.093   4.911  1.00  0.00           N  
ATOM   1254  CA  ALA A  83      -4.682  -3.089   3.857  1.00  0.00           C  
ATOM   1255  C   ALA A  83      -5.080  -3.738   2.521  1.00  0.00           C  
ATOM   1256  O   ALA A  83      -5.977  -3.257   1.830  1.00  0.00           O  
ATOM   1257  CB  ALA A  83      -3.397  -2.294   3.693  1.00  0.00           C  
ATOM   1258  H   ALA A  83      -3.643  -4.170   5.392  1.00  0.00           H  
ATOM   1259  HA  ALA A  83      -5.484  -2.411   4.149  1.00  0.00           H  
ATOM   1260 1HB  ALA A  83      -3.525  -1.552   2.905  1.00  0.00           H  
ATOM   1261 2HB  ALA A  83      -3.157  -1.789   4.631  1.00  0.00           H  
ATOM   1262 3HB  ALA A  83      -2.583  -2.966   3.427  1.00  0.00           H  
ATOM   1263  N   ALA A  84      -4.414  -4.825   2.163  1.00  0.00           N  
ATOM   1264  CA  ALA A  84      -4.702  -5.534   0.916  1.00  0.00           C  
ATOM   1265  C   ALA A  84      -6.121  -6.107   0.902  1.00  0.00           C  
ATOM   1266  O   ALA A  84      -6.776  -6.139  -0.139  1.00  0.00           O  
ATOM   1267  CB  ALA A  84      -3.689  -6.646   0.693  1.00  0.00           C  
ATOM   1268  H   ALA A  84      -3.687  -5.175   2.769  1.00  0.00           H  
ATOM   1269  HA  ALA A  84      -4.629  -4.820   0.095  1.00  0.00           H  
ATOM   1270 1HB  ALA A  84      -3.916  -7.165  -0.238  1.00  0.00           H  
ATOM   1271 2HB  ALA A  84      -2.688  -6.222   0.637  1.00  0.00           H  
ATOM   1272 3HB  ALA A  84      -3.736  -7.353   1.521  1.00  0.00           H  
ATOM   1273  N   GLN A  85      -6.689  -6.737   2.111  1.00  0.00           N  
ATOM   1274  CA  GLN A  85      -8.032  -7.331   2.196  1.00  0.00           C  
ATOM   1275  C   GLN A  85      -9.151  -6.313   2.411  1.00  0.00           C  
ATOM   1276  O   GLN A  85     -10.285  -6.525   1.982  1.00  0.00           O  
ATOM   1277  CB  GLN A  85      -8.071  -8.365   3.324  1.00  0.00           C  
ATOM   1278  CG  GLN A  85      -7.235  -9.606   3.060  1.00  0.00           C  
ATOM   1279  CD  GLN A  85      -7.731 -10.393   1.862  1.00  0.00           C  
ATOM   1280  OE1 GLN A  85      -8.917 -10.720   1.764  1.00  0.00           O  
ATOM   1281  NE2 GLN A  85      -6.824 -10.702   0.942  1.00  0.00           N  
ATOM   1282  H   GLN A  85      -6.087  -6.765   2.921  1.00  0.00           H  
ATOM   1283  HA  GLN A  85      -8.246  -7.834   1.254  1.00  0.00           H  
ATOM   1284 1HB  GLN A  85      -7.714  -7.909   4.248  1.00  0.00           H  
ATOM   1285 2HB  GLN A  85      -9.100  -8.681   3.492  1.00  0.00           H  
ATOM   1286 1HG  GLN A  85      -6.205  -9.304   2.869  1.00  0.00           H  
ATOM   1287 2HG  GLN A  85      -7.278 -10.253   3.936  1.00  0.00           H  
ATOM   1288 1HE2 GLN A  85      -7.092 -11.220   0.129  1.00  0.00           H  
ATOM   1289 2HE2 GLN A  85      -5.873 -10.417   1.062  1.00  0.00           H  
ATOM   1290  N   LEU A  86      -8.883  -5.089   3.126  1.00  0.00           N  
ATOM   1291  CA  LEU A  86      -9.772  -3.962   3.327  1.00  0.00           C  
ATOM   1292  C   LEU A  86      -9.962  -3.258   1.990  1.00  0.00           C  
ATOM   1293  O   LEU A  86     -11.049  -2.764   1.687  1.00  0.00           O  
ATOM   1294  CB  LEU A  86      -9.199  -2.992   4.369  1.00  0.00           C  
ATOM   1295  CG  LEU A  86      -9.215  -3.490   5.819  1.00  0.00           C  
ATOM   1296  CD1 LEU A  86      -8.368  -2.564   6.683  1.00  0.00           C  
ATOM   1297  CD2 LEU A  86     -10.650  -3.544   6.321  1.00  0.00           C  
ATOM   1298  H   LEU A  86      -7.953  -5.060   3.517  1.00  0.00           H  
ATOM   1299  HA  LEU A  86     -10.733  -4.343   3.670  1.00  0.00           H  
ATOM   1300 1HB  LEU A  86      -8.165  -2.771   4.106  1.00  0.00           H  
ATOM   1301 2HB  LEU A  86      -9.767  -2.064   4.329  1.00  0.00           H  
ATOM   1302  HG  LEU A  86      -8.775  -4.487   5.868  1.00  0.00           H  
ATOM   1303 1HD1 LEU A  86      -8.380  -2.919   7.715  1.00  0.00           H  
ATOM   1304 2HD1 LEU A  86      -7.343  -2.559   6.314  1.00  0.00           H  
ATOM   1305 3HD1 LEU A  86      -8.775  -1.555   6.641  1.00  0.00           H  
ATOM   1306 1HD2 LEU A  86     -10.661  -3.899   7.353  1.00  0.00           H  
ATOM   1307 2HD2 LEU A  86     -11.090  -2.548   6.274  1.00  0.00           H  
ATOM   1308 3HD2 LEU A  86     -11.228  -4.226   5.697  1.00  0.00           H  
ATOM   1309  N   GLY A  87      -8.899  -3.213   1.190  1.00  0.00           N  
ATOM   1310  CA  GLY A  87      -8.946  -2.507  -0.069  1.00  0.00           C  
ATOM   1311  C   GLY A  87      -8.476  -1.075   0.113  1.00  0.00           C  
ATOM   1312  O   GLY A  87      -8.957  -0.154  -0.552  1.00  0.00           O  
ATOM   1313  H   GLY A  87      -8.046  -3.676   1.463  1.00  0.00           H  
ATOM   1314 1HA  GLY A  87      -8.316  -3.019  -0.796  1.00  0.00           H  
ATOM   1315 2HA  GLY A  87      -9.963  -2.523  -0.459  1.00  0.00           H  
ATOM   1316  N   THR A  88      -7.522  -0.875   1.015  1.00  0.00           N  
ATOM   1317  CA  THR A  88      -7.076   0.473   1.272  1.00  0.00           C  
ATOM   1318  C   THR A  88      -5.567   0.581   1.380  1.00  0.00           C  
ATOM   1319  O   THR A  88      -4.845  -0.348   1.037  1.00  0.00           O  
ATOM   1320  CB  THR A  88      -7.721   1.018   2.560  1.00  0.00           C  
ATOM   1321  OG1 THR A  88      -7.448   2.421   2.677  1.00  0.00           O  
ATOM   1322  CG2 THR A  88      -7.171   0.295   3.779  1.00  0.00           C  
ATOM   1323  H   THR A  88      -7.100  -1.637   1.525  1.00  0.00           H  
ATOM   1324  HA  THR A  88      -7.338   1.093   0.416  1.00  0.00           H  
ATOM   1325  HB  THR A  88      -8.800   0.875   2.515  1.00  0.00           H  
ATOM   1326  HG1 THR A  88      -8.082   2.821   3.277  1.00  0.00           H  
ATOM   1327 1HG2 THR A  88      -7.638   0.693   4.680  1.00  0.00           H  
ATOM   1328 2HG2 THR A  88      -7.387  -0.770   3.699  1.00  0.00           H  
ATOM   1329 3HG2 THR A  88      -6.093   0.443   3.835  1.00  0.00           H  
ATOM   1330  N   THR A  89      -5.054   1.729   1.899  1.00  0.00           N  
ATOM   1331  CA  THR A  89      -3.609   1.931   1.960  1.00  0.00           C  
ATOM   1332  C   THR A  89      -3.074   1.312   3.250  1.00  0.00           C  
ATOM   1333  O   THR A  89      -3.856   0.978   4.148  1.00  0.00           O  
ATOM   1334  CB  THR A  89      -3.240   3.424   1.893  1.00  0.00           C  
ATOM   1335  OG1 THR A  89      -3.773   4.103   3.038  1.00  0.00           O  
ATOM   1336  CG2 THR A  89      -3.799   4.056   0.628  1.00  0.00           C  
ATOM   1337  H   THR A  89      -5.667   2.447   2.257  1.00  0.00           H  
ATOM   1338  HA  THR A  89      -3.159   1.473   1.079  1.00  0.00           H  
ATOM   1339  HB  THR A  89      -2.155   3.532   1.898  1.00  0.00           H  
ATOM   1340  HG1 THR A  89      -3.133   4.743   3.357  1.00  0.00           H  
ATOM   1341 1HG2 THR A  89      -3.528   5.112   0.598  1.00  0.00           H  
ATOM   1342 2HG2 THR A  89      -3.386   3.550  -0.244  1.00  0.00           H  
ATOM   1343 3HG2 THR A  89      -4.884   3.961   0.623  1.00  0.00           H  
ATOM   1344  N   VAL A  90      -1.750   1.155   3.332  1.00  0.00           N  
ATOM   1345  CA  VAL A  90      -1.137   0.633   4.545  1.00  0.00           C  
ATOM   1346  C   VAL A  90      -1.303   1.623   5.696  1.00  0.00           C  
ATOM   1347  O   VAL A  90      -1.669   1.243   6.830  1.00  0.00           O  
ATOM   1348  CB  VAL A  90       0.361   0.357   4.314  1.00  0.00           C  
ATOM   1349  CG1 VAL A  90       1.038  -0.032   5.620  1.00  0.00           C  
ATOM   1350  CG2 VAL A  90       0.531  -0.738   3.272  1.00  0.00           C  
ATOM   1351  H   VAL A  90      -1.161   1.398   2.550  1.00  0.00           H  
ATOM   1352  HA  VAL A  90      -1.703  -0.240   4.870  1.00  0.00           H  
ATOM   1353  HB  VAL A  90       0.840   1.272   3.963  1.00  0.00           H  
ATOM   1354 1HG1 VAL A  90       2.096  -0.224   5.439  1.00  0.00           H  
ATOM   1355 2HG1 VAL A  90       0.936   0.780   6.340  1.00  0.00           H  
ATOM   1356 3HG1 VAL A  90       0.571  -0.932   6.018  1.00  0.00           H  
ATOM   1357 1HG2 VAL A  90       1.592  -0.928   3.113  1.00  0.00           H  
ATOM   1358 2HG2 VAL A  90       0.047  -1.650   3.620  1.00  0.00           H  
ATOM   1359 3HG2 VAL A  90       0.076  -0.421   2.334  1.00  0.00           H  
ATOM   1360  N   GLU A  91      -1.091   2.899   5.387  1.00  0.00           N  
ATOM   1361  CA  GLU A  91      -1.200   3.949   6.393  1.00  0.00           C  
ATOM   1362  C   GLU A  91      -2.594   3.958   7.009  1.00  0.00           C  
ATOM   1363  O   GLU A  91      -2.739   4.228   8.199  1.00  0.00           O  
ATOM   1364  CB  GLU A  91      -0.892   5.317   5.779  1.00  0.00           C  
ATOM   1365  CG  GLU A  91       0.545   5.482   5.301  1.00  0.00           C  
ATOM   1366  CD  GLU A  91       0.791   4.851   3.959  1.00  0.00           C  
ATOM   1367  OE1 GLU A  91      -0.138   4.337   3.386  1.00  0.00           O  
ATOM   1368  OE2 GLU A  91       1.912   4.883   3.506  1.00  0.00           O  
ATOM   1369  H   GLU A  91      -0.847   3.150   4.439  1.00  0.00           H  
ATOM   1370  HA  GLU A  91      -0.496   3.734   7.198  1.00  0.00           H  
ATOM   1371 1HB  GLU A  91      -1.549   5.489   4.924  1.00  0.00           H  
ATOM   1372 2HB  GLU A  91      -1.094   6.099   6.510  1.00  0.00           H  
ATOM   1373 1HG  GLU A  91       0.776   6.545   5.238  1.00  0.00           H  
ATOM   1374 2HG  GLU A  91       1.214   5.037   6.036  1.00  0.00           H  
ATOM   1375  N   GLU A  92      -3.795   3.719   6.196  1.00  0.00           N  
ATOM   1376  CA  GLU A  92      -5.154   3.623   6.739  1.00  0.00           C  
ATOM   1377  C   GLU A  92      -5.341   2.397   7.630  1.00  0.00           C  
ATOM   1378  O   GLU A  92      -6.037   2.464   8.640  1.00  0.00           O  
ATOM   1379  CB  GLU A  92      -6.175   3.586   5.601  1.00  0.00           C  
ATOM   1380  CG  GLU A  92      -7.626   3.500   6.059  1.00  0.00           C  
ATOM   1381  CD  GLU A  92      -8.070   4.714   6.824  1.00  0.00           C  
ATOM   1382  OE1 GLU A  92      -7.441   5.738   6.696  1.00  0.00           O  
ATOM   1383  OE2 GLU A  92      -9.040   4.620   7.539  1.00  0.00           O  
ATOM   1384  H   GLU A  92      -3.648   3.570   5.208  1.00  0.00           H  
ATOM   1385  HA  GLU A  92      -5.356   4.521   7.324  1.00  0.00           H  
ATOM   1386 1HB  GLU A  92      -6.072   4.483   4.990  1.00  0.00           H  
ATOM   1387 2HB  GLU A  92      -5.976   2.728   4.960  1.00  0.00           H  
ATOM   1388 1HG  GLU A  92      -8.265   3.382   5.184  1.00  0.00           H  
ATOM   1389 2HG  GLU A  92      -7.746   2.617   6.685  1.00  0.00           H  
ATOM   1390  N   ALA A  93      -4.723   1.142   7.268  1.00  0.00           N  
ATOM   1391  CA  ALA A  93      -4.765  -0.070   8.081  1.00  0.00           C  
ATOM   1392  C   ALA A  93      -4.093   0.196   9.425  1.00  0.00           C  
ATOM   1393  O   ALA A  93      -4.531  -0.292  10.458  1.00  0.00           O  
ATOM   1394  CB  ALA A  93      -4.092  -1.233   7.360  1.00  0.00           C  
ATOM   1395  H   ALA A  93      -4.283   1.109   6.358  1.00  0.00           H  
ATOM   1396  HA  ALA A  93      -5.810  -0.326   8.253  1.00  0.00           H  
ATOM   1397 1HB  ALA A  93      -4.137  -2.125   7.985  1.00  0.00           H  
ATOM   1398 2HB  ALA A  93      -4.607  -1.425   6.420  1.00  0.00           H  
ATOM   1399 3HB  ALA A  93      -3.050  -0.983   7.160  1.00  0.00           H  
ATOM   1400  N   VAL A  94      -3.021   0.975   9.388  1.00  0.00           N  
ATOM   1401  CA  VAL A  94      -2.297   1.354  10.589  1.00  0.00           C  
ATOM   1402  C   VAL A  94      -3.194   2.259  11.449  1.00  0.00           C  
ATOM   1403  O   VAL A  94      -3.433   1.946  12.615  1.00  0.00           O  
ATOM   1404  CB  VAL A  94      -0.993   2.090  10.227  1.00  0.00           C  
ATOM   1405  CG1 VAL A  94      -0.383   2.732  11.466  1.00  0.00           C  
ATOM   1406  CG2 VAL A  94      -0.013   1.121   9.585  1.00  0.00           C  
ATOM   1407  H   VAL A  94      -2.699   1.318   8.492  1.00  0.00           H  
ATOM   1408  HA  VAL A  94      -2.096   0.453  11.170  1.00  0.00           H  
ATOM   1409  HB  VAL A  94      -1.221   2.894   9.528  1.00  0.00           H  
ATOM   1410 1HG1 VAL A  94       0.538   3.247  11.191  1.00  0.00           H  
ATOM   1411 2HG1 VAL A  94      -1.087   3.447  11.888  1.00  0.00           H  
ATOM   1412 3HG1 VAL A  94      -0.159   1.960  12.203  1.00  0.00           H  
ATOM   1413 1HG2 VAL A  94       0.907   1.647   9.331  1.00  0.00           H  
ATOM   1414 2HG2 VAL A  94       0.212   0.312  10.282  1.00  0.00           H  
ATOM   1415 3HG2 VAL A  94      -0.454   0.704   8.679  1.00  0.00           H  
ATOM   1416  N   ASN A  95      -3.747   3.322  10.848  1.00  0.00           N  
ATOM   1417  CA  ASN A  95      -4.605   4.262  11.580  1.00  0.00           C  
ATOM   1418  C   ASN A  95      -5.757   3.564  12.263  1.00  0.00           C  
ATOM   1419  O   ASN A  95      -6.070   3.848  13.419  1.00  0.00           O  
ATOM   1420  CB  ASN A  95      -5.129   5.344  10.653  1.00  0.00           C  
ATOM   1421  CG  ASN A  95      -4.068   6.337  10.267  1.00  0.00           C  
ATOM   1422  OD1 ASN A  95      -3.039   6.460  10.942  1.00  0.00           O  
ATOM   1423  ND2 ASN A  95      -4.298   7.049   9.193  1.00  0.00           N  
ATOM   1424  H   ASN A  95      -3.569   3.480   9.867  1.00  0.00           H  
ATOM   1425  HA  ASN A  95      -4.011   4.734  12.365  1.00  0.00           H  
ATOM   1426 1HB  ASN A  95      -5.528   4.886   9.748  1.00  0.00           H  
ATOM   1427 2HB  ASN A  95      -5.947   5.875  11.140  1.00  0.00           H  
ATOM   1428 1HD2 ASN A  95      -3.627   7.725   8.888  1.00  0.00           H  
ATOM   1429 2HD2 ASN A  95      -5.143   6.916   8.677  1.00  0.00           H  
ATOM   1430  N   ARG A  96      -6.489   2.558  11.543  1.00  0.00           N  
ATOM   1431  CA  ARG A  96      -7.601   1.811  12.130  1.00  0.00           C  
ATOM   1432  C   ARG A  96      -7.128   0.868  13.233  1.00  0.00           C  
ATOM   1433  O   ARG A  96      -7.803   0.706  14.241  1.00  0.00           O  
ATOM   1434  CB  ARG A  96      -8.325   1.007  11.060  1.00  0.00           C  
ATOM   1435  CG  ARG A  96      -9.069   1.838  10.028  1.00  0.00           C  
ATOM   1436  CD  ARG A  96      -9.727   0.985   9.005  1.00  0.00           C  
ATOM   1437  NE  ARG A  96     -10.282   1.774   7.917  1.00  0.00           N  
ATOM   1438  CZ  ARG A  96     -11.143   1.304   6.994  1.00  0.00           C  
ATOM   1439  NH1 ARG A  96     -11.535   0.049   7.039  1.00  0.00           N  
ATOM   1440  NH2 ARG A  96     -11.591   2.102   6.042  1.00  0.00           N  
ATOM   1441  H   ARG A  96      -6.246   2.400  10.576  1.00  0.00           H  
ATOM   1442  HA  ARG A  96      -8.299   2.520  12.576  1.00  0.00           H  
ATOM   1443 1HB  ARG A  96      -7.609   0.383  10.528  1.00  0.00           H  
ATOM   1444 2HB  ARG A  96      -9.049   0.341  11.533  1.00  0.00           H  
ATOM   1445 1HG  ARG A  96      -9.836   2.433  10.524  1.00  0.00           H  
ATOM   1446 2HG  ARG A  96      -8.367   2.502   9.521  1.00  0.00           H  
ATOM   1447 1HD  ARG A  96      -8.997   0.292   8.588  1.00  0.00           H  
ATOM   1448 2HD  ARG A  96     -10.537   0.423   9.469  1.00  0.00           H  
ATOM   1449  HE  ARG A  96     -10.004   2.743   7.850  1.00  0.00           H  
ATOM   1450 1HH1 ARG A  96     -11.192  -0.562   7.768  1.00  0.00           H  
ATOM   1451 2HH1 ARG A  96     -12.180  -0.303   6.348  1.00  0.00           H  
ATOM   1452 1HH2 ARG A  96     -11.290   3.066   6.007  1.00  0.00           H  
ATOM   1453 2HH2 ARG A  96     -12.236   1.750   5.350  1.00  0.00           H  
ATOM   1454  N   ALA A  97      -5.885   0.127  13.039  1.00  0.00           N  
ATOM   1455  CA  ALA A  97      -5.339  -0.808  14.003  1.00  0.00           C  
ATOM   1456  C   ALA A  97      -4.991  -0.032  15.273  1.00  0.00           C  
ATOM   1457  O   ALA A  97      -5.204  -0.525  16.361  1.00  0.00           O  
ATOM   1458  CB  ALA A  97      -4.114  -1.505  13.432  1.00  0.00           C  
ATOM   1459  H   ALA A  97      -5.435   0.225  12.141  1.00  0.00           H  
ATOM   1460  HA  ALA A  97      -6.100  -1.558  14.219  1.00  0.00           H  
ATOM   1461 1HB  ALA A  97      -3.716  -2.203  14.166  1.00  0.00           H  
ATOM   1462 2HB  ALA A  97      -4.394  -2.048  12.529  1.00  0.00           H  
ATOM   1463 3HB  ALA A  97      -3.356  -0.763  13.188  1.00  0.00           H  
ATOM   1464  N   LEU A  98      -4.462   1.182  15.117  1.00  0.00           N  
ATOM   1465  CA  LEU A  98      -4.111   2.033  16.255  1.00  0.00           C  
ATOM   1466  C   LEU A  98      -5.330   2.528  17.033  1.00  0.00           C  
ATOM   1467  O   LEU A  98      -5.273   2.646  18.241  1.00  0.00           O  
ATOM   1468  CB  LEU A  98      -3.299   3.240  15.766  1.00  0.00           C  
ATOM   1469  CG  LEU A  98      -1.886   2.929  15.257  1.00  0.00           C  
ATOM   1470  CD1 LEU A  98      -1.300   4.170  14.596  1.00  0.00           C  
ATOM   1471  CD2 LEU A  98      -1.018   2.464  16.416  1.00  0.00           C  
ATOM   1472  H   LEU A  98      -4.299   1.522  14.181  1.00  0.00           H  
ATOM   1473  HA  LEU A  98      -3.523   1.443  16.960  1.00  0.00           H  
ATOM   1474 1HB  LEU A  98      -3.846   3.720  14.956  1.00  0.00           H  
ATOM   1475 2HB  LEU A  98      -3.207   3.952  16.587  1.00  0.00           H  
ATOM   1476  HG  LEU A  98      -1.936   2.142  14.503  1.00  0.00           H  
ATOM   1477 1HD1 LEU A  98      -0.296   3.948  14.234  1.00  0.00           H  
ATOM   1478 2HD1 LEU A  98      -1.930   4.468  13.759  1.00  0.00           H  
ATOM   1479 3HD1 LEU A  98      -1.253   4.980  15.323  1.00  0.00           H  
ATOM   1480 1HD2 LEU A  98      -0.014   2.242  16.054  1.00  0.00           H  
ATOM   1481 2HD2 LEU A  98      -0.967   3.250  17.169  1.00  0.00           H  
ATOM   1482 3HD2 LEU A  98      -1.452   1.566  16.858  1.00  0.00           H  
ATOM   1483  N   ASN A  99      -6.583   2.933  16.348  1.00  0.00           N  
ATOM   1484  CA  ASN A  99      -7.848   3.274  16.998  1.00  0.00           C  
ATOM   1485  C   ASN A  99      -8.347   2.117  17.850  1.00  0.00           C  
ATOM   1486  O   ASN A  99      -8.844   2.319  18.958  1.00  0.00           O  
ATOM   1487  CB  ASN A  99      -8.893   3.670  15.971  1.00  0.00           C  
ATOM   1488  CG  ASN A  99      -8.634   5.027  15.377  1.00  0.00           C  
ATOM   1489  OD1 ASN A  99      -7.911   5.845  15.958  1.00  0.00           O  
ATOM   1490  ND2 ASN A  99      -9.209   5.281  14.229  1.00  0.00           N  
ATOM   1491  H   ASN A  99      -6.523   2.966  15.340  1.00  0.00           H  
ATOM   1492  HA  ASN A  99      -7.677   4.121  17.665  1.00  0.00           H  
ATOM   1493 1HB  ASN A  99      -8.912   2.932  15.168  1.00  0.00           H  
ATOM   1494 2HB  ASN A  99      -9.878   3.672  16.436  1.00  0.00           H  
ATOM   1495 1HD2 ASN A  99      -9.073   6.168  13.787  1.00  0.00           H  
ATOM   1496 2HD2 ASN A  99      -9.786   4.590  13.795  1.00  0.00           H  
ATOM   1497  N   LEU A 100      -8.255   0.740  17.388  1.00  0.00           N  
ATOM   1498  CA  LEU A 100      -8.603  -0.494  18.077  1.00  0.00           C  
ATOM   1499  C   LEU A 100      -7.632  -0.726  19.234  1.00  0.00           C  
ATOM   1500  O   LEU A 100      -8.027  -1.162  20.316  1.00  0.00           O  
ATOM   1501  CB  LEU A 100      -8.565  -1.683  17.108  1.00  0.00           C  
ATOM   1502  CG  LEU A 100      -9.646  -1.688  16.020  1.00  0.00           C  
ATOM   1503  CD1 LEU A 100      -9.333  -2.773  14.998  1.00  0.00           C  
ATOM   1504  CD2 LEU A 100     -11.009  -1.914  16.658  1.00  0.00           C  
ATOM   1505  H   LEU A 100      -7.923   0.694  16.435  1.00  0.00           H  
ATOM   1506  HA  LEU A 100      -9.616  -0.398  18.469  1.00  0.00           H  
ATOM   1507 1HB  LEU A 100      -7.596  -1.697  16.613  1.00  0.00           H  
ATOM   1508 2HB  LEU A 100      -8.669  -2.603  17.683  1.00  0.00           H  
ATOM   1509  HG  LEU A 100      -9.643  -0.729  15.499  1.00  0.00           H  
ATOM   1510 1HD1 LEU A 100     -10.101  -2.776  14.224  1.00  0.00           H  
ATOM   1511 2HD1 LEU A 100      -8.363  -2.576  14.543  1.00  0.00           H  
ATOM   1512 3HD1 LEU A 100      -9.312  -3.744  15.493  1.00  0.00           H  
ATOM   1513 1HD2 LEU A 100     -11.777  -1.916  15.884  1.00  0.00           H  
ATOM   1514 2HD2 LEU A 100     -11.013  -2.872  17.177  1.00  0.00           H  
ATOM   1515 3HD2 LEU A 100     -11.214  -1.114  17.370  1.00  0.00           H  
ATOM   1516  N   LYS A 101      -6.357  -0.446  18.985  1.00  0.00           N  
ATOM   1517  CA  LYS A 101      -5.332  -0.620  19.998  1.00  0.00           C  
ATOM   1518  C   LYS A 101      -5.776   0.066  21.301  1.00  0.00           C  
ATOM   1519  O   LYS A 101      -5.910  -0.592  22.338  1.00  0.00           O  
ATOM   1520  CB  LYS A 101      -3.995  -0.056  19.515  1.00  0.00           C  
ATOM   1521  CG  LYS A 101      -2.850  -0.217  20.506  1.00  0.00           C  
ATOM   1522  CD  LYS A 101      -1.645   0.618  20.098  1.00  0.00           C  
ATOM   1523  CE  LYS A 101      -0.422   0.273  20.936  1.00  0.00           C  
ATOM   1524  NZ  LYS A 101      -0.552   0.762  22.336  1.00  0.00           N  
ATOM   1525  H   LYS A 101      -6.093  -0.106  18.073  1.00  0.00           H  
ATOM   1526  HA  LYS A 101      -5.232  -1.686  20.208  1.00  0.00           H  
ATOM   1527 1HB  LYS A 101      -3.706  -0.549  18.587  1.00  0.00           H  
ATOM   1528 2HB  LYS A 101      -4.105   1.007  19.301  1.00  0.00           H  
ATOM   1529 1HG  LYS A 101      -3.179   0.095  21.497  1.00  0.00           H  
ATOM   1530 2HG  LYS A 101      -2.555  -1.266  20.553  1.00  0.00           H  
ATOM   1531 1HD  LYS A 101      -1.417   0.438  19.047  1.00  0.00           H  
ATOM   1532 2HD  LYS A 101      -1.874   1.675  20.227  1.00  0.00           H  
ATOM   1533 1HE  LYS A 101      -0.285  -0.807  20.953  1.00  0.00           H  
ATOM   1534 2HE  LYS A 101       0.464   0.723  20.489  1.00  0.00           H  
ATOM   1535 1HZ  LYS A 101       0.277   0.515  22.858  1.00  0.00           H  
ATOM   1536 2HZ  LYS A 101      -0.661   1.767  22.334  1.00  0.00           H  
ATOM   1537 3HZ  LYS A 101      -1.360   0.337  22.769  1.00  0.00           H  
ATOM   1538  N   THR A 102      -6.063   1.367  21.238  1.00  0.00           N  
ATOM   1539  CA  THR A 102      -6.334   2.126  22.456  1.00  0.00           C  
ATOM   1540  C   THR A 102      -7.780   1.980  22.929  1.00  0.00           C  
ATOM   1541  O   THR A 102      -8.087   2.158  24.109  1.00  0.00           O  
ATOM   1542  CB  THR A 102      -6.013   3.618  22.249  1.00  0.00           C  
ATOM   1543  OG1 THR A 102      -6.873   4.159  21.239  1.00  0.00           O  
ATOM   1544  CG2 THR A 102      -4.563   3.797  21.824  1.00  0.00           C  
ATOM   1545  H   THR A 102      -6.095   1.839  20.346  1.00  0.00           H  
ATOM   1546  HA  THR A 102      -5.707   1.732  23.256  1.00  0.00           H  
ATOM   1547  HB  THR A 102      -6.182   4.159  23.179  1.00  0.00           H  
ATOM   1548  HG1 THR A 102      -7.732   4.356  21.621  1.00  0.00           H  
ATOM   1549 1HG2 THR A 102      -4.354   4.857  21.683  1.00  0.00           H  
ATOM   1550 2HG2 THR A 102      -3.905   3.398  22.596  1.00  0.00           H  
ATOM   1551 3HG2 THR A 102      -4.390   3.266  20.890  1.00  0.00           H  
ATOM   1552  N   LYS A 103      -8.672   1.649  22.012  1.00  0.00           N  
ATOM   1553  CA  LYS A 103     -10.058   1.391  22.374  1.00  0.00           C  
ATOM   1554  C   LYS A 103     -10.256   0.059  23.105  1.00  0.00           C  
ATOM   1555  O   LYS A 103     -11.035  -0.024  24.060  1.00  0.00           O  
ATOM   1556  CB  LYS A 103     -10.934   1.428  21.121  1.00  0.00           C  
ATOM   1557  CG  LYS A 103     -12.423   1.257  21.389  1.00  0.00           C  
ATOM   1558  CD  LYS A 103     -13.238   1.437  20.117  1.00  0.00           C  
ATOM   1559  CE  LYS A 103     -14.727   1.275  20.384  1.00  0.00           C  
ATOM   1560  NZ  LYS A 103     -15.537   1.448  19.148  1.00  0.00           N  
ATOM   1561  H   LYS A 103      -8.395   1.574  21.043  1.00  0.00           H  
ATOM   1562  HA  LYS A 103     -10.384   2.166  23.070  1.00  0.00           H  
ATOM   1563 1HB  LYS A 103     -10.793   2.379  20.607  1.00  0.00           H  
ATOM   1564 2HB  LYS A 103     -10.624   0.637  20.437  1.00  0.00           H  
ATOM   1565 1HG  LYS A 103     -12.609   0.261  21.791  1.00  0.00           H  
ATOM   1566 2HG  LYS A 103     -12.747   1.993  22.125  1.00  0.00           H  
ATOM   1567 1HD  LYS A 103     -13.058   2.432  19.706  1.00  0.00           H  
ATOM   1568 2HD  LYS A 103     -12.929   0.697  19.379  1.00  0.00           H  
ATOM   1569 1HE  LYS A 103     -14.917   0.283  20.792  1.00  0.00           H  
ATOM   1570 2HE  LYS A 103     -15.047   2.013  21.119  1.00  0.00           H  
ATOM   1571 1HZ  LYS A 103     -16.516   1.333  19.368  1.00  0.00           H  
ATOM   1572 2HZ  LYS A 103     -15.383   2.373  18.771  1.00  0.00           H  
ATOM   1573 3HZ  LYS A 103     -15.262   0.756  18.465  1.00  0.00           H  
ATOM   1574  N   LEU A 104      -9.556  -0.983  22.666  1.00  0.00           N  
ATOM   1575  CA  LEU A 104      -9.757  -2.319  23.228  1.00  0.00           C  
ATOM   1576  C   LEU A 104      -8.722  -2.699  24.293  1.00  0.00           C  
ATOM   1577  O   LEU A 104      -8.980  -3.579  25.116  1.00  0.00           O  
ATOM   1578  CB  LEU A 104      -9.723  -3.359  22.101  1.00  0.00           C  
ATOM   1579  CG  LEU A 104     -10.739  -3.149  20.971  1.00  0.00           C  
ATOM   1580  CD1 LEU A 104     -10.527  -4.203  19.893  1.00  0.00           C  
ATOM   1581  CD2 LEU A 104     -12.150  -3.222  21.536  1.00  0.00           C  
ATOM   1582  H   LEU A 104      -8.873  -0.856  21.933  1.00  0.00           H  
ATOM   1583  HA  LEU A 104     -10.734  -2.348  23.710  1.00  0.00           H  
ATOM   1584 1HB  LEU A 104      -8.729  -3.357  21.656  1.00  0.00           H  
ATOM   1585 2HB  LEU A 104      -9.904  -4.345  22.530  1.00  0.00           H  
ATOM   1586  HG  LEU A 104     -10.581  -2.171  20.515  1.00  0.00           H  
ATOM   1587 1HD1 LEU A 104     -11.249  -4.054  19.090  1.00  0.00           H  
ATOM   1588 2HD1 LEU A 104      -9.516  -4.116  19.492  1.00  0.00           H  
ATOM   1589 3HD1 LEU A 104     -10.663  -5.195  20.323  1.00  0.00           H  
ATOM   1590 1HD2 LEU A 104     -12.872  -3.072  20.734  1.00  0.00           H  
ATOM   1591 2HD2 LEU A 104     -12.309  -4.200  21.990  1.00  0.00           H  
ATOM   1592 3HD2 LEU A 104     -12.279  -2.446  22.291  1.00  0.00           H  
ATOM   1593  N   GLY A 105      -7.557  -2.052  24.265  1.00  0.00           N  
ATOM   1594  CA  GLY A 105      -6.436  -2.447  25.102  1.00  0.00           C  
ATOM   1595  C   GLY A 105      -5.619  -3.618  24.566  1.00  0.00           C  
ATOM   1596  O   GLY A 105      -5.181  -4.480  25.333  1.00  0.00           O  
ATOM   1597  H   GLY A 105      -7.453  -1.263  23.641  1.00  0.00           H  
ATOM   1598 1HA  GLY A 105      -5.761  -1.600  25.232  1.00  0.00           H  
ATOM   1599 2HA  GLY A 105      -6.800  -2.719  26.092  1.00  0.00           H  
ATOM   1600  N   VAL A 106      -5.403  -3.654  23.249  1.00  0.00           N  
ATOM   1601  CA  VAL A 106      -4.740  -4.796  22.624  1.00  0.00           C  
ATOM   1602  C   VAL A 106      -3.538  -4.328  21.808  1.00  0.00           C  
ATOM   1603  O   VAL A 106      -3.347  -3.132  21.599  1.00  0.00           O  
ATOM   1604  CB  VAL A 106      -5.720  -5.556  21.711  1.00  0.00           C  
ATOM   1605  CG1 VAL A 106      -6.921  -6.045  22.507  1.00  0.00           C  
ATOM   1606  CG2 VAL A 106      -6.161  -4.660  20.564  1.00  0.00           C  
ATOM   1607  H   VAL A 106      -5.701  -2.881  22.671  1.00  0.00           H  
ATOM   1608  HA  VAL A 106      -4.357  -5.448  23.409  1.00  0.00           H  
ATOM   1609  HB  VAL A 106      -5.219  -6.439  21.312  1.00  0.00           H  
ATOM   1610 1HG1 VAL A 106      -7.602  -6.580  21.846  1.00  0.00           H  
ATOM   1611 2HG1 VAL A 106      -6.585  -6.712  23.300  1.00  0.00           H  
ATOM   1612 3HG1 VAL A 106      -7.437  -5.190  22.945  1.00  0.00           H  
ATOM   1613 1HG2 VAL A 106      -6.852  -5.205  19.922  1.00  0.00           H  
ATOM   1614 2HG2 VAL A 106      -6.656  -3.775  20.963  1.00  0.00           H  
ATOM   1615 3HG2 VAL A 106      -5.290  -4.357  19.983  1.00  0.00           H  
ATOM   1616  N   ASP A 107      -2.712  -5.265  21.360  1.00  0.00           N  
ATOM   1617  CA  ASP A 107      -1.581  -4.892  20.530  1.00  0.00           C  
ATOM   1618  C   ASP A 107      -1.984  -4.762  19.047  1.00  0.00           C  
ATOM   1619  O   ASP A 107      -3.152  -4.926  18.682  1.00  0.00           O  
ATOM   1620  CB  ASP A 107      -0.458  -5.921  20.681  1.00  0.00           C  
ATOM   1621  CG  ASP A 107      -0.866  -7.314  20.221  1.00  0.00           C  
ATOM   1622  OD1 ASP A 107      -1.885  -7.433  19.584  1.00  0.00           O  
ATOM   1623  OD2 ASP A 107      -0.155  -8.245  20.513  1.00  0.00           O  
ATOM   1624  H   ASP A 107      -2.857  -6.238  21.586  1.00  0.00           H  
ATOM   1625  HA  ASP A 107      -1.225  -3.911  20.852  1.00  0.00           H  
ATOM   1626 1HB  ASP A 107       0.408  -5.602  20.101  1.00  0.00           H  
ATOM   1627 2HB  ASP A 107      -0.150  -5.974  21.725  1.00  0.00           H  
ATOM   1628  N   LEU A 108      -0.958  -4.458  18.057  1.00  0.00           N  
ATOM   1629  CA  LEU A 108      -1.257  -4.162  16.675  1.00  0.00           C  
ATOM   1630  C   LEU A 108      -1.609  -5.465  15.971  1.00  0.00           C  
ATOM   1631  O   LEU A 108      -2.399  -5.476  15.043  1.00  0.00           O  
ATOM   1632  CB  LEU A 108      -0.063  -3.484  15.991  1.00  0.00           C  
ATOM   1633  CG  LEU A 108      -0.024  -1.954  16.082  1.00  0.00           C  
ATOM   1634  CD1 LEU A 108      -1.192  -1.368  15.300  1.00  0.00           C  
ATOM   1635  CD2 LEU A 108      -0.078  -1.531  17.543  1.00  0.00           C  
ATOM   1636  H   LEU A 108       0.001  -4.416  18.373  1.00  0.00           H  
ATOM   1637  HA  LEU A 108      -2.102  -3.472  16.644  1.00  0.00           H  
ATOM   1638 1HB  LEU A 108       0.854  -3.866  16.436  1.00  0.00           H  
ATOM   1639 2HB  LEU A 108      -0.069  -3.753  14.934  1.00  0.00           H  
ATOM   1640  HG  LEU A 108       0.898  -1.585  15.631  1.00  0.00           H  
ATOM   1641 1HD1 LEU A 108      -1.164  -0.280  15.365  1.00  0.00           H  
ATOM   1642 2HD1 LEU A 108      -1.118  -1.670  14.255  1.00  0.00           H  
ATOM   1643 3HD1 LEU A 108      -2.129  -1.732  15.719  1.00  0.00           H  
ATOM   1644 1HD2 LEU A 108      -0.049  -0.443  17.608  1.00  0.00           H  
ATOM   1645 2HD2 LEU A 108      -1.000  -1.898  17.995  1.00  0.00           H  
ATOM   1646 3HD2 LEU A 108       0.778  -1.949  18.074  1.00  0.00           H  
ATOM   1647  N   LEU A 109      -1.019  -6.561  16.432  1.00  0.00           N  
ATOM   1648  CA  LEU A 109      -1.279  -7.873  15.854  1.00  0.00           C  
ATOM   1649  C   LEU A 109      -2.713  -8.319  16.096  1.00  0.00           C  
ATOM   1650  O   LEU A 109      -3.375  -8.833  15.195  1.00  0.00           O  
ATOM   1651  CB  LEU A 109      -0.311  -8.908  16.440  1.00  0.00           C  
ATOM   1652  CG  LEU A 109      -0.451 -10.334  15.893  1.00  0.00           C  
ATOM   1653  CD1 LEU A 109      -0.194 -10.330  14.392  1.00  0.00           C  
ATOM   1654  CD2 LEU A 109       0.526 -11.253  16.612  1.00  0.00           C  
ATOM   1655  H   LEU A 109      -0.374  -6.483  17.206  1.00  0.00           H  
ATOM   1656  HA  LEU A 109      -1.123  -7.811  14.776  1.00  0.00           H  
ATOM   1657 1HB  LEU A 109       0.709  -8.578  16.248  1.00  0.00           H  
ATOM   1658 2HB  LEU A 109      -0.460  -8.951  17.519  1.00  0.00           H  
ATOM   1659  HG  LEU A 109      -1.469 -10.688  16.056  1.00  0.00           H  
ATOM   1660 1HD1 LEU A 109      -0.294 -11.343  14.003  1.00  0.00           H  
ATOM   1661 2HD1 LEU A 109      -0.919  -9.681  13.900  1.00  0.00           H  
ATOM   1662 3HD1 LEU A 109       0.813  -9.964  14.196  1.00  0.00           H  
ATOM   1663 1HD2 LEU A 109       0.426 -12.267  16.223  1.00  0.00           H  
ATOM   1664 2HD2 LEU A 109       1.544 -10.900  16.449  1.00  0.00           H  
ATOM   1665 3HD2 LEU A 109       0.308 -11.250  17.680  1.00  0.00           H  
ATOM   1666  N   THR A 110      -3.206  -8.129  17.309  1.00  0.00           N  
ATOM   1667  CA  THR A 110      -4.618  -8.401  17.573  1.00  0.00           C  
ATOM   1668  C   THR A 110      -5.594  -7.478  16.833  1.00  0.00           C  
ATOM   1669  O   THR A 110      -6.598  -7.931  16.287  1.00  0.00           O  
ATOM   1670  CB  THR A 110      -4.899  -8.312  19.084  1.00  0.00           C  
ATOM   1671  OG1 THR A 110      -4.042  -9.222  19.786  1.00  0.00           O  
ATOM   1672  CG2 THR A 110      -6.350  -8.660  19.379  1.00  0.00           C  
ATOM   1673  H   THR A 110      -2.622  -7.797  18.061  1.00  0.00           H  
ATOM   1674  HA  THR A 110      -4.839  -9.414  17.231  1.00  0.00           H  
ATOM   1675  HB  THR A 110      -4.696  -7.300  19.434  1.00  0.00           H  
ATOM   1676  HG1 THR A 110      -3.148  -8.872  19.801  1.00  0.00           H  
ATOM   1677 1HG2 THR A 110      -6.531  -8.591  20.452  1.00  0.00           H  
ATOM   1678 2HG2 THR A 110      -7.005  -7.962  18.856  1.00  0.00           H  
ATOM   1679 3HG2 THR A 110      -6.558  -9.674  19.040  1.00  0.00           H  
ATOM   1680  N   ALA A 111      -5.351  -6.048  16.764  1.00  0.00           N  
ATOM   1681  CA  ALA A 111      -6.144  -5.028  16.083  1.00  0.00           C  
ATOM   1682  C   ALA A 111      -6.173  -5.348  14.589  1.00  0.00           C  
ATOM   1683  O   ALA A 111      -7.179  -5.176  13.925  1.00  0.00           O  
ATOM   1684  CB  ALA A 111      -5.573  -3.640  16.330  1.00  0.00           C  
ATOM   1685  H   ALA A 111      -4.534  -5.769  17.285  1.00  0.00           H  
ATOM   1686  HA  ALA A 111      -7.158  -5.064  16.483  1.00  0.00           H  
ATOM   1687 1HB  ALA A 111      -6.181  -2.899  15.813  1.00  0.00           H  
ATOM   1688 2HB  ALA A 111      -5.577  -3.429  17.400  1.00  0.00           H  
ATOM   1689 3HB  ALA A 111      -4.552  -3.595  15.956  1.00  0.00           H  
ATOM   1690  N   ALA A 112      -4.914  -5.806  13.896  1.00  0.00           N  
ATOM   1691  CA  ALA A 112      -4.806  -6.188  12.490  1.00  0.00           C  
ATOM   1692  C   ALA A 112      -5.678  -7.374  12.175  1.00  0.00           C  
ATOM   1693  O   ALA A 112      -6.219  -7.484  11.077  1.00  0.00           O  
ATOM   1694  CB  ALA A 112      -3.359  -6.496  12.128  1.00  0.00           C  
ATOM   1695  H   ALA A 112      -4.091  -5.842  14.480  1.00  0.00           H  
ATOM   1696  HA  ALA A 112      -5.151  -5.351  11.883  1.00  0.00           H  
ATOM   1697 1HB  ALA A 112      -3.301  -6.786  11.079  1.00  0.00           H  
ATOM   1698 2HB  ALA A 112      -2.747  -5.610  12.294  1.00  0.00           H  
ATOM   1699 3HB  ALA A 112      -2.994  -7.311  12.751  1.00  0.00           H  
ATOM   1700  N   LEU A 113      -5.811  -8.470  13.118  1.00  0.00           N  
ATOM   1701  CA  LEU A 113      -6.702  -9.614  12.962  1.00  0.00           C  
ATOM   1702  C   LEU A 113      -8.183  -9.228  12.903  1.00  0.00           C  
ATOM   1703  O   LEU A 113      -8.950  -9.785  12.119  1.00  0.00           O  
ATOM   1704  CB  LEU A 113      -6.480 -10.597  14.118  1.00  0.00           C  
ATOM   1705  CG  LEU A 113      -7.288 -11.899  14.050  1.00  0.00           C  
ATOM   1706  CD1 LEU A 113      -6.917 -12.663  12.786  1.00  0.00           C  
ATOM   1707  CD2 LEU A 113      -7.015 -12.733  15.292  1.00  0.00           C  
ATOM   1708  H   LEU A 113      -5.218  -8.417  13.933  1.00  0.00           H  
ATOM   1709  HA  LEU A 113      -6.462 -10.114  12.025  1.00  0.00           H  
ATOM   1710 1HB  LEU A 113      -5.424 -10.864  14.150  1.00  0.00           H  
ATOM   1711 2HB  LEU A 113      -6.734 -10.098  15.053  1.00  0.00           H  
ATOM   1712  HG  LEU A 113      -8.352 -11.664  13.997  1.00  0.00           H  
ATOM   1713 1HD1 LEU A 113      -7.492 -13.587  12.738  1.00  0.00           H  
ATOM   1714 2HD1 LEU A 113      -7.140 -12.051  11.912  1.00  0.00           H  
ATOM   1715 3HD1 LEU A 113      -5.853 -12.897  12.803  1.00  0.00           H  
ATOM   1716 1HD2 LEU A 113      -7.591 -13.657  15.244  1.00  0.00           H  
ATOM   1717 2HD2 LEU A 113      -5.952 -12.970  15.346  1.00  0.00           H  
ATOM   1718 3HD2 LEU A 113      -7.307 -12.170  16.180  1.00  0.00           H  
ATOM   1719  N   ALA A 114      -8.582  -8.273  13.737  1.00  0.00           N  
ATOM   1720  CA  ALA A 114      -9.947  -7.749  13.695  1.00  0.00           C  
ATOM   1721  C   ALA A 114     -10.245  -7.104  12.341  1.00  0.00           C  
ATOM   1722  O   ALA A 114     -11.343  -7.250  11.802  1.00  0.00           O  
ATOM   1723  CB  ALA A 114     -10.166  -6.749  14.820  1.00  0.00           C  
ATOM   1724  H   ALA A 114      -7.934  -7.898  14.415  1.00  0.00           H  
ATOM   1725  HA  ALA A 114     -10.634  -8.585  13.828  1.00  0.00           H  
ATOM   1726 1HB  ALA A 114     -11.186  -6.367  14.773  1.00  0.00           H  
ATOM   1727 2HB  ALA A 114     -10.003  -7.238  15.779  1.00  0.00           H  
ATOM   1728 3HB  ALA A 114      -9.466  -5.920  14.713  1.00  0.00           H  
ATOM   1729  N   LEU A 115      -9.236  -6.355  11.750  1.00  0.00           N  
ATOM   1730  CA  LEU A 115      -9.449  -5.745  10.447  1.00  0.00           C  
ATOM   1731  C   LEU A 115      -9.596  -6.810   9.374  1.00  0.00           C  
ATOM   1732  O   LEU A 115     -10.452  -6.705   8.495  1.00  0.00           O  
ATOM   1733  CB  LEU A 115      -8.282  -4.812  10.099  1.00  0.00           C  
ATOM   1734  CG  LEU A 115      -8.138  -3.568  10.984  1.00  0.00           C  
ATOM   1735  CD1 LEU A 115      -6.845  -2.843  10.635  1.00  0.00           C  
ATOM   1736  CD2 LEU A 115      -9.344  -2.662  10.787  1.00  0.00           C  
ATOM   1737  H   LEU A 115      -8.349  -6.226  12.215  1.00  0.00           H  
ATOM   1738  HA  LEU A 115     -10.376  -5.175  10.487  1.00  0.00           H  
ATOM   1739 1HB  LEU A 115      -7.354  -5.377  10.167  1.00  0.00           H  
ATOM   1740 2HB  LEU A 115      -8.403  -4.475   9.069  1.00  0.00           H  
ATOM   1741  HG  LEU A 115      -8.078  -3.871  12.030  1.00  0.00           H  
ATOM   1742 1HD1 LEU A 115      -6.742  -1.959  11.264  1.00  0.00           H  
ATOM   1743 2HD1 LEU A 115      -5.998  -3.508  10.803  1.00  0.00           H  
ATOM   1744 3HD1 LEU A 115      -6.869  -2.542   9.588  1.00  0.00           H  
ATOM   1745 1HD2 LEU A 115      -9.241  -1.778  11.418  1.00  0.00           H  
ATOM   1746 2HD2 LEU A 115      -9.404  -2.358   9.743  1.00  0.00           H  
ATOM   1747 3HD2 LEU A 115     -10.251  -3.200  11.061  1.00  0.00           H  
ATOM   1748  N   LEU A 116      -8.733  -7.807   9.500  1.00  0.00           N  
ATOM   1749  CA  LEU A 116      -8.785  -8.917   8.546  1.00  0.00           C  
ATOM   1750  C   LEU A 116     -10.109  -9.688   8.684  1.00  0.00           C  
ATOM   1751  O   LEU A 116     -10.708 -10.093   7.686  1.00  0.00           O  
ATOM   1752  CB  LEU A 116      -7.601  -9.866   8.768  1.00  0.00           C  
ATOM   1753  CG  LEU A 116      -6.239  -9.357   8.279  1.00  0.00           C  
ATOM   1754  CD1 LEU A 116      -5.128 -10.161   8.940  1.00  0.00           C  
ATOM   1755  CD2 LEU A 116      -6.169  -9.471   6.763  1.00  0.00           C  
ATOM   1756  H   LEU A 116      -8.042  -7.824  10.236  1.00  0.00           H  
ATOM   1757  HA  LEU A 116      -8.737  -8.502   7.540  1.00  0.00           H  
ATOM   1758 1HB  LEU A 116      -7.514 -10.070   9.834  1.00  0.00           H  
ATOM   1759 2HB  LEU A 116      -7.807 -10.806   8.255  1.00  0.00           H  
ATOM   1760  HG  LEU A 116      -6.114  -8.314   8.570  1.00  0.00           H  
ATOM   1761 1HD1 LEU A 116      -4.160  -9.799   8.592  1.00  0.00           H  
ATOM   1762 2HD1 LEU A 116      -5.190 -10.046  10.022  1.00  0.00           H  
ATOM   1763 3HD1 LEU A 116      -5.236 -11.213   8.679  1.00  0.00           H  
ATOM   1764 1HD2 LEU A 116      -5.201  -9.108   6.415  1.00  0.00           H  
ATOM   1765 2HD2 LEU A 116      -6.292 -10.514   6.471  1.00  0.00           H  
ATOM   1766 3HD2 LEU A 116      -6.963  -8.873   6.316  1.00  0.00           H  
ATOM   1767  N   THR A 117     -10.541  -9.878   9.913  1.00  0.00           N  
ATOM   1768  CA  THR A 117     -11.800 -10.562  10.160  1.00  0.00           C  
ATOM   1769  C   THR A 117     -12.993  -9.859   9.496  1.00  0.00           C  
ATOM   1770  O   THR A 117     -13.816 -10.499   8.842  1.00  0.00           O  
ATOM   1771  CB  THR A 117     -12.056 -10.687  11.672  1.00  0.00           C  
ATOM   1772  OG1 THR A 117     -10.998 -11.442  12.278  1.00  0.00           O  
ATOM   1773  CG2 THR A 117     -13.384 -11.383  11.934  1.00  0.00           C  
ATOM   1774  H   THR A 117      -9.998  -9.549  10.697  1.00  0.00           H  
ATOM   1775  HA  THR A 117     -11.734 -11.560   9.729  1.00  0.00           H  
ATOM   1776  HB  THR A 117     -12.079  -9.695  12.122  1.00  0.00           H  
ATOM   1777  HG1 THR A 117     -10.190 -10.925  12.264  1.00  0.00           H  
ATOM   1778 1HG2 THR A 117     -13.547 -11.462  13.008  1.00  0.00           H  
ATOM   1779 2HG2 THR A 117     -14.191 -10.805  11.485  1.00  0.00           H  
ATOM   1780 3HG2 THR A 117     -13.365 -12.379  11.495  1.00  0.00           H  
ATOM   1781  N   ALA A 118     -13.202  -8.405   9.607  1.00  0.00           N  
ATOM   1782  CA  ALA A 118     -14.259  -7.614   8.994  1.00  0.00           C  
ATOM   1783  C   ALA A 118     -14.275  -7.797   7.458  1.00  0.00           C  
ATOM   1784  O   ALA A 118     -15.342  -7.877   6.843  1.00  0.00           O  
ATOM   1785  CB  ALA A 118     -14.105  -6.149   9.376  1.00  0.00           C  
ATOM   1786  H   ALA A 118     -12.530  -7.948  10.209  1.00  0.00           H  
ATOM   1787  HA  ALA A 118     -15.215  -7.980   9.369  1.00  0.00           H  
ATOM   1788 1HB  ALA A 118     -14.904  -5.568   8.910  1.00  0.00           H  
ATOM   1789 2HB  ALA A 118     -14.166  -6.047  10.459  1.00  0.00           H  
ATOM   1790 3HB  ALA A 118     -13.140  -5.782   9.028  1.00  0.00           H  
ATOM   1791  N   ALA A 119     -13.027  -7.837   6.785  1.00  0.00           N  
ATOM   1792  CA  ALA A 119     -12.869  -8.043   5.346  1.00  0.00           C  
ATOM   1793  C   ALA A 119     -13.357  -9.416   4.881  1.00  0.00           C  
ATOM   1794  O   ALA A 119     -13.930  -9.549   3.799  1.00  0.00           O  
ATOM   1795  CB  ALA A 119     -11.416  -7.861   4.941  1.00  0.00           C  
ATOM   1796  H   ALA A 119     -12.214  -7.618   7.344  1.00  0.00           H  
ATOM   1797  HA  ALA A 119     -13.476  -7.299   4.829  1.00  0.00           H  
ATOM   1798 1HB  ALA A 119     -11.313  -8.017   3.867  1.00  0.00           H  
ATOM   1799 2HB  ALA A 119     -11.090  -6.851   5.191  1.00  0.00           H  
ATOM   1800 3HB  ALA A 119     -10.796  -8.583   5.471  1.00  0.00           H  
ATOM   1801  N   LYS A 120     -13.130 -10.474   5.715  1.00  0.00           N  
ATOM   1802  CA  LYS A 120     -13.553 -11.823   5.355  1.00  0.00           C  
ATOM   1803  C   LYS A 120     -14.997 -12.124   5.726  1.00  0.00           C  
ATOM   1804  O   LYS A 120     -15.680 -12.880   5.033  1.00  0.00           O  
ATOM   1805  CB  LYS A 120     -12.632 -12.851   6.013  1.00  0.00           C  
ATOM   1806  CG  LYS A 120     -11.196 -12.824   5.506  1.00  0.00           C  
ATOM   1807  CD  LYS A 120     -11.108 -13.318   4.069  1.00  0.00           C  
ATOM   1808  CE  LYS A 120      -9.666 -13.367   3.587  1.00  0.00           C  
ATOM   1809  NZ  LYS A 120      -9.567 -13.811   2.170  1.00  0.00           N  
ATOM   1810  H   LYS A 120     -12.660 -10.324   6.597  1.00  0.00           H  
ATOM   1811  HA  LYS A 120     -13.460 -11.937   4.274  1.00  0.00           H  
ATOM   1812 1HB  LYS A 120     -12.609 -12.683   7.090  1.00  0.00           H  
ATOM   1813 2HB  LYS A 120     -13.027 -13.853   5.846  1.00  0.00           H  
ATOM   1814 1HG  LYS A 120     -10.811 -11.805   5.555  1.00  0.00           H  
ATOM   1815 2HG  LYS A 120     -10.575 -13.459   6.138  1.00  0.00           H  
ATOM   1816 1HD  LYS A 120     -11.539 -14.318   4.001  1.00  0.00           H  
ATOM   1817 2HD  LYS A 120     -11.676 -12.652   3.420  1.00  0.00           H  
ATOM   1818 1HE  LYS A 120      -9.219 -12.377   3.677  1.00  0.00           H  
ATOM   1819 2HE  LYS A 120      -9.096 -14.056   4.211  1.00  0.00           H  
ATOM   1820 1HZ  LYS A 120      -8.597 -13.830   1.890  1.00  0.00           H  
ATOM   1821 2HZ  LYS A 120      -9.962 -14.737   2.079  1.00  0.00           H  
ATOM   1822 3HZ  LYS A 120     -10.075 -13.169   1.580  1.00  0.00           H  
ATOM   1823  N   LEU A 121     -15.459 -11.528   6.824  1.00  0.00           N  
ATOM   1824  CA  LEU A 121     -16.818 -11.724   7.333  1.00  0.00           C  
ATOM   1825  C   LEU A 121     -17.817 -10.898   6.542  1.00  0.00           C  
ATOM   1826  O   LEU A 121     -18.959 -11.295   6.368  1.00  0.00           O  
ATOM   1827  CB  LEU A 121     -16.896 -11.344   8.816  1.00  0.00           C  
ATOM   1828  CG  LEU A 121     -16.614 -12.479   9.810  1.00  0.00           C  
ATOM   1829  CD1 LEU A 121     -17.811 -13.418   9.861  1.00  0.00           C  
ATOM   1830  CD2 LEU A 121     -15.355 -13.221   9.390  1.00  0.00           C  
ATOM   1831  H   LEU A 121     -14.828 -10.920   7.326  1.00  0.00           H  
ATOM   1832  HA  LEU A 121     -17.069 -12.781   7.251  1.00  0.00           H  
ATOM   1833 1HB  LEU A 121     -16.177 -10.549   9.010  1.00  0.00           H  
ATOM   1834 2HB  LEU A 121     -17.895 -10.961   9.026  1.00  0.00           H  
ATOM   1835  HG  LEU A 121     -16.475 -12.063  10.808  1.00  0.00           H  
ATOM   1836 1HD1 LEU A 121     -17.611 -14.225  10.567  1.00  0.00           H  
ATOM   1837 2HD1 LEU A 121     -18.694 -12.866  10.183  1.00  0.00           H  
ATOM   1838 3HD1 LEU A 121     -17.987 -13.838   8.871  1.00  0.00           H  
ATOM   1839 1HD2 LEU A 121     -15.154 -14.027  10.095  1.00  0.00           H  
ATOM   1840 2HD2 LEU A 121     -15.494 -13.639   8.392  1.00  0.00           H  
ATOM   1841 3HD2 LEU A 121     -14.512 -12.530   9.378  1.00  0.00           H  
ATOM   1842  N   GLY A 122     -17.444  -9.628   5.914  1.00  0.00           N  
ATOM   1843  CA  GLY A 122     -18.292  -8.729   5.175  1.00  0.00           C  
ATOM   1844  C   GLY A 122     -19.058  -7.801   6.086  1.00  0.00           C  
ATOM   1845  O   GLY A 122     -20.105  -7.291   5.700  1.00  0.00           O  
ATOM   1846  H   GLY A 122     -16.470  -9.392   6.043  1.00  0.00           H  
ATOM   1847 1HA  GLY A 122     -17.686  -8.140   4.488  1.00  0.00           H  
ATOM   1848 2HA  GLY A 122     -18.994  -9.304   4.574  1.00  0.00           H  
ATOM   1849  N   THR A 123     -18.511  -7.394   7.264  1.00  0.00           N  
ATOM   1850  CA  THR A 123     -19.075  -6.563   8.321  1.00  0.00           C  
ATOM   1851  C   THR A 123     -18.189  -5.343   8.529  1.00  0.00           C  
ATOM   1852  O   THR A 123     -17.131  -5.225   7.904  1.00  0.00           O  
ATOM   1853  CB  THR A 123     -19.219  -7.345   9.642  1.00  0.00           C  
ATOM   1854  OG1 THR A 123     -17.919  -7.612  10.183  1.00  0.00           O  
ATOM   1855  CG2 THR A 123     -19.947  -8.658   9.408  1.00  0.00           C  
ATOM   1856  H   THR A 123     -17.559  -7.725   7.352  1.00  0.00           H  
ATOM   1857  HA  THR A 123     -20.087  -6.277   8.033  1.00  0.00           H  
ATOM   1858  HB  THR A 123     -19.779  -6.745  10.358  1.00  0.00           H  
ATOM   1859  HG1 THR A 123     -17.552  -6.804  10.548  1.00  0.00           H  
ATOM   1860 1HG2 THR A 123     -20.041  -9.196  10.351  1.00  0.00           H  
ATOM   1861 2HG2 THR A 123     -20.941  -8.456   9.006  1.00  0.00           H  
ATOM   1862 3HG2 THR A 123     -19.386  -9.265   8.699  1.00  0.00           H  
ATOM   1863  N   THR A 124     -18.595  -4.442   9.416  1.00  0.00           N  
ATOM   1864  CA  THR A 124     -17.747  -3.301   9.717  1.00  0.00           C  
ATOM   1865  C   THR A 124     -16.662  -3.771  10.674  1.00  0.00           C  
ATOM   1866  O   THR A 124     -16.736  -4.880  11.220  1.00  0.00           O  
ATOM   1867  CB  THR A 124     -18.541  -2.135  10.332  1.00  0.00           C  
ATOM   1868  OG1 THR A 124     -19.009  -2.507  11.636  1.00  0.00           O  
ATOM   1869  CG2 THR A 124     -19.731  -1.779   9.454  1.00  0.00           C  
ATOM   1870  H   THR A 124     -19.486  -4.531   9.885  1.00  0.00           H  
ATOM   1871  HA  THR A 124     -17.374  -2.890   8.778  1.00  0.00           H  
ATOM   1872  HB  THR A 124     -17.893  -1.264  10.428  1.00  0.00           H  
ATOM   1873  HG1 THR A 124     -19.307  -1.724  12.103  1.00  0.00           H  
ATOM   1874 1HG2 THR A 124     -20.280  -0.952   9.904  1.00  0.00           H  
ATOM   1875 2HG2 THR A 124     -19.378  -1.484   8.466  1.00  0.00           H  
ATOM   1876 3HG2 THR A 124     -20.388  -2.643   9.363  1.00  0.00           H  
ATOM   1877  N   VAL A 125     -15.666  -2.920  10.900  1.00  0.00           N  
ATOM   1878  CA  VAL A 125     -14.580  -3.266  11.797  1.00  0.00           C  
ATOM   1879  C   VAL A 125     -15.125  -3.408  13.208  1.00  0.00           C  
ATOM   1880  O   VAL A 125     -14.812  -4.379  13.906  1.00  0.00           O  
ATOM   1881  CB  VAL A 125     -13.480  -2.189  11.766  1.00  0.00           C  
ATOM   1882  CG1 VAL A 125     -12.436  -2.462  12.838  1.00  0.00           C  
ATOM   1883  CG2 VAL A 125     -12.838  -2.144  10.387  1.00  0.00           C  
ATOM   1884  H   VAL A 125     -15.661  -2.020  10.444  1.00  0.00           H  
ATOM   1885  HA  VAL A 125     -14.166  -4.225  11.487  1.00  0.00           H  
ATOM   1886  HB  VAL A 125     -13.926  -1.220  11.991  1.00  0.00           H  
ATOM   1887 1HG1 VAL A 125     -11.666  -1.691  12.802  1.00  0.00           H  
ATOM   1888 2HG1 VAL A 125     -12.911  -2.454  13.819  1.00  0.00           H  
ATOM   1889 3HG1 VAL A 125     -11.980  -3.436  12.662  1.00  0.00           H  
ATOM   1890 1HG2 VAL A 125     -12.062  -1.380  10.372  1.00  0.00           H  
ATOM   1891 2HG2 VAL A 125     -12.397  -3.114  10.159  1.00  0.00           H  
ATOM   1892 3HG2 VAL A 125     -13.596  -1.906   9.640  1.00  0.00           H  
ATOM   1893  N   GLU A 126     -15.980  -2.463  13.610  1.00  0.00           N  
ATOM   1894  CA  GLU A 126     -16.572  -2.475  14.948  1.00  0.00           C  
ATOM   1895  C   GLU A 126     -17.449  -3.700  15.170  1.00  0.00           C  
ATOM   1896  O   GLU A 126     -17.489  -4.254  16.261  1.00  0.00           O  
ATOM   1897  CB  GLU A 126     -17.396  -1.206  15.175  1.00  0.00           C  
ATOM   1898  CG  GLU A 126     -18.008  -1.094  16.564  1.00  0.00           C  
ATOM   1899  CD  GLU A 126     -16.976  -0.978  17.651  1.00  0.00           C  
ATOM   1900  OE1 GLU A 126     -15.857  -0.641  17.347  1.00  0.00           O  
ATOM   1901  OE2 GLU A 126     -17.307  -1.228  18.786  1.00  0.00           O  
ATOM   1902  H   GLU A 126     -16.222  -1.723  12.970  1.00  0.00           H  
ATOM   1903  HA  GLU A 126     -15.766  -2.521  15.683  1.00  0.00           H  
ATOM   1904 1HB  GLU A 126     -16.767  -0.330  15.015  1.00  0.00           H  
ATOM   1905 2HB  GLU A 126     -18.207  -1.164  14.448  1.00  0.00           H  
ATOM   1906 1HG  GLU A 126     -18.652  -0.215  16.596  1.00  0.00           H  
ATOM   1907 2HG  GLU A 126     -18.627  -1.971  16.749  1.00  0.00           H  
ATOM   1908  N   GLU A 127     -18.296  -4.188  14.088  1.00  0.00           N  
ATOM   1909  CA  GLU A 127     -19.154  -5.365  14.190  1.00  0.00           C  
ATOM   1910  C   GLU A 127     -18.300  -6.617  14.372  1.00  0.00           C  
ATOM   1911  O   GLU A 127     -18.645  -7.493  15.159  1.00  0.00           O  
ATOM   1912  CB  GLU A 127     -20.033  -5.502  12.945  1.00  0.00           C  
ATOM   1913  CG  GLU A 127     -21.171  -4.493  12.864  1.00  0.00           C  
ATOM   1914  CD  GLU A 127     -21.913  -4.551  11.558  1.00  0.00           C  
ATOM   1915  OE1 GLU A 127     -21.286  -4.769  10.549  1.00  0.00           O  
ATOM   1916  OE2 GLU A 127     -23.109  -4.378  11.569  1.00  0.00           O  
ATOM   1917  H   GLU A 127     -18.315  -3.637  13.243  1.00  0.00           H  
ATOM   1918  HA  GLU A 127     -19.798  -5.248  15.061  1.00  0.00           H  
ATOM   1919 1HB  GLU A 127     -19.420  -5.385  12.051  1.00  0.00           H  
ATOM   1920 2HB  GLU A 127     -20.470  -6.501  12.915  1.00  0.00           H  
ATOM   1921 1HG  GLU A 127     -21.871  -4.687  13.677  1.00  0.00           H  
ATOM   1922 2HG  GLU A 127     -20.766  -3.491  13.002  1.00  0.00           H  
ATOM   1923  N   ALA A 128     -17.179  -6.692  13.657  1.00  0.00           N  
ATOM   1924  CA  ALA A 128     -16.301  -7.849  13.768  1.00  0.00           C  
ATOM   1925  C   ALA A 128     -15.766  -8.013  15.202  1.00  0.00           C  
ATOM   1926  O   ALA A 128     -15.691  -9.131  15.730  1.00  0.00           O  
ATOM   1927  CB  ALA A 128     -15.159  -7.764  12.743  1.00  0.00           C  
ATOM   1928  H   ALA A 128     -16.928  -5.943  13.027  1.00  0.00           H  
ATOM   1929  HA  ALA A 128     -16.891  -8.742  13.564  1.00  0.00           H  
ATOM   1930 1HB  ALA A 128     -14.515  -8.638  12.843  1.00  0.00           H  
ATOM   1931 2HB  ALA A 128     -15.575  -7.736  11.734  1.00  0.00           H  
ATOM   1932 3HB  ALA A 128     -14.577  -6.862  12.919  1.00  0.00           H  
ATOM   1933  N   VAL A 129     -15.397  -6.890  15.815  1.00  0.00           N  
ATOM   1934  CA  VAL A 129     -14.870  -6.856  17.175  1.00  0.00           C  
ATOM   1935  C   VAL A 129     -15.964  -7.211  18.174  1.00  0.00           C  
ATOM   1936  O   VAL A 129     -15.759  -8.029  19.060  1.00  0.00           O  
ATOM   1937  CB  VAL A 129     -14.305  -5.461  17.501  1.00  0.00           C  
ATOM   1938  CG1 VAL A 129     -13.952  -5.361  18.978  1.00  0.00           C  
ATOM   1939  CG2 VAL A 129     -13.087  -5.179  16.636  1.00  0.00           C  
ATOM   1940  H   VAL A 129     -15.491  -6.023  15.304  1.00  0.00           H  
ATOM   1941  HA  VAL A 129     -14.063  -7.585  17.252  1.00  0.00           H  
ATOM   1942  HB  VAL A 129     -15.073  -4.713  17.304  1.00  0.00           H  
ATOM   1943 1HG1 VAL A 129     -13.555  -4.368  19.191  1.00  0.00           H  
ATOM   1944 2HG1 VAL A 129     -14.846  -5.530  19.579  1.00  0.00           H  
ATOM   1945 3HG1 VAL A 129     -13.202  -6.112  19.224  1.00  0.00           H  
ATOM   1946 1HG2 VAL A 129     -12.693  -4.191  16.872  1.00  0.00           H  
ATOM   1947 2HG2 VAL A 129     -12.322  -5.930  16.829  1.00  0.00           H  
ATOM   1948 3HG2 VAL A 129     -13.373  -5.215  15.584  1.00  0.00           H  
ATOM   1949  N   GLN A 130     -17.138  -6.596  18.013  1.00  0.00           N  
ATOM   1950  CA  GLN A 130     -18.286  -6.870  18.882  1.00  0.00           C  
ATOM   1951  C   GLN A 130     -18.766  -8.329  18.839  1.00  0.00           C  
ATOM   1952  O   GLN A 130     -19.111  -8.910  19.868  1.00  0.00           O  
ATOM   1953  CB  GLN A 130     -19.446  -5.943  18.509  1.00  0.00           C  
ATOM   1954  CG  GLN A 130     -19.219  -4.485  18.871  1.00  0.00           C  
ATOM   1955  CD  GLN A 130     -20.353  -3.590  18.407  1.00  0.00           C  
ATOM   1956  OE1 GLN A 130     -21.324  -4.057  17.806  1.00  0.00           O  
ATOM   1957  NE2 GLN A 130     -20.235  -2.297  18.683  1.00  0.00           N  
ATOM   1958  H   GLN A 130     -17.235  -5.921  17.268  1.00  0.00           H  
ATOM   1959  HA  GLN A 130     -17.996  -6.667  19.913  1.00  0.00           H  
ATOM   1960 1HB  GLN A 130     -19.626  -5.999  17.435  1.00  0.00           H  
ATOM   1961 2HB  GLN A 130     -20.354  -6.277  19.010  1.00  0.00           H  
ATOM   1962 1HG  GLN A 130     -19.138  -4.399  19.955  1.00  0.00           H  
ATOM   1963 2HG  GLN A 130     -18.298  -4.143  18.399  1.00  0.00           H  
ATOM   1964 1HE2 GLN A 130     -20.952  -1.657  18.402  1.00  0.00           H  
ATOM   1965 2HE2 GLN A 130     -19.430  -1.961  19.173  1.00  0.00           H  
ATOM   1966  N   GLU A 131     -18.797  -8.942  17.657  1.00  0.00           N  
ATOM   1967  CA  GLU A 131     -19.183 -10.350  17.568  1.00  0.00           C  
ATOM   1968  C   GLU A 131     -18.117 -11.233  18.227  1.00  0.00           C  
ATOM   1969  O   GLU A 131     -18.438 -12.199  18.919  1.00  0.00           O  
ATOM   1970  CB  GLU A 131     -19.382 -10.763  16.108  1.00  0.00           C  
ATOM   1971  CG  GLU A 131     -20.639 -10.200  15.461  1.00  0.00           C  
ATOM   1972  CD  GLU A 131     -20.770 -10.576  14.011  1.00  0.00           C  
ATOM   1973  OE1 GLU A 131     -19.808 -11.042  13.449  1.00  0.00           O  
ATOM   1974  OE2 GLU A 131     -21.833 -10.397  13.465  1.00  0.00           O  
ATOM   1975  H   GLU A 131     -18.555  -8.444  16.812  1.00  0.00           H  
ATOM   1976  HA  GLU A 131     -20.125 -10.485  18.101  1.00  0.00           H  
ATOM   1977 1HB  GLU A 131     -18.526 -10.435  15.517  1.00  0.00           H  
ATOM   1978 2HB  GLU A 131     -19.429 -11.850  16.041  1.00  0.00           H  
ATOM   1979 1HG  GLU A 131     -21.510 -10.571  16.001  1.00  0.00           H  
ATOM   1980 2HG  GLU A 131     -20.626  -9.115  15.550  1.00  0.00           H  
ATOM   1981  N   ALA A 132     -16.854 -10.889  18.003  1.00  0.00           N  
ATOM   1982  CA  ALA A 132     -15.747 -11.599  18.636  1.00  0.00           C  
ATOM   1983  C   ALA A 132     -15.809 -11.442  20.157  1.00  0.00           C  
ATOM   1984  O   ALA A 132     -15.512 -12.384  20.882  1.00  0.00           O  
ATOM   1985  CB  ALA A 132     -14.422 -11.121  18.083  1.00  0.00           C  
ATOM   1986  H   ALA A 132     -16.652 -10.121  17.379  1.00  0.00           H  
ATOM   1987  HA  ALA A 132     -15.857 -12.660  18.418  1.00  0.00           H  
ATOM   1988 1HB  ALA A 132     -13.609 -11.664  18.568  1.00  0.00           H  
ATOM   1989 2HB  ALA A 132     -14.389 -11.304  17.009  1.00  0.00           H  
ATOM   1990 3HB  ALA A 132     -14.311 -10.057  18.274  1.00  0.00           H  
ATOM   1991  N   LEU A 133     -16.184 -10.110  20.808  1.00  0.00           N  
ATOM   1992  CA  LEU A 133     -16.355  -9.944  22.260  1.00  0.00           C  
ATOM   1993  C   LEU A 133     -17.511 -10.781  22.855  1.00  0.00           C  
ATOM   1994  O   LEU A 133     -17.454 -11.175  24.019  1.00  0.00           O  
ATOM   1995  CB  LEU A 133     -16.590  -8.462  22.578  1.00  0.00           C  
ATOM   1996  CG  LEU A 133     -15.395  -7.532  22.333  1.00  0.00           C  
ATOM   1997  CD1 LEU A 133     -15.847  -6.083  22.450  1.00  0.00           C  
ATOM   1998  CD2 LEU A 133     -14.294  -7.845  23.335  1.00  0.00           C  
ATOM   1999  H   LEU A 133     -16.334  -9.316  20.201  1.00  0.00           H  
ATOM   2000  HA  LEU A 133     -15.462 -10.323  22.758  1.00  0.00           H  
ATOM   2001 1HB  LEU A 133     -17.419  -8.104  21.969  1.00  0.00           H  
ATOM   2002 2HB  LEU A 133     -16.871  -8.372  23.627  1.00  0.00           H  
ATOM   2003  HG  LEU A 133     -15.017  -7.683  21.320  1.00  0.00           H  
ATOM   2004 1HD1 LEU A 133     -14.998  -5.421  22.277  1.00  0.00           H  
ATOM   2005 2HD1 LEU A 133     -16.621  -5.882  21.709  1.00  0.00           H  
ATOM   2006 3HD1 LEU A 133     -16.245  -5.906  23.449  1.00  0.00           H  
ATOM   2007 1HD2 LEU A 133     -13.445  -7.184  23.161  1.00  0.00           H  
ATOM   2008 2HD2 LEU A 133     -14.670  -7.693  24.347  1.00  0.00           H  
ATOM   2009 3HD2 LEU A 133     -13.978  -8.882  23.217  1.00  0.00           H  
ATOM   2010  N   GLN A 134     -18.709 -11.033  22.066  1.00  0.00           N  
ATOM   2011  CA  GLN A 134     -19.813 -11.928  22.422  1.00  0.00           C  
ATOM   2012  C   GLN A 134     -19.353 -13.389  22.439  1.00  0.00           C  
ATOM   2013  O   GLN A 134     -19.669 -14.139  23.363  1.00  0.00           O  
ATOM   2014  CB  GLN A 134     -20.979 -11.757  21.445  1.00  0.00           C  
ATOM   2015  CG  GLN A 134     -21.699 -10.424  21.561  1.00  0.00           C  
ATOM   2016  CD  GLN A 134     -22.787 -10.261  20.517  1.00  0.00           C  
ATOM   2017  OE1 GLN A 134     -22.707 -10.826  19.423  1.00  0.00           O  
ATOM   2018  NE2 GLN A 134     -23.812  -9.484  20.848  1.00  0.00           N  
ATOM   2019  H   GLN A 134     -18.749 -10.524  21.194  1.00  0.00           H  
ATOM   2020  HA  GLN A 134     -20.157 -11.671  23.424  1.00  0.00           H  
ATOM   2021 1HB  GLN A 134     -20.614 -11.854  20.422  1.00  0.00           H  
ATOM   2022 2HB  GLN A 134     -21.710 -12.549  21.608  1.00  0.00           H  
ATOM   2023 1HG  GLN A 134     -22.158 -10.356  22.547  1.00  0.00           H  
ATOM   2024 2HG  GLN A 134     -20.975  -9.620  21.430  1.00  0.00           H  
ATOM   2025 1HE2 GLN A 134     -24.560  -9.339  20.200  1.00  0.00           H  
ATOM   2026 2HE2 GLN A 134     -23.837  -9.045  21.746  1.00  0.00           H  
ATOM   2027  N   LEU A 135     -18.609 -13.782  21.416  1.00  0.00           N  
ATOM   2028  CA  LEU A 135     -18.062 -15.127  21.368  1.00  0.00           C  
ATOM   2029  C   LEU A 135     -17.062 -15.320  22.505  1.00  0.00           C  
ATOM   2030  O   LEU A 135     -17.074 -16.350  23.181  1.00  0.00           O  
ATOM   2031  CB  LEU A 135     -17.382 -15.381  20.016  1.00  0.00           C  
ATOM   2032  CG  LEU A 135     -18.327 -15.592  18.826  1.00  0.00           C  
ATOM   2033  CD1 LEU A 135     -17.539 -15.485  17.528  1.00  0.00           C  
ATOM   2034  CD2 LEU A 135     -19.001 -16.949  18.946  1.00  0.00           C  
ATOM   2035  H   LEU A 135     -18.414 -13.144  20.657  1.00  0.00           H  
ATOM   2036  HA  LEU A 135     -18.880 -15.836  21.482  1.00  0.00           H  
ATOM   2037 1HB  LEU A 135     -16.740 -14.532  19.783  1.00  0.00           H  
ATOM   2038 2HB  LEU A 135     -16.756 -16.270  20.104  1.00  0.00           H  
ATOM   2039  HG  LEU A 135     -19.085 -14.808  18.820  1.00  0.00           H  
ATOM   2040 1HD1 LEU A 135     -18.210 -15.635  16.681  1.00  0.00           H  
ATOM   2041 2HD1 LEU A 135     -17.083 -14.497  17.458  1.00  0.00           H  
ATOM   2042 3HD1 LEU A 135     -16.759 -16.246  17.511  1.00  0.00           H  
ATOM   2043 1HD2 LEU A 135     -19.673 -17.099  18.102  1.00  0.00           H  
ATOM   2044 2HD2 LEU A 135     -18.243 -17.733  18.951  1.00  0.00           H  
ATOM   2045 3HD2 LEU A 135     -19.570 -16.990  19.875  1.00  0.00           H  
ATOM   2046  N   LYS A 136     -16.204 -14.317  22.705  1.00  0.00           N  
ATOM   2047  CA  LYS A 136     -15.183 -14.324  23.756  1.00  0.00           C  
ATOM   2048  C   LYS A 136     -15.781 -14.643  25.113  1.00  0.00           C  
ATOM   2049  O   LYS A 136     -15.324 -15.544  25.819  1.00  0.00           O  
ATOM   2050  CB  LYS A 136     -14.461 -12.976  23.814  1.00  0.00           C  
ATOM   2051  CG  LYS A 136     -13.294 -12.930  24.791  1.00  0.00           C  
ATOM   2052  CD  LYS A 136     -12.702 -11.531  24.877  1.00  0.00           C  
ATOM   2053  CE  LYS A 136     -11.519 -11.488  25.833  1.00  0.00           C  
ATOM   2054  NZ  LYS A 136     -11.943 -11.646  27.251  1.00  0.00           N  
ATOM   2055  H   LYS A 136     -16.275 -13.515  22.092  1.00  0.00           H  
ATOM   2056  HA  LYS A 136     -14.433 -15.073  23.504  1.00  0.00           H  
ATOM   2057 1HB  LYS A 136     -14.079 -12.727  22.823  1.00  0.00           H  
ATOM   2058 2HB  LYS A 136     -15.167 -12.196  24.098  1.00  0.00           H  
ATOM   2059 1HG  LYS A 136     -13.637 -13.232  25.782  1.00  0.00           H  
ATOM   2060 2HG  LYS A 136     -12.519 -13.623  24.467  1.00  0.00           H  
ATOM   2061 1HD  LYS A 136     -12.371 -11.214  23.888  1.00  0.00           H  
ATOM   2062 2HD  LYS A 136     -13.464 -10.834  25.226  1.00  0.00           H  
ATOM   2063 1HE  LYS A 136     -10.821 -12.286  25.585  1.00  0.00           H  
ATOM   2064 2HE  LYS A 136     -10.999 -10.536  25.727  1.00  0.00           H  
ATOM   2065 1HZ  LYS A 136     -11.132 -11.612  27.852  1.00  0.00           H  
ATOM   2066 2HZ  LYS A 136     -12.577 -10.899  27.499  1.00  0.00           H  
ATOM   2067 3HZ  LYS A 136     -12.409 -12.534  27.367  1.00  0.00           H  
ATOM   2068  N   THR A 137     -16.806 -13.885  25.474  1.00  0.00           N  
ATOM   2069  CA  THR A 137     -17.468 -14.041  26.759  1.00  0.00           C  
ATOM   2070  C   THR A 137     -18.184 -15.380  26.896  1.00  0.00           C  
ATOM   2071  O   THR A 137     -18.033 -16.063  27.907  1.00  0.00           O  
ATOM   2072  CB  THR A 137     -18.475 -12.899  26.991  1.00  0.00           C  
ATOM   2073  OG1 THR A 137     -17.783 -11.644  27.003  1.00  0.00           O  
ATOM   2074  CG2 THR A 137     -19.200 -13.087  28.314  1.00  0.00           C  
ATOM   2075  H   THR A 137     -17.134 -13.176  24.835  1.00  0.00           H  
ATOM   2076  HA  THR A 137     -16.715 -13.989  27.547  1.00  0.00           H  
ATOM   2077  HB  THR A 137     -19.205 -12.888  26.181  1.00  0.00           H  
ATOM   2078  HG1 THR A 137     -17.341 -11.514  26.160  1.00  0.00           H  
ATOM   2079 1HG2 THR A 137     -19.907 -12.272  28.461  1.00  0.00           H  
ATOM   2080 2HG2 THR A 137     -19.736 -14.036  28.304  1.00  0.00           H  
ATOM   2081 3HG2 THR A 137     -18.476 -13.090  29.128  1.00  0.00           H  
ATOM   2082  N   LYS A 138     -18.946 -15.758  25.873  1.00  0.00           N  
ATOM   2083  CA  LYS A 138     -19.719 -16.998  25.908  1.00  0.00           C  
ATOM   2084  C   LYS A 138     -18.852 -18.267  25.864  1.00  0.00           C  
ATOM   2085  O   LYS A 138     -19.164 -19.255  26.536  1.00  0.00           O  
ATOM   2086  CB  LYS A 138     -20.715 -17.016  24.748  1.00  0.00           C  
ATOM   2087  CG  LYS A 138     -21.871 -16.034  24.897  1.00  0.00           C  
ATOM   2088  CD  LYS A 138     -22.807 -16.097  23.699  1.00  0.00           C  
ATOM   2089  CE  LYS A 138     -23.966 -15.122  23.849  1.00  0.00           C  
ATOM   2090  NZ  LYS A 138     -24.885 -15.165  22.679  1.00  0.00           N  
ATOM   2091  H   LYS A 138     -18.992 -15.174  25.052  1.00  0.00           H  
ATOM   2092  HA  LYS A 138     -20.243 -17.052  26.862  1.00  0.00           H  
ATOM   2093 1HB  LYS A 138     -20.196 -16.781  23.818  1.00  0.00           H  
ATOM   2094 2HB  LYS A 138     -21.137 -18.016  24.644  1.00  0.00           H  
ATOM   2095 1HG  LYS A 138     -22.435 -16.271  25.800  1.00  0.00           H  
ATOM   2096 2HG  LYS A 138     -21.480 -15.022  24.989  1.00  0.00           H  
ATOM   2097 1HD  LYS A 138     -22.253 -15.853  22.792  1.00  0.00           H  
ATOM   2098 2HD  LYS A 138     -23.205 -17.107  23.600  1.00  0.00           H  
ATOM   2099 1HE  LYS A 138     -24.530 -15.364  24.749  1.00  0.00           H  
ATOM   2100 2HE  LYS A 138     -23.577 -14.109  23.952  1.00  0.00           H  
ATOM   2101 1HZ  LYS A 138     -25.637 -14.506  22.818  1.00  0.00           H  
ATOM   2102 2HZ  LYS A 138     -24.375 -14.924  21.841  1.00  0.00           H  
ATOM   2103 3HZ  LYS A 138     -25.266 -16.096  22.584  1.00  0.00           H  
ATOM   2104  N   LEU A 139     -17.775 -18.248  25.081  1.00  0.00           N  
ATOM   2105  CA  LEU A 139     -16.906 -19.422  24.964  1.00  0.00           C  
ATOM   2106  C   LEU A 139     -15.940 -19.581  26.123  1.00  0.00           C  
ATOM   2107  O   LEU A 139     -15.547 -20.702  26.448  1.00  0.00           O  
ATOM   2108  CB  LEU A 139     -16.108 -19.348  23.658  1.00  0.00           C  
ATOM   2109  CG  LEU A 139     -16.776 -19.985  22.433  1.00  0.00           C  
ATOM   2110  CD1 LEU A 139     -16.747 -21.501  22.568  1.00  0.00           C  
ATOM   2111  CD2 LEU A 139     -18.204 -19.475  22.311  1.00  0.00           C  
ATOM   2112  H   LEU A 139     -17.550 -17.414  24.556  1.00  0.00           H  
ATOM   2113  HA  LEU A 139     -17.532 -20.314  24.944  1.00  0.00           H  
ATOM   2114 1HB  LEU A 139     -15.919 -18.302  23.425  1.00  0.00           H  
ATOM   2115 2HB  LEU A 139     -15.149 -19.846  23.807  1.00  0.00           H  
ATOM   2116  HG  LEU A 139     -16.219 -19.720  21.534  1.00  0.00           H  
ATOM   2117 1HD1 LEU A 139     -17.222 -21.954  21.697  1.00  0.00           H  
ATOM   2118 2HD1 LEU A 139     -15.713 -21.841  22.633  1.00  0.00           H  
ATOM   2119 3HD1 LEU A 139     -17.283 -21.797  23.468  1.00  0.00           H  
ATOM   2120 1HD2 LEU A 139     -18.680 -19.926  21.439  1.00  0.00           H  
ATOM   2121 2HD2 LEU A 139     -18.763 -19.741  23.208  1.00  0.00           H  
ATOM   2122 3HD2 LEU A 139     -18.195 -18.390  22.198  1.00  0.00           H  
ATOM   2123  N   GLY A 140     -15.530 -18.466  26.729  1.00  0.00           N  
ATOM   2124  CA  GLY A 140     -14.465 -18.495  27.720  1.00  0.00           C  
ATOM   2125  C   GLY A 140     -13.053 -18.491  27.134  1.00  0.00           C  
ATOM   2126  O   GLY A 140     -12.156 -19.164  27.657  1.00  0.00           O  
ATOM   2127  H   GLY A 140     -15.964 -17.585  26.499  1.00  0.00           H  
ATOM   2128 1HA  GLY A 140     -14.558 -17.632  28.380  1.00  0.00           H  
ATOM   2129 2HA  GLY A 140     -14.571 -19.386  28.340  1.00  0.00           H  
ATOM   2130  N   VAL A 141     -12.852 -17.743  26.047  1.00  0.00           N  
ATOM   2131  CA  VAL A 141     -11.589 -17.776  25.301  1.00  0.00           C  
ATOM   2132  C   VAL A 141     -11.021 -16.371  25.126  1.00  0.00           C  
ATOM   2133  O   VAL A 141     -11.653 -15.395  25.517  1.00  0.00           O  
ATOM   2134  CB  VAL A 141     -11.797 -18.417  23.916  1.00  0.00           C  
ATOM   2135  CG1 VAL A 141     -12.263 -19.858  24.061  1.00  0.00           C  
ATOM   2136  CG2 VAL A 141     -12.802 -17.603  23.115  1.00  0.00           C  
ATOM   2137  H   VAL A 141     -13.594 -17.136  25.730  1.00  0.00           H  
ATOM   2138  HA  VAL A 141     -10.878 -18.388  25.854  1.00  0.00           H  
ATOM   2139  HB  VAL A 141     -10.843 -18.438  23.389  1.00  0.00           H  
ATOM   2140 1HG1 VAL A 141     -12.404 -20.296  23.072  1.00  0.00           H  
ATOM   2141 2HG1 VAL A 141     -11.512 -20.430  24.606  1.00  0.00           H  
ATOM   2142 3HG1 VAL A 141     -13.206 -19.883  24.607  1.00  0.00           H  
ATOM   2143 1HG2 VAL A 141     -12.944 -18.062  22.137  1.00  0.00           H  
ATOM   2144 2HG2 VAL A 141     -13.754 -17.577  23.645  1.00  0.00           H  
ATOM   2145 3HG2 VAL A 141     -12.429 -16.587  22.988  1.00  0.00           H  
ATOM   2146  N   SER A 142      -9.770 -16.189  24.518  1.00  0.00           N  
ATOM   2147  CA  SER A 142      -9.191 -14.888  24.197  1.00  0.00           C  
ATOM   2148  C   SER A 142      -9.882 -14.243  22.997  1.00  0.00           C  
ATOM   2149  O   SER A 142     -10.629 -14.899  22.271  1.00  0.00           O  
ATOM   2150  CB  SER A 142      -7.708 -15.037  23.915  1.00  0.00           C  
ATOM   2151  OG  SER A 142      -7.492 -15.750  22.728  1.00  0.00           O  
ATOM   2152  H   SER A 142      -9.275 -17.028  24.250  1.00  0.00           H  
ATOM   2153  HA  SER A 142      -9.338 -14.232  25.055  1.00  0.00           H  
ATOM   2154 1HB  SER A 142      -7.252 -14.051  23.839  1.00  0.00           H  
ATOM   2155 2HB  SER A 142      -7.231 -15.555  24.746  1.00  0.00           H  
ATOM   2156  HG  SER A 142      -7.557 -16.679  22.962  1.00  0.00           H  
ATOM   2157  N   LEU A 143      -9.638 -12.812  22.720  1.00  0.00           N  
ATOM   2158  CA  LEU A 143     -10.214 -12.140  21.557  1.00  0.00           C  
ATOM   2159  C   LEU A 143      -9.665 -12.760  20.271  1.00  0.00           C  
ATOM   2160  O   LEU A 143     -10.366 -12.841  19.262  1.00  0.00           O  
ATOM   2161  CB  LEU A 143      -9.901 -10.639  21.594  1.00  0.00           C  
ATOM   2162  CG  LEU A 143     -10.540  -9.799  20.480  1.00  0.00           C  
ATOM   2163  CD1 LEU A 143     -12.056  -9.903  20.571  1.00  0.00           C  
ATOM   2164  CD2 LEU A 143     -10.081  -8.354  20.608  1.00  0.00           C  
ATOM   2165  H   LEU A 143      -9.049 -12.288  23.350  1.00  0.00           H  
ATOM   2166  HA  LEU A 143     -11.296 -12.275  21.581  1.00  0.00           H  
ATOM   2167 1HB  LEU A 143     -10.239 -10.237  22.547  1.00  0.00           H  
ATOM   2168 2HB  LEU A 143      -8.821 -10.508  21.530  1.00  0.00           H  
ATOM   2169  HG  LEU A 143     -10.236 -10.191  19.509  1.00  0.00           H  
ATOM   2170 1HD1 LEU A 143     -12.510  -9.306  19.780  1.00  0.00           H  
ATOM   2171 2HD1 LEU A 143     -12.357 -10.944  20.457  1.00  0.00           H  
ATOM   2172 3HD1 LEU A 143     -12.388  -9.532  21.540  1.00  0.00           H  
ATOM   2173 1HD2 LEU A 143     -10.535  -7.757  19.816  1.00  0.00           H  
ATOM   2174 2HD2 LEU A 143     -10.385  -7.960  21.578  1.00  0.00           H  
ATOM   2175 3HD2 LEU A 143      -8.996  -8.307  20.521  1.00  0.00           H  
ATOM   2176  N   ILE A 144      -8.405 -13.189  20.331  1.00  0.00           N  
ATOM   2177  CA  ILE A 144      -7.744 -13.812  19.191  1.00  0.00           C  
ATOM   2178  C   ILE A 144      -8.487 -15.070  18.746  1.00  0.00           C  
ATOM   2179  O   ILE A 144      -8.735 -15.267  17.557  1.00  0.00           O  
ATOM   2180  CB  ILE A 144      -6.285 -14.167  19.528  1.00  0.00           C  
ATOM   2181  CG1 ILE A 144      -5.458 -12.894  19.728  1.00  0.00           C  
ATOM   2182  CG2 ILE A 144      -5.681 -15.032  18.433  1.00  0.00           C  
ATOM   2183  CD1 ILE A 144      -5.233 -12.107  18.457  1.00  0.00           C  
ATOM   2184  H   ILE A 144      -7.895 -13.077  21.194  1.00  0.00           H  
ATOM   2185  HA  ILE A 144      -7.751 -13.107  18.358  1.00  0.00           H  
ATOM   2186  HB  ILE A 144      -6.252 -14.715  20.470  1.00  0.00           H  
ATOM   2187 1HG1 ILE A 144      -5.957 -12.246  20.448  1.00  0.00           H  
ATOM   2188 2HG1 ILE A 144      -4.484 -13.154  20.143  1.00  0.00           H  
ATOM   2189 1HG2 ILE A 144      -4.649 -15.273  18.687  1.00  0.00           H  
ATOM   2190 2HG2 ILE A 144      -6.255 -15.952  18.338  1.00  0.00           H  
ATOM   2191 3HG2 ILE A 144      -5.704 -14.490  17.487  1.00  0.00           H  
ATOM   2192 1HD1 ILE A 144      -4.639 -11.220  18.679  1.00  0.00           H  
ATOM   2193 2HD1 ILE A 144      -4.703 -12.727  17.734  1.00  0.00           H  
ATOM   2194 3HD1 ILE A 144      -6.194 -11.805  18.042  1.00  0.00           H  
ATOM   2195  N   GLU A 145      -8.888 -15.989  19.689  1.00  0.00           N  
ATOM   2196  CA  GLU A 145      -9.640 -17.223  19.483  1.00  0.00           C  
ATOM   2197  C   GLU A 145     -11.041 -16.936  18.935  1.00  0.00           C  
ATOM   2198  O   GLU A 145     -11.526 -17.635  18.043  1.00  0.00           O  
ATOM   2199  CB  GLU A 145      -9.741 -18.005  20.794  1.00  0.00           C  
ATOM   2200  CG  GLU A 145      -8.434 -18.632  21.256  1.00  0.00           C  
ATOM   2201  CD  GLU A 145      -8.475 -19.080  22.691  1.00  0.00           C  
ATOM   2202  OE1 GLU A 145      -8.922 -20.173  22.940  1.00  0.00           O  
ATOM   2203  OE2 GLU A 145      -8.057 -18.326  23.540  1.00  0.00           O  
ATOM   2204  H   GLU A 145      -8.562 -15.761  20.618  1.00  0.00           H  
ATOM   2205  HA  GLU A 145      -9.110 -17.823  18.744  1.00  0.00           H  
ATOM   2206 1HB  GLU A 145     -10.094 -17.344  21.586  1.00  0.00           H  
ATOM   2207 2HB  GLU A 145     -10.475 -18.805  20.684  1.00  0.00           H  
ATOM   2208 1HG  GLU A 145      -8.212 -19.492  20.625  1.00  0.00           H  
ATOM   2209 2HG  GLU A 145      -7.632 -17.906  21.130  1.00  0.00           H  
ATOM   2210  N   ALA A 146     -11.677 -15.904  19.480  1.00  0.00           N  
ATOM   2211  CA  ALA A 146     -13.002 -15.470  19.051  1.00  0.00           C  
ATOM   2212  C   ALA A 146     -12.983 -14.922  17.626  1.00  0.00           C  
ATOM   2213  O   ALA A 146     -13.884 -15.196  16.834  1.00  0.00           O  
ATOM   2214  CB  ALA A 146     -13.549 -14.420  20.008  1.00  0.00           C  
ATOM   2215  H   ALA A 146     -11.214 -15.406  20.226  1.00  0.00           H  
ATOM   2216  HA  ALA A 146     -13.662 -16.337  19.062  1.00  0.00           H  
ATOM   2217 1HB  ALA A 146     -14.538 -14.104  19.674  1.00  0.00           H  
ATOM   2218 2HB  ALA A 146     -13.621 -14.843  21.009  1.00  0.00           H  
ATOM   2219 3HB  ALA A 146     -12.882 -13.559  20.025  1.00  0.00           H  
ATOM   2220  N   LEU A 147     -11.953 -14.145  17.299  1.00  0.00           N  
ATOM   2221  CA  LEU A 147     -11.795 -13.660  15.933  1.00  0.00           C  
ATOM   2222  C   LEU A 147     -11.505 -14.817  14.983  1.00  0.00           C  
ATOM   2223  O   LEU A 147     -11.924 -14.803  13.825  1.00  0.00           O  
ATOM   2224  CB  LEU A 147     -10.661 -12.630  15.862  1.00  0.00           C  
ATOM   2225  CG  LEU A 147     -10.960 -11.268  16.501  1.00  0.00           C  
ATOM   2226  CD1 LEU A 147      -9.660 -10.496  16.683  1.00  0.00           C  
ATOM   2227  CD2 LEU A 147     -11.934 -10.497  15.623  1.00  0.00           C  
ATOM   2228  H   LEU A 147     -11.271 -13.882  17.996  1.00  0.00           H  
ATOM   2229  HA  LEU A 147     -12.733 -13.199  15.625  1.00  0.00           H  
ATOM   2230 1HB  LEU A 147      -9.784 -13.043  16.357  1.00  0.00           H  
ATOM   2231 2HB  LEU A 147     -10.414 -12.458  14.814  1.00  0.00           H  
ATOM   2232  HG  LEU A 147     -11.399 -11.417  17.488  1.00  0.00           H  
ATOM   2233 1HD1 LEU A 147      -9.871  -9.528  17.136  1.00  0.00           H  
ATOM   2234 2HD1 LEU A 147      -8.988 -11.060  17.330  1.00  0.00           H  
ATOM   2235 3HD1 LEU A 147      -9.187 -10.345  15.712  1.00  0.00           H  
ATOM   2236 1HD2 LEU A 147     -12.147  -9.529  16.077  1.00  0.00           H  
ATOM   2237 2HD2 LEU A 147     -11.495 -10.346  14.636  1.00  0.00           H  
ATOM   2238 3HD2 LEU A 147     -12.860 -11.063  15.524  1.00  0.00           H  
ATOM   2239  N   HIS A 148     -10.615 -15.989  15.362  1.00  0.00           N  
ATOM   2240  CA  HIS A 148     -10.406 -17.185  14.555  1.00  0.00           C  
ATOM   2241  C   HIS A 148     -11.693 -17.984  14.377  1.00  0.00           C  
ATOM   2242  O   HIS A 148     -11.891 -18.640  13.356  1.00  0.00           O  
ATOM   2243  CB  HIS A 148      -9.333 -18.077  15.187  1.00  0.00           C  
ATOM   2244  CG  HIS A 148      -7.933 -17.626  14.905  1.00  0.00           C  
ATOM   2245  ND1 HIS A 148      -7.336 -16.585  15.584  1.00  0.00           N  
ATOM   2246  CD2 HIS A 148      -7.014 -18.073  14.018  1.00  0.00           C  
ATOM   2247  CE1 HIS A 148      -6.108 -16.412  15.126  1.00  0.00           C  
ATOM   2248  NE2 HIS A 148      -5.889 -17.302  14.176  1.00  0.00           N  
ATOM   2249  H   HIS A 148     -10.189 -15.931  16.274  1.00  0.00           H  
ATOM   2250  HA  HIS A 148     -10.073 -16.874  13.565  1.00  0.00           H  
ATOM   2251 1HB  HIS A 148      -9.471 -18.103  16.268  1.00  0.00           H  
ATOM   2252 2HB  HIS A 148      -9.443 -19.096  14.818  1.00  0.00           H  
ATOM   2253  HD1 HIS A 148      -7.723 -16.085  16.359  1.00  0.00           H  
ATOM   2254  HD2 HIS A 148      -7.029 -18.870  13.273  1.00  0.00           H  
ATOM   2255  HE1 HIS A 148      -5.467 -15.633  15.538  1.00  0.00           H  
ATOM   2256  N   ILE A 149     -12.727 -18.073  15.472  1.00  0.00           N  
ATOM   2257  CA  ILE A 149     -14.048 -18.657  15.294  1.00  0.00           C  
ATOM   2258  C   ILE A 149     -14.886 -17.933  14.214  1.00  0.00           C  
ATOM   2259  O   ILE A 149     -15.573 -18.573  13.417  1.00  0.00           O  
ATOM   2260  CB  ILE A 149     -14.813 -18.645  16.630  1.00  0.00           C  
ATOM   2261  CG1 ILE A 149     -14.178 -19.628  17.618  1.00  0.00           C  
ATOM   2262  CG2 ILE A 149     -16.279 -18.982  16.406  1.00  0.00           C  
ATOM   2263  CD1 ILE A 149     -14.657 -19.458  19.042  1.00  0.00           C  
ATOM   2264  H   ILE A 149     -12.478 -17.684  16.368  1.00  0.00           H  
ATOM   2265  HA  ILE A 149     -13.922 -19.688  14.962  1.00  0.00           H  
ATOM   2266  HB  ILE A 149     -14.741 -17.656  17.082  1.00  0.00           H  
ATOM   2267 1HG1 ILE A 149     -14.395 -20.648  17.304  1.00  0.00           H  
ATOM   2268 2HG1 ILE A 149     -13.095 -19.505  17.607  1.00  0.00           H  
ATOM   2269 1HG2 ILE A 149     -16.805 -18.970  17.362  1.00  0.00           H  
ATOM   2270 2HG2 ILE A 149     -16.724 -18.246  15.739  1.00  0.00           H  
ATOM   2271 3HG2 ILE A 149     -16.361 -19.973  15.961  1.00  0.00           H  
ATOM   2272 1HD1 ILE A 149     -14.163 -20.188  19.681  1.00  0.00           H  
ATOM   2273 2HD1 ILE A 149     -14.417 -18.452  19.388  1.00  0.00           H  
ATOM   2274 3HD1 ILE A 149     -15.734 -19.609  19.083  1.00  0.00           H  
ATOM   2275  N   LEU A 150     -14.918 -16.430  14.153  1.00  0.00           N  
ATOM   2276  CA  LEU A 150     -15.582 -15.707  13.058  1.00  0.00           C  
ATOM   2277  C   LEU A 150     -15.004 -16.088  11.696  1.00  0.00           C  
ATOM   2278  O   LEU A 150     -15.746 -16.365  10.753  1.00  0.00           O  
ATOM   2279  CB  LEU A 150     -15.447 -14.193  13.265  1.00  0.00           C  
ATOM   2280  CG  LEU A 150     -16.327 -13.590  14.367  1.00  0.00           C  
ATOM   2281  CD1 LEU A 150     -15.862 -12.172  14.671  1.00  0.00           C  
ATOM   2282  CD2 LEU A 150     -17.781 -13.605  13.921  1.00  0.00           C  
ATOM   2283  H   LEU A 150     -14.438 -15.904  14.870  1.00  0.00           H  
ATOM   2284  HA  LEU A 150     -16.636 -15.985  13.059  1.00  0.00           H  
ATOM   2285 1HB  LEU A 150     -14.410 -13.967  13.508  1.00  0.00           H  
ATOM   2286 2HB  LEU A 150     -15.697 -13.691  12.330  1.00  0.00           H  
ATOM   2287  HG  LEU A 150     -16.221 -14.178  15.280  1.00  0.00           H  
ATOM   2288 1HD1 LEU A 150     -16.487 -11.744  15.455  1.00  0.00           H  
ATOM   2289 2HD1 LEU A 150     -14.825 -12.194  15.006  1.00  0.00           H  
ATOM   2290 3HD1 LEU A 150     -15.941 -11.564  13.772  1.00  0.00           H  
ATOM   2291 1HD2 LEU A 150     -18.407 -13.178  14.705  1.00  0.00           H  
ATOM   2292 2HD2 LEU A 150     -17.889 -13.016  13.010  1.00  0.00           H  
ATOM   2293 3HD2 LEU A 150     -18.092 -14.632  13.729  1.00  0.00           H  
ATOM   2294  N   LEU A 151     -13.677 -16.108  11.584  1.00  0.00           N  
ATOM   2295  CA  LEU A 151     -13.001 -16.520  10.336  1.00  0.00           C  
ATOM   2296  C   LEU A 151     -13.299 -17.956   9.912  1.00  0.00           C  
ATOM   2297  O   LEU A 151     -13.459 -18.243   8.725  1.00  0.00           O  
ATOM   2298  CB  LEU A 151     -11.484 -16.357  10.493  1.00  0.00           C  
ATOM   2299  CG  LEU A 151     -10.968 -14.913  10.498  1.00  0.00           C  
ATOM   2300  CD1 LEU A 151      -9.523 -14.891  10.977  1.00  0.00           C  
ATOM   2301  CD2 LEU A 151     -11.088 -14.325   9.100  1.00  0.00           C  
ATOM   2302  H   LEU A 151     -13.117 -15.829  12.376  1.00  0.00           H  
ATOM   2303  HA  LEU A 151     -13.358 -15.881   9.529  1.00  0.00           H  
ATOM   2304 1HB  LEU A 151     -11.180 -16.821  11.430  1.00  0.00           H  
ATOM   2305 2HB  LEU A 151     -10.992 -16.882   9.674  1.00  0.00           H  
ATOM   2306  HG  LEU A 151     -11.559 -14.317  11.194  1.00  0.00           H  
ATOM   2307 1HD1 LEU A 151      -9.155 -13.865  10.981  1.00  0.00           H  
ATOM   2308 2HD1 LEU A 151      -9.468 -15.299  11.987  1.00  0.00           H  
ATOM   2309 3HD1 LEU A 151      -8.909 -15.494  10.309  1.00  0.00           H  
ATOM   2310 1HD2 LEU A 151     -10.722 -13.298   9.103  1.00  0.00           H  
ATOM   2311 2HD2 LEU A 151     -10.496 -14.919   8.403  1.00  0.00           H  
ATOM   2312 3HD2 LEU A 151     -12.133 -14.336   8.789  1.00  0.00           H  
ATOM   2313  N   THR A 152     -13.332 -18.972  10.910  1.00  0.00           N  
ATOM   2314  CA  THR A 152     -13.628 -20.376  10.659  1.00  0.00           C  
ATOM   2315  C   THR A 152     -15.004 -20.542  10.032  1.00  0.00           C  
ATOM   2316  O   THR A 152     -15.168 -21.277   9.058  1.00  0.00           O  
ATOM   2317  CB  THR A 152     -13.547 -21.202  11.955  1.00  0.00           C  
ATOM   2318  OG1 THR A 152     -12.224 -21.112  12.501  1.00  0.00           O  
ATOM   2319  CG2 THR A 152     -13.881 -22.661  11.682  1.00  0.00           C  
ATOM   2320  H   THR A 152     -13.103 -18.677  11.848  1.00  0.00           H  
ATOM   2321  HA  THR A 152     -12.891 -20.758   9.953  1.00  0.00           H  
ATOM   2322  HB  THR A 152     -14.254 -20.805  12.685  1.00  0.00           H  
ATOM   2323  HG1 THR A 152     -12.052 -20.208  12.775  1.00  0.00           H  
ATOM   2324 1HG2 THR A 152     -13.819 -23.228  12.609  1.00  0.00           H  
ATOM   2325 2HG2 THR A 152     -14.889 -22.733  11.278  1.00  0.00           H  
ATOM   2326 3HG2 THR A 152     -13.172 -23.066  10.961  1.00  0.00           H  
ATOM   2327  N   ALA A 153     -15.980 -19.852  10.604  1.00  0.00           N  
ATOM   2328  CA  ALA A 153     -17.349 -19.873  10.098  1.00  0.00           C  
ATOM   2329  C   ALA A 153     -17.416 -19.307   8.679  1.00  0.00           C  
ATOM   2330  O   ALA A 153     -18.124 -19.838   7.818  1.00  0.00           O  
ATOM   2331  CB  ALA A 153     -18.263 -19.070  11.030  1.00  0.00           C  
ATOM   2332  H   ALA A 153     -15.765 -19.293  11.418  1.00  0.00           H  
ATOM   2333  HA  ALA A 153     -17.684 -20.910  10.073  1.00  0.00           H  
ATOM   2334 1HB  ALA A 153     -19.283 -19.090  10.647  1.00  0.00           H  
ATOM   2335 2HB  ALA A 153     -18.243 -19.509  12.028  1.00  0.00           H  
ATOM   2336 3HB  ALA A 153     -17.916 -18.038  11.082  1.00  0.00           H  
ATOM   2337  N   ALA A 154     -16.669 -18.230   8.441  1.00  0.00           N  
ATOM   2338  CA  ALA A 154     -16.647 -17.567   7.135  1.00  0.00           C  
ATOM   2339  C   ALA A 154     -16.016 -18.491   6.110  1.00  0.00           C  
ATOM   2340  O   ALA A 154     -16.497 -18.604   4.982  1.00  0.00           O  
ATOM   2341  CB  ALA A 154     -15.896 -16.246   7.223  1.00  0.00           C  
ATOM   2342  H   ALA A 154     -16.100 -17.859   9.191  1.00  0.00           H  
ATOM   2343  HA  ALA A 154     -17.676 -17.369   6.838  1.00  0.00           H  
ATOM   2344 1HB  ALA A 154     -15.888 -15.766   6.244  1.00  0.00           H  
ATOM   2345 2HB  ALA A 154     -16.390 -15.595   7.942  1.00  0.00           H  
ATOM   2346 3HB  ALA A 154     -14.871 -16.431   7.545  1.00  0.00           H  
ATOM   2347  N   VAL A 155     -14.924 -19.157   6.516  1.00  0.00           N  
ATOM   2348  CA  VAL A 155     -14.255 -20.098   5.642  1.00  0.00           C  
ATOM   2349  C   VAL A 155     -15.144 -21.291   5.356  1.00  0.00           C  
ATOM   2350  O   VAL A 155     -15.219 -21.764   4.222  1.00  0.00           O  
ATOM   2351  CB  VAL A 155     -12.938 -20.580   6.279  1.00  0.00           C  
ATOM   2352  CG1 VAL A 155     -12.396 -21.789   5.532  1.00  0.00           C  
ATOM   2353  CG2 VAL A 155     -11.922 -19.449   6.285  1.00  0.00           C  
ATOM   2354  H   VAL A 155     -14.559 -19.004   7.444  1.00  0.00           H  
ATOM   2355  HA  VAL A 155     -14.049 -19.594   4.697  1.00  0.00           H  
ATOM   2356  HB  VAL A 155     -13.136 -20.897   7.303  1.00  0.00           H  
ATOM   2357 1HG1 VAL A 155     -11.466 -22.117   5.996  1.00  0.00           H  
ATOM   2358 2HG1 VAL A 155     -13.125 -22.598   5.572  1.00  0.00           H  
ATOM   2359 3HG1 VAL A 155     -12.208 -21.520   4.493  1.00  0.00           H  
ATOM   2360 1HG2 VAL A 155     -10.993 -19.796   6.737  1.00  0.00           H  
ATOM   2361 2HG2 VAL A 155     -11.729 -19.128   5.261  1.00  0.00           H  
ATOM   2362 3HG2 VAL A 155     -12.314 -18.610   6.860  1.00  0.00           H  
ATOM   2363  N   LEU A 156     -15.917 -21.919   6.395  1.00  0.00           N  
ATOM   2364  CA  LEU A 156     -16.844 -23.020   6.241  1.00  0.00           C  
ATOM   2365  C   LEU A 156     -18.117 -22.599   5.499  1.00  0.00           C  
ATOM   2366  O   LEU A 156     -18.729 -23.406   4.794  1.00  0.00           O  
ATOM   2367  CB  LEU A 156     -17.209 -23.586   7.619  1.00  0.00           C  
ATOM   2368  CG  LEU A 156     -16.072 -24.288   8.372  1.00  0.00           C  
ATOM   2369  CD1 LEU A 156     -16.533 -24.635   9.781  1.00  0.00           C  
ATOM   2370  CD2 LEU A 156     -15.655 -25.538   7.611  1.00  0.00           C  
ATOM   2371  H   LEU A 156     -15.769 -21.524   7.313  1.00  0.00           H  
ATOM   2372  HA  LEU A 156     -16.378 -23.777   5.611  1.00  0.00           H  
ATOM   2373 1HB  LEU A 156     -17.566 -22.770   8.246  1.00  0.00           H  
ATOM   2374 2HB  LEU A 156     -18.019 -24.304   7.497  1.00  0.00           H  
ATOM   2375  HG  LEU A 156     -15.220 -23.613   8.457  1.00  0.00           H  
ATOM   2376 1HD1 LEU A 156     -15.725 -25.134  10.316  1.00  0.00           H  
ATOM   2377 2HD1 LEU A 156     -16.807 -23.721  10.309  1.00  0.00           H  
ATOM   2378 3HD1 LEU A 156     -17.396 -25.297   9.729  1.00  0.00           H  
ATOM   2379 1HD2 LEU A 156     -14.846 -26.037   8.146  1.00  0.00           H  
ATOM   2380 2HD2 LEU A 156     -16.506 -26.214   7.527  1.00  0.00           H  
ATOM   2381 3HD2 LEU A 156     -15.313 -25.259   6.614  1.00  0.00           H  
ATOM   2382  N   GLY A 157     -18.505 -21.334   5.634  1.00  0.00           N  
ATOM   2383  CA  GLY A 157     -19.702 -20.856   4.958  1.00  0.00           C  
ATOM   2384  C   GLY A 157     -20.924 -21.216   5.785  1.00  0.00           C  
ATOM   2385  O   GLY A 157     -22.047 -21.365   5.271  1.00  0.00           O  
ATOM   2386  H   GLY A 157     -17.974 -20.694   6.204  1.00  0.00           H  
ATOM   2387 1HA  GLY A 157     -19.633 -19.777   4.821  1.00  0.00           H  
ATOM   2388 2HA  GLY A 157     -19.762 -21.302   3.966  1.00  0.00           H  
ATOM   2389  N   THR A 158     -20.851 -21.234   7.172  1.00  0.00           N  
ATOM   2390  CA  THR A 158     -21.872 -21.606   8.138  1.00  0.00           C  
ATOM   2391  C   THR A 158     -21.872 -20.576   9.264  1.00  0.00           C  
ATOM   2392  O   THR A 158     -21.331 -19.476   9.097  1.00  0.00           O  
ATOM   2393  CB  THR A 158     -21.636 -23.019   8.703  1.00  0.00           C  
ATOM   2394  OG1 THR A 158     -22.773 -23.424   9.476  1.00  0.00           O  
ATOM   2395  CG2 THR A 158     -20.396 -23.041   9.583  1.00  0.00           C  
ATOM   2396  H   THR A 158     -19.938 -20.956   7.504  1.00  0.00           H  
ATOM   2397  HA  THR A 158     -22.843 -21.570   7.644  1.00  0.00           H  
ATOM   2398  HB  THR A 158     -21.504 -23.722   7.881  1.00  0.00           H  
ATOM   2399  HG1 THR A 158     -22.777 -24.380   9.562  1.00  0.00           H  
ATOM   2400 1HG2 THR A 158     -20.244 -24.048   9.973  1.00  0.00           H  
ATOM   2401 2HG2 THR A 158     -19.527 -22.745   8.995  1.00  0.00           H  
ATOM   2402 3HG2 THR A 158     -20.526 -22.347  10.412  1.00  0.00           H  
ATOM   2403  N   THR A 159     -22.490 -20.911  10.393  1.00  0.00           N  
ATOM   2404  CA  THR A 159     -22.604 -19.965  11.510  1.00  0.00           C  
ATOM   2405  C   THR A 159     -21.444 -20.122  12.503  1.00  0.00           C  
ATOM   2406  O   THR A 159     -20.705 -21.100  12.441  1.00  0.00           O  
ATOM   2407  CB  THR A 159     -23.943 -20.144  12.250  1.00  0.00           C  
ATOM   2408  OG1 THR A 159     -23.975 -21.432  12.880  1.00  0.00           O  
ATOM   2409  CG2 THR A 159     -25.108 -20.031  11.280  1.00  0.00           C  
ATOM   2410  H   THR A 159     -22.891 -21.834  10.487  1.00  0.00           H  
ATOM   2411  HA  THR A 159     -22.608 -18.953  11.109  1.00  0.00           H  
ATOM   2412  HB  THR A 159     -24.039 -19.377  13.018  1.00  0.00           H  
ATOM   2413  HG1 THR A 159     -24.730 -21.480  13.471  1.00  0.00           H  
ATOM   2414 1HG2 THR A 159     -26.046 -20.160  11.820  1.00  0.00           H  
ATOM   2415 2HG2 THR A 159     -25.093 -19.048  10.807  1.00  0.00           H  
ATOM   2416 3HG2 THR A 159     -25.021 -20.802  10.515  1.00  0.00           H  
ATOM   2417  N   VAL A 160     -21.290 -19.178  13.428  1.00  0.00           N  
ATOM   2418  CA  VAL A 160     -20.227 -19.308  14.416  1.00  0.00           C  
ATOM   2419  C   VAL A 160     -20.555 -20.426  15.398  1.00  0.00           C  
ATOM   2420  O   VAL A 160     -19.657 -21.065  15.916  1.00  0.00           O  
ATOM   2421  CB  VAL A 160     -20.036 -17.986  15.184  1.00  0.00           C  
ATOM   2422  CG1 VAL A 160     -19.575 -16.885  14.242  1.00  0.00           C  
ATOM   2423  CG2 VAL A 160     -21.334 -17.598  15.875  1.00  0.00           C  
ATOM   2424  H   VAL A 160     -21.895 -18.368  13.458  1.00  0.00           H  
ATOM   2425  HA  VAL A 160     -19.307 -19.590  13.899  1.00  0.00           H  
ATOM   2426  HB  VAL A 160     -19.253 -18.120  15.930  1.00  0.00           H  
ATOM   2427 1HG1 VAL A 160     -19.446 -15.958  14.801  1.00  0.00           H  
ATOM   2428 2HG1 VAL A 160     -18.627 -17.169  13.786  1.00  0.00           H  
ATOM   2429 3HG1 VAL A 160     -20.324 -16.736  13.463  1.00  0.00           H  
ATOM   2430 1HG2 VAL A 160     -21.191 -16.662  16.417  1.00  0.00           H  
ATOM   2431 2HG2 VAL A 160     -22.119 -17.469  15.130  1.00  0.00           H  
ATOM   2432 3HG2 VAL A 160     -21.623 -18.382  16.575  1.00  0.00           H  
ATOM   2433  N   GLU A 161     -21.933 -20.734  15.757  1.00  0.00           N  
ATOM   2434  CA  GLU A 161     -22.405 -21.816  16.623  1.00  0.00           C  
ATOM   2435  C   GLU A 161     -22.033 -23.180  16.072  1.00  0.00           C  
ATOM   2436  O   GLU A 161     -21.714 -24.093  16.813  1.00  0.00           O  
ATOM   2437  CB  GLU A 161     -23.922 -21.733  16.802  1.00  0.00           C  
ATOM   2438  CG  GLU A 161     -24.400 -20.502  17.559  1.00  0.00           C  
ATOM   2439  CD  GLU A 161     -24.472 -19.276  16.694  1.00  0.00           C  
ATOM   2440  OE1 GLU A 161     -24.178 -19.376  15.527  1.00  0.00           O  
ATOM   2441  OE2 GLU A 161     -24.823 -18.235  17.201  1.00  0.00           O  
ATOM   2442  H   GLU A 161     -22.609 -20.140  15.298  1.00  0.00           H  
ATOM   2443  HA  GLU A 161     -21.929 -21.711  17.599  1.00  0.00           H  
ATOM   2444 1HB  GLU A 161     -24.405 -21.733  15.825  1.00  0.00           H  
ATOM   2445 2HB  GLU A 161     -24.274 -22.614  17.341  1.00  0.00           H  
ATOM   2446 1HG  GLU A 161     -25.389 -20.702  17.970  1.00  0.00           H  
ATOM   2447 2HG  GLU A 161     -23.721 -20.314  18.391  1.00  0.00           H  
ATOM   2448  N   GLU A 162     -22.098 -23.421  14.626  1.00  0.00           N  
ATOM   2449  CA  GLU A 162     -21.688 -24.628  13.919  1.00  0.00           C  
ATOM   2450  C   GLU A 162     -20.167 -24.792  13.897  1.00  0.00           C  
ATOM   2451  O   GLU A 162     -19.646 -25.906  14.025  1.00  0.00           O  
ATOM   2452  CB  GLU A 162     -22.250 -24.622  12.494  1.00  0.00           C  
ATOM   2453  CG  GLU A 162     -21.949 -25.873  11.693  1.00  0.00           C  
ATOM   2454  CD  GLU A 162     -22.610 -27.123  12.264  1.00  0.00           C  
ATOM   2455  OE1 GLU A 162     -23.460 -27.007  13.178  1.00  0.00           O  
ATOM   2456  OE2 GLU A 162     -22.268 -28.226  11.789  1.00  0.00           O  
ATOM   2457  H   GLU A 162     -22.476 -22.647  14.098  1.00  0.00           H  
ATOM   2458  HA  GLU A 162     -22.090 -25.491  14.451  1.00  0.00           H  
ATOM   2459 1HB  GLU A 162     -23.332 -24.501  12.531  1.00  0.00           H  
ATOM   2460 2HB  GLU A 162     -21.845 -23.770  11.947  1.00  0.00           H  
ATOM   2461 1HG  GLU A 162     -22.298 -25.729  10.671  1.00  0.00           H  
ATOM   2462 2HG  GLU A 162     -20.872 -26.024  11.663  1.00  0.00           H  
ATOM   2463  N   ALA A 163     -19.462 -23.677  13.719  1.00  0.00           N  
ATOM   2464  CA  ALA A 163     -18.009 -23.681  13.741  1.00  0.00           C  
ATOM   2465  C   ALA A 163     -17.492 -24.168  15.108  1.00  0.00           C  
ATOM   2466  O   ALA A 163     -16.545 -24.950  15.172  1.00  0.00           O  
ATOM   2467  CB  ALA A 163     -17.469 -22.285  13.417  1.00  0.00           C  
ATOM   2468  H   ALA A 163     -19.950 -22.804  13.567  1.00  0.00           H  
ATOM   2469  HA  ALA A 163     -17.661 -24.379  12.980  1.00  0.00           H  
ATOM   2470 1HB  ALA A 163     -16.381 -22.302  13.437  1.00  0.00           H  
ATOM   2471 2HB  ALA A 163     -17.811 -21.983  12.426  1.00  0.00           H  
ATOM   2472 3HB  ALA A 163     -17.835 -21.574  14.157  1.00  0.00           H  
ATOM   2473  N   VAL A 164     -18.124 -23.710  16.188  1.00  0.00           N  
ATOM   2474  CA  VAL A 164     -17.790 -24.168  17.537  1.00  0.00           C  
ATOM   2475  C   VAL A 164     -18.235 -25.612  17.749  1.00  0.00           C  
ATOM   2476  O   VAL A 164     -17.489 -26.432  18.294  1.00  0.00           O  
ATOM   2477  CB  VAL A 164     -18.461 -23.266  18.592  1.00  0.00           C  
ATOM   2478  CG1 VAL A 164     -18.307 -23.867  19.981  1.00  0.00           C  
ATOM   2479  CG2 VAL A 164     -17.859 -21.871  18.537  1.00  0.00           C  
ATOM   2480  H   VAL A 164     -18.856 -23.025  16.069  1.00  0.00           H  
ATOM   2481  HA  VAL A 164     -16.707 -24.127  17.659  1.00  0.00           H  
ATOM   2482  HB  VAL A 164     -19.529 -23.211  18.381  1.00  0.00           H  
ATOM   2483 1HG1 VAL A 164     -18.786 -23.218  20.713  1.00  0.00           H  
ATOM   2484 2HG1 VAL A 164     -18.776 -24.850  20.006  1.00  0.00           H  
ATOM   2485 3HG1 VAL A 164     -17.248 -23.962  20.220  1.00  0.00           H  
ATOM   2486 1HG2 VAL A 164     -18.339 -21.239  19.284  1.00  0.00           H  
ATOM   2487 2HG2 VAL A 164     -16.789 -21.928  18.740  1.00  0.00           H  
ATOM   2488 3HG2 VAL A 164     -18.018 -21.445  17.546  1.00  0.00           H  
ATOM   2489  N   TYR A 165     -19.579 -26.049  17.352  1.00  0.00           N  
ATOM   2490  CA  TYR A 165     -20.044 -27.427  17.460  1.00  0.00           C  
ATOM   2491  C   TYR A 165     -19.082 -28.434  16.809  1.00  0.00           C  
ATOM   2492  O   TYR A 165     -18.751 -29.463  17.399  1.00  0.00           O  
ATOM   2493  CB  TYR A 165     -21.437 -27.554  16.839  1.00  0.00           C  
ATOM   2494  CG  TYR A 165     -21.985 -28.964  16.852  1.00  0.00           C  
ATOM   2495  CD1 TYR A 165     -22.544 -29.480  18.012  1.00  0.00           C  
ATOM   2496  CD2 TYR A 165     -21.928 -29.741  15.705  1.00  0.00           C  
ATOM   2497  CE1 TYR A 165     -23.045 -30.767  18.024  1.00  0.00           C  
ATOM   2498  CE2 TYR A 165     -22.429 -31.028  15.717  1.00  0.00           C  
ATOM   2499  CZ  TYR A 165     -22.985 -31.541  16.871  1.00  0.00           C  
ATOM   2500  OH  TYR A 165     -23.484 -32.824  16.883  1.00  0.00           O  
ATOM   2501  H   TYR A 165     -20.194 -25.353  16.953  1.00  0.00           H  
ATOM   2502  HA  TYR A 165     -20.109 -27.690  18.516  1.00  0.00           H  
ATOM   2503 1HB  TYR A 165     -22.136 -26.912  17.377  1.00  0.00           H  
ATOM   2504 2HB  TYR A 165     -21.407 -27.211  15.805  1.00  0.00           H  
ATOM   2505  HD1 TYR A 165     -22.589 -28.869  18.914  1.00  0.00           H  
ATOM   2506  HD2 TYR A 165     -21.487 -29.336  14.794  1.00  0.00           H  
ATOM   2507  HE1 TYR A 165     -23.485 -31.172  18.935  1.00  0.00           H  
ATOM   2508  HE2 TYR A 165     -22.383 -31.639  14.815  1.00  0.00           H  
ATOM   2509  HH  TYR A 165     -23.832 -33.022  17.756  1.00  0.00           H  
ATOM   2510  N   ARG A 166     -18.607 -28.142  15.502  1.00  0.00           N  
ATOM   2511  CA  ARG A 166     -17.640 -28.994  14.821  1.00  0.00           C  
ATOM   2512  C   ARG A 166     -16.297 -28.988  15.505  1.00  0.00           C  
ATOM   2513  O   ARG A 166     -15.602 -30.005  15.536  1.00  0.00           O  
ATOM   2514  CB  ARG A 166     -17.462 -28.554  13.377  1.00  0.00           C  
ATOM   2515  CG  ARG A 166     -18.680 -28.761  12.489  1.00  0.00           C  
ATOM   2516  CD  ARG A 166     -18.424 -28.320  11.095  1.00  0.00           C  
ATOM   2517  NE  ARG A 166     -19.639 -28.318  10.294  1.00  0.00           N  
ATOM   2518  CZ  ARG A 166     -19.673 -28.167   8.956  1.00  0.00           C  
ATOM   2519  NH1 ARG A 166     -18.555 -28.010   8.283  1.00  0.00           N  
ATOM   2520  NH2 ARG A 166     -20.832 -28.180   8.320  1.00  0.00           N  
ATOM   2521  H   ARG A 166     -18.957 -27.322  15.028  1.00  0.00           H  
ATOM   2522  HA  ARG A 166     -18.022 -30.018  14.819  1.00  0.00           H  
ATOM   2523 1HB  ARG A 166     -17.211 -27.496  13.348  1.00  0.00           H  
ATOM   2524 2HB  ARG A 166     -16.632 -29.100  12.929  1.00  0.00           H  
ATOM   2525 1HG  ARG A 166     -18.941 -29.819  12.472  1.00  0.00           H  
ATOM   2526 2HG  ARG A 166     -19.519 -28.185  12.883  1.00  0.00           H  
ATOM   2527 1HD  ARG A 166     -18.020 -27.309  11.101  1.00  0.00           H  
ATOM   2528 2HD  ARG A 166     -17.707 -28.993  10.624  1.00  0.00           H  
ATOM   2529  HE  ARG A 166     -20.520 -28.436  10.777  1.00  0.00           H  
ATOM   2530 1HH1 ARG A 166     -17.669 -28.000   8.770  1.00  0.00           H  
ATOM   2531 2HH1 ARG A 166     -18.580 -27.899   7.280  1.00  0.00           H  
ATOM   2532 1HH2 ARG A 166     -21.691 -28.302   8.837  1.00  0.00           H  
ATOM   2533 2HH2 ARG A 166     -20.857 -28.068   7.317  1.00  0.00           H  
ATOM   2534  N   ALA A 167     -15.777 -27.729  16.108  1.00  0.00           N  
ATOM   2535  CA  ALA A 167     -14.514 -27.623  16.816  1.00  0.00           C  
ATOM   2536  C   ALA A 167     -14.561 -28.500  18.070  1.00  0.00           C  
ATOM   2537  O   ALA A 167     -13.562 -29.142  18.411  1.00  0.00           O  
ATOM   2538  CB  ALA A 167     -14.223 -26.168  17.167  1.00  0.00           C  
ATOM   2539  H   ALA A 167     -16.311 -26.893  15.923  1.00  0.00           H  
ATOM   2540  HA  ALA A 167     -13.726 -27.991  16.160  1.00  0.00           H  
ATOM   2541 1HB  ALA A 167     -13.273 -26.106  17.698  1.00  0.00           H  
ATOM   2542 2HB  ALA A 167     -14.167 -25.579  16.255  1.00  0.00           H  
ATOM   2543 3HB  ALA A 167     -15.020 -25.782  17.803  1.00  0.00           H  
ATOM   2544  N   LEU A 168     -15.721 -28.525  18.735  1.00  0.00           N  
ATOM   2545  CA  LEU A 168     -15.946 -29.383  19.913  1.00  0.00           C  
ATOM   2546  C   LEU A 168     -15.862 -30.879  19.588  1.00  0.00           C  
ATOM   2547  O   LEU A 168     -15.339 -31.655  20.388  1.00  0.00           O  
ATOM   2548  CB  LEU A 168     -17.318 -29.076  20.525  1.00  0.00           C  
ATOM   2549  CG  LEU A 168     -17.417 -27.763  21.311  1.00  0.00           C  
ATOM   2550  CD1 LEU A 168     -18.882 -27.403  21.518  1.00  0.00           C  
ATOM   2551  CD2 LEU A 168     -16.698 -27.914  22.645  1.00  0.00           C  
ATOM   2552  H   LEU A 168     -16.469 -27.928  18.412  1.00  0.00           H  
ATOM   2553  HA  LEU A 168     -15.156 -29.188  20.638  1.00  0.00           H  
ATOM   2554 1HB  LEU A 168     -18.055 -29.039  19.725  1.00  0.00           H  
ATOM   2555 2HB  LEU A 168     -17.586 -29.888  21.201  1.00  0.00           H  
ATOM   2556  HG  LEU A 168     -16.953 -26.959  20.739  1.00  0.00           H  
ATOM   2557 1HD1 LEU A 168     -18.952 -26.470  22.077  1.00  0.00           H  
ATOM   2558 2HD1 LEU A 168     -19.366 -27.282  20.548  1.00  0.00           H  
ATOM   2559 3HD1 LEU A 168     -19.377 -28.197  22.075  1.00  0.00           H  
ATOM   2560 1HD2 LEU A 168     -16.767 -26.980  23.203  1.00  0.00           H  
ATOM   2561 2HD2 LEU A 168     -17.162 -28.716  23.219  1.00  0.00           H  
ATOM   2562 3HD2 LEU A 168     -15.650 -28.153  22.467  1.00  0.00           H  
ATOM   2563  N   LYS A 169     -16.462 -31.429  18.353  1.00  0.00           N  
ATOM   2564  CA  LYS A 169     -16.327 -32.812  17.873  1.00  0.00           C  
ATOM   2565  C   LYS A 169     -14.858 -33.226  17.752  1.00  0.00           C  
ATOM   2566  O   LYS A 169     -14.471 -34.318  18.188  1.00  0.00           O  
ATOM   2567  CB  LYS A 169     -17.030 -32.982  16.526  1.00  0.00           C  
ATOM   2568  CG  LYS A 169     -16.917 -34.378  15.928  1.00  0.00           C  
ATOM   2569  CD  LYS A 169     -17.595 -34.453  14.568  1.00  0.00           C  
ATOM   2570  CE  LYS A 169     -17.351 -35.800  13.901  1.00  0.00           C  
ATOM   2571  NZ  LYS A 169     -17.948 -35.861  12.540  1.00  0.00           N  
ATOM   2572  H   LYS A 169     -17.036 -30.781  17.834  1.00  0.00           H  
ATOM   2573  HA  LYS A 169     -16.797 -33.478  18.598  1.00  0.00           H  
ATOM   2574 1HB  LYS A 169     -18.089 -32.749  16.636  1.00  0.00           H  
ATOM   2575 2HB  LYS A 169     -16.612 -32.276  15.806  1.00  0.00           H  
ATOM   2576 1HG  LYS A 169     -15.865 -34.643  15.816  1.00  0.00           H  
ATOM   2577 2HG  LYS A 169     -17.385 -35.099  16.598  1.00  0.00           H  
ATOM   2578 1HD  LYS A 169     -18.669 -34.306  14.688  1.00  0.00           H  
ATOM   2579 2HD  LYS A 169     -17.206 -33.665  13.924  1.00  0.00           H  
ATOM   2580 1HE  LYS A 169     -16.280 -35.977  13.824  1.00  0.00           H  
ATOM   2581 2HE  LYS A 169     -17.785 -36.591  14.512  1.00  0.00           H  
ATOM   2582 1HZ  LYS A 169     -17.764 -36.768  12.132  1.00  0.00           H  
ATOM   2583 2HZ  LYS A 169     -18.945 -35.716  12.601  1.00  0.00           H  
ATOM   2584 3HZ  LYS A 169     -17.538 -35.145  11.960  1.00  0.00           H  
ATOM   2585  N   LEU A 170     -13.988 -32.357  17.103  1.00  0.00           N  
ATOM   2586  CA  LEU A 170     -12.565 -32.584  16.873  1.00  0.00           C  
ATOM   2587  C   LEU A 170     -11.747 -32.362  18.134  1.00  0.00           C  
ATOM   2588  O   LEU A 170     -10.746 -33.035  18.340  1.00  0.00           O  
ATOM   2589  CB  LEU A 170     -12.056 -31.657  15.762  1.00  0.00           C  
ATOM   2590  CG  LEU A 170     -12.166 -32.206  14.335  1.00  0.00           C  
ATOM   2591  CD1 LEU A 170     -11.094 -33.264  14.113  1.00  0.00           C  
ATOM   2592  CD2 LEU A 170     -13.557 -32.783  14.118  1.00  0.00           C  
ATOM   2593  H   LEU A 170     -14.422 -31.531  16.717  1.00  0.00           H  
ATOM   2594  HA  LEU A 170     -12.421 -33.627  16.597  1.00  0.00           H  
ATOM   2595 1HB  LEU A 170     -12.619 -30.725  15.803  1.00  0.00           H  
ATOM   2596 2HB  LEU A 170     -11.007 -31.431  15.952  1.00  0.00           H  
ATOM   2597  HG  LEU A 170     -11.992 -31.400  13.620  1.00  0.00           H  
ATOM   2598 1HD1 LEU A 170     -11.172 -33.654  13.098  1.00  0.00           H  
ATOM   2599 2HD1 LEU A 170     -10.109 -32.819  14.256  1.00  0.00           H  
ATOM   2600 3HD1 LEU A 170     -11.233 -34.077  14.826  1.00  0.00           H  
ATOM   2601 1HD2 LEU A 170     -13.635 -33.173  13.102  1.00  0.00           H  
ATOM   2602 2HD2 LEU A 170     -13.732 -33.589  14.830  1.00  0.00           H  
ATOM   2603 3HD2 LEU A 170     -14.302 -32.001  14.264  1.00  0.00           H  
ATOM   2604  N   LYS A 171     -12.160 -31.406  18.962  1.00  0.00           N  
ATOM   2605  CA  LYS A 171     -11.513 -31.196  20.251  1.00  0.00           C  
ATOM   2606  C   LYS A 171     -11.511 -32.496  21.022  1.00  0.00           C  
ATOM   2607  O   LYS A 171     -10.480 -32.966  21.502  1.00  0.00           O  
ATOM   2608  CB  LYS A 171     -12.216 -30.099  21.052  1.00  0.00           C  
ATOM   2609  CG  LYS A 171     -11.739 -29.971  22.493  1.00  0.00           C  
ATOM   2610  CD  LYS A 171     -12.789 -30.481  23.470  1.00  0.00           C  
ATOM   2611  CE  LYS A 171     -12.418 -30.144  24.906  1.00  0.00           C  
ATOM   2612  NZ  LYS A 171     -13.389 -30.716  25.879  1.00  0.00           N  
ATOM   2613  H   LYS A 171     -12.934 -30.815  18.697  1.00  0.00           H  
ATOM   2614  HA  LYS A 171     -10.502 -30.823  20.075  1.00  0.00           H  
ATOM   2615 1HB  LYS A 171     -12.064 -29.137  20.563  1.00  0.00           H  
ATOM   2616 2HB  LYS A 171     -13.288 -30.293  21.070  1.00  0.00           H  
ATOM   2617 1HG  LYS A 171     -10.822 -30.544  22.626  1.00  0.00           H  
ATOM   2618 2HG  LYS A 171     -11.528 -28.924  22.714  1.00  0.00           H  
ATOM   2619 1HD  LYS A 171     -13.754 -30.029  23.236  1.00  0.00           H  
ATOM   2620 2HD  LYS A 171     -12.881 -31.563  23.372  1.00  0.00           H  
ATOM   2621 1HE  LYS A 171     -11.428 -30.538  25.127  1.00  0.00           H  
ATOM   2622 2HE  LYS A 171     -12.393 -29.062  25.032  1.00  0.00           H  
ATOM   2623 1HZ  LYS A 171     -13.109 -30.471  26.818  1.00  0.00           H  
ATOM   2624 2HZ  LYS A 171     -14.311 -30.344  25.695  1.00  0.00           H  
ATOM   2625 3HZ  LYS A 171     -13.408 -31.722  25.786  1.00  0.00           H  
ATOM   2626  N   THR A 172     -12.754 -33.199  21.199  1.00  0.00           N  
ATOM   2627  CA  THR A 172     -12.879 -34.439  21.936  1.00  0.00           C  
ATOM   2628  C   THR A 172     -12.110 -35.574  21.254  1.00  0.00           C  
ATOM   2629  O   THR A 172     -11.386 -36.322  21.918  1.00  0.00           O  
ATOM   2630  CB  THR A 172     -14.360 -34.832  22.096  1.00  0.00           C  
ATOM   2631  OG1 THR A 172     -15.051 -33.812  22.829  1.00  0.00           O  
ATOM   2632  CG2 THR A 172     -14.483 -36.155  22.836  1.00  0.00           C  
ATOM   2633  H   THR A 172     -13.579 -32.784  20.788  1.00  0.00           H  
ATOM   2634  HA  THR A 172     -12.428 -34.305  22.918  1.00  0.00           H  
ATOM   2635  HB  THR A 172     -14.818 -34.928  21.112  1.00  0.00           H  
ATOM   2636  HG1 THR A 172     -15.142 -33.029  22.279  1.00  0.00           H  
ATOM   2637 1HG2 THR A 172     -15.536 -36.417  22.939  1.00  0.00           H  
ATOM   2638 2HG2 THR A 172     -13.969 -36.935  22.275  1.00  0.00           H  
ATOM   2639 3HG2 THR A 172     -14.035 -36.063  23.824  1.00  0.00           H  
ATOM   2640  N   LYS A 173     -12.230 -35.681  19.933  1.00  0.00           N  
ATOM   2641  CA  LYS A 173     -11.581 -36.785  19.223  1.00  0.00           C  
ATOM   2642  C   LYS A 173     -10.073 -36.793  19.356  1.00  0.00           C  
ATOM   2643  O   LYS A 173      -9.483 -37.827  19.657  1.00  0.00           O  
ATOM   2644  CB  LYS A 173     -11.956 -36.745  17.740  1.00  0.00           C  
ATOM   2645  CG  LYS A 173     -11.336 -37.857  16.905  1.00  0.00           C  
ATOM   2646  CD  LYS A 173     -11.765 -37.759  15.448  1.00  0.00           C  
ATOM   2647  CE  LYS A 173     -11.099 -38.832  14.600  1.00  0.00           C  
ATOM   2648  NZ  LYS A 173     -11.509 -38.748  13.173  1.00  0.00           N  
ATOM   2649  H   LYS A 173     -12.767 -35.006  19.408  1.00  0.00           H  
ATOM   2650  HA  LYS A 173     -11.922 -37.724  19.659  1.00  0.00           H  
ATOM   2651 1HB  LYS A 173     -13.039 -36.812  17.636  1.00  0.00           H  
ATOM   2652 2HB  LYS A 173     -11.645 -35.792  17.312  1.00  0.00           H  
ATOM   2653 1HG  LYS A 173     -10.249 -37.790  16.959  1.00  0.00           H  
ATOM   2654 2HG  LYS A 173     -11.642 -38.824  17.301  1.00  0.00           H  
ATOM   2655 1HD  LYS A 173     -12.849 -37.874  15.380  1.00  0.00           H  
ATOM   2656 2HD  LYS A 173     -11.496 -36.779  15.054  1.00  0.00           H  
ATOM   2657 1HE  LYS A 173     -10.017 -38.724  14.662  1.00  0.00           H  
ATOM   2658 2HE  LYS A 173     -11.365 -39.817  14.984  1.00  0.00           H  
ATOM   2659 1HZ  LYS A 173     -11.047 -39.476  12.645  1.00  0.00           H  
ATOM   2660 2HZ  LYS A 173     -12.510 -38.866  13.101  1.00  0.00           H  
ATOM   2661 3HZ  LYS A 173     -11.250 -37.846  12.800  1.00  0.00           H  
ATOM   2662  N   LEU A 174      -9.456 -35.638  19.139  1.00  0.00           N  
ATOM   2663  CA  LEU A 174      -8.011 -35.554  19.043  1.00  0.00           C  
ATOM   2664  C   LEU A 174      -7.352 -35.146  20.345  1.00  0.00           C  
ATOM   2665  O   LEU A 174      -6.179 -35.439  20.558  1.00  0.00           O  
ATOM   2666  CB  LEU A 174      -7.623 -34.556  17.945  1.00  0.00           C  
ATOM   2667  CG  LEU A 174      -8.138 -34.881  16.537  1.00  0.00           C  
ATOM   2668  CD1 LEU A 174      -7.757 -33.757  15.584  1.00  0.00           C  
ATOM   2669  CD2 LEU A 174      -7.553 -36.209  16.078  1.00  0.00           C  
ATOM   2670  H   LEU A 174     -10.007 -34.798  19.038  1.00  0.00           H  
ATOM   2671  HA  LEU A 174      -7.626 -36.533  18.760  1.00  0.00           H  
ATOM   2672 1HB  LEU A 174      -8.006 -33.574  18.218  1.00  0.00           H  
ATOM   2673 2HB  LEU A 174      -6.536 -34.498  17.896  1.00  0.00           H  
ATOM   2674  HG  LEU A 174      -9.226 -34.951  16.554  1.00  0.00           H  
ATOM   2675 1HD1 LEU A 174      -8.122 -33.988  14.583  1.00  0.00           H  
ATOM   2676 2HD1 LEU A 174      -8.204 -32.823  15.926  1.00  0.00           H  
ATOM   2677 3HD1 LEU A 174      -6.672 -33.653  15.558  1.00  0.00           H  
ATOM   2678 1HD2 LEU A 174      -7.919 -36.441  15.077  1.00  0.00           H  
ATOM   2679 2HD2 LEU A 174      -6.465 -36.140  16.059  1.00  0.00           H  
ATOM   2680 3HD2 LEU A 174      -7.855 -36.998  16.767  1.00  0.00           H  
ATOM   2681  N   GLY A 175      -8.099 -34.458  21.206  1.00  0.00           N  
ATOM   2682  CA  GLY A 175      -7.542 -33.883  22.420  1.00  0.00           C  
ATOM   2683  C   GLY A 175      -6.849 -32.544  22.176  1.00  0.00           C  
ATOM   2684  O   GLY A 175      -5.767 -32.284  22.714  1.00  0.00           O  
ATOM   2685  H   GLY A 175      -9.082 -34.332  21.010  1.00  0.00           H  
ATOM   2686 1HA  GLY A 175      -8.337 -33.740  23.153  1.00  0.00           H  
ATOM   2687 2HA  GLY A 175      -6.825 -34.578  22.854  1.00  0.00           H  
ATOM   2688  N   VAL A 176      -7.465 -31.692  21.360  1.00  0.00           N  
ATOM   2689  CA  VAL A 176      -6.868 -30.409  20.996  1.00  0.00           C  
ATOM   2690  C   VAL A 176      -7.828 -29.287  21.375  1.00  0.00           C  
ATOM   2691  O   VAL A 176      -8.990 -29.539  21.674  1.00  0.00           O  
ATOM   2692  CB  VAL A 176      -6.568 -30.352  19.486  1.00  0.00           C  
ATOM   2693  CG1 VAL A 176      -5.614 -31.468  19.090  1.00  0.00           C  
ATOM   2694  CG2 VAL A 176      -7.864 -30.446  18.696  1.00  0.00           C  
ATOM   2695  H   VAL A 176      -8.369 -31.939  20.983  1.00  0.00           H  
ATOM   2696  HA  VAL A 176      -5.936 -30.291  21.551  1.00  0.00           H  
ATOM   2697  HB  VAL A 176      -6.072 -29.409  19.259  1.00  0.00           H  
ATOM   2698 1HG1 VAL A 176      -5.411 -31.413  18.020  1.00  0.00           H  
ATOM   2699 2HG1 VAL A 176      -4.678 -31.361  19.641  1.00  0.00           H  
ATOM   2700 3HG1 VAL A 176      -6.064 -32.432  19.324  1.00  0.00           H  
ATOM   2701 1HG2 VAL A 176      -7.645 -30.404  17.630  1.00  0.00           H  
ATOM   2702 2HG2 VAL A 176      -8.364 -31.387  18.928  1.00  0.00           H  
ATOM   2703 3HG2 VAL A 176      -8.515 -29.613  18.965  1.00  0.00           H  
ATOM   2704  N   SER A 177      -7.356 -27.936  21.401  1.00  0.00           N  
ATOM   2705  CA  SER A 177      -8.099 -26.721  21.705  1.00  0.00           C  
ATOM   2706  C   SER A 177      -9.093 -26.439  20.580  1.00  0.00           C  
ATOM   2707  O   SER A 177      -8.975 -26.970  19.487  1.00  0.00           O  
ATOM   2708  CB  SER A 177      -7.153 -25.550  21.882  1.00  0.00           C  
ATOM   2709  OG  SER A 177      -6.500 -25.247  20.680  1.00  0.00           O  
ATOM   2710  H   SER A 177      -6.376 -27.866  21.169  1.00  0.00           H  
ATOM   2711  HA  SER A 177      -8.628 -26.867  22.650  1.00  0.00           H  
ATOM   2712 1HB  SER A 177      -7.712 -24.680  22.225  1.00  0.00           H  
ATOM   2713 2HB  SER A 177      -6.417 -25.789  22.648  1.00  0.00           H  
ATOM   2714  HG  SER A 177      -5.785 -25.882  20.600  1.00  0.00           H  
ATOM   2715  N   LEU A 178     -10.076 -25.599  20.855  1.00  0.00           N  
ATOM   2716  CA  LEU A 178     -11.071 -25.213  19.868  1.00  0.00           C  
ATOM   2717  C   LEU A 178     -10.415 -24.457  18.715  1.00  0.00           C  
ATOM   2718  O   LEU A 178     -10.864 -24.519  17.561  1.00  0.00           O  
ATOM   2719  CB  LEU A 178     -12.155 -24.344  20.517  1.00  0.00           C  
ATOM   2720  CG  LEU A 178     -13.068 -25.058  21.522  1.00  0.00           C  
ATOM   2721  CD1 LEU A 178     -13.931 -24.032  22.244  1.00  0.00           C  
ATOM   2722  CD2 LEU A 178     -13.928 -26.078  20.791  1.00  0.00           C  
ATOM   2723  H   LEU A 178     -10.131 -25.212  21.786  1.00  0.00           H  
ATOM   2724  HA  LEU A 178     -11.550 -26.117  19.491  1.00  0.00           H  
ATOM   2725 1HB  LEU A 178     -11.673 -23.517  21.037  1.00  0.00           H  
ATOM   2726 2HB  LEU A 178     -12.787 -23.931  19.730  1.00  0.00           H  
ATOM   2727  HG  LEU A 178     -12.458 -25.566  22.269  1.00  0.00           H  
ATOM   2728 1HD1 LEU A 178     -14.579 -24.539  22.958  1.00  0.00           H  
ATOM   2729 2HD1 LEU A 178     -13.290 -23.326  22.774  1.00  0.00           H  
ATOM   2730 3HD1 LEU A 178     -14.541 -23.495  21.518  1.00  0.00           H  
ATOM   2731 1HD2 LEU A 178     -14.576 -26.587  21.505  1.00  0.00           H  
ATOM   2732 2HD2 LEU A 178     -14.539 -25.571  20.044  1.00  0.00           H  
ATOM   2733 3HD2 LEU A 178     -13.286 -26.809  20.299  1.00  0.00           H  
ATOM   2734  N   LEU A 179      -9.371 -23.633  18.948  1.00  0.00           N  
ATOM   2735  CA  LEU A 179      -8.552 -22.859  18.035  1.00  0.00           C  
ATOM   2736  C   LEU A 179      -7.784 -23.756  17.084  1.00  0.00           C  
ATOM   2737  O   LEU A 179      -7.670 -23.464  15.894  1.00  0.00           O  
ATOM   2738  CB  LEU A 179      -7.572 -21.979  18.821  1.00  0.00           C  
ATOM   2739  CG  LEU A 179      -6.610 -21.135  17.975  1.00  0.00           C  
ATOM   2740  CD1 LEU A 179      -7.410 -20.244  17.034  1.00  0.00           C  
ATOM   2741  CD2 LEU A 179      -5.722 -20.306  18.890  1.00  0.00           C  
ATOM   2742  H   LEU A 179      -9.180 -23.588  19.939  1.00  0.00           H  
ATOM   2743  HA  LEU A 179      -9.206 -22.219  17.441  1.00  0.00           H  
ATOM   2744 1HB  LEU A 179      -8.143 -21.299  19.450  1.00  0.00           H  
ATOM   2745 2HB  LEU A 179      -6.970 -22.619  19.466  1.00  0.00           H  
ATOM   2746  HG  LEU A 179      -5.990 -21.792  17.365  1.00  0.00           H  
ATOM   2747 1HD1 LEU A 179      -6.726 -19.644  16.432  1.00  0.00           H  
ATOM   2748 2HD1 LEU A 179      -8.021 -20.863  16.378  1.00  0.00           H  
ATOM   2749 3HD1 LEU A 179      -8.053 -19.585  17.616  1.00  0.00           H  
ATOM   2750 1HD2 LEU A 179      -5.038 -19.706  18.289  1.00  0.00           H  
ATOM   2751 2HD2 LEU A 179      -6.341 -19.647  19.500  1.00  0.00           H  
ATOM   2752 3HD2 LEU A 179      -5.149 -20.968  19.539  1.00  0.00           H  
ATOM   2753  N   GLN A 180      -7.132 -24.892  17.579  1.00  0.00           N  
ATOM   2754  CA  GLN A 180      -6.489 -25.945  16.802  1.00  0.00           C  
ATOM   2755  C   GLN A 180      -7.502 -26.736  16.011  1.00  0.00           C  
ATOM   2756  O   GLN A 180      -7.248 -27.114  14.862  1.00  0.00           O  
ATOM   2757  CB  GLN A 180      -5.696 -26.884  17.716  1.00  0.00           C  
ATOM   2758  CG  GLN A 180      -4.462 -26.253  18.338  1.00  0.00           C  
ATOM   2759  CD  GLN A 180      -3.932 -27.055  19.511  1.00  0.00           C  
ATOM   2760  OE1 GLN A 180      -4.661 -27.343  20.465  1.00  0.00           O  
ATOM   2761  NE2 GLN A 180      -2.657 -27.419  19.449  1.00  0.00           N  
ATOM   2762  H   GLN A 180      -7.126 -24.953  18.587  1.00  0.00           H  
ATOM   2763  HA  GLN A 180      -5.788 -25.481  16.105  1.00  0.00           H  
ATOM   2764 1HB  GLN A 180      -6.338 -27.234  18.523  1.00  0.00           H  
ATOM   2765 2HB  GLN A 180      -5.377 -27.759  17.149  1.00  0.00           H  
ATOM   2766 1HG  GLN A 180      -3.678 -26.194  17.582  1.00  0.00           H  
ATOM   2767 2HG  GLN A 180      -4.717 -25.254  18.691  1.00  0.00           H  
ATOM   2768 1HE2 GLN A 180      -2.252 -27.949  20.196  1.00  0.00           H  
ATOM   2769 2HE2 GLN A 180      -2.101 -27.164  18.659  1.00  0.00           H  
ATOM   2770  N   ALA A 181      -8.708 -27.100  16.636  1.00  0.00           N  
ATOM   2771  CA  ALA A 181      -9.749 -27.801  15.891  1.00  0.00           C  
ATOM   2772  C   ALA A 181     -10.300 -26.901  14.791  1.00  0.00           C  
ATOM   2773  O   ALA A 181     -10.629 -27.364  13.701  1.00  0.00           O  
ATOM   2774  CB  ALA A 181     -10.870 -28.231  16.829  1.00  0.00           C  
ATOM   2775  H   ALA A 181      -8.846 -26.910  17.617  1.00  0.00           H  
ATOM   2776  HA  ALA A 181      -9.307 -28.688  15.442  1.00  0.00           H  
ATOM   2777 1HB  ALA A 181     -11.641 -28.751  16.259  1.00  0.00           H  
ATOM   2778 2HB  ALA A 181     -10.470 -28.896  17.592  1.00  0.00           H  
ATOM   2779 3HB  ALA A 181     -11.304 -27.351  17.304  1.00  0.00           H  
ATOM   2780  N   ALA A 182     -10.393 -25.609  15.091  1.00  0.00           N  
ATOM   2781  CA  ALA A 182     -10.875 -24.644  14.111  1.00  0.00           C  
ATOM   2782  C   ALA A 182      -9.953 -24.611  12.904  1.00  0.00           C  
ATOM   2783  O   ALA A 182     -10.412 -24.562  11.762  1.00  0.00           O  
ATOM   2784  CB  ALA A 182     -10.989 -23.260  14.734  1.00  0.00           C  
ATOM   2785  H   ALA A 182     -10.128 -25.286  16.009  1.00  0.00           H  
ATOM   2786  HA  ALA A 182     -11.862 -24.963  13.778  1.00  0.00           H  
ATOM   2787 1HB  ALA A 182     -11.343 -22.552  13.984  1.00  0.00           H  
ATOM   2788 2HB  ALA A 182     -11.695 -23.292  15.565  1.00  0.00           H  
ATOM   2789 3HB  ALA A 182     -10.014 -22.945  15.099  1.00  0.00           H  
ATOM   2790  N   ALA A 183      -8.457 -24.634  13.063  1.00  0.00           N  
ATOM   2791  CA  ALA A 183      -7.509 -24.726  11.962  1.00  0.00           C  
ATOM   2792  C   ALA A 183      -7.684 -25.997  11.119  1.00  0.00           C  
ATOM   2793  O   ALA A 183      -7.408 -26.000   9.920  1.00  0.00           O  
ATOM   2794  CB  ALA A 183      -6.089 -24.652  12.505  1.00  0.00           C  
ATOM   2795  H   ALA A 183      -8.111 -24.580  14.011  1.00  0.00           H  
ATOM   2796  HA  ALA A 183      -7.676 -23.878  11.299  1.00  0.00           H  
ATOM   2797 1HB  ALA A 183      -5.380 -24.697  11.678  1.00  0.00           H  
ATOM   2798 2HB  ALA A 183      -5.955 -23.715  13.046  1.00  0.00           H  
ATOM   2799 3HB  ALA A 183      -5.913 -25.488  13.179  1.00  0.00           H  
ATOM   2800  N   ILE A 184      -8.052 -27.204  11.766  1.00  0.00           N  
ATOM   2801  CA  ILE A 184      -8.394 -28.450  11.060  1.00  0.00           C  
ATOM   2802  C   ILE A 184      -9.631 -28.291  10.173  1.00  0.00           C  
ATOM   2803  O   ILE A 184      -9.653 -28.758   9.034  1.00  0.00           O  
ATOM   2804  CB  ILE A 184      -8.637 -29.595  12.060  1.00  0.00           C  
ATOM   2805  CG1 ILE A 184      -7.330 -29.980  12.758  1.00  0.00           C  
ATOM   2806  CG2 ILE A 184      -9.242 -30.798  11.355  1.00  0.00           C  
ATOM   2807  CD1 ILE A 184      -7.520 -30.874  13.961  1.00  0.00           C  
ATOM   2808  H   ILE A 184      -8.115 -27.177  12.775  1.00  0.00           H  
ATOM   2809  HA  ILE A 184      -7.560 -28.724  10.418  1.00  0.00           H  
ATOM   2810  HB  ILE A 184      -9.321 -29.259  12.838  1.00  0.00           H  
ATOM   2811 1HG1 ILE A 184      -6.678 -30.494  12.050  1.00  0.00           H  
ATOM   2812 2HG1 ILE A 184      -6.810 -29.078  13.083  1.00  0.00           H  
ATOM   2813 1HG2 ILE A 184      -9.406 -31.598  12.076  1.00  0.00           H  
ATOM   2814 2HG2 ILE A 184     -10.193 -30.515  10.905  1.00  0.00           H  
ATOM   2815 3HG2 ILE A 184      -8.562 -31.145  10.577  1.00  0.00           H  
ATOM   2816 1HD1 ILE A 184      -6.548 -31.103  14.402  1.00  0.00           H  
ATOM   2817 2HD1 ILE A 184      -8.141 -30.365  14.698  1.00  0.00           H  
ATOM   2818 3HD1 ILE A 184      -8.005 -31.799  13.654  1.00  0.00           H  
ATOM   2819  N   LEU A 185     -10.827 -27.577  10.645  1.00  0.00           N  
ATOM   2820  CA  LEU A 185     -12.033 -27.253   9.887  1.00  0.00           C  
ATOM   2821  C   LEU A 185     -11.708 -26.308   8.730  1.00  0.00           C  
ATOM   2822  O   LEU A 185     -12.209 -26.465   7.609  1.00  0.00           O  
ATOM   2823  CB  LEU A 185     -13.082 -26.612  10.805  1.00  0.00           C  
ATOM   2824  CG  LEU A 185     -13.563 -27.481  11.974  1.00  0.00           C  
ATOM   2825  CD1 LEU A 185     -14.470 -26.659  12.879  1.00  0.00           C  
ATOM   2826  CD2 LEU A 185     -14.292 -28.702  11.433  1.00  0.00           C  
ATOM   2827  H   LEU A 185     -10.763 -27.296  11.612  1.00  0.00           H  
ATOM   2828  HA  LEU A 185     -12.443 -28.176   9.475  1.00  0.00           H  
ATOM   2829 1HB  LEU A 185     -12.666 -25.697  11.222  1.00  0.00           H  
ATOM   2830 2HB  LEU A 185     -13.954 -26.350  10.206  1.00  0.00           H  
ATOM   2831  HG  LEU A 185     -12.705 -27.803  12.565  1.00  0.00           H  
ATOM   2832 1HD1 LEU A 185     -14.812 -27.276  13.710  1.00  0.00           H  
ATOM   2833 2HD1 LEU A 185     -13.918 -25.803  13.267  1.00  0.00           H  
ATOM   2834 3HD1 LEU A 185     -15.331 -26.309  12.310  1.00  0.00           H  
ATOM   2835 1HD2 LEU A 185     -14.633 -29.320  12.264  1.00  0.00           H  
ATOM   2836 2HD2 LEU A 185     -15.150 -28.382  10.843  1.00  0.00           H  
ATOM   2837 3HD2 LEU A 185     -13.615 -29.281  10.805  1.00  0.00           H  
ATOM   2838  N   ILE A 186     -10.851 -25.333   9.016  1.00  0.00           N  
ATOM   2839  CA  ILE A 186     -10.345 -24.431   7.983  1.00  0.00           C  
ATOM   2840  C   ILE A 186      -9.496 -25.187   6.963  1.00  0.00           C  
ATOM   2841  O   ILE A 186      -9.652 -25.004   5.755  1.00  0.00           O  
ATOM   2842  CB  ILE A 186      -9.514 -23.294   8.605  1.00  0.00           C  
ATOM   2843  CG1 ILE A 186     -10.417 -22.342   9.392  1.00  0.00           C  
ATOM   2844  CG2 ILE A 186      -8.753 -22.541   7.525  1.00  0.00           C  
ATOM   2845  CD1 ILE A 186      -9.663 -21.392  10.295  1.00  0.00           C  
ATOM   2846  H   ILE A 186     -10.542 -25.212   9.969  1.00  0.00           H  
ATOM   2847  HA  ILE A 186     -11.200 -24.005   7.458  1.00  0.00           H  
ATOM   2848  HB  ILE A 186      -8.801 -23.712   9.315  1.00  0.00           H  
ATOM   2849 1HG1 ILE A 186     -11.015 -21.751   8.699  1.00  0.00           H  
ATOM   2850 2HG1 ILE A 186     -11.107 -22.920  10.008  1.00  0.00           H  
ATOM   2851 1HG2 ILE A 186      -8.171 -21.740   7.982  1.00  0.00           H  
ATOM   2852 2HG2 ILE A 186      -8.083 -23.226   7.007  1.00  0.00           H  
ATOM   2853 3HG2 ILE A 186      -9.459 -22.115   6.812  1.00  0.00           H  
ATOM   2854 1HD1 ILE A 186     -10.371 -20.749  10.819  1.00  0.00           H  
ATOM   2855 2HD1 ILE A 186      -9.083 -21.963  11.021  1.00  0.00           H  
ATOM   2856 3HD1 ILE A 186      -8.992 -20.778   9.696  1.00  0.00           H  
ATOM   2857  N   LEU A 187      -8.589 -26.040   7.436  1.00  0.00           N  
ATOM   2858  CA  LEU A 187      -7.798 -26.850   6.517  1.00  0.00           C  
ATOM   2859  C   LEU A 187      -8.647 -27.636   5.516  1.00  0.00           C  
ATOM   2860  O   LEU A 187      -8.373 -27.627   4.316  1.00  0.00           O  
ATOM   2861  CB  LEU A 187      -6.924 -27.824   7.316  1.00  0.00           C  
ATOM   2862  CG  LEU A 187      -6.153 -28.859   6.487  1.00  0.00           C  
ATOM   2863  CD1 LEU A 187      -5.159 -28.146   5.581  1.00  0.00           C  
ATOM   2864  CD2 LEU A 187      -5.444 -29.831   7.419  1.00  0.00           C  
ATOM   2865  H   LEU A 187      -8.439 -26.138   8.431  1.00  0.00           H  
ATOM   2866  HA  LEU A 187      -7.165 -26.180   5.935  1.00  0.00           H  
ATOM   2867 1HB  LEU A 187      -6.197 -27.250   7.888  1.00  0.00           H  
ATOM   2868 2HB  LEU A 187      -7.559 -28.367   8.016  1.00  0.00           H  
ATOM   2869  HG  LEU A 187      -6.849 -29.408   5.852  1.00  0.00           H  
ATOM   2870 1HD1 LEU A 187      -4.611 -28.881   4.992  1.00  0.00           H  
ATOM   2871 2HD1 LEU A 187      -5.695 -27.473   4.912  1.00  0.00           H  
ATOM   2872 3HD1 LEU A 187      -4.459 -27.574   6.189  1.00  0.00           H  
ATOM   2873 1HD2 LEU A 187      -4.897 -30.567   6.830  1.00  0.00           H  
ATOM   2874 2HD2 LEU A 187      -4.747 -29.283   8.054  1.00  0.00           H  
ATOM   2875 3HD2 LEU A 187      -6.180 -30.339   8.043  1.00  0.00           H  
ATOM   2876  N   ALA A 188      -9.687 -28.326   5.993  1.00  0.00           N  
ATOM   2877  CA  ALA A 188     -10.565 -29.076   5.088  1.00  0.00           C  
ATOM   2878  C   ALA A 188     -11.189 -28.203   3.991  1.00  0.00           C  
ATOM   2879  O   ALA A 188     -11.353 -28.639   2.849  1.00  0.00           O  
ATOM   2880  CB  ALA A 188     -11.656 -29.804   5.873  1.00  0.00           C  
ATOM   2881  H   ALA A 188      -9.877 -28.338   6.984  1.00  0.00           H  
ATOM   2882  HA  ALA A 188      -9.958 -29.815   4.563  1.00  0.00           H  
ATOM   2883 1HB  ALA A 188     -12.296 -30.352   5.183  1.00  0.00           H  
ATOM   2884 2HB  ALA A 188     -11.196 -30.500   6.574  1.00  0.00           H  
ATOM   2885 3HB  ALA A 188     -12.253 -29.077   6.420  1.00  0.00           H  
ATOM   2886  N   ALA A 189     -11.594 -26.940   4.352  1.00  0.00           N  
ATOM   2887  CA  ALA A 189     -12.231 -26.031   3.406  1.00  0.00           C  
ATOM   2888  C   ALA A 189     -11.222 -25.671   2.317  1.00  0.00           C  
ATOM   2889  O   ALA A 189     -11.574 -25.564   1.142  1.00  0.00           O  
ATOM   2890  CB  ALA A 189     -12.746 -24.794   4.126  1.00  0.00           C  
ATOM   2891  H   ALA A 189     -11.444 -26.633   5.303  1.00  0.00           H  
ATOM   2892  HA  ALA A 189     -13.075 -26.551   2.951  1.00  0.00           H  
ATOM   2893 1HB  ALA A 189     -13.219 -24.125   3.406  1.00  0.00           H  
ATOM   2894 2HB  ALA A 189     -13.475 -25.089   4.881  1.00  0.00           H  
ATOM   2895 3HB  ALA A 189     -11.914 -24.280   4.606  1.00  0.00           H  
ATOM   2896  N   ARG A 190      -9.970 -25.490   2.724  1.00  0.00           N  
ATOM   2897  CA  ARG A 190      -8.906 -25.087   1.811  1.00  0.00           C  
ATOM   2898  C   ARG A 190      -8.407 -26.227   0.916  1.00  0.00           C  
ATOM   2899  O   ARG A 190      -7.906 -25.992  -0.184  1.00  0.00           O  
ATOM   2900  CB  ARG A 190      -7.731 -24.531   2.602  1.00  0.00           C  
ATOM   2901  CG  ARG A 190      -7.791 -23.035   2.868  1.00  0.00           C  
ATOM   2902  CD  ARG A 190      -8.675 -22.717   4.019  1.00  0.00           C  
ATOM   2903  NE  ARG A 190      -8.679 -21.295   4.322  1.00  0.00           N  
ATOM   2904  CZ  ARG A 190      -9.435 -20.379   3.686  1.00  0.00           C  
ATOM   2905  NH1 ARG A 190     -10.241 -20.751   2.716  1.00  0.00           N  
ATOM   2906  NH2 ARG A 190      -9.367 -19.107   4.037  1.00  0.00           N  
ATOM   2907  H   ARG A 190      -9.754 -25.635   3.701  1.00  0.00           H  
ATOM   2908  HA  ARG A 190      -9.291 -24.312   1.149  1.00  0.00           H  
ATOM   2909 1HB  ARG A 190      -7.670 -25.035   3.565  1.00  0.00           H  
ATOM   2910 2HB  ARG A 190      -6.803 -24.734   2.067  1.00  0.00           H  
ATOM   2911 1HG  ARG A 190      -6.790 -22.665   3.092  1.00  0.00           H  
ATOM   2912 2HG  ARG A 190      -8.178 -22.523   1.986  1.00  0.00           H  
ATOM   2913 1HD  ARG A 190      -9.695 -23.019   3.787  1.00  0.00           H  
ATOM   2914 2HD  ARG A 190      -8.329 -23.253   4.902  1.00  0.00           H  
ATOM   2915  HE  ARG A 190      -8.071 -20.970   5.063  1.00  0.00           H  
ATOM   2916 1HH1 ARG A 190     -10.293 -21.723   2.448  1.00  0.00           H  
ATOM   2917 2HH1 ARG A 190     -10.808 -20.065   2.239  1.00  0.00           H  
ATOM   2918 1HH2 ARG A 190      -8.747 -18.821   4.783  1.00  0.00           H  
ATOM   2919 2HH2 ARG A 190      -9.933 -18.421   3.561  1.00  0.00           H  
ATOM   2920  N   LEU A 191      -8.416 -27.546   1.389  1.00  0.00           N  
ATOM   2921  CA  LEU A 191      -8.081 -28.763   0.664  1.00  0.00           C  
ATOM   2922  C   LEU A 191      -9.213 -29.177  -0.249  1.00  0.00           C  
ATOM   2923  O   LEU A 191      -8.994 -29.792  -1.286  1.00  0.00           O  
ATOM   2924  CB  LEU A 191      -7.766 -29.900   1.644  1.00  0.00           C  
ATOM   2925  CG  LEU A 191      -6.507 -29.712   2.499  1.00  0.00           C  
ATOM   2926  CD1 LEU A 191      -6.397 -30.854   3.501  1.00  0.00           C  
ATOM   2927  CD2 LEU A 191      -5.283 -29.658   1.596  1.00  0.00           C  
ATOM   2928  H   LEU A 191      -8.617 -27.600   2.376  1.00  0.00           H  
ATOM   2929  HA  LEU A 191      -7.192 -28.574   0.062  1.00  0.00           H  
ATOM   2930 1HB  LEU A 191      -8.611 -30.019   2.321  1.00  0.00           H  
ATOM   2931 2HB  LEU A 191      -7.648 -30.824   1.078  1.00  0.00           H  
ATOM   2932  HG  LEU A 191      -6.584 -28.781   3.062  1.00  0.00           H  
ATOM   2933 1HD1 LEU A 191      -5.502 -30.720   4.108  1.00  0.00           H  
ATOM   2934 2HD1 LEU A 191      -7.276 -30.857   4.146  1.00  0.00           H  
ATOM   2935 3HD1 LEU A 191      -6.335 -31.801   2.967  1.00  0.00           H  
ATOM   2936 1HD2 LEU A 191      -4.388 -29.523   2.204  1.00  0.00           H  
ATOM   2937 2HD2 LEU A 191      -5.204 -30.589   1.034  1.00  0.00           H  
ATOM   2938 3HD2 LEU A 191      -5.380 -28.822   0.902  1.00  0.00           H  
ATOM   2939  N   GLY A 192     -10.439 -28.847   0.141  1.00  0.00           N  
ATOM   2940  CA  GLY A 192     -11.582 -29.196  -0.672  1.00  0.00           C  
ATOM   2941  C   GLY A 192     -12.047 -30.601  -0.336  1.00  0.00           C  
ATOM   2942  O   GLY A 192     -12.515 -31.334  -1.214  1.00  0.00           O  
ATOM   2943  H   GLY A 192     -10.585 -28.349   1.006  1.00  0.00           H  
ATOM   2944 1HA  GLY A 192     -12.387 -28.481  -0.497  1.00  0.00           H  
ATOM   2945 2HA  GLY A 192     -11.316 -29.127  -1.727  1.00  0.00           H  
ATOM   2946  N   THR A 193     -11.898 -30.981   0.934  1.00  0.00           N  
ATOM   2947  CA  THR A 193     -12.266 -32.321   1.402  1.00  0.00           C  
ATOM   2948  C   THR A 193     -13.016 -32.282   2.745  1.00  0.00           C  
ATOM   2949  O   THR A 193     -13.479 -31.225   3.174  1.00  0.00           O  
ATOM   2950  CB  THR A 193     -11.018 -33.213   1.537  1.00  0.00           C  
ATOM   2951  OG1 THR A 193     -11.419 -34.569   1.772  1.00  0.00           O  
ATOM   2952  CG2 THR A 193     -10.146 -32.739   2.689  1.00  0.00           C  
ATOM   2953  H   THR A 193     -11.516 -30.317   1.594  1.00  0.00           H  
ATOM   2954  HA  THR A 193     -12.907 -32.786   0.650  1.00  0.00           H  
ATOM   2955  HB  THR A 193     -10.441 -33.174   0.613  1.00  0.00           H  
ATOM   2956  HG1 THR A 193     -10.696 -35.159   1.548  1.00  0.00           H  
ATOM   2957 1HG2 THR A 193      -9.268 -33.381   2.769  1.00  0.00           H  
ATOM   2958 2HG2 THR A 193      -9.829 -31.712   2.508  1.00  0.00           H  
ATOM   2959 3HG2 THR A 193     -10.714 -32.785   3.618  1.00  0.00           H  
ATOM   2960  N   THR A 194     -13.138 -33.483   3.358  1.00  0.00           N  
ATOM   2961  CA  THR A 194     -13.866 -33.613   4.617  1.00  0.00           C  
ATOM   2962  C   THR A 194     -12.934 -33.302   5.763  1.00  0.00           C  
ATOM   2963  O   THR A 194     -11.720 -33.231   5.564  1.00  0.00           O  
ATOM   2964  CB  THR A 194     -14.462 -35.022   4.793  1.00  0.00           C  
ATOM   2965  OG1 THR A 194     -13.403 -35.986   4.866  1.00  0.00           O  
ATOM   2966  CG2 THR A 194     -15.375 -35.365   3.626  1.00  0.00           C  
ATOM   2967  H   THR A 194     -12.718 -34.304   2.945  1.00  0.00           H  
ATOM   2968  HA  THR A 194     -14.703 -32.912   4.606  1.00  0.00           H  
ATOM   2969  HB  THR A 194     -15.035 -35.061   5.719  1.00  0.00           H  
ATOM   2970  HG1 THR A 194     -13.616 -36.644   5.533  1.00  0.00           H  
ATOM   2971 1HG2 THR A 194     -15.787 -36.364   3.767  1.00  0.00           H  
ATOM   2972 2HG2 THR A 194     -16.187 -34.641   3.574  1.00  0.00           H  
ATOM   2973 3HG2 THR A 194     -14.804 -35.337   2.698  1.00  0.00           H  
ATOM   2974  N   VAL A 195     -13.503 -33.149   6.947  1.00  0.00           N  
ATOM   2975  CA  VAL A 195     -12.721 -32.805   8.142  1.00  0.00           C  
ATOM   2976  C   VAL A 195     -11.833 -33.974   8.586  1.00  0.00           C  
ATOM   2977  O   VAL A 195     -10.671 -33.779   8.946  1.00  0.00           O  
ATOM   2978  CB  VAL A 195     -13.659 -32.411   9.298  1.00  0.00           C  
ATOM   2979  CG1 VAL A 195     -12.860 -32.142  10.565  1.00  0.00           C  
ATOM   2980  CG2 VAL A 195     -14.478 -31.191   8.908  1.00  0.00           C  
ATOM   2981  H   VAL A 195     -14.503 -33.257   7.025  1.00  0.00           H  
ATOM   2982  HA  VAL A 195     -12.051 -31.985   7.892  1.00  0.00           H  
ATOM   2983  HB  VAL A 195     -14.328 -33.245   9.511  1.00  0.00           H  
ATOM   2984 1HG1 VAL A 195     -13.539 -31.866  11.372  1.00  0.00           H  
ATOM   2985 2HG1 VAL A 195     -12.311 -33.040  10.846  1.00  0.00           H  
ATOM   2986 3HG1 VAL A 195     -12.159 -31.327  10.386  1.00  0.00           H  
ATOM   2987 1HG2 VAL A 195     -15.140 -30.918   9.729  1.00  0.00           H  
ATOM   2988 2HG2 VAL A 195     -13.809 -30.358   8.689  1.00  0.00           H  
ATOM   2989 3HG2 VAL A 195     -15.074 -31.419   8.023  1.00  0.00           H  
ATOM   2990  N   GLU A 196     -12.391 -35.182   8.545  1.00  0.00           N  
ATOM   2991  CA  GLU A 196     -11.683 -36.388   8.958  1.00  0.00           C  
ATOM   2992  C   GLU A 196     -10.523 -36.608   7.992  1.00  0.00           C  
ATOM   2993  O   GLU A 196      -9.427 -37.023   8.384  1.00  0.00           O  
ATOM   2994  CB  GLU A 196     -12.614 -37.602   8.970  1.00  0.00           C  
ATOM   2995  CG  GLU A 196     -13.728 -37.530  10.005  1.00  0.00           C  
ATOM   2996  CD  GLU A 196     -14.848 -36.613   9.597  1.00  0.00           C  
ATOM   2997  OE1 GLU A 196     -14.832 -36.148   8.483  1.00  0.00           O  
ATOM   2998  OE2 GLU A 196     -15.719 -36.378  10.400  1.00  0.00           O  
ATOM   2999  H   GLU A 196     -13.342 -35.261   8.215  1.00  0.00           H  
ATOM   3000  HA  GLU A 196     -11.315 -36.241   9.975  1.00  0.00           H  
ATOM   3001 1HB  GLU A 196     -13.075 -37.717   7.989  1.00  0.00           H  
ATOM   3002 2HB  GLU A 196     -12.033 -38.504   9.166  1.00  0.00           H  
ATOM   3003 1HG  GLU A 196     -14.131 -38.530  10.160  1.00  0.00           H  
ATOM   3004 2HG  GLU A 196     -13.310 -37.186  10.950  1.00  0.00           H  
ATOM   3005  N   GLN A 197     -10.674 -36.378   6.540  1.00  0.00           N  
ATOM   3006  CA  GLN A 197      -9.607 -36.503   5.563  1.00  0.00           C  
ATOM   3007  C   GLN A 197      -8.553 -35.417   5.759  1.00  0.00           C  
ATOM   3008  O   GLN A 197      -7.359 -35.658   5.583  1.00  0.00           O  
ATOM   3009  CB  GLN A 197     -10.174 -36.436   4.142  1.00  0.00           C  
ATOM   3010  CG  GLN A 197      -9.150 -36.694   3.051  1.00  0.00           C  
ATOM   3011  CD  GLN A 197      -8.571 -38.095   3.119  1.00  0.00           C  
ATOM   3012  OE1 GLN A 197      -9.306 -39.086   3.133  1.00  0.00           O  
ATOM   3013  NE2 GLN A 197      -7.247 -38.185   3.164  1.00  0.00           N  
ATOM   3014  H   GLN A 197     -11.598 -36.115   6.228  1.00  0.00           H  
ATOM   3015  HA  GLN A 197      -9.124 -37.470   5.700  1.00  0.00           H  
ATOM   3016 1HB  GLN A 197     -10.973 -37.170   4.035  1.00  0.00           H  
ATOM   3017 2HB  GLN A 197     -10.609 -35.452   3.970  1.00  0.00           H  
ATOM   3018 1HG  GLN A 197      -9.629 -36.570   2.080  1.00  0.00           H  
ATOM   3019 2HG  GLN A 197      -8.332 -35.981   3.157  1.00  0.00           H  
ATOM   3020 1HE2 GLN A 197      -6.807 -39.083   3.210  1.00  0.00           H  
ATOM   3021 2HE2 GLN A 197      -6.688 -37.356   3.151  1.00  0.00           H  
ATOM   3022  N   ALA A 198      -8.982 -34.216   6.124  1.00  0.00           N  
ATOM   3023  CA  ALA A 198      -8.030 -33.133   6.381  1.00  0.00           C  
ATOM   3024  C   ALA A 198      -7.082 -33.468   7.527  1.00  0.00           C  
ATOM   3025  O   ALA A 198      -5.916 -33.077   7.524  1.00  0.00           O  
ATOM   3026  CB  ALA A 198      -8.770 -31.831   6.670  1.00  0.00           C  
ATOM   3027  H   ALA A 198      -9.972 -34.038   6.229  1.00  0.00           H  
ATOM   3028  HA  ALA A 198      -7.420 -33.000   5.487  1.00  0.00           H  
ATOM   3029 1HB  ALA A 198      -8.046 -31.037   6.858  1.00  0.00           H  
ATOM   3030 2HB  ALA A 198      -9.386 -31.566   5.811  1.00  0.00           H  
ATOM   3031 3HB  ALA A 198      -9.403 -31.961   7.544  1.00  0.00           H  
ATOM   3032  N   VAL A 199      -7.600 -34.151   8.708  1.00  0.00           N  
ATOM   3033  CA  VAL A 199      -6.731 -34.599   9.787  1.00  0.00           C  
ATOM   3034  C   VAL A 199      -5.729 -35.651   9.310  1.00  0.00           C  
ATOM   3035  O   VAL A 199      -4.545 -35.606   9.662  1.00  0.00           O  
ATOM   3036  CB  VAL A 199      -7.574 -35.182  10.937  1.00  0.00           C  
ATOM   3037  CG1 VAL A 199      -6.674 -35.819  11.987  1.00  0.00           C  
ATOM   3038  CG2 VAL A 199      -8.433 -34.090  11.555  1.00  0.00           C  
ATOM   3039  H   VAL A 199      -8.592 -34.337   8.767  1.00  0.00           H  
ATOM   3040  HA  VAL A 199      -6.148 -33.746  10.138  1.00  0.00           H  
ATOM   3041  HB  VAL A 199      -8.215 -35.970  10.541  1.00  0.00           H  
ATOM   3042 1HG1 VAL A 199      -7.287 -36.227  12.792  1.00  0.00           H  
ATOM   3043 2HG1 VAL A 199      -6.095 -36.621  11.530  1.00  0.00           H  
ATOM   3044 3HG1 VAL A 199      -5.999 -35.066  12.392  1.00  0.00           H  
ATOM   3045 1HG2 VAL A 199      -9.026 -34.510  12.367  1.00  0.00           H  
ATOM   3046 2HG2 VAL A 199      -7.792 -33.299  11.945  1.00  0.00           H  
ATOM   3047 3HG2 VAL A 199      -9.098 -33.677  10.796  1.00  0.00           H  
ATOM   3048  N   GLU A 200      -6.173 -36.797   8.425  1.00  0.00           N  
ATOM   3049  CA  GLU A 200      -5.279 -37.810   7.902  1.00  0.00           C  
ATOM   3050  C   GLU A 200      -4.214 -37.172   7.028  1.00  0.00           C  
ATOM   3051  O   GLU A 200      -3.049 -37.568   7.063  1.00  0.00           O  
ATOM   3052  CB  GLU A 200      -6.060 -38.856   7.103  1.00  0.00           C  
ATOM   3053  CG  GLU A 200      -5.208 -39.993   6.556  1.00  0.00           C  
ATOM   3054  CD  GLU A 200      -4.611 -40.850   7.637  1.00  0.00           C  
ATOM   3055  OE1 GLU A 200      -5.101 -40.807   8.741  1.00  0.00           O  
ATOM   3056  OE2 GLU A 200      -3.665 -41.548   7.360  1.00  0.00           O  
ATOM   3057  H   GLU A 200      -7.156 -36.842   8.196  1.00  0.00           H  
ATOM   3058  HA  GLU A 200      -4.789 -38.305   8.741  1.00  0.00           H  
ATOM   3059 1HB  GLU A 200      -6.835 -39.292   7.734  1.00  0.00           H  
ATOM   3060 2HB  GLU A 200      -6.556 -38.374   6.260  1.00  0.00           H  
ATOM   3061 1HG  GLU A 200      -5.826 -40.619   5.912  1.00  0.00           H  
ATOM   3062 2HG  GLU A 200      -4.408 -39.574   5.948  1.00  0.00           H  
ATOM   3063  N   ARG A 201      -4.565 -36.072   6.129  1.00  0.00           N  
ATOM   3064  CA  ARG A 201      -3.602 -35.365   5.290  1.00  0.00           C  
ATOM   3065  C   ARG A 201      -2.533 -34.701   6.132  1.00  0.00           C  
ATOM   3066  O   ARG A 201      -1.368 -34.684   5.756  1.00  0.00           O  
ATOM   3067  CB  ARG A 201      -4.298 -34.310   4.441  1.00  0.00           C  
ATOM   3068  CG  ARG A 201      -5.145 -34.863   3.306  1.00  0.00           C  
ATOM   3069  CD  ARG A 201      -4.306 -35.352   2.183  1.00  0.00           C  
ATOM   3070  NE  ARG A 201      -3.459 -34.302   1.639  1.00  0.00           N  
ATOM   3071  CZ  ARG A 201      -3.857 -33.397   0.724  1.00  0.00           C  
ATOM   3072  NH1 ARG A 201      -5.087 -33.426   0.262  1.00  0.00           N  
ATOM   3073  NH2 ARG A 201      -3.011 -32.479   0.292  1.00  0.00           N  
ATOM   3074  H   ARG A 201      -5.539 -35.808   6.092  1.00  0.00           H  
ATOM   3075  HA  ARG A 201      -3.103 -36.090   4.650  1.00  0.00           H  
ATOM   3076 1HB  ARG A 201      -4.948 -33.706   5.073  1.00  0.00           H  
ATOM   3077 2HB  ARG A 201      -3.555 -33.645   4.005  1.00  0.00           H  
ATOM   3078 1HG  ARG A 201      -5.749 -35.694   3.671  1.00  0.00           H  
ATOM   3079 2HG  ARG A 201      -5.801 -34.078   2.926  1.00  0.00           H  
ATOM   3080 1HD  ARG A 201      -3.665 -36.159   2.534  1.00  0.00           H  
ATOM   3081 2HD  ARG A 201      -4.948 -35.721   1.383  1.00  0.00           H  
ATOM   3082  HE  ARG A 201      -2.506 -34.247   1.971  1.00  0.00           H  
ATOM   3083 1HH1 ARG A 201      -5.735 -34.128   0.592  1.00  0.00           H  
ATOM   3084 2HH1 ARG A 201      -5.384 -32.747  -0.424  1.00  0.00           H  
ATOM   3085 1HH2 ARG A 201      -2.065 -32.456   0.649  1.00  0.00           H  
ATOM   3086 2HH2 ARG A 201      -3.307 -31.800  -0.393  1.00  0.00           H  
ATOM   3087  N   ALA A 202      -2.919 -34.001   7.316  1.00  0.00           N  
ATOM   3088  CA  ALA A 202      -1.970 -33.363   8.220  1.00  0.00           C  
ATOM   3089  C   ALA A 202      -1.083 -34.396   8.902  1.00  0.00           C  
ATOM   3090  O   ALA A 202       0.110 -34.170   9.070  1.00  0.00           O  
ATOM   3091  CB  ALA A 202      -2.675 -32.491   9.230  1.00  0.00           C  
ATOM   3092  H   ALA A 202      -3.909 -33.886   7.478  1.00  0.00           H  
ATOM   3093  HA  ALA A 202      -1.308 -32.732   7.626  1.00  0.00           H  
ATOM   3094 1HB  ALA A 202      -1.941 -32.028   9.890  1.00  0.00           H  
ATOM   3095 2HB  ALA A 202      -3.236 -31.714   8.713  1.00  0.00           H  
ATOM   3096 3HB  ALA A 202      -3.357 -33.100   9.822  1.00  0.00           H  
ATOM   3097  N   LEU A 203      -1.661 -35.536   9.271  1.00  0.00           N  
ATOM   3098  CA  LEU A 203      -0.895 -36.607   9.906  1.00  0.00           C  
ATOM   3099  C   LEU A 203       0.125 -37.237   8.956  1.00  0.00           C  
ATOM   3100  O   LEU A 203       1.252 -37.521   9.358  1.00  0.00           O  
ATOM   3101  CB  LEU A 203      -1.849 -37.693  10.422  1.00  0.00           C  
ATOM   3102  CG  LEU A 203      -2.681 -37.315  11.654  1.00  0.00           C  
ATOM   3103  CD1 LEU A 203      -3.781 -38.348  11.861  1.00  0.00           C  
ATOM   3104  CD2 LEU A 203      -1.776 -37.229  12.873  1.00  0.00           C  
ATOM   3105  H   LEU A 203      -2.650 -35.666   9.109  1.00  0.00           H  
ATOM   3106  HA  LEU A 203      -0.311 -36.178  10.718  1.00  0.00           H  
ATOM   3107 1HB  LEU A 203      -2.540 -37.958   9.624  1.00  0.00           H  
ATOM   3108 2HB  LEU A 203      -1.263 -38.576  10.677  1.00  0.00           H  
ATOM   3109  HG  LEU A 203      -3.159 -36.348  11.488  1.00  0.00           H  
ATOM   3110 1HD1 LEU A 203      -4.373 -38.079  12.736  1.00  0.00           H  
ATOM   3111 2HD1 LEU A 203      -4.425 -38.374  10.982  1.00  0.00           H  
ATOM   3112 3HD1 LEU A 203      -3.333 -39.329  12.014  1.00  0.00           H  
ATOM   3113 1HD2 LEU A 203      -2.368 -36.959  13.748  1.00  0.00           H  
ATOM   3114 2HD2 LEU A 203      -1.299 -38.195  13.041  1.00  0.00           H  
ATOM   3115 3HD2 LEU A 203      -1.010 -36.471  12.706  1.00  0.00           H  
ATOM   3116  N   GLN A 204      -0.260 -37.438   7.699  1.00  0.00           N  
ATOM   3117  CA  GLN A 204       0.657 -37.966   6.689  1.00  0.00           C  
ATOM   3118  C   GLN A 204       1.816 -37.006   6.409  1.00  0.00           C  
ATOM   3119  O   GLN A 204       2.962 -37.429   6.257  1.00  0.00           O  
ATOM   3120  CB  GLN A 204      -0.098 -38.260   5.390  1.00  0.00           C  
ATOM   3121  CG  GLN A 204      -1.060 -39.432   5.481  1.00  0.00           C  
ATOM   3122  CD  GLN A 204      -1.847 -39.636   4.200  1.00  0.00           C  
ATOM   3123  OE1 GLN A 204      -1.678 -38.896   3.227  1.00  0.00           O  
ATOM   3124  NE2 GLN A 204      -2.714 -40.642   4.193  1.00  0.00           N  
ATOM   3125  H   GLN A 204      -1.210 -37.220   7.435  1.00  0.00           H  
ATOM   3126  HA  GLN A 204       1.083 -38.897   7.062  1.00  0.00           H  
ATOM   3127 1HB  GLN A 204      -0.668 -37.379   5.094  1.00  0.00           H  
ATOM   3128 2HB  GLN A 204       0.615 -38.471   4.594  1.00  0.00           H  
ATOM   3129 1HG  GLN A 204      -0.492 -40.340   5.681  1.00  0.00           H  
ATOM   3130 2HG  GLN A 204      -1.766 -39.247   6.290  1.00  0.00           H  
ATOM   3131 1HE2 GLN A 204      -3.262 -40.825   3.375  1.00  0.00           H  
ATOM   3132 2HE2 GLN A 204      -2.819 -41.217   5.004  1.00  0.00           H  
ATOM   3133  N   LEU A 205       1.520 -35.712   6.341  1.00  0.00           N  
ATOM   3134  CA  LEU A 205       2.564 -34.706   6.165  1.00  0.00           C  
ATOM   3135  C   LEU A 205       3.433 -34.611   7.413  1.00  0.00           C  
ATOM   3136  O   LEU A 205       4.648 -34.506   7.314  1.00  0.00           O  
ATOM   3137  CB  LEU A 205       1.943 -33.337   5.859  1.00  0.00           C  
ATOM   3138  CG  LEU A 205       2.936 -32.185   5.661  1.00  0.00           C  
ATOM   3139  CD1 LEU A 205       3.846 -32.496   4.480  1.00  0.00           C  
ATOM   3140  CD2 LEU A 205       2.172 -30.889   5.436  1.00  0.00           C  
ATOM   3141  H   LEU A 205       0.558 -35.414   6.411  1.00  0.00           H  
ATOM   3142  HA  LEU A 205       3.196 -35.007   5.330  1.00  0.00           H  
ATOM   3143 1HB  LEU A 205       1.348 -33.422   4.952  1.00  0.00           H  
ATOM   3144 2HB  LEU A 205       1.279 -33.065   6.680  1.00  0.00           H  
ATOM   3145  HG  LEU A 205       3.563 -32.088   6.549  1.00  0.00           H  
ATOM   3146 1HD1 LEU A 205       4.552 -31.677   4.340  1.00  0.00           H  
ATOM   3147 2HD1 LEU A 205       4.395 -33.418   4.677  1.00  0.00           H  
ATOM   3148 3HD1 LEU A 205       3.245 -32.616   3.580  1.00  0.00           H  
ATOM   3149 1HD2 LEU A 205       2.878 -30.070   5.296  1.00  0.00           H  
ATOM   3150 2HD2 LEU A 205       1.547 -30.984   4.548  1.00  0.00           H  
ATOM   3151 3HD2 LEU A 205       1.544 -30.682   6.303  1.00  0.00           H  
ATOM   3152  N   LYS A 206       2.802 -34.643   8.582  1.00  0.00           N  
ATOM   3153  CA  LYS A 206       3.502 -34.617   9.873  1.00  0.00           C  
ATOM   3154  C   LYS A 206       4.592 -35.684   9.927  1.00  0.00           C  
ATOM   3155  O   LYS A 206       5.712 -35.421  10.364  1.00  0.00           O  
ATOM   3156  CB  LYS A 206       2.516 -34.815  11.025  1.00  0.00           C  
ATOM   3157  CG  LYS A 206       3.153 -34.799  12.408  1.00  0.00           C  
ATOM   3158  CD  LYS A 206       2.132 -35.115  13.490  1.00  0.00           C  
ATOM   3159  CE  LYS A 206       2.007 -36.616  13.713  1.00  0.00           C  
ATOM   3160  NZ  LYS A 206       3.114 -37.148  14.553  1.00  0.00           N  
ATOM   3161  H   LYS A 206       1.791 -34.688   8.572  1.00  0.00           H  
ATOM   3162  HA  LYS A 206       3.974 -33.642   9.990  1.00  0.00           H  
ATOM   3163 1HB  LYS A 206       1.760 -34.030  10.997  1.00  0.00           H  
ATOM   3164 2HB  LYS A 206       2.002 -35.769  10.904  1.00  0.00           H  
ATOM   3165 1HG  LYS A 206       3.954 -35.539  12.448  1.00  0.00           H  
ATOM   3166 2HG  LYS A 206       3.581 -33.816  12.600  1.00  0.00           H  
ATOM   3167 1HD  LYS A 206       2.435 -34.641  14.426  1.00  0.00           H  
ATOM   3168 2HD  LYS A 206       1.159 -34.719  13.201  1.00  0.00           H  
ATOM   3169 1HE  LYS A 206       1.059 -36.832  14.205  1.00  0.00           H  
ATOM   3170 2HE  LYS A 206       2.018 -37.128  12.753  1.00  0.00           H  
ATOM   3171 1HZ  LYS A 206       2.995 -38.143  14.677  1.00  0.00           H  
ATOM   3172 2HZ  LYS A 206       3.998 -36.969  14.099  1.00  0.00           H  
ATOM   3173 3HZ  LYS A 206       3.102 -36.693  15.455  1.00  0.00           H  
ATOM   3174  N   THR A 207       4.241 -36.889   9.477  1.00  0.00           N  
ATOM   3175  CA  THR A 207       5.166 -38.022   9.412  1.00  0.00           C  
ATOM   3176  C   THR A 207       6.259 -37.775   8.367  1.00  0.00           C  
ATOM   3177  O   THR A 207       7.437 -37.992   8.644  1.00  0.00           O  
ATOM   3178  CB  THR A 207       4.421 -39.330   9.087  1.00  0.00           C  
ATOM   3179  OG1 THR A 207       3.462 -39.605  10.116  1.00  0.00           O  
ATOM   3180  CG2 THR A 207       5.399 -40.490   8.987  1.00  0.00           C  
ATOM   3181  H   THR A 207       3.288 -37.013   9.169  1.00  0.00           H  
ATOM   3182  HA  THR A 207       5.649 -38.132  10.383  1.00  0.00           H  
ATOM   3183  HB  THR A 207       3.895 -39.223   8.138  1.00  0.00           H  
ATOM   3184  HG1 THR A 207       2.832 -38.883  10.167  1.00  0.00           H  
ATOM   3185 1HG2 THR A 207       4.855 -41.406   8.756  1.00  0.00           H  
ATOM   3186 2HG2 THR A 207       6.123 -40.289   8.197  1.00  0.00           H  
ATOM   3187 3HG2 THR A 207       5.921 -40.609   9.935  1.00  0.00           H  
ATOM   3188  N   LYS A 208       5.869 -37.288   7.190  1.00  0.00           N  
ATOM   3189  CA  LYS A 208       6.813 -36.973   6.106  1.00  0.00           C  
ATOM   3190  C   LYS A 208       7.839 -35.862   6.436  1.00  0.00           C  
ATOM   3191  O   LYS A 208       9.011 -35.955   6.077  1.00  0.00           O  
ATOM   3192  CB  LYS A 208       6.028 -36.581   4.853  1.00  0.00           C  
ATOM   3193  CG  LYS A 208       6.894 -36.286   3.635  1.00  0.00           C  
ATOM   3194  CD  LYS A 208       6.042 -36.008   2.406  1.00  0.00           C  
ATOM   3195  CE  LYS A 208       6.904 -35.661   1.201  1.00  0.00           C  
ATOM   3196  NZ  LYS A 208       6.084 -35.390  -0.010  1.00  0.00           N  
ATOM   3197  H   LYS A 208       4.881 -37.130   7.045  1.00  0.00           H  
ATOM   3198  HA  LYS A 208       7.420 -37.857   5.909  1.00  0.00           H  
ATOM   3199 1HB  LYS A 208       5.340 -37.385   4.588  1.00  0.00           H  
ATOM   3200 2HB  LYS A 208       5.430 -35.694   5.061  1.00  0.00           H  
ATOM   3201 1HG  LYS A 208       7.522 -35.418   3.837  1.00  0.00           H  
ATOM   3202 2HG  LYS A 208       7.539 -37.141   3.433  1.00  0.00           H  
ATOM   3203 1HD  LYS A 208       5.442 -36.888   2.172  1.00  0.00           H  
ATOM   3204 2HD  LYS A 208       5.369 -35.175   2.611  1.00  0.00           H  
ATOM   3205 1HE  LYS A 208       7.502 -34.779   1.424  1.00  0.00           H  
ATOM   3206 2HE  LYS A 208       7.582 -36.487   0.989  1.00  0.00           H  
ATOM   3207 1HZ  LYS A 208       6.691 -35.165  -0.786  1.00  0.00           H  
ATOM   3208 2HZ  LYS A 208       5.538 -36.209  -0.238  1.00  0.00           H  
ATOM   3209 3HZ  LYS A 208       5.464 -34.613   0.168  1.00  0.00           H  
ATOM   3210  N   LEU A 209       7.406 -34.810   7.120  1.00  0.00           N  
ATOM   3211  CA  LEU A 209       8.296 -33.698   7.437  1.00  0.00           C  
ATOM   3212  C   LEU A 209       9.416 -34.119   8.390  1.00  0.00           C  
ATOM   3213  O   LEU A 209       9.185 -34.844   9.367  1.00  0.00           O  
ATOM   3214  CB  LEU A 209       7.496 -32.546   8.057  1.00  0.00           C  
ATOM   3215  CG  LEU A 209       6.501 -31.848   7.121  1.00  0.00           C  
ATOM   3216  CD1 LEU A 209       5.569 -30.964   7.939  1.00  0.00           C  
ATOM   3217  CD2 LEU A 209       7.264 -31.030   6.088  1.00  0.00           C  
ATOM   3218  H   LEU A 209       6.444 -34.774   7.429  1.00  0.00           H  
ATOM   3219  HA  LEU A 209       8.772 -33.364   6.516  1.00  0.00           H  
ATOM   3220 1HB  LEU A 209       6.936 -32.931   8.907  1.00  0.00           H  
ATOM   3221 2HB  LEU A 209       8.195 -31.793   8.419  1.00  0.00           H  
ATOM   3222  HG  LEU A 209       5.891 -32.595   6.614  1.00  0.00           H  
ATOM   3223 1HD1 LEU A 209       4.862 -30.467   7.274  1.00  0.00           H  
ATOM   3224 2HD1 LEU A 209       5.023 -31.576   8.656  1.00  0.00           H  
ATOM   3225 3HD1 LEU A 209       6.154 -30.214   8.471  1.00  0.00           H  
ATOM   3226 1HD2 LEU A 209       6.556 -30.535   5.423  1.00  0.00           H  
ATOM   3227 2HD2 LEU A 209       7.872 -30.281   6.594  1.00  0.00           H  
ATOM   3228 3HD2 LEU A 209       7.908 -31.690   5.506  1.00  0.00           H  
ATOM   3229  N   GLY A 210      10.630 -33.658   8.101  1.00  0.00           N  
ATOM   3230  CA  GLY A 210      11.777 -33.945   8.948  1.00  0.00           C  
ATOM   3231  C   GLY A 210      13.061 -33.255   8.516  1.00  0.00           C  
ATOM   3232  O   GLY A 210      14.129 -33.501   9.081  1.00  0.00           O  
ATOM   3233  OXT GLY A 210      13.078 -32.437   7.598  1.00  0.00           O  
ATOM   3234  H   GLY A 210      10.759 -33.095   7.273  1.00  0.00           H  
ATOM   3235 1HA  GLY A 210      11.557 -33.642   9.971  1.00  0.00           H  
ATOM   3236 2HA  GLY A 210      11.958 -35.019   8.963  1.00  0.00           H  
TER                                                                             
HETATM 3238 FE1  HRR B 211      -3.502 -17.541  13.832  1.00  0.00          FE  
HETATM 3239  N4  HRR B 211      -2.896 -16.596  15.527  1.00  0.00           N  
HETATM 3240  C19 HRR B 211      -2.617 -17.178  16.740  1.00  0.00           C  
HETATM 3241  C18 HRR B 211      -2.212 -16.177  17.707  1.00  0.00           C  
HETATM 3242  C15 HRR B 211      -2.271 -14.961  17.054  1.00  0.00           C  
HETATM 3243  C14 HRR B 211      -2.699 -15.253  15.689  1.00  0.00           C  
HETATM 3244  C31 HRR B 211      -2.877 -14.295  14.694  1.00  0.00           C  
HETATM 3245  C12 HRR B 211      -3.226 -14.540  13.374  1.00  0.00           C  
HETATM 3246  N1  HRR B 211      -3.528 -15.770  12.847  1.00  0.00           N  
HETATM 3247  C6  HRR B 211      -3.754 -15.572  11.509  1.00  0.00           C  
HETATM 3248  C7  HRR B 211      -3.592 -14.161  11.168  1.00  0.00           C  
HETATM 3249  C11 HRR B 211      -3.279 -13.517  12.335  1.00  0.00           C  
HETATM 3250  C13 HRR B 211      -3.020 -12.060  12.564  1.00  0.00           C  
HETATM 3251  C8  HRR B 211      -3.781 -13.605   9.789  1.00  0.00           C  
HETATM 3252  C9  HRR B 211      -2.516 -12.945   9.190  1.00  0.00           C  
HETATM 3253  C10 HRR B 211      -2.669 -12.426   7.727  1.00  0.00           C  
HETATM 3254  O4  HRR B 211      -3.822 -12.469   7.207  1.00  0.00           O  
HETATM 3255  O2  HRR B 211      -1.617 -11.970   7.207  1.00  0.00           O  
HETATM 3256  C28 HRR B 211      -4.136 -16.557  10.606  1.00  0.00           C  
HETATM 3257  C1  HRR B 211      -4.403 -17.884  10.934  1.00  0.00           C  
HETATM 3258  N2  HRR B 211      -4.239 -18.436  12.178  1.00  0.00           N  
HETATM 3259  C33 HRR B 211      -4.673 -19.736  12.078  1.00  0.00           C  
HETATM 3260  C32 HRR B 211      -5.123 -20.020  10.723  1.00  0.00           C  
HETATM 3261  C2  HRR B 211      -4.947 -18.867  10.002  1.00  0.00           C  
HETATM 3262  C3  HRR B 211      -5.322 -18.611   8.573  1.00  0.00           C  
HETATM 3263  C4  HRR B 211      -6.841 -18.673   8.342  1.00  0.00           C  
HETATM 3264  C5  HRR B 211      -7.271 -19.091   6.908  1.00  0.00           C  
HETATM 3265  O1  HRR B 211      -7.960 -18.239   6.281  1.00  0.00           O  
HETATM 3266  O3  HRR B 211      -6.922 -20.234   6.507  1.00  0.00           O  
HETATM 3267  C34 HRR B 211      -5.666 -21.334  10.253  1.00  0.00           C  
HETATM 3268  C29 HRR B 211      -4.657 -20.660  13.113  1.00  0.00           C  
HETATM 3269  C26 HRR B 211      -4.146 -20.448  14.391  1.00  0.00           C  
HETATM 3270  C25 HRR B 211      -4.013 -21.489  15.389  1.00  0.00           C  
HETATM 3271  C22 HRR B 211      -3.369 -20.920  16.468  1.00  0.00           C  
HETATM 3272  C21 HRR B 211      -3.178 -19.510  16.129  1.00  0.00           C  
HETATM 3273  N3  HRR B 211      -3.631 -19.264  14.858  1.00  0.00           N  
HETATM 3274  C30 HRR B 211      -2.725 -18.538  17.011  1.00  0.00           C  
HETATM 3275  C23 HRR B 211      -2.959 -21.610  17.685  1.00  0.00           C  
HETATM 3276  C24 HRR B 211      -1.751 -21.569  18.271  1.00  0.00           C  
HETATM 3277  C27 HRR B 211      -4.442 -22.912  15.208  1.00  0.00           C  
HETATM 3278  C16 HRR B 211      -1.943 -13.630  17.545  1.00  0.00           C  
HETATM 3279  C17 HRR B 211      -1.978 -13.203  18.818  1.00  0.00           C  
HETATM 3280  C20 HRR B 211      -1.780 -16.454  19.112  1.00  0.00           C  
HETATM 3281  C35 HRR B 211      -1.783 -17.644  13.184  1.00  0.00           C  
HETATM 3282  C36 HRR B 211      -0.640 -16.943  13.822  1.00  0.00           C  
HETATM 3283  O5  HRR B 211      -0.480 -15.733  13.718  1.00  0.00           O  
HETATM 3284  O6  HRR B 211       0.151 -17.721  14.580  1.00  0.00           O  
HETATM 3285  C37 HRR B 211       0.919 -17.054  15.604  1.00  0.00           C  
HETATM 3286  C38 HRR B 211       1.159 -18.065  16.708  1.00  0.00           C  
HETATM 3287  C39 HRR B 211      -1.085 -19.864  13.302  1.00  0.00           C  
HETATM 3288  C40 HRR B 211      -0.171 -19.656  12.321  1.00  0.00           C  
HETATM 3289  C41 HRR B 211      -0.429 -19.709  10.884  1.00  0.00           C  
HETATM 3290  C42 HRR B 211      -1.627 -20.226  10.352  1.00  0.00           C  
HETATM 3291  C44 HRR B 211      -1.854 -20.223   8.980  1.00  0.00           C  
HETATM 3292  C46 HRR B 211      -0.889 -19.707   8.106  1.00  0.00           C  
HETATM 3293  C45 HRR B 211       0.304 -19.191   8.618  1.00  0.00           C  
HETATM 3294  C43 HRR B 211       0.529 -19.189   9.994  1.00  0.00           C  
HETATM 3295  H29 HRR B 211      -2.689 -13.261  14.960  1.00  0.00           H  
HETATM 3296  H23 HRR B 211      -3.727 -11.631  13.288  1.00  0.00           H  
HETATM 3297  H22 HRR B 211      -2.012 -11.883  12.962  1.00  0.00           H  
HETATM 3298  H24 HRR B 211      -3.114 -11.491  11.635  1.00  0.00           H  
HETATM 3299  H3  HRR B 211      -4.142 -14.398   9.126  1.00  0.00           H  
HETATM 3300  H4  HRR B 211      -4.553 -12.828   9.811  1.00  0.00           H  
HETATM 3301  H11 HRR B 211      -1.660 -13.627   9.225  1.00  0.00           H  
HETATM 3302  H12 HRR B 211      -2.226 -12.075   9.794  1.00  0.00           H  
HETATM 3303  H28 HRR B 211      -4.282 -16.250   9.574  1.00  0.00           H  
HETATM 3304  H26 HRR B 211      -4.960 -17.631   8.245  1.00  0.00           H  
HETATM 3305  H27 HRR B 211      -4.850 -19.350   7.918  1.00  0.00           H  
HETATM 3306  H6  HRR B 211      -7.289 -19.387   9.050  1.00  0.00           H  
HETATM 3307  H5  HRR B 211      -7.296 -17.702   8.574  1.00  0.00           H  
HETATM 3308  H15 HRR B 211      -4.988 -22.162  10.495  1.00  0.00           H  
HETATM 3309  H13 HRR B 211      -5.813 -21.330   9.168  1.00  0.00           H  
HETATM 3310  H14 HRR B 211      -6.633 -21.568  10.717  1.00  0.00           H  
HETATM 3311  H25 HRR B 211      -5.031 -21.655  12.891  1.00  0.00           H  
HETATM 3312  H30 HRR B 211      -2.491 -18.862  18.016  1.00  0.00           H  
HETATM 3313  H1  HRR B 211      -3.716 -22.252  18.134  1.00  0.00           H  
HETATM 3314  H7  HRR B 211      -0.922 -21.002  17.859  1.00  0.00           H  
HETATM 3315  H8  HRR B 211      -1.553 -22.132  19.178  1.00  0.00           H  
HETATM 3316  H17 HRR B 211      -4.351 -23.480  16.137  1.00  0.00           H  
HETATM 3317  H16 HRR B 211      -5.485 -22.978  14.875  1.00  0.00           H  
HETATM 3318  H18 HRR B 211      -3.832 -23.423  14.450  1.00  0.00           H  
HETATM 3319  H2  HRR B 211      -1.638 -12.912  16.785  1.00  0.00           H  
HETATM 3320  H9  HRR B 211      -2.308 -13.832  19.639  1.00  0.00           H  
HETATM 3321  H10 HRR B 211      -1.692 -12.186  19.069  1.00  0.00           H  
HETATM 3322  H20 HRR B 211      -2.601 -16.327  19.831  1.00  0.00           H  
HETATM 3323  H21 HRR B 211      -0.983 -15.765  19.414  1.00  0.00           H  
HETATM 3324  H19 HRR B 211      -1.403 -17.474  19.228  1.00  0.00           H  
HETATM 3325  H31 HRR B 211      -1.675 -17.646  12.099  1.00  0.00           H  
HETATM 3326  H32 HRR B 211       0.342 -16.196  15.961  1.00  0.00           H  
HETATM 3327  H33 HRR B 211       1.854 -16.687  15.172  1.00  0.00           H  
HETATM 3328  H34 HRR B 211       1.729 -17.603  17.521  1.00  0.00           H  
HETATM 3329  H35 HRR B 211       0.205 -18.421  17.110  1.00  0.00           H  
HETATM 3330  H36 HRR B 211       1.724 -18.925  16.334  1.00  0.00           H  
HETATM 3331  H38 HRR B 211      -2.078 -20.235  13.091  1.00  0.00           H  
HETATM 3332  H37 HRR B 211      -0.801 -19.815  14.345  1.00  0.00           H  
HETATM 3333  H39 HRR B 211       0.835 -19.352  12.606  1.00  0.00           H  
HETATM 3334  H40 HRR B 211      -2.392 -20.618  11.012  1.00  0.00           H  
HETATM 3335  H42 HRR B 211      -2.789 -20.615   8.594  1.00  0.00           H  
HETATM 3336  H44 HRR B 211      -1.070 -19.704   7.035  1.00  0.00           H  
HETATM 3337  H43 HRR B 211       1.056 -18.787   7.947  1.00  0.00           H  
HETATM 3338  H41 HRR B 211       1.455 -18.780  10.392  1.00  0.00           H  
TER                                                                             
CONECT 2248 3238                                                                
CONECT 3238 2248 3239 3246 3258                                                 
CONECT 3238 3273 3281                                                           
CONECT 3239 3238 3240 3243                                                      
CONECT 3240 3239 3241 3274                                                      
CONECT 3241 3240 3242 3280                                                      
CONECT 3242 3241 3243 3278                                                      
CONECT 3243 3239 3242 3244                                                      
CONECT 3244 3243 3245 3295                                                      
CONECT 3245 3244 3246 3249                                                      
CONECT 3246 3238 3245 3247                                                      
CONECT 3247 3246 3248 3256                                                      
CONECT 3248 3247 3249 3251                                                      
CONECT 3249 3245 3248 3250                                                      
CONECT 3250 3249 3296 3297 3298                                                 
CONECT 3251 3248 3252 3299 3300                                                 
CONECT 3252 3251 3253 3301 3302                                                 
CONECT 3253 3252 3254 3255                                                      
CONECT 3254 3253                                                                
CONECT 3255 3253                                                                
CONECT 3256 3247 3257 3303                                                      
CONECT 3257 3256 3258 3261                                                      
CONECT 3258 3238 3257 3259                                                      
CONECT 3259 3258 3260 3268                                                      
CONECT 3260 3259 3261 3267                                                      
CONECT 3261 3257 3260 3262                                                      
CONECT 3262 3261 3263 3304 3305                                                 
CONECT 3263 3262 3264 3306 3307                                                 
CONECT 3264 3263 3265 3266                                                      
CONECT 3265 3264                                                                
CONECT 3266 3264                                                                
CONECT 3267 3260 3308 3309 3310                                                 
CONECT 3268 3259 3269 3311                                                      
CONECT 3269 3268 3270 3273                                                      
CONECT 3270 3269 3271 3277                                                      
CONECT 3271 3270 3272 3275                                                      
CONECT 3272 3271 3273 3274                                                      
CONECT 3273 3238 3269 3272                                                      
CONECT 3274 3240 3272 3312                                                      
CONECT 3275 3271 3276 3313                                                      
CONECT 3276 3275 3314 3315                                                      
CONECT 3277 3270 3316 3317 3318                                                 
CONECT 3278 3242 3279 3319                                                      
CONECT 3279 3278 3320 3321                                                      
CONECT 3280 3241 3322 3323 3324                                                 
CONECT 3281 3238 3282 3287 3325                                                 
CONECT 3282 3281 3283 3284                                                      
CONECT 3283 3282                                                                
CONECT 3284 3282 3285                                                           
CONECT 3285 3284 3286 3326 3327                                                 
CONECT 3286 3285 3328 3329 3330                                                 
CONECT 3287 3281 3288 3331 3332                                                 
CONECT 3288 3287 3289 3333                                                      
CONECT 3289 3288 3290 3294                                                      
CONECT 3290 3289 3291 3334                                                      
CONECT 3291 3290 3292 3335                                                      
CONECT 3292 3291 3293 3336                                                      
CONECT 3293 3292 3294 3337                                                      
CONECT 3294 3289 3293 3338                                                      
CONECT 3295 3244                                                                
CONECT 3296 3250                                                                
CONECT 3297 3250                                                                
CONECT 3298 3250                                                                
CONECT 3299 3251                                                                
CONECT 3300 3251                                                                
CONECT 3301 3252                                                                
CONECT 3302 3252                                                                
CONECT 3303 3256                                                                
CONECT 3304 3262                                                                
CONECT 3305 3262                                                                
CONECT 3306 3263                                                                
CONECT 3307 3263                                                                
CONECT 3308 3267                                                                
CONECT 3309 3267                                                                
CONECT 3310 3267                                                                
CONECT 3311 3268                                                                
CONECT 3312 3274                                                                
CONECT 3313 3275                                                                
CONECT 3314 3276                                                                
CONECT 3315 3276                                                                
CONECT 3316 3277                                                                
CONECT 3317 3277                                                                
CONECT 3318 3277                                                                
CONECT 3319 3278                                                                
CONECT 3320 3279                                                                
CONECT 3321 3279                                                                
CONECT 3322 3280                                                                
CONECT 3323 3280                                                                
CONECT 3324 3280                                                                
CONECT 3325 3281                                                                
CONECT 3326 3285                                                                
CONECT 3327 3285                                                                
CONECT 3328 3286                                                                
CONECT 3329 3286                                                                
CONECT 3330 3286                                                                
CONECT 3331 3287                                                                
CONECT 3332 3287                                                                
CONECT 3333 3288                                                                
CONECT 3334 3290                                                                
CONECT 3335 3291                                                                
CONECT 3336 3292                                                                
CONECT 3337 3293                                                                
CONECT 3338 3294                                                                
# All scores below are weighted scores, not raw scores.
#BEGIN_POSE_ENERGIES_TABLE correct_surface_True/007_008_UM_159_H148_areda15_HMM_onlyH_1__DE_4_HRR_DE_9.pdb
label fa_atr fa_rep fa_sol fa_intra_atr_xover4 fa_intra_rep_xover4 fa_intra_sol_xover4 lk_ball lk_ball_iso lk_ball_bridge lk_ball_bridge_uncpl fa_elec fa_intra_elec pro_close hbond_sr_bb hbond_lr_bb hbond_bb_sc hbond_sc dslf_fa13 omega fa_dun_dev fa_dun_rot fa_dun_semi p_aa_pp hxl_tors ref rama_prepro total
weights 1 0.55 1 1 0.55 1 0.92 -0.38 -0.33 -0.33 1 1 1.25 1 1 1 1 1.25 0.48 0.69 0.76 0.78 0.61 1 1 0.5 NA
pose -1256.08 130.946 628.754 -83.3897 49.847 35.8133 408.505 -426.405 -10.1415 -46.9657 -369.586 -36.404 0 -144.328 -15.8683 -26.2846 -18.0572 0 26.2121 21.5877 79.0174 103.029 -59.3356 57.7956 63.7423 -36.0932 -923.685
VAL:NtermProteinFull_1 -4.38097 0.71677 1.08893 -0.31145 0.27111 0.04823 0.63518 -1.07782 -0.03048 -0.09134 -1.50371 1.92754 0 0 0 0 0 0 0.04415 0.00379 0.00974 0 0 0 2.085 0 -0.56535
SER_2 -3.50441 0.14482 3.4599 -0.02731 0 0.07004 1.87298 -1.57547 -0.06857 -0.35856 -1.4991 -0.49817 0 0 0 -0.70835 0 0 0.11318 0.01044 0.13279 0 -0.37405 0.61608 -1.1772 -0.25397 -3.62493
LEU_3 -6.04204 0.61862 1.02003 -0.70885 0.54089 0.19026 1.32302 -1.49808 -0.028 -0.1 -0.47409 0.01162 0 0 0 0 0 0 -0.02913 0.11665 0.92802 0 -0.25914 0 0.72952 -0.41101 -4.0717
ASP_4 -4.7007 0.30799 4.84497 -0.11408 0.01498 0.30726 2.50888 -2.20312 -0.02642 -0.1388 -2.7476 -0.20712 0 0 0 0 -1.02282 0 0.15193 0.03389 0 1.42111 0.2174 0 -2.2837 -0.26239 -3.89833
GLU_5 -6.37788 0.48289 4.91194 -0.3266 0.07034 0.33114 1.95893 -2.49275 -0.07579 -0.43717 -2.00712 -0.45707 0 0 0 -0.70835 0 0 0.01907 0.01566 0 3.22108 -0.02434 0 -2.5358 -0.13969 -4.57149
ALA_6 -6.72298 0.51363 2.07166 -0.02285 0 0 1.83742 -2.14995 -0.02863 -0.09237 -1.46721 -0.29209 0 0 0 0 0 0 0.013 0 0 0 -0.25885 0 2.3386 -0.25743 -4.51803
ILE_7 -9.16572 1.07539 2.43456 -0.50832 0.55309 0.07183 2.13079 -2.4241 -0.06013 -0.23506 -1.77724 0.06142 0 0 0 0 0 0 -0.04614 0.09124 0.0681 0 -0.4555 0 1.0317 -0.20841 -7.3625
ILE_8 -8.55265 1.17974 1.92648 -0.50588 0.5602 0.07081 1.90492 -2.1462 -0.03336 -0.23137 -2.14557 0.07628 0 0 0 0 0 0 -0.02363 0.02358 0.06484 0 -0.43852 0 1.0317 0.02708 -7.21153
ILE_9 -8.92911 1.52399 1.36957 -0.51342 0.56592 0.07394 1.96322 -2.18549 -0.0103 -0.10024 -1.72703 0.06199 0 0 0 0 0 0 0.05127 0.13431 0.09392 0 -0.36004 0 1.0317 0.00832 -6.94751
LEU_10 -8.04777 0.84074 1.25165 -0.49866 0.3765 0.07449 1.59652 -2.05563 -0.01714 -0.09655 -1.43439 0.14637 0 0 0 0 0 0 0.17362 0.14226 0.25141 0 -0.28085 0 0.72952 -0.15571 -7.00363
ILE_11 -9.2115 0.90152 2.68985 -0.51879 0.69694 0.07464 2.38432 -2.37039 -0.02296 -0.09309 -1.95726 0.0045 0 0 0 0 0 0 0.01545 0.02009 0.0742 0 -0.42573 0 1.0317 -0.16184 -6.86835
VAL_12 -8.37303 0.94008 1.92989 -0.31776 0.34266 0.0554 2.1521 -2.26273 -0.01457 -0.26196 -2.21115 -0.05179 0 0 0 0 0 0 0.32287 0.12227 -0.02592 0 -0.25651 0 2.085 -0.08083 -5.90598
ALA_13 -5.92122 0.23612 2.9208 -0.02255 0 0 2.17097 -2.3155 -0.04682 -0.20078 -2.29576 -0.27929 0 0 0 0 0 0 0.07677 0 0 0 -0.27866 0 2.3386 -0.29776 -3.91506
ALA_14 -3.50842 0.15002 2.26587 -0.02248 0 0 1.24253 -1.4828 -0.00324 -0.0268 -0.62215 -0.29488 0 0 0 0 0 0 0.08373 0 0 0 -0.19783 0 2.3386 -0.41699 -0.49485
LYS_15 -6.54389 0.84776 6.30174 -0.35266 0.03665 0.15694 2.78906 -2.72073 -0.19658 -0.35556 -4.60008 0.38878 0 0 0 0 -0.36277 0 0.20219 0.40213 2.02665 0 -0.07313 0 -1.6738 -0.34944 -4.07674
LEU_16 -6.44988 0.88862 0.96428 -0.50297 0.31233 0.07803 1.38231 -1.57649 -0.00237 -0.02555 -0.62936 0.11494 0 0 0 0 0 0 -0.04018 0.20283 0.1358 0 -0.31476 0 0.72952 -0.31995 -5.05286
GLY_17 -1.66167 0.07923 1.8485 -5e-05 0 0 0.91468 -0.90032 -0.0125 -0.09584 -0.68689 -0.3227 0 0 0 0 0 0 0.00217 0 0 0 -1.41913 0 1.2108 -0.10285 -1.14658
THR_18 -4.42786 0.68951 2.04913 -0.19496 0.15577 0.0596 1.54566 -1.47973 -0.04891 -0.38718 -1.20778 -0.77916 0 0 0 -0.3589 0 0 0.06627 0 0.649 0 -0.76484 2.30378 -1.425 0.29074 -3.26487
THR_19 -3.9707 0.46478 3.92033 -0.11351 0.06323 0.07953 2.27838 -1.91811 -0.09063 -0.30432 -2.13032 -0.50544 0 0 0 -0.94312 0 0 -0.0171 0.02846 0.01225 0 -0.41487 2.28893 -1.425 -0.01868 -2.71588
VAL_20 -5.65206 1.20825 1.42045 -0.36872 0.31148 0.06821 1.3597 -1.66633 -0.05759 -0.15537 -0.69447 0.06211 0 0 0 0 0 0 0.0339 0.04179 1.00562 0 0.09698 0 2.085 -0.34242 -1.24348
GLU_21 -4.66918 0.58177 5.27468 -0.463 0.20347 1.24205 1.86398 -2.37092 -0.19524 -0.50566 -2.88063 -2.3358 0 0 0 0 0 0 -0.05191 0 0 4.05226 -0.30487 0 -2.5358 -0.34803 -3.44284
GLU_22 -6.09708 0.44107 6.04552 -0.65177 0.17969 1.08465 2.54784 -2.59053 -0.12376 -0.54237 -1.58671 -0.52263 0 0 0 -0.58421 0 0 0.12767 0 0 3.13276 -0.24235 0 -2.5358 -0.45191 -2.36992
ALA_23 -5.95431 0.20251 1.93905 -0.02226 0 0 1.90161 -2.09017 -0.0603 -0.33207 -1.39719 -0.30383 0 0 0 0 0 0 0.02981 0 0 0 -0.34187 0 2.3386 -0.46896 -4.55939
VAL_24 -6.25743 0.64718 2.63594 -0.30773 0.25492 0.05293 2.13166 -2.1626 -0.06601 -0.21614 -1.77639 -0.05488 0 0 0 0 0 0 -0.03477 0 -0.02536 0 -0.34799 0 2.085 -0.31232 -3.75399
GLU_25 -4.67015 0.17222 4.24566 -0.63155 0.1633 1.03948 1.81599 -1.99954 -0.03379 -0.15368 -1.83903 -0.56227 0 0 0 0 0 0 -0.00656 0 0 3.42544 -0.20093 0 -2.5358 -0.30053 -2.07174
GLN_26 -7.45052 0.73315 5.28684 -0.25832 0.05039 0.20194 2.49544 -2.78234 -0.0748 -0.49241 -2.23384 -0.38386 0 0 0 0 0 0 0.29906 0.08625 0 2.44679 -0.0556 0 -1.0644 -0.34992 -3.54614
ALA_27 -6.23863 0.34812 2.35307 -0.0227 0 0 2.23316 -2.18906 -0.00843 -0.07753 -1.96468 -0.29685 0 0 0 0 0 0 0.33875 0 0 0 -0.31054 0 2.3386 -0.35827 -3.855
LEU_28 -5.83278 0.39158 3.74367 -0.50689 0.36981 0.07896 2.05794 -2.13031 -0.02733 -0.09037 -2.6886 0.15089 0 0 0 0 0 0 0.74508 0.18815 0.18852 0 -0.29557 0 0.72952 -0.44989 -3.37763
TRP_29 -7.15116 0.57864 3.90086 -1.27304 0.07717 0.37739 1.94349 -2.12193 -0.06815 -0.28292 -1.84352 -0.21116 0 0 0 0 0 0 0.01813 0.05348 0 1.29951 -0.2868 0 3.035 -0.15978 -2.1148
LEU_30 -10.1001 1.60222 1.53243 -0.48543 0.44651 0.0702 2.26691 -2.41811 -0.07306 -0.47845 -1.99868 0.13113 0 0 0 0 0 0 -0.01507 0.66484 0.65632 0 -0.2144 0 0.72952 -0.0017 -7.68493
LYS_31 -6.92758 0.7488 5.18286 -0.49354 0.09433 0.29942 2.69047 -2.51618 -0.05996 -0.27582 -2.304 0.46575 0 0 0 0 0 0 0.10273 0.51638 1.69609 0 0.02923 0 -1.6738 0.17678 -2.24802
THR_32 -3.32744 0.11665 3.53886 -0.20286 0.1387 0.06321 1.30131 -1.58414 -0.00409 -0.01479 -1.4307 -0.13443 0 0 0 0 0 0 0.05098 0.0087 -0.00924 0 -0.0263 2.28764 -1.425 0.26945 -0.38349
LYS_33 -4.37696 0.23401 2.73786 -0.53824 0.27576 0.28644 1.12183 -1.33937 -0.00136 -0.01571 -0.644 0.21137 0 0 0 0 0 0 -0.0312 0.09361 1.73444 0 -0.12608 0 -1.6738 -0.07677 -2.12816
LEU_34 -5.81323 0.92788 0.02146 -0.52596 0.56144 0.08112 1.14067 -1.22667 -0.02163 -0.11875 -0.87987 -0.03185 0 0 0 0 0 0 -0.00326 0.07948 2.64796 0 -0.25887 0 0.72952 -0.1774 -2.86796
GLY_35 -1.69565 0.09471 1.60575 -5e-05 0 0 0.80958 -0.85951 -0.04804 -0.32025 -0.47018 -0.31426 0 0 0 0 0 0 0.14273 0 0 0 -1.22361 0 1.2108 0.1055 -0.96248
VAL_36 -5.92589 0.95552 1.5281 -0.30704 0.21265 0.04721 1.19724 -1.57773 -0.05875 -0.39448 -1.0298 -0.16403 0 0 0 0 0 0 -0.00712 0.01632 0.00655 0 -0.49568 0 2.085 -0.02319 -3.93512
SER_37 -4.33609 0.16218 4.45892 -0.02685 0 0.06895 2.79259 -2.04882 -0.01284 -0.04817 -2.26841 -0.46394 0 0 0 -1.8148 0 0 -0.00637 0.02466 0.06683 0 -0.47591 0.6229 -1.1772 -0.4062 -4.88855
LEU_38 -5.4868 0.55013 2.07433 -0.4967 0.52808 0.07353 1.4353 -1.61134 -0.00302 -0.02221 -0.79235 0.13575 0 0 0 0 0 0 0.10775 0.16417 0.2293 0 -0.28013 0 0.72952 -0.42038 -3.08507
VAL_39 -4.62097 0.18919 2.20907 -0.32164 0.39469 0.05635 1.36532 -1.54449 -0.00132 -0.00553 -0.77788 -0.16837 0 0 0 0 0 0 0.56143 0.00082 -0.00544 0 -0.20758 0 2.085 -0.27958 -1.07093
GLN_40 -6.57781 0.50504 5.64002 -0.25293 0.0239 0.18914 3.32515 -2.65372 -0.04058 -0.20176 -2.97792 -0.27722 0 0 0 -1.8148 -0.72555 0 0.62092 0.00681 0 3.1539 -0.04069 0 -1.0644 -0.20325 -3.36576
ALA_41 -6.78496 0.7999 2.39112 -0.02274 0 0 2.41109 -2.27538 -0.01568 -0.02942 -1.62187 -0.28506 0 0 0 0 0 0 0.11619 0 0 0 -0.16866 0 2.3386 -0.28582 -3.43269
LEU_42 -9.73664 1.68904 1.90454 -0.47892 0.22923 0.07258 2.31902 -2.42214 -0.00305 -0.02383 -2.00589 0.07543 0 0 0 0 0 0 0.90341 0.80888 0.12587 0 -0.31415 0 0.72952 -0.35405 -6.48114
PHE_43 -10.5455 1.42443 3.47599 -0.83747 0.03957 0.29994 2.60972 -2.58652 -0.027 -0.10475 -1.95623 -0.0655 0 0 0 0 0 0 0.48813 0.4685 0 2.17215 0.0559 0 1.4028 -0.27703 -3.96289
ILE_44 -8.99988 1.43781 1.09468 -0.51234 0.54991 0.07365 2.32736 -2.24442 -0.0488 -0.14957 -1.62038 0.05371 0 0 0 0 0 0 0.02416 0.2015 0.07931 0 -0.38912 0 1.0317 -0.11989 -7.2106
LEU_45 -9.42599 1.48012 1.46033 -0.50588 0.50361 0.07826 2.30505 -2.42389 -0.04188 -0.10644 -1.33603 0.1601 0 0 0 0 0 0 0.79814 0.31144 0.19898 0 -0.28845 0 0.72952 -0.18715 -6.29018
LEU_46 -9.12531 1.48558 3.55377 -0.70455 0.34156 0.17322 2.19733 -2.62395 -0.05325 -0.29771 -1.57537 0.11238 0 0 0 0 0 0 0.07875 0.38217 0.27526 0 -0.15306 0 0.72952 -0.00024 -5.2039
ALA_47 -5.44656 0.30653 3.89161 -0.02305 0 0 2.19756 -2.3928 -0.11846 -0.68267 -2.12339 -0.29941 0 0 0 0 0 0 0.13171 0 0 0 -0.24279 0 2.3386 -0.05408 -2.5172
ALA_48 -5.18574 0.20668 3.37799 -0.02166 0 0 2.87666 -2.34049 -0.02772 -0.1405 -3.10093 -0.27623 0 0 0 0 0 0 0.51588 0 0 0 -0.25673 0 2.3386 -0.44819 -2.48238
ALA_49 -3.90445 0.16505 2.08746 -0.02337 2e-05 0 1.23038 -1.5607 -0.00347 -0.03689 -0.79915 -0.27053 0 0 0 0 0 0 -0.05732 0 0 0 -0.20066 0 2.3386 -0.46197 -1.49701
ASN_50 -5.57307 0.32718 5.60512 -0.17879 0.04015 0.26495 2.93723 -2.60043 -0.12889 -0.38857 -2.57854 -0.27831 0 0 0 -0.62651 0 0 0.10653 0.01657 0 1.24717 0.15619 0 -0.87355 -0.24956 -2.77514
THR_51 -3.54611 0.37094 2.48817 -0.21913 0.60054 0.06971 1.02236 -1.4887 -0.15522 -0.67111 -0.42583 -0.52974 0 0 0 0 0 0 0.10542 0.08625 2.9551 0 -0.42914 2.44587 -1.425 -0.05997 1.19442
GLY_52 -1.8754 0.1599 1.81494 -6e-05 0 0 0.98465 -0.95477 -0.03319 -0.15267 -0.669 -0.29629 0 0 0 0 0 0 -0.0768 0 0 0 -1.29087 0 1.2108 0.4367 -0.74206
THR_53 -3.69588 0.21636 2.75411 -0.10171 0.0678 0.06608 1.53694 -1.54522 -0.05463 -0.44877 -1.48951 -0.4108 0 0 0 0 0 0 -0.02207 0 0.12856 0 -0.79143 2.31392 -1.425 0.47093 -2.43033
THR_54 -3.76013 0.16023 3.8714 -0.11016 0.06874 0.07391 2.20837 -1.82321 -0.05159 -0.36711 -1.87265 -0.63208 0 0 0 -0.41608 0 0 0.01269 0.00392 0.01154 0 -0.55065 2.28964 -1.425 -0.12106 -2.42928
VAL_55 -5.41125 1.33753 0.469 -0.26582 0.22207 0.03205 0.98142 -1.24397 -0.03674 -0.14116 -0.18948 0.41788 0 0 0 0 0 0 -0.06309 0.1642 1.44728 0 0.02669 0 2.085 -0.22247 -0.39084
GLU_56 -4.34638 0.68691 3.7608 -0.32267 0.06065 0.32853 1.48451 -1.73925 -0.03937 -0.1912 -1.12676 -0.4561 0 0 0 0 0 0 -0.02423 0 0 3.01947 -0.08183 0 -2.5358 -0.15241 -1.67513
GLU_57 -5.04291 0.18603 5.43071 -0.21312 0.02967 0.26347 2.05814 -2.30565 -0.06215 -0.47279 -1.25529 -0.50336 0 0 0 -0.41608 0 0 -0.02333 0 0 2.87176 -0.27404 0 -2.5358 -0.21717 -2.4819
ALA_58 -4.89248 0.12697 2.7134 -0.02179 0 0 1.96119 -2.03142 -0.05237 -0.40727 -1.50759 -0.29179 0 0 0 0 0 0 -0.05568 0 0 0 -0.31043 0 2.3386 -0.43 -2.86065
VAL_59 -7.13279 1.23719 1.98815 -0.30688 0.23699 0.05284 1.99767 -2.15625 -0.05168 -0.23075 -1.50323 -0.09609 0 0 0 0 0 0 0.02026 0.0407 -0.02264 0 -0.40165 0 2.085 -0.23282 -4.47598
GLN_60 -5.43742 0.42976 4.97078 -0.25817 0.03015 0.18709 2.02631 -2.30811 -0.0604 -0.42208 -1.96584 -0.37873 0 0 0 0 0 0 0.05344 0 0 2.86846 0.05315 0 -1.0644 0.01302 -1.263
GLU_61 -5.4639 0.29528 4.68945 -0.21647 0.02889 0.26739 1.93645 -2.29836 -0.05492 -0.55232 -1.81594 -0.47039 0 0 0 0 0 0 0.0061 0.08625 0 2.86358 -0.24401 0 -2.5358 -0.22868 -3.7074
ALA_62 -6.7161 1.10842 2.49193 -0.02235 0 0 2.53964 -2.33216 -0.02128 -0.26268 -2.21188 -0.28435 0 0 0 0 0 0 -0.04897 0 0 0 -0.26848 0 2.3386 -0.50627 -4.19594
LEU_63 -6.06213 0.5259 3.66569 -0.50391 0.50952 0.07427 1.91295 -2.13038 -0.074 -0.24206 -2.29718 0.15284 0 0 0 0 0 0 0.16445 0.06299 0.29368 0 -0.26958 0 0.72952 -0.38837 -3.87581
GLN_64 -4.47441 0.25724 4.48788 -0.25257 0.03651 0.18447 1.82355 -2.01727 -0.07874 -0.45761 -1.5307 -0.33272 0 0 0 0 0 0 0.10316 0 0 2.57085 0.15958 0 -1.0644 -0.04527 -0.63045
LEU_65 -8.01823 0.74668 1.46743 -0.71592 0.55378 0.19791 1.79897 -2.00457 -0.02981 -0.28939 -1.8435 0.06186 0 0 0 0 0 0 0.32773 0.03597 0.86814 0 -0.26266 0 0.72952 -0.03665 -6.41277
LYS_66 -8.22669 0.925 6.14323 -0.5001 0.12707 0.37327 2.92933 -2.94625 -0.09801 -0.30726 -3.10858 0.3476 0 0 0 0 0 0 -0.01538 0.37864 1.72321 0 0.02413 0 -1.6738 -0.02844 -3.93302
THR_67 -3.04779 0.09255 3.36932 -0.20599 0.16597 0.06392 1.10775 -1.53423 -0.0653 -0.30815 -1.12366 -0.20328 0 0 0 0 0 0 -0.02751 0 -0.00944 0 -0.02317 2.44587 -1.425 0.13889 -0.58925
LYS_68 -3.22571 0.1232 2.7038 -0.30494 0.02638 0.1177 0.96526 -1.25124 -0.00404 -0.04721 -0.37078 0.10736 0 0 0 0 0 0 0.00264 0.03155 0.97961 0 -0.02671 0 -1.6738 -0.18762 -2.03455
LEU_69 -5.85434 0.86246 0.23128 -0.51972 0.47585 0.08413 0.85929 -1.20913 -0.03487 -0.10205 -0.46163 0.12707 0 0 0 0 0 0 5e-05 0.00857 0.07649 0 -0.26744 0 0.72952 -0.34368 -5.33815
GLY_70 -1.8881 0.08644 1.80275 -5e-05 0 0 0.98578 -0.95336 -0.02484 -0.10966 -0.59831 -0.31939 0 0 0 0 0 0 0.23782 0 0 0 -1.19725 0 1.2108 0.03468 -0.73269
VAL_71 -5.69135 1.24708 1.06396 -0.29805 0.20775 0.04079 1.31507 -1.45883 -0.06676 -0.28082 -1.28989 0.05757 0 0 0 0 0 0 0.13651 0 0.00049 0 -0.22801 0 2.085 0.5277 -2.63179
SER_72 -4.20581 0.28718 3.8075 -0.02783 0 0.07126 2.1716 -1.8953 -0.09373 -0.27922 -1.61285 -0.44887 0 0 0 -0.58771 0 0 -0.02913 0.01233 0.08516 0 -0.4312 0.6187 -1.1772 0.09527 -3.63987
LEU_73 -6.81748 0.53664 1.94803 -0.68736 0.55429 0.16973 1.4367 -1.80284 -0.04049 -0.15991 -0.91059 0.05751 0 0 0 0 0 0 -0.02878 0.17913 1.00948 0 -0.28385 0 0.72952 -0.46754 -4.57782
GLU_74 -6.63205 0.5959 4.90261 -0.45985 0.21894 1.23714 2.45939 -2.47178 -0.10378 -0.42255 -3.03331 -2.40434 0 0 0 0 -0.72555 0 0.08766 0.00474 0 3.8772 -0.26726 0 -2.5358 -0.47675 -6.14943
ALA_75 -6.35352 0.61425 2.7734 -0.02049 0 0 2.0811 -2.3243 -0.09851 -0.37897 -1.05269 -0.26202 0 0 0 -0.58771 0 0 0.00799 0 0 0 0.05201 0 2.3386 -0.22697 -3.43781
ALA_76 -6.80817 0.53308 2.25562 -0.02099 0 0 2.22998 -2.25157 -0.0343 -0.2184 -1.63733 -0.29333 0 0 0 0 0 0 -0.03104 0 0 0 -0.15203 0 2.3386 -0.03859 -4.12846
LEU_77 -9.33398 1.50141 2.25005 -0.47794 0.22602 0.06967 2.11995 -2.46403 -0.05529 -0.16132 -1.38892 0.11576 0 0 0 0 0 0 -0.01747 0.81378 0.47743 0 -0.23884 0 0.72952 -0.20793 -6.04213
ALA_78 -6.40759 0.39013 2.64919 -0.02302 0 0 2.21077 -2.30506 -0.0167 -0.10637 -2.06602 -0.31567 0 0 0 0 0 0 -0.02792 0 0 0 -0.21869 0 2.3386 -0.37581 -4.27415
ILE_79 -8.96012 1.17638 1.45229 -0.50865 0.55958 0.0718 2.20089 -2.33732 -0.03548 -0.13862 -1.73858 0.03501 0 0 0 0 0 0 -0.01234 0.05857 0.1139 0 -0.46034 0 1.0317 -0.29206 -7.78338
LEU_80 -7.16625 0.5371 2.3433 -0.49733 0.39473 0.07353 1.75548 -2.18705 -0.0475 -0.22037 -1.37689 0.13835 0 0 0 0 0 0 0.41924 0.11614 0.30583 0 -0.26324 0 0.72952 -0.15273 -5.09814
SER_81 -6.56254 0.55911 6.25925 -0.02469 0 0.02485 3.31431 -3.0298 -0.18683 -1.02641 -4.00008 -0.27511 0 0 0 0 -0.51481 0 0.07437 0.00186 0.43513 0 0.3103 0.66821 -1.1772 -0.13001 -5.28008
ALA_82 -6.49573 0.91065 2.46804 -0.02196 0 0 2.23271 -2.29709 -0.02133 -0.24038 -2.18624 -0.28834 0 0 0 0 0 0 0.07081 0 0 0 -0.20181 0 2.3386 -0.10824 -3.84032
ALA_83 -6.02022 0.37285 2.88298 -0.02076 0 0 2.14823 -2.3865 -0.04209 -0.09325 -2.40504 -0.27025 0 0 0 0 0 0 1e-05 0 0 0 -0.09079 0 2.3386 -0.18035 -3.76659
ALA_84 -3.61872 0.32718 2.12573 -0.0227 0 0 1.33192 -1.52596 -0.0067 -0.05516 -0.40996 -0.28631 0 0 0 0 0 0 -0.0346 0 0 0 -0.1902 0 2.3386 -0.23054 -0.25744
GLN_85 -5.28181 0.27062 4.20165 -0.65631 0.074 0.67097 1.66739 -2.08296 -0.09918 -0.31309 -2.02503 -0.29895 0 0 0 -0.62651 0 0 0.59487 0.08314 0 2.3973 -0.15567 0 -1.0644 -0.27311 -2.91709
LEU_86 -6.10732 0.93252 1.06363 -0.4928 0.42786 0.07329 1.12709 -1.53275 -0.01323 -0.12174 -0.47424 0.11013 0 0 0 0 0 0 -0.04354 0.23139 0.19632 0 -0.29917 0 0.72952 -0.23249 -4.42554
GLY_87 -1.63699 0.10755 1.74949 -6e-05 0 0 0.71881 -0.86247 -0.02515 -0.17902 -0.41653 -0.31676 0 0 0 0 0 0 -0.00011 0 0 0 -1.49437 0 1.2108 0.14637 -0.99845
THR_88 -4.63468 0.62611 2.22489 -0.19089 0.14819 0.05982 1.62726 -1.58349 -0.06329 -0.50118 -1.23235 -0.84522 0 0 0 -0.3192 0 0 -0.04143 0 0.267 0 -0.68856 2.30378 -1.425 0.63738 -3.63086
THR_89 -4.13805 0.47738 3.89288 -0.11132 0.05657 0.07663 2.1821 -1.95122 -0.0976 -0.43482 -2.01428 -0.5409 0 0 0 -1.04335 0 0 -0.01712 0 0.00866 0 -0.43176 2.60012 -1.425 0.14104 -2.77005
VAL_90 -5.34931 0.64372 1.54545 -0.30368 0.22842 0.05181 1.47519 -1.6687 -0.07502 -0.276 -1.04858 -0.04968 0 0 0 0 0 0 -0.07075 0.00271 -0.01804 0 -0.29551 0 2.085 -0.28489 -3.40785
GLU_91 -4.18796 0.20687 4.25059 -0.46321 0.24468 1.24954 1.4933 -1.97289 -0.06926 -0.27151 -1.74739 -2.45706 0 0 0 0 0 0 0.26993 0.02052 0 3.8389 -0.25297 0 -2.5358 -0.37403 -2.75774
GLU_92 -6.26149 0.26688 6.32179 -0.68088 0.23528 1.15023 2.89392 -2.64995 -0.04904 -0.3017 -2.79557 -0.4471 0 0 0 -0.72415 -0.88851 0 0.25978 0.01763 0 3.24437 -0.2799 0 -2.5358 -0.55099 -3.77519
ALA_93 -5.96575 0.19639 1.99112 -0.02201 0 0 2.11311 -2.11688 -0.06323 -0.2776 -1.67756 -0.30478 0 0 0 0 0 0 0.06975 0 0 0 -0.31086 0 2.3386 -0.53627 -4.56596
VAL_94 -7.58678 1.34339 2.20001 -0.29665 0.21134 0.04754 2.33883 -2.3546 -0.05865 -0.22633 -2.05532 0.06172 0 0 0 0 0 0 -0.0608 0.28131 0.00729 0 -0.37681 0 2.085 -0.1777 -4.61721
ASN_95 -5.17379 0.13374 4.85566 -0.1784 0.03557 0.25835 1.99585 -2.37326 -0.0316 -0.1495 -1.59239 -0.23899 0 0 0 0 0 0 0.03104 0 0 1.23458 0.54088 0 -0.87355 0.31328 -1.21253
ARG_96 -7.40067 0.41617 5.36482 -0.44759 0.07334 0.20528 2.55643 -2.65732 -0.01539 -0.0654 -2.74709 0.54045 0 0 0 0 -0.88851 0 -0.02335 0.49902 1.55542 0 -0.07571 0 -1.281 0.05455 -4.33657
ALA_97 -6.27568 0.56916 2.38907 -0.02184 0 0 2.31887 -2.19922 -0.00711 -0.07184 -2.15461 -0.30797 0 0 0 0 0 0 0.03859 0 0 0 -0.21858 0 2.3386 -0.37068 -3.97325
LEU_98 -6.40821 0.70615 3.20712 -0.51551 0.46693 0.08156 1.868 -2.11666 -0.07108 -0.24754 -1.51036 0.15963 0 0 0 0 0 0 0.72348 0.04208 0.24836 0 -0.28283 0 0.72952 -0.35374 -3.27311
ASN_99 -3.91378 0.1057 4.24214 -0.17676 0.0359 0.2559 1.93226 -1.97977 -0.02838 -0.13714 -1.51154 -0.24372 0 0 0 0 0 0 0.2071 0 0 1.14183 0.48702 0 -0.87355 -0.03162 -0.48841
LEU_100 -8.15724 0.99486 2.35035 -0.49755 0.4951 0.07056 2.36192 -2.31619 -0.06732 -0.39755 -1.89043 0.15037 0 0 0 0 0 0 0.00293 0.05033 0.32062 0 -0.26188 0 0.72952 -0.00539 -6.06698
LYS_101 -7.02562 0.888 4.94582 -0.46076 0.09796 0.27592 2.90856 -2.54399 -0.0594 -0.16043 -2.6751 0.44206 0 0 0 0 0 0 0.23341 0.69175 1.72072 0 0.07065 0 -1.6738 0.24399 -2.08026
THR_102 -2.87687 0.09274 2.98796 -0.12067 0.0628 0.05924 1.00647 -1.456 -0.09554 -0.30156 -0.17041 -0.80249 0 0 0 0 0 0 0.3926 0.0236 0.05185 0 -0.08338 2.3138 -1.425 0.24734 -0.0935
LYS_103 -3.82164 0.25521 4.39935 -0.4326 0.06664 0.21047 2.21659 -1.85709 -0.04922 -0.1094 -2.73792 -0.01356 0 0 0 0 -0.30286 0 0.0026 0 1.48732 0 -0.10114 0 -1.6738 -0.20826 -2.66932
LEU_104 -5.47314 0.48671 0.55782 -0.52001 0.44924 0.08702 1.13184 -1.17241 -0.01192 -0.06159 -0.89931 0.10642 0 0 0 0 0 0 0.16283 0.11811 0.05158 0 -0.22171 0 0.72952 -0.14359 -4.62258
GLY_105 -1.74749 0.08874 1.64486 -5e-05 0 0 0.85123 -0.88214 -0.02477 -0.10009 -0.40365 -0.2997 0 0 0 0 0 0 0.27005 0 0 0 -1.30299 0 1.2108 0.14386 -0.55134
VAL_106 -5.50972 0.67984 1.31463 -0.30758 0.22569 0.04642 1.30497 -1.50587 -0.06177 -0.38004 -0.78979 -0.11684 0 0 0 0 0 0 -0.03602 0.03426 0.00123 0 -0.5009 0 2.085 0.09022 -3.42627
ASP_107 -4.41629 0.16226 5.11706 -0.2509 0.10779 0.83706 2.35732 -2.25442 -0.03293 -0.239 -4.80601 -0.49393 0 0 0 -0.54606 -0.51393 0 0.24998 0.29202 0 1.39644 -0.50296 0 -2.2837 -0.2269 -6.0471
LEU_108 -6.7751 0.89058 0.73774 -0.75138 1.35634 0.12663 1.28651 -1.55917 -0.0143 -0.06372 -0.58467 0.20127 0 0 0 0 0 0 0.03751 0.01597 3.10493 0 -0.28744 0 0.72952 -0.26494 -1.81374
LEU_109 -7.15658 0.9116 2.15738 -0.71074 0.54432 0.18257 1.15361 -2.03469 -0.03785 -0.12152 -1.09637 0.09267 0 0 0 0 0 0 0.5503 0.00812 0.66185 0 -0.23388 0 0.72952 -0.19599 -4.59569
THR_110 -6.25424 0.68709 3.93344 -0.2071 0.17781 0.06478 2.50992 -2.35178 -0.05869 -0.14766 -3.42552 -0.08127 0 0 0 -0.54606 -0.51393 0 0.07424 0.19327 0.00084 0 -0.00899 2.28513 -1.425 -0.03701 -5.13071
ALA_111 -6.05111 0.79927 1.93958 -0.02184 0 0 2.17738 -2.07601 -0.06113 -0.24132 -1.47177 -0.30421 0 0 0 0 0 0 0.09168 0 0 0 -0.20699 0 2.3386 -0.13789 -3.22577
ALA_112 -6.11525 0.46034 2.57085 -0.02321 0 0 2.28197 -2.2163 -0.01138 -0.11459 -2.1155 -0.30247 0 0 0 0 0 0 0.34114 0 0 0 -0.28015 0 2.3386 -0.42057 -3.60654
LEU_113 -9.3404 1.0401 2.3856 -0.71757 0.6083 0.19215 2.46667 -2.48545 -0.01596 -0.07286 -2.74013 0.0829 0 0 0 0 0 0 0.34179 0.02977 0.92198 0 -0.2659 0 0.72952 -0.40929 -7.24878
ALA_114 -5.57508 0.46683 2.42098 -0.02187 0 0 1.91507 -2.07308 -0.06022 -0.18165 -1.3135 -0.28445 0 0 0 0 0 0 0.04757 0 0 0 -0.2698 0 2.3386 -0.39732 -2.9879
LEU_115 -8.82625 0.99069 1.34764 -0.5079 0.52217 0.0719 2.15153 -2.18664 -0.06658 -0.16153 -1.1201 0.1684 0 0 0 0 0 0 0.05602 0.04964 0.37196 0 -0.25404 0 0.72952 -0.34495 -7.00853
LEU_116 -8.65808 1.09591 3.37509 -0.48075 0.24436 0.0725 2.07929 -2.68378 -0.06865 -0.25605 -1.6536 0.11553 0 0 0 0 0 0 0.07389 0.93222 0.27634 0 -0.2749 0 0.72952 -0.24723 -5.32839
THR_117 -8.25691 1.08083 4.57024 -0.20445 0.15509 0.0629 3.59974 -2.9216 -0.02948 -0.43507 -3.43245 -0.08882 0 0 0 0 0 0 0.09245 0.01837 0.00661 0 0.00597 2.29873 -1.425 -0.06645 -4.9693
ALA_118 -5.71675 0.39775 3.16524 -0.0214 0 0 2.24777 -2.36365 -0.04721 -0.17563 -2.11318 -0.29129 0 0 0 0 0 0 0.05874 0 0 0 -0.29794 0 2.3386 -0.10576 -2.9247
ALA_119 -3.62488 0.16379 1.8795 -0.02267 0 0 1.02392 -1.40307 -0.00842 -0.05816 -0.53822 -0.2822 0 0 0 0 0 0 -0.03028 0 0 0 -0.23702 0 2.3386 -0.44401 -1.24312
LYS_120 -4.38458 0.16383 3.35383 -0.5435 0.40597 0.29368 1.13284 -1.672 -0.11353 -0.30372 -1.0639 0.17486 0 0 0 0 0 0 -0.00805 0.14383 1.52676 0 -0.16285 0 -1.6738 -0.33654 -3.06686
LEU_121 -6.49085 1.15079 0.99516 -0.75192 0.97709 0.1323 1.28281 -1.57272 -0.00626 -0.07257 -0.95304 0.2477 0 0 0 0 0 0 -0.04502 0.20932 3.19109 0 -0.27625 0 0.72952 -0.19266 -1.44551
GLY_122 -1.57202 0.03721 1.72007 -5e-05 0 0 0.78184 -0.86728 -0.00887 -0.14831 -0.78873 -0.3312 0 0 0 0 0 0 -0.04596 0 0 0 -1.39949 0 1.2108 -0.08997 -1.50195
THR_123 -4.45443 0.32916 3.68247 -0.10778 0.08104 0.07213 1.71875 -1.86868 -0.09998 -0.64624 -1.93193 -0.40436 0 0 0 0 0 0 0.03301 0.07147 0.06193 0 -0.76023 2.28491 -1.425 -0.02218 -3.38595
THR_124 -4.69133 0.25293 5.20094 -0.11303 0.0721 0.07714 3.04033 -2.36246 -0.06535 -0.3377 -2.56709 -0.53298 0 0 0 -1.795 0 0 -0.00566 0.13739 0.01561 0 -0.46866 2.28483 -1.425 -0.28528 -3.56829
VAL_125 -4.9512 0.74957 0.85186 -0.30424 0.21533 0.05183 1.38037 -1.38715 -0.04714 -0.18401 -0.31965 -0.05001 0 0 0 0 0 0 -0.06864 0 -0.02815 0 -0.31198 0 2.085 -0.29735 -2.61556
GLU_126 -5.07496 0.72421 6.23749 -0.66506 0.21412 1.11571 2.97103 -2.6052 -0.04643 -0.10814 -4.28917 -0.50343 0 0 0 0 -0.90909 0 0.03158 0 0 3.35709 -0.27022 0 -2.5358 -0.35063 -2.70691
GLU_127 -6.34241 0.45074 6.9015 -0.21005 0.02907 0.26047 3.02376 -2.90393 -0.07188 -0.61408 -2.40172 -0.44433 0 0 0 -1.795 0 0 -0.00636 0.14242 0 3.27169 -0.24968 0 -2.5358 -0.54036 -4.03595
ALA_128 -5.65794 0.18729 2.7574 -0.02074 0 0 2.18977 -2.22346 -0.0902 -0.47175 -1.54797 -0.28318 0 0 0 0 0 0 -0.01261 0 0 0 -0.22349 0 2.3386 -0.43449 -3.49276
VAL_129 -6.87398 0.8713 1.94173 -0.30636 0.23898 0.0523 2.1173 -2.1269 -0.05878 -0.18318 -1.80405 -0.03915 0 0 0 0 0 0 -0.00641 0.05166 -0.0196 0 -0.38432 0 2.085 -0.18139 -4.62586
GLN_130 -6.11819 0.67282 5.58309 -0.26582 0.03371 0.19934 2.4416 -2.55139 -0.07346 -0.47228 -2.39842 -0.37264 0 0 0 0 -0.60624 0 0.14916 0 0 2.78861 -0.09512 0 -1.0644 -0.1222 -2.27184
GLU_131 -5.85557 0.30927 4.8759 -0.20994 0.02668 0.25493 2.3342 -2.41927 -0.05952 -0.49788 -1.90271 -0.48292 0 0 0 0 0 0 0.24301 0.08625 0 2.90106 -0.24659 0 -2.5358 -0.32474 -3.50363
ALA_132 -6.98558 1.04184 2.48086 -0.0222 0 0 2.34977 -2.37746 -0.01794 -0.20556 -2.03776 -0.29277 0 0 0 0 0 0 0.3363 0 0 0 -0.21078 0 2.3386 -0.39747 -4.00016
LEU_133 -5.92229 0.3207 3.31585 -0.51535 0.37123 0.08401 1.92421 -2.02473 -0.06239 -0.15573 -2.13182 0.15878 0 0 0 0 0 0 0.75917 0.0765 0.14392 0 -0.30622 0 0.72952 -0.39754 -3.63219
GLN_134 -4.72473 0.17054 4.64465 -0.25283 0.03652 0.1848 1.98985 -2.08883 -0.08093 -0.49776 -1.85621 -0.34603 0 0 0 0 0 0 0.18923 0 0 2.50742 0.07623 0 -1.0644 -0.20041 -1.3129
LEU_135 -8.26606 0.78259 2.20906 -0.48894 0.41112 0.07092 2.25075 -2.28192 -0.046 -0.32651 -2.17011 0.13511 0 0 0 0 0 0 0.01689 0.41601 0.47898 0 -0.23773 0 0.72952 -0.07846 -6.39477
LYS_136 -7.66535 0.74932 5.71071 -0.48276 0.09079 0.33717 2.67789 -2.75125 -0.058 -0.17655 -2.47133 0.38671 0 0 0 0 0 0 -0.0132 0.24191 1.69607 0 0.04767 0 -1.6738 0.10204 -3.25197
THR_137 -3.10387 0.09633 3.3566 -0.20683 0.17317 0.06403 1.13114 -1.5271 -0.05012 -0.20924 -0.97019 -0.19175 0 0 0 0 0 0 -0.02495 0 -0.00731 0 -0.0274 2.44587 -1.425 0.27243 -0.20418
LYS_138 -3.41322 0.10707 2.6475 -0.30692 0.02824 0.12034 1.08836 -1.30925 -0.00058 -0.00711 -0.597 0.08815 0 0 0 0 0 0 -0.03144 0.01286 0.97139 0 -0.06703 0 -1.6738 -0.08887 -2.43131
LEU_139 -5.24164 0.8808 0.68903 -0.77489 0.97301 0.14279 1.06975 -1.2528 -0.01689 -0.10639 -1.07538 0.24222 0 0 0 0 0 0 0.23507 0.12936 3.2084 0 -0.276 0 0.72952 -0.28952 -0.73355
GLY_140 -1.75949 0.09184 1.67005 -5e-05 0 0 0.75894 -0.89619 -0.02926 -0.2025 -0.47634 -0.29895 0 0 0 0 0 0 0.54379 0 0 0 -1.35046 0 1.2108 0.05646 -0.68135
VAL_141 -5.77733 1.16103 2.12311 -0.29952 0.20066 0.04282 1.24323 -1.65607 -0.03858 -0.22809 -1.65043 -0.06566 0 0 0 0 0 0 0.10258 0.02123 -0.00168 0 -0.4318 0 2.085 0.2323 -2.9372
SER_142 -4.62776 0.19647 5.14277 -0.03528 0 0.06882 2.89592 -2.19132 -0.04236 -0.22996 -2.86378 -0.24878 0 0 0 -1.12032 -0.77192 0 -0.03039 0.00058 0.06841 0 -0.47299 1.73853 -1.1772 -0.20133 -3.90189
LEU_143 -6.66656 0.33181 1.08228 -0.7122 0.65061 0.19346 1.33618 -1.59274 -0.00985 -0.09891 -0.72686 0.03265 0 0 0 0 0 0 -0.01252 0.01529 1.29548 0 -0.30848 0 0.72952 -0.46783 -4.92867
ILE_144 -8.01403 1.05105 1.90249 -0.70032 1.38417 0.10864 2.18372 -2.11451 -0.02711 -0.05553 -1.51332 0.34221 0 0 0 0 0 0 0.02803 0.27522 1.64184 0 -0.39314 0 1.0317 -0.15648 -3.02537
GLU_145 -7.41706 0.86311 6.23935 -0.21017 0.0229 0.27942 2.99041 -2.86345 -0.04423 -0.1769 -3.9238 -0.43706 0 0 0 -1.12032 -0.77192 0 0.07107 0.33716 0 4.71246 -0.20289 0 -2.5358 -0.1931 -4.38081
ALA_146 -6.7374 0.58585 2.36752 -0.02168 0 0 2.2634 -2.25216 -0.04749 -0.22567 -1.40359 -0.27316 0 0 0 0 0 0 0.34468 0 0 0 -0.08973 0 2.3386 -0.33558 -3.48642
LEU_147 -10.0488 0.88096 2.30364 -0.49446 0.3166 0.07673 2.51106 -2.61368 -0.00379 -0.03975 -1.89674 0.11306 0 0 0 0 0 0 0.58049 0.42513 0.22055 0 -0.29101 0 0.72952 -0.25297 -7.48349
HIS_D:MP-NE2-connect_148 -9.08753 0.79767 5.16801 -0.413 0.00642 0.35464 2.93589 -3.12977 -0.02711 -0.13715 -3.53922 -0.22184 0 0 0 0 0 0 1.01368 0.35248 0 2.58941 0.13761 0 0.13443 -0.3066 -3.372
ILE_149 -7.33215 0.28668 2.06973 -0.51904 0.6602 0.07554 2.12448 -2.09945 -0.03913 -0.10868 -1.70675 0.04047 0 0 0 0 0 0 0.40471 0.03241 0.10061 0 -0.35025 0 1.0317 -0.16748 -5.4964
LEU_150 -8.99032 1.12448 1.57964 -0.49403 0.40558 0.07117 2.35886 -2.30508 -0.05126 -0.14312 -1.6153 0.16341 0 0 0 0 0 0 0.12976 0.21527 0.74886 0 -0.20095 0 0.72952 -0.0229 -6.29642
LEU_151 -7.37477 0.83881 3.13295 -0.50864 0.38873 0.07934 2.41726 -2.37708 -0.01193 -0.09135 -1.9416 0.16385 0 0 0 0 0 0 0.03639 0.26626 0.34556 0 -0.25508 0 0.72952 -0.14784 -4.30963
THR_152 -7.65577 0.74915 4.14722 -0.20459 0.14811 0.0634 3.09226 -2.73648 -0.00885 -0.16346 -2.83597 -0.13033 0 0 0 0 0 0 0.06942 0.01763 0.00684 0 0.01083 2.34067 -1.425 -0.08255 -4.59747
ALA_153 -6.26887 0.34053 3.14322 -0.02127 0 0 2.25041 -2.47117 -0.03452 -0.08737 -2.35327 -0.27984 0 0 0 0 0 0 -0.03813 0 0 0 -0.21202 0 2.3386 -0.13243 -3.82613
ALA_154 -4.05291 0.2851 2.08806 -0.02104 0 0 1.40758 -1.64762 -0.02639 -0.07966 -0.52189 -0.28556 0 0 0 0 0 0 0.08846 0 0 0 -0.06102 0 2.3386 -0.25591 -0.7442
VAL_155 -6.16324 1.15775 2.03594 -0.31741 0.3075 0.05531 1.43152 -1.89291 -0.01426 -0.06685 -0.75431 -0.10753 0 0 0 0 0 0 0.05979 0.40438 -0.0186 0 -0.28385 0 2.085 -0.14642 -2.22821
LEU_156 -6.4128 0.69762 1.38111 -0.51653 0.45879 0.08151 1.09124 -1.62001 -0.00584 -0.06562 -0.54935 0.14073 0 0 0 0 0 0 -0.00055 0.01079 0.10826 0 -0.30528 0 0.72952 -0.24484 -5.02125
GLY_157 -1.73013 0.09387 1.92696 -5e-05 0 0 1.0256 -0.94019 -0.00554 -0.0603 -0.87541 -0.34304 0 0 0 0 0 0 -0.05238 0 0 0 -1.37872 0 1.2108 -0.10409 -1.23262
THR_158 -4.51673 0.89191 2.00228 -0.18291 0.15227 0.05584 1.45115 -1.47532 -0.04306 -0.3281 -1.23543 -0.74201 0 0 0 -0.33444 0 0 -0.06759 0 0.22659 0 -0.67738 2.30378 -1.425 0.50868 -3.43545
THR_159 -4.3133 0.58083 3.88274 -0.11141 0.07068 0.07669 2.36067 -1.9735 -0.07479 -0.29679 -2.32783 -0.59356 0 0 0 -0.96449 0 0 -0.02751 0.02329 0.00549 0 -0.4963 2.30101 -1.425 0.32311 -2.97996
VAL_160 -5.88586 0.99701 1.29126 -0.27826 0.21792 0.03499 1.32661 -1.67826 -0.04745 -0.13861 -0.87395 0.37528 0 0 0 0 0 0 0.1044 0.06037 0.99584 0 0.06031 0 2.085 -0.19717 -1.55059
GLU_161 -3.94513 0.31732 4.01718 -0.46252 0.23166 1.24631 1.38336 -1.86402 -0.07808 -0.30033 -1.79746 -2.37356 0 0 0 0 0 0 0.32592 0.00478 0 3.87405 -0.27159 0 -2.5358 -0.38487 -2.61276
GLU_162 -6.42394 0.34602 6.31266 -0.64203 0.24671 1.07245 2.8692 -2.63162 -0.06972 -0.35205 -3.06343 -0.53479 0 0 0 -0.63005 -0.84895 0 0.19691 0.01497 0 3.20314 -0.26941 0 -2.5358 -0.47612 -4.21587
ALA_163 -5.54917 0.12141 1.91301 -0.02088 0 0 1.96216 -1.96428 -0.03813 -0.21968 -1.44202 -0.28224 0 0 0 0 0 0 0.26594 0 0 0 -0.21328 0 2.3386 -0.33462 -3.46318
VAL_164 -6.53357 0.56333 2.09426 -0.31018 0.2668 0.05353 2.12391 -2.11518 -0.03383 -0.13905 -1.71902 -0.07729 0 0 0 0 0 0 0.10807 0.11032 -0.01962 0 -0.39401 0 2.085 -0.16383 -4.10036
TYR_165 -4.83841 0.24775 3.99022 -0.9317 0.04939 0.30517 1.81376 -1.95278 -0.02843 -0.07145 -1.55831 -0.21607 0 0 0 0 0 0 0.14843 0 0 1.4901 -0.41294 0 0.96414 0.07544 -0.92568
ARG_166 -7.50313 0.55541 5.2368 -0.45022 0.06654 0.20772 2.45626 -2.5865 -0.01584 -0.08132 -3.00135 0.53237 0 0 0 0 -0.84895 0 0.0666 0.53032 1.49403 0 -0.128 0 -1.281 -0.14984 -4.90012
ALA_167 -6.37106 0.54926 2.53783 -0.0216 0 0 2.46531 -2.29701 -0.01106 -0.10205 -2.18358 -0.305 0 0 0 0 0 0 0.22838 0 0 0 -0.23821 0 2.3386 -0.45852 -3.86873
LEU_168 -6.14152 0.67503 3.51721 -0.49875 0.28528 0.07964 1.9738 -2.13457 -0.02092 -0.0734 -2.2381 0.13548 0 0 0 0 0 0 0.55627 0.66118 0.32307 0 -0.26372 0 0.72952 -0.37717 -2.81167
LYS_169 -4.28733 0.08498 4.11673 -0.43266 0.09912 0.20087 1.83478 -1.92717 -0.09331 -0.19321 -2.7851 0.02801 0 0 0 0 0 0 -0.01741 0.17626 0.97411 0 0.03186 0 -1.6738 -0.15195 -4.01522
LEU_170 -7.87962 0.56891 2.22801 -0.75517 0.85774 0.13301 1.89943 -2.0418 -0.07759 -0.40928 -1.40218 0.23153 0 0 0 0 0 0 0.51666 0.18864 2.97155 0 -0.28257 0 0.72952 -0.10624 -2.62943
LYS_171 -6.86617 0.80445 5.6654 -0.6607 0.20024 0.37807 3.01975 -2.72294 -0.10944 -0.42408 -2.68732 0.10168 0 0 0 0 0 0 -0.00445 1.19109 3.37304 0 0.07266 0 -1.6738 0.02731 -0.3152
THR_172 -3.13605 0.15855 3.63509 -0.20444 0.14772 0.06335 0.9899 -1.61175 -0.06544 -0.28628 -0.98518 -0.13615 0 0 0 0 0 0 -0.02437 0.00017 -0.00104 0 -0.01055 2.28989 -1.425 0.14638 -0.45521
LYS_173 -3.90256 0.0935 2.84624 -0.43361 0.09466 0.19916 0.99325 -1.35301 -0.00951 -0.0379 -0.07581 0.06419 0 0 0 0 0 0 0.36151 0.02118 1.09031 0 0.06706 0 -1.6738 -0.0321 -1.68725
LEU_174 -5.55657 0.51776 0.40539 -0.52437 0.55124 0.08745 0.86995 -1.12473 -0.01831 -0.09265 -0.53473 0.10603 0 0 0 0 0 0 0.0503 0.0321 0.05237 0 -0.24841 0 0.72952 -0.09873 -4.79639
GLY_175 -1.86214 0.10037 1.75796 -5e-05 0 0 0.96837 -0.93716 -0.02289 -0.19962 -0.48337 -0.30432 0 0 0 0 0 0 -0.01002 0 0 0 -1.3002 0 1.2108 0.24028 -0.84199
VAL_176 -5.7898 0.6368 1.63521 -0.31274 0.23111 0.04878 1.35606 -1.59377 -0.05722 -0.37571 -0.79948 -0.1316 0 0 0 0 0 0 -0.0371 0.02717 0.00681 0 -0.4794 0 2.085 0.15581 -3.39409
SER_177 -4.40607 0.15196 4.6677 -0.0368 0 0.07128 3.10126 -2.12397 -0.0273 -0.18173 -2.85512 -0.17243 0 0 0 -1.57981 -0.57871 0 -0.02306 0.03302 0.09797 0 -0.4026 1.75326 -1.1772 -0.41679 -4.10515
LEU_178 -5.44481 0.58748 0.72643 -0.50946 0.59747 0.07692 1.42855 -1.41938 -0 -0 -0.64746 0.14886 0 0 0 0 0 0 0.15257 0.03771 0.15086 0 -0.30712 0 0.72952 -0.48807 -4.17995
LEU_179 -7.16206 1.28333 1.1354 -0.72572 0.57321 0.21114 1.45803 -1.70353 -0.02526 -0.05921 -0.54967 0.06252 0 0 0 0 0 0 0.72033 0.10625 0.63794 0 -0.23148 0 0.72952 -0.26606 -3.80532
GLN_180 -7.12879 0.27069 6.01053 -0.2626 0.04073 0.21958 3.84521 -2.96213 -0.04895 -0.20981 -3.99573 -0.3621 0 0 0 -1.57981 -1.60153 0 0.20779 0.46371 0 2.80815 -0.01109 0 -1.0644 -0.13282 -5.49337
ALA_181 -6.42086 0.58748 2.71677 -0.0224 0 0 2.28359 -2.29427 -0.04392 -0.24511 -1.78427 -0.29712 0 0 0 0 0 0 0.05621 0 0 0 -0.20076 0 2.3386 -0.31154 -3.63761
ALA_182 -5.80607 0.72825 3.37067 -0.02139 0 0 2.70706 -2.36805 -0.01507 -0.10516 -2.17241 -0.28573 0 0 0 0 0 0 0.43402 0 0 0 -0.17706 0 2.3386 -0.3956 -1.76794
ALA_183 -5.90662 0.70417 2.0864 -0.0235 0 0 2.09556 -2.02785 -0.03314 -0.08204 -1.64035 -0.29645 0 0 0 0 0 0 0.63501 0 0 0 -0.36842 0 2.3386 -0.4701 -2.98875
ILE_184 -8.35257 1.24591 1.65483 -0.51682 0.66583 0.07422 2.25862 -2.13607 -0.05366 -0.12387 -1.40497 0.0522 0 0 0 0 0 0 0.2529 0.0134 0.09333 0 -0.37504 0 1.0317 -0.35442 -5.97447
LEU_185 -8.55322 1.04997 1.54401 -0.50385 0.45694 0.0681 1.92865 -2.14217 -0.06134 -0.1564 -1.29548 0.1941 0 0 0 0 0 0 0.47403 0.56728 0.32843 0 -0.26235 0 0.72952 -0.16648 -5.80024
ILE_186 -9.75653 1.26515 3.10392 -0.51225 0.60759 0.07277 2.67025 -2.74532 -0.07182 -0.31358 -2.30149 0.07171 0 0 0 0 0 0 0.10298 0.12427 0.07228 0 -0.45808 0 1.0317 -0.12734 -7.16379
LEU_187 -10.5248 1.90831 2.46132 -0.71648 0.37646 0.19319 2.67146 -2.67153 -0.02624 -0.28191 -2.15837 0.09627 0 0 0 0 0 0 0.05162 0.21202 0.34902 0 -0.1629 0 0.72952 0.10509 -7.38792
ALA_188 -6.32121 0.68652 3.14061 -0.0223 0 0 2.2451 -2.49672 -0.03872 -0.07223 -2.25144 -0.28323 0 0 0 0 0 0 -0.06129 0 0 0 -0.3534 0 2.3386 -0.13742 -3.62712
ALA_189 -3.84695 0.49052 2.11191 -0.02142 0 0 1.32276 -1.53369 -0.02416 -0.05671 -0.39529 -0.29877 0 0 0 0 0 0 -0.0501 0 0 0 -0.17778 0 2.3386 -0.43137 -0.57246
ARG_190 -7.87279 0.9655 5.84895 -1.02107 0.3282 0.6826 3.09511 -2.86869 -0.17796 -0.33261 -4.17314 0.39087 0 0 0 0 -1.47062 0 0.45224 0.38266 4.7451 0 -0.15379 0 -1.281 -0.31838 -2.77882
LEU_191 -6.50068 0.72788 1.08767 -0.52362 0.69837 0.08188 0.91602 -1.54172 -0.02085 -0.25149 -0.35398 0.14766 0 0 0 0 0 0 0.02863 0 0.10696 0 -0.27936 0 0.72952 -0.24477 -5.19189
GLY_192 -1.63925 0.06574 1.78638 -6e-05 0 0 0.90205 -0.8752 -0.02584 -0.18995 -0.66768 -0.32655 0 0 0 0 0 0 -0.11293 0 0 0 -1.43617 0 1.2108 0.01675 -1.29188
THR_193 -4.73637 0.93186 2.08368 -0.18603 0.14713 0.05786 1.57875 -1.58407 -0.05063 -0.41233 -1.07385 -0.80986 0 0 0 -0.29207 0 0 -0.06519 0 0.29714 0 -0.6954 2.30378 -1.425 0.46442 -3.46617
THR_194 -4.14819 0.57267 3.82764 -0.11268 0.05513 0.07776 2.16699 -1.95977 -0.06064 -0.36621 -2.10737 -0.53328 0 0 0 -0.99673 0 0 0.08758 0 0.00991 0 -0.48961 2.60012 -1.425 0.11169 -2.68999
VAL_195 -5.602 0.7417 1.38674 -0.3069 0.25304 0.05327 1.23032 -1.61979 -0.08246 -0.20679 -0.68433 -0.09414 0 0 0 0 0 0 -0.06436 0.08625 -0.00257 0 -0.2985 0 2.085 -0.2691 -3.39462
GLU_196 -3.91228 0.07529 4.86349 -0.46892 0.26177 1.26942 1.37942 -2.09721 -0.16196 -0.46011 -2.70093 -2.40434 0 0 0 0 0 0 0.17297 0.05925 0 3.97964 -0.24329 0 -2.5358 -0.29868 -3.22227
GLN_197 -5.63518 0.29581 5.10614 -0.87348 0.1297 0.91472 2.35921 -2.26614 -0.02503 -0.20442 -1.20803 -0.73081 0 0 0 -0.70466 0 0 0.12462 0 0 2.46152 -0.19381 0 -1.0644 -0.39339 -1.90764
ALA_198 -6.36705 0.59254 2.06914 -0.02284 0 0 2.22766 -2.17875 -0.02761 -0.17357 -1.67623 -0.29419 0 0 0 0 0 0 0.37535 0 0 0 -0.25794 0 2.3386 -0.37787 -3.77274
VAL_199 -6.56914 0.70054 1.71844 -0.31132 0.27588 0.05386 2.04148 -2.00531 -0.05489 -0.15593 -1.73943 -0.06312 0 0 0 0 0 0 -0.00205 0.00487 -0.02837 0 -0.29073 0 2.085 -0.28076 -4.62097
GLU_200 -5.56226 0.52166 5.15425 -0.64263 0.179 1.06469 2.19916 -2.32723 -0.06645 -0.19996 -2.33156 -0.55426 0 0 0 0 -0.42092 0 0.09932 0 0 3.42878 -0.24725 0 -2.5358 -0.35346 -2.5949
ARG_201 -6.81839 0.22951 4.57451 -1.1156 0.48231 0.6841 2.08718 -2.41411 -0.01917 -0.30821 -1.6777 0.46032 0 0 0 0 0 0 0.07921 0.13945 3.51672 0 -0.07165 0 -1.281 -0.46024 -1.91278
ALA_202 -6.40823 0.47629 2.33731 -0.02211 0 0 2.22296 -2.2005 -0.01968 -0.2026 -2.06844 -0.29189 0 0 0 0 0 0 0.05756 0 0 0 -0.15713 0 2.3386 -0.3443 -4.28214
LEU_203 -6.72116 0.59063 3.95062 -0.50027 0.3445 0.07611 2.16736 -2.29423 -0.05221 -0.16063 -2.17422 0.1434 0 0 0 0 0 0 0.21279 0.25198 0.30133 0 -0.26877 0 0.72952 -0.30395 -3.7072
GLN_204 -5.18967 0.48822 5.34587 -0.26277 0.03316 0.19563 2.30149 -2.34251 -0.07073 -0.34063 -2.78264 -0.39438 0 0 0 0 -0.42092 0 0.25913 0 0 2.75905 -0.08359 0 -1.0644 -0.23689 -1.8066
LEU_205 -8.87733 1.36959 2.01094 -0.71264 0.50027 0.19112 2.21042 -2.29638 -0.04187 -0.23599 -1.52704 0.07754 0 0 0 0 0 0 0.15021 0.06397 0.76003 0 -0.24247 0 0.72952 -0.19156 -6.06167
LYS_206 -7.89532 0.56007 5.27769 -0.67229 0.21543 0.47316 1.96183 -2.60045 -0.06073 -0.23425 -0.90567 0.42482 0 0 0 0 0 0 0.07543 0.43059 3.15238 0 -0.02128 0 -1.6738 -0.09872 -1.59113
THR_207 -3.06012 0.14614 3.5344 -0.20358 0.14489 0.06312 1.18466 -1.59022 -0.04937 -0.23613 -0.67582 -0.21798 0 0 0 0 0 0 0.07233 0 -0.00733 0 -0.01463 2.44587 -1.425 0.04563 0.15684
LYS_208 -3.49896 0.10001 3.68323 -0.44067 0.08341 0.21677 1.73195 -1.63511 -0.11695 -0.16514 -1.95659 -0.00056 0 0 0 0 0 0 -0.05025 0.00786 1.39771 0 -0.01029 0 -1.6738 -0.15969 -2.48707
LEU_209 -6.31914 1.11256 0.76773 -0.47223 0.33344 0.04616 0.96379 -1.47346 -0.02687 -0.15334 -0.83213 0.22621 0 0 0 0 0 0 -0.04909 0.26553 0.37723 0 -0.1181 0 0.72952 -0.53675 -5.15893
GLY:CtermProteinFull_210 -0.50398 0.00223 0.46016 -0.00123 0 0 0.12528 -0.24383 -0.00857 -0.021 -0.12593 0.03059 0 0 0 0 0 0 0 0 0 0 0 0 1.2108 -0.30911 0.6154
HRR:MP-FE1-connect_211 -26.124 5.85241 0.11795 -15.2879 5.66113 0.49365 4.83417 -4.56013 -0.08648 -0.30333 -15.2944 1.08619 0 0 0 0 -2.3482 0 0 0 0 0 0 0 0 0 -45.9589
#END_POSE_ENERGIES_TABLE correct_surface_True/007_008_UM_159_H148_areda15_HMM_onlyH_1__DE_4_HRR_DE_9.pdb
